# Supplementary material for: MALDI-TOF MS typing enables the classification of brewing yeasts of the genus Saccharomyces to major beer styles
Source: PLoS One. 2017 Aug 9;12(8):e0181694. doi: 10.1371/journal.pone.0181694 (PMC5549903; doi:10.1371/journal.pone.0181694)
Supplement: S16 File — The directory includes 90 raw files and was zipped to “.zip”; the folder has three strains with 30 spectra per strain; S1 Text explains the raw files with an example and Table 1 represents the yeast strains used within the experiment. (ZIP) [file pone.0181694.s019.zip › 46-48/30674-457-OG-WB-WB-YPG-18h-E-E_2015-10-28__0_B8_1.dat]

1999.91 2862
2000.33 2828
2000.75 2904
2001.17 2881
2001.59 2809
2002.02 2865
2002.44 2881
2002.86 2895
2003.28 2709
2003.70 2596
2004.13 2756
2004.55 2577
2004.97 2615
2005.39 2531
2005.81 2553
2006.24 2727
2006.66 2694
2007.08 2549
2007.50 2610
2007.93 2628
2008.35 2574
2008.77 2918
2009.19 2905
2009.62 2676
2010.04 2671
2010.46 2730
2010.88 2735
2011.31 2631
2011.73 2673
2012.15 2477
2012.58 2453
2013.00 2466
2013.42 2254
2013.84 2336
2014.27 2345
2014.69 2478
2015.11 2482
2015.54 2332
2015.96 2477
2016.38 2361
2016.81 2597
2017.23 2642
2017.65 2538
2018.08 2513
2018.50 2604
2018.92 2786
2019.35 2717
2019.77 2606
2020.19 2660
2020.62 2735
2021.04 2777
2021.47 2781
2021.89 2603
2022.31 2649
2022.74 2611
2023.16 2574
2023.59 2520
2024.01 2460
2024.43 2439
2024.86 2509
2025.28 2657
2025.71 2608
2026.13 2523
2026.55 2561
2026.98 2467
2027.40 2421
2027.83 2531
2028.25 2400
2028.68 2318
2029.10 2492
2029.53 2499
2029.95 2504
2030.38 2493
2030.80 2533
2031.23 2587
2031.65 2385
2032.08 2491
2032.50 2663
2032.93 2770
2033.35 2704
2033.78 2645
2034.20 2694
2034.63 2760
2035.05 2548
2035.48 2568
2035.90 2561
2036.33 2534
2036.75 2622
2037.18 2614
2037.60 2473
2038.03 2492
2038.45 2638
2038.88 2752
2039.31 2639
2039.73 2449
2040.16 2616
2040.58 2719
2041.01 2475
2041.43 2499
2041.86 2705
2042.29 2475
2042.71 2348
2043.14 2411
2043.56 2533
2043.99 2473
2044.42 2512
2044.84 2498
2045.27 2488
2045.70 2450
2046.12 2462
2046.55 2810
2046.98 2803
2047.40 2955
2047.83 2816
2048.25 2792
2048.68 2879
2049.11 2883
2049.53 2764
2049.96 2697
2050.39 2645
2050.82 2533
2051.24 2346
2051.67 2369
2052.10 2561
2052.52 2414
2052.95 2271
2053.38 2474
2053.80 2404
2054.23 2446
2054.66 2399
2055.09 2467
2055.51 2440
2055.94 2349
2056.37 2419
2056.80 2459
2057.22 2446
2057.65 2595
2058.08 2578
2058.51 2561
2058.93 2608
2059.36 2586
2059.79 2526
2060.22 2491
2060.65 2575
2061.07 2626
2061.50 2509
2061.93 2444
2062.36 2555
2062.79 2413
2063.21 2657
2063.64 2697
2064.07 2726
2064.50 2944
2064.93 3009
2065.36 2907
2065.78 3131
2066.21 3368
2066.64 3136
2067.07 3087
2067.50 2800
2067.93 2921
2068.36 2856
2068.78 2744
2069.21 2655
2069.64 2760
2070.07 2505
2070.50 2501
2070.93 2580
2071.36 2513
2071.79 2435
2072.22 2570
2072.64 2424
2073.07 2439
2073.50 2568
2073.93 2565
2074.36 2540
2074.79 2593
2075.22 2543
2075.65 2406
2076.08 2575
2076.51 2559
2076.94 2528
2077.37 2540
2077.80 2821
2078.23 2664
2078.66 2612
2079.09 2662
2079.52 2493
2079.95 2605
2080.38 2674
2080.81 2684
2081.24 2564
2081.67 2563
2082.10 2721
2082.53 2559
2082.96 2549
2083.39 2524
2083.82 2369
2084.25 2354
2084.68 2359
2085.11 2481
2085.54 2573
2085.97 2377
2086.40 2443
2086.83 2590
2087.26 2516
2087.69 2546
2088.12 2525
2088.55 2667
2088.99 2436
2089.42 2455
2089.85 2457
2090.28 2370
2090.71 2432
2091.14 2569
2091.57 2491
2092.00 2386
2092.43 2404
2092.86 2339
2093.30 2532
2093.73 2696
2094.16 2465
2094.59 2559
2095.02 2530
2095.45 2313
2095.88 2449
2096.32 2463
2096.75 2463
2097.18 2507
2097.61 2493
2098.04 2466
2098.47 2512
2098.91 2376
2099.34 2556
2099.77 2431
2100.20 2284
2100.63 2338
2101.07 2399
2101.50 2425
2101.93 2356
2102.36 2189
2102.80 2304
2103.23 2371
2103.66 2481
2104.09 2446
2104.52 2538
2104.96 2411
2105.39 2315
2105.82 2401
2106.25 2448
2106.69 2592
2107.12 2476
2107.55 2597
2107.99 2778
2108.42 2719
2108.85 2672
2109.28 2683
2109.72 2574
2110.15 2579
2110.58 2493
2111.02 2545
2111.45 2387
2111.88 2357
2112.32 2319
2112.75 2307
2113.18 2323
2113.62 2303
2114.05 2437
2114.48 2270
2114.92 2160
2115.35 2299
2115.78 2371
2116.22 2404
2116.65 2396
2117.08 2285
2117.52 2121
2117.95 2192
2118.39 2158
2118.82 2179
2119.25 2212
2119.69 2311
2120.12 2286
2120.56 2245
2120.99 2278
2121.42 2320
2121.86 2299
2122.29 2477
2122.73 2383
2123.16 2420
2123.60 2319
2124.03 2398
2124.46 2397
2124.90 2526
2125.33 2341
2125.77 2274
2126.20 2423
2126.64 2301
2127.07 2297
2127.51 2388
2127.94 2351
2128.38 2309
2128.81 2366
2129.25 2486
2129.68 2378
2130.12 2529
2130.55 2778
2130.99 2653
2131.42 2653
2131.86 2716
2132.29 2579
2132.73 2714
2133.16 2619
2133.60 2601
2134.03 2506
2134.47 2600
2134.91 2633
2135.34 2629
2135.78 2539
2136.21 2574
2136.65 2708
2137.08 2659
2137.52 2526
2137.96 2553
2138.39 2660
2138.83 2660
2139.26 2396
2139.70 2411
2140.14 2461
2140.57 2406
2141.01 2294
2141.44 2410
2141.88 2467
2142.32 2514
2142.75 2551
2143.19 2479
2143.63 2368
2144.06 2275
2144.50 2281
2144.94 2286
2145.37 2285
2145.81 2278
2146.25 2453
2146.68 2424
2147.12 2491
2147.56 2559
2147.99 2452
2148.43 2612
2148.87 2661
2149.30 2599
2149.74 2889
2150.18 2888
2150.61 2764
2151.05 2953
2151.49 3106
2151.93 2934
2152.36 2896
2152.80 2668
2153.24 2657
2153.68 2653
2154.11 2529
2154.55 2443
2154.99 2494
2155.43 2714
2155.86 2566
2156.30 2410
2156.74 2427
2157.18 2338
2157.62 2394
2158.05 2372
2158.49 2322
2158.93 2386
2159.37 2509
2159.81 2394
2160.24 2423
2160.68 2324
2161.12 2496
2161.56 2552
2162.00 2521
2162.43 2408
2162.87 2564
2163.31 2599
2163.75 2587
2164.19 2382
2164.63 2398
2165.07 2420
2165.50 2536
2165.94 2311
2166.38 2390
2166.82 2362
2167.26 2359
2167.70 2284
2168.14 2333
2168.58 2527
2169.02 2482
2169.45 2529
2169.89 2534
2170.33 2506
2170.77 2569
2171.21 2491
2171.65 2629
2172.09 2950
2172.53 2696
2172.97 2736
2173.41 2981
2173.85 3081
2174.29 3115
2174.73 3238
2175.17 3285
2175.61 3243
2176.05 3114
2176.49 3197
2176.93 3461
2177.37 3071
2177.81 3159
2178.25 2868
2178.69 2771
2179.13 2772
2179.57 2702
2180.01 2564
2180.45 2470
2180.89 2314
2181.33 2428
2181.77 2380
2182.21 2401
2182.65 2198
2183.09 2307
2183.53 2260
2183.97 2269
2184.41 2431
2184.85 2367
2185.29 2315
2185.73 2289
2186.17 2436
2186.61 2345
2187.05 2354
2187.49 2372
2187.94 2412
2188.38 2432
2188.82 2441
2189.26 2428
2189.70 2482
2190.14 2455
2190.58 2323
2191.02 2313
2191.46 2517
2191.91 2700
2192.35 2532
2192.79 2533
2193.23 2605
2193.67 2696
2194.11 2797
2194.55 2752
2195.00 2719
2195.44 2603
2195.88 2705
2196.32 2891
2196.76 2754
2197.21 2677
2197.65 2710
2198.09 2522
2198.53 2518
2198.97 2756
2199.42 2720
2199.86 2546
2200.30 2679
2200.74 2516
2201.18 2288
2201.63 2538
2202.07 2548
2202.51 2502
2202.95 2656
2203.40 2638
2203.84 2595
2204.28 2550
2204.72 2531
2205.17 2543
2205.61 2550
2206.05 2437
2206.49 2557
2206.94 2481
2207.38 2473
2207.82 2605
2208.27 2537
2208.71 2650
2209.15 2508
2209.60 2589
2210.04 2584
2210.48 2442
2210.92 2554
2211.37 2539
2211.81 2648
2212.25 2632
2212.70 2592
2213.14 2613
2213.59 2629
2214.03 2731
2214.47 2778
2214.92 2735
2215.36 2664
2215.80 2649
2216.25 2583
2216.69 2573
2217.14 2556
2217.58 2604
2218.02 2637
2218.47 2605
2218.91 2415
2219.36 2321
2219.80 2301
2220.24 2375
2220.69 2522
2221.13 2424
2221.58 2493
2222.02 2414
2222.46 2434
2222.91 2663
2223.35 2691
2223.80 2770
2224.24 2623
2224.69 2639
2225.13 2630
2225.58 2612
2226.02 2811
2226.47 2737
2226.91 2558
2227.36 2581
2227.80 2672
2228.25 2654
2228.69 2504
2229.14 2693
2229.58 2675
2230.03 2615
2230.47 2798
2230.92 2903
2231.36 2770
2231.81 2812
2232.25 3010
2232.70 2943
2233.14 2982
2233.59 2667
2234.03 2740
2234.48 2804
2234.93 2902
2235.37 2809
2235.82 2673
2236.26 2791
2236.71 2771
2237.16 2719
2237.60 2629
2238.05 2603
2238.49 2534
2238.94 2542
2239.39 2519
2239.83 2425
2240.28 2481
2240.72 2419
2241.17 2421
2241.62 2292
2242.06 2285
2242.51 2238
2242.96 2342
2243.40 2386
2243.85 2194
2244.30 2123
2244.74 2076
2245.19 2226
2245.64 2109
2246.08 2067
2246.53 1997
2246.98 2137
2247.42 2199
2247.87 2231
2248.32 2237
2248.76 2103
2249.21 2217
2249.66 2302
2250.10 2378
2250.55 2327
2251.00 2445
2251.45 2448
2251.89 2318
2252.34 2298
2252.79 2340
2253.24 2222
2253.68 2147
2254.13 2315
2254.58 2285
2255.03 2404
2255.47 2344
2255.92 2293
2256.37 2268
2256.82 2203
2257.27 2089
2257.71 2136
2258.16 2252
2258.61 2327
2259.06 2181
2259.51 2098
2259.95 2207
2260.40 2212
2260.85 2315
2261.30 2329
2261.75 2364
2262.19 2465
2262.64 2568
2263.09 2596
2263.54 2645
2263.99 2446
2264.44 2406
2264.89 2469
2265.33 2402
2265.78 2206
2266.23 2298
2266.68 2254
2267.13 2349
2267.58 2476
2268.03 2481
2268.48 2417
2268.93 2403
2269.37 2409
2269.82 2605
2270.27 2579
2270.72 2622
2271.17 2698
2271.62 2734
2272.07 2776
2272.52 2873
2272.97 2901
2273.42 2664
2273.87 2529
2274.32 2550
2274.77 2382
2275.22 2294
2275.67 2430
2276.12 2390
2276.57 2312
2277.02 2242
2277.47 2227
2277.92 2234
2278.37 2299
2278.82 2460
2279.27 2315
2279.72 2385
2280.17 2309
2280.62 2205
2281.07 2215
2281.52 2251
2281.97 2300
2282.42 2096
2282.87 2104
2283.32 2252
2283.77 2135
2284.22 2243
2284.67 2204
2285.12 2108
2285.57 2090
2286.02 2282
2286.47 2342
2286.92 2443
2287.37 2402
2287.82 2409
2288.28 2824
2288.73 2954
2289.18 3104
2289.63 3255
2290.08 3405
2290.53 3640
2290.98 3762
2291.43 4091
2291.88 4058
2292.34 4046
2292.79 3763
2293.24 3779
2293.69 3670
2294.14 3388
2294.59 3234
2295.05 3185
2295.50 3051
2295.95 2720
2296.40 2633
2296.85 2580
2297.30 2436
2297.76 2406
2298.21 2306
2298.66 2518
2299.11 2396
2299.56 2400
2300.02 2393
2300.47 2439
2300.92 2364
2301.37 2336
2301.82 2345
2302.28 2255
2302.73 2212
2303.18 2062
2303.63 2160
2304.09 2176
2304.54 2169
2304.99 2204
2305.44 2174
2305.90 2222
2306.35 2389
2306.80 2436
2307.26 2318
2307.71 2398
2308.16 2485
2308.61 2581
2309.07 2654
2309.52 2682
2309.97 2746
2310.43 2886
2310.88 2998
2311.33 2840
2311.79 2907
2312.24 2913
2312.69 2748
2313.15 2850
2313.60 2760
2314.05 2598
2314.51 2498
2314.96 2393
2315.41 2371
2315.87 2318
2316.32 2276
2316.77 2498
2317.23 2402
2317.68 2360
2318.14 2598
2318.59 2546
2319.04 2475
2319.50 2482
2319.95 2613
2320.41 2743
2320.86 2575
2321.31 2510
2321.77 2536
2322.22 2303
2322.68 2634
2323.13 2607
2323.59 2485
2324.04 2619
2324.50 2711
2324.95 2755
2325.40 2852
2325.86 2968
2326.31 2852
2326.77 3102
2327.22 2971
2327.68 2792
2328.13 2683
2328.59 2709
2329.04 2530
2329.50 2503
2329.95 2479
2330.41 2416
2330.86 2410
2331.32 2415
2331.77 2328
2332.23 2446
2332.68 2518
2333.14 2230
2333.59 2265
2334.05 2250
2334.51 2218
2334.96 2436
2335.42 2431
2335.87 2415
2336.33 2315
2336.78 2291
2337.24 2285
2337.70 2352
2338.15 2319
2338.61 2303
2339.06 2217
2339.52 2264
2339.97 2355
2340.43 2351
2340.89 2401
2341.34 2475
2341.80 2422
2342.26 2335
2342.71 2263
2343.17 2310
2343.62 2312
2344.08 2263
2344.54 2324
2344.99 2306
2345.45 2456
2345.91 2399
2346.36 2493
2346.82 2305
2347.28 2461
2347.73 2594
2348.19 2602
2348.65 2441
2349.10 2371
2349.56 2355
2350.02 2494
2350.48 2378
2350.93 2510
2351.39 2368
2351.85 2273
2352.30 2316
2352.76 2370
2353.22 2311
2353.68 2453
2354.13 2491
2354.59 2280
2355.05 2200
2355.51 2275
2355.96 2245
2356.42 2299
2356.88 2282
2357.34 2277
2357.79 2188
2358.25 2256
2358.71 2312
2359.17 2329
2359.63 2340
2360.08 2377
2360.54 2401
2361.00 2524
2361.46 2238
2361.92 2336
2362.37 2365
2362.83 2253
2363.29 2240
2363.75 2291
2364.21 2372
2364.67 2441
2365.12 2432
2365.58 2316
2366.04 2369
2366.50 2309
2366.96 2325
2367.42 2322
2367.88 2289
2368.33 2327
2368.79 2313
2369.25 2446
2369.71 2308
2370.17 2235
2370.63 2197
2371.09 2283
2371.55 2404
2372.01 2387
2372.47 2393
2372.92 2394
2373.38 2385
2373.84 2432
2374.30 2484
2374.76 2417
2375.22 2413
2375.68 2528
2376.14 2534
2376.60 2391
2377.06 2475
2377.52 2531
2377.98 2555
2378.44 2466
2378.90 2502
2379.36 2535
2379.82 2404
2380.28 2437
2380.74 2374
2381.20 2317
2381.66 2264
2382.12 2149
2382.58 2206
2383.04 2319
2383.50 2199
2383.96 2327
2384.42 2217
2384.88 2095
2385.34 2256
2385.80 2299
2386.26 2250
2386.72 2249
2387.18 2325
2387.64 2299
2388.10 2189
2388.56 2316
2389.03 2386
2389.49 2431
2389.95 2408
2390.41 2439
2390.87 2397
2391.33 2400
2391.79 2302
2392.25 2368
2392.71 2384
2393.17 2403
2393.64 2371
2394.10 2406
2394.56 2404
2395.02 2481
2395.48 2359
2395.94 2253
2396.40 2246
2396.87 2146
2397.33 2237
2397.79 2335
2398.25 2384
2398.71 2282
2399.17 2298
2399.64 2202
2400.10 2310
2400.56 2229
2401.02 2277
2401.48 2303
2401.95 2279
2402.41 2209
2402.87 2130
2403.33 2136
2403.79 2199
2404.26 2187
2404.72 2206
2405.18 2158
2405.64 2290
2406.11 2313
2406.57 2355
2407.03 2186
2407.49 2112
2407.96 2235
2408.42 2231
2408.88 2220
2409.34 2155
2409.81 2112
2410.27 2146
2410.73 2058
2411.20 2084
2411.66 2046
2412.12 1984
2412.58 2138
2413.05 2109
2413.51 2133
2413.97 2082
2414.44 2135
2414.90 2211
2415.36 2252
2415.83 2304
2416.29 2273
2416.75 2197
2417.22 2528
2417.68 2456
2418.14 2236
2418.61 2145
2419.07 2177
2419.54 2233
2420.00 2321
2420.46 2221
2420.93 2274
2421.39 2242
2421.85 2157
2422.32 2357
2422.78 2334
2423.25 2247
2423.71 2137
2424.17 2246
2424.64 2426
2425.10 2240
2425.57 2405
2426.03 2486
2426.50 2269
2426.96 2382
2427.42 2404
2427.89 2380
2428.35 2309
2428.82 2381
2429.28 2190
2429.75 2110
2430.21 2198
2430.68 2067
2431.14 2283
2431.61 2241
2432.07 2300
2432.54 2295
2433.00 2201
2433.47 2266
2433.93 2266
2434.40 2372
2434.86 2474
2435.33 2268
2435.79 2226
2436.26 2251
2436.72 2212
2437.19 2247
2437.65 2394
2438.12 2402
2438.59 2317
2439.05 2339
2439.52 2547
2439.98 2520
2440.45 2474
2440.91 2496
2441.38 2589
2441.85 2417
2442.31 2406
2442.78 2343
2443.24 2516
2443.71 2480
2444.18 2375
2444.64 2313
2445.11 2285
2445.57 2285
2446.04 2233
2446.51 2271
2446.97 2285
2447.44 2368
2447.91 2350
2448.37 2255
2448.84 2307
2449.31 2125
2449.77 2128
2450.24 1977
2450.71 1984
2451.17 2039
2451.64 2087
2452.11 2111
2452.57 2212
2453.04 2272
2453.51 2285
2453.97 2376
2454.44 2297
2454.91 2196
2455.37 2281
2455.84 2246
2456.31 2202
2456.78 2135
2457.24 2099
2457.71 2130
2458.18 2164
2458.65 2222
2459.11 2166
2459.58 2169
2460.05 2172
2460.52 2022
2460.98 2062
2461.45 2099
2461.92 2015
2462.39 2027
2462.85 2034
2463.32 1994
2463.79 2036
2464.26 2156
2464.73 2280
2465.19 2142
2465.66 2107
2466.13 2071
2466.60 2057
2467.07 2178
2467.54 2108
2468.00 2123
2468.47 2159
2468.94 2142
2469.41 2269
2469.88 2192
2470.35 2177
2470.82 2016
2471.28 2117
2471.75 1998
2472.22 2037
2472.69 2159
2473.16 2071
2473.63 1999
2474.10 2028
2474.57 1956
2475.03 2126
2475.50 2021
2475.97 2070
2476.44 2053
2476.91 2164
2477.38 2186
2477.85 2024
2478.32 2070
2478.79 2108
2479.26 2140
2479.73 2084
2480.20 2111
2480.67 2188
2481.14 1945
2481.61 1975
2482.08 2044
2482.54 2054
2483.01 2001
2483.48 1883
2483.95 1915
2484.42 1945
2484.89 2034
2485.36 2231
2485.83 2112
2486.30 2155
2486.77 2372
2487.24 2481
2487.71 2564
2488.18 2399
2488.66 2369
2489.13 2314
2489.60 2387
2490.07 2435
2490.54 2483
2491.01 2321
2491.48 2225
2491.95 2147
2492.42 2296
2492.89 2324
2493.36 2129
2493.83 2152
2494.30 2193
2494.77 2280
2495.24 2269
2495.72 2167
2496.19 2041
2496.66 2330
2497.13 2307
2497.60 2182
2498.07 2167
2498.54 2180
2499.01 2262
2499.48 2114
2499.96 2131
2500.43 2098
2500.90 2137
2501.37 2384
2501.84 2125
2502.31 2030
2502.78 2202
2503.26 2143
2503.73 2023
2504.20 2148
2504.67 2219
2505.14 2224
2505.62 2331
2506.09 2196
2506.56 2083
2507.03 2147
2507.50 2204
2507.98 2249
2508.45 2259
2508.92 2231
2509.39 2182
2509.86 2268
2510.34 2341
2510.81 2370
2511.28 2578
2511.75 2525
2512.23 2805
2512.70 2599
2513.17 2673
2513.64 2689
2514.12 2629
2514.59 2564
2515.06 2594
2515.54 2436
2516.01 2336
2516.48 2459
2516.95 2334
2517.43 2467
2517.90 2453
2518.37 2398
2518.85 2295
2519.32 2276
2519.79 2301
2520.27 2249
2520.74 2262
2521.21 2257
2521.69 2276
2522.16 2209
2522.63 2219
2523.11 2037
2523.58 2174
2524.05 2128
2524.53 1967
2525.00 1988
2525.48 2029
2525.95 2113
2526.42 2076
2526.90 2069
2527.37 2117
2527.85 2149
2528.32 2195
2528.79 2159
2529.27 2091
2529.74 2117
2530.22 2045
2530.69 2202
2531.16 2175
2531.64 2222
2532.11 2310
2532.59 2264
2533.06 2123
2533.54 2185
2534.01 2177
2534.49 2214
2534.96 2294
2535.44 2262
2535.91 2231
2536.38 2256
2536.86 2079
2537.33 2100
2537.81 2148
2538.28 2223
2538.76 2304
2539.23 2184
2539.71 2272
2540.18 2451
2540.66 2356
2541.13 2334
2541.61 2229
2542.09 2324
2542.56 2322
2543.04 2314
2543.51 2293
2543.99 2328
2544.46 2167
2544.94 2261
2545.41 2294
2545.89 2200
2546.37 2244
2546.84 2298
2547.32 2558
2547.79 2473
2548.27 2432
2548.74 2496
2549.22 2579
2549.70 2592
2550.17 2540
2550.65 2621
2551.13 2598
2551.60 2500
2552.08 2588
2552.55 2496
2553.03 2430
2553.51 2517
2553.98 2499
2554.46 2341
2554.94 2320
2555.41 2503
2555.89 2529
2556.37 2368
2556.84 2427
2557.32 2200
2557.80 2272
2558.27 2300
2558.75 2218
2559.23 2179
2559.70 2192
2560.18 2225
2560.66 2263
2561.14 2177
2561.61 2129
2562.09 2158
2562.57 2203
2563.04 2052
2563.52 2097
2564.00 1995
2564.48 2034
2564.95 2078
2565.43 2102
2565.91 2198
2566.39 2032
2566.86 1951
2567.34 1952
2567.82 2126
2568.30 2001
2568.77 1949
2569.25 1967
2569.73 1966
2570.21 2018
2570.69 2138
2571.16 2081
2571.64 1886
2572.12 1862
2572.60 1909
2573.08 1936
2573.56 2023
2574.03 1917
2574.51 2060
2574.99 1982
2575.47 2056
2575.95 1981
2576.43 2106
2576.90 2004
2577.38 1952
2577.86 2198
2578.34 2076
2578.82 2046
2579.30 2021
2579.78 2001
2580.26 2143
2580.73 2114
2581.21 1964
2581.69 2209
2582.17 2182
2582.65 2202
2583.13 2166
2583.61 2021
2584.09 2006
2584.57 2092
2585.05 1908
2585.53 2109
2586.01 2142
2586.49 1962
2586.97 2156
2587.44 2077
2587.92 2216
2588.40 2169
2588.88 2212
2589.36 2152
2589.84 2158
2590.32 2203
2590.80 2325
2591.28 2288
2591.76 2522
2592.24 2294
2592.72 2321
2593.20 2363
2593.68 2165
2594.16 2043
2594.64 2150
2595.12 2139
2595.60 2161
2596.08 2022
2596.56 2075
2597.05 1979
2597.53 1940
2598.01 2068
2598.49 1868
2598.97 1897
2599.45 2055
2599.93 2077
2600.41 2138
2600.89 2120
2601.37 2091
2601.85 2130
2602.33 2145
2602.81 2145
2603.29 2050
2603.78 2133
2604.26 2076
2604.74 2039
2605.22 2104
2605.70 2321
2606.18 2228
2606.66 2257
2607.14 2145
2607.63 2108
2608.11 2237
2608.59 2154
2609.07 2113
2609.55 2097
2610.03 2129
2610.52 2103
2611.00 2027
2611.48 1962
2611.96 2127
2612.44 2149
2612.92 2079
2613.41 1998
2613.89 2074
2614.37 1968
2614.85 1970
2615.34 2012
2615.82 2114
2616.30 1981
2616.78 2201
2617.26 2266
2617.75 2216
2618.23 2200
2618.71 2171
2619.19 2207
2619.68 2178
2620.16 2280
2620.64 2265
2621.12 2223
2621.61 2240
2622.09 2123
2622.57 2135
2623.06 2032
2623.54 2033
2624.02 2041
2624.50 2298
2624.99 2124
2625.47 2000
2625.95 2058
2626.44 2094
2626.92 2039
2627.40 2090
2627.89 2039
2628.37 2093
2628.85 2048
2629.34 2043
2629.82 2083
2630.30 2018
2630.79 2196
2631.27 2129
2631.75 2142
2632.24 2114
2632.72 2133
2633.21 2150
2633.69 2169
2634.17 2100
2634.66 2172
2635.14 2059
2635.62 2068
2636.11 2126
2636.59 2075
2637.08 2075
2637.56 1901
2638.05 2030
2638.53 2117
2639.01 2064
2639.50 1987
2639.98 2071
2640.47 2063
2640.95 2179
2641.44 2038
2641.92 2020
2642.41 2032
2642.89 2033
2643.38 2078
2643.86 2264
2644.34 2152
2644.83 1893
2645.31 2062
2645.80 2026
2646.28 1962
2646.77 1926
2647.25 1949
2647.74 1946
2648.22 2123
2648.71 2045
2649.20 2005
2649.68 2048
2650.17 2050
2650.65 1997
2651.14 1951
2651.62 1985
2652.11 2025
2652.59 2130
2653.08 2179
2653.56 2152
2654.05 2160
2654.54 2114
2655.02 2154
2655.51 2097
2655.99 2135
2656.48 2065
2656.97 2185
2657.45 2179
2657.94 2007
2658.42 2095
2658.91 2150
2659.40 2088
2659.88 2130
2660.37 2098
2660.85 2037
2661.34 1989
2661.83 1950
2662.31 1978
2662.80 1896
2663.29 1927
2663.77 1883
2664.26 1961
2664.75 2056
2665.23 2041
2665.72 1989
2666.21 2027
2666.69 2002
2667.18 2102
2667.67 1986
2668.15 2131
2668.64 2036
2669.13 2097
2669.62 2148
2670.10 2119
2670.59 2052
2671.08 2159
2671.56 2145
2672.05 2130
2672.54 2191
2673.03 2087
2673.51 2300
2674.00 2270
2674.49 2360
2674.98 2292
2675.46 2312
2675.95 2392
2676.44 2465
2676.93 2236
2677.42 2306
2677.90 2206
2678.39 2273
2678.88 2232
2679.37 2302
2679.86 2144
2680.34 2162
2680.83 2047
2681.32 2057
2681.81 2217
2682.30 2195
2682.79 2172
2683.27 2092
2683.76 2226
2684.25 2053
2684.74 1992
2685.23 2143
2685.72 2039
2686.20 1975
2686.69 2088
2687.18 2064
2687.67 2033
2688.16 2051
2688.65 1915
2689.14 1885
2689.63 1938
2690.12 2131
2690.60 1905
2691.09 1973
2691.58 2033
2692.07 1827
2692.56 1748
2693.05 1798
2693.54 1860
2694.03 1929
2694.52 2011
2695.01 2077
2695.50 1963
2695.99 1991
2696.48 1995
2696.97 2002
2697.46 2023
2697.95 1919
2698.43 1916
2698.92 1933
2699.41 2005
2699.90 2014
2700.39 1928
2700.88 2143
2701.37 2104
2701.86 1961
2702.35 2063
2702.84 2128
2703.33 2198
2703.83 2190
2704.32 2207
2704.81 2241
2705.30 2045
2705.79 2087
2706.28 2063
2706.77 2054
2707.26 2030
2707.75 1919
2708.24 1946
2708.73 1873
2709.22 1948
2709.71 2081
2710.20 2065
2710.69 2079
2711.18 2047
2711.68 1787
2712.17 1865
2712.66 1913
2713.15 1946
2713.64 1901
2714.13 1812
2714.62 1902
2715.11 1866
2715.60 1929
2716.10 1888
2716.59 1974
2717.08 2017
2717.57 1947
2718.06 1902
2718.55 1936
2719.04 2045
2719.54 1894
2720.03 1917
2720.52 1866
2721.01 1984
2721.50 2013
2722.00 2094
2722.49 2161
2722.98 2177
2723.47 2224
2723.96 2253
2724.46 2101
2724.95 2157
2725.44 2054
2725.93 2078
2726.42 2143
2726.92 1974
2727.41 1858
2727.90 2001
2728.39 1790
2728.89 1823
2729.38 2027
2729.87 1955
2730.36 1841
2730.86 1968
2731.35 2126
2731.84 2156
2732.34 2029
2732.83 1980
2733.32 2069
2733.81 2158
2734.31 2149
2734.80 2233
2735.29 2234
2735.79 2257
2736.28 2322
2736.77 2381
2737.27 2216
2737.76 2237
2738.25 2220
2738.75 2170
2739.24 2258
2739.73 2168
2740.23 2137
2740.72 2229
2741.21 2119
2741.71 2029
2742.20 1934
2742.69 2067
2743.19 2019
2743.68 1971
2744.18 1895
2744.67 1991
2745.16 2025
2745.66 1931
2746.15 1977
2746.65 2001
2747.14 1937
2747.63 1869
2748.13 2066
2748.62 2135
2749.12 2111
2749.61 2072
2750.11 1954
2750.60 1825
2751.10 1975
2751.59 2191
2752.08 2160
2752.58 1989
2753.07 1918
2753.57 2013
2754.06 2258
2754.56 2184
2755.05 2189
2755.55 2103
2756.04 2158
2756.54 2027
2757.03 2120
2757.53 2008
2758.02 1993
2758.52 1990
2759.01 1952
2759.51 1889
2760.00 1875
2760.50 2020
2760.99 2074
2761.49 1977
2761.99 1968
2762.48 1905
2762.98 1933
2763.47 2063
2763.97 1973
2764.46 1955
2764.96 1904
2765.46 2076
2765.95 2092
2766.45 2202
2766.94 2047
2767.44 1867
2767.94 1952
2768.43 1857
2768.93 1864
2769.42 1920
2769.92 2014
2770.42 2021
2770.91 1954
2771.41 2041
2771.90 2072
2772.40 2159
2772.90 2218
2773.39 2032
2773.89 2135
2774.39 2156
2774.88 2154
2775.38 2265
2775.88 2345
2776.37 2245
2776.87 2193
2777.37 2352
2777.86 2401
2778.36 2339
2778.86 2280
2779.36 2143
2779.85 2131
2780.35 2151
2780.85 2015
2781.34 2034
2781.84 2067
2782.34 1985
2782.84 1968
2783.33 1995
2783.83 2059
2784.33 1901
2784.83 1891
2785.32 1885
2785.82 1956
2786.32 2007
2786.82 2008
2787.31 2002
2787.81 1982
2788.31 1977
2788.81 1896
2789.31 1824
2789.80 1923
2790.30 1916
2790.80 1910
2791.30 1918
2791.80 2044
2792.29 2046
2792.79 1887
2793.29 1894
2793.79 1843
2794.29 1797
2794.79 1959
2795.28 2048
2795.78 2047
2796.28 1940
2796.78 2134
2797.28 1980
2797.78 2079
2798.28 2084
2798.78 1983
2799.27 2061
2799.77 2039
2800.27 2009
2800.77 2005
2801.27 2004
2801.77 2054
2802.27 2090
2802.77 2071
2803.27 1963
2803.77 1939
2804.27 1996
2804.76 1911
2805.26 2017
2805.76 1972
2806.26 1982
2806.76 2084
2807.26 2137
2807.76 2152
2808.26 2044
2808.76 2084
2809.26 2177
2809.76 2123
2810.26 2246
2810.76 2056
2811.26 2140
2811.76 2052
2812.26 2133
2812.76 1921
2813.26 2002
2813.76 1934
2814.26 1893
2814.76 1932
2815.26 1851
2815.76 1887
2816.26 1892
2816.76 2015
2817.26 1879
2817.76 1858
2818.26 1868
2818.76 1959
2819.26 2023
2819.76 1935
2820.27 2055
2820.77 2067
2821.27 2140
2821.77 2049
2822.27 2302
2822.77 2006
2823.27 2031
2823.77 2050
2824.27 1976
2824.77 1973
2825.27 2032
2825.78 1857
2826.28 1884
2826.78 1864
2827.28 1877
2827.78 1842
2828.28 1831
2828.78 1883
2829.29 1902
2829.79 1827
2830.29 1764
2830.79 1845
2831.29 1838
2831.79 1971
2832.30 1874
2832.80 1795
2833.30 1880
2833.80 1786
2834.30 1847
2834.80 1778
2835.31 1841
2835.81 1881
2836.31 2057
2836.81 1988
2837.32 2067
2837.82 1973
2838.32 2003
2838.82 1897
2839.32 1837
2839.83 1863
2840.33 1845
2840.83 1948
2841.33 1987
2841.84 2043
2842.34 1982
2842.84 1798
2843.35 1932
2843.85 1992
2844.35 1988
2844.85 2069
2845.36 2108
2845.86 2085
2846.36 2005
2846.87 2089
2847.37 2211
2847.87 2047
2848.38 2063
2848.88 2113
2849.38 2087
2849.89 2167
2850.39 2116
2850.89 2173
2851.40 2090
2851.90 2022
2852.40 1939
2852.91 2036
2853.41 1819
2853.91 1788
2854.42 1852
2854.92 1810
2855.42 1901
2855.93 2009
2856.43 1946
2856.94 1842
2857.44 1939
2857.94 1925
2858.45 1839
2858.95 1861
2859.46 1833
2859.96 1844
2860.47 1960
2860.97 1923
2861.47 1876
2861.98 1848
2862.48 1834
2862.99 1866
2863.49 1752
2864.00 1756
2864.50 1836
2865.01 1854
2865.51 1893
2866.02 1801
2866.52 1756
2867.02 1734
2867.53 1883
2868.03 1957
2868.54 1874
2869.04 1980
2869.55 2085
2870.05 2051
2870.56 1963
2871.07 2137
2871.57 2126
2872.08 2300
2872.58 2189
2873.09 2214
2873.59 2168
2874.10 2278
2874.60 2059
2875.11 2087
2875.61 2086
2876.12 2106
2876.63 1986
2877.13 1923
2877.64 1947
2878.14 2047
2878.65 1983
2879.15 1926
2879.66 1910
2880.17 1925
2880.67 1953
2881.18 1860
2881.68 1846
2882.19 2056
2882.70 2024
2883.20 1911
2883.71 2003
2884.22 2027
2884.72 2075
2885.23 2139
2885.74 2100
2886.24 2181
2886.75 2274
2887.25 2315
2887.76 2130
2888.27 2272
2888.77 2243
2889.28 2333
2889.79 2305
2890.30 2221
2890.80 2245
2891.31 2328
2891.82 2179
2892.32 2223
2892.83 2134
2893.34 2136
2893.84 2126
2894.35 2253
2894.86 2312
2895.37 2254
2895.87 2444
2896.38 2405
2896.89 2412
2897.40 2420
2897.90 2251
2898.41 2096
2898.92 2233
2899.43 2272
2899.93 2172
2900.44 2129
2900.95 2256
2901.46 2190
2901.97 2224
2902.47 2320
2902.98 2471
2903.49 2417
2904.00 2334
2904.51 2699
2905.01 2606
2905.52 2665
2906.03 2804
2906.54 2558
2907.05 2676
2907.56 2582
2908.06 2515
2908.57 2325
2909.08 2335
2909.59 2282
2910.10 2066
2910.61 1888
2911.12 1985
2911.62 1975
2912.13 1993
2912.64 1963
2913.15 2049
2913.66 1968
2914.17 1981
2914.68 1928
2915.19 2033
2915.70 2034
2916.21 1977
2916.71 1992
2917.22 1991
2917.73 2049
2918.24 2140
2918.75 1959
2919.26 1841
2919.77 2052
2920.28 2010
2920.79 2052
2921.30 2013
2921.81 2142
2922.32 2049
2922.83 1978
2923.34 2072
2923.85 1875
2924.36 1982
2924.87 2244
2925.38 2205
2925.89 2311
2926.40 2151
2926.91 2084
2927.42 2163
2927.93 2082
2928.44 2076
2928.95 2086
2929.46 2004
2929.97 1914
2930.48 2011
2930.99 2100
2931.50 2027
2932.01 2061
2932.52 1936
2933.03 1855
2933.54 1895
2934.05 1927
2934.56 1917
2935.08 1972
2935.59 2043
2936.10 2146
2936.61 2239
2937.12 2080
2937.63 2237
2938.14 2160
2938.65 2115
2939.16 2086
2939.67 2039
2940.19 2170
2940.70 2155
2941.21 2182
2941.72 2145
2942.23 2107
2942.74 2154
2943.25 2191
2943.77 2084
2944.28 2302
2944.79 2284
2945.30 2132
2945.81 2200
2946.32 2235
2946.84 2183
2947.35 2206
2947.86 2259
2948.37 2069
2948.88 2066
2949.40 2149
2949.91 2075
2950.42 2021
2950.93 1957
2951.44 1851
2951.96 1994
2952.47 2013
2952.98 1879
2953.49 1973
2954.01 2057
2954.52 2071
2955.03 1978
2955.54 2065
2956.06 2003
2956.57 1968
2957.08 1968
2957.60 2079
2958.11 1934
2958.62 1899
2959.13 1969
2959.65 2068
2960.16 1983
2960.67 1898
2961.19 1984
2961.70 2040
2962.21 1985
2962.73 2092
2963.24 2090
2963.75 2006
2964.27 2089
2964.78 2106
2965.29 2113
2965.81 1906
2966.32 1969
2966.83 2040
2967.35 2101
2967.86 1984
2968.37 2056
2968.89 1982
2969.40 2058
2969.91 2021
2970.43 2033
2970.94 2074
2971.46 1918
2971.97 1970
2972.48 2022
2973.00 2136
2973.51 2203
2974.03 2095
2974.54 2050
2975.06 1970
2975.57 2113
2976.08 1995
2976.60 2070
2977.11 2088
2977.63 2077
2978.14 2238
2978.66 2180
2979.17 2130
2979.69 2069
2980.20 2123
2980.72 2201
2981.23 2112
2981.75 2172
2982.26 2161
2982.78 2191
2983.29 2310
2983.81 2318
2984.32 2225
2984.84 2263
2985.35 2344
2985.87 2323
2986.38 2431
2986.90 2506
2987.41 2590
2987.93 2626
2988.44 2381
2988.96 2518
2989.47 2600
2989.99 2597
2990.50 2510
2991.02 2311
2991.54 2451
2992.05 2386
2992.57 2410
2993.08 2361
2993.60 2427
2994.12 2371
2994.63 2470
2995.15 2551
2995.66 2648
2996.18 2512
2996.70 2558
2997.21 2762
2997.73 2790
2998.24 2596
2998.76 2992
2999.28 3115
2999.79 2978
3000.31 3141
3000.83 3223
3001.34 3257
3001.86 3318
3002.38 3639
3002.89 4242
3003.41 4776
3003.93 5319
3004.44 5786
3004.96 6346
3005.48 6724
3005.99 6604
3006.51 6821
3007.03 7011
3007.54 6671
3008.06 6060
3008.58 5452
3009.10 4856
3009.61 4362
3010.13 3763
3010.65 3330
3011.17 2932
3011.68 2744
3012.20 2708
3012.72 2696
3013.24 2636
3013.75 2547
3014.27 2753
3014.79 2713
3015.31 2653
3015.82 2631
3016.34 2620
3016.86 2859
3017.38 2614
3017.90 2571
3018.41 2623
3018.93 2702
3019.45 2697
3019.97 2549
3020.49 2729
3021.00 2599
3021.52 2797
3022.04 2697
3022.56 2537
3023.08 2489
3023.60 2464
3024.11 2570
3024.63 2855
3025.15 2690
3025.67 2602
3026.19 2519
3026.71 2499
3027.23 2567
3027.75 2540
3028.26 2488
3028.78 2505
3029.30 2599
3029.82 2433
3030.34 2215
3030.86 2045
3031.38 2187
3031.90 2111
3032.42 2179
3032.94 2221
3033.46 2223
3033.97 2338
3034.49 2390
3035.01 2439
3035.53 2577
3036.05 2447
3036.57 2565
3037.09 2482
3037.61 2620
3038.13 2658
3038.65 2646
3039.17 2712
3039.69 2544
3040.21 2342
3040.73 2288
3041.25 2364
3041.77 2168
3042.29 2276
3042.81 2195
3043.33 2201
3043.85 2314
3044.37 2261
3044.89 2229
3045.41 2207
3045.93 2210
3046.45 2113
3046.97 2129
3047.49 2124
3048.01 2119
3048.53 2050
3049.06 2069
3049.58 2011
3050.10 2022
3050.62 2038
3051.14 2075
3051.66 2071
3052.18 1914
3052.70 2043
3053.22 2072
3053.74 2006
3054.26 2061
3054.79 1878
3055.31 2124
3055.83 2090
3056.35 2088
3056.87 2153
3057.39 2060
3057.91 2032
3058.43 2006
3058.96 1975
3059.48 2219
3060.00 2176
3060.52 2004
3061.04 2051
3061.56 2023
3062.09 2022
3062.61 2091
3063.13 1967
3063.65 1994
3064.17 2135
3064.70 2104
3065.22 2169
3065.74 2298
3066.26 2181
3066.78 2225
3067.31 2125
3067.83 2260
3068.35 2326
3068.87 2245
3069.40 2209
3069.92 2313
3070.44 2278
3070.96 2147
3071.49 2045
3072.01 2097
3072.53 2071
3073.05 2062
3073.58 1995
3074.10 2049
3074.62 2188
3075.14 2094
3075.67 2098
3076.19 2323
3076.71 2375
3077.24 2380
3077.76 2543
3078.28 2608
3078.81 2592
3079.33 2656
3079.85 2686
3080.38 2895
3080.90 2804
3081.42 2923
3081.95 2835
3082.47 2693
3082.99 2741
3083.52 2708
3084.04 2727
3084.56 2656
3085.09 2700
3085.61 2606
3086.13 2606
3086.66 2573
3087.18 2469
3087.71 2507
3088.23 2549
3088.75 2389
3089.28 2369
3089.80 2402
3090.33 2389
3090.85 2339
3091.38 2269
3091.90 2370
3092.42 2474
3092.95 2548
3093.47 2496
3094.00 2613
3094.52 2591
3095.05 2697
3095.57 2697
3096.10 2805
3096.62 2852
3097.14 3001
3097.67 2944
3098.19 2816
3098.72 2865
3099.24 3171
3099.77 3313
3100.29 4043
3100.82 4555
3101.34 5449
3101.87 6391
3102.39 7164
3102.92 8205
3103.45 8990
3103.97 9437
3104.50 9784
3105.02 9593
3105.55 9130
3106.07 8171
3106.60 6849
3107.12 6039
3107.65 5127
3108.17 4656
3108.70 3961
3109.23 3304
3109.75 3292
3110.28 3023
3110.80 2828
3111.33 3086
3111.86 3116
3112.38 3009
3112.91 2940
3113.43 2881
3113.96 2771
3114.49 2677
3115.01 2674
3115.54 2547
3116.07 2465
3116.59 2482
3117.12 2436
3117.64 2364
3118.17 2431
3118.70 2279
3119.22 2225
3119.75 2528
3120.28 2505
3120.80 2563
3121.33 2573
3121.86 2562
3122.38 2334
3122.91 2466
3123.44 2596
3123.97 2559
3124.49 2480
3125.02 2550
3125.55 2432
3126.07 2270
3126.60 2337
3127.13 2177
3127.66 2289
3128.18 2242
3128.71 2244
3129.24 2210
3129.77 2072
3130.29 2087
3130.82 2156
3131.35 2229
3131.88 2263
3132.40 2262
3132.93 2454
3133.46 2531
3133.99 2528
3134.52 2541
3135.04 2616
3135.57 2769
3136.10 2890
3136.63 2859
3137.16 2726
3137.68 2701
3138.21 2500
3138.74 2503
3139.27 2323
3139.80 2206
3140.32 2143
3140.85 2176
3141.38 2165
3141.91 2226
3142.44 2155
3142.97 2258
3143.50 2166
3144.02 2193
3144.55 2151
3145.08 2216
3145.61 2267
3146.14 2338
3146.67 2336
3147.20 2393
3147.73 2399
3148.26 2405
3148.79 2347
3149.31 2407
3149.84 2510
3150.37 2422
3150.90 2517
3151.43 2583
3151.96 2452
3152.49 2464
3153.02 2390
3153.55 2343
3154.08 2368
3154.61 2348
3155.14 2297
3155.67 2268
3156.20 2258
3156.73 2299
3157.26 2286
3157.79 2191
3158.32 2252
3158.85 2387
3159.38 2297
3159.91 2199
3160.44 2322
3160.97 2384
3161.50 2244
3162.03 2329
3162.56 2191
3163.09 2124
3163.62 1994
3164.15 2009
3164.68 2117
3165.21 2187
3165.74 2196
3166.27 2180
3166.80 2181
3167.33 2173
3167.86 2065
3168.39 2028
3168.92 2062
3169.45 2088
3169.99 2016
3170.52 2000
3171.05 2015
3171.58 2009
3172.11 2017
3172.64 2027
3173.17 2042
3173.70 2074
3174.23 2141
3174.77 2394
3175.30 2323
3175.83 2285
3176.36 2326
3176.89 2352
3177.42 2257
3177.95 2107
3178.49 1953
3179.02 1990
3179.55 2091
3180.08 1953
3180.61 1910
3181.14 1941
3181.68 1979
3182.21 2058
3182.74 2054
3183.27 2075
3183.80 1964
3184.34 1903
3184.87 1999
3185.40 2099
3185.93 2047
3186.47 2014
3187.00 2054
3187.53 2078
3188.06 1970
3188.59 2133
3189.13 2084
3189.66 2048
3190.19 2057
3190.73 2012
3191.26 2053
3191.79 2018
3192.32 2024
3192.86 2057
3193.39 2042
3193.92 2032
3194.45 2026
3194.99 1972
3195.52 2112
3196.05 1958
3196.59 1991
3197.12 2096
3197.65 2059
3198.19 2013
3198.72 1985
3199.25 2108
3199.79 2092
3200.32 2063
3200.85 2170
3201.39 2284
3201.92 2431
3202.45 2399
3202.99 2484
3203.52 2548
3204.05 2646
3204.59 2566
3205.12 2255
3205.66 2373
3206.19 2332
3206.72 2215
3207.26 2180
3207.79 2157
3208.33 2365
3208.86 2478
3209.39 2482
3209.93 2599
3210.46 2515
3211.00 2656
3211.53 2753
3212.07 2828
3212.60 2703
3213.14 2726
3213.67 2622
3214.20 2481
3214.74 2544
3215.27 2432
3215.81 2384
3216.34 2347
3216.88 2360
3217.41 2498
3217.95 2450
3218.48 2258
3219.02 2543
3219.55 2390
3220.09 2189
3220.62 2217
3221.16 2224
3221.69 2446
3222.23 2494
3222.76 2276
3223.30 2404
3223.83 2593
3224.37 2743
3224.91 2702
3225.44 2820
3225.98 2654
3226.51 2517
3227.05 2546
3227.58 2629
3228.12 2455
3228.65 2239
3229.19 2290
3229.73 2345
3230.26 2409
3230.80 2291
3231.33 2360
3231.87 2184
3232.41 2329
3232.94 2231
3233.48 2340
3234.02 2425
3234.55 2467
3235.09 2423
3235.62 2397
3236.16 2518
3236.70 2606
3237.23 2623
3237.77 2619
3238.31 2850
3238.84 2756
3239.38 2919
3239.92 2713
3240.45 2630
3240.99 2666
3241.53 2630
3242.06 2657
3242.60 2604
3243.14 2565
3243.67 2756
3244.21 2618
3244.75 2466
3245.29 2415
3245.82 2675
3246.36 2753
3246.90 2604
3247.44 2576
3247.97 2668
3248.51 2709
3249.05 2670
3249.58 2748
3250.12 2777
3250.66 2722
3251.20 2724
3251.74 2786
3252.27 2754
3252.81 2737
3253.35 2851
3253.89 2862
3254.42 2926
3254.96 2822
3255.50 2732
3256.04 2650
3256.58 2918
3257.11 2804
3257.65 2782
3258.19 2989
3258.73 3245
3259.27 3161
3259.81 3492
3260.34 3676
3260.88 3773
3261.42 4181
3261.96 4341
3262.50 4726
3263.04 5061
3263.58 5507
3264.11 5772
3264.65 6699
3265.19 7464
3265.73 8110
3266.27 8701
3266.81 9341
3267.35 10147
3267.89 10173
3268.43 10108
3268.97 9945
3269.50 9316
3270.04 8347
3270.58 7417
3271.12 6087
3271.66 5214
3272.20 4897
3272.74 4298
3273.28 3870
3273.82 3508
3274.36 3593
3274.90 3576
3275.44 3413
3275.98 3312
3276.52 3294
3277.06 3188
3277.60 3351
3278.14 3305
3278.68 3547
3279.22 3485
3279.76 3361
3280.30 3273
3280.84 3062
3281.38 3093
3281.92 3225
3282.46 3191
3283.00 3080
3283.54 3114
3284.08 3043
3284.62 3068
3285.16 3098
3285.70 3160
3286.24 3119
3286.78 3102
3287.32 3159
3287.86 3103
3288.40 3156
3288.94 3151
3289.48 3164
3290.03 3100
3290.57 3025
3291.11 3123
3291.65 3097
3292.19 3230
3292.73 3281
3293.27 3294
3293.81 3300
3294.35 3739
3294.90 4006
3295.44 4255
3295.98 4139
3296.52 4419
3297.06 4464
3297.60 4577
3298.14 4410
3298.69 4603
3299.23 4497
3299.77 4430
3300.31 4448
3300.85 4127
3301.39 3970
3301.94 4007
3302.48 3938
3303.02 3989
3303.56 3741
3304.10 3669
3304.65 3738
3305.19 3743
3305.73 3462
3306.27 3351
3306.81 3310
3307.36 3091
3307.90 3101
3308.44 2955
3308.98 2892
3309.53 2814
3310.07 2696
3310.61 2740
3311.15 2683
3311.70 2540
3312.24 2586
3312.78 2864
3313.32 2604
3313.87 2822
3314.41 2952
3314.95 3123
3315.50 3080
3316.04 3197
3316.58 3233
3317.13 3193
3317.67 3082
3318.21 3183
3318.75 3264
3319.30 3394
3319.84 3330
3320.38 3175
3320.93 3312
3321.47 3274
3322.02 3140
3322.56 3265
3323.10 3290
3323.65 3242
3324.19 3161
3324.73 3197
3325.28 2968
3325.82 2959
3326.36 3029
3326.91 2961
3327.45 2920
3328.00 2966
3328.54 2786
3329.08 2913
3329.63 2899
3330.17 2999
3330.72 3139
3331.26 3656
3331.81 4222
3332.35 4941
3332.89 5750
3333.44 7077
3333.98 8226
3334.53 9892
3335.07 11355
3335.62 12740
3336.16 13460
3336.71 14242
3337.25 14714
3337.80 14475
3338.34 13563
3338.89 12369
3339.43 10997
3339.98 9539
3340.52 8330
3341.07 6735
3341.61 5667
3342.16 4852
3342.70 4241
3343.25 4066
3343.79 3640
3344.34 3135
3344.88 3005
3345.43 2981
3345.97 2856
3346.52 2891
3347.06 2777
3347.61 2759
3348.15 2722
3348.70 2814
3349.25 2838
3349.79 2723
3350.34 2591
3350.88 2672
3351.43 2611
3351.98 2583
3352.52 2671
3353.07 2712
3353.61 2706
3354.16 2750
3354.71 2897
3355.25 2743
3355.80 2824
3356.34 2653
3356.89 2627
3357.44 2649
3357.98 2677
3358.53 2522
3359.08 2382
3359.62 2437
3360.17 2527
3360.72 2447
3361.26 2533
3361.81 2535
3362.36 2660
3362.90 2592
3363.45 2684
3364.00 2505
3364.54 2524
3365.09 2658
3365.64 2481
3366.19 2433
3366.73 2447
3367.28 2381
3367.83 2326
3368.37 2330
3368.92 2301
3369.47 2333
3370.02 2396
3370.56 2452
3371.11 2479
3371.66 2397
3372.21 2564
3372.75 2623
3373.30 2844
3373.85 2792
3374.40 2888
3374.94 2761
3375.49 2778
3376.04 2677
3376.59 2842
3377.14 2805
3377.68 2489
3378.23 2358
3378.78 2326
3379.33 2257
3379.88 2120
3380.43 2211
3380.97 2271
3381.52 2174
3382.07 2164
3382.62 2250
3383.17 2225
3383.72 2160
3384.26 2115
3384.81 2114
3385.36 2103
3385.91 2160
3386.46 1921
3387.01 1940
3387.56 1940
3388.11 2093
3388.65 2080
3389.20 2076
3389.75 2159
3390.30 2086
3390.85 2072
3391.40 2080
3391.95 2107
3392.50 2010
3393.05 2115
3393.60 2239
3394.15 2273
3394.70 2356
3395.24 2304
3395.79 2616
3396.34 2628
3396.89 2735
3397.44 2955
3397.99 3050
3398.54 3272
3399.09 3383
3399.64 3381
3400.19 3450
3400.74 3359
3401.29 3378
3401.84 3157
3402.39 2970
3402.94 2764
3403.49 2687
3404.04 2571
3404.59 2505
3405.14 2342
3405.69 2260
3406.24 2146
3406.79 2031
3407.34 1969
3407.89 1962
3408.44 2013
3409.00 2074
3409.55 1988
3410.10 2035
3410.65 2040
3411.20 2001
3411.75 2165
3412.30 2208
3412.85 2267
3413.40 2098
3413.95 2117
3414.50 2204
3415.05 2145
3415.61 2060
3416.16 2115
3416.71 2156
3417.26 2004
3417.81 2092
3418.36 2103
3418.91 2081
3419.46 2010
3420.02 1977
3420.57 1990
3421.12 2027
3421.67 1993
3422.22 2077
3422.77 2151
3423.33 2174
3423.88 2322
3424.43 2302
3424.98 2547
3425.53 2459
3426.09 2432
3426.64 2372
3427.19 2301
3427.74 2113
3428.29 2124
3428.85 2155
3429.40 2242
3429.95 2044
3430.50 1999
3431.05 1992
3431.61 2157
3432.16 2112
3432.71 2013
3433.26 2003
3433.82 2008
3434.37 1962
3434.92 2043
3435.48 1984
3436.03 1991
3436.58 2038
3437.13 1997
3437.69 2069
3438.24 1960
3438.79 1898
3439.35 2009
3439.90 2023
3440.45 2041
3441.00 2034
3441.56 1969
3442.11 2087
3442.66 2008
3443.22 1994
3443.77 2192
3444.32 2093
3444.88 2139
3445.43 2056
3445.98 2017
3446.54 1923
3447.09 1922
3447.65 1971
3448.20 1995
3448.75 1729
3449.31 1799
3449.86 1795
3450.41 1768
3450.97 1852
3451.52 1761
3452.08 1934
3452.63 1918
3453.19 1925
3453.74 1823
3454.29 1825
3454.85 1943
3455.40 1966
3455.96 1924
3456.51 1960
3457.07 1998
3457.62 2040
3458.17 2105
3458.73 2176
3459.28 2024
3459.84 1938
3460.39 2089
3460.95 2010
3461.50 2070
3462.06 2053
3462.61 2174
3463.17 2217
3463.72 2058
3464.28 2110
3464.83 2086
3465.39 2070
3465.94 2255
3466.50 2110
3467.05 2108
3467.61 2009
3468.16 2143
3468.72 2211
3469.27 2127
3469.83 2183
3470.39 2278
3470.94 2574
3471.50 2658
3472.05 2408
3472.61 2484
3473.16 2569
3473.72 2607
3474.27 2513
3474.83 2422
3475.39 2479
3475.94 2411
3476.50 2383
3477.05 2497
3477.61 2451
3478.17 2360
3478.72 2363
3479.28 2451
3479.84 2487
3480.39 2398
3480.95 2586
3481.50 2520
3482.06 2613
3482.62 2482
3483.17 2494
3483.73 2711
3484.29 2820
3484.84 2725
3485.40 2694
3485.96 2883
3486.51 2833
3487.07 2875
3487.63 3042
3488.18 3308
3488.74 3745
3489.30 4260
3489.86 5128
3490.41 5985
3490.97 6402
3491.53 7409
3492.08 8521
3492.64 9240
3493.20 9846
3493.76 9839
3494.31 9142
3494.87 9081
3495.43 7940
3495.99 6813
3496.54 6013
3497.10 5291
3497.66 4646
3498.22 4015
3498.78 3798
3499.33 3728
3499.89 3719
3500.45 3557
3501.01 3573
3501.56 3656
3502.12 3834
3502.68 4095
3503.24 4273
3503.80 4344
3504.36 4516
3504.91 4606
3505.47 4819
3506.03 4960
3506.59 4764
3507.15 4638
3507.71 4542
3508.26 4014
3508.82 3982
3509.38 3691
3509.94 3404
3510.50 3369
3511.06 3258
3511.62 2942
3512.18 2790
3512.73 2827
3513.29 2851
3513.85 2756
3514.41 2397
3514.97 2304
3515.53 2376
3516.09 2405
3516.65 2301
3517.21 2178
3517.77 2191
3518.33 2237
3518.88 2300
3519.44 2291
3520.00 2318
3520.56 2379
3521.12 2490
3521.68 2530
3522.24 2783
3522.80 2968
3523.36 2935
3523.92 2914
3524.48 3104
3525.04 3094
3525.60 3131
3526.16 3151
3526.72 2908
3527.28 2750
3527.84 2544
3528.40 2381
3528.96 2323
3529.52 2203
3530.08 2051
3530.64 2181
3531.20 2224
3531.76 2104
3532.32 2142
3532.88 2238
3533.44 2347
3534.00 2312
3534.57 2242
3535.13 2221
3535.69 2204
3536.25 2222
3536.81 2202
3537.37 2169
3537.93 2237
3538.49 2241
3539.05 2157
3539.61 2225
3540.17 2286
3540.74 2161
3541.30 2091
3541.86 1983
3542.42 2107
3542.98 2153
3543.54 2206
3544.10 2227
3544.66 2085
3545.23 2031
3545.79 2023
3546.35 2105
3546.91 2059
3547.47 1944
3548.03 1916
3548.60 2013
3549.16 2040
3549.72 2104
3550.28 1949
3550.84 1845
3551.41 1896
3551.97 1881
3552.53 1878
3553.09 1924
3553.65 1802
3554.22 1763
3554.78 1857
3555.34 1770
3555.90 1908
3556.46 1896
3557.03 1892
3557.59 1934
3558.15 1895
3558.71 1907
3559.28 1963
3559.84 2035
3560.40 1845
3560.97 1887
3561.53 2045
3562.09 2155
3562.65 2034
3563.22 2072
3563.78 2205
3564.34 1970
3564.91 1995
3565.47 1892
3566.03 1914
3566.60 2054
3567.16 2076
3567.72 1999
3568.28 2028
3568.85 2033
3569.41 1942
3569.98 1947
3570.54 2069
3571.10 1938
3571.67 1850
3572.23 2000
3572.79 1956
3573.36 1750
3573.92 1863
3574.48 1977
3575.05 1979
3575.61 1984
3576.18 2025
3576.74 2033
3577.30 1978
3577.87 2195
3578.43 2139
3579.00 1938
3579.56 2019
3580.12 2048
3580.69 2066
3581.25 2102
3581.82 1989
3582.38 1926
3582.95 1888
3583.51 1842
3584.08 1849
3584.64 1871
3585.20 1931
3585.77 1945
3586.33 1882
3586.90 1920
3587.46 1906
3588.03 1889
3588.59 1835
3589.16 1775
3589.72 1755
3590.29 1716
3590.85 1747
3591.42 1823
3591.98 1769
3592.55 1732
3593.11 1691
3593.68 1721
3594.24 1697
3594.81 1741
3595.38 1665
3595.94 1749
3596.51 1666
3597.07 1766
3597.64 1776
3598.20 1767
3598.77 1842
3599.34 1883
3599.90 1805
3600.47 1800
3601.03 1749
3601.60 1775
3602.16 1687
3602.73 1677
3603.30 1712
3603.86 1776
3604.43 1671
3605.00 1679
3605.56 1730
3606.13 1670
3606.69 1635
3607.26 1585
3607.83 1524
3608.39 1544
3608.96 1609
3609.53 1634
3610.09 1586
3610.66 1593
3611.23 1474
3611.79 1534
3612.36 1553
3612.93 1648
3613.49 1537
3614.06 1617
3614.63 1708
3615.19 1774
3615.76 1816
3616.33 1858
3616.90 1933
3617.46 1947
3618.03 1956
3618.60 2073
3619.16 2169
3619.73 2101
3620.30 2135
3620.87 2038
3621.43 1910
3622.00 1976
3622.57 1994
3623.14 2030
3623.70 1888
3624.27 1681
3624.84 1642
3625.41 1589
3625.98 1764
3626.54 1567
3627.11 1751
3627.68 1649
3628.25 1660
3628.82 1689
3629.38 1759
3629.95 1720
3630.52 1711
3631.09 1866
3631.66 1756
3632.22 1962
3632.79 1869
3633.36 1805
3633.93 1891
3634.50 1982
3635.07 1994
3635.64 1854
3636.20 1942
3636.77 1815
3637.34 1820
3637.91 1883
3638.48 1785
3639.05 1823
3639.62 1915
3640.19 2042
3640.76 2043
3641.32 2028
3641.89 2132
3642.46 2173
3643.03 2045
3643.60 2160
3644.17 2191
3644.74 2037
3645.31 2055
3645.88 1905
3646.45 1819
3647.02 1845
3647.59 1918
3648.16 1768
3648.73 1823
3649.30 1919
3649.87 1889
3650.44 2034
3651.01 1966
3651.57 2059
3652.14 1887
3652.71 1829
3653.28 1850
3653.85 1863
3654.42 2077
3654.99 1980
3655.57 2002
3656.14 1900
3656.71 1901
3657.28 1796
3657.85 1904
3658.42 1871
3658.99 1879
3659.56 1873
3660.13 1900
3660.70 2092
3661.27 1920
3661.84 1873
3662.41 1925
3662.98 1957
3663.55 1816
3664.12 1879
3664.69 1992
3665.26 2144
3665.84 2103
3666.41 2139
3666.98 2126
3667.55 2235
3668.12 2149
3668.69 2029
3669.26 1854
3669.83 1846
3670.40 2039
3670.98 1856
3671.55 1806
3672.12 1957
3672.69 2043
3673.26 1955
3673.83 1848
3674.41 1815
3674.98 2011
3675.55 2035
3676.12 1961
3676.69 1966
3677.26 1878
3677.84 1944
3678.41 1967
3678.98 1976
3679.55 1815
3680.12 1830
3680.70 1940
3681.27 1807
3681.84 1747
3682.41 1780
3682.99 1758
3683.56 1840
3684.13 1793
3684.70 1847
3685.27 1754
3685.85 1810
3686.42 1811
3686.99 2004
3687.57 1927
3688.14 1927
3688.71 1970
3689.28 1988
3689.86 1925
3690.43 1819
3691.00 1742
3691.58 1871
3692.15 1755
3692.72 1865
3693.29 1699
3693.87 1717
3694.44 1802
3695.01 1731
3695.59 1735
3696.16 1744
3696.73 1661
3697.31 1768
3697.88 1732
3698.45 1684
3699.03 1777
3699.60 1734
3700.17 1740
3700.75 1735
3701.32 1724
3701.90 1759
3702.47 1665
3703.04 1777
3703.62 1771
3704.19 1745
3704.77 1820
3705.34 1873
3705.91 1798
3706.49 1893
3707.06 1864
3707.64 1686
3708.21 1785
3708.78 1878
3709.36 1689
3709.93 1792
3710.51 1723
3711.08 1689
3711.66 1725
3712.23 1840
3712.81 1754
3713.38 1711
3713.96 1638
3714.53 1736
3715.11 1869
3715.68 1829
3716.25 1815
3716.83 1856
3717.40 1849
3717.98 1749
3718.55 1755
3719.13 1855
3719.71 1892
3720.28 1771
3720.86 1557
3721.43 1533
3722.01 1579
3722.58 1703
3723.16 1658
3723.73 1637
3724.31 1621
3724.88 1615
3725.46 1519
3726.03 1487
3726.61 1581
3727.19 1426
3727.76 1522
3728.34 1639
3728.91 1650
3729.49 1550
3730.07 1753
3730.64 1916
3731.22 1800
3731.79 1851
3732.37 1847
3732.95 1770
3733.52 1808
3734.10 1845
3734.67 1810
3735.25 1833
3735.83 1828
3736.40 1879
3736.98 1909
3737.56 1772
3738.13 1652
3738.71 1771
3739.29 1692
3739.86 1629
3740.44 1599
3741.02 1612
3741.59 1606
3742.17 1558
3742.75 1562
3743.32 1679
3743.90 1522
3744.48 1462
3745.06 1508
3745.63 1663
3746.21 1505
3746.79 1552
3747.36 1617
3747.94 1589
3748.52 1615
3749.10 1603
3749.67 1556
3750.25 1588
3750.83 1727
3751.41 1709
3751.98 1634
3752.56 1604
3753.14 1571
3753.72 1560
3754.30 1435
3754.87 1481
3755.45 1553
3756.03 1518
3756.61 1530
3757.19 1491
3757.76 1489
3758.34 1557
3758.92 1593
3759.50 1558
3760.08 1574
3760.65 1632
3761.23 1688
3761.81 1531
3762.39 1639
3762.97 1687
3763.55 1589
3764.13 1548
3764.70 1567
3765.28 1627
3765.86 1627
3766.44 1689
3767.02 1570
3767.60 1459
3768.18 1559
3768.76 1527
3769.33 1576
3769.91 1582
3770.49 1568
3771.07 1540
3771.65 1560
3772.23 1591
3772.81 1595
3773.39 1645
3773.97 1608
3774.55 1768
3775.13 1574
3775.71 1485
3776.29 1486
3776.87 1518
3777.45 1546
3778.02 1473
3778.60 1642
3779.18 1566
3779.76 1637
3780.34 1569
3780.92 1385
3781.50 1365
3782.08 1495
3782.66 1470
3783.24 1516
3783.82 1517
3784.40 1490
3784.98 1470
3785.56 1459
3786.14 1486
3786.72 1516
3787.31 1566
3787.89 1525
3788.47 1479
3789.05 1550
3789.63 1593
3790.21 1483
3790.79 1604
3791.37 1655
3791.95 1619
3792.53 1668
3793.11 1699
3793.69 1745
3794.27 1675
3794.85 1693
3795.43 1788
3796.02 1725
3796.60 1694
3797.18 1547
3797.76 1680
3798.34 1694
3798.92 1709
3799.50 1648
3800.08 1616
3800.67 1743
3801.25 1790
3801.83 1937
3802.41 1868
3802.99 1821
3803.57 1771
3804.16 1707
3804.74 1744
3805.32 1726
3805.90 1895
3806.48 1708
3807.06 1663
3807.65 1765
3808.23 2010
3808.81 1882
3809.39 1781
3809.97 1868
3810.56 1903
3811.14 1906
3811.72 1951
3812.30 1934
3812.89 1990
3813.47 1995
3814.05 1905
3814.63 1959
3815.21 1904
3815.80 1919
3816.38 1849
3816.96 1912
3817.55 1871
3818.13 1845
3818.71 1861
3819.29 1763
3819.88 1661
3820.46 1755
3821.04 1602
3821.63 1494
3822.21 1578
3822.79 1611
3823.37 1588
3823.96 1649
3824.54 1614
3825.12 1590
3825.71 1568
3826.29 1537
3826.87 1576
3827.46 1597
3828.04 1495
3828.62 1568
3829.21 1688
3829.79 1558
3830.38 1571
3830.96 1578
3831.54 1629
3832.13 1495
3832.71 1477
3833.29 1458
3833.88 1560
3834.46 1597
3835.05 1615
3835.63 1593
3836.21 1522
3836.80 1500
3837.38 1409
3837.97 1442
3838.55 1517
3839.14 1462
3839.72 1547
3840.30 1431
3840.89 1515
3841.47 1473
3842.06 1503
3842.64 1549
3843.23 1551
3843.81 1424
3844.40 1518
3844.98 1477
3845.57 1522
3846.15 1519
3846.74 1485
3847.32 1384
3847.91 1469
3848.49 1623
3849.08 1573
3849.66 1652
3850.25 1499
3850.83 1506
3851.42 1582
3852.00 1600
3852.59 1525
3853.17 1525
3853.76 1533
3854.34 1629
3854.93 1504
3855.51 1586
3856.10 1591
3856.69 1501
3857.27 1496
3857.86 1539
3858.44 1602
3859.03 1647
3859.62 1568
3860.20 1653
3860.79 1703
3861.37 1724
3861.96 1776
3862.55 1810
3863.13 1835
3863.72 1723
3864.30 1720
3864.89 1818
3865.48 1898
3866.06 1765
3866.65 1689
3867.24 1818
3867.82 1930
3868.41 1806
3869.00 1698
3869.58 1781
3870.17 1733
3870.76 1640
3871.34 1629
3871.93 1756
3872.52 1711
3873.10 1658
3873.69 1670
3874.28 1718
3874.86 1521
3875.45 1499
3876.04 1552
3876.63 1705
3877.21 1731
3877.80 1722
3878.39 1603
3878.97 1593
3879.56 1628
3880.15 1566
3880.74 1459
3881.32 1562
3881.91 1542
3882.50 1430
3883.09 1409
3883.67 1407
3884.26 1453
3884.85 1499
3885.44 1473
3886.03 1429
3886.61 1485
3887.20 1551
3887.79 1423
3888.38 1672
3888.97 1794
3889.55 1754
3890.14 1834
3890.73 1857
3891.32 1937
3891.91 1932
3892.50 1812
3893.08 1734
3893.67 1691
3894.26 1746
3894.85 1779
3895.44 1818
3896.03 1802
3896.62 1774
3897.20 1682
3897.79 1668
3898.38 1603
3898.97 1616
3899.56 1598
3900.15 1636
3900.74 1549
3901.33 1523
3901.92 1618
3902.51 1576
3903.09 1560
3903.68 1525
3904.27 1608
3904.86 1560
3905.45 1593
3906.04 1571
3906.63 1523
3907.22 1620
3907.81 1725
3908.40 1731
3908.99 1742
3909.58 1681
3910.17 1626
3910.76 1530
3911.35 1504
3911.94 1424
3912.53 1530
3913.12 1584
3913.71 1594
3914.30 1409
3914.89 1552
3915.48 1568
3916.07 1629
3916.66 1609
3917.25 1523
3917.84 1537
3918.43 1616
3919.02 1523
3919.61 1521
3920.20 1522
3920.79 1527
3921.38 1582
3921.97 1593
3922.56 1501
3923.15 1448
3923.74 1502
3924.33 1538
3924.93 1520
3925.52 1639
3926.11 1609
3926.70 1515
3927.29 1551
3927.88 1700
3928.47 1551
3929.06 1453
3929.65 1481
3930.24 1383
3930.84 1438
3931.43 1473
3932.02 1350
3932.61 1374
3933.20 1474
3933.79 1442
3934.38 1415
3934.98 1331
3935.57 1332
3936.16 1420
3936.75 1546
3937.34 1620
3937.94 1525
3938.53 1477
3939.12 1472
3939.71 1571
3940.30 1688
3940.89 1633
3941.49 1714
3942.08 1668
3942.67 1619
3943.26 1701
3943.86 1563
3944.45 1624
3945.04 1618
3945.63 1556
3946.23 1561
3946.82 1556
3947.41 1490
3948.00 1480
3948.60 1636
3949.19 1461
3949.78 1512
3950.37 1554
3950.97 1428
3951.56 1424
3952.15 1534
3952.74 1545
3953.34 1515
3953.93 1461
3954.52 1499
3955.12 1516
3955.71 1533
3956.30 1533
3956.90 1578
3957.49 1576
3958.08 1642
3958.68 1575
3959.27 1528
3959.86 1625
3960.46 1599
3961.05 1669
3961.64 1657
3962.24 1633
3962.83 1648
3963.43 1641
3964.02 1656
3964.61 1724
3965.21 1777
3965.80 1758
3966.39 1814
3966.99 1767
3967.58 1897
3968.18 1834
3968.77 1836
3969.36 1771
3969.96 1718
3970.55 1635
3971.15 1557
3971.74 1569
3972.34 1589
3972.93 1486
3973.53 1598
3974.12 1671
3974.71 1605
3975.31 1731
3975.90 1871
3976.50 1964
3977.09 1921
3977.69 2099
3978.28 2017
3978.88 1867
3979.47 1976
3980.07 1845
3980.66 1826
3981.26 1754
3981.85 1692
3982.45 1659
3983.04 1697
3983.64 1735
3984.23 1659
3984.83 1702
3985.42 1605
3986.02 1726
3986.62 1764
3987.21 1719
3987.81 1839
3988.40 1834
3989.00 1800
3989.59 1712
3990.19 1887
3990.78 1795
3991.38 1815
3991.98 1683
3992.57 1734
3993.17 1890
3993.76 1835
3994.36 1727
3994.96 1705
3995.55 1869
3996.15 1923
3996.74 1791
3997.34 1888
3997.94 2056
3998.53 1924
3999.13 1886
3999.73 1801
4000.32 1983
4000.92 1802
4001.52 1794
4002.11 1791
4002.71 1729
4003.31 1738
4003.90 1690
4004.50 1594
4005.10 1679
4005.69 1761
4006.29 1764
4006.89 1846
4007.48 1784
4008.08 1608
4008.68 1612
4009.28 1656
4009.87 1679
4010.47 1639
4011.07 1572
4011.66 1492
4012.26 1417
4012.86 1490
4013.46 1626
4014.05 1580
4014.65 1585
4015.25 1469
4015.85 1572
4016.45 1588
4017.04 1613
4017.64 1653
4018.24 1691
4018.84 1642
4019.43 1662
4020.03 1609
4020.63 1810
4021.23 1682
4021.83 1639
4022.42 1493
4023.02 1453
4023.62 1612
4024.22 1595
4024.82 1598
4025.42 1584
4026.01 1570
4026.61 1684
4027.21 1615
4027.81 1666
4028.41 1672
4029.01 1677
4029.61 1672
4030.20 1721
4030.80 1771
4031.40 1789
4032.00 1782
4032.60 1886
4033.20 1935
4033.80 1910
4034.40 1898
4035.00 2005
4035.59 1978
4036.19 2050
4036.79 1901
4037.39 1897
4037.99 1754
4038.59 1771
4039.19 1699
4039.79 1699
4040.39 1628
4040.99 1491
4041.59 1433
4042.19 1429
4042.79 1505
4043.39 1526
4043.99 1465
4044.59 1469
4045.19 1580
4045.79 1607
4046.39 1474
4046.99 1539
4047.59 1403
4048.19 1617
4048.79 1596
4049.39 1546
4049.99 1620
4050.59 1608
4051.19 1559
4051.79 1626
4052.39 1591
4052.99 1517
4053.59 1497
4054.19 1553
4054.79 1577
4055.39 1580
4055.99 1564
4056.59 1560
4057.19 1506
4057.79 1622
4058.39 1518
4059.00 1442
4059.60 1509
4060.20 1518
4060.80 1551
4061.40 1474
4062.00 1412
4062.60 1454
4063.20 1548
4063.80 1517
4064.40 1410
4065.01 1396
4065.61 1383
4066.21 1400
4066.81 1455
4067.41 1398
4068.01 1370
4068.61 1482
4069.22 1385
4069.82 1395
4070.42 1402
4071.02 1428
4071.62 1443
4072.23 1479
4072.83 1406
4073.43 1337
4074.03 1296
4074.63 1416
4075.23 1342
4075.84 1256
4076.44 1304
4077.04 1447
4077.64 1453
4078.25 1417
4078.85 1418
4079.45 1420
4080.05 1415
4080.66 1376
4081.26 1400
4081.86 1297
4082.46 1404
4083.07 1348
4083.67 1254
4084.27 1342
4084.87 1328
4085.48 1321
4086.08 1238
4086.68 1313
4087.29 1333
4087.89 1360
4088.49 1447
4089.09 1497
4089.70 1475
4090.30 1389
4090.90 1418
4091.51 1331
4092.11 1317
4092.71 1540
4093.32 1416
4093.92 1498
4094.52 1327
4095.13 1289
4095.73 1392
4096.34 1362
4096.94 1361
4097.54 1433
4098.15 1409
4098.75 1384
4099.35 1340
4099.96 1350
4100.56 1369
4101.17 1354
4101.77 1431
4102.37 1426
4102.98 1405
4103.58 1365
4104.19 1223
4104.79 1367
4105.39 1330
4106.00 1369
4106.60 1424
4107.21 1321
4107.81 1389
4108.42 1317
4109.02 1345
4109.63 1374
4110.23 1396
4110.84 1395
4111.44 1424
4112.04 1469
4112.65 1472
4113.25 1435
4113.86 1323
4114.46 1407
4115.07 1387
4115.67 1342
4116.28 1287
4116.88 1354
4117.49 1381
4118.09 1385
4118.70 1340
4119.31 1362
4119.91 1333
4120.52 1310
4121.12 1385
4121.73 1329
4122.33 1338
4122.94 1338
4123.54 1342
4124.15 1324
4124.76 1271
4125.36 1249
4125.97 1279
4126.57 1364
4127.18 1291
4127.78 1344
4128.39 1412
4129.00 1350
4129.60 1344
4130.21 1352
4130.81 1417
4131.42 1414
4132.03 1363
4132.63 1383
4133.24 1352
4133.85 1497
4134.45 1536
4135.06 1421
4135.67 1331
4136.27 1433
4136.88 1468
4137.49 1393
4138.09 1494
4138.70 1491
4139.31 1514
4139.91 1526
4140.52 1562
4141.13 1616
4141.73 1631
4142.34 1485
4142.95 1618
4143.55 1632
4144.16 1576
4144.77 1598
4145.38 1556
4145.98 1646
4146.59 1628
4147.20 1548
4147.81 1402
4148.41 1382
4149.02 1519
4149.63 1436
4150.24 1431
4150.84 1328
4151.45 1396
4152.06 1387
4152.67 1429
4153.27 1304
4153.88 1431
4154.49 1387
4155.10 1427
4155.71 1373
4156.31 1416
4156.92 1382
4157.53 1534
4158.14 1532
4158.75 1482
4159.35 1464
4159.96 1565
4160.57 1485
4161.18 1472
4161.79 1478
4162.40 1437
4163.00 1409
4163.61 1498
4164.22 1534
4164.83 1453
4165.44 1453
4166.05 1631
4166.66 1591
4167.27 1537
4167.87 1537
4168.48 1492
4169.09 1399
4169.70 1504
4170.31 1566
4170.92 1542
4171.53 1439
4172.14 1378
4172.75 1407
4173.36 1418
4173.97 1264
4174.58 1351
4175.18 1520
4175.79 1489
4176.40 1465
4177.01 1377
4177.62 1385
4178.23 1411
4178.84 1546
4179.45 1463
4180.06 1323
4180.67 1422
4181.28 1584
4181.89 1467
4182.50 1448
4183.11 1388
4183.72 1377
4184.33 1406
4184.94 1356
4185.55 1455
4186.16 1465
4186.77 1369
4187.38 1366
4187.99 1413
4188.60 1349
4189.21 1399
4189.82 1360
4190.43 1303
4191.04 1303
4191.66 1348
4192.27 1452
4192.88 1458
4193.49 1479
4194.10 1488
4194.71 1469
4195.32 1589
4195.93 1601
4196.54 1538
4197.15 1516
4197.76 1488
4198.38 1486
4198.99 1567
4199.60 1477
4200.21 1418
4200.82 1396
4201.43 1503
4202.04 1504
4202.65 1409
4203.27 1405
4203.88 1391
4204.49 1379
4205.10 1432
4205.71 1491
4206.32 1396
4206.94 1349
4207.55 1448
4208.16 1448
4208.77 1310
4209.38 1364
4209.99 1430
4210.61 1321
4211.22 1343
4211.83 1273
4212.44 1337
4213.06 1252
4213.67 1324
4214.28 1405
4214.89 1487
4215.50 1527
4216.12 1453
4216.73 1540
4217.34 1424
4217.95 1451
4218.57 1586
4219.18 1586
4219.79 1559
4220.40 1640
4221.02 1638
4221.63 1602
4222.24 1594
4222.86 1574
4223.47 1635
4224.08 1650
4224.69 1739
4225.31 1605
4225.92 1573
4226.53 1657
4227.15 1751
4227.76 1724
4228.37 1827
4228.99 1718
4229.60 1662
4230.21 1773
4230.83 1832
4231.44 1857
4232.05 1815
4232.67 2182
4233.28 2271
4233.90 2396
4234.51 2488
4235.12 2586
4235.74 2676
4236.35 2903
4236.96 2796
4237.58 2772
4238.19 2604
4238.81 2341
4239.42 2341
4240.03 2170
4240.65 1863
4241.26 1936
4241.88 1743
4242.49 1584
4243.11 1640
4243.72 1642
4244.33 1563
4244.95 1544
4245.56 1630
4246.18 1578
4246.79 1623
4247.41 1615
4248.02 1600
4248.64 1622
4249.25 1619
4249.87 1564
4250.48 1709
4251.10 1720
4251.71 1593
4252.33 1565
4252.94 1595
4253.56 1675
4254.17 1680
4254.79 1620
4255.40 1501
4256.02 1640
4256.63 1482
4257.25 1641
4257.86 1584
4258.48 1577
4259.09 1577
4259.71 1604
4260.33 1650
4260.94 1506
4261.56 1601
4262.17 1483
4262.79 1501
4263.40 1518
4264.02 1555
4264.64 1505
4265.25 1545
4265.87 1549
4266.48 1560
4267.10 1676
4267.72 1724
4268.33 1605
4268.95 1818
4269.57 1753
4270.18 1664
4270.80 1766
4271.41 1647
4272.03 1640
4272.65 1627
4273.26 1617
4273.88 1685
4274.50 1705
4275.11 1685
4275.73 1673
4276.35 1641
4276.96 1794
4277.58 1716
4278.20 1688
4278.81 1675
4279.43 1704
4280.05 1518
4280.67 1463
4281.28 1738
4281.90 1604
4282.52 1494
4283.13 1552
4283.75 1405
4284.37 1496
4284.99 1440
4285.60 1301
4286.22 1601
4286.84 1465
4287.46 1438
4288.07 1465
4288.69 1627
4289.31 1703
4289.93 1655
4290.55 1650
4291.16 1729
4291.78 1718
4292.40 1630
4293.02 1730
4293.63 1559
4294.25 1644
4294.87 1564
4295.49 1466
4296.11 1556
4296.73 1501
4297.34 1382
4297.96 1290
4298.58 1394
4299.20 1456
4299.82 1442
4300.44 1401
4301.05 1452
4301.67 1427
4302.29 1459
4302.91 1458
4303.53 1474
4304.15 1595
4304.77 1514
4305.39 1528
4306.00 1483
4306.62 1547
4307.24 1574
4307.86 1609
4308.48 1559
4309.10 1453
4309.72 1464
4310.34 1488
4310.96 1503
4311.58 1631
4312.20 1529
4312.82 1568
4313.43 1607
4314.05 1511
4314.67 1523
4315.29 1457
4315.91 1593
4316.53 1488
4317.15 1522
4317.77 1423
4318.39 1417
4319.01 1437
4319.63 1529
4320.25 1382
4320.87 1452
4321.49 1477
4322.11 1550
4322.73 1529
4323.35 1538
4323.97 1623
4324.59 1517
4325.21 1554
4325.83 1628
4326.45 1576
4327.07 1510
4327.69 1577
4328.31 1634
4328.94 1785
4329.56 1592
4330.18 1661
4330.80 1741
4331.42 1776
4332.04 1720
4332.66 1794
4333.28 1791
4333.90 1747
4334.52 1961
4335.14 1868
4335.76 1875
4336.39 2184
4337.01 2286
4337.63 2442
4338.25 2578
4338.87 2812
4339.49 2907
4340.11 2591
4340.73 2597
4341.36 2380
4341.98 2409
4342.60 2301
4343.22 2457
4343.84 2603
4344.46 2743
4345.08 3012
4345.71 3346
4346.33 3494
4346.95 3699
4347.57 4055
4348.19 4396
4348.82 4106
4349.44 3976
4350.06 3751
4350.68 3207
4351.30 2931
4351.93 2652
4352.55 2278
4353.17 2120
4353.79 2136
4354.42 1858
4355.04 1856
4355.66 1797
4356.28 1800
4356.91 1875
4357.53 1851
4358.15 1809
4358.77 1907
4359.40 1943
4360.02 1882
4360.64 1779
4361.26 1758
4361.89 1809
4362.51 1683
4363.13 1829
4363.76 1873
4364.38 1801
4365.00 1655
4365.63 1732
4366.25 1722
4366.87 1793
4367.50 1817
4368.12 1769
4368.74 1833
4369.37 1802
4369.99 1799
4370.61 1558
4371.24 1546
4371.86 1645
4372.48 1660
4373.11 1605
4373.73 1513
4374.36 1526
4374.98 1586
4375.60 1552
4376.23 1550
4376.85 1668
4377.48 1627
4378.10 1823
4378.72 1817
4379.35 1762
4379.97 1656
4380.60 1751
4381.22 1674
4381.84 1574
4382.47 1614
4383.09 1657
4383.72 1667
4384.34 1594
4384.97 1500
4385.59 1522
4386.22 1419
4386.84 1433
4387.47 1459
4388.09 1409
4388.72 1559
4389.34 1589
4389.96 1365
4390.59 1443
4391.21 1457
4391.84 1371
4392.47 1476
4393.09 1511
4393.72 1499
4394.34 1402
4394.97 1413
4395.59 1436
4396.22 1448
4396.84 1342
4397.47 1323
4398.09 1396
4398.72 1371
4399.34 1485
4399.97 1490
4400.60 1499
4401.22 1541
4401.85 1460
4402.47 1422
4403.10 1478
4403.72 1559
4404.35 1307
4404.98 1375
4405.60 1459
4406.23 1424
4406.85 1435
4407.48 1393
4408.11 1448
4408.73 1505
4409.36 1379
4409.99 1448
4410.61 1495
4411.24 1549
4411.87 1479
4412.49 1489
4413.12 1364
4413.74 1449
4414.37 1516
4415.00 1502
4415.62 1465
4416.25 1433
4416.88 1415
4417.51 1398
4418.13 1400
4418.76 1409
4419.39 1465
4420.01 1424
4420.64 1338
4421.27 1349
4421.89 1286
4422.52 1398
4423.15 1225
4423.78 1227
4424.40 1237
4425.03 1334
4425.66 1307
4426.29 1354
4426.91 1255
4427.54 1337
4428.17 1332
4428.80 1357
4429.42 1373
4430.05 1343
4430.68 1368
4431.31 1346
4431.94 1367
4432.56 1489
4433.19 1416
4433.82 1400
4434.45 1275
4435.08 1373
4435.70 1394
4436.33 1432
4436.96 1470
4437.59 1462
4438.22 1424
4438.85 1463
4439.47 1457
4440.10 1520
4440.73 1469
4441.36 1409
4441.99 1381
4442.62 1397
4443.25 1318
4443.87 1359
4444.50 1446
4445.13 1352
4445.76 1350
4446.39 1395
4447.02 1482
4447.65 1456
4448.28 1483
4448.91 1412
4449.54 1519
4450.16 1481
4450.79 1524
4451.42 1494
4452.05 1467
4452.68 1537
4453.31 1421
4453.94 1391
4454.57 1571
4455.20 1588
4455.83 1783
4456.46 1807
4457.09 1835
4457.72 1758
4458.35 1745
4458.98 1733
4459.61 1730
4460.24 1585
4460.87 1539
4461.50 1396
4462.13 1454
4462.76 1485
4463.39 1494
4464.02 1427
4464.65 1428
4465.28 1461
4465.91 1410
4466.54 1314
4467.17 1339
4467.80 1364
4468.43 1407
4469.06 1433
4469.69 1396
4470.32 1408
4470.95 1320
4471.58 1299
4472.21 1243
4472.85 1357
4473.48 1301
4474.11 1260
4474.74 1328
4475.37 1172
4476.00 1318
4476.63 1354
4477.26 1351
4477.89 1279
4478.52 1360
4479.16 1304
4479.79 1348
4480.42 1351
4481.05 1392
4481.68 1400
4482.31 1361
4482.94 1399
4483.58 1415
4484.21 1415
4484.84 1417
4485.47 1368
4486.10 1489
4486.73 1466
4487.37 1389
4488.00 1512
4488.63 1464
4489.26 1394
4489.89 1383
4490.53 1452
4491.16 1488
4491.79 1499
4492.42 1403
4493.05 1388
4493.69 1417
4494.32 1396
4494.95 1386
4495.58 1375
4496.22 1554
4496.85 1467
4497.48 1467
4498.11 1391
4498.75 1458
4499.38 1662
4500.01 1746
4500.64 1924
4501.28 1943
4501.91 1951
4502.54 2111
4503.18 2110
4503.81 2048
4504.44 2005
4505.07 1942
4505.71 1795
4506.34 1646
4506.97 1576
4507.61 1601
4508.24 1532
4508.87 1414
4509.51 1362
4510.14 1458
4510.77 1446
4511.41 1474
4512.04 1457
4512.68 1379
4513.31 1384
4513.94 1321
4514.58 1343
4515.21 1372
4515.84 1416
4516.48 1401
4517.11 1355
4517.75 1388
4518.38 1489
4519.01 1399
4519.65 1352
4520.28 1404
4520.92 1399
4521.55 1259
4522.18 1368
4522.82 1417
4523.45 1447
4524.09 1494
4524.72 1470
4525.36 1373
4525.99 1373
4526.63 1277
4527.26 1409
4527.90 1296
4528.53 1312
4529.16 1397
4529.80 1498
4530.43 1557
4531.07 1612
4531.70 1579
4532.34 1641
4532.97 1713
4533.61 1632
4534.24 1655
4534.88 1691
4535.51 1690
4536.15 1657
4536.79 1513
4537.42 1571
4538.06 1561
4538.69 1455
4539.33 1387
4539.96 1461
4540.60 1520
4541.23 1381
4541.87 1260
4542.50 1398
4543.14 1278
4543.78 1280
4544.41 1250
4545.05 1340
4545.68 1330
4546.32 1285
4546.96 1307
4547.59 1258
4548.23 1235
4548.86 1217
4549.50 1175
4550.14 1166
4550.77 1241
4551.41 1266
4552.05 1282
4552.68 1314
4553.32 1273
4553.96 1269
4554.59 1191
4555.23 1306
4555.86 1309
4556.50 1405
4557.14 1225
4557.78 1241
4558.41 1267
4559.05 1250
4559.69 1297
4560.32 1246
4560.96 1331
4561.60 1224
4562.23 1145
4562.87 1218
4563.51 1335
4564.15 1181
4564.78 1245
4565.42 1192
4566.06 1232
4566.69 1286
4567.33 1374
4567.97 1328
4568.61 1317
4569.24 1279
4569.88 1368
4570.52 1359
4571.16 1371
4571.80 1375
4572.43 1294
4573.07 1237
4573.71 1204
4574.35 1258
4574.98 1229
4575.62 1357
4576.26 1299
4576.90 1224
4577.54 1283
4578.18 1261
4578.81 1228
4579.45 1279
4580.09 1332
4580.73 1351
4581.37 1320
4582.01 1349
4582.64 1367
4583.28 1427
4583.92 1404
4584.56 1280
4585.20 1346
4585.84 1413
4586.48 1383
4587.11 1300
4587.75 1443
4588.39 1379
4589.03 1574
4589.67 1616
4590.31 1709
4590.95 1967
4591.59 2233
4592.23 2061
4592.87 2106
4593.51 2099
4594.14 2062
4594.78 1973
4595.42 1879
4596.06 1803
4596.70 1675
4597.34 1500
4597.98 1521
4598.62 1388
4599.26 1431
4599.90 1413
4600.54 1327
4601.18 1309
4601.82 1356
4602.46 1445
4603.10 1311
4603.74 1339
4604.38 1479
4605.02 1435
4605.66 1457
4606.30 1441
4606.94 1420
4607.58 1319
4608.22 1395
4608.86 1380
4609.50 1236
4610.14 1295
4610.78 1411
4611.42 1311
4612.06 1403
4612.70 1413
4613.34 1328
4613.99 1422
4614.63 1448
4615.27 1443
4615.91 1293
4616.55 1309
4617.19 1352
4617.83 1406
4618.47 1404
4619.11 1306
4619.75 1283
4620.39 1220
4621.04 1268
4621.68 1320
4622.32 1293
4622.96 1298
4623.60 1258
4624.24 1299
4624.88 1335
4625.53 1339
4626.17 1333
4626.81 1300
4627.45 1162
4628.09 1209
4628.73 1213
4629.38 1236
4630.02 1267
4630.66 1252
4631.30 1269
4631.94 1222
4632.58 1160
4633.23 1351
4633.87 1327
4634.51 1340
4635.15 1276
4635.80 1229
4636.44 1334
4637.08 1317
4637.72 1186
4638.36 1308
4639.01 1415
4639.65 1330
4640.29 1347
4640.93 1380
4641.58 1378
4642.22 1251
4642.86 1322
4643.51 1276
4644.15 1297
4644.79 1287
4645.43 1226
4646.08 1282
4646.72 1202
4647.36 1225
4648.01 1221
4648.65 1246
4649.29 1375
4649.94 1493
4650.58 1373
4651.22 1358
4651.87 1352
4652.51 1420
4653.15 1372
4653.80 1322
4654.44 1312
4655.08 1360
4655.73 1323
4656.37 1304
4657.01 1293
4657.66 1336
4658.30 1276
4658.94 1267
4659.59 1235
4660.23 1265
4660.88 1338
4661.52 1273
4662.16 1325
4662.81 1295
4663.45 1250
4664.10 1267
4664.74 1184
4665.39 1226
4666.03 1222
4666.67 1193
4667.32 1163
4667.96 1245
4668.61 1258
4669.25 1236
4669.90 1142
4670.54 1178
4671.19 1153
4671.83 1007
4672.47 1109
4673.12 1177
4673.76 1186
4674.41 1103
4675.05 1092
4675.70 1201
4676.34 1141
4676.99 1148
4677.63 1040
4678.28 1200
4678.92 1212
4679.57 1208
4680.22 1226
4680.86 1317
4681.51 1325
4682.15 1323
4682.80 1263
4683.44 1282
4684.09 1283
4684.73 1314
4685.38 1258
4686.03 1218
4686.67 1221
4687.32 1226
4687.96 1213
4688.61 1155
4689.25 1187
4689.90 1175
4690.55 1252
4691.19 1302
4691.84 1160
4692.48 1178
4693.13 1231
4693.78 1271
4694.42 1332
4695.07 1342
4695.72 1397
4696.36 1388
4697.01 1455
4697.65 1360
4698.30 1435
4698.95 1644
4699.59 1670
4700.24 1725
4700.89 1762
4701.53 1745
4702.18 1661
4702.83 1421
4703.48 1445
4704.12 1406
4704.77 1397
4705.42 1334
4706.06 1333
4706.71 1483
4707.36 1349
4708.00 1369
4708.65 1411
4709.30 1420
4709.95 1471
4710.59 1492
4711.24 1397
4711.89 1459
4712.54 1401
4713.18 1391
4713.83 1416
4714.48 1408
4715.13 1446
4715.77 1362
4716.42 1394
4717.07 1471
4717.72 1309
4718.37 1296
4719.01 1404
4719.66 1469
4720.31 1416
4720.96 1439
4721.61 1308
4722.25 1339
4722.90 1342
4723.55 1427
4724.20 1546
4724.85 1462
4725.50 1405
4726.14 1568
4726.79 1650
4727.44 1603
4728.09 1557
4728.74 1544
4729.39 1535
4730.04 1574
4730.68 1455
4731.33 1452
4731.98 1355
4732.63 1350
4733.28 1333
4733.93 1333
4734.58 1317
4735.23 1355
4735.88 1330
4736.53 1315
4737.17 1303
4737.82 1306
4738.47 1406
4739.12 1457
4739.77 1378
4740.42 1415
4741.07 1581
4741.72 1473
4742.37 1502
4743.02 1445
4743.67 1473
4744.32 1402
4744.97 1354
4745.62 1323
4746.27 1398
4746.92 1437
4747.57 1543
4748.22 1458
4748.87 1534
4749.52 1572
4750.17 1525
4750.82 1604
4751.47 1695
4752.12 1723
4752.77 1680
4753.42 1706
4754.07 1762
4754.72 1690
4755.37 1698
4756.02 1720
4756.67 1527
4757.32 1494
4757.97 1527
4758.62 1577
4759.27 1503
4759.93 1363
4760.58 1360
4761.23 1346
4761.88 1207
4762.53 1263
4763.18 1384
4763.83 1251
4764.48 1287
4765.13 1339
4765.78 1441
4766.44 1365
4767.09 1425
4767.74 1519
4768.39 1472
4769.04 1422
4769.69 1450
4770.34 1485
4770.99 1330
4771.65 1323
4772.30 1251
4772.95 1284
4773.60 1303
4774.25 1365
4774.91 1291
4775.56 1222
4776.21 1282
4776.86 1323
4777.51 1460
4778.16 1371
4778.82 1282
4779.47 1254
4780.12 1334
4780.77 1432
4781.43 1358
4782.08 1376
4782.73 1443
4783.38 1436
4784.03 1413
4784.69 1455
4785.34 1310
4785.99 1227
4786.64 1330
4787.30 1359
4787.95 1261
4788.60 1390
4789.26 1427
4789.91 1395
4790.56 1332
4791.21 1341
4791.87 1377
4792.52 1429
4793.17 1385
4793.83 1487
4794.48 1439
4795.13 1474
4795.79 1419
4796.44 1394
4797.09 1305
4797.75 1341
4798.40 1386
4799.05 1459
4799.71 1342
4800.36 1320
4801.01 1332
4801.67 1320
4802.32 1289
4802.97 1319
4803.63 1252
4804.28 1279
4804.94 1336
4805.59 1413
4806.24 1329
4806.90 1305
4807.55 1354
4808.21 1347
4808.86 1415
4809.51 1372
4810.17 1304
4810.82 1435
4811.48 1437
4812.13 1475
4812.79 1335
4813.44 1477
4814.09 1492
4814.75 1486
4815.40 1507
4816.06 1528
4816.71 1468
4817.37 1395
4818.02 1401
4818.68 1380
4819.33 1640
4819.99 1570
4820.64 1565
4821.30 1551
4821.95 1517
4822.61 1580
4823.26 1602
4823.92 1598
4824.57 1645
4825.23 1523
4825.88 1670
4826.54 1763
4827.19 1701
4827.85 1698
4828.50 1811
4829.16 1705
4829.81 1722
4830.47 1720
4831.13 1721
4831.78 1831
4832.44 1781
4833.09 1748
4833.75 1759
4834.40 1863
4835.06 1811
4835.72 1903
4836.37 1944
4837.03 1971
4837.68 2096
4838.34 2219
4839.00 2272
4839.65 2196
4840.31 2070
4840.97 2102
4841.62 2163
4842.28 2286
4842.93 2376
4843.59 2324
4844.25 2241
4844.90 2355
4845.56 2241
4846.22 2303
4846.87 2557
4847.53 2527
4848.19 2720
4848.84 3031
4849.50 3165
4850.16 3190
4850.82 3402
4851.47 3289
4852.13 3456
4852.79 3610
4853.44 3352
4854.10 3251
4854.76 3134
4855.42 2993
4856.07 3000
4856.73 3192
4857.39 3444
4858.04 3757
4858.70 4041
4859.36 3980
4860.02 3885
4860.67 3881
4861.33 3670
4861.99 3501
4862.65 3288
4863.31 3212
4863.96 3057
4864.62 3124
4865.28 3036
4865.94 3094
4866.60 3066
4867.25 2948
4867.91 2985
4868.57 3196
4869.23 3185
4869.89 3210
4870.54 3111
4871.20 3054
4871.86 2771
4872.52 2736
4873.18 2702
4873.84 2628
4874.50 2521
4875.15 2583
4875.81 2603
4876.47 2526
4877.13 2447
4877.79 2377
4878.45 2513
4879.11 2597
4879.77 2615
4880.42 2709
4881.08 2669
4881.74 2586
4882.40 2486
4883.06 2420
4883.72 2270
4884.38 2162
4885.04 2269
4885.70 2224
4886.36 2143
4887.02 2063
4887.68 2222
4888.34 2157
4889.00 2196
4889.65 2377
4890.31 2530
4890.97 2450
4891.63 2599
4892.29 2606
4892.95 2450
4893.61 2466
4894.27 2352
4894.93 2258
4895.59 2145
4896.25 2104
4896.91 2153
4897.57 2090
4898.23 2132
4898.89 1967
4899.55 2019
4900.21 2102
4900.87 2054
4901.54 2138
4902.20 2255
4902.86 2008
4903.52 1955
4904.18 1865
4904.84 1901
4905.50 1809
4906.16 1764
4906.82 1865
4907.48 1785
4908.14 1648
4908.80 1617
4909.46 1723
4910.12 1675
4910.79 1684
4911.45 1784
4912.11 1716
4912.77 1695
4913.43 1711
4914.09 1616
4914.75 1656
4915.41 1584
4916.07 1642
4916.74 1525
4917.40 1552
4918.06 1682
4918.72 1651
4919.38 1599
4920.04 1401
4920.71 1607
4921.37 1536
4922.03 1507
4922.69 1471
4923.35 1489
4924.01 1553
4924.68 1401
4925.34 1521
4926.00 1633
4926.66 1610
4927.33 1537
4927.99 1470
4928.65 1561
4929.31 1547
4929.97 1441
4930.64 1439
4931.30 1463
4931.96 1531
4932.62 1469
4933.29 1547
4933.95 1527
4934.61 1444
4935.27 1510
4935.94 1538
4936.60 1494
4937.26 1473
4937.93 1359
4938.59 1387
4939.25 1479
4939.91 1413
4940.58 1403
4941.24 1393
4941.90 1299
4942.57 1296
4943.23 1402
4943.89 1427
4944.56 1332
4945.22 1345
4945.88 1265
4946.55 1255
4947.21 1302
4947.87 1306
4948.54 1244
4949.20 1318
4949.86 1227
4950.53 1244
4951.19 1252
4951.86 1365
4952.52 1289
4953.18 1355
4953.85 1408
4954.51 1434
4955.17 1226
4955.84 1316
4956.50 1299
4957.17 1226
4957.83 1232
4958.50 1338
4959.16 1249
4959.82 1244
4960.49 1421
4961.15 1442
4961.82 1366
4962.48 1392
4963.15 1507
4963.81 1726
4964.48 1644
4965.14 1659
4965.81 1633
4966.47 1571
4967.13 1552
4967.80 1493
4968.46 1421
4969.13 1399
4969.79 1310
4970.46 1328
4971.12 1371
4971.79 1250
4972.45 1181
4973.12 1240
4973.79 1363
4974.45 1410
4975.12 1377
4975.78 1359
4976.45 1340
4977.11 1333
4977.78 1341
4978.44 1418
4979.11 1357
4979.77 1365
4980.44 1230
4981.11 1289
4981.77 1238
4982.44 1249
4983.10 1336
4983.77 1277
4984.44 1321
4985.10 1381
4985.77 1462
4986.43 1314
4987.10 1266
4987.77 1337
4988.43 1397
4989.10 1340
4989.76 1424
4990.43 1441
4991.10 1487
4991.76 1400
4992.43 1319
4993.10 1463
4993.76 1410
4994.43 1306
4995.10 1232
4995.76 1313
4996.43 1232
4997.10 1282
4997.76 1158
4998.43 1250
4999.10 1198
4999.76 1183
5000.43 1161
5001.10 1207
5001.77 1160
5002.43 1145
5003.10 1192
5003.77 1179
5004.43 1163
5005.10 1149
5005.77 1148
5006.44 1155
5007.10 1216
5007.77 1195
5008.44 1151
5009.11 1133
5009.77 1216
5010.44 1225
5011.11 1236
5011.78 1231
5012.45 1196
5013.11 1207
5013.78 1148
5014.45 1131
5015.12 1160
5015.79 1141
5016.45 1050
5017.12 1054
5017.79 1127
5018.46 1089
5019.13 1113
5019.80 1195
5020.46 1184
5021.13 1048
5021.80 1150
5022.47 1257
5023.14 1247
5023.81 1154
5024.47 1263
5025.14 1125
5025.81 1194
5026.48 1237
5027.15 1233
5027.82 1189
5028.49 1182
5029.16 1214
5029.83 1205
5030.49 1200
5031.16 1194
5031.83 1303
5032.50 1142
5033.17 1122
5033.84 1201
5034.51 1241
5035.18 1156
5035.85 1148
5036.52 1196
5037.19 1138
5037.86 1193
5038.53 1123
5039.20 1027
5039.87 1102
5040.54 1178
5041.21 1130
5041.88 1128
5042.54 1155
5043.21 1145
5043.88 1055
5044.55 1099
5045.22 1070
5045.89 1118
5046.56 1072
5047.24 1093
5047.91 1031
5048.58 1058
5049.25 1057
5049.92 1179
5050.59 1079
5051.26 1089
5051.93 1209
5052.60 1103
5053.27 1078
5053.94 1159
5054.61 1211
5055.28 1145
5055.95 1135
5056.62 1122
5057.29 1074
5057.96 1061
5058.63 1081
5059.31 1031
5059.98 1166
5060.65 1114
5061.32 1067
5061.99 1104
5062.66 1153
5063.33 1144
5064.00 1103
5064.67 1123
5065.35 1181
5066.02 1169
5066.69 1146
5067.36 1136
5068.03 1089
5068.70 1088
5069.38 1125
5070.05 1179
5070.72 1122
5071.39 1091
5072.06 988
5072.73 1061
5073.41 1108
5074.08 1161
5074.75 1003
5075.42 1037
5076.09 1084
5076.77 1130
5077.44 1158
5078.11 1151
5078.78 1143
5079.45 1226
5080.13 1224
5080.80 1283
5081.47 1313
5082.14 1306
5082.82 1272
5083.49 1165
5084.16 1219
5084.83 1105
5085.51 1134
5086.18 1188
5086.85 1128
5087.53 1168
5088.20 1179
5088.87 1245
5089.54 1177
5090.22 1290
5090.89 1366
5091.56 1277
5092.24 1166
5092.91 1257
5093.58 1368
5094.26 1232
5094.93 1162
5095.60 1206
5096.28 1294
5096.95 1256
5097.62 1209
5098.30 1156
5098.97 1117
5099.64 1138
5100.32 1205
5100.99 1179
5101.67 1142
5102.34 1141
5103.01 1200
5103.69 1299
5104.36 1203
5105.04 1227
5105.71 1174
5106.38 1229
5107.06 1055
5107.73 1219
5108.41 1167
5109.08 1179
5109.75 1178
5110.43 1091
5111.10 1179
5111.78 1206
5112.45 1089
5113.13 1094
5113.80 1203
5114.48 1304
5115.15 1253
5115.83 1214
5116.50 1263
5117.17 1133
5117.85 1203
5118.52 1129
5119.20 1158
5119.87 1187
5120.55 1123
5121.22 1081
5121.90 1165
5122.57 1284
5123.25 1210
5123.93 1224
5124.60 1174
5125.28 1201
5125.95 1210
5126.63 1095
5127.30 1125
5127.98 1194
5128.65 1190
5129.33 1127
5130.00 1080
5130.68 1181
5131.36 1169
5132.03 1116
5132.71 1221
5133.38 1250
5134.06 1197
5134.73 1229
5135.41 1294
5136.09 1223
5136.76 1075
5137.44 1152
5138.12 1050
5138.79 1098
5139.47 1182
5140.14 1184
5140.82 1088
5141.50 1046
5142.17 1077
5142.85 1040
5143.53 1086
5144.20 1101
5144.88 1132
5145.56 1112
5146.23 1077
5146.91 1093
5147.59 1127
5148.26 1079
5148.94 1047
5149.62 1114
5150.29 1009
5150.97 1116
5151.65 1122
5152.33 1102
5153.00 1115
5153.68 1137
5154.36 1074
5155.03 1069
5155.71 1061
5156.39 1048
5157.07 1058
5157.74 1069
5158.42 1049
5159.10 1034
5159.78 1029
5160.45 1050
5161.13 1031
5161.81 1043
5162.49 1060
5163.17 976
5163.84 1045
5164.52 1095
5165.20 1044
5165.88 1008
5166.55 979
5167.23 1034
5167.91 1066
5168.59 1143
5169.27 1109
5169.95 1104
5170.62 1021
5171.30 1014
5171.98 1022
5172.66 1078
5173.34 1102
5174.02 1087
5174.69 1033
5175.37 1003
5176.05 1093
5176.73 1071
5177.41 1231
5178.09 1181
5178.77 1107
5179.45 1173
5180.13 1140
5180.80 1181
5181.48 1180
5182.16 1288
5182.84 1261
5183.52 1251
5184.20 1176
5184.88 1182
5185.56 1192
5186.24 1103
5186.92 1012
5187.60 1092
5188.28 1052
5188.96 1061
5189.64 1003
5190.31 1049
5190.99 960
5191.67 1001
5192.35 1049
5193.03 1146
5193.71 1064
5194.39 1064
5195.07 1022
5195.75 1031
5196.43 1035
5197.11 1024
5197.79 1012
5198.47 1027
5199.15 1053
5199.83 1032
5200.51 936
5201.19 994
5201.87 1039
5202.56 1075
5203.24 1120
5203.92 1107
5204.60 1061
5205.28 1043
5205.96 1109
5206.64 1099
5207.32 1139
5208.00 1059
5208.68 1109
5209.36 1136
5210.04 1132
5210.72 1097
5211.40 1117
5212.09 1293
5212.77 1198
5213.45 1120
5214.13 1090
5214.81 1089
5215.49 1070
5216.17 1105
5216.85 1198
5217.54 1176
5218.22 1132
5218.90 1202
5219.58 1192
5220.26 1195
5220.94 1164
5221.62 1076
5222.31 1100
5222.99 1159
5223.67 1214
5224.35 1248
5225.03 1226
5225.72 1235
5226.40 1257
5227.08 1044
5227.76 1085
5228.44 1165
5229.13 1149
5229.81 1158
5230.49 1058
5231.17 952
5231.86 1076
5232.54 1099
5233.22 1066
5233.90 1106
5234.58 1179
5235.27 1101
5235.95 1107
5236.63 1155
5237.32 1179
5238.00 1161
5238.68 1224
5239.36 1202
5240.05 1120
5240.73 1206
5241.41 1221
5242.10 1105
5242.78 1092
5243.46 1182
5244.14 1057
5244.83 1142
5245.51 1165
5246.19 1105
5246.88 1182
5247.56 1070
5248.24 1034
5248.93 1096
5249.61 1112
5250.29 1046
5250.98 1173
5251.66 1208
5252.35 1142
5253.03 1150
5253.71 1186
5254.40 1141
5255.08 1171
5255.76 1097
5256.45 1094
5257.13 1071
5257.82 1084
5258.50 1040
5259.18 999
5259.87 953
5260.55 1070
5261.24 1150
5261.92 1142
5262.61 1217
5263.29 1205
5263.97 1188
5264.66 1207
5265.34 1116
5266.03 1083
5266.71 1144
5267.40 1190
5268.08 1161
5268.77 1192
5269.45 1226
5270.14 1182
5270.82 1128
5271.51 1078
5272.19 1089
5272.88 1086
5273.56 1083
5274.25 1091
5274.93 1066
5275.62 1122
5276.30 1113
5276.99 1052
5277.67 1013
5278.36 1057
5279.04 1122
5279.73 1082
5280.41 1116
5281.10 1153
5281.79 1131
5282.47 1183
5283.16 1160
5283.84 1148
5284.53 1090
5285.21 1082
5285.90 1115
5286.59 1007
5287.27 1021
5287.96 1006
5288.64 937
5289.33 955
5290.02 935
5290.70 945
5291.39 1036
5292.07 1066
5292.76 974
5293.45 1085
5294.13 1073
5294.82 1035
5295.51 1046
5296.19 1093
5296.88 1126
5297.57 1092
5298.25 1144
5298.94 1120
5299.63 1193
5300.31 1098
5301.00 1140
5301.69 1127
5302.37 1202
5303.06 1341
5303.75 1311
5304.43 1278
5305.12 1296
5305.81 1266
5306.50 1304
5307.18 1270
5307.87 1201
5308.56 1211
5309.25 1161
5309.93 1167
5310.62 1148
5311.31 1285
5312.00 1170
5312.68 1247
5313.37 1316
5314.06 1214
5314.75 1249
5315.43 1225
5316.12 1115
5316.81 1089
5317.50 1081
5318.18 1157
5318.87 1196
5319.56 1179
5320.25 1217
5320.94 1218
5321.63 1267
5322.31 1308
5323.00 1290
5323.69 1192
5324.38 1206
5325.07 1270
5325.76 1262
5326.44 1078
5327.13 1065
5327.82 1016
5328.51 1003
5329.20 1078
5329.89 1080
5330.58 1065
5331.26 1131
5331.95 961
5332.64 1036
5333.33 1049
5334.02 1087
5334.71 1203
5335.40 1086
5336.09 1087
5336.78 1089
5337.47 1104
5338.15 1174
5338.84 1121
5339.53 1063
5340.22 1089
5340.91 1068
5341.60 1111
5342.29 1183
5342.98 1158
5343.67 1171
5344.36 1090
5345.05 1102
5345.74 1115
5346.43 1158
5347.12 1181
5347.81 1242
5348.50 1169
5349.19 1278
5349.88 1304
5350.57 1283
5351.26 1257
5351.95 1283
5352.64 1369
5353.33 1335
5354.02 1335
5354.71 1247
5355.40 1193
5356.09 1173
5356.78 1109
5357.47 1160
5358.16 1190
5358.85 1158
5359.54 1101
5360.23 1053
5360.92 1125
5361.62 1094
5362.31 1115
5363.00 1052
5363.69 989
5364.38 1146
5365.07 1157
5365.76 1141
5366.45 1075
5367.14 1068
5367.83 1044
5368.53 1037
5369.22 978
5369.91 1084
5370.60 1023
5371.29 992
5371.98 1114
5372.67 1120
5373.36 1085
5374.06 1042
5374.75 1011
5375.44 1065
5376.13 1026
5376.82 995
5377.51 1055
5378.21 998
5378.90 959
5379.59 999
5380.28 1047
5380.97 982
5381.67 979
5382.36 1048
5383.05 1033
5383.74 966
5384.44 1066
5385.13 1086
5385.82 1070
5386.51 1033
5387.20 1023
5387.90 982
5388.59 963
5389.28 1039
5389.97 1175
5390.67 1126
5391.36 1161
5392.05 1186
5392.75 1075
5393.44 1121
5394.13 1104
5394.82 1010
5395.52 1018
5396.21 1063
5396.90 1056
5397.60 1043
5398.29 1003
5398.98 976
5399.68 977
5400.37 1007
5401.06 965
5401.76 989
5402.45 978
5403.14 965
5403.84 925
5404.53 974
5405.22 1008
5405.92 1022
5406.61 1069
5407.30 1142
5408.00 1091
5408.69 1049
5409.39 1061
5410.08 1100
5410.77 1019
5411.47 1106
5412.16 1176
5412.85 1081
5413.55 1033
5414.24 1136
5414.94 1070
5415.63 1023
5416.33 1009
5417.02 1007
5417.71 1029
5418.41 1146
5419.10 1062
5419.80 991
5420.49 1036
5421.19 1051
5421.88 1018
5422.58 1023
5423.27 1023
5423.97 1099
5424.66 1247
5425.36 1163
5426.05 1100
5426.75 1182
5427.44 1079
5428.14 1148
5428.83 1037
5429.53 977
5430.22 1003
5430.92 1038
5431.61 1052
5432.31 1024
5433.00 1025
5433.70 1000
5434.39 1055
5435.09 1057
5435.78 1114
5436.48 1191
5437.17 1169
5437.87 1226
5438.57 1294
5439.26 1169
5439.96 1156
5440.65 1083
5441.35 1094
5442.05 1129
5442.74 1209
5443.44 1206
5444.13 1158
5444.83 1174
5445.53 1229
5446.22 1232
5446.92 1334
5447.61 1342
5448.31 1344
5449.01 1310
5449.70 1387
5450.40 1434
5451.10 1470
5451.79 1427
5452.49 1342
5453.19 1258
5453.88 1352
5454.58 1257
5455.28 1240
5455.97 1216
5456.67 1185
5457.37 1243
5458.06 1252
5458.76 1201
5459.46 1391
5460.16 1288
5460.85 1219
5461.55 1284
5462.25 1252
5462.94 1326
5463.64 1293
5464.34 1268
5465.04 1320
5465.73 1252
5466.43 1326
5467.13 1377
5467.83 1302
5468.52 1295
5469.22 1323
5469.92 1277
5470.62 1265
5471.31 1277
5472.01 1334
5472.71 1367
5473.41 1500
5474.11 1382
5474.80 1454
5475.50 1533
5476.20 1499
5476.90 1505
5477.60 1659
5478.29 1683
5478.99 1915
5479.69 2105
5480.39 2364
5481.09 2385
5481.79 2555
5482.49 2656
5483.18 2393
5483.88 2234
5484.58 2114
5485.28 2052
5485.98 1933
5486.68 1904
5487.38 1786
5488.08 1804
5488.77 1816
5489.47 1802
5490.17 1659
5490.87 1730
5491.57 1746
5492.27 1810
5492.97 1824
5493.67 1992
5494.37 1945
5495.07 1985
5495.77 2030
5496.46 2079
5497.16 2069
5497.86 2041
5498.56 2347
5499.26 2697
5499.96 2992
5500.66 3264
5501.36 3600
5502.06 3775
5502.76 3836
5503.46 3851
5504.16 3420
5504.86 3001
5505.56 2727
5506.26 2433
5506.96 2227
5507.66 2097
5508.36 1888
5509.06 1712
5509.76 1843
5510.46 1838
5511.16 1841
5511.86 1791
5512.56 1786
5513.26 1804
5513.96 1794
5514.67 1801
5515.37 1794
5516.07 1769
5516.77 1818
5517.47 1722
5518.17 1653
5518.87 1597
5519.57 1518
5520.27 1574
5520.97 1580
5521.67 1622
5522.37 1473
5523.08 1651
5523.78 1518
5524.48 1314
5525.18 1382
5525.88 1436
5526.58 1478
5527.28 1428
5527.98 1354
5528.69 1377
5529.39 1430
5530.09 1449
5530.79 1333
5531.49 1455
5532.19 1655
5532.90 1661
5533.60 1527
5534.30 1616
5535.00 1533
5535.70 1444
5536.40 1509
5537.11 1391
5537.81 1297
5538.51 1294
5539.21 1319
5539.92 1287
5540.62 1248
5541.32 1182
5542.02 1150
5542.72 1267
5543.43 1288
5544.13 1236
5544.83 1197
5545.53 1252
5546.24 1113
5546.94 1195
5547.64 1271
5548.34 1234
5549.05 1231
5549.75 1313
5550.45 1225
5551.16 1124
5551.86 1279
5552.56 1210
5553.26 1230
5553.97 1208
5554.67 1162
5555.37 1207
5556.08 1043
5556.78 1042
5557.48 1053
5558.19 1190
5558.89 1164
5559.59 1105
5560.30 1156
5561.00 1265
5561.70 1295
5562.41 1212
5563.11 1233
5563.82 1187
5564.52 1185
5565.22 1235
5565.93 1278
5566.63 1330
5567.33 1227
5568.04 1215
5568.74 1165
5569.45 1208
5570.15 1188
5570.85 1193
5571.56 1084
5572.26 1189
5572.97 1178
5573.67 1084
5574.38 1070
5575.08 1174
5575.78 1106
5576.49 1135
5577.19 1166
5577.90 1174
5578.60 1218
5579.31 1200
5580.01 1126
5580.72 1174
5581.42 1130
5582.13 1097
5582.83 1012
5583.54 1059
5584.24 1079
5584.95 1174
5585.65 1122
5586.36 1094
5587.06 1077
5587.77 1147
5588.47 1120
5589.18 1120
5589.88 1151
5590.59 1084
5591.29 1013
5592.00 1013
5592.70 993
5593.41 994
5594.12 1091
5594.82 1105
5595.53 991
5596.23 1051
5596.94 1034
5597.64 949
5598.35 1052
5599.06 1105
5599.76 1106
5600.47 1078
5601.17 1033
5601.88 1054
5602.59 1013
5603.29 1120
5604.00 1119
5604.71 952
5605.41 1056
5606.12 1130
5606.82 1051
5607.53 1072
5608.24 1059
5608.94 1077
5609.65 1059
5610.36 1063
5611.06 1043
5611.77 1115
5612.48 1089
5613.18 1044
5613.89 1057
5614.60 1094
5615.30 1041
5616.01 1073
5616.72 1069
5617.43 1068
5618.13 1118
5618.84 1048
5619.55 979
5620.25 1056
5620.96 1015
5621.67 1019
5622.38 1056
5623.08 980
5623.79 969
5624.50 977
5625.21 1010
5625.91 1014
5626.62 1169
5627.33 1103
5628.04 1148
5628.75 1072
5629.45 1000
5630.16 1034
5630.87 1024
5631.58 1089
5632.28 984
5632.99 1023
5633.70 1137
5634.41 1121
5635.12 1101
5635.83 992
5636.53 1040
5637.24 1052
5637.95 1055
5638.66 1112
5639.37 1003
5640.08 1031
5640.78 1090
5641.49 1250
5642.20 1163
5642.91 1138
5643.62 1132
5644.33 1062
5645.04 1060
5645.75 1089
5646.45 1068
5647.16 1076
5647.87 1111
5648.58 966
5649.29 965
5650.00 979
5650.71 1043
5651.42 1062
5652.13 1125
5652.84 1127
5653.55 1056
5654.26 1092
5654.96 1172
5655.67 1199
5656.38 1261
5657.09 1343
5657.80 1377
5658.51 1288
5659.22 1381
5659.93 1405
5660.64 1384
5661.35 1417
5662.06 1282
5662.77 1210
5663.48 1200
5664.19 1119
5664.90 1108
5665.61 1082
5666.32 1074
5667.03 1093
5667.74 1111
5668.45 1022
5669.16 1026
5669.87 1117
5670.58 1158
5671.29 1113
5672.00 1120
5672.72 1039
5673.43 1128
5674.14 1088
5674.85 1039
5675.56 1076
5676.27 1046
5676.98 1090
5677.69 1113
5678.40 1084
5679.11 1031
5679.82 1054
5680.53 1097
5681.25 1099
5681.96 1041
5682.67 1063
5683.38 1073
5684.09 1044
5684.80 1064
5685.51 1067
5686.22 1098
5686.94 1070
5687.65 1104
5688.36 1042
5689.07 1062
5689.78 1102
5690.49 1040
5691.21 1005
5691.92 1003
5692.63 995
5693.34 965
5694.05 1062
5694.76 1034
5695.48 997
5696.19 1083
5696.90 1017
5697.61 1001
5698.32 982
5699.04 913
5699.75 927
5700.46 917
5701.17 967
5701.89 947
5702.60 1003
5703.31 1005
5704.02 1134
5704.74 1102
5705.45 973
5706.16 1024
5706.87 988
5707.59 1061
5708.30 976
5709.01 942
5709.73 1046
5710.44 1076
5711.15 1053
5711.86 1064
5712.58 988
5713.29 1034
5714.00 995
5714.72 981
5715.43 982
5716.14 1007
5716.86 977
5717.57 1008
5718.28 984
5719.00 992
5719.71 1042
5720.42 1037
5721.14 1051
5721.85 994
5722.56 1000
5723.28 1038
5723.99 951
5724.71 974
5725.42 995
5726.13 1038
5726.85 1114
5727.56 1049
5728.28 1072
5728.99 1046
5729.70 1101
5730.42 1067
5731.13 1075
5731.85 994
5732.56 1103
5733.28 1097
5733.99 1079
5734.70 1082
5735.42 1021
5736.13 979
5736.85 1029
5737.56 1013
5738.28 931
5738.99 976
5739.71 1058
5740.42 905
5741.14 937
5741.85 895
5742.57 871
5743.28 911
5744.00 954
5744.71 955
5745.43 987
5746.14 935
5746.86 972
5747.57 959
5748.29 972
5749.00 956
5749.72 920
5750.43 1058
5751.15 1037
5751.86 959
5752.58 878
5753.29 947
5754.01 987
5754.73 1051
5755.44 1099
5756.16 1032
5756.87 1017
5757.59 1021
5758.31 1009
5759.02 1091
5759.74 1027
5760.45 978
5761.17 934
5761.89 987
5762.60 978
5763.32 978
5764.03 972
5764.75 1020
5765.47 991
5766.18 886
5766.90 1022
5767.62 1117
5768.33 1037
5769.05 1005
5769.77 981
5770.48 1040
5771.20 955
5771.92 939
5772.63 974
5773.35 972
5774.07 938
5774.78 949
5775.50 979
5776.22 1013
5776.93 998
5777.65 1010
5778.37 1035
5779.09 994
5779.80 944
5780.52 1034
5781.24 1058
5781.96 1071
5782.67 1071
5783.39 1078
5784.11 1102
5784.83 1146
5785.54 1085
5786.26 1039
5786.98 1097
5787.70 1138
5788.41 1127
5789.13 1094
5789.85 1074
5790.57 1074
5791.29 1144
5792.00 1176
5792.72 1098
5793.44 1098
5794.16 1131
5794.88 1161
5795.59 1205
5796.31 1180
5797.03 1197
5797.75 1258
5798.47 1245
5799.19 1290
5799.90 1363
5800.62 1444
5801.34 1655
5802.06 1834
5802.78 2035
5803.50 2175
5804.22 2198
5804.93 2136
5805.65 2051
5806.37 1871
5807.09 1728
5807.81 1600
5808.53 1427
5809.25 1378
5809.97 1360
5810.69 1369
5811.41 1256
5812.13 1181
5812.84 1179
5813.56 1263
5814.28 1274
5815.00 1172
5815.72 1167
5816.44 1335
5817.16 1221
5817.88 1227
5818.60 1239
5819.32 1241
5820.04 1284
5820.76 1298
5821.48 1306
5822.20 1233
5822.92 1234
5823.64 1313
5824.36 1254
5825.08 1193
5825.80 1150
5826.52 1163
5827.24 1070
5827.96 1116
5828.68 1245
5829.40 1171
5830.12 1075
5830.84 1259
5831.56 1261
5832.28 1215
5833.00 1273
5833.72 1257
5834.44 1300
5835.16 1313
5835.89 1304
5836.61 1258
5837.33 1257
5838.05 1237
5838.77 1194
5839.49 1190
5840.21 1220
5840.93 1216
5841.65 1213
5842.37 1085
5843.10 1074
5843.82 1112
5844.54 1139
5845.26 1166
5845.98 1191
5846.70 1115
5847.42 1161
5848.14 1194
5848.87 1105
5849.59 1102
5850.31 1099
5851.03 1203
5851.75 1249
5852.47 1170
5853.20 1148
5853.92 1148
5854.64 1174
5855.36 1206
5856.08 1117
5856.81 1216
5857.53 1156
5858.25 1098
5858.97 1067
5859.69 1105
5860.42 1123
5861.14 1108
5861.86 1109
5862.58 1063
5863.31 1114
5864.03 1118
5864.75 1128
5865.47 1170
5866.20 1167
5866.92 1200
5867.64 1185
5868.36 1123
5869.09 1183
5869.81 1170
5870.53 1221
5871.26 1208
5871.98 1170
5872.70 1189
5873.42 1308
5874.15 1257
5874.87 1152
5875.59 1097
5876.32 1191
5877.04 1149
5877.76 1250
5878.49 1244
5879.21 1090
5879.93 1164
5880.66 1317
5881.38 1309
5882.10 1248
5882.83 1263
5883.55 1253
5884.28 1216
5885.00 1266
5885.72 1213
5886.45 1216
5887.17 1348
5887.89 1269
5888.62 1278
5889.34 1245
5890.07 1252
5890.79 1203
5891.51 1274
5892.24 1227
5892.96 1179
5893.69 1224
5894.41 1202
5895.14 1235
5895.86 1232
5896.59 1166
5897.31 1205
5898.03 1144
5898.76 1175
5899.48 1211
5900.21 1204
5900.93 1231
5901.66 1291
5902.38 1248
5903.11 1201
5903.83 1161
5904.56 1171
5905.28 1238
5906.01 1360
5906.73 1327
5907.46 1298
5908.18 1395
5908.91 1321
5909.63 1323
5910.36 1383
5911.08 1272
5911.81 1350
5912.53 1397
5913.26 1416
5913.99 1352
5914.71 1249
5915.44 1330
5916.16 1401
5916.89 1327
5917.61 1301
5918.34 1292
5919.07 1427
5919.79 1356
5920.52 1427
5921.24 1389
5921.97 1465
5922.70 1409
5923.42 1358
5924.15 1367
5924.87 1411
5925.60 1492
5926.33 1505
5927.05 1542
5927.78 1498
5928.51 1517
5929.23 1568
5929.96 1594
5930.69 1599
5931.41 1545
5932.14 1577
5932.87 1724
5933.59 1571
5934.32 1585
5935.05 1780
5935.77 1762
5936.50 1828
5937.23 1802
5937.95 1781
5938.68 1879
5939.41 1887
5940.13 1803
5940.86 1948
5941.59 1896
5942.32 1983
5943.04 1983
5943.77 1968
5944.50 1932
5945.23 2090
5945.95 2133
5946.68 2209
5947.41 2196
5948.14 2103
5948.86 2226
5949.59 2285
5950.32 2417
5951.05 2570
5951.78 2687
5952.50 2871
5953.23 3039
5953.96 3207
5954.69 3053
5955.42 2977
5956.14 3019
5956.87 2805
5957.60 2762
5958.33 2797
5959.06 2855
5959.78 2756
5960.51 2709
5961.24 2813
5961.97 2821
5962.70 2949
5963.43 2930
5964.16 3052
5964.88 3308
5965.61 3440
5966.34 3604
5967.07 4012
5967.80 4346
5968.53 4313
5969.26 4527
5969.99 4584
5970.72 4365
5971.44 4171
5972.17 4009
5972.90 3724
5973.63 3711
5974.36 3554
5975.09 3484
5975.82 3513
5976.55 3381
5977.28 3475
5978.01 3540
5978.74 3606
5979.47 3669
5980.20 3678
5980.93 3859
5981.66 4003
5982.39 4168
5983.12 4209
5983.85 4122
5984.57 4343
5985.30 4429
5986.03 4322
5986.76 4327
5987.49 4254
5988.22 4276
5988.96 4322
5989.69 4158
5990.42 4016
5991.15 4010
5991.88 4221
5992.61 4104
5993.34 4120
5994.07 4144
5994.80 4251
5995.53 4475
5996.26 4530
5996.99 4469
5997.72 4754
5998.45 4774
5999.18 4824
5999.91 4991
6000.64 5068
6001.37 5113
6002.11 4928
6002.84 4928
6003.57 4899
6004.30 4746
6005.03 4579
6005.76 4458
6006.49 4316
6007.22 4163
6007.95 4257
6008.69 4496
6009.42 5212
6010.15 5886
6010.88 6757
6011.61 7851
6012.34 9514
6013.07 11274
6013.81 13090
6014.54 14104
6015.27 14852
6016.00 15402
6016.73 15099
6017.46 14400
6018.20 13268
6018.93 11583
6019.66 10108
6020.39 8587
6021.12 7166
6021.86 6201
6022.59 5350
6023.32 4696
6024.05 4170
6024.79 3929
6025.52 3692
6026.25 3526
6026.98 3336
6027.72 3388
6028.45 3230
6029.18 3290
6029.91 3125
6030.65 3135
6031.38 3136
6032.11 3079
6032.84 3033
6033.58 2876
6034.31 2902
6035.04 2937
6035.78 2926
6036.51 2887
6037.24 3025
6037.98 2963
6038.71 3016
6039.44 3031
6040.18 3037
6040.91 2938
6041.64 3234
6042.38 3268
6043.11 3349
6043.84 3380
6044.58 3493
6045.31 3391
6046.04 3541
6046.78 3625
6047.51 3703
6048.24 3677
6048.98 3733
6049.71 3871
6050.45 3966
6051.18 4179
6051.91 4621
6052.65 4764
6053.38 5071
6054.12 5539
6054.85 5438
6055.58 5670
6056.32 5255
6057.05 4928
6057.79 4729
6058.52 4355
6059.26 4053
6059.99 3872
6060.72 3746
6061.46 3660
6062.19 3632
6062.93 3665
6063.66 3651
6064.40 3557
6065.13 3482
6065.87 3427
6066.60 3263
6067.34 3351
6068.07 3246
6068.81 3364
6069.54 3254
6070.28 3270
6071.01 3221
6071.75 3173
6072.48 3169
6073.22 3170
6073.95 3286
6074.69 3515
6075.42 3662
6076.16 3821
6076.89 3851
6077.63 4026
6078.37 4013
6079.10 4138
6079.84 3998
6080.57 3850
6081.31 3765
6082.04 3454
6082.78 3430
6083.52 3244
6084.25 3061
6084.99 3074
6085.72 3026
6086.46 2860
6087.20 2697
6087.93 2579
6088.67 2535
6089.40 2586
6090.14 2501
6090.88 2490
6091.61 2589
6092.35 2501
6093.09 2435
6093.82 2458
6094.56 2362
6095.30 2408
6096.03 2270
6096.77 2242
6097.51 2176
6098.24 2175
6098.98 2088
6099.72 2082
6100.45 2111
6101.19 2009
6101.93 1965
6102.66 1974
6103.40 2113
6104.14 2035
6104.88 1965
6105.61 1997
6106.35 1955
6107.09 1993
6107.83 1974
6108.56 2041
6109.30 2009
6110.04 2061
6110.78 2131
6111.51 2027
6112.25 1950
6112.99 2065
6113.73 2110
6114.46 2164
6115.20 2176
6115.94 2131
6116.68 2151
6117.41 2218
6118.15 2211
6118.89 2118
6119.63 2031
6120.37 2097
6121.11 2165
6121.84 2197
6122.58 2096
6123.32 2038
6124.06 2167
6124.80 2060
6125.54 2147
6126.27 2124
6127.01 2098
6127.75 2288
6128.49 2353
6129.23 2229
6129.97 2119
6130.71 2149
6131.44 2222
6132.18 2112
6132.92 2162
6133.66 2242
6134.40 2215
6135.14 2179
6135.88 2154
6136.62 2124
6137.36 2187
6138.10 2242
6138.83 2277
6139.57 2378
6140.31 2359
6141.05 2353
6141.79 2396
6142.53 2336
6143.27 2282
6144.01 2351
6144.75 2279
6145.49 2179
6146.23 2193
6146.97 2202
6147.71 2345
6148.45 2251
6149.19 2298
6149.93 2262
6150.67 2396
6151.41 2510
6152.15 2387
6152.89 2340
6153.63 2437
6154.37 2468
6155.11 2453
6155.85 2382
6156.59 2307
6157.33 2415
6158.07 2473
6158.81 2469
6159.55 2467
6160.29 2404
6161.03 2461
6161.77 2535
6162.51 2746
6163.25 2702
6163.99 2861
6164.74 3111
6165.48 3113
6166.22 3270
6166.96 3456
6167.70 3546
6168.44 3545
6169.18 3730
6169.92 3661
6170.66 3688
6171.40 3503
6172.15 3603
6172.89 3500
6173.63 3356
6174.37 3382
6175.11 3272
6175.85 3172
6176.59 3109
6177.34 3158
6178.08 3141
6178.82 3092
6179.56 3169
6180.30 3394
6181.04 3350
6181.79 3216
6182.53 3274
6183.27 3364
6184.01 3423
6184.75 3358
6185.50 3427
6186.24 3503
6186.98 3452
6187.72 3467
6188.46 3608
6189.21 3613
6189.95 3731
6190.69 3734
6191.43 3872
6192.18 3980
6192.92 3929
6193.66 4220
6194.40 4431
6195.15 4556
6195.89 4495
6196.63 4563
6197.37 4406
6198.12 4419
6198.86 4553
6199.60 4418
6200.35 4497
6201.09 4361
6201.83 4433
6202.58 4352
6203.32 4435
6204.06 4765
6204.80 5348
6205.55 6324
6206.29 7839
6207.03 9672
6207.78 11914
6208.52 14531
6209.26 17319
6210.01 20131
6210.75 21418
6211.50 21894
6212.24 21484
6212.98 19924
6213.73 17952
6214.47 15624
6215.21 12905
6215.96 10620
6216.70 8558
6217.45 6892
6218.19 5883
6218.93 5218
6219.68 4598
6220.42 3950
6221.17 3730
6221.91 3613
6222.66 3459
6223.40 3441
6224.14 3391
6224.89 3314
6225.63 3332
6226.38 3336
6227.12 3243
6227.87 3207
6228.61 2976
6229.36 2844
6230.10 2866
6230.84 2746
6231.59 2707
6232.33 2733
6233.08 2580
6233.82 2682
6234.57 2654
6235.31 2660
6236.06 2755
6236.80 2714
6237.55 2764
6238.30 2906
6239.04 3064
6239.79 3269
6240.53 3384
6241.28 3623
6242.02 3546
6242.77 3461
6243.51 3395
6244.26 3218
6245.00 3170
6245.75 3206
6246.50 3104
6247.24 3307
6247.99 3370
6248.73 3399
6249.48 3445
6250.22 3399
6250.97 3579
6251.72 3414
6252.46 3226
6253.21 3134
6253.95 3271
6254.70 3093
6255.45 2937
6256.19 2945
6256.94 2957
6257.69 2956
6258.43 2910
6259.18 2915
6259.93 2820
6260.67 2740
6261.42 2898
6262.17 2841
6262.91 2649
6263.66 2679
6264.41 2700
6265.15 2691
6265.90 2636
6266.65 2712
6267.39 2768
6268.14 2815
6268.89 3083
6269.63 3143
6270.38 3406
6271.13 3717
6271.88 3917
6272.62 4358
6273.37 4580
6274.12 4560
6274.86 4400
6275.61 4214
6276.36 4239
6277.11 3918
6277.85 3553
6278.60 3473
6279.35 3215
6280.10 3102
6280.85 2888
6281.59 2846
6282.34 2638
6283.09 2617
6283.84 2594
6284.59 2468
6285.33 2321
6286.08 2368
6286.83 2411
6287.58 2433
6288.33 2384
6289.07 2211
6289.82 2056
6290.57 2124
6291.32 2122
6292.07 2086
6292.82 1916
6293.56 1989
6294.31 1965
6295.06 1962
6295.81 1942
6296.56 1903
6297.31 1961
6298.06 1924
6298.81 1886
6299.55 1820
6300.30 1888
6301.05 1912
6301.80 1847
6302.55 1825
6303.30 1849
6304.05 1844
6304.80 1834
6305.55 1731
6306.30 1768
6307.05 1853
6307.79 1867
6308.54 1769
6309.29 1810
6310.04 1920
6310.79 2003
6311.54 2033
6312.29 2046
6313.04 2074
6313.79 2067
6314.54 2058
6315.29 2006
6316.04 1988
6316.79 1965
6317.54 1816
6318.29 1886
6319.04 1908
6319.79 1951
6320.54 1855
6321.29 1829
6322.04 1857
6322.79 1733
6323.54 1752
6324.29 1785
6325.04 1736
6325.79 1618
6326.54 1680
6327.29 1792
6328.04 1792
6328.79 1692
6329.55 1764
6330.30 1685
6331.05 1633
6331.80 1743
6332.55 1809
6333.30 1665
6334.05 1728
6334.80 1839
6335.55 1791
6336.30 1777
6337.05 1750
6337.81 1801
6338.56 1758
6339.31 1744
6340.06 1722
6340.81 1715
6341.56 1687
6342.31 1691
6343.06 1673
6343.82 1641
6344.57 1689
6345.32 1725
6346.07 1663
6346.82 1619
6347.57 1687
6348.33 1779
6349.08 1760
6349.83 1794
6350.58 1814
6351.33 1916
6352.09 2020
6352.84 2078
6353.59 2226
6354.34 2312
6355.09 2328
6355.85 2209
6356.60 2208
6357.35 2140
6358.10 1958
6358.86 1966
6359.61 1884
6360.36 1766
6361.11 1814
6361.87 1863
6362.62 1784
6363.37 1706
6364.12 1712
6364.88 1640
6365.63 1541
6366.38 1543
6367.13 1645
6367.89 1598
6368.64 1619
6369.39 1681
6370.15 1700
6370.90 1624
6371.65 1696
6372.41 1758
6373.16 1702
6373.91 1667
6374.67 1740
6375.42 1685
6376.17 1626
6376.93 1564
6377.68 1657
6378.43 1639
6379.19 1672
6379.94 1698
6380.69 1621
6381.45 1637
6382.20 1640
6382.96 1696
6383.71 1675
6384.46 1768
6385.22 1698
6385.97 1680
6386.73 1668
6387.48 1622
6388.23 1581
6388.99 1464
6389.74 1516
6390.50 1538
6391.25 1569
6392.00 1467
6392.76 1454
6393.51 1478
6394.27 1526
6395.02 1513
6395.78 1453
6396.53 1538
6397.29 1460
6398.04 1382
6398.80 1415
6399.55 1447
6400.31 1385
6401.06 1415
6401.82 1447
6402.57 1455
6403.33 1470
6404.08 1450
6404.84 1484
6405.59 1467
6406.35 1449
6407.10 1441
6407.86 1505
6408.61 1553
6409.37 1542
6410.12 1556
6410.88 1583
6411.63 1615
6412.39 1628
6413.14 1642
6413.90 1678
6414.66 1628
6415.41 1603
6416.17 1547
6416.92 1511
6417.68 1487
6418.44 1470
6419.19 1532
6419.95 1606
6420.70 1630
6421.46 1471
6422.22 1402
6422.97 1393
6423.73 1445
6424.48 1490
6425.24 1482
6426.00 1455
6426.75 1472
6427.51 1424
6428.27 1435
6429.02 1453
6429.78 1543
6430.54 1453
6431.29 1486
6432.05 1488
6432.81 1434
6433.56 1522
6434.32 1559
6435.08 1560
6435.83 1502
6436.59 1558
6437.35 1513
6438.10 1507
6438.86 1514
6439.62 1568
6440.38 1560
6441.13 1568
6441.89 1570
6442.65 1552
6443.41 1483
6444.16 1507
6444.92 1526
6445.68 1494
6446.44 1596
6447.19 1595
6447.95 1472
6448.71 1539
6449.47 1628
6450.22 1594
6450.98 1627
6451.74 1609
6452.50 1548
6453.26 1565
6454.01 1551
6454.77 1550
6455.53 1615
6456.29 1622
6457.05 1682
6457.80 1630
6458.56 1660
6459.32 1705
6460.08 1685
6460.84 1700
6461.60 1719
6462.35 1734
6463.11 1714
6463.87 1746
6464.63 1809
6465.39 1711
6466.15 1732
6466.91 1773
6467.67 1824
6468.42 1914
6469.18 1826
6469.94 1822
6470.70 1867
6471.46 1881
6472.22 1921
6472.98 2013
6473.74 2019
6474.50 1970
6475.26 1987
6476.02 2025
6476.77 2094
6477.53 2124
6478.29 2118
6479.05 2139
6479.81 2170
6480.57 2193
6481.33 2227
6482.09 2237
6482.85 2219
6483.61 2316
6484.37 2295
6485.13 2241
6485.89 2246
6486.65 2359
6487.41 2380
6488.17 2398
6488.93 2432
6489.69 2415
6490.45 2567
6491.21 2606
6491.97 2841
6492.73 2957
6493.49 2939
6494.25 3277
6495.01 3321
6495.77 3339
6496.53 3366
6497.29 3386
6498.05 3475
6498.82 3480
6499.58 3327
6500.34 3317
6501.10 3270
6501.86 3327
6502.62 3325
6503.38 3384
6504.14 3333
6504.90 3529
6505.66 3527
6506.42 3514
6507.19 3526
6507.95 3651
6508.71 3757
6509.47 3742
6510.23 3911
6510.99 3976
6511.75 4011
6512.51 4001
6513.28 4056
6514.04 4174
6514.80 4072
6515.56 4159
6516.32 4294
6517.08 4288
6517.85 4356
6518.61 4339
6519.37 4396
6520.13 4552
6520.89 4842
6521.66 4814
6522.42 4966
6523.18 5015
6523.94 5248
6524.70 5479
6525.47 5642
6526.23 5966
6526.99 6391
6527.75 6854
6528.52 7230
6529.28 7489
6530.04 7725
6530.80 7609
6531.57 7657
6532.33 7903
6533.09 8320
6533.85 9603
6534.62 11213
6535.38 13643
6536.14 16831
6536.90 19810
6537.67 21886
6538.43 22736
6539.19 22777
6539.96 21773
6540.72 19895
6541.48 17412
6542.25 14459
6543.01 11828
6543.77 9389
6544.54 7802
6545.30 6461
6546.06 5437
6546.83 4930
6547.59 4365
6548.35 3934
6549.12 3832
6549.88 3753
6550.64 3730
6551.41 3507
6552.17 3472
6552.94 3421
6553.70 3451
6554.46 3369
6555.23 3257
6555.99 3120
6556.75 3167
6557.52 2961
6558.28 2931
6559.05 2959
6559.81 2955
6560.58 2953
6561.34 2983
6562.10 3103
6562.87 3061
6563.63 3247
6564.40 3420
6565.16 3718
6565.93 3777
6566.69 3920
6567.46 3959
6568.22 3891
6568.99 3701
6569.75 3615
6570.52 3624
6571.28 3673
6572.04 3785
6572.81 3747
6573.57 3891
6574.34 4063
6575.11 4094
6575.87 4295
6576.64 4580
6577.40 4619
6578.17 4565
6578.93 4471
6579.70 4426
6580.46 4349
6581.23 4270
6581.99 4106
6582.76 4035
6583.52 4054
6584.29 4042
6585.06 3973
6585.82 3988
6586.59 4000
6587.35 3939
6588.12 4178
6588.88 4258
6589.65 4199
6590.42 4209
6591.18 4381
6591.95 4452
6592.71 4494
6593.48 4882
6594.25 5399
6595.01 5348
6595.78 5528
6596.55 5948
6597.31 5908
6598.08 6082
6598.85 6380
6599.61 6655
6600.38 6557
6601.15 6521
6601.91 6362
6602.68 5933
6603.45 5669
6604.21 5173
6604.98 4926
6605.75 4709
6606.51 4604
6607.28 4397
6608.05 4361
6608.81 4485
6609.58 4576
6610.35 4828
6611.12 4794
6611.88 4801
6612.65 4622
6613.42 4399
6614.18 4131
6614.95 3934
6615.72 3795
6616.49 3433
6617.25 3364
6618.02 3193
6618.79 3117
6619.56 2946
6620.33 2854
6621.09 2824
6621.86 2779
6622.63 2736
6623.40 2649
6624.16 2565
6624.93 2608
6625.70 2594
6626.47 2620
6627.24 2660
6628.01 2671
6628.77 2653
6629.54 2606
6630.31 2594
6631.08 2718
6631.85 2796
6632.62 2810
6633.38 3007
6634.15 3223
6634.92 3351
6635.69 3531
6636.46 3665
6637.23 3770
6638.00 3676
6638.76 3575
6639.53 3441
6640.30 3284
6641.07 3129
6641.84 2983
6642.61 2890
6643.38 2761
6644.15 2752
6644.92 2626
6645.69 2605
6646.45 2603
6647.22 2523
6647.99 2607
6648.76 2520
6649.53 2550
6650.30 2481
6651.07 2626
6651.84 2624
6652.61 2737
6653.38 2721
6654.15 2721
6654.92 2819
6655.69 2830
6656.46 2861
6657.23 2867
6658.00 2949
6658.77 2996
6659.54 3013
6660.31 2901
6661.08 2787
6661.85 2779
6662.62 2774
6663.39 2799
6664.16 2690
6664.93 2687
6665.70 2630
6666.47 2513
6667.24 2623
6668.01 2662
6668.78 2499
6669.55 2623
6670.32 2714
6671.09 2679
6671.87 2624
6672.64 2523
6673.41 2633
6674.18 2692
6674.95 2727
6675.72 2781
6676.49 2770
6677.26 2715
6678.03 2724
6678.80 2668
6679.58 2553
6680.35 2550
6681.12 2733
6681.89 2768
6682.66 2905
6683.43 2909
6684.20 2947
6684.97 3233
6685.75 3404
6686.52 3403
6687.29 3424
6688.06 3335
6688.83 3259
6689.60 2933
6690.38 2951
6691.15 2675
6691.92 2598
6692.69 2422
6693.46 2327
6694.24 2277
6695.01 2272
6695.78 2257
6696.55 2316
6697.32 2365
6698.10 2397
6698.87 2225
6699.64 2294
6700.41 2271
6701.19 2373
6701.96 2407
6702.73 2314
6703.50 2377
6704.28 2298
6705.05 2247
6705.82 2150
6706.59 2170
6707.37 2258
6708.14 2255
6708.91 2328
6709.69 2288
6710.46 2218
6711.23 2282
6712.00 2217
6712.78 2195
6713.55 2180
6714.32 2203
6715.10 2174
6715.87 2031
6716.64 2154
6717.42 2175
6718.19 2167
6718.96 2143
6719.74 2170
6720.51 2116
6721.28 2044
6722.06 2074
6722.83 2162
6723.61 2006
6724.38 2000
6725.15 1981
6725.93 1996
6726.70 2006
6727.48 1943
6728.25 2012
6729.02 2015
6729.80 2026
6730.57 2040
6731.35 2011
6732.12 1990
6732.89 2017
6733.67 2082
6734.44 2011
6735.22 2093
6735.99 2244
6736.77 2230
6737.54 2175
6738.31 2117
6739.09 2137
6739.86 2153
6740.64 2053
6741.41 2113
6742.19 2054
6742.96 2052
6743.74 2105
6744.51 2117
6745.29 2146
6746.06 2274
6746.84 2238
6747.61 2200
6748.39 2253
6749.16 2300
6749.94 2465
6750.71 2478
6751.49 2581
6752.26 2675
6753.04 2991
6753.82 3016
6754.59 3116
6755.37 3179
6756.14 3085
6756.92 2800
6757.69 2702
6758.47 2667
6759.25 2372
6760.02 2309
6760.80 2301
6761.57 2174
6762.35 2103
6763.12 2002
6763.90 2110
6764.68 2036
6765.45 1986
6766.23 1996
6767.01 2120
6767.78 2136
6768.56 2012
6769.33 2077
6770.11 2044
6770.89 2020
6771.66 2020
6772.44 1964
6773.22 2006
6773.99 1916
6774.77 1885
6775.55 1864
6776.32 1784
6777.10 1849
6777.88 1867
6778.65 1861
6779.43 1893
6780.21 1974
6780.98 2000
6781.76 1987
6782.54 1851
6783.32 1980
6784.09 1971
6784.87 1970
6785.65 1951
6786.43 1948
6787.20 1913
6787.98 1926
6788.76 1846
6789.53 1767
6790.31 1815
6791.09 1925
6791.87 1852
6792.65 1751
6793.42 1703
6794.20 1697
6794.98 1757
6795.76 1689
6796.53 1686
6797.31 1563
6798.09 1641
6798.87 1599
6799.65 1659
6800.42 1596
6801.20 1636
6801.98 1646
6802.76 1675
6803.54 1645
6804.32 1694
6805.09 1713
6805.87 1790
6806.65 1805
6807.43 1742
6808.21 1655
6808.99 1682
6809.77 1704
6810.54 1692
6811.32 1640
6812.10 1684
6812.88 1663
6813.66 1645
6814.44 1666
6815.22 1600
6816.00 1663
6816.78 1555
6817.56 1702
6818.33 1768
6819.11 1709
6819.89 1698
6820.67 1647
6821.45 1716
6822.23 1629
6823.01 1645
6823.79 1708
6824.57 1780
6825.35 1664
6826.13 1677
6826.91 1691
6827.69 1665
6828.47 1698
6829.25 1708
6830.03 1688
6830.81 1578
6831.59 1577
6832.37 1662
6833.15 1754
6833.93 1666
6834.71 1590
6835.49 1655
6836.27 1587
6837.05 1645
6837.83 1675
6838.61 1572
6839.39 1563
6840.17 1586
6840.95 1637
6841.73 1729
6842.51 1709
6843.29 1644
6844.07 1570
6844.85 1574
6845.63 1714
6846.41 1764
6847.19 1681
6847.98 1903
6848.76 2024
6849.54 2183
6850.32 2448
6851.10 2937
6851.88 3290
6852.66 3368
6853.44 3695
6854.22 3416
6855.01 3250
6855.79 3118
6856.57 2790
6857.35 2485
6858.13 2322
6858.91 2177
6859.69 1992
6860.48 1924
6861.26 1836
6862.04 1815
6862.82 1850
6863.60 1812
6864.38 1791
6865.17 1822
6865.95 1869
6866.73 1969
6867.51 2061
6868.29 1922
6869.08 1972
6869.86 2016
6870.64 2115
6871.42 2017
6872.20 1923
6872.99 2076
6873.77 1974
6874.55 1962
6875.33 2006
6876.12 2020
6876.90 1993
6877.68 1989
6878.46 1960
6879.25 2098
6880.03 2087
6880.81 2223
6881.59 2237
6882.38 2341
6883.16 2298
6883.94 2426
6884.73 2435
6885.51 2542
6886.29 2843
6887.08 3168
6887.86 3500
6888.64 3806
6889.42 4240
6890.21 4331
6890.99 4450
6891.77 4489
6892.56 4044
6893.34 3433
6894.12 3162
6894.91 2815
6895.69 2518
6896.48 2361
6897.26 2503
6898.04 2460
6898.83 2368
6899.61 2319
6900.39 2263
6901.18 2313
6901.96 2286
6902.75 2346
6903.53 2384
6904.31 2327
6905.10 2347
6905.88 2307
6906.67 2321
6907.45 2403
6908.24 2349
6909.02 2284
6909.80 2296
6910.59 2278
6911.37 2318
6912.16 2322
6912.94 2289
6913.73 2257
6914.51 2150
6915.30 2321
6916.08 2366
6916.87 2388
6917.65 2397
6918.44 2358
6919.22 2501
6920.01 2523
6920.79 2445
6921.58 2463
6922.36 2467
6923.15 2511
6923.93 2363
6924.72 2206
6925.50 2154
6926.29 2089
6927.07 2397
6927.86 2358
6928.64 2339
6929.43 2300
6930.21 2246
6931.00 2285
6931.78 2293
6932.57 2214
6933.36 2347
6934.14 2284
6934.93 2359
6935.71 2321
6936.50 2263
6937.29 2247
6938.07 2288
6938.86 2409
6939.64 2431
6940.43 2508
6941.22 2692
6942.00 2763
6942.79 2910
6943.57 3232
6944.36 3423
6945.15 3321
6945.93 3373
6946.72 3500
6947.51 3361
6948.29 3424
6949.08 3316
6949.87 3290
6950.65 3261
6951.44 3245
6952.23 3295
6953.01 3232
6953.80 3063
6954.59 2971
6955.37 2921
6956.16 2949
6956.95 2872
6957.74 3004
6958.52 2950
6959.31 2914
6960.10 2901
6960.88 2933
6961.67 2915
6962.46 2930
6963.25 2977
6964.03 2998
6964.82 3025
6965.61 3074
6966.40 3230
6967.18 3315
6967.97 3485
6968.76 3653
6969.55 3866
6970.34 4161
6971.12 4177
6971.91 4198
6972.70 4326
6973.49 4394
6974.28 4288
6975.06 4326
6975.85 4262
6976.64 4240
6977.43 4254
6978.22 4200
6979.00 4176
6979.79 4375
6980.58 4722
6981.37 5150
6982.16 5712
6982.95 6570
6983.74 8402
6984.52 10752
6985.31 12830
6986.10 15400
6986.89 17835
6987.68 18924
6988.47 19169
6989.26 18653
6990.05 17182
6990.83 15143
6991.62 12729
6992.41 10481
6993.20 8513
6993.99 7012
6994.78 5956
6995.57 4965
6996.36 4270
6997.15 3798
6997.94 3533
6998.73 3289
6999.52 3227
7000.31 3184
7001.10 3161
7001.88 3107
7002.67 3049
7003.46 3032
7004.25 2965
7005.04 2777
7005.83 2789
7006.62 2587
7007.41 2473
7008.20 2402
7008.99 2300
7009.78 2311
7010.57 2350
7011.36 2316
7012.15 2424
7012.94 2487
7013.73 2627
7014.52 2709
7015.31 2733
7016.11 2719
7016.90 2837
7017.69 2786
7018.48 2563
7019.27 2607
7020.06 2573
7020.85 2622
7021.64 2534
7022.43 2512
7023.22 2819
7024.01 2880
7024.80 2943
7025.59 3032
7026.38 3030
7027.18 3001
7027.97 2979
7028.76 2905
7029.55 2758
7030.34 2755
7031.13 2695
7031.92 2531
7032.71 2516
7033.51 2529
7034.30 2424
7035.09 2443
7035.88 2499
7036.67 2587
7037.46 2625
7038.25 2582
7039.05 2565
7039.84 2537
7040.63 2632
7041.42 2659
7042.21 2768
7043.01 2949
7043.80 2923
7044.59 3071
7045.38 3271
7046.17 3312
7046.97 3572
7047.76 3785
7048.55 4179
7049.34 4620
7050.14 4823
7050.93 5117
7051.72 5223
7052.51 5162
7053.30 4873
7054.10 4590
7054.89 4089
7055.68 3595
7056.48 3183
7057.27 2898
7058.06 2760
7058.85 2679
7059.65 2575
7060.44 2531
7061.23 2522
7062.03 2536
7062.82 2504
7063.61 2568
7064.40 2467
7065.20 2517
7065.99 2482
7066.78 2419
7067.58 2397
7068.37 2315
7069.16 2253
7069.96 2126
7070.75 2146
7071.54 2138
7072.34 2052
7073.13 2047
7073.93 2168
7074.72 2022
7075.51 1976
7076.31 2034
7077.10 1979
7077.89 2043
7078.69 1892
7079.48 1965
7080.28 2090
7081.07 1963
7081.86 1878
7082.66 2015
7083.45 2003
7084.25 1996
7085.04 1982
7085.84 1981
7086.63 1924
7087.42 1805
7088.22 1853
7089.01 1774
7089.81 1676
7090.60 1698
7091.40 1743
7092.19 1644
7092.99 1726
7093.78 1727
7094.58 1784
7095.37 1739
7096.17 1669
7096.96 1657
7097.76 1664
7098.55 1668
7099.35 1630
7100.14 1623
7100.94 1572
7101.73 1596
7102.53 1630
7103.32 1594
7104.12 1614
7104.91 1562
7105.71 1619
7106.50 1514
7107.30 1545
7108.10 1573
7108.89 1481
7109.69 1527
7110.48 1544
7111.28 1580
7112.07 1613
7112.87 1648
7113.67 1626
7114.46 1719
7115.26 1681
7116.05 1683
7116.85 1694
7117.65 1628
7118.44 1576
7119.24 1554
7120.03 1557
7120.83 1477
7121.63 1488
7122.42 1467
7123.22 1524
7124.02 1515
7124.81 1507
7125.61 1437
7126.41 1390
7127.20 1369
7128.00 1415
7128.80 1403
7129.59 1391
7130.39 1483
7131.19 1458
7131.98 1535
7132.78 1527
7133.58 1475
7134.37 1554
7135.17 1447
7135.97 1420
7136.77 1418
7137.56 1384
7138.36 1352
7139.16 1412
7139.96 1325
7140.75 1338
7141.55 1321
7142.35 1340
7143.15 1354
7143.94 1278
7144.74 1228
7145.54 1285
7146.34 1347
7147.13 1305
7147.93 1288
7148.73 1333
7149.53 1254
7150.33 1282
7151.12 1205
7151.92 1276
7152.72 1269
7153.52 1230
7154.32 1261
7155.11 1226
7155.91 1266
7156.71 1275
7157.51 1285
7158.31 1394
7159.11 1362
7159.90 1371
7160.70 1393
7161.50 1295
7162.30 1347
7163.10 1318
7163.90 1289
7164.70 1221
7165.49 1128
7166.29 1135
7167.09 1130
7167.89 1192
7168.69 1173
7169.49 1209
7170.29 1176
7171.09 1159
7171.89 1182
7172.69 1210
7173.49 1148
7174.28 1186
7175.08 1201
7175.88 1178
7176.68 1232
7177.48 1223
7178.28 1186
7179.08 1159
7179.88 1197
7180.68 1180
7181.48 1197
7182.28 1258
7183.08 1203
7183.88 1253
7184.68 1208
7185.48 1229
7186.28 1217
7187.08 1224
7187.88 1185
7188.68 1146
7189.48 1183
7190.28 1132
7191.08 1170
7191.88 1174
7192.68 1257
7193.48 1084
7194.28 1100
7195.08 1194
7195.88 1132
7196.68 1103
7197.48 1091
7198.28 1169
7199.08 1153
7199.89 1093
7200.69 1041
7201.49 1034
7202.29 1100
7203.09 1151
7203.89 1128
7204.69 1080
7205.49 1011
7206.29 1098
7207.09 1111
7207.89 1108
7208.70 1029
7209.50 1068
7210.30 1083
7211.10 1020
7211.90 969
7212.70 1077
7213.50 1139
7214.31 1120
7215.11 1081
7215.91 1065
7216.71 1093
7217.51 1105
7218.31 1091
7219.12 1124
7219.92 1169
7220.72 1199
7221.52 1137
7222.32 1040
7223.13 1101
7223.93 1080
7224.73 1072
7225.53 1076
7226.33 1023
7227.14 1027
7227.94 1058
7228.74 1000
7229.54 1038
7230.35 1057
7231.15 1065
7231.95 1054
7232.75 1115
7233.56 1125
7234.36 1146
7235.16 1052
7235.96 1021
7236.77 1055
7237.57 1123
7238.37 1124
7239.17 1166
7239.98 1177
7240.78 1037
7241.58 1085
7242.39 1091
7243.19 1097
7243.99 1151
7244.80 1090
7245.60 1139
7246.40 1156
7247.21 1127
7248.01 1215
7248.81 1176
7249.62 1136
7250.42 1124
7251.22 1107
7252.03 1138
7252.83 1134
7253.63 1036
7254.44 1062
7255.24 1107
7256.05 1132
7256.85 1193
7257.65 1253
7258.46 1264
7259.26 1192
7260.07 1176
7260.87 1133
7261.67 1177
7262.48 1204
7263.28 1360
7264.09 1337
7264.89 1324
7265.70 1369
7266.50 1208
7267.30 1164
7268.11 1271
7268.91 1217
7269.72 1214
7270.52 1299
7271.33 1237
7272.13 1245
7272.94 1200
7273.74 1278
7274.55 1254
7275.35 1246
7276.16 1224
7276.96 1293
7277.77 1299
7278.57 1280
7279.38 1344
7280.18 1274
7280.99 1384
7281.79 1462
7282.60 1629
7283.40 1764
7284.21 1868
7285.01 2100
7285.82 2233
7286.63 2263
7287.43 2329
7288.24 2442
7289.04 2343
7289.85 2159
7290.65 1903
7291.46 1779
7292.27 1573
7293.07 1469
7293.88 1418
7294.68 1325
7295.49 1311
7296.30 1356
7297.10 1297
7297.91 1254
7298.71 1288
7299.52 1305
7300.33 1328
7301.13 1335
7301.94 1301
7302.75 1303
7303.55 1358
7304.36 1414
7305.16 1392
7305.97 1333
7306.78 1299
7307.58 1296
7308.39 1320
7309.20 1470
7310.01 1451
7310.81 1415
7311.62 1521
7312.43 1528
7313.23 1563
7314.04 1443
7314.85 1499
7315.65 1570
7316.46 1650
7317.27 1763
7318.08 1901
7318.88 2143
7319.69 2325
7320.50 2471
7321.31 2455
7322.11 2567
7322.92 2436
7323.73 2263
7324.54 2140
7325.34 1928
7326.15 1812
7326.96 1837
7327.77 1637
7328.57 1640
7329.38 1526
7330.19 1451
7331.00 1515
7331.81 1403
7332.61 1386
7333.42 1496
7334.23 1446
7335.04 1425
7335.85 1421
7336.66 1420
7337.46 1407
7338.27 1384
7339.08 1408
7339.89 1381
7340.70 1429
7341.51 1361
7342.31 1348
7343.12 1437
7343.93 1352
7344.74 1401
7345.55 1373
7346.36 1289
7347.17 1397
7347.98 1446
7348.79 1410
7349.59 1359
7350.40 1410
7351.21 1418
7352.02 1384
7352.83 1350
7353.64 1332
7354.45 1407
7355.26 1388
7356.07 1261
7356.88 1265
7357.69 1317
7358.50 1328
7359.31 1379
7360.12 1250
7360.93 1261
7361.74 1211
7362.54 1234
7363.35 1269
7364.16 1133
7364.97 1168
7365.78 1246
7366.59 1215
7367.40 1171
7368.21 1175
7369.02 1129
7369.83 1168
7370.64 1226
7371.45 1154
7372.27 1107
7373.08 1171
7373.89 1223
7374.70 1200
7375.51 1128
7376.32 1129
7377.13 1138
7377.94 1217
7378.75 1202
7379.56 1146
7380.37 1142
7381.18 1207
7381.99 1253
7382.80 1226
7383.61 1258
7384.42 1237
7385.24 1201
7386.05 1209
7386.86 1168
7387.67 1201
7388.48 1096
7389.29 1121
7390.10 1152
7390.91 1118
7391.72 1172
7392.54 1076
7393.35 1071
7394.16 1101
7394.97 1057
7395.78 1137
7396.59 1094
7397.41 1062
7398.22 1081
7399.03 1092
7399.84 1088
7400.65 1024
7401.46 1095
7402.28 1100
7403.09 1093
7403.90 1104
7404.71 1087
7405.52 1023
7406.34 1049
7407.15 1049
7407.96 1074
7408.77 1001
7409.59 1047
7410.40 1079
7411.21 1049
7412.02 995
7412.84 1040
7413.65 1054
7414.46 961
7415.27 980
7416.09 1030
7416.90 1109
7417.71 1060
7418.52 966
7419.34 938
7420.15 1072
7420.96 1084
7421.78 998
7422.59 1033
7423.40 1071
7424.22 1072
7425.03 1075
7425.84 1087
7426.65 1175
7427.47 1117
7428.28 1070
7429.09 1109
7429.91 1072
7430.72 1150
7431.54 1144
7432.35 1298
7433.16 1224
7433.98 1257
7434.79 1296
7435.60 1240
7436.42 1137
7437.23 1195
7438.05 1152
7438.86 1210
7439.67 1170
7440.49 1181
7441.30 1192
7442.12 1188
7442.93 1149
7443.74 1169
7444.56 1239
7445.37 1116
7446.19 1084
7447.00 1024
7447.82 1049
7448.63 1079
7449.44 1067
7450.26 1018
7451.07 1019
7451.89 947
7452.70 974
7453.52 972
7454.33 1022
7455.15 993
7455.96 957
7456.78 966
7457.59 900
7458.41 964
7459.22 932
7460.04 1030
7460.85 967
7461.67 1040
7462.48 1031
7463.30 1012
7464.11 1082
7464.93 1117
7465.74 1125
7466.56 1090
7467.37 1077
7468.19 1124
7469.01 1112
7469.82 1037
7470.64 1155
7471.45 1074
7472.27 1138
7473.08 1099
7473.90 1090
7474.72 1030
7475.53 1094
7476.35 1064
7477.16 1117
7477.98 1121
7478.80 1033
7479.61 993
7480.43 962
7481.24 1002
7482.06 943
7482.88 1047
7483.69 1078
7484.51 1083
7485.33 1063
7486.14 1153
7486.96 1052
7487.78 1075
7488.59 1000
7489.41 960
7490.23 1024
7491.04 968
7491.86 974
7492.68 985
7493.49 977
7494.31 972
7495.13 1050
7495.94 1018
7496.76 1025
7497.58 974
7498.40 999
7499.21 946
7500.03 964
7500.85 964
7501.67 1035
7502.48 1003
7503.30 987
7504.12 962
7504.94 997
7505.75 1007
7506.57 980
7507.39 948
7508.21 1013
7509.02 1006
7509.84 1004
7510.66 976
7511.48 992
7512.30 918
7513.11 854
7513.93 997
7514.75 921
7515.57 903
7516.39 916
7517.20 943
7518.02 973
7518.84 937
7519.66 905
7520.48 915
7521.30 901
7522.11 938
7522.93 999
7523.75 918
7524.57 898
7525.39 899
7526.21 1018
7527.03 974
7527.84 929
7528.66 927
7529.48 936
7530.30 946
7531.12 883
7531.94 1004
7532.76 937
7533.58 948
7534.40 847
7535.22 939
7536.03 892
7536.85 963
7537.67 929
7538.49 1018
7539.31 959
7540.13 933
7540.95 934
7541.77 911
7542.59 921
7543.41 892
7544.23 956
7545.05 928
7545.87 944
7546.69 965
7547.51 908
7548.33 917
7549.15 935
7549.97 988
7550.79 939
7551.61 915
7552.43 966
7553.25 858
7554.07 1009
7554.89 935
7555.71 910
7556.53 969
7557.35 989
7558.17 930
7558.99 995
7559.81 975
7560.63 949
7561.45 960
7562.27 961
7563.09 979
7563.92 971
7564.74 1000
7565.56 1015
7566.38 1037
7567.20 1040
7568.02 989
7568.84 873
7569.66 930
7570.48 949
7571.30 917
7572.13 949
7572.95 977
7573.77 974
7574.59 942
7575.41 919
7576.23 1013
7577.05 978
7577.88 987
7578.70 962
7579.52 927
7580.34 989
7581.16 924
7581.98 925
7582.81 949
7583.63 917
7584.45 996
7585.27 969
7586.09 1042
7586.92 1040
7587.74 1074
7588.56 1092
7589.38 1069
7590.20 1020
7591.03 1142
7591.85 1082
7592.67 1070
7593.49 997
7594.32 1072
7595.14 1053
7595.96 1041
7596.78 1003
7597.61 1090
7598.43 1079
7599.25 1052
7600.07 1057
7600.90 1166
7601.72 1225
7602.54 1177
7603.36 1271
7604.19 1308
7605.01 1295
7605.83 1365
7606.66 1348
7607.48 1365
7608.30 1406
7609.13 1326
7609.95 1330
7610.77 1330
7611.60 1271
7612.42 1226
7613.24 1189
7614.07 1251
7614.89 1263
7615.71 1185
7616.54 1164
7617.36 1303
7618.18 1365
7619.01 1416
7619.83 1364
7620.66 1401
7621.48 1401
7622.30 1315
7623.13 1310
7623.95 1314
7624.78 1248
7625.60 1231
7626.42 1254
7627.25 1243
7628.07 1207
7628.90 1241
7629.72 1257
7630.55 1250
7631.37 1317
7632.19 1354
7633.02 1439
7633.84 1436
7634.67 1413
7635.49 1445
7636.32 1368
7637.14 1335
7637.97 1260
7638.79 1225
7639.62 1193
7640.44 1092
7641.27 1066
7642.09 1104
7642.92 1043
7643.74 1126
7644.57 1090
7645.39 1075
7646.22 1080
7647.04 1117
7647.87 1155
7648.69 1180
7649.52 1095
7650.34 1093
7651.17 1047
7651.99 1001
7652.82 1025
7653.65 1038
7654.47 1039
7655.30 937
7656.12 1025
7656.95 976
7657.77 1000
7658.60 985
7659.43 956
7660.25 932
7661.08 1066
7661.90 981
7662.73 988
7663.56 1006
7664.38 967
7665.21 953
7666.04 942
7666.86 967
7667.69 963
7668.51 1021
7669.34 1007
7670.17 1045
7670.99 990
7671.82 983
7672.65 936
7673.47 957
7674.30 938
7675.13 896
7675.95 991
7676.78 945
7677.61 937
7678.44 933
7679.26 931
7680.09 988
7680.92 991
7681.74 967
7682.57 982
7683.40 974
7684.23 1050
7685.05 1028
7685.88 966
7686.71 943
7687.53 948
7688.36 1030
7689.19 923
7690.02 977
7690.85 962
7691.67 977
7692.50 915
7693.33 979
7694.16 994
7694.98 1007
7695.81 890
7696.64 943
7697.47 1018
7698.30 1048
7699.12 1022
7699.95 993
7700.78 1110
7701.61 1092
7702.44 1095
7703.26 1039
7704.09 911
7704.92 889
7705.75 889
7706.58 917
7707.41 913
7708.24 906
7709.06 878
7709.89 871
7710.72 901
7711.55 901
7712.38 960
7713.21 897
7714.04 926
7714.87 934
7715.69 805
7716.52 934
7717.35 900
7718.18 841
7719.01 806
7719.84 846
7720.67 932
7721.50 939
7722.33 899
7723.16 955
7723.99 877
7724.82 885
7725.65 858
7726.48 808
7727.30 911
7728.13 841
7728.96 853
7729.79 889
7730.62 903
7731.45 859
7732.28 842
7733.11 870
7733.94 818
7734.77 877
7735.60 902
7736.43 908
7737.26 876
7738.09 846
7738.92 883
7739.75 863
7740.58 862
7741.41 870
7742.25 878
7743.08 894
7743.91 857
7744.74 877
7745.57 879
7746.40 936
7747.23 982
7748.06 1003
7748.89 947
7749.72 997
7750.55 946
7751.38 889
7752.21 948
7753.04 891
7753.88 912
7754.71 973
7755.54 950
7756.37 864
7757.20 934
7758.03 876
7758.86 881
7759.69 873
7760.53 889
7761.36 880
7762.19 895
7763.02 948
7763.85 1011
7764.68 928
7765.51 937
7766.35 906
7767.18 868
7768.01 906
7768.84 873
7769.67 858
7770.51 833
7771.34 827
7772.17 876
7773.00 890
7773.83 949
7774.67 972
7775.50 919
7776.33 856
7777.16 908
7777.99 900
7778.83 935
7779.66 848
7780.49 936
7781.32 870
7782.16 859
7782.99 856
7783.82 928
7784.65 868
7785.49 882
7786.32 894
7787.15 909
7787.99 898
7788.82 955
7789.65 889
7790.48 851
7791.32 924
7792.15 945
7792.98 915
7793.82 874
7794.65 905
7795.48 896
7796.32 909
7797.15 930
7797.98 961
7798.82 952
7799.65 918
7800.48 922
7801.32 922
7802.15 914
7802.99 940
7803.82 907
7804.65 979
7805.49 993
7806.32 994
7807.15 1021
7807.99 1032
7808.82 993
7809.66 1076
7810.49 1022
7811.32 966
7812.16 1097
7812.99 1183
7813.83 1161
7814.66 1082
7815.50 1180
7816.33 1274
7817.16 1218
7818.00 1269
7818.83 1353
7819.67 1402
7820.50 1261
7821.34 1180
7822.17 1147
7823.01 1152
7823.84 1138
7824.68 1128
7825.51 1118
7826.35 1113
7827.18 1169
7828.02 1204
7828.85 1299
7829.69 1267
7830.52 1202
7831.36 1265
7832.19 1230
7833.03 1222
7833.86 1179
7834.70 1157
7835.53 1158
7836.37 1221
7837.20 1245
7838.04 1202
7838.87 1107
7839.71 1163
7840.55 1058
7841.38 1018
7842.22 1043
7843.05 1030
7843.89 1089
7844.72 1030
7845.56 965
7846.40 1031
7847.23 1083
7848.07 1008
7848.91 1064
7849.74 1047
7850.58 1001
7851.41 1034
7852.25 1008
7853.09 979
7853.92 1036
7854.76 1076
7855.60 1109
7856.43 1139
7857.27 1121
7858.11 1209
7858.94 1181
7859.78 1293
7860.62 1361
7861.45 1236
7862.29 1215
7863.13 1182
7863.96 1144
7864.80 1209
7865.64 1143
7866.47 1150
7867.31 1088
7868.15 1070
7868.99 1141
7869.82 1087
7870.66 1116
7871.50 1085
7872.33 1113
7873.17 1163
7874.01 1219
7874.85 1284
7875.68 1257
7876.52 1191
7877.36 1245
7878.20 1348
7879.03 1455
7879.87 1434
7880.71 1476
7881.55 1367
7882.39 1294
7883.22 1291
7884.06 1304
7884.90 1296
7885.74 1290
7886.58 1204
7887.41 1201
7888.25 1137
7889.09 1127
7889.93 1174
7890.77 1165
7891.61 1216
7892.44 1222
7893.28 1193
7894.12 1221
7894.96 1172
7895.80 1171
7896.64 1224
7897.48 1132
7898.31 1119
7899.15 1118
7899.99 1108
7900.83 1110
7901.67 1147
7902.51 1079
7903.35 1095
7904.19 1094
7905.03 1100
7905.87 1036
7906.70 1057
7907.54 1030
7908.38 1038
7909.22 1098
7910.06 1101
7910.90 1088
7911.74 982
7912.58 1076
7913.42 1086
7914.26 1133
7915.10 1101
7915.94 1054
7916.78 1107
7917.62 1194
7918.46 1238
7919.30 1213
7920.14 1293
7920.98 1396
7921.82 1336
7922.66 1281
7923.50 1213
7924.34 1294
7925.18 1231
7926.02 1093
7926.86 1004
7927.70 1026
7928.54 1008
7929.38 992
7930.22 889
7931.06 916
7931.90 970
7932.74 973
7933.58 955
7934.42 911
7935.26 962
7936.10 993
7936.95 1028
7937.79 1015
7938.63 946
7939.47 943
7940.31 971
7941.15 1010
7941.99 1001
7942.83 977
7943.67 959
7944.51 953
7945.36 1014
7946.20 935
7947.04 964
7947.88 945
7948.72 938
7949.56 960
7950.40 946
7951.25 978
7952.09 950
7952.93 1001
7953.77 1007
7954.61 1091
7955.45 1019
7956.30 1063
7957.14 1067
7957.98 1100
7958.82 1083
7959.66 1078
7960.51 1098
7961.35 1051
7962.19 1063
7963.03 1006
7963.87 975
7964.72 1056
7965.56 1129
7966.40 1027
7967.24 1094
7968.09 1215
7968.93 1253
7969.77 1205
7970.61 1344
7971.46 1263
7972.30 1141
7973.14 1097
7973.98 1046
7974.83 1068
7975.67 1025
7976.51 945
7977.36 957
7978.20 1024
7979.04 1002
7979.89 1000
7980.73 975
7981.57 968
7982.41 930
7983.26 954
7984.10 877
7984.94 997
7985.79 968
7986.63 960
7987.48 941
7988.32 954
7989.16 955
7990.01 945
7990.85 911
7991.69 940
7992.54 886
7993.38 889
7994.22 938
7995.07 915
7995.91 917
7996.76 853
7997.60 877
7998.44 832
7999.29 892
8000.13 840
8000.98 853
8001.82 807
8002.67 835
8003.51 836
8004.35 840
8005.20 835
8006.04 862
8006.89 865
8007.73 862
8008.58 854
8009.42 801
8010.27 813
8011.11 810
8011.96 740
8012.80 802
8013.65 783
8014.49 831
8015.34 838
8016.18 764
8017.03 762
8017.87 792
8018.72 831
8019.56 840
8020.41 834
8021.25 864
8022.10 906
8022.94 881
8023.79 836
8024.63 801
8025.48 766
8026.32 806
8027.17 811
8028.01 786
8028.86 788
8029.71 788
8030.55 769
8031.40 735
8032.24 774
8033.09 800
8033.94 848
8034.78 751
8035.63 802
8036.47 777
8037.32 749
8038.17 751
8039.01 712
8039.86 737
8040.70 812
8041.55 780
8042.40 746
8043.24 745
8044.09 766
8044.94 799
8045.78 789
8046.63 839
8047.48 782
8048.32 841
8049.17 775
8050.02 796
8050.86 799
8051.71 839
8052.56 801
8053.40 821
8054.25 885
8055.10 761
8055.95 725
8056.79 731
8057.64 703
8058.49 688
8059.33 797
8060.18 762
8061.03 693
8061.88 704
8062.72 753
8063.57 766
8064.42 760
8065.27 753
8066.11 777
8066.96 739
8067.81 703
8068.66 729
8069.50 744
8070.35 756
8071.20 721
8072.05 721
8072.90 714
8073.74 692
8074.59 715
8075.44 705
8076.29 677
8077.14 660
8077.99 689
8078.83 780
8079.68 767
8080.53 728
8081.38 711
8082.23 715
8083.08 704
8083.92 700
8084.77 677
8085.62 672
8086.47 688
8087.32 711
8088.17 746
8089.02 785
8089.87 747
8090.71 770
8091.56 764
8092.41 770
8093.26 745
8094.11 668
8094.96 705
8095.81 685
8096.66 758
8097.51 758
8098.36 795
8099.21 728
8100.06 742
8100.91 786
8101.75 703
8102.60 754
8103.45 734
8104.30 767
8105.15 755
8106.00 742
8106.85 724
8107.70 728
8108.55 717
8109.40 710
8110.25 660
8111.10 701
8111.95 740
8112.80 699
8113.65 733
8114.50 743
8115.35 752
8116.20 704
8117.05 743
8117.90 748
8118.75 775
8119.60 818
8120.46 799
8121.31 799
8122.16 749
8123.01 751
8123.86 814
8124.71 770
8125.56 722
8126.41 827
8127.26 816
8128.11 770
8128.96 796
8129.81 753
8130.66 721
8131.52 703
8132.37 755
8133.22 749
8134.07 760
8134.92 782
8135.77 800
8136.62 833
8137.47 772
8138.33 795
8139.18 780
8140.03 807
8140.88 787
8141.73 800
8142.58 850
8143.44 805
8144.29 812
8145.14 844
8145.99 816
8146.84 810
8147.69 840
8148.55 797
8149.40 786
8150.25 805
8151.10 801
8151.95 832
8152.81 870
8153.66 864
8154.51 886
8155.36 943
8156.22 934
8157.07 978
8157.92 1074
8158.77 991
8159.63 976
8160.48 958
8161.33 934
8162.18 877
8163.04 795
8163.89 830
8164.74 797
8165.60 819
8166.45 818
8167.30 802
8168.15 823
8169.01 804
8169.86 807
8170.71 782
8171.57 804
8172.42 790
8173.27 811
8174.13 823
8174.98 837
8175.83 781
8176.69 830
8177.54 760
8178.39 749
8179.25 761
8180.10 708
8180.95 713
8181.81 754
8182.66 718
8183.52 766
8184.37 752
8185.22 728
8186.08 736
8186.93 766
8187.79 784
8188.64 733
8189.49 729
8190.35 777
8191.20 802
8192.06 779
8192.91 760
8193.76 790
8194.62 779
8195.47 745
8196.33 824
8197.18 809
8198.04 793
8198.89 764
8199.75 733
8200.60 723
8201.46 712
8202.31 770
8203.17 762
8204.02 711
8204.87 691
8205.73 721
8206.58 819
8207.44 805
8208.29 753
8209.15 726
8210.01 708
8210.86 673
8211.72 701
8212.57 673
8213.43 715
8214.28 779
8215.14 735
8215.99 761
8216.85 764
8217.70 769
8218.56 772
8219.42 700
8220.27 744
8221.13 771
8221.98 792
8222.84 810
8223.69 807
8224.55 817
8225.41 839
8226.26 781
8227.12 758
8227.97 759
8228.83 751
8229.69 756
8230.54 804
8231.40 787
8232.26 785
8233.11 744
8233.97 772
8234.82 783
8235.68 739
8236.54 703
8237.39 731
8238.25 707
8239.11 711
8239.96 689
8240.82 696
8241.68 753
8242.54 717
8243.39 692
8244.25 727
8245.11 697
8245.96 760
8246.82 718
8247.68 722
8248.53 740
8249.39 752
8250.25 731
8251.11 718
8251.96 703
8252.82 705
8253.68 723
8254.54 688
8255.39 747
8256.25 750
8257.11 761
8257.97 758
8258.82 690
8259.68 686
8260.54 701
8261.40 766
8262.26 811
8263.11 763
8263.97 727
8264.83 701
8265.69 671
8266.55 703
8267.40 723
8268.26 742
8269.12 710
8269.98 664
8270.84 701
8271.70 688
8272.55 719
8273.41 732
8274.27 741
8275.13 670
8275.99 746
8276.85 747
8277.71 733
8278.56 769
8279.42 759
8280.28 811
8281.14 731
8282.00 691
8282.86 709
8283.72 736
8284.58 707
8285.44 708
8286.29 752
8287.15 802
8288.01 783
8288.87 773
8289.73 812
8290.59 822
8291.45 783
8292.31 788
8293.17 782
8294.03 898
8294.89 904
8295.75 841
8296.61 922
8297.47 905
8298.33 866
8299.19 850
8300.05 802
8300.91 815
8301.77 884
8302.63 842
8303.49 818
8304.35 772
8305.21 797
8306.07 825
8306.93 758
8307.79 740
8308.65 825
8309.51 899
8310.37 854
8311.23 832
8312.09 868
8312.95 801
8313.81 768
8314.67 794
8315.53 826
8316.39 849
8317.25 940
8318.11 901
8318.98 947
8319.84 925
8320.70 876
8321.56 879
8322.42 859
8323.28 831
8324.14 849
8325.00 836
8325.86 779
8326.73 783
8327.59 797
8328.45 811
8329.31 813
8330.17 799
8331.03 736
8331.89 711
8332.76 780
8333.62 730
8334.48 722
8335.34 732
8336.20 795
8337.06 782
8337.93 795
8338.79 764
8339.65 731
8340.51 794
8341.37 778
8342.24 821
8343.10 758
8343.96 805
8344.82 843
8345.68 872
8346.55 845
8347.41 831
8348.27 801
8349.13 855
8350.00 891
8350.86 873
8351.72 784
8352.58 820
8353.45 828
8354.31 753
8355.17 745
8356.03 808
8356.90 784
8357.76 830
8358.62 784
8359.49 787
8360.35 780
8361.21 780
8362.08 811
8362.94 862
8363.80 797
8364.66 729
8365.53 767
8366.39 856
8367.25 769
8368.12 720
8368.98 775
8369.84 779
8370.71 823
8371.57 801
8372.44 785
8373.30 795
8374.16 771
8375.03 752
8375.89 719
8376.75 766
8377.62 785
8378.48 769
8379.35 782
8380.21 826
8381.07 751
8381.94 747
8382.80 777
8383.67 787
8384.53 807
8385.40 763
8386.26 753
8387.12 731
8387.99 787
8388.85 808
8389.72 790
8390.58 750
8391.45 812
8392.31 766
8393.18 803
8394.04 786
8394.91 811
8395.77 803
8396.64 794
8397.50 809
8398.37 780
8399.23 782
8400.10 865
8400.96 806
8401.83 848
8402.69 862
8403.56 855
8404.42 911
8405.29 954
8406.15 864
8407.02 792
8407.88 857
8408.75 877
8409.61 868
8410.48 865
8411.34 828
8412.21 849
8413.08 896
8413.94 919
8414.81 899
8415.67 854
8416.54 880
8417.41 944
8418.27 870
8419.14 864
8420.00 845
8420.87 881
8421.74 918
8422.60 895
8423.47 922
8424.33 890
8425.20 974
8426.07 937
8426.93 977
8427.80 924
8428.67 981
8429.53 1043
8430.40 1021
8431.27 1003
8432.13 1030
8433.00 1063
8433.87 1044
8434.73 1064
8435.60 1002
8436.47 965
8437.33 1002
8438.20 1041
8439.07 1008
8439.94 1089
8440.80 1121
8441.67 1135
8442.54 1140
8443.40 1239
8444.27 1352
8445.14 1425
8446.01 1349
8446.87 1340
8447.74 1323
8448.61 1255
8449.48 1240
8450.34 1294
8451.21 1310
8452.08 1303
8452.95 1285
8453.82 1313
8454.68 1358
8455.55 1329
8456.42 1385
8457.29 1391
8458.15 1493
8459.02 1503
8459.89 1453
8460.76 1454
8461.63 1398
8462.50 1439
8463.36 1530
8464.23 1460
8465.10 1425
8465.97 1463
8466.84 1596
8467.71 1752
8468.57 1858
8469.44 2230
8470.31 2656
8471.18 3059
8472.05 3324
8472.92 3509
8473.79 3478
8474.66 3257
8475.53 2987
8476.39 2667
8477.26 2291
8478.13 1975
8479.00 1790
8479.87 1623
8480.74 1484
8481.61 1322
8482.48 1263
8483.35 1183
8484.22 1170
8485.09 1155
8485.96 1102
8486.83 1095
8487.69 1064
8488.56 1109
8489.43 1116
8490.30 1094
8491.17 1076
8492.04 997
8492.91 949
8493.78 974
8494.65 1075
8495.52 956
8496.39 968
8497.26 988
8498.13 953
8499.00 1005
8499.87 1022
8500.74 1000
8501.61 1054
8502.48 1057
8503.35 1048
8504.22 1039
8505.10 1028
8505.97 1124
8506.84 1152
8507.71 1166
8508.58 1137
8509.45 1162
8510.32 1210
8511.19 1244
8512.06 1226
8512.93 1131
8513.80 1138
8514.67 1149
8515.54 1160
8516.42 1141
8517.29 1142
8518.16 1108
8519.03 1101
8519.90 1058
8520.77 1101
8521.64 1177
8522.51 1054
8523.39 1072
8524.26 1164
8525.13 1072
8526.00 1043
8526.87 1085
8527.74 1111
8528.61 1136
8529.49 1155
8530.36 1178
8531.23 1244
8532.10 1286
8532.97 1306
8533.85 1357
8534.72 1482
8535.59 1425
8536.46 1424
8537.33 1416
8538.21 1371
8539.08 1396
8539.95 1374
8540.82 1273
8541.69 1189
8542.57 1197
8543.44 1197
8544.31 1153
8545.18 1110
8546.06 1171
8546.93 1174
8547.80 1233
8548.67 1217
8549.55 1251
8550.42 1263
8551.29 1264
8552.17 1246
8553.04 1289
8553.91 1336
8554.78 1374
8555.66 1362
8556.53 1350
8557.40 1323
8558.28 1292
8559.15 1243
8560.02 1181
8560.90 1178
8561.77 1074
8562.64 1030
8563.52 1066
8564.39 1062
8565.26 1024
8566.14 1002
8567.01 942
8567.89 947
8568.76 975
8569.63 973
8570.51 927
8571.38 904
8572.25 960
8573.13 945
8574.00 908
8574.88 973
8575.75 941
8576.62 951
8577.50 941
8578.37 923
8579.25 877
8580.12 904
8581.00 937
8581.87 902
8582.74 898
8583.62 859
8584.49 927
8585.37 944
8586.24 936
8587.12 902
8587.99 890
8588.87 1037
8589.74 974
8590.62 978
8591.49 981
8592.37 987
8593.24 1012
8594.12 987
8594.99 957
8595.87 994
8596.74 975
8597.62 982
8598.49 996
8599.37 995
8600.24 987
8601.12 947
8601.99 972
8602.87 1003
8603.74 944
8604.62 926
8605.49 993
8606.37 1060
8607.25 1034
8608.12 1010
8609.00 1029
8609.87 994
8610.75 973
8611.63 1039
8612.50 1011
8613.38 965
8614.25 1028
8615.13 1066
8616.01 1060
8616.88 1011
8617.76 1131
8618.63 1157
8619.51 1141
8620.39 1109
8621.26 1118
8622.14 1083
8623.02 1052
8623.89 1116
8624.77 1103
8625.65 1060
8626.52 1087
8627.40 1128
8628.28 1115
8629.15 1151
8630.03 1131
8630.91 1079
8631.78 1102
8632.66 1164
8633.54 1155
8634.41 1201
8635.29 1097
8636.17 1157
8637.05 1094
8637.92 1133
8638.80 1167
8639.68 1256
8640.56 1243
8641.43 1254
8642.31 1264
8643.19 1288
8644.06 1279
8644.94 1362
8645.82 1372
8646.70 1297
8647.58 1348
8648.45 1384
8649.33 1290
8650.21 1364
8651.09 1346
8651.96 1398
8652.84 1414
8653.72 1448
8654.60 1448
8655.48 1421
8656.36 1397
8657.23 1465
8658.11 1496
8658.99 1438
8659.87 1458
8660.75 1473
8661.63 1502
8662.50 1446
8663.38 1502
8664.26 1608
8665.14 1531
8666.02 1437
8666.90 1375
8667.78 1491
8668.65 1520
8669.53 1584
8670.41 1625
8671.29 1762
8672.17 1803
8673.05 1984
8673.93 2278
8674.81 2525
8675.69 2748
8676.57 2983
8677.45 3029
8678.32 2911
8679.20 2741
8680.08 2624
8680.96 2509
8681.84 2317
8682.72 2090
8683.60 1988
8684.48 1924
8685.36 1874
8686.24 1789
8687.12 1747
8688.00 1817
8688.88 1897
8689.76 2098
8690.64 2372
8691.52 2707
8692.40 3023
8693.28 3571
8694.16 4082
8695.04 4176
8695.92 4152
8696.80 4016
8697.68 3676
8698.56 3165
8699.44 2847
8700.32 2410
8701.20 2232
8702.08 1921
8702.96 1714
8703.84 1611
8704.72 1453
8705.60 1426
8706.49 1438
8707.37 1355
8708.25 1255
8709.13 1343
8710.01 1269
8710.89 1228
8711.77 1261
8712.65 1228
8713.53 1253
8714.41 1277
8715.29 1181
8716.18 1077
8717.06 1184
8717.94 1199
8718.82 1164
8719.70 1163
8720.58 1149
8721.46 1087
8722.35 1186
8723.23 1227
8724.11 1144
8724.99 1143
8725.87 1151
8726.75 1181
8727.64 1153
8728.52 1123
8729.40 1196
8730.28 1240
8731.16 1250
8732.05 1280
8732.93 1312
8733.81 1352
8734.69 1301
8735.57 1264
8736.46 1326
8737.34 1330
8738.22 1324
8739.10 1356
8739.99 1293
8740.87 1270
8741.75 1272
8742.63 1294
8743.52 1214
8744.40 1139
8745.28 1134
8746.16 1118
8747.05 1131
8747.93 1176
8748.81 1182
8749.70 1130
8750.58 1098
8751.46 1148
8752.34 1197
8753.23 1210
8754.11 1335
8754.99 1336
8755.88 1343
8756.76 1416
8757.64 1498
8758.53 1467
8759.41 1461
8760.29 1493
8761.18 1466
8762.06 1437
8762.94 1345
8763.83 1304
8764.71 1259
8765.60 1231
8766.48 1199
8767.36 1246
8768.25 1172
8769.13 1119
8770.01 1183
8770.90 1259
8771.78 1260
8772.67 1245
8773.55 1208
8774.43 1126
8775.32 1151
8776.20 1145
8777.09 1103
8777.97 1083
8778.86 1060
8779.74 1049
8780.63 1036
8781.51 1058
8782.39 1060
8783.28 1071
8784.16 1086
8785.05 1067
8785.93 1032
8786.82 1017
8787.70 976
8788.59 1009
8789.47 989
8790.36 988
8791.24 965
8792.13 1048
8793.01 985
8793.90 1010
8794.78 969
8795.67 923
8796.55 1001
8797.44 994
8798.32 890
8799.21 945
8800.10 1028
8800.98 1005
8801.87 945
8802.75 928
8803.64 1042
8804.52 986
8805.41 1005
8806.29 1023
8807.18 1012
8808.07 974
8808.95 975
8809.84 994
8810.72 928
8811.61 930
8812.50 927
8813.38 915
8814.27 936
8815.15 937
8816.04 970
8816.93 935
8817.81 946
8818.70 899
8819.59 933
8820.47 888
8821.36 865
8822.25 967
8823.13 942
8824.02 921
8824.91 931
8825.79 927
8826.68 942
8827.57 936
8828.45 949
8829.34 881
8830.23 908
8831.11 894
8832.00 941
8832.89 874
8833.78 901
8834.66 859
8835.55 894
8836.44 931
8837.32 858
8838.21 846
8839.10 825
8839.99 858
8840.87 875
8841.76 820
8842.65 858
8843.54 814
8844.42 824
8845.31 844
8846.20 825
8847.09 822
8847.98 820
8848.86 797
8849.75 814
8850.64 809
8851.53 877
8852.42 824
8853.30 799
8854.19 757
8855.08 790
8855.97 859
8856.86 833
8857.75 801
8858.63 764
8859.52 749
8860.41 742
8861.30 782
8862.19 802
8863.08 785
8863.97 815
8864.85 823
8865.74 759
8866.63 716
8867.52 731
8868.41 697
8869.30 764
8870.19 711
8871.08 678
8871.97 725
8872.85 745
8873.74 741
8874.63 682
8875.52 671
8876.41 732
8877.30 733
8878.19 684
8879.08 682
8879.97 701
8880.86 721
8881.75 688
8882.64 651
8883.53 701
8884.42 716
8885.31 697
8886.20 709
8887.09 664
8887.98 660
8888.87 737
8889.76 721
8890.65 698
8891.54 698
8892.43 683
8893.32 720
8894.21 691
8895.10 680
8895.99 666
8896.88 683
8897.77 634
8898.66 663
8899.55 672
8900.44 657
8901.33 643
8902.22 627
8903.11 660
8904.00 687
8904.89 665
8905.78 658
8906.67 631
8907.56 667
8908.46 649
8909.35 647
8910.24 717
8911.13 668
8912.02 614
8912.91 652
8913.80 652
8914.69 650
8915.58 682
8916.48 653
8917.37 636
8918.26 633
8919.15 708
8920.04 684
8920.93 663
8921.82 670
8922.72 642
8923.61 618
8924.50 669
8925.39 680
8926.28 644
8927.18 651
8928.07 660
8928.96 647
8929.85 644
8930.74 639
8931.64 622
8932.53 607
8933.42 654
8934.31 603
8935.20 631
8936.10 651
8936.99 623
8937.88 615
8938.77 573
8939.67 592
8940.56 635
8941.45 600
8942.34 589
8943.24 580
8944.13 561
8945.02 601
8945.91 574
8946.81 608
8947.70 623
8948.59 622
8949.49 587
8950.38 593
8951.27 606
8952.16 634
8953.06 645
8953.95 611
8954.84 568
8955.74 625
8956.63 668
8957.52 621
8958.42 607
8959.31 596
8960.20 593
8961.10 589
8961.99 617
8962.89 610
8963.78 627
8964.67 607
8965.57 646
8966.46 634
8967.35 652
8968.25 668
8969.14 589
8970.04 616
8970.93 626
8971.82 627
8972.72 601
8973.61 617
8974.51 645
8975.40 663
8976.30 626
8977.19 613
8978.08 589
8978.98 620
8979.87 611
8980.77 590
8981.66 562
8982.56 621
8983.45 602
8984.35 559
8985.24 556
8986.14 591
8987.03 600
8987.93 592
8988.82 602
8989.72 563
8990.61 615
8991.51 612
8992.40 633
8993.30 608
8994.19 527
8995.09 569
8995.98 631
8996.88 639
8997.77 580
8998.67 623
8999.56 573
9000.46 594
9001.35 605
9002.25 618
9003.15 624
9004.04 642
9004.94 632
9005.83 634
9006.73 595
9007.62 596
9008.52 534
9009.42 598
9010.31 542
9011.21 564
9012.10 566
9013.00 546
9013.90 569
9014.79 517
9015.69 557
9016.59 570
9017.48 591
9018.38 524
9019.27 532
9020.17 511
9021.07 546
9021.96 569
9022.86 533
9023.76 564
9024.65 603
9025.55 550
9026.45 581
9027.34 587
9028.24 617
9029.14 572
9030.04 604
9030.93 585
9031.83 617
9032.73 572
9033.62 541
9034.52 597
9035.42 593
9036.32 607
9037.21 589
9038.11 588
9039.01 574
9039.90 603
9040.80 592
9041.70 579
9042.60 599
9043.50 612
9044.39 615
9045.29 594
9046.19 549
9047.09 545
9047.98 598
9048.88 620
9049.78 597
9050.68 578
9051.58 585
9052.47 634
9053.37 630
9054.27 564
9055.17 557
9056.07 589
9056.97 601
9057.86 621
9058.76 571
9059.66 624
9060.56 610
9061.46 667
9062.36 608
9063.25 610
9064.15 608
9065.05 611
9065.95 604
9066.85 595
9067.75 604
9068.65 618
9069.55 600
9070.45 560
9071.34 634
9072.24 625
9073.14 640
9074.04 609
9074.94 618
9075.84 588
9076.74 605
9077.64 612
9078.54 610
9079.44 573
9080.34 591
9081.24 650
9082.14 599
9083.04 624
9083.94 607
9084.84 615
9085.74 608
9086.63 631
9087.53 607
9088.43 587
9089.33 583
9090.23 630
9091.13 652
9092.03 681
9092.93 677
9093.83 653
9094.74 658
9095.64 693
9096.54 638
9097.44 639
9098.34 607
9099.24 623
9100.14 661
9101.04 562
9101.94 580
9102.84 667
9103.74 610
9104.64 600
9105.54 607
9106.44 603
9107.34 608
9108.24 555
9109.14 632
9110.05 632
9110.95 636
9111.85 631
9112.75 613
9113.65 578
9114.55 581
9115.45 576
9116.35 659
9117.25 600
9118.16 600
9119.06 579
9119.96 648
9120.86 619
9121.76 595
9122.66 593
9123.56 601
9124.47 567
9125.37 550
9126.27 588
9127.17 626
9128.07 594
9128.98 598
9129.88 634
9130.78 622
9131.68 614
9132.58 564
9133.49 555
9134.39 552
9135.29 549
9136.19 595
9137.09 611
9138.00 576
9138.90 590
9139.80 537
9140.70 523
9141.61 562
9142.51 566
9143.41 630
9144.31 571
9145.22 533
9146.12 541
9147.02 567
9147.93 631
9148.83 590
9149.73 563
9150.63 579
9151.54 565
9152.44 567
9153.34 582
9154.25 540
9155.15 593
9156.05 571
9156.96 547
9157.86 562
9158.76 579
9159.67 632
9160.57 612
9161.47 634
9162.38 575
9163.28 635
9164.18 588
9165.09 544
9165.99 580
9166.90 513
9167.80 570
9168.70 569
9169.61 553
9170.51 543
9171.41 547
9172.32 541
9173.22 553
9174.13 573
9175.03 550
9175.94 550
9176.84 605
9177.74 586
9178.65 560
9179.55 623
9180.46 580
9181.36 558
9182.27 615
9183.17 540
9184.08 555
9184.98 566
9185.88 524
9186.79 590
9187.69 583
9188.60 538
9189.50 518
9190.41 592
9191.31 558
9192.22 532
9193.12 511
9194.03 564
9194.93 569
9195.84 576
9196.74 513
9197.65 571
9198.56 545
9199.46 532
9200.37 593
9201.27 578
9202.18 576
9203.08 588
9203.99 594
9204.89 584
9205.80 544
9206.71 574
9207.61 539
9208.52 520
9209.42 572
9210.33 543
9211.23 532
9212.14 569
9213.05 553
9213.95 563
9214.86 547
9215.77 587
9216.67 559
9217.58 559
9218.48 595
9219.39 572
9220.30 615
9221.20 556
9222.11 528
9223.02 549
9223.92 541
9224.83 561
9225.74 563
9226.64 569
9227.55 587
9228.46 536
9229.36 538
9230.27 553
9231.18 587
9232.08 546
9232.99 570
9233.90 536
9234.81 599
9235.71 584
9236.62 538
9237.53 548
9238.43 539
9239.34 516
9240.25 499
9241.16 558
9242.06 532
9242.97 542
9243.88 550
9244.79 555
9245.69 515
9246.60 571
9247.51 553
9248.42 586
9249.33 569
9250.23 535
9251.14 537
9252.05 561
9252.96 568
9253.87 632
9254.77 529
9255.68 557
9256.59 518
9257.50 522
9258.41 536
9259.31 522
9260.22 489
9261.13 564
9262.04 550
9262.95 554
9263.86 560
9264.77 521
9265.67 567
9266.58 552
9267.49 520
9268.40 526
9269.31 542
9270.22 606
9271.13 596
9272.04 516
9272.94 506
9273.85 581
9274.76 592
9275.67 545
9276.58 540
9277.49 567
9278.40 560
9279.31 570
9280.22 551
9281.13 557
9282.04 547
9282.95 549
9283.86 552
9284.77 553
9285.68 606
9286.59 535
9287.49 534
9288.40 583
9289.31 576
9290.22 581
9291.13 551
9292.04 531
9292.95 538
9293.86 551
9294.77 556
9295.68 524
9296.59 531
9297.50 544
9298.41 577
9299.33 624
9300.24 577
9301.15 538
9302.06 589
9302.97 569
9303.88 573
9304.79 645
9305.70 638
9306.61 540
9307.52 642
9308.43 620
9309.34 600
9310.25 618
9311.16 612
9312.07 654
9312.98 599
9313.90 640
9314.81 618
9315.72 592
9316.63 573
9317.54 562
9318.45 571
9319.36 613
9320.27 616
9321.19 546
9322.10 566
9323.01 595
9323.92 583
9324.83 622
9325.74 593
9326.65 587
9327.57 585
9328.48 562
9329.39 630
9330.30 580
9331.21 539
9332.13 556
9333.04 547
9333.95 590
9334.86 589
9335.77 548
9336.69 533
9337.60 611
9338.51 545
9339.42 577
9340.33 556
9341.25 590
9342.16 573
9343.07 563
9343.98 583
9344.90 598
9345.81 617
9346.72 517
9347.63 542
9348.55 542
9349.46 571
9350.37 569
9351.29 582
9352.20 553
9353.11 587
9354.02 577
9354.94 613
9355.85 614
9356.76 591
9357.68 561
9358.59 534
9359.50 559
9360.42 600
9361.33 588
9362.24 575
9363.16 563
9364.07 543
9364.98 589
9365.90 532
9366.81 525
9367.72 547
9368.64 571
9369.55 587
9370.47 587
9371.38 537
9372.29 571
9373.21 606
9374.12 601
9375.04 606
9375.95 566
9376.86 548
9377.78 635
9378.69 628
9379.61 580
9380.52 528
9381.43 557
9382.35 571
9383.26 630
9384.18 579
9385.09 566
9386.01 605
9386.92 574
9387.84 582
9388.75 605
9389.67 571
9390.58 622
9391.49 635
9392.41 659
9393.32 650
9394.24 649
9395.15 631
9396.07 598
9396.98 585
9397.90 660
9398.81 646
9399.73 663
9400.65 653
9401.56 606
9402.48 599
9403.39 613
9404.31 617
9405.22 596
9406.14 596
9407.05 591
9407.97 626
9408.88 607
9409.80 629
9410.72 597
9411.63 614
9412.55 651
9413.46 673
9414.38 636
9415.30 591
9416.21 653
9417.13 661
9418.04 624
9418.96 649
9419.88 607
9420.79 589
9421.71 659
9422.62 672
9423.54 645
9424.46 587
9425.37 613
9426.29 640
9427.21 643
9428.12 635
9429.04 668
9429.96 624
9430.87 669
9431.79 634
9432.71 680
9433.62 645
9434.54 631
9435.46 659
9436.37 717
9437.29 638
9438.21 701
9439.13 653
9440.04 657
9440.96 708
9441.88 738
9442.80 675
9443.71 701
9444.63 649
9445.55 665
9446.46 701
9447.38 742
9448.30 729
9449.22 686
9450.14 682
9451.05 776
9451.97 803
9452.89 877
9453.81 917
9454.72 967
9455.64 1058
9456.56 1069
9457.48 999
9458.40 989
9459.31 852
9460.23 821
9461.15 802
9462.07 798
9462.99 745
9463.91 760
9464.82 757
9465.74 712
9466.66 711
9467.58 714
9468.50 690
9469.42 668
9470.34 658
9471.25 659
9472.17 663
9473.09 656
9474.01 722
9474.93 692
9475.85 716
9476.77 671
9477.69 743
9478.60 751
9479.52 746
9480.44 797
9481.36 861
9482.28 806
9483.20 792
9484.12 787
9485.04 759
9485.96 739
9486.88 736
9487.80 743
9488.72 720
9489.64 725
9490.56 714
9491.48 723
9492.40 713
9493.32 703
9494.24 714
9495.16 718
9496.08 681
9497.00 659
9497.92 678
9498.84 688
9499.76 785
9500.68 688
9501.60 655
9502.52 658
9503.44 664
9504.36 705
9505.28 736
9506.20 727
9507.12 727
9508.04 779
9508.96 703
9509.88 701
9510.80 676
9511.72 752
9512.64 737
9513.56 759
9514.48 720
9515.40 766
9516.32 779
9517.25 817
9518.17 830
9519.09 855
9520.01 825
9520.93 772
9521.85 764
9522.77 758
9523.69 756
9524.61 771
9525.54 734
9526.46 816
9527.38 811
9528.30 748
9529.22 797
9530.14 785
9531.06 862
9531.99 819
9532.91 936
9533.83 898
9534.75 951
9535.67 1011
9536.60 1015
9537.52 1025
9538.44 956
9539.36 933
9540.28 906
9541.21 954
9542.13 894
9543.05 837
9543.97 813
9544.89 788
9545.82 822
9546.74 841
9547.66 800
9548.58 804
9549.51 770
9550.43 761
9551.35 759
9552.27 782
9553.20 746
9554.12 802
9555.04 780
9555.96 711
9556.89 773
9557.81 802
9558.73 837
9559.66 830
9560.58 818
9561.50 806
9562.43 800
9563.35 813
9564.27 813
9565.19 842
9566.12 825
9567.04 857
9567.96 867
9568.89 840
9569.81 821
9570.74 819
9571.66 815
9572.58 812
9573.51 762
9574.43 797
9575.35 805
9576.28 875
9577.20 814
9578.13 805
9579.05 814
9579.97 841
9580.90 883
9581.82 799
9582.75 824
9583.67 814
9584.59 823
9585.52 864
9586.44 844
9587.37 819
9588.29 815
9589.22 954
9590.14 882
9591.06 879
9591.99 818
9592.91 836
9593.84 905
9594.76 942
9595.69 920
9596.61 961
9597.54 889
9598.46 937
9599.39 897
9600.31 892
9601.24 950
9602.16 1030
9603.09 974
9604.01 988
9604.94 959
9605.86 943
9606.79 976
9607.71 955
9608.64 958
9609.56 962
9610.49 1010
9611.41 1040
9612.34 1014
9613.27 951
9614.19 994
9615.12 1023
9616.04 1035
9616.97 1034
9617.89 1011
9618.82 982
9619.75 1055
9620.67 1074
9621.60 956
9622.52 1006
9623.45 1090
9624.38 1187
9625.30 1037
9626.23 1098
9627.15 1085
9628.08 1087
9629.01 1104
9629.93 1049
9630.86 1114
9631.79 1090
9632.71 1132
9633.64 1117
9634.57 1096
9635.49 1147
9636.42 1198
9637.35 1176
9638.27 1198
9639.20 1216
9640.13 1182
9641.05 1145
9641.98 1245
9642.91 1208
9643.83 1301
9644.76 1288
9645.69 1231
9646.62 1238
9647.54 1329
9648.47 1338
9649.40 1343
9650.32 1433
9651.25 1400
9652.18 1419
9653.11 1413
9654.03 1501
9654.96 1462
9655.89 1495
9656.82 1492
9657.75 1502
9658.67 1449
9659.60 1469
9660.53 1512
9661.46 1478
9662.38 1414
9663.31 1493
9664.24 1583
9665.17 1546
9666.10 1518
9667.02 1546
9667.95 1566
9668.88 1595
9669.81 1691
9670.74 1695
9671.67 1653
9672.59 1734
9673.52 1679
9674.45 1731
9675.38 1710
9676.31 1657
9677.24 1710
9678.17 1809
9679.10 1723
9680.02 1796
9680.95 1810
9681.88 1829
9682.81 1898
9683.74 1794
9684.67 1908
9685.60 1922
9686.53 1935
9687.46 1964
9688.39 1970
9689.31 1966
9690.24 1992
9691.17 1994
9692.10 2042
9693.03 1946
9693.96 1970
9694.89 1988
9695.82 2089
9696.75 2153
9697.68 2308
9698.61 2362
9699.54 2606
9700.47 2777
9701.40 2795
9702.33 2785
9703.26 2918
9704.19 2750
9705.12 2647
9706.05 2511
9706.98 2384
9707.91 2236
9708.84 2097
9709.77 2056
9710.70 2094
9711.63 2101
9712.56 2053
9713.49 2238
9714.42 2330
9715.35 2364
9716.28 2518
9717.21 2554
9718.14 2508
9719.07 2503
9720.00 2549
9720.93 2306
9721.87 2189
9722.80 2165
9723.73 1979
9724.66 1849
9725.59 1804
9726.52 1786
9727.45 1753
9728.38 1718
9729.31 1731
9730.24 1669
9731.18 1737
9732.11 1758
9733.04 1789
9733.97 1852
9734.90 1907
9735.83 1913
9736.76 1922
9737.70 1806
9738.63 1880
9739.56 1818
9740.49 1724
9741.42 1769
9742.35 1666
9743.29 1628
9744.22 1574
9745.15 1592
9746.08 1574
9747.01 1614
9747.95 1542
9748.88 1470
9749.81 1484
9750.74 1472
9751.67 1449
9752.61 1455
9753.54 1409
9754.47 1390
9755.40 1397
9756.34 1400
9757.27 1382
9758.20 1336
9759.13 1424
9760.07 1417
9761.00 1424
9761.93 1499
9762.87 1584
9763.80 1551
9764.73 1602
9765.66 1586
9766.60 1524
9767.53 1478
9768.46 1497
9769.40 1444
9770.33 1437
9771.26 1447
9772.20 1417
9773.13 1410
9774.06 1402
9775.00 1452
9775.93 1471
9776.86 1534
9777.80 1561
9778.73 1612
9779.66 1643
9780.60 1662
9781.53 1731
9782.46 1806
9783.40 1715
9784.33 1698
9785.26 1723
9786.20 1600
9787.13 1597
9788.07 1517
9789.00 1475
9789.93 1459
9790.87 1370
9791.80 1370
9792.74 1363
9793.67 1370
9794.61 1319
9795.54 1365
9796.47 1371
9797.41 1380
9798.34 1321
9799.28 1325
9800.21 1375
9801.15 1449
9802.08 1398
9803.02 1399
9803.95 1351
9804.89 1311
9805.82 1326
9806.76 1265
9807.69 1177
9808.63 1180
9809.56 1173
9810.50 1157
9811.43 1086
9812.37 1053
9813.30 1105
9814.24 1131
9815.17 1097
9816.11 1084
9817.04 1043
9817.98 1050
9818.91 1094
9819.85 1052
9820.78 1022
9821.72 1035
9822.65 1040
9823.59 1027
9824.53 1026
9825.46 1063
9826.40 1035
9827.33 1063
9828.27 940
9829.21 958
9830.14 965
9831.08 1016
9832.01 947
9832.95 972
9833.89 961
9834.82 994
9835.76 1023
9836.69 999
9837.63 937
9838.57 968
9839.50 997
9840.44 1045
9841.38 1020
9842.31 1003
9843.25 1008
9844.19 988
9845.12 1008
9846.06 982
9847.00 1012
9847.93 1009
9848.87 947
9849.81 914
9850.74 932
9851.68 1006
9852.62 983
9853.56 966
9854.49 964
9855.43 926
9856.37 935
9857.30 986
9858.24 971
9859.18 962
9860.12 944
9861.05 949
9861.99 953
9862.93 945
9863.87 955
9864.80 962
9865.74 901
9866.68 948
9867.62 900
9868.56 905
9869.49 876
9870.43 927
9871.37 934
9872.31 910
9873.24 921
9874.18 924
9875.12 901
9876.06 925
9877.00 909
9877.94 855
9878.87 889
9879.81 897
9880.75 946
9881.69 903
9882.63 840
9883.57 818
9884.50 873
9885.44 887
9886.38 864
9887.32 873
9888.26 838
9889.20 860
9890.14 895
9891.08 897
9892.02 893
9892.95 846
9893.89 867
9894.83 873
9895.77 780
9896.71 858
9897.65 814
9898.59 784
9899.53 822
9900.47 787
9901.41 776
9902.35 807
9903.29 839
9904.23 856
9905.16 844
9906.10 885
9907.04 894
9907.98 820
9908.92 841
9909.86 853
9910.80 829
9911.74 788
9912.68 819
9913.62 860
9914.56 794
9915.50 840
9916.44 840
9917.38 811
9918.32 803
9919.26 831
9920.20 807
9921.14 803
9922.08 865
9923.02 890
9923.97 888
9924.91 944
9925.85 1029
9926.79 1152
9927.73 1151
9928.67 1263
9929.61 1346
9930.55 1396
9931.49 1346
9932.43 1361
9933.37 1281
9934.31 1169
9935.25 1086
9936.20 1019
9937.14 987
9938.08 911
9939.02 835
9939.96 822
9940.90 766
9941.84 848
9942.78 786
9943.73 777
9944.67 771
9945.61 783
9946.55 743
9947.49 792
9948.43 739
9949.37 731
9950.32 771
9951.26 756
9952.20 806
9953.14 766
9954.08 784
9955.03 745
9955.97 789
9956.91 794
9957.85 786
9958.79 762
9959.74 758
9960.68 732
9961.62 749
9962.56 737
9963.50 765
9964.45 785
9965.39 809
9966.33 763
9967.27 716
9968.22 657
9969.16 741
9970.10 760
9971.04 779
9971.99 811
9972.93 784
9973.87 755
9974.82 760
9975.76 815
9976.70 799
9977.64 753
9978.59 763
9979.53 765
9980.47 795
9981.42 739
9982.36 717
9983.30 698
9984.25 704
9985.19 734
9986.13 812
9987.08 813
9988.02 738
9988.96 766
9989.91 778
9990.85 708
9991.80 758
9992.74 743
9993.68 695
9994.63 728
9995.57 746
9996.51 751
9997.46 744
9998.40 763
9999.35 734
10000.29 775
10001.23 753
10002.18 731
10003.12 732
10004.07 697
10005.01 732
10005.96 741
10006.90 725
10007.84 733
10008.79 670
10009.73 717
10010.68 678
10011.62 674
10012.57 644
10013.51 701
10014.46 687
10015.40 725
10016.35 710
10017.29 721
10018.24 667
10019.18 668
10020.13 655
10021.07 676
10022.02 676
10022.96 745
10023.91 719
10024.85 682
10025.80 706
10026.74 680
10027.69 687
10028.63 669
10029.58 691
10030.52 709
10031.47 689
10032.42 657
10033.36 622
10034.31 610
10035.25 622
10036.20 612
10037.14 672
10038.09 648
10039.04 628
10039.98 626
10040.93 648
10041.87 601
10042.82 630
10043.77 646
10044.71 609
10045.66 648
10046.60 617
10047.55 606
10048.50 622
10049.44 621
10050.39 596
10051.34 585
10052.28 579
10053.23 595
10054.18 595
10055.12 604
10056.07 634
10057.02 666
10057.96 648
10058.91 669
10059.86 659
10060.80 660
10061.75 627
10062.70 649
10063.64 616
10064.59 652
10065.54 642
10066.49 639
10067.43 641
10068.38 610
10069.33 623
10070.28 591
10071.22 579
10072.17 648
10073.12 581
10074.07 573
10075.01 598
10075.96 589
10076.91 609
10077.86 561
10078.80 587
10079.75 641
10080.70 617
10081.65 572
10082.60 624
10083.54 579
10084.49 555
10085.44 607
10086.39 569
10087.34 526
10088.28 592
10089.23 600
10090.18 570
10091.13 582
10092.08 592
10093.03 614
10093.97 588
10094.92 556
10095.87 555
10096.82 526
10097.77 577
10098.72 611
10099.67 530
10100.62 519
10101.56 541
10102.51 572
10103.46 572
10104.41 602
10105.36 525
10106.31 611
10107.26 548
10108.21 576
10109.16 586
10110.11 548
10111.05 595
10112.00 589
10112.95 577
10113.90 611
10114.85 586
10115.80 534
10116.75 557
10117.70 583
10118.65 594
10119.60 582
10120.55 576
10121.50 552
10122.45 621
10123.40 593
10124.35 559
10125.30 602
10126.25 608
10127.20 588
10128.15 579
10129.10 588
10130.05 575
10131.00 590
10131.95 596
10132.90 543
10133.85 533
10134.80 519
10135.75 561
10136.70 553
10137.65 583
10138.60 564
10139.55 571
10140.51 596
10141.46 510
10142.41 518
10143.36 587
10144.31 596
10145.26 557
10146.21 541
10147.16 562
10148.11 595
10149.06 559
10150.01 639
10150.97 581
10151.92 579
10152.87 583
10153.82 629
10154.77 639
10155.72 615
10156.67 590
10157.63 576
10158.58 615
10159.53 599
10160.48 616
10161.43 599
10162.38 578
10163.34 627
10164.29 608
10165.24 595
10166.19 619
10167.14 646
10168.09 616
10169.05 589
10170.00 602
10170.95 641
10171.90 662
10172.86 606
10173.81 559
10174.76 564
10175.71 612
10176.66 541
10177.62 623
10178.57 619
10179.52 625
10180.47 601
10181.43 602
10182.38 612
10183.33 643
10184.29 678
10185.24 626
10186.19 617
10187.14 592
10188.10 647
10189.05 635
10190.00 656
10190.96 644
10191.91 669
10192.86 626
10193.81 633
10194.77 647
10195.72 688
10196.67 645
10197.63 652
10198.58 698
10199.53 690
10200.49 638
10201.44 606
10202.40 641
10203.35 710
10204.30 713
10205.26 742
10206.21 734
10207.16 776
10208.12 768
10209.07 777
10210.03 845
10210.98 809
10211.93 783
10212.89 781
10213.84 784
10214.80 718
10215.75 664
10216.70 623
10217.66 632
10218.61 705
10219.57 681
10220.52 689
10221.48 714
10222.43 722
10223.39 673
10224.34 662
10225.30 620
10226.25 613
10227.20 610
10228.16 622
10229.11 639
10230.07 616
10231.02 596
10231.98 590
10232.93 643
10233.89 681
10234.84 686
10235.80 671
10236.75 703
10237.71 715
10238.67 733
10239.62 700
10240.58 712
10241.53 691
10242.49 690
10243.44 703
10244.40 670
10245.35 635
10246.31 630
10247.26 611
10248.22 603
10249.18 627
10250.13 606
10251.09 576
10252.04 551
10253.00 560
10253.96 564
10254.91 597
10255.87 554
10256.82 582
10257.78 536
10258.74 531
10259.69 500
10260.65 515
10261.61 549
10262.56 541
10263.52 542
10264.47 538
10265.43 583
10266.39 538
10267.34 548
10268.30 536
10269.26 542
10270.21 550
10271.17 534
10272.13 543
10273.09 535
10274.04 537
10275.00 559
10275.96 544
10276.91 546
10277.87 576
10278.83 542
10279.78 496
10280.74 527
10281.70 576
10282.66 517
10283.61 576
10284.57 558
10285.53 567
10286.49 528
10287.44 536
10288.40 500
10289.36 501
10290.32 527
10291.27 547
10292.23 552
10293.19 527
10294.15 491
10295.11 513
10296.06 547
10297.02 520
10297.98 554
10298.94 543
10299.90 542
10300.85 493
10301.81 530
10302.77 477
10303.73 548
10304.69 581
10305.65 556
10306.60 548
10307.56 500
10308.52 539
10309.48 539
10310.44 577
10311.40 532
10312.36 527
10313.32 526
10314.27 578
10315.23 550
10316.19 539
10317.15 534
10318.11 527
10319.07 522
10320.03 513
10320.99 542
10321.95 537
10322.91 524
10323.86 569
10324.82 563
10325.78 522
10326.74 518
10327.70 552
10328.66 583
10329.62 525
10330.58 540
10331.54 524
10332.50 563
10333.46 580
10334.42 546
10335.38 571
10336.34 561
10337.30 541
10338.26 582
10339.22 536
10340.18 514
10341.14 481
10342.10 497
10343.06 557
10344.02 522
10344.98 535
10345.94 559
10346.90 523
10347.86 528
10348.82 514
10349.78 528
10350.74 499
10351.70 518
10352.66 521
10353.62 521
10354.58 499
10355.55 474
10356.51 528
10357.47 498
10358.43 535
10359.39 547
10360.35 585
10361.31 566
10362.27 537
10363.23 545
10364.19 578
10365.16 550
10366.12 579
10367.08 520
10368.04 549
10369.00 557
10369.96 483
10370.92 491
10371.88 544
10372.85 494
10373.81 522
10374.77 524
10375.73 483
10376.69 481
10377.65 470
10378.62 534
10379.58 490
10380.54 462
10381.50 451
10382.46 479
10383.43 489
10384.39 429
10385.35 463
10386.31 527
10387.27 471
10388.24 455
10389.20 478
10390.16 462
10391.12 483
10392.09 461
10393.05 476
10394.01 501
10394.97 472
10395.94 497
10396.90 502
10397.86 488
10398.82 456
10399.79 484
10400.75 489
10401.71 472
10402.68 432
10403.64 466
10404.60 501
10405.57 463
10406.53 468
10407.49 508
10408.45 460
10409.42 462
10410.38 482
10411.34 456
10412.31 444
10413.27 437
10414.23 486
10415.20 482
10416.16 468
10417.13 459
10418.09 516
10419.05 457
10420.02 456
10420.98 516
10421.94 509
10422.91 563
10423.87 537
10424.84 479
10425.80 499
10426.76 464
10427.73 509
10428.69 504
10429.66 471
10430.62 494
10431.58 496
10432.55 484
10433.51 451
10434.48 491
10435.44 465
10436.41 482
10437.37 471
10438.34 471
10439.30 447
10440.27 457
10441.23 448
10442.19 414
10443.16 464
10444.12 467
10445.09 447
10446.05 485
10447.02 464
10447.98 426
10448.95 482
10449.91 502
10450.88 439
10451.84 447
10452.81 424
10453.78 457
10454.74 449
10455.71 376
10456.67 444
10457.64 416
10458.60 394
10459.57 420
10460.53 401
10461.50 436
10462.47 459
10463.43 430
10464.40 459
10465.36 439
10466.33 472
10467.29 416
10468.26 437
10469.23 414
10470.19 393
10471.16 421
10472.12 423
10473.09 436
10474.06 443
10475.02 421
10475.99 458
10476.96 469
10477.92 450
10478.89 446
10479.86 433
10480.82 445
10481.79 479
10482.76 444
10483.72 447
10484.69 486
10485.66 427
10486.62 417
10487.59 421
10488.56 430
10489.52 396
10490.49 409
10491.46 394
10492.42 390
10493.39 457
10494.36 470
10495.33 444
10496.29 477
10497.26 463
10498.23 412
10499.19 424
10500.16 409
10501.13 442
10502.10 454
10503.06 436
10504.03 437
10505.00 459
10505.97 442
10506.94 447
10507.90 411
10508.87 407
10509.84 369
10510.81 465
10511.78 383
10512.74 363
10513.71 454
10514.68 438
10515.65 441
10516.62 404
10517.58 403
10518.55 440
10519.52 417
10520.49 414
10521.46 408
10522.43 385
10523.39 392
10524.36 420
10525.33 410
10526.30 422
10527.27 430
10528.24 391
10529.21 417
10530.18 402
10531.14 454
10532.11 406
10533.08 415
10534.05 389
10535.02 455
10535.99 430
10536.96 431
10537.93 422
10538.90 400
10539.87 393
10540.84 380
10541.80 439
10542.77 422
10543.74 431
10544.71 393
10545.68 390
10546.65 436
10547.62 446
10548.59 436
10549.56 436
10550.53 442
10551.50 446
10552.47 365
10553.44 389
10554.41 437
10555.38 432
10556.35 453
10557.32 420
10558.29 416
10559.26 475
10560.23 440
10561.20 432
10562.17 443
10563.14 437
10564.11 451
10565.08 454
10566.05 398
10567.02 438
10567.99 422
10568.97 434
10569.94 461
10570.91 486
10571.88 446
10572.85 412
10573.82 416
10574.79 461
10575.76 421
10576.73 452
10577.70 447
10578.67 438
10579.64 427
10580.62 386
10581.59 405
10582.56 401
10583.53 438
10584.50 424
10585.47 404
10586.44 438
10587.42 464
10588.39 416
10589.36 394
10590.33 425
10591.30 424
10592.27 453
10593.25 435
10594.22 479
10595.19 429
10596.16 438
10597.13 420
10598.10 422
10599.08 418
10600.05 439
10601.02 404
10601.99 432
10602.96 468
10603.94 440
10604.91 417
10605.88 456
10606.85 439
10607.83 421
10608.80 439
10609.77 440
10610.74 414
10611.72 454
10612.69 430
10613.66 451
10614.63 442
10615.61 422
10616.58 425
10617.55 419
10618.53 475
10619.50 472
10620.47 452
10621.44 432
10622.42 471
10623.39 503
10624.36 502
10625.34 496
10626.31 479
10627.28 419
10628.26 448
10629.23 481
10630.20 480
10631.18 481
10632.15 465
10633.12 438
10634.10 397
10635.07 434
10636.05 486
10637.02 453
10637.99 494
10638.97 496
10639.94 525
10640.91 480
10641.89 529
10642.86 539
10643.84 523
10644.81 495
10645.79 467
10646.76 476
10647.73 461
10648.71 456
10649.68 425
10650.66 456
10651.63 492
10652.61 447
10653.58 420
10654.55 398
10655.53 425
10656.50 420
10657.48 436
10658.45 426
10659.43 433
10660.40 470
10661.38 443
10662.35 425
10663.33 406
10664.30 413
10665.28 396
10666.25 428
10667.23 464
10668.20 405
10669.18 442
10670.15 392
10671.13 418
10672.10 403
10673.08 399
10674.05 414
10675.03 405
10676.01 436
10676.98 393
10677.96 411
10678.93 427
10679.91 455
10680.88 451
10681.86 454
10682.84 452
10683.81 467
10684.79 465
10685.76 449
10686.74 438
10687.72 456
10688.69 457
10689.67 472
10690.64 425
10691.62 426
10692.60 427
10693.57 404
10694.55 432
10695.53 423
10696.50 423
10697.48 444
10698.46 417
10699.43 445
10700.41 411
10701.39 430
10702.36 444
10703.34 428
10704.32 435
10705.29 450
10706.27 454
10707.25 442
10708.22 416
10709.20 442
10710.18 423
10711.15 418
10712.13 400
10713.11 433
10714.09 404
10715.06 401
10716.04 428
10717.02 429
10718.00 441
10718.97 439
10719.95 433
10720.93 443
10721.91 439
10722.88 444
10723.86 438
10724.84 446
10725.82 415
10726.80 419
10727.77 430
10728.75 399
10729.73 412
10730.71 417
10731.69 425
10732.66 459
10733.64 452
10734.62 429
10735.60 421
10736.58 387
10737.55 426
10738.53 430
10739.51 414
10740.49 416
10741.47 429
10742.45 446
10743.43 438
10744.40 428
10745.38 451
10746.36 467
10747.34 443
10748.32 477
10749.30 457
10750.28 425
10751.26 434
10752.24 421
10753.21 399
10754.19 413
10755.17 420
10756.15 454
10757.13 428
10758.11 438
10759.09 419
10760.07 439
10761.05 454
10762.03 440
10763.01 468
10763.99 439
10764.97 457
10765.95 447
10766.93 410
10767.91 410
10768.89 456
10769.87 441
10770.84 419
10771.82 420
10772.80 503
10773.78 506
10774.76 428
10775.74 412
10776.73 431
10777.71 459
10778.69 498
10779.67 500
10780.65 453
10781.63 440
10782.61 485
10783.59 454
10784.57 465
10785.55 434
10786.53 435
10787.51 445
10788.49 460
10789.47 454
10790.45 417
10791.43 456
10792.41 469
10793.39 430
10794.38 477
10795.36 413
10796.34 428
10797.32 443
10798.30 463
10799.28 453
10800.26 463
10801.24 444
10802.22 459
10803.21 426
10804.19 454
10805.17 463
10806.15 453
10807.13 513
10808.11 461
10809.09 455
10810.08 498
10811.06 507
10812.04 474
10813.02 501
10814.00 466
10814.99 456
10815.97 477
10816.95 485
10817.93 481
10818.91 462
10819.90 490
10820.88 479
10821.86 464
10822.84 449
10823.82 468
10824.81 444
10825.79 449
10826.77 457
10827.75 472
10828.74 488
10829.72 499
10830.70 484
10831.68 470
10832.67 463
10833.65 456
10834.63 495
10835.62 482
10836.60 506
10837.58 482
10838.56 508
10839.55 491
10840.53 468
10841.51 453
10842.50 487
10843.48 500
10844.46 514
10845.45 512
10846.43 498
10847.41 489
10848.40 512
10849.38 499
10850.36 476
10851.35 481
10852.33 508
10853.31 509
10854.30 476
10855.28 505
10856.26 510
10857.25 483
10858.23 486
10859.22 492
10860.20 497
10861.18 534
10862.17 554
10863.15 483
10864.14 507
10865.12 490
10866.10 546
10867.09 527
10868.07 540
10869.06 513
10870.04 535
10871.03 561
10872.01 537
10873.00 528
10873.98 539
10874.96 528
10875.95 546
10876.93 526
10877.92 519
10878.90 501
10879.89 522
10880.87 553
10881.86 522
10882.84 591
10883.83 567
10884.81 556
10885.80 581
10886.78 566
10887.77 554
10888.75 607
10889.74 640
10890.72 634
10891.71 629
10892.70 607
10893.68 674
10894.67 683
10895.65 634
10896.64 611
10897.62 634
10898.61 611
10899.59 669
10900.58 652
10901.57 640
10902.55 645
10903.54 645
10904.52 667
10905.51 677
10906.50 673
10907.48 642
10908.47 644
10909.45 618
10910.44 677
10911.43 656
10912.41 665
10913.40 713
10914.39 664
10915.37 706
10916.36 718
10917.35 721
10918.33 693
10919.32 657
10920.30 722
10921.29 769
10922.28 738
10923.27 744
10924.25 673
10925.24 703
10926.23 708
10927.21 704
10928.20 767
10929.19 792
10930.17 755
10931.16 765
10932.15 758
10933.14 788
10934.12 738
10935.11 785
10936.10 760
10937.09 753
10938.07 814
10939.06 771
10940.05 781
10941.04 746
10942.02 858
10943.01 893
10944.00 872
10944.99 817
10945.97 851
10946.96 807
10947.95 858
10948.94 813
10949.93 872
10950.91 882
10951.90 877
10952.89 906
10953.88 954
10954.87 1004
10955.85 1038
10956.84 1066
10957.83 1140
10958.82 1243
10959.81 1256
10960.80 1271
10961.79 1321
10962.77 1299
10963.76 1274
10964.75 1293
10965.74 1186
10966.73 1110
10967.72 1091
10968.71 1024
10969.70 1000
10970.68 900
10971.67 935
10972.66 913
10973.65 903
10974.64 967
10975.63 944
10976.62 920
10977.61 920
10978.60 968
10979.59 930
10980.58 934
10981.57 961
10982.55 911
10983.54 982
10984.53 973
10985.52 958
10986.51 975
10987.50 1003
10988.49 1006
10989.48 1036
10990.47 1015
10991.46 1000
10992.45 1019
10993.44 1040
10994.43 1124
10995.42 1121
10996.41 1174
10997.40 1346
10998.39 1446
10999.38 1608
11000.37 1610
11001.36 1823
11002.35 1884
11003.34 1867
11004.33 1786
11005.33 1764
11006.32 1719
11007.31 1592
11008.30 1443
11009.29 1297
11010.28 1234
11011.27 1057
11012.26 1080
11013.25 973
11014.24 890
11015.23 842
11016.22 884
11017.21 880
11018.21 894
11019.20 857
11020.19 810
11021.18 850
11022.17 886
11023.16 850
11024.15 800
11025.14 810
11026.14 826
11027.13 832
11028.12 833
11029.11 766
11030.10 752
11031.09 784
11032.09 745
11033.08 799
11034.07 782
11035.06 794
11036.05 826
11037.05 759
11038.04 750
11039.03 720
11040.02 736
11041.01 840
11042.01 838
11043.00 732
11043.99 751
11044.98 751
11045.97 785
11046.97 751
11047.96 701
11048.95 670
11049.94 750
11050.94 709
11051.93 742
11052.92 742
11053.91 704
11054.91 661
11055.90 735
11056.89 726
11057.89 731
11058.88 755
11059.87 805
11060.87 835
11061.86 740
11062.85 768
11063.84 795
11064.84 875
11065.83 805
11066.82 807
11067.82 814
11068.81 771
11069.80 754
11070.80 790
11071.79 761
11072.78 729
11073.78 722
11074.77 684
11075.77 711
11076.76 659
11077.75 664
11078.75 699
11079.74 713
11080.73 725
11081.73 679
11082.72 675
11083.72 697
11084.71 700
11085.70 689
11086.70 679
11087.69 699
11088.69 691
11089.68 686
11090.68 643
11091.67 607
11092.66 641
11093.66 673
11094.65 661
11095.65 613
11096.64 629
11097.64 613
11098.63 630
11099.63 620
11100.62 630
11101.62 633
11102.61 601
11103.61 655
11104.60 604
11105.60 603
11106.59 566
11107.59 557
11108.58 615
11109.58 631
11110.57 552
11111.57 580
11112.56 577
11113.56 667
11114.55 603
11115.55 591
11116.55 594
11117.54 593
11118.54 530
11119.53 552
11120.53 560
11121.52 558
11122.52 587
11123.51 584
11124.51 538
11125.51 572
11126.50 623
11127.50 624
11128.49 603
11129.49 566
11130.49 585
11131.48 611
11132.48 642
11133.48 637
11134.47 595
11135.47 572
11136.46 548
11137.46 606
11138.46 596
11139.45 583
11140.45 608
11141.45 608
11142.44 568
11143.44 543
11144.44 565
11145.43 576
11146.43 584
11147.43 575
11148.43 539
11149.42 570
11150.42 577
11151.42 555
11152.41 550
11153.41 560
11154.41 544
11155.40 492
11156.40 520
11157.40 553
11158.40 539
11159.39 568
11160.39 585
11161.39 597
11162.39 560
11163.38 562
11164.38 569
11165.38 511
11166.38 566
11167.38 517
11168.37 572
11169.37 593
11170.37 575
11171.37 564
11172.37 575
11173.36 558
11174.36 518
11175.36 571
11176.36 560
11177.36 577
11178.35 556
11179.35 561
11180.35 555
11181.35 534
11182.35 577
11183.35 585
11184.34 572
11185.34 623
11186.34 573
11187.34 543
11188.34 551
11189.34 559
11190.34 563
11191.34 542
11192.34 575
11193.33 575
11194.33 594
11195.33 613
11196.33 565
11197.33 640
11198.33 604
11199.33 633
11200.33 587
11201.33 635
11202.33 613
11203.33 579
11204.33 577
11205.32 550
11206.32 579
11207.32 590
11208.32 540
11209.32 530
11210.32 546
11211.32 581
11212.32 569
11213.32 540
11214.32 543
11215.32 564
11216.32 548
11217.32 502
11218.32 525
11219.32 559
11220.32 573
11221.32 585
11222.32 552
11223.32 525
11224.32 546
11225.32 527
11226.32 525
11227.33 522
11228.33 517
11229.33 560
11230.33 570
11231.33 581
11232.33 473
11233.33 513
11234.33 513
11235.33 519
11236.33 539
11237.33 526
11238.33 515
11239.33 498
11240.34 519
11241.34 495
11242.34 463
11243.34 509
11244.34 510
11245.34 516
11246.34 473
11247.34 473
11248.35 502
11249.35 501
11250.35 488
11251.35 484
11252.35 519
11253.35 468
11254.35 528
11255.36 482
11256.36 466
11257.36 496
11258.36 491
11259.36 494
11260.37 484
11261.37 473
11262.37 439
11263.37 480
11264.37 465
11265.38 473
11266.38 437
11267.38 472
11268.38 516
11269.39 486
11270.39 498
11271.39 485
11272.39 524
11273.40 488
11274.40 509
11275.40 485
11276.40 494
11277.41 519
11278.41 495
11279.41 504
11280.41 509
11281.42 523
11282.42 510
11283.42 528
11284.43 520
11285.43 511
11286.43 490
11287.44 485
11288.44 470
11289.44 468
11290.45 487
11291.45 471
11292.45 461
11293.46 482
11294.46 476
11295.46 459
11296.47 469
11297.47 469
11298.47 483
11299.48 470
11300.48 510
11301.48 512
11302.49 522
11303.49 476
11304.50 499
11305.50 484
11306.50 514
11307.51 507
11308.51 492
11309.52 510
11310.52 507
11311.52 568
11312.53 589
11313.53 623
11314.54 592
11315.54 609
11316.55 644
11317.55 596
11318.56 634
11319.56 616
11320.56 595
11321.57 556
11322.57 532
11323.58 518
11324.58 440
11325.59 456
11326.59 441
11327.60 450
11328.60 444
11329.61 476
11330.61 432
11331.62 423
11332.62 456
11333.63 465
11334.63 464
11335.64 420
11336.65 443
11337.65 451
11338.66 496
11339.66 422
11340.67 425
11341.67 401
11342.68 442
11343.68 438
11344.69 430
11345.70 452
11346.70 434
11347.71 465
11348.71 395
11349.72 417
11350.72 444
11351.73 449
11352.74 440
11353.74 422
11354.75 404
11355.76 445
11356.76 441
11357.77 457
11358.77 450
11359.78 415
11360.79 466
11361.79 455
11362.80 433
11363.81 419
11364.81 484
11365.82 458
11366.83 415
11367.83 417
11368.84 431
11369.85 447
11370.85 454
11371.86 470
11372.87 452
11373.87 424
11374.88 469
11375.89 457
11376.90 464
11377.90 440
11378.91 452
11379.92 465
11380.92 452
11381.93 431
11382.94 438
11383.95 463
11384.95 437
11385.96 434
11386.97 408
11387.98 447
11388.99 429
11389.99 456
11391.00 437
11392.01 404
11393.02 434
11394.02 429
11395.03 443
11396.04 433
11397.05 432
11398.06 438
11399.06 417
11400.07 453
11401.08 467
11402.09 428
11403.10 441
11404.11 419
11405.11 448
11406.12 452
11407.13 417
11408.14 428
11409.15 455
11410.16 468
11411.17 448
11412.17 422
11413.18 436
11414.19 425
11415.20 435
11416.21 416
11417.22 413
11418.23 453
11419.24 437
11420.25 455
11421.25 438
11422.26 463
11423.27 415
11424.28 408
11425.29 439
11426.30 443
11427.31 415
11428.32 468
11429.33 439
11430.34 438
11431.35 442
11432.36 441
11433.37 436
11434.38 446
11435.39 431
11436.40 439
11437.41 422
11438.42 447
11439.43 432
11440.44 455
11441.45 487
11442.46 421
11443.47 436
11444.48 405
11445.49 423
11446.50 438
11447.51 449
11448.52 405
11449.53 417
11450.54 460
11451.55 420
11452.56 441
11453.57 442
11454.58 437
11455.59 396
11456.60 407
11457.61 389
11458.62 436
11459.63 446
11460.64 443
11461.66 418
11462.67 452
11463.68 452
11464.69 441
11465.70 430
11466.71 424
11467.72 457
11468.73 454
11469.74 451
11470.76 476
11471.77 438
11472.78 456
11473.79 445
11474.80 437
11475.81 421
11476.82 444
11477.84 488
11478.85 477
11479.86 432
11480.87 445
11481.88 418
11482.89 447
11483.91 440
11484.92 442
11485.93 453
11486.94 451
11487.95 429
11488.97 403
11489.98 378
11490.99 406
11492.00 434
11493.02 403
11494.03 402
11495.04 422
11496.05 431
11497.06 439
11498.08 405
11499.09 396
11500.10 426
11501.12 412
11502.13 462
11503.14 438
11504.15 429
11505.17 404
11506.18 424
11507.19 442
11508.20 419
11509.22 420
11510.23 438
11511.24 442
11512.26 428
11513.27 424
11514.28 422
11515.30 452
11516.31 459
11517.32 438
11518.34 457
11519.35 453
11520.36 444
11521.38 430
11522.39 436
11523.40 444
11524.42 450
11525.43 412
11526.45 453
11527.46 482
11528.47 432
11529.49 408
11530.50 438
11531.52 446
11532.53 451
11533.54 439
11534.56 468
11535.57 478
11536.59 472
11537.60 431
11538.61 467
11539.63 465
11540.64 474
11541.66 457
11542.67 436
11543.69 435
11544.70 435
11545.72 472
11546.73 509
11547.74 482
11548.76 502
11549.77 506
11550.79 479
11551.80 436
11552.82 435
11553.83 459
11554.85 519
11555.86 472
11556.88 479
11557.89 479
11558.91 504
11559.92 459
11560.94 502
11561.96 453
11562.97 507
11563.99 472
11565.00 509
11566.02 482
11567.03 435
11568.05 479
11569.06 503
11570.08 494
11571.10 481
11572.11 489
11573.13 474
11574.14 538
11575.16 522
11576.17 516
11577.19 549
11578.21 534
11579.22 542
11580.24 515
11581.25 535
11582.27 540
11583.29 559
11584.30 562
11585.32 563
11586.34 627
11587.35 606
11588.37 604
11589.39 589
11590.40 629
11591.42 633
11592.44 607
11593.45 625
11594.47 615
11595.49 619
11596.50 651
11597.52 692
11598.54 721
11599.55 773
11600.57 805
11601.59 941
11602.60 998
11603.62 984
11604.64 1026
11605.66 1083
11606.67 1102
11607.69 1075
11608.71 1086
11609.73 1025
11610.74 980
11611.76 936
11612.78 896
11613.80 754
11614.81 677
11615.83 645
11616.85 619
11617.87 594
11618.88 576
11619.90 562
11620.92 547
11621.94 546
11622.96 495
11623.97 498
11624.99 537
11626.01 554
11627.03 537
11628.05 535
11629.07 551
11630.08 500
11631.10 521
11632.12 520
11633.14 546
11634.16 516
11635.18 517
11636.19 503
11637.21 489
11638.23 487
11639.25 513
11640.27 509
11641.29 519
11642.31 495
11643.33 516
11644.34 479
11645.36 505
11646.38 489
11647.40 484
11648.42 480
11649.44 494
11650.46 516
11651.48 485
11652.50 490
11653.52 499
11654.54 482
11655.56 486
11656.58 443
11657.60 453
11658.61 508
11659.63 466
11660.65 471
11661.67 483
11662.69 514
11663.71 524
11664.73 537
11665.75 553
11666.77 569
11667.79 599
11668.81 586
11669.83 593
11670.85 535
11671.87 512
11672.89 476
11673.91 528
11674.93 539
11675.95 521
11676.97 500
11678.00 482
11679.02 508
11680.04 472
11681.06 494
11682.08 524
11683.10 544
11684.12 486
11685.14 480
11686.16 511
11687.18 483
11688.20 478
11689.22 511
11690.24 549
11691.26 549
11692.29 516
11693.31 528
11694.33 512
11695.35 492
11696.37 496
11697.39 550
11698.41 542
11699.43 515
11700.46 502
11701.48 463
11702.50 506
11703.52 497
11704.54 470
11705.56 486
11706.58 505
11707.61 475
11708.63 461
11709.65 489
11710.67 457
11711.69 471
11712.72 471
11713.74 508
11714.76 490
11715.78 501
11716.80 468
11717.83 486
11718.85 457
11719.87 441
11720.89 454
11721.92 490
11722.94 452
11723.96 468
11724.98 470
11726.01 438
11727.03 416
11728.05 444
11729.07 440
11730.10 422
11731.12 462
11732.14 461
11733.16 470
11734.19 439
11735.21 494
11736.23 474
11737.26 397
11738.28 449
11739.30 443
11740.33 447
11741.35 481
11742.37 451
11743.39 454
11744.42 466
11745.44 464
11746.47 481
11747.49 450
11748.51 485
11749.54 489
11750.56 487
11751.58 471
11752.61 447
11753.63 426
11754.65 465
11755.68 487
11756.70 492
11757.73 467
11758.75 479
11759.77 472
11760.80 444
11761.82 424
11762.85 461
11763.87 465
11764.89 438
11765.92 464
11766.94 451
11767.97 496
11768.99 471
11770.02 472
11771.04 468
11772.06 411
11773.09 447
11774.11 456
11775.14 415
11776.16 444
11777.19 460
11778.21 450
11779.24 461
11780.26 477
11781.29 471
11782.31 436
11783.34 460
11784.36 459
11785.39 457
11786.41 420
11787.44 501
11788.46 497
11789.49 457
11790.51 447
11791.54 453
11792.57 500
11793.59 480
11794.62 485
11795.64 457
11796.67 440
11797.69 496
11798.72 466
11799.74 491
11800.77 459
11801.80 496
11802.82 478
11803.85 428
11804.87 472
11805.90 471
11806.93 467
11807.95 512
11808.98 482
11810.00 531
11811.03 477
11812.06 504
11813.08 529
11814.11 467
11815.14 449
11816.16 486
11817.19 466
11818.22 439
11819.24 470
11820.27 480
11821.30 481
11822.32 447
11823.35 456
11824.38 505
11825.40 522
11826.43 532
11827.46 525
11828.48 491
11829.51 485
11830.54 516
11831.56 524
11832.59 499
11833.62 542
11834.65 498
11835.67 498
11836.70 492
11837.73 519
11838.76 499
11839.78 509
11840.81 481
11841.84 503
11842.87 505
11843.89 529
11844.92 527
11845.95 547
11846.98 527
11848.00 513
11849.03 486
11850.06 550
11851.09 555
11852.12 566
11853.14 509
11854.17 475
11855.20 524
11856.23 567
11857.26 571
11858.29 541
11859.31 558
11860.34 561
11861.37 587
11862.40 607
11863.43 589
11864.46 604
11865.48 563
11866.51 589
11867.54 616
11868.57 612
11869.60 598
11870.63 554
11871.66 577
11872.69 636
11873.72 586
11874.74 608
11875.77 604
11876.80 616
11877.83 606
11878.86 613
11879.89 602
11880.92 626
11881.95 623
11882.98 635
11884.01 659
11885.04 676
11886.07 648
11887.10 651
11888.13 673
11889.15 677
11890.18 742
11891.21 731
11892.24 760
11893.27 674
11894.30 716
11895.33 700
11896.36 716
11897.39 760
11898.42 777
11899.45 838
11900.48 836
11901.51 863
11902.54 932
11903.57 922
11904.60 914
11905.64 911
11906.67 961
11907.70 897
11908.73 877
11909.76 823
11910.79 845
11911.82 855
11912.85 800
11913.88 816
11914.91 807
11915.94 834
11916.97 746
11918.00 763
11919.03 771
11920.06 784
11921.10 765
11922.13 817
11923.16 880
11924.19 818
11925.22 823
11926.25 807
11927.28 891
11928.31 940
11929.35 970
11930.38 1101
11931.41 1172
11932.44 1180
11933.47 1234
11934.50 1258
11935.53 1274
11936.57 1219
11937.60 1152
11938.63 1133
11939.66 1043
11940.69 999
11941.73 924
11942.76 863
11943.79 822
11944.82 773
11945.85 770
11946.89 808
11947.92 758
11948.95 741
11949.98 688
11951.01 700
11952.05 691
11953.08 698
11954.11 678
11955.14 682
11956.18 687
11957.21 696
11958.24 668
11959.27 668
11960.31 675
11961.34 731
11962.37 670
11963.41 692
11964.44 703
11965.47 686
11966.50 697
11967.54 719
11968.57 649
11969.60 698
11970.64 671
11971.67 672
11972.70 682
11973.74 700
11974.77 711
11975.80 725
11976.84 709
11977.87 673
11978.90 712
11979.94 718
11980.97 689
11982.00 662
11983.04 674
11984.07 700
11985.11 678
11986.14 691
11987.17 670
11988.21 630
11989.24 705
11990.28 738
11991.31 754
11992.34 790
11993.38 746
11994.41 723
11995.45 736
11996.48 747
11997.52 729
11998.55 786
11999.58 723
12000.62 738
12001.65 750
12002.69 713
12003.72 744
12004.76 760
12005.79 732
12006.83 718
12007.86 731
12008.90 766
12009.93 773
12010.97 734
12012.00 747
12013.04 751
12014.07 777
12015.11 785
12016.14 798
12017.18 785
12018.21 825
12019.25 815
12020.28 792
12021.32 808
12022.35 804
12023.39 822
12024.42 805
12025.46 776
12026.49 775
12027.53 796
12028.57 815
12029.60 781
12030.64 781
12031.67 809
12032.71 858
12033.74 815
12034.78 784
12035.82 821
12036.85 763
12037.89 762
12038.92 738
12039.96 759
12041.00 730
12042.03 743
12043.07 806
12044.11 746
12045.14 735
12046.18 726
12047.22 774
12048.25 772
12049.29 756
12050.33 753
12051.36 795
12052.40 769
12053.44 784
12054.47 733
12055.51 787
12056.55 780
12057.58 806
12058.62 800
12059.66 789
12060.69 801
12061.73 808
12062.77 845
12063.80 807
12064.84 801
12065.88 793
12066.92 810
12067.95 812
12068.99 843
12070.03 837
12071.07 825
12072.10 819
12073.14 869
12074.18 873
12075.22 851
12076.25 813
12077.29 856
12078.33 882
12079.37 863
12080.41 811
12081.44 824
12082.48 824
12083.52 795
12084.56 887
12085.60 842
12086.63 904
12087.67 913
12088.71 968
12089.75 897
12090.79 885
12091.83 891
12092.86 918
12093.90 905
12094.94 868
12095.98 923
12097.02 907
12098.06 971
12099.10 956
12100.13 1035
12101.17 1117
12102.21 1118
12103.25 1177
12104.29 1213
12105.33 1282
12106.37 1258
12107.41 1255
12108.45 1242
12109.49 1273
12110.52 1207
12111.56 1054
12112.60 1062
12113.64 1005
12114.68 976
12115.72 945
12116.76 849
12117.80 815
12118.84 796
12119.88 731
12120.92 732
12121.96 732
12123.00 684
12124.04 756
12125.08 702
12126.12 750
12127.16 738
12128.20 641
12129.24 663
12130.28 706
12131.32 726
12132.36 678
12133.40 706
12134.44 642
12135.48 633
12136.52 645
12137.56 703
12138.60 664
12139.64 666
12140.68 692
12141.72 710
12142.76 658
12143.80 649
12144.84 668
12145.88 670
12146.93 598
12147.97 645
12149.01 673
12150.05 625
12151.09 624
12152.13 625
12153.17 676
12154.21 656
12155.25 647
12156.29 656
12157.34 666
12158.38 605
12159.42 652
12160.46 684
12161.50 688
12162.54 636
12163.58 644
12164.62 654
12165.67 647
12166.71 699
12167.75 628
12168.79 662
12169.83 668
12170.87 663
12171.92 662
12172.96 671
12174.00 674
12175.04 655
12176.08 656
12177.13 631
12178.17 608
12179.21 583
12180.25 640
12181.30 590
12182.34 610
12183.38 607
12184.42 601
12185.46 583
12186.51 626
12187.55 629
12188.59 577
12189.63 538
12190.68 626
12191.72 539
12192.76 572
12193.81 578
12194.85 547
12195.89 585
12196.93 577
12197.98 577
12199.02 553
12200.06 615
12201.11 600
12202.15 562
12203.19 551
12204.24 583
12205.28 543
12206.32 562
12207.37 610
12208.41 574
12209.45 595
12210.50 537
12211.54 564
12212.58 569
12213.63 576
12214.67 533
12215.71 533
12216.76 559
12217.80 564
12218.85 555
12219.89 566
12220.93 531
12221.98 530
12223.02 556
12224.07 565
12225.11 570
12226.15 556
12227.20 542
12228.24 571
12229.29 565
12230.33 528
12231.38 565
12232.42 591
12233.46 577
12234.51 511
12235.55 545
12236.60 547
12237.64 552
12238.69 556
12239.73 556
12240.78 542
12241.82 522
12242.87 585
12243.91 563
12244.96 506
12246.00 502
12247.05 514
12248.09 498
12249.14 515
12250.18 486
12251.23 501
12252.27 531
12253.32 553
12254.36 530
12255.41 515
12256.45 488
12257.50 487
12258.55 495
12259.59 502
12260.64 518
12261.68 495
12262.73 509
12263.77 440
12264.82 463
12265.87 473
12266.91 480
12267.96 456
12269.00 538
12270.05 484
12271.10 468
12272.14 485
12273.19 495
12274.23 490
12275.28 478
12276.33 467
12277.37 430
12278.42 461
12279.47 464
12280.51 455
12281.56 487
12282.61 498
12283.65 494
12284.70 496
12285.75 500
12286.79 470
12287.84 463
12288.89 459
12289.93 467
12290.98 491
12292.03 454
12293.07 423
12294.12 499
12295.17 455
12296.22 527
12297.26 488
12298.31 485
12299.36 461
12300.40 456
12301.45 431
12302.50 494
12303.55 471
12304.59 449
12305.64 465
12306.69 486
12307.74 457
12308.78 450
12309.83 453
12310.88 451
12311.93 480
12312.98 461
12314.02 442
12315.07 415
12316.12 444
12317.17 417
12318.22 464
12319.26 446
12320.31 491
12321.36 439
12322.41 447
12323.46 436
12324.51 478
12325.55 457
12326.60 411
12327.65 424
12328.70 439
12329.75 470
12330.80 460
12331.85 479
12332.89 440
12333.94 423
12334.99 441
12336.04 429
12337.09 452
12338.14 451
12339.19 404
12340.24 431
12341.29 445
12342.33 427
12343.38 436
12344.43 438
12345.48 439
12346.53 391
12347.58 418
12348.63 455
12349.68 443
12350.73 432
12351.78 438
12352.83 428
12353.88 446
12354.93 439
12355.98 411
12357.03 474
12358.08 464
12359.13 453
12360.18 498
12361.23 496
12362.28 449
12363.33 441
12364.38 434
12365.43 488
12366.48 421
12367.53 446
12368.58 468
12369.63 422
12370.68 432
12371.73 446
12372.78 452
12373.83 424
12374.88 416
12375.93 409
12376.98 466
12378.03 437
12379.08 451
12380.13 474
12381.18 438
12382.23 447
12383.29 464
12384.34 471
12385.39 451
12386.44 441
12387.49 439
12388.54 470
12389.59 429
12390.64 418
12391.69 449
12392.75 495
12393.80 432
12394.85 401
12395.90 430
12396.95 472
12398.00 439
12399.05 436
12400.11 426
12401.16 457
12402.21 435
12403.26 461
12404.31 458
12405.36 429
12406.42 455
12407.47 457
12408.52 474
12409.57 420
12410.62 432
12411.68 459
12412.73 479
12413.78 461
12414.83 456
12415.88 431
12416.94 478
12417.99 493
12419.04 482
12420.09 450
12421.15 428
12422.20 466
12423.25 470
12424.30 457
12425.36 449
12426.41 436
12427.46 481
12428.52 488
12429.57 468
12430.62 491
12431.67 504
12432.73 503
12433.78 504
12434.83 492
12435.89 492
12436.94 466
12437.99 485
12439.05 480
12440.10 479
12441.15 484
12442.21 491
12443.26 481
12444.31 482
12445.37 464
12446.42 474
12447.47 470
12448.53 493
12449.58 486
12450.63 514
12451.69 531
12452.74 504
12453.80 517
12454.85 511
12455.90 565
12456.96 552
12458.01 574
12459.07 548
12460.12 579
12461.17 552
12462.23 603
12463.28 643
12464.34 594
12465.39 555
12466.45 591
12467.50 578
12468.56 585
12469.61 629
12470.66 640
12471.72 657
12472.77 735
12473.83 746
12474.88 824
12475.94 873
12476.99 924
12478.05 975
12479.10 1021
12480.16 1017
12481.21 1003
12482.27 1071
12483.32 950
12484.38 909
12485.43 929
12486.49 904
12487.54 798
12488.60 736
12489.65 694
12490.71 688
12491.77 653
12492.82 601
12493.88 594
12494.93 584
12495.99 545
12497.04 558
12498.10 550
12499.15 526
12500.21 528
12501.27 536
12502.32 558
12503.38 558
12504.43 507
12505.49 536
12506.55 532
12507.60 516
12508.66 506
12509.72 521
12510.77 538
12511.83 509
12512.88 548
12513.94 557
12515.00 526
12516.05 533
12517.11 526
12518.17 535
12519.22 541
12520.28 525
12521.34 490
12522.39 492
12523.45 523
12524.51 494
12525.56 537
12526.62 494
12527.68 515
12528.74 494
12529.79 560
12530.85 548
12531.91 552
12532.96 517
12534.02 548
12535.08 552
12536.14 545
12537.19 555
12538.25 586
12539.31 556
12540.37 553
12541.42 574
12542.48 583
12543.54 580
12544.60 579
12545.65 610
12546.71 575
12547.77 599
12548.83 611
12549.89 541
12550.94 570
12552.00 604
12553.06 633
12554.12 636
12555.18 649
12556.23 661
12557.29 658
12558.35 711
12559.41 742
12560.47 708
12561.53 685
12562.58 609
12563.64 674
12564.70 669
12565.76 638
12566.82 619
12567.88 629
12568.94 614
12570.00 612
12571.05 585
12572.11 563
12573.17 587
12574.23 535
12575.29 489
12576.35 513
12577.41 573
12578.47 508
12579.53 555
12580.59 528
12581.64 524
12582.70 539
12583.76 541
12584.82 540
12585.88 503
12586.94 548
12588.00 499
12589.06 492
12590.12 546
12591.18 545
12592.24 549
12593.30 513
12594.36 519
12595.42 542
12596.48 522
12597.54 490
12598.60 479
12599.66 536
12600.72 487
12601.78 510
12602.84 511
12603.90 488
12604.96 500
12606.02 545
12607.08 536
12608.14 527
12609.20 514
12610.26 508
12611.32 506
12612.38 494
12613.44 518
12614.50 507
12615.57 551
12616.63 513
12617.69 523
12618.75 570
12619.81 607
12620.87 593
12621.93 538
12622.99 532
12624.05 604
12625.11 535
12626.18 510
12627.24 531
12628.30 491
12629.36 518
12630.42 495
12631.48 490
12632.54 494
12633.60 519
12634.67 469
12635.73 500
12636.79 468
12637.85 495
12638.91 489
12639.97 507
12641.04 495
12642.10 486
12643.16 528
12644.22 497
12645.28 539
12646.35 481
12647.41 491
12648.47 490
12649.53 492
12650.59 476
12651.66 492
12652.72 490
12653.78 480
12654.84 479
12655.91 469
12656.97 447
12658.03 473
12659.09 535
12660.16 523
12661.22 463
12662.28 522
12663.34 554
12664.41 480
12665.47 539
12666.53 491
12667.60 491
12668.66 509
12669.72 535
12670.78 539
12671.85 493
12672.91 511
12673.97 547
12675.04 532
12676.10 511
12677.16 503
12678.23 493
12679.29 526
12680.35 494
12681.42 468
12682.48 497
12683.54 519
12684.61 536
12685.67 541
12686.74 501
12687.80 511
12688.86 499
12689.93 521
12690.99 518
12692.05 522
12693.12 518
12694.18 510
12695.25 521
12696.31 517
12697.37 527
12698.44 549
12699.50 613
12700.57 565
12701.63 535
12702.70 559
12703.76 599
12704.83 646
12705.89 645
12706.95 586
12708.02 642
12709.08 636
12710.15 622
12711.21 635
12712.28 564
12713.34 596
12714.41 562
12715.47 582
12716.54 606
12717.60 539
12718.67 548
12719.73 542
12720.80 554
12721.86 570
12722.93 541
12723.99 522
12725.06 519
12726.12 516
12727.19 514
12728.26 536
12729.32 546
12730.39 517
12731.45 469
12732.52 525
12733.58 518
12734.65 519
12735.71 490
12736.78 507
12737.85 510
12738.91 496
12739.98 504
12741.04 513
12742.11 477
12743.18 491
12744.24 514
12745.31 524
12746.37 503
12747.44 488
12748.51 481
12749.57 505
12750.64 493
12751.71 438
12752.77 484
12753.84 478
12754.91 488
12755.97 461
12757.04 474
12758.11 488
12759.17 465
12760.24 457
12761.31 452
12762.37 434
12763.44 458
12764.51 484
12765.57 456
12766.64 447
12767.71 471
12768.78 495
12769.84 490
12770.91 473
12771.98 476
12773.04 469
12774.11 504
12775.18 467
12776.25 425
12777.31 420
12778.38 465
12779.45 440
12780.52 460
12781.58 462
12782.65 468
12783.72 440
12784.79 464
12785.86 454
12786.92 400
12787.99 418
12789.06 453
12790.13 457
12791.20 438
12792.26 434
12793.33 449
12794.40 454
12795.47 455
12796.54 476
12797.61 429
12798.67 428
12799.74 499
12800.81 428
12801.88 404
12802.95 404
12804.02 470
12805.09 491
12806.15 439
12807.22 431
12808.29 449
12809.36 462
12810.43 475
12811.50 480
12812.57 448
12813.64 427
12814.71 442
12815.77 476
12816.84 474
12817.91 480
12818.98 480
12820.05 468
12821.12 471
12822.19 480
12823.26 476
12824.33 459
12825.40 462
12826.47 467
12827.54 456
12828.61 442
12829.68 460
12830.75 440
12831.82 426
12832.89 433
12833.96 457
12835.03 469
12836.10 450
12837.17 412
12838.24 428
12839.31 404
12840.38 427
12841.45 421
12842.52 452
12843.59 436
12844.66 437
12845.73 426
12846.80 406
12847.87 384
12848.94 366
12850.01 426
12851.08 405
12852.15 454
12853.22 409
12854.29 409
12855.36 414
12856.43 423
12857.51 413
12858.58 411
12859.65 393
12860.72 436
12861.79 424
12862.86 392
12863.93 411
12865.00 421
12866.07 420
12867.15 396
12868.22 399
12869.29 407
12870.36 434
12871.43 428
12872.50 386
12873.57 409
12874.65 369
12875.72 402
12876.79 405
12877.86 357
12878.93 418
12880.00 400
12881.08 427
12882.15 406
12883.22 376
12884.29 405
12885.36 403
12886.44 389
12887.51 416
12888.58 361
12889.65 344
12890.72 354
12891.80 416
12892.87 401
12893.94 408
12895.01 398
12896.09 381
12897.16 373
12898.23 375
12899.30 358
12900.38 419
12901.45 403
12902.52 369
12903.60 362
12904.67 362
12905.74 365
12906.81 376
12907.89 340
12908.96 351
12910.03 378
12911.11 398
12912.18 402
12913.25 408
12914.33 376
12915.40 398
12916.47 407
12917.55 372
12918.62 409
12919.69 363
12920.77 381
12921.84 387
12922.91 369
12923.99 341
12925.06 349
12926.13 350
12927.21 359
12928.28 375
12929.36 356
12930.43 363
12931.50 375
12932.58 352
12933.65 377
12934.73 359
12935.80 369
12936.87 376
12937.95 342
12939.02 367
12940.10 356
12941.17 368
12942.25 371
12943.32 371
12944.39 358
12945.47 359
12946.54 383
12947.62 381
12948.69 366
12949.77 347
12950.84 373
12951.92 351
12952.99 383
12954.07 354
12955.14 331
12956.22 331
12957.29 356
12958.37 359
12959.44 365
12960.52 380
12961.59 345
12962.67 331
12963.74 339
12964.82 339
12965.89 358
12966.97 401
12968.04 389
12969.12 346
12970.20 373
12971.27 386
12972.35 385
12973.42 377
12974.50 377
12975.57 372
12976.65 373
12977.73 346
12978.80 360
12979.88 352
12980.95 392
12982.03 383
12983.11 376
12984.18 331
12985.26 384
12986.33 362
12987.41 368
12988.49 347
12989.56 387
12990.64 354
12991.72 378
12992.79 381
12993.87 364
12994.95 348
12996.02 363
12997.10 356
12998.18 362
12999.25 349
13000.33 356
13001.41 343
13002.48 384
13003.56 361
13004.64 344
13005.71 343
13006.79 383
13007.87 344
13008.95 355
13010.02 362
13011.10 350
13012.18 356
13013.26 353
13014.33 356
13015.41 369
13016.49 365
13017.57 382
13018.64 393
13019.72 379
13020.80 364
13021.88 369
13022.95 387
13024.03 381
13025.11 344
13026.19 361
13027.26 395
13028.34 338
13029.42 368
13030.50 343
13031.58 341
13032.66 331
13033.73 389
13034.81 380
13035.89 338
13036.97 395
13038.05 395
13039.13 438
13040.20 438
13041.28 364
13042.36 369
13043.44 365
13044.52 392
13045.60 404
13046.68 372
13047.75 373
13048.83 390
13049.91 418
13050.99 380
13052.07 339
13053.15 372
13054.23 403
13055.31 380
13056.39 379
13057.47 374
13058.54 378
13059.62 381
13060.70 427
13061.78 395
13062.86 359
13063.94 376
13065.02 372
13066.10 375
13067.18 407
13068.26 374
13069.34 378
13070.42 385
13071.50 367
13072.58 362
13073.66 366
13074.74 388
13075.82 378
13076.90 371
13077.98 382
13079.06 354
13080.14 380
13081.22 359
13082.30 378
13083.38 347
13084.46 389
13085.54 377
13086.62 361
13087.70 349
13088.78 385
13089.86 330
13090.94 355
13092.02 378
13093.10 405
13094.18 395
13095.27 375
13096.35 375
13097.43 387
13098.51 365
13099.59 362
13100.67 390
13101.75 347
13102.83 398
13103.91 387
13104.99 334
13106.08 368
13107.16 382
13108.24 382
13109.32 366
13110.40 384
13111.48 396
13112.56 393
13113.64 372
13114.73 382
13115.81 354
13116.89 374
13117.97 348
13119.05 365
13120.14 350
13121.22 353
13122.30 431
13123.38 393
13124.46 381
13125.54 384
13126.63 395
13127.71 398
13128.79 408
13129.87 415
13130.96 405
13132.04 408
13133.12 443
13134.20 399
13135.28 411
13136.37 358
13137.45 395
13138.53 398
13139.61 394
13140.70 395
13141.78 385
13142.86 375
13143.95 390
13145.03 400
13146.11 376
13147.19 334
13148.28 402
13149.36 392
13150.44 364
13151.53 386
13152.61 362
13153.69 367
13154.78 385
13155.86 373
13156.94 372
13158.03 384
13159.11 363
13160.19 401
13161.28 376
13162.36 374
13163.44 394
13164.53 380
13165.61 405
13166.69 423
13167.78 386
13168.86 395
13169.95 401
13171.03 406
13172.11 410
13173.20 418
13174.28 399
13175.37 402
13176.45 380
13177.53 366
13178.62 367
13179.70 369
13180.79 365
13181.87 389
13182.96 390
13184.04 409
13185.12 397
13186.21 387
13187.29 376
13188.38 382
13189.46 404
13190.55 377
13191.63 402
13192.72 381
13193.80 376
13194.89 398
13195.97 396
13197.06 394
13198.14 408
13199.23 418
13200.31 472
13201.40 458
13202.48 427
13203.57 386
13204.65 387
13205.74 395
13206.82 403
13207.91 384
13208.99 384
13210.08 379
13211.16 417
13212.25 423
13213.34 421
13214.42 401
13215.51 401
13216.59 415
13217.68 418
13218.76 410
13219.85 403
13220.94 420
13222.02 395
13223.11 403
13224.19 439
13225.28 431
13226.37 430
13227.45 422
13228.54 447
13229.63 411
13230.71 418
13231.80 438
13232.89 450
13233.97 426
13235.06 433
13236.14 410
13237.23 455
13238.32 408
13239.40 394
13240.49 435
13241.58 409
13242.67 398
13243.75 413
13244.84 420
13245.93 440
13247.01 448
13248.10 467
13249.19 432
13250.27 465
13251.36 426
13252.45 451
13253.54 447
13254.62 437
13255.71 435
13256.80 452
13257.89 457
13258.97 470
13260.06 460
13261.15 438
13262.24 453
13263.32 478
13264.41 473
13265.50 443
13266.59 474
13267.67 453
13268.76 481
13269.85 488
13270.94 478
13272.03 480
13273.11 471
13274.20 511
13275.29 498
13276.38 493
13277.47 521
13278.56 520
13279.64 519
13280.73 480
13281.82 491
13282.91 502
13284.00 545
13285.09 522
13286.18 509
13287.26 519
13288.35 532
13289.44 566
13290.53 517
13291.62 532
13292.71 513
13293.80 532
13294.89 560
13295.98 542
13297.06 580
13298.15 583
13299.24 574
13300.33 586
13301.42 544
13302.51 602
13303.60 570
13304.69 634
13305.78 605
13306.87 583
13307.96 635
13309.05 628
13310.14 628
13311.23 626
13312.32 610
13313.41 626
13314.50 656
13315.59 660
13316.68 611
13317.77 585
13318.86 607
13319.95 613
13321.04 632
13322.13 613
13323.22 586
13324.31 613
13325.40 641
13326.49 597
13327.58 636
13328.67 617
13329.76 628
13330.85 610
13331.94 573
13333.03 598
13334.12 672
13335.21 640
13336.30 661
13337.39 616
13338.48 654
13339.57 643
13340.66 611
13341.75 623
13342.85 615
13343.94 645
13345.03 683
13346.12 700
13347.21 637
13348.30 648
13349.39 690
13350.48 687
13351.58 684
13352.67 661
13353.76 660
13354.85 702
13355.94 682
13357.03 707
13358.12 716
13359.22 672
13360.31 699
13361.40 749
13362.49 710
13363.58 705
13364.67 758
13365.77 765
13366.86 799
13367.95 801
13369.04 781
13370.13 802
13371.23 839
13372.32 871
13373.41 852
13374.50 836
13375.60 808
13376.69 768
13377.78 734
13378.87 753
13379.97 752
13381.06 734
13382.15 669
13383.24 674
13384.34 654
13385.43 627
13386.52 614
13387.61 640
13388.71 610
13389.80 624
13390.89 642
13391.99 606
13393.08 580
13394.17 582
13395.26 597
13396.36 600
13397.45 557
13398.54 587
13399.64 611
13400.73 575
13401.82 599
13402.92 591
13404.01 591
13405.10 586
13406.20 627
13407.29 614
13408.39 584
13409.48 603
13410.57 599
13411.67 556
13412.76 597
13413.85 601
13414.95 578
13416.04 602
13417.14 618
13418.23 561
13419.32 591
13420.42 565
13421.51 577
13422.61 619
13423.70 617
13424.80 654
13425.89 587
13426.98 616
13428.08 653
13429.17 626
13430.27 644
13431.36 627
13432.46 639
13433.55 622
13434.65 640
13435.74 596
13436.84 628
13437.93 627
13439.03 630
13440.12 645
13441.22 623
13442.31 577
13443.41 650
13444.50 641
13445.60 598
13446.69 613
13447.79 616
13448.88 633
13449.98 639
13451.07 635
13452.17 634
13453.26 635
13454.36 633
13455.45 681
13456.55 641
13457.65 676
13458.74 678
13459.84 670
13460.93 699
13462.03 647
13463.12 638
13464.22 659
13465.32 702
13466.41 726
13467.51 704
13468.60 670
13469.70 678
13470.80 713
13471.89 699
13472.99 678
13474.09 692
13475.18 706
13476.28 681
13477.37 676
13478.47 667
13479.57 682
13480.66 694
13481.76 709
13482.86 685
13483.95 697
13485.05 683
13486.15 765
13487.25 723
13488.34 751
13489.44 712
13490.54 726
13491.63 740
13492.73 712
13493.83 732
13494.92 807
13496.02 813
13497.12 781
13498.22 809
13499.31 796
13500.41 821
13501.51 824
13502.61 842
13503.70 861
13504.80 859
13505.90 844
13507.00 869
13508.09 857
13509.19 838
13510.29 764
13511.39 842
13512.49 839
13513.58 798
13514.68 745
13515.78 713
13516.88 736
13517.98 677
13519.07 658
13520.17 691
13521.27 709
13522.37 637
13523.47 594
13524.57 618
13525.66 610
13526.76 611
13527.86 612
13528.96 602
13530.06 603
13531.16 580
13532.26 584
13533.35 563
13534.45 575
13535.55 548
13536.65 579
13537.75 583
13538.85 568
13539.95 566
13541.05 574
13542.15 549
13543.24 552
13544.34 535
13545.44 601
13546.54 584
13547.64 611
13548.74 586
13549.84 591
13550.94 565
13552.04 579
13553.14 589
13554.24 588
13555.34 561
13556.44 551
13557.54 559
13558.64 543
13559.74 552
13560.84 548
13561.94 557
13563.04 530
13564.14 566
13565.24 609
13566.34 596
13567.44 548
13568.54 563
13569.64 575
13570.74 613
13571.84 572
13572.94 569
13574.04 540
13575.14 514
13576.24 545
13577.34 531
13578.44 552
13579.54 538
13580.64 584
13581.74 579
13582.84 577
13583.94 535
13585.05 543
13586.15 549
13587.25 558
13588.35 556
13589.45 558
13590.55 580
13591.65 553
13592.75 540
13593.85 546
13594.95 576
13596.06 567
13597.16 588
13598.26 569
13599.36 556
13600.46 552
13601.56 566
13602.66 552
13603.77 529
13604.87 536
13605.97 554
13607.07 541
13608.17 525
13609.28 526
13610.38 535
13611.48 547
13612.58 521
13613.68 507
13614.79 498
13615.89 497
13616.99 530
13618.09 563
13619.19 544
13620.30 555
13621.40 546
13622.50 521
13623.60 541
13624.71 521
13625.81 536
13626.91 530
13628.01 552
13629.12 482
13630.22 499
13631.32 520
13632.42 512
13633.53 529
13634.63 507
13635.73 483
13636.84 496
13637.94 546
13639.04 556
13640.14 540
13641.25 551
13642.35 505
13643.45 552
13644.56 514
13645.66 515
13646.76 500
13647.87 525
13648.97 496
13650.07 528
13651.18 552
13652.28 493
13653.39 470
13654.49 487
13655.59 503
13656.70 537
13657.80 525
13658.90 512
13660.01 471
13661.11 514
13662.22 520
13663.32 518
13664.42 533
13665.53 489
13666.63 502
13667.74 565
13668.84 497
13669.94 481
13671.05 499
13672.15 512
13673.26 527
13674.36 522
13675.47 535
13676.57 536
13677.68 522
13678.78 546
13679.89 559
13680.99 534
13682.10 553
13683.20 528
13684.30 548
13685.41 499
13686.51 519
13687.62 505
13688.72 505
13689.83 498
13690.93 519
13692.04 565
13693.15 571
13694.25 549
13695.36 526
13696.46 527
13697.57 509
13698.67 517
13699.78 558
13700.88 496
13701.99 526
13703.09 566
13704.20 541
13705.31 540
13706.41 514
13707.52 534
13708.62 546
13709.73 536
13710.84 538
13711.94 522
13713.05 545
13714.15 573
13715.26 521
13716.37 534
13717.47 543
13718.58 575
13719.68 554
13720.79 584
13721.90 582
13723.00 573
13724.11 576
13725.22 578
13726.32 615
13727.43 612
13728.54 567
13729.64 628
13730.75 618
13731.86 625
13732.96 621
13734.07 660
13735.18 660
13736.28 670
13737.39 694
13738.50 690
13739.61 635
13740.71 654
13741.82 627
13742.93 658
13744.03 685
13745.14 692
13746.25 706
13747.36 704
13748.46 729
13749.57 705
13750.68 686
13751.79 709
13752.89 723
13754.00 732
13755.11 721
13756.22 747
13757.33 762
13758.43 752
13759.54 733
13760.65 794
13761.76 806
13762.87 776
13763.97 785
13765.08 889
13766.19 871
13767.30 870
13768.41 976
13769.51 1007
13770.62 1008
13771.73 1077
13772.84 1080
13773.95 1072
13775.06 1122
13776.17 1123
13777.27 1164
13778.38 1147
13779.49 1141
13780.60 1168
13781.71 1140
13782.82 1080
13783.93 1013
13785.04 961
13786.14 931
13787.25 891
13788.36 848
13789.47 838
13790.58 737
13791.69 721
13792.80 730
13793.91 702
13795.02 650
13796.13 652
13797.24 691
13798.35 670
13799.46 679
13800.57 609
13801.68 638
13802.78 655
13803.89 613
13805.00 622
13806.11 608
13807.22 643
13808.33 649
13809.44 648
13810.55 605
13811.66 566
13812.77 589
13813.88 626
13814.99 598
13816.10 563
13817.21 584
13818.32 598
13819.44 616
13820.55 616
13821.66 606
13822.77 583
13823.88 579
13824.99 644
13826.10 638
13827.21 581
13828.32 602
13829.43 599
13830.54 584
13831.65 601
13832.76 642
13833.87 646
13834.98 624
13836.10 607
13837.21 602
13838.32 650
13839.43 662
13840.54 622
13841.65 618
13842.76 658
13843.87 611
13844.99 631
13846.10 625
13847.21 595
13848.32 571
13849.43 597
13850.54 572
13851.65 607
13852.77 555
13853.88 571
13854.99 560
13856.10 564
13857.21 586
13858.33 556
13859.44 592
13860.55 540
13861.66 551
13862.77 522
13863.89 553
13865.00 543
13866.11 552
13867.22 629
13868.33 564
13869.45 574
13870.56 564
13871.67 518
13872.78 508
13873.90 505
13875.01 533
13876.12 514
13877.23 559
13878.35 555
13879.46 560
13880.57 572
13881.69 540
13882.80 572
13883.91 551
13885.02 557
13886.14 551
13887.25 580
13888.36 613
13889.48 579
13890.59 564
13891.70 544
13892.82 570
13893.93 573
13895.04 599
13896.16 572
13897.27 616
13898.38 563
13899.50 570
13900.61 581
13901.72 557
13902.84 564
13903.95 591
13905.07 634
13906.18 511
13907.29 496
13908.41 585
13909.52 545
13910.63 525
13911.75 546
13912.86 515
13913.98 526
13915.09 555
13916.21 514
13917.32 500
13918.43 536
13919.55 506
13920.66 514
13921.78 525
13922.89 474
13924.01 480
13925.12 509
13926.24 538
13927.35 498
13928.46 482
13929.58 521
13930.69 518
13931.81 488
13932.92 498
13934.04 501
13935.15 498
13936.27 528
13937.38 481
13938.50 438
13939.61 471
13940.73 507
13941.85 525
13942.96 517
13944.08 459
13945.19 481
13946.31 541
13947.42 514
13948.54 496
13949.65 506
13950.77 488
13951.88 472
13953.00 486
13954.12 518
13955.23 513
13956.35 517
13957.46 514
13958.58 478
13959.70 514
13960.81 438
13961.93 428
13963.04 473
13964.16 478
13965.28 487
13966.39 444
13967.51 470
13968.62 502
13969.74 505
13970.86 474
13971.97 475
13973.09 466
13974.21 465
13975.32 497
13976.44 459
13977.56 462
13978.67 496
13979.79 454
13980.91 462
13982.02 481
13983.14 457
13984.26 461
13985.37 479
13986.49 437
13987.61 454
13988.73 523
13989.84 463
13990.96 509
13992.08 491
13993.20 484
13994.31 452
13995.43 471
13996.55 465
13997.66 476
13998.78 466
13999.90 457
14001.02 501
14002.14 489
14003.25 444
14004.37 422
14005.49 467
14006.61 478
14007.72 514
14008.84 482
14009.96 479
14011.08 500
14012.20 485
14013.31 463
14014.43 438
14015.55 475
14016.67 484
14017.79 491
14018.91 465
14020.02 454
14021.14 442
14022.26 451
14023.38 448
14024.50 486
14025.62 442
14026.74 488
14027.85 470
14028.97 419
14030.09 419
14031.21 436
14032.33 456
14033.45 443
14034.57 449
14035.69 424
14036.81 440
14037.92 478
14039.04 489
14040.16 475
14041.28 454
14042.40 449
14043.52 487
14044.64 456
14045.76 476
14046.88 479
14048.00 483
14049.12 480
14050.24 506
14051.36 443
14052.48 434
14053.60 488
14054.72 489
14055.84 484
14056.96 513
14058.08 531
14059.20 495
14060.32 472
14061.44 462
14062.56 499
14063.68 466
14064.80 545
14065.92 522
14067.04 527
14068.16 498
14069.28 518
14070.40 538
14071.52 520
14072.64 501
14073.76 525
14074.88 530
14076.00 573
14077.12 515
14078.24 550
14079.36 523
14080.48 598
14081.60 567
14082.73 590
14083.85 603
14084.97 581
14086.09 591
14087.21 547
14088.33 568
14089.45 576
14090.57 594
14091.69 584
14092.82 637
14093.94 660
14095.06 590
14096.18 646
14097.30 665
14098.42 681
14099.54 670
14100.67 702
14101.79 670
14102.91 669
14104.03 665
14105.15 663
14106.27 643
14107.40 584
14108.52 627
14109.64 583
14110.76 591
14111.88 599
14113.01 528
14114.13 563
14115.25 529
14116.37 510
14117.50 520
14118.62 497
14119.74 503
14120.86 520
14121.98 500
14123.11 499
14124.23 490
14125.35 457
14126.48 498
14127.60 445
14128.72 485
14129.84 474
14130.97 471
14132.09 474
14133.21 465
14134.34 459
14135.46 507
14136.58 490
14137.70 460
14138.83 481
14139.95 471
14141.07 476
14142.20 473
14143.32 463
14144.44 461
14145.57 451
14146.69 444
14147.81 458
14148.94 453
14150.06 452
14151.18 498
14152.31 499
14153.43 478
14154.56 456
14155.68 494
14156.80 473
14157.93 500
14159.05 478
14160.18 484
14161.30 516
14162.42 517
14163.55 495
14164.67 495
14165.80 481
14166.92 491
14168.04 472
14169.17 491
14170.29 511
14171.42 464
14172.54 424
14173.67 462
14174.79 475
14175.92 467
14177.04 457
14178.17 451
14179.29 438
14180.41 439
14181.54 443
14182.66 462
14183.79 449
14184.91 447
14186.04 459
14187.16 444
14188.29 448
14189.41 423
14190.54 426
14191.67 441
14192.79 449
14193.92 428
14195.04 445
14196.17 433
14197.29 453
14198.42 465
14199.54 439
14200.67 437
14201.79 455
14202.92 455
14204.05 449
14205.17 438
14206.30 438
14207.42 429
14208.55 396
14209.67 382
14210.80 425
14211.93 416
14213.05 409
14214.18 430
14215.31 411
14216.43 435
14217.56 427
14218.68 435
14219.81 424
14220.94 424
14222.06 410
14223.19 463
14224.32 415
14225.44 393
14226.57 420
14227.70 448
14228.82 413
14229.95 400
14231.08 399
14232.20 407
14233.33 415
14234.46 392
14235.58 414
14236.71 405
14237.84 395
14238.97 379
14240.09 373
14241.22 403
14242.35 390
14243.47 420
14244.60 412
14245.73 398
14246.86 440
14247.98 413
14249.11 392
14250.24 394
14251.37 367
14252.49 374
14253.62 393
14254.75 363
14255.88 378
14257.01 386
14258.13 379
14259.26 363
14260.39 374
14261.52 363
14262.65 378
14263.77 347
14264.90 380
14266.03 391
14267.16 377
14268.29 373
14269.41 371
14270.54 412
14271.67 362
14272.80 420
14273.93 377
14275.06 391
14276.19 425
14277.31 381
14278.44 392
14279.57 396
14280.70 357
14281.83 389
14282.96 372
14284.09 375
14285.22 369
14286.34 370
14287.47 371
14288.60 362
14289.73 373
14290.86 396
14291.99 371
14293.12 347
14294.25 337
14295.38 378
14296.51 400
14297.64 371
14298.77 360
14299.90 374
14301.03 360
14302.16 354
14303.28 317
14304.41 365
14305.54 355
14306.67 341
14307.80 364
14308.93 381
14310.06 370
14311.19 361
14312.32 363
14313.45 366
14314.58 356
14315.71 345
14316.84 377
14317.97 349
14319.11 360
14320.24 338
14321.37 324
14322.50 340
14323.63 378
14324.76 349
14325.89 307
14327.02 330
14328.15 340
14329.28 325
14330.41 377
14331.54 344
14332.67 368
14333.80 361
14334.93 331
14336.06 337
14337.20 340
14338.33 341
14339.46 341
14340.59 358
14341.72 317
14342.85 309
14343.98 308
14345.11 336
14346.25 359
14347.38 326
14348.51 338
14349.64 320
14350.77 339
14351.90 357
14353.03 339
14354.17 311
14355.30 348
14356.43 360
14357.56 314
14358.69 313
14359.83 318
14360.96 337
14362.09 334
14363.22 325
14364.35 347
14365.49 342
14366.62 306
14367.75 287
14368.88 343
14370.01 333
14371.15 360
14372.28 309
14373.41 340
14374.54 312
14375.68 324
14376.81 313
14377.94 322
14379.07 355
14380.21 337
14381.34 331
14382.47 345
14383.61 346
14384.74 344
14385.87 348
14387.00 336
14388.14 333
14389.27 334
14390.40 347
14391.54 358
14392.67 344
14393.80 327
14394.94 322
14396.07 328
14397.20 352
14398.34 358
14399.47 311
14400.60 321
14401.74 345
14402.87 333
14404.00 321
14405.14 309
14406.27 325
14407.41 340
14408.54 335
14409.67 336
14410.81 335
14411.94 354
14413.08 339
14414.21 323
14415.34 307
14416.48 314
14417.61 316
14418.75 299
14419.88 337
14421.01 320
14422.15 331
14423.28 349
14424.42 377
14425.55 368
14426.69 338
14427.82 332
14428.96 335
14430.09 371
14431.23 350
14432.36 350
14433.50 305
14434.63 358
14435.77 348
14436.90 324
14438.04 369
14439.17 342
14440.31 317
14441.44 351
14442.58 329
14443.71 331
14444.85 342
14445.98 356
14447.12 322
14448.25 362
14449.39 352
14450.52 354
14451.66 332
14452.79 322
14453.93 316
14455.07 316
14456.20 341
14457.34 347
14458.47 367
14459.61 378
14460.74 348
14461.88 340
14463.02 302
14464.15 348
14465.29 330
14466.42 360
14467.56 310
14468.70 315
14469.83 323
14470.97 334
14472.11 388
14473.24 353
14474.38 353
14475.51 357
14476.65 366
14477.79 324
14478.92 330
14480.06 330
14481.20 338
14482.33 317
14483.47 327
14484.61 333
14485.75 345
14486.88 341
14488.02 360
14489.16 378
14490.29 319
14491.43 335
14492.57 353
14493.70 350
14494.84 357
14495.98 367
14497.12 373
14498.25 389
14499.39 332
14500.53 351
14501.67 352
14502.80 334
14503.94 343
14505.08 362
14506.22 365
14507.35 363
14508.49 407
14509.63 373
14510.77 389
14511.91 359
14513.04 367
14514.18 345
14515.32 348
14516.46 352
14517.60 370
14518.73 389
14519.87 343
14521.01 388
14522.15 367
14523.29 375
14524.43 369
14525.56 399
14526.70 377
14527.84 386
14528.98 379
14530.12 374
14531.26 380
14532.40 384
14533.53 347
14534.67 380
14535.81 374
14536.95 358
14538.09 340
14539.23 370
14540.37 372
14541.51 344
14542.65 339
14543.79 347
14544.92 358
14546.06 356
14547.20 365
14548.34 342
14549.48 371
14550.62 381
14551.76 405
14552.90 349
14554.04 358
14555.18 359
14556.32 338
14557.46 371
14558.60 381
14559.74 365
14560.88 351
14562.02 362
14563.16 324
14564.30 404
14565.44 375
14566.58 372
14567.72 347
14568.86 367
14570.00 359
14571.14 350
14572.28 345
14573.42 410
14574.56 388
14575.70 402
14576.84 414
14577.98 406
14579.12 366
14580.26 394
14581.40 388
14582.54 356
14583.68 366
14584.82 385
14585.97 402
14587.11 391
14588.25 380
14589.39 386
14590.53 403
14591.67 435
14592.81 414
14593.95 420
14595.09 397
14596.23 414
14597.38 425
14598.52 450
14599.66 470
14600.80 451
14601.94 438
14603.08 441
14604.22 461
14605.37 461
14606.51 437
14607.65 435
14608.79 448
14609.93 456
14611.07 455
14612.22 460
14613.36 454
14614.50 447
14615.64 478
14616.78 456
14617.93 506
14619.07 473
14620.21 495
14621.35 469
14622.50 487
14623.64 471
14624.78 491
14625.92 513
14627.06 498
14628.21 502
14629.35 525
14630.49 512
14631.63 512
14632.78 510
14633.92 536
14635.06 556
14636.21 538
14637.35 576
14638.49 541
14639.63 563
14640.78 569
14641.92 578
14643.06 572
14644.21 537
14645.35 495
14646.49 488
14647.64 491
14648.78 499
14649.92 503
14651.07 473
14652.21 452
14653.35 464
14654.50 455
14655.64 420
14656.78 437
14657.93 414
14659.07 404
14660.21 357
14661.36 379
14662.50 377
14663.65 364
14664.79 349
14665.93 383
14667.08 422
14668.22 381
14669.37 413
14670.51 386
14671.65 367
14672.80 373
14673.94 386
14675.09 406
14676.23 417
14677.38 362
14678.52 407
14679.66 400
14680.81 367
14681.95 366
14683.10 353
14684.24 368
14685.39 358
14686.53 343
14687.68 344
14688.82 357
14689.97 383
14691.11 354
14692.26 364
14693.40 388
14694.55 393
14695.69 374
14696.84 398
14697.98 373
14699.13 350
14700.27 330
14701.42 382
14702.56 356
14703.71 377
14704.85 348
14706.00 371
14707.15 394
14708.29 366
14709.44 391
14710.58 365
14711.73 372
14712.87 358
14714.02 336
14715.17 323
14716.31 339
14717.46 348
14718.60 321
14719.75 333
14720.90 366
14722.04 338
14723.19 320
14724.33 330
14725.48 360
14726.63 343
14727.77 369
14728.92 331
14730.07 356
14731.21 344
14732.36 341
14733.51 316
14734.65 337
14735.80 328
14736.95 320
14738.09 331
14739.24 344
14740.39 308
14741.53 327
14742.68 308
14743.83 309
14744.97 335
14746.12 334
14747.27 315
14748.42 309
14749.56 336
14750.71 313
14751.86 323
14753.00 309
14754.15 289
14755.30 317
14756.45 325
14757.59 319
14758.74 300
14759.89 339
14761.04 318
14762.18 345
14763.33 328
14764.48 316
14765.63 274
14766.78 297
14767.92 310
14769.07 316
14770.22 302
14771.37 291
14772.52 307
14773.66 312
14774.81 295
14775.96 294
14777.11 343
14778.26 329
14779.41 340
14780.55 315
14781.70 319
14782.85 293
14784.00 338
14785.15 289
14786.30 319
14787.45 323
14788.59 282
14789.74 244
14790.89 254
14792.04 297
14793.19 302
14794.34 285
14795.49 265
14796.64 301
14797.79 283
14798.94 263
14800.08 265
14801.23 318
14802.38 288
14803.53 310
14804.68 265
14805.83 245
14806.98 272
14808.13 283
14809.28 283
14810.43 262
14811.58 275
14812.73 291
14813.88 274
14815.03 246
14816.18 272
14817.33 271
14818.48 314
14819.63 280
14820.78 299
14821.93 276
14823.08 268
14824.23 277
14825.38 309
14826.53 290
14827.68 246
14828.83 275
14829.98 253
14831.13 260
14832.28 271
14833.43 275
14834.58 248
14835.73 269
14836.88 255
14838.03 274
14839.18 249
14840.33 278
14841.48 272
14842.64 273
14843.79 271
14844.94 268
14846.09 285
14847.24 244
14848.39 245
14849.54 258
14850.69 270
14851.84 259
14853.00 256
14854.15 295
14855.30 292
14856.45 260
14857.60 236
14858.75 240
14859.90 270
14861.06 261
14862.21 285
14863.36 279
14864.51 280
14865.66 300
14866.81 258
14867.97 263
14869.12 264
14870.27 263
14871.42 267
14872.57 273
14873.73 246
14874.88 245
14876.03 271
14877.18 280
14878.33 270
14879.49 248
14880.64 301
14881.79 256
14882.94 229
14884.10 252
14885.25 311
14886.40 272
14887.55 271
14888.71 264
14889.86 255
14891.01 256
14892.16 260
14893.32 279
14894.47 276
14895.62 251
14896.78 264
14897.93 238
14899.08 240
14900.23 269
14901.39 278
14902.54 311
14903.69 277
14904.85 246
14906.00 248
14907.15 254
14908.31 268
14909.46 281
14910.61 258
14911.77 291
14912.92 244
14914.08 264
14915.23 235
14916.38 259
14917.54 260
14918.69 233
14919.84 268
14921.00 291
14922.15 283
14923.31 247
14924.46 249
14925.61 245
14926.77 275
14927.92 259
14929.08 279
14930.23 260
14931.38 278
14932.54 275
14933.69 264
14934.85 282
14936.00 288
14937.16 301
14938.31 296
14939.47 284
14940.62 280
14941.78 285
14942.93 274
14944.08 310
14945.24 266
14946.39 261
14947.55 286
14948.70 293
14949.86 281
14951.01 302
14952.17 260
14953.32 280
14954.48 280
14955.64 260
14956.79 261
14957.95 298
14959.10 327
14960.26 287
14961.41 316
14962.57 318
14963.72 328
14964.88 287
14966.03 291
14967.19 283
14968.35 314
14969.50 309
14970.66 319
14971.81 313
14972.97 305
14974.12 286
14975.28 318
14976.44 303
14977.59 299
14978.75 274
14979.91 289
14981.06 302
14982.22 264
14983.37 281
14984.53 264
14985.69 290
14986.84 278
14988.00 266
14989.16 276
14990.31 274
14991.47 282
14992.63 247
14993.78 265
14994.94 292
14996.10 301
14997.25 251
14998.41 262
14999.57 263
15000.72 279
15001.88 284
15003.04 298
15004.20 249
15005.35 241
15006.51 279
15007.67 270
15008.82 251
15009.98 269
15011.14 285
15012.30 254
15013.45 281
15014.61 249
15015.77 259
15016.93 276
15018.08 290
15019.24 270
15020.40 251
15021.56 226
15022.71 242
15023.87 271
15025.03 260
15026.19 254
15027.35 267
15028.50 262
15029.66 259
15030.82 255
15031.98 232
15033.14 262
15034.30 227
15035.45 275
15036.61 243
15037.77 261
15038.93 266
15040.09 289
15041.25 285
15042.40 272
15043.56 263
15044.72 290
15045.88 258
15047.04 256
15048.20 255
15049.36 236
15050.52 264
15051.68 261
15052.83 263
15053.99 250
15055.15 254
15056.31 236
15057.47 257
15058.63 276
15059.79 261
15060.95 259
15062.11 237
15063.27 233
15064.43 263
15065.59 248
15066.75 240
15067.90 251
15069.06 254
15070.22 270
15071.38 270
15072.54 287
15073.70 255
15074.86 238
15076.02 223
15077.18 253
15078.34 294
15079.50 273
15080.66 262
15081.82 210
15082.98 235
15084.14 242
15085.30 229
15086.46 225
15087.62 238
15088.78 252
15089.95 264
15091.11 256
15092.27 253
15093.43 244
15094.59 250
15095.75 227
15096.91 250
15098.07 261
15099.23 251
15100.39 255
15101.55 263
15102.71 266
15103.87 229
15105.03 252
15106.20 258
15107.36 258
15108.52 227
15109.68 233
15110.84 241
15112.00 236
15113.16 252
15114.32 270
15115.49 269
15116.65 254
15117.81 256
15118.97 229
15120.13 252
15121.29 252
15122.46 250
15123.62 260
15124.78 259
15125.94 251
15127.10 260
15128.26 267
15129.43 224
15130.59 247
15131.75 271
15132.91 260
15134.07 263
15135.24 271
15136.40 239
15137.56 271
15138.72 256
15139.89 244
15141.05 239
15142.21 260
15143.37 260
15144.54 254
15145.70 262
15146.86 256
15148.02 265
15149.19 265
15150.35 267
15151.51 276
15152.67 274
15153.84 278
15155.00 272
15156.16 250
15157.33 229
15158.49 258
15159.65 286
15160.82 265
15161.98 246
15163.14 264
15164.31 267
15165.47 260
15166.63 261
15167.80 245
15168.96 258
15170.12 245
15171.29 257
15172.45 249
15173.61 233
15174.78 293
15175.94 263
15177.10 262
15178.27 249
15179.43 274
15180.60 249
15181.76 248
15182.92 271
15184.09 264
15185.25 271
15186.42 284
15187.58 268
15188.74 256
15189.91 251
15191.07 296
15192.24 330
15193.40 262
15194.57 263
15195.73 260
15196.90 280
15198.06 269
15199.22 255
15200.39 260
15201.55 278
15202.72 268
15203.88 280
15205.05 312
15206.21 278
15207.38 267
15208.54 282
15209.71 286
15210.87 276
15212.04 291
15213.20 273
15214.37 282
15215.53 286
15216.70 294
15217.86 298
15219.03 308
15220.20 276
15221.36 293
15222.53 308
15223.69 317
15224.86 330
15226.02 306
15227.19 314
15228.36 306
15229.52 312
15230.69 301
15231.85 327
15233.02 298
15234.18 304
15235.35 290
15236.52 294
15237.68 312
15238.85 322
15240.02 344
15241.18 294
15242.35 294
15243.51 298
15244.68 314
15245.85 339
15247.01 314
15248.18 298
15249.35 293
15250.51 290
15251.68 291
15252.85 282
15254.01 295
15255.18 307
15256.35 312
15257.51 253
15258.68 265
15259.85 257
15261.01 270
15262.18 298
15263.35 282
15264.52 256
15265.68 264
15266.85 296
15268.02 288
15269.18 294
15270.35 270
15271.52 231
15272.69 271
15273.85 254
15275.02 260
15276.19 278
15277.36 272
15278.52 259
15279.69 275
15280.86 268
15282.03 287
15283.20 230
15284.36 279
15285.53 277
15286.70 277
15287.87 256
15289.04 310
15290.20 286
15291.37 267
15292.54 276
15293.71 260
15294.88 281
15296.05 280
15297.21 248
15298.38 261
15299.55 263
15300.72 283
15301.89 285
15303.06 248
15304.22 247
15305.39 243
15306.56 295
15307.73 273
15308.90 296
15310.07 266
15311.24 255
15312.41 272
15313.58 252
15314.74 259
15315.91 261
15317.08 290
15318.25 285
15319.42 255
15320.59 247
15321.76 238
15322.93 270
15324.10 275
15325.27 274
15326.44 250
15327.61 264
15328.78 263
15329.95 274
15331.12 266
15332.29 286
15333.46 281
15334.63 287
15335.80 273
15336.97 287
15338.14 257
15339.31 277
15340.48 299
15341.65 261
15342.82 269
15343.99 282
15345.16 265
15346.33 262
15347.50 260
15348.67 256
15349.84 280
15351.01 286
15352.18 261
15353.35 251
15354.52 284
15355.69 264
15356.86 257
15358.03 234
15359.20 231
15360.37 268
15361.54 235
15362.71 233
15363.89 253
15365.06 247
15366.23 236
15367.40 285
15368.57 260
15369.74 265
15370.91 221
15372.08 254
15373.25 279
15374.43 286
15375.60 280
15376.77 264
15377.94 263
15379.11 250
15380.28 270
15381.46 271
15382.63 254
15383.80 236
15384.97 254
15386.14 267
15387.31 289
15388.49 275
15389.66 275
15390.83 268
15392.00 229
15393.17 242
15394.35 266
15395.52 275
15396.69 279
15397.86 263
15399.03 272
15400.21 267
15401.38 259
15402.55 277
15403.72 284
15404.90 250
15406.07 242
15407.24 244
15408.41 274
15409.59 290
15410.76 263
15411.93 285
15413.11 257
15414.28 222
15415.45 261
15416.62 239
15417.80 248
15418.97 264
15420.14 282
15421.32 235
15422.49 238
15423.66 260
15424.84 239
15426.01 242
15427.18 250
15428.36 255
15429.53 260
15430.70 239
15431.88 253
15433.05 221
15434.22 265
15435.40 257
15436.57 229
15437.75 252
15438.92 256
15440.09 269
15441.27 266
15442.44 252
15443.61 243
15444.79 233
15445.96 249
15447.14 273
15448.31 250
15449.49 244
15450.66 258
15451.83 267
15453.01 225
15454.18 243
15455.36 249
15456.53 240
15457.71 278
15458.88 259
15460.06 235
15461.23 231
15462.40 256
15463.58 257
15464.75 250
15465.93 245
15467.10 239
15468.28 239
15469.45 249
15470.63 261
15471.80 250
15472.98 219
15474.15 266
15475.33 257
15476.50 247
15477.68 234
15478.86 235
15480.03 264
15481.21 268
15482.38 246
15483.56 210
15484.73 270
15485.91 277
15487.08 242
15488.26 223
15489.44 254
15490.61 247
15491.79 228
15492.96 221
15494.14 243
15495.31 234
15496.49 240
15497.67 260
15498.84 248
15500.02 268
15501.20 235
15502.37 259
15503.55 255
15504.72 238
15505.90 225
15507.08 244
15508.25 272
15509.43 240
15510.61 237
15511.78 269
15512.96 244
15514.14 230
15515.31 260
15516.49 234
15517.67 254
15518.84 266
15520.02 254
15521.20 236
15522.37 244
15523.55 246
15524.73 243
15525.91 252
15527.08 230
15528.26 291
15529.44 263
15530.61 249
15531.79 262
15532.97 280
15534.15 245
15535.32 273
15536.50 250
15537.68 221
15538.86 238
15540.03 251
15541.21 228
15542.39 238
15543.57 246
15544.75 262
15545.92 281
15547.10 243
15548.28 262
15549.46 268
15550.64 254
15551.81 253
15552.99 261
15554.17 237
15555.35 277
15556.53 257
15557.70 270
15558.88 244
15560.06 254
15561.24 257
15562.42 250
15563.60 240
15564.78 268
15565.95 261
15567.13 277
15568.31 254
15569.49 252
15570.67 266
15571.85 249
15573.03 268
15574.21 252
15575.38 289
15576.56 269
15577.74 258
15578.92 248
15580.10 283
15581.28 299
15582.46 289
15583.64 264
15584.82 283
15586.00 299
15587.18 279
15588.36 306
15589.54 300
15590.72 307
15591.90 291
15593.08 291
15594.25 273
15595.43 292
15596.61 279
15597.79 264
15598.97 300
15600.15 284
15601.33 267
15602.51 305
15603.69 297
15604.87 298
15606.05 283
15607.23 271
15608.41 285
15609.60 284
15610.78 296
15611.96 275
15613.14 293
15614.32 339
15615.50 304
15616.68 304
15617.86 309
15619.04 314
15620.22 300
15621.40 296
15622.58 304
15623.76 316
15624.94 316
15626.12 318
15627.31 316
15628.49 321
15629.67 312
15630.85 342
15632.03 328
15633.21 310
15634.39 298
15635.57 325
15636.75 316
15637.94 307
15639.12 332
15640.30 344
15641.48 315
15642.66 311
15643.84 334
15645.03 349
15646.21 344
15647.39 317
15648.57 316
15649.75 349
15650.93 354
15652.12 347
15653.30 339
15654.48 350
15655.66 354
15656.84 320
15658.03 329
15659.21 343
15660.39 312
15661.57 357
15662.76 361
15663.94 364
15665.12 344
15666.30 354
15667.48 362
15668.67 346
15669.85 325
15671.03 336
15672.22 343
15673.40 336
15674.58 315
15675.76 338
15676.95 388
15678.13 334
15679.31 329
15680.50 335
15681.68 361
15682.86 309
15684.04 363
15685.23 308
15686.41 305
15687.59 330
15688.78 328
15689.96 364
15691.14 337
15692.33 325
15693.51 333
15694.69 326
15695.88 330
15697.06 347
15698.25 343
15699.43 345
15700.61 336
15701.80 327
15702.98 378
15704.16 381
15705.35 360
15706.53 348
15707.72 347
15708.90 371
15710.08 394
15711.27 377
15712.45 356
15713.64 364
15714.82 398
15716.01 405
15717.19 386
15718.37 404
15719.56 401
15720.74 375
15721.93 436
15723.11 406
15724.30 395
15725.48 368
15726.67 395
15727.85 398
15729.04 386
15730.22 369
15731.41 371
15732.59 395
15733.78 392
15734.96 378
15736.15 383
15737.33 387
15738.52 412
15739.70 372
15740.89 397
15742.07 396
15743.26 356
15744.44 400
15745.63 386
15746.81 374
15748.00 397
15749.19 381
15750.37 368
15751.56 383
15752.74 385
15753.93 406
15755.11 414
15756.30 399
15757.49 395
15758.67 405
15759.86 412
15761.04 387
15762.23 404
15763.42 417
15764.60 392
15765.79 367
15766.97 366
15768.16 372
15769.35 414
15770.53 395
15771.72 341
15772.91 351
15774.09 354
15775.28 327
15776.47 365
15777.65 371
15778.84 370
15780.03 370
15781.21 358
15782.40 398
15783.59 373
15784.77 352
15785.96 357
15787.15 355
15788.33 343
15789.52 363
15790.71 346
15791.90 343
15793.08 344
15794.27 334
15795.46 352
15796.65 346
15797.83 343
15799.02 334
15800.21 294
15801.40 331
15802.58 332
15803.77 362
15804.96 355
15806.15 320
15807.33 296
15808.52 318
15809.71 327
15810.90 340
15812.09 339
15813.27 315
15814.46 311
15815.65 316
15816.84 335
15818.03 310
15819.21 323
15820.40 318
15821.59 335
15822.78 311
15823.97 329
15825.16 313
15826.34 310
15827.53 299
15828.72 346
15829.91 326
15831.10 307
15832.29 308
15833.48 303
15834.66 273
15835.85 298
15837.04 319
15838.23 311
15839.42 313
15840.61 277
15841.80 299
15842.99 339
15844.18 305
15845.37 329
15846.56 315
15847.74 300
15848.93 306
15850.12 302
15851.31 311
15852.50 333
15853.69 292
15854.88 298
15856.07 305
15857.26 301
15858.45 320
15859.64 294
15860.83 297
15862.02 296
15863.21 306
15864.40 322
15865.59 325
15866.78 303
15867.97 305
15869.16 305
15870.35 370
15871.54 294
15872.73 309
15873.92 329
15875.11 332
15876.30 294
15877.49 314
15878.68 312
15879.87 324
15881.06 314
15882.25 299
15883.44 319
15884.64 305
15885.83 299
15887.02 316
15888.21 329
15889.40 312
15890.59 316
15891.78 339
15892.97 324
15894.16 292
15895.35 323
15896.54 314
15897.74 330
15898.93 309
15900.12 341
15901.31 343
15902.50 355
15903.69 357
15904.88 353
15906.08 346
15907.27 318
15908.46 360
15909.65 356
15910.84 323
15912.03 349
15913.23 394
15914.42 384
15915.61 345
15916.80 322
15917.99 316
15919.18 346
15920.38 336
15921.57 295
15922.76 347
15923.95 372
15925.15 334
15926.34 329
15927.53 338
15928.72 360
15929.91 343
15931.11 351
15932.30 355
15933.49 303
15934.68 333
15935.88 352
15937.07 351
15938.26 349
15939.46 300
15940.65 321
15941.84 343
15943.03 338
15944.23 334
15945.42 329
15946.61 327
15947.81 305
15949.00 331
15950.19 317
15951.39 330
15952.58 310
15953.77 315
15954.97 291
15956.16 296
15957.35 274
15958.55 280
15959.74 313
15960.93 284
15962.13 316
15963.32 314
15964.51 280
15965.71 299
15966.90 277
15968.09 271
15969.29 281
15970.48 256
15971.68 291
15972.87 287
15974.06 271
15975.26 254
15976.45 274
15977.65 261
15978.84 271
15980.04 308
15981.23 258
15982.42 278
15983.62 255
15984.81 287
15986.01 284
15987.20 258
15988.40 259
15989.59 264
15990.79 250
15991.98 270
15993.18 257
15994.37 273
15995.57 252
15996.76 270
15997.96 277
15999.15 262
16000.35 241
16001.54 241
16002.74 244
16003.93 254
16005.13 259
16006.32 272
16007.52 277
16008.71 229
16009.91 245
16011.10 246
16012.30 269
16013.49 251
16014.69 230
16015.88 228
16017.08 230
16018.28 246
16019.47 251
16020.67 260
16021.86 233
16023.06 261
16024.26 249
16025.45 260
16026.65 252
16027.84 251
16029.04 249
16030.24 241
16031.43 228
16032.63 222
16033.82 243
16035.02 251
16036.22 280
16037.41 239
16038.61 216
16039.81 224
16041.00 241
16042.20 237
16043.40 236
16044.59 208
16045.79 219
16046.99 222
16048.18 239
16049.38 224
16050.58 251
16051.77 260
16052.97 267
16054.17 230
16055.37 229
16056.56 233
16057.76 252
16058.96 250
16060.15 232
16061.35 251
16062.55 228
16063.75 261
16064.94 229
16066.14 214
16067.34 238
16068.54 237
16069.73 220
16070.93 232
16072.13 238
16073.33 239
16074.52 264
16075.72 214
16076.92 209
16078.12 212
16079.32 234
16080.51 213
16081.71 209
16082.91 214
16084.11 230
16085.31 234
16086.51 229
16087.70 228
16088.90 230
16090.10 205
16091.30 246
16092.50 245
16093.70 206
16094.89 219
16096.09 243
16097.29 274
16098.49 213
16099.69 210
16100.89 214
16102.09 236
16103.29 227
16104.48 224
16105.68 231
16106.88 202
16108.08 204
16109.28 196
16110.48 209
16111.68 209
16112.88 231
16114.08 227
16115.28 234
16116.48 224
16117.68 227
16118.88 186
16120.07 253
16121.27 209
16122.47 236
16123.67 230
16124.87 220
16126.07 207
16127.27 224
16128.47 218
16129.67 208
16130.87 240
16132.07 215
16133.27 235
16134.47 236
16135.67 225
16136.87 221
16138.07 242
16139.27 224
16140.47 220
16141.67 224
16142.87 184
16144.07 177
16145.27 217
16146.48 233
16147.68 198
16148.88 234
16150.08 195
16151.28 216
16152.48 216
16153.68 243
16154.88 237
16156.08 205
16157.28 219
16158.48 216
16159.68 209
16160.88 180
16162.09 194
16163.29 204
16164.49 246
16165.69 234
16166.89 210
16168.09 190
16169.29 229
16170.49 208
16171.70 216
16172.90 188
16174.10 221
16175.30 235
16176.50 228
16177.70 208
16178.91 191
16180.11 233
16181.31 218
16182.51 234
16183.71 171
16184.91 224
16186.12 177
16187.32 198
16188.52 190
16189.72 216
16190.93 207
16192.13 212
16193.33 209
16194.53 217
16195.73 219
16196.94 232
16198.14 238
16199.34 255
16200.54 222
16201.75 211
16202.95 210
16204.15 205
16205.35 236
16206.56 205
16207.76 236
16208.96 223
16210.17 215
16211.37 238
16212.57 235
16213.77 231
16214.98 226
16216.18 240
16217.38 231
16218.59 219
16219.79 215
16220.99 221
16222.20 191
16223.40 225
16224.60 209
16225.81 227
16227.01 218
16228.21 209
16229.42 200
16230.62 197
16231.82 212
16233.03 188
16234.23 202
16235.44 207
16236.64 208
16237.84 235
16239.05 223
16240.25 236
16241.46 207
16242.66 199
16243.86 233
16245.07 227
16246.27 218
16247.48 202
16248.68 248
16249.89 234
16251.09 238
16252.29 232
16253.50 202
16254.70 223
16255.91 228
16257.11 247
16258.32 230
16259.52 219
16260.73 232
16261.93 260
16263.14 229
16264.34 259
16265.55 254
16266.75 285
16267.96 242
16269.16 248
16270.37 241
16271.57 284
16272.78 287
16273.98 252
16275.19 233
16276.39 227
16277.60 232
16278.80 243
16280.01 246
16281.21 231
16282.42 208
16283.63 243
16284.83 246
16286.04 239
16287.24 245
16288.45 252
16289.65 264
16290.86 227
16292.07 276
16293.27 269
16294.48 255
16295.68 238
16296.89 243
16298.10 248
16299.30 227
16300.51 252
16301.71 252
16302.92 273
16304.13 251
16305.33 234
16306.54 237
16307.75 259
16308.95 264
16310.16 292
16311.37 257
16312.57 264
16313.78 247
16314.99 262
16316.19 255
16317.40 252
16318.61 234
16319.81 257
16321.02 279
16322.23 270
16323.44 257
16324.64 246
16325.85 251
16327.06 233
16328.26 247
16329.47 217
16330.68 226
16331.89 242
16333.09 258
16334.30 230
16335.51 225
16336.72 246
16337.92 240
16339.13 252
16340.34 224
16341.55 207
16342.75 216
16343.96 213
16345.17 193
16346.38 190
16347.59 204
16348.79 237
16350.00 235
16351.21 214
16352.42 228
16353.63 233
16354.84 231
16356.04 233
16357.25 230
16358.46 245
16359.67 236
16360.88 203
16362.09 211
16363.29 222
16364.50 230
16365.71 218
16366.92 214
16368.13 198
16369.34 215
16370.55 196
16371.76 207
16372.96 210
16374.17 184
16375.38 220
16376.59 219
16377.80 207
16379.01 211
16380.22 199
16381.43 192
16382.64 210
16383.85 180
16385.06 213
16386.27 201
16387.47 218
16388.68 223
16389.89 238
16391.10 196
16392.31 203
16393.52 207
16394.73 229
16395.94 211
16397.15 200
16398.36 219
16399.57 225
16400.78 246
16401.99 209
16403.20 210
16404.41 202
16405.62 220
16406.83 207
16408.04 212
16409.25 208
16410.46 223
16411.67 205
16412.88 219
16414.09 181
16415.30 184
16416.52 206
16417.73 227
16418.94 224
16420.15 195
16421.36 233
16422.57 238
16423.78 229
16424.99 185
16426.20 207
16427.41 182
16428.62 192
16429.83 203
16431.05 214
16432.26 197
16433.47 199
16434.68 213
16435.89 226
16437.10 200
16438.31 210
16439.52 189
16440.74 243
16441.95 209
16443.16 191
16444.37 207
16445.58 199
16446.79 224
16448.00 197
16449.22 197
16450.43 191
16451.64 218
16452.85 240
16454.06 201
16455.28 222
16456.49 224
16457.70 248
16458.91 214
16460.12 220
16461.34 194
16462.55 232
16463.76 205
16464.97 198
16466.19 203
16467.40 190
16468.61 196
16469.82 211
16471.04 216
16472.25 192
16473.46 208
16474.67 241
16475.89 230
16477.10 191
16478.31 183
16479.52 207
16480.74 217
16481.95 182
16483.16 208
16484.38 190
16485.59 202
16486.80 172
16488.02 195
16489.23 172
16490.44 194
16491.66 191
16492.87 165
16494.08 195
16495.30 194
16496.51 206
16497.72 195
16498.94 203
16500.15 193
16501.36 181
16502.58 213
16503.79 201
16505.00 206
16506.22 217
16507.43 189
16508.65 193
16509.86 183
16511.07 194
16512.29 194
16513.50 197
16514.72 193
16515.93 192
16517.15 201
16518.36 207
16519.57 237
16520.79 209
16522.00 209
16523.22 204
16524.43 204
16525.65 196
16526.86 204
16528.08 220
16529.29 193
16530.51 213
16531.72 173
16532.93 197
16534.15 222
16535.36 223
16536.58 202
16537.79 207
16539.01 214
16540.22 218
16541.44 214
16542.65 184
16543.87 181
16545.09 204
16546.30 169
16547.52 193
16548.73 191
16549.95 235
16551.16 206
16552.38 193
16553.59 199
16554.81 193
16556.02 204
16557.24 193
16558.46 186
16559.67 189
16560.89 201
16562.10 218
16563.32 248
16564.54 191
16565.75 193
16566.97 191
16568.18 212
16569.40 199
16570.62 196
16571.83 214
16573.05 227
16574.27 193
16575.48 198
16576.70 238
16577.91 191
16579.13 210
16580.35 213
16581.56 212
16582.78 180
16584.00 202
16585.21 199
16586.43 202
16587.65 208
16588.87 193
16590.08 232
16591.30 213
16592.52 209
16593.73 204
16594.95 204
16596.17 208
16597.38 220
16598.60 202
16599.82 224
16601.04 194
16602.25 205
16603.47 213
16604.69 194
16605.91 190
16607.12 200
16608.34 210
16609.56 230
16610.78 182
16611.99 184
16613.21 191
16614.43 210
16615.65 221
16616.87 213
16618.08 174
16619.30 196
16620.52 217
16621.74 206
16622.96 202
16624.17 180
16625.39 204
16626.61 216
16627.83 225
16629.05 176
16630.27 200
16631.48 200
16632.70 223
16633.92 201
16635.14 192
16636.36 209
16637.58 196
16638.80 236
16640.02 205
16641.23 195
16642.45 193
16643.67 206
16644.89 173
16646.11 177
16647.33 207
16648.55 210
16649.77 213
16650.99 206
16652.21 199
16653.42 181
16654.64 204
16655.86 193
16657.08 200
16658.30 186
16659.52 187
16660.74 189
16661.96 211
16663.18 171
16664.40 200
16665.62 165
16666.84 167
16668.06 185
16669.28 181
16670.50 156
16671.72 169
16672.94 200
16674.16 197
16675.38 212
16676.60 188
16677.82 204
16679.04 181
16680.26 207
16681.48 197
16682.70 225
16683.92 207
16685.14 184
16686.36 180
16687.58 172
16688.80 187
16690.02 204
16691.24 184
16692.46 207
16693.69 217
16694.91 195
16696.13 195
16697.35 180
16698.57 216
16699.79 199
16701.01 197
16702.23 188
16703.45 173
16704.67 170
16705.90 201
16707.12 187
16708.34 190
16709.56 169
16710.78 172
16712.00 179
16713.22 177
16714.44 199
16715.67 174
16716.89 200
16718.11 173
16719.33 212
16720.55 186
16721.77 196
16723.00 180
16724.22 172
16725.44 186
16726.66 184
16727.88 180
16729.11 198
16730.33 212
16731.55 179
16732.77 188
16733.99 197
16735.22 187
16736.44 189
16737.66 179
16738.88 181
16740.11 191
16741.33 176
16742.55 185
16743.77 189
16745.00 180
16746.22 181
16747.44 178
16748.67 198
16749.89 152
16751.11 176
16752.33 162
16753.56 180
16754.78 154
16756.00 183
16757.23 178
16758.45 183
16759.67 168
16760.90 195
16762.12 189
16763.34 171
16764.57 185
16765.79 184
16767.01 183
16768.24 174
16769.46 215
16770.68 204
16771.91 197
16773.13 180
16774.35 190
16775.58 183
16776.80 189
16778.02 159
16779.25 192
16780.47 144
16781.70 168
16782.92 186
16784.14 187
16785.37 195
16786.59 204
16787.82 199
16789.04 189
16790.27 205
16791.49 186
16792.71 205
16793.94 169
16795.16 191
16796.39 160
16797.61 189
16798.84 180
16800.06 204
16801.29 176
16802.51 205
16803.74 197
16804.96 195
16806.19 193
16807.41 192
16808.64 219
16809.86 199
16811.09 186
16812.31 175
16813.54 193
16814.76 154
16815.99 173
16817.21 163
16818.44 189
16819.66 189
16820.89 184
16822.11 185
16823.34 185
16824.56 209
16825.79 189
16827.01 197
16828.24 231
16829.47 219
16830.69 162
16831.92 215
16833.14 230
16834.37 226
16835.60 178
16836.82 238
16838.05 216
16839.27 191
16840.50 195
16841.73 186
16842.95 179
16844.18 200
16845.40 231
16846.63 202
16847.86 226
16849.08 199
16850.31 192
16851.54 183
16852.76 181
16853.99 179
16855.22 214
16856.44 205
16857.67 217
16858.90 232
16860.12 241
16861.35 221
16862.58 244
16863.80 218
16865.03 218
16866.26 220
16867.49 206
16868.71 232
16869.94 193
16871.17 229
16872.39 212
16873.62 252
16874.85 207
16876.08 200
16877.30 222
16878.53 218
16879.76 215
16880.99 211
16882.21 226
16883.44 225
16884.67 222
16885.90 232
16887.13 231
16888.35 252
16889.58 255
16890.81 233
16892.04 264
16893.27 228
16894.49 249
16895.72 251
16896.95 250
16898.18 225
16899.41 243
16900.63 231
16901.86 247
16903.09 248
16904.32 218
16905.55 226
16906.78 188
16908.01 223
16909.23 220
16910.46 205
16911.69 209
16912.92 221
16914.15 238
16915.38 215
16916.61 200
16917.84 210
16919.06 215
16920.29 243
16921.52 251
16922.75 220
16923.98 207
16925.21 221
16926.44 247
16927.67 184
16928.90 210
16930.13 197
16931.36 214
16932.59 189
16933.82 211
16935.05 213
16936.27 214
16937.50 212
16938.73 205
16939.96 198
16941.19 200
16942.42 193
16943.65 203
16944.88 211
16946.11 203
16947.34 231
16948.57 195
16949.80 220
16951.03 184
16952.26 191
16953.49 220
16954.72 215
16955.95 212
16957.19 190
16958.42 177
16959.65 226
16960.88 247
16962.11 194
16963.34 188
16964.57 199
16965.80 219
16967.03 213
16968.26 209
16969.49 183
16970.72 205
16971.95 191
16973.18 187
16974.42 199
16975.65 200
16976.88 217
16978.11 204
16979.34 201
16980.57 193
16981.80 197
16983.03 183
16984.26 195
16985.50 183
16986.73 188
16987.96 182
16989.19 176
16990.42 156
16991.65 176
16992.89 197
16994.12 200
16995.35 199
16996.58 175
16997.81 205
16999.04 187
17000.28 198
17001.51 194
17002.74 185
17003.97 215
17005.20 211
17006.44 184
17007.67 187
17008.90 174
17010.13 227
17011.37 217
17012.60 211
17013.83 192
17015.06 178
17016.30 187
17017.53 163
17018.76 167
17019.99 196
17021.23 235
17022.46 197
17023.69 211
17024.92 179
17026.16 197
17027.39 180
17028.62 193
17029.86 191
17031.09 186
17032.32 178
17033.56 190
17034.79 209
17036.02 189
17037.26 184
17038.49 167
17039.72 204
17040.96 196
17042.19 185
17043.42 172
17044.66 182
17045.89 173
17047.12 190
17048.36 200
17049.59 186
17050.82 199
17052.06 199
17053.29 186
17054.53 197
17055.76 187
17056.99 206
17058.23 180
17059.46 179
17060.70 176
17061.93 175
17063.16 170
17064.40 150
17065.63 141
17066.87 146
17068.10 180
17069.34 196
17070.57 182
17071.81 171
17073.04 169
17074.27 165
17075.51 194
17076.74 195
17077.98 161
17079.21 164
17080.45 165
17081.68 186
17082.92 170
17084.15 175
17085.39 155
17086.62 174
17087.86 171
17089.09 141
17090.33 146
17091.56 148
17092.80 171
17094.04 145
17095.27 158
17096.51 165
17097.74 148
17098.98 175
17100.21 159
17101.45 153
17102.68 152
17103.92 154
17105.16 193
17106.39 160
17107.63 147
17108.86 143
17110.10 175
17111.33 155
17112.57 141
17113.81 155
17115.04 156
17116.28 193
17117.52 158
17118.75 161
17119.99 144
17121.22 157
17122.46 159
17123.70 168
17124.93 142
17126.17 160
17127.41 176
17128.64 160
17129.88 160
17131.12 156
17132.35 150
17133.59 170
17134.83 155
17136.06 138
17137.30 157
17138.54 160
17139.77 152
17141.01 151
17142.25 145
17143.49 157
17144.72 163
17145.96 166
17147.20 163
17148.43 161
17149.67 155
17150.91 167
17152.15 166
17153.38 156
17154.62 152
17155.86 146
17157.10 175
17158.33 189
17159.57 169
17160.81 147
17162.05 162
17163.29 175
17164.52 143
17165.76 166
17167.00 154
17168.24 170
17169.48 153
17170.71 157
17171.95 158
17173.19 149
17174.43 174
17175.67 176
17176.91 154
17178.14 157
17179.38 165
17180.62 141
17181.86 159
17183.10 172
17184.34 149
17185.57 159
17186.81 142
17188.05 165
17189.29 133
17190.53 140
17191.77 149
17193.01 170
17194.25 156
17195.49 143
17196.72 169
17197.96 157
17199.20 171
17200.44 144
17201.68 163
17202.92 169
17204.16 191
17205.40 152
17206.64 160
17207.88 164
17209.12 161
17210.36 164
17211.60 164
17212.84 169
17214.08 124
17215.32 145
17216.56 195
17217.80 186
17219.04 153
17220.28 147
17221.52 156
17222.76 204
17224.00 165
17225.24 151
17226.48 138
17227.72 149
17228.96 161
17230.20 142
17231.44 174
17232.68 158
17233.92 139
17235.16 160
17236.40 149
17237.64 141
17238.88 130
17240.12 143
17241.36 178
17242.60 154
17243.84 175
17245.08 175
17246.32 173
17247.57 144
17248.81 141
17250.05 157
17251.29 187
17252.53 173
17253.77 157
17255.01 161
17256.25 147
17257.49 171
17258.74 154
17259.98 150
17261.22 149
17262.46 191
17263.70 162
17264.94 160
17266.18 146
17267.43 163
17268.67 147
17269.91 156
17271.15 166
17272.39 161
17273.63 166
17274.88 165
17276.12 169
17277.36 154
17278.60 162
17279.84 158
17281.09 152
17282.33 163
17283.57 167
17284.81 180
17286.06 157
17287.30 160
17288.54 139
17289.78 159
17291.02 176
17292.27 158
17293.51 133
17294.75 159
17296.00 150
17297.24 171
17298.48 160
17299.72 165
17300.97 167
17302.21 141
17303.45 125
17304.70 142
17305.94 158
17307.18 154
17308.42 167
17309.67 143
17310.91 148
17312.15 143
17313.40 154
17314.64 137
17315.88 122
17317.13 158
17318.37 145
17319.61 141
17320.86 152
17322.10 131
17323.34 148
17324.59 154
17325.83 152
17327.08 173
17328.32 141
17329.56 170
17330.81 156
17332.05 171
17333.30 157
17334.54 162
17335.78 148
17337.03 170
17338.27 140
17339.52 141
17340.76 139
17342.00 149
17343.25 159
17344.49 157
17345.74 155
17346.98 149
17348.23 156
17349.47 156
17350.72 178
17351.96 148
17353.21 141
17354.45 141
17355.70 143
17356.94 140
17358.18 149
17359.43 144
17360.67 150
17361.92 152
17363.16 162
17364.41 139
17365.66 143
17366.90 139
17368.15 149
17369.39 138
17370.64 146
17371.88 178
17373.13 148
17374.37 171
17375.62 151
17376.86 157
17378.11 146
17379.35 157
17380.60 138
17381.85 137
17383.09 147
17384.34 150
17385.58 151
17386.83 141
17388.08 150
17389.32 127
17390.57 143
17391.81 134
17393.06 149
17394.31 136
17395.55 132
17396.80 140
17398.04 157
17399.29 167
17400.54 151
17401.78 146
17403.03 157
17404.28 155
17405.52 128
17406.77 161
17408.02 143
17409.26 152
17410.51 131
17411.76 175
17413.00 145
17414.25 145
17415.50 153
17416.75 157
17417.99 148
17419.24 151
17420.49 156
17421.73 143
17422.98 159
17424.23 156
17425.48 148
17426.72 167
17427.97 163
17429.22 175
17430.46 163
17431.71 132
17432.96 144
17434.21 142
17435.46 171
17436.70 142
17437.95 140
17439.20 129
17440.45 152
17441.69 146
17442.94 119
17444.19 142
17445.44 169
17446.69 183
17447.93 177
17449.18 155
17450.43 144
17451.68 151
17452.93 157
17454.18 160
17455.42 138
17456.67 139
17457.92 152
17459.17 177
17460.42 148
17461.67 154
17462.92 163
17464.16 159
17465.41 152
17466.66 143
17467.91 158
17469.16 151
17470.41 160
17471.66 154
17472.91 152
17474.16 125
17475.40 164
17476.65 179
17477.90 175
17479.15 161
17480.40 151
17481.65 162
17482.90 179
17484.15 156
17485.40 164
17486.65 138
17487.90 167
17489.15 163
17490.40 159
17491.65 181
17492.90 157
17494.15 153
17495.40 142
17496.65 157
17497.90 164
17499.15 169
17500.40 163
17501.65 166
17502.90 140
17504.15 149
17505.40 158
17506.65 158
17507.90 170
17509.15 171
17510.40 171
17511.65 166
17512.90 167
17514.15 161
17515.40 168
17516.65 162
17517.90 142
17519.15 157
17520.40 175
17521.65 159
17522.90 174
17524.15 187
17525.41 171
17526.66 169
17527.91 181
17529.16 166
17530.41 161
17531.66 201
17532.91 177
17534.16 170
17535.41 133
17536.67 174
17537.92 163
17539.17 181
17540.42 173
17541.67 176
17542.92 191
17544.17 175
17545.43 177
17546.68 182
17547.93 202
17549.18 189
17550.43 180
17551.68 188
17552.94 178
17554.19 186
17555.44 190
17556.69 173
17557.94 164
17559.20 172
17560.45 184
17561.70 190
17562.95 183
17564.21 164
17565.46 166
17566.71 172
17567.96 159
17569.21 191
17570.47 182
17571.72 181
17572.97 178
17574.22 173
17575.48 169
17576.73 170
17577.98 185
17579.24 169
17580.49 163
17581.74 180
17582.99 165
17584.25 161
17585.50 167
17586.75 173
17588.01 169
17589.26 174
17590.51 170
17591.77 172
17593.02 175
17594.27 171
17595.53 178
17596.78 182
17598.03 165
17599.29 159
17600.54 210
17601.79 176
17603.05 178
17604.30 184
17605.56 179
17606.81 179
17608.06 175
17609.32 177
17610.57 173
17611.82 159
17613.08 175
17614.33 187
17615.59 156
17616.84 146
17618.10 170
17619.35 168
17620.60 195
17621.86 184
17623.11 178
17624.37 161
17625.62 167
17626.88 144
17628.13 182
17629.39 187
17630.64 152
17631.89 174
17633.15 180
17634.40 156
17635.66 160
17636.91 170
17638.17 151
17639.42 149
17640.68 174
17641.93 186
17643.19 154
17644.44 169
17645.70 170
17646.95 151
17648.21 161
17649.47 153
17650.72 178
17651.98 143
17653.23 151
17654.49 175
17655.74 167
17657.00 174
17658.25 192
17659.51 197
17660.77 181
17662.02 184
17663.28 181
17664.53 164
17665.79 147
17667.04 184
17668.30 153
17669.56 161
17670.81 157
17672.07 149
17673.33 172
17674.58 180
17675.84 178
17677.09 184
17678.35 183
17679.61 159
17680.86 152
17682.12 155
17683.38 165
17684.63 176
17685.89 153
17687.15 141
17688.40 154
17689.66 157
17690.92 141
17692.17 158
17693.43 145
17694.69 173
17695.94 166
17697.20 169
17698.46 159
17699.72 160
17700.97 183
17702.23 163
17703.49 172
17704.74 158
17706.00 148
17707.26 160
17708.52 151
17709.77 154
17711.03 150
17712.29 169
17713.55 172
17714.80 145
17716.06 166
17717.32 150
17718.58 149
17719.84 149
17721.09 169
17722.35 150
17723.61 176
17724.87 174
17726.13 166
17727.38 157
17728.64 141
17729.90 152
17731.16 162
17732.42 136
17733.67 140
17734.93 161
17736.19 151
17737.45 155
17738.71 141
17739.97 156
17741.23 137
17742.48 154
17743.74 142
17745.00 128
17746.26 126
17747.52 146
17748.78 145
17750.04 157
17751.30 131
17752.55 143
17753.81 174
17755.07 152
17756.33 132
17757.59 137
17758.85 157
17760.11 161
17761.37 140
17762.63 140
17763.89 145
17765.15 158
17766.41 155
17767.67 144
17768.93 157
17770.19 148
17771.45 156
17772.70 156
17773.96 119
17775.22 122
17776.48 144
17777.74 154
17779.00 146
17780.26 178
17781.52 155
17782.78 163
17784.04 162
17785.30 135
17786.56 168
17787.82 163
17789.09 156
17790.35 160
17791.61 168
17792.87 112
17794.13 134
17795.39 141
17796.65 136
17797.91 151
17799.17 145
17800.43 143
17801.69 141
17802.95 146
17804.21 146
17805.47 157
17806.73 154
17808.00 150
17809.26 153
17810.52 146
17811.78 138
17813.04 144
17814.30 142
17815.56 143
17816.82 171
17818.08 138
17819.35 143
17820.61 143
17821.87 137
17823.13 129
17824.39 126
17825.65 135
17826.92 143
17828.18 140
17829.44 148
17830.70 137
17831.96 140
17833.22 150
17834.49 153
17835.75 134
17837.01 170
17838.27 155
17839.53 163
17840.80 151
17842.06 134
17843.32 137
17844.58 155
17845.85 135
17847.11 136
17848.37 156
17849.63 127
17850.89 144
17852.16 156
17853.42 147
17854.68 124
17855.95 137
17857.21 136
17858.47 149
17859.73 126
17861.00 139
17862.26 142
17863.52 172
17864.79 130
17866.05 131
17867.31 130
17868.57 108
17869.84 156
17871.10 131
17872.36 159
17873.63 125
17874.89 166
17876.15 169
17877.42 133
17878.68 129
17879.94 145
17881.21 135
17882.47 161
17883.74 124
17885.00 118
17886.26 131
17887.53 140
17888.79 150
17890.05 152
17891.32 125
17892.58 158
17893.85 165
17895.11 130
17896.37 159
17897.64 139
17898.90 159
17900.17 134
17901.43 149
17902.70 120
17903.96 115
17905.22 132
17906.49 171
17907.75 130
17909.02 128
17910.28 149
17911.55 144
17912.81 176
17914.08 145
17915.34 162
17916.61 128
17917.87 143
17919.14 137
17920.40 131
17921.67 124
17922.93 128
17924.20 162
17925.46 125
17926.73 133
17927.99 138
17929.26 135
17930.52 159
17931.79 126
17933.05 129
17934.32 136
17935.58 142
17936.85 141
17938.12 138
17939.38 135
17940.65 136
17941.91 140
17943.18 152
17944.44 141
17945.71 110
17946.98 123
17948.24 144
17949.51 135
17950.77 137
17952.04 144
17953.31 128
17954.57 134
17955.84 149
17957.10 134
17958.37 130
17959.64 144
17960.90 158
17962.17 125
17963.44 139
17964.70 136
17965.97 147
17967.24 135
17968.50 144
17969.77 134
17971.04 125
17972.30 144
17973.57 141
17974.84 135
17976.10 140
17977.37 134
17978.64 132
17979.91 133
17981.17 141
17982.44 140
17983.71 155
17984.97 138
17986.24 144
17987.51 143
17988.78 137
17990.04 136
17991.31 133
17992.58 113
17993.85 142
17995.11 137
17996.38 143
17997.65 131
17998.92 156
18000.18 150
18001.45 148
18002.72 143
18003.99 149
18005.26 160
18006.52 135
18007.79 139
18009.06 126
18010.33 133
18011.60 129
18012.86 132
18014.13 159
18015.40 137
18016.67 127
18017.94 129
18019.21 139
18020.47 137
18021.74 137
18023.01 119
18024.28 120
18025.55 141
18026.82 139
18028.09 142
18029.36 132
18030.62 142
18031.89 135
18033.16 139
18034.43 134
18035.70 136
18036.97 140
18038.24 153
18039.51 154
18040.78 141
18042.05 129
18043.32 138
18044.59 135
18045.85 141
18047.12 135
18048.39 125
18049.66 131
18050.93 143
18052.20 145
18053.47 136
18054.74 142
18056.01 153
18057.28 132
18058.55 134
18059.82 161
18061.09 128
18062.36 116
18063.63 148
18064.90 170
18066.17 140
18067.44 141
18068.71 145
18069.98 139
18071.25 129
18072.52 132
18073.79 123
18075.06 149
18076.33 152
18077.60 144
18078.87 155
18080.15 134
18081.42 136
18082.69 150
18083.96 163
18085.23 129
18086.50 123
18087.77 148
18089.04 141
18090.31 148
18091.58 144
18092.85 142
18094.12 143
18095.40 146
18096.67 152
18097.94 140
18099.21 136
18100.48 150
18101.75 142
18103.02 139
18104.30 140
18105.57 140
18106.84 138
18108.11 148
18109.38 136
18110.65 150
18111.92 126
18113.20 143
18114.47 131
18115.74 128
18117.01 141
18118.28 141
18119.56 147
18120.83 138
18122.10 131
18123.37 135
18124.64 138
18125.92 156
18127.19 145
18128.46 139
18129.73 126
18131.01 150
18132.28 149
18133.55 146
18134.82 128
18136.10 133
18137.37 150
18138.64 140
18139.91 126
18141.19 134
18142.46 146
18143.73 132
18145.01 150
18146.28 126
18147.55 129
18148.82 147
18150.10 140
18151.37 157
18152.64 143
18153.92 145
18155.19 139
18156.46 158
18157.74 161
18159.01 131
18160.28 155
18161.56 138
18162.83 145
18164.10 133
18165.38 142
18166.65 145
18167.93 157
18169.20 131
18170.47 112
18171.75 122
18173.02 139
18174.29 129
18175.57 149
18176.84 149
18178.12 133
18179.39 148
18180.66 122
18181.94 171
18183.21 133
18184.49 170
18185.76 148
18187.04 145
18188.31 139
18189.59 128
18190.86 123
18192.13 148
18193.41 137
18194.68 126
18195.96 130
18197.23 114
18198.51 131
18199.78 150
18201.06 148
18202.33 112
18203.61 141
18204.88 154
18206.16 137
18207.43 142
18208.71 148
18209.98 136
18211.26 151
18212.53 163
18213.81 116
18215.08 154
18216.36 132
18217.63 141
18218.91 119
18220.19 134
18221.46 116
18222.74 152
18224.01 150
18225.29 124
18226.56 109
18227.84 117
18229.12 157
18230.39 133
18231.67 129
18232.94 121
18234.22 150
18235.50 140
18236.77 141
18238.05 119
18239.32 147
18240.60 145
18241.88 138
18243.15 124
18244.43 126
18245.71 146
18246.98 163
18248.26 160
18249.54 132
18250.81 112
18252.09 122
18253.37 158
18254.64 141
18255.92 159
18257.20 124
18258.47 153
18259.75 136
18261.03 151
18262.30 136
18263.58 136
18264.86 152
18266.13 138
18267.41 144
18268.69 144
18269.97 133
18271.24 146
18272.52 141
18273.80 123
18275.08 150
18276.35 133
18277.63 148
18278.91 128
18280.19 133
18281.46 129
18282.74 140
18284.02 129
18285.30 128
18286.58 134
18287.85 141
18289.13 139
18290.41 124
18291.69 132
18292.97 129
18294.24 136
18295.52 148
18296.80 153
18298.08 129
18299.36 125
18300.63 141
18301.91 153
18303.19 124
18304.47 148
18305.75 130
18307.03 136
18308.31 135
18309.58 126
18310.86 131
18312.14 123
18313.42 147
18314.70 120
18315.98 118
18317.26 127
18318.54 138
18319.82 143
18321.09 143
18322.37 110
18323.65 137
18324.93 151
18326.21 150
18327.49 139
18328.77 128
18330.05 134
18331.33 121
18332.61 131
18333.89 138
18335.17 129
18336.45 125
18337.73 170
18339.01 130
18340.29 123
18341.57 120
18342.85 152
18344.13 151
18345.41 143
18346.69 125
18347.97 123
18349.25 144
18350.53 134
18351.81 130
18353.09 105
18354.37 137
18355.65 122
18356.93 120
18358.21 105
18359.49 133
18360.77 127
18362.05 137
18363.33 146
18364.61 127
18365.89 118
18367.17 157
18368.45 114
18369.73 145
18371.01 136
18372.29 151
18373.58 126
18374.86 131
18376.14 139
18377.42 153
18378.70 165
18379.98 135
18381.26 123
18382.54 133
18383.82 155
18385.11 130
18386.39 136
18387.67 142
18388.95 107
18390.23 163
18391.51 145
18392.79 148
18394.08 117
18395.36 117
18396.64 142
18397.92 142
18399.20 126
18400.49 133
18401.77 154
18403.05 130
18404.33 125
18405.61 144
18406.90 137
18408.18 133
18409.46 133
18410.74 125
18412.02 124
18413.31 126
18414.59 137
18415.87 114
18417.15 128
18418.44 133
18419.72 147
18421.00 126
18422.28 115
18423.57 112
18424.85 146
18426.13 119
18427.41 135
18428.70 128
18429.98 121
18431.26 135
18432.55 132
18433.83 123
18435.11 115
18436.40 133
18437.68 137
18438.96 150
18440.25 136
18441.53 141
18442.81 142
18444.10 133
18445.38 134
18446.66 124
18447.95 123
18449.23 140
18450.51 141
18451.80 127
18453.08 124
18454.36 131
18455.65 132
18456.93 145
18458.22 132
18459.50 137
18460.78 161
18462.07 149
18463.35 169
18464.64 140
18465.92 126
18467.20 127
18468.49 125
18469.77 137
18471.06 132
18472.34 137
18473.63 143
18474.91 137
18476.19 134
18477.48 132
18478.76 133
18480.05 133
18481.33 108
18482.62 134
18483.90 119
18485.19 127
18486.47 130
18487.76 104
18489.04 120
18490.33 119
18491.61 124
18492.90 135
18494.18 126
18495.47 127
18496.75 129
18498.04 122
18499.32 141
18500.61 125
18501.89 143
18503.18 116
18504.46 121
18505.75 150
18507.04 136
18508.32 147
18509.61 119
18510.89 156
18512.18 144
18513.46 108
18514.75 100
18516.04 129
18517.32 127
18518.61 130
18519.89 141
18521.18 142
18522.47 121
18523.75 133
18525.04 136
18526.32 120
18527.61 124
18528.90 120
18530.18 128
18531.47 128
18532.76 114
18534.04 124
18535.33 120
18536.62 118
18537.90 112
18539.19 120
18540.48 147
18541.76 125
18543.05 129
18544.34 144
18545.62 146
18546.91 149
18548.20 131
18549.48 134
18550.77 147
18552.06 136
18553.35 142
18554.63 146
18555.92 139
18557.21 117
18558.50 121
18559.78 142
18561.07 136
18562.36 138
18563.65 150
18564.93 142
18566.22 141
18567.51 133
18568.80 155
18570.08 159
18571.37 136
18572.66 124
18573.95 133
18575.24 122
18576.52 137
18577.81 139
18579.10 170
18580.39 155
18581.68 135
18582.96 132
18584.25 158
18585.54 151
18586.83 153
18588.12 125
18589.41 135
18590.69 151
18591.98 149
18593.27 149
18594.56 113
18595.85 126
18597.14 138
18598.43 147
18599.71 121
18601.00 140
18602.29 147
18603.58 166
18604.87 165
18606.16 152
18607.45 143
18608.74 146
18610.03 136
18611.32 143
18612.61 147
18613.89 128
18615.18 164
18616.47 160
18617.76 133
18619.05 131
18620.34 170
18621.63 149
18622.92 136
18624.21 151
18625.50 158
18626.79 153
18628.08 122
18629.37 151
18630.66 135
18631.95 164
18633.24 148
18634.53 134
18635.82 135
18637.11 140
18638.40 147
18639.69 143
18640.98 137
18642.27 136
18643.56 154
18644.85 138
18646.14 144
18647.43 143
18648.72 134
18650.01 144
18651.30 160
18652.59 133
18653.89 120
18655.18 118
18656.47 125
18657.76 147
18659.05 149
18660.34 140
18661.63 141
18662.92 166
18664.21 150
18665.50 159
18666.79 138
18668.09 125
18669.38 155
18670.67 139
18671.96 127
18673.25 129
18674.54 133
18675.83 125
18677.13 126
18678.42 160
18679.71 161
18681.00 150
18682.29 124
18683.58 137
18684.88 149
18686.17 148
18687.46 166
18688.75 164
18690.04 135
18691.33 138
18692.63 127
18693.92 132
18695.21 129
18696.50 120
18697.80 137
18699.09 137
18700.38 109
18701.67 111
18702.96 114
18704.26 137
18705.55 145
18706.84 133
18708.13 101
18709.43 141
18710.72 125
18712.01 127
18713.31 110
18714.60 119
18715.89 154
18717.18 127
18718.48 124
18719.77 127
18721.06 160
18722.36 146
18723.65 138
18724.94 116
18726.24 132
18727.53 114
18728.82 140
18730.12 124
18731.41 129
18732.70 131
18734.00 120
18735.29 137
18736.58 131
18737.88 120
18739.17 136
18740.46 127
18741.76 125
18743.05 113
18744.34 115
18745.64 137
18746.93 143
18748.23 106
18749.52 121
18750.81 133
18752.11 142
18753.40 148
18754.70 131
18755.99 109
18757.29 140
18758.58 160
18759.87 150
18761.17 116
18762.46 93
18763.76 160
18765.05 158
18766.35 148
18767.64 134
18768.94 139
18770.23 129
18771.53 132
18772.82 118
18774.11 129
18775.41 123
18776.70 151
18778.00 133
18779.29 125
18780.59 108
18781.89 123
18783.18 133
18784.48 143
18785.77 120
18787.07 126
18788.36 102
18789.66 116
18790.95 143
18792.25 109
18793.54 116
18794.84 121
18796.13 121
18797.43 130
18798.73 122
18800.02 120
18801.32 104
18802.61 133
18803.91 127
18805.20 120
18806.50 129
18807.80 119
18809.09 127
18810.39 115
18811.69 124
18812.98 128
18814.28 120
18815.57 108
18816.87 122
18818.17 94
18819.46 100
18820.76 107
18822.06 108
18823.35 124
18824.65 131
18825.95 104
18827.24 125
18828.54 137
18829.84 130
18831.13 136
18832.43 144
18833.73 119
18835.02 121
18836.32 118
18837.62 118
18838.91 121
18840.21 121
18841.51 130
18842.81 95
18844.10 112
18845.40 128
18846.70 104
18848.00 122
18849.29 119
18850.59 111
18851.89 119
18853.19 132
18854.48 134
18855.78 138
18857.08 104
18858.38 131
18859.67 134
18860.97 131
18862.27 122
18863.57 123
18864.87 137
18866.16 115
18867.46 127
18868.76 125
18870.06 132
18871.36 123
18872.66 128
18873.95 124
18875.25 139
18876.55 125
18877.85 116
18879.15 137
18880.45 131
18881.74 117
18883.04 111
18884.34 134
18885.64 121
18886.94 115
18888.24 132
18889.54 138
18890.84 139
18892.13 119
18893.43 115
18894.73 120
18896.03 107
18897.33 117
18898.63 124
18899.93 104
18901.23 105
18902.53 135
18903.83 119
18905.13 115
18906.43 138
18907.73 119
18909.02 105
18910.32 120
18911.62 117
18912.92 128
18914.22 129
18915.52 101
18916.82 102
18918.12 117
18919.42 116
18920.72 97
18922.02 104
18923.32 145
18924.62 122
18925.92 116
18927.22 131
18928.52 114
18929.82 139
18931.12 120
18932.42 115
18933.72 116
18935.02 102
18936.32 117
18937.63 120
18938.93 142
18940.23 124
18941.53 125
18942.83 108
18944.13 108
18945.43 133
18946.73 126
18948.03 122
18949.33 103
18950.63 111
18951.93 120
18953.23 134
18954.54 109
18955.84 125
18957.14 121
18958.44 120
18959.74 118
18961.04 104
18962.34 107
18963.64 104
18964.95 126
18966.25 128
18967.55 104
18968.85 91
18970.15 123
18971.45 130
18972.76 107
18974.06 104
18975.36 117
18976.66 129
18977.96 128
18979.27 115
18980.57 120
18981.87 101
18983.17 112
18984.47 113
18985.78 106
18987.08 120
18988.38 133
18989.68 139
18990.98 143
18992.29 116
18993.59 97
18994.89 125
18996.19 114
18997.50 122
18998.80 106
19000.10 122
19001.40 110
19002.71 117
19004.01 104
19005.31 98
19006.62 137
19007.92 122
19009.22 115
19010.53 108
19011.83 126
19013.13 109
19014.43 114
19015.74 108
19017.04 125
19018.34 122
19019.65 132
19020.95 119
19022.25 109
19023.56 107
19024.86 124
19026.16 127
19027.47 111
19028.77 124
19030.08 116
19031.38 117
19032.68 106
19033.99 108
19035.29 103
19036.59 122
19037.90 98
19039.20 105
19040.51 107
19041.81 115
19043.11 116
19044.42 112
19045.72 99
19047.03 102
19048.33 101
19049.64 134
19050.94 120
19052.25 120
19053.55 103
19054.85 104
19056.16 117
19057.46 101
19058.77 107
19060.07 118
19061.38 128
19062.68 130
19063.99 136
19065.29 95
19066.60 113
19067.90 134
19069.21 106
19070.51 117
19071.82 106
19073.12 101
19074.43 105
19075.73 120
19077.04 106
19078.34 131
19079.65 113
19080.95 118
19082.26 112
19083.57 116
19084.87 91
19086.18 119
19087.48 96
19088.79 97
19090.09 110
19091.40 135
19092.71 150
19094.01 122
19095.32 127
19096.62 108
19097.93 111
19099.24 113
19100.54 128
19101.85 109
19103.15 118
19104.46 119
19105.77 118
19107.07 117
19108.38 130
19109.69 134
19110.99 104
19112.30 118
19113.60 133
19114.91 137
19116.22 126
19117.52 112
19118.83 118
19120.14 127
19121.45 123
19122.75 115
19124.06 102
19125.37 105
19126.67 117
19127.98 117
19129.29 113
19130.59 135
19131.90 133
19133.21 124
19134.52 103
19135.82 95
19137.13 110
19138.44 122
19139.75 111
19141.05 109
19142.36 147
19143.67 147
19144.98 124
19146.28 126
19147.59 111
19148.90 112
19150.21 118
19151.51 140
19152.82 120
19154.13 117
19155.44 125
19156.75 123
19158.05 106
19159.36 119
19160.67 118
19161.98 118
19163.29 91
19164.60 109
19165.90 107
19167.21 112
19168.52 129
19169.83 116
19171.14 115
19172.45 112
19173.75 116
19175.06 115
19176.37 99
19177.68 121
19178.99 121
19180.30 107
19181.61 93
19182.92 115
19184.23 110
19185.53 112
19186.84 125
19188.15 124
19189.46 130
19190.77 102
19192.08 116
19193.39 123
19194.70 132
19196.01 119
19197.32 104
19198.63 148
19199.94 132
19201.25 116
19202.56 112
19203.87 119
19205.17 123
19206.48 108
19207.79 112
19209.10 133
19210.41 115
19211.72 112
19213.03 117
19214.34 104
19215.65 104
19216.96 107
19218.27 106
19219.58 111
19220.89 121
19222.21 117
19223.52 123
19224.83 113
19226.14 121
19227.45 120
19228.76 121
19230.07 122
19231.38 117
19232.69 101
19234.00 126
19235.31 113
19236.62 111
19237.93 111
19239.24 125
19240.55 125
19241.86 104
19243.18 107
19244.49 100
19245.80 118
19247.11 119
19248.42 116
19249.73 118
19251.04 111
19252.35 130
19253.67 124
19254.98 131
19256.29 137
19257.60 120
19258.91 117
19260.22 140
19261.53 121
19262.85 115
19264.16 107
19265.47 116
19266.78 122
19268.09 122
19269.40 109
19270.72 106
19272.03 122
19273.34 120
19274.65 111
19275.96 105
19277.28 117
19278.59 113
19279.90 112
19281.21 136
19282.53 129
19283.84 124
19285.15 117
19286.46 123
19287.78 119
19289.09 128
19290.40 148
19291.71 122
19293.03 106
19294.34 105
19295.65 112
19296.96 124
19298.28 110
19299.59 119
19300.90 144
19302.22 109
19303.53 119
19304.84 127
19306.16 106
19307.47 125
19308.78 128
19310.10 133
19311.41 130
19312.72 123
19314.04 111
19315.35 111
19316.66 96
19317.98 97
19319.29 89
19320.60 100
19321.92 108
19323.23 90
19324.54 118
19325.86 127
19327.17 127
19328.49 106
19329.80 119
19331.11 136
19332.43 104
19333.74 103
19335.06 121
19336.37 118
19337.68 130
19339.00 111
19340.31 111
19341.63 105
19342.94 109
19344.26 119
19345.57 133
19346.89 125
19348.20 122
19349.51 110
19350.83 109
19352.14 118
19353.46 114
19354.77 131
19356.09 130
19357.40 116
19358.72 107
19360.03 116
19361.35 115
19362.66 120
19363.98 115
19365.29 109
19366.61 135
19367.92 121
19369.24 124
19370.55 96
19371.87 107
19373.19 94
19374.50 90
19375.82 103
19377.13 108
19378.45 116
19379.76 121
19381.08 100
19382.39 116
19383.71 100
19385.03 98
19386.34 126
19387.66 118
19388.97 107
19390.29 117
19391.61 125
19392.92 123
19394.24 129
19395.55 125
19396.87 140
19398.19 114
19399.50 114
19400.82 101
19402.14 116
19403.45 123
19404.77 136
19406.09 123
19407.40 90
19408.72 108
19410.04 125
19411.35 124
19412.67 123
19413.99 115
19415.30 127
19416.62 143
19417.94 140
19419.25 140
19420.57 101
19421.89 114
19423.21 116
19424.52 143
19425.84 135
19427.16 124
19428.47 95
19429.79 110
19431.11 95
19432.43 89
19433.74 121
19435.06 126
19436.38 123
19437.70 99
19439.01 135
19440.33 115
19441.65 121
19442.97 124
19444.29 108
19445.60 105
19446.92 110
19448.24 115
19449.56 101
19450.88 107
19452.19 98
19453.51 121
19454.83 117
19456.15 129
19457.47 101
19458.78 117
19460.10 100
19461.42 124
19462.74 115
19464.06 114
19465.38 125
19466.70 102
19468.01 110
19469.33 109
19470.65 104
19471.97 101
19473.29 95
19474.61 103
19475.93 97
19477.25 113
19478.57 120
19479.88 87
19481.20 91
19482.52 99
19483.84 115
19485.16 122
19486.48 119
19487.80 111
19489.12 117
19490.44 132
19491.76 126
19493.08 98
19494.40 103
19495.72 108
19497.04 102
19498.36 132
19499.68 136
19501.00 112
19502.32 130
19503.64 131
19504.96 108
19506.28 100
19507.60 113
19508.92 110
19510.24 100
19511.56 131
19512.88 114
19514.20 115
19515.52 114
19516.84 105
19518.16 95
19519.48 114
19520.80 124
19522.12 96
19523.44 105
19524.76 88
19526.08 123
19527.40 129
19528.72 121
19530.04 120
19531.36 114
19532.68 130
19534.00 139
19535.33 116
19536.65 117
19537.97 118
19539.29 113
19540.61 121
19541.93 113
19543.25 98
19544.57 84
19545.89 114
19547.22 120
19548.54 95
19549.86 79
19551.18 120
19552.50 118
19553.82 117
19555.15 102
19556.47 114
19557.79 107
19559.11 116
19560.43 110
19561.75 112
19563.08 110
19564.40 112
19565.72 114
19567.04 100
19568.36 84
19569.69 92
19571.01 113
19572.33 111
19573.65 87
19574.97 108
19576.30 126
19577.62 129
19578.94 85
19580.26 95
19581.59 127
19582.91 114
19584.23 110
19585.55 111
19586.88 111
19588.20 103
19589.52 116
19590.85 136
19592.17 113
19593.49 113
19594.81 127
19596.14 118
19597.46 114
19598.78 105
19600.11 117
19601.43 108
19602.75 114
19604.08 96
19605.40 108
19606.72 114
19608.05 101
19609.37 99
19610.69 91
19612.02 107
19613.34 87
19614.66 106
19615.99 108
19617.31 126
19618.64 112
19619.96 105
19621.28 109
19622.61 127
19623.93 111
19625.26 93
19626.58 127
19627.90 106
19629.23 94
19630.55 108
19631.88 118
19633.20 114
19634.52 106
19635.85 98
19637.17 108
19638.50 105
19639.82 115
19641.15 132
19642.47 114
19643.80 98
19645.12 110
19646.45 122
19647.77 110
19649.09 120
19650.42 130
19651.74 125
19653.07 99
19654.39 131
19655.72 117
19657.04 108
19658.37 118
19659.69 120
19661.02 120
19662.35 121
19663.67 109
19665.00 113
19666.32 112
19667.65 132
19668.97 108
19670.30 110
19671.62 101
19672.95 120
19674.27 116
19675.60 126
19676.93 119
19678.25 99
19679.58 127
19680.90 132
19682.23 95
19683.56 109
19684.88 107
19686.21 111
19687.53 131
19688.86 123
19690.19 120
19691.51 105
19692.84 124
19694.16 111
19695.49 113
19696.82 101
19698.14 89
19699.47 102
19700.80 115
19702.12 100
19703.45 103
19704.78 120
19706.10 125
19707.43 106
19708.76 110
19710.08 122
19711.41 105
19712.74 106
19714.06 101
19715.39 123
19716.72 107
19718.05 93
19719.37 114
19720.70 116
19722.03 126
19723.35 103
19724.68 110
19726.01 109
19727.34 119
19728.66 117
19729.99 110
19731.32 100
19732.65 110
19733.98 141
19735.30 98
19736.63 105
19737.96 117
19739.29 117
19740.61 118
19741.94 91
19743.27 98
19744.60 117
19745.93 120
19747.25 109
19748.58 124
19749.91 130
19751.24 128
19752.57 125
19753.90 107
19755.22 107
19756.55 115
19757.88 115
19759.21 129
19760.54 123
19761.87 101
19763.20 100
19764.52 127
19765.85 118
19767.18 96
19768.51 94
19769.84 109
19771.17 108
19772.50 131
19773.83 123
19775.16 94
19776.48 100
19777.81 115
19779.14 113
19780.47 114
19781.80 118
19783.13 103
19784.46 124
19785.79 93
19787.12 106
19788.45 113
19789.78 114
19791.11 102
19792.44 118
19793.77 104
19795.10 95
19796.43 100
19797.76 119
19799.09 111
19800.42 121
19801.75 111
19803.08 125
19804.41 125
19805.74 100
19807.07 106
19808.40 109
19809.73 117
19811.06 98
19812.39 140
19813.72 106
19815.05 134
19816.38 113
19817.71 109
19819.04 120
19820.37 132
19821.70 126
19823.03 126
19824.36 131
19825.69 119
19827.02 104
19828.35 116
19829.69 112
19831.02 109
19832.35 116
19833.68 124
19835.01 117
19836.34 112
19837.67 129
19839.00 126
19840.33 105
19841.67 104
19843.00 127
19844.33 130
19845.66 108
19846.99 117
19848.32 123
19849.65 135
19850.99 122
19852.32 115
19853.65 113
19854.98 123
19856.31 133
19857.64 118
19858.98 110
19860.31 121
19861.64 107
19862.97 123
19864.30 109
19865.64 101
19866.97 98
19868.30 109
19869.63 109
19870.97 104
19872.30 124
19873.63 120
19874.96 130
19876.29 109
19877.63 101
19878.96 126
19880.29 116
19881.63 118
19882.96 108
19884.29 116
19885.62 92
19886.96 109
19888.29 113
19889.62 126
19890.95 105
19892.29 126
19893.62 96
19894.95 99
19896.29 110
19897.62 101
19898.95 113
19900.29 107
19901.62 134
19902.95 126
19904.29 124
19905.62 124
19906.95 86
19908.29 105
19909.62 108
19910.95 101
19912.29 112
19913.62 101
19914.96 119
19916.29 113
19917.62 109
19918.96 105
19920.29 107
19921.63 113
19922.96 107
19924.29 119
19925.63 109
19926.96 105
19928.30 125
19929.63 128
19930.96 117
19932.30 120
19933.63 104
19934.97 121
19936.30 125
19937.64 117
19938.97 102
19940.31 125
19941.64 122
19942.98 127
19944.31 96
19945.64 109
19946.98 129
19948.31 110
19949.65 108
19950.98 87
19952.32 107
19953.65 113
19954.99 136
19956.32 94
19957.66 90
19959.00 131
19960.33 112
19961.67 117
19963.00 113
19964.34 93
19965.67 121
19967.01 129
19968.34 104
19969.68 116
19971.01 110
19972.35 115
19973.69 115
19975.02 107
19976.36 115
19977.69 111
19979.03 109
19980.37 86
19981.70 88
19983.04 103
19984.37 121
19985.71 138
19987.05 113
19988.38 105
19989.72 105
19991.05 129
19992.39 126
19993.73 113
19995.06 128
19996.40 110
19997.74 116
19999.07 113
20000.41 135
20001.75 99
20003.08 118
20004.42 121
20005.76 93
20007.09 100
20008.43 93
20009.77 135
20011.10 123
20012.44 117
20013.78 104
20015.12 119
20016.45 117
20017.79 128
20019.13 116
20020.47 94
20021.80 128
20023.14 141
20024.48 102
20025.81 91
20027.15 106
20028.49 111
20029.83 126
20031.17 113
20032.50 120
20033.84 108
20035.18 111
20036.52 122
20037.85 98
20039.19 121
20040.53 107
20041.87 117
20043.21 134
20044.54 111
20045.88 109
20047.22 117
20048.56 113
20049.90 111
20051.24 95
20052.57 116
20053.91 123
20055.25 115
20056.59 118
20057.93 97
20059.27 99
20060.61 133
20061.94 120
20063.28 107
20064.62 104
20065.96 112
20067.30 130
20068.64 95
20069.98 106
20071.32 113
20072.66 125
20073.99 105
20075.33 110
20076.67 120
20078.01 137
20079.35 106
20080.69 104
20082.03 103
20083.37 114
20084.71 110
20086.05 119
20087.39 120
20088.73 113
20090.07 107
20091.41 111
20092.75 112
20094.09 104
20095.43 112
20096.77 114
20098.11 114
20099.45 121
20100.79 101
20102.13 125
20103.47 127
20104.81 117
20106.15 103
20107.49 109
20108.83 106
20110.17 128
20111.51 104
20112.85 114
20114.19 107
20115.53 122
20116.87 105
20118.21 106
20119.55 88
20120.89 110
20122.23 112
20123.57 108
20124.91 112
20126.25 110
20127.60 110
20128.94 108
20130.28 98
20131.62 105
20132.96 124
20134.30 107
20135.64 118
