# Supplementary material for: MALDI-TOF MS typing enables the classification of brewing yeasts of the genus Saccharomyces to major beer styles
Source: PLoS One. 2017 Aug 9;12(8):e0181694. doi: 10.1371/journal.pone.0181694 (PMC5549903; doi:10.1371/journal.pone.0181694)
Supplement: S16 File — The directory includes 90 raw files and was zipped to “.zip”; the folder has three strains with 30 spectra per strain; S1 Text explains the raw files with an example and Table 1 represents the yeast strains used within the experiment. (ZIP) [file pone.0181694.s019.zip › 46-48/30674-457-OG-WB-WB-YPG-18h-E-E_2015-10-28__0_B9_1.dat]

1999.91 4065
2000.33 3952
2000.75 3821
2001.17 3830
2001.59 3798
2002.02 3714
2002.44 3758
2002.86 3545
2003.28 3567
2003.70 3442
2004.13 3417
2004.55 3438
2004.97 3497
2005.39 3501
2005.81 3533
2006.24 3323
2006.66 3382
2007.08 3598
2007.50 3691
2007.93 3646
2008.35 3763
2008.77 3834
2009.19 3741
2009.62 3833
2010.04 3694
2010.46 3651
2010.88 3660
2011.31 3709
2011.73 3433
2012.15 3425
2012.58 3297
2013.00 3333
2013.42 3326
2013.84 3272
2014.27 3185
2014.69 3132
2015.11 3316
2015.54 3328
2015.96 3139
2016.38 3390
2016.81 3575
2017.23 3665
2017.65 3464
2018.08 3494
2018.50 3677
2018.92 3634
2019.35 3660
2019.77 3635
2020.19 3793
2020.62 3840
2021.04 3615
2021.47 3717
2021.89 3551
2022.31 3471
2022.74 3603
2023.16 3396
2023.59 3606
2024.01 3518
2024.43 3367
2024.86 3440
2025.28 3360
2025.71 3341
2026.13 3349
2026.55 3435
2026.98 3329
2027.40 3419
2027.83 3311
2028.25 3336
2028.68 3237
2029.10 3251
2029.53 3213
2029.95 3158
2030.38 3224
2030.80 3140
2031.23 3371
2031.65 3533
2032.08 3492
2032.50 3608
2032.93 3366
2033.35 3449
2033.78 3480
2034.20 3559
2034.63 3640
2035.05 3555
2035.48 3585
2035.90 3560
2036.33 3434
2036.75 3585
2037.18 3508
2037.60 3418
2038.03 3503
2038.45 3545
2038.88 3595
2039.31 3593
2039.73 3655
2040.16 3647
2040.58 3679
2041.01 3627
2041.43 3443
2041.86 3492
2042.29 3402
2042.71 3340
2043.14 3450
2043.56 3465
2043.99 3309
2044.42 3334
2044.84 3376
2045.27 3287
2045.70 3508
2046.12 3500
2046.55 3591
2046.98 3818
2047.40 3754
2047.83 3663
2048.25 3716
2048.68 3672
2049.11 3627
2049.53 3618
2049.96 3500
2050.39 3636
2050.82 3564
2051.24 3527
2051.67 3436
2052.10 3554
2052.52 3696
2052.95 3536
2053.38 3407
2053.80 3377
2054.23 3417
2054.66 3311
2055.09 3298
2055.51 3323
2055.94 3209
2056.37 3129
2056.80 3451
2057.22 3200
2057.65 3337
2058.08 3346
2058.51 3430
2058.93 3501
2059.36 3357
2059.79 3445
2060.22 3517
2060.65 3627
2061.07 3377
2061.50 3362
2061.93 3513
2062.36 3691
2062.79 3789
2063.21 3732
2063.64 3889
2064.07 3838
2064.50 3988
2064.93 4079
2065.36 4480
2065.78 4738
2066.21 4431
2066.64 4538
2067.07 4395
2067.50 4317
2067.93 3992
2068.36 3925
2068.78 3632
2069.21 3397
2069.64 3577
2070.07 3312
2070.50 3337
2070.93 3276
2071.36 3378
2071.79 3341
2072.22 3271
2072.64 3292
2073.07 3296
2073.50 3375
2073.93 3146
2074.36 3302
2074.79 3294
2075.22 3552
2075.65 3420
2076.08 3418
2076.51 3440
2076.94 3518
2077.37 3532
2077.80 3506
2078.23 3456
2078.66 3616
2079.09 3638
2079.52 3633
2079.95 3548
2080.38 3664
2080.81 3621
2081.24 3609
2081.67 3321
2082.10 3354
2082.53 3554
2082.96 3554
2083.39 3335
2083.82 3134
2084.25 3219
2084.68 3409
2085.11 3326
2085.54 3317
2085.97 3461
2086.40 3568
2086.83 3500
2087.26 3347
2087.69 3374
2088.12 3416
2088.55 3420
2088.99 3321
2089.42 3188
2089.85 3353
2090.28 3364
2090.71 3493
2091.14 3468
2091.57 3282
2092.00 3289
2092.43 3360
2092.86 3379
2093.30 3356
2093.73 3479
2094.16 3483
2094.59 3447
2095.02 3383
2095.45 3281
2095.88 3284
2096.32 3274
2096.75 3136
2097.18 3229
2097.61 3126
2098.04 3173
2098.47 3190
2098.91 3082
2099.34 3072
2099.77 3072
2100.20 3147
2100.63 3103
2101.07 3118
2101.50 2941
2101.93 2886
2102.36 3087
2102.80 3187
2103.23 3039
2103.66 3083
2104.09 3038
2104.52 3094
2104.96 3072
2105.39 3244
2105.82 3369
2106.25 3401
2106.69 3393
2107.12 3440
2107.55 3510
2107.99 3644
2108.42 3635
2108.85 3554
2109.28 3424
2109.72 3399
2110.15 3571
2110.58 3562
2111.02 3536
2111.45 3272
2111.88 3108
2112.32 3151
2112.75 3262
2113.18 3198
2113.62 3111
2114.05 3145
2114.48 3264
2114.92 3246
2115.35 3229
2115.78 3178
2116.22 3014
2116.65 2950
2117.08 2983
2117.52 2999
2117.95 3111
2118.39 2976
2118.82 3136
2119.25 2977
2119.69 3029
2120.12 3006
2120.56 3116
2120.99 3167
2121.42 3282
2121.86 3154
2122.29 3139
2122.73 3224
2123.16 2986
2123.60 3212
2124.03 3284
2124.46 3320
2124.90 3324
2125.33 3370
2125.77 3204
2126.20 3204
2126.64 3128
2127.07 3250
2127.51 3196
2127.94 3179
2128.38 3209
2128.81 3394
2129.25 3566
2129.68 3644
2130.12 3595
2130.55 3508
2130.99 3491
2131.42 3527
2131.86 3481
2132.29 3488
2132.73 3614
2133.16 3493
2133.60 3777
2134.03 3675
2134.47 3598
2134.91 3554
2135.34 3489
2135.78 3513
2136.21 3636
2136.65 3624
2137.08 3460
2137.52 3533
2137.96 3552
2138.39 3588
2138.83 3445
2139.26 3417
2139.70 3260
2140.14 3203
2140.57 3184
2141.01 3224
2141.44 3143
2141.88 3089
2142.32 3081
2142.75 3228
2143.19 2970
2143.63 3078
2144.06 3068
2144.50 3140
2144.94 3023
2145.37 3127
2145.81 3321
2146.25 3360
2146.68 3258
2147.12 3295
2147.56 3505
2147.99 3452
2148.43 3833
2148.87 3822
2149.30 4075
2149.74 4178
2150.18 4234
2150.61 4464
2151.05 4103
2151.49 3991
2151.93 3894
2152.36 3873
2152.80 3637
2153.24 3858
2153.68 3734
2154.11 3675
2154.55 3548
2154.99 3599
2155.43 3414
2155.86 3420
2156.30 3266
2156.74 3161
2157.18 3346
2157.62 3410
2158.05 3306
2158.49 3232
2158.93 3353
2159.37 3481
2159.81 3358
2160.24 3421
2160.68 3411
2161.12 3482
2161.56 3543
2162.00 3392
2162.43 3596
2162.87 3568
2163.31 3506
2163.75 3327
2164.19 3417
2164.63 3496
2165.07 3275
2165.50 3185
2165.94 3199
2166.38 3291
2166.82 3019
2167.26 3171
2167.70 3253
2168.14 3183
2168.58 3382
2169.02 3330
2169.45 3238
2169.89 3384
2170.33 3416
2170.77 3425
2171.21 3424
2171.65 3645
2172.09 3709
2172.53 3633
2172.97 3960
2173.41 4084
2173.85 4070
2174.29 4116
2174.73 4399
2175.17 4656
2175.61 4884
2176.05 4860
2176.49 4497
2176.93 4625
2177.37 4408
2177.81 4105
2178.25 4283
2178.69 4109
2179.13 3959
2179.57 3661
2180.01 3667
2180.45 3689
2180.89 3624
2181.33 3639
2181.77 3452
2182.21 3368
2182.65 3369
2183.09 3389
2183.53 3472
2183.97 3097
2184.41 3133
2184.85 3201
2185.29 3264
2185.73 3373
2186.17 3215
2186.61 3297
2187.05 3407
2187.49 3383
2187.94 3361
2188.38 3334
2188.82 3556
2189.26 3489
2189.70 3662
2190.14 3512
2190.58 3488
2191.02 3460
2191.46 3673
2191.91 3554
2192.35 3451
2192.79 3563
2193.23 3556
2193.67 3603
2194.11 3791
2194.55 4083
2195.00 3880
2195.44 3719
2195.88 3932
2196.32 3975
2196.76 3840
2197.21 3809
2197.65 3956
2198.09 3766
2198.53 3640
2198.97 3749
2199.42 3704
2199.86 3616
2200.30 3600
2200.74 3633
2201.18 3629
2201.63 3672
2202.07 3447
2202.51 3482
2202.95 3556
2203.40 3589
2203.84 3558
2204.28 3674
2204.72 3542
2205.17 3610
2205.61 3810
2206.05 3713
2206.49 3574
2206.94 3682
2207.38 3723
2207.82 3776
2208.27 3802
2208.71 3851
2209.15 3631
2209.60 3483
2210.04 3588
2210.48 3500
2210.92 3585
2211.37 3604
2211.81 3388
2212.25 3388
2212.70 3605
2213.14 3700
2213.59 3847
2214.03 3714
2214.47 3517
2214.92 3700
2215.36 3945
2215.80 3951
2216.25 3931
2216.69 3817
2217.14 3648
2217.58 3616
2218.02 3683
2218.47 3472
2218.91 3655
2219.36 3501
2219.80 3528
2220.24 3562
2220.69 3467
2221.13 3712
2221.58 3527
2222.02 3515
2222.46 3548
2222.91 3625
2223.35 3621
2223.80 3725
2224.24 3471
2224.69 3660
2225.13 3573
2225.58 3515
2226.02 3508
2226.47 3657
2226.91 3599
2227.36 3517
2227.80 3741
2228.25 3768
2228.69 3716
2229.14 3597
2229.58 3765
2230.03 3736
2230.47 3681
2230.92 3554
2231.36 3821
2231.81 4047
2232.25 4062
2232.70 3972
2233.14 4022
2233.59 4263
2234.03 4284
2234.48 4080
2234.93 3968
2235.37 3890
2235.82 4025
2236.26 3837
2236.71 3797
2237.16 3934
2237.60 3902
2238.05 3847
2238.49 3761
2238.94 3569
2239.39 3526
2239.83 3534
2240.28 3455
2240.72 3458
2241.17 3256
2241.62 3259
2242.06 3222
2242.51 3074
2242.96 3252
2243.40 2966
2243.85 3124
2244.30 3240
2244.74 2957
2245.19 3204
2245.64 2902
2246.08 2864
2246.53 3084
2246.98 3338
2247.42 3131
2247.87 3108
2248.32 3120
2248.76 2989
2249.21 2941
2249.66 3004
2250.10 3153
2250.55 3134
2251.00 2964
2251.45 3144
2251.89 3242
2252.34 3218
2252.79 3385
2253.24 3507
2253.68 3416
2254.13 3357
2254.58 3230
2255.03 3133
2255.47 2978
2255.92 3000
2256.37 3077
2256.82 3095
2257.27 3197
2257.71 3099
2258.16 2896
2258.61 3054
2259.06 3119
2259.51 3088
2259.95 3217
2260.40 3152
2260.85 3308
2261.30 3420
2261.75 3332
2262.19 3286
2262.64 3351
2263.09 3285
2263.54 3434
2263.99 3454
2264.44 3477
2264.89 3305
2265.33 3221
2265.78 3379
2266.23 3402
2266.68 3206
2267.13 3430
2267.58 3511
2268.03 3496
2268.48 3354
2268.93 3569
2269.37 3747
2269.82 3603
2270.27 3800
2270.72 3741
2271.17 3872
2271.62 3759
2272.07 3682
2272.52 3710
2272.97 3838
2273.42 3832
2273.87 3638
2274.32 3590
2274.77 3548
2275.22 3610
2275.67 3376
2276.12 3276
2276.57 3147
2277.02 3316
2277.47 3191
2277.92 3300
2278.37 3367
2278.82 3301
2279.27 3128
2279.72 3215
2280.17 3266
2280.62 3427
2281.07 3272
2281.52 3116
2281.97 3083
2282.42 2992
2282.87 3147
2283.32 3179
2283.77 3087
2284.22 3254
2284.67 2972
2285.12 3076
2285.57 3083
2286.02 3188
2286.47 3277
2286.92 3339
2287.37 3357
2287.82 3599
2288.28 3730
2288.73 3975
2289.18 4318
2289.63 4859
2290.08 5113
2290.53 5428
2290.98 5963
2291.43 5963
2291.88 5932
2292.34 5939
2292.79 5694
2293.24 5375
2293.69 5114
2294.14 4946
2294.59 4801
2295.05 4454
2295.50 4191
2295.95 4074
2296.40 3982
2296.85 3499
2297.30 3674
2297.76 3472
2298.21 3395
2298.66 3383
2299.11 3167
2299.56 3250
2300.02 3241
2300.47 3233
2300.92 3230
2301.37 3217
2301.82 3087
2302.28 3208
2302.73 3088
2303.18 2967
2303.63 3147
2304.09 2939
2304.54 3049
2304.99 3200
2305.44 3210
2305.90 3361
2306.35 3253
2306.80 3342
2307.26 3265
2307.71 3577
2308.16 3675
2308.61 3739
2309.07 3893
2309.52 3939
2309.97 4110
2310.43 3978
2310.88 3929
2311.33 4183
2311.79 3945
2312.24 3792
2312.69 3932
2313.15 3725
2313.60 3698
2314.05 3533
2314.51 3389
2314.96 3480
2315.41 3424
2315.87 3314
2316.32 3429
2316.77 3293
2317.23 3363
2317.68 3407
2318.14 3393
2318.59 3415
2319.04 3527
2319.50 3673
2319.95 3700
2320.41 3504
2320.86 3715
2321.31 3519
2321.77 3570
2322.22 3634
2322.68 3637
2323.13 3800
2323.59 3781
2324.04 3734
2324.50 4000
2324.95 4293
2325.40 4293
2325.86 4149
2326.31 4023
2326.77 4051
2327.22 4113
2327.68 4043
2328.13 3860
2328.59 3694
2329.04 3728
2329.50 3803
2329.95 3466
2330.41 3373
2330.86 3392
2331.32 3206
2331.77 3165
2332.23 3291
2332.68 3359
2333.14 3363
2333.59 3386
2334.05 3270
2334.51 3258
2334.96 3111
2335.42 3371
2335.87 3298
2336.33 3189
2336.78 3232
2337.24 3337
2337.70 3374
2338.15 3256
2338.61 3238
2339.06 3334
2339.52 3214
2339.97 3164
2340.43 3423
2340.89 3400
2341.34 3526
2341.80 3308
2342.26 3193
2342.71 3273
2343.17 3270
2343.62 3322
2344.08 3509
2344.54 3341
2344.99 3337
2345.45 3458
2345.91 3409
2346.36 3622
2346.82 3567
2347.28 3554
2347.73 3592
2348.19 3565
2348.65 3544
2349.10 3383
2349.56 3365
2350.02 3224
2350.48 3270
2350.93 3347
2351.39 3329
2351.85 3261
2352.30 3218
2352.76 3117
2353.22 3185
2353.68 3160
2354.13 3187
2354.59 3048
2355.05 3240
2355.51 3130
2355.96 3155
2356.42 3270
2356.88 3120
2357.34 3268
2357.79 3280
2358.25 3262
2358.71 3289
2359.17 3385
2359.63 3497
2360.08 3350
2360.54 3201
2361.00 3241
2361.46 3205
2361.92 3214
2362.37 3217
2362.83 3290
2363.29 3228
2363.75 3300
2364.21 3269
2364.67 3368
2365.12 3240
2365.58 3396
2366.04 3427
2366.50 3349
2366.96 3314
2367.42 3282
2367.88 3217
2368.33 3352
2368.79 3432
2369.25 3359
2369.71 3302
2370.17 3226
2370.63 3319
2371.09 3374
2371.55 3194
2372.01 3260
2372.47 3362
2372.92 3331
2373.38 3442
2373.84 3399
2374.30 3380
2374.76 3489
2375.22 3512
2375.68 3615
2376.14 3739
2376.60 3648
2377.06 3605
2377.52 3695
2377.98 3754
2378.44 3697
2378.90 3576
2379.36 3706
2379.82 3330
2380.28 3321
2380.74 3383
2381.20 3347
2381.66 3256
2382.12 3175
2382.58 3101
2383.04 3353
2383.50 3233
2383.96 3102
2384.42 3218
2384.88 3138
2385.34 3193
2385.80 3237
2386.26 2944
2386.72 3114
2387.18 3103
2387.64 3149
2388.10 3134
2388.56 3279
2389.03 3576
2389.49 3411
2389.95 3371
2390.41 3481
2390.87 3418
2391.33 3656
2391.79 3664
2392.25 3379
2392.71 3343
2393.17 3424
2393.64 3469
2394.10 3576
2394.56 3228
2395.02 3271
2395.48 3203
2395.94 3168
2396.40 3126
2396.87 3187
2397.33 3037
2397.79 3048
2398.25 3031
2398.71 3212
2399.17 3106
2399.64 3071
2400.10 3439
2400.56 3188
2401.02 3149
2401.48 3065
2401.95 3074
2402.41 3195
2402.87 3209
2403.33 3039
2403.79 3052
2404.26 3087
2404.72 3024
2405.18 3111
2405.64 3001
2406.11 2890
2406.57 2954
2407.03 2994
2407.49 3002
2407.96 3001
2408.42 3076
2408.88 3231
2409.34 3118
2409.81 3018
2410.27 2839
2410.73 3047
2411.20 2932
2411.66 3080
2412.12 2793
2412.58 2927
2413.05 3103
2413.51 2908
2413.97 2912
2414.44 2966
2414.90 3052
2415.36 3130
2415.83 3151
2416.29 3230
2416.75 3342
2417.22 3265
2417.68 3190
2418.14 3254
2418.61 3263
2419.07 3338
2419.54 3138
2420.00 3206
2420.46 3289
2420.93 3247
2421.39 3154
2421.85 3033
2422.32 2964
2422.78 3147
2423.25 3270
2423.71 3284
2424.17 3332
2424.64 3330
2425.10 3239
2425.57 3190
2426.03 3236
2426.50 3130
2426.96 3303
2427.42 3268
2427.89 3266
2428.35 3312
2428.82 2995
2429.28 3143
2429.75 3089
2430.21 3242
2430.68 3129
2431.14 3283
2431.61 3124
2432.07 3157
2432.54 3199
2433.00 2950
2433.47 3107
2433.93 3251
2434.40 3243
2434.86 3188
2435.33 3129
2435.79 3288
2436.26 3416
2436.72 3164
2437.19 3212
2437.65 3313
2438.12 3261
2438.59 3365
2439.05 3375
2439.52 3541
2439.98 3624
2440.45 3683
2440.91 3759
2441.38 3796
2441.85 3888
2442.31 3634
2442.78 3671
2443.24 3707
2443.71 3514
2444.18 3516
2444.64 3462
2445.11 3335
2445.57 3176
2446.04 3159
2446.51 3211
2446.97 3214
2447.44 3222
2447.91 2943
2448.37 3092
2448.84 3193
2449.31 2977
2449.77 2993
2450.24 3043
2450.71 2869
2451.17 3136
2451.64 3101
2452.11 3176
2452.57 3051
2453.04 3122
2453.51 3152
2453.97 3144
2454.44 3093
2454.91 3075
2455.37 3033
2455.84 2933
2456.31 3063
2456.78 2993
2457.24 2898
2457.71 2921
2458.18 2958
2458.65 2948
2459.11 2968
2459.58 2943
2460.05 2801
2460.52 2825
2460.98 2926
2461.45 2908
2461.92 2860
2462.39 2966
2462.85 3025
2463.32 3007
2463.79 2884
2464.26 2823
2464.73 2815
2465.19 2957
2465.66 3107
2466.13 3112
2466.60 3159
2467.07 3050
2467.54 3029
2468.00 3025
2468.47 3122
2468.94 3174
2469.41 2902
2469.88 2783
2470.35 2888
2470.82 2987
2471.28 2823
2471.75 2918
2472.22 2892
2472.69 2891
2473.16 2930
2473.63 2888
2474.10 2922
2474.57 2951
2475.03 2935
2475.50 2942
2475.97 2926
2476.44 2981
2476.91 3010
2477.38 2968
2477.85 2853
2478.32 2811
2478.79 2940
2479.26 2890
2479.73 2926
2480.20 3047
2480.67 2936
2481.14 2895
2481.61 2966
2482.08 2888
2482.54 2780
2483.01 2741
2483.48 2759
2483.95 2826
2484.42 2707
2484.89 3144
2485.36 3058
2485.83 3072
2486.30 3376
2486.77 3286
2487.24 3345
2487.71 3293
2488.18 3318
2488.66 3385
2489.13 3319
2489.60 3338
2490.07 3402
2490.54 3378
2491.01 3334
2491.48 3503
2491.95 3243
2492.42 3119
2492.89 3111
2493.36 3217
2493.83 3119
2494.30 3197
2494.77 3128
2495.24 3153
2495.72 3137
2496.19 3027
2496.66 3026
2497.13 2845
2497.60 3032
2498.07 2994
2498.54 2947
2499.01 3097
2499.48 2976
2499.96 2983
2500.43 2936
2500.90 2909
2501.37 2870
2501.84 2949
2502.31 2984
2502.78 3131
2503.26 3150
2503.73 3182
2504.20 3141
2504.67 3133
2505.14 3061
2505.62 3045
2506.09 3183
2506.56 3127
2507.03 3098
2507.50 2931
2507.98 2897
2508.45 3148
2508.92 3362
2509.39 3354
2509.86 3175
2510.34 3338
2510.81 3349
2511.28 3397
2511.75 3663
2512.23 3749
2512.70 3740
2513.17 3817
2513.64 3859
2514.12 3627
2514.59 3657
2515.06 3542
2515.54 3310
2516.01 3433
2516.48 3370
2516.95 3545
2517.43 3363
2517.90 3295
2518.37 3466
2518.85 3401
2519.32 3223
2519.79 3168
2520.27 3142
2520.74 2985
2521.21 3114
2521.69 3134
2522.16 2998
2522.63 3070
2523.11 2802
2523.58 2973
2524.05 2869
2524.53 3011
2525.00 2980
2525.48 2923
2525.95 3058
2526.42 2805
2526.90 2698
2527.37 2872
2527.85 3130
2528.32 3310
2528.79 3088
2529.27 3184
2529.74 3132
2530.22 3169
2530.69 3165
2531.16 3082
2531.64 3138
2532.11 3118
2532.59 3155
2533.06 3179
2533.54 3272
2534.01 3123
2534.49 3200
2534.96 3160
2535.44 3211
2535.91 3125
2536.38 3083
2536.86 3223
2537.33 3252
2537.81 3121
2538.28 3030
2538.76 3122
2539.23 3156
2539.71 3164
2540.18 3327
2540.66 3339
2541.13 3167
2541.61 3220
2542.09 3208
2542.56 2985
2543.04 3023
2543.51 3248
2543.99 3169
2544.46 3088
2544.94 3106
2545.41 3262
2545.89 3254
2546.37 3223
2546.84 3307
2547.32 3340
2547.79 3376
2548.27 3398
2548.74 3552
2549.22 3606
2549.70 3679
2550.17 3810
2550.65 3750
2551.13 3739
2551.60 3721
2552.08 3553
2552.55 3557
2553.03 3498
2553.51 3566
2553.98 3588
2554.46 3383
2554.94 3393
2555.41 3395
2555.89 3391
2556.37 3259
2556.84 3489
2557.32 3287
2557.80 3285
2558.27 3138
2558.75 3339
2559.23 3215
2559.70 3080
2560.18 3018
2560.66 3049
2561.14 2994
2561.61 2965
2562.09 3093
2562.57 2896
2563.04 2866
2563.52 2993
2564.00 2926
2564.48 2996
2564.95 2803
2565.43 2699
2565.91 2794
2566.39 2768
2566.86 2866
2567.34 2893
2567.82 2854
2568.30 2741
2568.77 2743
2569.25 2905
2569.73 2760
2570.21 2729
2570.69 2812
2571.16 2903
2571.64 2888
2572.12 2719
2572.60 2851
2573.08 2864
2573.56 2937
2574.03 2887
2574.51 2924
2574.99 2807
2575.47 2847
2575.95 2927
2576.43 2858
2576.90 2835
2577.38 2973
2577.86 3054
2578.34 3059
2578.82 2906
2579.30 2881
2579.78 2798
2580.26 2899
2580.73 2850
2581.21 3088
2581.69 2943
2582.17 2919
2582.65 2886
2583.13 2860
2583.61 3008
2584.09 2973
2584.57 2861
2585.05 2615
2585.53 2807
2586.01 2898
2586.49 2781
2586.97 2968
2587.44 2952
2587.92 3034
2588.40 2916
2588.88 2885
2589.36 3073
2589.84 3061
2590.32 3181
2590.80 3345
2591.28 3352
2591.76 3278
2592.24 3302
2592.72 3238
2593.20 3300
2593.68 3146
2594.16 3332
2594.64 3425
2595.12 3199
2595.60 3048
2596.08 2926
2596.56 3006
2597.05 3044
2597.53 3171
2598.01 2871
2598.49 2755
2598.97 2949
2599.45 2866
2599.93 2911
2600.41 2869
2600.89 2663
2601.37 2625
2601.85 2718
2602.33 2862
2602.81 2923
2603.29 2898
2603.78 2977
2604.26 3106
2604.74 3152
2605.22 3162
2605.70 3096
2606.18 3110
2606.66 3190
2607.14 3088
2607.63 3047
2608.11 3240
2608.59 3022
2609.07 3120
2609.55 3154
2610.03 3048
2610.52 2878
2611.00 2733
2611.48 2887
2611.96 2896
2612.44 2850
2612.92 2776
2613.41 2715
2613.89 2898
2614.37 2881
2614.85 2931
2615.34 2844
2615.82 2904
2616.30 2881
2616.78 3002
2617.26 3198
2617.75 3170
2618.23 2985
2618.71 3311
2619.19 3178
2619.68 3246
2620.16 3179
2620.64 3153
2621.12 3250
2621.61 3081
2622.09 3092
2622.57 3176
2623.06 3015
2623.54 2903
2624.02 3011
2624.50 2871
2624.99 2854
2625.47 2909
2625.95 2934
2626.44 2907
2626.92 2910
2627.40 2902
2627.89 3137
2628.37 3126
2628.85 3119
2629.34 3124
2629.82 3049
2630.30 3017
2630.79 3181
2631.27 3156
2631.75 3123
2632.24 3087
2632.72 3227
2633.21 3152
2633.69 3184
2634.17 3301
2634.66 3032
2635.14 2942
2635.62 3056
2636.11 2960
2636.59 2878
2637.08 2939
2637.56 2975
2638.05 3092
2638.53 3105
2639.01 3135
2639.50 2984
2639.98 3034
2640.47 2910
2640.95 2724
2641.44 2999
2641.92 3012
2642.41 2963
2642.89 2945
2643.38 3079
2643.86 2978
2644.34 2949
2644.83 2724
2645.31 2791
2645.80 2925
2646.28 3039
2646.77 2928
2647.25 2823
2647.74 2801
2648.22 2959
2648.71 3040
2649.20 2910
2649.68 2830
2650.17 2696
2650.65 2892
2651.14 2858
2651.62 2759
2652.11 2737
2652.59 2964
2653.08 2933
2653.56 2926
2654.05 2894
2654.54 2906
2655.02 2963
2655.51 3090
2655.99 3105
2656.48 3054
2656.97 3288
2657.45 3288
2657.94 3126
2658.42 3023
2658.91 3113
2659.40 3025
2659.88 2907
2660.37 2918
2660.85 2841
2661.34 2758
2661.83 2718
2662.31 2806
2662.80 2756
2663.29 2649
2663.77 2514
2664.26 2582
2664.75 2751
2665.23 2889
2665.72 2986
2666.21 2864
2666.69 2842
2667.18 2956
2667.67 2989
2668.15 2720
2668.64 2762
2669.13 2894
2669.62 2895
2670.10 2904
2670.59 2827
2671.08 2860
2671.56 3068
2672.05 3015
2672.54 3071
2673.03 3189
2673.51 3163
2674.00 3251
2674.49 3387
2674.98 3541
2675.46 3486
2675.95 3367
2676.44 3469
2676.93 3652
2677.42 3624
2677.90 3207
2678.39 3351
2678.88 3346
2679.37 3242
2679.86 3330
2680.34 3217
2680.83 3257
2681.32 3203
2681.81 3053
2682.30 3149
2682.79 2966
2683.27 3073
2683.76 3119
2684.25 2975
2684.74 2955
2685.23 2922
2685.72 2956
2686.20 2849
2686.69 2776
2687.18 2951
2687.67 2860
2688.16 2897
2688.65 2759
2689.14 2821
2689.63 2795
2690.12 2547
2690.60 2513
2691.09 2609
2691.58 2827
2692.07 2610
2692.56 2849
2693.05 2851
2693.54 2773
2694.03 2805
2694.52 2848
2695.01 2831
2695.50 2904
2695.99 2655
2696.48 2659
2696.97 2599
2697.46 2811
2697.95 2730
2698.43 2878
2698.92 3077
2699.41 2853
2699.90 2798
2700.39 2946
2700.88 3066
2701.37 2918
2701.86 2993
2702.35 2958
2702.84 3056
2703.33 3058
2703.83 2957
2704.32 3207
2704.81 3322
2705.30 3213
2705.79 3151
2706.28 3230
2706.77 3306
2707.26 3076
2707.75 2978
2708.24 2949
2708.73 2838
2709.22 2846
2709.71 2774
2710.20 2634
2710.69 2713
2711.18 2573
2711.68 2600
2712.17 2918
2712.66 2724
2713.15 2641
2713.64 2923
2714.13 3024
2714.62 2826
2715.11 2761
2715.60 2935
2716.10 2893
2716.59 2695
2717.08 2779
2717.57 2843
2718.06 2761
2718.55 2766
2719.04 2801
2719.54 2808
2720.03 2975
2720.52 3037
2721.01 2959
2721.50 3049
2722.00 2916
2722.49 3127
2722.98 3158
2723.47 3132
2723.96 3126
2724.46 3073
2724.95 3221
2725.44 3152
2725.93 2999
2726.42 2993
2726.92 2968
2727.41 2640
2727.90 2559
2728.39 2758
2728.89 2908
2729.38 2816
2729.87 2948
2730.36 2793
2730.86 2810
2731.35 2824
2731.84 2902
2732.34 2873
2732.83 2787
2733.32 2969
2733.81 3160
2734.31 2993
2734.80 3016
2735.29 3172
2735.79 3116
2736.28 3109
2736.77 3197
2737.27 2975
2737.76 3106
2738.25 3148
2738.75 3037
2739.24 3195
2739.73 3158
2740.23 3124
2740.72 2919
2741.21 2964
2741.71 2879
2742.20 2871
2742.69 2765
2743.19 2713
2743.68 2718
2744.18 2706
2744.67 2725
2745.16 2792
2745.66 2698
2746.15 2970
2746.65 2856
2747.14 2699
2747.63 2821
2748.13 2837
2748.62 3027
2749.12 2944
2749.61 2843
2750.11 2937
2750.60 2852
2751.10 2916
2751.59 2919
2752.08 2904
2752.58 2827
2753.07 2981
2753.57 2986
2754.06 2973
2754.56 2761
2755.05 2856
2755.55 2958
2756.04 3113
2756.54 2960
2757.03 2869
2757.53 2945
2758.02 2878
2758.52 2853
2759.01 2907
2759.51 2838
2760.00 3041
2760.50 2815
2760.99 2865
2761.49 2988
2761.99 2923
2762.48 2802
2762.98 2819
2763.47 2881
2763.97 2954
2764.46 2870
2764.96 2789
2765.46 2861
2765.95 2792
2766.45 2887
2766.94 3040
2767.44 2786
2767.94 2667
2768.43 2687
2768.93 2819
2769.42 2893
2769.92 2912
2770.42 2977
2770.91 2799
2771.41 2762
2771.90 2927
2772.40 3136
2772.90 2986
2773.39 3098
2773.89 3167
2774.39 3121
2774.88 3225
2775.38 3251
2775.88 3310
2776.37 3333
2776.87 3465
2777.37 3434
2777.86 3367
2778.36 3459
2778.86 3382
2779.36 3446
2779.85 3318
2780.35 3333
2780.85 3328
2781.34 3121
2781.84 2884
2782.34 2793
2782.84 2936
2783.33 2900
2783.83 2884
2784.33 2716
2784.83 2758
2785.32 2871
2785.82 3013
2786.32 2895
2786.82 2854
2787.31 2757
2787.81 2782
2788.31 2803
2788.81 2744
2789.31 2725
2789.80 2782
2790.30 2860
2790.80 2748
2791.30 2458
2791.80 2405
2792.29 2608
2792.79 2641
2793.29 2673
2793.79 2573
2794.29 2623
2794.79 2790
2795.28 3045
2795.78 2854
2796.28 2926
2796.78 3037
2797.28 3112
2797.78 2949
2798.28 3033
2798.78 3091
2799.27 2988
2799.77 2863
2800.27 2935
2800.77 2902
2801.27 2678
2801.77 2665
2802.27 2732
2802.77 2950
2803.27 2877
2803.77 2720
2804.27 2756
2804.76 2690
2805.26 2982
2805.76 2926
2806.26 2854
2806.76 2979
2807.26 3008
2807.76 3100
2808.26 3053
2808.76 3312
2809.26 3266
2809.76 3177
2810.26 3068
2810.76 2873
2811.26 2873
2811.76 2765
2812.26 2865
2812.76 2827
2813.26 2846
2813.76 2855
2814.26 2749
2814.76 2704
2815.26 3023
2815.76 3038
2816.26 2934
2816.76 2824
2817.26 2757
2817.76 2809
2818.26 2724
2818.76 2886
2819.26 2942
2819.76 2950
2820.27 2830
2820.77 3025
2821.27 3075
2821.77 3148
2822.27 3058
2822.77 2906
2823.27 2928
2823.77 2943
2824.27 2780
2824.77 2840
2825.27 2897
2825.78 2842
2826.28 2784
2826.78 2765
2827.28 2805
2827.78 2723
2828.28 2730
2828.78 2698
2829.29 2603
2829.79 2703
2830.29 2625
2830.79 2663
2831.29 2641
2831.79 2617
2832.30 2597
2832.80 2591
2833.30 2590
2833.80 2689
2834.30 2690
2834.80 2668
2835.31 2709
2835.81 2807
2836.31 2772
2836.81 2778
2837.32 2996
2837.82 2890
2838.32 2830
2838.82 2898
2839.32 2935
2839.83 2921
2840.33 2862
2840.83 2943
2841.33 2974
2841.84 3010
2842.34 2934
2842.84 2892
2843.35 2881
2843.85 2883
2844.35 2961
2844.85 2983
2845.36 2751
2845.86 2823
2846.36 2830
2846.87 2907
2847.37 3023
2847.87 3113
2848.38 3198
2848.88 3127
2849.38 3159
2849.89 3184
2850.39 3154
2850.89 3101
2851.40 3146
2851.90 2882
2852.40 2926
2852.91 2998
2853.41 2964
2853.91 2774
2854.42 2760
2854.92 2784
2855.42 2872
2855.93 2834
2856.43 2665
2856.94 2791
2857.44 2881
2857.94 2760
2858.45 2733
2858.95 2791
2859.46 2759
2859.96 2765
2860.47 2700
2860.97 2784
2861.47 2592
2861.98 2549
2862.48 2609
2862.99 2698
2863.49 2489
2864.00 2454
2864.50 2520
2865.01 2494
2865.51 2505
2866.02 2485
2866.52 2601
2867.02 2735
2867.53 2808
2868.03 2929
2868.54 2820
2869.04 2729
2869.55 2945
2870.05 2812
2870.56 2819
2871.07 2810
2871.57 2776
2872.08 2814
2872.58 3008
2873.09 3122
2873.59 3048
2874.10 3077
2874.60 3084
2875.11 2982
2875.61 2994
2876.12 2963
2876.63 2934
2877.13 2904
2877.64 2928
2878.14 2927
2878.65 2966
2879.15 3023
2879.66 2886
2880.17 2808
2880.67 2739
2881.18 2852
2881.68 2924
2882.19 3026
2882.70 2880
2883.20 2882
2883.71 3032
2884.22 3088
2884.72 3138
2885.23 3029
2885.74 3039
2886.24 3013
2886.75 3141
2887.25 3325
2887.76 3210
2888.27 3321
2888.77 3424
2889.28 3328
2889.79 3249
2890.30 3143
2890.80 3146
2891.31 3190
2891.82 3138
2892.32 3239
2892.83 3222
2893.34 3058
2893.84 3157
2894.35 3419
2894.86 3426
2895.37 3539
2895.87 3724
2896.38 3698
2896.89 3634
2897.40 3607
2897.90 3628
2898.41 3618
2898.92 3262
2899.43 3216
2899.93 3300
2900.44 3407
2900.95 3444
2901.46 3344
2901.97 3360
2902.47 3322
2902.98 3231
2903.49 3382
2904.00 3491
2904.51 3531
2905.01 3855
2905.52 3910
2906.03 3897
2906.54 3867
2907.05 3749
2907.56 3910
2908.06 3824
2908.57 3672
2909.08 3530
2909.59 3417
2910.10 3374
2910.61 3207
2911.12 3184
2911.62 3032
2912.13 2972
2912.64 2882
2913.15 2966
2913.66 2908
2914.17 2828
2914.68 3030
2915.19 3114
2915.70 2979
2916.21 2846
2916.71 2981
2917.22 2988
2917.73 3119
2918.24 3016
2918.75 2942
2919.26 3038
2919.77 3071
2920.28 2979
2920.79 2985
2921.30 2800
2921.81 3121
2922.32 2994
2922.83 2807
2923.34 2894
2923.85 3152
2924.36 2934
2924.87 3199
2925.38 3213
2925.89 3160
2926.40 3138
2926.91 3184
2927.42 3346
2927.93 3120
2928.44 3059
2928.95 2922
2929.46 2823
2929.97 2881
2930.48 2791
2930.99 2820
2931.50 2790
2932.01 3068
2932.52 2899
2933.03 2880
2933.54 2998
2934.05 2875
2934.56 2810
2935.08 2922
2935.59 2894
2936.10 3107
2936.61 3098
2937.12 3180
2937.63 3288
2938.14 3122
2938.65 3154
2939.16 2946
2939.67 3168
2940.19 3142
2940.70 3097
2941.21 3150
2941.72 2974
2942.23 3202
2942.74 3097
2943.25 3096
2943.77 3186
2944.28 3158
2944.79 3141
2945.30 3163
2945.81 3422
2946.32 3293
2946.84 3378
2947.35 3301
2947.86 3172
2948.37 3205
2948.88 3107
2949.40 3127
2949.91 2938
2950.42 2990
2950.93 2897
2951.44 2744
2951.96 2845
2952.47 2856
2952.98 2738
2953.49 2814
2954.01 2810
2954.52 2789
2955.03 2788
2955.54 2959
2956.06 2823
2956.57 2901
2957.08 2763
2957.60 2659
2958.11 2759
2958.62 2788
2959.13 2717
2959.65 2761
2960.16 2672
2960.67 2869
2961.19 2902
2961.70 2815
2962.21 2879
2962.73 2880
2963.24 3109
2963.75 3032
2964.27 2878
2964.78 2907
2965.29 3017
2965.81 3024
2966.32 3078
2966.83 2952
2967.35 2860
2967.86 2893
2968.37 2937
2968.89 2929
2969.40 2958
2969.91 2974
2970.43 2828
2970.94 2853
2971.46 2873
2971.97 2942
2972.48 2897
2973.00 2951
2973.51 2994
2974.03 3101
2974.54 2869
2975.06 2967
2975.57 3085
2976.08 3154
2976.60 3092
2977.11 3084
2977.63 3213
2978.14 2994
2978.66 2886
2979.17 3091
2979.69 3053
2980.20 3129
2980.72 3142
2981.23 2997
2981.75 3119
2982.26 3144
2982.78 3170
2983.29 3154
2983.81 3192
2984.32 3439
2984.84 3452
2985.35 3457
2985.87 3731
2986.38 3791
2986.90 3668
2987.41 3807
2987.93 3710
2988.44 3612
2988.96 3792
2989.47 3832
2989.99 3751
2990.50 3835
2991.02 3776
2991.54 3677
2992.05 3690
2992.57 3623
2993.08 3606
2993.60 3619
2994.12 3623
2994.63 3757
2995.15 3735
2995.66 3900
2996.18 4049
2996.70 4050
2997.21 4200
2997.73 4179
2998.24 4347
2998.76 4442
2999.28 4627
2999.79 4547
3000.31 4766
3000.83 4710
3001.34 4934
3001.86 5130
3002.38 5480
3002.89 6299
3003.41 7161
3003.93 8003
3004.44 9091
3004.96 10051
3005.48 10858
3005.99 11122
3006.51 11207
3007.03 11245
3007.54 10897
3008.06 10116
3008.58 9023
3009.10 7470
3009.61 6555
3010.13 5744
3010.65 4770
3011.17 4698
3011.68 4460
3012.20 4131
3012.72 4244
3013.24 4016
3013.75 3886
3014.27 3882
3014.79 3813
3015.31 3991
3015.82 3932
3016.34 3843
3016.86 3783
3017.38 4064
3017.90 4150
3018.41 3888
3018.93 3817
3019.45 3847
3019.97 3875
3020.49 3694
3021.00 3934
3021.52 3819
3022.04 3787
3022.56 3541
3023.08 3664
3023.60 3748
3024.11 3799
3024.63 3701
3025.15 3796
3025.67 3868
3026.19 3713
3026.71 3740
3027.23 3590
3027.75 3552
3028.26 3419
3028.78 3506
3029.30 3399
3029.82 3325
3030.34 3300
3030.86 3214
3031.38 3268
3031.90 3131
3032.42 3347
3032.94 3402
3033.46 3301
3033.97 3544
3034.49 3466
3035.01 3540
3035.53 3705
3036.05 3906
3036.57 3999
3037.09 4000
3037.61 4176
3038.13 4126
3038.65 3938
3039.17 3905
3039.69 3752
3040.21 3548
3040.73 3455
3041.25 3522
3041.77 3327
3042.29 3283
3042.81 3371
3043.33 3060
3043.85 3180
3044.37 3257
3044.89 3342
3045.41 3013
3045.93 3022
3046.45 3354
3046.97 3211
3047.49 3225
3048.01 3270
3048.53 3082
3049.06 3113
3049.58 3127
3050.10 3203
3050.62 2976
3051.14 2864
3051.66 3045
3052.18 2995
3052.70 3050
3053.22 3063
3053.74 2993
3054.26 2862
3054.79 2849
3055.31 2942
3055.83 2992
3056.35 3154
3056.87 3166
3057.39 3120
3057.91 3074
3058.43 3037
3058.96 2978
3059.48 2894
3060.00 3054
3060.52 2988
3061.04 2902
3061.56 2948
3062.09 3079
3062.61 2909
3063.13 2903
3063.65 3004
3064.17 2975
3064.70 3094
3065.22 3026
3065.74 3088
3066.26 3222
3066.78 3189
3067.31 3486
3067.83 3189
3068.35 3249
3068.87 3177
3069.40 3263
3069.92 3222
3070.44 3088
3070.96 3026
3071.49 3236
3072.01 3219
3072.53 3150
3073.05 3154
3073.58 3149
3074.10 3121
3074.62 3182
3075.14 3118
3075.67 3297
3076.19 3344
3076.71 3383
3077.24 3573
3077.76 3931
3078.28 3908
3078.81 3935
3079.33 4075
3079.85 4132
3080.38 4240
3080.90 4088
3081.42 4230
3081.95 4389
3082.47 4483
3082.99 4521
3083.52 4390
3084.04 4189
3084.56 4168
3085.09 3984
3085.61 3868
3086.13 4112
3086.66 3826
3087.18 3886
3087.71 3809
3088.23 3525
3088.75 3619
3089.28 3723
3089.80 3639
3090.33 3671
3090.85 3611
3091.38 3583
3091.90 3706
3092.42 3773
3092.95 3798
3093.47 3798
3094.00 3752
3094.52 3873
3095.05 4118
3095.57 4275
3096.10 4238
3096.62 4279
3097.14 4387
3097.67 4348
3098.19 4336
3098.72 4663
3099.24 4871
3099.77 5212
3100.29 6288
3100.82 7484
3101.34 8359
3101.87 10233
3102.39 11705
3102.92 13122
3103.45 14968
3103.97 16292
3104.50 16776
3105.02 16305
3105.55 14902
3106.07 13865
3106.60 11720
3107.12 10137
3107.65 9053
3108.17 7540
3108.70 6129
3109.23 5741
3109.75 5161
3110.28 4933
3110.80 4600
3111.33 4597
3111.86 4695
3112.38 4544
3112.91 4406
3113.43 4348
3113.96 4404
3114.49 4179
3115.01 3954
3115.54 3888
3116.07 3726
3116.59 3921
3117.12 3867
3117.64 3484
3118.17 3530
3118.70 3598
3119.22 3549
3119.75 3458
3120.28 3528
3120.80 3725
3121.33 3955
3121.86 3892
3122.38 3923
3122.91 3831
3123.44 4058
3123.97 3727
3124.49 3560
3125.02 3572
3125.55 3387
3126.07 3341
3126.60 3539
3127.13 3315
3127.66 3220
3128.18 3449
3128.71 3403
3129.24 3417
3129.77 3397
3130.29 3198
3130.82 3204
3131.35 3337
3131.88 3425
3132.40 3361
3132.93 3587
3133.46 3859
3133.99 3973
3134.52 3978
3135.04 4163
3135.57 4337
3136.10 4346
3136.63 4386
3137.16 4435
3137.68 4203
3138.21 3857
3138.74 3752
3139.27 3569
3139.80 3451
3140.32 3371
3140.85 3318
3141.38 3175
3141.91 3325
3142.44 3124
3142.97 3179
3143.50 3211
3144.02 3123
3144.55 3256
3145.08 3365
3145.61 3360
3146.14 3393
3146.67 3424
3147.20 3425
3147.73 3450
3148.26 3651
3148.79 3754
3149.31 3778
3149.84 3870
3150.37 3903
3150.90 3906
3151.43 3746
3151.96 3849
3152.49 3821
3153.02 3647
3153.55 3529
3154.08 3427
3154.61 3405
3155.14 3325
3155.67 3301
3156.20 3244
3156.73 3209
3157.26 3352
3157.79 3397
3158.32 3360
3158.85 3225
3159.38 3414
3159.91 3563
3160.44 3442
3160.97 3529
3161.50 3432
3162.03 3415
3162.56 3230
3163.09 3196
3163.62 3112
3164.15 3029
3164.68 3105
3165.21 3195
3165.74 3151
3166.27 3036
3166.80 3191
3167.33 2948
3167.86 3030
3168.39 3058
3168.92 2975
3169.45 2919
3169.99 2746
3170.52 2817
3171.05 2880
3171.58 3039
3172.11 2989
3172.64 3066
3173.17 2927
3173.70 3023
3174.23 3291
3174.77 3300
3175.30 3302
3175.83 3466
3176.36 3417
3176.89 3336
3177.42 3303
3177.95 3203
3178.49 3126
3179.02 2978
3179.55 3113
3180.08 3112
3180.61 3018
3181.14 2998
3181.68 2862
3182.21 2877
3182.74 2854
3183.27 2952
3183.80 3059
3184.34 2943
3184.87 2924
3185.40 2847
3185.93 2933
3186.47 2968
3187.00 3043
3187.53 3015
3188.06 3010
3188.59 3108
3189.13 3132
3189.66 3219
3190.19 3127
3190.73 3167
3191.26 3116
3191.79 2931
3192.32 2920
3192.86 2957
3193.39 2956
3193.92 2898
3194.45 2992
3194.99 2923
3195.52 2987
3196.05 3058
3196.59 2956
3197.12 2956
3197.65 3040
3198.19 2922
3198.72 3025
3199.25 3009
3199.79 3197
3200.32 3161
3200.85 3226
3201.39 3350
3201.92 3690
3202.45 3599
3202.99 3748
3203.52 3651
3204.05 3640
3204.59 3737
3205.12 3684
3205.66 3548
3206.19 3590
3206.72 3453
3207.26 3628
3207.79 3541
3208.33 3559
3208.86 3685
3209.39 3762
3209.93 3875
3210.46 3910
3211.00 4019
3211.53 4100
3212.07 4258
3212.60 4401
3213.14 4213
3213.67 4216
3214.20 3837
3214.74 3691
3215.27 3717
3215.81 3521
3216.34 3437
3216.88 3606
3217.41 3506
3217.95 3343
3218.48 3233
3219.02 3341
3219.55 3357
3220.09 3341
3220.62 3424
3221.16 3584
3221.69 3440
3222.23 3621
3222.76 3671
3223.30 3806
3223.83 3887
3224.37 3878
3224.91 4290
3225.44 4224
3225.98 4107
3226.51 4125
3227.05 4207
3227.58 4017
3228.12 3790
3228.65 3714
3229.19 3631
3229.73 3790
3230.26 3804
3230.80 3760
3231.33 3793
3231.87 3630
3232.41 3683
3232.94 3693
3233.48 3886
3234.02 3864
3234.55 3780
3235.09 3914
3235.62 3757
3236.16 3843
3236.70 4089
3237.23 4207
3237.77 4254
3238.31 4225
3238.84 4052
3239.38 4295
3239.92 4435
3240.45 4185
3240.99 3943
3241.53 3890
3242.06 3931
3242.60 4050
3243.14 4081
3243.67 4217
3244.21 4204
3244.75 4003
3245.29 4019
3245.82 4153
3246.36 4194
3246.90 4175
3247.44 4226
3247.97 4057
3248.51 4171
3249.05 4361
3249.58 4219
3250.12 4165
3250.66 4302
3251.20 4247
3251.74 4089
3252.27 4065
3252.81 4079
3253.35 4164
3253.89 4233
3254.42 4180
3254.96 4151
3255.50 4160
3256.04 4261
3256.58 4285
3257.11 4493
3257.65 4651
3258.19 4833
3258.73 4695
3259.27 5129
3259.81 5235
3260.34 5749
3260.88 6161
3261.42 6888
3261.96 7532
3262.50 7895
3263.04 8430
3263.58 9074
3264.11 9946
3264.65 10916
3265.19 12195
3265.73 13148
3266.27 14602
3266.81 15265
3267.35 16847
3267.89 17093
3268.43 16766
3268.97 16290
3269.50 15433
3270.04 14142
3270.58 11987
3271.12 10331
3271.66 8887
3272.20 7893
3272.74 6671
3273.28 6064
3273.82 5552
3274.36 5473
3274.90 5227
3275.44 5122
3275.98 4796
3276.52 5056
3277.06 4921
3277.60 4986
3278.14 5099
3278.68 4966
3279.22 5038
3279.76 5009
3280.30 4934
3280.84 4749
3281.38 4746
3281.92 4621
3282.46 4503
3283.00 4417
3283.54 4443
3284.08 4588
3284.62 4561
3285.16 4845
3285.70 4564
3286.24 4573
3286.78 4714
3287.32 4614
3287.86 4809
3288.40 4828
3288.94 4760
3289.48 4879
3290.03 4785
3290.57 4624
3291.11 4503
3291.65 4632
3292.19 4978
3292.73 5064
3293.27 5268
3293.81 5556
3294.35 6095
3294.90 6399
3295.44 6547
3295.98 6916
3296.52 7306
3297.06 7401
3297.60 7251
3298.14 7286
3298.69 7324
3299.23 7117
3299.77 6984
3300.31 6633
3300.85 6699
3301.39 6392
3301.94 6154
3302.48 6164
3303.02 6086
3303.56 5893
3304.10 5960
3304.65 5984
3305.19 5628
3305.73 5726
3306.27 5490
3306.81 5173
3307.36 4687
3307.90 4674
3308.44 4566
3308.98 4508
3309.53 4330
3310.07 4230
3310.61 4128
3311.15 4129
3311.70 4227
3312.24 4267
3312.78 4261
3313.32 4245
3313.87 4325
3314.41 4456
3314.95 4552
3315.50 4702
3316.04 4733
3316.58 4784
3317.13 5010
3317.67 5073
3318.21 5157
3318.75 5183
3319.30 5227
3319.84 5079
3320.38 5177
3320.93 5022
3321.47 4906
3322.02 4960
3322.56 5098
3323.10 5051
3323.65 4915
3324.19 4770
3324.73 4910
3325.28 4901
3325.82 4931
3326.36 4665
3326.91 4659
3327.45 4612
3328.00 4650
3328.54 4527
3329.08 4593
3329.63 4465
3330.17 4726
3330.72 4917
3331.26 5506
3331.81 6446
3332.35 7631
3332.89 9104
3333.44 11227
3333.98 13649
3334.53 15911
3335.07 18649
3335.62 21090
3336.16 22698
3336.71 23562
3337.25 23916
3337.80 23087
3338.34 22182
3338.89 19764
3339.43 17934
3339.98 15602
3340.52 13291
3341.07 11636
3341.61 9609
3342.16 8005
3342.70 6963
3343.25 6242
3343.79 5538
3344.34 5010
3344.88 4872
3345.43 4674
3345.97 4476
3346.52 4472
3347.06 4283
3347.61 4319
3348.15 4349
3348.70 4444
3349.25 4326
3349.79 4233
3350.34 4277
3350.88 4182
3351.43 4357
3351.98 4291
3352.52 4260
3353.07 4184
3353.61 4413
3354.16 4235
3354.71 4424
3355.25 4212
3355.80 4173
3356.34 4093
3356.89 4017
3357.44 4104
3357.98 3970
3358.53 3780
3359.08 3821
3359.62 3926
3360.17 3830
3360.72 3687
3361.26 3852
3361.81 3847
3362.36 3717
3362.90 3813
3363.45 3770
3364.00 3793
3364.54 3870
3365.09 3860
3365.64 3966
3366.19 3931
3366.73 3794
3367.28 3643
3367.83 3704
3368.37 3631
3368.92 3701
3369.47 3735
3370.02 3460
3370.56 3719
3371.11 3713
3371.66 3675
3372.21 3814
3372.75 3953
3373.30 4160
3373.85 4260
3374.40 4227
3374.94 4210
3375.49 4105
3376.04 3976
3376.59 3912
3377.14 3819
3377.68 3558
3378.23 3507
3378.78 3534
3379.33 3512
3379.88 3384
3380.43 3346
3380.97 3225
3381.52 3087
3382.07 3198
3382.62 3211
3383.17 3220
3383.72 3137
3384.26 3125
3384.81 3127
3385.36 3048
3385.91 3112
3386.46 3191
3387.01 3118
3387.56 3021
3388.11 2971
3388.65 2967
3389.20 2982
3389.75 3006
3390.30 3118
3390.85 3285
3391.40 3080
3391.95 3035
3392.50 3090
3393.05 3278
3393.60 3242
3394.15 3354
3394.70 3600
3395.24 3692
3395.79 3904
3396.34 4240
3396.89 4462
3397.44 4699
3397.99 4871
3398.54 4996
3399.09 5241
3399.64 5411
3400.19 5472
3400.74 5263
3401.29 5007
3401.84 4778
3402.39 4514
3402.94 4238
3403.49 4018
3404.04 3819
3404.59 3812
3405.14 3517
3405.69 3264
3406.24 3290
3406.79 3117
3407.34 2892
3407.89 2937
3408.44 3064
3409.00 2992
3409.55 2941
3410.10 2990
3410.65 3027
3411.20 3032
3411.75 2984
3412.30 2933
3412.85 3110
3413.40 3231
3413.95 3171
3414.50 3045
3415.05 3170
3415.61 3112
3416.16 2994
3416.71 3040
3417.26 3046
3417.81 2992
3418.36 2881
3418.91 2920
3419.46 2856
3420.02 2875
3420.57 2918
3421.12 2938
3421.67 2994
3422.22 2982
3422.77 3192
3423.33 3429
3423.88 3643
3424.43 3493
3424.98 3660
3425.53 3686
3426.09 3744
3426.64 3698
3427.19 3514
3427.74 3344
3428.29 3438
3428.85 3161
3429.40 3041
3429.95 3130
3430.50 3158
3431.05 3098
3431.61 3123
3432.16 3045
3432.71 2934
3433.26 3038
3433.82 3153
3434.37 3234
3434.92 3169
3435.48 3267
3436.03 3345
3436.58 3318
3437.13 3329
3437.69 3349
3438.24 3197
3438.79 3064
3439.35 3203
3439.90 3304
3440.45 3256
3441.00 3249
3441.56 3231
3442.11 3160
3442.66 3131
3443.22 3195
3443.77 3213
3444.32 3257
3444.88 3049
3445.43 3181
3445.98 3217
3446.54 3064
3447.09 2948
3447.65 2839
3448.20 2870
3448.75 2930
3449.31 2787
3449.86 2856
3450.41 2769
3450.97 2935
3451.52 2873
3452.08 2903
3452.63 3012
3453.19 2869
3453.74 2877
3454.29 2866
3454.85 2840
3455.40 2830
3455.96 2944
3456.51 3227
3457.07 3061
3457.62 3036
3458.17 3037
3458.73 3197
3459.28 3279
3459.84 3224
3460.39 3167
3460.95 3129
3461.50 3186
3462.06 3235
3462.61 3291
3463.17 3061
3463.72 2922
3464.28 3186
3464.83 3334
3465.39 3323
3465.94 3217
3466.50 3241
3467.05 3158
3467.61 3144
3468.16 3182
3468.72 3255
3469.27 3544
3469.83 3513
3470.39 3585
3470.94 3651
3471.50 3642
3472.05 3556
3472.61 3765
3473.16 3987
3473.72 3846
3474.27 3958
3474.83 3829
3475.39 3994
3475.94 3791
3476.50 3673
3477.05 3542
3477.61 3536
3478.17 3617
3478.72 3732
3479.28 3611
3479.84 3838
3480.39 3899
3480.95 3892
3481.50 4196
3482.06 4328
3482.62 4022
3483.17 4160
3483.73 4143
3484.29 4100
3484.84 4134
3485.40 4207
3485.96 4128
3486.51 4319
3487.07 4656
3487.63 4869
3488.18 5118
3488.74 5646
3489.30 6581
3489.86 7615
3490.41 9443
3490.97 10981
3491.53 12733
3492.08 14498
3492.64 15719
3493.20 16879
3493.76 16599
3494.31 15874
3494.87 14682
3495.43 13150
3495.99 11275
3496.54 9514
3497.10 8070
3497.66 7081
3498.22 6360
3498.78 6202
3499.33 5718
3499.89 5781
3500.45 5813
3501.01 6001
3501.56 5886
3502.12 6095
3502.68 6411
3503.24 6869
3503.80 6977
3504.36 7364
3504.91 7917
3505.47 8185
3506.03 8395
3506.59 8245
3507.15 8018
3507.71 7619
3508.26 7220
3508.82 6546
3509.38 6325
3509.94 5558
3510.50 5397
3511.06 5195
3511.62 4628
3512.18 4359
3512.73 4286
3513.29 3936
3513.85 4047
3514.41 3790
3514.97 3656
3515.53 3612
3516.09 3500
3516.65 3417
3517.21 3375
3517.77 3428
3518.33 3415
3518.88 3452
3519.44 3333
3520.00 3338
3520.56 3668
3521.12 3781
3521.68 4005
3522.24 3955
3522.80 4282
3523.36 4768
3523.92 4721
3524.48 4807
3525.04 4883
3525.60 5014
3526.16 4770
3526.72 4476
3527.28 4153
3527.84 3868
3528.40 3783
3528.96 3675
3529.52 3269
3530.08 3274
3530.64 3210
3531.20 3415
3531.76 3296
3532.32 3039
3532.88 3235
3533.44 3432
3534.00 3404
3534.57 3375
3535.13 3417
3535.69 3355
3536.25 3307
3536.81 3388
3537.37 3514
3537.93 3521
3538.49 3406
3539.05 3334
3539.61 3468
3540.17 3520
3540.74 3527
3541.30 3235
3541.86 3326
3542.42 3157
3542.98 3271
3543.54 3359
3544.10 3144
3544.66 3256
3545.23 3114
3545.79 2924
3546.35 2980
3546.91 3073
3547.47 3074
3548.03 2981
3548.60 3015
3549.16 2837
3549.72 2881
3550.28 2870
3550.84 2790
3551.41 2734
3551.97 2807
3552.53 2795
3553.09 2715
3553.65 2639
3554.22 2600
3554.78 2843
3555.34 2652
3555.90 2659
3556.46 2726
3557.03 2771
3557.59 2634
3558.15 2867
3558.71 3030
3559.28 2971
3559.84 3004
3560.40 2878
3560.97 2871
3561.53 2994
3562.09 3016
3562.65 3108
3563.22 3046
3563.78 3109
3564.34 3041
3564.91 2972
3565.47 3027
3566.03 3165
3566.60 3293
3567.16 3229
3567.72 3090
3568.28 2994
3568.85 2886
3569.41 2842
3569.98 2932
3570.54 2923
3571.10 2881
3571.67 2742
3572.23 2774
3572.79 2878
3573.36 2928
3573.92 2896
3574.48 2945
3575.05 3129
3575.61 3163
3576.18 3320
3576.74 3362
3577.30 3379
3577.87 3301
3578.43 3439
3579.00 3442
3579.56 3288
3580.12 3263
3580.69 3179
3581.25 3107
3581.82 3122
3582.38 2967
3582.95 3063
3583.51 3018
3584.08 2975
3584.64 2827
3585.20 3000
3585.77 2855
3586.33 2855
3586.90 2828
3587.46 2937
3588.03 2716
3588.59 2646
3589.16 2642
3589.72 2563
3590.29 2746
3590.85 2699
3591.42 2773
3591.98 2761
3592.55 2634
3593.11 2628
3593.68 2816
3594.24 2828
3594.81 2809
3595.38 2671
3595.94 2534
3596.51 2652
3597.07 2839
3597.64 2782
3598.20 2746
3598.77 2673
3599.34 2549
3599.90 2727
3600.47 2702
3601.03 2763
3601.60 2757
3602.16 2695
3602.73 2648
3603.30 2676
3603.86 2721
3604.43 2679
3605.00 2640
3605.56 2710
3606.13 2563
3606.69 2466
3607.26 2480
3607.83 2487
3608.39 2521
3608.96 2519
3609.53 2442
3610.09 2432
3610.66 2352
3611.23 2385
3611.79 2517
3612.36 2534
3612.93 2446
3613.49 2353
3614.06 2360
3614.63 2541
3615.19 2623
3615.76 2577
3616.33 2557
3616.90 2730
3617.46 2834
3618.03 3026
3618.60 3114
3619.16 3157
3619.73 3218
3620.30 3171
3620.87 3197
3621.43 3011
3622.00 3073
3622.57 3031
3623.14 2824
3623.70 2820
3624.27 2702
3624.84 2582
3625.41 2571
3625.98 2543
3626.54 2498
3627.11 2600
3627.68 2472
3628.25 2454
3628.82 2476
3629.38 2398
3629.95 2533
3630.52 2532
3631.09 2707
3631.66 2752
3632.22 2769
3632.79 2812
3633.36 2984
3633.93 2852
3634.50 2608
3635.07 2742
3635.64 2809
3636.20 2667
3636.77 2631
3637.34 2880
3637.91 2638
3638.48 2702
3639.05 2773
3639.62 2991
3640.19 3119
3640.76 3086
3641.32 3223
3641.89 3240
3642.46 3344
3643.03 3442
3643.60 3398
3644.17 3306
3644.74 3263
3645.31 3121
3645.88 3052
3646.45 2953
3647.02 2817
3647.59 2977
3648.16 2868
3648.73 2835
3649.30 2755
3649.87 2759
3650.44 2887
3651.01 2784
3651.57 2870
3652.14 3114
3652.71 3225
3653.28 3264
3653.85 3260
3654.42 3120
3654.99 3076
3655.57 2968
3656.14 2919
3656.71 3011
3657.28 2963
3657.85 3056
3658.42 2982
3658.99 2960
3659.56 3169
3660.13 2824
3660.70 3019
3661.27 3092
3661.84 2916
3662.41 2859
3662.98 2878
3663.55 2992
3664.12 2942
3664.69 3007
3665.26 3304
3665.84 3295
3666.41 3395
3666.98 3587
3667.55 3664
3668.12 3431
3668.69 3499
3669.26 3229
3669.83 3133
3670.40 2995
3670.98 2887
3671.55 2882
3672.12 2930
3672.69 2866
3673.26 3032
3673.83 3161
3674.41 3173
3674.98 3145
3675.55 3030
3676.12 2838
3676.69 2986
3677.26 2949
3677.84 2975
3678.41 2939
3678.98 2813
3679.55 2891
3680.12 2841
3680.70 2826
3681.27 2703
3681.84 2754
3682.41 2627
3682.99 2721
3683.56 2790
3684.13 2661
3684.70 2721
3685.27 2801
3685.85 2765
3686.42 2852
3686.99 2887
3687.57 2935
3688.14 3067
3688.71 3095
3689.28 3047
3689.86 3076
3690.43 3035
3691.00 2975
3691.58 2745
3692.15 2920
3692.72 2872
3693.29 2803
3693.87 2811
3694.44 2774
3695.01 2602
3695.59 2633
3696.16 2521
3696.73 2481
3697.31 2529
3697.88 2670
3698.45 2639
3699.03 2640
3699.60 2621
3700.17 2525
3700.75 2621
3701.32 2548
3701.90 2647
3702.47 2739
3703.04 2619
3703.62 2651
3704.19 2786
3704.77 2684
3705.34 2657
3705.91 2675
3706.49 2622
3707.06 2545
3707.64 2747
3708.21 2769
3708.78 2526
3709.36 2533
3709.93 2609
3710.51 2733
3711.08 2686
3711.66 2656
3712.23 2730
3712.81 2803
3713.38 2706
3713.96 2711
3714.53 2633
3715.11 2814
3715.68 2667
3716.25 2589
3716.83 2559
3717.40 2593
3717.98 2553
3718.55 2448
3719.13 2423
3719.71 2676
3720.28 2637
3720.86 2645
3721.43 2645
3722.01 2705
3722.58 2585
3723.16 2516
3723.73 2437
3724.31 2392
3724.88 2403
3725.46 2423
3726.03 2609
3726.61 2561
3727.19 2307
3727.76 2246
3728.34 2489
3728.91 2397
3729.49 2377
3730.07 2479
3730.64 2633
3731.22 2758
3731.79 2686
3732.37 2803
3732.95 2635
3733.52 2777
3734.10 2842
3734.67 2664
3735.25 2643
3735.83 2666
3736.40 2764
3736.98 2730
3737.56 2624
3738.13 2544
3738.71 2657
3739.29 2483
3739.86 2412
3740.44 2459
3741.02 2284
3741.59 2147
3742.17 2267
3742.75 2360
3743.32 2307
3743.90 2237
3744.48 2301
3745.06 2277
3745.63 2216
3746.21 2319
3746.79 2484
3747.36 2395
3747.94 2460
3748.52 2332
3749.10 2282
3749.67 2441
3750.25 2430
3750.83 2450
3751.41 2457
3751.98 2392
3752.56 2402
3753.14 2312
3753.72 2342
3754.30 2407
3754.87 2336
3755.45 2204
3756.03 2352
3756.61 2245
3757.19 2296
3757.76 2365
3758.34 2392
3758.92 2442
3759.50 2381
3760.08 2494
3760.65 2630
3761.23 2548
3761.81 2548
3762.39 2398
3762.97 2536
3763.55 2603
3764.13 2546
3764.70 2498
3765.28 2400
3765.86 2514
3766.44 2512
3767.02 2348
3767.60 2388
3768.18 2414
3768.76 2277
3769.33 2292
3769.91 2250
3770.49 2347
3771.07 2530
3771.65 2379
3772.23 2385
3772.81 2422
3773.39 2379
3773.97 2261
3774.55 2345
3775.13 2282
3775.71 2290
3776.29 2212
3776.87 2276
3777.45 2224
3778.02 2138
3778.60 2279
3779.18 2248
3779.76 2154
3780.34 2189
3780.92 2178
3781.50 2170
3782.08 2192
3782.66 2288
3783.24 2180
3783.82 2155
3784.40 2184
3784.98 2247
3785.56 2226
3786.14 2376
3786.72 2278
3787.31 2191
3787.89 2251
3788.47 2226
3789.05 2273
3789.63 2201
3790.21 2296
3790.79 2243
3791.37 2418
3791.95 2474
3792.53 2459
3793.11 2584
3793.69 2514
3794.27 2505
3794.85 2510
3795.43 2634
3796.02 2566
3796.60 2639
3797.18 2376
3797.76 2540
3798.34 2519
3798.92 2565
3799.50 2677
3800.08 2854
3800.67 2898
3801.25 2725
3801.83 2895
3802.41 2759
3802.99 2770
3803.57 2884
3804.16 2929
3804.74 2960
3805.32 2900
3805.90 2869
3806.48 2819
3807.06 2841
3807.65 2974
3808.23 2904
3808.81 2883
3809.39 2801
3809.97 3049
3810.56 3190
3811.14 2980
3811.72 3092
3812.30 3140
3812.89 3002
3813.47 3110
3814.05 3025
3814.63 3111
3815.21 3088
3815.80 3098
3816.38 3270
3816.96 3126
3817.55 2905
3818.13 3021
3818.71 2909
3819.29 2603
3819.88 2735
3820.46 2550
3821.04 2479
3821.63 2410
3822.21 2307
3822.79 2296
3823.37 2441
3823.96 2502
3824.54 2453
3825.12 2351
3825.71 2557
3826.29 2555
3826.87 2420
3827.46 2371
3828.04 2317
3828.62 2239
3829.21 2229
3829.79 2300
3830.38 2317
3830.96 2369
3831.54 2397
3832.13 2370
3832.71 2260
3833.29 2394
3833.88 2409
3834.46 2391
3835.05 2486
3835.63 2276
3836.21 2242
3836.80 2353
3837.38 2400
3837.97 2325
3838.55 2235
3839.14 2273
3839.72 2233
3840.30 2223
3840.89 2340
3841.47 2248
3842.06 2426
3842.64 2412
3843.23 2193
3843.81 2342
3844.40 2224
3844.98 2096
3845.57 2196
3846.15 2271
3846.74 2292
3847.32 2377
3847.91 2421
3848.49 2488
3849.08 2431
3849.66 2301
3850.25 2288
3850.83 2397
3851.42 2377
3852.00 2164
3852.59 2226
3853.17 2299
3853.76 2397
3854.34 2238
3854.93 2193
3855.51 2215
3856.10 2218
3856.69 2364
3857.27 2221
3857.86 2279
3858.44 2222
3859.03 2284
3859.62 2386
3860.20 2500
3860.79 2648
3861.37 2531
3861.96 2633
3862.55 2655
3863.13 2632
3863.72 2730
3864.30 2774
3864.89 2749
3865.48 2690
3866.06 2703
3866.65 2722
3867.24 2702
3867.82 2816
3868.41 2777
3869.00 2649
3869.58 2666
3870.17 2757
3870.76 2509
3871.34 2555
3871.93 2494
3872.52 2425
3873.10 2410
3873.69 2562
3874.28 2581
3874.86 2453
3875.45 2447
3876.04 2586
3876.63 2522
3877.21 2593
3877.80 2575
3878.39 2549
3878.97 2534
3879.56 2438
3880.15 2317
3880.74 2232
3881.32 2256
3881.91 2311
3882.50 2281
3883.09 2158
3883.67 2218
3884.26 2265
3884.85 2084
3885.44 2162
3886.03 2207
3886.61 2276
3887.20 2447
3887.79 2435
3888.38 2551
3888.97 2665
3889.55 2565
3890.14 2747
3890.73 2769
3891.32 2663
3891.91 2782
3892.50 2853
3893.08 2654
3893.67 2748
3894.26 2684
3894.85 2633
3895.44 2606
3896.03 2615
3896.62 2602
3897.20 2619
3897.79 2409
3898.38 2402
3898.97 2465
3899.56 2479
3900.15 2385
3900.74 2390
3901.33 2435
3901.92 2444
3902.51 2334
3903.09 2397
3903.68 2434
3904.27 2354
3904.86 2418
3905.45 2433
3906.04 2510
3906.63 2623
3907.22 2481
3907.81 2579
3908.40 2664
3908.99 2651
3909.58 2642
3910.17 2634
3910.76 2542
3911.35 2376
3911.94 2355
3912.53 2395
3913.12 2396
3913.71 2233
3914.30 2357
3914.89 2355
3915.48 2312
3916.07 2325
3916.66 2342
3917.25 2336
3917.84 2328
3918.43 2226
3919.02 2331
3919.61 2348
3920.20 2312
3920.79 2459
3921.38 2404
3921.97 2189
3922.56 2244
3923.15 2295
3923.74 2249
3924.33 2295
3924.93 2237
3925.52 2241
3926.11 2148
3926.70 2180
3927.29 2277
3927.88 2254
3928.47 2298
3929.06 2144
3929.65 2181
3930.24 2237
3930.84 2151
3931.43 2124
3932.02 2105
3932.61 2162
3933.20 2021
3933.79 2011
3934.38 2123
3934.98 2067
3935.57 2190
3936.16 2218
3936.75 2053
3937.34 2087
3937.94 2115
3938.53 2220
3939.12 2261
3939.71 2386
3940.30 2211
3940.89 2343
3941.49 2492
3942.08 2504
3942.67 2435
3943.26 2377
3943.86 2352
3944.45 2327
3945.04 2400
3945.63 2450
3946.23 2418
3946.82 2252
3947.41 2144
3948.00 2339
3948.60 2246
3949.19 2352
3949.78 2303
3950.37 2275
3950.97 2403
3951.56 2180
3952.15 2264
3952.74 2144
3953.34 2255
3953.93 2298
3954.52 2301
3955.12 2242
3955.71 2465
3956.30 2525
3956.90 2448
3957.49 2430
3958.08 2653
3958.68 2694
3959.27 2595
3959.86 2596
3960.46 2595
3961.05 2520
3961.64 2551
3962.24 2401
3962.83 2405
3963.43 2572
3964.02 2476
3964.61 2751
3965.21 2744
3965.80 2679
3966.39 2792
3966.99 2857
3967.58 2960
3968.18 2987
3968.77 2908
3969.36 2617
3969.96 2607
3970.55 2544
3971.15 2679
3971.74 2724
3972.34 2635
3972.93 2660
3973.53 2491
3974.12 2593
3974.71 2667
3975.31 2691
3975.90 2983
3976.50 3123
3977.09 3155
3977.69 3288
3978.28 3282
3978.88 3120
3979.47 2907
3980.07 2866
3980.66 2819
3981.26 2765
3981.85 2641
3982.45 2655
3983.04 2605
3983.64 2526
3984.23 2583
3984.83 2597
3985.42 2641
3986.02 2758
3986.62 2914
3987.21 2775
3987.81 2792
3988.40 2635
3989.00 2626
3989.59 2611
3990.19 2760
3990.78 2675
3991.38 2731
3991.98 2542
3992.57 2705
3993.17 2767
3993.76 2766
3994.36 2836
3994.96 2779
3995.55 2891
3996.15 2974
3996.74 3111
3997.34 2993
3997.94 3018
3998.53 3094
3999.13 3004
3999.73 2976
4000.32 2767
4000.92 2706
4001.52 2537
4002.11 2660
4002.71 2699
4003.31 2530
4003.90 2557
4004.50 2682
4005.10 2673
4005.69 2589
4006.29 2657
4006.89 2527
4007.48 2512
4008.08 2532
4008.68 2538
4009.28 2517
4009.87 2478
4010.47 2639
4011.07 2432
4011.66 2520
4012.26 2377
4012.86 2429
4013.46 2449
4014.05 2497
4014.65 2547
4015.25 2491
4015.85 2544
4016.45 2527
4017.04 2410
4017.64 2411
4018.24 2536
4018.84 2575
4019.43 2534
4020.03 2432
4020.63 2578
4021.23 2412
4021.83 2501
4022.42 2339
4023.02 2466
4023.62 2494
4024.22 2464
4024.82 2537
4025.42 2468
4026.01 2544
4026.61 2561
4027.21 2539
4027.81 2498
4028.41 2560
4029.01 2610
4029.61 2663
4030.20 2673
4030.80 2828
4031.40 2766
4032.00 2569
4032.60 2790
4033.20 2977
4033.80 3092
4034.40 3222
4035.00 3190
4035.59 3116
4036.19 3122
4036.79 3145
4037.39 3084
4037.99 2885
4038.59 2666
4039.19 2578
4039.79 2438
4040.39 2485
4040.99 2429
4041.59 2307
4042.19 2379
4042.79 2274
4043.39 2226
4043.99 2191
4044.59 2283
4045.19 2255
4045.79 2292
4046.39 2300
4046.99 2154
4047.59 2302
4048.19 2358
4048.79 2328
4049.39 2492
4049.99 2517
4050.59 2546
4051.19 2427
4051.79 2398
4052.39 2322
4052.99 2272
4053.59 2344
4054.19 2502
4054.79 2539
4055.39 2416
4055.99 2351
4056.59 2373
4057.19 2483
4057.79 2378
4058.39 2306
4059.00 2223
4059.60 2129
4060.20 2119
4060.80 2095
4061.40 2169
4062.00 2245
4062.60 2080
4063.20 2003
4063.80 2159
4064.40 2069
4065.01 2079
4065.61 2055
4066.21 2029
4066.81 2041
4067.41 2048
4068.01 2057
4068.61 2085
4069.22 2127
4069.82 2090
4070.42 2087
4071.02 2025
4071.62 1967
4072.23 1981
4072.83 2041
4073.43 2020
4074.03 1929
4074.63 1996
4075.23 2087
4075.84 2226
4076.44 2224
4077.04 2195
4077.64 2099
4078.25 1941
4078.85 2193
4079.45 2135
4080.05 2117
4080.66 2122
4081.26 2088
4081.86 2165
4082.46 1994
4083.07 1973
4083.67 2128
4084.27 2106
4084.87 2002
4085.48 2059
4086.08 2056
4086.68 1962
4087.29 2082
4087.89 2186
4088.49 2101
4089.09 1973
4089.70 2099
4090.30 2085
4090.90 2103
4091.51 2143
4092.11 2163
4092.71 2059
4093.32 2073
4093.92 2080
4094.52 2173
4095.13 2007
4095.73 2100
4096.34 2182
4096.94 2153
4097.54 2084
4098.15 2171
4098.75 2096
4099.35 2103
4099.96 2131
4100.56 2125
4101.17 2164
4101.77 2125
4102.37 2102
4102.98 2121
4103.58 2063
4104.19 2074
4104.79 2170
4105.39 2108
4106.00 2085
4106.60 2155
4107.21 2203
4107.81 2256
4108.42 2125
4109.02 2129
4109.63 2091
4110.23 2089
4110.84 2198
4111.44 2070
4112.04 2107
4112.65 2118
4113.25 2098
4113.86 2057
4114.46 2032
4115.07 2054
4115.67 2016
4116.28 1871
4116.88 2025
4117.49 1951
4118.09 1799
4118.70 1993
4119.31 1952
4119.91 2055
4120.52 2071
4121.12 2003
4121.73 2048
4122.33 2034
4122.94 2021
4123.54 2089
4124.15 2036
4124.76 2058
4125.36 2000
4125.97 2007
4126.57 2005
4127.18 2074
4127.78 1960
4128.39 1948
4129.00 1850
4129.60 1975
4130.21 2034
4130.81 2010
4131.42 1988
4132.03 2108
4132.63 1992
4133.24 1995
4133.85 2120
4134.45 2226
4135.06 2244
4135.67 2244
4136.27 2226
4136.88 2124
4137.49 2203
4138.09 2272
4138.70 2385
4139.31 2460
4139.91 2455
4140.52 2415
4141.13 2454
4141.73 2453
4142.34 2469
4142.95 2454
4143.55 2493
4144.16 2429
4144.77 2459
4145.38 2515
4145.98 2507
4146.59 2387
4147.20 2299
4147.81 2190
4148.41 2324
4149.02 2342
4149.63 2143
4150.24 2143
4150.84 2143
4151.45 2101
4152.06 2073
4152.67 2168
4153.27 2121
4153.88 2117
4154.49 2013
4155.10 2064
4155.71 2083
4156.31 2135
4156.92 2125
4157.53 2189
4158.14 2219
4158.75 2351
4159.35 2302
4159.96 2346
4160.57 2217
4161.18 2320
4161.79 2306
4162.40 2278
4163.00 2253
4163.61 2257
4164.22 2312
4164.83 2328
4165.44 2299
4166.05 2380
4166.66 2427
4167.27 2311
4167.87 2458
4168.48 2326
4169.09 2394
4169.70 2387
4170.31 2371
4170.92 2365
4171.53 2236
4172.14 2157
4172.75 2141
4173.36 2077
4173.97 2133
4174.58 2111
4175.18 2140
4175.79 2148
4176.40 2294
4177.01 2259
4177.62 2297
4178.23 2257
4178.84 2241
4179.45 2410
4180.06 2273
4180.67 2334
4181.28 2349
4181.89 2217
4182.50 2149
4183.11 2077
4183.72 2231
4184.33 2363
4184.94 2093
4185.55 2126
4186.16 2066
4186.77 2030
4187.38 2082
4187.99 2110
4188.60 2128
4189.21 2175
4189.82 2213
4190.43 2138
4191.04 2215
4191.66 2254
4192.27 2250
4192.88 2315
4193.49 2271
4194.10 2309
4194.71 2297
4195.32 2354
4195.93 2406
4196.54 2384
4197.15 2311
4197.76 2277
4198.38 2256
4198.99 2299
4199.60 2394
4200.21 2273
4200.82 2148
4201.43 2225
4202.04 2096
4202.65 2169
4203.27 2152
4203.88 2104
4204.49 2101
4205.10 2208
4205.71 2169
4206.32 2069
4206.94 1969
4207.55 2064
4208.16 2162
4208.77 2113
4209.38 2049
4209.99 2044
4210.61 2061
4211.22 2060
4211.83 2123
4212.44 2065
4213.06 2245
4213.67 2247
4214.28 2206
4214.89 2302
4215.50 2378
4216.12 2318
4216.73 2351
4217.34 2357
4217.95 2385
4218.57 2349
4219.18 2488
4219.79 2485
4220.40 2469
4221.02 2413
4221.63 2718
4222.24 2572
4222.86 2589
4223.47 2480
4224.08 2513
4224.69 2516
4225.31 2538
4225.92 2598
4226.53 2601
4227.15 2671
4227.76 2680
4228.37 2608
4228.99 2712
4229.60 2735
4230.21 2803
4230.83 2749
4231.44 2828
4232.05 3157
4232.67 3255
4233.28 3611
4233.90 4205
4234.51 4410
4235.12 4599
4235.74 4729
4236.35 4893
4236.96 4907
4237.58 4790
4238.19 4388
4238.81 4212
4239.42 3710
4240.03 3408
4240.65 3111
4241.26 2740
4241.88 2705
4242.49 2606
4243.11 2617
4243.72 2406
4244.33 2412
4244.95 2432
4245.56 2609
4246.18 2652
4246.79 2522
4247.41 2574
4248.02 2619
4248.64 2585
4249.25 2590
4249.87 2625
4250.48 2752
4251.10 2555
4251.71 2499
4252.33 2429
4252.94 2336
4253.56 2534
4254.17 2518
4254.79 2555
4255.40 2431
4256.02 2318
4256.63 2183
4257.25 2311
4257.86 2332
4258.48 2442
4259.09 2318
4259.71 2322
4260.33 2373
4260.94 2406
4261.56 2377
4262.17 2362
4262.79 2344
4263.40 2440
4264.02 2423
4264.64 2403
4265.25 2607
4265.87 2612
4266.48 2765
4267.10 2735
4267.72 2839
4268.33 2855
4268.95 2722
4269.57 2749
4270.18 2546
4270.80 2647
4271.41 2521
4272.03 2522
4272.65 2516
4273.26 2814
4273.88 2525
4274.50 2542
4275.11 2578
4275.73 2722
4276.35 2831
4276.96 2743
4277.58 2598
4278.20 2514
4278.81 2535
4279.43 2732
4280.05 2555
4280.67 2406
4281.28 2451
4281.90 2372
4282.52 2542
4283.13 2459
4283.75 2285
4284.37 2302
4284.99 2339
4285.60 2445
4286.22 2453
4286.84 2420
4287.46 2555
4288.07 2661
4288.69 2706
4289.31 2689
4289.93 2722
4290.55 2769
4291.16 2870
4291.78 2775
4292.40 2670
4293.02 2540
4293.63 2378
4294.25 2422
4294.87 2451
4295.49 2385
4296.11 2308
4296.73 2366
4297.34 2273
4297.96 2385
4298.58 2276
4299.20 2168
4299.82 2226
4300.44 2243
4301.05 2322
4301.67 2237
4302.29 2238
4302.91 2316
4303.53 2370
4304.15 2187
4304.77 2265
4305.39 2322
4306.00 2353
4306.62 2217
4307.24 2240
4307.86 2349
4308.48 2349
4309.10 2269
4309.72 2380
4310.34 2430
4310.96 2346
4311.58 2302
4312.20 2294
4312.82 2363
4313.43 2372
4314.05 2376
4314.67 2300
4315.29 2340
4315.91 2349
4316.53 2418
4317.15 2322
4317.77 2381
4318.39 2449
4319.01 2272
4319.63 2244
4320.25 2164
4320.87 2452
4321.49 2436
4322.11 2406
4322.73 2452
4323.35 2440
4323.97 2344
4324.59 2505
4325.21 2653
4325.83 2575
4326.45 2476
4327.07 2632
4327.69 2698
4328.31 2656
4328.94 2739
4329.56 2839
4330.18 2779
4330.80 2565
4331.42 2716
4332.04 2670
4332.66 2804
4333.28 2831
4333.90 3011
4334.52 2970
4335.14 3183
4335.76 3381
4336.39 3557
4337.01 3772
4337.63 4317
4338.25 4598
4338.87 4670
4339.49 4749
4340.11 4454
4340.73 4152
4341.36 4198
4341.98 4066
4342.60 3925
4343.22 4112
4343.84 4365
4344.46 4519
4345.08 4992
4345.71 5655
4346.33 6705
4346.95 7114
4347.57 7418
4348.19 7593
4348.82 7707
4349.44 7223
4350.06 6620
4350.68 5616
4351.30 5160
4351.93 4514
4352.55 3967
4353.17 3531
4353.79 3375
4354.42 3103
4355.04 2927
4355.66 2938
4356.28 2941
4356.91 2965
4357.53 3016
4358.15 2987
4358.77 2904
4359.40 3063
4360.02 2978
4360.64 2908
4361.26 3018
4361.89 2839
4362.51 2844
4363.13 2746
4363.76 2636
4364.38 2716
4365.00 2752
4365.63 2625
4366.25 2537
4366.87 2599
4367.50 2656
4368.12 2739
4368.74 2688
4369.37 2720
4369.99 2665
4370.61 2448
4371.24 2523
4371.86 2527
4372.48 2473
4373.11 2384
4373.73 2296
4374.36 2363
4374.98 2544
4375.60 2300
4376.23 2368
4376.85 2591
4377.48 2571
4378.10 2711
4378.72 2834
4379.35 2838
4379.97 2766
4380.60 2942
4381.22 2836
4381.84 2781
4382.47 2776
4383.09 2669
4383.72 2488
4384.34 2513
4384.97 2381
4385.59 2558
4386.22 2480
4386.84 2474
4387.47 2365
4388.09 2383
4388.72 2286
4389.34 2164
4389.96 2274
4390.59 2328
4391.21 2372
4391.84 2474
4392.47 2277
4393.09 2200
4393.72 2215
4394.34 2166
4394.97 2149
4395.59 2159
4396.22 2204
4396.84 2237
4397.47 2216
4398.09 2157
4398.72 2220
4399.34 2158
4399.97 2225
4400.60 2200
4401.22 2299
4401.85 2402
4402.47 2298
4403.10 2199
4403.72 2204
4404.35 2277
4404.98 2263
4405.60 2200
4406.23 2247
4406.85 2193
4407.48 2133
4408.11 2168
4408.73 2144
4409.36 2230
4409.99 2198
4410.61 2337
4411.24 2322
4411.87 2236
4412.49 2244
4413.12 2172
4413.74 2248
4414.37 2289
4415.00 2285
4415.62 2301
4416.25 2129
4416.88 2128
4417.51 2221
4418.13 2306
4418.76 2106
4419.39 2213
4420.01 2391
4420.64 2244
4421.27 2059
4421.89 2069
4422.52 2102
4423.15 2110
4423.78 2119
4424.40 2039
4425.03 2046
4425.66 1994
4426.29 1972
4426.91 1854
4427.54 1997
4428.17 1830
4428.80 1886
4429.42 1919
4430.05 1950
4430.68 2034
4431.31 2044
4431.94 2284
4432.56 2190
4433.19 2051
4433.82 2142
4434.45 2188
4435.08 2188
4435.70 2160
4436.33 2201
4436.96 2232
4437.59 2320
4438.22 2252
4438.85 2282
4439.47 2392
4440.10 2279
4440.73 2265
4441.36 2107
4441.99 2074
4442.62 2248
4443.25 2275
4443.87 2236
4444.50 2184
4445.13 2142
4445.76 2271
4446.39 2419
4447.02 2379
4447.65 2328
4448.28 2213
4448.91 2312
4449.54 2377
4450.16 2316
4450.79 2222
4451.42 2226
4452.05 2280
4452.68 2233
4453.31 2440
4453.94 2482
4454.57 2521
4455.20 2519
4455.83 2457
4456.46 2596
4457.09 2963
4457.72 3022
4458.35 2840
4458.98 2691
4459.61 2538
4460.24 2515
4460.87 2213
4461.50 2237
4462.13 2172
4462.76 2171
4463.39 2254
4464.02 2147
4464.65 2123
4465.28 2124
4465.91 2114
4466.54 2037
4467.17 2011
4467.80 2135
4468.43 1995
4469.06 2173
4469.69 2176
4470.32 1989
4470.95 1941
4471.58 1958
4472.21 1928
4472.85 2085
4473.48 1929
4474.11 1920
4474.74 1992
4475.37 1995
4476.00 2067
4476.63 2029
4477.26 2122
4477.89 2123
4478.52 2061
4479.16 2199
4479.79 2319
4480.42 2158
4481.05 2073
4481.68 2272
4482.31 2330
4482.94 2390
4483.58 2279
4484.21 2229
4484.84 2214
4485.47 2220
4486.10 2235
4486.73 2212
4487.37 2281
4488.00 2473
4488.63 2273
4489.26 2116
4489.89 2325
4490.53 2419
4491.16 2291
4491.79 2352
4492.42 2242
4493.05 2395
4493.69 2274
4494.32 2138
4494.95 2109
4495.58 2268
4496.22 2306
4496.85 2233
4497.48 2302
4498.11 2268
4498.75 2331
4499.38 2473
4500.01 2670
4500.64 2931
4501.28 3322
4501.91 3335
4502.54 3264
4503.18 3351
4503.81 3314
4504.44 3385
4505.07 3030
4505.71 2859
4506.34 2758
4506.97 2666
4507.61 2531
4508.24 2595
4508.87 2489
4509.51 2404
4510.14 2319
4510.77 2410
4511.41 2366
4512.04 2206
4512.68 2187
4513.31 2252
4513.94 2332
4514.58 2292
4515.21 2315
4515.84 2253
4516.48 2152
4517.11 2241
4517.75 2153
4518.38 2266
4519.01 2202
4519.65 2055
4520.28 2032
4520.92 2177
4521.55 2124
4522.18 2259
4522.82 2099
4523.45 2088
4524.09 2107
4524.72 2202
4525.36 2179
4525.99 2112
4526.63 2040
4527.26 2114
4527.90 2227
4528.53 2213
4529.16 2325
4529.80 2242
4530.43 2408
4531.07 2526
4531.70 2528
4532.34 2446
4532.97 2494
4533.61 2659
4534.24 2517
4534.88 2352
4535.51 2408
4536.15 2438
4536.79 2466
4537.42 2302
4538.06 2321
4538.69 2087
4539.33 2114
4539.96 2021
4540.60 2099
4541.23 2080
4541.87 2003
4542.50 1970
4543.14 1978
4543.78 2066
4544.41 2138
4545.05 1951
4545.68 2052
4546.32 1925
4546.96 1827
4547.59 1872
4548.23 1948
4548.86 1953
4549.50 1947
4550.14 1933
4550.77 1954
4551.41 2085
4552.05 2076
4552.68 2022
4553.32 1945
4553.96 2034
4554.59 2098
4555.23 2068
4555.86 2004
4556.50 1974
4557.14 1996
4557.78 1974
4558.41 1919
4559.05 2019
4559.69 2066
4560.32 1989
4560.96 2032
4561.60 1968
4562.23 1961
4562.87 1939
4563.51 1938
4564.15 1945
4564.78 1969
4565.42 1929
4566.06 1983
4566.69 2037
4567.33 1953
4567.97 1893
4568.61 2047
4569.24 2049
4569.88 1952
4570.52 1976
4571.16 2005
4571.80 1911
4572.43 1932
4573.07 2023
4573.71 2040
4574.35 1964
4574.98 1916
4575.62 1989
4576.26 1917
4576.90 1907
4577.54 1915
4578.18 1941
4578.81 1972
4579.45 2124
4580.09 2101
4580.73 2111
4581.37 2069
4582.01 2114
4582.64 2039
4583.28 2080
4583.92 2043
4584.56 2093
4585.20 2181
4585.84 2148
4586.48 2143
4587.11 2232
4587.75 2209
4588.39 2295
4589.03 2373
4589.67 2578
4590.31 2818
4590.95 3253
4591.59 3307
4592.23 3449
4592.87 3628
4593.51 3768
4594.14 3501
4594.78 3303
4595.42 3162
4596.06 2781
4596.70 2669
4597.34 2669
4597.98 2366
4598.62 2269
4599.26 2340
4599.90 2307
4600.54 2370
4601.18 2443
4601.82 2349
4602.46 2224
4603.10 2301
4603.74 2357
4604.38 2316
4605.02 2277
4605.66 2290
4606.30 2289
4606.94 2203
4607.58 2181
4608.22 2223
4608.86 2116
4609.50 2020
4610.14 2127
4610.78 2052
4611.42 2108
4612.06 2163
4612.70 2165
4613.34 2234
4613.99 2251
4614.63 2316
4615.27 2225
4615.91 2180
4616.55 2104
4617.19 2072
4617.83 2093
4618.47 2070
4619.11 1975
4619.75 2069
4620.39 1955
4621.04 1990
4621.68 1954
4622.32 1969
4622.96 1988
4623.60 1978
4624.24 1912
4624.88 1847
4625.53 1861
4626.17 2024
4626.81 2054
4627.45 2004
4628.09 1944
4628.73 1935
4629.38 1946
4630.02 1781
4630.66 1989
4631.30 2090
4631.94 2006
4632.58 2029
4633.23 2051
4633.87 2108
4634.51 2078
4635.15 2041
4635.80 1998
4636.44 2093
4637.08 2068
4637.72 2267
4638.36 2105
4639.01 2219
4639.65 2195
4640.29 2108
4640.93 2106
4641.58 2180
4642.22 2153
4642.86 2037
4643.51 1977
4644.15 1986
4644.79 2033
4645.43 2066
4646.08 1916
4646.72 2033
4647.36 2024
4648.01 1946
4648.65 2033
4649.29 1950
4649.94 2009
4650.58 2181
4651.22 2058
4651.87 2045
4652.51 2119
4653.15 2094
4653.80 2139
4654.44 2070
4655.08 2037
4655.73 2049
4656.37 1995
4657.01 1917
4657.66 1901
4658.30 1953
4658.94 2012
4659.59 1923
4660.23 1892
4660.88 1848
4661.52 1863
4662.16 1933
4662.81 2043
4663.45 1911
4664.10 1880
4664.74 1891
4665.39 1913
4666.03 1840
4666.67 1881
4667.32 1820
4667.96 1773
4668.61 1792
4669.25 1557
4669.90 1850
4670.54 1882
4671.19 1812
4671.83 1733
4672.47 1705
4673.12 1763
4673.76 1819
4674.41 1760
4675.05 1881
4675.70 1785
4676.34 1926
4676.99 1933
4677.63 1759
4678.28 1899
4678.92 1921
4679.57 2035
4680.22 1962
4680.86 1889
4681.51 1957
4682.15 1969
4682.80 1887
4683.44 1977
4684.09 1983
4684.73 2040
4685.38 1937
4686.03 1990
4686.67 1950
4687.32 1884
4687.96 2009
4688.61 1907
4689.25 1870
4689.90 1947
4690.55 1931
4691.19 1997
4691.84 1967
4692.48 1925
4693.13 1968
4693.78 1975
4694.42 1975
4695.07 2028
4695.72 2144
4696.36 2209
4697.01 2251
4697.65 2273
4698.30 2452
4698.95 2746
4699.59 2860
4700.24 2927
4700.89 2727
4701.53 2726
4702.18 2746
4702.83 2546
4703.48 2405
4704.12 2330
4704.77 2300
4705.42 2118
4706.06 2061
4706.71 2190
4707.36 2121
4708.00 2167
4708.65 2194
4709.30 2244
4709.95 2284
4710.59 2154
4711.24 2184
4711.89 2298
4712.54 2224
4713.18 2096
4713.83 2176
4714.48 2090
4715.13 2065
4715.77 2091
4716.42 2098
4717.07 2166
4717.72 2102
4718.37 1973
4719.01 1988
4719.66 2008
4720.31 2075
4720.96 2307
4721.61 2251
4722.25 2264
4722.90 2224
4723.55 2230
4724.20 2228
4724.85 2246
4725.50 2266
4726.14 2384
4726.79 2466
4727.44 2485
4728.09 2711
4728.74 2610
4729.39 2489
4730.04 2514
4730.68 2339
4731.33 2372
4731.98 2214
4732.63 2374
4733.28 2254
4733.93 2120
4734.58 2141
4735.23 2046
4735.88 2107
4736.53 2127
4737.17 2065
4737.82 2130
4738.47 2187
4739.12 2085
4739.77 2211
4740.42 2344
4741.07 2241
4741.72 2269
4742.37 2355
4743.02 2396
4743.67 2299
4744.32 2193
4744.97 2230
4745.62 2153
4746.27 2125
4746.92 2268
4747.57 2372
4748.22 2324
4748.87 2329
4749.52 2409
4750.17 2427
4750.82 2580
4751.47 2744
4752.12 2905
4752.77 2757
4753.42 2807
4754.07 2932
4754.72 2829
4755.37 2640
4756.02 2612
4756.67 2521
4757.32 2436
4757.97 2383
4758.62 2272
4759.27 2080
4759.93 2114
4760.58 2168
4761.23 2124
4761.88 1928
4762.53 2012
4763.18 2023
4763.83 1969
4764.48 2076
4765.13 2165
4765.78 2170
4766.44 2258
4767.09 2238
4767.74 2392
4768.39 2373
4769.04 2323
4769.69 2223
4770.34 2269
4770.99 2133
4771.65 2076
4772.30 2126
4772.95 1984
4773.60 2004
4774.25 2040
4774.91 2089
4775.56 2196
4776.21 2159
4776.86 2130
4777.51 2091
4778.16 2096
4778.82 2178
4779.47 2145
4780.12 2042
4780.77 2242
4781.43 2274
4782.08 2226
4782.73 2193
4783.38 2166
4784.03 2151
4784.69 2024
4785.34 2048
4785.99 2078
4786.64 1968
4787.30 1973
4787.95 2019
4788.60 2031
4789.26 2026
4789.91 2181
4790.56 2155
4791.21 2191
4791.87 2066
4792.52 2259
4793.17 2244
4793.83 2208
4794.48 2037
4795.13 2138
4795.79 2100
4796.44 2197
4797.09 2111
4797.75 2067
4798.40 2095
4799.05 2145
4799.71 2082
4800.36 2001
4801.01 2114
4801.67 1996
4802.32 2136
4802.97 2180
4803.63 2130
4804.28 2040
4804.94 2212
4805.59 2157
4806.24 2098
4806.90 2155
4807.55 2131
4808.21 2178
4808.86 2169
4809.51 2188
4810.17 2078
4810.82 2166
4811.48 2142
4812.13 2257
4812.79 2273
4813.44 2296
4814.09 2287
4814.75 2263
4815.40 2413
4816.06 2387
4816.71 2463
4817.37 2429
4818.02 2450
4818.68 2467
4819.33 2460
4819.99 2349
4820.64 2361
4821.30 2454
4821.95 2531
4822.61 2546
4823.26 2497
4823.92 2551
4824.57 2491
4825.23 2582
4825.88 2625
4826.54 2648
4827.19 2735
4827.85 2873
4828.50 2894
4829.16 2935
4829.81 2855
4830.47 2937
4831.13 2824
4831.78 2818
4832.44 2815
4833.09 2946
4833.75 3005
4834.40 3019
4835.06 3001
4835.72 3080
4836.37 3175
4837.03 3372
4837.68 3337
4838.34 3466
4839.00 3401
4839.65 3427
4840.31 3527
4840.97 3585
4841.62 3494
4842.28 3668
4842.93 3742
4843.59 3607
4844.25 3655
4844.90 3541
4845.56 3598
4846.22 3749
4846.87 3828
4847.53 4049
4848.19 4299
4848.84 4837
4849.50 5207
4850.16 5520
4850.82 5819
4851.47 5811
4852.13 6109
4852.79 6256
4853.44 5732
4854.10 5249
4854.76 5243
4855.42 5088
4856.07 5413
4856.73 5488
4857.39 5465
4858.04 6086
4858.70 6403
4859.36 6583
4860.02 6668
4860.67 6629
4861.33 6346
4861.99 6036
4862.65 5566
4863.31 5162
4863.96 5016
4864.62 4858
4865.28 4974
4865.94 4899
4866.60 4855
4867.25 5110
4867.91 5389
4868.57 5440
4869.23 5101
4869.89 5235
4870.54 5165
4871.20 4772
4871.86 4495
4872.52 4046
4873.18 4181
4873.84 4229
4874.50 4061
4875.15 3942
4875.81 4105
4876.47 4097
4877.13 4160
4877.79 4084
4878.45 4217
4879.11 4454
4879.77 4345
4880.42 4204
4881.08 4414
4881.74 4152
4882.40 4178
4883.06 3917
4883.72 3903
4884.38 3839
4885.04 3579
4885.70 3525
4886.36 3455
4887.02 3311
4887.68 3421
4888.34 3665
4889.00 3577
4889.65 3846
4890.31 3857
4890.97 4255
4891.63 4436
4892.29 4365
4892.95 4002
4893.61 3895
4894.27 3726
4894.93 3423
4895.59 3449
4896.25 3404
4896.91 3277
4897.57 3257
4898.23 3248
4898.89 3237
4899.55 3438
4900.21 3596
4900.87 3671
4901.54 3469
4902.20 3438
4902.86 3230
4903.52 3089
4904.18 3091
4904.84 2911
4905.50 2793
4906.16 2777
4906.82 2825
4907.48 2901
4908.14 2775
4908.80 2669
4909.46 2630
4910.12 2655
4910.79 2654
4911.45 2679
4912.11 2644
4912.77 2510
4913.43 2650
4914.09 2528
4914.75 2633
4915.41 2667
4916.07 2693
4916.74 2518
4917.40 2599
4918.06 2621
4918.72 2385
4919.38 2385
4920.04 2466
4920.71 2402
4921.37 2579
4922.03 2583
4922.69 2505
4923.35 2517
4924.01 2503
4924.68 2355
4925.34 2381
4926.00 2503
4926.66 2333
4927.33 2297
4927.99 2344
4928.65 2358
4929.31 2332
4929.97 2440
4930.64 2495
4931.30 2352
4931.96 2437
4932.62 2430
4933.29 2489
4933.95 2397
4934.61 2312
4935.27 2262
4935.94 2313
4936.60 2282
4937.26 2194
4937.93 2129
4938.59 2279
4939.25 2292
4939.91 2240
4940.58 2247
4941.24 2150
4941.90 2175
4942.57 2183
4943.23 2197
4943.89 2012
4944.56 2012
4945.22 1985
4945.88 2071
4946.55 1929
4947.21 1968
4947.87 2029
4948.54 2009
4949.20 1938
4949.86 1955
4950.53 2039
4951.19 1959
4951.86 1992
4952.52 2059
4953.18 2076
4953.85 1996
4954.51 2063
4955.17 2005
4955.84 2009
4956.50 2044
4957.17 2067
4957.83 1924
4958.50 1960
4959.16 2005
4959.82 2010
4960.49 2119
4961.15 2170
4961.82 2260
4962.48 2342
4963.15 2538
4963.81 2655
4964.48 2645
4965.14 2801
4965.81 2515
4966.47 2569
4967.13 2600
4967.80 2537
4968.46 2476
4969.13 2296
4969.79 2064
4970.46 1985
4971.12 1998
4971.79 2142
4972.45 2210
4973.12 1944
4973.79 2162
4974.45 2134
4975.12 1991
4975.78 2068
4976.45 2118
4977.11 2065
4977.78 2042
4978.44 2147
4979.11 2181
4979.77 2119
4980.44 2087
4981.11 2010
4981.77 2020
4982.44 2011
4983.10 2033
4983.77 1990
4984.44 1996
4985.10 1989
4985.77 2001
4986.43 2010
4987.10 2128
4987.77 2136
4988.43 2251
4989.10 2305
4989.76 2214
4990.43 2354
4991.10 2359
4991.76 2347
4992.43 2303
4993.10 2207
4993.76 2207
4994.43 2194
4995.10 2127
4995.76 2079
4996.43 2054
4997.10 1972
4997.76 1940
4998.43 1936
4999.10 1857
4999.76 1823
5000.43 1853
5001.10 1816
5001.77 1793
5002.43 1744
5003.10 1750
5003.77 1786
5004.43 1836
5005.10 1796
5005.77 1764
5006.44 1823
5007.10 1724
5007.77 1964
5008.44 1898
5009.11 1851
5009.77 1903
5010.44 1906
5011.11 1792
5011.78 1807
5012.45 1840
5013.11 1897
5013.78 1868
5014.45 1945
5015.12 1885
5015.79 1976
5016.45 1888
5017.12 1880
5017.79 1793
5018.46 1877
5019.13 1813
5019.80 1752
5020.46 1770
5021.13 1775
5021.80 1915
5022.47 1936
5023.14 1976
5023.81 1935
5024.47 2029
5025.14 1862
5025.81 1829
5026.48 1832
5027.15 1826
5027.82 1902
5028.49 1907
5029.16 1886
5029.83 1941
5030.49 1949
5031.16 1975
5031.83 1804
5032.50 1785
5033.17 1862
5033.84 1709
5034.51 1813
5035.18 1790
5035.85 1820
5036.52 1780
5037.19 1682
5037.86 1678
5038.53 1746
5039.20 1694
5039.87 1668
5040.54 1655
5041.21 1592
5041.88 1704
5042.54 1642
5043.21 1745
5043.88 1748
5044.55 1807
5045.22 1775
5045.89 1738
5046.56 1684
5047.24 1734
5047.91 1724
5048.58 1755
5049.25 1780
5049.92 1715
5050.59 1663
5051.26 1713
5051.93 1685
5052.60 1700
5053.27 1735
5053.94 1702
5054.61 1698
5055.28 1635
5055.95 1734
5056.62 1693
5057.29 1687
5057.96 1704
5058.63 1711
5059.31 1762
5059.98 1766
5060.65 1655
5061.32 1769
5061.99 1727
5062.66 1787
5063.33 1623
5064.00 1611
5064.67 1713
5065.35 1713
5066.02 1834
5066.69 1844
5067.36 1742
5068.03 1745
5068.70 1647
5069.38 1596
5070.05 1654
5070.72 1729
5071.39 1653
5072.06 1588
5072.73 1598
5073.41 1749
5074.08 1643
5074.75 1744
5075.42 1681
5076.09 1685
5076.77 1860
5077.44 1868
5078.11 1917
5078.78 1951
5079.45 1948
5080.13 1948
5080.80 2133
5081.47 2074
5082.14 2032
5082.82 1946
5083.49 1855
5084.16 1830
5084.83 1955
5085.51 1896
5086.18 1787
5086.85 1736
5087.53 1765
5088.20 1938
5088.87 1855
5089.54 1856
5090.22 1900
5090.89 1992
5091.56 2157
5092.24 2135
5092.91 2127
5093.58 2229
5094.26 2122
5094.93 2095
5095.60 2081
5096.28 1972
5096.95 1988
5097.62 1952
5098.30 1985
5098.97 1914
5099.64 1892
5100.32 1840
5100.99 2007
5101.67 1844
5102.34 1839
5103.01 1918
5103.69 1889
5104.36 1999
5105.04 2095
5105.71 1990
5106.38 1925
5107.06 1956
5107.73 2000
5108.41 1968
5109.08 1802
5109.75 1861
5110.43 2001
5111.10 1911
5111.78 1728
5112.45 1813
5113.13 1838
5113.80 1841
5114.48 1924
5115.15 1990
5115.83 1938
5116.50 1821
5117.17 1887
5117.85 1978
5118.52 1965
5119.20 1930
5119.87 1985
5120.55 2035
5121.22 1958
5121.90 1880
5122.57 1905
5123.25 1892
5123.93 1797
5124.60 1882
5125.28 1878
5125.95 1902
5126.63 1922
5127.30 1738
5127.98 1791
5128.65 1844
5129.33 1759
5130.00 1861
5130.68 1751
5131.36 1765
5132.03 1817
5132.71 1869
5133.38 1958
5134.06 1900
5134.73 1920
5135.41 1857
5136.09 1736
5136.76 1774
5137.44 1837
5138.12 1923
5138.79 1904
5139.47 1812
5140.14 1749
5140.82 1875
5141.50 1790
5142.17 1760
5142.85 1915
5143.53 1765
5144.20 1748
5144.88 1787
5145.56 1748
5146.23 1582
5146.91 1554
5147.59 1687
5148.26 1727
5148.94 1742
5149.62 1776
5150.29 1763
5150.97 1796
5151.65 1822
5152.33 1735
5153.00 1720
5153.68 1827
5154.36 1946
5155.03 1755
5155.71 1758
5156.39 1703
5157.07 1766
5157.74 1751
5158.42 1651
5159.10 1653
5159.78 1700
5160.45 1755
5161.13 1704
5161.81 1770
5162.49 1728
5163.17 1718
5163.84 1624
5164.52 1729
5165.20 1695
5165.88 1775
5166.55 1768
5167.23 1733
5167.91 1702
5168.59 1762
5169.27 1917
5169.95 1766
5170.62 1694
5171.30 1696
5171.98 1710
5172.66 1634
5173.34 1725
5174.02 1697
5174.69 1665
5175.37 1684
5176.05 1827
5176.73 1729
5177.41 1705
5178.09 1772
5178.77 1809
5179.45 1789
5180.13 1830
5180.80 1929
5181.48 1920
5182.16 2026
5182.84 1962
5183.52 1921
5184.20 1897
5184.88 1799
5185.56 1686
5186.24 1828
5186.92 1685
5187.60 1678
5188.28 1708
5188.96 1622
5189.64 1516
5190.31 1617
5190.99 1657
5191.67 1577
5192.35 1594
5193.03 1551
5193.71 1580
5194.39 1599
5195.07 1644
5195.75 1637
5196.43 1634
5197.11 1552
5197.79 1597
5198.47 1708
5199.15 1733
5199.83 1723
5200.51 1618
5201.19 1665
5201.87 1729
5202.56 1663
5203.24 1606
5203.92 1655
5204.60 1729
5205.28 1784
5205.96 1789
5206.64 1680
5207.32 1751
5208.00 1695
5208.68 1798
5209.36 1835
5210.04 1788
5210.72 1769
5211.40 1814
5212.09 1782
5212.77 1751
5213.45 1749
5214.13 1843
5214.81 1836
5215.49 1872
5216.17 1734
5216.85 1776
5217.54 1925
5218.22 1897
5218.90 1897
5219.58 1911
5220.26 1854
5220.94 1955
5221.62 1863
5222.31 1931
5222.99 1878
5223.67 1835
5224.35 1894
5225.03 1863
5225.72 1834
5226.40 1772
5227.08 1824
5227.76 1689
5228.44 1815
5229.13 1685
5229.81 1705
5230.49 1708
5231.17 1643
5231.86 1648
5232.54 1752
5233.22 1705
5233.90 1775
5234.58 1892
5235.27 1774
5235.95 1663
5236.63 1752
5237.32 1806
5238.00 1903
5238.68 1826
5239.36 1844
5240.05 1947
5240.73 2123
5241.41 2064
5242.10 1875
5242.78 1937
5243.46 1927
5244.14 1877
5244.83 1839
5245.51 1747
5246.19 1862
5246.88 1822
5247.56 1821
5248.24 1952
5248.93 1839
5249.61 1736
5250.29 1773
5250.98 1941
5251.66 1959
5252.35 1924
5253.03 1994
5253.71 1877
5254.40 1873
5255.08 1857
5255.76 1846
5256.45 1728
5257.13 1638
5257.82 1780
5258.50 1761
5259.18 1746
5259.87 1883
5260.55 1739
5261.24 1744
5261.92 1856
5262.61 1681
5263.29 1802
5263.97 1792
5264.66 1866
5265.34 1737
5266.03 1850
5266.71 1827
5267.40 1901
5268.08 1965
5268.77 1849
5269.45 1718
5270.14 1822
5270.82 1851
5271.51 1771
5272.19 1716
5272.88 1833
5273.56 1704
5274.25 1720
5274.93 1838
5275.62 1696
5276.30 1757
5276.99 1703
5277.67 1681
5278.36 1799
5279.04 1669
5279.73 1651
5280.41 1715
5281.10 1776
5281.79 1816
5282.47 1863
5283.16 1847
5283.84 1802
5284.53 1780
5285.21 1797
5285.90 1760
5286.59 1702
5287.27 1661
5287.96 1603
5288.64 1739
5289.33 1703
5290.02 1657
5290.70 1736
5291.39 1600
5292.07 1574
5292.76 1599
5293.45 1639
5294.13 1659
5294.82 1607
5295.51 1661
5296.19 1705
5296.88 1640
5297.57 1606
5298.25 1663
5298.94 1758
5299.63 1870
5300.31 1861
5301.00 1826
5301.69 1917
5302.37 1907
5303.06 1966
5303.75 1928
5304.43 1948
5305.12 1997
5305.81 2013
5306.50 1947
5307.18 1811
5307.87 1768
5308.56 1773
5309.25 1817
5309.93 1854
5310.62 2003
5311.31 1909
5312.00 2036
5312.68 1956
5313.37 2144
5314.06 2037
5314.75 2043
5315.43 1966
5316.12 1814
5316.81 1819
5317.50 1760
5318.18 1811
5318.87 1875
5319.56 1946
5320.25 2033
5320.94 2123
5321.63 2120
5322.31 2063
5323.00 2101
5323.69 2000
5324.38 1884
5325.07 1905
5325.76 1892
5326.44 1883
5327.13 1756
5327.82 1738
5328.51 1780
5329.20 1728
5329.89 1760
5330.58 1767
5331.26 1691
5331.95 1681
5332.64 1803
5333.33 1783
5334.02 1787
5334.71 1887
5335.40 1800
5336.09 1813
5336.78 1782
5337.47 1884
5338.15 1739
5338.84 1643
5339.53 1818
5340.22 1691
5340.91 1704
5341.60 1701
5342.29 1813
5342.98 1820
5343.67 1744
5344.36 1822
5345.05 1831
5345.74 1906
5346.43 1759
5347.12 1865
5347.81 1806
5348.50 1834
5349.19 1928
5349.88 1982
5350.57 2091
5351.26 2184
5351.95 2194
5352.64 2176
5353.33 2142
5354.02 2006
5354.71 1974
5355.40 1923
5356.09 1920
5356.78 1841
5357.47 1775
5358.16 1615
5358.85 1642
5359.54 1671
5360.23 1591
5360.92 1770
5361.62 1721
5362.31 1739
5363.00 1782
5363.69 1753
5364.38 1869
5365.07 1907
5365.76 1915
5366.45 1702
5367.14 1748
5367.83 1764
5368.53 1727
5369.22 1741
5369.91 1772
5370.60 1726
5371.29 1649
5371.98 1563
5372.67 1514
5373.36 1497
5374.06 1605
5374.75 1743
5375.44 1724
5376.13 1604
5376.82 1596
5377.51 1621
5378.21 1624
5378.90 1644
5379.59 1587
5380.28 1605
5380.97 1447
5381.67 1556
5382.36 1620
5383.05 1549
5383.74 1590
5384.44 1614
5385.13 1604
5385.82 1582
5386.51 1546
5387.20 1610
5387.90 1677
5388.59 1747
5389.28 1685
5389.97 1654
5390.67 1758
5391.36 1815
5392.05 1864
5392.75 1618
5393.44 1627
5394.13 1696
5394.82 1736
5395.52 1646
5396.21 1723
5396.90 1674
5397.60 1547
5398.29 1629
5398.98 1581
5399.68 1542
5400.37 1417
5401.06 1528
5401.76 1483
5402.45 1551
5403.14 1583
5403.84 1601
5404.53 1602
5405.22 1604
5405.92 1538
5406.61 1644
5407.30 1637
5408.00 1578
5408.69 1754
5409.39 1799
5410.08 1812
5410.77 1661
5411.47 1741
5412.16 1729
5412.85 1801
5413.55 1739
5414.24 1611
5414.94 1733
5415.63 1727
5416.33 1658
5417.02 1643
5417.71 1754
5418.41 1670
5419.10 1636
5419.80 1654
5420.49 1686
5421.19 1631
5421.88 1618
5422.58 1729
5423.27 1713
5423.97 1683
5424.66 1803
5425.36 1835
5426.05 1699
5426.75 1689
5427.44 1741
5428.14 1742
5428.83 1760
5429.53 1696
5430.22 1701
5430.92 1758
5431.61 1791
5432.31 1750
5433.00 1733
5433.70 1837
5434.39 1791
5435.09 1806
5435.78 1900
5436.48 1996
5437.17 1989
5437.87 2010
5438.57 1960
5439.26 2136
5439.96 1956
5440.65 1917
5441.35 1843
5442.05 1687
5442.74 1830
5443.44 1889
5444.13 1986
5444.83 1966
5445.53 2070
5446.22 2149
5446.92 2178
5447.61 2272
5448.31 2377
5449.01 2417
5449.70 2372
5450.40 2365
5451.10 2347
5451.79 2338
5452.49 2190
5453.19 2153
5453.88 2131
5454.58 2100
5455.28 1995
5455.97 2031
5456.67 2005
5457.37 2058
5458.06 2080
5458.76 2170
5459.46 2139
5460.16 2153
5460.85 2190
5461.55 2176
5462.25 2111
5462.94 2027
5463.64 2017
5464.34 2171
5465.04 2178
5465.73 2181
5466.43 2165
5467.13 2179
5467.83 2139
5468.52 2220
5469.22 2306
5469.92 2318
5470.62 2366
5471.31 2343
5472.01 2381
5472.71 2507
5473.41 2443
5474.11 2556
5474.80 2460
5475.50 2482
5476.20 2567
5476.90 2679
5477.60 2830
5478.29 3140
5478.99 3401
5479.69 3808
5480.39 4143
5481.09 4383
5481.79 4480
5482.49 4429
5483.18 4622
5483.88 4396
5484.58 3816
5485.28 3418
5485.98 3334
5486.68 3218
5487.38 3190
5488.08 2914
5488.77 3027
5489.47 2890
5490.17 3089
5490.87 2982
5491.57 2910
5492.27 2941
5492.97 3035
5493.67 3297
5494.37 3357
5495.07 3307
5495.77 3320
5496.46 3445
5497.16 3388
5497.86 3611
5498.56 4145
5499.26 4435
5499.96 5299
5500.66 6167
5501.36 6519
5502.06 6817
5502.76 7157
5503.46 7228
5504.16 6234
5504.86 5769
5505.56 5010
5506.26 4379
5506.96 3863
5507.66 3510
5508.36 3303
5509.06 3181
5509.76 3209
5510.46 3018
5511.16 3068
5511.86 3136
5512.56 3059
5513.26 3131
5513.96 3129
5514.67 3178
5515.37 3058
5516.07 2878
5516.77 2755
5517.47 2714
5518.17 2712
5518.87 2748
5519.57 2559
5520.27 2491
5520.97 2390
5521.67 2329
5522.37 2438
5523.08 2494
5523.78 2328
5524.48 2364
5525.18 2405
5525.88 2270
5526.58 2291
5527.28 2298
5527.98 2282
5528.69 2261
5529.39 2420
5530.09 2385
5530.79 2407
5531.49 2446
5532.19 2676
5532.90 2846
5533.60 2684
5534.30 2636
5535.00 2715
5535.70 2565
5536.40 2509
5537.11 2366
5537.81 2350
5538.51 2256
5539.21 2027
5539.92 2121
5540.62 1912
5541.32 1997
5542.02 2046
5542.72 2038
5543.43 2007
5544.13 1935
5544.83 1909
5545.53 1895
5546.24 1965
5546.94 2037
5547.64 2034
5548.34 1958
5549.05 1936
5549.75 2031
5550.45 1871
5551.16 1957
5551.86 2024
5552.56 1908
5553.26 1988
5553.97 1963
5554.67 1898
5555.37 1905
5556.08 1912
5556.78 1877
5557.48 1862
5558.19 1922
5558.89 1982
5559.59 1901
5560.30 1969
5561.00 1915
5561.70 1935
5562.41 1906
5563.11 1885
5563.82 1967
5564.52 1907
5565.22 1927
5565.93 1977
5566.63 1995
5567.33 1843
5568.04 1915
5568.74 1866
5569.45 1914
5570.15 1785
5570.85 1792
5571.56 1879
5572.26 1852
5572.97 1790
5573.67 1837
5574.38 1846
5575.08 1898
5575.78 1913
5576.49 1926
5577.19 1914
5577.90 1847
5578.60 1863
5579.31 1763
5580.01 1879
5580.72 1721
5581.42 1646
5582.13 1734
5582.83 1728
5583.54 1634
5584.24 1628
5584.95 1677
5585.65 1541
5586.36 1709
5587.06 1633
5587.77 1805
5588.47 1732
5589.18 1648
5589.88 1777
5590.59 1653
5591.29 1787
5592.00 1965
5592.70 1798
5593.41 1685
5594.12 1761
5594.82 1713
5595.53 1714
5596.23 1676
5596.94 1800
5597.64 1724
5598.35 1603
5599.06 1664
5599.76 1692
5600.47 1720
5601.17 1751
5601.88 1673
5602.59 1668
5603.29 1578
5604.00 1594
5604.71 1583
5605.41 1635
5606.12 1651
5606.82 1602
5607.53 1581
5608.24 1680
5608.94 1528
5609.65 1562
5610.36 1664
5611.06 1589
5611.77 1652
5612.48 1712
5613.18 1656
5613.89 1628
5614.60 1633
5615.30 1589
5616.01 1577
5616.72 1610
5617.43 1698
5618.13 1620
5618.84 1566
5619.55 1674
5620.25 1734
5620.96 1753
5621.67 1613
5622.38 1602
5623.08 1673
5623.79 1541
5624.50 1648
5625.21 1721
5625.91 1736
5626.62 1667
5627.33 1767
5628.04 1661
5628.75 1641
5629.45 1748
5630.16 1853
5630.87 1761
5631.58 1782
5632.28 1765
5632.99 1850
5633.70 1854
5634.41 1618
5635.12 1624
5635.83 1695
5636.53 1753
5637.24 1709
5637.95 1716
5638.66 1695
5639.37 1727
5640.08 1853
5640.78 1852
5641.49 1747
5642.20 1729
5642.91 1772
5643.62 1823
5644.33 1665
5645.04 1777
5645.75 1791
5646.45 1677
5647.16 1652
5647.87 1642
5648.58 1634
5649.29 1717
5650.00 1677
5650.71 1702
5651.42 1634
5652.13 1712
5652.84 1786
5653.55 1833
5654.26 1770
5654.96 1743
5655.67 1950
5656.38 2127
5657.09 2155
5657.80 2200
5658.51 2286
5659.22 2291
5659.93 2309
5660.64 2287
5661.35 2006
5662.06 2002
5662.77 1886
5663.48 1836
5664.19 1881
5664.90 1799
5665.61 1808
5666.32 1784
5667.03 1623
5667.74 1753
5668.45 1810
5669.16 1654
5669.87 1721
5670.58 1779
5671.29 1762
5672.00 1805
5672.72 1832
5673.43 1724
5674.14 1625
5674.85 1741
5675.56 1652
5676.27 1651
5676.98 1584
5677.69 1629
5678.40 1593
5679.11 1494
5679.82 1650
5680.53 1674
5681.25 1571
5681.96 1587
5682.67 1667
5683.38 1729
5684.09 1791
5684.80 1721
5685.51 1687
5686.22 1770
5686.94 1652
5687.65 1752
5688.36 1901
5689.07 1814
5689.78 1731
5690.49 1752
5691.21 1765
5691.92 1693
5692.63 1768
5693.34 1699
5694.05 1590
5694.76 1650
5695.48 1677
5696.19 1619
5696.90 1498
5697.61 1650
5698.32 1673
5699.04 1614
5699.75 1506
5700.46 1605
5701.17 1632
5701.89 1527
5702.60 1523
5703.31 1604
5704.02 1638
5704.74 1609
5705.45 1563
5706.16 1560
5706.87 1623
5707.59 1597
5708.30 1576
5709.01 1535
5709.73 1556
5710.44 1575
5711.15 1559
5711.86 1560
5712.58 1705
5713.29 1658
5714.00 1524
5714.72 1476
5715.43 1554
5716.14 1669
5716.86 1603
5717.57 1575
5718.28 1599
5719.00 1526
5719.71 1515
5720.42 1508
5721.14 1505
5721.85 1571
5722.56 1554
5723.28 1558
5723.99 1580
5724.71 1618
5725.42 1534
5726.13 1554
5726.85 1574
5727.56 1686
5728.28 1678
5728.99 1708
5729.70 1701
5730.42 1824
5731.13 1755
5731.85 1744
5732.56 1679
5733.28 1632
5733.99 1648
5734.70 1629
5735.42 1490
5736.13 1449
5736.85 1503
5737.56 1627
5738.28 1628
5738.99 1518
5739.71 1534
5740.42 1613
5741.14 1610
5741.85 1481
5742.57 1449
5743.28 1508
5744.00 1503
5744.71 1515
5745.43 1490
5746.14 1418
5746.86 1564
5747.57 1577
5748.29 1579
5749.00 1536
5749.72 1639
5750.43 1627
5751.15 1539
5751.86 1449
5752.58 1405
5753.29 1527
5754.01 1583
5754.73 1640
5755.44 1568
5756.16 1545
5756.87 1545
5757.59 1505
5758.31 1568
5759.02 1562
5759.74 1504
5760.45 1542
5761.17 1488
5761.89 1575
5762.60 1419
5763.32 1452
5764.03 1537
5764.75 1639
5765.47 1595
5766.18 1521
5766.90 1512
5767.62 1464
5768.33 1491
5769.05 1558
5769.77 1616
5770.48 1633
5771.20 1513
5771.92 1492
5772.63 1622
5773.35 1612
5774.07 1615
5774.78 1508
5775.50 1610
5776.22 1657
5776.93 1568
5777.65 1555
5778.37 1578
5779.09 1587
5779.80 1608
5780.52 1700
5781.24 1668
5781.96 1813
5782.67 1637
5783.39 1558
5784.11 1636
5784.83 1636
5785.54 1666
5786.26 1648
5786.98 1591
5787.70 1627
5788.41 1724
5789.13 1727
5789.85 1607
5790.57 1679
5791.29 1753
5792.00 1647
5792.72 1588
5793.44 1755
5794.16 1766
5794.88 1849
5795.59 1873
5796.31 1878
5797.03 1834
5797.75 1844
5798.47 1987
5799.19 1862
5799.90 2126
5800.62 2366
5801.34 2572
5802.06 3025
5802.78 3327
5803.50 3620
5804.22 3771
5804.93 3638
5805.65 3490
5806.37 3132
5807.09 2816
5807.81 2524
5808.53 2196
5809.25 2093
5809.97 2095
5810.69 2010
5811.41 1980
5812.13 1955
5812.84 2006
5813.56 2052
5814.28 2004
5815.00 1888
5815.72 1873
5816.44 2020
5817.16 2057
5817.88 2085
5818.60 2090
5819.32 2002
5820.04 2117
5820.76 2049
5821.48 2123
5822.20 2017
5822.92 1886
5823.64 1918
5824.36 2026
5825.08 1994
5825.80 2011
5826.52 1940
5827.24 1905
5827.96 1947
5828.68 1875
5829.40 1868
5830.12 1815
5830.84 1746
5831.56 1703
5832.28 1853
5833.00 1945
5833.72 1954
5834.44 1970
5835.16 2052
5835.89 2067
5836.61 1957
5837.33 2004
5838.05 1909
5838.77 1877
5839.49 1856
5840.21 1870
5840.93 1776
5841.65 1820
5842.37 1869
5843.10 1905
5843.82 1765
5844.54 1836
5845.26 1913
5845.98 2011
5846.70 1979
5847.42 2038
5848.14 1958
5848.87 1977
5849.59 2017
5850.31 1921
5851.03 1865
5851.75 2074
5852.47 2017
5853.20 1793
5853.92 1795
5854.64 1869
5855.36 1846
5856.08 1751
5856.81 1733
5857.53 1621
5858.25 1773
5858.97 1786
5859.69 1779
5860.42 1865
5861.14 1798
5861.86 1858
5862.58 1850
5863.31 1728
5864.03 1750
5864.75 1764
5865.47 1746
5866.20 1871
5866.92 1834
5867.64 1859
5868.36 1840
5869.09 1787
5869.81 1838
5870.53 1890
5871.26 1865
5871.98 1865
5872.70 1845
5873.42 1925
5874.15 1888
5874.87 1821
5875.59 1837
5876.32 1911
5877.04 1896
5877.76 1819
5878.49 1819
5879.21 1829
5879.93 1924
5880.66 1986
5881.38 1928
5882.10 1954
5882.83 1950
5883.55 2020
5884.28 2028
5885.00 2067
5885.72 2048
5886.45 1967
5887.17 1984
5887.89 1821
5888.62 1943
5889.34 1983
5890.07 1960
5890.79 2034
5891.51 1883
5892.24 1848
5892.96 1881
5893.69 1886
5894.41 1898
5895.14 1841
5895.86 1920
5896.59 1873
5897.31 1883
5898.03 1902
5898.76 1871
5899.48 1841
5900.21 1873
5900.93 1894
5901.66 1938
5902.38 1971
5903.11 2037
5903.83 1936
5904.56 2045
5905.28 1960
5906.01 1950
5906.73 2059
5907.46 2076
5908.18 2032
5908.91 2111
5909.63 2125
5910.36 2046
5911.08 2045
5911.81 2166
5912.53 2089
5913.26 2060
5913.99 2027
5914.71 2124
5915.44 2110
5916.16 2037
5916.89 1996
5917.61 2092
5918.34 2146
5919.07 2166
5919.79 2158
5920.52 2175
5921.24 2144
5921.97 2271
5922.70 2242
5923.42 2369
5924.15 2409
5924.87 2394
5925.60 2388
5926.33 2420
5927.05 2442
5927.78 2370
5928.51 2392
5929.23 2458
5929.96 2532
5930.69 2545
5931.41 2645
5932.14 2586
5932.87 2558
5933.59 2584
5934.32 2753
5935.05 2747
5935.77 2851
5936.50 2871
5937.23 3009
5937.95 3043
5938.68 3049
5939.41 2922
5940.13 3012
5940.86 3099
5941.59 3204
5942.32 3395
5943.04 3350
5943.77 3323
5944.50 3412
5945.23 3457
5945.95 3365
5946.68 3427
5947.41 3527
5948.14 3427
5948.86 3628
5949.59 3870
5950.32 4000
5951.05 4315
5951.78 4564
5952.50 4945
5953.23 5230
5953.96 5351
5954.69 5432
5955.42 5266
5956.14 5274
5956.87 4916
5957.60 4687
5958.33 4794
5959.06 4816
5959.78 4809
5960.51 4824
5961.24 4767
5961.97 4876
5962.70 4869
5963.43 5192
5964.16 5205
5964.88 5480
5965.61 6029
5966.34 6371
5967.07 7338
5967.80 7938
5968.53 8197
5969.26 8596
5969.99 8247
5970.72 7674
5971.44 7120
5972.17 6539
5972.90 6194
5973.63 5863
5974.36 5851
5975.09 5689
5975.82 5744
5976.55 5611
5977.28 5695
5978.01 5655
5978.74 5883
5979.47 6041
5980.20 6089
5980.93 6223
5981.66 6725
5982.39 6743
5983.12 6752
5983.85 7028
5984.57 7032
5985.30 7141
5986.03 7095
5986.76 6927
5987.49 6934
5988.22 6961
5988.96 6881
5989.69 6769
5990.42 6771
5991.15 6918
5991.88 6698
5992.61 6636
5993.34 6925
5994.07 7024
5994.80 7167
5995.53 7121
5996.26 7455
5996.99 7774
5997.72 7851
5998.45 8336
5999.18 8337
5999.91 8193
6000.64 8278
6001.37 8094
6002.11 7982
6002.84 7858
6003.57 7805
6004.30 7495
6005.03 7219
6005.76 7282
6006.49 7210
6007.22 7292
6007.95 7069
6008.69 7470
6009.42 8192
6010.15 9231
6010.88 10776
6011.61 13121
6012.34 16068
6013.07 19019
6013.81 21575
6014.54 24169
6015.27 25816
6016.00 25822
6016.73 25385
6017.46 23803
6018.20 21551
6018.93 18547
6019.66 15782
6020.39 13353
6021.12 11083
6021.86 9501
6022.59 8247
6023.32 7487
6024.05 6714
6024.79 6134
6025.52 5781
6026.25 5604
6026.98 5732
6027.72 5526
6028.45 5214
6029.18 5092
6029.91 5189
6030.65 5082
6031.38 5128
6032.11 5099
6032.84 5014
6033.58 4917
6034.31 4806
6035.04 4560
6035.78 4553
6036.51 4728
6037.24 4445
6037.98 4594
6038.71 4608
6039.44 4835
6040.18 5097
6040.91 4947
6041.64 5085
6042.38 5238
6043.11 5371
6043.84 5409
6044.58 5444
6045.31 5549
6046.04 5706
6046.78 5885
6047.51 5937
6048.24 5889
6048.98 5979
6049.71 6213
6050.45 6276
6051.18 6865
6051.91 7132
6052.65 7926
6053.38 8618
6054.12 9105
6054.85 9287
6055.58 9244
6056.32 9042
6057.05 8214
6057.79 7553
6058.52 6973
6059.26 6457
6059.99 6304
6060.72 6072
6061.46 5945
6062.19 5837
6062.93 6005
6063.66 5952
6064.40 5868
6065.13 5646
6065.87 5629
6066.60 5505
6067.34 5484
6068.07 5555
6068.81 5278
6069.54 5206
6070.28 5130
6071.01 5080
6071.75 5105
6072.48 5190
6073.22 5281
6073.95 5391
6074.69 5681
6075.42 5965
6076.16 6065
6076.89 6241
6077.63 6416
6078.37 6417
6079.10 6749
6079.84 6589
6080.57 6377
6081.31 6004
6082.04 5562
6082.78 5336
6083.52 5092
6084.25 4848
6084.99 4788
6085.72 4799
6086.46 4382
6087.20 4208
6087.93 4292
6088.67 4038
6089.40 3952
6090.14 3921
6090.88 3814
6091.61 3916
6092.35 3923
6093.09 3961
6093.82 3625
6094.56 3501
6095.30 3544
6096.03 3592
6096.77 3540
6097.51 3531
6098.24 3437
6098.98 3407
6099.72 3327
6100.45 3206
6101.19 3266
6101.93 3199
6102.66 3234
6103.40 3180
6104.14 3230
6104.88 3222
6105.61 3254
6106.35 3072
6107.09 3138
6107.83 3208
6108.56 3174
6109.30 3217
6110.04 3088
6110.78 3217
6111.51 3334
6112.25 3280
6112.99 3319
6113.73 3334
6114.46 3395
6115.20 3390
6115.94 3466
6116.68 3471
6117.41 3462
6118.15 3445
6118.89 3517
6119.63 3436
6120.37 3324
6121.11 3361
6121.84 3374
6122.58 3474
6123.32 3297
6124.06 3384
6124.80 3448
6125.54 3412
6126.27 3317
6127.01 3578
6127.75 3572
6128.49 3536
6129.23 3552
6129.97 3587
6130.71 3514
6131.44 3416
6132.18 3452
6132.92 3428
6133.66 3464
6134.40 3447
6135.14 3463
6135.88 3558
6136.62 3622
6137.36 3717
6138.10 3802
6138.83 3727
6139.57 3798
6140.31 3825
6141.05 3842
6141.79 3845
6142.53 3951
6143.27 3841
6144.01 3861
6144.75 3679
6145.49 3680
6146.23 3669
6146.97 3772
6147.71 3862
6148.45 3756
6149.19 3605
6149.93 3827
6150.67 3834
6151.41 3848
6152.15 3859
6152.89 3885
6153.63 3906
6154.37 3938
6155.11 3969
6155.85 3960
6156.59 4035
6157.33 4117
6158.07 4322
6158.81 4349
6159.55 4107
6160.29 4217
6161.03 4422
6161.77 4276
6162.51 4325
6163.25 4598
6163.99 4693
6164.74 4852
6165.48 5139
6166.22 5570
6166.96 5843
6167.70 6139
6168.44 6577
6169.18 6595
6169.92 6507
6170.66 6373
6171.40 6212
6172.15 6205
6172.89 5879
6173.63 5651
6174.37 5602
6175.11 5440
6175.85 5300
6176.59 5355
6177.34 5335
6178.08 5351
6178.82 5327
6179.56 5307
6180.30 5281
6181.04 5325
6181.79 5511
6182.53 5621
6183.27 5597
6184.01 5680
6184.75 5741
6185.50 5907
6186.24 5949
6186.98 5845
6187.72 5836
6188.46 5920
6189.21 6159
6189.95 6212
6190.69 6449
6191.43 6644
6192.18 6963
6192.92 7219
6193.66 7227
6194.40 7628
6195.15 7651
6195.89 7796
6196.63 7896
6197.37 7865
6198.12 7757
6198.86 7420
6199.60 7536
6200.35 7540
6201.09 7353
6201.83 7358
6202.58 7521
6203.32 7729
6204.06 8094
6204.80 9119
6205.55 10389
6206.29 12853
6207.03 16312
6207.78 20559
6208.52 25324
6209.26 29475
6210.01 33165
6210.75 34730
6211.50 35663
6212.24 35079
6212.98 32967
6213.73 30124
6214.47 26738
6215.21 22336
6215.96 18311
6216.70 14872
6217.45 11977
6218.19 10082
6218.93 8627
6219.68 7439
6220.42 6968
6221.17 6367
6221.91 6052
6222.66 6017
6223.40 5776
6224.14 5751
6224.89 5929
6225.63 5941
6226.38 5925
6227.12 5651
6227.87 5509
6228.61 5263
6229.36 5041
6230.10 4783
6230.84 4642
6231.59 4326
6232.33 4181
6233.08 4107
6233.82 4201
6234.57 4045
6235.31 4069
6236.06 4303
6236.80 4514
6237.55 4716
6238.30 4914
6239.04 5191
6239.79 5510
6240.53 5822
6241.28 6051
6242.02 6373
6242.77 6255
6243.51 6133
6244.26 5805
6245.00 5477
6245.75 5244
6246.50 5108
6247.24 5116
6247.99 5287
6248.73 5419
6249.48 5528
6250.22 5486
6250.97 5336
6251.72 5360
6252.46 5337
6253.21 5133
6253.95 5048
6254.70 5062
6255.45 5118
6256.19 4973
6256.94 4907
6257.69 4840
6258.43 4869
6259.18 4929
6259.93 4847
6260.67 4979
6261.42 4807
6262.17 4644
6262.91 4574
6263.66 4505
6264.41 4489
6265.15 4545
6265.90 4603
6266.65 4618
6267.39 4684
6268.14 5032
6268.89 5224
6269.63 5484
6270.38 5964
6271.13 6521
6271.88 7221
6272.62 7560
6273.37 7950
6274.12 7909
6274.86 7853
6275.61 7549
6276.36 7105
6277.11 6655
6277.85 6087
6278.60 5775
6279.35 5576
6280.10 5350
6280.85 5032
6281.59 4764
6282.34 4686
6283.09 4489
6283.84 4343
6284.59 4106
6285.33 3881
6286.08 3687
6286.83 3777
6287.58 3603
6288.33 3608
6289.07 3576
6289.82 3577
6290.57 3444
6291.32 3355
6292.07 3360
6292.82 3422
6293.56 3096
6294.31 3085
6295.06 3189
6295.81 3145
6296.56 3119
6297.31 3041
6298.06 3000
6298.81 2997
6299.55 3115
6300.30 2985
6301.05 3009
6301.80 2961
6302.55 3023
6303.30 3012
6304.05 3069
6304.80 3060
6305.55 3040
6306.30 3134
6307.05 3045
6307.79 3052
6308.54 3162
6309.29 3162
6310.04 3162
6310.79 3410
6311.54 3511
6312.29 3422
6313.04 3474
6313.79 3667
6314.54 3504
6315.29 3270
6316.04 3298
6316.79 3166
6317.54 3213
6318.29 3190
6319.04 3239
6319.79 3138
6320.54 3084
6321.29 3094
6322.04 3070
6322.79 2999
6323.54 2862
6324.29 2779
6325.04 2852
6325.79 2853
6326.54 2878
6327.29 2730
6328.04 2719
6328.79 2738
6329.55 2662
6330.30 2736
6331.05 2738
6331.80 2708
6332.55 2863
6333.30 2916
6334.05 2881
6334.80 2937
6335.55 3044
6336.30 2960
6337.05 3057
6337.81 2964
6338.56 2931
6339.31 2885
6340.06 2890
6340.81 2959
6341.56 2757
6342.31 2828
6343.06 2800
6343.82 2716
6344.57 2800
6345.32 2681
6346.07 2780
6346.82 2897
6347.57 2884
6348.33 2850
6349.08 2884
6349.83 3040
6350.58 3116
6351.33 3117
6352.09 3493
6352.84 3566
6353.59 3683
6354.34 3692
6355.09 3891
6355.85 3825
6356.60 3847
6357.35 3601
6358.10 3431
6358.86 3343
6359.61 3153
6360.36 2984
6361.11 2899
6361.87 2931
6362.62 2806
6363.37 2737
6364.12 2871
6364.88 2771
6365.63 2799
6366.38 2812
6367.13 2744
6367.89 2715
6368.64 2725
6369.39 2764
6370.15 2779
6370.90 2860
6371.65 2753
6372.41 2855
6373.16 2775
6373.91 2753
6374.67 2831
6375.42 2884
6376.17 2617
6376.93 2618
6377.68 2696
6378.43 2726
6379.19 2653
6379.94 2839
6380.69 2837
6381.45 2825
6382.20 2835
6382.96 2808
6383.71 2762
6384.46 2808
6385.22 2782
6385.97 2832
6386.73 2626
6387.48 2546
6388.23 2526
6388.99 2520
6389.74 2450
6390.50 2444
6391.25 2394
6392.00 2514
6392.76 2438
6393.51 2499
6394.27 2574
6395.02 2519
6395.78 2470
6396.53 2465
6397.29 2577
6398.04 2493
6398.80 2452
6399.55 2426
6400.31 2372
6401.06 2404
6401.82 2367
6402.57 2329
6403.33 2357
6404.08 2434
6404.84 2390
6405.59 2375
6406.35 2377
6407.10 2496
6407.86 2624
6408.61 2558
6409.37 2785
6410.12 2738
6410.88 2906
6411.63 2869
6412.39 2762
6413.14 2786
6413.90 2749
6414.66 2764
6415.41 2761
6416.17 2704
6416.92 2481
6417.68 2542
6418.44 2558
6419.19 2555
6419.95 2596
6420.70 2515
6421.46 2451
6422.22 2437
6422.97 2378
6423.73 2421
6424.48 2312
6425.24 2365
6426.00 2302
6426.75 2290
6427.51 2400
6428.27 2547
6429.02 2346
6429.78 2393
6430.54 2336
6431.29 2339
6432.05 2445
6432.81 2391
6433.56 2454
6434.32 2341
6435.08 2452
6435.83 2507
6436.59 2485
6437.35 2562
6438.10 2464
6438.86 2392
6439.62 2588
6440.38 2700
6441.13 2651
6441.89 2514
6442.65 2563
6443.41 2419
6444.16 2584
6444.92 2468
6445.68 2438
6446.44 2488
6447.19 2435
6447.95 2570
6448.71 2567
6449.47 2631
6450.22 2662
6450.98 2581
6451.74 2663
6452.50 2558
6453.26 2582
6454.01 2653
6454.77 2630
6455.53 2727
6456.29 2631
6457.05 2649
6457.80 2818
6458.56 2922
6459.32 2856
6460.08 2699
6460.84 2811
6461.60 3000
6462.35 2888
6463.11 2901
6463.87 2929
6464.63 2864
6465.39 2868
6466.15 2894
6466.91 3068
6467.67 3107
6468.42 3062
6469.18 3104
6469.94 3152
6470.70 3127
6471.46 3304
6472.22 3300
6472.98 3328
6473.74 3533
6474.50 3422
6475.26 3426
6476.02 3324
6476.77 3493
6477.53 3464
6478.29 3561
6479.05 3512
6479.81 3564
6480.57 3644
6481.33 3504
6482.09 3583
6482.85 3759
6483.61 3791
6484.37 3660
6485.13 3724
6485.89 3901
6486.65 3986
6487.41 4170
6488.17 4205
6488.93 4110
6489.69 4173
6490.45 4404
6491.21 4553
6491.97 4722
6492.73 4843
6493.49 5102
6494.25 5251
6495.01 5621
6495.77 5736
6496.53 5887
6497.29 5779
6498.05 5700
6498.82 5721
6499.58 5663
6500.34 5657
6501.10 5592
6501.86 5626
6502.62 5685
6503.38 5684
6504.14 5656
6504.90 5846
6505.66 5924
6506.42 5979
6507.19 6161
6507.95 6253
6508.71 6323
6509.47 6527
6510.23 6641
6510.99 6870
6511.75 6863
6512.51 6923
6513.28 7047
6514.04 6962
6514.80 6883
6515.56 7085
6516.32 7078
6517.08 7045
6517.85 7296
6518.61 7374
6519.37 7399
6520.13 7965
6520.89 8052
6521.66 8379
6522.42 8445
6523.18 8952
6523.94 9114
6524.70 9305
6525.47 9624
6526.23 10473
6526.99 11442
6527.75 12129
6528.52 13184
6529.28 13815
6530.04 14118
6530.80 14133
6531.57 13696
6532.33 13542
6533.09 14177
6533.85 15664
6534.62 18594
6535.38 22511
6536.14 27701
6536.90 32212
6537.67 35427
6538.43 36840
6539.19 36900
6539.96 35270
6540.72 32147
6541.48 27901
6542.25 23278
6543.01 19103
6543.77 15707
6544.54 12749
6545.30 10429
6546.06 8942
6546.83 7805
6547.59 7021
6548.35 6599
6549.12 6231
6549.88 6015
6550.64 5784
6551.41 5863
6552.17 5800
6552.94 5690
6553.70 5702
6554.46 5684
6555.23 5397
6555.99 5428
6556.75 5277
6557.52 4904
6558.28 4912
6559.05 4792
6559.81 4820
6560.58 4753
6561.34 4899
6562.10 5123
6562.87 5185
6563.63 5460
6564.40 5892
6565.16 6112
6565.93 6341
6566.69 6304
6567.46 6362
6568.22 6305
6568.99 6105
6569.75 6130
6570.52 6092
6571.28 5829
6572.04 5653
6572.81 5930
6573.57 6152
6574.34 6612
6575.11 6893
6575.87 7034
6576.64 7207
6577.40 7277
6578.17 7290
6578.93 7360
6579.70 7149
6580.46 7113
6581.23 6766
6581.99 6782
6582.76 6964
6583.52 6745
6584.29 6828
6585.06 6763
6585.82 6545
6586.59 6833
6587.35 6851
6588.12 6916
6588.88 7081
6589.65 7210
6590.42 7445
6591.18 7606
6591.95 7835
6592.71 8077
6593.48 8442
6594.25 8810
6595.01 9251
6595.78 9599
6596.55 9958
6597.31 10346
6598.08 10922
6598.85 11136
6599.61 11408
6600.38 11342
6601.15 10999
6601.91 10827
6602.68 10162
6603.45 9426
6604.21 8749
6604.98 8059
6605.75 7637
6606.51 7547
6607.28 7723
6608.05 7545
6608.81 7895
6609.58 8027
6610.35 8369
6611.12 8393
6611.88 8331
6612.65 7946
6613.42 7484
6614.18 7255
6614.95 6770
6615.72 6220
6616.49 5924
6617.25 5555
6618.02 5246
6618.79 5068
6619.56 4827
6620.33 4664
6621.09 4652
6621.86 4485
6622.63 4344
6623.40 4525
6624.16 4474
6624.93 4453
6625.70 4356
6626.47 4403
6627.24 4319
6628.01 4206
6628.77 4285
6629.54 4345
6630.31 4297
6631.08 4413
6631.85 4625
6632.62 4767
6633.38 5020
6634.15 5403
6634.92 5738
6635.69 5944
6636.46 6238
6637.23 6213
6638.00 6173
6638.76 5986
6639.53 5796
6640.30 5260
6641.07 5137
6641.84 5107
6642.61 4671
6643.38 4520
6644.15 4428
6644.92 4322
6645.69 4307
6646.45 4308
6647.22 4087
6647.99 4302
6648.76 4239
6649.53 4253
6650.30 4233
6651.07 4331
6651.84 4486
6652.61 4539
6653.38 4356
6654.15 4604
6654.92 4698
6655.69 4788
6656.46 4861
6657.23 5189
6658.00 5248
6658.77 5022
6659.54 5008
6660.31 5080
6661.08 5067
6661.85 4895
6662.62 4873
6663.39 4842
6664.16 4614
6664.93 4512
6665.70 4583
6666.47 4589
6667.24 4559
6668.01 4451
6668.78 4526
6669.55 4716
6670.32 4550
6671.09 4663
6671.87 4537
6672.64 4576
6673.41 4633
6674.18 4658
6674.95 4512
6675.72 4408
6676.49 4488
6677.26 4515
6678.03 4456
6678.80 4596
6679.58 4504
6680.35 4572
6681.12 4601
6681.89 4557
6682.66 4708
6683.43 5034
6684.20 5315
6684.97 5553
6685.75 5907
6686.52 6221
6687.29 6408
6688.06 5975
6688.83 5922
6689.60 5592
6690.38 5250
6691.15 4936
6691.92 4547
6692.69 4155
6693.46 4080
6694.24 4008
6695.01 3879
6695.78 3985
6696.55 3937
6697.32 3861
6698.10 3868
6698.87 3991
6699.64 3921
6700.41 3934
6701.19 3904
6701.96 4063
6702.73 3946
6703.50 3860
6704.28 3772
6705.05 3772
6705.82 3763
6706.59 3557
6707.37 3676
6708.14 3681
6708.91 3829
6709.69 3821
6710.46 3873
6711.23 3683
6712.00 3651
6712.78 3635
6713.55 3552
6714.32 3604
6715.10 3615
6715.87 3401
6716.64 3582
6717.42 3574
6718.19 3647
6718.96 3636
6719.74 3460
6720.51 3702
6721.28 3568
6722.06 3452
6722.83 3429
6723.61 3544
6724.38 3552
6725.15 3472
6725.93 3356
6726.70 3409
6727.48 3448
6728.25 3393
6729.02 3394
6729.80 3432
6730.57 3410
6731.35 3435
6732.12 3478
6732.89 3522
6733.67 3574
6734.44 3466
6735.22 3614
6735.99 3610
6736.77 3578
6737.54 3628
6738.31 3582
6739.09 3612
6739.86 3628
6740.64 3477
6741.41 3596
6742.19 3751
6742.96 3704
6743.74 3678
6744.51 3683
6745.29 3812
6746.06 3932
6746.84 3895
6747.61 3959
6748.39 4057
6749.16 4069
6749.94 4172
6750.71 4317
6751.49 4482
6752.26 4987
6753.04 5555
6753.82 5882
6754.59 6104
6755.37 5904
6756.14 5755
6756.92 5406
6757.69 5091
6758.47 4727
6759.25 4346
6760.02 4163
6760.80 3907
6761.57 3830
6762.35 3685
6763.12 3649
6763.90 3471
6764.68 3286
6765.45 3374
6766.23 3484
6767.01 3425
6767.78 3481
6768.56 3397
6769.33 3473
6770.11 3407
6770.89 3271
6771.66 3410
6772.44 3338
6773.22 3289
6773.99 3227
6774.77 3199
6775.55 3248
6776.32 3327
6777.10 3031
6777.88 3135
6778.65 3163
6779.43 3060
6780.21 3102
6780.98 3107
6781.76 3197
6782.54 3151
6783.32 3185
6784.09 3224
6784.87 3557
6785.65 3441
6786.43 3376
6787.20 3349
6787.98 3242
6788.76 3134
6789.53 3099
6790.31 3032
6791.09 2854
6791.87 2749
6792.65 2766
6793.42 2813
6794.20 2914
6794.98 2869
6795.76 2721
6796.53 2670
6797.31 2686
6798.09 2713
6798.87 2836
6799.65 2789
6800.42 2684
6801.20 2712
6801.98 2783
6802.76 2848
6803.54 2923
6804.32 2809
6805.09 2935
6805.87 2992
6806.65 2935
6807.43 2941
6808.21 3102
6808.99 2918
6809.77 2802
6810.54 2729
6811.32 2686
6812.10 2713
6812.88 2625
6813.66 2664
6814.44 2835
6815.22 2834
6816.00 2795
6816.78 2703
6817.56 2871
6818.33 3067
6819.11 2896
6819.89 2828
6820.67 2876
6821.45 2900
6822.23 2765
6823.01 2793
6823.79 2814
6824.57 2778
6825.35 2829
6826.13 2872
6826.91 2943
6827.69 2775
6828.47 2817
6829.25 2761
6830.03 2684
6830.81 2669
6831.59 2721
6832.37 2631
6833.15 2658
6833.93 2692
6834.71 2749
6835.49 2571
6836.27 2640
6837.05 2718
6837.83 2767
6838.61 2873
6839.39 2651
6840.17 2722
6840.95 2713
6841.73 2759
6842.51 2715
6843.29 2663
6844.07 2704
6844.85 2769
6845.63 2682
6846.41 2765
6847.19 2808
6847.98 3022
6848.76 3404
6849.54 3688
6850.32 4226
6851.10 5151
6851.88 5571
6852.66 6169
6853.44 6514
6854.22 6029
6855.01 5638
6855.79 5127
6856.57 4777
6857.35 4323
6858.13 3834
6858.91 3661
6859.69 3471
6860.48 3222
6861.26 3075
6862.04 3121
6862.82 3150
6863.60 3141
6864.38 3028
6865.17 3048
6865.95 3038
6866.73 3122
6867.51 3273
6868.29 3312
6869.08 3415
6869.86 3466
6870.64 3486
6871.42 3439
6872.20 3440
6872.99 3334
6873.77 3306
6874.55 3313
6875.33 3284
6876.12 3222
6876.90 3394
6877.68 3512
6878.46 3418
6879.25 3411
6880.03 3719
6880.81 3827
6881.59 3834
6882.38 3899
6883.16 3913
6883.94 3963
6884.73 4241
6885.51 4504
6886.29 4643
6887.08 5268
6887.86 6259
6888.64 7132
6889.42 7982
6890.21 8552
6890.99 8322
6891.77 7877
6892.56 7078
6893.34 6263
6894.12 5601
6894.91 5071
6895.69 4629
6896.48 4331
6897.26 4131
6898.04 4018
6898.83 3972
6899.61 3867
6900.39 4099
6901.18 4136
6901.96 4017
6902.75 4077
6903.53 4085
6904.31 4086
6905.10 4063
6905.88 4005
6906.67 3994
6907.45 3877
6908.24 3899
6909.02 4115
6909.80 3862
6910.59 3827
6911.37 3757
6912.16 3776
6912.94 3815
6913.73 3763
6914.51 3731
6915.30 3889
6916.08 3826
6916.87 3860
6917.65 3899
6918.44 3911
6919.22 3901
6920.01 4074
6920.79 4071
6921.58 4153
6922.36 4143
6923.15 4017
6923.93 3892
6924.72 3537
6925.50 3620
6926.29 3722
6927.07 3727
6927.86 3618
6928.64 3685
6929.43 3752
6930.21 3673
6931.00 3646
6931.78 3635
6932.57 3680
6933.36 3558
6934.14 3634
6934.93 3759
6935.71 3782
6936.50 3704
6937.29 3771
6938.07 3719
6938.86 3889
6939.64 4029
6940.43 4139
6941.22 4384
6942.00 4705
6942.79 5031
6943.57 5220
6944.36 5542
6945.15 5629
6945.93 5640
6946.72 5692
6947.51 5734
6948.29 5696
6949.08 5745
6949.87 5579
6950.65 5441
6951.44 5412
6952.23 5449
6953.01 5176
6953.80 4928
6954.59 4940
6955.37 4986
6956.16 4835
6956.95 4774
6957.74 4799
6958.52 4723
6959.31 4662
6960.10 4864
6960.88 4851
6961.67 4958
6962.46 4897
6963.25 4926
6964.03 5187
6964.82 5138
6965.61 5129
6966.40 5374
6967.18 5445
6967.97 5564
6968.76 6148
6969.55 6401
6970.34 6714
6971.12 7163
6971.91 7138
6972.70 7284
6973.49 7304
6974.28 7305
6975.06 7095
6975.85 7272
6976.64 7138
6977.43 7094
6978.22 7242
6979.00 7235
6979.79 7473
6980.58 7721
6981.37 8340
6982.16 9409
6982.95 11090
6983.74 13700
6984.52 17472
6985.31 22140
6986.10 27145
6986.89 30595
6987.68 32214
6988.47 32992
6989.26 31503
6990.05 28981
6990.83 25788
6991.62 22276
6992.41 17965
6993.20 14386
6993.99 11845
6994.78 9829
6995.57 8291
6996.36 7227
6997.15 6514
6997.94 5693
6998.73 5539
6999.52 5361
7000.31 5205
7001.10 5145
7001.88 5043
7002.67 5076
7003.46 5010
7004.25 4899
7005.04 4854
7005.83 4473
7006.62 4236
7007.41 4043
7008.20 3911
7008.99 3584
7009.78 3556
7010.57 3538
7011.36 3628
7012.15 3877
7012.94 3875
7013.73 4097
7014.52 4378
7015.31 4392
7016.11 4371
7016.90 4377
7017.69 4303
7018.48 4230
7019.27 4163
7020.06 4052
7020.85 3986
7021.64 3895
7022.43 3925
7023.22 4147
7024.01 4339
7024.80 4481
7025.59 4667
7026.38 4770
7027.18 4624
7027.97 4548
7028.76 4387
7029.55 4220
7030.34 4236
7031.13 4194
7031.92 4121
7032.71 4098
7033.51 4098
7034.30 4117
7035.09 4051
7035.88 4085
7036.67 4037
7037.46 4081
7038.25 4214
7039.05 4186
7039.84 4135
7040.63 4263
7041.42 4350
7042.21 4566
7043.01 4501
7043.80 4631
7044.59 4800
7045.38 5160
7046.17 5462
7046.97 5884
7047.76 6401
7048.55 7178
7049.34 8004
7050.14 8521
7050.93 8979
7051.72 9244
7052.51 9190
7053.30 8806
7054.10 7847
7054.89 6992
7055.68 6171
7056.48 5615
7057.27 5018
7058.06 4678
7058.85 4471
7059.65 4141
7060.44 4088
7061.23 4161
7062.03 4097
7062.82 4001
7063.61 3899
7064.40 3889
7065.20 4070
7065.99 4012
7066.78 4066
7067.58 3850
7068.37 3660
7069.16 3663
7069.96 3662
7070.75 3476
7071.54 3450
7072.34 3319
7073.13 3232
7073.93 3272
7074.72 3349
7075.51 3260
7076.31 3189
7077.10 3303
7077.89 3294
7078.69 3140
7079.48 3241
7080.28 3286
7081.07 3277
7081.86 3262
7082.66 3299
7083.45 3326
7084.25 3393
7085.04 3250
7085.84 3130
7086.63 3096
7087.42 3003
7088.22 2992
7089.01 2883
7089.81 2836
7090.60 2750
7091.40 2817
7092.19 2810
7092.99 2884
7093.78 2820
7094.58 2672
7095.37 2666
7096.17 2740
7096.96 2608
7097.76 2558
7098.55 2590
7099.35 2601
7100.14 2552
7100.94 2504
7101.73 2453
7102.53 2445
7103.32 2504
7104.12 2566
7104.91 2478
7105.71 2498
7106.50 2476
7107.30 2438
7108.10 2497
7108.89 2409
7109.69 2410
7110.48 2505
7111.28 2621
7112.07 2657
7112.87 2569
7113.67 2533
7114.46 2752
7115.26 2821
7116.05 2693
7116.85 2622
7117.65 2494
7118.44 2557
7119.24 2514
7120.03 2494
7120.83 2332
7121.63 2339
7122.42 2489
7123.22 2477
7124.02 2332
7124.81 2280
7125.61 2307
7126.41 2275
7127.20 2229
7128.00 2161
7128.80 2180
7129.59 2305
7130.39 2407
7131.19 2628
7131.98 2471
7132.78 2417
7133.58 2487
7134.37 2549
7135.17 2423
7135.97 2374
7136.77 2289
7137.56 2311
7138.36 2331
7139.16 2282
7139.96 2173
7140.75 2107
7141.55 2063
7142.35 2032
7143.15 2023
7143.94 2086
7144.74 2076
7145.54 1991
7146.34 2056
7147.13 1956
7147.93 1877
7148.73 1982
7149.53 2009
7150.33 1919
7151.12 1960
7151.92 1943
7152.72 1994
7153.52 1968
7154.32 1958
7155.11 1944
7155.91 1966
7156.71 1993
7157.51 2123
7158.31 2066
7159.11 2067
7159.90 2096
7160.70 2068
7161.50 2073
7162.30 2045
7163.10 2038
7163.90 1940
7164.70 1898
7165.49 1902
7166.29 1928
7167.09 1802
7167.89 1928
7168.69 1898
7169.49 1804
7170.29 1789
7171.09 1885
7171.89 1921
7172.69 1935
7173.49 2001
7174.28 1884
7175.08 1888
7175.88 1856
7176.68 1890
7177.48 1823
7178.28 1886
7179.08 1964
7179.88 1912
7180.68 1935
7181.48 1913
7182.28 1859
7183.08 1864
7183.88 1885
7184.68 1854
7185.48 1898
7186.28 1865
7187.08 1939
7187.88 1867
7188.68 1897
7189.48 1868
7190.28 1774
7191.08 1852
7191.88 1821
7192.68 1814
7193.48 1843
7194.28 1812
7195.08 1800
7195.88 1886
7196.68 1834
7197.48 1732
7198.28 1738
7199.08 1858
7199.89 1911
7200.69 1805
7201.49 1769
7202.29 1780
7203.09 1793
7203.89 1697
7204.69 1740
7205.49 1690
7206.29 1742
7207.09 1793
7207.89 1675
7208.70 1634
7209.50 1704
7210.30 1722
7211.10 1748
7211.90 1707
7212.70 1740
7213.50 1760
7214.31 1749
7215.11 1852
7215.91 1742
7216.71 1678
7217.51 1808
7218.31 1794
7219.12 1914
7219.92 1820
7220.72 1812
7221.52 1810
7222.32 1856
7223.13 1954
7223.93 1801
7224.73 1848
7225.53 1783
7226.33 1734
7227.14 1740
7227.94 1754
7228.74 1781
7229.54 1712
7230.35 1768
7231.15 1792
7231.95 1624
7232.75 1634
7233.56 1683
7234.36 1730
7235.16 1822
7235.96 1753
7236.77 1793
7237.57 1804
7238.37 1767
7239.17 1791
7239.98 1777
7240.78 1812
7241.58 1782
7242.39 1798
7243.19 1800
7243.99 1933
7244.80 1845
7245.60 1864
7246.40 1941
7247.21 1821
7248.01 1847
7248.81 1882
7249.62 1890
7250.42 1876
7251.22 1886
7252.03 1891
7252.83 1905
7253.63 1975
7254.44 1881
7255.24 1891
7256.05 1872
7256.85 1907
7257.65 1872
7258.46 1939
7259.26 2006
7260.07 1943
7260.87 2030
7261.67 2121
7262.48 2102
7263.28 2207
7264.09 2151
7264.89 2189
7265.70 2153
7266.50 2059
7267.30 2040
7268.11 2052
7268.91 2008
7269.72 2061
7270.52 2064
7271.33 2029
7272.13 2009
7272.94 2022
7273.74 2141
7274.55 2140
7275.35 2168
7276.16 2197
7276.96 2171
7277.77 2175
7278.57 2143
7279.38 2211
7280.18 2267
7280.99 2347
7281.79 2571
7282.60 2710
7283.40 2929
7284.21 3367
7285.01 3909
7285.82 4366
7286.63 4565
7287.43 4612
7288.24 4435
7289.04 4120
7289.85 3687
7290.65 3284
7291.46 2970
7292.27 2716
7293.07 2429
7293.88 2332
7294.68 2354
7295.49 2213
7296.30 2262
7297.10 2333
7297.91 2209
7298.71 2147
7299.52 2069
7300.33 2314
7301.13 2319
7301.94 2138
7302.75 2249
7303.55 2175
7304.36 2149
7305.16 2105
7305.97 2256
7306.78 2331
7307.58 2271
7308.39 2327
7309.20 2276
7310.01 2320
7310.81 2423
7311.62 2566
7312.43 2654
7313.23 2528
7314.04 2556
7314.85 2674
7315.65 2630
7316.46 2718
7317.27 2971
7318.08 3139
7318.88 3659
7319.69 4370
7320.50 4436
7321.31 4592
7322.11 4435
7322.92 4257
7323.73 3853
7324.54 3499
7325.34 3345
7326.15 3057
7326.96 2928
7327.77 2850
7328.57 2657
7329.38 2597
7330.19 2547
7331.00 2419
7331.81 2475
7332.61 2457
7333.42 2399
7334.23 2422
7335.04 2474
7335.85 2328
7336.66 2398
7337.46 2358
7338.27 2306
7339.08 2563
7339.89 2321
7340.70 2318
7341.51 2286
7342.31 2332
7343.12 2320
7343.93 2259
7344.74 2274
7345.55 2377
7346.36 2239
7347.17 2314
7347.98 2380
7348.79 2352
7349.59 2464
7350.40 2444
7351.21 2424
7352.02 2480
7352.83 2401
7353.64 2345
7354.45 2347
7355.26 2216
7356.07 2095
7356.88 2083
7357.69 2040
7358.50 1985
7359.31 1987
7360.12 2094
7360.93 2059
7361.74 1977
7362.54 1999
7363.35 1922
7364.16 1929
7364.97 1982
7365.78 1996
7366.59 1972
7367.40 1949
7368.21 1983
7369.02 1900
7369.83 1959
7370.64 1944
7371.45 1907
7372.27 1926
7373.08 1921
7373.89 1881
7374.70 1924
7375.51 1916
7376.32 1795
7377.13 1868
7377.94 1918
7378.75 1875
7379.56 1887
7380.37 1907
7381.18 1922
7381.99 1891
7382.80 1962
7383.61 2051
7384.42 2212
7385.24 2061
7386.05 2012
7386.86 1989
7387.67 1922
7388.48 2003
7389.29 1844
7390.10 1836
7390.91 1914
7391.72 1811
7392.54 1727
7393.35 1716
7394.16 1744
7394.97 1728
7395.78 1789
7396.59 1720
7397.41 1702
7398.22 1695
7399.03 1785
7399.84 1702
7400.65 1778
7401.46 1886
7402.28 1797
7403.09 1744
7403.90 1775
7404.71 1733
7405.52 1798
7406.34 1889
7407.15 1826
7407.96 1686
7408.77 1703
7409.59 1674
7410.40 1731
7411.21 1693
7412.02 1617
7412.84 1669
7413.65 1663
7414.46 1641
7415.27 1640
7416.09 1641
7416.90 1669
7417.71 1627
7418.52 1608
7419.34 1643
7420.15 1707
7420.96 1601
7421.78 1617
7422.59 1678
7423.40 1672
7424.22 1674
7425.03 1685
7425.84 1715
7426.65 1759
7427.47 1773
7428.28 1787
7429.09 1819
7429.91 1829
7430.72 1786
7431.54 1897
7432.35 2015
7433.16 2027
7433.98 2011
7434.79 2053
7435.60 1981
7436.42 1965
7437.23 1937
7438.05 1950
7438.86 1926
7439.67 1878
7440.49 1991
7441.30 2143
7442.12 2012
7442.93 1956
7443.74 1964
7444.56 1991
7445.37 1803
7446.19 1760
7447.00 1723
7447.82 1737
7448.63 1731
7449.44 1758
7450.26 1682
7451.07 1624
7451.89 1703
7452.70 1632
7453.52 1678
7454.33 1663
7455.15 1590
7455.96 1652
7456.78 1620
7457.59 1531
7458.41 1684
7459.22 1704
7460.04 1751
7460.85 1678
7461.67 1687
7462.48 1669
7463.30 1729
7464.11 1692
7464.93 1736
7465.74 1783
7466.56 1780
7467.37 1873
7468.19 1708
7469.01 1564
7469.82 1705
7470.64 1734
7471.45 1751
7472.27 1698
7473.08 1584
7473.90 1684
7474.72 1751
7475.53 1766
7476.35 1691
7477.16 1655
7477.98 1717
7478.80 1651
7479.61 1743
7480.43 1678
7481.24 1651
7482.06 1747
7482.88 1633
7483.69 1694
7484.51 1677
7485.33 1696
7486.14 1679
7486.96 1622
7487.78 1602
7488.59 1666
7489.41 1688
7490.23 1682
7491.04 1622
7491.86 1619
7492.68 1739
7493.49 1657
7494.31 1699
7495.13 1586
7495.94 1590
7496.76 1599
7497.58 1630
7498.40 1735
7499.21 1635
7500.03 1559
7500.85 1569
7501.67 1592
7502.48 1647
7503.30 1632
7504.12 1595
7504.94 1621
7505.75 1676
7506.57 1579
7507.39 1548
7508.21 1492
7509.02 1527
7509.84 1658
7510.66 1643
7511.48 1500
7512.30 1554
7513.11 1482
7513.93 1536
7514.75 1557
7515.57 1411
7516.39 1516
7517.20 1534
7518.02 1523
7518.84 1590
7519.66 1492
7520.48 1551
7521.30 1553
7522.11 1480
7522.93 1444
7523.75 1431
7524.57 1483
7525.39 1463
7526.21 1412
7527.03 1529
7527.84 1562
7528.66 1483
7529.48 1521
7530.30 1556
7531.12 1551
7531.94 1473
7532.76 1498
7533.58 1403
7534.40 1468
7535.22 1565
7536.03 1532
7536.85 1490
7537.67 1476
7538.49 1489
7539.31 1530
7540.13 1427
7540.95 1496
7541.77 1408
7542.59 1474
7543.41 1507
7544.23 1506
7545.05 1505
7545.87 1482
7546.69 1498
7547.51 1555
7548.33 1549
7549.15 1494
7549.97 1475
7550.79 1453
7551.61 1462
7552.43 1558
7553.25 1572
7554.07 1507
7554.89 1551
7555.71 1533
7556.53 1478
7557.35 1516
7558.17 1483
7558.99 1536
7559.81 1530
7560.63 1557
7561.45 1540
7562.27 1715
7563.09 1577
7563.92 1633
7564.74 1580
7565.56 1636
7566.38 1587
7567.20 1617
7568.02 1650
7568.84 1562
7569.66 1454
7570.48 1586
7571.30 1599
7572.13 1569
7572.95 1489
7573.77 1548
7574.59 1580
7575.41 1520
7576.23 1482
7577.05 1605
7577.88 1576
7578.70 1463
7579.52 1644
7580.34 1662
7581.16 1583
7581.98 1573
7582.81 1681
7583.63 1620
7584.45 1607
7585.27 1576
7586.09 1725
7586.92 1714
7587.74 1692
7588.56 1803
7589.38 1803
7590.20 1880
7591.03 1825
7591.85 1784
7592.67 1833
7593.49 1730
7594.32 1780
7595.14 1847
7595.96 1886
7596.78 1805
7597.61 1779
7598.43 1767
7599.25 1786
7600.07 1807
7600.90 1865
7601.72 1930
7602.54 2016
7603.36 2149
7604.19 2228
7605.01 2420
7605.83 2539
7606.66 2468
7607.48 2487
7608.30 2541
7609.13 2443
7609.95 2317
7610.77 2348
7611.60 2174
7612.42 2193
7613.24 2151
7614.07 2048
7614.89 2076
7615.71 2098
7616.54 2209
7617.36 2225
7618.18 2389
7619.01 2446
7619.83 2562
7620.66 2591
7621.48 2450
7622.30 2356
7623.13 2254
7623.95 2181
7624.78 2071
7625.60 2105
7626.42 2032
7627.25 2079
7628.07 2130
7628.90 2135
7629.72 2172
7630.55 2187
7631.37 2395
7632.19 2593
7633.02 2676
7633.84 2731
7634.67 2623
7635.49 2567
7636.32 2542
7637.14 2384
7637.97 2301
7638.79 2051
7639.62 1997
7640.44 1881
7641.27 1798
7642.09 1824
7642.92 1671
7643.74 1750
7644.57 1731
7645.39 1722
7646.22 1758
7647.04 1744
7647.87 1733
7648.69 1666
7649.52 1723
7650.34 1869
7651.17 1799
7651.99 1772
7652.82 1701
7653.65 1770
7654.47 1776
7655.30 1685
7656.12 1710
7656.95 1630
7657.77 1611
7658.60 1676
7659.43 1693
7660.25 1594
7661.08 1596
7661.90 1612
7662.73 1547
7663.56 1607
7664.38 1551
7665.21 1519
7666.04 1650
7666.86 1574
7667.69 1593
7668.51 1644
7669.34 1733
7670.17 1605
7670.99 1708
7671.82 1718
7672.65 1661
7673.47 1634
7674.30 1636
7675.13 1602
7675.95 1537
7676.78 1610
7677.61 1567
7678.44 1556
7679.26 1530
7680.09 1572
7680.92 1602
7681.74 1657
7682.57 1596
7683.40 1595
7684.23 1603
7685.05 1611
7685.88 1540
7686.71 1606
7687.53 1593
7688.36 1619
7689.19 1589
7690.02 1577
7690.85 1545
7691.67 1540
7692.50 1679
7693.33 1632
7694.16 1592
7694.98 1640
7695.81 1645
7696.64 1579
7697.47 1673
7698.30 1685
7699.12 1608
7699.95 1810
7700.78 1765
7701.61 1719
7702.44 1733
7703.26 1680
7704.09 1663
7704.92 1612
7705.75 1616
7706.58 1482
7707.41 1598
7708.24 1564
7709.06 1442
7709.89 1497
7710.72 1493
7711.55 1535
7712.38 1566
7713.21 1496
7714.04 1495
7714.87 1520
7715.69 1513
7716.52 1478
7717.35 1446
7718.18 1486
7719.01 1528
7719.84 1375
7720.67 1288
7721.50 1352
7722.33 1351
7723.16 1339
7723.99 1363
7724.82 1325
7725.65 1370
7726.48 1327
7727.30 1358
7728.13 1285
7728.96 1382
7729.79 1475
7730.62 1468
7731.45 1420
7732.28 1418
7733.11 1388
7733.94 1370
7734.77 1378
7735.60 1389
7736.43 1373
7737.26 1477
7738.09 1411
7738.92 1355
7739.75 1385
7740.58 1361
7741.41 1316
7742.25 1326
7743.08 1398
7743.91 1360
7744.74 1342
7745.57 1390
7746.40 1433
7747.23 1513
7748.06 1500
7748.89 1663
7749.72 1702
7750.55 1624
7751.38 1672
7752.21 1677
7753.04 1595
7753.88 1565
7754.71 1500
7755.54 1460
7756.37 1476
7757.20 1458
7758.03 1316
7758.86 1364
7759.69 1426
7760.53 1399
7761.36 1396
7762.19 1422
7763.02 1442
7763.85 1387
7764.68 1389
7765.51 1385
7766.35 1451
7767.18 1402
7768.01 1356
7768.84 1460
7769.67 1475
7770.51 1404
7771.34 1362
7772.17 1370
7773.00 1439
7773.83 1434
7774.67 1379
7775.50 1489
7776.33 1444
7777.16 1401
7777.99 1381
7778.83 1379
7779.66 1478
7780.49 1518
7781.32 1456
7782.16 1472
7782.99 1406
7783.82 1356
7784.65 1370
7785.49 1391
7786.32 1444
7787.15 1439
7787.99 1414
7788.82 1461
7789.65 1403
7790.48 1370
7791.32 1418
7792.15 1442
7792.98 1410
7793.82 1413
7794.65 1412
7795.48 1414
7796.32 1475
7797.15 1462
7797.98 1397
7798.82 1471
7799.65 1536
7800.48 1633
7801.32 1532
7802.15 1573
7802.99 1538
7803.82 1534
7804.65 1596
7805.49 1543
7806.32 1610
7807.15 1680
7807.99 1576
7808.82 1644
7809.66 1655
7810.49 1727
7811.32 1536
7812.16 1677
7812.99 1741
7813.83 1820
7814.66 2005
7815.50 2181
7816.33 2216
7817.16 2207
7818.00 2263
7818.83 2248
7819.67 2163
7820.50 2089
7821.34 2021
7822.17 2057
7823.01 1954
7823.84 1826
7824.68 1876
7825.51 1954
7826.35 1947
7827.18 2005
7828.02 2101
7828.85 2153
7829.69 2154
7830.52 2054
7831.36 2024
7832.19 1987
7833.03 1932
7833.86 1909
7834.70 1927
7835.53 1916
7836.37 1989
7837.20 2093
7838.04 2143
7838.87 2008
7839.71 1870
7840.55 1827
7841.38 1822
7842.22 1850
7843.05 1744
7843.89 1790
7844.72 1706
7845.56 1796
7846.40 1757
7847.23 1709
7848.07 1674
7848.91 1733
7849.74 1693
7850.58 1657
7851.41 1684
7852.25 1663
7853.09 1659
7853.92 1751
7854.76 1701
7855.60 1791
7856.43 1767
7857.27 1804
7858.11 1962
7858.94 2028
7859.78 1970
7860.62 1899
7861.45 2051
7862.29 2123
7863.13 2099
7863.96 2027
7864.80 1990
7865.64 1953
7866.47 1797
7867.31 1924
7868.15 1900
7868.99 1820
7869.82 1841
7870.66 1873
7871.50 1812
7872.33 1789
7873.17 1861
7874.01 1907
7874.85 2010
7875.68 1949
7876.52 1927
7877.36 2231
7878.20 2247
7879.03 2367
7879.87 2494
7880.71 2599
7881.55 2503
7882.39 2340
7883.22 2344
7884.06 2305
7884.90 2287
7885.74 2157
7886.58 1950
7887.41 1981
7888.25 1880
7889.09 1982
7889.93 1997
7890.77 1961
7891.61 1936
7892.44 1991
7893.28 1998
7894.12 1915
7894.96 1868
7895.80 1911
7896.64 1857
7897.48 1811
7898.31 1746
7899.15 1793
7899.99 1686
7900.83 1792
7901.67 1766
7902.51 1795
7903.35 1734
7904.19 1744
7905.03 1640
7905.87 1630
7906.70 1669
7907.54 1628
7908.38 1767
7909.22 1677
7910.06 1737
7910.90 1719
7911.74 1725
7912.58 1785
7913.42 1697
7914.26 1630
7915.10 1707
7915.94 1865
7916.78 1909
7917.62 1949
7918.46 2006
7919.30 2098
7920.14 2184
7920.98 2010
7921.82 2129
7922.66 2146
7923.50 1978
7924.34 2038
7925.18 1899
7926.02 1764
7926.86 1653
7927.70 1682
7928.54 1637
7929.38 1512
7930.22 1643
7931.06 1685
7931.90 1643
7932.74 1652
7933.58 1606
7934.42 1509
7935.26 1506
7936.10 1492
7936.95 1527
7937.79 1489
7938.63 1588
7939.47 1434
7940.31 1497
7941.15 1524
7941.99 1482
7942.83 1470
7943.67 1524
7944.51 1571
7945.36 1592
7946.20 1598
7947.04 1666
7947.88 1622
7948.72 1530
7949.56 1622
7950.40 1668
7951.25 1664
7952.09 1646
7952.93 1653
7953.77 1729
7954.61 1785
7955.45 1766
7956.30 1757
7957.14 1852
7957.98 1819
7958.82 1748
7959.66 1825
7960.51 1740
7961.35 1737
7962.19 1721
7963.03 1703
7963.87 1751
7964.72 1808
7965.56 1754
7966.40 1819
7967.24 1838
7968.09 1987
7968.93 2083
7969.77 2079
7970.61 2160
7971.46 2223
7972.30 2016
7973.14 1959
7973.98 1826
7974.83 1808
7975.67 1716
7976.51 1585
7977.36 1586
7978.20 1598
7979.04 1517
7979.89 1498
7980.73 1438
7981.57 1502
7982.41 1564
7983.26 1506
7984.10 1557
7984.94 1585
7985.79 1566
7986.63 1573
7987.48 1603
7988.32 1606
7989.16 1581
7990.01 1475
7990.85 1462
7991.69 1496
7992.54 1427
7993.38 1421
7994.22 1517
7995.07 1462
7995.91 1424
7996.76 1385
7997.60 1439
7998.44 1471
7999.29 1478
8000.13 1381
8000.98 1390
8001.82 1468
8002.67 1450
8003.51 1368
8004.35 1401
8005.20 1413
8006.04 1391
8006.89 1405
8007.73 1410
8008.58 1321
8009.42 1285
8010.27 1337
8011.11 1386
8011.96 1383
8012.80 1315
8013.65 1334
8014.49 1372
8015.34 1358
8016.18 1314
8017.03 1264
8017.87 1375
8018.72 1282
8019.56 1194
8020.41 1226
8021.25 1279
8022.10 1278
8022.94 1286
8023.79 1204
8024.63 1242
8025.48 1289
8026.32 1270
8027.17 1282
8028.01 1258
8028.86 1217
8029.71 1307
8030.55 1275
8031.40 1203
8032.24 1234
8033.09 1224
8033.94 1252
8034.78 1260
8035.63 1208
8036.47 1267
8037.32 1257
8038.17 1174
8039.01 1246
8039.86 1314
8040.70 1216
8041.55 1254
8042.40 1248
8043.24 1255
8044.09 1225
8044.94 1327
8045.78 1326
8046.63 1257
8047.48 1238
8048.32 1289
8049.17 1325
8050.02 1327
8050.86 1324
8051.71 1371
8052.56 1331
8053.40 1343
8054.25 1254
8055.10 1190
8055.95 1245
8056.79 1278
8057.64 1233
8058.49 1199
8059.33 1223
8060.18 1207
8061.03 1200
8061.88 1190
8062.72 1176
8063.57 1152
8064.42 1185
8065.27 1175
8066.11 1098
8066.96 1122
8067.81 1186
8068.66 1201
8069.50 1178
8070.35 1177
8071.20 1123
8072.05 1171
8072.90 1125
8073.74 1215
8074.59 1174
8075.44 1172
8076.29 1139
8077.14 1160
8077.99 1204
8078.83 1129
8079.68 1127
8080.53 1183
8081.38 1190
8082.23 1156
8083.08 1267
8083.92 1201
8084.77 1132
8085.62 1144
8086.47 1087
8087.32 1115
8088.17 1171
8089.02 1193
8089.87 1242
8090.71 1223
8091.56 1185
8092.41 1216
8093.26 1135
8094.11 1095
8094.96 1213
8095.81 1130
8096.66 1200
8097.51 1149
8098.36 1257
8099.21 1283
8100.06 1105
8100.91 1260
8101.75 1280
8102.60 1188
8103.45 1141
8104.30 1186
8105.15 1180
8106.00 1205
8106.85 1162
8107.70 1150
8108.55 1191
8109.40 1137
8110.25 1127
8111.10 1143
8111.95 1200
8112.80 1153
8113.65 1156
8114.50 1221
8115.35 1220
8116.20 1122
8117.05 1182
8117.90 1191
8118.75 1161
8119.60 1268
8120.46 1286
8121.31 1192
8122.16 1261
8123.01 1233
8123.86 1191
8124.71 1136
8125.56 1248
8126.41 1242
8127.26 1165
8128.11 1205
8128.96 1234
8129.81 1201
8130.66 1206
8131.52 1138
8132.37 1124
8133.22 1178
8134.07 1240
8134.92 1248
8135.77 1262
8136.62 1275
8137.47 1304
8138.33 1278
8139.18 1288
8140.03 1282
8140.88 1285
8141.73 1331
8142.58 1322
8143.44 1289
8144.29 1332
8145.14 1314
8145.99 1360
8146.84 1380
8147.69 1377
8148.55 1407
8149.40 1367
8150.25 1370
8151.10 1375
8151.95 1408
8152.81 1426
8153.66 1463
8154.51 1458
8155.36 1652
8156.22 1687
8157.07 1833
8157.92 1722
8158.77 1759
8159.63 1653
8160.48 1581
8161.33 1498
8162.18 1424
8163.04 1337
8163.89 1270
8164.74 1324
8165.60 1374
8166.45 1372
8167.30 1279
8168.15 1273
8169.01 1373
8169.86 1380
8170.71 1309
8171.57 1338
8172.42 1302
8173.27 1229
8174.13 1334
8174.98 1265
8175.83 1288
8176.69 1259
8177.54 1190
8178.39 1209
8179.25 1271
8180.10 1152
8180.95 1199
8181.81 1293
8182.66 1294
8183.52 1258
8184.37 1252
8185.22 1170
8186.08 1256
8186.93 1172
8187.79 1222
8188.64 1209
8189.49 1260
8190.35 1275
8191.20 1276
8192.06 1192
8192.91 1140
8193.76 1230
8194.62 1185
8195.47 1127
8196.33 1161
8197.18 1135
8198.04 1225
8198.89 1237
8199.75 1115
8200.60 1112
8201.46 1176
8202.31 1175
8203.17 1225
8204.02 1216
8204.87 1212
8205.73 1202
8206.58 1191
8207.44 1201
8208.29 1155
8209.15 1157
8210.01 1254
8210.86 1259
8211.72 1210
8212.57 1163
8213.43 1202
8214.28 1156
8215.14 1145
8215.99 1086
8216.85 1148
8217.70 1101
8218.56 1178
8219.42 1187
8220.27 1171
8221.13 1190
8221.98 1249
8222.84 1207
8223.69 1200
8224.55 1244
8225.41 1231
8226.26 1223
8227.12 1244
8227.97 1165
8228.83 1196
8229.69 1238
8230.54 1197
8231.40 1244
8232.26 1183
8233.11 1160
8233.97 1191
8234.82 1166
8235.68 1212
8236.54 1143
8237.39 1187
8238.25 1183
8239.11 1071
8239.96 1148
8240.82 1168
8241.68 1106
8242.54 1099
8243.39 1096
8244.25 1150
8245.11 1117
8245.96 1105
8246.82 1153
8247.68 1155
8248.53 1142
8249.39 1102
8250.25 1215
8251.11 1109
8251.96 1274
8252.82 1170
8253.68 1112
8254.54 1200
8255.39 1164
8256.25 1196
8257.11 1186
8257.97 1167
8258.82 1138
8259.68 1137
8260.54 1182
8261.40 1241
8262.26 1170
8263.11 1117
8263.97 1185
8264.83 1169
8265.69 1160
8266.55 1117
8267.40 1147
8268.26 1216
8269.12 1156
8269.98 1149
8270.84 1233
8271.70 1265
8272.55 1233
8273.41 1212
8274.27 1244
8275.13 1190
8275.99 1268
8276.85 1296
8277.71 1277
8278.56 1194
8279.42 1201
8280.28 1246
8281.14 1187
8282.00 1229
8282.86 1189
8283.72 1186
8284.58 1227
8285.44 1225
8286.29 1195
8287.15 1262
8288.01 1304
8288.87 1380
8289.73 1339
8290.59 1285
8291.45 1262
8292.31 1321
8293.17 1384
8294.03 1383
8294.89 1463
8295.75 1466
8296.61 1415
8297.47 1406
8298.33 1470
8299.19 1452
8300.05 1393
8300.91 1321
8301.77 1267
8302.63 1286
8303.49 1320
8304.35 1348
8305.21 1379
8306.07 1351
8306.93 1366
8307.79 1294
8308.65 1364
8309.51 1348
8310.37 1378
8311.23 1324
8312.09 1275
8312.95 1364
8313.81 1437
8314.67 1388
8315.53 1402
8316.39 1495
8317.25 1444
8318.11 1463
8318.98 1550
8319.84 1441
8320.70 1450
8321.56 1411
8322.42 1376
8323.28 1276
8324.14 1329
8325.00 1327
8325.86 1308
8326.73 1245
8327.59 1311
8328.45 1305
8329.31 1322
8330.17 1300
8331.03 1214
8331.89 1182
8332.76 1294
8333.62 1248
8334.48 1199
8335.34 1258
8336.20 1311
8337.06 1285
8337.93 1247
8338.79 1284
8339.65 1230
8340.51 1275
8341.37 1172
8342.24 1233
8343.10 1239
8343.96 1326
8344.82 1351
8345.68 1393
8346.55 1410
8347.41 1395
8348.27 1353
8349.13 1356
8350.00 1322
8350.86 1265
8351.72 1222
8352.58 1234
8353.45 1237
8354.31 1273
8355.17 1291
8356.03 1222
8356.90 1267
8357.76 1396
8358.62 1330
8359.49 1278
8360.35 1309
8361.21 1280
8362.08 1247
8362.94 1271
8363.80 1221
8364.66 1230
8365.53 1291
8366.39 1244
8367.25 1225
8368.12 1209
8368.98 1131
8369.84 1253
8370.71 1296
8371.57 1243
8372.44 1272
8373.30 1283
8374.16 1336
8375.03 1286
8375.89 1291
8376.75 1294
8377.62 1321
8378.48 1411
8379.35 1343
8380.21 1333
8381.07 1315
8381.94 1331
8382.80 1334
8383.67 1346
8384.53 1307
8385.40 1336
8386.26 1313
8387.12 1353
8387.99 1335
8388.85 1396
8389.72 1376
8390.58 1386
8391.45 1310
8392.31 1365
8393.18 1309
8394.04 1324
8394.91 1317
8395.77 1281
8396.64 1260
8397.50 1319
8398.37 1373
8399.23 1358
8400.10 1355
8400.96 1355
8401.83 1362
8402.69 1351
8403.56 1323
8404.42 1321
8405.29 1260
8406.15 1369
8407.02 1340
8407.88 1376
8408.75 1402
8409.61 1404
8410.48 1480
8411.34 1373
8412.21 1423
8413.08 1411
8413.94 1379
8414.81 1426
8415.67 1466
8416.54 1494
8417.41 1529
8418.27 1473
8419.14 1475
8420.00 1518
8420.87 1540
8421.74 1511
8422.60 1497
8423.47 1549
8424.33 1598
8425.20 1659
8426.07 1620
8426.93 1624
8427.80 1722
8428.67 1737
8429.53 1744
8430.40 1730
8431.27 1724
8432.13 1715
8433.00 1757
8433.87 1750
8434.73 1792
8435.60 1796
8436.47 1776
8437.33 1780
8438.20 1800
8439.07 1816
8439.94 1827
8440.80 1844
8441.67 2016
8442.54 2125
8443.40 2163
8444.27 2304
8445.14 2359
8446.01 2325
8446.87 2350
8447.74 2450
8448.61 2352
8449.48 2244
8450.34 2238
8451.21 2252
8452.08 2353
8452.95 2353
8453.82 2494
8454.68 2435
8455.55 2480
8456.42 2500
8457.29 2499
8458.15 2542
8459.02 2679
8459.89 2657
8460.76 2593
8461.63 2644
8462.50 2562
8463.36 2488
8464.23 2483
8465.10 2567
8465.97 2592
8466.84 2663
8467.71 3023
8468.57 3592
8469.44 4223
8470.31 5237
8471.18 6186
8472.05 6805
8472.92 6915
8473.79 6969
8474.66 6342
8475.53 5738
8476.39 5029
8477.26 4357
8478.13 3818
8479.00 3266
8479.87 2873
8480.74 2580
8481.61 2403
8482.48 2277
8483.35 2106
8484.22 2079
8485.09 1957
8485.96 1939
8486.83 1871
8487.69 1850
8488.56 1830
8489.43 1866
8490.30 1777
8491.17 1759
8492.04 1690
8492.91 1642
8493.78 1733
8494.65 1762
8495.52 1626
8496.39 1612
8497.26 1596
8498.13 1618
8499.00 1686
8499.87 1763
8500.74 1783
8501.61 1737
8502.48 1836
8503.35 1814
8504.22 1779
8505.10 1727
8505.97 1833
8506.84 1947
8507.71 2000
8508.58 2016
8509.45 2034
8510.32 1967
8511.19 2043
8512.06 1996
8512.93 1969
8513.80 1842
8514.67 1885
8515.54 1827
8516.42 1779
8517.29 1855
8518.16 1826
8519.03 1801
8519.90 1817
8520.77 1841
8521.64 1823
8522.51 1751
8523.39 1776
8524.26 1830
8525.13 1815
8526.00 1777
8526.87 1827
8527.74 1839
8528.61 1837
8529.49 1942
8530.36 2057
8531.23 2147
8532.10 2295
8532.97 2283
8533.85 2383
8534.72 2486
8535.59 2543
8536.46 2550
8537.33 2484
8538.21 2431
8539.08 2239
8539.95 2206
8540.82 2250
8541.69 2133
8542.57 1999
8543.44 1999
8544.31 2086
8545.18 2109
8546.06 1990
8546.93 1906
8547.80 1961
8548.67 2058
8549.55 2081
8550.42 2082
8551.29 2187
8552.17 2312
8553.04 2351
8553.91 2399
8554.78 2441
8555.66 2521
8556.53 2544
8557.40 2393
8558.28 2489
8559.15 2305
8560.02 2171
8560.90 2063
8561.77 1978
8562.64 1947
8563.52 1794
8564.39 1688
8565.26 1666
8566.14 1657
8567.01 1679
8567.89 1691
8568.76 1703
8569.63 1678
8570.51 1606
8571.38 1583
8572.25 1613
8573.13 1654
8574.00 1641
8574.88 1744
8575.75 1636
8576.62 1536
8577.50 1522
8578.37 1562
8579.25 1495
8580.12 1474
8581.00 1484
8581.87 1500
8582.74 1498
8583.62 1625
8584.49 1536
8585.37 1526
8586.24 1573
8587.12 1598
8587.99 1556
8588.87 1579
8589.74 1638
8590.62 1579
8591.49 1663
8592.37 1627
8593.24 1568
8594.12 1580
8594.99 1687
8595.87 1710
8596.74 1707
8597.62 1662
8598.49 1600
8599.37 1664
8600.24 1691
8601.12 1699
8601.99 1594
8602.87 1679
8603.74 1707
8604.62 1633
8605.49 1674
8606.37 1659
8607.25 1703
8608.12 1700
8609.00 1759
8609.87 1828
8610.75 1683
8611.63 1693
8612.50 1772
8613.38 1678
8614.25 1706
8615.13 1736
8616.01 1759
8616.88 1893
8617.76 1832
8618.63 1793
8619.51 1889
8620.39 1824
8621.26 1895
8622.14 1819
8623.02 1823
8623.89 1854
8624.77 1813
8625.65 1897
8626.52 1893
8627.40 1921
8628.28 1889
8629.15 1934
8630.03 2014
8630.91 1975
8631.78 1993
8632.66 2041
8633.54 2074
8634.41 1991
8635.29 1957
8636.17 1990
8637.05 2110
8637.92 2098
8638.80 1987
8639.68 1959
8640.56 2105
8641.43 2240
8642.31 2176
8643.19 2255
8644.06 2212
8644.94 2322
8645.82 2179
8646.70 2289
8647.58 2361
8648.45 2376
8649.33 2443
8650.21 2360
8651.09 2359
8651.96 2432
8652.84 2554
8653.72 2551
8654.60 2444
8655.48 2513
8656.36 2465
8657.23 2446
8658.11 2609
8658.99 2556
8659.87 2580
8660.75 2591
8661.63 2649
8662.50 2632
8663.38 2591
8664.26 2613
8665.14 2613
8666.02 2555
8666.90 2703
8667.78 2717
8668.65 2671
8669.53 2776
8670.41 2923
8671.29 3175
8672.17 3391
8673.05 3765
8673.93 4408
8674.81 4843
8675.69 5203
8676.57 5384
8677.45 5501
8678.32 5467
8679.20 5142
8680.08 4833
8680.96 4638
8681.84 4339
8682.72 3798
8683.60 3658
8684.48 3301
8685.36 3175
8686.24 3141
8687.12 3100
8688.00 3207
8688.88 3516
8689.76 3936
8690.64 4409
8691.52 5245
8692.40 6162
8693.28 7260
8694.16 7890
8695.04 8417
8695.92 8250
8696.80 7981
8697.68 7293
8698.56 6301
8699.44 5447
8700.32 4733
8701.20 4001
8702.08 3594
8702.96 3209
8703.84 2920
8704.72 2807
8705.60 2602
8706.49 2512
8707.37 2480
8708.25 2287
8709.13 2239
8710.01 2230
8710.89 2175
8711.77 2195
8712.65 2074
8713.53 2133
8714.41 2130
8715.29 2080
8716.18 2025
8717.06 1943
8717.94 1871
8718.82 1943
8719.70 1993
8720.58 2108
8721.46 2086
8722.35 2103
8723.23 2061
8724.11 1995
8724.99 1956
8725.87 1973
8726.75 2015
8727.64 2054
8728.52 2041
8729.40 1919
8730.28 1948
8731.16 2065
8732.05 2168
8732.93 2016
8733.81 2114
8734.69 2196
8735.57 2259
8736.46 2173
8737.34 2201
8738.22 2244
8739.10 2254
8739.99 2230
8740.87 2256
8741.75 2203
8742.63 2174
8743.52 2103
8744.40 2115
8745.28 2055
8746.16 1973
8747.05 2002
8747.93 1988
8748.81 1965
8749.70 1895
8750.58 1947
8751.46 2156
8752.34 2126
8753.23 2240
8754.11 2295
8754.99 2448
8755.88 2533
8756.76 2598
8757.64 2713
8758.53 2700
8759.41 2776
8760.29 2670
8761.18 2537
8762.06 2563
8762.94 2423
8763.83 2253
8764.71 2199
8765.60 2091
8766.48 2175
8767.36 2107
8768.25 2178
8769.13 2169
8770.01 2075
8770.90 2090
8771.78 2109
8772.67 2157
8773.55 2072
8774.43 2151
8775.32 2098
8776.20 2024
8777.09 1974
8777.97 1860
8778.86 1810
8779.74 1864
8780.63 1793
8781.51 1790
8782.39 1832
8783.28 1866
8784.16 1871
8785.05 1753
8785.93 1849
8786.82 1785
8787.70 1659
8788.59 1699
8789.47 1725
8790.36 1652
8791.24 1650
8792.13 1638
8793.01 1599
8793.90 1641
8794.78 1586
8795.67 1606
8796.55 1587
8797.44 1617
8798.32 1612
8799.21 1554
8800.10 1595
8800.98 1649
8801.87 1630
8802.75 1693
8803.64 1613
8804.52 1682
8805.41 1686
8806.29 1744
8807.18 1700
8808.07 1738
8808.95 1661
8809.84 1669
8810.72 1591
8811.61 1561
8812.50 1555
8813.38 1525
8814.27 1546
8815.15 1553
8816.04 1515
8816.93 1528
8817.81 1561
8818.70 1564
8819.59 1603
8820.47 1528
8821.36 1607
8822.25 1589
8823.13 1587
8824.02 1598
8824.91 1583
8825.79 1570
8826.68 1572
8827.57 1533
8828.45 1596
8829.34 1515
8830.23 1496
8831.11 1523
8832.00 1436
8832.89 1506
8833.78 1450
8834.66 1413
8835.55 1428
8836.44 1439
8837.32 1351
8838.21 1372
8839.10 1439
8839.99 1384
8840.87 1300
8841.76 1249
8842.65 1370
8843.54 1389
8844.42 1417
8845.31 1383
8846.20 1304
8847.09 1402
8847.98 1396
8848.86 1367
8849.75 1300
8850.64 1290
8851.53 1261
8852.42 1262
8853.30 1295
8854.19 1342
8855.08 1283
8855.97 1294
8856.86 1234
8857.75 1205
8858.63 1234
8859.52 1320
8860.41 1316
8861.30 1275
8862.19 1184
8863.08 1247
8863.97 1218
8864.85 1314
8865.74 1330
8866.63 1259
8867.52 1276
8868.41 1233
8869.30 1168
8870.19 1129
8871.08 1173
8871.97 1167
8872.85 1202
8873.74 1172
8874.63 1177
8875.52 1176
8876.41 1186
8877.30 1113
8878.19 1169
8879.08 1125
8879.97 1221
8880.86 1214
8881.75 1183
8882.64 1128
8883.53 1052
8884.42 1185
8885.31 1197
8886.20 1219
8887.09 1231
8887.98 1146
8888.87 1208
8889.76 1197
8890.65 1181
8891.54 1230
8892.43 1181
8893.32 1190
8894.21 1176
8895.10 1116
8895.99 1169
8896.88 1127
8897.77 1064
8898.66 1098
8899.55 1072
8900.44 1071
8901.33 1092
8902.22 1133
8903.11 1116
8904.00 1082
8904.89 1117
8905.78 1118
8906.67 1144
8907.56 1106
8908.46 1115
8909.35 1071
8910.24 1113
8911.13 1115
8912.02 1090
8912.91 1048
8913.80 1063
8914.69 1086
8915.58 1093
8916.48 1057
8917.37 1006
8918.26 1029
8919.15 1071
8920.04 1081
8920.93 1092
8921.82 1079
8922.72 1088
8923.61 1056
8924.50 1047
8925.39 995
8926.28 1020
8927.18 1060
8928.07 1061
8928.96 1068
8929.85 1083
8930.74 1089
8931.64 1058
8932.53 1058
8933.42 997
8934.31 995
8935.20 1052
8936.10 1055
8936.99 1047
8937.88 971
8938.77 1043
8939.67 990
8940.56 955
8941.45 1088
8942.34 1007
8943.24 916
8944.13 957
8945.02 991
8945.91 1005
8946.81 980
8947.70 998
8948.59 1006
8949.49 1029
8950.38 1055
8951.27 1047
8952.16 992
8953.06 1008
8953.95 1009
8954.84 1038
8955.74 987
8956.63 957
8957.52 1044
8958.42 1058
8959.31 1045
8960.20 1009
8961.10 1008
8961.99 977
8962.89 979
8963.78 1016
8964.67 1001
8965.57 1009
8966.46 1052
8967.35 1038
8968.25 1031
8969.14 1106
8970.04 1099
8970.93 1083
8971.82 1124
8972.72 1039
8973.61 1072
8974.51 1039
8975.40 1024
8976.30 986
8977.19 1018
8978.08 1054
8978.98 1025
8979.87 999
8980.77 978
8981.66 1034
8982.56 1062
8983.45 1050
8984.35 1022
8985.24 998
8986.14 993
8987.03 956
8987.93 946
8988.82 1009
8989.72 1034
8990.61 977
8991.51 973
8992.40 985
8993.30 943
8994.19 952
8995.09 953
8995.98 992
8996.88 987
8997.77 977
8998.67 1059
8999.56 1035
9000.46 966
9001.35 968
9002.25 979
9003.15 960
9004.04 1003
9004.94 1047
9005.83 953
9006.73 979
9007.62 982
9008.52 980
9009.42 942
9010.31 968
9011.21 996
9012.10 919
9013.00 938
9013.90 938
9014.79 962
9015.69 915
9016.59 937
9017.48 896
9018.38 876
9019.27 913
9020.17 907
9021.07 986
9021.96 990
9022.86 1022
9023.76 979
9024.65 960
9025.55 877
9026.45 919
9027.34 897
9028.24 917
9029.14 917
9030.04 900
9030.93 959
9031.83 940
9032.73 929
9033.62 948
9034.52 952
9035.42 907
9036.32 935
9037.21 1011
9038.11 963
9039.01 943
9039.90 983
9040.80 925
9041.70 908
9042.60 924
9043.50 916
9044.39 1009
9045.29 958
9046.19 911
9047.09 918
9047.98 973
9048.88 966
9049.78 987
9050.68 983
9051.58 968
9052.47 930
9053.37 998
9054.27 1003
9055.17 1052
9056.07 1012
9056.97 961
9057.86 1062
9058.76 1025
9059.66 978
9060.56 1033
9061.46 963
9062.36 957
9063.25 945
9064.15 951
9065.05 1039
9065.95 1043
9066.85 967
9067.75 952
9068.65 938
9069.55 1037
9070.45 1078
9071.34 1090
9072.24 1019
9073.14 979
9074.04 978
9074.94 1021
9075.84 1009
9076.74 967
9077.64 932
9078.54 985
9079.44 954
9080.34 1024
9081.24 1016
9082.14 1046
9083.04 1046
9083.94 1047
9084.84 1037
9085.74 1045
9086.63 1038
9087.53 986
9088.43 1037
9089.33 997
9090.23 1097
9091.13 1121
9092.03 1070
9092.93 1109
9093.83 1085
9094.74 1078
9095.64 1017
9096.54 1075
9097.44 1120
9098.34 1083
9099.24 1100
9100.14 954
9101.04 1007
9101.94 1003
9102.84 1012
9103.74 1008
9104.64 967
9105.54 1013
9106.44 1027
9107.34 998
9108.24 1049
9109.14 980
9110.05 977
9110.95 961
9111.85 947
9112.75 985
9113.65 975
9114.55 996
9115.45 1054
9116.35 919
9117.25 905
9118.16 937
9119.06 963
9119.96 947
9120.86 991
9121.76 939
9122.66 976
9123.56 957
9124.47 920
9125.37 1012
9126.27 1016
9127.17 927
9128.07 933
9128.98 956
9129.88 943
9130.78 948
9131.68 916
9132.58 938
9133.49 952
9134.39 944
9135.29 954
9136.19 946
9137.09 892
9138.00 924
9138.90 964
9139.80 897
9140.70 935
9141.61 944
9142.51 941
9143.41 962
9144.31 909
9145.22 938
9146.12 907
9147.02 905
9147.93 978
9148.83 967
9149.73 957
9150.63 911
9151.54 985
9152.44 948
9153.34 945
9154.25 937
9155.15 982
9156.05 978
9156.96 919
9157.86 909
9158.76 854
9159.67 945
9160.57 933
9161.47 917
9162.38 884
9163.28 876
9164.18 919
9165.09 946
9165.99 920
9166.90 896
9167.80 878
9168.70 964
9169.61 963
9170.51 949
9171.41 886
9172.32 938
9173.22 922
9174.13 893
9175.03 888
9175.94 904
9176.84 976
9177.74 935
9178.65 888
9179.55 849
9180.46 814
9181.36 862
9182.27 933
9183.17 914
9184.08 929
9184.98 893
9185.88 873
9186.79 922
9187.69 966
9188.60 956
9189.50 1008
9190.41 967
9191.31 915
9192.22 923
9193.12 931
9194.03 947
9194.93 984
9195.84 920
9196.74 939
9197.65 928
9198.56 902
9199.46 939
9200.37 931
9201.27 937
9202.18 922
9203.08 932
9203.99 952
9204.89 982
9205.80 997
9206.71 955
9207.61 913
9208.52 878
9209.42 867
9210.33 920
9211.23 906
9212.14 906
9213.05 945
9213.95 859
9214.86 817
9215.77 856
9216.67 939
9217.58 933
9218.48 886
9219.39 914
9220.30 915
9221.20 947
9222.11 956
9223.02 941
9223.92 918
9224.83 1000
9225.74 929
9226.64 940
9227.55 932
9228.46 924
9229.36 927
9230.27 904
9231.18 895
9232.08 892
9232.99 929
9233.90 890
9234.81 884
9235.71 916
9236.62 958
9237.53 953
9238.43 937
9239.34 924
9240.25 909
9241.16 856
9242.06 872
9242.97 878
9243.88 878
9244.79 927
9245.69 909
9246.60 941
9247.51 911
9248.42 975
9249.33 870
9250.23 840
9251.14 927
9252.05 897
9252.96 890
9253.87 931
9254.77 855
9255.68 897
9256.59 916
9257.50 943
9258.41 908
9259.31 908
9260.22 914
9261.13 889
9262.04 900
9262.95 809
9263.86 877
9264.77 932
9265.67 914
9266.58 868
9267.49 899
9268.40 874
9269.31 872
9270.22 830
9271.13 846
9272.04 842
9272.94 905
9273.85 935
9274.76 921
9275.67 902
9276.58 911
9277.49 889
9278.40 898
9279.31 917
9280.22 896
9281.13 920
9282.04 895
9282.95 889
9283.86 957
9284.77 922
9285.68 977
9286.59 915
9287.49 915
9288.40 932
9289.31 934
9290.22 949
9291.13 975
9292.04 902
9292.95 931
9293.86 943
9294.77 934
9295.68 875
9296.59 932
9297.50 872
9298.41 908
9299.33 909
9300.24 924
9301.15 947
9302.06 964
9302.97 1015
9303.88 977
9304.79 960
9305.70 900
9306.61 936
9307.52 974
9308.43 1034
9309.34 968
9310.25 1047
9311.16 1047
9312.07 999
9312.98 999
9313.90 984
9314.81 1009
9315.72 988
9316.63 1022
9317.54 953
9318.45 1045
9319.36 1059
9320.27 1031
9321.19 963
9322.10 962
9323.01 1008
9323.92 948
9324.83 967
9325.74 935
9326.65 988
9327.57 996
9328.48 921
9329.39 910
9330.30 935
9331.21 957
9332.13 948
9333.04 968
9333.95 971
9334.86 928
9335.77 925
9336.69 939
9337.60 979
9338.51 892
9339.42 988
9340.33 992
9341.25 891
9342.16 957
9343.07 929
9343.98 1008
9344.90 974
9345.81 976
9346.72 922
9347.63 945
9348.55 904
9349.46 870
9350.37 904
9351.29 913
9352.20 987
9353.11 961
9354.02 920
9354.94 878
9355.85 910
9356.76 945
9357.68 909
9358.59 986
9359.50 960
9360.42 959
9361.33 935
9362.24 936
9363.16 986
9364.07 955
9364.98 948
9365.90 891
9366.81 918
9367.72 941
9368.64 899
9369.55 929
9370.47 927
9371.38 941
9372.29 936
9373.21 962
9374.12 988
9375.04 991
9375.95 895
9376.86 922
9377.78 922
9378.69 975
9379.61 912
9380.52 998
9381.43 935
9382.35 900
9383.26 963
9384.18 1061
9385.09 1013
9386.01 1020
9386.92 934
9387.84 939
9388.75 934
9389.67 1022
9390.58 1001
9391.49 970
9392.41 1006
9393.32 1039
9394.24 1008
9395.15 1056
9396.07 1027
9396.98 1046
9397.90 946
9398.81 942
9399.73 1028
9400.65 1113
9401.56 961
9402.48 968
9403.39 1014
9404.31 1034
9405.22 1006
9406.14 1042
9407.05 1025
9407.97 1038
9408.88 1017
9409.80 1013
9410.72 1013
9411.63 1037
9412.55 989
9413.46 1024
9414.38 1029
9415.30 1017
9416.21 1037
9417.13 1040
9418.04 1013
9418.96 1025
9419.88 1007
9420.79 967
9421.71 969
9422.62 1019
9423.54 996
9424.46 1018
9425.37 1067
9426.29 1020
9427.21 1046
9428.12 1078
9429.04 1061
9429.96 1041
9430.87 1009
9431.79 1053
9432.71 1088
9433.62 1104
9434.54 1136
9435.46 1138
9436.37 1155
9437.29 1195
9438.21 1204
9439.13 1226
9440.04 1203
9440.96 1204
9441.88 1196
9442.80 1154
9443.71 1165
9444.63 1167
9445.55 1206
9446.46 1182
9447.38 1155
9448.30 1186
9449.22 1176
9450.14 1269
9451.05 1380
9451.97 1466
9452.89 1535
9453.81 1671
9454.72 1782
9455.64 1746
9456.56 1724
9457.48 1717
9458.40 1668
9459.31 1613
9460.23 1610
9461.15 1439
9462.07 1339
9462.99 1304
9463.91 1274
9464.82 1207
9465.74 1223
9466.66 1175
9467.58 1149
9468.50 1156
9469.42 1138
9470.34 1154
9471.25 1133
9472.17 1107
9473.09 1147
9474.01 1123
9474.93 1140
9475.85 1168
9476.77 1204
9477.69 1176
9478.60 1200
9479.52 1229
9480.44 1267
9481.36 1286
9482.28 1386
9483.20 1365
9484.12 1331
9485.04 1360
9485.96 1364
9486.88 1349
9487.80 1313
9488.72 1211
9489.64 1177
9490.56 1169
9491.48 1202
9492.40 1156
9493.32 1162
9494.24 1149
9495.16 1099
9496.08 1106
9497.00 1143
9497.92 1146
9498.84 1153
9499.76 1159
9500.68 1167
9501.60 1138
9502.52 1157
9503.44 1169
9504.36 1139
9505.28 1225
9506.20 1168
9507.12 1122
9508.04 1138
9508.96 1175
9509.88 1194
9510.80 1242
9511.72 1185
9512.64 1230
9513.56 1218
9514.48 1241
9515.40 1202
9516.32 1313
9517.25 1266
9518.17 1308
9519.09 1363
9520.01 1381
9520.93 1375
9521.85 1311
9522.77 1348
9523.69 1370
9524.61 1303
9525.54 1328
9526.46 1342
9527.38 1355
9528.30 1392
9529.22 1356
9530.14 1414
9531.06 1445
9531.99 1493
9532.91 1524
9533.83 1525
9534.75 1579
9535.67 1776
9536.60 1815
9537.52 1677
9538.44 1587
9539.36 1557
9540.28 1569
9541.21 1505
9542.13 1428
9543.05 1390
9543.97 1375
9544.89 1360
9545.82 1339
9546.74 1377
9547.66 1371
9548.58 1359
9549.51 1402
9550.43 1329
9551.35 1390
9552.27 1354
9553.20 1357
9554.12 1341
9555.04 1255
9555.96 1314
9556.89 1344
9557.81 1349
9558.73 1343
9559.66 1366
9560.58 1447
9561.50 1470
9562.43 1522
9563.35 1489
9564.27 1501
9565.19 1422
9566.12 1419
9567.04 1328
9567.96 1371
9568.89 1343
9569.81 1365
9570.74 1420
9571.66 1380
9572.58 1392
9573.51 1329
9574.43 1345
9575.35 1335
9576.28 1356
9577.20 1376
9578.13 1315
9579.05 1393
9579.97 1453
9580.90 1376
9581.82 1326
9582.75 1335
9583.67 1368
9584.59 1350
9585.52 1379
9586.44 1374
9587.37 1344
9588.29 1381
9589.22 1450
9590.14 1372
9591.06 1421
9591.99 1448
9592.91 1491
9593.84 1477
9594.76 1460
9595.69 1431
9596.61 1543
9597.54 1530
9598.46 1504
9599.39 1547
9600.31 1549
9601.24 1575
9602.16 1581
9603.09 1649
9604.01 1600
9604.94 1583
9605.86 1557
9606.79 1549
9607.71 1641
9608.64 1618
9609.56 1625
9610.49 1580
9611.41 1587
9612.34 1674
9613.27 1612
9614.19 1688
9615.12 1638
9616.04 1648
9616.97 1723
9617.89 1765
9618.82 1735
9619.75 1687
9620.67 1705
9621.60 1725
9622.52 1796
9623.45 1820
9624.38 1753
9625.30 1848
9626.23 1813
9627.15 1834
9628.08 1813
9629.01 1772
9629.93 1887
9630.86 1790
9631.79 2000
9632.71 2061
9633.64 1925
9634.57 1955
9635.49 1998
9636.42 2018
9637.35 2037
9638.27 2008
9639.20 2096
9640.13 2055
9641.05 2095
9641.98 2037
9642.91 2157
9643.83 2275
9644.76 2192
9645.69 2215
9646.62 2293
9647.54 2308
9648.47 2329
9649.40 2305
9650.32 2381
9651.25 2401
9652.18 2484
9653.11 2573
9654.03 2607
9654.96 2666
9655.89 2608
9656.82 2684
9657.75 2739
9658.67 2602
9659.60 2604
9660.53 2626
9661.46 2558
9662.38 2551
9663.31 2624
9664.24 2634
9665.17 2672
9666.10 2638
9667.02 2741
9667.95 2824
9668.88 2835
9669.81 2897
9670.74 2868
9671.67 2940
9672.59 3057
9673.52 3091
9674.45 2933
9675.38 3063
9676.31 3013
9677.24 3044
9678.17 3116
9679.10 3127
9680.02 3138
9680.95 3136
9681.88 3205
9682.81 3200
9683.74 3276
9684.67 3362
9685.60 3474
9686.53 3434
9687.46 3316
9688.39 3490
9689.31 3406
9690.24 3385
9691.17 3334
9692.10 3423
9693.03 3542
9693.96 3395
9694.89 3577
9695.82 3815
9696.75 3904
9697.68 4207
9698.61 4519
9699.54 4744
9700.47 5096
9701.40 5412
9702.33 5421
9703.26 5288
9704.19 5040
9705.12 4858
9706.05 4546
9706.98 4291
9707.91 4056
9708.84 3945
9709.77 3753
9710.70 3790
9711.63 3762
9712.56 3848
9713.49 3981
9714.42 4159
9715.35 4304
9716.28 4362
9717.21 4355
9718.14 4471
9719.07 4403
9720.00 4407
9720.93 4289
9721.87 4001
9722.80 3811
9723.73 3574
9724.66 3418
9725.59 3334
9726.52 3142
9727.45 3027
9728.38 2988
9729.31 3037
9730.24 3131
9731.18 3140
9732.11 3184
9733.04 3236
9733.97 3318
9734.90 3378
9735.83 3458
9736.76 3370
9737.70 3255
9738.63 3239
9739.56 3153
9740.49 3097
9741.42 3027
9742.35 2944
9743.29 2869
9744.22 2815
9745.15 2675
9746.08 2625
9747.01 2641
9747.95 2643
9748.88 2662
9749.81 2582
9750.74 2566
9751.67 2554
9752.61 2472
9753.54 2435
9754.47 2506
9755.40 2525
9756.34 2451
9757.27 2457
9758.20 2462
9759.13 2516
9760.07 2420
9761.00 2517
9761.93 2665
9762.87 2680
9763.80 2727
9764.73 2662
9765.66 2677
9766.60 2648
9767.53 2705
9768.46 2712
9769.40 2548
9770.33 2585
9771.26 2596
9772.20 2485
9773.13 2527
9774.06 2501
9775.00 2585
9775.93 2630
9776.86 2762
9777.80 2781
9778.73 2853
9779.66 2933
9780.60 2982
9781.53 3068
9782.46 3079
9783.40 3182
9784.33 3098
9785.26 3006
9786.20 2959
9787.13 2888
9788.07 2818
9789.00 2633
9789.93 2626
9790.87 2562
9791.80 2487
9792.74 2455
9793.67 2379
9794.61 2333
9795.54 2319
9796.47 2398
9797.41 2376
9798.34 2458
9799.28 2395
9800.21 2439
9801.15 2523
9802.08 2451
9803.02 2567
9803.95 2508
9804.89 2350
9805.82 2244
9806.76 2165
9807.69 2150
9808.63 2000
9809.56 1924
9810.50 1884
9811.43 1954
9812.37 1877
9813.30 1865
9814.24 1893
9815.17 1792
9816.11 1813
9817.04 1778
9817.98 1784
9818.91 1765
9819.85 1800
9820.78 1756
9821.72 1708
9822.65 1750
9823.59 1796
9824.53 1821
9825.46 1730
9826.40 1780
9827.33 1771
9828.27 1738
9829.21 1754
9830.14 1775
9831.08 1720
9832.01 1672
9832.95 1669
9833.89 1680
9834.82 1687
9835.76 1604
9836.69 1674
9837.63 1676
9838.57 1672
9839.50 1731
9840.44 1731
9841.38 1734
9842.31 1688
9843.25 1779
9844.19 1752
9845.12 1762
9846.06 1734
9847.00 1775
9847.93 1713
9848.87 1662
9849.81 1706
9850.74 1740
9851.68 1747
9852.62 1706
9853.56 1683
9854.49 1641
9855.43 1645
9856.37 1635
9857.30 1654
9858.24 1734
9859.18 1666
9860.12 1693
9861.05 1615
9861.99 1673
9862.93 1765
9863.87 1775
9864.80 1739
9865.74 1676
9866.68 1609
9867.62 1624
9868.56 1596
9869.49 1591
9870.43 1594
9871.37 1574
9872.31 1478
9873.24 1500
9874.18 1527
9875.12 1503
9876.06 1481
9877.00 1494
9877.94 1571
9878.87 1507
9879.81 1445
9880.75 1501
9881.69 1419
9882.63 1461
9883.57 1430
9884.50 1493
9885.44 1517
9886.38 1474
9887.32 1490
9888.26 1425
9889.20 1431
9890.14 1434
9891.08 1432
9892.02 1432
9892.95 1385
9893.89 1435
9894.83 1450
9895.77 1406
9896.71 1517
9897.65 1412
9898.59 1405
9899.53 1409
9900.47 1395
9901.41 1424
9902.35 1399
9903.29 1431
9904.23 1423
9905.16 1422
9906.10 1403
9907.04 1402
9907.98 1402
9908.92 1512
9909.86 1474
9910.80 1453
9911.74 1478
9912.68 1528
9913.62 1535
9914.56 1504
9915.50 1493
9916.44 1452
9917.38 1413
9918.32 1467
9919.26 1370
9920.20 1405
9921.14 1482
9922.08 1512
9923.02 1645
9923.97 1672
9924.91 1805
9925.85 1932
9926.79 2167
9927.73 2301
9928.67 2353
9929.61 2424
9930.55 2434
9931.49 2468
9932.43 2359
9933.37 2276
9934.31 2073
9935.25 2033
9936.20 1859
9937.14 1702
9938.08 1628
9939.02 1519
9939.96 1550
9940.90 1407
9941.84 1413
9942.78 1465
9943.73 1376
9944.67 1369
9945.61 1337
9946.55 1332
9947.49 1357
9948.43 1354
9949.37 1272
9950.32 1329
9951.26 1355
9952.20 1292
9953.14 1329
9954.08 1296
9955.03 1322
9955.97 1395
9956.91 1373
9957.85 1339
9958.79 1337
9959.74 1317
9960.68 1221
9961.62 1241
9962.56 1309
9963.50 1267
9964.45 1293
9965.39 1283
9966.33 1348
9967.27 1345
9968.22 1264
9969.16 1285
9970.10 1325
9971.04 1326
9971.99 1310
9972.93 1292
9973.87 1319
9974.82 1350
9975.76 1344
9976.70 1321
9977.64 1253
9978.59 1244
9979.53 1245
9980.47 1268
9981.42 1334
9982.36 1284
9983.30 1248
9984.25 1252
9985.19 1249
9986.13 1237
9987.08 1242
9988.02 1326
9988.96 1314
9989.91 1279
9990.85 1314
9991.80 1311
9992.74 1405
9993.68 1263
9994.63 1297
9995.57 1287
9996.51 1317
9997.46 1281
9998.40 1316
9999.35 1327
10000.29 1296
10001.23 1279
10002.18 1311
10003.12 1235
10004.07 1182
10005.01 1212
10005.96 1275
10006.90 1193
10007.84 1225
10008.79 1214
10009.73 1255
10010.68 1197
10011.62 1160
10012.57 1164
10013.51 1202
10014.46 1200
10015.40 1212
10016.35 1204
10017.29 1205
10018.24 1185
10019.18 1179
10020.13 1188
10021.07 1164
10022.02 1171
10022.96 1147
10023.91 1101
10024.85 1144
10025.80 1113
10026.74 1102
10027.69 1211
10028.63 1142
10029.58 1096
10030.52 1097
10031.47 1130
10032.42 1106
10033.36 1117
10034.31 1094
10035.25 1124
10036.20 1086
10037.14 1138
10038.09 1107
10039.04 1035
10039.98 1050
10040.93 1117
10041.87 1079
10042.82 1006
10043.77 1049
10044.71 1032
10045.66 1059
10046.60 1015
10047.55 1011
10048.50 1113
10049.44 1015
10050.39 1067
10051.34 1014
10052.28 1042
10053.23 1040
10054.18 979
10055.12 993
10056.07 1035
10057.02 1063
10057.96 1054
10058.91 1051
10059.86 1107
10060.80 1075
10061.75 1079
10062.70 1154
10063.64 1089
10064.59 1117
10065.54 1051
10066.49 1082
10067.43 1092
10068.38 1007
10069.33 1036
10070.28 1020
10071.22 1045
10072.17 991
10073.12 997
10074.07 991
10075.01 977
10075.96 980
10076.91 1049
10077.86 1071
10078.80 1015
10079.75 971
10080.70 995
10081.65 965
10082.60 1007
10083.54 986
10084.49 981
10085.44 1019
10086.39 975
10087.34 967
10088.28 949
10089.23 973
10090.18 937
10091.13 935
10092.08 982
10093.03 1010
10093.97 985
10094.92 1007
10095.87 977
10096.82 940
10097.77 956
10098.72 969
10099.67 1005
10100.62 986
10101.56 1023
10102.51 988
10103.46 976
10104.41 968
10105.36 960
10106.31 1004
10107.26 1015
10108.21 953
10109.16 976
10110.11 945
10111.05 967
10112.00 933
10112.95 958
10113.90 983
10114.85 954
10115.80 947
10116.75 963
10117.70 994
10118.65 956
10119.60 979
10120.55 946
10121.50 947
10122.45 958
10123.40 1017
10124.35 1014
10125.30 1011
10126.25 967
10127.20 935
10128.15 981
10129.10 963
10130.05 1002
10131.00 990
10131.95 958
10132.90 956
10133.85 1057
10134.80 989
10135.75 988
10136.70 962
10137.65 961
10138.60 959
10139.55 1005
10140.51 1043
10141.46 1009
10142.41 969
10143.36 943
10144.31 1048
10145.26 1032
10146.21 1031
10147.16 1021
10148.11 981
10149.06 984
10150.01 1035
10150.97 995
10151.92 1017
10152.87 1018
10153.82 1041
10154.77 1034
10155.72 1021
10156.67 1028
10157.63 988
10158.58 999
10159.53 991
10160.48 1008
10161.43 1012
10162.38 1001
10163.34 975
10164.29 994
10165.24 949
10166.19 958
10167.14 1009
10168.09 1053
10169.05 1039
10170.00 1058
10170.95 1051
10171.90 1051
10172.86 1098
10173.81 1065
10174.76 1069
10175.71 1031
10176.66 1068
10177.62 1019
10178.57 1106
10179.52 1098
10180.47 1077
10181.43 1094
10182.38 1117
10183.33 1130
10184.29 1211
10185.24 1112
10186.19 1157
10187.14 1137
10188.10 1160
10189.05 1175
10190.00 1164
10190.96 1194
10191.91 1209
10192.86 1254
10193.81 1187
10194.77 1162
10195.72 1191
10196.67 1200
10197.63 1172
10198.58 1099
10199.53 1211
10200.49 1293
10201.44 1283
10202.40 1273
10203.35 1226
10204.30 1277
10205.26 1372
10206.21 1293
10207.16 1381
10208.12 1413
10209.07 1439
10210.03 1553
10210.98 1435
10211.93 1384
10212.89 1383
10213.84 1316
10214.80 1272
10215.75 1268
10216.70 1213
10217.66 1199
10218.61 1217
10219.57 1224
10220.52 1167
10221.48 1131
10222.43 1181
10223.39 1253
10224.34 1231
10225.30 1139
10226.25 1098
10227.20 1114
10228.16 1141
10229.11 1184
10230.07 1173
10231.02 1200
10231.98 1112
10232.93 1143
10233.89 1200
10234.84 1158
10235.80 1193
10236.75 1217
10237.71 1283
10238.67 1271
10239.62 1303
10240.58 1256
10241.53 1300
10242.49 1212
10243.44 1145
10244.40 1181
10245.35 1149
10246.31 1097
10247.26 1086
10248.22 1034
10249.18 1019
10250.13 1064
10251.09 1020
10252.04 1035
10253.00 959
10253.96 975
10254.91 966
10255.87 987
10256.82 996
10257.78 954
10258.74 933
10259.69 935
10260.65 945
10261.61 933
10262.56 954
10263.52 942
10264.47 974
10265.43 944
10266.39 960
10267.34 944
10268.30 975
10269.26 871
10270.21 912
10271.17 946
10272.13 961
10273.09 905
10274.04 924
10275.00 915
10275.96 947
10276.91 993
10277.87 933
10278.83 947
10279.78 909
10280.74 974
10281.70 944
10282.66 920
10283.61 897
10284.57 911
10285.53 902
10286.49 864
10287.44 903
10288.40 830
10289.36 861
10290.32 952
10291.27 915
10292.23 883
10293.19 913
10294.15 935
10295.11 978
10296.06 901
10297.02 929
10297.98 929
10298.94 924
10299.90 863
10300.85 929
10301.81 900
10302.77 932
10303.73 907
10304.69 907
10305.65 884
10306.60 888
10307.56 917
10308.52 896
10309.48 867
10310.44 897
10311.40 920
10312.36 911
10313.32 917
10314.27 811
10315.23 925
10316.19 920
10317.15 935
10318.11 908
10319.07 909
10320.03 903
10320.99 896
10321.95 916
10322.91 924
10323.86 934
10324.82 904
10325.78 925
10326.74 884
10327.70 879
10328.66 897
10329.62 877
10330.58 938
10331.54 954
10332.50 953
10333.46 900
10334.42 882
10335.38 887
10336.34 863
10337.30 862
10338.26 866
10339.22 856
10340.18 834
10341.14 859
10342.10 884
10343.06 900
10344.02 920
10344.98 837
10345.94 890
10346.90 893
10347.86 864
10348.82 842
10349.78 872
10350.74 838
10351.70 862
10352.66 908
10353.62 875
10354.58 888
10355.55 847
10356.51 882
10357.47 893
10358.43 908
10359.39 905
10360.35 945
10361.31 996
10362.27 976
10363.23 996
10364.19 968
10365.16 976
10366.12 981
10367.08 871
10368.04 919
10369.00 895
10369.96 864
10370.92 825
10371.88 828
10372.85 882
10373.81 809
10374.77 778
10375.73 802
10376.69 786
10377.65 859
10378.62 835
10379.58 819
10380.54 820
10381.50 844
10382.46 798
10383.43 819
10384.39 794
10385.35 804
10386.31 840
10387.27 823
10388.24 805
10389.20 808
10390.16 808
10391.12 751
10392.09 740
10393.05 792
10394.01 793
10394.97 817
10395.94 793
10396.90 764
10397.86 818
10398.82 838
10399.79 865
10400.75 827
10401.71 800
10402.68 829
10403.64 868
10404.60 830
10405.57 810
10406.53 803
10407.49 778
10408.45 757
10409.42 840
10410.38 864
10411.34 831
10412.31 795
10413.27 727
10414.23 763
10415.20 812
10416.16 839
10417.13 839
10418.09 810
10419.05 863
10420.02 796
10420.98 803
10421.94 811
10422.91 826
10423.87 873
10424.84 868
10425.80 779
10426.76 873
10427.73 830
10428.69 816
10429.66 769
10430.62 796
10431.58 753
10432.55 768
10433.51 752
10434.48 763
10435.44 784
10436.41 803
10437.37 720
10438.34 769
10439.30 817
10440.27 769
10441.23 707
10442.19 725
10443.16 769
10444.12 756
10445.09 759
10446.05 696
10447.02 733
10447.98 776
10448.95 758
10449.91 735
10450.88 712
10451.84 745
10452.81 837
10453.78 782
10454.74 748
10455.71 737
10456.67 738
10457.64 763
10458.60 744
10459.57 726
10460.53 705
10461.50 718
10462.47 746
10463.43 712
10464.40 736
10465.36 708
10466.33 756
10467.29 756
10468.26 730
10469.23 728
10470.19 677
10471.16 718
10472.12 727
10473.09 729
10474.06 732
10475.02 746
10475.99 728
10476.96 718
10477.92 706
10478.89 701
10479.86 755
10480.82 767
10481.79 707
10482.76 712
10483.72 678
10484.69 720
10485.66 716
10486.62 689
10487.59 764
10488.56 720
10489.52 681
10490.49 704
10491.46 720
10492.42 742
10493.39 703
10494.36 726
10495.33 725
10496.29 686
10497.26 664
10498.23 708
10499.19 672
10500.16 655
10501.13 693
10502.10 681
10503.06 695
10504.03 775
10505.00 722
10505.97 722
10506.94 718
10507.90 717
10508.87 715
10509.84 721
10510.81 745
10511.78 713
10512.74 738
10513.71 716
10514.68 696
10515.65 696
10516.62 704
10517.58 735
10518.55 683
10519.52 697
10520.49 708
10521.46 694
10522.43 694
10523.39 753
10524.36 741
10525.33 735
10526.30 753
10527.27 711
10528.24 681
10529.21 707
10530.18 732
10531.14 728
10532.11 680
10533.08 668
10534.05 666
10535.02 701
10535.99 722
10536.96 699
10537.93 671
10538.90 689
10539.87 672
10540.84 671
10541.80 748
10542.77 727
10543.74 671
10544.71 685
10545.68 719
10546.65 751
10547.62 686
10548.59 652
10549.56 681
10550.53 685
10551.50 731
10552.47 689
10553.44 698
10554.41 683
10555.38 704
10556.35 716
10557.32 729
10558.29 712
10559.26 718
10560.23 799
10561.20 763
10562.17 777
10563.14 769
10564.11 751
10565.08 765
10566.05 736
10567.02 742
10567.99 739
10568.97 795
10569.94 775
10570.91 664
10571.88 733
10572.85 711
10573.82 711
10574.79 722
10575.76 727
10576.73 745
10577.70 666
10578.67 705
10579.64 698
10580.62 724
10581.59 723
10582.56 701
10583.53 751
10584.50 786
10585.47 695
10586.44 694
10587.42 698
10588.39 712
10589.36 708
10590.33 730
10591.30 735
10592.27 670
10593.25 714
10594.22 689
10595.19 747
10596.16 728
10597.13 755
10598.10 679
10599.08 714
10600.05 784
10601.02 737
10601.99 754
10602.96 724
10603.94 721
10604.91 706
10605.88 722
10606.85 729
10607.83 667
10608.80 647
10609.77 712
10610.74 720
10611.72 746
10612.69 701
10613.66 718
10614.63 713
10615.61 718
10616.58 692
10617.55 702
10618.53 717
10619.50 770
10620.47 761
10621.44 711
10622.42 737
10623.39 729
10624.36 714
10625.34 776
10626.31 761
10627.28 736
10628.26 782
10629.23 789
10630.20 764
10631.18 771
10632.15 792
10633.12 769
10634.10 746
10635.07 791
10636.05 798
10637.02 834
10637.99 813
10638.97 843
10639.94 897
10640.91 919
10641.89 898
10642.86 950
10643.84 907
10644.81 900
10645.79 903
10646.76 846
10647.73 838
10648.71 786
10649.68 785
10650.66 766
10651.63 794
10652.61 690
10653.58 730
10654.55 710
10655.53 751
10656.50 767
10657.48 793
10658.45 776
10659.43 712
10660.40 750
10661.38 730
10662.35 690
10663.33 703
10664.30 777
10665.28 713
10666.25 686
10667.23 725
10668.20 705
10669.18 735
10670.15 743
10671.13 698
10672.10 740
10673.08 700
10674.05 721
10675.03 717
10676.01 718
10676.98 682
10677.96 700
10678.93 721
10679.91 736
10680.88 775
10681.86 728
10682.84 787
10683.81 731
10684.79 744
10685.76 785
10686.74 722
10687.72 723
10688.69 767
10689.67 739
10690.64 721
10691.62 709
10692.60 684
10693.57 741
10694.55 724
10695.53 686
10696.50 727
10697.48 695
10698.46 739
10699.43 704
10700.41 633
10701.39 741
10702.36 733
10703.34 754
10704.32 720
10705.29 730
10706.27 717
10707.25 695
10708.22 736
10709.20 744
10710.18 715
10711.15 743
10712.13 735
10713.11 716
10714.09 707
10715.06 778
10716.04 766
10717.02 743
10718.00 751
10718.97 735
10719.95 685
10720.93 692
10721.91 725
10722.88 758
10723.86 763
10724.84 763
10725.82 731
10726.80 708
10727.77 740
10728.75 766
10729.73 727
10730.71 729
10731.69 702
10732.66 720
10733.64 699
10734.62 740
10735.60 692
10736.58 719
10737.55 748
10738.53 739
10739.51 718
10740.49 692
10741.47 695
10742.45 694
10743.43 764
10744.40 779
10745.38 728
10746.36 648
10747.34 770
10748.32 746
10749.30 693
10750.28 703
10751.26 787
10752.24 763
10753.21 747
10754.19 685
10755.17 734
10756.15 774
10757.13 746
10758.11 711
10759.09 662
10760.07 752
10761.05 774
10762.03 768
10763.01 762
10763.99 759
10764.97 729
10765.95 714
10766.93 711
10767.91 699
10768.89 702
10769.87 727
10770.84 731
10771.82 709
10772.80 751
10773.78 766
10774.76 761
10775.74 689
10776.73 725
10777.71 716
10778.69 799
10779.67 743
10780.65 776
10781.63 798
10782.61 773
10783.59 756
10784.57 835
10785.55 801
10786.53 769
10787.51 802
10788.49 754
10789.47 751
10790.45 760
10791.43 777
10792.41 792
10793.39 780
10794.38 757
10795.36 709
10796.34 747
10797.32 822
10798.30 785
10799.28 763
10800.26 825
10801.24 832
10802.22 804
10803.21 780
10804.19 827
10805.17 815
10806.15 832
10807.13 814
10808.11 794
10809.09 765
10810.08 851
10811.06 824
10812.04 800
10813.02 758
10814.00 757
10814.99 802
10815.97 808
10816.95 817
10817.93 832
10818.91 864
10819.90 817
10820.88 815
10821.86 790
10822.84 819
10823.82 787
10824.81 801
10825.79 800
10826.77 787
10827.75 772
10828.74 828
10829.72 836
10830.70 818
10831.68 784
10832.67 829
10833.65 867
10834.63 854
10835.62 811
10836.60 818
10837.58 866
10838.56 862
10839.55 856
10840.53 849
10841.51 886
10842.50 823
10843.48 851
10844.46 840
10845.45 846
10846.43 811
10847.41 844
10848.40 893
10849.38 827
10850.36 786
10851.35 860
10852.33 962
10853.31 933
10854.30 880
10855.28 903
10856.26 898
10857.25 904
10858.23 909
10859.22 940
10860.20 960
10861.18 906
10862.17 887
10863.15 952
10864.14 957
10865.12 916
10866.10 864
10867.09 907
10868.07 899
10869.06 954
10870.04 980
10871.03 961
10872.01 926
10873.00 893
10873.98 881
10874.96 972
10875.95 959
10876.93 1011
10877.92 1006
10878.90 981
10879.89 1008
10880.87 1020
10881.86 1008
10882.84 977
10883.83 1026
10884.81 1088
10885.80 998
10886.78 975
10887.77 996
10888.75 1052
10889.74 1115
10890.72 1045
10891.71 1123
10892.70 1078
10893.68 1107
10894.67 1126
10895.65 1083
10896.64 1064
10897.62 1067
10898.61 1130
10899.59 1170
10900.58 1143
10901.57 1081
10902.55 1164
10903.54 1098
10904.52 1146
10905.51 1184
10906.50 1167
10907.48 1154
10908.47 1155
10909.45 1207
10910.44 1231
10911.43 1264
10912.41 1177
10913.40 1219
10914.39 1292
10915.37 1245
10916.36 1233
10917.35 1255
10918.33 1229
10919.32 1267
10920.30 1260
10921.29 1350
10922.28 1326
10923.27 1397
10924.25 1342
10925.24 1349
10926.23 1326
10927.21 1325
10928.20 1373
10929.19 1358
10930.17 1393
10931.16 1345
10932.15 1387
10933.14 1386
10934.12 1411
10935.11 1360
10936.10 1392
10937.09 1454
10938.07 1393
10939.06 1384
10940.05 1420
10941.04 1432
10942.02 1492
10943.01 1557
10944.00 1521
10944.99 1536
10945.97 1620
10946.96 1625
10947.95 1602
10948.94 1607
10949.93 1628
10950.91 1596
10951.90 1683
10952.89 1792
10953.88 1863
10954.87 1950
10955.85 2052
10956.84 2182
10957.83 2203
10958.82 2350
10959.81 2477
10960.80 2487
10961.79 2525
10962.77 2501
10963.76 2445
10964.75 2422
10965.74 2342
10966.73 2230
10967.72 2255
10968.71 2176
10969.70 2021
10970.68 1952
10971.67 1920
10972.66 1845
10973.65 1730
10974.64 1743
10975.63 1744
10976.62 1782
10977.61 1739
10978.60 1812
10979.59 1743
10980.58 1716
10981.57 1804
10982.55 1845
10983.54 1824
10984.53 1859
10985.52 1886
10986.51 1790
10987.50 1848
10988.49 2011
10989.48 1970
10990.47 1971
10991.46 1994
10992.45 2019
10993.44 2065
10994.43 2095
10995.42 2254
10996.41 2378
10997.40 2594
10998.39 2788
10999.38 2980
11000.37 3257
11001.36 3292
11002.35 3431
11003.34 3545
11004.33 3554
11005.33 3453
11006.32 3323
11007.31 2987
11008.30 2718
11009.29 2477
11010.28 2425
11011.27 2226
11012.26 2018
11013.25 1930
11014.24 1871
11015.23 1806
11016.22 1688
11017.21 1681
11018.21 1657
11019.20 1658
11020.19 1639
11021.18 1636
11022.17 1637
11023.16 1624
11024.15 1569
11025.14 1614
11026.14 1613
11027.13 1596
11028.12 1602
11029.11 1482
11030.10 1417
11031.09 1448
11032.09 1441
11033.08 1482
11034.07 1466
11035.06 1402
11036.05 1396
11037.05 1394
11038.04 1438
11039.03 1351
11040.02 1334
11041.01 1377
11042.01 1378
11043.00 1413
11043.99 1348
11044.98 1326
11045.97 1315
11046.97 1424
11047.96 1397
11048.95 1360
11049.94 1284
11050.94 1327
11051.93 1362
11052.92 1358
11053.91 1271
11054.91 1304
11055.90 1291
11056.89 1302
11057.89 1277
11058.88 1395
11059.87 1406
11060.87 1437
11061.86 1448
11062.85 1389
11063.84 1458
11064.84 1513
11065.83 1554
11066.82 1487
11067.82 1437
11068.81 1423
11069.80 1407
11070.80 1340
11071.79 1307
11072.78 1337
11073.78 1363
11074.77 1290
11075.77 1224
11076.76 1267
11077.75 1289
11078.75 1268
11079.74 1264
11080.73 1253
11081.73 1247
11082.72 1263
11083.72 1264
11084.71 1266
11085.70 1261
11086.70 1201
11087.69 1168
11088.69 1190
11089.68 1210
11090.68 1223
11091.67 1163
11092.66 1204
11093.66 1168
11094.65 1207
11095.65 1179
11096.64 1162
11097.64 1096
11098.63 1089
11099.63 1204
11100.62 1143
11101.62 1102
11102.61 1140
11103.61 1115
11104.60 1093
11105.60 1049
11106.59 1074
11107.59 1098
11108.58 1063
11109.58 1091
11110.57 1079
11111.57 1068
11112.56 1078
11113.56 1055
11114.55 1055
11115.55 996
11116.55 975
11117.54 1013
11118.54 1072
11119.53 1027
11120.53 1065
11121.52 1003
11122.52 1027
11123.51 1043
11124.51 1019
11125.51 1010
11126.50 1136
11127.50 1071
11128.49 1001
11129.49 1069
11130.49 1129
11131.48 1079
11132.48 1075
11133.48 1065
11134.47 1056
11135.47 1028
11136.46 1009
11137.46 1044
11138.46 1003
11139.45 958
11140.45 992
11141.45 946
11142.44 977
11143.44 967
11144.44 974
11145.43 947
11146.43 1054
11147.43 1023
11148.43 1042
11149.42 1019
11150.42 1001
11151.42 1000
11152.41 1007
11153.41 958
11154.41 976
11155.40 983
11156.40 1018
11157.40 983
11158.40 952
11159.39 901
11160.39 937
11161.39 950
11162.39 959
11163.38 1001
11164.38 946
11165.38 998
11166.38 979
11167.38 967
11168.37 954
11169.37 972
11170.37 970
11171.37 1015
11172.37 994
11173.36 1001
11174.36 958
11175.36 991
11176.36 944
11177.36 988
11178.35 965
11179.35 971
11180.35 985
11181.35 970
11182.35 955
11183.35 984
11184.34 933
11185.34 969
11186.34 963
11187.34 1000
11188.34 960
11189.34 1010
11190.34 1009
11191.34 1004
11192.34 1077
11193.33 1082
11194.33 1013
11195.33 1105
11196.33 1118
11197.33 1098
11198.33 1080
11199.33 1036
11200.33 1071
11201.33 1037
11202.33 1047
11203.33 1008
11204.33 1000
11205.32 995
11206.32 1002
11207.32 994
11208.32 999
11209.32 1001
11210.32 989
11211.32 1029
11212.32 978
11213.32 990
11214.32 981
11215.32 958
11216.32 969
11217.32 909
11218.32 882
11219.32 954
11220.32 905
11221.32 870
11222.32 895
11223.32 928
11224.32 899
11225.32 902
11226.32 922
11227.33 876
11228.33 877
11229.33 889
11230.33 921
11231.33 882
11232.33 923
11233.33 847
11234.33 919
11235.33 879
11236.33 833
11237.33 883
11238.33 912
11239.33 873
11240.34 856
11241.34 856
11242.34 808
11243.34 836
11244.34 848
11245.34 838
11246.34 835
11247.34 822
11248.35 810
11249.35 815
11250.35 873
11251.35 833
11252.35 781
11253.35 829
11254.35 849
11255.36 866
11256.36 894
11257.36 870
11258.36 854
11259.36 851
11260.37 874
11261.37 874
11262.37 847
11263.37 816
11264.37 833
11265.38 826
11266.38 838
11267.38 864
11268.38 847
11269.39 845
11270.39 845
11271.39 874
11272.39 799
11273.40 904
11274.40 864
11275.40 857
11276.40 879
11277.41 884
11278.41 937
11279.41 898
11280.41 864
11281.42 797
11282.42 849
11283.42 866
11284.43 902
11285.43 832
11286.43 841
11287.44 871
11288.44 888
11289.44 944
11290.45 897
11291.45 815
11292.45 837
11293.46 840
11294.46 829
11295.46 852
11296.47 871
11297.47 877
11298.47 862
11299.48 891
11300.48 907
11301.48 861
11302.49 837
11303.49 899
11304.50 886
11305.50 891
11306.50 821
11307.51 823
11308.51 847
11309.52 934
11310.52 993
11311.52 1004
11312.53 1063
11313.53 1052
11314.54 1053
11315.54 1026
11316.55 1088
11317.55 1137
11318.56 1118
11319.56 1048
11320.56 1016
11321.57 980
11322.57 960
11323.58 882
11324.58 837
11325.59 838
11326.59 839
11327.60 811
11328.60 795
11329.61 791
11330.61 758
11331.62 736
11332.62 756
11333.63 786
11334.63 771
11335.64 738
11336.65 785
11337.65 776
11338.66 791
11339.66 740
11340.67 767
11341.67 771
11342.68 777
11343.68 717
11344.69 717
11345.70 788
11346.70 775
11347.71 765
11348.71 746
11349.72 727
11350.72 749
11351.73 766
11352.74 742
11353.74 770
11354.75 734
11355.76 757
11356.76 780
11357.77 736
11358.77 714
11359.78 761
11360.79 788
11361.79 763
11362.80 773
11363.81 752
11364.81 763
11365.82 750
11366.83 710
11367.83 704
11368.84 779
11369.85 720
11370.85 736
11371.86 766
11372.87 748
11373.87 762
11374.88 766
11375.89 807
11376.90 790
11377.90 748
11378.91 782
11379.92 783
11380.92 828
11381.93 834
11382.94 773
11383.95 777
11384.95 731
11385.96 779
11386.97 798
11387.98 780
11388.99 777
11389.99 735
11391.00 731
11392.01 750
11393.02 770
11394.02 721
11395.03 712
11396.04 746
11397.05 793
11398.06 794
11399.06 700
11400.07 742
11401.08 743
11402.09 730
11403.10 792
11404.11 762
11405.11 741
11406.12 763
11407.13 751
11408.14 732
11409.15 746
11410.16 744
11411.17 676
11412.17 703
11413.18 735
11414.19 764
11415.20 714
11416.21 740
11417.22 761
11418.23 779
11419.24 768
11420.25 761
11421.25 687
11422.26 731
11423.27 730
11424.28 741
11425.29 754
11426.30 769
11427.31 796
11428.32 751
11429.33 773
11430.34 738
11431.35 783
11432.36 789
11433.37 762
11434.38 763
11435.39 789
11436.40 726
11437.41 755
11438.42 762
11439.43 708
11440.44 725
11441.45 783
11442.46 766
11443.47 762
11444.48 741
11445.49 760
11446.50 745
11447.51 765
11448.52 740
11449.53 712
11450.54 708
11451.55 723
11452.56 780
11453.57 777
11454.58 791
11455.59 785
11456.60 793
11457.61 785
11458.62 712
11459.63 736
11460.64 767
11461.66 753
11462.67 730
11463.68 713
11464.69 728
11465.70 792
11466.71 746
11467.72 723
11468.73 732
11469.74 736
11470.76 749
11471.77 766
11472.78 743
11473.79 766
11474.80 765
11475.81 803
11476.82 724
11477.84 749
11478.85 765
11479.86 746
11480.87 798
11481.88 740
11482.89 685
11483.91 801
11484.92 763
11485.93 752
11486.94 732
11487.95 766
11488.97 699
11489.98 680
11490.99 650
11492.00 748
11493.02 702
11494.03 703
11495.04 705
11496.05 710
11497.06 720
11498.08 705
11499.09 741
11500.10 754
11501.12 731
11502.13 676
11503.14 771
11504.15 754
11505.17 745
11506.18 738
11507.19 741
11508.20 791
11509.22 754
11510.23 712
11511.24 754
11512.26 774
11513.27 761
11514.28 740
11515.30 761
11516.31 740
11517.32 722
11518.34 752
11519.35 780
11520.36 780
11521.38 796
11522.39 767
11523.40 741
11524.42 745
11525.43 765
11526.45 769
11527.46 766
11528.47 815
11529.49 742
11530.50 762
11531.52 750
11532.53 771
11533.54 777
11534.56 753
11535.57 772
11536.59 759
11537.60 752
11538.61 818
11539.63 742
11540.64 742
11541.66 708
11542.67 758
11543.69 775
11544.70 792
11545.72 797
11546.73 761
11547.74 800
11548.76 850
11549.77 811
11550.79 753
11551.80 832
11552.82 815
11553.83 784
11554.85 803
11555.86 803
11556.88 858
11557.89 766
11558.91 866
11559.92 815
11560.94 786
11561.96 790
11562.97 892
11563.99 876
11565.00 769
11566.02 858
11567.03 861
11568.05 863
11569.06 870
11570.08 875
11571.10 866
11572.11 881
11573.13 933
11574.14 853
11575.16 894
11576.17 900
11577.19 954
11578.21 930
11579.22 925
11580.24 944
11581.25 925
11582.27 895
11583.29 951
11584.30 932
11585.32 1005
11586.34 1039
11587.35 1050
11588.37 986
11589.39 1052
11590.40 1081
11591.42 1089
11592.44 1088
11593.45 1103
11594.47 1137
11595.49 1099
11596.50 1173
11597.52 1210
11598.54 1298
11599.55 1283
11600.57 1482
11601.59 1658
11602.60 1670
11603.62 1825
11604.64 1854
11605.66 1919
11606.67 2063
11607.69 2068
11608.71 1963
11609.73 1835
11610.74 1739
11611.76 1598
11612.78 1470
11613.80 1370
11614.81 1234
11615.83 1143
11616.85 1075
11617.87 1079
11618.88 1002
11619.90 998
11620.92 982
11621.94 950
11622.96 903
11623.97 979
11624.99 898
11626.01 911
11627.03 906
11628.05 868
11629.07 893
11630.08 871
11631.10 856
11632.12 836
11633.14 901
11634.16 874
11635.18 878
11636.19 846
11637.21 840
11638.23 875
11639.25 836
11640.27 824
11641.29 867
11642.31 826
11643.33 803
11644.34 805
11645.36 820
11646.38 791
11647.40 860
11648.42 834
11649.44 891
11650.46 867
11651.48 820
11652.50 848
11653.52 883
11654.54 835
11655.56 832
11656.58 788
11657.60 812
11658.61 878
11659.63 853
11660.65 867
11661.67 867
11662.69 860
11663.71 896
11664.73 960
11665.75 938
11666.77 965
11667.79 887
11668.81 934
11669.83 950
11670.85 926
11671.87 958
11672.89 985
11673.91 937
11674.93 921
11675.95 879
11676.97 922
11678.00 862
11679.02 877
11680.04 897
11681.06 910
11682.08 984
11683.10 937
11684.12 937
11685.14 904
11686.16 958
11687.18 889
11688.20 839
11689.22 898
11690.24 908
11691.26 952
11692.29 937
11693.31 900
11694.33 918
11695.35 885
11696.37 826
11697.39 859
11698.41 904
11699.43 871
11700.46 877
11701.48 845
11702.50 866
11703.52 893
11704.54 875
11705.56 855
11706.58 852
11707.61 809
11708.63 840
11709.65 838
11710.67 794
11711.69 823
11712.72 846
11713.74 787
11714.76 802
11715.78 829
11716.80 834
11717.83 818
11718.85 828
11719.87 815
11720.89 850
11721.92 821
11722.94 837
11723.96 805
11724.98 778
11726.01 800
11727.03 783
11728.05 831
11729.07 822
11730.10 782
11731.12 822
11732.14 813
11733.16 795
11734.19 812
11735.21 773
11736.23 839
11737.26 808
11738.28 818
11739.30 784
11740.33 751
11741.35 822
11742.37 796
11743.39 815
11744.42 832
11745.44 837
11746.47 828
11747.49 832
11748.51 840
11749.54 839
11750.56 823
11751.58 781
11752.61 798
11753.63 783
11754.65 800
11755.68 816
11756.70 830
11757.73 779
11758.75 830
11759.77 825
11760.80 808
11761.82 740
11762.85 759
11763.87 757
11764.89 777
11765.92 792
11766.94 792
11767.97 794
11768.99 819
11770.02 792
11771.04 758
11772.06 814
11773.09 771
11774.11 803
11775.14 783
11776.16 786
11777.19 793
11778.21 781
11779.24 808
11780.26 771
11781.29 789
11782.31 803
11783.34 814
11784.36 813
11785.39 816
11786.41 751
11787.44 802
11788.46 759
11789.49 792
11790.51 765
11791.54 790
11792.57 832
11793.59 805
11794.62 810
11795.64 769
11796.67 796
11797.69 816
11798.72 799
11799.74 852
11800.77 804
11801.80 835
11802.82 886
11803.85 897
11804.87 871
11805.90 877
11806.93 895
11807.95 873
11808.98 845
11810.00 789
11811.03 812
11812.06 868
11813.08 918
11814.11 846
11815.14 811
11816.16 824
11817.19 812
11818.22 884
11819.24 855
11820.27 844
11821.30 834
11822.32 853
11823.35 812
11824.38 807
11825.40 850
11826.43 902
11827.46 939
11828.48 864
11829.51 866
11830.54 833
11831.56 852
11832.59 811
11833.62 859
11834.65 919
11835.67 894
11836.70 918
11837.73 876
11838.76 902
11839.78 959
11840.81 923
11841.84 958
11842.87 922
11843.89 908
11844.92 936
11845.95 989
11846.98 972
11848.00 920
11849.03 951
11850.06 933
11851.09 964
11852.12 1006
11853.14 1010
11854.17 1009
11855.20 969
11856.23 952
11857.26 1008
11858.29 988
11859.31 1037
11860.34 992
11861.37 1074
11862.40 990
11863.43 997
11864.46 1019
11865.48 1010
11866.51 1052
11867.54 1108
11868.57 1097
11869.60 1071
11870.63 1070
11871.66 1058
11872.69 1111
11873.72 1162
11874.74 1089
11875.77 1147
11876.80 1128
11877.83 1083
11878.86 1142
11879.89 1213
11880.92 1175
11881.95 1197
11882.98 1172
11884.01 1185
11885.04 1302
11886.07 1208
11887.10 1127
11888.13 1222
11889.15 1370
11890.18 1356
11891.21 1350
11892.24 1337
11893.27 1465
11894.30 1379
11895.33 1394
11896.36 1386
11897.39 1564
11898.42 1534
11899.45 1514
11900.48 1656
11901.51 1706
11902.54 1730
11903.57 1759
11904.60 1777
11905.64 1731
11906.67 1773
11907.70 1818
11908.73 1726
11909.76 1644
11910.79 1622
11911.82 1647
11912.85 1610
11913.88 1582
11914.91 1566
11915.94 1499
11916.97 1475
11918.00 1491
11919.03 1541
11920.06 1485
11921.10 1509
11922.13 1540
11923.16 1597
11924.19 1647
11925.22 1692
11926.25 1760
11927.28 1759
11928.31 1826
11929.35 1907
11930.38 2043
11931.41 2193
11932.44 2364
11933.47 2380
11934.50 2457
11935.53 2414
11936.57 2481
11937.60 2362
11938.63 2290
11939.66 2225
11940.69 2053
11941.73 1867
11942.76 1748
11943.79 1754
11944.82 1701
11945.85 1522
11946.89 1466
11947.92 1453
11948.95 1448
11949.98 1354
11951.01 1342
11952.05 1367
11953.08 1285
11954.11 1301
11955.14 1252
11956.18 1251
11957.21 1266
11958.24 1271
11959.27 1261
11960.31 1247
11961.34 1228
11962.37 1295
11963.41 1291
11964.44 1371
11965.47 1316
11966.50 1286
11967.54 1314
11968.57 1381
11969.60 1359
11970.64 1312
11971.67 1318
11972.70 1325
11973.74 1361
11974.77 1276
11975.80 1243
11976.84 1239
11977.87 1327
11978.90 1313
11979.94 1301
11980.97 1231
11982.00 1245
11983.04 1267
11984.07 1287
11985.11 1297
11986.14 1307
11987.17 1299
11988.21 1314
11989.24 1350
11990.28 1305
11991.31 1276
11992.34 1374
11993.38 1361
11994.41 1449
11995.45 1436
11996.48 1428
11997.52 1444
11998.55 1488
11999.58 1466
12000.62 1388
12001.65 1423
12002.69 1454
12003.72 1390
12004.76 1348
12005.79 1303
12006.83 1333
12007.86 1330
12008.90 1343
12009.93 1367
12010.97 1392
12012.00 1443
12013.04 1406
12014.07 1347
12015.11 1407
12016.14 1395
12017.18 1442
12018.21 1425
12019.25 1401
12020.28 1411
12021.32 1447
12022.35 1518
12023.39 1509
12024.42 1506
12025.46 1437
12026.49 1471
12027.53 1492
12028.57 1482
12029.60 1438
12030.64 1430
12031.67 1377
12032.71 1373
12033.74 1460
12034.78 1448
12035.82 1432
12036.85 1385
12037.89 1428
12038.92 1378
12039.96 1382
12041.00 1409
12042.03 1417
12043.07 1412
12044.11 1423
12045.14 1437
12046.18 1415
12047.22 1412
12048.25 1394
12049.29 1421
12050.33 1443
12051.36 1392
12052.40 1346
12053.44 1401
12054.47 1458
12055.51 1474
12056.55 1477
12057.58 1492
12058.62 1520
12059.66 1549
12060.69 1475
12061.73 1509
12062.77 1542
12063.80 1529
12064.84 1530
12065.88 1476
12066.92 1498
12067.95 1592
12068.99 1569
12070.03 1510
12071.07 1544
12072.10 1477
12073.14 1553
12074.18 1516
12075.22 1514
12076.25 1587
12077.29 1541
12078.33 1520
12079.37 1528
12080.41 1575
12081.44 1570
12082.48 1558
12083.52 1539
12084.56 1599
12085.60 1579
12086.63 1654
12087.67 1719
12088.71 1707
12089.75 1662
12090.79 1736
12091.83 1735
12092.86 1711
12093.90 1730
12094.94 1800
12095.98 1820
12097.02 1851
12098.06 1910
12099.10 1977
12100.13 2005
12101.17 2095
12102.21 2220
12103.25 2240
12104.29 2275
12105.33 2406
12106.37 2434
12107.41 2441
12108.45 2374
12109.49 2314
12110.52 2253
12111.56 2129
12112.60 2057
12113.64 1986
12114.68 1736
12115.72 1724
12116.76 1618
12117.80 1550
12118.84 1491
12119.88 1413
12120.92 1331
12121.96 1358
12123.00 1390
12124.04 1235
12125.08 1273
12126.12 1264
12127.16 1301
12128.20 1263
12129.24 1232
12130.28 1217
12131.32 1223
12132.36 1246
12133.40 1249
12134.44 1157
12135.48 1099
12136.52 1162
12137.56 1237
12138.60 1131
12139.64 1134
12140.68 1152
12141.72 1187
12142.76 1160
12143.80 1111
12144.84 1125
12145.88 1086
12146.93 1221
12147.97 1156
12149.01 1118
12150.05 1168
12151.09 1168
12152.13 1134
12153.17 1134
12154.21 1162
12155.25 1143
12156.29 1183
12157.34 1162
12158.38 1123
12159.42 1122
12160.46 1157
12161.50 1129
12162.54 1208
12163.58 1155
12164.62 1207
12165.67 1214
12166.71 1304
12167.75 1257
12168.79 1255
12169.83 1204
12170.87 1209
12171.92 1232
12172.96 1214
12174.00 1182
12175.04 1188
12176.08 1159
12177.13 1116
12178.17 1127
12179.21 1094
12180.25 1153
12181.30 1107
12182.34 1096
12183.38 1049
12184.42 1092
12185.46 1065
12186.51 1093
12187.55 1056
12188.59 1003
12189.63 1048
12190.68 1087
12191.72 1033
12192.76 987
12193.81 1028
12194.85 1029
12195.89 1116
12196.93 1053
12197.98 1083
12199.02 1057
12200.06 1029
12201.11 994
12202.15 1042
12203.19 1024
12204.24 1015
12205.28 1045
12206.32 992
12207.37 1024
12208.41 1020
12209.45 981
12210.50 963
12211.54 988
12212.58 981
12213.63 988
12214.67 1051
12215.71 1037
12216.76 1019
12217.80 1019
12218.85 990
12219.89 977
12220.93 980
12221.98 1014
12223.02 1006
12224.07 953
12225.11 911
12226.15 969
12227.20 988
12228.24 996
12229.29 1015
12230.33 950
12231.38 990
12232.42 1038
12233.46 948
12234.51 939
12235.55 971
12236.60 969
12237.64 985
12238.69 947
12239.73 947
12240.78 941
12241.82 956
12242.87 963
12243.91 896
12244.96 961
12246.00 913
12247.05 929
12248.09 964
12249.14 1003
12250.18 955
12251.23 914
12252.27 873
12253.32 896
12254.36 841
12255.41 875
12256.45 871
12257.50 859
12258.55 892
12259.59 836
12260.64 888
12261.68 846
12262.73 833
12263.77 825
12264.82 862
12265.87 862
12266.91 856
12267.96 843
12269.00 857
12270.05 871
12271.10 886
12272.14 854
12273.19 839
12274.23 851
12275.28 821
12276.33 826
12277.37 844
12278.42 776
12279.47 897
12280.51 857
12281.56 854
12282.61 828
12283.65 813
12284.70 863
12285.75 844
12286.79 856
12287.84 866
12288.89 862
12289.93 848
12290.98 846
12292.03 870
12293.07 813
12294.12 851
12295.17 738
12296.22 778
12297.26 829
12298.31 794
12299.36 773
12300.40 791
12301.45 744
12302.50 795
12303.55 796
12304.59 783
12305.64 852
12306.69 793
12307.74 793
12308.78 795
12309.83 749
12310.88 830
12311.93 863
12312.98 827
12314.02 819
12315.07 805
12316.12 818
12317.17 790
12318.22 758
12319.26 760
12320.31 809
12321.36 784
12322.41 737
12323.46 746
12324.51 755
12325.55 743
12326.60 741
12327.65 761
12328.70 784
12329.75 761
12330.80 739
12331.85 764
12332.89 743
12333.94 732
12334.99 764
12336.04 713
12337.09 730
12338.14 727
12339.19 737
12340.24 773
12341.29 789
12342.33 755
12343.38 793
12344.43 769
12345.48 769
12346.53 778
12347.58 812
12348.63 804
12349.68 771
12350.73 799
12351.78 779
12352.83 811
12353.88 801
12354.93 779
12355.98 794
12357.03 770
12358.08 747
12359.13 753
12360.18 805
12361.23 815
12362.28 829
12363.33 769
12364.38 772
12365.43 771
12366.48 732
12367.53 810
12368.58 812
12369.63 868
12370.68 852
12371.73 839
12372.78 789
12373.83 797
12374.88 821
12375.93 796
12376.98 855
12378.03 781
12379.08 778
12380.13 786
12381.18 790
12382.23 801
12383.29 811
12384.34 805
12385.39 779
12386.44 803
12387.49 805
12388.54 764
12389.59 795
12390.64 823
12391.69 815
12392.75 823
12393.80 779
12394.85 821
12395.90 856
12396.95 829
12398.00 826
12399.05 832
12400.11 875
12401.16 874
12402.21 846
12403.26 831
12404.31 857
12405.36 833
12406.42 783
12407.47 770
12408.52 835
12409.57 855
12410.62 859
12411.68 844
12412.73 856
12413.78 866
12414.83 857
12415.88 827
12416.94 857
12417.99 888
12419.04 842
12420.09 828
12421.15 850
12422.20 855
12423.25 844
12424.30 869
12425.36 818
12426.41 894
12427.46 850
12428.52 855
12429.57 903
12430.62 864
12431.67 849
12432.73 860
12433.78 898
12434.83 901
12435.89 897
12436.94 891
12437.99 893
12439.05 863
12440.10 878
12441.15 853
12442.21 835
12443.26 870
12444.31 919
12445.37 931
12446.42 954
12447.47 914
12448.53 939
12449.58 893
12450.63 878
12451.69 912
12452.74 938
12453.80 918
12454.85 916
12455.90 934
12456.96 947
12458.01 1014
12459.07 1017
12460.12 1065
12461.17 1060
12462.23 1122
12463.28 1067
12464.34 1076
12465.39 1086
12466.45 1168
12467.50 1131
12468.56 1144
12469.61 1200
12470.66 1243
12471.72 1292
12472.77 1427
12473.83 1504
12474.88 1581
12475.94 1769
12476.99 1849
12478.05 1962
12479.10 2068
12480.16 2064
12481.21 2074
12482.27 2043
12483.32 1958
12484.38 1979
12485.43 1745
12486.49 1718
12487.54 1616
12488.60 1488
12489.65 1450
12490.71 1329
12491.77 1207
12492.82 1171
12493.88 1133
12494.93 1098
12495.99 1068
12497.04 1060
12498.10 1026
12499.15 1009
12500.21 993
12501.27 1017
12502.32 1047
12503.38 975
12504.43 962
12505.49 969
12506.55 905
12507.60 914
12508.66 973
12509.72 960
12510.77 956
12511.83 937
12512.88 923
12513.94 960
12515.00 953
12516.05 964
12517.11 939
12518.17 956
12519.22 920
12520.28 939
12521.34 886
12522.39 948
12523.45 923
12524.51 954
12525.56 992
12526.62 922
12527.68 912
12528.74 906
12529.79 937
12530.85 903
12531.91 941
12532.96 910
12534.02 998
12535.08 963
12536.14 977
12537.19 1014
12538.25 1060
12539.31 1061
12540.37 1060
12541.42 1064
12542.48 1095
12543.54 1089
12544.60 1085
12545.65 1060
12546.71 1062
12547.77 1069
12548.83 1084
12549.89 1075
12550.94 1153
12552.00 1108
12553.06 1129
12554.12 1173
12555.18 1189
12556.23 1215
12557.29 1238
12558.35 1230
12559.41 1265
12560.47 1252
12561.53 1242
12562.58 1274
12563.64 1262
12564.70 1223
12565.76 1195
12566.82 1172
12567.88 1166
12568.94 1105
12570.00 1120
12571.05 1105
12572.11 1081
12573.17 1046
12574.23 975
12575.29 1014
12576.35 999
12577.41 995
12578.47 1015
12579.53 974
12580.59 955
12581.64 987
12582.70 977
12583.76 989
12584.82 984
12585.88 965
12586.94 922
12588.00 948
12589.06 954
12590.12 921
12591.18 979
12592.24 944
12593.30 924
12594.36 863
12595.42 910
12596.48 953
12597.54 899
12598.60 942
12599.66 935
12600.72 927
12601.78 904
12602.84 889
12603.90 939
12604.96 957
12606.02 906
12607.08 915
12608.14 934
12609.20 929
12610.26 908
12611.32 908
12612.38 907
12613.44 978
12614.50 945
12615.57 926
12616.63 937
12617.69 938
12618.75 934
12619.81 973
12620.87 1016
12621.93 959
12622.99 905
12624.05 929
12625.11 984
12626.18 977
12627.24 955
12628.30 955
12629.36 988
12630.42 908
12631.48 916
12632.54 882
12633.60 880
12634.67 906
12635.73 864
12636.79 907
12637.85 840
12638.91 927
12639.97 862
12641.04 878
12642.10 852
12643.16 823
12644.22 841
12645.28 841
12646.35 835
12647.41 902
12648.47 856
12649.53 873
12650.59 851
12651.66 892
12652.72 914
12653.78 883
12654.84 846
12655.91 858
12656.97 903
12658.03 881
12659.09 846
12660.16 837
12661.22 886
12662.28 861
12663.34 899
12664.41 914
12665.47 906
12666.53 891
12667.60 912
12668.66 835
12669.72 868
12670.78 864
12671.85 876
12672.91 902
12673.97 869
12675.04 952
12676.10 890
12677.16 864
12678.23 859
12679.29 887
12680.35 935
12681.42 942
12682.48 903
12683.54 880
12684.61 909
12685.67 913
12686.74 937
12687.80 922
12688.86 945
12689.93 975
12690.99 957
12692.05 985
12693.12 956
12694.18 916
12695.25 977
12696.31 990
12697.37 1008
12698.44 1054
12699.50 1019
12700.57 1035
12701.63 1071
12702.70 1140
12703.76 1146
12704.83 1137
12705.89 1137
12706.95 1228
12708.02 1244
12709.08 1179
12710.15 1132
12711.21 1163
12712.28 1128
12713.34 1143
12714.41 1096
12715.47 1015
12716.54 1020
12717.60 1011
12718.67 1005
12719.73 978
12720.80 988
12721.86 963
12722.93 972
12723.99 1007
12725.06 1056
12726.12 986
12727.19 993
12728.26 990
12729.32 949
12730.39 966
12731.45 956
12732.52 934
12733.58 989
12734.65 940
12735.71 957
12736.78 949
12737.85 926
12738.91 933
12739.98 925
12741.04 934
12742.11 822
12743.18 950
12744.24 982
12745.31 917
12746.37 886
12747.44 908
12748.51 921
12749.57 894
12750.64 870
12751.71 824
12752.77 804
12753.84 817
12754.91 853
12755.97 810
12757.04 841
12758.11 868
12759.17 835
12760.24 756
12761.31 789
12762.37 804
12763.44 795
12764.51 851
12765.57 779
12766.64 742
12767.71 781
12768.78 812
12769.84 856
12770.91 828
12771.98 796
12773.04 835
12774.11 802
12775.18 799
12776.25 792
12777.31 809
12778.38 826
12779.45 785
12780.52 803
12781.58 801
12782.65 821
12783.72 825
12784.79 813
12785.86 793
12786.92 775
12787.99 785
12789.06 813
12790.13 765
12791.20 805
12792.26 804
12793.33 834
12794.40 797
12795.47 781
12796.54 771
12797.61 779
12798.67 779
12799.74 767
12800.81 826
12801.88 797
12802.95 781
12804.02 727
12805.09 710
12806.15 761
12807.22 829
12808.29 791
12809.36 774
12810.43 801
12811.50 815
12812.57 817
12813.64 805
12814.71 829
12815.77 799
12816.84 841
12817.91 827
12818.98 810
12820.05 842
12821.12 849
12822.19 836
12823.26 869
12824.33 829
12825.40 746
12826.47 814
12827.54 815
12828.61 791
12829.68 840
12830.75 801
12831.82 760
12832.89 728
12833.96 752
12835.03 773
12836.10 743
12837.17 790
12838.24 783
12839.31 794
12840.38 745
12841.45 760
12842.52 744
12843.59 750
12844.66 717
12845.73 747
12846.80 757
12847.87 733
12848.94 747
12850.01 713
12851.08 723
12852.15 744
12853.22 739
12854.29 699
12855.36 690
12856.43 713
12857.51 736
12858.58 719
12859.65 727
12860.72 728
12861.79 732
12862.86 730
12863.93 699
12865.00 695
12866.07 685
12867.15 658
12868.22 688
12869.29 708
12870.36 637
12871.43 676
12872.50 685
12873.57 673
12874.65 668
12875.72 666
12876.79 667
12877.86 669
12878.93 715
12880.00 646
12881.08 663
12882.15 730
12883.22 711
12884.29 725
12885.36 685
12886.44 672
12887.51 715
12888.58 689
12889.65 676
12890.72 644
12891.80 655
12892.87 682
12893.94 654
12895.01 662
12896.09 648
12897.16 675
12898.23 668
12899.30 659
12900.38 636
12901.45 667
12902.52 651
12903.60 672
12904.67 674
12905.74 651
12906.81 651
12907.89 693
12908.96 673
12910.03 673
12911.11 629
12912.18 655
12913.25 640
12914.33 671
12915.40 669
12916.47 674
12917.55 672
12918.62 606
12919.69 648
12920.77 608
12921.84 638
12922.91 628
12923.99 651
12925.06 686
12926.13 641
12927.21 635
12928.28 638
12929.36 602
12930.43 637
12931.50 640
12932.58 577
12933.65 659
12934.73 637
12935.80 681
12936.87 678
12937.95 648
12939.02 662
12940.10 642
12941.17 631
12942.25 624
12943.32 590
12944.39 606
12945.47 616
12946.54 607
12947.62 635
12948.69 609
12949.77 630
12950.84 653
12951.92 692
12952.99 659
12954.07 607
12955.14 642
12956.22 630
12957.29 626
12958.37 600
12959.44 613
12960.52 613
12961.59 571
12962.67 589
12963.74 607
12964.82 582
12965.89 612
12966.97 596
12968.04 638
12969.12 604
12970.20 627
12971.27 622
12972.35 633
12973.42 608
12974.50 587
12975.57 597
12976.65 633
12977.73 616
12978.80 630
12979.88 611
12980.95 599
12982.03 666
12983.11 642
12984.18 640
12985.26 669
12986.33 631
12987.41 611
12988.49 667
12989.56 680
12990.64 666
12991.72 624
12992.79 672
12993.87 626
12994.95 589
12996.02 654
12997.10 685
12998.18 631
12999.25 638
13000.33 642
13001.41 627
13002.48 627
13003.56 610
13004.64 620
13005.71 589
13006.79 656
13007.87 657
13008.95 683
13010.02 661
13011.10 671
13012.18 657
13013.26 670
13014.33 688
13015.41 591
13016.49 613
13017.57 627
13018.64 678
13019.72 639
13020.80 626
13021.88 647
13022.95 687
13024.03 646
13025.11 638
13026.19 608
13027.26 659
13028.34 636
13029.42 650
13030.50 676
13031.58 701
13032.66 666
13033.73 618
13034.81 682
13035.89 700
13036.97 621
13038.05 638
13039.13 721
13040.20 646
13041.28 697
13042.36 643
13043.44 662
13044.52 634
13045.60 665
13046.68 681
13047.75 670
13048.83 720
13049.91 715
13050.99 670
13052.07 724
13053.15 730
13054.23 683
13055.31 675
13056.39 627
13057.47 663
13058.54 631
13059.62 706
13060.70 677
13061.78 686
13062.86 702
13063.94 715
13065.02 725
13066.10 657
13067.18 639
13068.26 683
13069.34 711
13070.42 674
13071.50 629
13072.58 664
13073.66 680
13074.74 654
13075.82 664
13076.90 669
13077.98 666
13079.06 686
13080.14 704
13081.22 685
13082.30 660
13083.38 679
13084.46 640
13085.54 625
13086.62 662
13087.70 673
13088.78 628
13089.86 689
13090.94 682
13092.02 658
13093.10 640
13094.18 642
13095.27 650
13096.35 647
13097.43 673
13098.51 650
13099.59 660
13100.67 619
13101.75 629
13102.83 648
13103.91 663
13104.99 631
13106.08 648
13107.16 643
13108.24 678
13109.32 650
13110.40 650
13111.48 645
13112.56 656
13113.64 693
13114.73 647
13115.81 644
13116.89 630
13117.97 650
13119.05 671
13120.14 669
13121.22 636
13122.30 645
13123.38 652
13124.46 680
13125.54 664
13126.63 677
13127.71 689
13128.79 688
13129.87 642
13130.96 692
13132.04 693
13133.12 671
13134.20 667
13135.28 651
13136.37 654
13137.45 633
13138.53 629
13139.61 652
13140.70 626
13141.78 628
13142.86 650
13143.95 641
13145.03 657
13146.11 683
13147.19 688
13148.28 644
13149.36 628
13150.44 636
13151.53 640
13152.61 691
13153.69 669
13154.78 661
13155.86 643
13156.94 674
13158.03 721
13159.11 660
13160.19 649
13161.28 686
13162.36 676
13163.44 686
13164.53 724
13165.61 714
13166.69 695
13167.78 661
13168.86 670
13169.95 698
13171.03 721
13172.11 678
13173.20 673
13174.28 677
13175.37 700
13176.45 711
13177.53 689
13178.62 699
13179.70 671
13180.79 686
13181.87 729
13182.96 712
13184.04 704
13185.12 744
13186.21 708
13187.29 730
13188.38 708
13189.46 677
13190.55 704
13191.63 717
13192.72 766
13193.80 745
13194.89 733
13195.97 732
13197.06 726
13198.14 723
13199.23 775
13200.31 769
13201.40 742
13202.48 729
13203.57 748
13204.65 699
13205.74 709
13206.82 744
13207.91 709
13208.99 762
13210.08 746
13211.16 786
13212.25 772
13213.34 719
13214.42 735
13215.51 740
13216.59 759
13217.68 760
13218.76 739
13219.85 776
13220.94 732
13222.02 754
13223.11 719
13224.19 728
13225.28 749
13226.37 772
13227.45 725
13228.54 736
13229.63 765
13230.71 783
13231.80 765
13232.89 771
13233.97 785
13235.06 744
13236.14 772
13237.23 784
13238.32 771
13239.40 784
13240.49 772
13241.58 797
13242.67 758
13243.75 770
13244.84 819
13245.93 799
13247.01 785
13248.10 810
13249.19 829
13250.27 827
13251.36 811
13252.45 797
13253.54 839
13254.62 851
13255.71 828
13256.80 905
13257.89 858
13258.97 833
13260.06 827
13261.15 872
13262.24 846
13263.32 834
13264.41 846
13265.50 866
13266.59 893
13267.67 885
13268.76 868
13269.85 894
13270.94 862
13272.03 910
13273.11 934
13274.20 968
13275.29 941
13276.38 901
13277.47 906
13278.56 948
13279.64 994
13280.73 937
13281.82 941
13282.91 1082
13284.00 1035
13285.09 1002
13286.18 948
13287.26 1009
13288.35 1012
13289.44 1044
13290.53 1044
13291.62 1073
13292.71 1001
13293.80 1109
13294.89 1070
13295.98 1007
13297.06 982
13298.15 1038
13299.24 1053
13300.33 1026
13301.42 1020
13302.51 1080
13303.60 1154
13304.69 1106
13305.78 1078
13306.87 1146
13307.96 1171
13309.05 1158
13310.14 1220
13311.23 1174
13312.32 1173
13313.41 1203
13314.50 1210
13315.59 1224
13316.68 1190
13317.77 1220
13318.86 1280
13319.95 1221
13321.04 1193
13322.13 1195
13323.22 1235
13324.31 1190
13325.40 1179
13326.49 1119
13327.58 1087
13328.67 1191
13329.76 1196
13330.85 1181
13331.94 1206
13333.03 1170
13334.12 1210
13335.21 1191
13336.30 1186
13337.39 1154
13338.48 1213
13339.57 1204
13340.66 1327
13341.75 1258
13342.85 1211
13343.94 1246
13345.03 1265
13346.12 1287
13347.21 1285
13348.30 1382
13349.39 1358
13350.48 1372
13351.58 1319
13352.67 1253
13353.76 1263
13354.85 1297
13355.94 1366
13357.03 1296
13358.12 1299
13359.22 1287
13360.31 1332
13361.40 1364
13362.49 1429
13363.58 1423
13364.67 1460
13365.77 1471
13366.86 1490
13367.95 1506
13369.04 1571
13370.13 1605
13371.23 1591
13372.32 1595
13373.41 1609
13374.50 1558
13375.60 1578
13376.69 1570
13377.78 1608
13378.87 1472
13379.97 1432
13381.06 1376
13382.15 1337
13383.24 1259
13384.34 1225
13385.43 1259
13386.52 1264
13387.61 1272
13388.71 1200
13389.80 1202
13390.89 1144
13391.99 1185
13393.08 1219
13394.17 1128
13395.26 1125
13396.36 1110
13397.45 1127
13398.54 1128
13399.64 1101
13400.73 1148
13401.82 1071
13402.92 1149
13404.01 1154
13405.10 1099
13406.20 1130
13407.29 1162
13408.39 1162
13409.48 1102
13410.57 1092
13411.67 1104
13412.76 1084
13413.85 1124
13414.95 1148
13416.04 1075
13417.14 1118
13418.23 1201
13419.32 1160
13420.42 1100
13421.51 1059
13422.61 1128
13423.70 1140
13424.80 1140
13425.89 1175
13426.98 1201
13428.08 1152
13429.17 1147
13430.27 1177
13431.36 1150
13432.46 1166
13433.55 1240
13434.65 1240
13435.74 1249
13436.84 1220
13437.93 1169
13439.03 1231
13440.12 1172
13441.22 1205
13442.31 1198
13443.41 1236
13444.50 1244
13445.60 1155
13446.69 1191
13447.79 1172
13448.88 1221
13449.98 1242
13451.07 1204
13452.17 1164
13453.26 1169
13454.36 1193
13455.45 1216
13456.55 1209
13457.65 1292
13458.74 1313
13459.84 1260
13460.93 1220
13462.03 1256
13463.12 1324
13464.22 1324
13465.32 1338
13466.41 1351
13467.51 1310
13468.60 1345
13469.70 1303
13470.80 1345
13471.89 1362
13472.99 1357
13474.09 1392
13475.18 1280
13476.28 1326
13477.37 1280
13478.47 1324
13479.57 1343
13480.66 1331
13481.76 1350
13482.86 1329
13483.95 1314
13485.05 1269
13486.15 1309
13487.25 1312
13488.34 1426
13489.44 1363
13490.54 1429
13491.63 1402
13492.73 1464
13493.83 1459
13494.92 1525
13496.02 1530
13497.12 1530
13498.22 1560
13499.31 1506
13500.41 1553
13501.51 1609
13502.61 1634
13503.70 1643
13504.80 1726
13505.90 1708
13507.00 1749
13508.09 1722
13509.19 1708
13510.29 1665
13511.39 1681
13512.49 1615
13513.58 1563
13514.68 1521
13515.78 1479
13516.88 1456
13517.98 1410
13519.07 1368
13520.17 1298
13521.27 1265
13522.37 1290
13523.47 1220
13524.57 1175
13525.66 1197
13526.76 1196
13527.86 1161
13528.96 1198
13530.06 1139
13531.16 1160
13532.26 1164
13533.35 1157
13534.45 1093
13535.55 1108
13536.65 1129
13537.75 1169
13538.85 1154
13539.95 1141
13541.05 1095
13542.15 1110
13543.24 1104
13544.34 1046
13545.44 1108
13546.54 1089
13547.64 1020
13548.74 1084
13549.84 1053
13550.94 1069
13552.04 1068
13553.14 1015
13554.24 994
13555.34 1022
13556.44 1091
13557.54 1078
13558.64 1016
13559.74 1061
13560.84 1104
13561.94 1088
13563.04 1086
13564.14 1114
13565.24 1091
13566.34 1076
13567.44 1054
13568.54 1122
13569.64 1104
13570.74 1072
13571.84 1021
13572.94 1042
13574.04 1014
13575.14 1060
13576.24 1036
13577.34 1034
13578.44 1064
13579.54 1017
13580.64 998
13581.74 1060
13582.84 1040
13583.94 1030
13585.05 954
13586.15 994
13587.25 983
13588.35 928
13589.45 981
13590.55 961
13591.65 950
13592.75 1021
13593.85 972
13594.95 975
13596.06 1007
13597.16 968
13598.26 998
13599.36 962
13600.46 985
13601.56 1025
13602.66 998
13603.77 1007
13604.87 976
13605.97 1012
13607.07 978
13608.17 974
13609.28 929
13610.38 939
13611.48 968
13612.58 957
13613.68 975
13614.79 950
13615.89 992
13616.99 982
13618.09 993
13619.19 957
13620.30 958
13621.40 963
13622.50 990
13623.60 1030
13624.71 1012
13625.81 995
13626.91 997
13628.01 999
13629.12 1013
13630.22 980
13631.32 1013
13632.42 937
13633.53 961
13634.63 1050
13635.73 980
13636.84 1036
13637.94 1039
13639.04 1038
13640.14 979
13641.25 999
13642.35 974
13643.45 1008
13644.56 1003
13645.66 1020
13646.76 1014
13647.87 968
13648.97 1011
13650.07 1022
13651.18 974
13652.28 923
13653.39 950
13654.49 948
13655.59 940
13656.70 874
13657.80 942
13658.90 950
13660.01 954
13661.11 939
13662.22 986
13663.32 925
13664.42 933
13665.53 977
13666.63 941
13667.74 940
13668.84 930
13669.94 935
13671.05 902
13672.15 976
13673.26 982
13674.36 947
13675.47 966
13676.57 957
13677.68 945
13678.78 943
13679.89 877
13680.99 967
13682.10 918
13683.20 955
13684.30 942
13685.41 930
13686.51 918
13687.62 947
13688.72 928
13689.83 928
13690.93 959
13692.04 964
13693.15 975
13694.25 935
13695.36 968
13696.46 1021
13697.57 966
13698.67 950
13699.78 981
13700.88 978
13701.99 972
13703.09 1006
13704.20 978
13705.31 949
13706.41 1018
13707.52 1015
13708.62 987
13709.73 1020
13710.84 1024
13711.94 1040
13713.05 999
13714.15 1016
13715.26 989
13716.37 1005
13717.47 996
13718.58 1083
13719.68 1054
13720.79 1091
13721.90 1080
13723.00 1076
13724.11 1143
13725.22 1144
13726.32 1165
13727.43 1158
13728.54 1164
13729.64 1166
13730.75 1186
13731.86 1192
13732.96 1253
13734.07 1252
13735.18 1227
13736.28 1268
13737.39 1236
13738.50 1216
13739.61 1266
13740.71 1252
13741.82 1240
13742.93 1267
13744.03 1294
13745.14 1291
13746.25 1294
13747.36 1336
13748.46 1313
13749.57 1329
13750.68 1369
13751.79 1341
13752.89 1397
13754.00 1382
13755.11 1393
13756.22 1404
13757.33 1447
13758.43 1453
13759.54 1499
13760.65 1583
13761.76 1540
13762.87 1648
13763.97 1638
13765.08 1715
13766.19 1787
13767.30 1747
13768.41 1829
13769.51 1951
13770.62 1930
13771.73 2058
13772.84 2176
13773.95 2187
13775.06 2182
13776.17 2285
13777.27 2294
13778.38 2340
13779.49 2224
13780.60 2201
13781.71 2183
13782.82 2167
13783.93 2051
13785.04 1878
13786.14 1860
13787.25 1786
13788.36 1713
13789.47 1590
13790.58 1491
13791.69 1463
13792.80 1410
13793.91 1382
13795.02 1420
13796.13 1309
13797.24 1321
13798.35 1287
13799.46 1280
13800.57 1239
13801.68 1172
13802.78 1245
13803.89 1246
13805.00 1200
13806.11 1187
13807.22 1183
13808.33 1196
13809.44 1180
13810.55 1130
13811.66 1098
13812.77 1129
13813.88 1133
13814.99 1113
13816.10 1127
13817.21 1135
13818.32 1137
13819.44 1112
13820.55 1113
13821.66 1140
13822.77 1085
13823.88 1114
13824.99 1124
13826.10 1173
13827.21 1174
13828.32 1118
13829.43 1092
13830.54 1158
13831.65 1139
13832.76 1176
13833.87 1212
13834.98 1183
13836.10 1116
13837.21 1137
13838.32 1165
13839.43 1155
13840.54 1161
13841.65 1126
13842.76 1196
13843.87 1174
13844.99 1093
13846.10 1144
13847.21 1113
13848.32 1080
13849.43 1096
13850.54 1153
13851.65 1069
13852.77 993
13853.88 1054
13854.99 1018
13856.10 1048
13857.21 1060
13858.33 1100
13859.44 1035
13860.55 1021
13861.66 984
13862.77 1002
13863.89 1060
13865.00 1053
13866.11 1015
13867.22 1097
13868.33 1080
13869.45 1046
13870.56 1066
13871.67 1017
13872.78 1058
13873.90 1033
13875.01 1049
13876.12 1058
13877.23 1069
13878.35 1007
13879.46 1044
13880.57 1063
13881.69 1026
13882.80 1011
13883.91 1007
13885.02 1030
13886.14 996
13887.25 1034
13888.36 1039
13889.48 1051
13890.59 1044
13891.70 1070
13892.82 1030
13893.93 1040
13895.04 1020
13896.16 1058
13897.27 1067
13898.38 1049
13899.50 1046
13900.61 1073
13901.72 1080
13902.84 1063
13903.95 1057
13905.07 983
13906.18 1021
13907.29 1063
13908.41 1042
13909.52 962
13910.63 936
13911.75 951
13912.86 989
13913.98 987
13915.09 992
13916.21 973
13917.32 938
13918.43 923
13919.55 913
13920.66 993
13921.78 933
13922.89 974
13924.01 960
13925.12 954
13926.24 940
13927.35 939
13928.46 901
13929.58 908
13930.69 929
13931.81 964
13932.92 901
13934.04 926
13935.15 879
13936.27 875
13937.38 944
13938.50 939
13939.61 878
13940.73 925
13941.85 915
13942.96 877
13944.08 889
13945.19 894
13946.31 912
13947.42 916
13948.54 875
13949.65 921
13950.77 930
13951.88 901
13953.00 851
13954.12 890
13955.23 941
13956.35 937
13957.46 887
13958.58 892
13959.70 926
13960.81 943
13961.93 877
13963.04 891
13964.16 914
13965.28 853
13966.39 912
13967.51 870
13968.62 878
13969.74 848
13970.86 848
13971.97 833
13973.09 828
13974.21 846
13975.32 872
13976.44 878
13977.56 858
13978.67 889
13979.79 830
13980.91 853
13982.02 886
13983.14 821
13984.26 853
13985.37 819
13986.49 844
13987.61 844
13988.73 818
13989.84 822
13990.96 822
13992.08 846
13993.20 810
13994.31 852
13995.43 904
13996.55 843
13997.66 804
13998.78 831
13999.90 808
14001.02 826
14002.14 829
14003.25 826
14004.37 805
14005.49 851
14006.61 868
14007.72 855
14008.84 836
14009.96 840
14011.08 871
14012.20 820
14013.31 811
14014.43 833
14015.55 820
14016.67 848
14017.79 861
14018.91 822
14020.02 831
14021.14 802
14022.26 842
14023.38 846
14024.50 804
14025.62 792
14026.74 767
14027.85 855
14028.97 816
14030.09 858
14031.21 817
14032.33 822
14033.45 853
14034.57 831
14035.69 824
14036.81 859
14037.92 877
14039.04 874
14040.16 840
14041.28 833
14042.40 874
14043.52 900
14044.64 885
14045.76 897
14046.88 933
14048.00 909
14049.12 901
14050.24 874
14051.36 894
14052.48 887
14053.60 895
14054.72 957
14055.84 987
14056.96 950
14058.08 919
14059.20 920
14060.32 936
14061.44 955
14062.56 926
14063.68 942
14064.80 964
14065.92 966
14067.04 959
14068.16 995
14069.28 954
14070.40 997
14071.52 1041
14072.64 991
14073.76 1058
14074.88 1040
14076.00 1022
14077.12 1055
14078.24 1053
14079.36 1074
14080.48 1099
14081.60 1118
14082.73 1131
14083.85 1103
14084.97 1041
14086.09 1156
14087.21 1099
14088.33 1161
14089.45 1186
14090.57 1241
14091.69 1167
14092.82 1215
14093.94 1235
14095.06 1246
14096.18 1274
14097.30 1331
14098.42 1316
14099.54 1314
14100.67 1326
14101.79 1302
14102.91 1382
14104.03 1308
14105.15 1247
14106.27 1331
14107.40 1301
14108.52 1217
14109.64 1210
14110.76 1130
14111.88 1191
14113.01 1118
14114.13 1110
14115.25 1044
14116.37 1039
14117.50 987
14118.62 1009
14119.74 1029
14120.86 956
14121.98 922
14123.11 972
14124.23 929
14125.35 927
14126.48 914
14127.60 896
14128.72 910
14129.84 928
14130.97 923
14132.09 877
14133.21 848
14134.34 881
14135.46 928
14136.58 899
14137.70 837
14138.83 911
14139.95 917
14141.07 930
14142.20 823
14143.32 886
14144.44 884
14145.57 888
14146.69 895
14147.81 905
14148.94 906
14150.06 909
14151.18 861
14152.31 881
14153.43 919
14154.56 873
14155.68 892
14156.80 941
14157.93 924
14159.05 880
14160.18 884
14161.30 907
14162.42 910
14163.55 896
14164.67 895
14165.80 893
14166.92 890
14168.04 918
14169.17 896
14170.29 894
14171.42 848
14172.54 842
14173.67 853
14174.79 812
14175.92 859
14177.04 837
14178.17 813
14179.29 811
14180.41 799
14181.54 815
14182.66 844
14183.79 871
14184.91 824
14186.04 803
14187.16 818
14188.29 795
14189.41 824
14190.54 821
14191.67 786
14192.79 820
14193.92 818
14195.04 826
14196.17 814
14197.29 780
14198.42 829
14199.54 790
14200.67 803
14201.79 808
14202.92 788
14204.05 806
14205.17 805
14206.30 791
14207.42 825
14208.55 805
14209.67 761
14210.80 776
14211.93 742
14213.05 746
14214.18 787
14215.31 834
14216.43 785
14217.56 770
14218.68 741
14219.81 761
14220.94 749
14222.06 755
14223.19 755
14224.32 740
14225.44 755
14226.57 724
14227.70 717
14228.82 684
14229.95 676
14231.08 774
14232.20 800
14233.33 733
14234.46 739
14235.58 737
14236.71 726
14237.84 697
14238.97 714
14240.09 697
14241.22 730
14242.35 743
14243.47 737
14244.60 748
14245.73 705
14246.86 718
14247.98 704
14249.11 753
14250.24 726
14251.37 734
14252.49 720
14253.62 680
14254.75 678
14255.88 699
14257.01 673
14258.13 710
14259.26 712
14260.39 706
14261.52 720
14262.65 688
14263.77 717
14264.90 662
14266.03 678
14267.16 666
14268.29 704
14269.41 689
14270.54 673
14271.67 637
14272.80 635
14273.93 680
14275.06 691
14276.19 685
14277.31 688
14278.44 687
14279.57 673
14280.70 673
14281.83 649
14282.96 649
14284.09 646
14285.22 628
14286.34 685
14287.47 679
14288.60 648
14289.73 655
14290.86 709
14291.99 684
14293.12 646
14294.25 634
14295.38 644
14296.51 671
14297.64 616
14298.77 591
14299.90 620
14301.03 620
14302.16 656
14303.28 629
14304.41 612
14305.54 574
14306.67 610
14307.80 629
14308.93 587
14310.06 603
14311.19 610
14312.32 644
14313.45 595
14314.58 625
14315.71 631
14316.84 653
14317.97 604
14319.11 629
14320.24 596
14321.37 599
14322.50 587
14323.63 597
14324.76 623
14325.89 628
14327.02 607
14328.15 582
14329.28 595
14330.41 601
14331.54 621
14332.67 605
14333.80 638
14334.93 619
14336.06 603
14337.20 568
14338.33 604
14339.46 589
14340.59 592
14341.72 585
14342.85 603
14343.98 588
14345.11 592
14346.25 571
14347.38 544
14348.51 543
14349.64 584
14350.77 622
14351.90 560
14353.03 598
14354.17 616
14355.30 588
14356.43 584
14357.56 568
14358.69 579
14359.83 588
14360.96 552
14362.09 559
14363.22 585
14364.35 567
14365.49 564
14366.62 563
14367.75 569
14368.88 560
14370.01 568
14371.15 592
14372.28 613
14373.41 548
14374.54 576
14375.68 561
14376.81 577
14377.94 563
14379.07 577
14380.21 609
14381.34 566
14382.47 549
14383.61 590
14384.74 552
14385.87 545
14387.00 573
14388.14 550
14389.27 540
14390.40 543
14391.54 576
14392.67 577
14393.80 574
14394.94 550
14396.07 525
14397.20 577
14398.34 565
14399.47 577
14400.60 569
14401.74 572
14402.87 581
14404.00 611
14405.14 601
14406.27 578
14407.41 583
14408.54 568
14409.67 613
14410.81 613
14411.94 588
14413.08 606
14414.21 580
14415.34 607
14416.48 609
14417.61 552
14418.75 558
14419.88 555
14421.01 589
14422.15 530
14423.28 542
14424.42 592
14425.55 626
14426.69 595
14427.82 572
14428.96 589
14430.09 594
14431.23 587
14432.36 616
14433.50 581
14434.63 586
14435.77 618
14436.90 629
14438.04 599
14439.17 591
14440.31 619
14441.44 631
14442.58 611
14443.71 614
14444.85 592
14445.98 622
14447.12 593
14448.25 567
14449.39 590
14450.52 599
14451.66 639
14452.79 623
14453.93 568
14455.07 618
14456.20 595
14457.34 581
14458.47 555
14459.61 562
14460.74 549
14461.88 570
14463.02 572
14464.15 609
14465.29 589
14466.42 617
14467.56 586
14468.70 612
14469.83 600
14470.97 527
14472.11 574
14473.24 581
14474.38 616
14475.51 564
14476.65 582
14477.79 605
14478.92 605
14480.06 578
14481.20 630
14482.33 601
14483.47 598
14484.61 587
14485.75 579
14486.88 584
14488.02 649
14489.16 590
14490.29 607
14491.43 608
14492.57 634
14493.70 610
14494.84 611
14495.98 648
14497.12 612
14498.25 626
14499.39 680
14500.53 604
14501.67 609
14502.80 613
14503.94 662
14505.08 634
14506.22 643
14507.35 647
14508.49 693
14509.63 638
14510.77 631
14511.91 681
14513.04 656
14514.18 615
14515.32 663
14516.46 670
14517.60 660
14518.73 701
14519.87 700
14521.01 674
14522.15 735
14523.29 731
14524.43 649
14525.56 727
14526.70 702
14527.84 669
14528.98 677
14530.12 686
14531.26 709
14532.40 722
14533.53 685
14534.67 653
14535.81 656
14536.95 662
14538.09 696
14539.23 651
14540.37 668
14541.51 678
14542.65 673
14543.79 647
14544.92 674
14546.06 706
14547.20 662
14548.34 624
14549.48 644
14550.62 626
14551.76 664
14552.90 664
14554.04 620
14555.18 667
14556.32 677
14557.46 665
14558.60 661
14559.74 688
14560.88 641
14562.02 702
14563.16 698
14564.30 701
14565.44 650
14566.58 666
14567.72 698
14568.86 733
14570.00 653
14571.14 698
14572.28 683
14573.42 703
14574.56 703
14575.70 699
14576.84 665
14577.98 679
14579.12 708
14580.26 726
14581.40 715
14582.54 730
14583.68 749
14584.82 717
14585.97 688
14587.11 746
14588.25 729
14589.39 759
14590.53 751
14591.67 745
14592.81 796
14593.95 793
14595.09 820
14596.23 802
14597.38 755
14598.52 721
14599.66 760
14600.80 777
14601.94 796
14603.08 807
14604.22 798
14605.37 799
14606.51 813
14607.65 785
14608.79 840
14609.93 818
14611.07 814
14612.22 792
14613.36 827
14614.50 838
14615.64 853
14616.78 861
14617.93 877
14619.07 884
14620.21 851
14621.35 885
14622.50 918
14623.64 908
14624.78 892
14625.92 897
14627.06 934
14628.21 1009
14629.35 942
14630.49 962
14631.63 1020
14632.78 1036
14633.92 1026
14635.06 1024
14636.21 1122
14637.35 1129
14638.49 1084
14639.63 1074
14640.78 1062
14641.92 1107
14643.06 1073
14644.21 1057
14645.35 1044
14646.49 966
14647.64 961
14648.78 950
14649.92 912
14651.07 913
14652.21 895
14653.35 831
14654.50 790
14655.64 804
14656.78 811
14657.93 806
14659.07 763
14660.21 728
14661.36 770
14662.50 781
14663.65 787
14664.79 772
14665.93 737
14667.08 748
14668.22 699
14669.37 735
14670.51 713
14671.65 721
14672.80 713
14673.94 694
14675.09 671
14676.23 706
14677.38 705
14678.52 699
14679.66 670
14680.81 691
14681.95 678
14683.10 648
14684.24 663
14685.39 684
14686.53 670
14687.68 672
14688.82 673
14689.97 694
14691.11 699
14692.26 669
14693.40 656
14694.55 688
14695.69 636
14696.84 676
14697.98 688
14699.13 686
14700.27 705
14701.42 678
14702.56 665
14703.71 638
14704.85 645
14706.00 649
14707.15 670
14708.29 640
14709.44 644
14710.58 649
14711.73 634
14712.87 612
14714.02 625
14715.17 590
14716.31 598
14717.46 620
14718.60 621
14719.75 593
14720.90 611
14722.04 603
14723.19 618
14724.33 633
14725.48 616
14726.63 581
14727.77 625
14728.92 651
14730.07 585
14731.21 587
14732.36 579
14733.51 609
14734.65 619
14735.80 559
14736.95 579
14738.09 575
14739.24 566
14740.39 621
14741.53 590
14742.68 594
14743.83 559
14744.97 569
14746.12 592
14747.27 597
14748.42 585
14749.56 542
14750.71 587
14751.86 555
14753.00 575
14754.15 571
14755.30 599
14756.45 558
14757.59 541
14758.74 518
14759.89 566
14761.04 533
14762.18 544
14763.33 583
14764.48 517
14765.63 515
14766.78 515
14767.92 504
14769.07 541
14770.22 549
14771.37 553
14772.52 577
14773.66 517
14774.81 495
14775.96 523
14777.11 548
14778.26 520
14779.41 469
14780.55 538
14781.70 496
14782.85 506
14784.00 485
14785.15 497
14786.30 494
14787.45 501
14788.59 485
14789.74 477
14790.89 497
14792.04 527
14793.19 517
14794.34 533
14795.49 505
14796.64 513
14797.79 514
14798.94 528
14800.08 489
14801.23 444
14802.38 506
14803.53 521
14804.68 497
14805.83 452
14806.98 495
14808.13 491
14809.28 477
14810.43 461
14811.58 467
14812.73 496
14813.88 508
14815.03 511
14816.18 488
14817.33 497
14818.48 497
14819.63 516
14820.78 451
14821.93 447
14823.08 467
14824.23 468
14825.38 463
14826.53 449
14827.68 474
14828.83 477
14829.98 473
14831.13 487
14832.28 474
14833.43 447
14834.58 454
14835.73 476
14836.88 461
14838.03 455
14839.18 470
14840.33 460
14841.48 447
14842.64 465
14843.79 427
14844.94 426
14846.09 481
14847.24 483
14848.39 461
14849.54 456
14850.69 430
14851.84 463
14853.00 467
14854.15 477
14855.30 456
14856.45 446
14857.60 460
14858.75 500
14859.90 432
14861.06 442
14862.21 475
14863.36 480
14864.51 476
14865.66 441
14866.81 460
14867.97 434
14869.12 441
14870.27 456
14871.42 457
14872.57 426
14873.73 443
14874.88 470
14876.03 448
14877.18 457
14878.33 437
14879.49 472
14880.64 463
14881.79 410
14882.94 412
14884.10 450
14885.25 447
14886.40 473
14887.55 453
14888.71 465
14889.86 474
14891.01 482
14892.16 443
14893.32 462
14894.47 421
14895.62 420
14896.78 449
14897.93 478
14899.08 451
14900.23 489
14901.39 505
14902.54 489
14903.69 471
14904.85 417
14906.00 444
14907.15 426
14908.31 428
14909.46 408
14910.61 488
14911.77 468
14912.92 458
14914.08 427
14915.23 459
14916.38 439
14917.54 442
14918.69 444
14919.84 459
14921.00 488
14922.15 475
14923.31 492
14924.46 476
14925.61 487
14926.77 460
14927.92 476
14929.08 493
14930.23 466
14931.38 447
14932.54 488
14933.69 519
14934.85 483
14936.00 487
14937.16 485
14938.31 490
14939.47 479
14940.62 493
14941.78 451
14942.93 497
14944.08 534
14945.24 540
14946.39 500
14947.55 517
14948.70 465
14949.86 538
14951.01 500
14952.17 480
14953.32 528
14954.48 507
14955.64 519
14956.79 491
14957.95 488
14959.10 493
14960.26 536
14961.41 536
14962.57 545
14963.72 536
14964.88 524
14966.03 523
14967.19 594
14968.35 582
14969.50 523
14970.66 528
14971.81 516
14972.97 530
14974.12 520
14975.28 504
14976.44 507
14977.59 500
14978.75 458
14979.91 484
14981.06 485
14982.22 462
14983.37 510
14984.53 506
14985.69 506
14986.84 489
14988.00 502
14989.16 495
14990.31 523
14991.47 478
14992.63 464
14993.78 489
14994.94 528
14996.10 473
14997.25 492
14998.41 490
14999.57 475
15000.72 479
15001.88 517
15003.04 441
15004.20 473
15005.35 476
15006.51 472
15007.67 445
15008.82 449
15009.98 468
15011.14 476
15012.30 445
15013.45 400
15014.61 428
15015.77 428
15016.93 461
15018.08 457
15019.24 420
15020.40 410
15021.56 452
15022.71 436
15023.87 451
15025.03 414
15026.19 418
15027.35 408
15028.50 420
15029.66 425
15030.82 441
15031.98 417
15033.14 406
15034.30 425
15035.45 435
15036.61 441
15037.77 455
15038.93 431
15040.09 480
15041.25 453
15042.40 423
15043.56 421
15044.72 433
15045.88 424
15047.04 454
15048.20 448
15049.36 449
15050.52 443
15051.68 451
15052.83 442
15053.99 441
15055.15 392
15056.31 440
15057.47 437
15058.63 437
15059.79 456
15060.95 429
15062.11 430
15063.27 426
15064.43 420
15065.59 404
15066.75 409
15067.90 421
15069.06 425
15070.22 374
15071.38 418
15072.54 414
15073.70 439
15074.86 393
15076.02 443
15077.18 439
15078.34 443
15079.50 453
15080.66 420
15081.82 439
15082.98 432
15084.14 438
15085.30 428
15086.46 409
15087.62 412
15088.78 461
15089.95 459
15091.11 414
15092.27 428
15093.43 464
15094.59 416
15095.75 401
15096.91 429
15098.07 442
15099.23 430
15100.39 444
15101.55 431
15102.71 413
15103.87 433
15105.03 457
15106.20 432
15107.36 425
15108.52 423
15109.68 424
15110.84 443
15112.00 399
15113.16 380
15114.32 391
15115.49 416
15116.65 447
15117.81 438
15118.97 435
15120.13 394
15121.29 419
15122.46 406
15123.62 431
15124.78 426
15125.94 401
15127.10 442
15128.26 450
15129.43 400
15130.59 417
15131.75 428
15132.91 467
15134.07 440
15135.24 397
15136.40 413
15137.56 421
15138.72 416
15139.89 420
15141.05 458
15142.21 437
15143.37 452
15144.54 411
15145.70 410
15146.86 400
15148.02 434
15149.19 418
15150.35 484
15151.51 442
15152.67 471
15153.84 454
15155.00 438
15156.16 451
15157.33 450
15158.49 460
15159.65 459
15160.82 465
15161.98 419
15163.14 442
15164.31 469
15165.47 489
15166.63 436
15167.80 461
15168.96 441
15170.12 456
15171.29 456
15172.45 407
15173.61 483
15174.78 473
15175.94 478
15177.10 435
15178.27 431
15179.43 447
15180.60 465
15181.76 435
15182.92 475
15184.09 475
15185.25 458
15186.42 474
15187.58 508
15188.74 518
15189.91 474
15191.07 496
15192.24 479
15193.40 509
15194.57 475
15195.73 485
15196.90 486
15198.06 515
15199.22 527
15200.39 499
15201.55 477
15202.72 470
15203.88 469
15205.05 494
15206.21 479
15207.38 505
15208.54 511
15209.71 485
15210.87 483
15212.04 493
15213.20 524
15214.37 512
15215.53 530
15216.70 558
15217.86 526
15219.03 488
15220.20 541
15221.36 560
15222.53 541
15223.69 544
15224.86 523
15226.02 542
15227.19 520
15228.36 550
15229.52 522
15230.69 544
15231.85 577
15233.02 602
15234.18 562
15235.35 562
15236.52 601
15237.68 550
15238.85 568
15240.02 549
15241.18 553
15242.35 553
15243.51 550
15244.68 560
15245.85 564
15247.01 524
15248.18 484
15249.35 526
15250.51 550
15251.68 534
15252.85 529
15254.01 480
15255.18 487
15256.35 442
15257.51 479
15258.68 476
15259.85 511
15261.01 477
15262.18 503
15263.35 508
15264.52 450
15265.68 466
15266.85 464
15268.02 519
15269.18 461
15270.35 468
15271.52 501
15272.69 487
15273.85 462
15275.02 425
15276.19 465
15277.36 450
15278.52 468
15279.69 471
15280.86 450
15282.03 459
15283.20 452
15284.36 474
15285.53 453
15286.70 432
15287.87 453
15289.04 492
15290.20 512
15291.37 487
15292.54 481
15293.71 455
15294.88 454
15296.05 477
15297.21 444
15298.38 490
15299.55 470
15300.72 474
15301.89 458
15303.06 458
15304.22 470
15305.39 468
15306.56 483
15307.73 484
15308.90 475
15310.07 443
15311.24 460
15312.41 417
15313.58 429
15314.74 430
15315.91 433
15317.08 464
15318.25 455
15319.42 435
15320.59 436
15321.76 410
15322.93 457
15324.10 464
15325.27 439
15326.44 450
15327.61 443
15328.78 446
15329.95 423
15331.12 433
15332.29 477
15333.46 470
15334.63 442
15335.80 458
15336.97 444
15338.14 433
15339.31 427
15340.48 483
15341.65 479
15342.82 485
15343.99 477
15345.16 461
15346.33 429
15347.50 465
15348.67 461
15349.84 440
15351.01 430
15352.18 432
15353.35 457
15354.52 468
15355.69 463
15356.86 429
15358.03 448
15359.20 453
15360.37 446
15361.54 437
15362.71 421
15363.89 417
15365.06 445
15366.23 453
15367.40 467
15368.57 461
15369.74 446
15370.91 447
15372.08 448
15373.25 462
15374.43 520
15375.60 489
15376.77 449
15377.94 464
15379.11 441
15380.28 449
15381.46 441
15382.63 444
15383.80 453
15384.97 436
15386.14 483
15387.31 454
15388.49 470
15389.66 462
15390.83 473
15392.00 501
15393.17 486
15394.35 501
15395.52 473
15396.69 463
15397.86 474
15399.03 457
15400.21 463
15401.38 435
15402.55 487
15403.72 456
15404.90 450
15406.07 426
15407.24 443
15408.41 448
15409.59 462
15410.76 478
15411.93 454
15413.11 431
15414.28 410
15415.45 412
15416.62 455
15417.80 454
15418.97 443
15420.14 422
15421.32 439
15422.49 424
15423.66 386
15424.84 395
15426.01 448
15427.18 419
15428.36 403
15429.53 384
15430.70 431
15431.88 444
15433.05 437
15434.22 443
15435.40 406
15436.57 410
15437.75 406
15438.92 389
15440.09 418
15441.27 439
15442.44 437
15443.61 404
15444.79 415
15445.96 411
15447.14 437
15448.31 412
15449.49 426
15450.66 420
15451.83 425
15453.01 438
15454.18 424
15455.36 444
15456.53 454
15457.71 445
15458.88 441
15460.06 427
15461.23 439
15462.40 427
15463.58 407
15464.75 423
15465.93 427
15467.10 420
15468.28 439
15469.45 402
15470.63 396
15471.80 407
15472.98 456
15474.15 408
15475.33 413
15476.50 430
15477.68 470
15478.86 401
15480.03 428
15481.21 420
15482.38 433
15483.56 447
15484.73 469
15485.91 441
15487.08 441
15488.26 450
15489.44 422
15490.61 436
15491.79 431
15492.96 423
15494.14 407
15495.31 397
15496.49 381
15497.67 388
15498.84 404
15500.02 431
15501.20 426
15502.37 388
15503.55 432
15504.72 441
15505.90 401
15507.08 445
15508.25 418
15509.43 448
15510.61 458
15511.78 427
15512.96 421
15514.14 396
15515.31 428
15516.49 430
15517.67 433
15518.84 414
15520.02 440
15521.20 433
15522.37 433
15523.55 385
15524.73 416
15525.91 453
15527.08 456
15528.26 450
15529.44 444
15530.61 444
15531.79 450
15532.97 434
15534.15 428
15535.32 446
15536.50 397
15537.68 469
15538.86 489
15540.03 459
15541.21 434
15542.39 441
15543.57 463
15544.75 482
15545.92 464
15547.10 410
15548.28 415
15549.46 457
15550.64 496
15551.81 448
15552.99 455
15554.17 468
15555.35 484
15556.53 494
15557.70 456
15558.88 447
15560.06 479
15561.24 459
15562.42 445
15563.60 469
15564.78 483
15565.95 453
15567.13 445
15568.31 457
15569.49 477
15570.67 501
15571.85 492
15573.03 479
15574.21 453
15575.38 436
15576.56 461
15577.74 469
15578.92 446
15580.10 439
15581.28 482
15582.46 479
15583.64 489
15584.82 482
15586.00 470
15587.18 436
15588.36 480
15589.54 495
15590.72 467
15591.90 542
15593.08 505
15594.25 502
15595.43 518
15596.61 500
15597.79 482
15598.97 524
15600.15 513
15601.33 532
15602.51 491
15603.69 467
15604.87 496
15606.05 567
15607.23 532
15608.41 525
15609.60 516
15610.78 498
15611.96 538
15613.14 511
15614.32 547
15615.50 540
15616.68 549
15617.86 561
15619.04 517
15620.22 546
15621.40 534
15622.58 582
15623.76 577
15624.94 580
15626.12 543
15627.31 553
15628.49 587
15629.67 591
15630.85 564
15632.03 588
15633.21 575
15634.39 586
15635.57 588
15636.75 520
15637.94 577
15639.12 619
15640.30 618
15641.48 586
15642.66 579
15643.84 612
15645.03 578
15646.21 593
15647.39 614
15648.57 602
15649.75 614
15650.93 645
15652.12 632
15653.30 637
15654.48 633
15655.66 610
15656.84 662
15658.03 645
15659.21 598
15660.39 604
15661.57 623
15662.76 654
15663.94 625
15665.12 597
15666.30 657
15667.48 646
15668.67 704
15669.85 618
15671.03 618
15672.22 624
15673.40 632
15674.58 617
15675.76 625
15676.95 660
15678.13 614
15679.31 631
15680.50 637
15681.68 680
15682.86 603
15684.04 625
15685.23 592
15686.41 617
15687.59 594
15688.78 621
15689.96 640
15691.14 570
15692.33 576
15693.51 686
15694.69 669
15695.88 653
15697.06 674
15698.25 669
15699.43 652
15700.61 654
15701.80 697
15702.98 645
15704.16 640
15705.35 656
15706.53 685
15707.72 671
15708.90 677
15710.08 695
15711.27 677
15712.45 655
15713.64 679
15714.82 659
15716.01 661
15717.19 717
15718.37 740
15719.56 725
15720.74 727
15721.93 748
15723.11 769
15724.30 702
15725.48 741
15726.67 707
15727.85 722
15729.04 747
15730.22 722
15731.41 723
15732.59 713
15733.78 711
15734.96 701
15736.15 683
15737.33 679
15738.52 716
15739.70 696
15740.89 702
15742.07 713
15743.26 700
15744.44 713
15745.63 720
15746.81 753
15748.00 719
15749.19 713
15750.37 717
15751.56 720
15752.74 774
15753.93 731
15755.11 782
15756.30 740
15757.49 750
15758.67 707
15759.86 733
15761.04 722
15762.23 749
15763.42 735
15764.60 725
15765.79 699
15766.97 711
15768.16 693
15769.35 682
15770.53 713
15771.72 660
15772.91 656
15774.09 678
15775.28 689
15776.47 720
15777.65 672
15778.84 658
15780.03 693
15781.21 664
15782.40 701
15783.59 707
15784.77 678
15785.96 624
15787.15 656
15788.33 638
15789.52 650
15790.71 634
15791.90 643
15793.08 647
15794.27 617
15795.46 597
15796.65 647
15797.83 621
15799.02 618
15800.21 606
15801.40 572
15802.58 553
15803.77 572
15804.96 611
15806.15 601
15807.33 594
15808.52 536
15809.71 566
15810.90 601
15812.09 596
15813.27 573
15814.46 557
15815.65 536
15816.84 561
15818.03 568
15819.21 557
15820.40 565
15821.59 578
15822.78 591
15823.97 558
15825.16 598
15826.34 564
15827.53 549
15828.72 541
15829.91 530
15831.10 537
15832.29 502
15833.48 560
15834.66 543
15835.85 552
15837.04 546
15838.23 546
15839.42 544
15840.61 543
15841.80 527
15842.99 563
15844.18 549
15845.37 569
15846.56 526
15847.74 511
15848.93 521
15850.12 563
15851.31 543
15852.50 520
15853.69 556
15854.88 574
15856.07 566
15857.26 498
15858.45 554
15859.64 551
15860.83 549
15862.02 522
15863.21 563
15864.40 605
15865.59 527
15866.78 542
15867.97 575
15869.16 584
15870.35 544
15871.54 558
15872.73 546
15873.92 564
15875.11 545
15876.30 599
15877.49 617
15878.68 587
15879.87 559
15881.06 567
15882.25 520
15883.44 519
15884.64 539
15885.83 548
15887.02 583
15888.21 573
15889.40 568
15890.59 561
15891.78 566
15892.97 584
15894.16 576
15895.35 587
15896.54 612
15897.74 525
15898.93 567
15900.12 558
15901.31 593
15902.50 589
15903.69 547
15904.88 642
15906.08 633
15907.27 622
15908.46 621
15909.65 559
15910.84 565
15912.03 642
15913.23 608
15914.42 623
15915.61 605
15916.80 562
15917.99 612
15919.18 610
15920.38 613
15921.57 603
15922.76 604
15923.95 620
15925.15 637
15926.34 637
15927.53 598
15928.72 577
15929.91 632
15931.11 606
15932.30 604
15933.49 583
15934.68 582
15935.88 624
15937.07 587
15938.26 606
15939.46 634
15940.65 633
15941.84 607
15943.03 650
15944.23 598
15945.42 572
15946.61 580
15947.81 554
15949.00 540
15950.19 516
15951.39 530
15952.58 518
15953.77 515
15954.97 542
15956.16 541
15957.35 511
15958.55 503
15959.74 512
15960.93 500
15962.13 505
15963.32 495
15964.51 487
15965.71 514
15966.90 500
15968.09 474
15969.29 447
15970.48 414
15971.68 448
15972.87 463
15974.06 457
15975.26 471
15976.45 482
15977.65 476
15978.84 457
15980.04 491
15981.23 458
15982.42 479
15983.62 468
15984.81 464
15986.01 459
15987.20 472
15988.40 480
15989.59 463
15990.79 430
15991.98 438
15993.18 414
15994.37 466
15995.57 442
15996.76 424
15997.96 439
15999.15 420
16000.35 454
16001.54 430
16002.74 426
16003.93 447
16005.13 429
16006.32 455
16007.52 435
16008.71 420
16009.91 422
16011.10 436
16012.30 400
16013.49 423
16014.69 427
16015.88 466
16017.08 444
16018.28 441
16019.47 428
16020.67 430
16021.86 414
16023.06 411
16024.26 437
16025.45 419
16026.65 393
16027.84 420
16029.04 469
16030.24 413
16031.43 436
16032.63 435
16033.82 391
16035.02 401
16036.22 392
16037.41 408
16038.61 386
16039.81 396
16041.00 415
16042.20 424
16043.40 426
16044.59 379
16045.79 384
16046.99 389
16048.18 404
16049.38 393
16050.58 425
16051.77 427
16052.97 384
16054.17 391
16055.37 426
16056.56 441
16057.76 380
16058.96 385
16060.15 464
16061.35 406
16062.55 378
16063.75 359
16064.94 355
16066.14 369
16067.34 390
16068.54 407
16069.73 425
16070.93 386
16072.13 392
16073.33 428
16074.52 385
16075.72 396
16076.92 411
16078.12 416
16079.32 415
16080.51 384
16081.71 391
16082.91 443
16084.11 374
16085.31 366
16086.51 385
16087.70 409
16088.90 335
16090.10 345
16091.30 356
16092.50 344
16093.70 375
16094.89 359
16096.09 404
16097.29 382
16098.49 391
16099.69 404
16100.89 362
16102.09 371
16103.29 375
16104.48 340
16105.68 358
16106.88 358
16108.08 356
16109.28 381
16110.48 363
16111.68 331
16112.88 371
16114.08 354
16115.28 373
16116.48 357
16117.68 367
16118.88 412
16120.07 387
16121.27 403
16122.47 362
16123.67 373
16124.87 364
16126.07 357
16127.27 338
16128.47 333
16129.67 348
16130.87 350
16132.07 364
16133.27 356
16134.47 329
16135.67 364
16136.87 362
16138.07 349
16139.27 356
16140.47 389
16141.67 439
16142.87 352
16144.07 350
16145.27 355
16146.48 365
16147.68 369
16148.88 371
16150.08 371
16151.28 358
16152.48 367
16153.68 392
16154.88 374
16156.08 382
16157.28 374
16158.48 337
16159.68 373
16160.88 314
16162.09 347
16163.29 369
16164.49 380
16165.69 374
16166.89 397
16168.09 376
16169.29 342
16170.49 371
16171.70 399
16172.90 345
16174.10 351
16175.30 367
16176.50 359
16177.70 356
16178.91 399
16180.11 381
16181.31 400
16182.51 390
16183.71 364
16184.91 369
16186.12 374
16187.32 374
16188.52 371
16189.72 350
16190.93 404
16192.13 398
16193.33 390
16194.53 381
16195.73 369
16196.94 337
16198.14 377
16199.34 408
16200.54 377
16201.75 400
16202.95 375
16204.15 386
16205.35 372
16206.56 371
16207.76 349
16208.96 385
16210.17 365
16211.37 406
16212.57 385
16213.77 400
16214.98 365
16216.18 389
16217.38 402
16218.59 392
16219.79 373
16220.99 400
16222.20 419
16223.40 385
16224.60 380
16225.81 395
16227.01 398
16228.21 378
16229.42 374
16230.62 368
16231.82 377
16233.03 368
16234.23 410
16235.44 401
16236.64 392
16237.84 391
16239.05 403
16240.25 417
16241.46 422
16242.66 390
16243.86 409
16245.07 417
16246.27 415
16247.48 388
16248.68 394
16249.89 416
16251.09 442
16252.29 395
16253.50 447
16254.70 433
16255.91 429
16257.11 400
16258.32 375
16259.52 403
16260.73 396
16261.93 416
16263.14 427
16264.34 385
16265.55 415
16266.75 403
16267.96 420
16269.16 418
16270.37 401
16271.57 439
16272.78 393
16273.98 411
16275.19 454
16276.39 455
16277.60 435
16278.80 436
16280.01 424
16281.21 470
16282.42 437
16283.63 424
16284.83 433
16286.04 417
16287.24 424
16288.45 438
16289.65 432
16290.86 457
16292.07 484
16293.27 486
16294.48 425
16295.68 429
16296.89 420
16298.10 467
16299.30 497
16300.51 441
16301.71 446
16302.92 463
16304.13 447
16305.33 439
16306.54 455
16307.75 449
16308.95 439
16310.16 459
16311.37 479
16312.57 474
16313.78 457
16314.99 421
16316.19 431
16317.40 452
16318.61 416
16319.81 417
16321.02 474
16322.23 481
16323.44 440
16324.64 440
16325.85 462
16327.06 414
16328.26 423
16329.47 435
16330.68 412
16331.89 431
16333.09 411
16334.30 417
16335.51 413
16336.72 426
16337.92 394
16339.13 395
16340.34 399
16341.55 408
16342.75 434
16343.96 404
16345.17 397
16346.38 394
16347.59 412
16348.79 385
16350.00 374
16351.21 376
16352.42 385
16353.63 371
16354.84 397
16356.04 399
16357.25 362
16358.46 398
16359.67 382
16360.88 382
16362.09 366
16363.29 412
16364.50 396
16365.71 389
16366.92 378
16368.13 372
16369.34 378
16370.55 392
16371.76 401
16372.96 351
16374.17 357
16375.38 386
16376.59 371
16377.80 394
16379.01 403
16380.22 391
16381.43 425
16382.64 371
16383.85 389
16385.06 341
16386.27 362
16387.47 391
16388.68 393
16389.89 362
16391.10 352
16392.31 399
16393.52 361
16394.73 349
16395.94 375
16397.15 390
16398.36 371
16399.57 394
16400.78 372
16401.99 373
16403.20 365
16404.41 380
16405.62 359
16406.83 381
16408.04 347
16409.25 384
16410.46 376
16411.67 379
16412.88 397
16414.09 336
16415.30 366
16416.52 364
16417.73 390
16418.94 345
16420.15 361
16421.36 356
16422.57 357
16423.78 349
16424.99 336
16426.20 362
16427.41 386
16428.62 394
16429.83 353
16431.05 358
16432.26 383
16433.47 384
16434.68 346
16435.89 333
16437.10 328
16438.31 354
16439.52 354
16440.74 381
16441.95 396
16443.16 388
16444.37 363
16445.58 363
16446.79 350
16448.00 362
16449.22 369
16450.43 350
16451.64 355
16452.85 331
16454.06 366
16455.28 347
16456.49 386
16457.70 339
16458.91 351
16460.12 316
16461.34 376
16462.55 365
16463.76 334
16464.97 337
16466.19 353
16467.40 345
16468.61 356
16469.82 354
16471.04 333
16472.25 342
16473.46 343
16474.67 359
16475.89 311
16477.10 340
16478.31 347
16479.52 348
16480.74 343
16481.95 318
16483.16 339
16484.38 340
16485.59 389
16486.80 343
16488.02 350
16489.23 347
16490.44 356
16491.66 345
16492.87 322
16494.08 312
16495.30 322
16496.51 336
16497.72 328
16498.94 324
16500.15 321
16501.36 324
16502.58 353
16503.79 314
16505.00 314
16506.22 341
16507.43 326
16508.65 372
16509.86 295
16511.07 327
16512.29 311
16513.50 342
16514.72 358
16515.93 340
16517.15 322
16518.36 319
16519.57 310
16520.79 319
16522.00 330
16523.22 362
16524.43 371
16525.65 353
16526.86 342
16528.08 334
16529.29 344
16530.51 326
16531.72 356
16532.93 315
16534.15 314
16535.36 338
16536.58 346
16537.79 312
16539.01 344
16540.22 328
16541.44 322
16542.65 383
16543.87 346
16545.09 366
16546.30 352
16547.52 352
16548.73 338
16549.95 374
16551.16 352
16552.38 359
16553.59 323
16554.81 310
16556.02 317
16557.24 359
16558.46 332
16559.67 346
16560.89 362
16562.10 344
16563.32 345
16564.54 326
16565.75 366
16566.97 367
16568.18 362
16569.40 357
16570.62 348
16571.83 296
16573.05 357
16574.27 375
16575.48 373
16576.70 354
16577.91 381
16579.13 372
16580.35 386
16581.56 346
16582.78 359
16584.00 354
16585.21 357
16586.43 353
16587.65 366
16588.87 359
16590.08 345
16591.30 345
16592.52 349
16593.73 359
16594.95 356
16596.17 358
16597.38 377
16598.60 348
16599.82 356
16601.04 359
16602.25 382
16603.47 356
16604.69 344
16605.91 363
16607.12 353
16608.34 338
16609.56 374
16610.78 326
16611.99 303
16613.21 344
16614.43 342
16615.65 356
16616.87 336
16618.08 327
16619.30 352
16620.52 351
16621.74 329
16622.96 342
16624.17 314
16625.39 334
16626.61 352
16627.83 333
16629.05 310
16630.27 346
16631.48 332
16632.70 274
16633.92 317
16635.14 337
16636.36 318
16637.58 315
16638.80 341
16640.02 354
16641.23 337
16642.45 336
16643.67 340
16644.89 331
16646.11 300
16647.33 297
16648.55 348
16649.77 335
16650.99 328
16652.21 323
16653.42 332
16654.64 352
16655.86 312
16657.08 302
16658.30 302
16659.52 300
16660.74 313
16661.96 323
16663.18 296
16664.40 324
16665.62 340
16666.84 314
16668.06 348
16669.28 342
16670.50 328
16671.72 358
16672.94 315
16674.16 301
16675.38 297
16676.60 340
16677.82 313
16679.04 304
16680.26 293
16681.48 300
16682.70 303
16683.92 288
16685.14 310
16686.36 334
16687.58 337
16688.80 331
16690.02 310
16691.24 300
16692.46 309
16693.69 317
16694.91 290
16696.13 307
16697.35 333
16698.57 336
16699.79 325
16701.01 310
16702.23 298
16703.45 317
16704.67 308
16705.90 320
16707.12 315
16708.34 331
16709.56 342
16710.78 317
16712.00 312
16713.22 295
16714.44 321
16715.67 302
16716.89 332
16718.11 336
16719.33 327
16720.55 335
16721.77 301
16723.00 302
16724.22 323
16725.44 330
16726.66 325
16727.88 309
16729.11 305
16730.33 276
16731.55 310
16732.77 315
16733.99 292
16735.22 308
16736.44 302
16737.66 331
16738.88 318
16740.11 323
16741.33 299
16742.55 321
16743.77 330
16745.00 316
16746.22 327
16747.44 289
16748.67 338
16749.89 294
16751.11 307
16752.33 311
16753.56 325
16754.78 346
16756.00 324
16757.23 321
16758.45 301
16759.67 343
16760.90 307
16762.12 352
16763.34 340
16764.57 308
16765.79 275
16767.01 315
16768.24 338
16769.46 303
16770.68 321
16771.91 313
16773.13 295
16774.35 295
16775.58 315
16776.80 327
16778.02 340
16779.25 343
16780.47 332
16781.70 299
16782.92 275
16784.14 317
16785.37 313
16786.59 283
16787.82 316
16789.04 312
16790.27 298
16791.49 287
16792.71 304
16793.94 310
16795.16 324
16796.39 324
16797.61 297
16798.84 292
16800.06 315
16801.29 311
16802.51 323
16803.74 275
16804.96 305
16806.19 315
16807.41 306
16808.64 299
16809.86 306
16811.09 324
16812.31 337
16813.54 316
16814.76 320
16815.99 324
16817.21 320
16818.44 332
16819.66 332
16820.89 336
16822.11 321
16823.34 313
16824.56 324
16825.79 328
16827.01 342
16828.24 312
16829.47 317
16830.69 332
16831.92 325
16833.14 314
16834.37 331
16835.60 311
16836.82 356
16838.05 339
16839.27 381
16840.50 359
16841.73 370
16842.95 341
16844.18 329
16845.40 327
16846.63 355
16847.86 312
16849.08 334
16850.31 323
16851.54 369
16852.76 376
16853.99 342
16855.22 361
16856.44 327
16857.67 346
16858.90 334
16860.12 369
16861.35 393
16862.58 384
16863.80 375
16865.03 374
16866.26 399
16867.49 395
16868.71 432
16869.94 414
16871.17 404
16872.39 422
16873.62 410
16874.85 419
16876.08 437
16877.30 407
16878.53 442
16879.76 448
16880.99 449
16882.21 434
16883.44 425
16884.67 424
16885.90 432
16887.13 434
16888.35 461
16889.58 479
16890.81 462
16892.04 445
16893.27 424
16894.49 476
16895.72 445
16896.95 459
16898.18 489
16899.41 439
16900.63 405
16901.86 386
16903.09 395
16904.32 396
16905.55 414
16906.78 412
16908.01 401
16909.23 384
16910.46 352
16911.69 362
16912.92 358
16914.15 364
16915.38 387
16916.61 374
16917.84 351
16919.06 351
16920.29 340
16921.52 359
16922.75 375
16923.98 335
16925.21 371
16926.44 367
16927.67 359
16928.90 351
16930.13 357
16931.36 394
16932.59 361
16933.82 351
16935.05 352
16936.27 346
16937.50 345
16938.73 334
16939.96 323
16941.19 368
16942.42 329
16943.65 343
16944.88 334
16946.11 345
16947.34 335
16948.57 322
16949.80 379
16951.03 339
16952.26 355
16953.49 363
16954.72 347
16955.95 360
16957.19 359
16958.42 377
16959.65 345
16960.88 333
16962.11 336
16963.34 334
16964.57 370
16965.80 308
16967.03 308
16968.26 329
16969.49 335
16970.72 351
16971.95 321
16973.18 326
16974.42 314
16975.65 307
16976.88 360
16978.11 299
16979.34 309
16980.57 336
16981.80 315
16983.03 306
16984.26 285
16985.50 316
16986.73 331
16987.96 351
16989.19 306
16990.42 295
16991.65 322
16992.89 283
16994.12 314
16995.35 301
16996.58 338
16997.81 370
16999.04 353
17000.28 351
17001.51 341
17002.74 320
17003.97 336
17005.20 351
17006.44 335
17007.67 364
17008.90 346
17010.13 335
17011.37 340
17012.60 295
17013.83 313
17015.06 358
17016.30 372
17017.53 320
17018.76 297
17019.99 318
17021.23 333
17022.46 328
17023.69 299
17024.92 322
17026.16 312
17027.39 338
17028.62 320
17029.86 324
17031.09 302
17032.32 332
17033.56 312
17034.79 302
17036.02 264
17037.26 326
17038.49 336
17039.72 320
17040.96 304
17042.19 293
17043.42 304
17044.66 289
17045.89 311
17047.12 304
17048.36 335
17049.59 300
17050.82 299
17052.06 303
17053.29 268
17054.53 293
17055.76 284
17056.99 298
17058.23 302
17059.46 310
17060.70 316
17061.93 319
17063.16 269
17064.40 293
17065.63 313
17066.87 325
17068.10 288
17069.34 310
17070.57 297
17071.81 309
17073.04 270
17074.27 262
17075.51 304
17076.74 279
17077.98 296
17079.21 307
17080.45 285
17081.68 287
17082.92 313
17084.15 307
17085.39 295
17086.62 280
17087.86 276
17089.09 301
17090.33 272
17091.56 273
17092.80 289
17094.04 293
17095.27 274
17096.51 282
17097.74 276
17098.98 296
17100.21 288
17101.45 296
17102.68 282
17103.92 298
17105.16 293
17106.39 294
17107.63 302
17108.86 293
17110.10 287
17111.33 297
17112.57 308
17113.81 243
17115.04 290
17116.28 307
17117.52 250
17118.75 263
17119.99 310
17121.22 298
17122.46 280
17123.70 265
17124.93 276
17126.17 313
17127.41 290
17128.64 286
17129.88 274
17131.12 282
17132.35 276
17133.59 281
17134.83 323
17136.06 284
17137.30 293
17138.54 300
17139.77 282
17141.01 262
17142.25 260
17143.49 296
17144.72 276
17145.96 299
17147.20 298
17148.43 288
17149.67 289
17150.91 265
17152.15 286
17153.38 270
17154.62 281
17155.86 284
17157.10 285
17158.33 266
17159.57 291
17160.81 280
17162.05 287
17163.29 268
17164.52 257
17165.76 247
17167.00 302
17168.24 305
17169.48 281
17170.71 264
17171.95 274
17173.19 292
17174.43 262
17175.67 282
17176.91 254
17178.14 243
17179.38 273
17180.62 282
17181.86 277
17183.10 276
17184.34 274
17185.57 285
17186.81 287
17188.05 275
17189.29 251
17190.53 271
17191.77 286
17193.01 292
17194.25 251
17195.49 250
17196.72 317
17197.96 281
17199.20 263
17200.44 271
17201.68 246
17202.92 265
17204.16 273
17205.40 254
17206.64 246
17207.88 256
17209.12 270
17210.36 273
17211.60 241
17212.84 267
17214.08 244
17215.32 273
17216.56 286
17217.80 259
17219.04 257
17220.28 274
17221.52 279
17222.76 302
17224.00 279
17225.24 263
17226.48 256
17227.72 286
17228.96 255
17230.20 229
17231.44 294
17232.68 291
17233.92 292
17235.16 284
17236.40 253
17237.64 256
17238.88 284
17240.12 268
17241.36 254
17242.60 249
17243.84 261
17245.08 251
17246.32 260
17247.57 262
17248.81 253
17250.05 269
17251.29 262
17252.53 249
17253.77 240
17255.01 261
17256.25 256
17257.49 284
17258.74 267
17259.98 257
17261.22 243
17262.46 269
17263.70 270
17264.94 250
17266.18 236
17267.43 246
17268.67 272
17269.91 243
17271.15 257
17272.39 251
17273.63 261
17274.88 251
17276.12 250
17277.36 238
17278.60 287
17279.84 280
17281.09 268
17282.33 260
17283.57 267
17284.81 240
17286.06 249
17287.30 253
17288.54 264
17289.78 234
17291.02 262
17292.27 277
17293.51 286
17294.75 268
17296.00 250
17297.24 259
17298.48 292
17299.72 241
17300.97 238
17302.21 272
17303.45 275
17304.70 284
17305.94 257
17307.18 263
17308.42 270
17309.67 257
17310.91 254
17312.15 250
17313.40 247
17314.64 243
17315.88 258
17317.13 263
17318.37 255
17319.61 259
17320.86 226
17322.10 242
17323.34 258
17324.59 260
17325.83 269
17327.08 233
17328.32 252
17329.56 266
17330.81 263
17332.05 269
17333.30 264
17334.54 268
17335.78 267
17337.03 222
17338.27 256
17339.52 254
17340.76 278
17342.00 257
17343.25 256
17344.49 254
17345.74 259
17346.98 267
17348.23 261
17349.47 281
17350.72 260
17351.96 257
17353.21 261
17354.45 280
17355.70 262
17356.94 261
17358.18 248
17359.43 254
17360.67 258
17361.92 242
17363.16 257
17364.41 249
17365.66 247
17366.90 239
17368.15 217
17369.39 275
17370.64 267
17371.88 275
17373.13 259
17374.37 268
17375.62 268
17376.86 243
17378.11 243
17379.35 267
17380.60 264
17381.85 225
17383.09 274
17384.34 256
17385.58 230
17386.83 222
17388.08 238
17389.32 261
17390.57 257
17391.81 258
17393.06 261
17394.31 259
17395.55 249
17396.80 235
17398.04 237
17399.29 240
17400.54 265
17401.78 282
17403.03 264
17404.28 249
17405.52 268
17406.77 257
17408.02 270
17409.26 238
17410.51 243
17411.76 257
17413.00 241
17414.25 286
17415.50 270
17416.75 254
17417.99 258
17419.24 258
17420.49 276
17421.73 249
17422.98 285
17424.23 266
17425.48 263
17426.72 243
17427.97 256
17429.22 239
17430.46 263
17431.71 253
17432.96 281
17434.21 298
17435.46 270
17436.70 267
17437.95 291
17439.20 277
17440.45 267
17441.69 278
17442.94 292
17444.19 260
17445.44 299
17446.69 283
17447.93 272
17449.18 271
17450.43 255
17451.68 276
17452.93 280
17454.18 250
17455.42 252
17456.67 284
17457.92 323
17459.17 265
17460.42 296
17461.67 268
17462.92 269
17464.16 292
17465.41 293
17466.66 267
17467.91 281
17469.16 260
17470.41 276
17471.66 263
17472.91 247
17474.16 266
17475.40 307
17476.65 278
17477.90 279
17479.15 286
17480.40 291
17481.65 279
17482.90 266
17484.15 286
17485.40 286
17486.65 281
17487.90 271
17489.15 276
17490.40 287
17491.65 283
17492.90 274
17494.15 268
17495.40 305
17496.65 279
17497.90 289
17499.15 285
17500.40 285
17501.65 301
17502.90 286
17504.15 281
17505.40 299
17506.65 294
17507.90 291
17509.15 318
17510.40 318
17511.65 291
17512.90 271
17514.15 301
17515.40 279
17516.65 266
17517.90 281
17519.15 298
17520.40 314
17521.65 287
17522.90 299
17524.15 304
17525.41 311
17526.66 315
17527.91 319
17529.16 268
17530.41 274
17531.66 326
17532.91 308
17534.16 304
17535.41 306
17536.67 335
17537.92 299
17539.17 319
17540.42 297
17541.67 310
17542.92 304
17544.17 290
17545.43 330
17546.68 279
17547.93 318
17549.18 306
17550.43 309
17551.68 307
17552.94 320
17554.19 314
17555.44 311
17556.69 311
17557.94 317
17559.20 314
17560.45 301
17561.70 315
17562.95 304
17564.21 307
17565.46 339
17566.71 336
17567.96 311
17569.21 311
17570.47 299
17571.72 308
17572.97 313
17574.22 307
17575.48 310
17576.73 260
17577.98 307
17579.24 285
17580.49 289
17581.74 296
17582.99 307
17584.25 318
17585.50 327
17586.75 339
17588.01 319
17589.26 277
17590.51 296
17591.77 304
17593.02 292
17594.27 322
17595.53 318
17596.78 340
17598.03 343
17599.29 292
17600.54 307
17601.79 328
17603.05 319
17604.30 319
17605.56 295
17606.81 316
17608.06 316
17609.32 328
17610.57 330
17611.82 328
17613.08 298
17614.33 318
17615.59 330
17616.84 321
17618.10 328
17619.35 300
17620.60 286
17621.86 332
17623.11 308
17624.37 308
17625.62 309
17626.88 312
17628.13 313
17629.39 298
17630.64 278
17631.89 273
17633.15 284
17634.40 278
17635.66 314
17636.91 312
17638.17 321
17639.42 283
17640.68 294
17641.93 311
17643.19 336
17644.44 328
17645.70 335
17646.95 291
17648.21 306
17649.47 312
17650.72 301
17651.98 292
17653.23 287
17654.49 315
17655.74 323
17657.00 304
17658.25 286
17659.51 274
17660.77 302
17662.02 316
17663.28 316
17664.53 280
17665.79 280
17667.04 301
17668.30 293
17669.56 281
17670.81 289
17672.07 293
17673.33 288
17674.58 280
17675.84 290
17677.09 263
17678.35 292
17679.61 250
17680.86 250
17682.12 257
17683.38 261
17684.63 276
17685.89 248
17687.15 262
17688.40 275
17689.66 272
17690.92 257
17692.17 270
17693.43 294
17694.69 300
17695.94 285
17697.20 275
17698.46 270
17699.72 282
17700.97 308
17702.23 290
17703.49 296
17704.74 271
17706.00 266
17707.26 263
17708.52 266
17709.77 269
17711.03 274
17712.29 292
17713.55 257
17714.80 303
17716.06 288
17717.32 225
17718.58 246
17719.84 270
17721.09 281
17722.35 255
17723.61 249
17724.87 314
17726.13 304
17727.38 261
17728.64 274
17729.90 260
17731.16 234
17732.42 244
17733.67 248
17734.93 236
17736.19 236
17737.45 229
17738.71 261
17739.97 261
17741.23 240
17742.48 246
17743.74 272
17745.00 266
17746.26 259
17747.52 262
17748.78 252
17750.04 261
17751.30 271
17752.55 266
17753.81 281
17755.07 253
17756.33 222
17757.59 241
17758.85 248
17760.11 278
17761.37 248
17762.63 265
17763.89 293
17765.15 251
17766.41 231
17767.67 256
17768.93 262
17770.19 253
17771.45 263
17772.70 252
17773.96 237
17775.22 241
17776.48 277
17777.74 248
17779.00 263
17780.26 252
17781.52 253
17782.78 239
17784.04 229
17785.30 262
17786.56 277
17787.82 256
17789.09 282
17790.35 264
17791.61 278
17792.87 269
17794.13 250
17795.39 278
17796.65 254
17797.91 229
17799.17 260
17800.43 267
17801.69 263
17802.95 223
17804.21 247
17805.47 253
17806.73 243
17808.00 240
17809.26 274
17810.52 246
17811.78 250
17813.04 240
17814.30 239
17815.56 240
17816.82 264
17818.08 238
17819.35 237
17820.61 231
17821.87 227
17823.13 224
17824.39 248
17825.65 253
17826.92 245
17828.18 238
17829.44 243
17830.70 242
17831.96 255
17833.22 264
17834.49 278
17835.75 254
17837.01 242
17838.27 222
17839.53 256
17840.80 225
17842.06 240
17843.32 231
17844.58 263
17845.85 235
17847.11 231
17848.37 239
17849.63 260
17850.89 239
17852.16 259
17853.42 243
17854.68 240
17855.95 253
17857.21 254
17858.47 214
17859.73 220
17861.00 261
17862.26 265
17863.52 232
17864.79 224
17866.05 260
17867.31 236
17868.57 238
17869.84 242
17871.10 240
17872.36 240
17873.63 232
17874.89 215
17876.15 212
17877.42 255
17878.68 257
17879.94 265
17881.21 235
17882.47 255
17883.74 226
17885.00 224
17886.26 224
17887.53 244
17888.79 222
17890.05 220
17891.32 256
17892.58 253
17893.85 245
17895.11 236
17896.37 261
17897.64 227
17898.90 230
17900.17 250
17901.43 215
17902.70 231
17903.96 222
17905.22 239
17906.49 213
17907.75 213
17909.02 218
17910.28 230
17911.55 241
17912.81 233
17914.08 249
17915.34 254
17916.61 244
17917.87 257
17919.14 256
17920.40 247
17921.67 244
17922.93 231
17924.20 215
17925.46 203
17926.73 204
17927.99 230
17929.26 240
17930.52 244
17931.79 222
17933.05 199
17934.32 210
17935.58 228
17936.85 254
17938.12 237
17939.38 244
17940.65 235
17941.91 227
17943.18 222
17944.44 218
17945.71 226
17946.98 229
17948.24 236
17949.51 236
17950.77 231
17952.04 247
17953.31 260
17954.57 254
17955.84 251
17957.10 241
17958.37 217
17959.64 207
17960.90 208
17962.17 220
17963.44 226
17964.70 229
17965.97 272
17967.24 248
17968.50 228
17969.77 254
17971.04 263
17972.30 229
17973.57 218
17974.84 221
17976.10 226
17977.37 206
17978.64 216
17979.91 218
17981.17 239
17982.44 235
17983.71 223
17984.97 224
17986.24 220
17987.51 237
17988.78 211
17990.04 220
17991.31 236
17992.58 225
17993.85 235
17995.11 218
17996.38 195
17997.65 206
17998.92 238
18000.18 244
18001.45 212
18002.72 221
18003.99 247
18005.26 232
18006.52 222
18007.79 205
18009.06 234
18010.33 226
18011.60 241
18012.86 215
18014.13 210
18015.40 207
18016.67 227
18017.94 223
18019.21 199
18020.47 214
18021.74 256
18023.01 237
18024.28 211
18025.55 205
18026.82 225
18028.09 237
18029.36 229
18030.62 223
18031.89 224
18033.16 184
18034.43 211
18035.70 199
18036.97 209
18038.24 215
18039.51 228
18040.78 250
18042.05 241
18043.32 199
18044.59 203
18045.85 204
18047.12 238
18048.39 223
18049.66 222
18050.93 233
18052.20 266
18053.47 223
18054.74 230
18056.01 230
18057.28 253
18058.55 258
18059.82 226
18061.09 225
18062.36 230
18063.63 233
18064.90 249
18066.17 252
18067.44 238
18068.71 219
18069.98 250
18071.25 257
18072.52 238
18073.79 251
18075.06 223
18076.33 238
18077.60 228
18078.87 226
18080.15 248
18081.42 244
18082.69 238
18083.96 232
18085.23 255
18086.50 215
18087.77 228
18089.04 264
18090.31 241
18091.58 212
18092.85 233
18094.12 247
18095.40 257
18096.67 236
18097.94 219
18099.21 250
18100.48 241
18101.75 227
18103.02 245
18104.30 223
18105.57 239
18106.84 227
18108.11 213
18109.38 232
18110.65 213
18111.92 235
18113.20 266
18114.47 238
18115.74 229
18117.01 240
18118.28 232
18119.56 226
18120.83 203
18122.10 241
18123.37 248
18124.64 240
18125.92 242
18127.19 243
18128.46 225
18129.73 245
18131.01 272
18132.28 236
18133.55 240
18134.82 237
18136.10 256
18137.37 233
18138.64 228
18139.91 223
18141.19 234
18142.46 241
18143.73 247
18145.01 223
18146.28 239
18147.55 239
18148.82 247
18150.10 260
18151.37 259
18152.64 239
18153.92 250
18155.19 257
18156.46 213
18157.74 239
18159.01 218
18160.28 217
18161.56 238
18162.83 213
18164.10 213
18165.38 210
18166.65 224
18167.93 204
18169.20 225
18170.47 252
18171.75 238
18173.02 228
18174.29 219
18175.57 249
18176.84 240
18178.12 242
18179.39 217
18180.66 245
18181.94 255
18183.21 216
18184.49 256
18185.76 240
18187.04 259
18188.31 226
18189.59 235
18190.86 218
18192.13 240
18193.41 251
18194.68 217
18195.96 231
18197.23 246
18198.51 248
18199.78 228
18201.06 214
18202.33 232
18203.61 246
18204.88 228
18206.16 232
18207.43 211
18208.71 218
18209.98 220
18211.26 228
18212.53 251
18213.81 221
18215.08 238
18216.36 263
18217.63 255
18218.91 210
18220.19 209
18221.46 255
18222.74 231
18224.01 226
18225.29 208
18226.56 244
18227.84 234
18229.12 228
18230.39 222
18231.67 227
18232.94 264
18234.22 234
18235.50 239
18236.77 247
18238.05 201
18239.32 221
18240.60 270
18241.88 240
18243.15 222
18244.43 212
18245.71 246
18246.98 244
18248.26 253
18249.54 195
18250.81 209
18252.09 223
18253.37 244
18254.64 247
18255.92 225
18257.20 213
18258.47 210
18259.75 234
18261.03 224
18262.30 236
18263.58 219
18264.86 261
18266.13 226
18267.41 196
18268.69 207
18269.97 239
18271.24 235
18272.52 223
18273.80 205
18275.08 246
18276.35 231
18277.63 236
18278.91 236
18280.19 219
18281.46 226
18282.74 236
18284.02 245
18285.30 220
18286.58 197
18287.85 210
18289.13 234
18290.41 234
18291.69 217
18292.97 221
18294.24 224
18295.52 215
18296.80 232
18298.08 235
18299.36 231
18300.63 222
18301.91 218
18303.19 211
18304.47 223
18305.75 218
18307.03 240
18308.31 217
18309.58 227
18310.86 243
18312.14 235
18313.42 208
18314.70 234
18315.98 202
18317.26 234
18318.54 244
18319.82 262
18321.09 236
18322.37 247
18323.65 212
18324.93 204
18326.21 189
18327.49 213
18328.77 224
18330.05 221
18331.33 235
18332.61 234
18333.89 222
18335.17 234
18336.45 231
18337.73 217
18339.01 224
18340.29 256
18341.57 239
18342.85 211
18344.13 208
18345.41 223
18346.69 213
18347.97 240
18349.25 218
18350.53 222
18351.81 224
18353.09 221
18354.37 225
18355.65 244
18356.93 205
18358.21 219
18359.49 192
18360.77 213
18362.05 228
18363.33 226
18364.61 239
18365.89 234
18367.17 221
18368.45 226
18369.73 220
18371.01 218
18372.29 202
18373.58 238
18374.86 231
18376.14 243
18377.42 221
18378.70 199
18379.98 223
18381.26 242
18382.54 245
18383.82 218
18385.11 209
18386.39 193
18387.67 198
18388.95 206
18390.23 231
18391.51 222
18392.79 212
18394.08 212
18395.36 195
18396.64 222
18397.92 228
18399.20 216
18400.49 206
18401.77 244
18403.05 199
18404.33 211
18405.61 202
18406.90 229
18408.18 253
18409.46 227
18410.74 215
18412.02 211
18413.31 226
18414.59 220
18415.87 217
18417.15 228
18418.44 226
18419.72 238
18421.00 237
18422.28 224
18423.57 250
18424.85 211
18426.13 229
18427.41 253
18428.70 230
18429.98 224
18431.26 223
18432.55 213
18433.83 218
18435.11 240
18436.40 226
18437.68 217
18438.96 242
18440.25 226
18441.53 206
18442.81 196
18444.10 203
18445.38 221
18446.66 220
18447.95 233
18449.23 262
18450.51 213
18451.80 223
18453.08 221
18454.36 231
18455.65 222
18456.93 233
18458.22 224
18459.50 216
18460.78 223
18462.07 244
18463.35 243
18464.64 250
18465.92 226
18467.20 196
18468.49 215
18469.77 235
18471.06 232
18472.34 201
18473.63 238
18474.91 228
18476.19 235
18477.48 201
18478.76 218
18480.05 253
18481.33 230
18482.62 230
18483.90 225
18485.19 215
18486.47 230
18487.76 232
18489.04 212
18490.33 208
18491.61 215
18492.90 227
18494.18 205
18495.47 230
18496.75 212
18498.04 208
18499.32 213
18500.61 219
18501.89 217
18503.18 200
18504.46 211
18505.75 231
18507.04 205
18508.32 218
18509.61 212
18510.89 215
18512.18 221
18513.46 240
18514.75 234
18516.04 219
18517.32 219
18518.61 218
18519.89 224
18521.18 222
18522.47 253
18523.75 227
18525.04 250
18526.32 251
18527.61 225
18528.90 220
18530.18 250
18531.47 258
18532.76 210
18534.04 221
18535.33 244
18536.62 265
18537.90 233
18539.19 206
18540.48 193
18541.76 247
18543.05 236
18544.34 244
18545.62 214
18546.91 209
18548.20 200
18549.48 232
18550.77 221
18552.06 199
18553.35 238
18554.63 247
18555.92 253
18557.21 233
18558.50 224
18559.78 238
18561.07 238
18562.36 245
18563.65 228
18564.93 224
18566.22 216
18567.51 228
18568.80 208
18570.08 238
18571.37 223
18572.66 235
18573.95 254
18575.24 233
18576.52 235
18577.81 220
18579.10 219
18580.39 249
18581.68 256
18582.96 236
18584.25 230
18585.54 218
18586.83 229
18588.12 230
18589.41 223
18590.69 233
18591.98 248
18593.27 219
18594.56 244
18595.85 225
18597.14 245
18598.43 266
18599.71 266
18601.00 219
18602.29 252
18603.58 253
18604.87 209
18606.16 192
18607.45 226
18608.74 238
18610.03 228
18611.32 245
18612.61 250
18613.89 249
18615.18 263
18616.47 242
18617.76 224
18619.05 236
18620.34 216
18621.63 234
18622.92 251
18624.21 233
18625.50 200
18626.79 219
18628.08 251
18629.37 211
18630.66 208
18631.95 222
18633.24 233
18634.53 249
18635.82 251
18637.11 214
18638.40 216
18639.69 234
18640.98 284
18642.27 244
18643.56 227
18644.85 258
18646.14 255
18647.43 255
18648.72 191
18650.01 226
18651.30 231
18652.59 240
18653.89 222
18655.18 248
18656.47 207
18657.76 231
18659.05 221
18660.34 217
18661.63 220
18662.92 222
18664.21 212
18665.50 224
18666.79 207
18668.09 199
18669.38 241
18670.67 217
18671.96 221
18673.25 208
18674.54 206
18675.83 194
18677.13 218
18678.42 188
18679.71 224
18681.00 246
18682.29 211
18683.58 212
18684.88 207
18686.17 221
18687.46 201
18688.75 235
18690.04 223
18691.33 210
18692.63 205
18693.92 213
18695.21 217
18696.50 228
18697.80 227
18699.09 243
18700.38 233
18701.67 205
18702.96 222
18704.26 220
18705.55 225
18706.84 189
18708.13 224
18709.43 201
18710.72 215
18712.01 228
18713.31 191
18714.60 189
18715.89 227
18717.18 199
18718.48 221
18719.77 209
18721.06 196
18722.36 201
18723.65 191
18724.94 167
18726.24 179
18727.53 200
18728.82 193
18730.12 249
18731.41 192
18732.70 210
18734.00 233
18735.29 219
18736.58 187
18737.88 217
18739.17 191
18740.46 199
18741.76 209
18743.05 208
18744.34 199
18745.64 205
18746.93 191
18748.23 214
18749.52 222
18750.81 177
18752.11 223
18753.40 206
18754.70 206
18755.99 178
18757.29 209
18758.58 178
18759.87 194
18761.17 203
18762.46 223
18763.76 214
18765.05 205
18766.35 205
18767.64 217
18768.94 223
18770.23 180
18771.53 213
18772.82 197
18774.11 211
18775.41 177
18776.70 222
18778.00 191
18779.29 207
18780.59 202
18781.89 227
18783.18 213
18784.48 214
18785.77 221
18787.07 197
18788.36 212
18789.66 202
18790.95 208
18792.25 200
18793.54 186
18794.84 185
18796.13 209
18797.43 215
18798.73 213
18800.02 201
18801.32 242
18802.61 201
18803.91 188
18805.20 206
18806.50 231
18807.80 211
18809.09 186
18810.39 210
18811.69 220
18812.98 193
18814.28 191
18815.57 207
18816.87 182
18818.17 192
18819.46 198
18820.76 222
18822.06 224
18823.35 197
18824.65 216
18825.95 193
18827.24 196
18828.54 192
18829.84 202
18831.13 188
18832.43 213
18833.73 217
18835.02 238
18836.32 209
18837.62 180
18838.91 207
18840.21 205
18841.51 221
18842.81 205
18844.10 205
18845.40 213
18846.70 226
18848.00 190
18849.29 188
18850.59 202
18851.89 222
18853.19 202
18854.48 203
18855.78 200
18857.08 194
18858.38 209
18859.67 238
18860.97 197
18862.27 185
18863.57 214
18864.87 220
18866.16 209
18867.46 189
18868.76 199
18870.06 196
18871.36 204
18872.66 195
18873.95 227
18875.25 206
18876.55 210
18877.85 222
18879.15 232
18880.45 187
18881.74 187
18883.04 232
18884.34 232
18885.64 189
18886.94 170
18888.24 192
18889.54 205
18890.84 206
18892.13 181
18893.43 221
18894.73 209
18896.03 207
18897.33 178
18898.63 228
18899.93 176
18901.23 211
18902.53 221
18903.83 204
18905.13 200
18906.43 173
18907.73 214
18909.02 193
18910.32 199
18911.62 204
18912.92 223
18914.22 203
18915.52 219
18916.82 200
18918.12 177
18919.42 171
18920.72 212
18922.02 209
18923.32 199
18924.62 201
18925.92 182
18927.22 202
18928.52 212
18929.82 196
18931.12 197
18932.42 265
18933.72 227
18935.02 200
18936.32 194
18937.63 185
18938.93 204
18940.23 196
18941.53 218
18942.83 203
18944.13 191
18945.43 224
18946.73 206
18948.03 181
18949.33 175
18950.63 189
18951.93 232
18953.23 194
18954.54 173
18955.84 178
18957.14 201
18958.44 197
18959.74 179
18961.04 183
18962.34 213
18963.64 202
18964.95 194
18966.25 197
18967.55 183
18968.85 200
18970.15 199
18971.45 196
18972.76 200
18974.06 187
18975.36 190
18976.66 199
18977.96 169
18979.27 213
18980.57 221
18981.87 214
18983.17 216
18984.47 179
18985.78 197
18987.08 182
18988.38 214
18989.68 168
18990.98 213
18992.29 188
18993.59 194
18994.89 190
18996.19 204
18997.50 196
18998.80 183
19000.10 205
19001.40 202
19002.71 196
19004.01 197
19005.31 220
19006.62 206
19007.92 206
19009.22 194
19010.53 204
19011.83 195
19013.13 200
19014.43 184
19015.74 182
19017.04 179
19018.34 237
19019.65 185
19020.95 176
19022.25 181
19023.56 177
19024.86 193
19026.16 187
19027.47 192
19028.77 165
19030.08 197
19031.38 211
19032.68 206
19033.99 182
19035.29 199
19036.59 175
19037.90 224
19039.20 179
19040.51 184
19041.81 189
19043.11 195
19044.42 210
19045.72 158
19047.03 197
19048.33 189
19049.64 219
19050.94 225
19052.25 192
19053.55 203
19054.85 190
19056.16 233
19057.46 220
19058.77 192
19060.07 198
19061.38 191
19062.68 207
19063.99 197
19065.29 194
19066.60 209
19067.90 208
19069.21 200
19070.51 182
19071.82 168
19073.12 195
19074.43 224
19075.73 216
19077.04 230
19078.34 191
19079.65 184
19080.95 183
19082.26 190
19083.57 177
19084.87 178
19086.18 214
19087.48 204
19088.79 200
19090.09 191
19091.40 201
19092.71 177
19094.01 203
19095.32 152
19096.62 208
19097.93 199
19099.24 195
19100.54 208
19101.85 182
19103.15 199
19104.46 187
19105.77 231
19107.07 206
19108.38 203
19109.69 159
19110.99 189
19112.30 199
19113.60 182
19114.91 172
19116.22 215
19117.52 198
19118.83 185
19120.14 201
19121.45 217
19122.75 192
19124.06 201
19125.37 199
19126.67 185
19127.98 229
19129.29 206
19130.59 232
19131.90 169
19133.21 180
19134.52 193
19135.82 220
19137.13 213
19138.44 200
19139.75 201
19141.05 195
19142.36 213
19143.67 181
19144.98 183
19146.28 239
19147.59 215
19148.90 190
19150.21 194
19151.51 179
19152.82 213
19154.13 214
19155.44 242
19156.75 200
19158.05 197
19159.36 196
19160.67 198
19161.98 211
19163.29 217
19164.60 184
19165.90 185
19167.21 207
19168.52 194
19169.83 191
19171.14 192
19172.45 191
19173.75 217
19175.06 234
19176.37 192
19177.68 199
19178.99 193
19180.30 213
19181.61 191
19182.92 226
19184.23 196
19185.53 222
19186.84 211
19188.15 214
19189.46 181
19190.77 181
19192.08 205
19193.39 199
19194.70 195
19196.01 200
19197.32 213
19198.63 197
19199.94 189
19201.25 185
19202.56 185
19203.87 203
19205.17 197
19206.48 199
19207.79 194
19209.10 178
19210.41 185
19211.72 203
19213.03 176
19214.34 172
19215.65 165
19216.96 185
19218.27 185
19219.58 183
19220.89 182
19222.21 173
19223.52 214
19224.83 202
19226.14 201
19227.45 189
19228.76 177
19230.07 185
19231.38 201
19232.69 168
19234.00 178
19235.31 191
19236.62 206
19237.93 191
19239.24 194
19240.55 189
19241.86 208
19243.18 188
19244.49 188
19245.80 175
19247.11 197
19248.42 193
19249.73 196
19251.04 209
19252.35 186
19253.67 199
19254.98 163
19256.29 187
19257.60 192
19258.91 178
19260.22 189
19261.53 178
19262.85 187
19264.16 164
19265.47 170
19266.78 190
19268.09 182
19269.40 179
19270.72 190
19272.03 175
19273.34 184
19274.65 176
19275.96 209
19277.28 182
19278.59 178
19279.90 172
19281.21 188
19282.53 201
19283.84 199
19285.15 175
19286.46 178
19287.78 171
19289.09 188
19290.40 197
19291.71 171
19293.03 162
19294.34 197
19295.65 193
19296.96 216
19298.28 189
19299.59 197
19300.90 207
19302.22 192
19303.53 176
19304.84 200
19306.16 187
19307.47 166
19308.78 173
19310.10 188
19311.41 191
19312.72 186
19314.04 211
19315.35 201
19316.66 213
19317.98 160
19319.29 163
19320.60 185
19321.92 191
19323.23 190
19324.54 195
19325.86 201
19327.17 202
19328.49 192
19329.80 189
19331.11 164
19332.43 211
19333.74 205
19335.06 201
19336.37 161
19337.68 167
19339.00 201
19340.31 204
19341.63 196
19342.94 190
19344.26 189
19345.57 187
19346.89 184
19348.20 192
19349.51 158
19350.83 175
19352.14 188
19353.46 196
19354.77 195
19356.09 182
19357.40 175
19358.72 205
19360.03 184
19361.35 153
19362.66 173
19363.98 201
19365.29 190
19366.61 209
19367.92 193
19369.24 188
19370.55 205
19371.87 197
19373.19 195
19374.50 170
19375.82 191
19377.13 192
19378.45 214
19379.76 213
19381.08 203
19382.39 208
19383.71 202
19385.03 194
19386.34 203
19387.66 192
19388.97 193
19390.29 183
19391.61 190
19392.92 181
19394.24 214
19395.55 195
19396.87 201
19398.19 192
19399.50 191
19400.82 194
19402.14 207
19403.45 203
19404.77 198
19406.09 197
19407.40 203
19408.72 224
19410.04 193
19411.35 197
19412.67 182
19413.99 172
19415.30 200
19416.62 219
19417.94 183
19419.25 174
19420.57 206
19421.89 182
19423.21 173
19424.52 205
19425.84 220
19427.16 200
19428.47 204
19429.79 194
19431.11 195
19432.43 167
19433.74 172
19435.06 186
19436.38 193
19437.70 199
19439.01 203
19440.33 191
19441.65 198
19442.97 207
19444.29 184
19445.60 175
19446.92 187
19448.24 207
19449.56 184
19450.88 185
19452.19 201
19453.51 222
19454.83 160
19456.15 181
19457.47 188
19458.78 195
19460.10 173
19461.42 193
19462.74 174
19464.06 180
19465.38 207
19466.70 194
19468.01 178
19469.33 157
19470.65 185
19471.97 193
19473.29 165
19474.61 194
19475.93 203
19477.25 209
19478.57 213
19479.88 192
19481.20 183
19482.52 190
19483.84 191
19485.16 215
19486.48 168
19487.80 173
19489.12 206
19490.44 201
19491.76 173
19493.08 187
19494.40 192
19495.72 186
19497.04 195
19498.36 161
19499.68 169
19501.00 188
19502.32 185
19503.64 206
19504.96 197
19506.28 183
19507.60 190
19508.92 175
19510.24 194
19511.56 179
19512.88 183
19514.20 208
19515.52 205
19516.84 170
19518.16 176
19519.48 186
19520.80 180
19522.12 203
19523.44 188
19524.76 173
19526.08 160
19527.40 197
19528.72 200
19530.04 175
19531.36 166
19532.68 185
19534.00 213
19535.33 198
19536.65 171
19537.97 159
19539.29 176
19540.61 168
19541.93 205
19543.25 185
19544.57 206
19545.89 174
19547.22 175
19548.54 187
19549.86 187
19551.18 187
19552.50 178
19553.82 177
19555.15 185
19556.47 169
19557.79 176
19559.11 170
19560.43 191
19561.75 191
19563.08 201
19564.40 190
19565.72 172
19567.04 187
19568.36 181
19569.69 197
19571.01 182
19572.33 187
19573.65 198
19574.97 192
19576.30 175
19577.62 160
19578.94 182
19580.26 171
19581.59 170
19582.91 182
19584.23 216
19585.55 182
19586.88 176
19588.20 181
19589.52 208
19590.85 184
19592.17 171
19593.49 183
19594.81 197
19596.14 189
19597.46 184
19598.78 185
19600.11 164
19601.43 167
19602.75 221
19604.08 211
19605.40 205
19606.72 181
19608.05 178
19609.37 200
19610.69 202
19612.02 186
19613.34 186
19614.66 173
19615.99 204
19617.31 181
19618.64 166
19619.96 191
19621.28 203
19622.61 186
19623.93 194
19625.26 165
19626.58 190
19627.90 182
19629.23 182
19630.55 192
19631.88 201
19633.20 167
19634.52 196
19635.85 220
19637.17 214
19638.50 172
19639.82 190
19641.15 200
19642.47 194
19643.80 180
19645.12 184
19646.45 193
19647.77 200
19649.09 185
19650.42 200
19651.74 186
19653.07 199
19654.39 189
19655.72 197
19657.04 181
19658.37 192
19659.69 178
19661.02 198
19662.35 189
19663.67 175
19665.00 168
19666.32 167
19667.65 180
19668.97 198
19670.30 183
19671.62 201
19672.95 174
19674.27 175
19675.60 180
19676.93 200
19678.25 178
19679.58 198
19680.90 187
19682.23 177
19683.56 195
19684.88 182
19686.21 173
19687.53 199
19688.86 175
19690.19 171
19691.51 202
19692.84 207
19694.16 183
19695.49 161
19696.82 196
19698.14 197
19699.47 187
19700.80 170
19702.12 191
19703.45 189
19704.78 166
19706.10 186
19707.43 203
19708.76 170
19710.08 196
19711.41 198
19712.74 184
19714.06 182
19715.39 185
19716.72 182
19718.05 192
19719.37 174
19720.70 212
19722.03 185
19723.35 197
19724.68 206
19726.01 216
19727.34 199
19728.66 207
19729.99 168
19731.32 177
19732.65 184
19733.98 216
19735.30 196
19736.63 217
19737.96 221
19739.29 186
19740.61 193
19741.94 195
19743.27 207
19744.60 164
19745.93 199
19747.25 185
19748.58 180
19749.91 182
19751.24 191
19752.57 190
19753.90 174
19755.22 202
19756.55 207
19757.88 175
19759.21 193
19760.54 182
19761.87 176
19763.20 182
19764.52 178
19765.85 207
19767.18 196
19768.51 185
19769.84 185
19771.17 195
19772.50 183
19773.83 176
19775.16 181
19776.48 185
19777.81 192
19779.14 174
19780.47 187
19781.80 187
19783.13 201
19784.46 209
19785.79 184
19787.12 178
19788.45 177
19789.78 166
19791.11 190
19792.44 202
19793.77 195
19795.10 170
19796.43 183
19797.76 195
19799.09 173
19800.42 187
19801.75 195
19803.08 179
19804.41 183
19805.74 197
19807.07 224
19808.40 202
19809.73 183
19811.06 170
19812.39 163
19813.72 170
19815.05 174
19816.38 195
19817.71 182
19819.04 192
19820.37 170
19821.70 181
19823.03 219
19824.36 194
19825.69 183
19827.02 191
19828.35 169
19829.69 173
19831.02 186
19832.35 180
19833.68 174
19835.01 162
19836.34 179
19837.67 168
19839.00 182
19840.33 186
19841.67 194
19843.00 203
19844.33 181
19845.66 210
19846.99 203
19848.32 208
19849.65 216
19850.99 171
19852.32 208
19853.65 208
19854.98 182
19856.31 169
19857.64 189
19858.98 178
19860.31 210
19861.64 204
19862.97 200
19864.30 207
19865.64 194
19866.97 207
19868.30 196
19869.63 191
19870.97 173
19872.30 190
19873.63 201
19874.96 194
19876.29 189
19877.63 199
19878.96 216
19880.29 208
19881.63 179
19882.96 179
19884.29 238
19885.62 204
19886.96 184
19888.29 176
19889.62 183
19890.95 201
19892.29 210
19893.62 185
19894.95 166
19896.29 216
19897.62 213
19898.95 182
19900.29 188
19901.62 164
19902.95 184
19904.29 213
19905.62 197
19906.95 177
19908.29 183
19909.62 213
19910.95 203
19912.29 186
19913.62 186
19914.96 188
19916.29 200
19917.62 168
19918.96 176
19920.29 172
19921.63 207
19922.96 211
19924.29 189
19925.63 186
19926.96 202
19928.30 178
19929.63 208
19930.96 169
19932.30 179
19933.63 192
19934.97 205
19936.30 208
19937.64 207
19938.97 183
19940.31 190
19941.64 198
19942.98 205
19944.31 200
19945.64 195
19946.98 201
19948.31 194
19949.65 182
19950.98 190
19952.32 210
19953.65 196
19954.99 190
19956.32 199
19957.66 182
19959.00 206
19960.33 207
19961.67 214
19963.00 203
19964.34 204
19965.67 179
19967.01 178
19968.34 177
19969.68 174
19971.01 196
19972.35 195
19973.69 178
19975.02 198
19976.36 194
19977.69 184
19979.03 197
19980.37 193
19981.70 204
19983.04 191
19984.37 179
19985.71 198
19987.05 186
19988.38 206
19989.72 186
19991.05 185
19992.39 192
19993.73 192
19995.06 194
19996.40 247
19997.74 216
19999.07 203
20000.41 193
20001.75 205
20003.08 220
20004.42 180
20005.76 194
20007.09 213
20008.43 216
20009.77 181
20011.10 195
20012.44 183
20013.78 185
20015.12 207
20016.45 208
20017.79 199
20019.13 207
20020.47 208
20021.80 199
20023.14 201
20024.48 185
20025.81 186
20027.15 199
20028.49 224
20029.83 200
20031.17 199
20032.50 210
20033.84 200
20035.18 207
20036.52 192
20037.85 228
20039.19 205
20040.53 195
20041.87 216
20043.21 194
20044.54 188
20045.88 228
20047.22 202
20048.56 197
20049.90 184
20051.24 218
20052.57 208
20053.91 212
20055.25 175
20056.59 175
20057.93 204
20059.27 219
20060.61 211
20061.94 203
20063.28 198
20064.62 217
20065.96 215
20067.30 193
20068.64 211
20069.98 204
20071.32 214
20072.66 228
20073.99 194
20075.33 192
20076.67 186
20078.01 199
20079.35 228
20080.69 185
20082.03 189
20083.37 188
20084.71 212
20086.05 206
20087.39 167
20088.73 140
20090.07 200
20091.41 210
20092.75 197
20094.09 191
20095.43 200
20096.77 225
20098.11 210
20099.45 198
20100.79 211
20102.13 180
20103.47 190
20104.81 196
20106.15 185
20107.49 145
20108.83 203
20110.17 196
20111.51 204
20112.85 184
20114.19 194
20115.53 185
20116.87 214
20118.21 183
20119.55 168
20120.89 181
20122.23 157
20123.57 167
20124.91 187
20126.25 196
20127.60 177
20128.94 179
20130.28 182
20131.62 166
20132.96 157
20134.30 192
20135.64 194
