# Supplementary material for: MALDI-TOF MS typing enables the classification of brewing yeasts of the genus Saccharomyces to major beer styles
Source: PLoS One. 2017 Aug 9;12(8):e0181694. doi: 10.1371/journal.pone.0181694 (PMC5549903; doi:10.1371/journal.pone.0181694)
Supplement: S16 File — The directory includes 90 raw files and was zipped to “.zip”; the folder has three strains with 30 spectra per strain; S1 Text explains the raw files with an example and Table 1 represents the yeast strains used within the experiment. (ZIP) [file pone.0181694.s019.zip › 46-48/30674-457-OG-WB-WB-YPG-18h-E-E_2015-10-29__0_B4_1.dat]

1999.91 1575
2000.33 1650
2000.75 1416
2001.17 1339
2001.59 1540
2002.02 1511
2002.44 1509
2002.86 1386
2003.28 1330
2003.70 1235
2004.13 1325
2004.55 1474
2004.97 1416
2005.39 1382
2005.81 1369
2006.24 1386
2006.66 1454
2007.08 1414
2007.50 1376
2007.93 1369
2008.35 1579
2008.77 1506
2009.19 1592
2009.62 1443
2010.04 1396
2010.46 1431
2010.88 1478
2011.31 1345
2011.73 1307
2012.15 1304
2012.58 1313
2013.00 1363
2013.42 1228
2013.84 1254
2014.27 1252
2014.69 1262
2015.11 1320
2015.54 1347
2015.96 1331
2016.38 1465
2016.81 1458
2017.23 1297
2017.65 1219
2018.08 1329
2018.50 1317
2018.92 1389
2019.35 1370
2019.77 1511
2020.19 1508
2020.62 1446
2021.04 1390
2021.47 1280
2021.89 1238
2022.31 1382
2022.74 1408
2023.16 1394
2023.59 1384
2024.01 1300
2024.43 1265
2024.86 1272
2025.28 1312
2025.71 1307
2026.13 1323
2026.55 1286
2026.98 1271
2027.40 1292
2027.83 1182
2028.25 1195
2028.68 1271
2029.10 1282
2029.53 1184
2029.95 1107
2030.38 1290
2030.80 1298
2031.23 1189
2031.65 1241
2032.08 1335
2032.50 1350
2032.93 1324
2033.35 1450
2033.78 1512
2034.20 1436
2034.63 1397
2035.05 1251
2035.48 1282
2035.90 1232
2036.33 1330
2036.75 1425
2037.18 1346
2037.60 1224
2038.03 1204
2038.45 1254
2038.88 1229
2039.31 1287
2039.73 1360
2040.16 1535
2040.58 1327
2041.01 1326
2041.43 1282
2041.86 1303
2042.29 1290
2042.71 1262
2043.14 1269
2043.56 1217
2043.99 1290
2044.42 1369
2044.84 1269
2045.27 1317
2045.70 1537
2046.12 1502
2046.55 1452
2046.98 1413
2047.40 1436
2047.83 1550
2048.25 1534
2048.68 1415
2049.11 1490
2049.53 1348
2049.96 1321
2050.39 1230
2050.82 1330
2051.24 1336
2051.67 1318
2052.10 1237
2052.52 1344
2052.95 1417
2053.38 1214
2053.80 1159
2054.23 1219
2054.66 1108
2055.09 1217
2055.51 1347
2055.94 1329
2056.37 1282
2056.80 1331
2057.22 1309
2057.65 1446
2058.08 1438
2058.51 1361
2058.93 1380
2059.36 1327
2059.79 1438
2060.22 1282
2060.65 1202
2061.07 1295
2061.50 1390
2061.93 1496
2062.36 1274
2062.79 1310
2063.21 1650
2063.64 1781
2064.07 1658
2064.50 1662
2064.93 1695
2065.36 1810
2065.78 1741
2066.21 1696
2066.64 1815
2067.07 1767
2067.50 1640
2067.93 1627
2068.36 1529
2068.78 1326
2069.21 1413
2069.64 1503
2070.07 1433
2070.50 1312
2070.93 1238
2071.36 1240
2071.79 1231
2072.22 1365
2072.64 1349
2073.07 1373
2073.50 1272
2073.93 1314
2074.36 1431
2074.79 1283
2075.22 1379
2075.65 1553
2076.08 1464
2076.51 1460
2076.94 1506
2077.37 1493
2077.80 1496
2078.23 1372
2078.66 1361
2079.09 1364
2079.52 1414
2079.95 1456
2080.38 1447
2080.81 1348
2081.24 1349
2081.67 1391
2082.10 1448
2082.53 1353
2082.96 1262
2083.39 1275
2083.82 1204
2084.25 1274
2084.68 1380
2085.11 1293
2085.54 1380
2085.97 1424
2086.40 1370
2086.83 1365
2087.26 1382
2087.69 1338
2088.12 1367
2088.55 1421
2088.99 1260
2089.42 1390
2089.85 1346
2090.28 1195
2090.71 1341
2091.14 1254
2091.57 1358
2092.00 1333
2092.43 1240
2092.86 1393
2093.30 1365
2093.73 1287
2094.16 1355
2094.59 1279
2095.02 1289
2095.45 1426
2095.88 1375
2096.32 1321
2096.75 1351
2097.18 1322
2097.61 1265
2098.04 1152
2098.47 1209
2098.91 1284
2099.34 1264
2099.77 1141
2100.20 1319
2100.63 1335
2101.07 1202
2101.50 1245
2101.93 1149
2102.36 1265
2102.80 1237
2103.23 1133
2103.66 1147
2104.09 1164
2104.52 1335
2104.96 1367
2105.39 1308
2105.82 1266
2106.25 1309
2106.69 1297
2107.12 1290
2107.55 1332
2107.99 1464
2108.42 1417
2108.85 1434
2109.28 1475
2109.72 1366
2110.15 1391
2110.58 1346
2111.02 1280
2111.45 1276
2111.88 1276
2112.32 1356
2112.75 1363
2113.18 1318
2113.62 1223
2114.05 1240
2114.48 1177
2114.92 1188
2115.35 1266
2115.78 1231
2116.22 1134
2116.65 1103
2117.08 1130
2117.52 1172
2117.95 1189
2118.39 1145
2118.82 1084
2119.25 1075
2119.69 1121
2120.12 1169
2120.56 1369
2120.99 1372
2121.42 1226
2121.86 1229
2122.29 1183
2122.73 1186
2123.16 1332
2123.60 1399
2124.03 1293
2124.46 1227
2124.90 1225
2125.33 1191
2125.77 1107
2126.20 1245
2126.64 1304
2127.07 1345
2127.51 1296
2127.94 1197
2128.38 1320
2128.81 1310
2129.25 1439
2129.68 1392
2130.12 1281
2130.55 1380
2130.99 1348
2131.42 1319
2131.86 1379
2132.29 1396
2132.73 1482
2133.16 1381
2133.60 1334
2134.03 1268
2134.47 1240
2134.91 1198
2135.34 1284
2135.78 1342
2136.21 1418
2136.65 1419
2137.08 1366
2137.52 1312
2137.96 1357
2138.39 1354
2138.83 1320
2139.26 1249
2139.70 1291
2140.14 1324
2140.57 1265
2141.01 1325
2141.44 1353
2141.88 1358
2142.32 1251
2142.75 1278
2143.19 1154
2143.63 1104
2144.06 1193
2144.50 1221
2144.94 1203
2145.37 1153
2145.81 1163
2146.25 1115
2146.68 1297
2147.12 1323
2147.56 1467
2147.99 1374
2148.43 1295
2148.87 1492
2149.30 1552
2149.74 1586
2150.18 1605
2150.61 1541
2151.05 1643
2151.49 1548
2151.93 1524
2152.36 1480
2152.80 1483
2153.24 1433
2153.68 1377
2154.11 1443
2154.55 1377
2154.99 1404
2155.43 1363
2155.86 1241
2156.30 1272
2156.74 1274
2157.18 1380
2157.62 1244
2158.05 1252
2158.49 1305
2158.93 1286
2159.37 1388
2159.81 1328
2160.24 1316
2160.68 1406
2161.12 1312
2161.56 1210
2162.00 1370
2162.43 1424
2162.87 1370
2163.31 1348
2163.75 1266
2164.19 1359
2164.63 1351
2165.07 1278
2165.50 1353
2165.94 1207
2166.38 1300
2166.82 1326
2167.26 1470
2167.70 1354
2168.14 1263
2168.58 1402
2169.02 1380
2169.45 1368
2169.89 1449
2170.33 1534
2170.77 1557
2171.21 1352
2171.65 1356
2172.09 1447
2172.53 1547
2172.97 1579
2173.41 1576
2173.85 1687
2174.29 1788
2174.73 2018
2175.17 2034
2175.61 1960
2176.05 1789
2176.49 1816
2176.93 1634
2177.37 1659
2177.81 1671
2178.25 1522
2178.69 1470
2179.13 1554
2179.57 1468
2180.01 1461
2180.45 1421
2180.89 1303
2181.33 1348
2181.77 1352
2182.21 1204
2182.65 1290
2183.09 1166
2183.53 1191
2183.97 1228
2184.41 1235
2184.85 1349
2185.29 1342
2185.73 1417
2186.17 1364
2186.61 1463
2187.05 1467
2187.49 1463
2187.94 1548
2188.38 1431
2188.82 1443
2189.26 1420
2189.70 1423
2190.14 1488
2190.58 1308
2191.02 1376
2191.46 1391
2191.91 1327
2192.35 1405
2192.79 1365
2193.23 1515
2193.67 1537
2194.11 1533
2194.55 1578
2195.00 1564
2195.44 1502
2195.88 1393
2196.32 1551
2196.76 1557
2197.21 1505
2197.65 1450
2198.09 1467
2198.53 1275
2198.97 1475
2199.42 1478
2199.86 1441
2200.30 1464
2200.74 1449
2201.18 1500
2201.63 1507
2202.07 1377
2202.51 1376
2202.95 1303
2203.40 1501
2203.84 1532
2204.28 1365
2204.72 1464
2205.17 1480
2205.61 1615
2206.05 1482
2206.49 1472
2206.94 1445
2207.38 1484
2207.82 1357
2208.27 1345
2208.71 1428
2209.15 1400
2209.60 1428
2210.04 1429
2210.48 1424
2210.92 1273
2211.37 1370
2211.81 1429
2212.25 1301
2212.70 1338
2213.14 1400
2213.59 1402
2214.03 1441
2214.47 1418
2214.92 1372
2215.36 1343
2215.80 1333
2216.25 1289
2216.69 1390
2217.14 1465
2217.58 1432
2218.02 1357
2218.47 1295
2218.91 1381
2219.36 1468
2219.80 1290
2220.24 1353
2220.69 1370
2221.13 1415
2221.58 1385
2222.02 1365
2222.46 1442
2222.91 1527
2223.35 1502
2223.80 1385
2224.24 1441
2224.69 1453
2225.13 1449
2225.58 1383
2226.02 1416
2226.47 1531
2226.91 1472
2227.36 1479
2227.80 1364
2228.25 1345
2228.69 1298
2229.14 1286
2229.58 1273
2230.03 1311
2230.47 1335
2230.92 1401
2231.36 1435
2231.81 1366
2232.25 1573
2232.70 1499
2233.14 1479
2233.59 1559
2234.03 1613
2234.48 1679
2234.93 1479
2235.37 1549
2235.82 1468
2236.26 1482
2236.71 1503
2237.16 1456
2237.60 1519
2238.05 1403
2238.49 1395
2238.94 1365
2239.39 1378
2239.83 1356
2240.28 1267
2240.72 1311
2241.17 1285
2241.62 1374
2242.06 1272
2242.51 1186
2242.96 1148
2243.40 1242
2243.85 1208
2244.30 1224
2244.74 1225
2245.19 1197
2245.64 1205
2246.08 1241
2246.53 1284
2246.98 1226
2247.42 1205
2247.87 1212
2248.32 1250
2248.76 1205
2249.21 1323
2249.66 1285
2250.10 1248
2250.55 1246
2251.00 1222
2251.45 1208
2251.89 1296
2252.34 1273
2252.79 1231
2253.24 1279
2253.68 1245
2254.13 1302
2254.58 1166
2255.03 1052
2255.47 1230
2255.92 1259
2256.37 1150
2256.82 1244
2257.27 1253
2257.71 1142
2258.16 1147
2258.61 1236
2259.06 1239
2259.51 1231
2259.95 1291
2260.40 1285
2260.85 1282
2261.30 1329
2261.75 1298
2262.19 1324
2262.64 1350
2263.09 1343
2263.54 1257
2263.99 1265
2264.44 1339
2264.89 1310
2265.33 1392
2265.78 1340
2266.23 1385
2266.68 1400
2267.13 1301
2267.58 1302
2268.03 1256
2268.48 1465
2268.93 1373
2269.37 1374
2269.82 1523
2270.27 1547
2270.72 1484
2271.17 1397
2271.62 1467
2272.07 1663
2272.52 1495
2272.97 1455
2273.42 1501
2273.87 1371
2274.32 1365
2274.77 1379
2275.22 1328
2275.67 1316
2276.12 1277
2276.57 1297
2277.02 1185
2277.47 1307
2277.92 1256
2278.37 1172
2278.82 1288
2279.27 1367
2279.72 1251
2280.17 1255
2280.62 1267
2281.07 1210
2281.52 1183
2281.97 1157
2282.42 1276
2282.87 1283
2283.32 1263
2283.77 1304
2284.22 1155
2284.67 1199
2285.12 1328
2285.57 1277
2286.02 1319
2286.47 1435
2286.92 1415
2287.37 1536
2287.82 1671
2288.28 1638
2288.73 1834
2289.18 2011
2289.63 2113
2290.08 2117
2290.53 2269
2290.98 2411
2291.43 2259
2291.88 2137
2292.34 2137
2292.79 2081
2293.24 1940
2293.69 1834
2294.14 1760
2294.59 1599
2295.05 1582
2295.50 1448
2295.95 1335
2296.40 1410
2296.85 1367
2297.30 1353
2297.76 1360
2298.21 1201
2298.66 1219
2299.11 1365
2299.56 1218
2300.02 1289
2300.47 1254
2300.92 1099
2301.37 1275
2301.82 1233
2302.28 1246
2302.73 1279
2303.18 1263
2303.63 1200
2304.09 1146
2304.54 1197
2304.99 1283
2305.44 1215
2305.90 1239
2306.35 1303
2306.80 1368
2307.26 1428
2307.71 1346
2308.16 1543
2308.61 1553
2309.07 1618
2309.52 1561
2309.97 1557
2310.43 1419
2310.88 1620
2311.33 1526
2311.79 1565
2312.24 1472
2312.69 1378
2313.15 1343
2313.60 1361
2314.05 1327
2314.51 1277
2314.96 1244
2315.41 1388
2315.87 1338
2316.32 1308
2316.77 1491
2317.23 1334
2317.68 1294
2318.14 1387
2318.59 1500
2319.04 1527
2319.50 1432
2319.95 1475
2320.41 1379
2320.86 1372
2321.31 1404
2321.77 1522
2322.22 1300
2322.68 1423
2323.13 1468
2323.59 1605
2324.04 1714
2324.50 1784
2324.95 1957
2325.40 1983
2325.86 1789
2326.31 1726
2326.77 1615
2327.22 1678
2327.68 1554
2328.13 1550
2328.59 1511
2329.04 1437
2329.50 1308
2329.95 1385
2330.41 1401
2330.86 1301
2331.32 1318
2331.77 1339
2332.23 1410
2332.68 1318
2333.14 1275
2333.59 1216
2334.05 1162
2334.51 1236
2334.96 1213
2335.42 1237
2335.87 1379
2336.33 1390
2336.78 1289
2337.24 1303
2337.70 1251
2338.15 1312
2338.61 1336
2339.06 1211
2339.52 1191
2339.97 1228
2340.43 1209
2340.89 1265
2341.34 1214
2341.80 1232
2342.26 1333
2342.71 1299
2343.17 1259
2343.62 1217
2344.08 1335
2344.54 1358
2344.99 1324
2345.45 1267
2345.91 1329
2346.36 1305
2346.82 1401
2347.28 1362
2347.73 1366
2348.19 1426
2348.65 1347
2349.10 1329
2349.56 1231
2350.02 1255
2350.48 1243
2350.93 1255
2351.39 1292
2351.85 1170
2352.30 1123
2352.76 1234
2353.22 1261
2353.68 1248
2354.13 1252
2354.59 1246
2355.05 1242
2355.51 1192
2355.96 1229
2356.42 1315
2356.88 1264
2357.34 1364
2357.79 1359
2358.25 1265
2358.71 1381
2359.17 1307
2359.63 1286
2360.08 1298
2360.54 1298
2361.00 1381
2361.46 1342
2361.92 1256
2362.37 1293
2362.83 1365
2363.29 1301
2363.75 1364
2364.21 1382
2364.67 1340
2365.12 1329
2365.58 1335
2366.04 1309
2366.50 1304
2366.96 1293
2367.42 1306
2367.88 1242
2368.33 1265
2368.79 1299
2369.25 1457
2369.71 1246
2370.17 1369
2370.63 1278
2371.09 1261
2371.55 1246
2372.01 1328
2372.47 1327
2372.92 1300
2373.38 1317
2373.84 1372
2374.30 1506
2374.76 1484
2375.22 1498
2375.68 1334
2376.14 1302
2376.60 1406
2377.06 1488
2377.52 1415
2377.98 1398
2378.44 1372
2378.90 1223
2379.36 1234
2379.82 1226
2380.28 1220
2380.74 1366
2381.20 1293
2381.66 1213
2382.12 1307
2382.58 1261
2383.04 1235
2383.50 1129
2383.96 1258
2384.42 1248
2384.88 1223
2385.34 1298
2385.80 1220
2386.26 1304
2386.72 1284
2387.18 1262
2387.64 1302
2388.10 1309
2388.56 1285
2389.03 1205
2389.49 1351
2389.95 1321
2390.41 1198
2390.87 1400
2391.33 1312
2391.79 1319
2392.25 1334
2392.71 1265
2393.17 1247
2393.64 1334
2394.10 1231
2394.56 1277
2395.02 1285
2395.48 1264
2395.94 1241
2396.40 1232
2396.87 1304
2397.33 1255
2397.79 1238
2398.25 1214
2398.71 1247
2399.17 1300
2399.64 1281
2400.10 1310
2400.56 1208
2401.02 1169
2401.48 1183
2401.95 1175
2402.41 1229
2402.87 1301
2403.33 1239
2403.79 1275
2404.26 1217
2404.72 1268
2405.18 1313
2405.64 1310
2406.11 1246
2406.57 1278
2407.03 1146
2407.49 1236
2407.96 1260
2408.42 1118
2408.88 1155
2409.34 1023
2409.81 992
2410.27 1094
2410.73 1170
2411.20 1098
2411.66 1103
2412.12 1095
2412.58 1052
2413.05 1243
2413.51 1151
2413.97 1198
2414.44 1229
2414.90 1126
2415.36 1188
2415.83 1216
2416.29 1304
2416.75 1369
2417.22 1290
2417.68 1232
2418.14 1391
2418.61 1339
2419.07 1340
2419.54 1364
2420.00 1307
2420.46 1274
2420.93 1294
2421.39 1275
2421.85 1338
2422.32 1229
2422.78 1217
2423.25 1301
2423.71 1329
2424.17 1318
2424.64 1388
2425.10 1189
2425.57 1211
2426.03 1298
2426.50 1313
2426.96 1387
2427.42 1251
2427.89 1294
2428.35 1321
2428.82 1245
2429.28 1300
2429.75 1210
2430.21 1253
2430.68 1301
2431.14 1208
2431.61 1233
2432.07 1295
2432.54 1404
2433.00 1289
2433.47 1170
2433.93 1291
2434.40 1319
2434.86 1394
2435.33 1312
2435.79 1254
2436.26 1238
2436.72 1285
2437.19 1277
2437.65 1444
2438.12 1561
2438.59 1486
2439.05 1554
2439.52 1521
2439.98 1475
2440.45 1529
2440.91 1522
2441.38 1558
2441.85 1396
2442.31 1412
2442.78 1465
2443.24 1369
2443.71 1429
2444.18 1542
2444.64 1236
2445.11 1143
2445.57 1107
2446.04 1256
2446.51 1329
2446.97 1238
2447.44 1319
2447.91 1399
2448.37 1340
2448.84 1205
2449.31 1332
2449.77 1187
2450.24 1166
2450.71 1286
2451.17 1226
2451.64 1208
2452.11 1283
2452.57 1200
2453.04 1272
2453.51 1246
2453.97 1125
2454.44 1154
2454.91 1171
2455.37 1288
2455.84 1214
2456.31 1291
2456.78 1271
2457.24 1229
2457.71 1245
2458.18 1167
2458.65 1083
2459.11 1082
2459.58 1060
2460.05 1110
2460.52 1078
2460.98 982
2461.45 1087
2461.92 1170
2462.39 1172
2462.85 1075
2463.32 1205
2463.79 1172
2464.26 1194
2464.73 1173
2465.19 1219
2465.66 1215
2466.13 1114
2466.60 1158
2467.07 1128
2467.54 1188
2468.00 1216
2468.47 1202
2468.94 1159
2469.41 1163
2469.88 1085
2470.35 1146
2470.82 1166
2471.28 1180
2471.75 1154
2472.22 1171
2472.69 1181
2473.16 1093
2473.63 1190
2474.10 1195
2474.57 1263
2475.03 1155
2475.50 1095
2475.97 1129
2476.44 1296
2476.91 1253
2477.38 1215
2477.85 1194
2478.32 1150
2478.79 991
2479.26 1093
2479.73 1010
2480.20 1130
2480.67 1110
2481.14 1117
2481.61 1134
2482.08 1113
2482.54 1110
2483.01 1067
2483.48 1079
2483.95 1049
2484.42 1057
2484.89 1148
2485.36 1285
2485.83 1278
2486.30 1263
2486.77 1269
2487.24 1321
2487.71 1475
2488.18 1327
2488.66 1420
2489.13 1471
2489.60 1328
2490.07 1379
2490.54 1332
2491.01 1384
2491.48 1371
2491.95 1278
2492.42 1238
2492.89 1148
2493.36 1182
2493.83 1302
2494.30 1260
2494.77 1342
2495.24 1339
2495.72 1300
2496.19 1204
2496.66 1260
2497.13 1202
2497.60 1095
2498.07 1164
2498.54 1192
2499.01 1151
2499.48 1208
2499.96 1161
2500.43 1161
2500.90 1100
2501.37 1145
2501.84 1294
2502.31 1156
2502.78 1178
2503.26 1015
2503.73 1137
2504.20 1210
2504.67 1212
2505.14 1167
2505.62 1122
2506.09 1249
2506.56 1302
2507.03 1240
2507.50 1159
2507.98 1290
2508.45 1301
2508.92 1371
2509.39 1358
2509.86 1395
2510.34 1354
2510.81 1282
2511.28 1427
2511.75 1497
2512.23 1321
2512.70 1383
2513.17 1469
2513.64 1496
2514.12 1514
2514.59 1412
2515.06 1259
2515.54 1395
2516.01 1315
2516.48 1295
2516.95 1283
2517.43 1382
2517.90 1467
2518.37 1292
2518.85 1292
2519.32 1319
2519.79 1385
2520.27 1336
2520.74 1266
2521.21 1180
2521.69 1089
2522.16 1144
2522.63 1223
2523.11 1217
2523.58 1241
2524.05 1138
2524.53 1171
2525.00 1134
2525.48 1151
2525.95 1170
2526.42 1261
2526.90 1316
2527.37 1164
2527.85 1140
2528.32 1148
2528.79 1281
2529.27 1296
2529.74 1232
2530.22 1264
2530.69 1194
2531.16 1245
2531.64 1266
2532.11 1274
2532.59 1279
2533.06 1294
2533.54 1278
2534.01 1247
2534.49 1145
2534.96 1185
2535.44 1246
2535.91 1231
2536.38 1225
2536.86 1118
2537.33 1138
2537.81 1225
2538.28 1202
2538.76 1296
2539.23 1246
2539.71 1330
2540.18 1341
2540.66 1414
2541.13 1318
2541.61 1262
2542.09 1365
2542.56 1266
2543.04 1239
2543.51 1162
2543.99 1186
2544.46 1171
2544.94 1264
2545.41 1376
2545.89 1247
2546.37 1315
2546.84 1333
2547.32 1411
2547.79 1400
2548.27 1330
2548.74 1392
2549.22 1347
2549.70 1436
2550.17 1392
2550.65 1456
2551.13 1412
2551.60 1359
2552.08 1442
2552.55 1421
2553.03 1375
2553.51 1277
2553.98 1296
2554.46 1237
2554.94 1308
2555.41 1346
2555.89 1325
2556.37 1230
2556.84 1331
2557.32 1368
2557.80 1220
2558.27 1167
2558.75 1249
2559.23 1219
2559.70 1207
2560.18 1247
2560.66 1165
2561.14 1122
2561.61 1248
2562.09 1192
2562.57 1118
2563.04 1127
2563.52 1113
2564.00 1184
2564.48 1182
2564.95 1164
2565.43 1191
2565.91 1122
2566.39 1213
2566.86 1086
2567.34 1108
2567.82 1113
2568.30 1099
2568.77 1064
2569.25 1009
2569.73 1031
2570.21 1134
2570.69 1128
2571.16 1107
2571.64 1086
2572.12 1229
2572.60 1193
2573.08 1114
2573.56 1146
2574.03 1250
2574.51 1237
2574.99 1225
2575.47 1134
2575.95 1088
2576.43 1119
2576.90 1176
2577.38 1142
2577.86 1153
2578.34 1208
2578.82 1258
2579.30 1158
2579.78 1175
2580.26 1233
2580.73 1140
2581.21 1099
2581.69 1157
2582.17 1177
2582.65 1008
2583.13 952
2583.61 1100
2584.09 1069
2584.57 1050
2585.05 1098
2585.53 1114
2586.01 1103
2586.49 1195
2586.97 1153
2587.44 1165
2587.92 1208
2588.40 1148
2588.88 1077
2589.36 1064
2589.84 1287
2590.32 1131
2590.80 1125
2591.28 1164
2591.76 1162
2592.24 1187
2592.72 1237
2593.20 1276
2593.68 1219
2594.16 1163
2594.64 1321
2595.12 1271
2595.60 1206
2596.08 1195
2596.56 1063
2597.05 1078
2597.53 1136
2598.01 1007
2598.49 977
2598.97 1035
2599.45 1067
2599.93 1068
2600.41 978
2600.89 1163
2601.37 1140
2601.85 1159
2602.33 1123
2602.81 1058
2603.29 1178
2603.78 1084
2604.26 1232
2604.74 1308
2605.22 1246
2605.70 1209
2606.18 1314
2606.66 1332
2607.14 1171
2607.63 1168
2608.11 1110
2608.59 1078
2609.07 1149
2609.55 1155
2610.03 1137
2610.52 1122
2611.00 1134
2611.48 1157
2611.96 1104
2612.44 1103
2612.92 1059
2613.41 1106
2613.89 1161
2614.37 1110
2614.85 1123
2615.34 1059
2615.82 1161
2616.30 1129
2616.78 1177
2617.26 1406
2617.75 1229
2618.23 1187
2618.71 1128
2619.19 1175
2619.68 1237
2620.16 1235
2620.64 1268
2621.12 1193
2621.61 1212
2622.09 1170
2622.57 1224
2623.06 1177
2623.54 1310
2624.02 1108
2624.50 1216
2624.99 1264
2625.47 1127
2625.95 1118
2626.44 1106
2626.92 1098
2627.40 1165
2627.89 1116
2628.37 1178
2628.85 1260
2629.34 1144
2629.82 1185
2630.30 1252
2630.79 1393
2631.27 1251
2631.75 1202
2632.24 1263
2632.72 1243
2633.21 1262
2633.69 1167
2634.17 1176
2634.66 1132
2635.14 1087
2635.62 1237
2636.11 1264
2636.59 1247
2637.08 1199
2637.56 1201
2638.05 1051
2638.53 1091
2639.01 1169
2639.50 1278
2639.98 1262
2640.47 1304
2640.95 1167
2641.44 1197
2641.92 1149
2642.41 1147
2642.89 1167
2643.38 1069
2643.86 1095
2644.34 1065
2644.83 1042
2645.31 1120
2645.80 1110
2646.28 1053
2646.77 1168
2647.25 1088
2647.74 1080
2648.22 1132
2648.71 1087
2649.20 1136
2649.68 1082
2650.17 1079
2650.65 1167
2651.14 1118
2651.62 1082
2652.11 1218
2652.59 1181
2653.08 1135
2653.56 1162
2654.05 1246
2654.54 1318
2655.02 1213
2655.51 1234
2655.99 1205
2656.48 1223
2656.97 1249
2657.45 1295
2657.94 1190
2658.42 1174
2658.91 1196
2659.40 1179
2659.88 1065
2660.37 994
2660.85 1104
2661.34 1071
2661.83 1129
2662.31 1116
2662.80 1148
2663.29 1180
2663.77 1087
2664.26 1124
2664.75 1109
2665.23 1216
2665.72 1184
2666.21 1182
2666.69 1144
2667.18 1223
2667.67 1107
2668.15 1212
2668.64 1202
2669.13 1316
2669.62 1171
2670.10 1150
2670.59 1211
2671.08 1130
2671.56 1182
2672.05 1200
2672.54 1249
2673.03 1310
2673.51 1374
2674.00 1468
2674.49 1506
2674.98 1457
2675.46 1304
2675.95 1339
2676.44 1270
2676.93 1341
2677.42 1409
2677.90 1316
2678.39 1268
2678.88 1268
2679.37 1312
2679.86 1149
2680.34 1162
2680.83 1270
2681.32 1278
2681.81 1317
2682.30 1195
2682.79 1354
2683.27 1318
2683.76 1248
2684.25 1187
2684.74 1021
2685.23 1209
2685.72 1135
2686.20 1128
2686.69 1104
2687.18 1136
2687.67 1112
2688.16 1118
2688.65 1060
2689.14 1178
2689.63 1139
2690.12 1140
2690.60 1140
2691.09 1107
2691.58 1125
2692.07 1149
2692.56 1124
2693.05 1142
2693.54 1094
2694.03 1112
2694.52 1140
2695.01 1038
2695.50 1051
2695.99 1111
2696.48 1295
2696.97 1161
2697.46 1041
2697.95 1028
2698.43 1083
2698.92 1097
2699.41 1135
2699.90 1162
2700.39 1098
2700.88 1231
2701.37 1262
2701.86 1137
2702.35 1194
2702.84 1258
2703.33 1197
2703.83 1152
2704.32 1151
2704.81 1353
2705.30 1167
2705.79 1258
2706.28 1342
2706.77 1207
2707.26 1226
2707.75 1174
2708.24 1086
2708.73 1119
2709.22 1163
2709.71 1070
2710.20 1144
2710.69 1034
2711.18 1053
2711.68 1069
2712.17 1004
2712.66 1008
2713.15 1103
2713.64 1090
2714.13 1100
2714.62 1008
2715.11 1035
2715.60 1103
2716.10 1085
2716.59 1036
2717.08 1059
2717.57 1107
2718.06 1188
2718.55 1101
2719.04 1082
2719.54 1135
2720.03 1211
2720.52 1136
2721.01 1128
2721.50 1160
2722.00 1143
2722.49 1212
2722.98 1203
2723.47 1140
2723.96 1137
2724.46 1211
2724.95 1248
2725.44 1094
2725.93 1116
2726.42 1124
2726.92 1153
2727.41 1172
2727.90 1141
2728.39 1244
2728.89 1078
2729.38 1032
2729.87 1126
2730.36 1121
2730.86 1163
2731.35 1040
2731.84 1132
2732.34 1224
2732.83 1214
2733.32 1167
2733.81 1191
2734.31 1155
2734.80 1146
2735.29 1170
2735.79 1146
2736.28 1271
2736.77 1210
2737.27 1258
2737.76 1346
2738.25 1183
2738.75 1260
2739.24 1187
2739.73 1124
2740.23 1190
2740.72 1167
2741.21 1188
2741.71 1229
2742.20 1190
2742.69 1318
2743.19 1125
2743.68 1108
2744.18 1179
2744.67 1223
2745.16 1171
2745.66 1109
2746.15 1135
2746.65 1078
2747.14 1133
2747.63 1099
2748.13 1089
2748.62 1113
2749.12 1191
2749.61 1232
2750.11 1213
2750.60 1132
2751.10 1111
2751.59 1040
2752.08 1143
2752.58 1094
2753.07 1087
2753.57 1166
2754.06 1202
2754.56 1065
2755.05 1041
2755.55 1046
2756.04 1059
2756.54 1132
2757.03 1097
2757.53 1022
2758.02 1056
2758.52 1135
2759.01 1144
2759.51 1111
2760.00 1140
2760.50 1293
2760.99 1097
2761.49 1057
2761.99 1091
2762.48 1045
2762.98 1147
2763.47 1065
2763.97 1028
2764.46 1113
2764.96 1156
2765.46 1139
2765.95 1150
2766.45 1195
2766.94 1168
2767.44 1165
2767.94 1083
2768.43 1056
2768.93 1096
2769.42 1160
2769.92 1093
2770.42 1165
2770.91 1096
2771.41 1276
2771.90 1219
2772.40 1188
2772.90 1200
2773.39 1115
2773.89 1178
2774.39 1283
2774.88 1265
2775.38 1275
2775.88 1381
2776.37 1379
2776.87 1383
2777.37 1341
2777.86 1404
2778.36 1386
2778.86 1407
2779.36 1385
2779.85 1208
2780.35 1291
2780.85 1179
2781.34 1164
2781.84 1163
2782.34 1079
2782.84 1170
2783.33 1172
2783.83 1136
2784.33 1049
2784.83 1046
2785.32 1051
2785.82 987
2786.32 992
2786.82 1024
2787.31 1048
2787.81 1172
2788.31 1077
2788.81 1088
2789.31 939
2789.80 945
2790.30 1037
2790.80 1031
2791.30 1068
2791.80 1085
2792.29 1064
2792.79 1079
2793.29 1008
2793.79 1057
2794.29 1211
2794.79 1301
2795.28 1308
2795.78 1208
2796.28 1170
2796.78 1163
2797.28 1297
2797.78 1295
2798.28 1269
2798.78 1260
2799.27 1306
2799.77 1150
2800.27 1124
2800.77 1108
2801.27 1171
2801.77 1143
2802.27 1282
2802.77 1136
2803.27 1026
2803.77 1073
2804.27 1212
2804.76 1236
2805.26 1215
2805.76 1313
2806.26 1251
2806.76 1239
2807.26 1385
2807.76 1293
2808.26 1223
2808.76 1256
2809.26 1370
2809.76 1261
2810.26 1326
2810.76 1324
2811.26 1209
2811.76 1253
2812.26 1156
2812.76 1171
2813.26 1192
2813.76 1060
2814.26 1046
2814.76 1084
2815.26 1150
2815.76 1255
2816.26 1142
2816.76 1093
2817.26 1107
2817.76 1235
2818.26 1143
2818.76 1133
2819.26 1212
2819.76 1259
2820.27 1179
2820.77 1190
2821.27 1257
2821.77 1239
2822.27 1179
2822.77 1117
2823.27 1224
2823.77 1259
2824.27 1099
2824.77 1143
2825.27 1083
2825.78 1108
2826.28 1153
2826.78 1186
2827.28 1191
2827.78 1057
2828.28 1078
2828.78 1089
2829.29 928
2829.79 1015
2830.29 1035
2830.79 1081
2831.29 1185
2831.79 1111
2832.30 1186
2832.80 1035
2833.30 1026
2833.80 1050
2834.30 1026
2834.80 1087
2835.31 1059
2835.81 1063
2836.31 1102
2836.81 1147
2837.32 1119
2837.82 1060
2838.32 1133
2838.82 1082
2839.32 1152
2839.83 1119
2840.33 1081
2840.83 1045
2841.33 1010
2841.84 1169
2842.34 1095
2842.84 1118
2843.35 1206
2843.85 1042
2844.35 1146
2844.85 1030
2845.36 1129
2845.86 1173
2846.36 1201
2846.87 1161
2847.37 1150
2847.87 1204
2848.38 1155
2848.88 1257
2849.38 1327
2849.89 1216
2850.39 1149
2850.89 1103
2851.40 1165
2851.90 1274
2852.40 1151
2852.91 1146
2853.41 1212
2853.91 1201
2854.42 1143
2854.92 1054
2855.42 1118
2855.93 1136
2856.43 1204
2856.94 1256
2857.44 1157
2857.94 1105
2858.45 1150
2858.95 1069
2859.46 1003
2859.96 1038
2860.47 1127
2860.97 1039
2861.47 1017
2861.98 1045
2862.48 991
2862.99 1019
2863.49 1019
2864.00 1061
2864.50 968
2865.01 898
2865.51 918
2866.02 1035
2866.52 1065
2867.02 979
2867.53 1025
2868.03 1077
2868.54 1084
2869.04 1199
2869.55 1043
2870.05 1100
2870.56 1094
2871.07 1127
2871.57 1171
2872.08 1147
2872.58 1131
2873.09 1075
2873.59 1130
2874.10 1136
2874.60 1130
2875.11 1262
2875.61 1305
2876.12 1220
2876.63 1135
2877.13 1246
2877.64 1168
2878.14 1133
2878.65 1115
2879.15 989
2879.66 1087
2880.17 1137
2880.67 1192
2881.18 1222
2881.68 1211
2882.19 1088
2882.70 1168
2883.20 1129
2883.71 1215
2884.22 1278
2884.72 1171
2885.23 1237
2885.74 1322
2886.24 1342
2886.75 1225
2887.25 1340
2887.76 1306
2888.27 1460
2888.77 1368
2889.28 1362
2889.79 1337
2890.30 1429
2890.80 1339
2891.31 1367
2891.82 1415
2892.32 1324
2892.83 1267
2893.34 1422
2893.84 1524
2894.35 1445
2894.86 1473
2895.37 1411
2895.87 1363
2896.38 1434
2896.89 1690
2897.40 1655
2897.90 1552
2898.41 1396
2898.92 1275
2899.43 1244
2899.93 1360
2900.44 1384
2900.95 1364
2901.46 1361
2901.97 1281
2902.47 1378
2902.98 1426
2903.49 1483
2904.00 1502
2904.51 1534
2905.01 1403
2905.52 1472
2906.03 1510
2906.54 1480
2907.05 1560
2907.56 1389
2908.06 1314
2908.57 1379
2909.08 1268
2909.59 1246
2910.10 1307
2910.61 1178
2911.12 1143
2911.62 1141
2912.13 1125
2912.64 1137
2913.15 1083
2913.66 1195
2914.17 1213
2914.68 1253
2915.19 1109
2915.70 1082
2916.21 1151
2916.71 1165
2917.22 1205
2917.73 1134
2918.24 1153
2918.75 1161
2919.26 1159
2919.77 1261
2920.28 1219
2920.79 1197
2921.30 1252
2921.81 1205
2922.32 1232
2922.83 1186
2923.34 1299
2923.85 1321
2924.36 1405
2924.87 1382
2925.38 1358
2925.89 1430
2926.40 1367
2926.91 1308
2927.42 1245
2927.93 1255
2928.44 1239
2928.95 1195
2929.46 1206
2929.97 1191
2930.48 1216
2930.99 1133
2931.50 1192
2932.01 1069
2932.52 1069
2933.03 1183
2933.54 1112
2934.05 1194
2934.56 1113
2935.08 1127
2935.59 1169
2936.10 1215
2936.61 1206
2937.12 1230
2937.63 1202
2938.14 1273
2938.65 1313
2939.16 1102
2939.67 1227
2940.19 1188
2940.70 1329
2941.21 1237
2941.72 1163
2942.23 1255
2942.74 1193
2943.25 1150
2943.77 1194
2944.28 1229
2944.79 1302
2945.30 1212
2945.81 1206
2946.32 1174
2946.84 1237
2947.35 1106
2947.86 1130
2948.37 1124
2948.88 1228
2949.40 1175
2949.91 1144
2950.42 1139
2950.93 1196
2951.44 1286
2951.96 1167
2952.47 1167
2952.98 1089
2953.49 1170
2954.01 1164
2954.52 1188
2955.03 1121
2955.54 1093
2956.06 1078
2956.57 1094
2957.08 1092
2957.60 1109
2958.11 1131
2958.62 1187
2959.13 1192
2959.65 1166
2960.16 1102
2960.67 1184
2961.19 1187
2961.70 1203
2962.21 1180
2962.73 1135
2963.24 1057
2963.75 1124
2964.27 1205
2964.78 1136
2965.29 1293
2965.81 1261
2966.32 1080
2966.83 1076
2967.35 1182
2967.86 1221
2968.37 1109
2968.89 1151
2969.40 1110
2969.91 1114
2970.43 1068
2970.94 1086
2971.46 1161
2971.97 1062
2972.48 1134
2973.00 1270
2973.51 1279
2974.03 1162
2974.54 1119
2975.06 1301
2975.57 1228
2976.08 1276
2976.60 1427
2977.11 1388
2977.63 1236
2978.14 1244
2978.66 1175
2979.17 1206
2979.69 1280
2980.20 1264
2980.72 1282
2981.23 1259
2981.75 1278
2982.26 1195
2982.78 1217
2983.29 1273
2983.81 1213
2984.32 1315
2984.84 1401
2985.35 1375
2985.87 1337
2986.38 1320
2986.90 1349
2987.41 1470
2987.93 1371
2988.44 1516
2988.96 1482
2989.47 1456
2989.99 1349
2990.50 1427
2991.02 1418
2991.54 1345
2992.05 1516
2992.57 1615
2993.08 1566
2993.60 1559
2994.12 1496
2994.63 1371
2995.15 1447
2995.66 1494
2996.18 1631
2996.70 1774
2997.21 1731
2997.73 1664
2998.24 1760
2998.76 1775
2999.28 1978
2999.79 2046
3000.31 2021
3000.83 2063
3001.34 2288
3001.86 2542
3002.38 2850
3002.89 3231
3003.41 3505
3003.93 4030
3004.44 4314
3004.96 4674
3005.48 5065
3005.99 5089
3006.51 4809
3007.03 4411
3007.54 4236
3008.06 3870
3008.58 3237
3009.10 2642
3009.61 2478
3010.13 2120
3010.65 1968
3011.17 1824
3011.68 1608
3012.20 1509
3012.72 1616
3013.24 1686
3013.75 1635
3014.27 1513
3014.79 1565
3015.31 1592
3015.82 1557
3016.34 1607
3016.86 1617
3017.38 1558
3017.90 1586
3018.41 1540
3018.93 1485
3019.45 1461
3019.97 1544
3020.49 1571
3021.00 1451
3021.52 1532
3022.04 1573
3022.56 1437
3023.08 1422
3023.60 1515
3024.11 1576
3024.63 1452
3025.15 1503
3025.67 1454
3026.19 1548
3026.71 1431
3027.23 1453
3027.75 1412
3028.26 1405
3028.78 1455
3029.30 1347
3029.82 1246
3030.34 1211
3030.86 1296
3031.38 1416
3031.90 1419
3032.42 1301
3032.94 1331
3033.46 1353
3033.97 1366
3034.49 1269
3035.01 1236
3035.53 1263
3036.05 1276
3036.57 1252
3037.09 1254
3037.61 1235
3038.13 1221
3038.65 1256
3039.17 1169
3039.69 1302
3040.21 1248
3040.73 1269
3041.25 1026
3041.77 1054
3042.29 1180
3042.81 1228
3043.33 1188
3043.85 1319
3044.37 1264
3044.89 1194
3045.41 1208
3045.93 1293
3046.45 1092
3046.97 1145
3047.49 1201
3048.01 1374
3048.53 1229
3049.06 1170
3049.58 1155
3050.10 1122
3050.62 1139
3051.14 1155
3051.66 1113
3052.18 1096
3052.70 1171
3053.22 1222
3053.74 1160
3054.26 1146
3054.79 1200
3055.31 1156
3055.83 1154
3056.35 1103
3056.87 1265
3057.39 1218
3057.91 1175
3058.43 1257
3058.96 1241
3059.48 1231
3060.00 1153
3060.52 1304
3061.04 1174
3061.56 1090
3062.09 1167
3062.61 1164
3063.13 1298
3063.65 1226
3064.17 1153
3064.70 1213
3065.22 1261
3065.74 1184
3066.26 1234
3066.78 1157
3067.31 1173
3067.83 1257
3068.35 1233
3068.87 1298
3069.40 1326
3069.92 1355
3070.44 1127
3070.96 1084
3071.49 1274
3072.01 1201
3072.53 1271
3073.05 1197
3073.58 1167
3074.10 1275
3074.62 1241
3075.14 1244
3075.67 1252
3076.19 1449
3076.71 1446
3077.24 1480
3077.76 1498
3078.28 1588
3078.81 1623
3079.33 1564
3079.85 1636
3080.38 1575
3080.90 1753
3081.42 1702
3081.95 1786
3082.47 1768
3082.99 1673
3083.52 1603
3084.04 1456
3084.56 1563
3085.09 1635
3085.61 1494
3086.13 1393
3086.66 1495
3087.18 1477
3087.71 1299
3088.23 1243
3088.75 1388
3089.28 1419
3089.80 1376
3090.33 1348
3090.85 1355
3091.38 1345
3091.90 1433
3092.42 1437
3092.95 1525
3093.47 1429
3094.00 1450
3094.52 1669
3095.05 1634
3095.57 1555
3096.10 1680
3096.62 1665
3097.14 1772
3097.67 1835
3098.19 1935
3098.72 2229
3099.24 2567
3099.77 2770
3100.29 3342
3100.82 4198
3101.34 4557
3101.87 5069
3102.39 5733
3102.92 6325
3103.45 7007
3103.97 6638
3104.50 6381
3105.02 5948
3105.55 5533
3106.07 4803
3106.60 4228
3107.12 3563
3107.65 2849
3108.17 2434
3108.70 2244
3109.23 1958
3109.75 1997
3110.28 1881
3110.80 1844
3111.33 1773
3111.86 1840
3112.38 1826
3112.91 1691
3113.43 1571
3113.96 1515
3114.49 1560
3115.01 1668
3115.54 1422
3116.07 1451
3116.59 1428
3117.12 1413
3117.64 1497
3118.17 1466
3118.70 1382
3119.22 1470
3119.75 1485
3120.28 1390
3120.80 1606
3121.33 1566
3121.86 1606
3122.38 1557
3122.91 1554
3123.44 1368
3123.97 1422
3124.49 1412
3125.02 1347
3125.55 1384
3126.07 1349
3126.60 1318
3127.13 1256
3127.66 1275
3128.18 1284
3128.71 1129
3129.24 1158
3129.77 1383
3130.29 1343
3130.82 1328
3131.35 1253
3131.88 1368
3132.40 1298
3132.93 1048
3133.46 1285
3133.99 1254
3134.52 1230
3135.04 1236
3135.57 1238
3136.10 1038
3136.63 1214
3137.16 1289
3137.68 1170
3138.21 1151
3138.74 1211
3139.27 1081
3139.80 1068
3140.32 1095
3140.85 1170
3141.38 1190
3141.91 1252
3142.44 1187
3142.97 1179
3143.50 1176
3144.02 1170
3144.55 1219
3145.08 1266
3145.61 1302
3146.14 1349
3146.67 1294
3147.20 1254
3147.73 1388
3148.26 1537
3148.79 1527
3149.31 1483
3149.84 1527
3150.37 1503
3150.90 1504
3151.43 1388
3151.96 1413
3152.49 1370
3153.02 1448
3153.55 1338
3154.08 1298
3154.61 1339
3155.14 1264
3155.67 1460
3156.20 1296
3156.73 1389
3157.26 1336
3157.79 1352
3158.32 1338
3158.85 1370
3159.38 1448
3159.91 1370
3160.44 1274
3160.97 1454
3161.50 1372
3162.03 1323
3162.56 1382
3163.09 1270
3163.62 1285
3164.15 1219
3164.68 1143
3165.21 1129
3165.74 1168
3166.27 1162
3166.80 1137
3167.33 1217
3167.86 1166
3168.39 1138
3168.92 1115
3169.45 1200
3169.99 1025
3170.52 1059
3171.05 1162
3171.58 1199
3172.11 1207
3172.64 1172
3173.17 1249
3173.70 1233
3174.23 1240
3174.77 1315
3175.30 1389
3175.83 1443
3176.36 1350
3176.89 1286
3177.42 1304
3177.95 1397
3178.49 1380
3179.02 1276
3179.55 1202
3180.08 1190
3180.61 1207
3181.14 1159
3181.68 1161
3182.21 1129
3182.74 1146
3183.27 1134
3183.80 1200
3184.34 1148
3184.87 1146
3185.40 1192
3185.93 1130
3186.47 1253
3187.00 1305
3187.53 1066
3188.06 1051
3188.59 1027
3189.13 1207
3189.66 1122
3190.19 1209
3190.73 1218
3191.26 1190
3191.79 1197
3192.32 1078
3192.86 1083
3193.39 1100
3193.92 1222
3194.45 1253
3194.99 1143
3195.52 1203
3196.05 1187
3196.59 1186
3197.12 1178
3197.65 1161
3198.19 1243
3198.72 1206
3199.25 1216
3199.79 1177
3200.32 1340
3200.85 1414
3201.39 1454
3201.92 1504
3202.45 1436
3202.99 1467
3203.52 1420
3204.05 1443
3204.59 1359
3205.12 1319
3205.66 1204
3206.19 1373
3206.72 1454
3207.26 1437
3207.79 1403
3208.33 1463
3208.86 1501
3209.39 1555
3209.93 1589
3210.46 1598
3211.00 1631
3211.53 1617
3212.07 1728
3212.60 1570
3213.14 1691
3213.67 1687
3214.20 1484
3214.74 1324
3215.27 1204
3215.81 1320
3216.34 1395
3216.88 1276
3217.41 1248
3217.95 1320
3218.48 1344
3219.02 1177
3219.55 1205
3220.09 1312
3220.62 1383
3221.16 1392
3221.69 1430
3222.23 1488
3222.76 1568
3223.30 1601
3223.83 1542
3224.37 1656
3224.91 1709
3225.44 1650
3225.98 1576
3226.51 1618
3227.05 1664
3227.58 1629
3228.12 1452
3228.65 1458
3229.19 1389
3229.73 1519
3230.26 1480
3230.80 1351
3231.33 1359
3231.87 1393
3232.41 1514
3232.94 1455
3233.48 1471
3234.02 1507
3234.55 1561
3235.09 1583
3235.62 1689
3236.16 1645
3236.70 1678
3237.23 1661
3237.77 1633
3238.31 1638
3238.84 1645
3239.38 1750
3239.92 1631
3240.45 1701
3240.99 1768
3241.53 1782
3242.06 1639
3242.60 1546
3243.14 1621
3243.67 1646
3244.21 1686
3244.75 1800
3245.29 1763
3245.82 1712
3246.36 1751
3246.90 1747
3247.44 1767
3247.97 1654
3248.51 1606
3249.05 1640
3249.58 1610
3250.12 1698
3250.66 1708
3251.20 1558
3251.74 1552
3252.27 1448
3252.81 1597
3253.35 1682
3253.89 1654
3254.42 1711
3254.96 1666
3255.50 1712
3256.04 1742
3256.58 1667
3257.11 1756
3257.65 1799
3258.19 1924
3258.73 2076
3259.27 2148
3259.81 2456
3260.34 2650
3260.88 2766
3261.42 3023
3261.96 3496
3262.50 3743
3263.04 4192
3263.58 4627
3264.11 5151
3264.65 5187
3265.19 5670
3265.73 5839
3266.27 5980
3266.81 6203
3267.35 6442
3267.89 6224
3268.43 6016
3268.97 5656
3269.50 4962
3270.04 4625
3270.58 4120
3271.12 3313
3271.66 2799
3272.20 2394
3272.74 2320
3273.28 2135
3273.82 1875
3274.36 1985
3274.90 1933
3275.44 1951
3275.98 1986
3276.52 1871
3277.06 2125
3277.60 2031
3278.14 1993
3278.68 1966
3279.22 1911
3279.76 1934
3280.30 1787
3280.84 1818
3281.38 1679
3281.92 1732
3282.46 1944
3283.00 2062
3283.54 1952
3284.08 2016
3284.62 1698
3285.16 1913
3285.70 1924
3286.24 1922
3286.78 1818
3287.32 1928
3287.86 1962
3288.40 1977
3288.94 1904
3289.48 1873
3290.03 1862
3290.57 1751
3291.11 1718
3291.65 1946
3292.19 1874
3292.73 1948
3293.27 2172
3293.81 2253
3294.35 2261
3294.90 2376
3295.44 2527
3295.98 2618
3296.52 2535
3297.06 2442
3297.60 2440
3298.14 2276
3298.69 2347
3299.23 2276
3299.77 2154
3300.31 2157
3300.85 2100
3301.39 2278
3301.94 2231
3302.48 2351
3303.02 2325
3303.56 2162
3304.10 2310
3304.65 2263
3305.19 2170
3305.73 2177
3306.27 2059
3306.81 2077
3307.36 1898
3307.90 1960
3308.44 1771
3308.98 1696
3309.53 1542
3310.07 1588
3310.61 1641
3311.15 1566
3311.70 1590
3312.24 1640
3312.78 1777
3313.32 1788
3313.87 1745
3314.41 1840
3314.95 1956
3315.50 1789
3316.04 2097
3316.58 2238
3317.13 2010
3317.67 2074
3318.21 2139
3318.75 2068
3319.30 2082
3319.84 2104
3320.38 2092
3320.93 2048
3321.47 2082
3322.02 1896
3322.56 1800
3323.10 1771
3323.65 1739
3324.19 1853
3324.73 1978
3325.28 1800
3325.82 1817
3326.36 1842
3326.91 1806
3327.45 1736
3328.00 1636
3328.54 1633
3329.08 1703
3329.63 1858
3330.17 2097
3330.72 2477
3331.26 2957
3331.81 3675
3332.35 4194
3332.89 5163
3333.44 5994
3333.98 6993
3334.53 7910
3335.07 8835
3335.62 9503
3336.16 9768
3336.71 10063
3337.25 9826
3337.80 9318
3338.34 8595
3338.89 7521
3339.43 6479
3339.98 5414
3340.52 4510
3341.07 3801
3341.61 3242
3342.16 2846
3342.70 2451
3343.25 2131
3343.79 2160
3344.34 1988
3344.88 1889
3345.43 1857
3345.97 1795
3346.52 1727
3347.06 1638
3347.61 1609
3348.15 1634
3348.70 1705
3349.25 1596
3349.79 1462
3350.34 1522
3350.88 1512
3351.43 1546
3351.98 1578
3352.52 1572
3353.07 1643
3353.61 1554
3354.16 1551
3354.71 1570
3355.25 1694
3355.80 1548
3356.34 1538
3356.89 1575
3357.44 1394
3357.98 1364
3358.53 1415
3359.08 1520
3359.62 1412
3360.17 1432
3360.72 1499
3361.26 1458
3361.81 1516
3362.36 1418
3362.90 1504
3363.45 1521
3364.00 1548
3364.54 1566
3365.09 1561
3365.64 1563
3366.19 1437
3366.73 1458
3367.28 1460
3367.83 1315
3368.37 1448
3368.92 1414
3369.47 1427
3370.02 1447
3370.56 1513
3371.11 1517
3371.66 1581
3372.21 1675
3372.75 1755
3373.30 1780
3373.85 1761
3374.40 1806
3374.94 1827
3375.49 1704
3376.04 1716
3376.59 1709
3377.14 1569
3377.68 1590
3378.23 1360
3378.78 1270
3379.33 1314
3379.88 1202
3380.43 1341
3380.97 1316
3381.52 1210
3382.07 1210
3382.62 1124
3383.17 1259
3383.72 1173
3384.26 1116
3384.81 1142
3385.36 1220
3385.91 1174
3386.46 1310
3387.01 1210
3387.56 1183
3388.11 1168
3388.65 1271
3389.20 1202
3389.75 1083
3390.30 1078
3390.85 1194
3391.40 1259
3391.95 1145
3392.50 1239
3393.05 1324
3393.60 1205
3394.15 1263
3394.70 1267
3395.24 1317
3395.79 1286
3396.34 1264
3396.89 1239
3397.44 1194
3397.99 1299
3398.54 1271
3399.09 1257
3399.64 1166
3400.19 1133
3400.74 1316
3401.29 1188
3401.84 1106
3402.39 1131
3402.94 1203
3403.49 1215
3404.04 1218
3404.59 1138
3405.14 1132
3405.69 1148
3406.24 1051
3406.79 1015
3407.34 1060
3407.89 1159
3408.44 1185
3409.00 1197
3409.55 1204
3410.10 1115
3410.65 1205
3411.20 1255
3411.75 1284
3412.30 1242
3412.85 1118
3413.40 1117
3413.95 1121
3414.50 1178
3415.05 1219
3415.61 1280
3416.16 1153
3416.71 1148
3417.26 1109
3417.81 1063
3418.36 1194
3418.91 1160
3419.46 1188
3420.02 1132
3420.57 1191
3421.12 1377
3421.67 1363
3422.22 1377
3422.77 1310
3423.33 1441
3423.88 1510
3424.43 1388
3424.98 1500
3425.53 1501
3426.09 1451
3426.64 1315
3427.19 1289
3427.74 1172
3428.29 1168
3428.85 1156
3429.40 1147
3429.95 1230
3430.50 1067
3431.05 1087
3431.61 1119
3432.16 1229
3432.71 1191
3433.26 1083
3433.82 1210
3434.37 1133
3434.92 1055
3435.48 1047
3436.03 1149
3436.58 1114
3437.13 1231
3437.69 1332
3438.24 1243
3438.79 1276
3439.35 1299
3439.90 1159
3440.45 1183
3441.00 1332
3441.56 1293
3442.11 1267
3442.66 1277
3443.22 1396
3443.77 1306
3444.32 1391
3444.88 1322
3445.43 1183
3445.98 1129
3446.54 1156
3447.09 1111
3447.65 998
3448.20 1060
3448.75 1111
3449.31 1048
3449.86 1091
3450.41 1060
3450.97 1132
3451.52 1007
3452.08 1117
3452.63 1087
3453.19 1210
3453.74 1232
3454.29 1098
3454.85 1076
3455.40 1153
3455.96 1055
3456.51 1127
3457.07 1096
3457.62 1047
3458.17 1098
3458.73 1060
3459.28 1201
3459.84 1141
3460.39 1144
3460.95 1113
3461.50 1237
3462.06 1091
3462.61 1174
3463.17 1240
3463.72 1078
3464.28 1203
3464.83 1201
3465.39 1195
3465.94 1236
3466.50 1338
3467.05 1271
3467.61 1331
3468.16 1264
3468.72 1324
3469.27 1283
3469.83 1368
3470.39 1429
3470.94 1477
3471.50 1437
3472.05 1469
3472.61 1495
3473.16 1480
3473.72 1541
3474.27 1487
3474.83 1461
3475.39 1419
3475.94 1313
3476.50 1442
3477.05 1431
3477.61 1350
3478.17 1469
3478.72 1565
3479.28 1640
3479.84 1549
3480.39 1419
3480.95 1510
3481.50 1421
3482.06 1522
3482.62 1626
3483.17 1489
3483.73 1577
3484.29 1651
3484.84 1747
3485.40 1658
3485.96 1566
3486.51 1792
3487.07 1853
3487.63 2280
3488.18 2666
3488.74 3187
3489.30 3674
3489.86 4338
3490.41 5251
3490.97 5399
3491.53 6059
3492.08 6738
3492.64 6949
3493.20 6740
3493.76 6376
3494.31 5767
3494.87 4993
3495.43 4328
3495.99 3969
3496.54 3470
3497.10 2994
3497.66 2681
3498.22 2424
3498.78 2308
3499.33 2168
3499.89 2224
3500.45 2313
3501.01 2275
3501.56 2387
3502.12 2355
3502.68 2546
3503.24 2711
3503.80 2670
3504.36 2574
3504.91 2794
3505.47 2830
3506.03 2792
3506.59 2630
3507.15 2445
3507.71 2417
3508.26 2284
3508.82 2157
3509.38 1987
3509.94 1918
3510.50 1751
3511.06 1682
3511.62 1456
3512.18 1682
3512.73 1588
3513.29 1336
3513.85 1328
3514.41 1377
3514.97 1378
3515.53 1253
3516.09 1288
3516.65 1244
3517.21 1195
3517.77 1230
3518.33 1248
3518.88 1276
3519.44 1288
3520.00 1358
3520.56 1408
3521.12 1495
3521.68 1455
3522.24 1482
3522.80 1491
3523.36 1394
3523.92 1377
3524.48 1459
3525.04 1443
3525.60 1350
3526.16 1392
3526.72 1359
3527.28 1264
3527.84 1422
3528.40 1362
3528.96 1288
3529.52 1392
3530.08 1307
3530.64 1306
3531.20 1269
3531.76 1203
3532.32 1254
3532.88 1252
3533.44 1335
3534.00 1211
3534.57 1274
3535.13 1358
3535.69 1320
3536.25 1372
3536.81 1417
3537.37 1427
3537.93 1385
3538.49 1402
3539.05 1448
3539.61 1337
3540.17 1275
3540.74 1164
3541.30 1306
3541.86 1279
3542.42 1120
3542.98 1282
3543.54 1277
3544.10 1304
3544.66 1173
3545.23 1225
3545.79 1343
3546.35 1285
3546.91 1223
3547.47 1121
3548.03 1217
3548.60 1124
3549.16 1121
3549.72 1175
3550.28 1068
3550.84 1088
3551.41 1076
3551.97 1086
3552.53 1045
3553.09 1030
3553.65 1120
3554.22 1165
3554.78 1072
3555.34 996
3555.90 1009
3556.46 1113
3557.03 1146
3557.59 1074
3558.15 1027
3558.71 1039
3559.28 1093
3559.84 1130
3560.40 1146
3560.97 1070
3561.53 1038
3562.09 1094
3562.65 1131
3563.22 1145
3563.78 1050
3564.34 1207
3564.91 1177
3565.47 1214
3566.03 1280
3566.60 1181
3567.16 1108
3567.72 1126
3568.28 1043
3568.85 1106
3569.41 1038
3569.98 1034
3570.54 973
3571.10 1074
3571.67 1006
3572.23 1012
3572.79 1021
3573.36 1044
3573.92 1097
3574.48 1101
3575.05 1189
3575.61 1214
3576.18 1194
3576.74 1193
3577.30 1253
3577.87 1310
3578.43 1140
3579.00 1182
3579.56 1135
3580.12 1213
3580.69 1087
3581.25 1068
3581.82 1130
3582.38 1175
3582.95 1180
3583.51 1079
3584.08 1093
3584.64 1174
3585.20 1277
3585.77 1124
3586.33 1175
3586.90 1071
3587.46 1079
3588.03 1063
3588.59 1103
3589.16 1066
3589.72 1059
3590.29 1181
3590.85 1168
3591.42 1057
3591.98 997
3592.55 985
3593.11 1069
3593.68 1074
3594.24 986
3594.81 1042
3595.38 1102
3595.94 1071
3596.51 1007
3597.07 1058
3597.64 1136
3598.20 1174
3598.77 1077
3599.34 1138
3599.90 1061
3600.47 1151
3601.03 1145
3601.60 1120
3602.16 1078
3602.73 1125
3603.30 1034
3603.86 1048
3604.43 896
3605.00 899
3605.56 1065
3606.13 1007
3606.69 969
3607.26 1019
3607.83 978
3608.39 991
3608.96 963
3609.53 964
3610.09 977
3610.66 877
3611.23 955
3611.79 960
3612.36 968
3612.93 987
3613.49 1020
3614.06 965
3614.63 1028
3615.19 1118
3615.76 1110
3616.33 1138
3616.90 1234
3617.46 1371
3618.03 1370
3618.60 1410
3619.16 1269
3619.73 1252
3620.30 1218
3620.87 1324
3621.43 1250
3622.00 1180
3622.57 1096
3623.14 1022
3623.70 966
3624.27 958
3624.84 982
3625.41 1037
3625.98 1127
3626.54 1033
3627.11 996
3627.68 972
3628.25 1014
3628.82 1007
3629.38 1005
3629.95 976
3630.52 1077
3631.09 1055
3631.66 1094
3632.22 1017
3632.79 1133
3633.36 1166
3633.93 1092
3634.50 1078
3635.07 981
3635.64 1046
3636.20 1047
3636.77 1021
3637.34 1026
3637.91 1037
3638.48 1102
3639.05 1195
3639.62 1239
3640.19 1171
3640.76 1150
3641.32 1179
3641.89 1223
3642.46 1278
3643.03 1247
3643.60 1287
3644.17 1291
3644.74 1202
3645.31 1151
3645.88 1185
3646.45 1262
3647.02 1149
3647.59 1094
3648.16 1099
3648.73 1213
3649.30 1174
3649.87 1242
3650.44 1288
3651.01 1134
3651.57 1235
3652.14 1230
3652.71 1287
3653.28 1244
3653.85 1394
3654.42 1294
3654.99 1310
3655.57 1228
3656.14 1302
3656.71 1150
3657.28 1164
3657.85 1287
3658.42 1195
3658.99 1140
3659.56 1188
3660.13 1182
3660.70 1187
3661.27 1198
3661.84 1198
3662.41 1306
3662.98 1360
3663.55 1310
3664.12 1316
3664.69 1360
3665.26 1368
3665.84 1377
3666.41 1373
3666.98 1305
3667.55 1304
3668.12 1336
3668.69 1270
3669.26 1170
3669.83 1140
3670.40 1099
3670.98 1146
3671.55 1195
3672.12 1221
3672.69 1115
3673.26 1040
3673.83 1039
3674.41 1136
3674.98 1192
3675.55 1139
3676.12 1217
3676.69 1155
3677.26 1047
3677.84 1048
3678.41 1151
3678.98 1263
3679.55 1238
3680.12 1153
3680.70 1059
3681.27 1048
3681.84 989
3682.41 1003
3682.99 1031
3683.56 1119
3684.13 1128
3684.70 1064
3685.27 1073
3685.85 1072
3686.42 1102
3686.99 1091
3687.57 1066
3688.14 1134
3688.71 1204
3689.28 1130
3689.86 1166
3690.43 1160
3691.00 1092
3691.58 1168
3692.15 1171
3692.72 1091
3693.29 1060
3693.87 1050
3694.44 990
3695.01 1078
3695.59 1063
3696.16 1083
3696.73 1098
3697.31 1059
3697.88 1052
3698.45 910
3699.03 1010
3699.60 1029
3700.17 1007
3700.75 1024
3701.32 949
3701.90 949
3702.47 1077
3703.04 1171
3703.62 985
3704.19 1044
3704.77 1036
3705.34 1021
3705.91 997
3706.49 968
3707.06 985
3707.64 1110
3708.21 1064
3708.78 1002
3709.36 1042
3709.93 1215
3710.51 1152
3711.08 1170
3711.66 1115
3712.23 1121
3712.81 1140
3713.38 1000
3713.96 1084
3714.53 1094
3715.11 1121
3715.68 1159
3716.25 1089
3716.83 1022
3717.40 1089
3717.98 1031
3718.55 1105
3719.13 1060
3719.71 1009
3720.28 1020
3720.86 1061
3721.43 939
3722.01 940
3722.58 949
3723.16 930
3723.73 1000
3724.31 886
3724.88 905
3725.46 1054
3726.03 956
3726.61 971
3727.19 978
3727.76 963
3728.34 1000
3728.91 954
3729.49 1036
3730.07 1012
3730.64 962
3731.22 1005
3731.79 1078
3732.37 1027
3732.95 1045
3733.52 1092
3734.10 1152
3734.67 1248
3735.25 1169
3735.83 1112
3736.40 1092
3736.98 981
3737.56 1034
3738.13 948
3738.71 924
3739.29 963
3739.86 900
3740.44 926
3741.02 952
3741.59 930
3742.17 839
3742.75 928
3743.32 947
3743.90 928
3744.48 992
3745.06 1033
3745.63 912
3746.21 941
3746.79 917
3747.36 883
3747.94 826
3748.52 906
3749.10 932
3749.67 894
3750.25 936
3750.83 861
3751.41 984
3751.98 952
3752.56 935
3753.14 921
3753.72 899
3754.30 831
3754.87 894
3755.45 959
3756.03 920
3756.61 858
3757.19 883
3757.76 934
3758.34 1023
3758.92 921
3759.50 854
3760.08 834
3760.65 869
3761.23 879
3761.81 1044
3762.39 996
3762.97 969
3763.55 908
3764.13 988
3764.70 979
3765.28 923
3765.86 965
3766.44 1027
3767.02 1036
3767.60 848
3768.18 895
3768.76 892
3769.33 1024
3769.91 1044
3770.49 1045
3771.07 1011
3771.65 970
3772.23 889
3772.81 876
3773.39 956
3773.97 905
3774.55 913
3775.13 872
3775.71 948
3776.29 987
3776.87 1001
3777.45 858
3778.02 792
3778.60 845
3779.18 900
3779.76 1007
3780.34 966
3780.92 929
3781.50 932
3782.08 877
3782.66 902
3783.24 939
3783.82 896
3784.40 982
3784.98 930
3785.56 878
3786.14 834
3786.72 941
3787.31 970
3787.89 1008
3788.47 939
3789.05 921
3789.63 915
3790.21 883
3790.79 920
3791.37 994
3791.95 983
3792.53 1018
3793.11 1010
3793.69 1038
3794.27 1054
3794.85 973
3795.43 995
3796.02 1048
3796.60 994
3797.18 992
3797.76 1058
3798.34 1042
3798.92 1006
3799.50 1062
3800.08 1087
3800.67 1222
3801.25 1145
3801.83 1128
3802.41 1190
3802.99 1191
3803.57 1155
3804.16 1206
3804.74 1082
3805.32 1044
3805.90 1056
3806.48 1041
3807.06 1132
3807.65 1167
3808.23 1140
3808.81 1320
3809.39 1341
3809.97 1264
3810.56 1211
3811.14 1168
3811.72 1165
3812.30 1215
3812.89 1259
3813.47 1159
3814.05 1236
3814.63 1329
3815.21 1352
3815.80 1266
3816.38 1253
3816.96 1219
3817.55 1224
3818.13 1038
3818.71 1084
3819.29 1087
3819.88 978
3820.46 1038
3821.04 1017
3821.63 939
3822.21 967
3822.79 1004
3823.37 948
3823.96 902
3824.54 904
3825.12 919
3825.71 926
3826.29 1003
3826.87 1006
3827.46 904
3828.04 885
3828.62 926
3829.21 984
3829.79 1017
3830.38 908
3830.96 900
3831.54 1057
3832.13 1024
3832.71 917
3833.29 928
3833.88 968
3834.46 922
3835.05 973
3835.63 972
3836.21 902
3836.80 864
3837.38 872
3837.97 906
3838.55 884
3839.14 882
3839.72 974
3840.30 946
3840.89 947
3841.47 961
3842.06 951
3842.64 937
3843.23 953
3843.81 902
3844.40 900
3844.98 892
3845.57 934
3846.15 950
3846.74 862
3847.32 948
3847.91 886
3848.49 911
3849.08 984
3849.66 954
3850.25 1022
3850.83 1014
3851.42 897
3852.00 859
3852.59 910
3853.17 973
3853.76 996
3854.34 951
3854.93 946
3855.51 984
3856.10 962
3856.69 961
3857.27 938
3857.86 958
3858.44 1064
3859.03 1062
3859.62 1059
3860.20 997
3860.79 1025
3861.37 1040
3861.96 1122
3862.55 1104
3863.13 1086
3863.72 1101
3864.30 1280
3864.89 1426
3865.48 1224
3866.06 1261
3866.65 1253
3867.24 1163
3867.82 1204
3868.41 1060
3869.00 1120
3869.58 1084
3870.17 972
3870.76 1029
3871.34 954
3871.93 931
3872.52 979
3873.10 1015
3873.69 1049
3874.28 991
3874.86 996
3875.45 1036
3876.04 1020
3876.63 1033
3877.21 981
3877.80 961
3878.39 954
3878.97 1062
3879.56 930
3880.15 881
3880.74 873
3881.32 892
3881.91 867
3882.50 881
3883.09 899
3883.67 953
3884.26 860
3884.85 921
3885.44 871
3886.03 909
3886.61 941
3887.20 939
3887.79 983
3888.38 977
3888.97 1055
3889.55 1036
3890.14 999
3890.73 1042
3891.32 999
3891.91 1006
3892.50 1076
3893.08 989
3893.67 1059
3894.26 1008
3894.85 950
3895.44 1038
3896.03 1025
3896.62 967
3897.20 924
3897.79 971
3898.38 990
3898.97 985
3899.56 1009
3900.15 1034
3900.74 943
3901.33 943
3901.92 937
3902.51 952
3903.09 982
3903.68 948
3904.27 907
3904.86 961
3905.45 929
3906.04 944
3906.63 988
3907.22 1078
3907.81 963
3908.40 974
3908.99 1046
3909.58 877
3910.17 997
3910.76 969
3911.35 995
3911.94 916
3912.53 973
3913.12 1011
3913.71 875
3914.30 983
3914.89 1013
3915.48 999
3916.07 963
3916.66 997
3917.25 866
3917.84 862
3918.43 976
3919.02 967
3919.61 912
3920.20 944
3920.79 829
3921.38 792
3921.97 848
3922.56 1003
3923.15 888
3923.74 910
3924.33 906
3924.93 992
3925.52 938
3926.11 926
3926.70 867
3927.29 896
3927.88 813
3928.47 783
3929.06 832
3929.65 851
3930.24 898
3930.84 813
3931.43 842
3932.02 839
3932.61 837
3933.20 747
3933.79 768
3934.38 832
3934.98 806
3935.57 826
3936.16 854
3936.75 997
3937.34 941
3937.94 886
3938.53 844
3939.12 977
3939.71 1020
3940.30 1029
3940.89 1010
3941.49 1057
3942.08 1065
3942.67 1066
3943.26 1026
3943.86 1012
3944.45 1048
3945.04 1023
3945.63 1050
3946.23 968
3946.82 844
3947.41 873
3948.00 914
3948.60 894
3949.19 796
3949.78 861
3950.37 912
3950.97 1034
3951.56 855
3952.15 855
3952.74 870
3953.34 888
3953.93 955
3954.52 964
3955.12 909
3955.71 916
3956.30 1008
3956.90 1073
3957.49 1012
3958.08 983
3958.68 1031
3959.27 1068
3959.86 1007
3960.46 946
3961.05 948
3961.64 826
3962.24 997
3962.83 1054
3963.43 1123
3964.02 1009
3964.61 1008
3965.21 1149
3965.80 1275
3966.39 1241
3966.99 1197
3967.58 1172
3968.18 1223
3968.77 1111
3969.36 1133
3969.96 1153
3970.55 1265
3971.15 1092
3971.74 1053
3972.34 1006
3972.93 1130
3973.53 1174
3974.12 1148
3974.71 1160
3975.31 1324
3975.90 1385
3976.50 1357
3977.09 1364
3977.69 1341
3978.28 1425
3978.88 1453
3979.47 1254
3980.07 1114
3980.66 1241
3981.26 1202
3981.85 1086
3982.45 1028
3983.04 1079
3983.64 1127
3984.23 1078
3984.83 1112
3985.42 1052
3986.02 1061
3986.62 976
3987.21 1079
3987.81 1111
3988.40 1098
3989.00 1076
3989.59 1063
3990.19 1078
3990.78 997
3991.38 1139
3991.98 1084
3992.57 1118
3993.17 1153
3993.76 1257
3994.36 1259
3994.96 1245
3995.55 1104
3996.15 1074
3996.74 1175
3997.34 1108
3997.94 1081
3998.53 1149
3999.13 1133
3999.73 1037
4000.32 1040
4000.92 1122
4001.52 1095
4002.11 1099
4002.71 1062
4003.31 1014
4003.90 1027
4004.50 1031
4005.10 1033
4005.69 1029
4006.29 1025
4006.89 984
4007.48 1029
4008.08 1049
4008.68 993
4009.28 947
4009.87 968
4010.47 1019
4011.07 961
4011.66 961
4012.26 1012
4012.86 944
4013.46 994
4014.05 1033
4014.65 921
4015.25 1000
4015.85 1121
4016.45 1055
4017.04 1164
4017.64 1115
4018.24 1076
4018.84 1140
4019.43 1001
4020.03 1020
4020.63 955
4021.23 1053
4021.83 1050
4022.42 1061
4023.02 984
4023.62 1066
4024.22 1112
4024.82 1183
4025.42 1087
4026.01 1015
4026.61 1114
4027.21 1134
4027.81 1084
4028.41 1241
4029.01 1141
4029.61 1156
4030.20 1144
4030.80 1254
4031.40 1245
4032.00 1215
4032.60 1212
4033.20 1320
4033.80 1330
4034.40 1471
4035.00 1385
4035.59 1388
4036.19 1340
4036.79 1279
4037.39 1256
4037.99 1129
4038.59 996
4039.19 1013
4039.79 966
4040.39 945
4040.99 949
4041.59 948
4042.19 915
4042.79 882
4043.39 866
4043.99 856
4044.59 801
4045.19 942
4045.79 851
4046.39 931
4046.99 972
4047.59 947
4048.19 886
4048.79 954
4049.39 930
4049.99 989
4050.59 976
4051.19 995
4051.79 949
4052.39 962
4052.99 924
4053.59 958
4054.19 928
4054.79 910
4055.39 939
4055.99 856
4056.59 900
4057.19 886
4057.79 903
4058.39 814
4059.00 741
4059.60 842
4060.20 845
4060.80 947
4061.40 883
4062.00 916
4062.60 849
4063.20 977
4063.80 969
4064.40 808
4065.01 808
4065.61 802
4066.21 834
4066.81 896
4067.41 923
4068.01 858
4068.61 860
4069.22 854
4069.82 810
4070.42 850
4071.02 835
4071.62 863
4072.23 867
4072.83 774
4073.43 922
4074.03 825
4074.63 832
4075.23 810
4075.84 870
4076.44 856
4077.04 872
4077.64 797
4078.25 951
4078.85 848
4079.45 853
4080.05 832
4080.66 882
4081.26 848
4081.86 809
4082.46 862
4083.07 801
4083.67 878
4084.27 873
4084.87 885
4085.48 848
4086.08 764
4086.68 822
4087.29 809
4087.89 799
4088.49 818
4089.09 834
4089.70 836
4090.30 887
4090.90 852
4091.51 831
4092.11 819
4092.71 878
4093.32 892
4093.92 945
4094.52 976
4095.13 814
4095.73 867
4096.34 826
4096.94 862
4097.54 913
4098.15 912
4098.75 851
4099.35 763
4099.96 808
4100.56 770
4101.17 879
4101.77 866
4102.37 863
4102.98 833
4103.58 842
4104.19 845
4104.79 875
4105.39 935
4106.00 907
4106.60 884
4107.21 860
4107.81 825
4108.42 816
4109.02 773
4109.63 802
4110.23 781
4110.84 723
4111.44 737
4112.04 873
4112.65 830
4113.25 783
4113.86 790
4114.46 802
4115.07 784
4115.67 822
4116.28 792
4116.88 845
4117.49 886
4118.09 777
4118.70 805
4119.31 824
4119.91 731
4120.52 777
4121.12 742
4121.73 804
4122.33 792
4122.94 726
4123.54 776
4124.15 806
4124.76 868
4125.36 876
4125.97 901
4126.57 833
4127.18 851
4127.78 824
4128.39 888
4129.00 938
4129.60 933
4130.21 892
4130.81 855
4131.42 844
4132.03 825
4132.63 866
4133.24 816
4133.85 840
4134.45 941
4135.06 978
4135.67 923
4136.27 923
4136.88 950
4137.49 914
4138.09 986
4138.70 1004
4139.31 961
4139.91 1037
4140.52 978
4141.13 901
4141.73 932
4142.34 950
4142.95 938
4143.55 1151
4144.16 1078
4144.77 958
4145.38 900
4145.98 886
4146.59 930
4147.20 932
4147.81 904
4148.41 850
4149.02 912
4149.63 884
4150.24 958
4150.84 896
4151.45 862
4152.06 870
4152.67 893
4153.27 852
4153.88 843
4154.49 795
4155.10 858
4155.71 966
4156.31 1061
4156.92 1023
4157.53 1013
4158.14 1051
4158.75 1106
4159.35 1076
4159.96 974
4160.57 1102
4161.18 979
4161.79 934
4162.40 897
4163.00 924
4163.61 916
4164.22 937
4164.83 969
4165.44 981
4166.05 945
4166.66 903
4167.27 1022
4167.87 939
4168.48 988
4169.09 1007
4169.70 967
4170.31 975
4170.92 1027
4171.53 973
4172.14 869
4172.75 895
4173.36 960
4173.97 963
4174.58 1002
4175.18 1029
4175.79 968
4176.40 924
4177.01 999
4177.62 1024
4178.23 950
4178.84 874
4179.45 907
4180.06 812
4180.67 818
4181.28 928
4181.89 897
4182.50 812
4183.11 843
4183.72 942
4184.33 910
4184.94 909
4185.55 927
4186.16 860
4186.77 872
4187.38 876
4187.99 899
4188.60 832
4189.21 884
4189.82 935
4190.43 960
4191.04 866
4191.66 900
4192.27 904
4192.88 872
4193.49 895
4194.10 912
4194.71 847
4195.32 976
4195.93 1028
4196.54 961
4197.15 942
4197.76 943
4198.38 918
4198.99 926
4199.60 935
4200.21 913
4200.82 970
4201.43 815
4202.04 906
4202.65 855
4203.27 843
4203.88 845
4204.49 801
4205.10 813
4205.71 878
4206.32 859
4206.94 829
4207.55 915
4208.16 848
4208.77 868
4209.38 810
4209.99 795
4210.61 813
4211.22 785
4211.83 859
4212.44 845
4213.06 832
4213.67 848
4214.28 834
4214.89 909
4215.50 965
4216.12 937
4216.73 964
4217.34 1001
4217.95 985
4218.57 1053
4219.18 1061
4219.79 1047
4220.40 1076
4221.02 1203
4221.63 1165
4222.24 1185
4222.86 1160
4223.47 1068
4224.08 1068
4224.69 1133
4225.31 1175
4225.92 1115
4226.53 1088
4227.15 1216
4227.76 1187
4228.37 1064
4228.99 1141
4229.60 1163
4230.21 1212
4230.83 1265
4231.44 1308
4232.05 1588
4232.67 1834
4233.28 1951
4233.90 1936
4234.51 1950
4235.12 2071
4235.74 1938
4236.35 1887
4236.96 1983
4237.58 1753
4238.19 1732
4238.81 1444
4239.42 1281
4240.03 1284
4240.65 1185
4241.26 1225
4241.88 1078
4242.49 1051
4243.11 946
4243.72 924
4244.33 990
4244.95 982
4245.56 984
4246.18 1079
4246.79 1100
4247.41 927
4248.02 961
4248.64 958
4249.25 988
4249.87 917
4250.48 993
4251.10 968
4251.71 1002
4252.33 895
4252.94 953
4253.56 973
4254.17 1051
4254.79 1013
4255.40 980
4256.02 987
4256.63 900
4257.25 899
4257.86 867
4258.48 845
4259.09 993
4259.71 1018
4260.33 949
4260.94 926
4261.56 989
4262.17 988
4262.79 1013
4263.40 1026
4264.02 973
4264.64 1064
4265.25 1014
4265.87 1015
4266.48 997
4267.10 1019
4267.72 1015
4268.33 994
4268.95 1021
4269.57 996
4270.18 1143
4270.80 1093
4271.41 1132
4272.03 1042
4272.65 1117
4273.26 1131
4273.88 1106
4274.50 1112
4275.11 1159
4275.73 1274
4276.35 1327
4276.96 1250
4277.58 1224
4278.20 1203
4278.81 1016
4279.43 1091
4280.05 1030
4280.67 1036
4281.28 1006
4281.90 981
4282.52 858
4283.13 901
4283.75 910
4284.37 860
4284.99 884
4285.60 963
4286.22 1025
4286.84 1019
4287.46 1065
4288.07 1052
4288.69 1156
4289.31 1075
4289.93 1034
4290.55 1027
4291.16 1005
4291.78 989
4292.40 1067
4293.02 973
4293.63 1023
4294.25 915
4294.87 916
4295.49 879
4296.11 986
4296.73 921
4297.34 848
4297.96 946
4298.58 944
4299.20 891
4299.82 838
4300.44 931
4301.05 1011
4301.67 945
4302.29 847
4302.91 944
4303.53 930
4304.15 951
4304.77 964
4305.39 931
4306.00 847
4306.62 974
4307.24 934
4307.86 931
4308.48 921
4309.10 957
4309.72 933
4310.34 841
4310.96 945
4311.58 966
4312.20 984
4312.82 931
4313.43 1012
4314.05 924
4314.67 984
4315.29 1006
4315.91 919
4316.53 939
4317.15 886
4317.77 960
4318.39 975
4319.01 949
4319.63 987
4320.25 998
4320.87 998
4321.49 1104
4322.11 968
4322.73 946
4323.35 1039
4323.97 1046
4324.59 1084
4325.21 1034
4325.83 1067
4326.45 1148
4327.07 1128
4327.69 1074
4328.31 1089
4328.94 1112
4329.56 1046
4330.18 1067
4330.80 1110
4331.42 1159
4332.04 1202
4332.66 1253
4333.28 1336
4333.90 1516
4334.52 1818
4335.14 1805
4335.76 1878
4336.39 1910
4337.01 2275
4337.63 2253
4338.25 2149
4338.87 2130
4339.49 2192
4340.11 1979
4340.73 1946
4341.36 1945
4341.98 1880
4342.60 1912
4343.22 2117
4343.84 2313
4344.46 2660
4345.08 2945
4345.71 3303
4346.33 3179
4346.95 3384
4347.57 3311
4348.19 3297
4348.82 2987
4349.44 2642
4350.06 2437
4350.68 2103
4351.30 2040
4351.93 1640
4352.55 1462
4353.17 1440
4353.79 1352
4354.42 1323
4355.04 1317
4355.66 1169
4356.28 1260
4356.91 1287
4357.53 1230
4358.15 1241
4358.77 1208
4359.40 1277
4360.02 1262
4360.64 1171
4361.26 1168
4361.89 1119
4362.51 1226
4363.13 1235
4363.76 1120
4364.38 1010
4365.00 1038
4365.63 1201
4366.25 1181
4366.87 1212
4367.50 1114
4368.12 970
4368.74 886
4369.37 1043
4369.99 1122
4370.61 1034
4371.24 989
4371.86 869
4372.48 901
4373.11 873
4373.73 915
4374.36 953
4374.98 909
4375.60 873
4376.23 957
4376.85 965
4377.48 933
4378.10 943
4378.72 1027
4379.35 1024
4379.97 1004
4380.60 922
4381.22 963
4381.84 1038
4382.47 973
4383.09 1080
4383.72 1022
4384.34 1057
4384.97 941
4385.59 1028
4386.22 1009
4386.84 1041
4387.47 982
4388.09 966
4388.72 998
4389.34 871
4389.96 921
4390.59 944
4391.21 961
4391.84 956
4392.47 1052
4393.09 946
4393.72 982
4394.34 1031
4394.97 955
4395.59 861
4396.22 820
4396.84 887
4397.47 923
4398.09 824
4398.72 862
4399.34 907
4399.97 986
4400.60 899
4401.22 943
4401.85 897
4402.47 923
4403.10 899
4403.72 834
4404.35 912
4404.98 913
4405.60 943
4406.23 915
4406.85 885
4407.48 895
4408.11 900
4408.73 957
4409.36 992
4409.99 953
4410.61 963
4411.24 813
4411.87 878
4412.49 847
4413.12 817
4413.74 872
4414.37 874
4415.00 896
4415.62 764
4416.25 811
4416.88 930
4417.51 952
4418.13 908
4418.76 884
4419.39 812
4420.01 786
4420.64 760
4421.27 819
4421.89 865
4422.52 870
4423.15 815
4423.78 910
4424.40 919
4425.03 849
4425.66 889
4426.29 881
4426.91 809
4427.54 773
4428.17 775
4428.80 850
4429.42 895
4430.05 813
4430.68 835
4431.31 807
4431.94 872
4432.56 915
4433.19 897
4433.82 918
4434.45 892
4435.08 855
4435.70 943
4436.33 1013
4436.96 949
4437.59 892
4438.22 918
4438.85 1001
4439.47 934
4440.10 935
4440.73 985
4441.36 862
4441.99 773
4442.62 838
4443.25 881
4443.87 870
4444.50 876
4445.13 896
4445.76 892
4446.39 850
4447.02 844
4447.65 864
4448.28 955
4448.91 1095
4449.54 926
4450.16 986
4450.79 915
4451.42 861
4452.05 930
4452.68 950
4453.31 947
4453.94 1120
4454.57 1102
4455.20 1154
4455.83 1147
4456.46 1137
4457.09 1232
4457.72 1153
4458.35 1101
4458.98 1118
4459.61 1064
4460.24 970
4460.87 969
4461.50 908
4462.13 955
4462.76 941
4463.39 802
4464.02 832
4464.65 834
4465.28 831
4465.91 859
4466.54 854
4467.17 812
4467.80 813
4468.43 823
4469.06 912
4469.69 831
4470.32 873
4470.95 844
4471.58 793
4472.21 773
4472.85 778
4473.48 739
4474.11 700
4474.74 764
4475.37 775
4476.00 755
4476.63 762
4477.26 836
4477.89 830
4478.52 833
4479.16 807
4479.79 868
4480.42 933
4481.05 929
4481.68 866
4482.31 872
4482.94 941
4483.58 951
4484.21 886
4484.84 936
4485.47 965
4486.10 944
4486.73 880
4487.37 935
4488.00 889
4488.63 967
4489.26 927
4489.89 863
4490.53 910
4491.16 968
4491.79 831
4492.42 843
4493.05 870
4493.69 866
4494.32 1020
4494.95 964
4495.58 896
4496.22 902
4496.85 929
4497.48 1008
4498.11 1098
4498.75 1187
4499.38 1248
4500.01 1385
4500.64 1372
4501.28 1410
4501.91 1585
4502.54 1454
4503.18 1338
4503.81 1377
4504.44 1276
4505.07 1090
4505.71 1126
4506.34 974
4506.97 1029
4507.61 1014
4508.24 921
4508.87 987
4509.51 1028
4510.14 906
4510.77 931
4511.41 1000
4512.04 974
4512.68 912
4513.31 934
4513.94 984
4514.58 949
4515.21 851
4515.84 810
4516.48 707
4517.11 861
4517.75 898
4518.38 830
4519.01 799
4519.65 826
4520.28 846
4520.92 808
4521.55 797
4522.18 835
4522.82 800
4523.45 845
4524.09 773
4524.72 778
4525.36 815
4525.99 847
4526.63 884
4527.26 887
4527.90 857
4528.53 939
4529.16 951
4529.80 987
4530.43 1106
4531.07 1044
4531.70 1070
4532.34 1106
4532.97 1062
4533.61 1070
4534.24 996
4534.88 1056
4535.51 986
4536.15 930
4536.79 814
4537.42 952
4538.06 862
4538.69 802
4539.33 828
4539.96 842
4540.60 890
4541.23 805
4541.87 879
4542.50 787
4543.14 729
4543.78 724
4544.41 789
4545.05 779
4545.68 709
4546.32 774
4546.96 815
4547.59 793
4548.23 778
4548.86 822
4549.50 824
4550.14 795
4550.77 803
4551.41 771
4552.05 764
4552.68 741
4553.32 727
4553.96 738
4554.59 802
4555.23 751
4555.86 740
4556.50 796
4557.14 854
4557.78 779
4558.41 722
4559.05 743
4559.69 790
4560.32 815
4560.96 826
4561.60 799
4562.23 802
4562.87 718
4563.51 829
4564.15 851
4564.78 817
4565.42 895
4566.06 799
4566.69 761
4567.33 796
4567.97 792
4568.61 814
4569.24 794
4569.88 772
4570.52 809
4571.16 766
4571.80 797
4572.43 825
4573.07 790
4573.71 726
4574.35 824
4574.98 775
4575.62 779
4576.26 808
4576.90 807
4577.54 853
4578.18 842
4578.81 782
4579.45 807
4580.09 864
4580.73 881
4581.37 818
4582.01 781
4582.64 816
4583.28 870
4583.92 873
4584.56 809
4585.20 883
4585.84 830
4586.48 903
4587.11 978
4587.75 1027
4588.39 971
4589.03 1024
4589.67 1226
4590.31 1306
4590.95 1399
4591.59 1575
4592.23 1582
4592.87 1436
4593.51 1464
4594.14 1245
4594.78 1252
4595.42 1159
4596.06 932
4596.70 866
4597.34 955
4597.98 945
4598.62 854
4599.26 893
4599.90 936
4600.54 994
4601.18 993
4601.82 885
4602.46 909
4603.10 927
4603.74 885
4604.38 877
4605.02 914
4605.66 873
4606.30 1005
4606.94 962
4607.58 863
4608.22 803
4608.86 828
4609.50 854
4610.14 867
4610.78 839
4611.42 769
4612.06 786
4612.70 775
4613.34 778
4613.99 828
4614.63 821
4615.27 817
4615.91 777
4616.55 721
4617.19 774
4617.83 810
4618.47 820
4619.11 822
4619.75 814
4620.39 820
4621.04 881
4621.68 786
4622.32 701
4622.96 823
4623.60 749
4624.24 778
4624.88 790
4625.53 798
4626.17 795
4626.81 793
4627.45 757
4628.09 730
4628.73 706
4629.38 796
4630.02 786
4630.66 772
4631.30 779
4631.94 791
4632.58 866
4633.23 889
4633.87 876
4634.51 873
4635.15 832
4635.80 802
4636.44 761
4637.08 822
4637.72 871
4638.36 881
4639.01 901
4639.65 878
4640.29 917
4640.93 909
4641.58 843
4642.22 823
4642.86 900
4643.51 783
4644.15 766
4644.79 856
4645.43 800
4646.08 827
4646.72 803
4647.36 788
4648.01 729
4648.65 768
4649.29 804
4649.94 828
4650.58 806
4651.22 857
4651.87 817
4652.51 822
4653.15 837
4653.80 895
4654.44 877
4655.08 823
4655.73 842
4656.37 834
4657.01 871
4657.66 866
4658.30 819
4658.94 769
4659.59 749
4660.23 749
4660.88 732
4661.52 761
4662.16 755
4662.81 728
4663.45 731
4664.10 817
4664.74 781
4665.39 716
4666.03 665
4666.67 708
4667.32 710
4667.96 651
4668.61 614
4669.25 673
4669.90 726
4670.54 662
4671.19 681
4671.83 751
4672.47 697
4673.12 680
4673.76 782
4674.41 704
4675.05 722
4675.70 682
4676.34 770
4676.99 759
4677.63 832
4678.28 840
4678.92 803
4679.57 862
4680.22 763
4680.86 852
4681.51 797
4682.15 866
4682.80 828
4683.44 739
4684.09 716
4684.73 735
4685.38 768
4686.03 698
4686.67 742
4687.32 772
4687.96 868
4688.61 845
4689.25 794
4689.90 747
4690.55 846
4691.19 810
4691.84 758
4692.48 788
4693.13 875
4693.78 847
4694.42 873
4695.07 873
4695.72 1053
4696.36 999
4697.01 1162
4697.65 1175
4698.30 1226
4698.95 1295
4699.59 1224
4700.24 1319
4700.89 1238
4701.53 1139
4702.18 1124
4702.83 1025
4703.48 951
4704.12 972
4704.77 831
4705.42 818
4706.06 859
4706.71 903
4707.36 898
4708.00 877
4708.65 848
4709.30 816
4709.95 894
4710.59 985
4711.24 900
4711.89 796
4712.54 876
4713.18 846
4713.83 1005
4714.48 923
4715.13 932
4715.77 908
4716.42 863
4717.07 957
4717.72 978
4718.37 934
4719.01 811
4719.66 808
4720.31 902
4720.96 824
4721.61 782
4722.25 877
4722.90 921
4723.55 906
4724.20 934
4724.85 909
4725.50 978
4726.14 1029
4726.79 1064
4727.44 1051
4728.09 1072
4728.74 973
4729.39 967
4730.04 872
4730.68 903
4731.33 799
4731.98 890
4732.63 853
4733.28 773
4733.93 761
4734.58 811
4735.23 841
4735.88 884
4736.53 915
4737.17 857
4737.82 849
4738.47 877
4739.12 828
4739.77 828
4740.42 886
4741.07 1017
4741.72 939
4742.37 934
4743.02 986
4743.67 931
4744.32 890
4744.97 910
4745.62 963
4746.27 895
4746.92 847
4747.57 965
4748.22 996
4748.87 974
4749.52 1066
4750.17 1020
4750.82 1046
4751.47 1170
4752.12 1194
4752.77 1132
4753.42 1192
4754.07 1085
4754.72 1108
4755.37 1027
4756.02 994
4756.67 941
4757.32 934
4757.97 894
4758.62 868
4759.27 866
4759.93 808
4760.58 752
4761.23 698
4761.88 740
4762.53 815
4763.18 820
4763.83 889
4764.48 891
4765.13 928
4765.78 923
4766.44 898
4767.09 852
4767.74 890
4768.39 865
4769.04 861
4769.69 863
4770.34 852
4770.99 966
4771.65 869
4772.30 825
4772.95 861
4773.60 792
4774.25 800
4774.91 779
4775.56 860
4776.21 780
4776.86 802
4777.51 860
4778.16 816
4778.82 752
4779.47 832
4780.12 907
4780.77 976
4781.43 901
4782.08 892
4782.73 900
4783.38 771
4784.03 848
4784.69 856
4785.34 784
4785.99 832
4786.64 792
4787.30 778
4787.95 772
4788.60 811
4789.26 850
4789.91 765
4790.56 814
4791.21 831
4791.87 829
4792.52 760
4793.17 829
4793.83 835
4794.48 797
4795.13 810
4795.79 798
4796.44 762
4797.09 870
4797.75 763
4798.40 714
4799.05 805
4799.71 913
4800.36 771
4801.01 790
4801.67 825
4802.32 760
4802.97 858
4803.63 829
4804.28 827
4804.94 920
4805.59 846
4806.24 829
4806.90 886
4807.55 869
4808.21 889
4808.86 886
4809.51 809
4810.17 864
4810.82 893
4811.48 905
4812.13 988
4812.79 951
4813.44 905
4814.09 893
4814.75 926
4815.40 922
4816.06 903
4816.71 963
4817.37 1074
4818.02 1090
4818.68 999
4819.33 949
4819.99 892
4820.64 988
4821.30 971
4821.95 926
4822.61 1056
4823.26 975
4823.92 1000
4824.57 1079
4825.23 1128
4825.88 1075
4826.54 1037
4827.19 1086
4827.85 1044
4828.50 1083
4829.16 1138
4829.81 1116
4830.47 1157
4831.13 1215
4831.78 1079
4832.44 1174
4833.09 1323
4833.75 1296
4834.40 1217
4835.06 1170
4835.72 1255
4836.37 1341
4837.03 1359
4837.68 1377
4838.34 1374
4839.00 1356
4839.65 1409
4840.31 1379
4840.97 1488
4841.62 1669
4842.28 1597
4842.93 1553
4843.59 1593
4844.25 1612
4844.90 1589
4845.56 1598
4846.22 1726
4846.87 1758
4847.53 1963
4848.19 2095
4848.84 2254
4849.50 2507
4850.16 2636
4850.82 2719
4851.47 2616
4852.13 2490
4852.79 2408
4853.44 2370
4854.10 2261
4854.76 2257
4855.42 2357
4856.07 2530
4856.73 2594
4857.39 2814
4858.04 2960
4858.70 3040
4859.36 2963
4860.02 2838
4860.67 2687
4861.33 2567
4861.99 2465
4862.65 2379
4863.31 2254
4863.96 2161
4864.62 2110
4865.28 2138
4865.94 2101
4866.60 2249
4867.25 2320
4867.91 2414
4868.57 2270
4869.23 2187
4869.89 2204
4870.54 2148
4871.20 1964
4871.86 1825
4872.52 1724
4873.18 1665
4873.84 1796
4874.50 1797
4875.15 1587
4875.81 1654
4876.47 1654
4877.13 1688
4877.79 1753
4878.45 1819
4879.11 1730
4879.77 1689
4880.42 1720
4881.08 1694
4881.74 1579
4882.40 1530
4883.06 1377
4883.72 1242
4884.38 1346
4885.04 1270
4885.70 1287
4886.36 1309
4887.02 1422
4887.68 1387
4888.34 1359
4889.00 1385
4889.65 1429
4890.31 1610
4890.97 1520
4891.63 1575
4892.29 1586
4892.95 1453
4893.61 1400
4894.27 1333
4894.93 1310
4895.59 1278
4896.25 1297
4896.91 1338
4897.57 1285
4898.23 1203
4898.89 1292
4899.55 1324
4900.21 1215
4900.87 1328
4901.54 1291
4902.20 1250
4902.86 1160
4903.52 1087
4904.18 1081
4904.84 1119
4905.50 1114
4906.16 1116
4906.82 1074
4907.48 1016
4908.14 1026
4908.80 1007
4909.46 1021
4910.12 1037
4910.79 1064
4911.45 1047
4912.11 1064
4912.77 1010
4913.43 1010
4914.09 948
4914.75 1003
4915.41 945
4916.07 996
4916.74 962
4917.40 1002
4918.06 930
4918.72 850
4919.38 935
4920.04 913
4920.71 822
4921.37 881
4922.03 966
4922.69 983
4923.35 940
4924.01 863
4924.68 855
4925.34 854
4926.00 878
4926.66 854
4927.33 886
4927.99 920
4928.65 888
4929.31 889
4929.97 861
4930.64 964
4931.30 1002
4931.96 930
4932.62 934
4933.29 955
4933.95 882
4934.61 750
4935.27 851
4935.94 857
4936.60 844
4937.26 860
4937.93 893
4938.59 867
4939.25 830
4939.91 822
4940.58 845
4941.24 862
4941.90 850
4942.57 797
4943.23 838
4943.89 772
4944.56 790
4945.22 817
4945.88 773
4946.55 820
4947.21 819
4947.87 869
4948.54 855
4949.20 814
4949.86 883
4950.53 854
4951.19 742
4951.86 760
4952.52 687
4953.18 757
4953.85 833
4954.51 810
4955.17 841
4955.84 805
4956.50 714
4957.17 777
4957.83 772
4958.50 754
4959.16 805
4959.82 804
4960.49 824
4961.15 937
4961.82 980
4962.48 1033
4963.15 1017
4963.81 947
4964.48 1024
4965.14 970
4965.81 954
4966.47 1043
4967.13 941
4967.80 961
4968.46 816
4969.13 848
4969.79 842
4970.46 785
4971.12 726
4971.79 795
4972.45 845
4973.12 774
4973.79 734
4974.45 732
4975.12 850
4975.78 809
4976.45 909
4977.11 911
4977.78 871
4978.44 815
4979.11 855
4979.77 854
4980.44 762
4981.11 779
4981.77 750
4982.44 766
4983.10 802
4983.77 776
4984.44 795
4985.10 811
4985.77 803
4986.43 893
4987.10 842
4987.77 869
4988.43 826
4989.10 909
4989.76 861
4990.43 971
4991.10 997
4991.76 970
4992.43 901
4993.10 805
4993.76 722
4994.43 781
4995.10 746
4995.76 736
4996.43 731
4997.10 742
4997.76 726
4998.43 763
4999.10 740
4999.76 708
5000.43 686
5001.10 715
5001.77 687
5002.43 723
5003.10 661
5003.77 652
5004.43 658
5005.10 724
5005.77 740
5006.44 686
5007.10 652
5007.77 714
5008.44 662
5009.11 778
5009.77 708
5010.44 675
5011.11 724
5011.78 710
5012.45 706
5013.11 734
5013.78 733
5014.45 729
5015.12 723
5015.79 699
5016.45 723
5017.12 700
5017.79 699
5018.46 695
5019.13 729
5019.80 712
5020.46 766
5021.13 813
5021.80 773
5022.47 783
5023.14 744
5023.81 769
5024.47 725
5025.14 753
5025.81 691
5026.48 751
5027.15 714
5027.82 690
5028.49 749
5029.16 791
5029.83 778
5030.49 776
5031.16 759
5031.83 725
5032.50 725
5033.17 754
5033.84 695
5034.51 721
5035.18 683
5035.85 688
5036.52 718
5037.19 705
5037.86 684
5038.53 714
5039.20 714
5039.87 709
5040.54 743
5041.21 727
5041.88 644
5042.54 688
5043.21 628
5043.88 677
5044.55 720
5045.22 640
5045.89 615
5046.56 638
5047.24 790
5047.91 738
5048.58 714
5049.25 757
5049.92 645
5050.59 668
5051.26 689
5051.93 702
5052.60 727
5053.27 797
5053.94 709
5054.61 699
5055.28 675
5055.95 733
5056.62 711
5057.29 677
5057.96 656
5058.63 653
5059.31 628
5059.98 714
5060.65 713
5061.32 683
5061.99 725
5062.66 700
5063.33 729
5064.00 734
5064.67 732
5065.35 742
5066.02 720
5066.69 677
5067.36 726
5068.03 696
5068.70 700
5069.38 726
5070.05 710
5070.72 649
5071.39 707
5072.06 683
5072.73 632
5073.41 725
5074.08 735
5074.75 755
5075.42 725
5076.09 813
5076.77 808
5077.44 777
5078.11 844
5078.78 868
5079.45 921
5080.13 884
5080.80 890
5081.47 872
5082.14 834
5082.82 802
5083.49 759
5084.16 805
5084.83 789
5085.51 755
5086.18 882
5086.85 776
5087.53 791
5088.20 808
5088.87 859
5089.54 870
5090.22 878
5090.89 889
5091.56 918
5092.24 866
5092.91 814
5093.58 884
5094.26 899
5094.93 838
5095.60 762
5096.28 739
5096.95 774
5097.62 755
5098.30 745
5098.97 807
5099.64 743
5100.32 851
5100.99 846
5101.67 831
5102.34 817
5103.01 760
5103.69 780
5104.36 790
5105.04 809
5105.71 815
5106.38 787
5107.06 749
5107.73 754
5108.41 792
5109.08 822
5109.75 759
5110.43 723
5111.10 743
5111.78 734
5112.45 681
5113.13 708
5113.80 738
5114.48 765
5115.15 767
5115.83 703
5116.50 714
5117.17 745
5117.85 744
5118.52 769
5119.20 717
5119.87 671
5120.55 697
5121.22 739
5121.90 721
5122.57 690
5123.25 747
5123.93 733
5124.60 711
5125.28 682
5125.95 708
5126.63 697
5127.30 750
5127.98 778
5128.65 792
5129.33 766
5130.00 739
5130.68 824
5131.36 823
5132.03 890
5132.71 802
5133.38 775
5134.06 777
5134.73 820
5135.41 771
5136.09 839
5136.76 792
5137.44 752
5138.12 788
5138.79 761
5139.47 763
5140.14 764
5140.82 724
5141.50 690
5142.17 702
5142.85 680
5143.53 696
5144.20 733
5144.88 703
5145.56 688
5146.23 709
5146.91 688
5147.59 710
5148.26 647
5148.94 676
5149.62 714
5150.29 716
5150.97 711
5151.65 592
5152.33 669
5153.00 633
5153.68 622
5154.36 723
5155.03 670
5155.71 644
5156.39 608
5157.07 668
5157.74 699
5158.42 663
5159.10 677
5159.78 643
5160.45 684
5161.13 646
5161.81 638
5162.49 622
5163.17 628
5163.84 678
5164.52 647
5165.20 715
5165.88 665
5166.55 628
5167.23 670
5167.91 583
5168.59 609
5169.27 663
5169.95 675
5170.62 623
5171.30 651
5171.98 631
5172.66 662
5173.34 631
5174.02 643
5174.69 656
5175.37 653
5176.05 643
5176.73 656
5177.41 734
5178.09 733
5178.77 772
5179.45 753
5180.13 761
5180.80 745
5181.48 723
5182.16 782
5182.84 817
5183.52 786
5184.20 779
5184.88 762
5185.56 669
5186.24 667
5186.92 690
5187.60 645
5188.28 614
5188.96 663
5189.64 634
5190.31 609
5190.99 663
5191.67 638
5192.35 654
5193.03 638
5193.71 637
5194.39 598
5195.07 616
5195.75 628
5196.43 620
5197.11 628
5197.79 665
5198.47 654
5199.15 663
5199.83 758
5200.51 710
5201.19 663
5201.87 654
5202.56 689
5203.24 673
5203.92 649
5204.60 638
5205.28 692
5205.96 633
5206.64 692
5207.32 704
5208.00 683
5208.68 689
5209.36 659
5210.04 635
5210.72 654
5211.40 672
5212.09 766
5212.77 746
5213.45 716
5214.13 700
5214.81 722
5215.49 829
5216.17 785
5216.85 768
5217.54 844
5218.22 751
5218.90 862
5219.58 792
5220.26 776
5220.94 791
5221.62 797
5222.31 837
5222.99 802
5223.67 796
5224.35 708
5225.03 764
5225.72 696
5226.40 696
5227.08 688
5227.76 693
5228.44 752
5229.13 661
5229.81 654
5230.49 695
5231.17 707
5231.86 810
5232.54 716
5233.22 738
5233.90 748
5234.58 731
5235.27 701
5235.95 720
5236.63 765
5237.32 740
5238.00 813
5238.68 777
5239.36 698
5240.05 761
5240.73 797
5241.41 824
5242.10 794
5242.78 701
5243.46 752
5244.14 746
5244.83 740
5245.51 637
5246.19 696
5246.88 671
5247.56 684
5248.24 821
5248.93 817
5249.61 855
5250.29 837
5250.98 762
5251.66 855
5252.35 790
5253.03 807
5253.71 717
5254.40 764
5255.08 711
5255.76 701
5256.45 699
5257.13 749
5257.82 708
5258.50 713
5259.18 683
5259.87 761
5260.55 766
5261.24 783
5261.92 757
5262.61 785
5263.29 774
5263.97 727
5264.66 743
5265.34 797
5266.03 785
5266.71 829
5267.40 722
5268.08 734
5268.77 729
5269.45 752
5270.14 732
5270.82 725
5271.51 752
5272.19 772
5272.88 736
5273.56 791
5274.25 752
5274.93 679
5275.62 628
5276.30 672
5276.99 614
5277.67 676
5278.36 766
5279.04 729
5279.73 758
5280.41 770
5281.10 725
5281.79 702
5282.47 747
5283.16 714
5283.84 691
5284.53 761
5285.21 739
5285.90 685
5286.59 647
5287.27 719
5287.96 706
5288.64 617
5289.33 697
5290.02 658
5290.70 685
5291.39 734
5292.07 715
5292.76 735
5293.45 688
5294.13 609
5294.82 625
5295.51 714
5296.19 727
5296.88 619
5297.57 699
5298.25 715
5298.94 815
5299.63 782
5300.31 819
5301.00 742
5301.69 837
5302.37 881
5303.06 921
5303.75 980
5304.43 859
5305.12 774
5305.81 767
5306.50 780
5307.18 758
5307.87 757
5308.56 862
5309.25 926
5309.93 903
5310.62 840
5311.31 897
5312.00 927
5312.68 896
5313.37 931
5314.06 834
5314.75 869
5315.43 791
5316.12 753
5316.81 826
5317.50 853
5318.18 814
5318.87 762
5319.56 838
5320.25 758
5320.94 853
5321.63 777
5322.31 782
5323.00 787
5323.69 760
5324.38 720
5325.07 809
5325.76 737
5326.44 654
5327.13 696
5327.82 733
5328.51 745
5329.20 634
5329.89 662
5330.58 688
5331.26 714
5331.95 730
5332.64 669
5333.33 740
5334.02 819
5334.71 735
5335.40 709
5336.09 707
5336.78 832
5337.47 780
5338.15 689
5338.84 690
5339.53 685
5340.22 750
5340.91 727
5341.60 716
5342.29 727
5342.98 779
5343.67 756
5344.36 720
5345.05 714
5345.74 822
5346.43 772
5347.12 802
5347.81 815
5348.50 816
5349.19 841
5349.88 925
5350.57 956
5351.26 936
5351.95 900
5352.64 860
5353.33 871
5354.02 863
5354.71 842
5355.40 797
5356.09 670
5356.78 686
5357.47 679
5358.16 623
5358.85 655
5359.54 746
5360.23 747
5360.92 709
5361.62 740
5362.31 756
5363.00 703
5363.69 670
5364.38 694
5365.07 706
5365.76 712
5366.45 704
5367.14 669
5367.83 686
5368.53 694
5369.22 664
5369.91 585
5370.60 649
5371.29 627
5371.98 681
5372.67 663
5373.36 704
5374.06 673
5374.75 578
5375.44 652
5376.13 560
5376.82 573
5377.51 643
5378.21 610
5378.90 652
5379.59 603
5380.28 604
5380.97 586
5381.67 619
5382.36 626
5383.05 593
5383.74 570
5384.44 599
5385.13 658
5385.82 641
5386.51 614
5387.20 651
5387.90 700
5388.59 741
5389.28 760
5389.97 707
5390.67 705
5391.36 707
5392.05 671
5392.75 633
5393.44 645
5394.13 626
5394.82 608
5395.52 672
5396.21 645
5396.90 594
5397.60 584
5398.29 580
5398.98 678
5399.68 724
5400.37 646
5401.06 599
5401.76 624
5402.45 644
5403.14 635
5403.84 642
5404.53 620
5405.22 666
5405.92 689
5406.61 629
5407.30 647
5408.00 708
5408.69 665
5409.39 597
5410.08 734
5410.77 710
5411.47 632
5412.16 704
5412.85 671
5413.55 560
5414.24 620
5414.94 663
5415.63 650
5416.33 666
5417.02 689
5417.71 649
5418.41 658
5419.10 676
5419.80 685
5420.49 613
5421.19 653
5421.88 632
5422.58 706
5423.27 654
5423.97 631
5424.66 590
5425.36 697
5426.05 741
5426.75 663
5427.44 676
5428.14 620
5428.83 735
5429.53 767
5430.22 758
5430.92 665
5431.61 693
5432.31 744
5433.00 729
5433.70 722
5434.39 747
5435.09 807
5435.78 788
5436.48 866
5437.17 830
5437.87 809
5438.57 825
5439.26 824
5439.96 790
5440.65 793
5441.35 805
5442.05 780
5442.74 733
5443.44 740
5444.13 839
5444.83 818
5445.53 865
5446.22 899
5446.92 897
5447.61 766
5448.31 829
5449.01 859
5449.70 827
5450.40 859
5451.10 905
5451.79 801
5452.49 744
5453.19 835
5453.88 850
5454.58 869
5455.28 839
5455.97 764
5456.67 760
5457.37 847
5458.06 885
5458.76 777
5459.46 814
5460.16 853
5460.85 919
5461.55 954
5462.25 823
5462.94 873
5463.64 829
5464.34 880
5465.04 887
5465.73 903
5466.43 836
5467.13 831
5467.83 904
5468.52 887
5469.22 900
5469.92 868
5470.62 796
5471.31 886
5472.01 909
5472.71 939
5473.41 943
5474.11 944
5474.80 1030
5475.50 1034
5476.20 1082
5476.90 1138
5477.60 1319
5478.29 1379
5478.99 1554
5479.69 1574
5480.39 1688
5481.09 1689
5481.79 1659
5482.49 1579
5483.18 1518
5483.88 1460
5484.58 1326
5485.28 1266
5485.98 1102
5486.68 1044
5487.38 1146
5488.08 1146
5488.77 1140
5489.47 1139
5490.17 1154
5490.87 1165
5491.57 1108
5492.27 1220
5492.97 1419
5493.67 1244
5494.37 1275
5495.07 1429
5495.77 1379
5496.46 1479
5497.16 1554
5497.86 1779
5498.56 2108
5499.26 2285
5499.96 2499
5500.66 2773
5501.36 2705
5502.06 2775
5502.76 2708
5503.46 2466
5504.16 2014
5504.86 1854
5505.56 1603
5506.26 1491
5506.96 1253
5507.66 1171
5508.36 1152
5509.06 1169
5509.76 1172
5510.46 1121
5511.16 1076
5511.86 1014
5512.56 1000
5513.26 1052
5513.96 1149
5514.67 1105
5515.37 1002
5516.07 1027
5516.77 1027
5517.47 1050
5518.17 978
5518.87 965
5519.57 863
5520.27 905
5520.97 980
5521.67 899
5522.37 917
5523.08 851
5523.78 862
5524.48 909
5525.18 920
5525.88 852
5526.58 785
5527.28 795
5527.98 852
5528.69 855
5529.39 931
5530.09 956
5530.79 810
5531.49 861
5532.19 820
5532.90 734
5533.60 786
5534.30 767
5535.00 733
5535.70 790
5536.40 725
5537.11 703
5537.81 703
5538.51 744
5539.21 776
5539.92 706
5540.62 734
5541.32 870
5542.02 761
5542.72 672
5543.43 681
5544.13 703
5544.83 674
5545.53 710
5546.24 773
5546.94 692
5547.64 703
5548.34 754
5549.05 655
5549.75 686
5550.45 729
5551.16 772
5551.86 640
5552.56 657
5553.26 674
5553.97 756
5554.67 746
5555.37 744
5556.08 785
5556.78 757
5557.48 797
5558.19 793
5558.89 659
5559.59 694
5560.30 763
5561.00 694
5561.70 710
5562.41 737
5563.11 785
5563.82 774
5564.52 724
5565.22 728
5565.93 815
5566.63 718
5567.33 710
5568.04 679
5568.74 720
5569.45 726
5570.15 761
5570.85 821
5571.56 798
5572.26 720
5572.97 696
5573.67 823
5574.38 786
5575.08 699
5575.78 746
5576.49 743
5577.19 830
5577.90 766
5578.60 612
5579.31 664
5580.01 702
5580.72 673
5581.42 652
5582.13 717
5582.83 704
5583.54 707
5584.24 726
5584.95 651
5585.65 582
5586.36 609
5587.06 686
5587.77 639
5588.47 716
5589.18 698
5589.88 736
5590.59 691
5591.29 653
5592.00 660
5592.70 681
5593.41 663
5594.12 632
5594.82 670
5595.53 721
5596.23 668
5596.94 683
5597.64 676
5598.35 666
5599.06 641
5599.76 701
5600.47 669
5601.17 578
5601.88 660
5602.59 623
5603.29 574
5604.00 623
5604.71 607
5605.41 618
5606.12 660
5606.82 678
5607.53 643
5608.24 690
5608.94 647
5609.65 685
5610.36 723
5611.06 733
5611.77 649
5612.48 679
5613.18 643
5613.89 692
5614.60 703
5615.30 691
5616.01 686
5616.72 653
5617.43 583
5618.13 596
5618.84 610
5619.55 622
5620.25 647
5620.96 642
5621.67 713
5622.38 644
5623.08 668
5623.79 670
5624.50 694
5625.21 716
5625.91 702
5626.62 646
5627.33 757
5628.04 727
5628.75 691
5629.45 732
5630.16 721
5630.87 726
5631.58 805
5632.28 759
5632.99 745
5633.70 753
5634.41 703
5635.12 799
5635.83 734
5636.53 716
5637.24 781
5637.95 740
5638.66 726
5639.37 850
5640.08 899
5640.78 757
5641.49 664
5642.20 695
5642.91 690
5643.62 735
5644.33 754
5645.04 732
5645.75 705
5646.45 749
5647.16 649
5647.87 698
5648.58 738
5649.29 720
5650.00 651
5650.71 684
5651.42 719
5652.13 711
5652.84 803
5653.55 800
5654.26 823
5654.96 759
5655.67 732
5656.38 900
5657.09 1008
5657.80 997
5658.51 961
5659.22 986
5659.93 1018
5660.64 915
5661.35 926
5662.06 899
5662.77 731
5663.48 708
5664.19 769
5664.90 689
5665.61 681
5666.32 663
5667.03 733
5667.74 724
5668.45 789
5669.16 748
5669.87 725
5670.58 673
5671.29 665
5672.00 773
5672.72 760
5673.43 737
5674.14 777
5674.85 643
5675.56 579
5676.27 632
5676.98 703
5677.69 725
5678.40 676
5679.11 604
5679.82 624
5680.53 697
5681.25 650
5681.96 714
5682.67 738
5683.38 726
5684.09 656
5684.80 636
5685.51 690
5686.22 656
5686.94 595
5687.65 615
5688.36 702
5689.07 599
5689.78 606
5690.49 634
5691.21 696
5691.92 662
5692.63 586
5693.34 648
5694.05 656
5694.76 663
5695.48 631
5696.19 649
5696.90 559
5697.61 621
5698.32 690
5699.04 602
5699.75 613
5700.46 613
5701.17 622
5701.89 608
5702.60 638
5703.31 644
5704.02 613
5704.74 645
5705.45 657
5706.16 598
5706.87 561
5707.59 525
5708.30 625
5709.01 656
5709.73 646
5710.44 538
5711.15 541
5711.86 595
5712.58 597
5713.29 595
5714.00 637
5714.72 582
5715.43 614
5716.14 569
5716.86 527
5717.57 564
5718.28 619
5719.00 576
5719.71 595
5720.42 606
5721.14 593
5721.85 563
5722.56 618
5723.28 700
5723.99 692
5724.71 646
5725.42 654
5726.13 653
5726.85 671
5727.56 648
5728.28 752
5728.99 673
5729.70 658
5730.42 650
5731.13 675
5731.85 629
5732.56 671
5733.28 643
5733.99 623
5734.70 598
5735.42 648
5736.13 673
5736.85 622
5737.56 674
5738.28 682
5738.99 640
5739.71 594
5740.42 589
5741.14 615
5741.85 561
5742.57 529
5743.28 595
5744.00 605
5744.71 547
5745.43 600
5746.14 575
5746.86 592
5747.57 583
5748.29 556
5749.00 535
5749.72 608
5750.43 661
5751.15 618
5751.86 602
5752.58 580
5753.29 603
5754.01 573
5754.73 601
5755.44 629
5756.16 564
5756.87 615
5757.59 580
5758.31 582
5759.02 606
5759.74 590
5760.45 581
5761.17 596
5761.89 597
5762.60 599
5763.32 585
5764.03 599
5764.75 588
5765.47 644
5766.18 623
5766.90 622
5767.62 618
5768.33 555
5769.05 598
5769.77 601
5770.48 598
5771.20 594
5771.92 650
5772.63 661
5773.35 622
5774.07 618
5774.78 553
5775.50 633
5776.22 621
5776.93 610
5777.65 587
5778.37 730
5779.09 723
5779.80 677
5780.52 694
5781.24 692
5781.96 663
5782.67 587
5783.39 646
5784.11 703
5784.83 705
5785.54 714
5786.26 718
5786.98 625
5787.70 645
5788.41 619
5789.13 642
5789.85 610
5790.57 587
5791.29 639
5792.00 730
5792.72 723
5793.44 678
5794.16 821
5794.88 865
5795.59 835
5796.31 814
5797.03 867
5797.75 902
5798.47 1012
5799.19 1098
5799.90 1121
5800.62 1310
5801.34 1496
5802.06 1719
5802.78 1752
5803.50 1679
5804.22 1606
5804.93 1522
5805.65 1430
5806.37 1231
5807.09 1085
5807.81 1046
5808.53 940
5809.25 904
5809.97 831
5810.69 850
5811.41 793
5812.13 816
5812.84 787
5813.56 762
5814.28 787
5815.00 865
5815.72 841
5816.44 837
5817.16 787
5817.88 834
5818.60 818
5819.32 818
5820.04 903
5820.76 802
5821.48 813
5822.20 851
5822.92 776
5823.64 741
5824.36 775
5825.08 787
5825.80 747
5826.52 722
5827.24 681
5827.96 684
5828.68 695
5829.40 763
5830.12 810
5830.84 683
5831.56 730
5832.28 730
5833.00 693
5833.72 683
5834.44 693
5835.16 768
5835.89 782
5836.61 722
5837.33 765
5838.05 709
5838.77 706
5839.49 702
5840.21 689
5840.93 745
5841.65 776
5842.37 701
5843.10 782
5843.82 781
5844.54 830
5845.26 767
5845.98 755
5846.70 761
5847.42 813
5848.14 815
5848.87 803
5849.59 780
5850.31 734
5851.03 747
5851.75 721
5852.47 699
5853.20 707
5853.92 726
5854.64 758
5855.36 799
5856.08 742
5856.81 731
5857.53 795
5858.25 775
5858.97 739
5859.69 741
5860.42 760
5861.14 762
5861.86 772
5862.58 753
5863.31 809
5864.03 759
5864.75 734
5865.47 705
5866.20 673
5866.92 693
5867.64 820
5868.36 795
5869.09 684
5869.81 695
5870.53 729
5871.26 751
5871.98 735
5872.70 694
5873.42 748
5874.15 802
5874.87 774
5875.59 743
5876.32 717
5877.04 734
5877.76 747
5878.49 744
5879.21 711
5879.93 733
5880.66 746
5881.38 812
5882.10 823
5882.83 834
5883.55 755
5884.28 754
5885.00 842
5885.72 756
5886.45 779
5887.17 696
5887.89 714
5888.62 801
5889.34 762
5890.07 676
5890.79 664
5891.51 688
5892.24 760
5892.96 722
5893.69 664
5894.41 669
5895.14 713
5895.86 786
5896.59 736
5897.31 784
5898.03 761
5898.76 769
5899.48 698
5900.21 777
5900.93 746
5901.66 653
5902.38 757
5903.11 797
5903.83 820
5904.56 744
5905.28 772
5906.01 738
5906.73 793
5907.46 711
5908.18 765
5908.91 812
5909.63 833
5910.36 851
5911.08 788
5911.81 799
5912.53 765
5913.26 853
5913.99 783
5914.71 834
5915.44 823
5916.16 810
5916.89 819
5917.61 777
5918.34 852
5919.07 863
5919.79 807
5920.52 840
5921.24 838
5921.97 873
5922.70 900
5923.42 854
5924.15 897
5924.87 901
5925.60 884
5926.33 909
5927.05 954
5927.78 892
5928.51 902
5929.23 1007
5929.96 975
5930.69 997
5931.41 970
5932.14 1029
5932.87 1016
5933.59 1059
5934.32 1058
5935.05 1108
5935.77 1138
5936.50 1137
5937.23 1126
5937.95 1125
5938.68 1183
5939.41 1313
5940.13 1303
5940.86 1269
5941.59 1247
5942.32 1276
5943.04 1258
5943.77 1345
5944.50 1347
5945.23 1424
5945.95 1374
5946.68 1413
5947.41 1474
5948.14 1593
5948.86 1714
5949.59 1769
5950.32 1729
5951.05 1883
5951.78 2048
5952.50 2047
5953.23 2214
5953.96 2053
5954.69 1962
5955.42 1922
5956.14 1860
5956.87 1926
5957.60 1869
5958.33 1925
5959.06 1788
5959.78 1855
5960.51 1877
5961.24 1893
5961.97 2018
5962.70 1974
5963.43 2167
5964.16 2518
5964.88 2817
5965.61 3184
5966.34 3240
5967.07 3304
5967.80 3329
5968.53 3337
5969.26 3102
5969.99 2879
5970.72 2756
5971.44 2596
5972.17 2434
5972.90 2366
5973.63 2334
5974.36 2277
5975.09 2156
5975.82 2128
5976.55 2222
5977.28 2243
5978.01 2236
5978.74 2435
5979.47 2528
5980.20 2494
5980.93 2518
5981.66 2543
5982.39 2655
5983.12 2650
5983.85 2656
5984.57 2627
5985.30 2544
5986.03 2631
5986.76 2689
5987.49 2577
5988.22 2560
5988.96 2542
5989.69 2492
5990.42 2385
5991.15 2375
5991.88 2485
5992.61 2623
5993.34 2693
5994.07 2719
5994.80 2633
5995.53 2724
5996.26 2739
5996.99 2873
5997.72 3046
5998.45 3043
5999.18 2957
5999.91 3084
6000.64 3041
6001.37 2883
6002.11 2860
6002.84 2874
6003.57 2910
6004.30 2886
6005.03 2768
6005.76 2763
6006.49 2779
6007.22 3049
6007.95 3401
6008.69 3594
6009.42 4203
6010.15 5193
6010.88 6205
6011.61 7265
6012.34 8325
6013.07 9296
6013.81 10300
6014.54 10679
6015.27 10447
6016.00 9911
6016.73 8980
6017.46 8237
6018.20 7130
6018.93 6093
6019.66 5114
6020.39 4434
6021.12 3713
6021.86 3206
6022.59 2828
6023.32 2560
6024.05 2377
6024.79 2272
6025.52 2303
6026.25 2224
6026.98 2099
6027.72 2010
6028.45 1951
6029.18 1868
6029.91 1840
6030.65 1878
6031.38 1832
6032.11 1759
6032.84 1751
6033.58 1706
6034.31 1701
6035.04 1737
6035.78 1730
6036.51 1706
6037.24 1870
6037.98 1852
6038.71 1789
6039.44 1890
6040.18 1990
6040.91 1964
6041.64 2022
6042.38 1974
6043.11 1986
6043.84 2067
6044.58 2192
6045.31 2208
6046.04 2146
6046.78 2272
6047.51 2237
6048.24 2477
6048.98 2639
6049.71 2774
6050.45 2895
6051.18 3303
6051.91 3577
6052.65 3705
6053.38 3886
6054.12 3677
6054.85 3566
6055.58 3461
6056.32 3092
6057.05 2753
6057.79 2811
6058.52 2455
6059.26 2281
6059.99 2194
6060.72 2184
6061.46 2171
6062.19 1998
6062.93 2052
6063.66 2085
6064.40 2094
6065.13 1983
6065.87 1906
6066.60 1896
6067.34 1862
6068.07 1881
6068.81 1849
6069.54 1764
6070.28 1758
6071.01 1931
6071.75 1685
6072.48 1697
6073.22 1675
6073.95 1571
6074.69 1690
6075.42 1604
6076.16 1602
6076.89 1515
6077.63 1568
6078.37 1642
6079.10 1533
6079.84 1583
6080.57 1485
6081.31 1456
6082.04 1410
6082.78 1437
6083.52 1447
6084.25 1432
6084.99 1451
6085.72 1389
6086.46 1289
6087.20 1279
6087.93 1366
6088.67 1386
6089.40 1420
6090.14 1380
6090.88 1369
6091.61 1426
6092.35 1375
6093.09 1398
6093.82 1392
6094.56 1387
6095.30 1389
6096.03 1262
6096.77 1201
6097.51 1161
6098.24 1260
6098.98 1250
6099.72 1193
6100.45 1228
6101.19 1233
6101.93 1185
6102.66 1117
6103.40 1074
6104.14 1141
6104.88 1074
6105.61 1053
6106.35 1042
6107.09 1067
6107.83 1063
6108.56 1091
6109.30 1144
6110.04 1084
6110.78 1162
6111.51 1260
6112.25 1252
6112.99 1225
6113.73 1284
6114.46 1290
6115.20 1250
6115.94 1224
6116.68 1130
6117.41 1221
6118.15 1153
6118.89 1134
6119.63 1189
6120.37 1208
6121.11 1214
6121.84 1134
6122.58 1135
6123.32 1184
6124.06 1162
6124.80 1244
6125.54 1154
6126.27 1278
6127.01 1232
6127.75 1207
6128.49 1192
6129.23 1230
6129.97 1194
6130.71 1248
6131.44 1273
6132.18 1290
6132.92 1268
6133.66 1286
6134.40 1171
6135.14 1131
6135.88 1243
6136.62 1267
6137.36 1199
6138.10 1223
6138.83 1317
6139.57 1248
6140.31 1267
6141.05 1329
6141.79 1251
6142.53 1263
6143.27 1269
6144.01 1241
6144.75 1203
6145.49 1236
6146.23 1238
6146.97 1307
6147.71 1265
6148.45 1292
6149.19 1267
6149.93 1313
6150.67 1364
6151.41 1452
6152.15 1278
6152.89 1368
6153.63 1461
6154.37 1465
6155.11 1515
6155.85 1470
6156.59 1418
6157.33 1435
6158.07 1570
6158.81 1439
6159.55 1455
6160.29 1454
6161.03 1462
6161.77 1549
6162.51 1618
6163.25 1671
6163.99 1767
6164.74 1933
6165.48 2025
6166.22 2131
6166.96 2212
6167.70 2162
6168.44 2251
6169.18 2189
6169.92 2140
6170.66 2095
6171.40 2091
6172.15 2030
6172.89 1851
6173.63 1894
6174.37 1957
6175.11 1757
6175.85 1795
6176.59 1803
6177.34 1705
6178.08 1759
6178.82 1785
6179.56 1856
6180.30 1847
6181.04 1932
6181.79 1950
6182.53 2084
6183.27 1986
6184.01 1896
6184.75 1932
6185.50 1927
6186.24 2041
6186.98 2158
6187.72 2144
6188.46 2121
6189.21 2143
6189.95 2190
6190.69 2258
6191.43 2528
6192.18 2452
6192.92 2566
6193.66 2577
6194.40 2640
6195.15 2626
6195.89 2769
6196.63 2742
6197.37 2687
6198.12 2708
6198.86 2642
6199.60 2557
6200.35 2710
6201.09 2687
6201.83 2961
6202.58 3278
6203.32 3466
6204.06 4158
6204.80 5174
6205.55 6500
6206.29 7845
6207.03 9767
6207.78 11429
6208.52 12861
6209.26 14172
6210.01 14943
6210.75 14722
6211.50 14000
6212.24 12726
6212.98 10786
6213.73 9139
6214.47 7509
6215.21 6062
6215.96 4966
6216.70 4080
6217.45 3465
6218.19 3042
6218.93 2657
6219.68 2417
6220.42 2370
6221.17 2314
6221.91 2154
6222.66 2096
6223.40 2044
6224.14 1966
6224.89 2008
6225.63 1943
6226.38 1857
6227.12 1698
6227.87 1643
6228.61 1552
6229.36 1548
6230.10 1535
6230.84 1460
6231.59 1445
6232.33 1416
6233.08 1430
6233.82 1545
6234.57 1519
6235.31 1661
6236.06 1790
6236.80 1708
6237.55 1876
6238.30 2116
6239.04 2238
6239.79 2286
6240.53 2259
6241.28 2314
6242.02 2277
6242.77 2112
6243.51 2079
6244.26 1941
6245.00 1983
6245.75 1928
6246.50 2031
6247.24 2193
6247.99 2130
6248.73 2119
6249.48 1983
6250.22 1960
6250.97 1984
6251.72 1838
6252.46 1749
6253.21 1772
6253.95 1834
6254.70 1783
6255.45 1706
6256.19 1751
6256.94 1730
6257.69 1764
6258.43 1632
6259.18 1634
6259.93 1629
6260.67 1562
6261.42 1502
6262.17 1528
6262.91 1502
6263.66 1457
6264.41 1423
6265.15 1424
6265.90 1434
6266.65 1417
6267.39 1416
6268.14 1418
6268.89 1593
6269.63 1570
6270.38 1545
6271.13 1502
6271.88 1546
6272.62 1500
6273.37 1583
6274.12 1541
6274.86 1507
6275.61 1567
6276.36 1563
6277.11 1531
6277.85 1633
6278.60 1614
6279.35 1575
6280.10 1709
6280.85 1640
6281.59 1537
6282.34 1545
6283.09 1553
6283.84 1486
6284.59 1326
6285.33 1319
6286.08 1343
6286.83 1306
6287.58 1254
6288.33 1306
6289.07 1213
6289.82 1193
6290.57 1240
6291.32 1172
6292.07 1153
6292.82 1172
6293.56 1140
6294.31 1125
6295.06 1091
6295.81 1047
6296.56 1078
6297.31 1099
6298.06 1088
6298.81 1091
6299.55 1127
6300.30 1096
6301.05 1101
6301.80 1077
6302.55 1049
6303.30 990
6304.05 1017
6304.80 1012
6305.55 1066
6306.30 1079
6307.05 1083
6307.79 1062
6308.54 1111
6309.29 1112
6310.04 1206
6310.79 1152
6311.54 1115
6312.29 1172
6313.04 1152
6313.79 1101
6314.54 1088
6315.29 1081
6316.04 1101
6316.79 1112
6317.54 1032
6318.29 1079
6319.04 1077
6319.79 1018
6320.54 1023
6321.29 1040
6322.04 1008
6322.79 965
6323.54 1033
6324.29 1014
6325.04 967
6325.79 1007
6326.54 951
6327.29 963
6328.04 948
6328.79 1003
6329.55 979
6330.30 900
6331.05 919
6331.80 882
6332.55 1004
6333.30 1010
6334.05 909
6334.80 924
6335.55 948
6336.30 996
6337.05 1067
6337.81 1067
6338.56 989
6339.31 983
6340.06 902
6340.81 1027
6341.56 958
6342.31 967
6343.06 936
6343.82 991
6344.57 992
6345.32 949
6346.07 1030
6346.82 1073
6347.57 1064
6348.33 1221
6349.08 1166
6349.83 1255
6350.58 1290
6351.33 1444
6352.09 1512
6352.84 1442
6353.59 1519
6354.34 1574
6355.09 1510
6355.85 1488
6356.60 1416
6357.35 1340
6358.10 1241
6358.86 1205
6359.61 1036
6360.36 1092
6361.11 985
6361.87 976
6362.62 1011
6363.37 975
6364.12 985
6364.88 1033
6365.63 1020
6366.38 1110
6367.13 1212
6367.89 1092
6368.64 1085
6369.39 1180
6370.15 1056
6370.90 1042
6371.65 1125
6372.41 1066
6373.16 998
6373.91 940
6374.67 979
6375.42 986
6376.17 1016
6376.93 997
6377.68 991
6378.43 1004
6379.19 1002
6379.94 1007
6380.69 993
6381.45 1012
6382.20 1007
6382.96 921
6383.71 936
6384.46 951
6385.22 952
6385.97 926
6386.73 877
6387.48 909
6388.23 920
6388.99 883
6389.74 896
6390.50 910
6391.25 935
6392.00 880
6392.76 819
6393.51 942
6394.27 944
6395.02 883
6395.78 848
6396.53 886
6397.29 851
6398.04 807
6398.80 810
6399.55 868
6400.31 893
6401.06 865
6401.82 852
6402.57 825
6403.33 859
6404.08 857
6404.84 879
6405.59 941
6406.35 981
6407.10 993
6407.86 1017
6408.61 1115
6409.37 1182
6410.12 1069
6410.88 1108
6411.63 1088
6412.39 929
6413.14 1014
6413.90 955
6414.66 954
6415.41 936
6416.17 1012
6416.92 909
6417.68 932
6418.44 961
6419.19 893
6419.95 878
6420.70 930
6421.46 909
6422.22 851
6422.97 928
6423.73 864
6424.48 812
6425.24 825
6426.00 957
6426.75 900
6427.51 839
6428.27 805
6429.02 834
6429.78 823
6430.54 933
6431.29 938
6432.05 874
6432.81 937
6433.56 913
6434.32 933
6435.08 937
6435.83 929
6436.59 946
6437.35 876
6438.10 893
6438.86 857
6439.62 895
6440.38 934
6441.13 911
6441.89 896
6442.65 911
6443.41 892
6444.16 935
6444.92 970
6445.68 938
6446.44 890
6447.19 946
6447.95 939
6448.71 1036
6449.47 964
6450.22 984
6450.98 989
6451.74 963
6452.50 951
6453.26 1008
6454.01 915
6454.77 920
6455.53 941
6456.29 981
6457.05 1069
6457.80 979
6458.56 1068
6459.32 1025
6460.08 1033
6460.84 1019
6461.60 1024
6462.35 1100
6463.11 1109
6463.87 1015
6464.63 1071
6465.39 1124
6466.15 1106
6466.91 1051
6467.67 1128
6468.42 1189
6469.18 1153
6469.94 1129
6470.70 1113
6471.46 1143
6472.22 1130
6472.98 1173
6473.74 1221
6474.50 1187
6475.26 1226
6476.02 1244
6476.77 1285
6477.53 1373
6478.29 1315
6479.05 1345
6479.81 1307
6480.57 1259
6481.33 1288
6482.09 1317
6482.85 1362
6483.61 1406
6484.37 1434
6485.13 1498
6485.89 1491
6486.65 1572
6487.41 1594
6488.17 1547
6488.93 1535
6489.69 1629
6490.45 1600
6491.21 1741
6491.97 1830
6492.73 1993
6493.49 1907
6494.25 1984
6495.01 2073
6495.77 1961
6496.53 2038
6497.29 2136
6498.05 2083
6498.82 2092
6499.58 1965
6500.34 1972
6501.10 1924
6501.86 1892
6502.62 1960
6503.38 2043
6504.14 2118
6504.90 2161
6505.66 2175
6506.42 2202
6507.19 2349
6507.95 2360
6508.71 2308
6509.47 2329
6510.23 2292
6510.99 2475
6511.75 2474
6512.51 2411
6513.28 2545
6514.04 2479
6514.80 2503
6515.56 2502
6516.32 2527
6517.08 2594
6517.85 2642
6518.61 2834
6519.37 2760
6520.13 3013
6520.89 3181
6521.66 3173
6522.42 3221
6523.18 3350
6523.94 3681
6524.70 3878
6525.47 4403
6526.23 4895
6526.99 5358
6527.75 5629
6528.52 5649
6529.28 5795
6530.04 5751
6530.80 5861
6531.57 6277
6532.33 6714
6533.09 7623
6533.85 8707
6534.62 10052
6535.38 11705
6536.14 12967
6536.90 13537
6537.67 13836
6538.43 13284
6539.19 12001
6539.96 10622
6540.72 8867
6541.48 7553
6542.25 6039
6543.01 4940
6543.77 3928
6544.54 3434
6545.30 2945
6546.06 2820
6546.83 2459
6547.59 2185
6548.35 2226
6549.12 2189
6549.88 2049
6550.64 2031
6551.41 1982
6552.17 1959
6552.94 2047
6553.70 2020
6554.46 1906
6555.23 1746
6555.99 1883
6556.75 1871
6557.52 1745
6558.28 1689
6559.05 1835
6559.81 1709
6560.58 1667
6561.34 1854
6562.10 1960
6562.87 2046
6563.63 2121
6564.40 2315
6565.16 2258
6565.93 2205
6566.69 2258
6567.46 2166
6568.22 2150
6568.99 2185
6569.75 2136
6570.52 2204
6571.28 2208
6572.04 2248
6572.81 2427
6573.57 2558
6574.34 2559
6575.11 2607
6575.87 2668
6576.64 2688
6577.40 2728
6578.17 2660
6578.93 2551
6579.70 2413
6580.46 2403
6581.23 2424
6581.99 2325
6582.76 2186
6583.52 2173
6584.29 2180
6585.06 2202
6585.82 2232
6586.59 2339
6587.35 2239
6588.12 2313
6588.88 2389
6589.65 2514
6590.42 2583
6591.18 2645
6591.95 2749
6592.71 2872
6593.48 3127
6594.25 3326
6595.01 3373
6595.78 3335
6596.55 3452
6597.31 3402
6598.08 3099
6598.85 2934
6599.61 2824
6600.38 2696
6601.15 2553
6601.91 2382
6602.68 2382
6603.45 2375
6604.21 2428
6604.98 2446
6605.75 2495
6606.51 2645
6607.28 2707
6608.05 2886
6608.81 3111
6609.58 3190
6610.35 3196
6611.12 3182
6611.88 2958
6612.65 2895
6613.42 2631
6614.18 2367
6614.95 2286
6615.72 2127
6616.49 1864
6617.25 1860
6618.02 1768
6618.79 1779
6619.56 1722
6620.33 1637
6621.09 1721
6621.86 1607
6622.63 1610
6623.40 1574
6624.16 1595
6624.93 1637
6625.70 1557
6626.47 1511
6627.24 1543
6628.01 1517
6628.77 1597
6629.54 1651
6630.31 1734
6631.08 1794
6631.85 1883
6632.62 1985
6633.38 2259
6634.15 2276
6634.92 2325
6635.69 2395
6636.46 2264
6637.23 2216
6638.00 2184
6638.76 2053
6639.53 1795
6640.30 1691
6641.07 1665
6641.84 1596
6642.61 1592
6643.38 1574
6644.15 1577
6644.92 1579
6645.69 1409
6646.45 1478
6647.22 1545
6647.99 1653
6648.76 1553
6649.53 1564
6650.30 1557
6651.07 1602
6651.84 1521
6652.61 1623
6653.38 1661
6654.15 1631
6654.92 1621
6655.69 1689
6656.46 1776
6657.23 1689
6658.00 1660
6658.77 1647
6659.54 1732
6660.31 1753
6661.08 1594
6661.85 1469
6662.62 1525
6663.39 1544
6664.16 1632
6664.93 1521
6665.70 1488
6666.47 1511
6667.24 1568
6668.01 1520
6668.78 1577
6669.55 1557
6670.32 1612
6671.09 1463
6671.87 1542
6672.64 1580
6673.41 1564
6674.18 1648
6674.95 1587
6675.72 1558
6676.49 1589
6677.26 1744
6678.03 1621
6678.80 1645
6679.58 1591
6680.35 1694
6681.12 1797
6681.89 1941
6682.66 2075
6683.43 2260
6684.20 2347
6684.97 2405
6685.75 2525
6686.52 2426
6687.29 2314
6688.06 2161
6688.83 1985
6689.60 1841
6690.38 1747
6691.15 1610
6691.92 1579
6692.69 1519
6693.46 1500
6694.24 1479
6695.01 1426
6695.78 1459
6696.55 1415
6697.32 1395
6698.10 1475
6698.87 1402
6699.64 1433
6700.41 1462
6701.19 1412
6701.96 1412
6702.73 1412
6703.50 1413
6704.28 1363
6705.05 1390
6705.82 1324
6706.59 1338
6707.37 1390
6708.14 1329
6708.91 1301
6709.69 1341
6710.46 1381
6711.23 1366
6712.00 1298
6712.78 1249
6713.55 1333
6714.32 1273
6715.10 1252
6715.87 1183
6716.64 1274
6717.42 1236
6718.19 1194
6718.96 1154
6719.74 1133
6720.51 1173
6721.28 1190
6722.06 1153
6722.83 1174
6723.61 1192
6724.38 1173
6725.15 1195
6725.93 1252
6726.70 1265
6727.48 1253
6728.25 1272
6729.02 1355
6729.80 1274
6730.57 1279
6731.35 1331
6732.12 1372
6732.89 1335
6733.67 1315
6734.44 1403
6735.22 1360
6735.99 1444
6736.77 1464
6737.54 1331
6738.31 1363
6739.09 1295
6739.86 1373
6740.64 1378
6741.41 1405
6742.19 1396
6742.96 1461
6743.74 1476
6744.51 1460
6745.29 1426
6746.06 1523
6746.84 1591
6747.61 1594
6748.39 1579
6749.16 1768
6749.94 2031
6750.71 2183
6751.49 2363
6752.26 2652
6753.04 2691
6753.82 2595
6754.59 2502
6755.37 2323
6756.14 2013
6756.92 1847
6757.69 1873
6758.47 1681
6759.25 1585
6760.02 1562
6760.80 1515
6761.57 1469
6762.35 1288
6763.12 1274
6763.90 1364
6764.68 1362
6765.45 1264
6766.23 1319
6767.01 1379
6767.78 1351
6768.56 1313
6769.33 1227
6770.11 1309
6770.89 1282
6771.66 1267
6772.44 1198
6773.22 1189
6773.99 1252
6774.77 1252
6775.55 1200
6776.32 1181
6777.10 1104
6777.88 1160
6778.65 1221
6779.43 1167
6780.21 1066
6780.98 1067
6781.76 1103
6782.54 1109
6783.32 1163
6784.09 1159
6784.87 1080
6785.65 1129
6786.43 1048
6787.20 1075
6787.98 1074
6788.76 1036
6789.53 1110
6790.31 1094
6791.09 1004
6791.87 1043
6792.65 1000
6793.42 1020
6794.20 976
6794.98 1001
6795.76 960
6796.53 986
6797.31 1031
6798.09 1034
6798.87 1039
6799.65 1003
6800.42 1039
6801.20 1042
6801.98 1056
6802.76 1099
6803.54 1092
6804.32 1170
6805.09 1199
6805.87 1225
6806.65 1197
6807.43 1169
6808.21 1125
6808.99 1062
6809.77 1042
6810.54 1021
6811.32 1081
6812.10 1047
6812.88 1056
6813.66 1026
6814.44 956
6815.22 998
6816.00 1050
6816.78 1084
6817.56 1009
6818.33 1010
6819.11 1058
6819.89 1118
6820.67 1140
6821.45 982
6822.23 1063
6823.01 1022
6823.79 1011
6824.57 1011
6825.35 1030
6826.13 972
6826.91 1018
6827.69 1038
6828.47 973
6829.25 952
6830.03 1024
6830.81 1011
6831.59 992
6832.37 1007
6833.15 944
6833.93 1000
6834.71 1036
6835.49 1017
6836.27 1000
6837.05 975
6837.83 1012
6838.61 1015
6839.39 936
6840.17 888
6840.95 942
6841.73 1013
6842.51 1025
6843.29 940
6844.07 980
6844.85 1028
6845.63 1108
6846.41 1131
6847.19 1271
6847.98 1462
6848.76 1607
6849.54 1712
6850.32 1936
6851.10 2105
6851.88 2160
6852.66 2178
6853.44 2045
6854.22 1929
6855.01 1669
6855.79 1503
6856.57 1444
6857.35 1304
6858.13 1254
6858.91 1257
6859.69 1211
6860.48 1099
6861.26 1148
6862.04 1223
6862.82 1161
6863.60 1186
6864.38 1128
6865.17 1155
6865.95 1231
6866.73 1230
6867.51 1270
6868.29 1253
6869.08 1241
6869.86 1215
6870.64 1311
6871.42 1260
6872.20 1212
6872.99 1186
6873.77 1189
6874.55 1245
6875.33 1217
6876.12 1234
6876.90 1322
6877.68 1435
6878.46 1341
6879.25 1431
6880.03 1416
6880.81 1388
6881.59 1429
6882.38 1627
6883.16 1632
6883.94 1835
6884.73 2003
6885.51 2285
6886.29 2733
6887.08 3003
6887.86 3184
6888.64 3277
6889.42 3136
6890.21 3083
6890.99 2750
6891.77 2530
6892.56 2315
6893.34 2042
6894.12 1743
6894.91 1674
6895.69 1506
6896.48 1558
6897.26 1638
6898.04 1551
6898.83 1526
6899.61 1502
6900.39 1531
6901.18 1537
6901.96 1534
6902.75 1406
6903.53 1435
6904.31 1546
6905.10 1491
6905.88 1452
6906.67 1488
6907.45 1465
6908.24 1495
6909.02 1387
6909.80 1297
6910.59 1313
6911.37 1351
6912.16 1335
6912.94 1242
6913.73 1178
6914.51 1361
6915.30 1274
6916.08 1299
6916.87 1229
6917.65 1206
6918.44 1281
6919.22 1413
6920.01 1356
6920.79 1276
6921.58 1253
6922.36 1257
6923.15 1171
6923.93 1239
6924.72 1343
6925.50 1313
6926.29 1232
6927.07 1359
6927.86 1468
6928.64 1358
6929.43 1383
6930.21 1391
6931.00 1410
6931.78 1437
6932.57 1426
6933.36 1405
6934.14 1471
6934.93 1407
6935.71 1424
6936.50 1427
6937.29 1541
6938.07 1643
6938.86 1610
6939.64 1713
6940.43 1779
6941.22 1885
6942.00 1942
6942.79 2002
6943.57 2063
6944.36 2067
6945.15 2106
6945.93 2141
6946.72 2196
6947.51 2297
6948.29 2173
6949.08 2193
6949.87 2008
6950.65 2021
6951.44 1999
6952.23 1974
6953.01 1948
6953.80 1768
6954.59 1827
6955.37 1816
6956.16 1793
6956.95 1907
6957.74 1840
6958.52 1801
6959.31 1911
6960.10 1877
6960.88 1753
6961.67 1839
6962.46 1946
6963.25 2014
6964.03 2115
6964.82 2027
6965.61 2212
6966.40 2147
6967.18 2175
6967.97 2403
6968.76 2519
6969.55 2527
6970.34 2559
6971.12 2608
6971.91 2760
6972.70 2749
6973.49 2778
6974.28 2787
6975.06 2613
6975.85 2615
6976.64 2661
6977.43 2795
6978.22 3126
6979.00 3090
6979.79 3514
6980.58 4035
6981.37 4874
6982.16 5907
6982.95 7498
6983.74 9324
6984.52 10843
6985.31 12063
6986.10 13319
6986.89 13253
6987.68 12963
6988.47 12205
6989.26 10554
6990.05 8821
6990.83 7216
6991.62 6014
6992.41 4956
6993.20 3936
6993.99 3256
6994.78 2776
6995.57 2459
6996.36 2281
6997.15 2089
6997.94 2026
6998.73 2088
6999.52 1900
7000.31 1901
7001.10 1978
7001.88 1821
7002.67 1793
7003.46 1764
7004.25 1647
7005.04 1536
7005.83 1532
7006.62 1403
7007.41 1363
7008.20 1346
7008.99 1259
7009.78 1403
7010.57 1412
7011.36 1386
7012.15 1503
7012.94 1598
7013.73 1755
7014.52 1741
7015.31 1666
7016.11 1661
7016.90 1595
7017.69 1448
7018.48 1507
7019.27 1542
7020.06 1625
7020.85 1711
7021.64 1685
7022.43 1701
7023.22 1721
7024.01 1876
7024.80 1844
7025.59 1863
7026.38 1861
7027.18 1788
7027.97 1767
7028.76 1652
7029.55 1576
7030.34 1507
7031.13 1432
7031.92 1456
7032.71 1432
7033.51 1457
7034.30 1466
7035.09 1461
7035.88 1459
7036.67 1520
7037.46 1521
7038.25 1585
7039.05 1579
7039.84 1610
7040.63 1637
7041.42 1713
7042.21 1703
7043.01 1674
7043.80 1933
7044.59 1865
7045.38 1927
7046.17 1974
7046.97 2150
7047.76 2386
7048.55 2554
7049.34 2734
7050.14 2932
7050.93 2875
7051.72 2698
7052.51 2569
7053.30 2405
7054.10 2143
7054.89 2015
7055.68 1835
7056.48 1756
7057.27 1652
7058.06 1692
7058.85 1755
7059.65 1709
7060.44 1613
7061.23 1621
7062.03 1621
7062.82 1591
7063.61 1630
7064.40 1583
7065.20 1471
7065.99 1550
7066.78 1488
7067.58 1454
7068.37 1330
7069.16 1376
7069.96 1380
7070.75 1333
7071.54 1242
7072.34 1355
7073.13 1322
7073.93 1260
7074.72 1143
7075.51 1197
7076.31 1182
7077.10 1223
7077.89 1256
7078.69 1202
7079.48 1231
7080.28 1162
7081.07 1129
7081.86 1152
7082.66 1127
7083.45 1096
7084.25 1117
7085.04 1140
7085.84 1106
7086.63 1120
7087.42 1082
7088.22 1126
7089.01 1101
7089.81 1063
7090.60 1090
7091.40 1085
7092.19 1032
7092.99 1051
7093.78 1033
7094.58 1025
7095.37 974
7096.17 952
7096.96 1000
7097.76 1025
7098.55 1029
7099.35 1030
7100.14 1058
7100.94 960
7101.73 972
7102.53 983
7103.32 968
7104.12 1042
7104.91 1004
7105.71 962
7106.50 884
7107.30 908
7108.10 900
7108.89 899
7109.69 822
7110.48 900
7111.28 940
7112.07 935
7112.87 869
7113.67 897
7114.46 825
7115.26 877
7116.05 968
7116.85 948
7117.65 938
7118.44 1009
7119.24 955
7120.03 983
7120.83 961
7121.63 941
7122.42 894
7123.22 974
7124.02 929
7124.81 835
7125.61 906
7126.41 884
7127.20 932
7128.00 998
7128.80 928
7129.59 885
7130.39 916
7131.19 918
7131.98 872
7132.78 830
7133.58 895
7134.37 976
7135.17 915
7135.97 875
7136.77 881
7137.56 802
7138.36 778
7139.16 850
7139.96 796
7140.75 799
7141.55 772
7142.35 819
7143.15 748
7143.94 767
7144.74 719
7145.54 728
7146.34 745
7147.13 744
7147.93 758
7148.73 762
7149.53 779
7150.33 718
7151.12 716
7151.92 787
7152.72 832
7153.52 774
7154.32 828
7155.11 803
7155.91 813
7156.71 805
7157.51 877
7158.31 841
7159.11 804
7159.90 816
7160.70 807
7161.50 762
7162.30 718
7163.10 716
7163.90 699
7164.70 734
7165.49 733
7166.29 731
7167.09 734
7167.89 786
7168.69 709
7169.49 770
7170.29 744
7171.09 716
7171.89 736
7172.69 770
7173.49 778
7174.28 697
7175.08 691
7175.88 662
7176.68 679
7177.48 650
7178.28 664
7179.08 633
7179.88 677
7180.68 697
7181.48 711
7182.28 697
7183.08 696
7183.88 761
7184.68 696
7185.48 714
7186.28 705
7187.08 742
7187.88 715
7188.68 781
7189.48 667
7190.28 740
7191.08 713
7191.88 733
7192.68 732
7193.48 710
7194.28 676
7195.08 699
7195.88 727
7196.68 693
7197.48 677
7198.28 649
7199.08 716
7199.89 788
7200.69 778
7201.49 643
7202.29 671
7203.09 599
7203.89 658
7204.69 676
7205.49 621
7206.29 637
7207.09 596
7207.89 601
7208.70 592
7209.50 595
7210.30 645
7211.10 724
7211.90 689
7212.70 673
7213.50 588
7214.31 634
7215.11 719
7215.91 701
7216.71 643
7217.51 686
7218.31 752
7219.12 702
7219.92 730
7220.72 691
7221.52 617
7222.32 692
7223.13 680
7223.93 688
7224.73 691
7225.53 672
7226.33 687
7227.14 701
7227.94 714
7228.74 656
7229.54 652
7230.35 664
7231.15 612
7231.95 630
7232.75 594
7233.56 679
7234.36 664
7235.16 652
7235.96 664
7236.77 675
7237.57 650
7238.37 671
7239.17 721
7239.98 667
7240.78 700
7241.58 758
7242.39 747
7243.19 645
7243.99 685
7244.80 808
7245.60 723
7246.40 654
7247.21 677
7248.01 657
7248.81 684
7249.62 701
7250.42 671
7251.22 638
7252.03 677
7252.83 715
7253.63 742
7254.44 677
7255.24 719
7256.05 694
7256.85 755
7257.65 834
7258.46 775
7259.26 793
7260.07 862
7260.87 902
7261.67 934
7262.48 853
7263.28 801
7264.09 829
7264.89 850
7265.70 835
7266.50 755
7267.30 762
7268.11 764
7268.91 806
7269.72 821
7270.52 796
7271.33 857
7272.13 809
7272.94 817
7273.74 782
7274.55 784
7275.35 796
7276.16 843
7276.96 805
7277.77 789
7278.57 898
7279.38 962
7280.18 945
7280.99 1008
7281.79 1091
7282.60 1354
7283.40 1501
7284.21 1525
7285.01 1695
7285.82 1582
7286.63 1616
7287.43 1525
7288.24 1430
7289.04 1237
7289.85 1121
7290.65 1028
7291.46 936
7292.27 859
7293.07 892
7293.88 880
7294.68 853
7295.49 901
7296.30 863
7297.10 808
7297.91 847
7298.71 957
7299.52 880
7300.33 881
7301.13 813
7301.94 860
7302.75 802
7303.55 868
7304.36 882
7305.16 941
7305.97 915
7306.78 826
7307.58 852
7308.39 914
7309.20 890
7310.01 967
7310.81 986
7311.62 999
7312.43 1010
7313.23 988
7314.04 1160
7314.85 1215
7315.65 1234
7316.46 1375
7317.27 1643
7318.08 1660
7318.88 1849
7319.69 1848
7320.50 1730
7321.31 1706
7322.11 1506
7322.92 1428
7323.73 1247
7324.54 1173
7325.34 1101
7326.15 1082
7326.96 1054
7327.77 992
7328.57 948
7329.38 902
7330.19 946
7331.00 896
7331.81 908
7332.61 929
7333.42 949
7334.23 901
7335.04 879
7335.85 846
7336.66 887
7337.46 844
7338.27 879
7339.08 819
7339.89 821
7340.70 867
7341.51 858
7342.31 880
7343.12 811
7343.93 796
7344.74 736
7345.55 732
7346.36 794
7347.17 751
7347.98 791
7348.79 763
7349.59 734
7350.40 709
7351.21 668
7352.02 755
7352.83 734
7353.64 806
7354.45 735
7355.26 756
7356.07 757
7356.88 744
7357.69 716
7358.50 705
7359.31 756
7360.12 724
7360.93 745
7361.74 688
7362.54 685
7363.35 631
7364.16 682
7364.97 680
7365.78 702
7366.59 610
7367.40 697
7368.21 712
7369.02 731
7369.83 682
7370.64 717
7371.45 704
7372.27 697
7373.08 689
7373.89 720
7374.70 719
7375.51 663
7376.32 621
7377.13 707
7377.94 760
7378.75 733
7379.56 714
7380.37 757
7381.18 786
7381.99 759
7382.80 756
7383.61 709
7384.42 713
7385.24 766
7386.05 723
7386.86 729
7387.67 694
7388.48 739
7389.29 641
7390.10 668
7390.91 668
7391.72 660
7392.54 711
7393.35 705
7394.16 718
7394.97 642
7395.78 661
7396.59 746
7397.41 686
7398.22 645
7399.03 760
7399.84 692
7400.65 671
7401.46 669
7402.28 715
7403.09 687
7403.90 710
7404.71 679
7405.52 671
7406.34 718
7407.15 734
7407.96 696
7408.77 707
7409.59 680
7410.40 618
7411.21 637
7412.02 635
7412.84 617
7413.65 583
7414.46 614
7415.27 651
7416.09 617
7416.90 665
7417.71 654
7418.52 644
7419.34 590
7420.15 680
7420.96 605
7421.78 621
7422.59 638
7423.40 663
7424.22 668
7425.03 669
7425.84 606
7426.65 672
7427.47 674
7428.28 666
7429.09 663
7429.91 707
7430.72 716
7431.54 800
7432.35 749
7433.16 716
7433.98 778
7434.79 779
7435.60 762
7436.42 726
7437.23 704
7438.05 761
7438.86 843
7439.67 756
7440.49 733
7441.30 722
7442.12 727
7442.93 746
7443.74 688
7444.56 678
7445.37 696
7446.19 642
7447.00 588
7447.82 624
7448.63 600
7449.44 648
7450.26 633
7451.07 651
7451.89 652
7452.70 649
7453.52 603
7454.33 637
7455.15 673
7455.96 626
7456.78 657
7457.59 662
7458.41 645
7459.22 698
7460.04 711
7460.85 634
7461.67 675
7462.48 706
7463.30 728
7464.11 697
7464.93 717
7465.74 697
7466.56 700
7467.37 660
7468.19 669
7469.01 679
7469.82 690
7470.64 733
7471.45 689
7472.27 749
7473.08 747
7473.90 751
7474.72 690
7475.53 629
7476.35 639
7477.16 641
7477.98 686
7478.80 669
7479.61 673
7480.43 688
7481.24 736
7482.06 675
7482.88 721
7483.69 655
7484.51 650
7485.33 727
7486.14 646
7486.96 619
7487.78 595
7488.59 654
7489.41 689
7490.23 606
7491.04 672
7491.86 624
7492.68 702
7493.49 652
7494.31 617
7495.13 563
7495.94 561
7496.76 611
7497.58 543
7498.40 591
7499.21 591
7500.03 631
7500.85 614
7501.67 624
7502.48 589
7503.30 593
7504.12 607
7504.94 634
7505.75 607
7506.57 546
7507.39 612
7508.21 551
7509.02 594
7509.84 607
7510.66 541
7511.48 582
7512.30 597
7513.11 584
7513.93 574
7514.75 569
7515.57 602
7516.39 562
7517.20 617
7518.02 586
7518.84 562
7519.66 611
7520.48 636
7521.30 583
7522.11 526
7522.93 592
7523.75 592
7524.57 589
7525.39 522
7526.21 571
7527.03 540
7527.84 580
7528.66 607
7529.48 678
7530.30 599
7531.12 634
7531.94 547
7532.76 546
7533.58 581
7534.40 565
7535.22 554
7536.03 548
7536.85 576
7537.67 583
7538.49 578
7539.31 576
7540.13 592
7540.95 566
7541.77 511
7542.59 587
7543.41 630
7544.23 582
7545.05 543
7545.87 585
7546.69 582
7547.51 648
7548.33 621
7549.15 578
7549.97 550
7550.79 587
7551.61 538
7552.43 528
7553.25 570
7554.07 553
7554.89 599
7555.71 559
7556.53 611
7557.35 642
7558.17 584
7558.99 625
7559.81 625
7560.63 603
7561.45 668
7562.27 738
7563.09 653
7563.92 576
7564.74 595
7565.56 595
7566.38 625
7567.20 580
7568.02 592
7568.84 587
7569.66 602
7570.48 532
7571.30 565
7572.13 568
7572.95 612
7573.77 604
7574.59 609
7575.41 585
7576.23 558
7577.05 601
7577.88 670
7578.70 679
7579.52 623
7580.34 584
7581.16 623
7581.98 635
7582.81 655
7583.63 641
7584.45 651
7585.27 699
7586.09 657
7586.92 715
7587.74 714
7588.56 753
7589.38 702
7590.20 671
7591.03 666
7591.85 692
7592.67 769
7593.49 736
7594.32 688
7595.14 734
7595.96 699
7596.78 719
7597.61 690
7598.43 725
7599.25 741
7600.07 812
7600.90 795
7601.72 846
7602.54 879
7603.36 958
7604.19 964
7605.01 995
7605.83 958
7606.66 889
7607.48 919
7608.30 902
7609.13 898
7609.95 861
7610.77 830
7611.60 855
7612.42 791
7613.24 863
7614.07 848
7614.89 909
7615.71 925
7616.54 1020
7617.36 1052
7618.18 1111
7619.01 1153
7619.83 1010
7620.66 891
7621.48 919
7622.30 889
7623.13 859
7623.95 943
7624.78 895
7625.60 825
7626.42 853
7627.25 931
7628.07 879
7628.90 901
7629.72 980
7630.55 952
7631.37 1087
7632.19 1100
7633.02 1017
7633.84 1078
7634.67 962
7635.49 929
7636.32 884
7637.14 794
7637.97 775
7638.79 744
7639.62 682
7640.44 705
7641.27 685
7642.09 642
7642.92 674
7643.74 671
7644.57 638
7645.39 683
7646.22 677
7647.04 722
7647.87 680
7648.69 674
7649.52 672
7650.34 606
7651.17 691
7651.99 632
7652.82 621
7653.65 640
7654.47 647
7655.30 584
7656.12 590
7656.95 629
7657.77 610
7658.60 663
7659.43 633
7660.25 661
7661.08 640
7661.90 566
7662.73 567
7663.56 606
7664.38 595
7665.21 622
7666.04 581
7666.86 616
7667.69 630
7668.51 610
7669.34 638
7670.17 580
7670.99 577
7671.82 623
7672.65 587
7673.47 595
7674.30 627
7675.13 622
7675.95 558
7676.78 626
7677.61 647
7678.44 574
7679.26 615
7680.09 631
7680.92 626
7681.74 540
7682.57 629
7683.40 623
7684.23 621
7685.05 671
7685.88 603
7686.71 629
7687.53 646
7688.36 603
7689.19 630
7690.02 610
7690.85 576
7691.67 611
7692.50 636
7693.33 619
7694.16 598
7694.98 597
7695.81 610
7696.64 635
7697.47 664
7698.30 691
7699.12 678
7699.95 743
7700.78 759
7701.61 650
7702.44 617
7703.26 613
7704.09 581
7704.92 550
7705.75 599
7706.58 631
7707.41 637
7708.24 587
7709.06 572
7709.89 627
7710.72 607
7711.55 577
7712.38 569
7713.21 589
7714.04 536
7714.87 557
7715.69 583
7716.52 579
7717.35 547
7718.18 531
7719.01 557
7719.84 575
7720.67 600
7721.50 534
7722.33 528
7723.16 490
7723.99 449
7724.82 487
7725.65 551
7726.48 545
7727.30 540
7728.13 524
7728.96 532
7729.79 582
7730.62 522
7731.45 536
7732.28 604
7733.11 550
7733.94 492
7734.77 462
7735.60 522
7736.43 534
7737.26 505
7738.09 506
7738.92 511
7739.75 520
7740.58 543
7741.41 526
7742.25 520
7743.08 529
7743.91 569
7744.74 583
7745.57 604
7746.40 593
7747.23 626
7748.06 709
7748.89 785
7749.72 679
7750.55 664
7751.38 626
7752.21 620
7753.04 601
7753.88 562
7754.71 578
7755.54 566
7756.37 621
7757.20 546
7758.03 548
7758.86 550
7759.69 569
7760.53 547
7761.36 566
7762.19 548
7763.02 536
7763.85 538
7764.68 597
7765.51 549
7766.35 560
7767.18 607
7768.01 586
7768.84 601
7769.67 588
7770.51 554
7771.34 500
7772.17 504
7773.00 559
7773.83 600
7774.67 459
7775.50 554
7776.33 583
7777.16 564
7777.99 566
7778.83 563
7779.66 613
7780.49 583
7781.32 609
7782.16 562
7782.99 538
7783.82 604
7784.65 591
7785.49 587
7786.32 571
7787.15 559
7787.99 563
7788.82 571
7789.65 572
7790.48 551
7791.32 621
7792.15 616
7792.98 663
7793.82 586
7794.65 529
7795.48 571
7796.32 573
7797.15 606
7797.98 628
7798.82 592
7799.65 584
7800.48 633
7801.32 576
7802.15 622
7802.99 619
7803.82 668
7804.65 658
7805.49 653
7806.32 703
7807.15 706
7807.99 664
7808.82 711
7809.66 766
7810.49 713
7811.32 755
7812.16 804
7812.99 759
7813.83 832
7814.66 812
7815.50 926
7816.33 898
7817.16 913
7818.00 872
7818.83 887
7819.67 874
7820.50 809
7821.34 765
7822.17 868
7823.01 857
7823.84 844
7824.68 836
7825.51 856
7826.35 1020
7827.18 1009
7828.02 987
7828.85 903
7829.69 842
7830.52 824
7831.36 835
7832.19 858
7833.03 905
7833.86 848
7834.70 933
7835.53 905
7836.37 820
7837.20 792
7838.04 814
7838.87 792
7839.71 807
7840.55 745
7841.38 712
7842.22 809
7843.05 731
7843.89 725
7844.72 716
7845.56 648
7846.40 684
7847.23 762
7848.07 733
7848.91 715
7849.74 728
7850.58 723
7851.41 785
7852.25 701
7853.09 672
7853.92 714
7854.76 765
7855.60 734
7856.43 874
7857.27 832
7858.11 824
7858.94 805
7859.78 748
7860.62 790
7861.45 808
7862.29 811
7863.13 834
7863.96 810
7864.80 770
7865.64 768
7866.47 800
7867.31 769
7868.15 807
7868.99 747
7869.82 794
7870.66 836
7871.50 738
7872.33 737
7873.17 798
7874.01 936
7874.85 892
7875.68 1046
7876.52 1135
7877.36 1187
7878.20 1192
7879.03 1171
7879.87 1155
7880.71 1034
7881.55 1079
7882.39 970
7883.22 926
7884.06 863
7884.90 895
7885.74 867
7886.58 851
7887.41 818
7888.25 907
7889.09 854
7889.93 898
7890.77 925
7891.61 870
7892.44 842
7893.28 832
7894.12 865
7894.96 785
7895.80 819
7896.64 824
7897.48 772
7898.31 780
7899.15 761
7899.99 708
7900.83 710
7901.67 713
7902.51 690
7903.35 697
7904.19 739
7905.03 662
7905.87 666
7906.70 717
7907.54 803
7908.38 689
7909.22 668
7910.06 636
7910.90 680
7911.74 657
7912.58 665
7913.42 710
7914.26 725
7915.10 778
7915.94 758
7916.78 782
7917.62 793
7918.46 757
7919.30 888
7920.14 887
7920.98 776
7921.82 758
7922.66 762
7923.50 680
7924.34 703
7925.18 660
7926.02 684
7926.86 644
7927.70 621
7928.54 644
7929.38 647
7930.22 677
7931.06 641
7931.90 570
7932.74 597
7933.58 639
7934.42 568
7935.26 614
7936.10 599
7936.95 636
7937.79 655
7938.63 610
7939.47 643
7940.31 656
7941.15 604
7941.99 657
7942.83 658
7943.67 662
7944.51 667
7945.36 661
7946.20 653
7947.04 681
7947.88 748
7948.72 646
7949.56 703
7950.40 694
7951.25 802
7952.09 705
7952.93 723
7953.77 799
7954.61 906
7955.45 835
7956.30 888
7957.14 837
7957.98 759
7958.82 822
7959.66 812
7960.51 802
7961.35 742
7962.19 742
7963.03 811
7963.87 922
7964.72 872
7965.56 909
7966.40 977
7967.24 1082
7968.09 1162
7968.93 1007
7969.77 995
7970.61 952
7971.46 838
7972.30 807
7973.14 809
7973.98 695
7974.83 703
7975.67 675
7976.51 663
7977.36 680
7978.20 665
7979.04 658
7979.89 611
7980.73 634
7981.57 699
7982.41 665
7983.26 640
7984.10 571
7984.94 597
7985.79 615
7986.63 604
7987.48 630
7988.32 608
7989.16 644
7990.01 582
7990.85 566
7991.69 554
7992.54 564
7993.38 559
7994.22 550
7995.07 613
7995.91 535
7996.76 536
7997.60 549
7998.44 537
7999.29 566
8000.13 538
8000.98 538
8001.82 596
8002.67 576
8003.51 513
8004.35 526
8005.20 561
8006.04 534
8006.89 532
8007.73 510
8008.58 486
8009.42 558
8010.27 584
8011.11 605
8011.96 524
8012.80 544
8013.65 490
8014.49 504
8015.34 499
8016.18 517
8017.03 507
8017.87 505
8018.72 520
8019.56 526
8020.41 538
8021.25 504
8022.10 493
8022.94 502
8023.79 547
8024.63 496
8025.48 501
8026.32 497
8027.17 519
8028.01 510
8028.86 501
8029.71 538
8030.55 538
8031.40 511
8032.24 497
8033.09 474
8033.94 481
8034.78 545
8035.63 558
8036.47 592
8037.32 485
8038.17 456
8039.01 474
8039.86 503
8040.70 493
8041.55 523
8042.40 503
8043.24 476
8044.09 470
8044.94 471
8045.78 467
8046.63 492
8047.48 486
8048.32 508
8049.17 543
8050.02 509
8050.86 436
8051.71 487
8052.56 503
8053.40 505
8054.25 475
8055.10 441
8055.95 481
8056.79 440
8057.64 432
8058.49 490
8059.33 452
8060.18 464
8061.03 536
8061.88 474
8062.72 435
8063.57 496
8064.42 487
8065.27 523
8066.11 469
8066.96 453
8067.81 422
8068.66 453
8069.50 488
8070.35 422
8071.20 448
8072.05 488
8072.90 481
8073.74 458
8074.59 486
8075.44 418
8076.29 492
8077.14 460
8077.99 430
8078.83 432
8079.68 491
8080.53 501
8081.38 516
8082.23 418
8083.08 404
8083.92 445
8084.77 444
8085.62 413
8086.47 473
8087.32 488
8088.17 442
8089.02 481
8089.87 503
8090.71 441
8091.56 458
8092.41 503
8093.26 446
8094.11 469
8094.96 475
8095.81 475
8096.66 569
8097.51 566
8098.36 483
8099.21 450
8100.06 507
8100.91 510
8101.75 460
8102.60 399
8103.45 439
8104.30 444
8105.15 415
8106.00 461
8106.85 477
8107.70 464
8108.55 477
8109.40 505
8110.25 492
8111.10 472
8111.95 489
8112.80 465
8113.65 434
8114.50 462
8115.35 473
8116.20 566
8117.05 488
8117.90 507
8118.75 521
8119.60 518
8120.46 541
8121.31 488
8122.16 446
8123.01 533
8123.86 535
8124.71 490
8125.56 545
8126.41 485
8127.26 522
8128.11 497
8128.96 484
8129.81 468
8130.66 473
8131.52 461
8132.37 437
8133.22 444
8134.07 461
8134.92 494
8135.77 507
8136.62 526
8137.47 519
8138.33 479
8139.18 522
8140.03 539
8140.88 531
8141.73 563
8142.58 555
8143.44 584
8144.29 524
8145.14 526
8145.99 517
8146.84 543
8147.69 639
8148.55 585
8149.40 545
8150.25 559
8151.10 626
8151.95 611
8152.81 657
8153.66 648
8154.51 746
8155.36 801
8156.22 790
8157.07 704
8157.92 742
8158.77 670
8159.63 621
8160.48 611
8161.33 599
8162.18 564
8163.04 572
8163.89 569
8164.74 473
8165.60 507
8166.45 523
8167.30 515
8168.15 497
8169.01 528
8169.86 504
8170.71 503
8171.57 500
8172.42 532
8173.27 525
8174.13 485
8174.98 474
8175.83 524
8176.69 501
8177.54 470
8178.39 486
8179.25 417
8180.10 492
8180.95 471
8181.81 477
8182.66 469
8183.52 489
8184.37 430
8185.22 429
8186.08 440
8186.93 439
8187.79 481
8188.64 457
8189.49 476
8190.35 465
8191.20 554
8192.06 434
8192.91 440
8193.76 479
8194.62 471
8195.47 459
8196.33 482
8197.18 447
8198.04 435
8198.89 469
8199.75 478
8200.60 421
8201.46 463
8202.31 452
8203.17 455
8204.02 418
8204.87 422
8205.73 462
8206.58 411
8207.44 435
8208.29 425
8209.15 451
8210.01 420
8210.86 470
8211.72 479
8212.57 477
8213.43 539
8214.28 494
8215.14 436
8215.99 469
8216.85 494
8217.70 466
8218.56 494
8219.42 457
8220.27 417
8221.13 440
8221.98 480
8222.84 470
8223.69 425
8224.55 461
8225.41 505
8226.26 472
8227.12 538
8227.97 454
8228.83 439
8229.69 494
8230.54 476
8231.40 451
8232.26 430
8233.11 471
8233.97 441
8234.82 453
8235.68 431
8236.54 476
8237.39 402
8238.25 421
8239.11 415
8239.96 446
8240.82 426
8241.68 445
8242.54 491
8243.39 475
8244.25 493
8245.11 461
8245.96 474
8246.82 458
8247.68 482
8248.53 514
8249.39 468
8250.25 441
8251.11 448
8251.96 509
8252.82 455
8253.68 475
8254.54 447
8255.39 463
8256.25 413
8257.11 452
8257.97 476
8258.82 502
8259.68 452
8260.54 477
8261.40 421
8262.26 451
8263.11 449
8263.97 469
8264.83 457
8265.69 466
8266.55 496
8267.40 466
8268.26 510
8269.12 477
8269.98 523
8270.84 475
8271.70 494
8272.55 448
8273.41 451
8274.27 486
8275.13 456
8275.99 486
8276.85 515
8277.71 469
8278.56 515
8279.42 431
8280.28 487
8281.14 472
8282.00 493
8282.86 532
8283.72 528
8284.58 564
8285.44 536
8286.29 556
8287.15 488
8288.01 530
8288.87 455
8289.73 521
8290.59 541
8291.45 607
8292.31 640
8293.17 652
8294.03 704
8294.89 633
8295.75 613
8296.61 575
8297.47 593
8298.33 537
8299.19 599
8300.05 489
8300.91 520
8301.77 527
8302.63 596
8303.49 598
8304.35 541
8305.21 500
8306.07 500
8306.93 523
8307.79 536
8308.65 550
8309.51 482
8310.37 520
8311.23 517
8312.09 535
8312.95 535
8313.81 594
8314.67 624
8315.53 628
8316.39 601
8317.25 632
8318.11 591
8318.98 591
8319.84 554
8320.70 522
8321.56 542
8322.42 530
8323.28 555
8324.14 463
8325.00 470
8325.86 443
8326.73 504
8327.59 498
8328.45 556
8329.31 530
8330.17 491
8331.03 500
8331.89 438
8332.76 474
8333.62 476
8334.48 518
8335.34 541
8336.20 479
8337.06 498
8337.93 461
8338.79 431
8339.65 499
8340.51 488
8341.37 507
8342.24 540
8343.10 552
8343.96 563
8344.82 519
8345.68 569
8346.55 577
8347.41 569
8348.27 532
8349.13 532
8350.00 507
8350.86 558
8351.72 541
8352.58 499
8353.45 497
8354.31 504
8355.17 446
8356.03 475
8356.90 493
8357.76 528
8358.62 530
8359.49 480
8360.35 464
8361.21 461
8362.08 482
8362.94 501
8363.80 473
8364.66 469
8365.53 557
8366.39 524
8367.25 476
8368.12 474
8368.98 494
8369.84 458
8370.71 498
8371.57 504
8372.44 514
8373.30 514
8374.16 561
8375.03 461
8375.89 435
8376.75 495
8377.62 534
8378.48 537
8379.35 563
8380.21 518
8381.07 483
8381.94 541
8382.80 551
8383.67 507
8384.53 478
8385.40 537
8386.26 537
8387.12 550
8387.99 503
8388.85 488
8389.72 501
8390.58 474
8391.45 501
8392.31 511
8393.18 482
8394.04 508
8394.91 479
8395.77 512
8396.64 515
8397.50 499
8398.37 515
8399.23 499
8400.10 518
8400.96 501
8401.83 495
8402.69 516
8403.56 599
8404.42 594
8405.29 554
8406.15 546
8407.02 580
8407.88 578
8408.75 585
8409.61 539
8410.48 522
8411.34 551
8412.21 598
8413.08 559
8413.94 537
8414.81 576
8415.67 598
8416.54 606
8417.41 562
8418.27 639
8419.14 624
8420.00 631
8420.87 643
8421.74 639
8422.60 641
8423.47 669
8424.33 632
8425.20 692
8426.07 703
8426.93 627
8427.80 646
8428.67 725
8429.53 704
8430.40 678
8431.27 663
8432.13 693
8433.00 693
8433.87 732
8434.73 659
8435.60 683
8436.47 746
8437.33 764
8438.20 770
8439.07 852
8439.94 891
8440.80 831
8441.67 835
8442.54 930
8443.40 969
8444.27 1027
8445.14 929
8446.01 925
8446.87 1012
8447.74 973
8448.61 877
8449.48 962
8450.34 956
8451.21 936
8452.08 988
8452.95 1010
8453.82 922
8454.68 942
8455.55 1024
8456.42 971
8457.29 1063
8458.15 1050
8459.02 1078
8459.89 1004
8460.76 984
8461.63 969
8462.50 1011
8463.36 991
8464.23 1038
8465.10 1090
8465.97 1207
8466.84 1422
8467.71 1768
8468.57 2013
8469.44 2464
8470.31 2697
8471.18 2703
8472.05 2581
8472.92 2346
8473.79 2033
8474.66 1737
8475.53 1536
8476.39 1318
8477.26 1067
8478.13 965
8479.00 918
8479.87 824
8480.74 829
8481.61 796
8482.48 752
8483.35 750
8484.22 706
8485.09 705
8485.96 714
8486.83 775
8487.69 717
8488.56 677
8489.43 690
8490.30 658
8491.17 645
8492.04 632
8492.91 660
8493.78 615
8494.65 679
8495.52 625
8496.39 660
8497.26 673
8498.13 685
8499.00 688
8499.87 671
8500.74 659
8501.61 683
8502.48 638
8503.35 715
8504.22 672
8505.10 722
8505.97 787
8506.84 784
8507.71 799
8508.58 788
8509.45 828
8510.32 807
8511.19 766
8512.06 754
8512.93 723
8513.80 759
8514.67 757
8515.54 744
8516.42 702
8517.29 709
8518.16 689
8519.03 738
8519.90 649
8520.77 655
8521.64 656
8522.51 699
8523.39 654
8524.26 648
8525.13 695
8526.00 717
8526.87 729
8527.74 816
8528.61 722
8529.49 775
8530.36 784
8531.23 846
8532.10 811
8532.97 777
8533.85 754
8534.72 762
8535.59 756
8536.46 784
8537.33 785
8538.21 753
8539.08 761
8539.95 807
8540.82 840
8541.69 773
8542.57 764
8543.44 824
8544.31 843
8545.18 899
8546.06 860
8546.93 875
8547.80 901
8548.67 979
8549.55 1020
8550.42 933
8551.29 1072
8552.17 1115
8553.04 1085
8553.91 1110
8554.78 994
8555.66 1038
8556.53 990
8557.40 928
8558.28 915
8559.15 838
8560.02 783
8560.90 756
8561.77 704
8562.64 665
8563.52 701
8564.39 670
8565.26 662
8566.14 651
8567.01 647
8567.89 649
8568.76 675
8569.63 647
8570.51 646
8571.38 602
8572.25 578
8573.13 662
8574.00 662
8574.88 584
8575.75 571
8576.62 617
8577.50 619
8578.37 583
8579.25 556
8580.12 634
8581.00 658
8581.87 635
8582.74 601
8583.62 588
8584.49 616
8585.37 616
8586.24 648
8587.12 626
8587.99 613
8588.87 642
8589.74 645
8590.62 663
8591.49 622
8592.37 619
8593.24 628
8594.12 668
8594.99 607
8595.87 598
8596.74 619
8597.62 698
8598.49 628
8599.37 704
8600.24 671
8601.12 667
8601.99 631
8602.87 613
8603.74 643
8604.62 615
8605.49 634
8606.37 665
8607.25 636
8608.12 710
8609.00 667
8609.87 635
8610.75 690
8611.63 625
8612.50 660
8613.38 665
8614.25 729
8615.13 731
8616.01 654
8616.88 729
8617.76 762
8618.63 661
8619.51 682
8620.39 716
8621.26 740
8622.14 722
8623.02 724
8623.89 754
8624.77 797
8625.65 773
8626.52 761
8627.40 813
8628.28 792
8629.15 868
8630.03 848
8630.91 786
8631.78 813
8632.66 830
8633.54 824
8634.41 875
8635.29 890
8636.17 844
8637.05 890
8637.92 857
8638.80 874
8639.68 896
8640.56 857
8641.43 923
8642.31 886
8643.19 917
8644.06 884
8644.94 951
8645.82 943
8646.70 894
8647.58 978
8648.45 982
8649.33 976
8650.21 1059
8651.09 1079
8651.96 1038
8652.84 1104
8653.72 1107
8654.60 1081
8655.48 1041
8656.36 1016
8657.23 1097
8658.11 1152
8658.99 1062
8659.87 1179
8660.75 1172
8661.63 1109
8662.50 1103
8663.38 1122
8664.26 1153
8665.14 1134
8666.02 1105
8666.90 1158
8667.78 1223
8668.65 1209
8669.53 1428
8670.41 1535
8671.29 1693
8672.17 1941
8673.05 2234
8673.93 2440
8674.81 2586
8675.69 2709
8676.57 2500
8677.45 2425
8678.32 2166
8679.20 1985
8680.08 1862
8680.96 1676
8681.84 1508
8682.72 1456
8683.60 1388
8684.48 1378
8685.36 1321
8686.24 1428
8687.12 1603
8688.00 1758
8688.88 1979
8689.76 2523
8690.64 2944
8691.52 3351
8692.40 3597
8693.28 3731
8694.16 3600
8695.04 3395
8695.92 3112
8696.80 2684
8697.68 2333
8698.56 1876
8699.44 1559
8700.32 1372
8701.20 1334
8702.08 1179
8702.96 1076
8703.84 1020
8704.72 971
8705.60 930
8706.49 958
8707.37 1050
8708.25 948
8709.13 893
8710.01 825
8710.89 832
8711.77 886
8712.65 907
8713.53 854
8714.41 839
8715.29 845
8716.18 820
8717.06 799
8717.94 734
8718.82 761
8719.70 776
8720.58 880
8721.46 784
8722.35 814
8723.23 750
8724.11 796
8724.99 738
8725.87 790
8726.75 800
8727.64 818
8728.52 827
8729.40 882
8730.28 835
8731.16 813
8732.05 861
8732.93 811
8733.81 748
8734.69 777
8735.57 792
8736.46 742
8737.34 738
8738.22 738
8739.10 718
8739.99 738
8740.87 703
8741.75 760
8742.63 730
8743.52 719
8744.40 709
8745.28 706
8746.16 761
8747.05 729
8747.93 779
8748.81 786
8749.70 826
8750.58 804
8751.46 849
8752.34 792
8753.23 817
8754.11 810
8754.99 819
8755.88 845
8756.76 881
8757.64 814
8758.53 838
8759.41 802
8760.29 820
8761.18 817
8762.06 815
8762.94 819
8763.83 809
8764.71 758
8765.60 812
8766.48 831
8767.36 815
8768.25 833
8769.13 914
8770.01 907
8770.90 844
8771.78 844
8772.67 881
8773.55 884
8774.43 776
8775.32 798
8776.20 766
8777.09 761
8777.97 807
8778.86 765
8779.74 780
8780.63 810
8781.51 811
8782.39 856
8783.28 801
8784.16 822
8785.05 798
8785.93 748
8786.82 736
8787.70 696
8788.59 741
8789.47 649
8790.36 661
8791.24 668
8792.13 670
8793.01 624
8793.90 660
8794.78 632
8795.67 621
8796.55 615
8797.44 617
8798.32 650
8799.21 674
8800.10 646
8800.98 586
8801.87 672
8802.75 661
8803.64 685
8804.52 668
8805.41 723
8806.29 640
8807.18 706
8808.07 681
8808.95 706
8809.84 650
8810.72 670
8811.61 620
8812.50 564
8813.38 608
8814.27 601
8815.15 610
8816.04 567
8816.93 614
8817.81 632
8818.70 603
8819.59 619
8820.47 641
8821.36 602
8822.25 559
8823.13 596
8824.02 600
8824.91 558
8825.79 602
8826.68 608
8827.57 536
8828.45 501
8829.34 569
8830.23 581
8831.11 567
8832.00 537
8832.89 505
8833.78 514
8834.66 547
8835.55 548
8836.44 532
8837.32 501
8838.21 486
8839.10 552
8839.99 569
8840.87 525
8841.76 527
8842.65 543
8843.54 549
8844.42 540
8845.31 507
8846.20 507
8847.09 513
8847.98 489
8848.86 461
8849.75 481
8850.64 489
8851.53 511
8852.42 470
8853.30 472
8854.19 465
8855.08 477
8855.97 487
8856.86 500
8857.75 459
8858.63 506
8859.52 510
8860.41 530
8861.30 517
8862.19 514
8863.08 486
8863.97 518
8864.85 505
8865.74 479
8866.63 497
8867.52 520
8868.41 504
8869.30 435
8870.19 448
8871.08 492
8871.97 468
8872.85 449
8873.74 471
8874.63 480
8875.52 455
8876.41 421
8877.30 447
8878.19 413
8879.08 465
8879.97 470
8880.86 434
8881.75 445
8882.64 496
8883.53 453
8884.42 455
8885.31 495
8886.20 503
8887.09 503
8887.98 506
8888.87 457
8889.76 462
8890.65 450
8891.54 445
8892.43 444
8893.32 435
8894.21 406
8895.10 430
8895.99 454
8896.88 442
8897.77 431
8898.66 398
8899.55 426
8900.44 439
8901.33 477
8902.22 450
8903.11 418
8904.00 457
8904.89 449
8905.78 424
8906.67 437
8907.56 442
8908.46 438
8909.35 426
8910.24 452
8911.13 412
8912.02 436
8912.91 416
8913.80 433
8914.69 409
8915.58 456
8916.48 415
8917.37 465
8918.26 422
8919.15 428
8920.04 400
8920.93 423
8921.82 430
8922.72 423
8923.61 373
8924.50 421
8925.39 454
8926.28 460
8927.18 380
8928.07 389
8928.96 403
8929.85 416
8930.74 417
8931.64 396
8932.53 378
8933.42 427
8934.31 420
8935.20 382
8936.10 399
8936.99 383
8937.88 400
8938.77 376
8939.67 397
8940.56 367
8941.45 384
8942.34 354
8943.24 431
8944.13 389
8945.02 407
8945.91 396
8946.81 362
8947.70 403
8948.59 391
8949.49 394
8950.38 373
8951.27 391
8952.16 394
8953.06 386
8953.95 351
8954.84 375
8955.74 393
8956.63 424
8957.52 411
8958.42 422
8959.31 382
8960.20 366
8961.10 396
8961.99 386
8962.89 399
8963.78 404
8964.67 372
8965.57 399
8966.46 435
8967.35 355
8968.25 373
8969.14 367
8970.04 387
8970.93 372
8971.82 399
8972.72 406
8973.61 447
8974.51 388
8975.40 423
8976.30 410
8977.19 421
8978.08 379
8978.98 382
8979.87 370
8980.77 347
8981.66 395
8982.56 400
8983.45 386
8984.35 354
8985.24 351
8986.14 363
8987.03 379
8987.93 431
8988.82 375
8989.72 421
8990.61 382
8991.51 383
8992.40 348
8993.30 332
8994.19 365
8995.09 401
8995.98 399
8996.88 393
8997.77 394
8998.67 325
8999.56 319
9000.46 376
9001.35 328
9002.25 351
9003.15 386
9004.04 408
9004.94 407
9005.83 361
9006.73 386
9007.62 367
9008.52 350
9009.42 369
9010.31 405
9011.21 354
9012.10 394
9013.00 356
9013.90 364
9014.79 339
9015.69 359
9016.59 330
9017.48 385
9018.38 381
9019.27 373
9020.17 396
9021.07 350
9021.96 355
9022.86 344
9023.76 324
9024.65 325
9025.55 349
9026.45 360
9027.34 366
9028.24 354
9029.14 366
9030.04 380
9030.93 396
9031.83 343
9032.73 352
9033.62 375
9034.52 396
9035.42 387
9036.32 380
9037.21 361
9038.11 296
9039.01 343
9039.90 373
9040.80 359
9041.70 352
9042.60 369
9043.50 396
9044.39 368
9045.29 392
9046.19 341
9047.09 394
9047.98 363
9048.88 409
9049.78 380
9050.68 381
9051.58 346
9052.47 393
9053.37 423
9054.27 351
9055.17 348
9056.07 361
9056.97 415
9057.86 385
9058.76 375
9059.66 418
9060.56 418
9061.46 377
9062.36 409
9063.25 376
9064.15 367
9065.05 412
9065.95 383
9066.85 368
9067.75 409
9068.65 397
9069.55 404
9070.45 426
9071.34 387
9072.24 404
9073.14 379
9074.04 437
9074.94 441
9075.84 411
9076.74 404
9077.64 365
9078.54 378
9079.44 438
9080.34 420
9081.24 409
9082.14 373
9083.04 412
9083.94 413
9084.84 400
9085.74 384
9086.63 459
9087.53 415
9088.43 359
9089.33 394
9090.23 465
9091.13 439
9092.03 411
9092.93 407
9093.83 417
9094.74 431
9095.64 395
9096.54 406
9097.44 369
9098.34 369
9099.24 434
9100.14 401
9101.04 406
9101.94 371
9102.84 395
9103.74 405
9104.64 428
9105.54 386
9106.44 408
9107.34 388
9108.24 379
9109.14 400
9110.05 359
9110.95 384
9111.85 310
9112.75 372
9113.65 393
9114.55 375
9115.45 352
9116.35 373
9117.25 348
9118.16 370
9119.06 350
9119.96 383
9120.86 403
9121.76 393
9122.66 375
9123.56 373
9124.47 377
9125.37 386
9126.27 334
9127.17 378
9128.07 403
9128.98 381
9129.88 377
9130.78 364
9131.68 346
9132.58 316
9133.49 399
9134.39 364
9135.29 376
9136.19 358
9137.09 340
9138.00 405
9138.90 383
9139.80 377
9140.70 360
9141.61 342
9142.51 401
9143.41 393
9144.31 325
9145.22 361
9146.12 382
9147.02 378
9147.93 343
9148.83 358
9149.73 382
9150.63 382
9151.54 348
9152.44 351
9153.34 352
9154.25 321
9155.15 353
9156.05 420
9156.96 411
9157.86 400
9158.76 380
9159.67 383
9160.57 351
9161.47 317
9162.38 331
9163.28 345
9164.18 354
9165.09 368
9165.99 355
9166.90 374
9167.80 393
9168.70 409
9169.61 398
9170.51 379
9171.41 356
9172.32 353
9173.22 389
9174.13 367
9175.03 314
9175.94 321
9176.84 355
9177.74 360
9178.65 360
9179.55 358
9180.46 376
9181.36 338
9182.27 351
9183.17 336
9184.08 369
9184.98 347
9185.88 374
9186.79 393
9187.69 364
9188.60 386
9189.50 420
9190.41 356
9191.31 369
9192.22 337
9193.12 323
9194.03 344
9194.93 329
9195.84 362
9196.74 388
9197.65 409
9198.56 386
9199.46 376
9200.37 353
9201.27 395
9202.18 385
9203.08 392
9203.99 367
9204.89 365
9205.80 370
9206.71 378
9207.61 375
9208.52 356
9209.42 384
9210.33 382
9211.23 374
9212.14 374
9213.05 366
9213.95 382
9214.86 376
9215.77 384
9216.67 387
9217.58 364
9218.48 379
9219.39 375
9220.30 362
9221.20 339
9222.11 350
9223.02 383
9223.92 387
9224.83 353
9225.74 339
9226.64 380
9227.55 361
9228.46 387
9229.36 381
9230.27 352
9231.18 351
9232.08 361
9232.99 311
9233.90 363
9234.81 370
9235.71 383
9236.62 366
9237.53 346
9238.43 371
9239.34 376
9240.25 355
9241.16 361
9242.06 338
9242.97 331
9243.88 365
9244.79 307
9245.69 350
9246.60 343
9247.51 353
9248.42 346
9249.33 305
9250.23 349
9251.14 318
9252.05 344
9252.96 373
9253.87 375
9254.77 337
9255.68 358
9256.59 351
9257.50 333
9258.41 312
9259.31 335
9260.22 347
9261.13 342
9262.04 393
9262.95 382
9263.86 371
9264.77 346
9265.67 411
9266.58 337
9267.49 310
9268.40 327
9269.31 367
9270.22 339
9271.13 351
9272.04 359
9272.94 376
9273.85 334
9274.76 312
9275.67 373
9276.58 350
9277.49 321
9278.40 346
9279.31 342
9280.22 384
9281.13 360
9282.04 337
9282.95 364
9283.86 341
9284.77 386
9285.68 362
9286.59 358
9287.49 348
9288.40 365
9289.31 361
9290.22 374
9291.13 337
9292.04 312
9292.95 299
9293.86 361
9294.77 351
9295.68 365
9296.59 356
9297.50 358
9298.41 342
9299.33 364
9300.24 399
9301.15 388
9302.06 406
9302.97 372
9303.88 354
9304.79 456
9305.70 408
9306.61 399
9307.52 420
9308.43 454
9309.34 436
9310.25 434
9311.16 452
9312.07 376
9312.98 365
9313.90 398
9314.81 405
9315.72 394
9316.63 382
9317.54 415
9318.45 397
9319.36 341
9320.27 406
9321.19 414
9322.10 415
9323.01 419
9323.92 372
9324.83 405
9325.74 402
9326.65 367
9327.57 337
9328.48 352
9329.39 420
9330.30 420
9331.21 366
9332.13 371
9333.04 361
9333.95 392
9334.86 367
9335.77 346
9336.69 370
9337.60 376
9338.51 376
9339.42 344
9340.33 356
9341.25 367
9342.16 354
9343.07 399
9343.98 361
9344.90 391
9345.81 371
9346.72 354
9347.63 399
9348.55 411
9349.46 340
9350.37 373
9351.29 390
9352.20 389
9353.11 415
9354.02 372
9354.94 347
9355.85 349
9356.76 353
9357.68 356
9358.59 344
9359.50 362
9360.42 373
9361.33 397
9362.24 369
9363.16 346
9364.07 323
9364.98 337
9365.90 364
9366.81 420
9367.72 343
9368.64 397
9369.55 406
9370.47 392
9371.38 407
9372.29 369
9373.21 336
9374.12 339
9375.04 369
9375.95 363
9376.86 368
9377.78 374
9378.69 379
9379.61 345
9380.52 353
9381.43 357
9382.35 373
9383.26 414
9384.18 427
9385.09 379
9386.01 320
9386.92 321
9387.84 397
9388.75 388
9389.67 386
9390.58 385
9391.49 386
9392.41 429
9393.32 427
9394.24 395
9395.15 413
9396.07 428
9396.98 409
9397.90 394
9398.81 381
9399.73 368
9400.65 391
9401.56 404
9402.48 394
9403.39 399
9404.31 383
9405.22 373
9406.14 409
9407.05 395
9407.97 402
9408.88 393
9409.80 434
9410.72 416
9411.63 390
9412.55 389
9413.46 371
9414.38 346
9415.30 407
9416.21 409
9417.13 340
9418.04 374
9418.96 416
9419.88 375
9420.79 400
9421.71 409
9422.62 418
9423.54 416
9424.46 396
9425.37 392
9426.29 409
9427.21 405
9428.12 402
9429.04 355
9429.96 372
9430.87 417
9431.79 436
9432.71 432
9433.62 435
9434.54 453
9435.46 453
9436.37 451
9437.29 431
9438.21 432
9439.13 457
9440.04 416
9440.96 435
9441.88 412
9442.80 451
9443.71 440
9444.63 476
9445.55 483
9446.46 477
9447.38 444
9448.30 508
9449.22 525
9450.14 586
9451.05 671
9451.97 688
9452.89 700
9453.81 700
9454.72 697
9455.64 725
9456.56 687
9457.48 637
9458.40 592
9459.31 520
9460.23 502
9461.15 473
9462.07 484
9462.99 493
9463.91 466
9464.82 445
9465.74 459
9466.66 467
9467.58 487
9468.50 429
9469.42 447
9470.34 496
9471.25 433
9472.17 422
9473.09 426
9474.01 432
9474.93 485
9475.85 468
9476.77 459
9477.69 484
9478.60 479
9479.52 455
9480.44 545
9481.36 566
9482.28 560
9483.20 509
9484.12 514
9485.04 468
9485.96 470
9486.88 508
9487.80 511
9488.72 430
9489.64 415
9490.56 431
9491.48 400
9492.40 425
9493.32 443
9494.24 436
9495.16 456
9496.08 434
9497.00 416
9497.92 433
9498.84 378
9499.76 409
9500.68 447
9501.60 444
9502.52 424
9503.44 436
9504.36 414
9505.28 391
9506.20 444
9507.12 421
9508.04 412
9508.96 463
9509.88 474
9510.80 466
9511.72 448
9512.64 486
9513.56 474
9514.48 502
9515.40 496
9516.32 444
9517.25 446
9518.17 467
9519.09 507
9520.01 507
9520.93 450
9521.85 444
9522.77 447
9523.69 442
9524.61 461
9525.54 444
9526.46 460
9527.38 525
9528.30 559
9529.22 574
9530.14 554
9531.06 618
9531.99 616
9532.91 634
9533.83 659
9534.75 589
9535.67 597
9536.60 568
9537.52 548
9538.44 525
9539.36 514
9540.28 529
9541.21 498
9542.13 515
9543.05 514
9543.97 507
9544.89 497
9545.82 502
9546.74 495
9547.66 458
9548.58 492
9549.51 459
9550.43 465
9551.35 477
9552.27 502
9553.20 490
9554.12 500
9555.04 494
9555.96 430
9556.89 493
9557.81 513
9558.73 524
9559.66 496
9560.58 502
9561.50 557
9562.43 533
9563.35 577
9564.27 522
9565.19 511
9566.12 493
9567.04 461
9567.96 480
9568.89 467
9569.81 491
9570.74 474
9571.66 479
9572.58 509
9573.51 455
9574.43 492
9575.35 497
9576.28 545
9577.20 526
9578.13 504
9579.05 481
9579.97 508
9580.90 532
9581.82 539
9582.75 530
9583.67 504
9584.59 523
9585.52 488
9586.44 512
9587.37 466
9588.29 546
9589.22 501
9590.14 560
9591.06 483
9591.99 576
9592.91 551
9593.84 556
9594.76 605
9595.69 541
9596.61 546
9597.54 574
9598.46 558
9599.39 531
9600.31 540
9601.24 552
9602.16 613
9603.09 569
9604.01 534
9604.94 561
9605.86 560
9606.79 538
9607.71 512
9608.64 547
9609.56 581
9610.49 556
9611.41 616
9612.34 637
9613.27 593
9614.19 605
9615.12 616
9616.04 625
9616.97 631
9617.89 655
9618.82 593
9619.75 649
9620.67 640
9621.60 632
9622.52 644
9623.45 685
9624.38 681
9625.30 677
9626.23 696
9627.15 656
9628.08 742
9629.01 719
9629.93 715
9630.86 702
9631.79 786
9632.71 712
9633.64 712
9634.57 745
9635.49 739
9636.42 744
9637.35 763
9638.27 756
9639.20 810
9640.13 785
9641.05 745
9641.98 768
9642.91 757
9643.83 858
9644.76 833
9645.69 853
9646.62 834
9647.54 847
9648.47 896
9649.40 956
9650.32 918
9651.25 897
9652.18 938
9653.11 949
9654.03 914
9654.96 972
9655.89 938
9656.82 959
9657.75 980
9658.67 960
9659.60 981
9660.53 979
9661.46 966
9662.38 967
9663.31 1027
9664.24 1005
9665.17 974
9666.10 960
9667.02 1068
9667.95 1046
9668.88 1050
9669.81 1099
9670.74 1122
9671.67 1145
9672.59 1229
9673.52 1236
9674.45 1165
9675.38 1155
9676.31 1138
9677.24 1179
9678.17 1205
9679.10 1271
9680.02 1262
9680.95 1247
9681.88 1304
9682.81 1318
9683.74 1337
9684.67 1283
9685.60 1353
9686.53 1341
9687.46 1351
9688.39 1299
9689.31 1313
9690.24 1297
9691.17 1419
9692.10 1397
9693.03 1472
9693.96 1427
9694.89 1572
9695.82 1736
9696.75 1966
9697.68 2057
9698.61 2231
9699.54 2285
9700.47 2252
9701.40 2180
9702.33 1984
9703.26 1820
9704.19 1753
9705.12 1566
9706.05 1542
9706.98 1444
9707.91 1477
9708.84 1517
9709.77 1441
9710.70 1478
9711.63 1637
9712.56 1760
9713.49 1767
9714.42 1889
9715.35 1961
9716.28 1906
9717.21 1963
9718.14 1791
9719.07 1771
9720.00 1624
9720.93 1500
9721.87 1436
9722.80 1320
9723.73 1280
9724.66 1223
9725.59 1086
9726.52 1062
9727.45 1192
9728.38 1131
9729.31 1187
9730.24 1221
9731.18 1282
9732.11 1281
9733.04 1313
9733.97 1259
9734.90 1238
9735.83 1204
9736.76 1225
9737.70 1199
9738.63 1146
9739.56 1142
9740.49 1067
9741.42 1000
9742.35 995
9743.29 950
9744.22 1010
9745.15 944
9746.08 850
9747.01 924
9747.95 902
9748.88 882
9749.81 867
9750.74 877
9751.67 873
9752.61 802
9753.54 868
9754.47 875
9755.40 852
9756.34 797
9757.27 818
9758.20 844
9759.13 839
9760.07 778
9761.00 818
9761.93 830
9762.87 894
9763.80 854
9764.73 910
9765.66 857
9766.60 826
9767.53 834
9768.46 860
9769.40 816
9770.33 857
9771.26 906
9772.20 854
9773.13 835
9774.06 853
9775.00 878
9775.93 931
9776.86 951
9777.80 966
9778.73 1067
9779.66 1069
9780.60 1073
9781.53 1061
9782.46 1082
9783.40 1038
9784.33 997
9785.26 932
9786.20 875
9787.13 928
9788.07 833
9789.00 830
9789.93 803
9790.87 775
9791.80 747
9792.74 831
9793.67 781
9794.61 837
9795.54 823
9796.47 795
9797.41 850
9798.34 820
9799.28 853
9800.21 846
9801.15 831
9802.08 804
9803.02 779
9803.95 715
9804.89 732
9805.82 678
9806.76 687
9807.69 632
9808.63 652
9809.56 685
9810.50 652
9811.43 617
9812.37 631
9813.30 617
9814.24 645
9815.17 696
9816.11 663
9817.04 696
9817.98 637
9818.91 640
9819.85 588
9820.78 610
9821.72 590
9822.65 603
9823.59 583
9824.53 614
9825.46 564
9826.40 597
9827.33 605
9828.27 632
9829.21 608
9830.14 610
9831.08 577
9832.01 513
9832.95 577
9833.89 579
9834.82 583
9835.76 554
9836.69 652
9837.63 617
9838.57 583
9839.50 504
9840.44 585
9841.38 553
9842.31 574
9843.25 593
9844.19 570
9845.12 555
9846.06 609
9847.00 545
9847.93 558
9848.87 577
9849.81 535
9850.74 567
9851.68 540
9852.62 570
9853.56 570
9854.49 599
9855.43 575
9856.37 609
9857.30 567
9858.24 532
9859.18 647
9860.12 616
9861.05 618
9861.99 527
9862.93 556
9863.87 501
9864.80 529
9865.74 541
9866.68 517
9867.62 487
9868.56 509
9869.49 494
9870.43 499
9871.37 517
9872.31 577
9873.24 556
9874.18 548
9875.12 565
9876.06 527
9877.00 537
9877.94 526
9878.87 500
9879.81 510
9880.75 493
9881.69 466
9882.63 531
9883.57 520
9884.50 519
9885.44 506
9886.38 455
9887.32 474
9888.26 523
9889.20 497
9890.14 494
9891.08 524
9892.02 502
9892.95 511
9893.89 480
9894.83 502
9895.77 480
9896.71 520
9897.65 523
9898.59 494
9899.53 516
9900.47 463
9901.41 531
9902.35 534
9903.29 511
9904.23 546
9905.16 521
9906.10 463
9907.04 477
9907.98 490
9908.92 572
9909.86 521
9910.80 546
9911.74 557
9912.68 559
9913.62 548
9914.56 509
9915.50 538
9916.44 503
9917.38 492
9918.32 503
9919.26 496
9920.20 463
9921.14 532
9922.08 587
9923.02 699
9923.97 688
9924.91 806
9925.85 868
9926.79 960
9927.73 911
9928.67 888
9929.61 875
9930.55 867
9931.49 835
9932.43 672
9933.37 648
9934.31 598
9935.25 643
9936.20 553
9937.14 536
9938.08 476
9939.02 509
9939.96 513
9940.90 519
9941.84 440
9942.78 486
9943.73 497
9944.67 488
9945.61 481
9946.55 460
9947.49 480
9948.43 454
9949.37 485
9950.32 437
9951.26 470
9952.20 436
9953.14 535
9954.08 528
9955.03 484
9955.97 487
9956.91 506
9957.85 552
9958.79 445
9959.74 438
9960.68 444
9961.62 497
9962.56 433
9963.50 497
9964.45 480
9965.39 519
9966.33 490
9967.27 467
9968.22 434
9969.16 455
9970.10 485
9971.04 508
9971.99 535
9972.93 449
9973.87 438
9974.82 445
9975.76 535
9976.70 543
9977.64 528
9978.59 438
9979.53 500
9980.47 477
9981.42 491
9982.36 482
9983.30 477
9984.25 422
9985.19 460
9986.13 466
9987.08 460
9988.02 419
9988.96 426
9989.91 489
9990.85 455
9991.80 462
9992.74 460
9993.68 456
9994.63 444
9995.57 457
9996.51 476
9997.46 484
9998.40 490
9999.35 471
10000.29 425
10001.23 454
10002.18 426
10003.12 442
10004.07 442
10005.01 429
10005.96 428
10006.90 433
10007.84 501
10008.79 424
10009.73 389
10010.68 417
10011.62 456
10012.57 441
10013.51 445
10014.46 385
10015.40 421
10016.35 463
10017.29 449
10018.24 411
10019.18 404
10020.13 428
10021.07 405
10022.02 424
10022.96 404
10023.91 421
10024.85 398
10025.80 434
10026.74 437
10027.69 426
10028.63 409
10029.58 358
10030.52 442
10031.47 385
10032.42 396
10033.36 405
10034.31 375
10035.25 417
10036.20 385
10037.14 382
10038.09 382
10039.04 372
10039.98 385
10040.93 357
10041.87 447
10042.82 378
10043.77 402
10044.71 393
10045.66 403
10046.60 344
10047.55 347
10048.50 413
10049.44 377
10050.39 365
10051.34 350
10052.28 381
10053.23 399
10054.18 404
10055.12 372
10056.07 380
10057.02 372
10057.96 411
10058.91 398
10059.86 396
10060.80 367
10061.75 415
10062.70 456
10063.64 396
10064.59 362
10065.54 390
10066.49 395
10067.43 347
10068.38 366
10069.33 376
10070.28 376
10071.22 392
10072.17 385
10073.12 352
10074.07 373
10075.01 346
10075.96 366
10076.91 387
10077.86 316
10078.80 359
10079.75 347
10080.70 387
10081.65 351
10082.60 321
10083.54 355
10084.49 385
10085.44 353
10086.39 345
10087.34 324
10088.28 345
10089.23 383
10090.18 343
10091.13 380
10092.08 344
10093.03 365
10093.97 351
10094.92 371
10095.87 343
10096.82 395
10097.77 403
10098.72 370
10099.67 371
10100.62 355
10101.56 385
10102.51 409
10103.46 351
10104.41 365
10105.36 323
10106.31 316
10107.26 356
10108.21 331
10109.16 352
10110.11 328
10111.05 362
10112.00 324
10112.95 342
10113.90 368
10114.85 350
10115.80 359
10116.75 335
10117.70 375
10118.65 372
10119.60 332
10120.55 286
10121.50 352
10122.45 324
10123.40 340
10124.35 368
10125.30 398
10126.25 382
10127.20 369
10128.15 348
10129.10 354
10130.05 350
10131.00 345
10131.95 355
10132.90 353
10133.85 353
10134.80 390
10135.75 351
10136.70 342
10137.65 376
10138.60 347
10139.55 407
10140.51 363
10141.46 405
10142.41 350
10143.36 370
10144.31 406
10145.26 393
10146.21 405
10147.16 384
10148.11 370
10149.06 330
10150.01 372
10150.97 400
10151.92 383
10152.87 393
10153.82 432
10154.77 401
10155.72 403
10156.67 344
10157.63 354
10158.58 325
10159.53 344
10160.48 355
10161.43 383
10162.38 397
10163.34 379
10164.29 380
10165.24 350
10166.19 386
10167.14 383
10168.09 452
10169.05 364
10170.00 415
10170.95 363
10171.90 401
10172.86 386
10173.81 390
10174.76 428
10175.71 437
10176.66 456
10177.62 359
10178.57 407
10179.52 415
10180.47 446
10181.43 401
10182.38 434
10183.33 412
10184.29 458
10185.24 458
10186.19 453
10187.14 473
10188.10 438
10189.05 441
10190.00 474
10190.96 445
10191.91 445
10192.86 455
10193.81 459
10194.77 478
10195.72 501
10196.67 462
10197.63 468
10198.58 482
10199.53 446
10200.49 524
10201.44 528
10202.40 525
10203.35 566
10204.30 586
10205.26 583
10206.21 657
10207.16 644
10208.12 582
10209.07 560
10210.03 545
10210.98 567
10211.93 489
10212.89 497
10213.84 510
10214.80 530
10215.75 436
10216.70 432
10217.66 421
10218.61 487
10219.57 441
10220.52 421
10221.48 437
10222.43 473
10223.39 470
10224.34 437
10225.30 422
10226.25 399
10227.20 438
10228.16 380
10229.11 420
10230.07 402
10231.02 365
10231.98 440
10232.93 474
10233.89 438
10234.84 457
10235.80 451
10236.75 485
10237.71 489
10238.67 447
10239.62 486
10240.58 384
10241.53 432
10242.49 416
10243.44 427
10244.40 332
10245.35 386
10246.31 400
10247.26 389
10248.22 358
10249.18 374
10250.13 373
10251.09 340
10252.04 371
10253.00 349
10253.96 380
10254.91 338
10255.87 346
10256.82 340
10257.78 348
10258.74 399
10259.69 385
10260.65 335
10261.61 348
10262.56 367
10263.52 339
10264.47 351
10265.43 365
10266.39 366
10267.34 329
10268.30 379
10269.26 359
10270.21 341
10271.17 317
10272.13 381
10273.09 346
10274.04 327
10275.00 329
10275.96 347
10276.91 363
10277.87 363
10278.83 370
10279.78 294
10280.74 310
10281.70 338
10282.66 351
10283.61 329
10284.57 340
10285.53 283
10286.49 317
10287.44 304
10288.40 303
10289.36 313
10290.32 360
10291.27 347
10292.23 338
10293.19 326
10294.15 299
10295.11 339
10296.06 382
10297.02 353
10297.98 318
10298.94 392
10299.90 344
10300.85 382
10301.81 312
10302.77 300
10303.73 338
10304.69 364
10305.65 337
10306.60 313
10307.56 349
10308.52 316
10309.48 326
10310.44 329
10311.40 302
10312.36 326
10313.32 318
10314.27 321
10315.23 354
10316.19 310
10317.15 320
10318.11 318
10319.07 334
10320.03 319
10320.99 348
10321.95 335
10322.91 299
10323.86 324
10324.82 329
10325.78 320
10326.74 340
10327.70 344
10328.66 346
10329.62 373
10330.58 338
10331.54 326
10332.50 348
10333.46 368
10334.42 301
10335.38 340
10336.34 303
10337.30 326
10338.26 369
10339.22 297
10340.18 334
10341.14 328
10342.10 342
10343.06 328
10344.02 334
10344.98 318
10345.94 290
10346.90 286
10347.86 323
10348.82 333
10349.78 334
10350.74 324
10351.70 307
10352.66 332
10353.62 314
10354.58 291
10355.55 333
10356.51 364
10357.47 318
10358.43 327
10359.39 351
10360.35 403
10361.31 364
10362.27 394
10363.23 405
10364.19 363
10365.16 323
10366.12 359
10367.08 323
10368.04 318
10369.00 304
10369.96 324
10370.92 308
10371.88 274
10372.85 296
10373.81 322
10374.77 310
10375.73 283
10376.69 324
10377.65 277
10378.62 269
10379.58 318
10380.54 313
10381.50 295
10382.46 301
10383.43 313
10384.39 301
10385.35 309
10386.31 320
10387.27 279
10388.24 302
10389.20 294
10390.16 289
10391.12 279
10392.09 298
10393.05 322
10394.01 305
10394.97 279
10395.94 277
10396.90 287
10397.86 276
10398.82 314
10399.79 297
10400.75 310
10401.71 282
10402.68 274
10403.64 324
10404.60 288
10405.57 302
10406.53 276
10407.49 314
10408.45 296
10409.42 291
10410.38 272
10411.34 299
10412.31 319
10413.27 291
10414.23 299
10415.20 313
10416.16 304
10417.13 298
10418.09 322
10419.05 333
10420.02 318
10420.98 341
10421.94 306
10422.91 297
10423.87 277
10424.84 275
10425.80 322
10426.76 284
10427.73 267
10428.69 263
10429.66 264
10430.62 279
10431.58 280
10432.55 288
10433.51 245
10434.48 301
10435.44 323
10436.41 277
10437.37 231
10438.34 262
10439.30 299
10440.27 306
10441.23 296
10442.19 308
10443.16 273
10444.12 287
10445.09 285
10446.05 262
10447.02 274
10447.98 257
10448.95 329
10449.91 322
10450.88 275
10451.84 244
10452.81 311
10453.78 261
10454.74 297
10455.71 260
10456.67 250
10457.64 276
10458.60 296
10459.57 265
10460.53 256
10461.50 295
10462.47 300
10463.43 312
10464.40 267
10465.36 242
10466.33 236
10467.29 300
10468.26 331
10469.23 258
10470.19 275
10471.16 259
10472.12 260
10473.09 263
10474.06 262
10475.02 275
10475.99 296
10476.96 266
10477.92 269
10478.89 263
10479.86 243
10480.82 290
10481.79 259
10482.76 254
10483.72 278
10484.69 267
10485.66 295
10486.62 263
10487.59 259
10488.56 219
10489.52 237
10490.49 239
10491.46 269
10492.42 277
10493.39 258
10494.36 250
10495.33 259
10496.29 277
10497.26 284
10498.23 283
10499.19 282
10500.16 301
10501.13 263
10502.10 248
10503.06 259
10504.03 273
10505.00 261
10505.97 237
10506.94 276
10507.90 273
10508.87 261
10509.84 245
10510.81 252
10511.78 240
10512.74 256
10513.71 263
10514.68 282
10515.65 267
10516.62 280
10517.58 240
10518.55 306
10519.52 264
10520.49 256
10521.46 260
10522.43 246
10523.39 263
10524.36 250
10525.33 261
10526.30 301
10527.27 293
10528.24 273
10529.21 291
10530.18 273
10531.14 278
10532.11 279
10533.08 263
10534.05 252
10535.02 253
10535.99 259
10536.96 299
10537.93 250
10538.90 264
10539.87 223
10540.84 256
10541.80 299
10542.77 260
10543.74 260
10544.71 263
10545.68 252
10546.65 240
10547.62 259
10548.59 219
10549.56 276
10550.53 295
10551.50 304
10552.47 256
10553.44 263
10554.41 269
10555.38 279
10556.35 306
10557.32 280
10558.29 260
10559.26 267
10560.23 288
10561.20 303
10562.17 302
10563.14 278
10564.11 263
10565.08 289
10566.05 299
10567.02 268
10567.99 295
10568.97 291
10569.94 273
10570.91 291
10571.88 282
10572.85 269
10573.82 273
10574.79 256
10575.76 268
10576.73 256
10577.70 240
10578.67 250
10579.64 259
10580.62 264
10581.59 247
10582.56 261
10583.53 272
10584.50 251
10585.47 296
10586.44 275
10587.42 241
10588.39 263
10589.36 261
10590.33 268
10591.30 296
10592.27 276
10593.25 283
10594.22 293
10595.19 280
10596.16 277
10597.13 265
10598.10 285
10599.08 290
10600.05 273
10601.02 265
10601.99 274
10602.96 255
10603.94 237
10604.91 270
10605.88 297
10606.85 275
10607.83 283
10608.80 246
10609.77 269
10610.74 273
10611.72 283
10612.69 269
10613.66 250
10614.63 303
10615.61 292
10616.58 304
10617.55 285
10618.53 333
10619.50 267
10620.47 284
10621.44 285
10622.42 291
10623.39 266
10624.36 313
10625.34 282
10626.31 305
10627.28 280
10628.26 317
10629.23 310
10630.20 279
10631.18 304
10632.15 302
10633.12 294
10634.10 315
10635.07 324
10636.05 280
10637.02 317
10637.99 364
10638.97 387
10639.94 375
10640.91 390
10641.89 324
10642.86 367
10643.84 326
10644.81 300
10645.79 338
10646.76 317
10647.73 311
10648.71 296
10649.68 322
10650.66 286
10651.63 281
10652.61 255
10653.58 304
10654.55 248
10655.53 275
10656.50 251
10657.48 256
10658.45 279
10659.43 283
10660.40 272
10661.38 270
10662.35 321
10663.33 279
10664.30 266
10665.28 292
10666.25 297
10667.23 267
10668.20 281
10669.18 256
10670.15 300
10671.13 269
10672.10 254
10673.08 268
10674.05 275
10675.03 262
10676.01 290
10676.98 328
10677.96 313
10678.93 289
10679.91 280
10680.88 274
10681.86 279
10682.84 282
10683.81 249
10684.79 329
10685.76 297
10686.74 292
10687.72 287
10688.69 285
10689.67 262
10690.64 276
10691.62 267
10692.60 252
10693.57 235
10694.55 208
10695.53 296
10696.50 273
10697.48 309
10698.46 275
10699.43 293
10700.41 233
10701.39 258
10702.36 207
10703.34 257
10704.32 247
10705.29 261
10706.27 250
10707.25 242
10708.22 264
10709.20 251
10710.18 283
10711.15 286
10712.13 281
10713.11 256
10714.09 293
10715.06 295
10716.04 279
10717.02 273
10718.00 267
10718.97 270
10719.95 266
10720.93 279
10721.91 288
10722.88 262
10723.86 263
10724.84 299
10725.82 291
10726.80 269
10727.77 248
10728.75 285
10729.73 269
10730.71 262
10731.69 249
10732.66 260
10733.64 277
10734.62 269
10735.60 217
10736.58 274
10737.55 266
10738.53 236
10739.51 218
10740.49 245
10741.47 248
10742.45 266
10743.43 281
10744.40 240
10745.38 267
10746.36 251
10747.34 290
10748.32 294
10749.30 264
10750.28 267
10751.26 291
10752.24 253
10753.21 264
10754.19 259
10755.17 288
10756.15 259
10757.13 302
10758.11 282
10759.09 266
10760.07 285
10761.05 237
10762.03 291
10763.01 258
10763.99 262
10764.97 255
10765.95 278
10766.93 248
10767.91 283
10768.89 301
10769.87 308
10770.84 267
10771.82 296
10772.80 276
10773.78 282
10774.76 290
10775.74 297
10776.73 326
10777.71 296
10778.69 347
10779.67 297
10780.65 304
10781.63 291
10782.61 300
10783.59 293
10784.57 299
10785.55 265
10786.53 263
10787.51 316
10788.49 260
10789.47 288
10790.45 259
10791.43 310
10792.41 289
10793.39 320
10794.38 257
10795.36 277
10796.34 270
10797.32 318
10798.30 282
10799.28 288
10800.26 265
10801.24 287
10802.22 325
10803.21 277
10804.19 234
10805.17 252
10806.15 301
10807.13 260
10808.11 320
10809.09 307
10810.08 306
10811.06 263
10812.04 264
10813.02 261
10814.00 266
10814.99 275
10815.97 302
10816.95 310
10817.93 278
10818.91 312
10819.90 290
10820.88 306
10821.86 258
10822.84 229
10823.82 275
10824.81 313
10825.79 270
10826.77 273
10827.75 285
10828.74 327
10829.72 308
10830.70 322
10831.68 304
10832.67 290
10833.65 290
10834.63 288
10835.62 299
10836.60 264
10837.58 285
10838.56 325
10839.55 301
10840.53 264
10841.51 286
10842.50 310
10843.48 339
10844.46 278
10845.45 309
10846.43 326
10847.41 318
10848.40 305
10849.38 282
10850.36 316
10851.35 291
10852.33 352
10853.31 325
10854.30 329
10855.28 281
10856.26 337
10857.25 310
10858.23 322
10859.22 335
10860.20 327
10861.18 316
10862.17 336
10863.15 275
10864.14 316
10865.12 308
10866.10 316
10867.09 368
10868.07 324
10869.06 321
10870.04 313
10871.03 333
10872.01 359
10873.00 338
10873.98 310
10874.96 368
10875.95 361
10876.93 358
10877.92 350
10878.90 336
10879.89 327
10880.87 341
10881.86 360
10882.84 337
10883.83 376
10884.81 366
10885.80 419
10886.78 377
10887.77 355
10888.75 359
10889.74 389
10890.72 394
10891.71 359
10892.70 363
10893.68 364
10894.67 362
10895.65 382
10896.64 377
10897.62 344
10898.61 384
10899.59 380
10900.58 428
10901.57 378
10902.55 413
10903.54 396
10904.52 450
10905.51 391
10906.50 411
10907.48 400
10908.47 394
10909.45 389
10910.44 425
10911.43 432
10912.41 461
10913.40 432
10914.39 420
10915.37 439
10916.36 447
10917.35 450
10918.33 457
10919.32 469
10920.30 445
10921.29 490
10922.28 464
10923.27 477
10924.25 468
10925.24 465
10926.23 470
10927.21 458
10928.20 498
10929.19 449
10930.17 464
10931.16 455
10932.15 470
10933.14 489
10934.12 518
10935.11 467
10936.10 514
10937.09 539
10938.07 554
10939.06 542
10940.05 511
10941.04 566
10942.02 564
10943.01 590
10944.00 561
10944.99 584
10945.97 557
10946.96 554
10947.95 556
10948.94 566
10949.93 627
10950.91 612
10951.90 680
10952.89 690
10953.88 735
10954.87 773
10955.85 891
10956.84 917
10957.83 900
10958.82 916
10959.81 898
10960.80 933
10961.79 940
10962.77 864
10963.76 826
10964.75 770
10965.74 696
10966.73 684
10967.72 692
10968.71 668
10969.70 676
10970.68 671
10971.67 636
10972.66 621
10973.65 638
10974.64 620
10975.63 586
10976.62 587
10977.61 576
10978.60 662
10979.59 661
10980.58 627
10981.57 631
10982.55 711
10983.54 677
10984.53 669
10985.52 668
10986.51 715
10987.50 716
10988.49 718
10989.48 713
10990.47 723
10991.46 704
10992.45 721
10993.44 883
10994.43 895
10995.42 1056
10996.41 1160
10997.40 1285
10998.39 1374
10999.38 1409
11000.37 1462
11001.36 1461
11002.35 1330
11003.34 1246
11004.33 1117
11005.33 949
11006.32 886
11007.31 777
11008.30 745
11009.29 704
11010.28 635
11011.27 587
11012.26 564
11013.25 574
11014.24 571
11015.23 537
11016.22 556
11017.21 598
11018.21 521
11019.20 540
11020.19 515
11021.18 524
11022.17 504
11023.16 481
11024.15 485
11025.14 495
11026.14 476
11027.13 462
11028.12 482
11029.11 502
11030.10 502
11031.09 458
11032.09 463
11033.08 450
11034.07 447
11035.06 429
11036.05 465
11037.05 480
11038.04 483
11039.03 459
11040.02 449
11041.01 433
11042.01 426
11043.00 411
11043.99 445
11044.98 404
11045.97 380
11046.97 449
11047.96 423
11048.95 410
11049.94 375
11050.94 372
11051.93 373
11052.92 390
11053.91 429
11054.91 436
11055.90 424
11056.89 451
11057.89 414
11058.88 416
11059.87 429
11060.87 444
11061.86 411
11062.85 389
11063.84 380
11064.84 406
11065.83 406
11066.82 377
11067.82 455
11068.81 453
11069.80 410
11070.80 433
11071.79 454
11072.78 409
11073.78 442
11074.77 454
11075.77 444
11076.76 437
11077.75 416
11078.75 441
11079.74 397
11080.73 407
11081.73 390
11082.72 429
11083.72 390
11084.71 409
11085.70 407
11086.70 412
11087.69 401
11088.69 415
11089.68 440
11090.68 443
11091.67 391
11092.66 410
11093.66 350
11094.65 400
11095.65 367
11096.64 367
11097.64 392
11098.63 395
11099.63 399
11100.62 383
11101.62 408
11102.61 386
11103.61 383
11104.60 382
11105.60 391
11106.59 348
11107.59 368
11108.58 389
11109.58 375
11110.57 409
11111.57 341
11112.56 366
11113.56 358
11114.55 338
11115.55 357
11116.55 381
11117.54 346
11118.54 385
11119.53 348
11120.53 376
11121.52 355
11122.52 349
11123.51 353
11124.51 419
11125.51 413
11126.50 412
11127.50 395
11128.49 369
11129.49 403
11130.49 368
11131.48 413
11132.48 369
11133.48 365
11134.47 382
11135.47 397
11136.46 377
11137.46 352
11138.46 388
11139.45 335
11140.45 333
11141.45 352
11142.44 385
11143.44 388
11144.44 377
11145.43 384
11146.43 354
11147.43 364
11148.43 389
11149.42 352
11150.42 334
11151.42 326
11152.41 357
11153.41 373
11154.41 372
11155.40 320
11156.40 323
11157.40 352
11158.40 362
11159.39 324
11160.39 365
11161.39 353
11162.39 338
11163.38 391
11164.38 373
11165.38 351
11166.38 373
11167.38 360
11168.37 395
11169.37 406
11170.37 362
11171.37 363
11172.37 393
11173.36 361
11174.36 380
11175.36 313
11176.36 357
11177.36 381
11178.35 368
11179.35 357
11180.35 360
11181.35 382
11182.35 434
11183.35 383
11184.34 411
11185.34 389
11186.34 377
11187.34 404
11188.34 427
11189.34 403
11190.34 434
11191.34 412
11192.34 455
11193.33 452
11194.33 462
11195.33 461
11196.33 465
11197.33 410
11198.33 398
11199.33 378
11200.33 372
11201.33 375
11202.33 368
11203.33 367
11204.33 405
11205.32 398
11206.32 379
11207.32 400
11208.32 395
11209.32 399
11210.32 376
11211.32 392
11212.32 390
11213.32 383
11214.32 323
11215.32 358
11216.32 367
11217.32 374
11218.32 352
11219.32 353
11220.32 375
11221.32 336
11222.32 322
11223.32 325
11224.32 306
11225.32 356
11226.32 339
11227.33 336
11228.33 307
11229.33 342
11230.33 323
11231.33 288
11232.33 318
11233.33 348
11234.33 324
11235.33 316
11236.33 306
11237.33 303
11238.33 310
11239.33 344
11240.34 300
11241.34 316
11242.34 323
11243.34 304
11244.34 299
11245.34 292
11246.34 317
11247.34 289
11248.35 325
11249.35 319
11250.35 344
11251.35 312
11252.35 317
11253.35 327
11254.35 325
11255.36 313
11256.36 284
11257.36 333
11258.36 324
11259.36 314
11260.37 278
11261.37 308
11262.37 309
11263.37 300
11264.37 307
11265.38 334
11266.38 338
11267.38 356
11268.38 346
11269.39 329
11270.39 337
11271.39 375
11272.39 357
11273.40 326
11274.40 349
11275.40 361
11276.40 357
11277.41 329
11278.41 324
11279.41 325
11280.41 352
11281.42 343
11282.42 309
11283.42 325
11284.43 340
11285.43 314
11286.43 326
11287.44 277
11288.44 271
11289.44 347
11290.45 318
11291.45 303
11292.45 310
11293.46 338
11294.46 320
11295.46 341
11296.47 322
11297.47 299
11298.47 325
11299.48 309
11300.48 313
11301.48 301
11302.49 289
11303.49 304
11304.50 329
11305.50 334
11306.50 345
11307.51 361
11308.51 391
11309.52 450
11310.52 416
11311.52 418
11312.53 395
11313.53 441
11314.54 427
11315.54 430
11316.55 406
11317.55 444
11318.56 444
11319.56 366
11320.56 325
11321.57 341
11322.57 336
11323.58 332
11324.58 296
11325.59 284
11326.59 300
11327.60 323
11328.60 313
11329.61 298
11330.61 298
11331.62 286
11332.62 306
11333.63 308
11334.63 279
11335.64 284
11336.65 270
11337.65 310
11338.66 314
11339.66 266
11340.67 290
11341.67 291
11342.68 298
11343.68 285
11344.69 270
11345.70 261
11346.70 288
11347.71 293
11348.71 269
11349.72 253
11350.72 293
11351.73 317
11352.74 308
11353.74 263
11354.75 254
11355.76 284
11356.76 323
11357.77 313
11358.77 282
11359.78 295
11360.79 326
11361.79 302
11362.80 287
11363.81 289
11364.81 327
11365.82 270
11366.83 263
11367.83 253
11368.84 280
11369.85 295
11370.85 311
11371.86 284
11372.87 247
11373.87 266
11374.88 299
11375.89 308
11376.90 308
11377.90 311
11378.91 270
11379.92 315
11380.92 302
11381.93 275
11382.94 298
11383.95 291
11384.95 316
11385.96 267
11386.97 271
11387.98 284
11388.99 278
11389.99 296
11391.00 279
11392.01 276
11393.02 276
11394.02 308
11395.03 305
11396.04 299
11397.05 272
11398.06 275
11399.06 324
11400.07 295
11401.08 301
11402.09 293
11403.10 303
11404.11 283
11405.11 329
11406.12 264
11407.13 230
11408.14 280
11409.15 277
11410.16 276
11411.17 280
11412.17 256
11413.18 264
11414.19 288
11415.20 300
11416.21 273
11417.22 291
11418.23 274
11419.24 281
11420.25 289
11421.25 257
11422.26 270
11423.27 264
11424.28 274
11425.29 297
11426.30 266
11427.31 262
11428.32 275
11429.33 285
11430.34 306
11431.35 311
11432.36 301
11433.37 317
11434.38 295
11435.39 291
11436.40 284
11437.41 270
11438.42 323
11439.43 306
11440.44 286
11441.45 293
11442.46 319
11443.47 283
11444.48 255
11445.49 244
11446.50 290
11447.51 330
11448.52 280
11449.53 289
11450.54 284
11451.55 286
11452.56 291
11453.57 285
11454.58 291
11455.59 271
11456.60 273
11457.61 309
11458.62 294
11459.63 288
11460.64 272
11461.66 281
11462.67 305
11463.68 269
11464.69 268
11465.70 286
11466.71 285
11467.72 293
11468.73 301
11469.74 271
11470.76 311
11471.77 307
11472.78 284
11473.79 300
11474.80 302
11475.81 303
11476.82 254
11477.84 264
11478.85 268
11479.86 257
11480.87 273
11481.88 242
11482.89 290
11483.91 267
11484.92 264
11485.93 264
11486.94 284
11487.95 250
11488.97 241
11489.98 253
11490.99 272
11492.00 272
11493.02 247
11494.03 293
11495.04 269
11496.05 291
11497.06 273
11498.08 300
11499.09 263
11500.10 258
11501.12 248
11502.13 256
11503.14 251
11504.15 247
11505.17 255
11506.18 254
11507.19 256
11508.20 293
11509.22 282
11510.23 263
11511.24 243
11512.26 304
11513.27 310
11514.28 276
11515.30 274
11516.31 257
11517.32 257
11518.34 298
11519.35 297
11520.36 280
11521.38 266
11522.39 320
11523.40 294
11524.42 301
11525.43 279
11526.45 306
11527.46 271
11528.47 267
11529.49 272
11530.50 285
11531.52 282
11532.53 309
11533.54 287
11534.56 298
11535.57 324
11536.59 269
11537.60 284
11538.61 294
11539.63 294
11540.64 297
11541.66 278
11542.67 277
11543.69 311
11544.70 270
11545.72 299
11546.73 309
11547.74 322
11548.76 295
11549.77 313
11550.79 285
11551.80 311
11552.82 314
11553.83 297
11554.85 311
11555.86 303
11556.88 323
11557.89 351
11558.91 348
11559.92 318
11560.94 359
11561.96 341
11562.97 353
11563.99 365
11565.00 299
11566.02 336
11567.03 329
11568.05 374
11569.06 339
11570.08 355
11571.10 358
11572.11 342
11573.13 346
11574.14 355
11575.16 319
11576.17 325
11577.19 402
11578.21 362
11579.22 406
11580.24 391
11581.25 416
11582.27 391
11583.29 390
11584.30 398
11585.32 429
11586.34 459
11587.35 472
11588.37 499
11589.39 464
11590.40 505
11591.42 475
11592.44 460
11593.45 489
11594.47 537
11595.49 493
11596.50 558
11597.52 584
11598.54 684
11599.55 715
11600.57 829
11601.59 925
11602.60 1018
11603.62 1035
11604.64 960
11605.66 951
11606.67 916
11607.69 846
11608.71 687
11609.73 609
11610.74 595
11611.76 478
11612.78 488
11613.80 431
11614.81 358
11615.83 397
11616.85 368
11617.87 352
11618.88 354
11619.90 380
11620.92 335
11621.94 353
11622.96 361
11623.97 342
11624.99 328
11626.01 355
11627.03 336
11628.05 368
11629.07 343
11630.08 321
11631.10 327
11632.12 331
11633.14 366
11634.16 334
11635.18 334
11636.19 327
11637.21 345
11638.23 321
11639.25 315
11640.27 323
11641.29 345
11642.31 325
11643.33 331
11644.34 350
11645.36 323
11646.38 351
11647.40 306
11648.42 310
11649.44 270
11650.46 308
11651.48 286
11652.50 303
11653.52 264
11654.54 276
11655.56 279
11656.58 283
11657.60 303
11658.61 280
11659.63 327
11660.65 318
11661.67 321
11662.69 293
11663.71 321
11664.73 312
11665.75 299
11666.77 275
11667.79 330
11668.81 315
11669.83 338
11670.85 296
11671.87 289
11672.89 288
11673.91 260
11674.93 319
11675.95 294
11676.97 323
11678.00 338
11679.02 381
11680.04 305
11681.06 288
11682.08 299
11683.10 347
11684.12 337
11685.14 331
11686.16 348
11687.18 369
11688.20 358
11689.22 365
11690.24 358
11691.26 360
11692.29 372
11693.31 342
11694.33 343
11695.35 286
11696.37 343
11697.39 327
11698.41 328
11699.43 326
11700.46 336
11701.48 304
11702.50 317
11703.52 310
11704.54 344
11705.56 300
11706.58 306
11707.61 348
11708.63 343
11709.65 325
11710.67 288
11711.69 340
11712.72 327
11713.74 292
11714.76 296
11715.78 338
11716.80 345
11717.83 304
11718.85 315
11719.87 319
11720.89 306
11721.92 264
11722.94 294
11723.96 282
11724.98 289
11726.01 301
11727.03 306
11728.05 244
11729.07 276
11730.10 310
11731.12 318
11732.14 329
11733.16 335
11734.19 300
11735.21 341
11736.23 312
11737.26 318
11738.28 293
11739.30 288
11740.33 364
11741.35 319
11742.37 310
11743.39 292
11744.42 280
11745.44 319
11746.47 289
11747.49 318
11748.51 285
11749.54 316
11750.56 300
11751.58 297
11752.61 258
11753.63 266
11754.65 252
11755.68 291
11756.70 262
11757.73 289
11758.75 298
11759.77 314
11760.80 296
11761.82 294
11762.85 318
11763.87 286
11764.89 276
11765.92 311
11766.94 295
11767.97 266
11768.99 315
11770.02 303
11771.04 316
11772.06 287
11773.09 315
11774.11 307
11775.14 327
11776.16 280
11777.19 288
11778.21 285
11779.24 336
11780.26 298
11781.29 286
11782.31 262
11783.34 300
11784.36 301
11785.39 315
11786.41 296
11787.44 337
11788.46 323
11789.49 319
11790.51 325
11791.54 269
11792.57 317
11793.59 327
11794.62 292
11795.64 340
11796.67 346
11797.69 290
11798.72 352
11799.74 339
11800.77 324
11801.80 320
11802.82 320
11803.85 355
11804.87 333
11805.90 310
11806.93 291
11807.95 376
11808.98 331
11810.00 319
11811.03 320
11812.06 342
11813.08 332
11814.11 320
11815.14 346
11816.16 315
11817.19 313
11818.22 287
11819.24 334
11820.27 311
11821.30 333
11822.32 320
11823.35 303
11824.38 293
11825.40 325
11826.43 328
11827.46 334
11828.48 295
11829.51 313
11830.54 314
11831.56 316
11832.59 308
11833.62 294
11834.65 327
11835.67 340
11836.70 341
11837.73 318
11838.76 367
11839.78 358
11840.81 342
11841.84 296
11842.87 351
11843.89 367
11844.92 335
11845.95 318
11846.98 333
11848.00 366
11849.03 370
11850.06 358
11851.09 337
11852.12 358
11853.14 336
11854.17 413
11855.20 361
11856.23 337
11857.26 334
11858.29 425
11859.31 393
11860.34 347
11861.37 368
11862.40 355
11863.43 385
11864.46 395
11865.48 408
11866.51 400
11867.54 432
11868.57 414
11869.60 451
11870.63 379
11871.66 430
11872.69 426
11873.72 428
11874.74 423
11875.77 432
11876.80 425
11877.83 391
11878.86 434
11879.89 397
11880.92 456
11881.95 483
11882.98 496
11884.01 487
11885.04 489
11886.07 442
11887.10 479
11888.13 471
11889.15 511
11890.18 503
11891.21 505
11892.24 555
11893.27 508
11894.30 571
11895.33 553
11896.36 606
11897.39 632
11898.42 699
11899.45 675
11900.48 755
11901.51 741
11902.54 716
11903.57 694
11904.60 713
11905.64 637
11906.67 625
11907.70 611
11908.73 627
11909.76 603
11910.79 566
11911.82 584
11912.85 529
11913.88 528
11914.91 559
11915.94 577
11916.97 573
11918.00 562
11919.03 553
11920.06 584
11921.10 589
11922.13 617
11923.16 575
11924.19 674
11925.22 693
11926.25 793
11927.28 816
11928.31 967
11929.35 971
11930.38 975
11931.41 1109
11932.44 1066
11933.47 1064
11934.50 958
11935.53 907
11936.57 816
11937.60 817
11938.63 740
11939.66 616
11940.69 604
11941.73 583
11942.76 603
11943.79 543
11944.82 516
11945.85 492
11946.89 515
11947.92 480
11948.95 474
11949.98 433
11951.01 457
11952.05 459
11953.08 483
11954.11 462
11955.14 466
11956.18 427
11957.21 451
11958.24 444
11959.27 457
11960.31 442
11961.34 442
11962.37 491
11963.41 476
11964.44 430
11965.47 409
11966.50 405
11967.54 408
11968.57 461
11969.60 475
11970.64 473
11971.67 404
11972.70 399
11973.74 408
11974.77 423
11975.80 398
11976.84 420
11977.87 445
11978.90 458
11979.94 491
11980.97 402
11982.00 405
11983.04 442
11984.07 458
11985.11 420
11986.14 404
11987.17 479
11988.21 427
11989.24 471
11990.28 459
11991.31 428
11992.34 490
11993.38 472
11994.41 452
11995.45 481
11996.48 460
11997.52 467
11998.55 475
11999.58 458
12000.62 434
12001.65 493
12002.69 430
12003.72 478
12004.76 478
12005.79 452
12006.83 478
12007.86 484
12008.90 500
12009.93 500
12010.97 527
12012.00 501
12013.04 529
12014.07 536
12015.11 529
12016.14 557
12017.18 563
12018.21 570
12019.25 548
12020.28 526
12021.32 536
12022.35 538
12023.39 596
12024.42 559
12025.46 553
12026.49 548
12027.53 496
12028.57 526
12029.60 492
12030.64 567
12031.67 514
12032.71 541
12033.74 498
12034.78 535
12035.82 517
12036.85 517
12037.89 495
12038.92 486
12039.96 485
12041.00 509
12042.03 517
12043.07 482
12044.11 562
12045.14 549
12046.18 508
12047.22 504
12048.25 523
12049.29 519
12050.33 538
12051.36 493
12052.40 506
12053.44 536
12054.47 527
12055.51 573
12056.55 535
12057.58 543
12058.62 589
12059.66 525
12060.69 544
12061.73 526
12062.77 578
12063.80 599
12064.84 583
12065.88 573
12066.92 547
12067.95 583
12068.99 579
12070.03 600
12071.07 549
12072.10 531
12073.14 587
12074.18 546
12075.22 579
12076.25 566
12077.29 586
12078.33 576
12079.37 589
12080.41 615
12081.44 552
12082.48 561
12083.52 616
12084.56 613
12085.60 616
12086.63 718
12087.67 702
12088.71 688
12089.75 680
12090.79 650
12091.83 623
12092.86 729
12093.90 732
12094.94 734
12095.98 749
12097.02 782
12098.06 805
12099.10 916
12100.13 975
12101.17 1012
12102.21 1005
12103.25 1068
12104.29 1123
12105.33 1076
12106.37 1015
12107.41 908
12108.45 884
12109.49 851
12110.52 758
12111.56 651
12112.60 631
12113.64 596
12114.68 595
12115.72 552
12116.76 508
12117.80 548
12118.84 507
12119.88 492
12120.92 437
12121.96 496
12123.00 507
12124.04 468
12125.08 444
12126.12 460
12127.16 477
12128.20 454
12129.24 447
12130.28 435
12131.32 402
12132.36 440
12133.40 427
12134.44 402
12135.48 417
12136.52 394
12137.56 445
12138.60 467
12139.64 457
12140.68 415
12141.72 418
12142.76 422
12143.80 422
12144.84 397
12145.88 375
12146.93 420
12147.97 394
12149.01 393
12150.05 363
12151.09 431
12152.13 409
12153.17 408
12154.21 393
12155.25 377
12156.29 374
12157.34 376
12158.38 440
12159.42 401
12160.46 398
12161.50 364
12162.54 349
12163.58 360
12164.62 373
12165.67 371
12166.71 381
12167.75 362
12168.79 358
12169.83 375
12170.87 376
12171.92 328
12172.96 353
12174.00 361
12175.04 384
12176.08 395
12177.13 379
12178.17 354
12179.21 336
12180.25 406
12181.30 375
12182.34 376
12183.38 362
12184.42 391
12185.46 393
12186.51 364
12187.55 401
12188.59 379
12189.63 345
12190.68 365
12191.72 344
12192.76 387
12193.81 371
12194.85 399
12195.89 415
12196.93 388
12197.98 361
12199.02 329
12200.06 369
12201.11 358
12202.15 305
12203.19 360
12204.24 372
12205.28 312
12206.32 340
12207.37 351
12208.41 354
12209.45 338
12210.50 349
12211.54 363
12212.58 325
12213.63 331
12214.67 345
12215.71 346
12216.76 345
12217.80 370
12218.85 316
12219.89 346
12220.93 333
12221.98 361
12223.02 369
12224.07 353
12225.11 365
12226.15 363
12227.20 328
12228.24 344
12229.29 380
12230.33 350
12231.38 320
12232.42 289
12233.46 346
12234.51 337
12235.55 349
12236.60 345
12237.64 315
12238.69 288
12239.73 324
12240.78 310
12241.82 334
12242.87 348
12243.91 323
12244.96 312
12246.00 313
12247.05 334
12248.09 326
12249.14 304
12250.18 351
12251.23 312
12252.27 334
12253.32 318
12254.36 305
12255.41 275
12256.45 307
12257.50 296
12258.55 316
12259.59 295
12260.64 303
12261.68 308
12262.73 310
12263.77 270
12264.82 288
12265.87 306
12266.91 310
12267.96 321
12269.00 276
12270.05 248
12271.10 278
12272.14 286
12273.19 277
12274.23 308
12275.28 321
12276.33 304
12277.37 329
12278.42 292
12279.47 290
12280.51 323
12281.56 317
12282.61 318
12283.65 272
12284.70 270
12285.75 322
12286.79 332
12287.84 325
12288.89 293
12289.93 281
12290.98 313
12292.03 283
12293.07 246
12294.12 248
12295.17 279
12296.22 299
12297.26 294
12298.31 268
12299.36 302
12300.40 285
12301.45 298
12302.50 315
12303.55 301
12304.59 273
12305.64 281
12306.69 267
12307.74 273
12308.78 281
12309.83 288
12310.88 254
12311.93 260
12312.98 288
12314.02 294
12315.07 265
12316.12 262
12317.17 264
12318.22 267
12319.26 279
12320.31 267
12321.36 279
12322.41 288
12323.46 267
12324.51 274
12325.55 239
12326.60 247
12327.65 278
12328.70 250
12329.75 259
12330.80 255
12331.85 279
12332.89 271
12333.94 263
12334.99 262
12336.04 242
12337.09 271
12338.14 272
12339.19 303
12340.24 266
12341.29 230
12342.33 280
12343.38 274
12344.43 282
12345.48 231
12346.53 260
12347.58 269
12348.63 269
12349.68 231
12350.73 252
12351.78 282
12352.83 244
12353.88 289
12354.93 287
12355.98 252
12357.03 276
12358.08 272
12359.13 267
12360.18 283
12361.23 279
12362.28 264
12363.33 249
12364.38 270
12365.43 282
12366.48 281
12367.53 318
12368.58 263
12369.63 240
12370.68 277
12371.73 270
12372.78 252
12373.83 277
12374.88 268
12375.93 273
12376.98 285
12378.03 261
12379.08 272
12380.13 272
12381.18 288
12382.23 325
12383.29 306
12384.34 272
12385.39 316
12386.44 251
12387.49 324
12388.54 284
12389.59 267
12390.64 291
12391.69 276
12392.75 288
12393.80 278
12394.85 269
12395.90 291
12396.95 295
12398.00 273
12399.05 269
12400.11 274
12401.16 271
12402.21 268
12403.26 263
12404.31 273
12405.36 298
12406.42 291
12407.47 318
12408.52 291
12409.57 296
12410.62 299
12411.68 314
12412.73 277
12413.78 295
12414.83 295
12415.88 307
12416.94 290
12417.99 297
12419.04 290
12420.09 292
12421.15 320
12422.20 307
12423.25 283
12424.30 298
12425.36 308
12426.41 326
12427.46 344
12428.52 300
12429.57 315
12430.62 306
12431.67 310
12432.73 327
12433.78 327
12434.83 318
12435.89 306
12436.94 304
12437.99 315
12439.05 305
12440.10 355
12441.15 306
12442.21 317
12443.26 324
12444.31 313
12445.37 324
12446.42 308
12447.47 315
12448.53 299
12449.58 333
12450.63 359
12451.69 342
12452.74 355
12453.80 352
12454.85 381
12455.90 369
12456.96 401
12458.01 412
12459.07 394
12460.12 390
12461.17 451
12462.23 433
12463.28 367
12464.34 398
12465.39 415
12466.45 421
12467.50 435
12468.56 466
12469.61 524
12470.66 581
12471.72 626
12472.77 721
12473.83 780
12474.88 836
12475.94 877
12476.99 986
12478.05 981
12479.10 861
12480.16 838
12481.21 759
12482.27 682
12483.32 611
12484.38 529
12485.43 524
12486.49 486
12487.54 428
12488.60 373
12489.65 408
12490.71 405
12491.77 364
12492.82 392
12493.88 365
12494.93 391
12495.99 407
12497.04 358
12498.10 334
12499.15 363
12500.21 360
12501.27 372
12502.32 378
12503.38 397
12504.43 417
12505.49 365
12506.55 357
12507.60 321
12508.66 357
12509.72 356
12510.77 343
12511.83 362
12512.88 374
12513.94 334
12515.00 338
12516.05 353
12517.11 375
12518.17 337
12519.22 328
12520.28 361
12521.34 349
12522.39 326
12523.45 312
12524.51 317
12525.56 331
12526.62 335
12527.68 346
12528.74 359
12529.79 290
12530.85 333
12531.91 334
12532.96 338
12534.02 285
12535.08 344
12536.14 334
12537.19 370
12538.25 341
12539.31 343
12540.37 343
12541.42 365
12542.48 372
12543.54 390
12544.60 371
12545.65 381
12546.71 389
12547.77 396
12548.83 406
12549.89 425
12550.94 430
12552.00 492
12553.06 484
12554.12 464
12555.18 512
12556.23 524
12557.29 553
12558.35 505
12559.41 509
12560.47 538
12561.53 511
12562.58 465
12563.64 428
12564.70 418
12565.76 400
12566.82 374
12567.88 397
12568.94 394
12570.00 368
12571.05 403
12572.11 431
12573.17 371
12574.23 369
12575.29 361
12576.35 422
12577.41 415
12578.47 333
12579.53 316
12580.59 347
12581.64 358
12582.70 345
12583.76 356
12584.82 332
12585.88 352
12586.94 320
12588.00 319
12589.06 326
12590.12 352
12591.18 365
12592.24 349
12593.30 332
12594.36 330
12595.42 328
12596.48 336
12597.54 313
12598.60 326
12599.66 319
12600.72 332
12601.78 302
12602.84 351
12603.90 330
12604.96 310
12606.02 337
12607.08 319
12608.14 283
12609.20 287
12610.26 290
12611.32 298
12612.38 323
12613.44 317
12614.50 345
12615.57 369
12616.63 374
12617.69 345
12618.75 357
12619.81 356
12620.87 362
12621.93 354
12622.99 329
12624.05 356
12625.11 355
12626.18 326
12627.24 327
12628.30 314
12629.36 326
12630.42 320
12631.48 305
12632.54 303
12633.60 311
12634.67 333
12635.73 327
12636.79 274
12637.85 303
12638.91 306
12639.97 306
12641.04 317
12642.10 289
12643.16 322
12644.22 319
12645.28 337
12646.35 315
12647.41 322
12648.47 304
12649.53 305
12650.59 319
12651.66 323
12652.72 339
12653.78 310
12654.84 335
12655.91 339
12656.97 294
12658.03 327
12659.09 332
12660.16 323
12661.22 326
12662.28 341
12663.34 368
12664.41 343
12665.47 302
12666.53 329
12667.60 297
12668.66 330
12669.72 357
12670.78 319
12671.85 319
12672.91 322
12673.97 321
12675.04 302
12676.10 313
12677.16 322
12678.23 326
12679.29 316
12680.35 312
12681.42 343
12682.48 371
12683.54 370
12684.61 363
12685.67 352
12686.74 331
12687.80 360
12688.86 419
12689.93 415
12690.99 431
12692.05 379
12693.12 317
12694.18 368
12695.25 381
12696.31 408
12697.37 396
12698.44 434
12699.50 461
12700.57 459
12701.63 461
12702.70 497
12703.76 486
12704.83 483
12705.89 516
12706.95 506
12708.02 473
12709.08 425
12710.15 457
12711.21 452
12712.28 410
12713.34 361
12714.41 380
12715.47 388
12716.54 397
12717.60 358
12718.67 366
12719.73 356
12720.80 375
12721.86 412
12722.93 370
12723.99 329
12725.06 374
12726.12 351
12727.19 335
12728.26 341
12729.32 342
12730.39 365
12731.45 351
12732.52 344
12733.58 382
12734.65 389
12735.71 397
12736.78 358
12737.85 359
12738.91 371
12739.98 370
12741.04 319
12742.11 356
12743.18 320
12744.24 339
12745.31 347
12746.37 343
12747.44 318
12748.51 289
12749.57 310
12750.64 313
12751.71 290
12752.77 270
12753.84 300
12754.91 310
12755.97 287
12757.04 303
12758.11 294
12759.17 262
12760.24 275
12761.31 252
12762.37 273
12763.44 313
12764.51 292
12765.57 290
12766.64 292
12767.71 302
12768.78 296
12769.84 291
12770.91 256
12771.98 234
12773.04 288
12774.11 332
12775.18 311
12776.25 284
12777.31 294
12778.38 302
12779.45 285
12780.52 331
12781.58 297
12782.65 321
12783.72 285
12784.79 308
12785.86 296
12786.92 290
12787.99 297
12789.06 272
12790.13 291
12791.20 257
12792.26 292
12793.33 300
12794.40 294
12795.47 295
12796.54 295
12797.61 286
12798.67 285
12799.74 282
12800.81 291
12801.88 306
12802.95 277
12804.02 264
12805.09 285
12806.15 309
12807.22 282
12808.29 284
12809.36 291
12810.43 320
12811.50 337
12812.57 319
12813.64 316
12814.71 335
12815.77 327
12816.84 325
12817.91 309
12818.98 325
12820.05 311
12821.12 327
12822.19 292
12823.26 297
12824.33 313
12825.40 307
12826.47 335
12827.54 287
12828.61 264
12829.68 266
12830.75 293
12831.82 279
12832.89 282
12833.96 259
12835.03 292
12836.10 310
12837.17 290
12838.24 260
12839.31 242
12840.38 275
12841.45 284
12842.52 276
12843.59 265
12844.66 265
12845.73 291
12846.80 271
12847.87 245
12848.94 257
12850.01 280
12851.08 287
12852.15 248
12853.22 252
12854.29 255
12855.36 263
12856.43 253
12857.51 224
12858.58 231
12859.65 240
12860.72 272
12861.79 247
12862.86 224
12863.93 258
12865.00 235
12866.07 251
12867.15 245
12868.22 220
12869.29 241
12870.36 237
12871.43 221
12872.50 242
12873.57 235
12874.65 242
12875.72 241
12876.79 239
12877.86 233
12878.93 261
12880.00 248
12881.08 241
12882.15 232
12883.22 211
12884.29 229
12885.36 232
12886.44 270
12887.51 226
12888.58 235
12889.65 208
12890.72 239
12891.80 256
12892.87 261
12893.94 220
12895.01 248
12896.09 266
12897.16 232
12898.23 229
12899.30 236
12900.38 234
12901.45 243
12902.52 219
12903.60 234
12904.67 203
12905.74 233
12906.81 237
12907.89 251
12908.96 222
12910.03 189
12911.11 219
12912.18 248
12913.25 221
12914.33 164
12915.40 220
12916.47 235
12917.55 226
12918.62 195
12919.69 195
12920.77 232
12921.84 230
12922.91 230
12923.99 225
12925.06 216
12926.13 241
12927.21 247
12928.28 224
12929.36 228
12930.43 202
12931.50 232
12932.58 223
12933.65 209
12934.73 214
12935.80 220
12936.87 224
12937.95 237
12939.02 235
12940.10 204
12941.17 219
12942.25 260
12943.32 235
12944.39 238
12945.47 227
12946.54 242
12947.62 213
12948.69 215
12949.77 257
12950.84 263
12951.92 243
12952.99 221
12954.07 199
12955.14 207
12956.22 243
12957.29 234
12958.37 223
12959.44 236
12960.52 204
12961.59 224
12962.67 223
12963.74 216
12964.82 264
12965.89 240
12966.97 206
12968.04 228
12969.12 256
12970.20 244
12971.27 234
12972.35 225
12973.42 210
12974.50 211
12975.57 225
12976.65 239
12977.73 225
12978.80 216
12979.88 220
12980.95 193
12982.03 223
12983.11 211
12984.18 209
12985.26 200
12986.33 221
12987.41 278
12988.49 246
12989.56 224
12990.64 225
12991.72 250
12992.79 231
12993.87 233
12994.95 228
12996.02 240
12997.10 221
12998.18 229
12999.25 228
13000.33 235
13001.41 236
13002.48 235
13003.56 254
13004.64 235
13005.71 237
13006.79 226
13007.87 236
13008.95 233
13010.02 227
13011.10 227
13012.18 248
13013.26 233
13014.33 221
13015.41 224
13016.49 218
13017.57 230
13018.64 212
13019.72 227
13020.80 256
13021.88 232
13022.95 196
13024.03 236
13025.11 248
13026.19 235
13027.26 185
13028.34 215
13029.42 243
13030.50 244
13031.58 239
13032.66 233
13033.73 245
13034.81 222
13035.89 261
13036.97 275
13038.05 268
13039.13 234
13040.20 225
13041.28 238
13042.36 248
13043.44 249
13044.52 260
13045.60 229
13046.68 272
13047.75 261
13048.83 260
13049.91 244
13050.99 215
13052.07 279
13053.15 264
13054.23 264
13055.31 282
13056.39 269
13057.47 227
13058.54 259
13059.62 254
13060.70 271
13061.78 252
13062.86 255
13063.94 236
13065.02 244
13066.10 199
13067.18 256
13068.26 270
13069.34 233
13070.42 229
13071.50 237
13072.58 255
13073.66 218
13074.74 245
13075.82 266
13076.90 253
13077.98 218
13079.06 235
13080.14 208
13081.22 226
13082.30 208
13083.38 264
13084.46 225
13085.54 235
13086.62 235
13087.70 241
13088.78 237
13089.86 214
13090.94 237
13092.02 220
13093.10 235
13094.18 203
13095.27 236
13096.35 228
13097.43 229
13098.51 221
13099.59 229
13100.67 184
13101.75 217
13102.83 212
13103.91 230
13104.99 244
13106.08 232
13107.16 242
13108.24 224
13109.32 235
13110.40 236
13111.48 239
13112.56 224
13113.64 210
13114.73 235
13115.81 237
13116.89 254
13117.97 262
13119.05 254
13120.14 257
13121.22 241
13122.30 253
13123.38 229
13124.46 224
13125.54 217
13126.63 229
13127.71 272
13128.79 236
13129.87 237
13130.96 236
13132.04 223
13133.12 245
13134.20 266
13135.28 241
13136.37 233
13137.45 215
13138.53 219
13139.61 237
13140.70 252
13141.78 248
13142.86 226
13143.95 250
13145.03 207
13146.11 250
13147.19 230
13148.28 214
13149.36 226
13150.44 252
13151.53 238
13152.61 247
13153.69 204
13154.78 214
13155.86 228
13156.94 244
13158.03 254
13159.11 276
13160.19 295
13161.28 250
13162.36 246
13163.44 240
13164.53 257
13165.61 247
13166.69 265
13167.78 239
13168.86 248
13169.95 233
13171.03 263
13172.11 262
13173.20 249
13174.28 219
13175.37 257
13176.45 263
13177.53 225
13178.62 240
13179.70 257
13180.79 300
13181.87 251
13182.96 259
13184.04 270
13185.12 265
13186.21 243
13187.29 258
13188.38 251
13189.46 239
13190.55 247
13191.63 262
13192.72 289
13193.80 252
13194.89 232
13195.97 244
13197.06 281
13198.14 257
13199.23 253
13200.31 291
13201.40 257
13202.48 276
13203.57 266
13204.65 244
13205.74 285
13206.82 269
13207.91 244
13208.99 248
13210.08 289
13211.16 250
13212.25 260
13213.34 302
13214.42 298
13215.51 266
13216.59 257
13217.68 306
13218.76 253
13219.85 257
13220.94 268
13222.02 285
13223.11 277
13224.19 273
13225.28 273
13226.37 263
13227.45 293
13228.54 267
13229.63 250
13230.71 271
13231.80 284
13232.89 252
13233.97 269
13235.06 267
13236.14 275
13237.23 286
13238.32 273
13239.40 273
13240.49 269
13241.58 302
13242.67 287
13243.75 259
13244.84 281
13245.93 278
13247.01 277
13248.10 270
13249.19 262
13250.27 258
13251.36 274
13252.45 306
13253.54 301
13254.62 307
13255.71 266
13256.80 284
13257.89 312
13258.97 280
13260.06 274
13261.15 297
13262.24 299
13263.32 321
13264.41 308
13265.50 289
13266.59 319
13267.67 320
13268.76 363
13269.85 325
13270.94 319
13272.03 275
13273.11 293
13274.20 320
13275.29 299
13276.38 321
13277.47 324
13278.56 346
13279.64 341
13280.73 347
13281.82 315
13282.91 329
13284.00 345
13285.09 381
13286.18 340
13287.26 358
13288.35 393
13289.44 391
13290.53 387
13291.62 355
13292.71 400
13293.80 381
13294.89 383
13295.98 377
13297.06 376
13298.15 355
13299.24 402
13300.33 412
13301.42 381
13302.51 374
13303.60 426
13304.69 420
13305.78 361
13306.87 420
13307.96 430
13309.05 442
13310.14 468
13311.23 407
13312.32 442
13313.41 480
13314.50 456
13315.59 425
13316.68 425
13317.77 426
13318.86 432
13319.95 437
13321.04 442
13322.13 382
13323.22 362
13324.31 425
13325.40 424
13326.49 399
13327.58 436
13328.67 416
13329.76 433
13330.85 431
13331.94 406
13333.03 394
13334.12 401
13335.21 410
13336.30 450
13337.39 463
13338.48 454
13339.57 458
13340.66 439
13341.75 429
13342.85 404
13343.94 400
13345.03 469
13346.12 465
13347.21 447
13348.30 452
13349.39 482
13350.48 489
13351.58 484
13352.67 461
13353.76 423
13354.85 459
13355.94 531
13357.03 501
13358.12 491
13359.22 547
13360.31 529
13361.40 562
13362.49 565
13363.58 552
13364.67 589
13365.77 636
13366.86 634
13367.95 648
13369.04 644
13370.13 585
13371.23 628
13372.32 605
13373.41 564
13374.50 532
13375.60 553
13376.69 522
13377.78 466
13378.87 439
13379.97 388
13381.06 444
13382.15 456
13383.24 436
13384.34 373
13385.43 398
13386.52 391
13387.61 400
13388.71 384
13389.80 376
13390.89 396
13391.99 424
13393.08 427
13394.17 443
13395.26 418
13396.36 367
13397.45 391
13398.54 372
13399.64 359
13400.73 383
13401.82 364
13402.92 382
13404.01 361
13405.10 377
13406.20 363
13407.29 401
13408.39 359
13409.48 382
13410.57 402
13411.67 416
13412.76 397
13413.85 371
13414.95 359
13416.04 359
13417.14 395
13418.23 396
13419.32 378
13420.42 361
13421.51 403
13422.61 380
13423.70 375
13424.80 405
13425.89 387
13426.98 396
13428.08 408
13429.17 377
13430.27 370
13431.36 410
13432.46 360
13433.55 378
13434.65 376
13435.74 361
13436.84 383
13437.93 430
13439.03 409
13440.12 409
13441.22 441
13442.31 412
13443.41 394
13444.50 391
13445.60 398
13446.69 447
13447.79 446
13448.88 425
13449.98 419
13451.07 418
13452.17 453
13453.26 411
13454.36 427
13455.45 471
13456.55 468
13457.65 476
13458.74 489
13459.84 463
13460.93 455
13462.03 436
13463.12 473
13464.22 481
13465.32 503
13466.41 483
13467.51 501
13468.60 461
13469.70 481
13470.80 468
13471.89 488
13472.99 477
13474.09 416
13475.18 504
13476.28 472
13477.37 473
13478.47 471
13479.57 475
13480.66 461
13481.76 480
13482.86 546
13483.95 507
13485.05 494
13486.15 486
13487.25 534
13488.34 518
13489.44 537
13490.54 548
13491.63 566
13492.73 572
13493.83 597
13494.92 605
13496.02 597
13497.12 649
13498.22 687
13499.31 706
13500.41 682
13501.51 696
13502.61 721
13503.70 768
13504.80 770
13505.90 718
13507.00 699
13508.09 687
13509.19 675
13510.29 588
13511.39 576
13512.49 541
13513.58 541
13514.68 504
13515.78 515
13516.88 495
13517.98 492
13519.07 462
13520.17 444
13521.27 441
13522.37 425
13523.47 400
13524.57 370
13525.66 375
13526.76 368
13527.86 385
13528.96 399
13530.06 416
13531.16 377
13532.26 415
13533.35 385
13534.45 390
13535.55 390
13536.65 398
13537.75 353
13538.85 363
13539.95 375
13541.05 385
13542.15 344
13543.24 344
13544.34 335
13545.44 351
13546.54 350
13547.64 307
13548.74 344
13549.84 319
13550.94 325
13552.04 328
13553.14 383
13554.24 339
13555.34 348
13556.44 317
13557.54 358
13558.64 345
13559.74 331
13560.84 324
13561.94 325
13563.04 333
13564.14 340
13565.24 365
13566.34 307
13567.44 303
13568.54 337
13569.64 342
13570.74 315
13571.84 340
13572.94 317
13574.04 327
13575.14 329
13576.24 327
13577.34 346
13578.44 338
13579.54 325
13580.64 306
13581.74 340
13582.84 318
13583.94 344
13585.05 327
13586.15 332
13587.25 331
13588.35 327
13589.45 317
13590.55 312
13591.65 367
13592.75 370
13593.85 378
13594.95 355
13596.06 358
13597.16 314
13598.26 339
13599.36 347
13600.46 325
13601.56 313
13602.66 378
13603.77 340
13604.87 329
13605.97 321
13607.07 344
13608.17 354
13609.28 341
13610.38 339
13611.48 344
13612.58 315
13613.68 294
13614.79 325
13615.89 313
13616.99 343
13618.09 314
13619.19 360
13620.30 335
13621.40 332
13622.50 284
13623.60 300
13624.71 337
13625.81 373
13626.91 359
13628.01 370
13629.12 366
13630.22 356
13631.32 377
13632.42 359
13633.53 367
13634.63 331
13635.73 378
13636.84 314
13637.94 314
13639.04 308
13640.14 311
13641.25 306
13642.35 335
13643.45 337
13644.56 362
13645.66 328
13646.76 326
13647.87 358
13648.97 296
13650.07 299
13651.18 302
13652.28 300
13653.39 287
13654.49 295
13655.59 325
13656.70 305
13657.80 317
13658.90 307
13660.01 348
13661.11 283
13662.22 310
13663.32 254
13664.42 305
13665.53 322
13666.63 327
13667.74 305
13668.84 302
13669.94 294
13671.05 348
13672.15 316
13673.26 315
13674.36 344
13675.47 295
13676.57 328
13677.68 313
13678.78 305
13679.89 284
13680.99 318
13682.10 300
13683.20 313
13684.30 318
13685.41 312
13686.51 330
13687.62 376
13688.72 337
13689.83 320
13690.93 332
13692.04 334
13693.15 293
13694.25 320
13695.36 305
13696.46 322
13697.57 318
13698.67 314
13699.78 332
13700.88 356
13701.99 351
13703.09 318
13704.20 346
13705.31 350
13706.41 333
13707.52 350
13708.62 342
13709.73 327
13710.84 304
13711.94 304
13713.05 334
13714.15 366
13715.26 370
13716.37 362
13717.47 334
13718.58 361
13719.68 385
13720.79 348
13721.90 348
13723.00 356
13724.11 376
13725.22 439
13726.32 435
13727.43 411
13728.54 423
13729.64 415
13730.75 424
13731.86 408
13732.96 431
13734.07 395
13735.18 430
13736.28 420
13737.39 419
13738.50 397
13739.61 385
13740.71 378
13741.82 422
13742.93 440
13744.03 454
13745.14 448
13746.25 467
13747.36 452
13748.46 445
13749.57 443
13750.68 491
13751.79 510
13752.89 474
13754.00 485
13755.11 474
13756.22 499
13757.33 477
13758.43 507
13759.54 562
13760.65 567
13761.76 572
13762.87 576
13763.97 591
13765.08 627
13766.19 690
13767.30 706
13768.41 742
13769.51 769
13770.62 833
13771.73 835
13772.84 846
13773.95 875
13775.06 889
13776.17 805
13777.27 794
13778.38 780
13779.49 702
13780.60 685
13781.71 671
13782.82 629
13783.93 569
13785.04 508
13786.14 513
13787.25 503
13788.36 442
13789.47 466
13790.58 395
13791.69 406
13792.80 419
13793.91 404
13795.02 416
13796.13 433
13797.24 428
13798.35 405
13799.46 389
13800.57 389
13801.68 425
13802.78 392
13803.89 390
13805.00 363
13806.11 384
13807.22 394
13808.33 393
13809.44 373
13810.55 388
13811.66 448
13812.77 387
13813.88 379
13814.99 398
13816.10 395
13817.21 392
13818.32 409
13819.44 380
13820.55 379
13821.66 379
13822.77 373
13823.88 359
13824.99 341
13826.10 352
13827.21 344
13828.32 323
13829.43 308
13830.54 317
13831.65 340
13832.76 371
13833.87 332
13834.98 308
13836.10 302
13837.21 310
13838.32 330
13839.43 319
13840.54 316
13841.65 326
13842.76 342
13843.87 340
13844.99 336
13846.10 326
13847.21 330
13848.32 302
13849.43 350
13850.54 357
13851.65 309
13852.77 336
13853.88 337
13854.99 316
13856.10 342
13857.21 343
13858.33 361
13859.44 334
13860.55 330
13861.66 335
13862.77 357
13863.89 337
13865.00 352
13866.11 342
13867.22 301
13868.33 354
13869.45 361
13870.56 336
13871.67 310
13872.78 346
13873.90 329
13875.01 358
13876.12 338
13877.23 364
13878.35 322
13879.46 357
13880.57 343
13881.69 338
13882.80 328
13883.91 358
13885.02 377
13886.14 382
13887.25 386
13888.36 408
13889.48 411
13890.59 352
13891.70 366
13892.82 375
13893.93 391
13895.04 414
13896.16 406
13897.27 437
13898.38 412
13899.50 367
13900.61 382
13901.72 404
13902.84 334
13903.95 345
13905.07 371
13906.18 359
13907.29 344
13908.41 319
13909.52 344
13910.63 343
13911.75 331
13912.86 316
13913.98 336
13915.09 326
13916.21 350
13917.32 324
13918.43 300
13919.55 274
13920.66 291
13921.78 296
13922.89 320
13924.01 315
13925.12 322
13926.24 313
13927.35 319
13928.46 300
13929.58 317
13930.69 314
13931.81 340
13932.92 338
13934.04 308
13935.15 311
13936.27 311
13937.38 325
13938.50 310
13939.61 331
13940.73 295
13941.85 295
13942.96 312
13944.08 297
13945.19 278
13946.31 296
13947.42 329
13948.54 319
13949.65 295
13950.77 266
13951.88 307
13953.00 280
13954.12 331
13955.23 299
13956.35 272
13957.46 343
13958.58 317
13959.70 317
13960.81 299
13961.93 304
13963.04 310
13964.16 283
13965.28 312
13966.39 297
13967.51 316
13968.62 294
13969.74 310
13970.86 283
13971.97 306
13973.09 350
13974.21 308
13975.32 308
13976.44 298
13977.56 269
13978.67 289
13979.79 283
13980.91 310
13982.02 285
13983.14 261
13984.26 287
13985.37 268
13986.49 261
13987.61 283
13988.73 279
13989.84 263
13990.96 283
13992.08 314
13993.20 289
13994.31 278
13995.43 299
13996.55 298
13997.66 308
13998.78 309
13999.90 304
14001.02 307
14002.14 298
14003.25 302
14004.37 319
14005.49 329
14006.61 335
14007.72 274
14008.84 304
14009.96 307
14011.08 274
14012.20 292
14013.31 284
14014.43 263
14015.55 290
14016.67 300
14017.79 344
14018.91 294
14020.02 272
14021.14 300
14022.26 286
14023.38 291
14024.50 302
14025.62 324
14026.74 301
14027.85 300
14028.97 303
14030.09 303
14031.21 259
14032.33 290
14033.45 270
14034.57 286
14035.69 303
14036.81 324
14037.92 284
14039.04 304
14040.16 311
14041.28 316
14042.40 340
14043.52 344
14044.64 328
14045.76 279
14046.88 305
14048.00 313
14049.12 328
14050.24 346
14051.36 338
14052.48 365
14053.60 323
14054.72 339
14055.84 282
14056.96 308
14058.08 319
14059.20 409
14060.32 367
14061.44 362
14062.56 306
14063.68 367
14064.80 375
14065.92 373
14067.04 329
14068.16 342
14069.28 387
14070.40 401
14071.52 381
14072.64 382
14073.76 352
14074.88 373
14076.00 407
14077.12 414
14078.24 426
14079.36 431
14080.48 470
14081.60 406
14082.73 407
14083.85 439
14084.97 451
14086.09 469
14087.21 518
14088.33 512
14089.45 491
14090.57 492
14091.69 546
14092.82 532
14093.94 540
14095.06 584
14096.18 567
14097.30 591
14098.42 564
14099.54 579
14100.67 587
14101.79 559
14102.91 576
14104.03 517
14105.15 468
14106.27 488
14107.40 461
14108.52 389
14109.64 418
14110.76 400
14111.88 420
14113.01 382
14114.13 366
14115.25 391
14116.37 389
14117.50 361
14118.62 402
14119.74 361
14120.86 312
14121.98 330
14123.11 307
14124.23 324
14125.35 320
14126.48 314
14127.60 342
14128.72 334
14129.84 325
14130.97 333
14132.09 373
14133.21 340
14134.34 289
14135.46 328
14136.58 320
14137.70 314
14138.83 286
14139.95 330
14141.07 326
14142.20 335
14143.32 311
14144.44 319
14145.57 337
14146.69 318
14147.81 307
14148.94 282
14150.06 310
14151.18 290
14152.31 339
14153.43 302
14154.56 309
14155.68 305
14156.80 297
14157.93 309
14159.05 304
14160.18 295
14161.30 323
14162.42 325
14163.55 288
14164.67 305
14165.80 295
14166.92 341
14168.04 300
14169.17 295
14170.29 285
14171.42 288
14172.54 292
14173.67 281
14174.79 327
14175.92 285
14177.04 316
14178.17 293
14179.29 305
14180.41 277
14181.54 303
14182.66 305
14183.79 308
14184.91 289
14186.04 297
14187.16 285
14188.29 302
14189.41 274
14190.54 299
14191.67 296
14192.79 266
14193.92 321
14195.04 332
14196.17 289
14197.29 268
14198.42 298
14199.54 321
14200.67 318
14201.79 320
14202.92 291
14204.05 281
14205.17 294
14206.30 273
14207.42 262
14208.55 265
14209.67 259
14210.80 294
14211.93 276
14213.05 234
14214.18 239
14215.31 284
14216.43 239
14217.56 251
14218.68 250
14219.81 246
14220.94 260
14222.06 262
14223.19 238
14224.32 270
14225.44 269
14226.57 302
14227.70 265
14228.82 234
14229.95 274
14231.08 287
14232.20 273
14233.33 228
14234.46 256
14235.58 258
14236.71 262
14237.84 276
14238.97 243
14240.09 242
14241.22 251
14242.35 265
14243.47 291
14244.60 248
14245.73 235
14246.86 252
14247.98 249
14249.11 232
14250.24 232
14251.37 251
14252.49 261
14253.62 260
14254.75 246
14255.88 231
14257.01 228
14258.13 239
14259.26 227
14260.39 239
14261.52 236
14262.65 262
14263.77 279
14264.90 236
14266.03 239
14267.16 214
14268.29 229
14269.41 229
14270.54 266
14271.67 246
14272.80 241
14273.93 251
14275.06 238
14276.19 233
14277.31 254
14278.44 220
14279.57 230
14280.70 242
14281.83 241
14282.96 241
14284.09 224
14285.22 254
14286.34 253
14287.47 227
14288.60 201
14289.73 253
14290.86 221
14291.99 240
14293.12 241
14294.25 242
14295.38 245
14296.51 237
14297.64 228
14298.77 208
14299.90 244
14301.03 234
14302.16 246
14303.28 217
14304.41 230
14305.54 218
14306.67 236
14307.80 223
14308.93 219
14310.06 215
14311.19 229
14312.32 254
14313.45 241
14314.58 221
14315.71 206
14316.84 223
14317.97 230
14319.11 217
14320.24 204
14321.37 243
14322.50 223
14323.63 216
14324.76 228
14325.89 222
14327.02 206
14328.15 228
14329.28 223
14330.41 219
14331.54 195
14332.67 195
14333.80 189
14334.93 195
14336.06 195
14337.20 202
14338.33 217
14339.46 197
14340.59 209
14341.72 235
14342.85 231
14343.98 223
14345.11 193
14346.25 207
14347.38 219
14348.51 250
14349.64 208
14350.77 222
14351.90 237
14353.03 215
14354.17 216
14355.30 213
14356.43 196
14357.56 216
14358.69 221
14359.83 212
14360.96 181
14362.09 172
14363.22 212
14364.35 231
14365.49 223
14366.62 217
14367.75 243
14368.88 238
14370.01 185
14371.15 228
14372.28 208
14373.41 212
14374.54 243
14375.68 249
14376.81 226
14377.94 176
14379.07 199
14380.21 203
14381.34 195
14382.47 210
14383.61 196
14384.74 214
14385.87 207
14387.00 203
14388.14 198
14389.27 217
14390.40 216
14391.54 198
14392.67 214
14393.80 181
14394.94 215
14396.07 205
14397.20 213
14398.34 204
14399.47 213
14400.60 211
14401.74 210
14402.87 195
14404.00 192
14405.14 219
14406.27 210
14407.41 201
14408.54 211
14409.67 237
14410.81 231
14411.94 208
14413.08 205
14414.21 211
14415.34 202
14416.48 229
14417.61 217
14418.75 220
14419.88 212
14421.01 241
14422.15 214
14423.28 189
14424.42 204
14425.55 212
14426.69 216
14427.82 199
14428.96 214
14430.09 190
14431.23 267
14432.36 238
14433.50 224
14434.63 252
14435.77 236
14436.90 230
14438.04 231
14439.17 231
14440.31 202
14441.44 209
14442.58 229
14443.71 227
14444.85 222
14445.98 196
14447.12 214
14448.25 229
14449.39 229
14450.52 208
14451.66 212
14452.79 212
14453.93 199
14455.07 203
14456.20 187
14457.34 211
14458.47 232
14459.61 224
14460.74 235
14461.88 193
14463.02 204
14464.15 200
14465.29 233
14466.42 230
14467.56 221
14468.70 197
14469.83 207
14470.97 223
14472.11 239
14473.24 213
14474.38 204
14475.51 237
14476.65 236
14477.79 212
14478.92 216
14480.06 229
14481.20 231
14482.33 212
14483.47 205
14484.61 210
14485.75 229
14486.88 246
14488.02 235
14489.16 223
14490.29 233
14491.43 226
14492.57 257
14493.70 237
14494.84 255
14495.98 206
14497.12 253
14498.25 238
14499.39 207
14500.53 202
14501.67 269
14502.80 280
14503.94 232
14505.08 207
14506.22 224
14507.35 257
14508.49 252
14509.63 232
14510.77 214
14511.91 237
14513.04 258
14514.18 271
14515.32 253
14516.46 247
14517.60 251
14518.73 273
14519.87 257
14521.01 262
14522.15 260
14523.29 256
14524.43 280
14525.56 234
14526.70 216
14527.84 247
14528.98 264
14530.12 245
14531.26 234
14532.40 234
14533.53 243
14534.67 243
14535.81 253
14536.95 250
14538.09 224
14539.23 235
14540.37 212
14541.51 199
14542.65 206
14543.79 215
14544.92 231
14546.06 219
14547.20 234
14548.34 215
14549.48 215
14550.62 248
14551.76 205
14552.90 231
14554.04 224
14555.18 239
14556.32 227
14557.46 193
14558.60 238
14559.74 231
14560.88 206
14562.02 258
14563.16 257
14564.30 262
14565.44 239
14566.58 211
14567.72 241
14568.86 202
14570.00 286
14571.14 261
14572.28 250
14573.42 214
14574.56 274
14575.70 239
14576.84 221
14577.98 234
14579.12 224
14580.26 242
14581.40 291
14582.54 280
14583.68 261
14584.82 255
14585.97 274
14587.11 311
14588.25 253
14589.39 246
14590.53 254
14591.67 276
14592.81 264
14593.95 268
14595.09 261
14596.23 289
14597.38 292
14598.52 262
14599.66 290
14600.80 325
14601.94 340
14603.08 290
14604.22 308
14605.37 318
14606.51 304
14607.65 288
14608.79 322
14609.93 263
14611.07 293
14612.22 320
14613.36 305
14614.50 327
14615.64 329
14616.78 324
14617.93 339
14619.07 318
14620.21 332
14621.35 348
14622.50 360
14623.64 347
14624.78 365
14625.92 392
14627.06 367
14628.21 390
14629.35 422
14630.49 439
14631.63 436
14632.78 429
14633.92 418
14635.06 439
14636.21 457
14637.35 400
14638.49 405
14639.63 437
14640.78 388
14641.92 341
14643.06 388
14644.21 382
14645.35 338
14646.49 330
14647.64 315
14648.78 314
14649.92 282
14651.07 294
14652.21 276
14653.35 295
14654.50 280
14655.64 291
14656.78 289
14657.93 270
14659.07 238
14660.21 263
14661.36 285
14662.50 272
14663.65 253
14664.79 250
14665.93 251
14667.08 234
14668.22 254
14669.37 263
14670.51 230
14671.65 233
14672.80 254
14673.94 220
14675.09 227
14676.23 239
14677.38 249
14678.52 240
14679.66 242
14680.81 218
14681.95 217
14683.10 243
14684.24 243
14685.39 183
14686.53 193
14687.68 228
14688.82 223
14689.97 224
14691.11 163
14692.26 213
14693.40 205
14694.55 229
14695.69 181
14696.84 165
14697.98 204
14699.13 203
14700.27 209
14701.42 206
14702.56 173
14703.71 187
14704.85 227
14706.00 210
14707.15 215
14708.29 219
14709.44 224
14710.58 192
14711.73 229
14712.87 179
14714.02 226
14715.17 235
14716.31 194
14717.46 213
14718.60 223
14719.75 202
14720.90 223
14722.04 218
14723.19 205
14724.33 210
14725.48 216
14726.63 235
14727.77 212
14728.92 213
14730.07 202
14731.21 211
14732.36 192
14733.51 220
14734.65 203
14735.80 252
14736.95 206
14738.09 189
14739.24 204
14740.39 200
14741.53 239
14742.68 196
14743.83 234
14744.97 210
14746.12 192
14747.27 216
14748.42 220
14749.56 214
14750.71 204
14751.86 222
14753.00 209
14754.15 182
14755.30 173
14756.45 202
14757.59 204
14758.74 207
14759.89 179
14761.04 212
14762.18 176
14763.33 172
14764.48 170
14765.63 210
14766.78 213
14767.92 220
14769.07 180
14770.22 193
14771.37 206
14772.52 187
14773.66 182
14774.81 193
14775.96 188
14777.11 181
14778.26 200
14779.41 181
14780.55 203
14781.70 183
14782.85 202
14784.00 173
14785.15 169
14786.30 168
14787.45 196
14788.59 193
14789.74 178
14790.89 156
14792.04 196
14793.19 206
14794.34 179
14795.49 162
14796.64 172
14797.79 202
14798.94 196
14800.08 183
14801.23 174
14802.38 182
14803.53 174
14804.68 177
14805.83 172
14806.98 212
14808.13 168
14809.28 172
14810.43 187
14811.58 198
14812.73 185
14813.88 158
14815.03 165
14816.18 139
14817.33 168
14818.48 157
14819.63 169
14820.78 164
14821.93 182
14823.08 163
14824.23 171
14825.38 157
14826.53 170
14827.68 172
14828.83 184
14829.98 163
14831.13 157
14832.28 157
14833.43 161
14834.58 174
14835.73 167
14836.88 169
14838.03 155
14839.18 167
14840.33 173
14841.48 181
14842.64 145
14843.79 182
14844.94 203
14846.09 170
14847.24 151
14848.39 148
14849.54 149
14850.69 140
14851.84 168
14853.00 160
14854.15 166
14855.30 165
14856.45 182
14857.60 150
14858.75 139
14859.90 129
14861.06 165
14862.21 162
14863.36 161
14864.51 159
14865.66 169
14866.81 186
14867.97 161
14869.12 174
14870.27 206
14871.42 170
14872.57 156
14873.73 171
14874.88 168
14876.03 176
14877.18 162
14878.33 175
14879.49 160
14880.64 157
14881.79 186
14882.94 187
14884.10 179
14885.25 172
14886.40 177
14887.55 170
14888.71 155
14889.86 173
14891.01 195
14892.16 176
14893.32 154
14894.47 169
14895.62 169
14896.78 181
14897.93 175
14899.08 165
14900.23 159
14901.39 189
14902.54 171
14903.69 188
14904.85 152
14906.00 172
14907.15 176
14908.31 162
14909.46 163
14910.61 165
14911.77 187
14912.92 206
14914.08 167
14915.23 181
14916.38 193
14917.54 203
14918.69 181
14919.84 160
14921.00 181
14922.15 211
14923.31 206
14924.46 184
14925.61 179
14926.77 159
14927.92 169
14929.08 161
14930.23 168
14931.38 161
14932.54 162
14933.69 210
14934.85 163
14936.00 179
14937.16 157
14938.31 205
14939.47 184
14940.62 174
14941.78 198
14942.93 202
14944.08 184
14945.24 188
14946.39 185
14947.55 207
14948.70 203
14949.86 192
14951.01 191
14952.17 172
14953.32 182
14954.48 195
14955.64 181
14956.79 203
14957.95 168
14959.10 169
14960.26 207
14961.41 199
14962.57 192
14963.72 211
14964.88 216
14966.03 192
14967.19 194
14968.35 206
14969.50 195
14970.66 196
14971.81 201
14972.97 214
14974.12 187
14975.28 184
14976.44 198
14977.59 220
14978.75 195
14979.91 176
14981.06 183
14982.22 196
14983.37 184
14984.53 179
14985.69 200
14986.84 176
14988.00 168
14989.16 167
14990.31 178
14991.47 157
14992.63 146
14993.78 147
14994.94 173
14996.10 184
14997.25 172
14998.41 135
14999.57 179
15000.72 167
15001.88 181
15003.04 169
15004.20 159
15005.35 170
15006.51 177
15007.67 192
15008.82 175
15009.98 170
15011.14 173
15012.30 187
15013.45 168
15014.61 147
15015.77 191
15016.93 165
15018.08 167
15019.24 159
15020.40 173
15021.56 160
15022.71 161
15023.87 160
15025.03 154
15026.19 112
15027.35 156
15028.50 191
15029.66 172
15030.82 145
15031.98 152
15033.14 177
15034.30 167
15035.45 145
15036.61 183
15037.77 166
15038.93 172
15040.09 143
15041.25 150
15042.40 144
15043.56 148
15044.72 164
15045.88 159
15047.04 140
15048.20 109
15049.36 166
15050.52 193
15051.68 142
15052.83 157
15053.99 156
15055.15 165
15056.31 137
15057.47 132
15058.63 146
15059.79 150
15060.95 153
15062.11 169
15063.27 189
15064.43 168
15065.59 159
15066.75 148
15067.90 172
15069.06 141
15070.22 155
15071.38 153
15072.54 168
15073.70 147
15074.86 136
15076.02 161
15077.18 159
15078.34 160
15079.50 149
15080.66 157
15081.82 172
15082.98 125
15084.14 183
15085.30 184
15086.46 153
15087.62 156
15088.78 176
15089.95 194
15091.11 185
15092.27 178
15093.43 145
15094.59 167
15095.75 146
15096.91 154
15098.07 174
15099.23 179
15100.39 153
15101.55 174
15102.71 163
15103.87 155
15105.03 160
15106.20 157
15107.36 153
15108.52 157
15109.68 174
15110.84 160
15112.00 152
15113.16 148
15114.32 156
15115.49 171
15116.65 170
15117.81 172
15118.97 159
15120.13 159
15121.29 141
15122.46 131
15123.62 157
15124.78 149
15125.94 177
15127.10 152
15128.26 143
15129.43 145
15130.59 155
15131.75 159
15132.91 179
15134.07 190
15135.24 143
15136.40 160
15137.56 153
15138.72 141
15139.89 183
15141.05 167
15142.21 172
15143.37 169
15144.54 143
15145.70 175
15146.86 162
15148.02 207
15149.19 187
15150.35 191
15151.51 163
15152.67 152
15153.84 154
15155.00 124
15156.16 154
15157.33 165
15158.49 158
15159.65 161
15160.82 148
15161.98 164
15163.14 152
15164.31 132
15165.47 165
15166.63 172
15167.80 155
15168.96 166
15170.12 145
15171.29 173
15172.45 171
15173.61 174
15174.78 168
15175.94 139
15177.10 163
15178.27 154
15179.43 163
15180.60 183
15181.76 159
15182.92 176
15184.09 202
15185.25 182
15186.42 194
15187.58 173
15188.74 197
15189.91 188
15191.07 183
15192.24 157
15193.40 186
15194.57 198
15195.73 190
15196.90 203
15198.06 182
15199.22 181
15200.39 191
15201.55 206
15202.72 203
15203.88 201
15205.05 179
15206.21 174
15207.38 210
15208.54 204
15209.71 179
15210.87 186
15212.04 171
15213.20 198
15214.37 195
15215.53 193
15216.70 173
15217.86 255
15219.03 230
15220.20 184
15221.36 200
15222.53 228
15223.69 221
15224.86 184
15226.02 207
15227.19 225
15228.36 244
15229.52 231
15230.69 254
15231.85 224
15233.02 207
15234.18 225
15235.35 266
15236.52 263
15237.68 221
15238.85 243
15240.02 230
15241.18 225
15242.35 226
15243.51 229
15244.68 214
15245.85 188
15247.01 223
15248.18 212
15249.35 179
15250.51 174
15251.68 177
15252.85 214
15254.01 148
15255.18 178
15256.35 166
15257.51 180
15258.68 167
15259.85 177
15261.01 178
15262.18 160
15263.35 167
15264.52 159
15265.68 153
15266.85 181
15268.02 185
15269.18 181
15270.35 197
15271.52 150
15272.69 181
15273.85 169
15275.02 176
15276.19 172
15277.36 185
15278.52 147
15279.69 165
15280.86 176
15282.03 153
15283.20 181
15284.36 170
15285.53 176
15286.70 178
15287.87 165
15289.04 164
15290.20 186
15291.37 171
15292.54 167
15293.71 166
15294.88 164
15296.05 157
15297.21 200
15298.38 184
15299.55 175
15300.72 168
15301.89 156
15303.06 177
15304.22 168
15305.39 184
15306.56 179
15307.73 160
15308.90 202
15310.07 177
15311.24 145
15312.41 142
15313.58 180
15314.74 184
15315.91 152
15317.08 161
15318.25 167
15319.42 159
15320.59 156
15321.76 152
15322.93 192
15324.10 171
15325.27 163
15326.44 164
15327.61 173
15328.78 167
15329.95 163
15331.12 173
15332.29 181
15333.46 172
15334.63 173
15335.80 147
15336.97 149
15338.14 203
15339.31 181
15340.48 180
15341.65 163
15342.82 179
15343.99 208
15345.16 186
15346.33 170
15347.50 187
15348.67 162
15349.84 160
15351.01 164
15352.18 143
15353.35 185
15354.52 179
15355.69 190
15356.86 195
15358.03 191
15359.20 191
15360.37 198
15361.54 177
15362.71 161
15363.89 162
15365.06 171
15366.23 168
15367.40 188
15368.57 157
15369.74 164
15370.91 171
15372.08 189
15373.25 154
15374.43 196
15375.60 183
15376.77 161
15377.94 214
15379.11 179
15380.28 164
15381.46 172
15382.63 204
15383.80 169
15384.97 191
15386.14 196
15387.31 212
15388.49 194
15389.66 156
15390.83 197
15392.00 155
15393.17 175
15394.35 183
15395.52 165
15396.69 153
15397.86 178
15399.03 165
15400.21 194
15401.38 201
15402.55 193
15403.72 158
15404.90 161
15406.07 153
15407.24 157
15408.41 171
15409.59 182
15410.76 165
15411.93 182
15413.11 164
15414.28 150
15415.45 150
15416.62 148
15417.80 183
15418.97 199
15420.14 167
15421.32 144
15422.49 150
15423.66 165
15424.84 165
15426.01 156
15427.18 140
15428.36 164
15429.53 186
15430.70 169
15431.88 156
15433.05 153
15434.22 151
15435.40 180
15436.57 164
15437.75 173
15438.92 150
15440.09 172
15441.27 166
15442.44 151
15443.61 136
15444.79 132
15445.96 155
15447.14 182
15448.31 165
15449.49 133
15450.66 147
15451.83 160
15453.01 200
15454.18 152
15455.36 184
15456.53 159
15457.71 165
15458.88 170
15460.06 137
15461.23 154
15462.40 170
15463.58 164
15464.75 163
15465.93 171
15467.10 173
15468.28 143
15469.45 176
15470.63 185
15471.80 157
15472.98 169
15474.15 172
15475.33 196
15476.50 134
15477.68 130
15478.86 142
15480.03 143
15481.21 188
15482.38 153
15483.56 147
15484.73 162
15485.91 151
15487.08 162
15488.26 168
15489.44 156
15490.61 182
15491.79 163
15492.96 175
15494.14 161
15495.31 160
15496.49 156
15497.67 166
15498.84 156
15500.02 174
15501.20 169
15502.37 162
15503.55 164
15504.72 162
15505.90 174
15507.08 161
15508.25 154
15509.43 140
15510.61 173
15511.78 163
15512.96 158
15514.14 146
15515.31 185
15516.49 166
15517.67 175
15518.84 172
15520.02 173
15521.20 161
15522.37 158
15523.55 153
15524.73 151
15525.91 163
15527.08 167
15528.26 159
15529.44 151
15530.61 180
15531.79 181
15532.97 178
15534.15 197
15535.32 166
15536.50 167
15537.68 143
15538.86 170
15540.03 179
15541.21 168
15542.39 164
15543.57 168
15544.75 163
15545.92 170
15547.10 164
15548.28 184
15549.46 158
15550.64 190
15551.81 158
15552.99 161
15554.17 158
15555.35 186
15556.53 166
15557.70 170
15558.88 175
15560.06 169
15561.24 195
15562.42 183
15563.60 182
15564.78 162
15565.95 180
15567.13 167
15568.31 156
15569.49 167
15570.67 207
15571.85 163
15573.03 192
15574.21 171
15575.38 180
15576.56 203
15577.74 186
15578.92 189
15580.10 193
15581.28 193
15582.46 190
15583.64 191
15584.82 195
15586.00 194
15587.18 190
15588.36 199
15589.54 204
15590.72 188
15591.90 199
15593.08 219
15594.25 209
15595.43 187
15596.61 205
15597.79 193
15598.97 198
15600.15 192
15601.33 189
15602.51 179
15603.69 210
15604.87 218
15606.05 217
15607.23 195
15608.41 210
15609.60 220
15610.78 256
15611.96 234
15613.14 201
15614.32 201
15615.50 211
15616.68 223
15617.86 210
15619.04 173
15620.22 195
15621.40 240
15622.58 229
15623.76 253
15624.94 222
15626.12 216
15627.31 236
15628.49 230
15629.67 255
15630.85 242
15632.03 252
15633.21 245
15634.39 240
15635.57 243
15636.75 210
15637.94 255
15639.12 253
15640.30 247
15641.48 268
15642.66 245
15643.84 265
15645.03 265
15646.21 251
15647.39 279
15648.57 275
15649.75 253
15650.93 252
15652.12 268
15653.30 251
15654.48 260
15655.66 271
15656.84 261
15658.03 250
15659.21 284
15660.39 240
15661.57 262
15662.76 275
15663.94 283
15665.12 270
15666.30 277
15667.48 259
15668.67 273
15669.85 237
15671.03 257
15672.22 273
15673.40 238
15674.58 252
15675.76 225
15676.95 261
15678.13 247
15679.31 250
15680.50 245
15681.68 249
15682.86 248
15684.04 257
15685.23 261
15686.41 232
15687.59 251
15688.78 260
15689.96 222
15691.14 247
15692.33 269
15693.51 280
15694.69 249
15695.88 242
15697.06 238
15698.25 239
15699.43 239
15700.61 233
15701.80 270
15702.98 247
15704.16 257
15705.35 227
15706.53 252
15707.72 281
15708.90 272
15710.08 292
15711.27 297
15712.45 256
15713.64 262
15714.82 314
15716.01 252
15717.19 259
15718.37 281
15719.56 311
15720.74 307
15721.93 300
15723.11 281
15724.30 312
15725.48 264
15726.67 274
15727.85 291
15729.04 255
15730.22 275
15731.41 280
15732.59 285
15733.78 272
15734.96 267
15736.15 335
15737.33 302
15738.52 315
15739.70 298
15740.89 295
15742.07 326
15743.26 315
15744.44 308
15745.63 303
15746.81 344
15748.00 346
15749.19 316
15750.37 328
15751.56 339
15752.74 345
15753.93 330
15755.11 312
15756.30 269
15757.49 361
15758.67 321
15759.86 302
15761.04 291
15762.23 282
15763.42 275
15764.60 273
15765.79 311
15766.97 246
15768.16 262
15769.35 276
15770.53 280
15771.72 256
15772.91 251
15774.09 256
15775.28 287
15776.47 274
15777.65 273
15778.84 246
15780.03 262
15781.21 285
15782.40 247
15783.59 240
15784.77 261
15785.96 273
15787.15 248
15788.33 237
15789.52 257
15790.71 245
15791.90 230
15793.08 222
15794.27 230
15795.46 231
15796.65 225
15797.83 237
15799.02 236
15800.21 226
15801.40 255
15802.58 248
15803.77 225
15804.96 230
15806.15 227
15807.33 228
15808.52 222
15809.71 229
15810.90 228
15812.09 218
15813.27 195
15814.46 196
15815.65 209
15816.84 212
15818.03 213
15819.21 201
15820.40 208
15821.59 203
15822.78 218
15823.97 224
15825.16 227
15826.34 221
15827.53 219
15828.72 229
15829.91 213
15831.10 229
15832.29 212
15833.48 214
15834.66 195
15835.85 199
15837.04 207
15838.23 215
15839.42 218
15840.61 192
15841.80 185
15842.99 184
15844.18 232
15845.37 193
15846.56 197
15847.74 192
15848.93 225
15850.12 218
15851.31 221
15852.50 199
15853.69 194
15854.88 219
15856.07 206
15857.26 197
15858.45 217
15859.64 208
15860.83 213
15862.02 226
15863.21 239
15864.40 227
15865.59 226
15866.78 256
15867.97 218
15869.16 204
15870.35 229
15871.54 248
15872.73 211
15873.92 231
15875.11 233
15876.30 229
15877.49 240
15878.68 211
15879.87 237
15881.06 224
15882.25 232
15883.44 204
15884.64 247
15885.83 245
15887.02 208
15888.21 229
15889.40 237
15890.59 217
15891.78 226
15892.97 257
15894.16 246
15895.35 245
15896.54 251
15897.74 268
15898.93 273
15900.12 248
15901.31 256
15902.50 266
15903.69 262
15904.88 242
15906.08 232
15907.27 262
15908.46 285
15909.65 273
15910.84 243
15912.03 269
15913.23 238
15914.42 250
15915.61 254
15916.80 261
15917.99 258
15919.18 233
15920.38 261
15921.57 246
15922.76 224
15923.95 225
15925.15 231
15926.34 245
15927.53 249
15928.72 271
15929.91 229
15931.11 249
15932.30 230
15933.49 262
15934.68 259
15935.88 274
15937.07 278
15938.26 226
15939.46 223
15940.65 210
15941.84 233
15943.03 244
15944.23 226
15945.42 225
15946.61 211
15947.81 212
15949.00 217
15950.19 199
15951.39 214
15952.58 201
15953.77 210
15954.97 207
15956.16 172
15957.35 188
15958.55 180
15959.74 214
15960.93 178
15962.13 174
15963.32 163
15964.51 182
15965.71 198
15966.90 172
15968.09 158
15969.29 169
15970.48 177
15971.68 177
15972.87 172
15974.06 175
15975.26 178
15976.45 170
15977.65 170
15978.84 193
15980.04 159
15981.23 153
15982.42 142
15983.62 151
15984.81 153
15986.01 170
15987.20 164
15988.40 189
15989.59 172
15990.79 162
15991.98 133
15993.18 170
15994.37 166
15995.57 184
15996.76 175
15997.96 176
15999.15 166
16000.35 158
16001.54 173
16002.74 181
16003.93 150
16005.13 169
16006.32 157
16007.52 163
16008.71 175
16009.91 175
16011.10 177
16012.30 140
16013.49 141
16014.69 156
16015.88 175
16017.08 164
16018.28 153
16019.47 169
16020.67 168
16021.86 184
16023.06 161
16024.26 157
16025.45 164
16026.65 165
16027.84 148
16029.04 162
16030.24 195
16031.43 181
16032.63 204
16033.82 158
16035.02 134
16036.22 164
16037.41 179
16038.61 163
16039.81 127
16041.00 143
16042.20 169
16043.40 147
16044.59 168
16045.79 138
16046.99 156
16048.18 134
16049.38 171
16050.58 155
16051.77 132
16052.97 144
16054.17 147
16055.37 151
16056.56 145
16057.76 148
16058.96 155
16060.15 146
16061.35 139
16062.55 172
16063.75 125
16064.94 182
16066.14 124
16067.34 143
16068.54 141
16069.73 146
16070.93 134
16072.13 157
16073.33 165
16074.52 144
16075.72 128
16076.92 171
16078.12 154
16079.32 146
16080.51 155
16081.71 149
16082.91 165
16084.11 137
16085.31 142
16086.51 159
16087.70 154
16088.90 150
16090.10 148
16091.30 149
16092.50 165
16093.70 136
16094.89 147
16096.09 147
16097.29 126
16098.49 144
16099.69 142
16100.89 167
16102.09 135
16103.29 148
16104.48 137
16105.68 136
16106.88 141
16108.08 150
16109.28 152
16110.48 164
16111.68 125
16112.88 140
16114.08 141
16115.28 114
16116.48 147
16117.68 146
16118.88 150
16120.07 168
16121.27 135
16122.47 132
16123.67 153
16124.87 137
16126.07 145
16127.27 125
16128.47 136
16129.67 133
16130.87 127
16132.07 140
16133.27 133
16134.47 166
16135.67 166
16136.87 142
16138.07 133
16139.27 133
16140.47 118
16141.67 129
16142.87 142
16144.07 124
16145.27 139
16146.48 167
16147.68 135
16148.88 134
16150.08 116
16151.28 122
16152.48 143
16153.68 137
16154.88 125
16156.08 127
16157.28 133
16158.48 138
16159.68 155
16160.88 97
16162.09 139
16163.29 137
16164.49 145
16165.69 111
16166.89 147
16168.09 157
16169.29 178
16170.49 150
16171.70 143
16172.90 133
16174.10 123
16175.30 176
16176.50 150
16177.70 145
16178.91 129
16180.11 134
16181.31 155
16182.51 142
16183.71 113
16184.91 127
16186.12 135
16187.32 123
16188.52 150
16189.72 131
16190.93 153
16192.13 130
16193.33 114
16194.53 126
16195.73 168
16196.94 134
16198.14 145
16199.34 152
16200.54 129
16201.75 146
16202.95 135
16204.15 162
16205.35 133
16206.56 152
16207.76 163
16208.96 157
16210.17 135
16211.37 126
16212.57 137
16213.77 149
16214.98 141
16216.18 147
16217.38 139
16218.59 170
16219.79 156
16220.99 151
16222.20 169
16223.40 189
16224.60 151
16225.81 176
16227.01 166
16228.21 157
16229.42 155
16230.62 176
16231.82 157
16233.03 175
16234.23 175
16235.44 141
16236.64 155
16237.84 130
16239.05 122
16240.25 125
16241.46 143
16242.66 139
16243.86 173
16245.07 163
16246.27 191
16247.48 150
16248.68 165
16249.89 189
16251.09 153
16252.29 151
16253.50 151
16254.70 196
16255.91 144
16257.11 169
16258.32 166
16259.52 164
16260.73 170
16261.93 181
16263.14 164
16264.34 155
16265.55 184
16266.75 170
16267.96 174
16269.16 130
16270.37 145
16271.57 171
16272.78 167
16273.98 159
16275.19 161
16276.39 183
16277.60 186
16278.80 169
16280.01 170
16281.21 154
16282.42 197
16283.63 181
16284.83 166
16286.04 148
16287.24 149
16288.45 184
16289.65 170
16290.86 204
16292.07 138
16293.27 177
16294.48 188
16295.68 189
16296.89 161
16298.10 188
16299.30 181
16300.51 172
16301.71 159
16302.92 180
16304.13 190
16305.33 174
16306.54 174
16307.75 171
16308.95 178
16310.16 182
16311.37 189
16312.57 176
16313.78 178
16314.99 201
16316.19 180
16317.40 189
16318.61 183
16319.81 164
16321.02 167
16322.23 171
16323.44 180
16324.64 168
16325.85 176
16327.06 163
16328.26 148
16329.47 194
16330.68 142
16331.89 173
16333.09 149
16334.30 142
16335.51 143
16336.72 167
16337.92 169
16339.13 168
16340.34 156
16341.55 158
16342.75 173
16343.96 179
16345.17 151
16346.38 148
16347.59 143
16348.79 155
16350.00 178
16351.21 139
16352.42 162
16353.63 141
16354.84 171
16356.04 143
16357.25 142
16358.46 161
16359.67 145
16360.88 129
16362.09 166
16363.29 164
16364.50 145
16365.71 183
16366.92 162
16368.13 170
16369.34 127
16370.55 141
16371.76 133
16372.96 151
16374.17 128
16375.38 162
16376.59 150
16377.80 142
16379.01 148
16380.22 137
16381.43 144
16382.64 127
16383.85 140
16385.06 137
16386.27 150
16387.47 129
16388.68 143
16389.89 125
16391.10 153
16392.31 102
16393.52 135
16394.73 143
16395.94 127
16397.15 153
16398.36 145
16399.57 113
16400.78 150
16401.99 162
16403.20 140
16404.41 154
16405.62 141
16406.83 145
16408.04 130
16409.25 154
16410.46 147
16411.67 145
16412.88 151
16414.09 147
16415.30 121
16416.52 125
16417.73 140
16418.94 140
16420.15 144
16421.36 124
16422.57 151
16423.78 145
16424.99 150
16426.20 147
16427.41 153
16428.62 151
16429.83 179
16431.05 181
16432.26 145
16433.47 136
16434.68 148
16435.89 156
16437.10 137
16438.31 132
16439.52 125
16440.74 154
16441.95 164
16443.16 145
16444.37 135
16445.58 170
16446.79 145
16448.00 154
16449.22 148
16450.43 178
16451.64 157
16452.85 118
16454.06 149
16455.28 163
16456.49 156
16457.70 143
16458.91 166
16460.12 136
16461.34 152
16462.55 128
16463.76 133
16464.97 127
16466.19 143
16467.40 141
16468.61 137
16469.82 126
16471.04 137
16472.25 129
16473.46 158
16474.67 133
16475.89 118
16477.10 120
16478.31 134
16479.52 132
16480.74 128
16481.95 140
16483.16 133
16484.38 152
16485.59 126
16486.80 145
16488.02 113
16489.23 154
16490.44 146
16491.66 125
16492.87 132
16494.08 136
16495.30 149
16496.51 145
16497.72 137
16498.94 135
16500.15 139
16501.36 142
16502.58 135
16503.79 142
16505.00 116
16506.22 126
16507.43 118
16508.65 118
16509.86 128
16511.07 141
16512.29 145
16513.50 124
16514.72 125
16515.93 136
16517.15 161
16518.36 157
16519.57 128
16520.79 125
16522.00 127
16523.22 137
16524.43 121
16525.65 127
16526.86 139
16528.08 151
16529.29 161
16530.51 141
16531.72 124
16532.93 132
16534.15 165
16535.36 135
16536.58 119
16537.79 125
16539.01 144
16540.22 142
16541.44 131
16542.65 108
16543.87 130
16545.09 137
16546.30 166
16547.52 127
16548.73 121
16549.95 132
16551.16 170
16552.38 165
16553.59 136
16554.81 140
16556.02 179
16557.24 157
16558.46 133
16559.67 138
16560.89 125
16562.10 159
16563.32 153
16564.54 139
16565.75 136
16566.97 135
16568.18 155
16569.40 180
16570.62 143
16571.83 117
16573.05 139
16574.27 140
16575.48 159
16576.70 111
16577.91 129
16579.13 151
16580.35 148
16581.56 155
16582.78 139
16584.00 166
16585.21 147
16586.43 147
16587.65 149
16588.87 147
16590.08 150
16591.30 175
16592.52 160
16593.73 156
16594.95 142
16596.17 139
16597.38 145
16598.60 139
16599.82 119
16601.04 134
16602.25 133
16603.47 146
16604.69 145
16605.91 143
16607.12 152
16608.34 119
16609.56 147
16610.78 139
16611.99 145
16613.21 154
16614.43 127
16615.65 134
16616.87 131
16618.08 116
16619.30 142
16620.52 135
16621.74 153
16622.96 143
16624.17 155
16625.39 140
16626.61 110
16627.83 115
16629.05 129
16630.27 125
16631.48 134
16632.70 139
16633.92 153
16635.14 124
16636.36 123
16637.58 144
16638.80 133
16640.02 125
16641.23 143
16642.45 146
16643.67 136
16644.89 135
16646.11 153
16647.33 127
16648.55 120
16649.77 127
16650.99 135
16652.21 145
16653.42 127
16654.64 123
16655.86 152
16657.08 145
16658.30 141
16659.52 113
16660.74 138
16661.96 130
16663.18 103
16664.40 133
16665.62 117
16666.84 123
16668.06 130
16669.28 115
16670.50 115
16671.72 124
16672.94 129
16674.16 122
16675.38 109
16676.60 119
16677.82 116
16679.04 140
16680.26 137
16681.48 123
16682.70 138
16683.92 135
16685.14 116
16686.36 113
16687.58 117
16688.80 122
16690.02 128
16691.24 116
16692.46 128
16693.69 116
16694.91 128
16696.13 100
16697.35 118
16698.57 134
16699.79 110
16701.01 122
16702.23 151
16703.45 131
16704.67 133
16705.90 127
16707.12 113
16708.34 129
16709.56 127
16710.78 138
16712.00 117
16713.22 132
16714.44 153
16715.67 141
16716.89 123
16718.11 111
16719.33 111
16720.55 120
16721.77 130
16723.00 107
16724.22 117
16725.44 135
16726.66 139
16727.88 125
16729.11 143
16730.33 126
16731.55 126
16732.77 128
16733.99 118
16735.22 144
16736.44 130
16737.66 126
16738.88 143
16740.11 124
16741.33 126
16742.55 122
16743.77 122
16745.00 113
16746.22 118
16747.44 129
16748.67 145
16749.89 120
16751.11 126
16752.33 124
16753.56 131
16754.78 141
16756.00 133
16757.23 141
16758.45 132
16759.67 112
16760.90 105
16762.12 113
16763.34 98
16764.57 105
16765.79 115
16767.01 124
16768.24 134
16769.46 122
16770.68 137
16771.91 120
16773.13 124
16774.35 115
16775.58 117
16776.80 110
16778.02 133
16779.25 123
16780.47 122
16781.70 127
16782.92 122
16784.14 122
16785.37 111
16786.59 95
16787.82 97
16789.04 96
16790.27 116
16791.49 117
16792.71 113
16793.94 126
16795.16 137
16796.39 152
16797.61 142
16798.84 128
16800.06 119
16801.29 142
16802.51 111
16803.74 124
16804.96 144
16806.19 138
16807.41 126
16808.64 128
16809.86 132
16811.09 131
16812.31 143
16813.54 135
16814.76 124
16815.99 135
16817.21 124
16818.44 130
16819.66 147
16820.89 127
16822.11 116
16823.34 132
16824.56 111
16825.79 130
16827.01 118
16828.24 113
16829.47 136
16830.69 143
16831.92 118
16833.14 147
16834.37 136
16835.60 124
16836.82 116
16838.05 162
16839.27 158
16840.50 138
16841.73 141
16842.95 146
16844.18 154
16845.40 134
16846.63 154
16847.86 137
16849.08 146
16850.31 157
16851.54 148
16852.76 148
16853.99 140
16855.22 191
16856.44 160
16857.67 175
16858.90 141
16860.12 153
16861.35 150
16862.58 185
16863.80 152
16865.03 148
16866.26 142
16867.49 150
16868.71 164
16869.94 148
16871.17 194
16872.39 161
16873.62 168
16874.85 179
16876.08 181
16877.30 191
16878.53 175
16879.76 184
16880.99 165
16882.21 169
16883.44 186
16884.67 192
16885.90 190
16887.13 193
16888.35 198
16889.58 182
16890.81 211
16892.04 204
16893.27 195
16894.49 158
16895.72 151
16896.95 163
16898.18 154
16899.41 168
16900.63 158
16901.86 161
16903.09 143
16904.32 153
16905.55 176
16906.78 135
16908.01 137
16909.23 140
16910.46 141
16911.69 118
16912.92 140
16914.15 115
16915.38 118
16916.61 137
16917.84 146
16919.06 133
16920.29 132
16921.52 136
16922.75 125
16923.98 143
16925.21 145
16926.44 137
16927.67 114
16928.90 124
16930.13 141
16931.36 125
16932.59 130
16933.82 128
16935.05 117
16936.27 136
16937.50 133
16938.73 168
16939.96 123
16941.19 144
16942.42 120
16943.65 140
16944.88 126
16946.11 113
16947.34 159
16948.57 141
16949.80 126
16951.03 144
16952.26 129
16953.49 144
16954.72 144
16955.95 130
16957.19 126
16958.42 127
16959.65 133
16960.88 165
16962.11 103
16963.34 123
16964.57 121
16965.80 129
16967.03 103
16968.26 131
16969.49 147
16970.72 123
16971.95 124
16973.18 151
16974.42 149
16975.65 143
16976.88 144
16978.11 132
16979.34 130
16980.57 110
16981.80 139
16983.03 121
16984.26 154
16985.50 120
16986.73 154
16987.96 136
16989.19 138
16990.42 134
16991.65 142
16992.89 141
16994.12 125
16995.35 127
16996.58 106
16997.81 127
16999.04 127
17000.28 117
17001.51 128
17002.74 127
17003.97 147
17005.20 142
17006.44 142
17007.67 129
17008.90 109
17010.13 130
17011.37 129
17012.60 127
17013.83 129
17015.06 114
17016.30 118
17017.53 127
17018.76 120
17019.99 118
17021.23 115
17022.46 115
17023.69 131
17024.92 138
17026.16 134
17027.39 111
17028.62 139
17029.86 120
17031.09 98
17032.32 123
17033.56 124
17034.79 139
17036.02 144
17037.26 110
17038.49 116
17039.72 125
17040.96 99
17042.19 152
17043.42 132
17044.66 111
17045.89 134
17047.12 164
17048.36 145
17049.59 120
17050.82 128
17052.06 127
17053.29 126
17054.53 133
17055.76 116
17056.99 122
17058.23 105
17059.46 118
17060.70 143
17061.93 119
17063.16 115
17064.40 121
17065.63 130
17066.87 119
17068.10 100
17069.34 100
17070.57 114
17071.81 140
17073.04 98
17074.27 113
17075.51 110
17076.74 131
17077.98 113
17079.21 127
17080.45 122
17081.68 113
17082.92 115
17084.15 119
17085.39 125
17086.62 102
17087.86 118
17089.09 113
17090.33 112
17091.56 105
17092.80 129
17094.04 110
17095.27 128
17096.51 102
17097.74 113
17098.98 121
17100.21 129
17101.45 122
17102.68 132
17103.92 140
17105.16 122
17106.39 119
17107.63 108
17108.86 105
17110.10 101
17111.33 117
17112.57 113
17113.81 83
17115.04 96
17116.28 126
17117.52 121
17118.75 112
17119.99 122
17121.22 119
17122.46 122
17123.70 106
17124.93 114
17126.17 119
17127.41 105
17128.64 116
17129.88 129
17131.12 117
17132.35 96
17133.59 115
17134.83 130
17136.06 96
17137.30 90
17138.54 110
17139.77 128
17141.01 117
17142.25 112
17143.49 95
17144.72 97
17145.96 92
17147.20 97
17148.43 97
17149.67 112
17150.91 109
17152.15 85
17153.38 106
17154.62 119
17155.86 99
17157.10 106
17158.33 102
17159.57 120
17160.81 105
17162.05 116
17163.29 126
17164.52 102
17165.76 119
17167.00 105
17168.24 92
17169.48 93
17170.71 97
17171.95 128
17173.19 91
17174.43 85
17175.67 120
17176.91 110
17178.14 129
17179.38 88
17180.62 99
17181.86 118
17183.10 97
17184.34 107
17185.57 111
17186.81 117
17188.05 112
17189.29 119
17190.53 120
17191.77 111
17193.01 122
17194.25 127
17195.49 115
17196.72 114
17197.96 98
17199.20 96
17200.44 102
17201.68 132
17202.92 110
17204.16 112
17205.40 109
17206.64 109
17207.88 122
17209.12 89
17210.36 109
17211.60 104
17212.84 122
17214.08 120
17215.32 100
17216.56 120
17217.80 92
17219.04 116
17220.28 105
17221.52 103
17222.76 104
17224.00 114
17225.24 103
17226.48 103
17227.72 92
17228.96 104
17230.20 91
17231.44 102
17232.68 113
17233.92 97
17235.16 109
17236.40 105
17237.64 101
17238.88 110
17240.12 109
17241.36 101
17242.60 101
17243.84 129
17245.08 105
17246.32 100
17247.57 88
17248.81 96
17250.05 117
17251.29 125
17252.53 131
17253.77 115
17255.01 92
17256.25 104
17257.49 93
17258.74 92
17259.98 105
17261.22 105
17262.46 110
17263.70 106
17264.94 97
17266.18 91
17267.43 117
17268.67 114
17269.91 123
17271.15 103
17272.39 94
17273.63 106
17274.88 101
17276.12 104
17277.36 100
17278.60 128
17279.84 121
17281.09 92
17282.33 98
17283.57 107
17284.81 124
17286.06 134
17287.30 123
17288.54 118
17289.78 114
17291.02 118
17292.27 120
17293.51 106
17294.75 92
17296.00 122
17297.24 113
17298.48 129
17299.72 86
17300.97 124
17302.21 126
17303.45 117
17304.70 99
17305.94 102
17307.18 113
17308.42 118
17309.67 102
17310.91 100
17312.15 103
17313.40 108
17314.64 123
17315.88 81
17317.13 110
17318.37 121
17319.61 119
17320.86 99
17322.10 104
17323.34 104
17324.59 101
17325.83 97
17327.08 86
17328.32 90
17329.56 103
17330.81 114
17332.05 119
17333.30 83
17334.54 102
17335.78 99
17337.03 104
17338.27 99
17339.52 104
17340.76 102
17342.00 95
17343.25 97
17344.49 122
17345.74 102
17346.98 94
17348.23 116
17349.47 111
17350.72 116
17351.96 80
17353.21 115
17354.45 123
17355.70 110
17356.94 112
17358.18 121
17359.43 133
17360.67 113
17361.92 100
17363.16 89
17364.41 107
17365.66 89
17366.90 86
17368.15 94
17369.39 109
17370.64 114
17371.88 102
17373.13 100
17374.37 103
17375.62 92
17376.86 98
17378.11 107
17379.35 101
17380.60 116
17381.85 91
17383.09 76
17384.34 103
17385.58 110
17386.83 117
17388.08 98
17389.32 98
17390.57 105
17391.81 104
17393.06 101
17394.31 93
17395.55 106
17396.80 116
17398.04 112
17399.29 96
17400.54 95
17401.78 102
17403.03 109
17404.28 91
17405.52 96
17406.77 99
17408.02 102
17409.26 95
17410.51 109
17411.76 113
17413.00 94
17414.25 113
17415.50 95
17416.75 92
17417.99 97
17419.24 128
17420.49 103
17421.73 116
17422.98 107
17424.23 128
17425.48 108
17426.72 121
17427.97 106
17429.22 104
17430.46 94
17431.71 121
17432.96 129
17434.21 99
17435.46 102
17436.70 96
17437.95 126
17439.20 101
17440.45 92
17441.69 102
17442.94 96
17444.19 116
17445.44 95
17446.69 90
17447.93 115
17449.18 105
17450.43 123
17451.68 107
17452.93 111
17454.18 115
17455.42 108
17456.67 124
17457.92 102
17459.17 102
17460.42 105
17461.67 91
17462.92 107
17464.16 115
17465.41 127
17466.66 122
17467.91 113
17469.16 103
17470.41 116
17471.66 103
17472.91 111
17474.16 122
17475.40 116
17476.65 110
17477.90 119
17479.15 115
17480.40 102
17481.65 96
17482.90 117
17484.15 124
17485.40 121
17486.65 89
17487.90 100
17489.15 114
17490.40 123
17491.65 128
17492.90 106
17494.15 109
17495.40 106
17496.65 114
17497.90 142
17499.15 116
17500.40 92
17501.65 102
17502.90 116
17504.15 116
17505.40 98
17506.65 111
17507.90 115
17509.15 122
17510.40 100
17511.65 116
17512.90 107
17514.15 113
17515.40 125
17516.65 117
17517.90 112
17519.15 111
17520.40 120
17521.65 114
17522.90 123
17524.15 119
17525.41 128
17526.66 123
17527.91 94
17529.16 83
17530.41 116
17531.66 117
17532.91 127
17534.16 112
17535.41 106
17536.67 117
17537.92 126
17539.17 125
17540.42 109
17541.67 120
17542.92 131
17544.17 149
17545.43 104
17546.68 127
17547.93 128
17549.18 147
17550.43 122
17551.68 107
17552.94 109
17554.19 137
17555.44 130
17556.69 112
17557.94 129
17559.20 147
17560.45 128
17561.70 106
17562.95 113
17564.21 124
17565.46 114
17566.71 109
17567.96 136
17569.21 102
17570.47 100
17571.72 129
17572.97 116
17574.22 117
17575.48 113
17576.73 129
17577.98 124
17579.24 127
17580.49 131
17581.74 125
17582.99 115
17584.25 132
17585.50 145
17586.75 131
17588.01 114
17589.26 132
17590.51 127
17591.77 126
17593.02 140
17594.27 89
17595.53 114
17596.78 116
17598.03 130
17599.29 127
17600.54 151
17601.79 129
17603.05 126
17604.30 103
17605.56 128
17606.81 126
17608.06 129
17609.32 120
17610.57 119
17611.82 111
17613.08 107
17614.33 128
17615.59 112
17616.84 108
17618.10 113
17619.35 119
17620.60 118
17621.86 122
17623.11 115
17624.37 99
17625.62 128
17626.88 114
17628.13 103
17629.39 105
17630.64 117
17631.89 119
17633.15 123
17634.40 124
17635.66 109
17636.91 108
17638.17 114
17639.42 100
17640.68 108
17641.93 110
17643.19 123
17644.44 127
17645.70 115
17646.95 94
17648.21 112
17649.47 122
17650.72 122
17651.98 118
17653.23 105
17654.49 104
17655.74 85
17657.00 92
17658.25 105
17659.51 109
17660.77 103
17662.02 112
17663.28 99
17664.53 132
17665.79 124
17667.04 108
17668.30 88
17669.56 103
17670.81 123
17672.07 96
17673.33 104
17674.58 104
17675.84 87
17677.09 80
17678.35 106
17679.61 112
17680.86 108
17682.12 108
17683.38 121
17684.63 112
17685.89 105
17687.15 97
17688.40 98
17689.66 96
17690.92 97
17692.17 115
17693.43 97
17694.69 115
17695.94 112
17697.20 83
17698.46 99
17699.72 105
17700.97 98
17702.23 114
17703.49 123
17704.74 110
17706.00 87
17707.26 119
17708.52 91
17709.77 104
17711.03 102
17712.29 107
17713.55 111
17714.80 102
17716.06 110
17717.32 115
17718.58 141
17719.84 106
17721.09 89
17722.35 78
17723.61 115
17724.87 79
17726.13 90
17727.38 93
17728.64 108
17729.90 99
17731.16 105
17732.42 102
17733.67 89
17734.93 113
17736.19 112
17737.45 115
17738.71 87
17739.97 128
17741.23 97
17742.48 114
17743.74 106
17745.00 82
17746.26 92
17747.52 105
17748.78 125
17750.04 103
17751.30 112
17752.55 83
17753.81 110
17755.07 103
17756.33 90
17757.59 88
17758.85 110
17760.11 101
17761.37 119
17762.63 104
17763.89 109
17765.15 105
17766.41 104
17767.67 116
17768.93 99
17770.19 99
17771.45 93
17772.70 120
17773.96 95
17775.22 115
17776.48 98
17777.74 112
17779.00 98
17780.26 126
17781.52 96
17782.78 104
17784.04 102
17785.30 98
17786.56 94
17787.82 94
17789.09 107
17790.35 100
17791.61 97
17792.87 76
17794.13 95
17795.39 111
17796.65 104
17797.91 106
17799.17 94
17800.43 105
17801.69 139
17802.95 121
17804.21 89
17805.47 101
17806.73 96
17808.00 93
17809.26 101
17810.52 98
17811.78 91
17813.04 114
17814.30 98
17815.56 116
17816.82 98
17818.08 94
17819.35 97
17820.61 101
17821.87 103
17823.13 95
17824.39 108
17825.65 91
17826.92 87
17828.18 94
17829.44 92
17830.70 84
17831.96 92
17833.22 102
17834.49 99
17835.75 80
17837.01 91
17838.27 88
17839.53 92
17840.80 90
17842.06 99
17843.32 95
17844.58 96
17845.85 98
17847.11 109
17848.37 91
17849.63 79
17850.89 98
17852.16 88
17853.42 94
17854.68 88
17855.95 100
17857.21 86
17858.47 93
17859.73 85
17861.00 114
17862.26 107
17863.52 106
17864.79 85
17866.05 96
17867.31 92
17868.57 102
17869.84 93
17871.10 82
17872.36 95
17873.63 89
17874.89 99
17876.15 78
17877.42 119
17878.68 95
17879.94 97
17881.21 112
17882.47 85
17883.74 98
17885.00 99
17886.26 116
17887.53 84
17888.79 102
17890.05 88
17891.32 114
17892.58 87
17893.85 88
17895.11 86
17896.37 85
17897.64 106
17898.90 102
17900.17 102
17901.43 95
17902.70 74
17903.96 111
17905.22 121
17906.49 93
17907.75 102
17909.02 77
17910.28 114
17911.55 90
17912.81 102
17914.08 93
17915.34 93
17916.61 99
17917.87 101
17919.14 99
17920.40 97
17921.67 78
17922.93 94
17924.20 100
17925.46 109
17926.73 102
17927.99 95
17929.26 83
17930.52 78
17931.79 101
17933.05 92
17934.32 86
17935.58 98
17936.85 110
17938.12 74
17939.38 92
17940.65 95
17941.91 103
17943.18 99
17944.44 111
17945.71 104
17946.98 111
17948.24 135
17949.51 104
17950.77 115
17952.04 88
17953.31 90
17954.57 84
17955.84 113
17957.10 91
17958.37 106
17959.64 102
17960.90 102
17962.17 92
17963.44 88
17964.70 101
17965.97 86
17967.24 101
17968.50 110
17969.77 92
17971.04 86
17972.30 103
17973.57 80
17974.84 93
17976.10 87
17977.37 111
17978.64 97
17979.91 99
17981.17 77
17982.44 96
17983.71 125
17984.97 91
17986.24 102
17987.51 105
17988.78 106
17990.04 96
17991.31 71
17992.58 95
17993.85 117
17995.11 121
17996.38 96
17997.65 112
17998.92 109
18000.18 90
18001.45 83
18002.72 87
18003.99 104
18005.26 105
18006.52 106
18007.79 108
18009.06 91
18010.33 104
18011.60 110
18012.86 103
18014.13 85
18015.40 84
18016.67 94
18017.94 136
18019.21 111
18020.47 93
18021.74 100
18023.01 96
18024.28 108
18025.55 121
18026.82 114
18028.09 87
18029.36 96
18030.62 82
18031.89 107
18033.16 81
18034.43 103
18035.70 128
18036.97 105
18038.24 99
18039.51 93
18040.78 118
18042.05 77
18043.32 93
18044.59 96
18045.85 88
18047.12 104
18048.39 100
18049.66 102
18050.93 104
18052.20 106
18053.47 102
18054.74 75
18056.01 102
18057.28 97
18058.55 96
18059.82 121
18061.09 98
18062.36 91
18063.63 99
18064.90 109
18066.17 88
18067.44 113
18068.71 89
18069.98 104
18071.25 104
18072.52 103
18073.79 105
18075.06 99
18076.33 88
18077.60 102
18078.87 97
18080.15 92
18081.42 94
18082.69 106
18083.96 109
18085.23 84
18086.50 98
18087.77 104
18089.04 94
18090.31 92
18091.58 98
18092.85 85
18094.12 97
18095.40 122
18096.67 123
18097.94 105
18099.21 112
18100.48 110
18101.75 106
18103.02 93
18104.30 109
18105.57 132
18106.84 122
18108.11 101
18109.38 97
18110.65 101
18111.92 111
18113.20 127
18114.47 95
18115.74 110
18117.01 88
18118.28 86
18119.56 95
18120.83 90
18122.10 105
18123.37 88
18124.64 90
18125.92 101
18127.19 101
18128.46 91
18129.73 90
18131.01 96
18132.28 80
18133.55 80
18134.82 109
18136.10 112
18137.37 111
18138.64 83
18139.91 89
18141.19 117
18142.46 113
18143.73 109
18145.01 100
18146.28 118
18147.55 118
18148.82 103
18150.10 87
18151.37 113
18152.64 74
18153.92 101
18155.19 106
18156.46 99
18157.74 103
18159.01 102
18160.28 87
18161.56 99
18162.83 96
18164.10 108
18165.38 104
18166.65 104
18167.93 88
18169.20 98
18170.47 111
18171.75 123
18173.02 125
18174.29 95
18175.57 114
18176.84 96
18178.12 114
18179.39 95
18180.66 70
18181.94 97
18183.21 94
18184.49 119
18185.76 89
18187.04 92
18188.31 74
18189.59 105
18190.86 97
18192.13 121
18193.41 103
18194.68 95
18195.96 102
18197.23 108
18198.51 80
18199.78 86
18201.06 92
18202.33 114
18203.61 112
18204.88 104
18206.16 93
18207.43 95
18208.71 107
18209.98 90
18211.26 105
18212.53 97
18213.81 98
18215.08 92
18216.36 101
18217.63 69
18218.91 97
18220.19 90
18221.46 100
18222.74 101
18224.01 100
18225.29 93
18226.56 84
18227.84 101
18229.12 105
18230.39 115
18231.67 104
18232.94 101
18234.22 115
18235.50 108
18236.77 93
18238.05 84
18239.32 94
18240.60 90
18241.88 100
18243.15 118
18244.43 93
18245.71 92
18246.98 97
18248.26 95
18249.54 95
18250.81 97
18252.09 94
18253.37 109
18254.64 90
18255.92 87
18257.20 101
18258.47 119
18259.75 117
18261.03 90
18262.30 97
18263.58 106
18264.86 108
18266.13 110
18267.41 95
18268.69 113
18269.97 108
18271.24 115
18272.52 94
18273.80 93
18275.08 108
18276.35 110
18277.63 113
18278.91 90
18280.19 81
18281.46 86
18282.74 88
18284.02 98
18285.30 109
18286.58 104
18287.85 93
18289.13 91
18290.41 108
18291.69 103
18292.97 93
18294.24 73
18295.52 102
18296.80 100
18298.08 86
18299.36 83
18300.63 85
18301.91 94
18303.19 115
18304.47 102
18305.75 102
18307.03 101
18308.31 88
18309.58 92
18310.86 91
18312.14 97
18313.42 84
18314.70 102
18315.98 81
18317.26 100
18318.54 98
18319.82 98
18321.09 108
18322.37 96
18323.65 88
18324.93 99
18326.21 100
18327.49 101
18328.77 111
18330.05 100
18331.33 109
18332.61 131
18333.89 117
18335.17 89
18336.45 85
18337.73 97
18339.01 102
18340.29 91
18341.57 86
18342.85 91
18344.13 98
18345.41 117
18346.69 100
18347.97 92
18349.25 88
18350.53 84
18351.81 95
18353.09 104
18354.37 88
18355.65 93
18356.93 106
18358.21 98
18359.49 100
18360.77 100
18362.05 95
18363.33 99
18364.61 90
18365.89 101
18367.17 88
18368.45 86
18369.73 90
18371.01 113
18372.29 104
18373.58 83
18374.86 77
18376.14 102
18377.42 95
18378.70 84
18379.98 92
18381.26 105
18382.54 94
18383.82 89
18385.11 106
18386.39 97
18387.67 98
18388.95 89
18390.23 111
18391.51 102
18392.79 96
18394.08 88
18395.36 90
18396.64 70
18397.92 89
18399.20 77
18400.49 73
18401.77 81
18403.05 90
18404.33 85
18405.61 80
18406.90 103
18408.18 88
18409.46 89
18410.74 92
18412.02 72
18413.31 89
18414.59 100
18415.87 94
18417.15 71
18418.44 84
18419.72 103
18421.00 97
18422.28 78
18423.57 108
18424.85 102
18426.13 107
18427.41 97
18428.70 101
18429.98 82
18431.26 81
18432.55 121
18433.83 93
18435.11 84
18436.40 77
18437.68 90
18438.96 86
18440.25 102
18441.53 99
18442.81 102
18444.10 101
18445.38 97
18446.66 93
18447.95 86
18449.23 94
18450.51 101
18451.80 71
18453.08 109
18454.36 101
18455.65 87
18456.93 97
18458.22 91
18459.50 103
18460.78 88
18462.07 93
18463.35 83
18464.64 94
18465.92 92
18467.20 103
18468.49 93
18469.77 102
18471.06 94
18472.34 105
18473.63 107
18474.91 111
18476.19 78
18477.48 105
18478.76 94
18480.05 92
18481.33 86
18482.62 102
18483.90 81
18485.19 83
18486.47 92
18487.76 83
18489.04 94
18490.33 73
18491.61 97
18492.90 85
18494.18 84
18495.47 95
18496.75 107
18498.04 100
18499.32 91
18500.61 94
18501.89 80
18503.18 88
18504.46 95
18505.75 107
18507.04 98
18508.32 73
18509.61 91
18510.89 97
18512.18 98
18513.46 92
18514.75 84
18516.04 79
18517.32 83
18518.61 89
18519.89 96
18521.18 91
18522.47 106
18523.75 103
18525.04 95
18526.32 76
18527.61 82
18528.90 89
18530.18 96
18531.47 87
18532.76 83
18534.04 105
18535.33 76
18536.62 95
18537.90 98
18539.19 76
18540.48 79
18541.76 107
18543.05 112
18544.34 97
18545.62 81
18546.91 92
18548.20 89
18549.48 84
18550.77 101
18552.06 109
18553.35 116
18554.63 108
18555.92 113
18557.21 108
18558.50 86
18559.78 80
18561.07 108
18562.36 101
18563.65 91
18564.93 82
18566.22 89
18567.51 92
18568.80 109
18570.08 79
18571.37 95
18572.66 92
18573.95 84
18575.24 72
18576.52 88
18577.81 97
18579.10 107
18580.39 96
18581.68 104
18582.96 108
18584.25 78
18585.54 104
18586.83 90
18588.12 104
18589.41 87
18590.69 80
18591.98 99
18593.27 105
18594.56 104
18595.85 132
18597.14 119
18598.43 108
18599.71 120
18601.00 105
18602.29 118
18603.58 107
18604.87 96
18606.16 105
18607.45 106
18608.74 102
18610.03 114
18611.32 93
18612.61 103
18613.89 92
18615.18 124
18616.47 106
18617.76 78
18619.05 98
18620.34 99
18621.63 104
18622.92 100
18624.21 103
18625.50 94
18626.79 108
18628.08 106
18629.37 105
18630.66 80
18631.95 107
18633.24 87
18634.53 106
18635.82 109
18637.11 109
18638.40 109
18639.69 98
18640.98 106
18642.27 98
18643.56 95
18644.85 83
18646.14 110
18647.43 84
18648.72 94
18650.01 96
18651.30 83
18652.59 99
18653.89 97
18655.18 99
18656.47 89
18657.76 97
18659.05 103
18660.34 88
18661.63 94
18662.92 72
18664.21 94
18665.50 107
18666.79 92
18668.09 104
18669.38 94
18670.67 86
18671.96 84
18673.25 138
18674.54 90
18675.83 99
18677.13 83
18678.42 95
18679.71 99
18681.00 89
18682.29 89
18683.58 76
18684.88 100
18686.17 86
18687.46 72
18688.75 96
18690.04 89
18691.33 95
18692.63 101
18693.92 70
18695.21 82
18696.50 93
18697.80 99
18699.09 98
18700.38 102
18701.67 81
18702.96 88
18704.26 91
18705.55 80
18706.84 95
18708.13 86
18709.43 97
18710.72 80
18712.01 74
18713.31 75
18714.60 102
18715.89 97
18717.18 99
18718.48 96
18719.77 119
18721.06 93
18722.36 105
18723.65 90
18724.94 80
18726.24 86
18727.53 88
18728.82 93
18730.12 85
18731.41 66
18732.70 77
18734.00 81
18735.29 95
18736.58 91
18737.88 75
18739.17 76
18740.46 80
18741.76 74
18743.05 85
18744.34 79
18745.64 94
18746.93 89
18748.23 90
18749.52 74
18750.81 109
18752.11 84
18753.40 81
18754.70 84
18755.99 97
18757.29 85
18758.58 87
18759.87 86
18761.17 95
18762.46 114
18763.76 103
18765.05 107
18766.35 83
18767.64 79
18768.94 107
18770.23 96
18771.53 83
18772.82 92
18774.11 87
18775.41 94
18776.70 98
18778.00 113
18779.29 99
18780.59 104
18781.89 92
18783.18 101
18784.48 76
18785.77 92
18787.07 95
18788.36 91
18789.66 73
18790.95 81
18792.25 89
18793.54 67
18794.84 102
18796.13 79
18797.43 68
18798.73 89
18800.02 83
18801.32 97
18802.61 89
18803.91 101
18805.20 87
18806.50 95
18807.80 93
18809.09 87
18810.39 84
18811.69 86
18812.98 84
18814.28 97
18815.57 87
18816.87 97
18818.17 117
18819.46 86
18820.76 86
18822.06 94
18823.35 73
18824.65 84
18825.95 84
18827.24 70
18828.54 90
18829.84 80
18831.13 88
18832.43 71
18833.73 79
18835.02 76
18836.32 79
18837.62 92
18838.91 102
18840.21 79
18841.51 84
18842.81 74
18844.10 88
18845.40 94
18846.70 80
18848.00 95
18849.29 88
18850.59 93
18851.89 95
18853.19 87
18854.48 74
18855.78 87
18857.08 107
18858.38 99
18859.67 77
18860.97 87
18862.27 97
18863.57 89
18864.87 72
18866.16 96
18867.46 89
18868.76 108
18870.06 85
18871.36 80
18872.66 101
18873.95 99
18875.25 81
18876.55 80
18877.85 80
18879.15 76
18880.45 98
18881.74 98
18883.04 95
18884.34 75
18885.64 95
18886.94 83
18888.24 93
18889.54 80
18890.84 75
18892.13 96
18893.43 80
18894.73 83
18896.03 79
18897.33 91
18898.63 102
18899.93 72
18901.23 79
18902.53 76
18903.83 92
18905.13 95
18906.43 107
18907.73 75
18909.02 78
18910.32 93
18911.62 99
18912.92 88
18914.22 87
18915.52 103
18916.82 97
18918.12 116
18919.42 92
18920.72 79
18922.02 82
18923.32 69
18924.62 103
18925.92 90
18927.22 89
18928.52 115
18929.82 83
18931.12 80
18932.42 81
18933.72 89
18935.02 87
18936.32 101
18937.63 76
18938.93 72
18940.23 89
18941.53 79
18942.83 71
18944.13 80
18945.43 101
18946.73 106
18948.03 77
18949.33 67
18950.63 82
18951.93 99
18953.23 91
18954.54 90
18955.84 84
18957.14 60
18958.44 92
18959.74 90
18961.04 85
18962.34 102
18963.64 106
18964.95 83
18966.25 103
18967.55 85
18968.85 78
18970.15 98
18971.45 80
18972.76 79
18974.06 88
18975.36 74
18976.66 80
18977.96 85
18979.27 87
18980.57 93
18981.87 89
18983.17 107
18984.47 95
18985.78 82
18987.08 99
18988.38 84
18989.68 96
18990.98 92
18992.29 91
18993.59 108
18994.89 106
18996.19 83
18997.50 77
18998.80 91
19000.10 84
19001.40 88
19002.71 106
19004.01 82
19005.31 79
19006.62 95
19007.92 96
19009.22 101
19010.53 83
19011.83 84
19013.13 90
19014.43 103
19015.74 88
19017.04 97
19018.34 82
19019.65 99
19020.95 79
19022.25 81
19023.56 79
19024.86 87
19026.16 92
19027.47 85
19028.77 80
19030.08 106
19031.38 71
19032.68 103
19033.99 95
19035.29 70
19036.59 87
19037.90 87
19039.20 89
19040.51 71
19041.81 86
19043.11 79
19044.42 90
19045.72 82
19047.03 97
19048.33 85
19049.64 85
19050.94 92
19052.25 96
19053.55 74
19054.85 80
19056.16 99
19057.46 82
19058.77 92
19060.07 77
19061.38 95
19062.68 79
19063.99 81
19065.29 87
19066.60 94
19067.90 75
19069.21 83
19070.51 83
19071.82 76
19073.12 95
19074.43 87
19075.73 67
19077.04 82
19078.34 73
19079.65 81
19080.95 87
19082.26 96
19083.57 84
19084.87 102
19086.18 99
19087.48 97
19088.79 90
19090.09 103
19091.40 96
19092.71 78
19094.01 86
19095.32 84
19096.62 102
19097.93 68
19099.24 87
19100.54 64
19101.85 81
19103.15 76
19104.46 94
19105.77 78
19107.07 73
19108.38 98
19109.69 70
19110.99 104
19112.30 75
19113.60 72
19114.91 82
19116.22 82
19117.52 85
19118.83 75
19120.14 86
19121.45 99
19122.75 81
19124.06 75
19125.37 84
19126.67 86
19127.98 102
19129.29 73
19130.59 98
19131.90 87
19133.21 80
19134.52 107
19135.82 85
19137.13 71
19138.44 74
19139.75 87
19141.05 98
19142.36 93
19143.67 104
19144.98 82
19146.28 85
19147.59 63
19148.90 58
19150.21 72
19151.51 88
19152.82 94
19154.13 88
19155.44 95
19156.75 88
19158.05 89
19159.36 85
19160.67 91
19161.98 72
19163.29 89
19164.60 96
19165.90 80
19167.21 81
19168.52 69
19169.83 93
19171.14 73
19172.45 96
19173.75 93
19175.06 91
19176.37 99
19177.68 65
19178.99 78
19180.30 88
19181.61 79
19182.92 76
19184.23 70
19185.53 74
19186.84 80
19188.15 84
19189.46 77
19190.77 86
19192.08 74
19193.39 89
19194.70 88
19196.01 84
19197.32 79
19198.63 90
19199.94 107
19201.25 72
19202.56 84
19203.87 84
19205.17 80
19206.48 82
19207.79 78
19209.10 82
19210.41 77
19211.72 77
19213.03 73
19214.34 76
19215.65 71
19216.96 84
19218.27 84
19219.58 92
19220.89 82
19222.21 94
19223.52 76
19224.83 90
19226.14 78
19227.45 75
19228.76 79
19230.07 85
19231.38 76
19232.69 79
19234.00 67
19235.31 76
19236.62 105
19237.93 68
19239.24 83
19240.55 74
19241.86 84
19243.18 83
19244.49 82
19245.80 68
19247.11 76
19248.42 80
19249.73 71
19251.04 68
19252.35 67
19253.67 80
19254.98 73
19256.29 90
19257.60 83
19258.91 84
19260.22 89
19261.53 83
19262.85 69
19264.16 77
19265.47 85
19266.78 90
19268.09 79
19269.40 74
19270.72 78
19272.03 68
19273.34 90
19274.65 92
19275.96 83
19277.28 105
19278.59 104
19279.90 90
19281.21 93
19282.53 86
19283.84 90
19285.15 83
19286.46 93
19287.78 78
19289.09 84
19290.40 74
19291.71 91
19293.03 86
19294.34 78
19295.65 91
19296.96 87
19298.28 82
19299.59 84
19300.90 97
19302.22 88
19303.53 89
19304.84 81
19306.16 84
19307.47 75
19308.78 93
19310.10 91
19311.41 62
19312.72 92
19314.04 77
19315.35 73
19316.66 59
19317.98 91
19319.29 78
19320.60 88
19321.92 96
19323.23 85
19324.54 71
19325.86 87
19327.17 70
19328.49 68
19329.80 79
19331.11 96
19332.43 80
19333.74 71
19335.06 59
19336.37 72
19337.68 94
19339.00 68
19340.31 70
19341.63 81
19342.94 102
19344.26 86
19345.57 71
19346.89 86
19348.20 93
19349.51 87
19350.83 78
19352.14 85
19353.46 70
19354.77 92
19356.09 100
19357.40 93
19358.72 89
19360.03 74
19361.35 84
19362.66 98
19363.98 79
19365.29 82
19366.61 66
19367.92 70
19369.24 72
19370.55 93
19371.87 79
19373.19 66
19374.50 105
19375.82 96
19377.13 91
19378.45 60
19379.76 93
19381.08 80
19382.39 91
19383.71 73
19385.03 80
19386.34 75
19387.66 64
19388.97 66
19390.29 90
19391.61 84
19392.92 74
19394.24 79
19395.55 79
19396.87 85
19398.19 75
19399.50 90
19400.82 84
19402.14 80
19403.45 91
19404.77 92
19406.09 108
19407.40 87
19408.72 88
19410.04 78
19411.35 76
19412.67 84
19413.99 66
19415.30 90
19416.62 93
19417.94 67
19419.25 104
19420.57 78
19421.89 59
19423.21 70
19424.52 76
19425.84 65
19427.16 81
19428.47 104
19429.79 91
19431.11 74
19432.43 84
19433.74 85
19435.06 75
19436.38 105
19437.70 85
19439.01 80
19440.33 95
19441.65 93
19442.97 71
19444.29 69
19445.60 73
19446.92 80
19448.24 79
19449.56 74
19450.88 79
19452.19 98
19453.51 78
19454.83 86
19456.15 87
19457.47 97
19458.78 105
19460.10 86
19461.42 83
19462.74 70
19464.06 86
19465.38 64
19466.70 84
19468.01 82
19469.33 77
19470.65 70
19471.97 86
19473.29 82
19474.61 61
19475.93 66
19477.25 81
19478.57 97
19479.88 59
19481.20 75
19482.52 87
19483.84 111
19485.16 84
19486.48 79
19487.80 83
19489.12 82
19490.44 96
19491.76 82
19493.08 75
19494.40 90
19495.72 87
19497.04 96
19498.36 82
19499.68 94
19501.00 79
19502.32 78
19503.64 87
19504.96 95
19506.28 80
19507.60 70
19508.92 86
19510.24 69
19511.56 71
19512.88 91
19514.20 74
19515.52 78
19516.84 78
19518.16 88
19519.48 92
19520.80 77
19522.12 75
19523.44 70
19524.76 86
19526.08 92
19527.40 71
19528.72 89
19530.04 80
19531.36 100
19532.68 88
19534.00 79
19535.33 75
19536.65 85
19537.97 94
19539.29 88
19540.61 93
19541.93 83
19543.25 94
19544.57 89
19545.89 88
19547.22 77
19548.54 77
19549.86 81
19551.18 65
19552.50 61
19553.82 77
19555.15 80
19556.47 89
19557.79 71
19559.11 63
19560.43 65
19561.75 85
19563.08 88
19564.40 98
19565.72 91
19567.04 71
19568.36 77
19569.69 66
19571.01 84
19572.33 78
19573.65 101
19574.97 83
19576.30 78
19577.62 87
19578.94 82
19580.26 82
19581.59 86
19582.91 86
19584.23 75
19585.55 64
19586.88 98
19588.20 100
19589.52 68
19590.85 89
19592.17 78
19593.49 90
19594.81 85
19596.14 73
19597.46 84
19598.78 90
19600.11 85
19601.43 79
19602.75 82
19604.08 91
19605.40 98
19606.72 76
19608.05 73
19609.37 94
19610.69 88
19612.02 94
19613.34 75
19614.66 90
19615.99 112
19617.31 101
19618.64 80
19619.96 82
19621.28 100
19622.61 95
19623.93 93
19625.26 77
19626.58 74
19627.90 67
19629.23 85
19630.55 80
19631.88 58
19633.20 79
19634.52 86
19635.85 104
19637.17 94
19638.50 89
19639.82 86
19641.15 72
19642.47 70
19643.80 83
19645.12 92
19646.45 97
19647.77 111
19649.09 77
19650.42 79
19651.74 89
19653.07 91
19654.39 92
19655.72 88
19657.04 68
19658.37 80
19659.69 85
19661.02 94
19662.35 79
19663.67 99
19665.00 86
19666.32 78
19667.65 73
19668.97 80
19670.30 67
19671.62 66
19672.95 96
19674.27 107
19675.60 92
19676.93 91
19678.25 80
19679.58 87
19680.90 94
19682.23 67
19683.56 92
19684.88 71
19686.21 104
19687.53 83
19688.86 78
19690.19 83
19691.51 93
19692.84 93
19694.16 93
19695.49 81
19696.82 61
19698.14 92
19699.47 96
19700.80 72
19702.12 78
19703.45 92
19704.78 63
19706.10 90
19707.43 79
19708.76 98
19710.08 69
19711.41 104
19712.74 82
19714.06 76
19715.39 85
19716.72 85
19718.05 99
19719.37 85
19720.70 69
19722.03 68
19723.35 109
19724.68 73
19726.01 71
19727.34 64
19728.66 77
19729.99 83
19731.32 77
19732.65 77
19733.98 63
19735.30 102
19736.63 102
19737.96 92
19739.29 87
19740.61 73
19741.94 77
19743.27 96
19744.60 80
19745.93 65
19747.25 63
19748.58 89
19749.91 74
19751.24 68
19752.57 80
19753.90 71
19755.22 74
19756.55 75
19757.88 75
19759.21 88
19760.54 94
19761.87 78
19763.20 114
19764.52 73
19765.85 83
19767.18 94
19768.51 113
19769.84 79
19771.17 89
19772.50 102
19773.83 87
19775.16 99
19776.48 98
19777.81 76
19779.14 73
19780.47 95
19781.80 91
19783.13 91
19784.46 83
19785.79 97
19787.12 83
19788.45 110
19789.78 81
19791.11 78
19792.44 73
19793.77 84
19795.10 78
19796.43 96
19797.76 78
19799.09 82
19800.42 88
19801.75 69
19803.08 112
19804.41 96
19805.74 91
19807.07 78
19808.40 73
19809.73 79
19811.06 81
19812.39 71
19813.72 92
19815.05 93
19816.38 85
19817.71 82
19819.04 73
19820.37 75
19821.70 89
19823.03 88
19824.36 75
19825.69 94
19827.02 85
19828.35 93
19829.69 98
19831.02 98
19832.35 87
19833.68 75
19835.01 79
19836.34 99
19837.67 89
19839.00 88
19840.33 88
19841.67 70
19843.00 82
19844.33 70
19845.66 103
19846.99 88
19848.32 94
19849.65 80
19850.99 86
19852.32 92
19853.65 95
19854.98 98
19856.31 87
19857.64 81
19858.98 85
19860.31 87
19861.64 79
19862.97 81
19864.30 81
19865.64 82
19866.97 75
19868.30 82
19869.63 69
19870.97 95
19872.30 97
19873.63 109
19874.96 78
19876.29 82
19877.63 72
19878.96 95
19880.29 94
19881.63 75
19882.96 89
19884.29 63
19885.62 99
19886.96 80
19888.29 92
19889.62 63
19890.95 86
19892.29 90
19893.62 86
19894.95 80
19896.29 101
19897.62 92
19898.95 79
19900.29 77
19901.62 71
19902.95 82
19904.29 79
19905.62 81
19906.95 74
19908.29 94
19909.62 79
19910.95 83
19912.29 62
19913.62 78
19914.96 75
19916.29 86
19917.62 73
19918.96 83
19920.29 63
19921.63 63
19922.96 72
19924.29 91
19925.63 88
19926.96 70
19928.30 88
19929.63 75
19930.96 78
19932.30 74
19933.63 87
19934.97 80
19936.30 95
19937.64 80
19938.97 92
19940.31 100
19941.64 98
19942.98 97
19944.31 114
19945.64 87
19946.98 70
19948.31 98
19949.65 106
19950.98 82
19952.32 74
19953.65 84
19954.99 75
19956.32 82
19957.66 74
19959.00 86
19960.33 67
19961.67 93
19963.00 91
19964.34 80
19965.67 89
19967.01 78
19968.34 94
19969.68 76
19971.01 78
19972.35 88
19973.69 86
19975.02 77
19976.36 92
19977.69 81
19979.03 99
19980.37 78
19981.70 84
19983.04 102
19984.37 84
19985.71 98
19987.05 76
19988.38 117
19989.72 82
19991.05 98
19992.39 73
19993.73 94
19995.06 83
19996.40 82
19997.74 86
19999.07 80
20000.41 85
20001.75 91
20003.08 84
20004.42 75
20005.76 76
20007.09 78
20008.43 97
20009.77 83
20011.10 81
20012.44 77
20013.78 101
20015.12 102
20016.45 106
20017.79 87
20019.13 84
20020.47 84
20021.80 96
20023.14 107
20024.48 91
20025.81 78
20027.15 89
20028.49 83
20029.83 82
20031.17 85
20032.50 99
20033.84 98
20035.18 95
20036.52 97
20037.85 72
20039.19 101
20040.53 88
20041.87 86
20043.21 96
20044.54 90
20045.88 96
20047.22 87
20048.56 109
20049.90 80
20051.24 87
20052.57 74
20053.91 101
20055.25 80
20056.59 94
20057.93 90
20059.27 110
20060.61 101
20061.94 66
20063.28 79
20064.62 99
20065.96 82
20067.30 79
20068.64 87
20069.98 75
20071.32 83
20072.66 87
20073.99 94
20075.33 97
20076.67 93
20078.01 95
20079.35 102
20080.69 83
20082.03 69
20083.37 83
20084.71 90
20086.05 84
20087.39 96
20088.73 70
20090.07 103
20091.41 90
20092.75 81
20094.09 95
20095.43 66
20096.77 93
20098.11 78
20099.45 94
20100.79 70
20102.13 81
20103.47 91
20104.81 89
20106.15 99
20107.49 91
20108.83 68
20110.17 77
20111.51 70
20112.85 81
20114.19 101
20115.53 83
20116.87 76
20118.21 75
20119.55 111
20120.89 88
20122.23 86
20123.57 80
20124.91 97
20126.25 112
20127.60 84
20128.94 77
20130.28 77
20131.62 78
20132.96 91
20134.30 87
20135.64 62
