# Supplementary material for: MALDI-TOF MS typing enables the classification of brewing yeasts of the genus Saccharomyces to major beer styles
Source: PLoS One. 2017 Aug 9;12(8):e0181694. doi: 10.1371/journal.pone.0181694 (PMC5549903; doi:10.1371/journal.pone.0181694)
Supplement: S16 File — The directory includes 90 raw files and was zipped to “.zip”; the folder has three strains with 30 spectra per strain; S1 Text explains the raw files with an example and Table 1 represents the yeast strains used within the experiment. (ZIP) [file pone.0181694.s019.zip › 46-48/30674-457-OG-WB-WB-YPG-18h-E-E_2015-10-29__0_B5_1.dat]

1999.91 1384
2000.33 1475
2000.75 1352
2001.17 1278
2001.59 1354
2002.02 1577
2002.44 1472
2002.86 1406
2003.28 1402
2003.70 1228
2004.13 1271
2004.55 1358
2004.97 1269
2005.39 1291
2005.81 1333
2006.24 1212
2006.66 1283
2007.08 1311
2007.50 1229
2007.93 1280
2008.35 1257
2008.77 1393
2009.19 1405
2009.62 1385
2010.04 1356
2010.46 1292
2010.88 1273
2011.31 1232
2011.73 1263
2012.15 1246
2012.58 1135
2013.00 1207
2013.42 1214
2013.84 1158
2014.27 1206
2014.69 1190
2015.11 1155
2015.54 1126
2015.96 1169
2016.38 1095
2016.81 1192
2017.23 1211
2017.65 1313
2018.08 1248
2018.50 1210
2018.92 1487
2019.35 1493
2019.77 1526
2020.19 1471
2020.62 1466
2021.04 1307
2021.47 1255
2021.89 1177
2022.31 1302
2022.74 1222
2023.16 1231
2023.59 1196
2024.01 1289
2024.43 1273
2024.86 1159
2025.28 1328
2025.71 1359
2026.13 1119
2026.55 1127
2026.98 1233
2027.40 1152
2027.83 1164
2028.25 1253
2028.68 1141
2029.10 1243
2029.53 1212
2029.95 1149
2030.38 1205
2030.80 1268
2031.23 1330
2031.65 1226
2032.08 1145
2032.50 1275
2032.93 1317
2033.35 1497
2033.78 1511
2034.20 1334
2034.63 1368
2035.05 1486
2035.48 1414
2035.90 1390
2036.33 1384
2036.75 1231
2037.18 1319
2037.60 1297
2038.03 1335
2038.45 1248
2038.88 1347
2039.31 1308
2039.73 1314
2040.16 1266
2040.58 1280
2041.01 1244
2041.43 1183
2041.86 1335
2042.29 1272
2042.71 1159
2043.14 1126
2043.56 1234
2043.99 1351
2044.42 1292
2044.84 1125
2045.27 1320
2045.70 1341
2046.12 1302
2046.55 1294
2046.98 1317
2047.40 1389
2047.83 1401
2048.25 1303
2048.68 1372
2049.11 1274
2049.53 1259
2049.96 1273
2050.39 1177
2050.82 1162
2051.24 1258
2051.67 1270
2052.10 1208
2052.52 1113
2052.95 1123
2053.38 1159
2053.80 1271
2054.23 1224
2054.66 1285
2055.09 1408
2055.51 1391
2055.94 1243
2056.37 1235
2056.80 1268
2057.22 1201
2057.65 1181
2058.08 1276
2058.51 1220
2058.93 1313
2059.36 1209
2059.79 1234
2060.22 1226
2060.65 1305
2061.07 1277
2061.50 1369
2061.93 1370
2062.36 1220
2062.79 1333
2063.21 1309
2063.64 1364
2064.07 1498
2064.50 1630
2064.93 1594
2065.36 1621
2065.78 1583
2066.21 1605
2066.64 1651
2067.07 1583
2067.50 1516
2067.93 1534
2068.36 1477
2068.78 1345
2069.21 1384
2069.64 1371
2070.07 1369
2070.50 1278
2070.93 1173
2071.36 1111
2071.79 1205
2072.22 1213
2072.64 1247
2073.07 1137
2073.50 1146
2073.93 1321
2074.36 1351
2074.79 1340
2075.22 1258
2075.65 1153
2076.08 1308
2076.51 1362
2076.94 1334
2077.37 1290
2077.80 1252
2078.23 1209
2078.66 1346
2079.09 1293
2079.52 1349
2079.95 1381
2080.38 1443
2080.81 1297
2081.24 1321
2081.67 1308
2082.10 1301
2082.53 1290
2082.96 1174
2083.39 1231
2083.82 1194
2084.25 1128
2084.68 1236
2085.11 1240
2085.54 1247
2085.97 1180
2086.40 1196
2086.83 1218
2087.26 1348
2087.69 1187
2088.12 1334
2088.55 1268
2088.99 1331
2089.42 1281
2089.85 1254
2090.28 1299
2090.71 1170
2091.14 1069
2091.57 1112
2092.00 1203
2092.43 1232
2092.86 1293
2093.30 1188
2093.73 1169
2094.16 1164
2094.59 1199
2095.02 1308
2095.45 1203
2095.88 1232
2096.32 1246
2096.75 1158
2097.18 1177
2097.61 1138
2098.04 1166
2098.47 1209
2098.91 1066
2099.34 1126
2099.77 1159
2100.20 1119
2100.63 1101
2101.07 1183
2101.50 1081
2101.93 1183
2102.36 1124
2102.80 1147
2103.23 1176
2103.66 1333
2104.09 1262
2104.52 1238
2104.96 1222
2105.39 1178
2105.82 1210
2106.25 1262
2106.69 1234
2107.12 1356
2107.55 1324
2107.99 1299
2108.42 1270
2108.85 1272
2109.28 1308
2109.72 1311
2110.15 1411
2110.58 1365
2111.02 1368
2111.45 1272
2111.88 1124
2112.32 1113
2112.75 1163
2113.18 1143
2113.62 1189
2114.05 1161
2114.48 1062
2114.92 1057
2115.35 1069
2115.78 1149
2116.22 1187
2116.65 1200
2117.08 1171
2117.52 1148
2117.95 1074
2118.39 1059
2118.82 1135
2119.25 1104
2119.69 1118
2120.12 1159
2120.56 1217
2120.99 1203
2121.42 1163
2121.86 1164
2122.29 1170
2122.73 1283
2123.16 1307
2123.60 1387
2124.03 1224
2124.46 1220
2124.90 1127
2125.33 1033
2125.77 1225
2126.20 1290
2126.64 1286
2127.07 1170
2127.51 1208
2127.94 1210
2128.38 1191
2128.81 1226
2129.25 1209
2129.68 1244
2130.12 1322
2130.55 1322
2130.99 1298
2131.42 1285
2131.86 1258
2132.29 1280
2132.73 1248
2133.16 1186
2133.60 1204
2134.03 1354
2134.47 1428
2134.91 1319
2135.34 1273
2135.78 1309
2136.21 1380
2136.65 1381
2137.08 1143
2137.52 1345
2137.96 1352
2138.39 1242
2138.83 1289
2139.26 1321
2139.70 1369
2140.14 1227
2140.57 1153
2141.01 1177
2141.44 1261
2141.88 1202
2142.32 1166
2142.75 1071
2143.19 1118
2143.63 1129
2144.06 1096
2144.50 1241
2144.94 1085
2145.37 1101
2145.81 1082
2146.25 1147
2146.68 1245
2147.12 1297
2147.56 1318
2147.99 1255
2148.43 1389
2148.87 1407
2149.30 1271
2149.74 1375
2150.18 1499
2150.61 1384
2151.05 1409
2151.49 1472
2151.93 1572
2152.36 1601
2152.80 1469
2153.24 1431
2153.68 1319
2154.11 1357
2154.55 1376
2154.99 1269
2155.43 1234
2155.86 1275
2156.30 1271
2156.74 1181
2157.18 1200
2157.62 1222
2158.05 1219
2158.49 1147
2158.93 1208
2159.37 1154
2159.81 1311
2160.24 1267
2160.68 1252
2161.12 1347
2161.56 1365
2162.00 1284
2162.43 1286
2162.87 1220
2163.31 1309
2163.75 1293
2164.19 1268
2164.63 1240
2165.07 1193
2165.50 1154
2165.94 1197
2166.38 1265
2166.82 1154
2167.26 1159
2167.70 1312
2168.14 1324
2168.58 1192
2169.02 1160
2169.45 1266
2169.89 1367
2170.33 1397
2170.77 1356
2171.21 1316
2171.65 1439
2172.09 1368
2172.53 1414
2172.97 1511
2173.41 1467
2173.85 1379
2174.29 1322
2174.73 1464
2175.17 1482
2175.61 1647
2176.05 1656
2176.49 1538
2176.93 1507
2177.37 1521
2177.81 1452
2178.25 1542
2178.69 1378
2179.13 1415
2179.57 1360
2180.01 1365
2180.45 1279
2180.89 1349
2181.33 1303
2181.77 1205
2182.21 1193
2182.65 1230
2183.09 1135
2183.53 1122
2183.97 1209
2184.41 1145
2184.85 1095
2185.29 1015
2185.73 1144
2186.17 1190
2186.61 1248
2187.05 1287
2187.49 1269
2187.94 1384
2188.38 1390
2188.82 1422
2189.26 1444
2189.70 1368
2190.14 1320
2190.58 1352
2191.02 1388
2191.46 1368
2191.91 1298
2192.35 1390
2192.79 1367
2193.23 1278
2193.67 1388
2194.11 1473
2194.55 1451
2195.00 1448
2195.44 1411
2195.88 1263
2196.32 1489
2196.76 1517
2197.21 1351
2197.65 1338
2198.09 1510
2198.53 1424
2198.97 1419
2199.42 1530
2199.86 1404
2200.30 1231
2200.74 1162
2201.18 1352
2201.63 1421
2202.07 1305
2202.51 1302
2202.95 1245
2203.40 1248
2203.84 1253
2204.28 1348
2204.72 1323
2205.17 1244
2205.61 1288
2206.05 1430
2206.49 1442
2206.94 1346
2207.38 1279
2207.82 1303
2208.27 1455
2208.71 1290
2209.15 1250
2209.60 1287
2210.04 1316
2210.48 1386
2210.92 1303
2211.37 1161
2211.81 1246
2212.25 1281
2212.70 1394
2213.14 1424
2213.59 1486
2214.03 1391
2214.47 1237
2214.92 1308
2215.36 1419
2215.80 1335
2216.25 1352
2216.69 1254
2217.14 1275
2217.58 1299
2218.02 1180
2218.47 1078
2218.91 1299
2219.36 1358
2219.80 1258
2220.24 1229
2220.69 1268
2221.13 1276
2221.58 1251
2222.02 1279
2222.46 1371
2222.91 1375
2223.35 1418
2223.80 1336
2224.24 1230
2224.69 1324
2225.13 1281
2225.58 1357
2226.02 1253
2226.47 1448
2226.91 1377
2227.36 1356
2227.80 1428
2228.25 1355
2228.69 1318
2229.14 1414
2229.58 1426
2230.03 1383
2230.47 1497
2230.92 1487
2231.36 1398
2231.81 1347
2232.25 1388
2232.70 1424
2233.14 1493
2233.59 1612
2234.03 1434
2234.48 1446
2234.93 1454
2235.37 1539
2235.82 1534
2236.26 1489
2236.71 1488
2237.16 1322
2237.60 1318
2238.05 1281
2238.49 1394
2238.94 1399
2239.39 1280
2239.83 1170
2240.28 1196
2240.72 1244
2241.17 1167
2241.62 1177
2242.06 1165
2242.51 1138
2242.96 1138
2243.40 1056
2243.85 1056
2244.30 1319
2244.74 1152
2245.19 1177
2245.64 1040
2246.08 1046
2246.53 1140
2246.98 1209
2247.42 1235
2247.87 1177
2248.32 1122
2248.76 1049
2249.21 1133
2249.66 1107
2250.10 1263
2250.55 1155
2251.00 1064
2251.45 1154
2251.89 1132
2252.34 1244
2252.79 1080
2253.24 1139
2253.68 1089
2254.13 1157
2254.58 1152
2255.03 1111
2255.47 1064
2255.92 1056
2256.37 1116
2256.82 1093
2257.27 954
2257.71 1051
2258.16 1020
2258.61 1063
2259.06 1083
2259.51 1124
2259.95 1108
2260.40 1129
2260.85 1185
2261.30 1172
2261.75 1204
2262.19 1251
2262.64 1196
2263.09 1268
2263.54 1270
2263.99 1181
2264.44 1197
2264.89 1285
2265.33 1307
2265.78 1297
2266.23 1170
2266.68 1192
2267.13 1346
2267.58 1325
2268.03 1296
2268.48 1310
2268.93 1378
2269.37 1376
2269.82 1320
2270.27 1284
2270.72 1390
2271.17 1374
2271.62 1375
2272.07 1507
2272.52 1335
2272.97 1441
2273.42 1367
2273.87 1415
2274.32 1419
2274.77 1249
2275.22 1249
2275.67 1209
2276.12 1182
2276.57 1176
2277.02 1189
2277.47 1064
2277.92 1105
2278.37 1032
2278.82 1057
2279.27 1125
2279.72 1157
2280.17 1192
2280.62 1188
2281.07 1066
2281.52 1142
2281.97 1041
2282.42 1107
2282.87 1188
2283.32 1178
2283.77 1111
2284.22 1086
2284.67 1171
2285.12 1164
2285.57 1123
2286.02 1068
2286.47 1149
2286.92 1185
2287.37 1263
2287.82 1441
2288.28 1491
2288.73 1511
2289.18 1680
2289.63 1786
2290.08 1875
2290.53 2098
2290.98 2183
2291.43 2193
2291.88 2012
2292.34 2247
2292.79 2167
2293.24 2019
2293.69 1879
2294.14 1894
2294.59 1704
2295.05 1619
2295.50 1507
2295.95 1516
2296.40 1404
2296.85 1300
2297.30 1369
2297.76 1375
2298.21 1135
2298.66 1080
2299.11 1208
2299.56 1260
2300.02 1327
2300.47 1154
2300.92 1177
2301.37 1169
2301.82 1078
2302.28 1068
2302.73 1041
2303.18 1133
2303.63 1050
2304.09 1067
2304.54 1105
2304.99 1017
2305.44 1151
2305.90 1161
2306.35 1182
2306.80 1294
2307.26 1174
2307.71 1213
2308.16 1230
2308.61 1312
2309.07 1365
2309.52 1398
2309.97 1546
2310.43 1518
2310.88 1565
2311.33 1604
2311.79 1448
2312.24 1536
2312.69 1479
2313.15 1405
2313.60 1359
2314.05 1341
2314.51 1307
2314.96 1224
2315.41 1245
2315.87 1268
2316.32 1352
2316.77 1271
2317.23 1219
2317.68 1187
2318.14 1254
2318.59 1329
2319.04 1292
2319.50 1310
2319.95 1363
2320.41 1219
2320.86 1148
2321.31 1310
2321.77 1413
2322.22 1337
2322.68 1320
2323.13 1395
2323.59 1567
2324.04 1524
2324.50 1500
2324.95 1476
2325.40 1488
2325.86 1449
2326.31 1408
2326.77 1472
2327.22 1344
2327.68 1305
2328.13 1296
2328.59 1245
2329.04 1303
2329.50 1269
2329.95 1212
2330.41 1165
2330.86 1207
2331.32 1151
2331.77 1143
2332.23 1107
2332.68 1107
2333.14 1175
2333.59 1118
2334.05 1066
2334.51 1100
2334.96 1109
2335.42 1118
2335.87 1081
2336.33 1076
2336.78 1151
2337.24 1218
2337.70 1156
2338.15 1186
2338.61 1212
2339.06 1124
2339.52 1188
2339.97 1214
2340.43 1307
2340.89 1253
2341.34 1228
2341.80 1173
2342.26 1268
2342.71 1258
2343.17 1213
2343.62 1130
2344.08 1284
2344.54 1389
2344.99 1183
2345.45 1259
2345.91 1398
2346.36 1478
2346.82 1441
2347.28 1298
2347.73 1359
2348.19 1236
2348.65 1185
2349.10 1250
2349.56 1195
2350.02 1143
2350.48 1105
2350.93 1137
2351.39 1178
2351.85 1133
2352.30 1087
2352.76 1091
2353.22 1043
2353.68 1175
2354.13 1234
2354.59 1197
2355.05 1039
2355.51 1065
2355.96 1170
2356.42 1118
2356.88 1054
2357.34 1214
2357.79 1183
2358.25 1223
2358.71 1172
2359.17 1200
2359.63 1135
2360.08 1194
2360.54 1157
2361.00 1115
2361.46 1297
2361.92 1220
2362.37 1292
2362.83 1270
2363.29 1187
2363.75 1254
2364.21 1194
2364.67 1196
2365.12 1047
2365.58 1277
2366.04 1331
2366.50 1189
2366.96 1207
2367.42 1298
2367.88 1211
2368.33 1287
2368.79 1135
2369.25 1222
2369.71 1232
2370.17 1131
2370.63 1182
2371.09 1205
2371.55 1219
2372.01 1188
2372.47 1141
2372.92 1239
2373.38 1259
2373.84 1393
2374.30 1325
2374.76 1331
2375.22 1354
2375.68 1350
2376.14 1443
2376.60 1394
2377.06 1239
2377.52 1327
2377.98 1346
2378.44 1249
2378.90 1255
2379.36 1345
2379.82 1322
2380.28 1226
2380.74 1197
2381.20 1222
2381.66 1384
2382.12 1302
2382.58 1265
2383.04 1207
2383.50 1093
2383.96 1114
2384.42 1127
2384.88 1115
2385.34 1105
2385.80 1141
2386.26 1071
2386.72 1059
2387.18 1114
2387.64 1094
2388.10 1204
2388.56 1278
2389.03 1328
2389.49 1236
2389.95 1298
2390.41 1274
2390.87 1285
2391.33 1285
2391.79 1214
2392.25 1266
2392.71 1162
2393.17 1191
2393.64 1207
2394.10 1204
2394.56 1204
2395.02 1181
2395.48 1154
2395.94 1203
2396.40 1137
2396.87 1182
2397.33 1138
2397.79 1140
2398.25 1213
2398.71 1194
2399.17 1200
2399.64 1156
2400.10 1088
2400.56 1044
2401.02 1138
2401.48 1148
2401.95 1084
2402.41 1059
2402.87 1055
2403.33 1130
2403.79 1055
2404.26 1213
2404.72 1211
2405.18 1155
2405.64 1105
2406.11 1143
2406.57 1243
2407.03 1222
2407.49 1204
2407.96 1203
2408.42 1160
2408.88 1189
2409.34 1147
2409.81 1220
2410.27 1057
2410.73 1112
2411.20 1073
2411.66 1157
2412.12 1085
2412.58 1118
2413.05 1123
2413.51 1171
2413.97 1170
2414.44 994
2414.90 1060
2415.36 1179
2415.83 1221
2416.29 1071
2416.75 1123
2417.22 1129
2417.68 1285
2418.14 1281
2418.61 1053
2419.07 1080
2419.54 1284
2420.00 1228
2420.46 1209
2420.93 1159
2421.39 1148
2421.85 1210
2422.32 1229
2422.78 1243
2423.25 1307
2423.71 1094
2424.17 1140
2424.64 1194
2425.10 1243
2425.57 1204
2426.03 1191
2426.50 1148
2426.96 1137
2427.42 1250
2427.89 1165
2428.35 1230
2428.82 1243
2429.28 1095
2429.75 1121
2430.21 1232
2430.68 1346
2431.14 1207
2431.61 1131
2432.07 1193
2432.54 1146
2433.00 1164
2433.47 1206
2433.93 1250
2434.40 1172
2434.86 1201
2435.33 1096
2435.79 1270
2436.26 1137
2436.72 1178
2437.19 1304
2437.65 1281
2438.12 1284
2438.59 1305
2439.05 1306
2439.52 1311
2439.98 1385
2440.45 1318
2440.91 1418
2441.38 1592
2441.85 1460
2442.31 1440
2442.78 1303
2443.24 1344
2443.71 1302
2444.18 1183
2444.64 1259
2445.11 1256
2445.57 1303
2446.04 1267
2446.51 1211
2446.97 1142
2447.44 1118
2447.91 1156
2448.37 1121
2448.84 1131
2449.31 1143
2449.77 1114
2450.24 1123
2450.71 1159
2451.17 1041
2451.64 1074
2452.11 1136
2452.57 1107
2453.04 1094
2453.51 1002
2453.97 1108
2454.44 1140
2454.91 1166
2455.37 1244
2455.84 1251
2456.31 1130
2456.78 1117
2457.24 1040
2457.71 1001
2458.18 1039
2458.65 1077
2459.11 1068
2459.58 1082
2460.05 1036
2460.52 1053
2460.98 1066
2461.45 1115
2461.92 1098
2462.39 1081
2462.85 1115
2463.32 969
2463.79 1042
2464.26 1121
2464.73 1069
2465.19 1101
2465.66 1075
2466.13 1109
2466.60 1032
2467.07 1104
2467.54 1091
2468.00 1161
2468.47 1065
2468.94 1149
2469.41 1081
2469.88 1096
2470.35 1106
2470.82 1193
2471.28 1140
2471.75 1066
2472.22 1009
2472.69 1022
2473.16 1109
2473.63 1054
2474.10 947
2474.57 947
2475.03 1023
2475.50 1028
2475.97 986
2476.44 1040
2476.91 1179
2477.38 1150
2477.85 1176
2478.32 1086
2478.79 1162
2479.26 1077
2479.73 971
2480.20 996
2480.67 975
2481.14 999
2481.61 954
2482.08 1020
2482.54 1026
2483.01 900
2483.48 1062
2483.95 999
2484.42 1033
2484.89 1179
2485.36 1183
2485.83 1290
2486.30 1239
2486.77 1060
2487.24 1260
2487.71 1258
2488.18 1258
2488.66 1209
2489.13 1156
2489.60 1187
2490.07 1271
2490.54 1322
2491.01 1219
2491.48 1161
2491.95 1096
2492.42 1210
2492.89 1214
2493.36 1259
2493.83 1164
2494.30 1183
2494.77 1160
2495.24 1122
2495.72 1300
2496.19 1278
2496.66 1265
2497.13 1144
2497.60 996
2498.07 1061
2498.54 1096
2499.01 1082
2499.48 1084
2499.96 1188
2500.43 1085
2500.90 1013
2501.37 982
2501.84 999
2502.31 1010
2502.78 1165
2503.26 1195
2503.73 1133
2504.20 1104
2504.67 1144
2505.14 1118
2505.62 1105
2506.09 1096
2506.56 1183
2507.03 1248
2507.50 1127
2507.98 1171
2508.45 1108
2508.92 1050
2509.39 1168
2509.86 1213
2510.34 1285
2510.81 1369
2511.28 1367
2511.75 1302
2512.23 1386
2512.70 1467
2513.17 1440
2513.64 1521
2514.12 1443
2514.59 1410
2515.06 1362
2515.54 1152
2516.01 1175
2516.48 1148
2516.95 1167
2517.43 1290
2517.90 1221
2518.37 1084
2518.85 1201
2519.32 1241
2519.79 1170
2520.27 1138
2520.74 1174
2521.21 1071
2521.69 1075
2522.16 1163
2522.63 1119
2523.11 1114
2523.58 1102
2524.05 1080
2524.53 1079
2525.00 1015
2525.48 972
2525.95 1052
2526.42 1107
2526.90 993
2527.37 1016
2527.85 1114
2528.32 1123
2528.79 1084
2529.27 1052
2529.74 1001
2530.22 1014
2530.69 1147
2531.16 1185
2531.64 1226
2532.11 1186
2532.59 1190
2533.06 1171
2533.54 1157
2534.01 1150
2534.49 1222
2534.96 1176
2535.44 1093
2535.91 1134
2536.38 1197
2536.86 1209
2537.33 1169
2537.81 1174
2538.28 1191
2538.76 1235
2539.23 1262
2539.71 1160
2540.18 1205
2540.66 1165
2541.13 1218
2541.61 1248
2542.09 1165
2542.56 1141
2543.04 1146
2543.51 1228
2543.99 1167
2544.46 1100
2544.94 1226
2545.41 1267
2545.89 1211
2546.37 1174
2546.84 1192
2547.32 1285
2547.79 1400
2548.27 1341
2548.74 1276
2549.22 1264
2549.70 1253
2550.17 1337
2550.65 1267
2551.13 1382
2551.60 1460
2552.08 1364
2552.55 1256
2553.03 1285
2553.51 1264
2553.98 1300
2554.46 1354
2554.94 1400
2555.41 1311
2555.89 1217
2556.37 1206
2556.84 1192
2557.32 1269
2557.80 1243
2558.27 1228
2558.75 1179
2559.23 1262
2559.70 1279
2560.18 1103
2560.66 1057
2561.14 1210
2561.61 1159
2562.09 1127
2562.57 1107
2563.04 1074
2563.52 1032
2564.00 1111
2564.48 1201
2564.95 1226
2565.43 1012
2565.91 1029
2566.39 1187
2566.86 1126
2567.34 1068
2567.82 951
2568.30 1015
2568.77 1121
2569.25 974
2569.73 1008
2570.21 962
2570.69 967
2571.16 981
2571.64 1066
2572.12 1016
2572.60 1111
2573.08 1033
2573.56 950
2574.03 961
2574.51 1039
2574.99 1090
2575.47 1029
2575.95 1086
2576.43 1017
2576.90 985
2577.38 952
2577.86 1012
2578.34 1032
2578.82 977
2579.30 965
2579.78 939
2580.26 1080
2580.73 1109
2581.21 1045
2581.69 1021
2582.17 1135
2582.65 1137
2583.13 952
2583.61 1026
2584.09 1135
2584.57 950
2585.05 982
2585.53 1032
2586.01 1063
2586.49 1064
2586.97 1128
2587.44 1262
2587.92 1015
2588.40 1021
2588.88 1097
2589.36 1214
2589.84 1231
2590.32 1206
2590.80 1145
2591.28 1063
2591.76 1099
2592.24 1148
2592.72 1154
2593.20 1123
2593.68 1173
2594.16 1112
2594.64 1126
2595.12 1119
2595.60 1137
2596.08 1090
2596.56 1036
2597.05 1008
2597.53 1051
2598.01 1161
2598.49 1217
2598.97 1094
2599.45 945
2599.93 1061
2600.41 994
2600.89 1023
2601.37 966
2601.85 999
2602.33 986
2602.81 1024
2603.29 1075
2603.78 1097
2604.26 1170
2604.74 1175
2605.22 1135
2605.70 1107
2606.18 1170
2606.66 1119
2607.14 1127
2607.63 1102
2608.11 1168
2608.59 1205
2609.07 1208
2609.55 1119
2610.03 1051
2610.52 1016
2611.00 956
2611.48 1021
2611.96 1093
2612.44 1022
2612.92 972
2613.41 945
2613.89 1126
2614.37 1010
2614.85 1082
2615.34 1110
2615.82 1127
2616.30 1111
2616.78 1050
2617.26 1049
2617.75 1175
2618.23 1169
2618.71 1114
2619.19 1236
2619.68 1106
2620.16 1226
2620.64 1080
2621.12 1113
2621.61 1117
2622.09 1097
2622.57 1113
2623.06 1095
2623.54 1094
2624.02 1062
2624.50 1082
2624.99 1083
2625.47 1028
2625.95 1064
2626.44 1137
2626.92 1174
2627.40 1130
2627.89 1067
2628.37 1104
2628.85 1077
2629.34 1151
2629.82 1133
2630.30 1095
2630.79 1117
2631.27 1126
2631.75 1166
2632.24 1186
2632.72 1278
2633.21 1261
2633.69 1150
2634.17 1145
2634.66 1239
2635.14 1174
2635.62 1060
2636.11 1035
2636.59 1040
2637.08 1188
2637.56 1171
2638.05 1116
2638.53 1053
2639.01 1070
2639.50 1069
2639.98 1067
2640.47 1031
2640.95 1036
2641.44 1116
2641.92 1072
2642.41 1009
2642.89 1026
2643.38 1040
2643.86 1002
2644.34 956
2644.83 976
2645.31 1010
2645.80 1040
2646.28 958
2646.77 1080
2647.25 1079
2647.74 1204
2648.22 1029
2648.71 1003
2649.20 989
2649.68 956
2650.17 1073
2650.65 1122
2651.14 1173
2651.62 1085
2652.11 1072
2652.59 1059
2653.08 1050
2653.56 1050
2654.05 1095
2654.54 1050
2655.02 1114
2655.51 1121
2655.99 1166
2656.48 1156
2656.97 1244
2657.45 1103
2657.94 1194
2658.42 1193
2658.91 1149
2659.40 1160
2659.88 1065
2660.37 942
2660.85 1080
2661.34 1046
2661.83 1004
2662.31 978
2662.80 927
2663.29 955
2663.77 947
2664.26 996
2664.75 1028
2665.23 980
2665.72 1031
2666.21 1022
2666.69 1106
2667.18 1125
2667.67 1101
2668.15 1149
2668.64 1223
2669.13 1040
2669.62 1034
2670.10 1046
2670.59 1061
2671.08 1041
2671.56 1086
2672.05 1311
2672.54 1199
2673.03 1131
2673.51 1089
2674.00 1293
2674.49 1227
2674.98 1402
2675.46 1350
2675.95 1292
2676.44 1297
2676.93 1389
2677.42 1305
2677.90 1299
2678.39 1201
2678.88 1170
2679.37 1210
2679.86 1131
2680.34 1109
2680.83 1124
2681.32 1056
2681.81 1149
2682.30 1072
2682.79 1096
2683.27 1086
2683.76 1122
2684.25 1082
2684.74 1110
2685.23 1099
2685.72 1115
2686.20 1086
2686.69 1046
2687.18 956
2687.67 966
2688.16 982
2688.65 1105
2689.14 1057
2689.63 1048
2690.12 1062
2690.60 1080
2691.09 986
2691.58 956
2692.07 990
2692.56 1072
2693.05 1029
2693.54 1067
2694.03 987
2694.52 1051
2695.01 985
2695.50 1056
2695.99 1102
2696.48 1060
2696.97 1088
2697.46 1058
2697.95 972
2698.43 1067
2698.92 980
2699.41 1058
2699.90 1126
2700.39 1134
2700.88 1047
2701.37 1082
2701.86 1213
2702.35 1155
2702.84 1149
2703.33 1105
2703.83 1149
2704.32 1071
2704.81 1029
2705.30 1102
2705.79 1085
2706.28 1048
2706.77 1059
2707.26 1052
2707.75 1098
2708.24 959
2708.73 960
2709.22 992
2709.71 1059
2710.20 966
2710.69 893
2711.18 923
2711.68 1009
2712.17 964
2712.66 1024
2713.15 1008
2713.64 1041
2714.13 988
2714.62 1031
2715.11 1040
2715.60 1089
2716.10 1001
2716.59 1032
2717.08 1055
2717.57 1017
2718.06 920
2718.55 1083
2719.04 1074
2719.54 986
2720.03 954
2720.52 971
2721.01 1108
2721.50 1081
2722.00 1155
2722.49 1077
2722.98 1028
2723.47 1070
2723.96 1125
2724.46 1061
2724.95 1139
2725.44 1114
2725.93 1010
2726.42 904
2726.92 1052
2727.41 1076
2727.90 1030
2728.39 1030
2728.89 1015
2729.38 1012
2729.87 952
2730.36 987
2730.86 1064
2731.35 1019
2731.84 1141
2732.34 1059
2732.83 975
2733.32 1104
2733.81 1218
2734.31 1290
2734.80 1165
2735.29 1279
2735.79 1363
2736.28 1223
2736.77 1146
2737.27 1118
2737.76 1167
2738.25 1081
2738.75 1066
2739.24 1133
2739.73 1129
2740.23 1141
2740.72 1125
2741.21 1071
2741.71 1143
2742.20 1070
2742.69 1068
2743.19 1046
2743.68 999
2744.18 997
2744.67 978
2745.16 1065
2745.66 967
2746.15 880
2746.65 954
2747.14 962
2747.63 1060
2748.13 950
2748.62 949
2749.12 1068
2749.61 1019
2750.11 989
2750.60 986
2751.10 1117
2751.59 1054
2752.08 1065
2752.58 1102
2753.07 1114
2753.57 1040
2754.06 1052
2754.56 1022
2755.05 993
2755.55 1092
2756.04 1013
2756.54 1062
2757.03 1086
2757.53 1084
2758.02 1032
2758.52 1027
2759.01 1132
2759.51 1055
2760.00 1097
2760.50 1084
2760.99 1254
2761.49 1117
2761.99 944
2762.48 1024
2762.98 1108
2763.47 1043
2763.97 961
2764.46 1063
2764.96 1029
2765.46 996
2765.95 1047
2766.45 1044
2766.94 1036
2767.44 1065
2767.94 1131
2768.43 1008
2768.93 1000
2769.42 989
2769.92 1022
2770.42 949
2770.91 1029
2771.41 1038
2771.90 1140
2772.40 1135
2772.90 1196
2773.39 1118
2773.89 1153
2774.39 1184
2774.88 1237
2775.38 1311
2775.88 1274
2776.37 1342
2776.87 1373
2777.37 1319
2777.86 1407
2778.36 1281
2778.86 1286
2779.36 1227
2779.85 1281
2780.35 1141
2780.85 1124
2781.34 1045
2781.84 1173
2782.34 1099
2782.84 1177
2783.33 1072
2783.83 1077
2784.33 1044
2784.83 988
2785.32 948
2785.82 1010
2786.32 949
2786.82 914
2787.31 992
2787.81 912
2788.31 919
2788.81 985
2789.31 1057
2789.80 900
2790.30 840
2790.80 895
2791.30 974
2791.80 1047
2792.29 1037
2792.79 1096
2793.29 1012
2793.79 1010
2794.29 1082
2794.79 1129
2795.28 1196
2795.78 1046
2796.28 1156
2796.78 1143
2797.28 1192
2797.78 1112
2798.28 1202
2798.78 1122
2799.27 1123
2799.77 1113
2800.27 1122
2800.77 1142
2801.27 1093
2801.77 1090
2802.27 981
2802.77 1067
2803.27 1001
2803.77 993
2804.27 1101
2804.76 1170
2805.26 1134
2805.76 1129
2806.26 1170
2806.76 1120
2807.26 1265
2807.76 1158
2808.26 1151
2808.76 1229
2809.26 1122
2809.76 1197
2810.26 1165
2810.76 1176
2811.26 1206
2811.76 1209
2812.26 1065
2812.76 1014
2813.26 910
2813.76 982
2814.26 1102
2814.76 1013
2815.26 964
2815.76 989
2816.26 1041
2816.76 1029
2817.26 1005
2817.76 1036
2818.26 1067
2818.76 1046
2819.26 1013
2819.76 1063
2820.27 1115
2820.77 1030
2821.27 1042
2821.77 1092
2822.27 1112
2822.77 1030
2823.27 1015
2823.77 1024
2824.27 1039
2824.77 1098
2825.27 1007
2825.78 1085
2826.28 981
2826.78 1068
2827.28 1053
2827.78 992
2828.28 1059
2828.78 1053
2829.29 917
2829.79 912
2830.29 975
2830.79 993
2831.29 965
2831.79 902
2832.30 987
2832.80 965
2833.30 1037
2833.80 961
2834.30 941
2834.80 939
2835.31 988
2835.81 1023
2836.31 931
2836.81 971
2837.32 971
2837.82 1038
2838.32 998
2838.82 962
2839.32 919
2839.83 973
2840.33 998
2840.83 947
2841.33 1037
2841.84 1053
2842.34 1020
2842.84 1061
2843.35 969
2843.85 1030
2844.35 1060
2844.85 1112
2845.36 1079
2845.86 1121
2846.36 1133
2846.87 1059
2847.37 1117
2847.87 1088
2848.38 1087
2848.88 1087
2849.38 1111
2849.89 1133
2850.39 1077
2850.89 1096
2851.40 1026
2851.90 1065
2852.40 1125
2852.91 977
2853.41 972
2853.91 1019
2854.42 1088
2854.92 1001
2855.42 990
2855.93 1061
2856.43 1052
2856.94 1053
2857.44 996
2857.94 940
2858.45 941
2858.95 912
2859.46 1042
2859.96 1126
2860.47 931
2860.97 901
2861.47 991
2861.98 882
2862.48 907
2862.99 915
2863.49 942
2864.00 919
2864.50 825
2865.01 877
2865.51 896
2866.02 818
2866.52 908
2867.02 972
2867.53 1012
2868.03 928
2868.54 934
2869.04 975
2869.55 1017
2870.05 1039
2870.56 1076
2871.07 1041
2871.57 1034
2872.08 1011
2872.58 1085
2873.09 1085
2873.59 1190
2874.10 1191
2874.60 1128
2875.11 1135
2875.61 1104
2876.12 1023
2876.63 1170
2877.13 1051
2877.64 1105
2878.14 1148
2878.65 1058
2879.15 1127
2879.66 1095
2880.17 980
2880.67 1011
2881.18 1133
2881.68 1048
2882.19 1010
2882.70 1072
2883.20 1013
2883.71 1059
2884.22 1069
2884.72 1319
2885.23 1209
2885.74 1253
2886.24 1219
2886.75 1141
2887.25 1257
2887.76 1222
2888.27 1154
2888.77 1258
2889.28 1297
2889.79 1150
2890.30 1309
2890.80 1221
2891.31 1234
2891.82 1306
2892.32 1244
2892.83 1226
2893.34 1068
2893.84 1082
2894.35 1131
2894.86 1193
2895.37 1356
2895.87 1272
2896.38 1347
2896.89 1302
2897.40 1263
2897.90 1184
2898.41 1134
2898.92 1197
2899.43 1169
2899.93 1201
2900.44 1307
2900.95 1226
2901.46 1220
2901.97 1202
2902.47 1195
2902.98 1324
2903.49 1294
2904.00 1421
2904.51 1393
2905.01 1422
2905.52 1343
2906.03 1448
2906.54 1504
2907.05 1379
2907.56 1371
2908.06 1252
2908.57 1325
2909.08 1245
2909.59 1181
2910.10 1173
2910.61 1114
2911.12 1105
2911.62 1130
2912.13 1005
2912.64 1023
2913.15 1142
2913.66 1140
2914.17 1065
2914.68 1130
2915.19 1173
2915.70 1051
2916.21 1080
2916.71 1080
2917.22 1079
2917.73 1133
2918.24 1043
2918.75 1127
2919.26 1278
2919.77 1110
2920.28 1095
2920.79 1149
2921.30 1181
2921.81 1026
2922.32 1144
2922.83 1155
2923.34 1137
2923.85 1184
2924.36 1205
2924.87 1221
2925.38 1266
2925.89 1395
2926.40 1339
2926.91 1275
2927.42 1177
2927.93 1155
2928.44 1107
2928.95 1056
2929.46 1023
2929.97 1124
2930.48 1075
2930.99 991
2931.50 1127
2932.01 1032
2932.52 1018
2933.03 1092
2933.54 1112
2934.05 1033
2934.56 1132
2935.08 1127
2935.59 1122
2936.10 1161
2936.61 1096
2937.12 1027
2937.63 1151
2938.14 1240
2938.65 1185
2939.16 1120
2939.67 1217
2940.19 1196
2940.70 1167
2941.21 1096
2941.72 1135
2942.23 1205
2942.74 1206
2943.25 1233
2943.77 993
2944.28 1095
2944.79 1245
2945.30 1147
2945.81 1122
2946.32 1215
2946.84 1130
2947.35 1267
2947.86 1329
2948.37 1284
2948.88 1160
2949.40 1101
2949.91 1172
2950.42 1096
2950.93 1116
2951.44 1097
2951.96 1028
2952.47 941
2952.98 1044
2953.49 1075
2954.01 1002
2954.52 985
2955.03 1070
2955.54 950
2956.06 1073
2956.57 1071
2957.08 1024
2957.60 1046
2958.11 1060
2958.62 1033
2959.13 1029
2959.65 984
2960.16 1073
2960.67 1091
2961.19 1041
2961.70 1086
2962.21 1058
2962.73 1084
2963.24 1079
2963.75 1001
2964.27 1128
2964.78 1155
2965.29 1198
2965.81 1094
2966.32 1019
2966.83 1017
2967.35 1014
2967.86 1022
2968.37 989
2968.89 1079
2969.40 1117
2969.91 978
2970.43 1002
2970.94 1097
2971.46 1119
2971.97 1054
2972.48 1003
2973.00 1004
2973.51 1134
2974.03 1077
2974.54 1080
2975.06 1079
2975.57 989
2976.08 1093
2976.60 1161
2977.11 1232
2977.63 1130
2978.14 1032
2978.66 1160
2979.17 1022
2979.69 1051
2980.20 1148
2980.72 1130
2981.23 1037
2981.75 1147
2982.26 1077
2982.78 1139
2983.29 1189
2983.81 1179
2984.32 1257
2984.84 1202
2985.35 1142
2985.87 1271
2986.38 1236
2986.90 1309
2987.41 1238
2987.93 1330
2988.44 1420
2988.96 1341
2989.47 1293
2989.99 1462
2990.50 1373
2991.02 1394
2991.54 1493
2992.05 1324
2992.57 1490
2993.08 1373
2993.60 1354
2994.12 1282
2994.63 1475
2995.15 1508
2995.66 1471
2996.18 1406
2996.70 1625
2997.21 1578
2997.73 1595
2998.24 1649
2998.76 1732
2999.28 1702
2999.79 1646
3000.31 1736
3000.83 1891
3001.34 2049
3001.86 2433
3002.38 2577
3002.89 3102
3003.41 3507
3003.93 3496
3004.44 3512
3004.96 4006
3005.48 3988
3005.99 4172
3006.51 4121
3007.03 3991
3007.54 3951
3008.06 3506
3008.58 3279
3009.10 3044
3009.61 2492
3010.13 2192
3010.65 1889
3011.17 1663
3011.68 1599
3012.20 1413
3012.72 1495
3013.24 1495
3013.75 1432
3014.27 1505
3014.79 1442
3015.31 1388
3015.82 1360
3016.34 1347
3016.86 1339
3017.38 1276
3017.90 1308
3018.41 1380
3018.93 1462
3019.45 1443
3019.97 1375
3020.49 1451
3021.00 1478
3021.52 1354
3022.04 1433
3022.56 1355
3023.08 1510
3023.60 1407
3024.11 1329
3024.63 1363
3025.15 1293
3025.67 1384
3026.19 1250
3026.71 1241
3027.23 1209
3027.75 1406
3028.26 1250
3028.78 1272
3029.30 1210
3029.82 1206
3030.34 1185
3030.86 1154
3031.38 1140
3031.90 1229
3032.42 1284
3032.94 1137
3033.46 1175
3033.97 1280
3034.49 1296
3035.01 1225
3035.53 1162
3036.05 1192
3036.57 1205
3037.09 1237
3037.61 1239
3038.13 1158
3038.65 1135
3039.17 971
3039.69 1110
3040.21 1175
3040.73 1129
3041.25 1135
3041.77 1046
3042.29 1118
3042.81 1079
3043.33 1129
3043.85 1186
3044.37 1060
3044.89 1038
3045.41 1110
3045.93 1242
3046.45 1178
3046.97 1078
3047.49 1102
3048.01 1077
3048.53 1064
3049.06 1065
3049.58 1013
3050.10 1037
3050.62 1037
3051.14 1081
3051.66 988
3052.18 1081
3052.70 1064
3053.22 1007
3053.74 1133
3054.26 1115
3054.79 1086
3055.31 1055
3055.83 1179
3056.35 1078
3056.87 1111
3057.39 1105
3057.91 1074
3058.43 995
3058.96 971
3059.48 1159
3060.00 1061
3060.52 1109
3061.04 1026
3061.56 1002
3062.09 1006
3062.61 1074
3063.13 978
3063.65 1103
3064.17 1195
3064.70 1108
3065.22 1120
3065.74 1124
3066.26 1102
3066.78 1154
3067.31 1111
3067.83 1155
3068.35 1158
3068.87 1191
3069.40 1129
3069.92 1060
3070.44 1120
3070.96 1147
3071.49 1041
3072.01 959
3072.53 1056
3073.05 1182
3073.58 1086
3074.10 1047
3074.62 1124
3075.14 1159
3075.67 1137
3076.19 1134
3076.71 1323
3077.24 1351
3077.76 1368
3078.28 1425
3078.81 1474
3079.33 1485
3079.85 1515
3080.38 1551
3080.90 1683
3081.42 1641
3081.95 1485
3082.47 1584
3082.99 1483
3083.52 1579
3084.04 1449
3084.56 1583
3085.09 1531
3085.61 1458
3086.13 1438
3086.66 1280
3087.18 1197
3087.71 1230
3088.23 1124
3088.75 1233
3089.28 1319
3089.80 1272
3090.33 1237
3090.85 1278
3091.38 1206
3091.90 1191
3092.42 1419
3092.95 1317
3093.47 1338
3094.00 1313
3094.52 1450
3095.05 1439
3095.57 1400
3096.10 1494
3096.62 1565
3097.14 1519
3097.67 1748
3098.19 1836
3098.72 2050
3099.24 2431
3099.77 2640
3100.29 3117
3100.82 3490
3101.34 4257
3101.87 4613
3102.39 4962
3102.92 5652
3103.45 5566
3103.97 5633
3104.50 5739
3105.02 5623
3105.55 5113
3106.07 4827
3106.60 4081
3107.12 3386
3107.65 2859
3108.17 2658
3108.70 2188
3109.23 2089
3109.75 1950
3110.28 1743
3110.80 1771
3111.33 1721
3111.86 1565
3112.38 1498
3112.91 1523
3113.43 1388
3113.96 1392
3114.49 1399
3115.01 1264
3115.54 1266
3116.07 1258
3116.59 1296
3117.12 1303
3117.64 1293
3118.17 1270
3118.70 1392
3119.22 1222
3119.75 1266
3120.28 1361
3120.80 1368
3121.33 1404
3121.86 1458
3122.38 1360
3122.91 1374
3123.44 1358
3123.97 1329
3124.49 1410
3125.02 1269
3125.55 1243
3126.07 1250
3126.60 1196
3127.13 1192
3127.66 1144
3128.18 1200
3128.71 1192
3129.24 1077
3129.77 934
3130.29 1005
3130.82 1136
3131.35 1003
3131.88 1169
3132.40 1123
3132.93 1120
3133.46 1045
3133.99 1131
3134.52 1120
3135.04 1079
3135.57 1201
3136.10 1169
3136.63 1108
3137.16 1129
3137.68 982
3138.21 921
3138.74 1057
3139.27 1060
3139.80 1108
3140.32 1062
3140.85 1080
3141.38 1047
3141.91 1086
3142.44 1077
3142.97 1168
3143.50 1099
3144.02 1139
3144.55 1095
3145.08 1040
3145.61 1148
3146.14 1134
3146.67 1137
3147.20 1319
3147.73 1233
3148.26 1208
3148.79 1245
3149.31 1256
3149.84 1223
3150.37 1399
3150.90 1382
3151.43 1313
3151.96 1337
3152.49 1394
3153.02 1294
3153.55 1220
3154.08 1197
3154.61 1199
3155.14 1214
3155.67 1168
3156.20 1155
3156.73 1198
3157.26 1309
3157.79 1276
3158.32 1200
3158.85 1261
3159.38 1270
3159.91 1237
3160.44 1218
3160.97 1290
3161.50 1178
3162.03 1153
3162.56 1082
3163.09 1142
3163.62 1177
3164.15 1135
3164.68 1062
3165.21 1017
3165.74 1038
3166.27 1025
3166.80 1142
3167.33 1066
3167.86 1118
3168.39 1166
3168.92 1105
3169.45 1059
3169.99 1034
3170.52 1102
3171.05 1031
3171.58 1063
3172.11 1033
3172.64 1175
3173.17 1152
3173.70 1308
3174.23 1246
3174.77 1115
3175.30 1243
3175.83 1247
3176.36 1223
3176.89 1350
3177.42 1263
3177.95 1216
3178.49 1139
3179.02 1086
3179.55 998
3180.08 1068
3180.61 1088
3181.14 1087
3181.68 1056
3182.21 1021
3182.74 1027
3183.27 1045
3183.80 1040
3184.34 1088
3184.87 1024
3185.40 1000
3185.93 1119
3186.47 1006
3187.00 1105
3187.53 1255
3188.06 1194
3188.59 1089
3189.13 1121
3189.66 1106
3190.19 1093
3190.73 1090
3191.26 1058
3191.79 1039
3192.32 996
3192.86 1061
3193.39 1103
3193.92 1063
3194.45 1049
3194.99 937
3195.52 1021
3196.05 1032
3196.59 1080
3197.12 1075
3197.65 1062
3198.19 1021
3198.72 1187
3199.25 1072
3199.79 1169
3200.32 1274
3200.85 1344
3201.39 1377
3201.92 1325
3202.45 1385
3202.99 1331
3203.52 1347
3204.05 1378
3204.59 1311
3205.12 1332
3205.66 1373
3206.19 1374
3206.72 1302
3207.26 1227
3207.79 1341
3208.33 1407
3208.86 1361
3209.39 1451
3209.93 1459
3210.46 1604
3211.00 1623
3211.53 1413
3212.07 1548
3212.60 1584
3213.14 1412
3213.67 1521
3214.20 1422
3214.74 1336
3215.27 1328
3215.81 1323
3216.34 1212
3216.88 1295
3217.41 1260
3217.95 1225
3218.48 1246
3219.02 1192
3219.55 1156
3220.09 1269
3220.62 1350
3221.16 1316
3221.69 1299
3222.23 1480
3222.76 1524
3223.30 1457
3223.83 1522
3224.37 1539
3224.91 1558
3225.44 1562
3225.98 1450
3226.51 1474
3227.05 1500
3227.58 1393
3228.12 1286
3228.65 1439
3229.19 1419
3229.73 1382
3230.26 1281
3230.80 1375
3231.33 1384
3231.87 1368
3232.41 1331
3232.94 1315
3233.48 1259
3234.02 1416
3234.55 1428
3235.09 1319
3235.62 1424
3236.16 1375
3236.70 1508
3237.23 1501
3237.77 1401
3238.31 1404
3238.84 1313
3239.38 1318
3239.92 1317
3240.45 1422
3240.99 1455
3241.53 1453
3242.06 1426
3242.60 1253
3243.14 1417
3243.67 1397
3244.21 1412
3244.75 1399
3245.29 1437
3245.82 1405
3246.36 1448
3246.90 1407
3247.44 1391
3247.97 1484
3248.51 1455
3249.05 1423
3249.58 1334
3250.12 1397
3250.66 1541
3251.20 1382
3251.74 1485
3252.27 1589
3252.81 1493
3253.35 1427
3253.89 1352
3254.42 1492
3254.96 1419
3255.50 1449
3256.04 1445
3256.58 1595
3257.11 1653
3257.65 1487
3258.19 1651
3258.73 1645
3259.27 1790
3259.81 2145
3260.34 2175
3260.88 2260
3261.42 2415
3261.96 2558
3262.50 2896
3263.04 2982
3263.58 3595
3264.11 4364
3264.65 4320
3265.19 4845
3265.73 5190
3266.27 5403
3266.81 5376
3267.35 5363
3267.89 5499
3268.43 5687
3268.97 5197
3269.50 4680
3270.04 4237
3270.58 3823
3271.12 3252
3271.66 2708
3272.20 2553
3272.74 2219
3273.28 2069
3273.82 1828
3274.36 1729
3274.90 1873
3275.44 1836
3275.98 1921
3276.52 1806
3277.06 1941
3277.60 1838
3278.14 1709
3278.68 1724
3279.22 1735
3279.76 1654
3280.30 1631
3280.84 1743
3281.38 1748
3281.92 1550
3282.46 1469
3283.00 1663
3283.54 1670
3284.08 1511
3284.62 1677
3285.16 1666
3285.70 1667
3286.24 1655
3286.78 1631
3287.32 1764
3287.86 1651
3288.40 1628
3288.94 1788
3289.48 1683
3290.03 1589
3290.57 1694
3291.11 1772
3291.65 1780
3292.19 1700
3292.73 1719
3293.27 1737
3293.81 1969
3294.35 2081
3294.90 2273
3295.44 2180
3295.98 2288
3296.52 2349
3297.06 2199
3297.60 2244
3298.14 2274
3298.69 2085
3299.23 2024
3299.77 1984
3300.31 1977
3300.85 1931
3301.39 2067
3301.94 2059
3302.48 2059
3303.02 2105
3303.56 2017
3304.10 2121
3304.65 2113
3305.19 1942
3305.73 1883
3306.27 1870
3306.81 1756
3307.36 1554
3307.90 1522
3308.44 1499
3308.98 1576
3309.53 1547
3310.07 1470
3310.61 1407
3311.15 1301
3311.70 1422
3312.24 1425
3312.78 1451
3313.32 1509
3313.87 1580
3314.41 1556
3314.95 1640
3315.50 1588
3316.04 1695
3316.58 1743
3317.13 1755
3317.67 1779
3318.21 1814
3318.75 1813
3319.30 1885
3319.84 1892
3320.38 1802
3320.93 1836
3321.47 1844
3322.02 1757
3322.56 1817
3323.10 1912
3323.65 1839
3324.19 1758
3324.73 1581
3325.28 1574
3325.82 1732
3326.36 1599
3326.91 1625
3327.45 1665
3328.00 1556
3328.54 1571
3329.08 1708
3329.63 1732
3330.17 1849
3330.72 2059
3331.26 2473
3331.81 2966
3332.35 3546
3332.89 4372
3333.44 5219
3333.98 6125
3334.53 7096
3335.07 7616
3335.62 8482
3336.16 9161
3336.71 9359
3337.25 9585
3337.80 9116
3338.34 8509
3338.89 7789
3339.43 7111
3339.98 6250
3340.52 4923
3341.07 4286
3341.61 3765
3342.16 3255
3342.70 2606
3343.25 2302
3343.79 2173
3344.34 1941
3344.88 1714
3345.43 1714
3345.97 1677
3346.52 1591
3347.06 1541
3347.61 1433
3348.15 1403
3348.70 1437
3349.25 1507
3349.79 1552
3350.34 1561
3350.88 1451
3351.43 1538
3351.98 1502
3352.52 1268
3353.07 1329
3353.61 1363
3354.16 1422
3354.71 1436
3355.25 1431
3355.80 1326
3356.34 1545
3356.89 1450
3357.44 1391
3357.98 1391
3358.53 1258
3359.08 1297
3359.62 1309
3360.17 1273
3360.72 1313
3361.26 1260
3361.81 1391
3362.36 1342
3362.90 1395
3363.45 1398
3364.00 1260
3364.54 1277
3365.09 1344
3365.64 1380
3366.19 1369
3366.73 1383
3367.28 1296
3367.83 1306
3368.37 1337
3368.92 1291
3369.47 1281
3370.02 1383
3370.56 1333
3371.11 1445
3371.66 1405
3372.21 1495
3372.75 1535
3373.30 1503
3373.85 1439
3374.40 1548
3374.94 1518
3375.49 1531
3376.04 1551
3376.59 1496
3377.14 1384
3377.68 1346
3378.23 1331
3378.78 1315
3379.33 1196
3379.88 1239
3380.43 1266
3380.97 1132
3381.52 1138
3382.07 1155
3382.62 1083
3383.17 1037
3383.72 1047
3384.26 1065
3384.81 980
3385.36 1054
3385.91 1007
3386.46 1126
3387.01 1085
3387.56 1071
3388.11 1114
3388.65 1013
3389.20 1067
3389.75 1053
3390.30 1138
3390.85 1121
3391.40 1076
3391.95 1219
3392.50 1075
3393.05 1035
3393.60 1094
3394.15 1126
3394.70 1067
3395.24 1009
3395.79 965
3396.34 1066
3396.89 1092
3397.44 1063
3397.99 1132
3398.54 1161
3399.09 1051
3399.64 1028
3400.19 1039
3400.74 1111
3401.29 1087
3401.84 978
3402.39 1033
3402.94 1070
3403.49 1014
3404.04 957
3404.59 921
3405.14 870
3405.69 924
3406.24 891
3406.79 934
3407.34 915
3407.89 1003
3408.44 1045
3409.00 979
3409.55 964
3410.10 1002
3410.65 991
3411.20 1008
3411.75 1059
3412.30 1100
3412.85 1117
3413.40 1099
3413.95 1137
3414.50 1061
3415.05 1049
3415.61 1060
3416.16 1109
3416.71 1034
3417.26 1064
3417.81 1044
3418.36 1018
3418.91 1023
3419.46 1052
3420.02 1130
3420.57 1127
3421.12 1021
3421.67 1112
3422.22 1200
3422.77 1133
3423.33 1231
3423.88 1415
3424.43 1298
3424.98 1215
3425.53 1225
3426.09 1133
3426.64 1201
3427.19 1120
3427.74 1092
3428.29 1096
3428.85 1047
3429.40 1126
3429.95 1160
3430.50 1061
3431.05 1047
3431.61 987
3432.16 996
3432.71 1124
3433.26 1006
3433.82 997
3434.37 999
3434.92 1035
3435.48 1031
3436.03 997
3436.58 961
3437.13 1038
3437.69 1056
3438.24 1135
3438.79 1030
3439.35 1142
3439.90 1127
3440.45 1171
3441.00 1106
3441.56 1029
3442.11 1014
3442.66 1106
3443.22 1119
3443.77 1184
3444.32 1059
3444.88 1156
3445.43 1018
3445.98 1020
3446.54 1089
3447.09 1020
3447.65 927
3448.20 1028
3448.75 1042
3449.31 1023
3449.86 1058
3450.41 1021
3450.97 959
3451.52 942
3452.08 955
3452.63 1013
3453.19 1043
3453.74 1093
3454.29 1017
3454.85 911
3455.40 1108
3455.96 1002
3456.51 958
3457.07 976
3457.62 1144
3458.17 1086
3458.73 1007
3459.28 944
3459.84 1066
3460.39 1038
3460.95 963
3461.50 991
3462.06 1132
3462.61 1078
3463.17 987
3463.72 978
3464.28 974
3464.83 997
3465.39 1186
3465.94 1136
3466.50 1057
3467.05 1045
3467.61 1034
3468.16 1035
3468.72 1163
3469.27 1113
3469.83 1149
3470.39 1325
3470.94 1275
3471.50 1379
3472.05 1322
3472.61 1227
3473.16 1225
3473.72 1404
3474.27 1359
3474.83 1285
3475.39 1342
3475.94 1219
3476.50 1230
3477.05 1299
3477.61 1322
3478.17 1280
3478.72 1335
3479.28 1333
3479.84 1480
3480.39 1424
3480.95 1222
3481.50 1308
3482.06 1334
3482.62 1338
3483.17 1414
3483.73 1390
3484.29 1473
3484.84 1519
3485.40 1537
3485.96 1615
3486.51 1782
3487.07 1640
3487.63 1939
3488.18 2254
3488.74 2705
3489.30 3044
3489.86 3327
3490.41 3741
3490.97 4365
3491.53 5025
3492.08 5499
3492.64 5770
3493.20 5661
3493.76 5358
3494.31 5058
3494.87 4525
3495.43 4273
3495.99 3914
3496.54 3374
3497.10 2907
3497.66 2514
3498.22 2204
3498.78 2283
3499.33 2151
3499.89 2046
3500.45 2108
3501.01 2088
3501.56 2126
3502.12 2284
3502.68 2265
3503.24 2360
3503.80 2338
3504.36 2518
3504.91 2702
3505.47 2703
3506.03 2468
3506.59 2296
3507.15 2264
3507.71 2264
3508.26 2172
3508.82 2042
3509.38 2011
3509.94 1822
3510.50 1521
3511.06 1620
3511.62 1444
3512.18 1455
3512.73 1389
3513.29 1327
3513.85 1379
3514.41 1290
3514.97 1303
3515.53 1324
3516.09 1220
3516.65 1141
3517.21 1207
3517.77 1211
3518.33 1213
3518.88 1155
3519.44 1157
3520.00 1131
3520.56 1156
3521.12 1236
3521.68 1276
3522.24 1258
3522.80 1283
3523.36 1329
3523.92 1344
3524.48 1344
3525.04 1311
3525.60 1219
3526.16 1218
3526.72 1247
3527.28 1224
3527.84 1278
3528.40 1175
3528.96 1137
3529.52 1209
3530.08 1183
3530.64 1119
3531.20 998
3531.76 1087
3532.32 1135
3532.88 1168
3533.44 1232
3534.00 1159
3534.57 1125
3535.13 1243
3535.69 1180
3536.25 1200
3536.81 1280
3537.37 1297
3537.93 1326
3538.49 1237
3539.05 1260
3539.61 1207
3540.17 1218
3540.74 1093
3541.30 1182
3541.86 1126
3542.42 1093
3542.98 1053
3543.54 1050
3544.10 1045
3544.66 1161
3545.23 1131
3545.79 1060
3546.35 1062
3546.91 1086
3547.47 1041
3548.03 1055
3548.60 1096
3549.16 1101
3549.72 968
3550.28 1050
3550.84 992
3551.41 1007
3551.97 1064
3552.53 964
3553.09 911
3553.65 870
3554.22 879
3554.78 939
3555.34 958
3555.90 992
3556.46 967
3557.03 857
3557.59 928
3558.15 993
3558.71 940
3559.28 1004
3559.84 946
3560.40 978
3560.97 1023
3561.53 1041
3562.09 1066
3562.65 1068
3563.22 995
3563.78 938
3564.34 1072
3564.91 976
3565.47 935
3566.03 995
3566.60 933
3567.16 1020
3567.72 1025
3568.28 984
3568.85 923
3569.41 912
3569.98 947
3570.54 915
3571.10 979
3571.67 901
3572.23 910
3572.79 834
3573.36 948
3573.92 938
3574.48 943
3575.05 921
3575.61 997
3576.18 1153
3576.74 1107
3577.30 1284
3577.87 1159
3578.43 1099
3579.00 1067
3579.56 1211
3580.12 1112
3580.69 1148
3581.25 1037
3581.82 1021
3582.38 977
3582.95 983
3583.51 1063
3584.08 1003
3584.64 991
3585.20 894
3585.77 924
3586.33 946
3586.90 976
3587.46 1024
3588.03 1009
3588.59 942
3589.16 984
3589.72 963
3590.29 969
3590.85 927
3591.42 968
3591.98 1034
3592.55 1011
3593.11 1006
3593.68 894
3594.24 920
3594.81 880
3595.38 986
3595.94 993
3596.51 980
3597.07 950
3597.64 1078
3598.20 1169
3598.77 998
3599.34 1025
3599.90 1014
3600.47 968
3601.03 928
3601.60 874
3602.16 915
3602.73 897
3603.30 993
3603.86 1016
3604.43 937
3605.00 955
3605.56 856
3606.13 772
3606.69 926
3607.26 838
3607.83 834
3608.39 876
3608.96 879
3609.53 783
3610.09 785
3610.66 785
3611.23 785
3611.79 749
3612.36 794
3612.93 867
3613.49 860
3614.06 892
3614.63 926
3615.19 927
3615.76 1117
3616.33 1161
3616.90 1190
3617.46 1191
3618.03 1213
3618.60 1176
3619.16 1336
3619.73 1337
3620.30 1409
3620.87 1360
3621.43 1170
3622.00 1168
3622.57 1078
3623.14 1062
3623.70 1089
3624.27 1047
3624.84 959
3625.41 906
3625.98 863
3626.54 946
3627.11 857
3627.68 963
3628.25 1041
3628.82 966
3629.38 978
3629.95 988
3630.52 987
3631.09 951
3631.66 1009
3632.22 1079
3632.79 1074
3633.36 985
3633.93 1015
3634.50 1057
3635.07 907
3635.64 968
3636.20 1027
3636.77 930
3637.34 889
3637.91 962
3638.48 1061
3639.05 1044
3639.62 1021
3640.19 1057
3640.76 1011
3641.32 1042
3641.89 1280
3642.46 1188
3643.03 1132
3643.60 1106
3644.17 1096
3644.74 1012
3645.31 989
3645.88 963
3646.45 966
3647.02 1046
3647.59 1077
3648.16 1022
3648.73 964
3649.30 1004
3649.87 1048
3650.44 1053
3651.01 1195
3651.57 1172
3652.14 1131
3652.71 1176
3653.28 1117
3653.85 1086
3654.42 1110
3654.99 1170
3655.57 1175
3656.14 1171
3656.71 1129
3657.28 979
3657.85 1099
3658.42 1148
3658.99 1056
3659.56 1014
3660.13 975
3660.70 969
3661.27 986
3661.84 949
3662.41 894
3662.98 982
3663.55 1040
3664.12 1115
3664.69 1062
3665.26 1089
3665.84 1203
3666.41 1284
3666.98 1207
3667.55 1100
3668.12 985
3668.69 1000
3669.26 995
3669.83 1011
3670.40 951
3670.98 946
3671.55 881
3672.12 1003
3672.69 910
3673.26 917
3673.83 919
3674.41 988
3674.98 1076
3675.55 1075
3676.12 1109
3676.69 1115
3677.26 1052
3677.84 983
3678.41 1023
3678.98 902
3679.55 1035
3680.12 939
3680.70 879
3681.27 950
3681.84 927
3682.41 923
3682.99 962
3683.56 851
3684.13 978
3684.70 1000
3685.27 992
3685.85 1016
3686.42 947
3686.99 1005
3687.57 976
3688.14 935
3688.71 1041
3689.28 1013
3689.86 1019
3690.43 959
3691.00 1018
3691.58 1110
3692.15 1129
3692.72 1185
3693.29 937
3693.87 915
3694.44 911
3695.01 897
3695.59 919
3696.16 1034
3696.73 940
3697.31 920
3697.88 901
3698.45 882
3699.03 912
3699.60 923
3700.17 870
3700.75 1043
3701.32 987
3701.90 961
3702.47 909
3703.04 920
3703.62 938
3704.19 947
3704.77 864
3705.34 889
3705.91 969
3706.49 920
3707.06 987
3707.64 1045
3708.21 908
3708.78 868
3709.36 1054
3709.93 1163
3710.51 1027
3711.08 945
3711.66 906
3712.23 929
3712.81 975
3713.38 944
3713.96 981
3714.53 1064
3715.11 986
3715.68 1074
3716.25 1076
3716.83 995
3717.40 1080
3717.98 1044
3718.55 1070
3719.13 955
3719.71 921
3720.28 878
3720.86 847
3721.43 886
3722.01 778
3722.58 911
3723.16 903
3723.73 848
3724.31 743
3724.88 795
3725.46 802
3726.03 925
3726.61 908
3727.19 885
3727.76 807
3728.34 918
3728.91 940
3729.49 899
3730.07 844
3730.64 909
3731.22 1054
3731.79 1001
3732.37 1004
3732.95 965
3733.52 1029
3734.10 1070
3734.67 1008
3735.25 886
3735.83 957
3736.40 1017
3736.98 913
3737.56 925
3738.13 905
3738.71 959
3739.29 902
3739.86 865
3740.44 882
3741.02 846
3741.59 866
3742.17 818
3742.75 822
3743.32 791
3743.90 828
3744.48 879
3745.06 773
3745.63 809
3746.21 899
3746.79 969
3747.36 869
3747.94 877
3748.52 816
3749.10 838
3749.67 853
3750.25 793
3750.83 809
3751.41 719
3751.98 816
3752.56 870
3753.14 797
3753.72 810
3754.30 831
3754.87 820
3755.45 800
3756.03 800
3756.61 947
3757.19 783
3757.76 809
3758.34 945
3758.92 870
3759.50 828
3760.08 859
3760.65 920
3761.23 931
3761.81 913
3762.39 947
3762.97 887
3763.55 924
3764.13 877
3764.70 929
3765.28 864
3765.86 828
3766.44 912
3767.02 875
3767.60 828
3768.18 842
3768.76 815
3769.33 831
3769.91 831
3770.49 855
3771.07 927
3771.65 851
3772.23 808
3772.81 801
3773.39 861
3773.97 790
3774.55 797
3775.13 805
3775.71 764
3776.29 807
3776.87 797
3777.45 844
3778.02 851
3778.60 804
3779.18 782
3779.76 818
3780.34 882
3780.92 913
3781.50 813
3782.08 812
3782.66 814
3783.24 804
3783.82 816
3784.40 806
3784.98 746
3785.56 703
3786.14 784
3786.72 787
3787.31 799
3787.89 799
3788.47 758
3789.05 869
3789.63 887
3790.21 874
3790.79 899
3791.37 819
3791.95 815
3792.53 794
3793.11 877
3793.69 820
3794.27 843
3794.85 912
3795.43 912
3796.02 921
3796.60 934
3797.18 908
3797.76 912
3798.34 933
3798.92 966
3799.50 941
3800.08 912
3800.67 1058
3801.25 939
3801.83 834
3802.41 926
3802.99 921
3803.57 942
3804.16 1084
3804.74 1041
3805.32 954
3805.90 952
3806.48 876
3807.06 1012
3807.65 1058
3808.23 972
3808.81 958
3809.39 979
3809.97 1092
3810.56 1123
3811.14 1118
3811.72 1079
3812.30 1110
3812.89 1093
3813.47 1039
3814.05 1018
3814.63 1012
3815.21 1026
3815.80 1060
3816.38 972
3816.96 977
3817.55 917
3818.13 997
3818.71 908
3819.29 877
3819.88 898
3820.46 882
3821.04 873
3821.63 788
3822.21 845
3822.79 840
3823.37 843
3823.96 913
3824.54 751
3825.12 702
3825.71 756
3826.29 859
3826.87 816
3827.46 813
3828.04 860
3828.62 913
3829.21 823
3829.79 806
3830.38 844
3830.96 839
3831.54 823
3832.13 849
3832.71 841
3833.29 774
3833.88 731
3834.46 774
3835.05 917
3835.63 827
3836.21 746
3836.80 891
3837.38 876
3837.97 784
3838.55 788
3839.14 759
3839.72 867
3840.30 827
3840.89 885
3841.47 812
3842.06 798
3842.64 744
3843.23 715
3843.81 725
3844.40 879
3844.98 792
3845.57 811
3846.15 819
3846.74 753
3847.32 849
3847.91 790
3848.49 834
3849.08 818
3849.66 848
3850.25 901
3850.83 809
3851.42 836
3852.00 824
3852.59 797
3853.17 770
3853.76 815
3854.34 829
3854.93 814
3855.51 740
3856.10 811
3856.69 840
3857.27 851
3857.86 879
3858.44 858
3859.03 938
3859.62 897
3860.20 990
3860.79 1036
3861.37 954
3861.96 1122
3862.55 1131
3863.13 1062
3863.72 1044
3864.30 1082
3864.89 970
3865.48 1039
3866.06 976
3866.65 1074
3867.24 1070
3867.82 1079
3868.41 1032
3869.00 936
3869.58 932
3870.17 960
3870.76 976
3871.34 965
3871.93 981
3872.52 1033
3873.10 944
3873.69 959
3874.28 928
3874.86 948
3875.45 869
3876.04 982
3876.63 997
3877.21 927
3877.80 900
3878.39 870
3878.97 844
3879.56 797
3880.15 762
3880.74 844
3881.32 839
3881.91 891
3882.50 786
3883.09 792
3883.67 782
3884.26 831
3884.85 798
3885.44 833
3886.03 820
3886.61 875
3887.20 911
3887.79 973
3888.38 916
3888.97 959
3889.55 969
3890.14 963
3890.73 937
3891.32 1047
3891.91 1088
3892.50 1102
3893.08 1073
3893.67 1054
3894.26 1031
3894.85 883
3895.44 939
3896.03 944
3896.62 889
3897.20 924
3897.79 930
3898.38 943
3898.97 822
3899.56 902
3900.15 931
3900.74 853
3901.33 875
3901.92 870
3902.51 896
3903.09 821
3903.68 858
3904.27 960
3904.86 913
3905.45 887
3906.04 926
3906.63 906
3907.22 911
3907.81 897
3908.40 952
3908.99 997
3909.58 921
3910.17 893
3910.76 935
3911.35 943
3911.94 933
3912.53 792
3913.12 834
3913.71 802
3914.30 832
3914.89 964
3915.48 785
3916.07 765
3916.66 880
3917.25 824
3917.84 841
3918.43 848
3919.02 863
3919.61 947
3920.20 932
3920.79 887
3921.38 765
3921.97 828
3922.56 833
3923.15 738
3923.74 859
3924.33 833
3924.93 770
3925.52 793
3926.11 802
3926.70 732
3927.29 764
3927.88 722
3928.47 769
3929.06 748
3929.65 774
3930.24 787
3930.84 807
3931.43 796
3932.02 758
3932.61 770
3933.20 725
3933.79 741
3934.38 733
3934.98 760
3935.57 783
3936.16 781
3936.75 742
3937.34 784
3937.94 812
3938.53 751
3939.12 808
3939.71 880
3940.30 895
3940.89 840
3941.49 891
3942.08 878
3942.67 945
3943.26 920
3943.86 844
3944.45 895
3945.04 912
3945.63 828
3946.23 881
3946.82 818
3947.41 883
3948.00 868
3948.60 939
3949.19 859
3949.78 823
3950.37 794
3950.97 834
3951.56 762
3952.15 782
3952.74 785
3953.34 817
3953.93 862
3954.52 864
3955.12 792
3955.71 843
3956.30 873
3956.90 824
3957.49 916
3958.08 952
3958.68 941
3959.27 979
3959.86 953
3960.46 883
3961.05 945
3961.64 909
3962.24 874
3962.83 897
3963.43 965
3964.02 1091
3964.61 1143
3965.21 1040
3965.80 967
3966.39 1001
3966.99 979
3967.58 1108
3968.18 968
3968.77 958
3969.36 1011
3969.96 990
3970.55 897
3971.15 814
3971.74 819
3972.34 841
3972.93 880
3973.53 929
3974.12 991
3974.71 1044
3975.31 1178
3975.90 1134
3976.50 1104
3977.09 1070
3977.69 1062
3978.28 1071
3978.88 1169
3979.47 1030
3980.07 968
3980.66 895
3981.26 892
3981.85 895
3982.45 905
3983.04 866
3983.64 843
3984.23 913
3984.83 996
3985.42 919
3986.02 954
3986.62 1057
3987.21 997
3987.81 928
3988.40 986
3989.00 947
3989.59 952
3990.19 945
3990.78 1054
3991.38 967
3991.98 936
3992.57 1002
3993.17 998
3993.76 982
3994.36 1125
3994.96 1062
3995.55 1087
3996.15 1060
3996.74 1067
3997.34 1067
3997.94 1135
3998.53 1236
3999.13 1099
3999.73 1067
4000.32 1034
4000.92 1200
4001.52 1002
4002.11 972
4002.71 1065
4003.31 1064
4003.90 996
4004.50 1038
4005.10 909
4005.69 1009
4006.29 1012
4006.89 1044
4007.48 1013
4008.08 921
4008.68 863
4009.28 935
4009.87 917
4010.47 911
4011.07 837
4011.66 817
4012.26 827
4012.86 863
4013.46 801
4014.05 877
4014.65 891
4015.25 915
4015.85 926
4016.45 1001
4017.04 1044
4017.64 994
4018.24 1007
4018.84 1041
4019.43 1155
4020.03 979
4020.63 989
4021.23 870
4021.83 875
4022.42 894
4023.02 967
4023.62 951
4024.22 905
4024.82 986
4025.42 926
4026.01 988
4026.61 994
4027.21 1027
4027.81 1004
4028.41 981
4029.01 1121
4029.61 1092
4030.20 1193
4030.80 1091
4031.40 1117
4032.00 1217
4032.60 1073
4033.20 1057
4033.80 1035
4034.40 1212
4035.00 1242
4035.59 1052
4036.19 1145
4036.79 1097
4037.39 981
4037.99 921
4038.59 809
4039.19 880
4039.79 912
4040.39 832
4040.99 787
4041.59 894
4042.19 820
4042.79 849
4043.39 850
4043.99 874
4044.59 844
4045.19 864
4045.79 853
4046.39 896
4046.99 803
4047.59 827
4048.19 747
4048.79 735
4049.39 856
4049.99 871
4050.59 866
4051.19 840
4051.79 833
4052.39 805
4052.99 886
4053.59 879
4054.19 818
4054.79 796
4055.39 862
4055.99 854
4056.59 891
4057.19 794
4057.79 815
4058.39 706
4059.00 766
4059.60 755
4060.20 775
4060.80 786
4061.40 736
4062.00 722
4062.60 702
4063.20 780
4063.80 764
4064.40 787
4065.01 657
4065.61 689
4066.21 761
4066.81 812
4067.41 868
4068.01 863
4068.61 794
4069.22 747
4069.82 806
4070.42 758
4071.02 745
4071.62 771
4072.23 771
4072.83 751
4073.43 777
4074.03 715
4074.63 738
4075.23 743
4075.84 806
4076.44 788
4077.04 787
4077.64 869
4078.25 876
4078.85 792
4079.45 739
4080.05 770
4080.66 745
4081.26 747
4081.86 696
4082.46 752
4083.07 765
4083.67 827
4084.27 761
4084.87 722
4085.48 745
4086.08 741
4086.68 727
4087.29 743
4087.89 657
4088.49 738
4089.09 755
4089.70 757
4090.30 777
4090.90 764
4091.51 723
4092.11 677
4092.71 705
4093.32 761
4093.92 718
4094.52 751
4095.13 821
4095.73 755
4096.34 658
4096.94 765
4097.54 846
4098.15 749
4098.75 757
4099.35 710
4099.96 706
4100.56 787
4101.17 777
4101.77 791
4102.37 699
4102.98 705
4103.58 748
4104.19 752
4104.79 748
4105.39 752
4106.00 814
4106.60 776
4107.21 816
4107.81 733
4108.42 822
4109.02 743
4109.63 724
4110.23 752
4110.84 733
4111.44 708
4112.04 757
4112.65 724
4113.25 760
4113.86 692
4114.46 726
4115.07 691
4115.67 647
4116.28 698
4116.88 771
4117.49 775
4118.09 723
4118.70 773
4119.31 674
4119.91 713
4120.52 730
4121.12 784
4121.73 736
4122.33 858
4122.94 769
4123.54 724
4124.15 754
4124.76 828
4125.36 753
4125.97 701
4126.57 729
4127.18 668
4127.78 647
4128.39 819
4129.00 728
4129.60 667
4130.21 690
4130.81 802
4131.42 776
4132.03 784
4132.63 732
4133.24 743
4133.85 832
4134.45 756
4135.06 734
4135.67 870
4136.27 895
4136.88 828
4137.49 844
4138.09 852
4138.70 912
4139.31 889
4139.91 870
4140.52 906
4141.13 836
4141.73 927
4142.34 911
4142.95 870
4143.55 1005
4144.16 855
4144.77 820
4145.38 916
4145.98 890
4146.59 861
4147.20 890
4147.81 892
4148.41 820
4149.02 842
4149.63 774
4150.24 774
4150.84 773
4151.45 764
4152.06 711
4152.67 728
4153.27 763
4153.88 776
4154.49 716
4155.10 719
4155.71 718
4156.31 822
4156.92 854
4157.53 809
4158.14 802
4158.75 833
4159.35 842
4159.96 889
4160.57 868
4161.18 846
4161.79 861
4162.40 937
4163.00 927
4163.61 842
4164.22 872
4164.83 842
4165.44 825
4166.05 823
4166.66 952
4167.27 871
4167.87 865
4168.48 944
4169.09 1039
4169.70 851
4170.31 776
4170.92 730
4171.53 793
4172.14 831
4172.75 763
4173.36 737
4173.97 727
4174.58 805
4175.18 779
4175.79 780
4176.40 735
4177.01 790
4177.62 820
4178.23 830
4178.84 834
4179.45 836
4180.06 866
4180.67 826
4181.28 775
4181.89 794
4182.50 822
4183.11 754
4183.72 724
4184.33 738
4184.94 834
4185.55 754
4186.16 688
4186.77 790
4187.38 782
4187.99 690
4188.60 758
4189.21 701
4189.82 702
4190.43 800
4191.04 729
4191.66 686
4192.27 737
4192.88 726
4193.49 775
4194.10 827
4194.71 810
4195.32 756
4195.93 844
4196.54 889
4197.15 859
4197.76 885
4198.38 845
4198.99 867
4199.60 830
4200.21 864
4200.82 820
4201.43 689
4202.04 777
4202.65 819
4203.27 814
4203.88 711
4204.49 741
4205.10 780
4205.71 796
4206.32 791
4206.94 784
4207.55 688
4208.16 733
4208.77 697
4209.38 689
4209.99 719
4210.61 758
4211.22 765
4211.83 809
4212.44 760
4213.06 729
4213.67 786
4214.28 866
4214.89 891
4215.50 803
4216.12 814
4216.73 808
4217.34 812
4217.95 940
4218.57 833
4219.18 944
4219.79 854
4220.40 928
4221.02 870
4221.63 1030
4222.24 1019
4222.86 1058
4223.47 967
4224.08 1027
4224.69 1034
4225.31 942
4225.92 973
4226.53 880
4227.15 933
4227.76 983
4228.37 1013
4228.99 997
4229.60 856
4230.21 978
4230.83 1120
4231.44 1166
4232.05 1280
4232.67 1445
4233.28 1387
4233.90 1608
4234.51 1609
4235.12 1601
4235.74 1631
4236.35 1596
4236.96 1524
4237.58 1323
4238.19 1353
4238.81 1272
4239.42 1116
4240.03 1094
4240.65 928
4241.26 923
4241.88 931
4242.49 991
4243.11 949
4243.72 841
4244.33 780
4244.95 817
4245.56 828
4246.18 889
4246.79 897
4247.41 863
4248.02 879
4248.64 945
4249.25 943
4249.87 925
4250.48 961
4251.10 916
4251.71 911
4252.33 882
4252.94 784
4253.56 765
4254.17 790
4254.79 730
4255.40 825
4256.02 871
4256.63 848
4257.25 817
4257.86 858
4258.48 808
4259.09 763
4259.71 867
4260.33 894
4260.94 779
4261.56 864
4262.17 831
4262.79 814
4263.40 790
4264.02 882
4264.64 868
4265.25 875
4265.87 875
4266.48 892
4267.10 843
4267.72 880
4268.33 951
4268.95 915
4269.57 909
4270.18 958
4270.80 972
4271.41 988
4272.03 967
4272.65 870
4273.26 930
4273.88 998
4274.50 982
4275.11 1110
4275.73 1001
4276.35 1022
4276.96 1014
4277.58 911
4278.20 861
4278.81 855
4279.43 866
4280.05 831
4280.67 866
4281.28 727
4281.90 756
4282.52 781
4283.13 746
4283.75 819
4284.37 772
4284.99 836
4285.60 765
4286.22 827
4286.84 778
4287.46 882
4288.07 910
4288.69 883
4289.31 872
4289.93 890
4290.55 871
4291.16 818
4291.78 833
4292.40 883
4293.02 894
4293.63 771
4294.25 814
4294.87 769
4295.49 764
4296.11 777
4296.73 766
4297.34 745
4297.96 736
4298.58 762
4299.20 698
4299.82 778
4300.44 829
4301.05 747
4301.67 782
4302.29 775
4302.91 868
4303.53 785
4304.15 742
4304.77 835
4305.39 768
4306.00 750
4306.62 761
4307.24 766
4307.86 845
4308.48 858
4309.10 793
4309.72 872
4310.34 834
4310.96 770
4311.58 799
4312.20 825
4312.82 882
4313.43 880
4314.05 847
4314.67 886
4315.29 890
4315.91 893
4316.53 904
4317.15 761
4317.77 801
4318.39 906
4319.01 768
4319.63 782
4320.25 752
4320.87 858
4321.49 883
4322.11 840
4322.73 823
4323.35 903
4323.97 890
4324.59 893
4325.21 851
4325.83 946
4326.45 848
4327.07 959
4327.69 889
4328.31 937
4328.94 955
4329.56 997
4330.18 980
4330.80 928
4331.42 980
4332.04 994
4332.66 1031
4333.28 1025
4333.90 1188
4334.52 1276
4335.14 1426
4335.76 1476
4336.39 1759
4337.01 1692
4337.63 1868
4338.25 1922
4338.87 1785
4339.49 1894
4340.11 1805
4340.73 1742
4341.36 1508
4341.98 1550
4342.60 1680
4343.22 1787
4343.84 1846
4344.46 2040
4345.08 2162
4345.71 2496
4346.33 2661
4346.95 2584
4347.57 2752
4348.19 2663
4348.82 2468
4349.44 2242
4350.06 2053
4350.68 1809
4351.30 1549
4351.93 1508
4352.55 1496
4353.17 1231
4353.79 1298
4354.42 1232
4355.04 1057
4355.66 1019
4356.28 945
4356.91 956
4357.53 1043
4358.15 1034
4358.77 1048
4359.40 947
4360.02 1037
4360.64 1189
4361.26 1011
4361.89 997
4362.51 985
4363.13 1023
4363.76 904
4364.38 876
4365.00 886
4365.63 931
4366.25 908
4366.87 883
4367.50 872
4368.12 824
4368.74 869
4369.37 848
4369.99 921
4370.61 924
4371.24 873
4371.86 858
4372.48 812
4373.11 756
4373.73 825
4374.36 753
4374.98 789
4375.60 797
4376.23 792
4376.85 812
4377.48 727
4378.10 787
4378.72 756
4379.35 865
4379.97 798
4380.60 873
4381.22 909
4381.84 850
4382.47 701
4383.09 829
4383.72 879
4384.34 718
4384.97 844
4385.59 759
4386.22 784
4386.84 784
4387.47 737
4388.09 730
4388.72 860
4389.34 775
4389.96 765
4390.59 783
4391.21 776
4391.84 807
4392.47 808
4393.09 807
4393.72 865
4394.34 793
4394.97 706
4395.59 794
4396.22 826
4396.84 778
4397.47 813
4398.09 784
4398.72 798
4399.34 784
4399.97 783
4400.60 812
4401.22 777
4401.85 761
4402.47 804
4403.10 742
4403.72 764
4404.35 751
4404.98 780
4405.60 800
4406.23 830
4406.85 757
4407.48 747
4408.11 743
4408.73 731
4409.36 729
4409.99 764
4410.61 752
4411.24 800
4411.87 786
4412.49 823
4413.12 714
4413.74 747
4414.37 824
4415.00 762
4415.62 804
4416.25 812
4416.88 784
4417.51 688
4418.13 678
4418.76 754
4419.39 762
4420.01 762
4420.64 717
4421.27 704
4421.89 786
4422.52 745
4423.15 743
4423.78 702
4424.40 647
4425.03 735
4425.66 667
4426.29 695
4426.91 630
4427.54 629
4428.17 655
4428.80 728
4429.42 731
4430.05 798
4430.68 716
4431.31 701
4431.94 636
4432.56 658
4433.19 785
4433.82 832
4434.45 877
4435.08 854
4435.70 805
4436.33 871
4436.96 804
4437.59 816
4438.22 863
4438.85 763
4439.47 868
4440.10 826
4440.73 792
4441.36 699
4441.99 782
4442.62 766
4443.25 797
4443.87 773
4444.50 774
4445.13 785
4445.76 782
4446.39 912
4447.02 847
4447.65 865
4448.28 833
4448.91 812
4449.54 876
4450.16 849
4450.79 794
4451.42 835
4452.05 882
4452.68 775
4453.31 864
4453.94 926
4454.57 981
4455.20 935
4455.83 964
4456.46 968
4457.09 1084
4457.72 1018
4458.35 953
4458.98 800
4459.61 895
4460.24 924
4460.87 816
4461.50 790
4462.13 805
4462.76 796
4463.39 756
4464.02 713
4464.65 798
4465.28 798
4465.91 773
4466.54 729
4467.17 729
4467.80 701
4468.43 741
4469.06 694
4469.69 701
4470.32 679
4470.95 668
4471.58 748
4472.21 724
4472.85 744
4473.48 708
4474.11 700
4474.74 700
4475.37 747
4476.00 827
4476.63 838
4477.26 731
4477.89 706
4478.52 780
4479.16 822
4479.79 752
4480.42 730
4481.05 778
4481.68 744
4482.31 726
4482.94 690
4483.58 845
4484.21 841
4484.84 798
4485.47 755
4486.10 766
4486.73 718
4487.37 734
4488.00 782
4488.63 722
4489.26 725
4489.89 647
4490.53 706
4491.16 799
4491.79 771
4492.42 814
4493.05 768
4493.69 777
4494.32 779
4494.95 705
4495.58 791
4496.22 772
4496.85 872
4497.48 864
4498.11 863
4498.75 964
4499.38 1061
4500.01 1096
4500.64 1093
4501.28 1139
4501.91 1207
4502.54 1267
4503.18 1142
4503.81 1179
4504.44 1119
4505.07 1048
4505.71 1011
4506.34 955
4506.97 980
4507.61 880
4508.24 874
4508.87 904
4509.51 921
4510.14 804
4510.77 814
4511.41 786
4512.04 860
4512.68 807
4513.31 861
4513.94 793
4514.58 804
4515.21 811
4515.84 716
4516.48 815
4517.11 793
4517.75 734
4518.38 759
4519.01 710
4519.65 691
4520.28 766
4520.92 810
4521.55 806
4522.18 817
4522.82 773
4523.45 750
4524.09 703
4524.72 749
4525.36 795
4525.99 755
4526.63 750
4527.26 790
4527.90 786
4528.53 824
4529.16 811
4529.80 880
4530.43 1010
4531.07 978
4531.70 1015
4532.34 968
4532.97 968
4533.61 904
4534.24 895
4534.88 867
4535.51 948
4536.15 873
4536.79 843
4537.42 797
4538.06 733
4538.69 762
4539.33 832
4539.96 706
4540.60 670
4541.23 706
4541.87 691
4542.50 773
4543.14 673
4543.78 726
4544.41 768
4545.05 712
4545.68 653
4546.32 707
4546.96 680
4547.59 717
4548.23 743
4548.86 741
4549.50 732
4550.14 710
4550.77 735
4551.41 727
4552.05 634
4552.68 665
4553.32 673
4553.96 735
4554.59 704
4555.23 668
4555.86 750
4556.50 771
4557.14 760
4557.78 683
4558.41 680
4559.05 715
4559.69 680
4560.32 709
4560.96 807
4561.60 680
4562.23 705
4562.87 742
4563.51 735
4564.15 722
4564.78 699
4565.42 689
4566.06 731
4566.69 696
4567.33 642
4567.97 699
4568.61 681
4569.24 696
4569.88 744
4570.52 727
4571.16 733
4571.80 756
4572.43 781
4573.07 649
4573.71 634
4574.35 685
4574.98 799
4575.62 751
4576.26 666
4576.90 652
4577.54 719
4578.18 726
4578.81 644
4579.45 668
4580.09 700
4580.73 698
4581.37 704
4582.01 767
4582.64 698
4583.28 734
4583.92 720
4584.56 843
4585.20 856
4585.84 877
4586.48 807
4587.11 780
4587.75 764
4588.39 892
4589.03 942
4589.67 1104
4590.31 1098
4590.95 1182
4591.59 1164
4592.23 1238
4592.87 1128
4593.51 1116
4594.14 1108
4594.78 972
4595.42 823
4596.06 895
4596.70 831
4597.34 703
4597.98 738
4598.62 723
4599.26 756
4599.90 804
4600.54 808
4601.18 811
4601.82 873
4602.46 793
4603.10 752
4603.74 803
4604.38 740
4605.02 780
4605.66 826
4606.30 725
4606.94 738
4607.58 817
4608.22 716
4608.86 785
4609.50 758
4610.14 720
4610.78 719
4611.42 707
4612.06 727
4612.70 677
4613.34 658
4613.99 668
4614.63 719
4615.27 728
4615.91 725
4616.55 695
4617.19 660
4617.83 767
4618.47 801
4619.11 721
4619.75 696
4620.39 733
4621.04 719
4621.68 626
4622.32 558
4622.96 663
4623.60 656
4624.24 701
4624.88 606
4625.53 532
4626.17 644
4626.81 716
4627.45 683
4628.09 699
4628.73 691
4629.38 659
4630.02 686
4630.66 709
4631.30 724
4631.94 739
4632.58 695
4633.23 747
4633.87 751
4634.51 726
4635.15 706
4635.80 684
4636.44 738
4637.08 815
4637.72 797
4638.36 758
4639.01 719
4639.65 710
4640.29 675
4640.93 709
4641.58 708
4642.22 767
4642.86 806
4643.51 706
4644.15 672
4644.79 743
4645.43 712
4646.08 675
4646.72 770
4647.36 736
4648.01 714
4648.65 742
4649.29 730
4649.94 691
4650.58 741
4651.22 756
4651.87 786
4652.51 799
4653.15 747
4653.80 797
4654.44 760
4655.08 751
4655.73 773
4656.37 713
4657.01 719
4657.66 715
4658.30 725
4658.94 636
4659.59 666
4660.23 684
4660.88 736
4661.52 613
4662.16 636
4662.81 630
4663.45 577
4664.10 645
4664.74 680
4665.39 602
4666.03 569
4666.67 640
4667.32 662
4667.96 633
4668.61 561
4669.25 685
4669.90 637
4670.54 603
4671.19 629
4671.83 643
4672.47 545
4673.12 578
4673.76 620
4674.41 669
4675.05 699
4675.70 602
4676.34 583
4676.99 696
4677.63 700
4678.28 669
4678.92 631
4679.57 649
4680.22 742
4680.86 672
4681.51 672
4682.15 720
4682.80 704
4683.44 682
4684.09 694
4684.73 710
4685.38 790
4686.03 851
4686.67 736
4687.32 725
4687.96 685
4688.61 693
4689.25 742
4689.90 756
4690.55 715
4691.19 744
4691.84 716
4692.48 710
4693.13 688
4693.78 647
4694.42 790
4695.07 772
4695.72 764
4696.36 872
4697.01 1014
4697.65 973
4698.30 921
4698.95 1022
4699.59 1046
4700.24 1010
4700.89 1033
4701.53 993
4702.18 876
4702.83 770
4703.48 793
4704.12 788
4704.77 754
4705.42 852
4706.06 845
4706.71 748
4707.36 680
4708.00 762
4708.65 817
4709.30 761
4709.95 772
4710.59 729
4711.24 776
4711.89 836
4712.54 814
4713.18 793
4713.83 741
4714.48 690
4715.13 789
4715.77 731
4716.42 703
4717.07 738
4717.72 736
4718.37 705
4719.01 673
4719.66 820
4720.31 804
4720.96 713
4721.61 779
4722.25 698
4722.90 698
4723.55 879
4724.20 864
4724.85 832
4725.50 874
4726.14 967
4726.79 869
4727.44 870
4728.09 932
4728.74 963
4729.39 818
4730.04 788
4730.68 845
4731.33 803
4731.98 867
4732.63 766
4733.28 677
4733.93 731
4734.58 718
4735.23 752
4735.88 638
4736.53 684
4737.17 756
4737.82 824
4738.47 714
4739.12 779
4739.77 788
4740.42 798
4741.07 731
4741.72 830
4742.37 789
4743.02 797
4743.67 738
4744.32 800
4744.97 789
4745.62 853
4746.27 798
4746.92 737
4747.57 802
4748.22 897
4748.87 946
4749.52 887
4750.17 956
4750.82 968
4751.47 932
4752.12 908
4752.77 1012
4753.42 1033
4754.07 1054
4754.72 1005
4755.37 881
4756.02 853
4756.67 846
4757.32 858
4757.97 787
4758.62 759
4759.27 705
4759.93 706
4760.58 745
4761.23 745
4761.88 719
4762.53 734
4763.18 685
4763.83 693
4764.48 708
4765.13 837
4765.78 846
4766.44 739
4767.09 727
4767.74 748
4768.39 762
4769.04 811
4769.69 787
4770.34 711
4770.99 719
4771.65 698
4772.30 645
4772.95 694
4773.60 687
4774.25 640
4774.91 628
4775.56 657
4776.21 625
4776.86 784
4777.51 736
4778.16 752
4778.82 803
4779.47 794
4780.12 793
4780.77 741
4781.43 662
4782.08 784
4782.73 816
4783.38 787
4784.03 688
4784.69 684
4785.34 674
4785.99 678
4786.64 693
4787.30 627
4787.95 678
4788.60 767
4789.26 788
4789.91 761
4790.56 773
4791.21 758
4791.87 770
4792.52 724
4793.17 761
4793.83 769
4794.48 727
4795.13 731
4795.79 713
4796.44 644
4797.09 654
4797.75 674
4798.40 704
4799.05 780
4799.71 734
4800.36 722
4801.01 782
4801.67 724
4802.32 665
4802.97 752
4803.63 771
4804.28 730
4804.94 810
4805.59 705
4806.24 741
4806.90 705
4807.55 679
4808.21 762
4808.86 752
4809.51 733
4810.17 721
4810.82 741
4811.48 774
4812.13 776
4812.79 715
4813.44 690
4814.09 805
4814.75 843
4815.40 713
4816.06 803
4816.71 837
4817.37 791
4818.02 815
4818.68 808
4819.33 869
4819.99 915
4820.64 887
4821.30 895
4821.95 921
4822.61 879
4823.26 877
4823.92 873
4824.57 917
4825.23 909
4825.88 938
4826.54 831
4827.19 931
4827.85 980
4828.50 945
4829.16 922
4829.81 975
4830.47 1098
4831.13 1051
4831.78 972
4832.44 961
4833.09 1052
4833.75 1066
4834.40 1054
4835.06 1059
4835.72 1099
4836.37 1222
4837.03 1103
4837.68 1150
4838.34 1251
4839.00 1181
4839.65 1286
4840.31 1390
4840.97 1419
4841.62 1448
4842.28 1258
4842.93 1274
4843.59 1292
4844.25 1420
4844.90 1381
4845.56 1363
4846.22 1567
4846.87 1652
4847.53 1808
4848.19 1832
4848.84 2039
4849.50 2115
4850.16 2201
4850.82 2191
4851.47 2192
4852.13 2112
4852.79 2043
4853.44 2013
4854.10 1903
4854.76 1945
4855.42 2025
4856.07 2124
4856.73 2247
4857.39 2261
4858.04 2405
4858.70 2450
4859.36 2274
4860.02 2346
4860.67 2425
4861.33 2273
4861.99 2169
4862.65 1962
4863.31 1960
4863.96 1850
4864.62 1816
4865.28 1869
4865.94 1805
4866.60 1948
4867.25 1870
4867.91 1841
4868.57 1768
4869.23 1781
4869.89 1738
4870.54 1831
4871.20 1821
4871.86 1688
4872.52 1614
4873.18 1550
4873.84 1374
4874.50 1385
4875.15 1442
4875.81 1280
4876.47 1339
4877.13 1368
4877.79 1401
4878.45 1484
4879.11 1489
4879.77 1445
4880.42 1413
4881.08 1318
4881.74 1216
4882.40 1175
4883.06 1299
4883.72 1108
4884.38 981
4885.04 1083
4885.70 1074
4886.36 1032
4887.02 986
4887.68 1141
4888.34 1179
4889.00 1238
4889.65 1167
4890.31 1137
4890.97 1230
4891.63 1288
4892.29 1213
4892.95 1250
4893.61 1216
4894.27 1164
4894.93 1112
4895.59 1073
4896.25 1017
4896.91 1018
4897.57 1015
4898.23 1034
4898.89 1011
4899.55 1003
4900.21 1095
4900.87 1042
4901.54 1069
4902.20 994
4902.86 962
4903.52 999
4904.18 861
4904.84 938
4905.50 875
4906.16 889
4906.82 851
4907.48 854
4908.14 922
4908.80 857
4909.46 938
4910.12 977
4910.79 938
4911.45 915
4912.11 870
4912.77 870
4913.43 834
4914.09 840
4914.75 775
4915.41 842
4916.07 802
4916.74 798
4917.40 818
4918.06 757
4918.72 742
4919.38 769
4920.04 784
4920.71 783
4921.37 742
4922.03 807
4922.69 780
4923.35 812
4924.01 768
4924.68 804
4925.34 709
4926.00 798
4926.66 795
4927.33 728
4927.99 712
4928.65 793
4929.31 788
4929.97 831
4930.64 696
4931.30 724
4931.96 762
4932.62 771
4933.29 733
4933.95 703
4934.61 705
4935.27 749
4935.94 744
4936.60 763
4937.26 753
4937.93 696
4938.59 744
4939.25 753
4939.91 777
4940.58 733
4941.24 763
4941.90 778
4942.57 751
4943.23 689
4943.89 693
4944.56 719
4945.22 712
4945.88 772
4946.55 664
4947.21 720
4947.87 698
4948.54 683
4949.20 676
4949.86 716
4950.53 629
4951.19 681
4951.86 710
4952.52 682
4953.18 634
4953.85 557
4954.51 666
4955.17 687
4955.84 651
4956.50 656
4957.17 686
4957.83 656
4958.50 598
4959.16 596
4959.82 770
4960.49 698
4961.15 751
4961.82 778
4962.48 791
4963.15 795
4963.81 853
4964.48 930
4965.14 836
4965.81 758
4966.47 808
4967.13 882
4967.80 837
4968.46 730
4969.13 722
4969.79 737
4970.46 736
4971.12 732
4971.79 677
4972.45 663
4973.12 658
4973.79 653
4974.45 720
4975.12 698
4975.78 724
4976.45 693
4977.11 760
4977.78 678
4978.44 735
4979.11 718
4979.77 729
4980.44 709
4981.11 745
4981.77 697
4982.44 627
4983.10 628
4983.77 636
4984.44 675
4985.10 754
4985.77 736
4986.43 736
4987.10 845
4987.77 887
4988.43 900
4989.10 893
4989.76 858
4990.43 864
4991.10 854
4991.76 813
4992.43 733
4993.10 745
4993.76 671
4994.43 684
4995.10 705
4995.76 615
4996.43 676
4997.10 625
4997.76 647
4998.43 611
4999.10 607
4999.76 631
5000.43 563
5001.10 597
5001.77 626
5002.43 660
5003.10 682
5003.77 684
5004.43 680
5005.10 664
5005.77 620
5006.44 638
5007.10 614
5007.77 622
5008.44 655
5009.11 584
5009.77 653
5010.44 712
5011.11 671
5011.78 671
5012.45 663
5013.11 669
5013.78 657
5014.45 598
5015.12 650
5015.79 694
5016.45 712
5017.12 666
5017.79 588
5018.46 638
5019.13 638
5019.80 642
5020.46 660
5021.13 608
5021.80 670
5022.47 707
5023.14 687
5023.81 720
5024.47 716
5025.14 647
5025.81 680
5026.48 695
5027.15 673
5027.82 673
5028.49 714
5029.16 672
5029.83 734
5030.49 667
5031.16 695
5031.83 656
5032.50 644
5033.17 595
5033.84 665
5034.51 682
5035.18 648
5035.85 616
5036.52 623
5037.19 578
5037.86 579
5038.53 650
5039.20 618
5039.87 562
5040.54 564
5041.21 616
5041.88 602
5042.54 574
5043.21 689
5043.88 656
5044.55 633
5045.22 641
5045.89 711
5046.56 628
5047.24 641
5047.91 627
5048.58 646
5049.25 579
5049.92 594
5050.59 624
5051.26 599
5051.93 565
5052.60 603
5053.27 652
5053.94 645
5054.61 659
5055.28 618
5055.95 630
5056.62 600
5057.29 598
5057.96 621
5058.63 610
5059.31 627
5059.98 606
5060.65 616
5061.32 591
5061.99 626
5062.66 637
5063.33 660
5064.00 645
5064.67 613
5065.35 643
5066.02 599
5066.69 722
5067.36 694
5068.03 636
5068.70 626
5069.38 652
5070.05 607
5070.72 504
5071.39 587
5072.06 683
5072.73 648
5073.41 615
5074.08 597
5074.75 622
5075.42 614
5076.09 631
5076.77 709
5077.44 688
5078.11 685
5078.78 685
5079.45 736
5080.13 734
5080.80 679
5081.47 788
5082.14 724
5082.82 665
5083.49 689
5084.16 703
5084.83 629
5085.51 726
5086.18 734
5086.85 628
5087.53 721
5088.20 730
5088.87 678
5089.54 731
5090.22 721
5090.89 716
5091.56 801
5092.24 827
5092.91 750
5093.58 820
5094.26 788
5094.93 754
5095.60 712
5096.28 628
5096.95 707
5097.62 667
5098.30 639
5098.97 675
5099.64 722
5100.32 593
5100.99 648
5101.67 647
5102.34 669
5103.01 665
5103.69 704
5104.36 720
5105.04 701
5105.71 645
5106.38 626
5107.06 620
5107.73 626
5108.41 645
5109.08 616
5109.75 712
5110.43 659
5111.10 632
5111.78 711
5112.45 623
5113.13 649
5113.80 715
5114.48 654
5115.15 677
5115.83 647
5116.50 628
5117.17 699
5117.85 728
5118.52 747
5119.20 674
5119.87 709
5120.55 711
5121.22 704
5121.90 633
5122.57 682
5123.25 587
5123.93 647
5124.60 634
5125.28 627
5125.95 653
5126.63 584
5127.30 592
5127.98 605
5128.65 634
5129.33 567
5130.00 669
5130.68 669
5131.36 680
5132.03 619
5132.71 578
5133.38 651
5134.06 638
5134.73 652
5135.41 643
5136.09 689
5136.76 665
5137.44 614
5138.12 590
5138.79 718
5139.47 688
5140.14 639
5140.82 661
5141.50 688
5142.17 571
5142.85 574
5143.53 623
5144.20 560
5144.88 506
5145.56 565
5146.23 609
5146.91 651
5147.59 612
5148.26 542
5148.94 525
5149.62 547
5150.29 585
5150.97 531
5151.65 611
5152.33 551
5153.00 537
5153.68 621
5154.36 582
5155.03 542
5155.71 556
5156.39 586
5157.07 544
5157.74 538
5158.42 618
5159.10 536
5159.78 541
5160.45 568
5161.13 572
5161.81 522
5162.49 603
5163.17 582
5163.84 615
5164.52 578
5165.20 513
5165.88 579
5166.55 524
5167.23 544
5167.91 649
5168.59 582
5169.27 579
5169.95 597
5170.62 630
5171.30 600
5171.98 528
5172.66 613
5173.34 597
5174.02 550
5174.69 586
5175.37 611
5176.05 549
5176.73 635
5177.41 673
5178.09 694
5178.77 698
5179.45 662
5180.13 767
5180.80 667
5181.48 651
5182.16 726
5182.84 722
5183.52 750
5184.20 646
5184.88 642
5185.56 652
5186.24 634
5186.92 564
5187.60 578
5188.28 573
5188.96 623
5189.64 579
5190.31 549
5190.99 617
5191.67 569
5192.35 569
5193.03 631
5193.71 571
5194.39 584
5195.07 568
5195.75 559
5196.43 547
5197.11 575
5197.79 616
5198.47 545
5199.15 561
5199.83 610
5200.51 550
5201.19 627
5201.87 611
5202.56 584
5203.24 576
5203.92 572
5204.60 567
5205.28 593
5205.96 614
5206.64 586
5207.32 590
5208.00 605
5208.68 669
5209.36 653
5210.04 594
5210.72 656
5211.40 647
5212.09 603
5212.77 612
5213.45 639
5214.13 665
5214.81 662
5215.49 652
5216.17 643
5216.85 606
5217.54 629
5218.22 619
5218.90 649
5219.58 729
5220.26 659
5220.94 653
5221.62 656
5222.31 702
5222.99 702
5223.67 659
5224.35 632
5225.03 579
5225.72 643
5226.40 651
5227.08 652
5227.76 594
5228.44 579
5229.13 667
5229.81 629
5230.49 584
5231.17 620
5231.86 587
5232.54 610
5233.22 579
5233.90 692
5234.58 730
5235.27 621
5235.95 606
5236.63 656
5237.32 659
5238.00 689
5238.68 692
5239.36 672
5240.05 718
5240.73 667
5241.41 570
5242.10 576
5242.78 611
5243.46 662
5244.14 541
5244.83 557
5245.51 543
5246.19 581
5246.88 571
5247.56 609
5248.24 572
5248.93 638
5249.61 667
5250.29 748
5250.98 662
5251.66 707
5252.35 722
5253.03 705
5253.71 659
5254.40 630
5255.08 681
5255.76 565
5256.45 557
5257.13 599
5257.82 588
5258.50 646
5259.18 672
5259.87 629
5260.55 664
5261.24 645
5261.92 696
5262.61 686
5263.29 676
5263.97 666
5264.66 689
5265.34 617
5266.03 677
5266.71 650
5267.40 657
5268.08 657
5268.77 680
5269.45 646
5270.14 617
5270.82 591
5271.51 637
5272.19 561
5272.88 592
5273.56 661
5274.25 583
5274.93 499
5275.62 569
5276.30 569
5276.99 573
5277.67 569
5278.36 626
5279.04 617
5279.73 622
5280.41 693
5281.10 663
5281.79 550
5282.47 630
5283.16 646
5283.84 670
5284.53 675
5285.21 613
5285.90 631
5286.59 646
5287.27 626
5287.96 565
5288.64 541
5289.33 593
5290.02 685
5290.70 613
5291.39 534
5292.07 555
5292.76 612
5293.45 645
5294.13 599
5294.82 557
5295.51 550
5296.19 591
5296.88 670
5297.57 618
5298.25 651
5298.94 697
5299.63 734
5300.31 749
5301.00 745
5301.69 740
5302.37 816
5303.06 774
5303.75 794
5304.43 765
5305.12 766
5305.81 764
5306.50 764
5307.18 686
5307.87 688
5308.56 770
5309.25 699
5309.93 687
5310.62 698
5311.31 715
5312.00 754
5312.68 796
5313.37 724
5314.06 753
5314.75 755
5315.43 697
5316.12 669
5316.81 683
5317.50 727
5318.18 719
5318.87 731
5319.56 724
5320.25 754
5320.94 763
5321.63 825
5322.31 762
5323.00 722
5323.69 684
5324.38 644
5325.07 610
5325.76 591
5326.44 608
5327.13 627
5327.82 675
5328.51 723
5329.20 680
5329.89 542
5330.58 612
5331.26 677
5331.95 588
5332.64 631
5333.33 657
5334.02 654
5334.71 666
5335.40 606
5336.09 613
5336.78 597
5337.47 601
5338.15 621
5338.84 643
5339.53 666
5340.22 666
5340.91 658
5341.60 600
5342.29 714
5342.98 633
5343.67 657
5344.36 688
5345.05 712
5345.74 679
5346.43 702
5347.12 827
5347.81 775
5348.50 797
5349.19 821
5349.88 958
5350.57 991
5351.26 867
5351.95 809
5352.64 844
5353.33 826
5354.02 809
5354.71 749
5355.40 739
5356.09 690
5356.78 665
5357.47 705
5358.16 662
5358.85 669
5359.54 647
5360.23 690
5360.92 663
5361.62 604
5362.31 594
5363.00 620
5363.69 622
5364.38 592
5365.07 625
5365.76 596
5366.45 584
5367.14 652
5367.83 632
5368.53 618
5369.22 572
5369.91 587
5370.60 572
5371.29 552
5371.98 527
5372.67 514
5373.36 657
5374.06 550
5374.75 583
5375.44 619
5376.13 570
5376.82 643
5377.51 610
5378.21 520
5378.90 573
5379.59 529
5380.28 541
5380.97 539
5381.67 559
5382.36 526
5383.05 551
5383.74 519
5384.44 531
5385.13 492
5385.82 499
5386.51 524
5387.20 520
5387.90 558
5388.59 565
5389.28 653
5389.97 697
5390.67 627
5391.36 599
5392.05 611
5392.75 653
5393.44 617
5394.13 608
5394.82 587
5395.52 553
5396.21 510
5396.90 563
5397.60 540
5398.29 558
5398.98 546
5399.68 510
5400.37 502
5401.06 526
5401.76 500
5402.45 580
5403.14 607
5403.84 555
5404.53 576
5405.22 540
5405.92 595
5406.61 605
5407.30 570
5408.00 527
5408.69 600
5409.39 563
5410.08 625
5410.77 642
5411.47 667
5412.16 582
5412.85 631
5413.55 647
5414.24 614
5414.94 596
5415.63 618
5416.33 625
5417.02 633
5417.71 664
5418.41 642
5419.10 598
5419.80 706
5420.49 629
5421.19 618
5421.88 690
5422.58 646
5423.27 633
5423.97 518
5424.66 574
5425.36 607
5426.05 570
5426.75 569
5427.44 532
5428.14 565
5428.83 586
5429.53 632
5430.22 633
5430.92 647
5431.61 614
5432.31 657
5433.00 679
5433.70 660
5434.39 716
5435.09 708
5435.78 750
5436.48 659
5437.17 721
5437.87 657
5438.57 667
5439.26 705
5439.96 691
5440.65 692
5441.35 592
5442.05 644
5442.74 774
5443.44 736
5444.13 728
5444.83 709
5445.53 848
5446.22 806
5446.92 822
5447.61 851
5448.31 879
5449.01 848
5449.70 858
5450.40 873
5451.10 794
5451.79 738
5452.49 808
5453.19 825
5453.88 771
5454.58 773
5455.28 704
5455.97 735
5456.67 724
5457.37 730
5458.06 746
5458.76 767
5459.46 736
5460.16 756
5460.85 790
5461.55 789
5462.25 790
5462.94 735
5463.64 791
5464.34 770
5465.04 770
5465.73 724
5466.43 738
5467.13 784
5467.83 754
5468.52 750
5469.22 735
5469.92 766
5470.62 793
5471.31 818
5472.01 774
5472.71 780
5473.41 867
5474.11 886
5474.80 857
5475.50 869
5476.20 910
5476.90 965
5477.60 1124
5478.29 1256
5478.99 1312
5479.69 1346
5480.39 1520
5481.09 1539
5481.79 1415
5482.49 1314
5483.18 1314
5483.88 1189
5484.58 1097
5485.28 1124
5485.98 1131
5486.68 1115
5487.38 1133
5488.08 1104
5488.77 1010
5489.47 995
5490.17 1002
5490.87 1031
5491.57 1052
5492.27 1027
5492.97 1083
5493.67 1102
5494.37 1063
5495.07 1087
5495.77 1161
5496.46 1139
5497.16 1399
5497.86 1560
5498.56 1700
5499.26 1913
5499.96 2082
5500.66 2421
5501.36 2457
5502.06 2393
5502.76 2299
5503.46 1932
5504.16 1689
5504.86 1564
5505.56 1424
5506.26 1238
5506.96 1155
5507.66 1122
5508.36 1041
5509.06 1063
5509.76 972
5510.46 880
5511.16 913
5511.86 928
5512.56 944
5513.26 897
5513.96 896
5514.67 978
5515.37 910
5516.07 864
5516.77 880
5517.47 840
5518.17 799
5518.87 797
5519.57 810
5520.27 780
5520.97 761
5521.67 820
5522.37 755
5523.08 728
5523.78 804
5524.48 755
5525.18 789
5525.88 703
5526.58 792
5527.28 716
5527.98 694
5528.69 716
5529.39 737
5530.09 713
5530.79 799
5531.49 738
5532.19 741
5532.90 691
5533.60 787
5534.30 736
5535.00 713
5535.70 713
5536.40 692
5537.11 697
5537.81 644
5538.51 691
5539.21 697
5539.92 610
5540.62 659
5541.32 651
5542.02 735
5542.72 656
5543.43 595
5544.13 626
5544.83 644
5545.53 637
5546.24 566
5546.94 576
5547.64 616
5548.34 663
5549.05 693
5549.75 571
5550.45 620
5551.16 587
5551.86 610
5552.56 626
5553.26 582
5553.97 630
5554.67 611
5555.37 576
5556.08 586
5556.78 631
5557.48 629
5558.19 598
5558.89 589
5559.59 629
5560.30 617
5561.00 601
5561.70 608
5562.41 718
5563.11 709
5563.82 630
5564.52 659
5565.22 729
5565.93 643
5566.63 654
5567.33 642
5568.04 622
5568.74 614
5569.45 638
5570.15 656
5570.85 689
5571.56 583
5572.26 684
5572.97 640
5573.67 569
5574.38 573
5575.08 648
5575.78 678
5576.49 653
5577.19 641
5577.90 682
5578.60 583
5579.31 577
5580.01 580
5580.72 577
5581.42 559
5582.13 566
5582.83 609
5583.54 678
5584.24 627
5584.95 611
5585.65 517
5586.36 601
5587.06 636
5587.77 579
5588.47 583
5589.18 594
5589.88 530
5590.59 566
5591.29 577
5592.00 503
5592.70 574
5593.41 545
5594.12 555
5594.82 584
5595.53 623
5596.23 566
5596.94 537
5597.64 545
5598.35 595
5599.06 590
5599.76 622
5600.47 471
5601.17 545
5601.88 529
5602.59 576
5603.29 574
5604.00 567
5604.71 534
5605.41 541
5606.12 539
5606.82 560
5607.53 557
5608.24 562
5608.94 565
5609.65 521
5610.36 615
5611.06 605
5611.77 517
5612.48 542
5613.18 600
5613.89 585
5614.60 601
5615.30 609
5616.01 547
5616.72 558
5617.43 618
5618.13 636
5618.84 527
5619.55 548
5620.25 528
5620.96 538
5621.67 527
5622.38 591
5623.08 586
5623.79 598
5624.50 576
5625.21 672
5625.91 642
5626.62 590
5627.33 606
5628.04 514
5628.75 530
5629.45 627
5630.16 627
5630.87 673
5631.58 654
5632.28 566
5632.99 574
5633.70 633
5634.41 671
5635.12 607
5635.83 575
5636.53 635
5637.24 640
5637.95 640
5638.66 617
5639.37 591
5640.08 663
5640.78 659
5641.49 629
5642.20 573
5642.91 647
5643.62 668
5644.33 596
5645.04 646
5645.75 616
5646.45 587
5647.16 603
5647.87 592
5648.58 564
5649.29 579
5650.00 593
5650.71 633
5651.42 581
5652.13 587
5652.84 641
5653.55 685
5654.26 696
5654.96 739
5655.67 752
5656.38 834
5657.09 843
5657.80 755
5658.51 902
5659.22 894
5659.93 814
5660.64 750
5661.35 674
5662.06 692
5662.77 667
5663.48 621
5664.19 649
5664.90 668
5665.61 676
5666.32 662
5667.03 616
5667.74 631
5668.45 626
5669.16 626
5669.87 588
5670.58 601
5671.29 622
5672.00 637
5672.72 630
5673.43 659
5674.14 627
5674.85 614
5675.56 612
5676.27 547
5676.98 587
5677.69 515
5678.40 628
5679.11 628
5679.82 587
5680.53 699
5681.25 660
5681.96 608
5682.67 603
5683.38 601
5684.09 608
5684.80 600
5685.51 643
5686.22 660
5686.94 651
5687.65 645
5688.36 618
5689.07 663
5689.78 572
5690.49 541
5691.21 604
5691.92 613
5692.63 581
5693.34 615
5694.05 585
5694.76 495
5695.48 611
5696.19 571
5696.90 554
5697.61 543
5698.32 513
5699.04 484
5699.75 639
5700.46 566
5701.17 563
5701.89 550
5702.60 568
5703.31 643
5704.02 534
5704.74 544
5705.45 547
5706.16 539
5706.87 599
5707.59 567
5708.30 584
5709.01 601
5709.73 567
5710.44 569
5711.15 619
5711.86 568
5712.58 520
5713.29 541
5714.00 501
5714.72 543
5715.43 552
5716.14 517
5716.86 570
5717.57 537
5718.28 532
5719.00 549
5719.71 531
5720.42 592
5721.14 534
5721.85 544
5722.56 612
5723.28 613
5723.99 546
5724.71 588
5725.42 626
5726.13 666
5726.85 592
5727.56 572
5728.28 585
5728.99 601
5729.70 605
5730.42 627
5731.13 592
5731.85 578
5732.56 613
5733.28 602
5733.99 592
5734.70 576
5735.42 557
5736.13 539
5736.85 574
5737.56 543
5738.28 620
5738.99 587
5739.71 557
5740.42 607
5741.14 582
5741.85 599
5742.57 549
5743.28 580
5744.00 507
5744.71 548
5745.43 530
5746.14 536
5746.86 540
5747.57 522
5748.29 579
5749.00 511
5749.72 538
5750.43 552
5751.15 566
5751.86 546
5752.58 561
5753.29 530
5754.01 600
5754.73 577
5755.44 621
5756.16 541
5756.87 533
5757.59 490
5758.31 509
5759.02 510
5759.74 539
5760.45 582
5761.17 556
5761.89 522
5762.60 558
5763.32 580
5764.03 576
5764.75 597
5765.47 557
5766.18 537
5766.90 618
5767.62 638
5768.33 582
5769.05 613
5769.77 653
5770.48 608
5771.20 537
5771.92 586
5772.63 598
5773.35 613
5774.07 565
5774.78 585
5775.50 557
5776.22 576
5776.93 548
5777.65 571
5778.37 612
5779.09 600
5779.80 592
5780.52 531
5781.24 550
5781.96 572
5782.67 637
5783.39 580
5784.11 639
5784.83 618
5785.54 608
5786.26 587
5786.98 565
5787.70 529
5788.41 590
5789.13 558
5789.85 564
5790.57 552
5791.29 617
5792.00 642
5792.72 610
5793.44 566
5794.16 660
5794.88 718
5795.59 674
5796.31 694
5797.03 678
5797.75 747
5798.47 878
5799.19 876
5799.90 1038
5800.62 1169
5801.34 1212
5802.06 1383
5802.78 1460
5803.50 1458
5804.22 1450
5804.93 1420
5805.65 1289
5806.37 986
5807.09 905
5807.81 883
5808.53 796
5809.25 695
5809.97 698
5810.69 709
5811.41 730
5812.13 719
5812.84 754
5813.56 756
5814.28 725
5815.00 751
5815.72 786
5816.44 770
5817.16 804
5817.88 795
5818.60 701
5819.32 708
5820.04 794
5820.76 734
5821.48 680
5822.20 668
5822.92 734
5823.64 682
5824.36 658
5825.08 659
5825.80 627
5826.52 660
5827.24 710
5827.96 608
5828.68 664
5829.40 686
5830.12 712
5830.84 674
5831.56 700
5832.28 724
5833.00 747
5833.72 725
5834.44 674
5835.16 674
5835.89 638
5836.61 706
5837.33 695
5838.05 698
5838.77 684
5839.49 605
5840.21 637
5840.93 632
5841.65 667
5842.37 670
5843.10 648
5843.82 695
5844.54 698
5845.26 675
5845.98 717
5846.70 714
5847.42 708
5848.14 684
5848.87 735
5849.59 757
5850.31 702
5851.03 694
5851.75 680
5852.47 646
5853.20 642
5853.92 651
5854.64 681
5855.36 605
5856.08 625
5856.81 641
5857.53 650
5858.25 641
5858.97 610
5859.69 618
5860.42 644
5861.14 661
5861.86 648
5862.58 634
5863.31 653
5864.03 696
5864.75 641
5865.47 649
5866.20 671
5866.92 652
5867.64 640
5868.36 676
5869.09 641
5869.81 687
5870.53 706
5871.26 637
5871.98 684
5872.70 583
5873.42 632
5874.15 671
5874.87 698
5875.59 721
5876.32 597
5877.04 689
5877.76 689
5878.49 690
5879.21 681
5879.93 661
5880.66 636
5881.38 696
5882.10 628
5882.83 710
5883.55 785
5884.28 748
5885.00 750
5885.72 676
5886.45 684
5887.17 669
5887.89 699
5888.62 743
5889.34 687
5890.07 715
5890.79 662
5891.51 673
5892.24 697
5892.96 700
5893.69 658
5894.41 674
5895.14 692
5895.86 703
5896.59 687
5897.31 636
5898.03 688
5898.76 682
5899.48 729
5900.21 688
5900.93 626
5901.66 736
5902.38 623
5903.11 672
5903.83 700
5904.56 759
5905.28 671
5906.01 701
5906.73 700
5907.46 818
5908.18 725
5908.91 698
5909.63 755
5910.36 754
5911.08 758
5911.81 805
5912.53 768
5913.26 799
5913.99 847
5914.71 818
5915.44 837
5916.16 771
5916.89 709
5917.61 790
5918.34 740
5919.07 675
5919.79 738
5920.52 797
5921.24 787
5921.97 804
5922.70 773
5923.42 771
5924.15 796
5924.87 910
5925.60 900
5926.33 811
5927.05 881
5927.78 914
5928.51 944
5929.23 914
5929.96 843
5930.69 957
5931.41 939
5932.14 904
5932.87 927
5933.59 893
5934.32 972
5935.05 957
5935.77 972
5936.50 1083
5937.23 1131
5937.95 1103
5938.68 1185
5939.41 1319
5940.13 1148
5940.86 1102
5941.59 1143
5942.32 1190
5943.04 1234
5943.77 1267
5944.50 1266
5945.23 1283
5945.95 1249
5946.68 1296
5947.41 1420
5948.14 1424
5948.86 1481
5949.59 1634
5950.32 1634
5951.05 1851
5951.78 1886
5952.50 1939
5953.23 1947
5953.96 1883
5954.69 1945
5955.42 1955
5956.14 1958
5956.87 1872
5957.60 1833
5958.33 1706
5959.06 1767
5959.78 1804
5960.51 1780
5961.24 1827
5961.97 1837
5962.70 1964
5963.43 2159
5964.16 2416
5964.88 2602
5965.61 2775
5966.34 2986
5967.07 3135
5967.80 3202
5968.53 3119
5969.26 3039
5969.99 2951
5970.72 2709
5971.44 2548
5972.17 2486
5972.90 2289
5973.63 2212
5974.36 2304
5975.09 2239
5975.82 2212
5976.55 2278
5977.28 2279
5978.01 2374
5978.74 2499
5979.47 2469
5980.20 2539
5980.93 2603
5981.66 2602
5982.39 2558
5983.12 2711
5983.85 2728
5984.57 2737
5985.30 2880
5986.03 2706
5986.76 2664
5987.49 2587
5988.22 2740
5988.96 2707
5989.69 2607
5990.42 2655
5991.15 2671
5991.88 2701
5992.61 2725
5993.34 2819
5994.07 2939
5994.80 2910
5995.53 3015
5996.26 3021
5996.99 3090
5997.72 3076
5998.45 3294
5999.18 3279
5999.91 3275
6000.64 3192
6001.37 3332
6002.11 3334
6002.84 3064
6003.57 2941
6004.30 3022
6005.03 2961
6005.76 2888
6006.49 3044
6007.22 3264
6007.95 3435
6008.69 3826
6009.42 4519
6010.15 5514
6010.88 6504
6011.61 7879
6012.34 9223
6013.07 10428
6013.81 11687
6014.54 11967
6015.27 12161
6016.00 11780
6016.73 11443
6017.46 10065
6018.20 8845
6018.93 7523
6019.66 6296
6020.39 5111
6021.12 4353
6021.86 3679
6022.59 3178
6023.32 2808
6024.05 2578
6024.79 2381
6025.52 2244
6026.25 2249
6026.98 2159
6027.72 2112
6028.45 2021
6029.18 2006
6029.91 1923
6030.65 1780
6031.38 1882
6032.11 1825
6032.84 1841
6033.58 1766
6034.31 1656
6035.04 1686
6035.78 1617
6036.51 1598
6037.24 1617
6037.98 1692
6038.71 1590
6039.44 1779
6040.18 1765
6040.91 1805
6041.64 1787
6042.38 1837
6043.11 2011
6043.84 2039
6044.58 2042
6045.31 2089
6046.04 2111
6046.78 2153
6047.51 2213
6048.24 2421
6048.98 2305
6049.71 2561
6050.45 2820
6051.18 2994
6051.91 3342
6052.65 3411
6053.38 3552
6054.12 3689
6054.85 3435
6055.58 3263
6056.32 3085
6057.05 2815
6057.79 2520
6058.52 2471
6059.26 2346
6059.99 2259
6060.72 2223
6061.46 2211
6062.19 2065
6062.93 1969
6063.66 2103
6064.40 2145
6065.13 2064
6065.87 1993
6066.60 1974
6067.34 1906
6068.07 1938
6068.81 1938
6069.54 1867
6070.28 1932
6071.01 1738
6071.75 1743
6072.48 1746
6073.22 1691
6073.95 1701
6074.69 1605
6075.42 1681
6076.16 1560
6076.89 1510
6077.63 1612
6078.37 1600
6079.10 1542
6079.84 1581
6080.57 1514
6081.31 1542
6082.04 1473
6082.78 1487
6083.52 1443
6084.25 1431
6084.99 1339
6085.72 1213
6086.46 1232
6087.20 1228
6087.93 1212
6088.67 1349
6089.40 1353
6090.14 1380
6090.88 1364
6091.61 1369
6092.35 1442
6093.09 1296
6093.82 1383
6094.56 1404
6095.30 1282
6096.03 1251
6096.77 1228
6097.51 1202
6098.24 1167
6098.98 1104
6099.72 1076
6100.45 1116
6101.19 1115
6101.93 1070
6102.66 1037
6103.40 1031
6104.14 1049
6104.88 1061
6105.61 1023
6106.35 1050
6107.09 1117
6107.83 1106
6108.56 1018
6109.30 994
6110.04 1138
6110.78 1090
6111.51 1084
6112.25 1048
6112.99 1106
6113.73 1141
6114.46 1157
6115.20 1186
6115.94 1175
6116.68 1096
6117.41 1160
6118.15 1143
6118.89 1054
6119.63 1065
6120.37 1051
6121.11 1090
6121.84 1065
6122.58 1118
6123.32 1143
6124.06 1165
6124.80 1195
6125.54 1250
6126.27 1189
6127.01 1152
6127.75 1217
6128.49 1188
6129.23 1115
6129.97 1122
6130.71 1114
6131.44 1196
6132.18 1212
6132.92 1209
6133.66 1262
6134.40 1230
6135.14 1178
6135.88 1265
6136.62 1221
6137.36 1160
6138.10 1133
6138.83 1257
6139.57 1247
6140.31 1288
6141.05 1267
6141.79 1227
6142.53 1293
6143.27 1293
6144.01 1364
6144.75 1337
6145.49 1353
6146.23 1363
6146.97 1275
6147.71 1262
6148.45 1347
6149.19 1267
6149.93 1234
6150.67 1384
6151.41 1340
6152.15 1456
6152.89 1370
6153.63 1274
6154.37 1431
6155.11 1407
6155.85 1481
6156.59 1455
6157.33 1412
6158.07 1464
6158.81 1503
6159.55 1558
6160.29 1630
6161.03 1589
6161.77 1696
6162.51 1726
6163.25 1775
6163.99 1930
6164.74 1981
6165.48 2085
6166.22 2207
6166.96 2332
6167.70 2276
6168.44 2437
6169.18 2491
6169.92 2520
6170.66 2405
6171.40 2362
6172.15 2267
6172.89 2213
6173.63 2147
6174.37 2135
6175.11 1996
6175.85 2043
6176.59 1990
6177.34 1940
6178.08 1986
6178.82 1960
6179.56 1998
6180.30 2048
6181.04 2156
6181.79 2176
6182.53 2266
6183.27 2202
6184.01 2107
6184.75 2215
6185.50 2289
6186.24 2359
6186.98 2381
6187.72 2365
6188.46 2425
6189.21 2404
6189.95 2479
6190.69 2592
6191.43 2661
6192.18 2805
6192.92 2904
6193.66 3002
6194.40 3076
6195.15 3095
6195.89 3218
6196.63 3171
6197.37 3025
6198.12 3090
6198.86 3164
6199.60 3113
6200.35 3101
6201.09 3102
6201.83 3248
6202.58 3261
6203.32 3615
6204.06 4278
6204.80 5160
6205.55 6526
6206.29 8405
6207.03 10537
6207.78 12604
6208.52 14744
6209.26 16098
6210.01 17416
6210.75 17737
6211.50 17047
6212.24 15826
6212.98 14040
6213.73 11769
6214.47 9884
6215.21 8046
6215.96 6541
6216.70 5420
6217.45 4538
6218.19 3802
6218.93 3235
6219.68 2793
6220.42 2526
6221.17 2403
6221.91 2384
6222.66 2303
6223.40 2164
6224.14 2217
6224.89 2032
6225.63 2028
6226.38 1923
6227.12 1826
6227.87 1862
6228.61 1675
6229.36 1564
6230.10 1504
6230.84 1383
6231.59 1448
6232.33 1357
6233.08 1232
6233.82 1395
6234.57 1563
6235.31 1521
6236.06 1588
6236.80 1724
6237.55 1766
6238.30 1886
6239.04 2023
6239.79 2090
6240.53 2048
6241.28 2136
6242.02 2156
6242.77 2103
6243.51 1935
6244.26 1901
6245.00 1912
6245.75 1857
6246.50 1823
6247.24 1849
6247.99 1956
6248.73 1972
6249.48 1981
6250.22 1890
6250.97 1882
6251.72 1819
6252.46 1860
6253.21 1876
6253.95 1848
6254.70 1842
6255.45 1701
6256.19 1690
6256.94 1756
6257.69 1663
6258.43 1717
6259.18 1644
6259.93 1669
6260.67 1636
6261.42 1588
6262.17 1641
6262.91 1633
6263.66 1574
6264.41 1631
6265.15 1526
6265.90 1549
6266.65 1601
6267.39 1543
6268.14 1601
6268.89 1564
6269.63 1589
6270.38 1588
6271.13 1557
6271.88 1572
6272.62 1561
6273.37 1558
6274.12 1585
6274.86 1528
6275.61 1551
6276.36 1651
6277.11 1624
6277.85 1563
6278.60 1617
6279.35 1629
6280.10 1555
6280.85 1529
6281.59 1595
6282.34 1503
6283.09 1477
6283.84 1372
6284.59 1378
6285.33 1398
6286.08 1326
6286.83 1245
6287.58 1289
6288.33 1240
6289.07 1172
6289.82 1151
6290.57 1129
6291.32 1171
6292.07 1068
6292.82 1113
6293.56 1157
6294.31 1178
6295.06 1109
6295.81 986
6296.56 976
6297.31 1008
6298.06 1052
6298.81 1040
6299.55 956
6300.30 992
6301.05 971
6301.80 984
6302.55 1030
6303.30 1009
6304.05 1095
6304.80 1061
6305.55 939
6306.30 906
6307.05 980
6307.79 956
6308.54 951
6309.29 1062
6310.04 1145
6310.79 1122
6311.54 1076
6312.29 1142
6313.04 1086
6313.79 1079
6314.54 1043
6315.29 1021
6316.04 1067
6316.79 993
6317.54 1047
6318.29 1054
6319.04 1062
6319.79 1053
6320.54 993
6321.29 975
6322.04 1068
6322.79 964
6323.54 941
6324.29 954
6325.04 845
6325.79 895
6326.54 940
6327.29 867
6328.04 892
6328.79 897
6329.55 919
6330.30 884
6331.05 833
6331.80 840
6332.55 912
6333.30 930
6334.05 868
6334.80 951
6335.55 951
6336.30 893
6337.05 871
6337.81 987
6338.56 924
6339.31 976
6340.06 972
6340.81 966
6341.56 931
6342.31 837
6343.06 892
6343.82 937
6344.57 938
6345.32 833
6346.07 911
6346.82 1047
6347.57 1086
6348.33 1036
6349.08 1083
6349.83 1129
6350.58 1175
6351.33 1265
6352.09 1407
6352.84 1429
6353.59 1533
6354.34 1499
6355.09 1450
6355.85 1266
6356.60 1261
6357.35 1242
6358.10 1158
6358.86 1084
6359.61 1057
6360.36 1007
6361.11 923
6361.87 955
6362.62 945
6363.37 884
6364.12 896
6364.88 814
6365.63 958
6366.38 907
6367.13 905
6367.89 912
6368.64 879
6369.39 916
6370.15 981
6370.90 935
6371.65 910
6372.41 963
6373.16 910
6373.91 886
6374.67 887
6375.42 891
6376.17 852
6376.93 966
6377.68 971
6378.43 881
6379.19 939
6379.94 925
6380.69 880
6381.45 924
6382.20 968
6382.96 942
6383.71 910
6384.46 981
6385.22 921
6385.97 873
6386.73 878
6387.48 823
6388.23 847
6388.99 902
6389.74 874
6390.50 899
6391.25 872
6392.00 871
6392.76 860
6393.51 816
6394.27 823
6395.02 824
6395.78 861
6396.53 896
6397.29 897
6398.04 865
6398.80 797
6399.55 808
6400.31 799
6401.06 733
6401.82 801
6402.57 836
6403.33 821
6404.08 892
6404.84 878
6405.59 902
6406.35 863
6407.10 933
6407.86 927
6408.61 1004
6409.37 902
6410.12 918
6410.88 920
6411.63 907
6412.39 988
6413.14 948
6413.90 894
6414.66 842
6415.41 857
6416.17 874
6416.92 816
6417.68 856
6418.44 867
6419.19 815
6419.95 807
6420.70 896
6421.46 897
6422.22 922
6422.97 912
6423.73 740
6424.48 800
6425.24 798
6426.00 829
6426.75 751
6427.51 774
6428.27 789
6429.02 878
6429.78 870
6430.54 871
6431.29 871
6432.05 871
6432.81 834
6433.56 898
6434.32 873
6435.08 934
6435.83 850
6436.59 850
6437.35 815
6438.10 888
6438.86 897
6439.62 893
6440.38 811
6441.13 869
6441.89 804
6442.65 807
6443.41 838
6444.16 834
6444.92 841
6445.68 890
6446.44 876
6447.19 903
6447.95 855
6448.71 875
6449.47 874
6450.22 884
6450.98 892
6451.74 875
6452.50 906
6453.26 899
6454.01 936
6454.77 899
6455.53 936
6456.29 1071
6457.05 1071
6457.80 931
6458.56 991
6459.32 1058
6460.08 1082
6460.84 1153
6461.60 1032
6462.35 1039
6463.11 1054
6463.87 1106
6464.63 1086
6465.39 1109
6466.15 1148
6466.91 1105
6467.67 1134
6468.42 1038
6469.18 1076
6469.94 1166
6470.70 1172
6471.46 1212
6472.22 1199
6472.98 1273
6473.74 1208
6474.50 1280
6475.26 1291
6476.02 1305
6476.77 1233
6477.53 1277
6478.29 1315
6479.05 1423
6479.81 1475
6480.57 1389
6481.33 1308
6482.09 1363
6482.85 1380
6483.61 1427
6484.37 1439
6485.13 1496
6485.89 1459
6486.65 1439
6487.41 1542
6488.17 1553
6488.93 1565
6489.69 1722
6490.45 1825
6491.21 1715
6491.97 1715
6492.73 1934
6493.49 1913
6494.25 2137
6495.01 2117
6495.77 2221
6496.53 2279
6497.29 2272
6498.05 2243
6498.82 2330
6499.58 2261
6500.34 2220
6501.10 2097
6501.86 2116
6502.62 2281
6503.38 2279
6504.14 2260
6504.90 2247
6505.66 2232
6506.42 2308
6507.19 2385
6507.95 2430
6508.71 2557
6509.47 2711
6510.23 2610
6510.99 2757
6511.75 2745
6512.51 2721
6513.28 2629
6514.04 2694
6514.80 2663
6515.56 2670
6516.32 2842
6517.08 2872
6517.85 2960
6518.61 3133
6519.37 3034
6520.13 2941
6520.89 3121
6521.66 3259
6522.42 3377
6523.18 3665
6523.94 3825
6524.70 4091
6525.47 4577
6526.23 4969
6526.99 5294
6527.75 5759
6528.52 5960
6529.28 5886
6530.04 5977
6530.80 6192
6531.57 6345
6532.33 6914
6533.09 7722
6533.85 9219
6534.62 11152
6535.38 13167
6536.14 14905
6536.90 16114
6537.67 16597
6538.43 16018
6539.19 14876
6539.96 13532
6540.72 11447
6541.48 9519
6542.25 7823
6543.01 6200
6543.77 4918
6544.54 4052
6545.30 3557
6546.06 3091
6546.83 2778
6547.59 2480
6548.35 2412
6549.12 2382
6549.88 2215
6550.64 2264
6551.41 2092
6552.17 2051
6552.94 2038
6553.70 2014
6554.46 1908
6555.23 1984
6555.99 1887
6556.75 1820
6557.52 1791
6558.28 1799
6559.05 1730
6559.81 1778
6560.58 1762
6561.34 1836
6562.10 1845
6562.87 1937
6563.63 1989
6564.40 2143
6565.16 2034
6565.93 2218
6566.69 2321
6567.46 2360
6568.22 2179
6568.99 2108
6569.75 2113
6570.52 2088
6571.28 2203
6572.04 2169
6572.81 2349
6573.57 2422
6574.34 2479
6575.11 2585
6575.87 2609
6576.64 2673
6577.40 2571
6578.17 2489
6578.93 2471
6579.70 2419
6580.46 2570
6581.23 2505
6581.99 2510
6582.76 2556
6583.52 2337
6584.29 2374
6585.06 2363
6585.82 2426
6586.59 2434
6587.35 2418
6588.12 2382
6588.88 2346
6589.65 2515
6590.42 2592
6591.18 2877
6591.95 3040
6592.71 3237
6593.48 3246
6594.25 3413
6595.01 3475
6595.78 3682
6596.55 3620
6597.31 3493
6598.08 3483
6598.85 3223
6599.61 3096
6600.38 2906
6601.15 2782
6601.91 2487
6602.68 2411
6603.45 2511
6604.21 2473
6604.98 2448
6605.75 2505
6606.51 2707
6607.28 2945
6608.05 2987
6608.81 3033
6609.58 3144
6610.35 3128
6611.12 2992
6611.88 2911
6612.65 2927
6613.42 2688
6614.18 2497
6614.95 2287
6615.72 2079
6616.49 2008
6617.25 1962
6618.02 1846
6618.79 1817
6619.56 1770
6620.33 1625
6621.09 1605
6621.86 1611
6622.63 1629
6623.40 1514
6624.16 1571
6624.93 1453
6625.70 1462
6626.47 1448
6627.24 1434
6628.01 1401
6628.77 1559
6629.54 1488
6630.31 1524
6631.08 1643
6631.85 1766
6632.62 1919
6633.38 2048
6634.15 2145
6634.92 2276
6635.69 2342
6636.46 2323
6637.23 2183
6638.00 2103
6638.76 2055
6639.53 1932
6640.30 1866
6641.07 1764
6641.84 1691
6642.61 1618
6643.38 1531
6644.15 1488
6644.92 1430
6645.69 1494
6646.45 1423
6647.22 1423
6647.99 1407
6648.76 1437
6649.53 1587
6650.30 1581
6651.07 1494
6651.84 1493
6652.61 1487
6653.38 1542
6654.15 1544
6654.92 1570
6655.69 1617
6656.46 1568
6657.23 1595
6658.00 1614
6658.77 1628
6659.54 1466
6660.31 1441
6661.08 1528
6661.85 1491
6662.62 1479
6663.39 1332
6664.16 1431
6664.93 1463
6665.70 1478
6666.47 1491
6667.24 1440
6668.01 1389
6668.78 1514
6669.55 1547
6670.32 1504
6671.09 1415
6671.87 1464
6672.64 1456
6673.41 1481
6674.18 1470
6674.95 1494
6675.72 1488
6676.49 1472
6677.26 1488
6678.03 1486
6678.80 1509
6679.58 1582
6680.35 1637
6681.12 1745
6681.89 1715
6682.66 1819
6683.43 1982
6684.20 2130
6684.97 2293
6685.75 2209
6686.52 2292
6687.29 2256
6688.06 2140
6688.83 1941
6689.60 1792
6690.38 1695
6691.15 1497
6691.92 1425
6692.69 1344
6693.46 1405
6694.24 1352
6695.01 1338
6695.78 1223
6696.55 1253
6697.32 1177
6698.10 1279
6698.87 1301
6699.64 1218
6700.41 1248
6701.19 1305
6701.96 1264
6702.73 1303
6703.50 1201
6704.28 1257
6705.05 1271
6705.82 1240
6706.59 1230
6707.37 1287
6708.14 1265
6708.91 1171
6709.69 1193
6710.46 1157
6711.23 1126
6712.00 1150
6712.78 1148
6713.55 1089
6714.32 1083
6715.10 1162
6715.87 1146
6716.64 1153
6717.42 1031
6718.19 1048
6718.96 1117
6719.74 1075
6720.51 1085
6721.28 1115
6722.06 1091
6722.83 1062
6723.61 1025
6724.38 1093
6725.15 1019
6725.93 1067
6726.70 1150
6727.48 1110
6728.25 1048
6729.02 1107
6729.80 1100
6730.57 1177
6731.35 1195
6732.12 1208
6732.89 1216
6733.67 1199
6734.44 1161
6735.22 1261
6735.99 1268
6736.77 1241
6737.54 1227
6738.31 1320
6739.09 1238
6739.86 1196
6740.64 1186
6741.41 1202
6742.19 1263
6742.96 1353
6743.74 1322
6744.51 1262
6745.29 1283
6746.06 1249
6746.84 1346
6747.61 1384
6748.39 1483
6749.16 1633
6749.94 1844
6750.71 1930
6751.49 2091
6752.26 2135
6753.04 2288
6753.82 2479
6754.59 2255
6755.37 2108
6756.14 1935
6756.92 1675
6757.69 1612
6758.47 1550
6759.25 1374
6760.02 1329
6760.80 1279
6761.57 1261
6762.35 1176
6763.12 1267
6763.90 1275
6764.68 1203
6765.45 1220
6766.23 1272
6767.01 1150
6767.78 1207
6768.56 1141
6769.33 1133
6770.11 1140
6770.89 1082
6771.66 1004
6772.44 1040
6773.22 1098
6773.99 1065
6774.77 993
6775.55 1019
6776.32 1031
6777.10 1031
6777.88 1145
6778.65 1076
6779.43 1096
6780.21 987
6780.98 1009
6781.76 1000
6782.54 891
6783.32 876
6784.09 957
6784.87 976
6785.65 944
6786.43 928
6787.20 932
6787.98 1026
6788.76 1021
6789.53 959
6790.31 895
6791.09 941
6791.87 926
6792.65 957
6793.42 948
6794.20 918
6794.98 1018
6795.76 915
6796.53 951
6797.31 908
6798.09 928
6798.87 909
6799.65 914
6800.42 859
6801.20 899
6801.98 863
6802.76 902
6803.54 1015
6804.32 996
6805.09 973
6805.87 988
6806.65 1051
6807.43 1020
6808.21 1030
6808.99 884
6809.77 967
6810.54 915
6811.32 912
6812.10 883
6812.88 873
6813.66 867
6814.44 908
6815.22 912
6816.00 990
6816.78 918
6817.56 914
6818.33 961
6819.11 968
6819.89 928
6820.67 930
6821.45 968
6822.23 971
6823.01 882
6823.79 881
6824.57 850
6825.35 896
6826.13 982
6826.91 905
6827.69 934
6828.47 999
6829.25 872
6830.03 879
6830.81 890
6831.59 865
6832.37 872
6833.15 940
6833.93 948
6834.71 962
6835.49 888
6836.27 899
6837.05 947
6837.83 903
6838.61 864
6839.39 895
6840.17 881
6840.95 895
6841.73 894
6842.51 886
6843.29 857
6844.07 867
6844.85 955
6845.63 1002
6846.41 1080
6847.19 1196
6847.98 1472
6848.76 1629
6849.54 1832
6850.32 2011
6851.10 2350
6851.88 2319
6852.66 2310
6853.44 2219
6854.22 2152
6855.01 1982
6855.79 1678
6856.57 1511
6857.35 1304
6858.13 1194
6858.91 1144
6859.69 1083
6860.48 1127
6861.26 1082
6862.04 1095
6862.82 1033
6863.60 1065
6864.38 1085
6865.17 1103
6865.95 1091
6866.73 1119
6867.51 1040
6868.29 1071
6869.08 1114
6869.86 1194
6870.64 1197
6871.42 1198
6872.20 1091
6872.99 1083
6873.77 1112
6874.55 1091
6875.33 1071
6876.12 1185
6876.90 1179
6877.68 1218
6878.46 1217
6879.25 1188
6880.03 1241
6880.81 1376
6881.59 1404
6882.38 1441
6883.16 1489
6883.94 1608
6884.73 1781
6885.51 1915
6886.29 2179
6887.08 2362
6887.86 2727
6888.64 3002
6889.42 3022
6890.21 2872
6890.99 2613
6891.77 2381
6892.56 2155
6893.34 1882
6894.12 1601
6894.91 1562
6895.69 1422
6896.48 1451
6897.26 1506
6898.04 1502
6898.83 1400
6899.61 1448
6900.39 1406
6901.18 1411
6901.96 1412
6902.75 1391
6903.53 1478
6904.31 1350
6905.10 1414
6905.88 1445
6906.67 1338
6907.45 1276
6908.24 1214
6909.02 1275
6909.80 1210
6910.59 1237
6911.37 1188
6912.16 1162
6912.94 1215
6913.73 1167
6914.51 1212
6915.30 1252
6916.08 1234
6916.87 1208
6917.65 1207
6918.44 1257
6919.22 1277
6920.01 1279
6920.79 1213
6921.58 1237
6922.36 1163
6923.15 1198
6923.93 1214
6924.72 1218
6925.50 1185
6926.29 1199
6927.07 1248
6927.86 1397
6928.64 1443
6929.43 1429
6930.21 1415
6931.00 1368
6931.78 1331
6932.57 1268
6933.36 1342
6934.14 1392
6934.93 1371
6935.71 1277
6936.50 1375
6937.29 1372
6938.07 1496
6938.86 1499
6939.64 1641
6940.43 1666
6941.22 1759
6942.00 1946
6942.79 2053
6943.57 2175
6944.36 2150
6945.15 2158
6945.93 2142
6946.72 2189
6947.51 2163
6948.29 2228
6949.08 2187
6949.87 2050
6950.65 2043
6951.44 2029
6952.23 1849
6953.01 2013
6953.80 1903
6954.59 1848
6955.37 1762
6956.16 1807
6956.95 1810
6957.74 1813
6958.52 1815
6959.31 1864
6960.10 1884
6960.88 1925
6961.67 1803
6962.46 1821
6963.25 1935
6964.03 1998
6964.82 2053
6965.61 2049
6966.40 2263
6967.18 2278
6967.97 2447
6968.76 2599
6969.55 2830
6970.34 2805
6971.12 2847
6971.91 2931
6972.70 3001
6973.49 2981
6974.28 2848
6975.06 2961
6975.85 2897
6976.64 2814
6977.43 2833
6978.22 3006
6979.00 3156
6979.79 3315
6980.58 4050
6981.37 4692
6982.16 5722
6982.95 7451
6983.74 9172
6984.52 11137
6985.31 13283
6986.10 14685
6986.89 15012
6987.68 14756
6988.47 13751
6989.26 12186
6990.05 10510
6990.83 8919
6991.62 7114
6992.41 5787
6993.20 4597
6993.99 3833
6994.78 3165
6995.57 2756
6996.36 2552
6997.15 2234
6997.94 2075
6998.73 2213
6999.52 2051
7000.31 1872
7001.10 1840
7001.88 1764
7002.67 1700
7003.46 1733
7004.25 1581
7005.04 1462
7005.83 1400
7006.62 1263
7007.41 1354
7008.20 1295
7008.99 1242
7009.78 1347
7010.57 1328
7011.36 1393
7012.15 1459
7012.94 1473
7013.73 1642
7014.52 1571
7015.31 1595
7016.11 1573
7016.90 1490
7017.69 1526
7018.48 1466
7019.27 1346
7020.06 1343
7020.85 1382
7021.64 1504
7022.43 1566
7023.22 1674
7024.01 1696
7024.80 1660
7025.59 1672
7026.38 1597
7027.18 1576
7027.97 1551
7028.76 1482
7029.55 1389
7030.34 1438
7031.13 1410
7031.92 1320
7032.71 1337
7033.51 1353
7034.30 1386
7035.09 1323
7035.88 1353
7036.67 1448
7037.46 1551
7038.25 1505
7039.05 1502
7039.84 1595
7040.63 1529
7041.42 1544
7042.21 1471
7043.01 1617
7043.80 1725
7044.59 1645
7045.38 1765
7046.17 1739
7046.97 1844
7047.76 2021
7048.55 2220
7049.34 2359
7050.14 2416
7050.93 2577
7051.72 2454
7052.51 2275
7053.30 2097
7054.10 1896
7054.89 1836
7055.68 1773
7056.48 1672
7057.27 1582
7058.06 1512
7058.85 1435
7059.65 1423
7060.44 1370
7061.23 1421
7062.03 1479
7062.82 1473
7063.61 1406
7064.40 1370
7065.20 1406
7065.99 1339
7066.78 1394
7067.58 1308
7068.37 1309
7069.16 1234
7069.96 1228
7070.75 1170
7071.54 1243
7072.34 1237
7073.13 1117
7073.93 1212
7074.72 1109
7075.51 1151
7076.31 1095
7077.10 1063
7077.89 1004
7078.69 924
7079.48 1063
7080.28 1090
7081.07 1041
7081.86 1039
7082.66 963
7083.45 1056
7084.25 1034
7085.04 1043
7085.84 1102
7086.63 998
7087.42 944
7088.22 921
7089.01 965
7089.81 909
7090.60 948
7091.40 858
7092.19 938
7092.99 1038
7093.78 970
7094.58 902
7095.37 948
7096.17 873
7096.96 846
7097.76 802
7098.55 852
7099.35 861
7100.14 849
7100.94 886
7101.73 920
7102.53 872
7103.32 868
7104.12 842
7104.91 808
7105.71 840
7106.50 717
7107.30 799
7108.10 806
7108.89 819
7109.69 768
7110.48 773
7111.28 832
7112.07 831
7112.87 790
7113.67 775
7114.46 767
7115.26 866
7116.05 901
7116.85 822
7117.65 828
7118.44 791
7119.24 860
7120.03 823
7120.83 799
7121.63 779
7122.42 753
7123.22 738
7124.02 783
7124.81 766
7125.61 766
7126.41 842
7127.20 749
7128.00 776
7128.80 750
7129.59 864
7130.39 785
7131.19 854
7131.98 779
7132.78 805
7133.58 830
7134.37 819
7135.17 795
7135.97 784
7136.77 770
7137.56 774
7138.36 755
7139.16 681
7139.96 688
7140.75 637
7141.55 748
7142.35 690
7143.15 734
7143.94 734
7144.74 794
7145.54 785
7146.34 691
7147.13 684
7147.93 659
7148.73 675
7149.53 672
7150.33 667
7151.12 704
7151.92 696
7152.72 718
7153.52 704
7154.32 701
7155.11 685
7155.91 742
7156.71 777
7157.51 813
7158.31 729
7159.11 760
7159.90 744
7160.70 715
7161.50 667
7162.30 719
7163.10 646
7163.90 633
7164.70 666
7165.49 608
7166.29 593
7167.09 652
7167.89 595
7168.69 697
7169.49 653
7170.29 659
7171.09 710
7171.89 647
7172.69 692
7173.49 662
7174.28 695
7175.08 612
7175.88 630
7176.68 673
7177.48 596
7178.28 611
7179.08 652
7179.88 671
7180.68 688
7181.48 601
7182.28 629
7183.08 671
7183.88 656
7184.68 692
7185.48 692
7186.28 691
7187.08 719
7187.88 626
7188.68 673
7189.48 638
7190.28 570
7191.08 641
7191.88 626
7192.68 613
7193.48 653
7194.28 621
7195.08 591
7195.88 622
7196.68 616
7197.48 607
7198.28 584
7199.08 615
7199.89 655
7200.69 646
7201.49 665
7202.29 675
7203.09 628
7203.89 589
7204.69 633
7205.49 650
7206.29 671
7207.09 657
7207.89 664
7208.70 676
7209.50 662
7210.30 614
7211.10 645
7211.90 635
7212.70 704
7213.50 647
7214.31 633
7215.11 614
7215.91 616
7216.71 662
7217.51 681
7218.31 681
7219.12 635
7219.92 680
7220.72 681
7221.52 632
7222.32 644
7223.13 620
7223.93 636
7224.73 654
7225.53 615
7226.33 705
7227.14 682
7227.94 617
7228.74 681
7229.54 634
7230.35 570
7231.15 597
7231.95 556
7232.75 604
7233.56 586
7234.36 642
7235.16 644
7235.96 615
7236.77 602
7237.57 670
7238.37 624
7239.17 684
7239.98 672
7240.78 664
7241.58 627
7242.39 599
7243.19 643
7243.99 642
7244.80 648
7245.60 720
7246.40 730
7247.21 700
7248.01 657
7248.81 669
7249.62 684
7250.42 651
7251.22 610
7252.03 609
7252.83 626
7253.63 662
7254.44 696
7255.24 705
7256.05 713
7256.85 758
7257.65 750
7258.46 695
7259.26 776
7260.07 763
7260.87 777
7261.67 866
7262.48 797
7263.28 810
7264.09 794
7264.89 794
7265.70 789
7266.50 806
7267.30 733
7268.11 736
7268.91 728
7269.72 743
7270.52 790
7271.33 767
7272.13 737
7272.94 792
7273.74 800
7274.55 798
7275.35 734
7276.16 801
7276.96 846
7277.77 829
7278.57 814
7279.38 898
7280.18 962
7280.99 1074
7281.79 1144
7282.60 1289
7283.40 1420
7284.21 1541
7285.01 1731
7285.82 1756
7286.63 1658
7287.43 1550
7288.24 1322
7289.04 1215
7289.85 1130
7290.65 988
7291.46 925
7292.27 922
7293.07 905
7293.88 866
7294.68 840
7295.49 829
7296.30 791
7297.10 851
7297.91 813
7298.71 800
7299.52 791
7300.33 808
7301.13 842
7301.94 777
7302.75 857
7303.55 703
7304.36 723
7305.16 755
7305.97 770
7306.78 780
7307.58 817
7308.39 848
7309.20 890
7310.01 816
7310.81 902
7311.62 915
7312.43 942
7313.23 963
7314.04 943
7314.85 1094
7315.65 1198
7316.46 1286
7317.27 1438
7318.08 1505
7318.88 1709
7319.69 1714
7320.50 1722
7321.31 1609
7322.11 1554
7322.92 1418
7323.73 1281
7324.54 1143
7325.34 1078
7326.15 963
7326.96 937
7327.77 921
7328.57 900
7329.38 878
7330.19 866
7331.00 853
7331.81 875
7332.61 816
7333.42 825
7334.23 844
7335.04 845
7335.85 855
7336.66 892
7337.46 836
7338.27 829
7339.08 821
7339.89 811
7340.70 784
7341.51 783
7342.31 838
7343.12 800
7343.93 722
7344.74 791
7345.55 719
7346.36 738
7347.17 684
7347.98 644
7348.79 684
7349.59 736
7350.40 713
7351.21 773
7352.02 678
7352.83 669
7353.64 694
7354.45 791
7355.26 781
7356.07 699
7356.88 657
7357.69 722
7358.50 706
7359.31 686
7360.12 715
7360.93 672
7361.74 651
7362.54 664
7363.35 678
7364.16 686
7364.97 669
7365.78 699
7366.59 703
7367.40 678
7368.21 640
7369.02 718
7369.83 674
7370.64 697
7371.45 614
7372.27 643
7373.08 696
7373.89 634
7374.70 654
7375.51 647
7376.32 628
7377.13 684
7377.94 708
7378.75 648
7379.56 685
7380.37 682
7381.18 754
7381.99 780
7382.80 770
7383.61 715
7384.42 752
7385.24 793
7386.05 726
7386.86 664
7387.67 614
7388.48 658
7389.29 651
7390.10 631
7390.91 605
7391.72 624
7392.54 611
7393.35 640
7394.16 583
7394.97 620
7395.78 616
7396.59 621
7397.41 658
7398.22 677
7399.03 637
7399.84 649
7400.65 609
7401.46 627
7402.28 622
7403.09 647
7403.90 621
7404.71 631
7405.52 631
7406.34 629
7407.15 612
7407.96 597
7408.77 629
7409.59 617
7410.40 643
7411.21 624
7412.02 581
7412.84 595
7413.65 602
7414.46 575
7415.27 628
7416.09 596
7416.90 581
7417.71 573
7418.52 617
7419.34 617
7420.15 613
7420.96 638
7421.78 586
7422.59 572
7423.40 546
7424.22 575
7425.03 628
7425.84 648
7426.65 620
7427.47 565
7428.28 614
7429.09 627
7429.91 685
7430.72 676
7431.54 737
7432.35 685
7433.16 741
7433.98 702
7434.79 622
7435.60 735
7436.42 724
7437.23 755
7438.05 775
7438.86 689
7439.67 769
7440.49 773
7441.30 763
7442.12 754
7442.93 722
7443.74 690
7444.56 693
7445.37 624
7446.19 605
7447.00 623
7447.82 609
7448.63 616
7449.44 535
7450.26 572
7451.07 587
7451.89 617
7452.70 585
7453.52 611
7454.33 621
7455.15 579
7455.96 560
7456.78 542
7457.59 628
7458.41 555
7459.22 618
7460.04 650
7460.85 580
7461.67 526
7462.48 539
7463.30 618
7464.11 630
7464.93 678
7465.74 694
7466.56 674
7467.37 603
7468.19 621
7469.01 564
7469.82 587
7470.64 602
7471.45 637
7472.27 620
7473.08 561
7473.90 556
7474.72 585
7475.53 611
7476.35 594
7477.16 588
7477.98 597
7478.80 617
7479.61 559
7480.43 583
7481.24 615
7482.06 585
7482.88 606
7483.69 567
7484.51 574
7485.33 583
7486.14 512
7486.96 546
7487.78 623
7488.59 559
7489.41 578
7490.23 514
7491.04 552
7491.86 549
7492.68 555
7493.49 543
7494.31 556
7495.13 526
7495.94 520
7496.76 547
7497.58 577
7498.40 566
7499.21 533
7500.03 505
7500.85 509
7501.67 525
7502.48 515
7503.30 531
7504.12 545
7504.94 594
7505.75 562
7506.57 567
7507.39 585
7508.21 492
7509.02 518
7509.84 549
7510.66 545
7511.48 475
7512.30 518
7513.11 527
7513.93 503
7514.75 519
7515.57 504
7516.39 540
7517.20 544
7518.02 490
7518.84 523
7519.66 549
7520.48 524
7521.30 524
7522.11 549
7522.93 540
7523.75 502
7524.57 495
7525.39 456
7526.21 515
7527.03 554
7527.84 547
7528.66 556
7529.48 501
7530.30 529
7531.12 557
7531.94 542
7532.76 527
7533.58 519
7534.40 503
7535.22 560
7536.03 513
7536.85 524
7537.67 507
7538.49 515
7539.31 544
7540.13 504
7540.95 545
7541.77 509
7542.59 533
7543.41 576
7544.23 569
7545.05 565
7545.87 516
7546.69 561
7547.51 535
7548.33 567
7549.15 533
7549.97 553
7550.79 521
7551.61 556
7552.43 548
7553.25 496
7554.07 566
7554.89 587
7555.71 576
7556.53 529
7557.35 535
7558.17 537
7558.99 541
7559.81 549
7560.63 558
7561.45 510
7562.27 566
7563.09 553
7563.92 559
7564.74 500
7565.56 517
7566.38 542
7567.20 529
7568.02 527
7568.84 525
7569.66 547
7570.48 535
7571.30 520
7572.13 540
7572.95 554
7573.77 562
7574.59 572
7575.41 537
7576.23 555
7577.05 563
7577.88 551
7578.70 530
7579.52 557
7580.34 539
7581.16 506
7581.98 550
7582.81 577
7583.63 554
7584.45 603
7585.27 613
7586.09 572
7586.92 586
7587.74 570
7588.56 595
7589.38 657
7590.20 660
7591.03 644
7591.85 638
7592.67 580
7593.49 590
7594.32 642
7595.14 611
7595.96 643
7596.78 614
7597.61 594
7598.43 623
7599.25 650
7600.07 762
7600.90 752
7601.72 691
7602.54 746
7603.36 813
7604.19 869
7605.01 858
7605.83 935
7606.66 935
7607.48 835
7608.30 802
7609.13 810
7609.95 725
7610.77 732
7611.60 743
7612.42 658
7613.24 662
7614.07 782
7614.89 761
7615.71 771
7616.54 821
7617.36 879
7618.18 906
7619.01 912
7619.83 895
7620.66 818
7621.48 807
7622.30 804
7623.13 788
7623.95 748
7624.78 690
7625.60 690
7626.42 703
7627.25 713
7628.07 782
7628.90 766
7629.72 814
7630.55 828
7631.37 870
7632.19 876
7633.02 914
7633.84 854
7634.67 816
7635.49 837
7636.32 758
7637.14 774
7637.97 648
7638.79 672
7639.62 729
7640.44 650
7641.27 576
7642.09 671
7642.92 668
7643.74 547
7644.57 542
7645.39 555
7646.22 577
7647.04 550
7647.87 608
7648.69 618
7649.52 606
7650.34 558
7651.17 542
7651.99 583
7652.82 606
7653.65 574
7654.47 574
7655.30 550
7656.12 546
7656.95 536
7657.77 546
7658.60 574
7659.43 581
7660.25 559
7661.08 532
7661.90 537
7662.73 561
7663.56 553
7664.38 490
7665.21 521
7666.04 563
7666.86 585
7667.69 538
7668.51 529
7669.34 506
7670.17 563
7670.99 571
7671.82 476
7672.65 515
7673.47 554
7674.30 516
7675.13 502
7675.95 481
7676.78 524
7677.61 491
7678.44 483
7679.26 496
7680.09 547
7680.92 587
7681.74 518
7682.57 533
7683.40 517
7684.23 553
7685.05 556
7685.88 612
7686.71 559
7687.53 523
7688.36 546
7689.19 546
7690.02 516
7690.85 510
7691.67 527
7692.50 545
7693.33 569
7694.16 586
7694.98 570
7695.81 577
7696.64 628
7697.47 640
7698.30 676
7699.12 670
7699.95 650
7700.78 611
7701.61 540
7702.44 566
7703.26 553
7704.09 550
7704.92 559
7705.75 613
7706.58 535
7707.41 572
7708.24 523
7709.06 540
7709.89 527
7710.72 512
7711.55 551
7712.38 560
7713.21 544
7714.04 507
7714.87 549
7715.69 511
7716.52 499
7717.35 533
7718.18 533
7719.01 508
7719.84 546
7720.67 516
7721.50 477
7722.33 497
7723.16 493
7723.99 472
7724.82 449
7725.65 506
7726.48 514
7727.30 526
7728.13 490
7728.96 504
7729.79 527
7730.62 510
7731.45 527
7732.28 507
7733.11 482
7733.94 458
7734.77 512
7735.60 576
7736.43 534
7737.26 517
7738.09 508
7738.92 453
7739.75 478
7740.58 461
7741.41 505
7742.25 529
7743.08 559
7743.91 534
7744.74 579
7745.57 585
7746.40 637
7747.23 604
7748.06 690
7748.89 705
7749.72 745
7750.55 651
7751.38 623
7752.21 569
7753.04 564
7753.88 554
7754.71 490
7755.54 446
7756.37 540
7757.20 544
7758.03 534
7758.86 495
7759.69 505
7760.53 552
7761.36 504
7762.19 487
7763.02 534
7763.85 507
7764.68 564
7765.51 536
7766.35 502
7767.18 559
7768.01 537
7768.84 507
7769.67 557
7770.51 577
7771.34 573
7772.17 537
7773.00 535
7773.83 510
7774.67 512
7775.50 533
7776.33 559
7777.16 529
7777.99 523
7778.83 501
7779.66 518
7780.49 534
7781.32 499
7782.16 505
7782.99 525
7783.82 503
7784.65 518
7785.49 519
7786.32 529
7787.15 560
7787.99 489
7788.82 516
7789.65 585
7790.48 527
7791.32 528
7792.15 517
7792.98 584
7793.82 578
7794.65 561
7795.48 530
7796.32 545
7797.15 549
7797.98 575
7798.82 580
7799.65 561
7800.48 566
7801.32 595
7802.15 560
7802.99 570
7803.82 602
7804.65 573
7805.49 582
7806.32 585
7807.15 594
7807.99 588
7808.82 590
7809.66 589
7810.49 626
7811.32 691
7812.16 683
7812.99 703
7813.83 790
7814.66 796
7815.50 842
7816.33 865
7817.16 860
7818.00 790
7818.83 847
7819.67 781
7820.50 736
7821.34 788
7822.17 755
7823.01 753
7823.84 765
7824.68 726
7825.51 772
7826.35 815
7827.18 877
7828.02 816
7828.85 766
7829.69 750
7830.52 808
7831.36 784
7832.19 751
7833.03 774
7833.86 766
7834.70 789
7835.53 734
7836.37 775
7837.20 757
7838.04 690
7838.87 703
7839.71 684
7840.55 667
7841.38 683
7842.22 701
7843.05 639
7843.89 660
7844.72 635
7845.56 669
7846.40 629
7847.23 676
7848.07 642
7848.91 599
7849.74 659
7850.58 598
7851.41 607
7852.25 585
7853.09 576
7853.92 623
7854.76 686
7855.60 633
7856.43 641
7857.27 658
7858.11 651
7858.94 719
7859.78 789
7860.62 743
7861.45 753
7862.29 695
7863.13 678
7863.96 615
7864.80 634
7865.64 622
7866.47 561
7867.31 607
7868.15 609
7868.99 708
7869.82 722
7870.66 742
7871.50 706
7872.33 650
7873.17 707
7874.01 704
7874.85 765
7875.68 837
7876.52 886
7877.36 914
7878.20 904
7879.03 990
7879.87 1007
7880.71 964
7881.55 917
7882.39 847
7883.22 808
7884.06 758
7884.90 775
7885.74 774
7886.58 711
7887.41 728
7888.25 717
7889.09 741
7889.93 699
7890.77 743
7891.61 711
7892.44 738
7893.28 778
7894.12 857
7894.96 695
7895.80 629
7896.64 682
7897.48 706
7898.31 619
7899.15 657
7899.99 621
7900.83 672
7901.67 635
7902.51 609
7903.35 619
7904.19 583
7905.03 660
7905.87 573
7906.70 637
7907.54 569
7908.38 606
7909.22 635
7910.06 586
7910.90 603
7911.74 625
7912.58 637
7913.42 638
7914.26 627
7915.10 647
7915.94 695
7916.78 741
7917.62 814
7918.46 864
7919.30 836
7920.14 781
7920.98 754
7921.82 788
7922.66 756
7923.50 745
7924.34 645
7925.18 616
7926.02 641
7926.86 572
7927.70 534
7928.54 535
7929.38 588
7930.22 543
7931.06 544
7931.90 601
7932.74 539
7933.58 565
7934.42 572
7935.26 593
7936.10 567
7936.95 532
7937.79 552
7938.63 534
7939.47 518
7940.31 522
7941.15 519
7941.99 529
7942.83 521
7943.67 528
7944.51 529
7945.36 580
7946.20 583
7947.04 603
7947.88 647
7948.72 595
7949.56 650
7950.40 649
7951.25 654
7952.09 695
7952.93 757
7953.77 751
7954.61 754
7955.45 736
7956.30 693
7957.14 747
7957.98 693
7958.82 678
7959.66 641
7960.51 642
7961.35 668
7962.19 664
7963.03 651
7963.87 733
7964.72 827
7965.56 842
7966.40 918
7967.24 857
7968.09 868
7968.93 891
7969.77 889
7970.61 807
7971.46 748
7972.30 727
7973.14 667
7973.98 676
7974.83 600
7975.67 600
7976.51 584
7977.36 510
7978.20 538
7979.04 577
7979.89 584
7980.73 562
7981.57 573
7982.41 605
7983.26 534
7984.10 513
7984.94 518
7985.79 547
7986.63 552
7987.48 530
7988.32 534
7989.16 547
7990.01 547
7990.85 537
7991.69 514
7992.54 551
7993.38 494
7994.22 458
7995.07 485
7995.91 516
7996.76 523
7997.60 479
7998.44 507
7999.29 506
8000.13 472
8000.98 481
8001.82 533
8002.67 497
8003.51 493
8004.35 488
8005.20 489
8006.04 494
8006.89 448
8007.73 437
8008.58 427
8009.42 454
8010.27 469
8011.11 507
8011.96 498
8012.80 457
8013.65 508
8014.49 479
8015.34 492
8016.18 481
8017.03 498
8017.87 472
8018.72 501
8019.56 460
8020.41 473
8021.25 428
8022.10 423
8022.94 461
8023.79 462
8024.63 445
8025.48 484
8026.32 510
8027.17 497
8028.01 469
8028.86 459
8029.71 485
8030.55 512
8031.40 482
8032.24 450
8033.09 496
8033.94 463
8034.78 436
8035.63 449
8036.47 458
8037.32 441
8038.17 407
8039.01 459
8039.86 472
8040.70 458
8041.55 468
8042.40 461
8043.24 508
8044.09 433
8044.94 462
8045.78 466
8046.63 456
8047.48 480
8048.32 487
8049.17 515
8050.02 484
8050.86 492
8051.71 474
8052.56 462
8053.40 421
8054.25 517
8055.10 472
8055.95 422
8056.79 472
8057.64 491
8058.49 458
8059.33 434
8060.18 472
8061.03 503
8061.88 479
8062.72 462
8063.57 445
8064.42 459
8065.27 520
8066.11 459
8066.96 444
8067.81 398
8068.66 452
8069.50 418
8070.35 423
8071.20 427
8072.05 409
8072.90 441
8073.74 479
8074.59 467
8075.44 469
8076.29 437
8077.14 411
8077.99 494
8078.83 492
8079.68 484
8080.53 468
8081.38 448
8082.23 493
8083.08 448
8083.92 485
8084.77 429
8085.62 439
8086.47 447
8087.32 494
8088.17 423
8089.02 385
8089.87 415
8090.71 479
8091.56 437
8092.41 435
8093.26 502
8094.11 496
8094.96 450
8095.81 441
8096.66 429
8097.51 491
8098.36 489
8099.21 445
8100.06 432
8100.91 441
8101.75 488
8102.60 457
8103.45 453
8104.30 416
8105.15 402
8106.00 418
8106.85 430
8107.70 450
8108.55 432
8109.40 432
8110.25 422
8111.10 413
8111.95 465
8112.80 476
8113.65 460
8114.50 496
8115.35 489
8116.20 442
8117.05 452
8117.90 489
8118.75 510
8119.60 494
8120.46 457
8121.31 480
8122.16 467
8123.01 461
8123.86 468
8124.71 447
8125.56 502
8126.41 527
8127.26 405
8128.11 476
8128.96 509
8129.81 456
8130.66 425
8131.52 443
8132.37 458
8133.22 490
8134.07 458
8134.92 438
8135.77 458
8136.62 479
8137.47 485
8138.33 456
8139.18 478
8140.03 526
8140.88 530
8141.73 580
8142.58 534
8143.44 498
8144.29 521
8145.14 455
8145.99 488
8146.84 517
8147.69 529
8148.55 605
8149.40 575
8150.25 581
8151.10 567
8151.95 572
8152.81 607
8153.66 705
8154.51 682
8155.36 632
8156.22 636
8157.07 656
8157.92 624
8158.77 592
8159.63 547
8160.48 534
8161.33 557
8162.18 560
8163.04 497
8163.89 485
8164.74 463
8165.60 504
8166.45 551
8167.30 488
8168.15 502
8169.01 559
8169.86 538
8170.71 525
8171.57 473
8172.42 446
8173.27 430
8174.13 441
8174.98 464
8175.83 432
8176.69 428
8177.54 446
8178.39 466
8179.25 491
8180.10 469
8180.95 447
8181.81 467
8182.66 454
8183.52 411
8184.37 437
8185.22 462
8186.08 437
8186.93 412
8187.79 436
8188.64 439
8189.49 468
8190.35 427
8191.20 435
8192.06 415
8192.91 416
8193.76 412
8194.62 388
8195.47 415
8196.33 448
8197.18 441
8198.04 411
8198.89 431
8199.75 425
8200.60 448
8201.46 435
8202.31 463
8203.17 494
8204.02 468
8204.87 447
8205.73 427
8206.58 444
8207.44 480
8208.29 436
8209.15 487
8210.01 457
8210.86 445
8211.72 469
8212.57 441
8213.43 443
8214.28 514
8215.14 499
8215.99 498
8216.85 496
8217.70 453
8218.56 417
8219.42 434
8220.27 518
8221.13 468
8221.98 450
8222.84 464
8223.69 500
8224.55 515
8225.41 541
8226.26 460
8227.12 418
8227.97 428
8228.83 429
8229.69 466
8230.54 430
8231.40 430
8232.26 444
8233.11 504
8233.97 444
8234.82 454
8235.68 433
8236.54 423
8237.39 432
8238.25 429
8239.11 408
8239.96 448
8240.82 426
8241.68 450
8242.54 442
8243.39 400
8244.25 432
8245.11 458
8245.96 435
8246.82 369
8247.68 392
8248.53 444
8249.39 407
8250.25 437
8251.11 407
8251.96 412
8252.82 440
8253.68 468
8254.54 403
8255.39 392
8256.25 416
8257.11 397
8257.97 420
8258.82 398
8259.68 409
8260.54 480
8261.40 436
8262.26 397
8263.11 395
8263.97 421
8264.83 470
8265.69 474
8266.55 449
8267.40 430
8268.26 424
8269.12 409
8269.98 453
8270.84 508
8271.70 451
8272.55 432
8273.41 412
8274.27 443
8275.13 494
8275.99 457
8276.85 460
8277.71 458
8278.56 444
8279.42 480
8280.28 505
8281.14 492
8282.00 492
8282.86 458
8283.72 426
8284.58 451
8285.44 492
8286.29 451
8287.15 505
8288.01 492
8288.87 503
8289.73 465
8290.59 526
8291.45 525
8292.31 504
8293.17 528
8294.03 557
8294.89 552
8295.75 505
8296.61 573
8297.47 552
8298.33 529
8299.19 524
8300.05 496
8300.91 517
8301.77 530
8302.63 548
8303.49 534
8304.35 520
8305.21 503
8306.07 484
8306.93 467
8307.79 481
8308.65 509
8309.51 529
8310.37 526
8311.23 485
8312.09 471
8312.95 505
8313.81 526
8314.67 534
8315.53 555
8316.39 609
8317.25 566
8318.11 596
8318.98 568
8319.84 565
8320.70 531
8321.56 527
8322.42 496
8323.28 470
8324.14 477
8325.00 460
8325.86 458
8326.73 442
8327.59 488
8328.45 448
8329.31 429
8330.17 436
8331.03 476
8331.89 442
8332.76 467
8333.62 422
8334.48 435
8335.34 480
8336.20 436
8337.06 435
8337.93 437
8338.79 456
8339.65 439
8340.51 487
8341.37 470
8342.24 499
8343.10 509
8343.96 479
8344.82 456
8345.68 515
8346.55 492
8347.41 491
8348.27 484
8349.13 454
8350.00 442
8350.86 481
8351.72 505
8352.58 454
8353.45 461
8354.31 438
8355.17 464
8356.03 452
8356.90 466
8357.76 506
8358.62 480
8359.49 442
8360.35 466
8361.21 486
8362.08 488
8362.94 474
8363.80 451
8364.66 458
8365.53 439
8366.39 456
8367.25 469
8368.12 472
8368.98 492
8369.84 478
8370.71 464
8371.57 466
8372.44 479
8373.30 528
8374.16 550
8375.03 488
8375.89 480
8376.75 438
8377.62 477
8378.48 484
8379.35 499
8380.21 474
8381.07 505
8381.94 471
8382.80 451
8383.67 484
8384.53 515
8385.40 452
8386.26 472
8387.12 505
8387.99 494
8388.85 488
8389.72 457
8390.58 532
8391.45 488
8392.31 491
8393.18 478
8394.04 547
8394.91 508
8395.77 531
8396.64 498
8397.50 526
8398.37 519
8399.23 489
8400.10 508
8400.96 511
8401.83 476
8402.69 462
8403.56 474
8404.42 510
8405.29 497
8406.15 527
8407.02 527
8407.88 513
8408.75 495
8409.61 492
8410.48 528
8411.34 517
8412.21 532
8413.08 492
8413.94 489
8414.81 493
8415.67 502
8416.54 498
8417.41 542
8418.27 534
8419.14 519
8420.00 562
8420.87 504
8421.74 517
8422.60 538
8423.47 575
8424.33 590
8425.20 607
8426.07 563
8426.93 597
8427.80 650
8428.67 634
8429.53 661
8430.40 656
8431.27 625
8432.13 587
8433.00 634
8433.87 646
8434.73 684
8435.60 702
8436.47 635
8437.33 685
8438.20 686
8439.07 700
8439.94 743
8440.80 738
8441.67 768
8442.54 866
8443.40 830
8444.27 865
8445.14 877
8446.01 839
8446.87 841
8447.74 908
8448.61 827
8449.48 833
8450.34 855
8451.21 874
8452.08 897
8452.95 843
8453.82 831
8454.68 903
8455.55 951
8456.42 944
8457.29 942
8458.15 953
8459.02 982
8459.89 889
8460.76 966
8461.63 924
8462.50 861
8463.36 885
8464.23 944
8465.10 937
8465.97 1075
8466.84 1315
8467.71 1694
8468.57 2057
8469.44 2331
8470.31 2585
8471.18 2752
8472.05 2583
8472.92 2402
8473.79 2105
8474.66 1899
8475.53 1568
8476.39 1326
8477.26 1254
8478.13 1069
8479.00 921
8479.87 848
8480.74 794
8481.61 735
8482.48 717
8483.35 698
8484.22 698
8485.09 711
8485.96 755
8486.83 737
8487.69 657
8488.56 692
8489.43 658
8490.30 645
8491.17 617
8492.04 642
8492.91 600
8493.78 585
8494.65 654
8495.52 565
8496.39 554
8497.26 596
8498.13 672
8499.00 662
8499.87 651
8500.74 617
8501.61 649
8502.48 600
8503.35 662
8504.22 645
8505.10 716
8505.97 660
8506.84 654
8507.71 694
8508.58 710
8509.45 678
8510.32 673
8511.19 714
8512.06 667
8512.93 725
8513.80 622
8514.67 646
8515.54 640
8516.42 631
8517.29 662
8518.16 669
8519.03 636
8519.90 637
8520.77 635
8521.64 645
8522.51 655
8523.39 641
8524.26 689
8525.13 713
8526.00 619
8526.87 631
8527.74 636
8528.61 720
8529.49 733
8530.36 676
8531.23 727
8532.10 695
8532.97 702
8533.85 788
8534.72 721
8535.59 724
8536.46 696
8537.33 774
8538.21 736
8539.08 762
8539.95 710
8540.82 720
8541.69 759
8542.57 732
8543.44 726
8544.31 744
8545.18 779
8546.06 823
8546.93 742
8547.80 835
8548.67 873
8549.55 910
8550.42 943
8551.29 994
8552.17 1038
8553.04 1018
8553.91 993
8554.78 934
8555.66 902
8556.53 813
8557.40 816
8558.28 823
8559.15 740
8560.02 741
8560.90 681
8561.77 629
8562.64 619
8563.52 616
8564.39 623
8565.26 649
8566.14 632
8567.01 615
8567.89 617
8568.76 617
8569.63 580
8570.51 574
8571.38 565
8572.25 583
8573.13 588
8574.00 602
8574.88 597
8575.75 551
8576.62 580
8577.50 563
8578.37 577
8579.25 534
8580.12 566
8581.00 609
8581.87 580
8582.74 572
8583.62 569
8584.49 589
8585.37 562
8586.24 620
8587.12 633
8587.99 583
8588.87 612
8589.74 611
8590.62 653
8591.49 574
8592.37 527
8593.24 508
8594.12 588
8594.99 624
8595.87 594
8596.74 583
8597.62 587
8598.49 648
8599.37 612
8600.24 595
8601.12 629
8601.99 576
8602.87 564
8603.74 633
8604.62 616
8605.49 634
8606.37 653
8607.25 596
8608.12 603
8609.00 582
8609.87 606
8610.75 651
8611.63 663
8612.50 630
8613.38 650
8614.25 648
8615.13 639
8616.01 670
8616.88 693
8617.76 653
8618.63 663
8619.51 673
8620.39 658
8621.26 668
8622.14 649
8623.02 726
8623.89 715
8624.77 680
8625.65 724
8626.52 685
8627.40 706
8628.28 692
8629.15 742
8630.03 787
8630.91 773
8631.78 781
8632.66 796
8633.54 788
8634.41 808
8635.29 787
8636.17 812
8637.05 865
8637.92 782
8638.80 761
8639.68 840
8640.56 837
8641.43 912
8642.31 952
8643.19 874
8644.06 902
8644.94 923
8645.82 952
8646.70 929
8647.58 964
8648.45 949
8649.33 988
8650.21 991
8651.09 1091
8651.96 1038
8652.84 1068
8653.72 1077
8654.60 1061
8655.48 1026
8656.36 1064
8657.23 1106
8658.11 1054
8658.99 1038
8659.87 1019
8660.75 1049
8661.63 1052
8662.50 1081
8663.38 1037
8664.26 1104
8665.14 1044
8666.02 1067
8666.90 1100
8667.78 1130
8668.65 1276
8669.53 1355
8670.41 1497
8671.29 1656
8672.17 1958
8673.05 2274
8673.93 2484
8674.81 2528
8675.69 2791
8676.57 2681
8677.45 2641
8678.32 2293
8679.20 2143
8680.08 1908
8680.96 1693
8681.84 1491
8682.72 1486
8683.60 1357
8684.48 1264
8685.36 1264
8686.24 1348
8687.12 1428
8688.00 1561
8688.88 1878
8689.76 2249
8690.64 2655
8691.52 3049
8692.40 3345
8693.28 3586
8694.16 3591
8695.04 3485
8695.92 3089
8696.80 2632
8697.68 2227
8698.56 1854
8699.44 1530
8700.32 1411
8701.20 1253
8702.08 1133
8702.96 1042
8703.84 1018
8704.72 899
8705.60 912
8706.49 846
8707.37 823
8708.25 814
8709.13 867
8710.01 825
8710.89 807
8711.77 817
8712.65 779
8713.53 815
8714.41 741
8715.29 754
8716.18 705
8717.06 680
8717.94 684
8718.82 656
8719.70 674
8720.58 709
8721.46 687
8722.35 732
8723.23 734
8724.11 745
8724.99 717
8725.87 689
8726.75 680
8727.64 672
8728.52 703
8729.40 701
8730.28 765
8731.16 762
8732.05 796
8732.93 731
8733.81 677
8734.69 768
8735.57 788
8736.46 706
8737.34 699
8738.22 688
8739.10 688
8739.99 695
8740.87 745
8741.75 707
8742.63 662
8743.52 619
8744.40 695
8745.28 738
8746.16 664
8747.05 734
8747.93 729
8748.81 752
8749.70 767
8750.58 707
8751.46 764
8752.34 797
8753.23 803
8754.11 775
8754.99 800
8755.88 731
8756.76 789
8757.64 848
8758.53 777
8759.41 739
8760.29 801
8761.18 775
8762.06 779
8762.94 844
8763.83 746
8764.71 734
8765.60 749
8766.48 746
8767.36 754
8768.25 792
8769.13 762
8770.01 819
8770.90 793
8771.78 787
8772.67 751
8773.55 790
8774.43 762
8775.32 692
8776.20 676
8777.09 711
8777.97 695
8778.86 701
8779.74 726
8780.63 666
8781.51 726
8782.39 771
8783.28 777
8784.16 715
8785.05 761
8785.93 705
8786.82 730
8787.70 665
8788.59 644
8789.47 584
8790.36 568
8791.24 603
8792.13 617
8793.01 577
8793.90 566
8794.78 633
8795.67 643
8796.55 619
8797.44 604
8798.32 641
8799.21 564
8800.10 569
8800.98 545
8801.87 573
8802.75 586
8803.64 564
8804.52 578
8805.41 596
8806.29 607
8807.18 578
8808.07 601
8808.95 584
8809.84 570
8810.72 575
8811.61 542
8812.50 481
8813.38 511
8814.27 484
8815.15 533
8816.04 505
8816.93 484
8817.81 570
8818.70 576
8819.59 541
8820.47 550
8821.36 550
8822.25 621
8823.13 603
8824.02 501
8824.91 517
8825.79 537
8826.68 510
8827.57 510
8828.45 541
8829.34 511
8830.23 544
8831.11 540
8832.00 547
8832.89 545
8833.78 456
8834.66 493
8835.55 506
8836.44 486
8837.32 488
8838.21 432
8839.10 451
8839.99 476
8840.87 474
8841.76 459
8842.65 489
8843.54 469
8844.42 498
8845.31 464
8846.20 431
8847.09 482
8847.98 506
8848.86 451
8849.75 492
8850.64 472
8851.53 496
8852.42 432
8853.30 419
8854.19 422
8855.08 425
8855.97 435
8856.86 468
8857.75 436
8858.63 441
8859.52 451
8860.41 470
8861.30 432
8862.19 411
8863.08 479
8863.97 435
8864.85 475
8865.74 484
8866.63 422
8867.52 464
8868.41 434
8869.30 429
8870.19 441
8871.08 373
8871.97 433
8872.85 445
8873.74 457
8874.63 485
8875.52 460
8876.41 410
8877.30 427
8878.19 446
8879.08 419
8879.97 440
8880.86 423
8881.75 434
8882.64 391
8883.53 425
8884.42 415
8885.31 403
8886.20 411
8887.09 412
8887.98 453
8888.87 406
8889.76 378
8890.65 394
8891.54 416
8892.43 422
8893.32 407
8894.21 396
8895.10 386
8895.99 426
8896.88 384
8897.77 396
8898.66 396
8899.55 410
8900.44 405
8901.33 439
8902.22 442
8903.11 387
8904.00 396
8904.89 388
8905.78 401
8906.67 423
8907.56 408
8908.46 435
8909.35 398
8910.24 407
8911.13 417
8912.02 418
8912.91 437
8913.80 377
8914.69 386
8915.58 344
8916.48 378
8917.37 403
8918.26 405
8919.15 409
8920.04 421
8920.93 380
8921.82 405
8922.72 364
8923.61 409
8924.50 358
8925.39 405
8926.28 399
8927.18 415
8928.07 377
8928.96 364
8929.85 381
8930.74 407
8931.64 401
8932.53 350
8933.42 390
8934.31 370
8935.20 371
8936.10 349
8936.99 398
8937.88 400
8938.77 362
8939.67 358
8940.56 361
8941.45 381
8942.34 395
8943.24 353
8944.13 372
8945.02 386
8945.91 393
8946.81 404
8947.70 369
8948.59 367
8949.49 344
8950.38 363
8951.27 377
8952.16 396
8953.06 359
8953.95 379
8954.84 355
8955.74 375
8956.63 391
8957.52 389
8958.42 357
8959.31 361
8960.20 401
8961.10 365
8961.99 374
8962.89 384
8963.78 383
8964.67 406
8965.57 432
8966.46 418
8967.35 407
8968.25 425
8969.14 429
8970.04 416
8970.93 452
8971.82 402
8972.72 390
8973.61 363
8974.51 358
8975.40 370
8976.30 411
8977.19 384
8978.08 391
8978.98 388
8979.87 393
8980.77 354
8981.66 342
8982.56 377
8983.45 390
8984.35 382
8985.24 393
8986.14 372
8987.03 387
8987.93 361
8988.82 391
8989.72 422
8990.61 348
8991.51 322
8992.40 382
8993.30 384
8994.19 401
8995.09 396
8995.98 406
8996.88 367
8997.77 402
8998.67 383
8999.56 342
9000.46 353
9001.35 400
9002.25 400
9003.15 353
9004.04 395
9004.94 356
9005.83 335
9006.73 341
9007.62 319
9008.52 342
9009.42 388
9010.31 369
9011.21 416
9012.10 359
9013.00 339
9013.90 359
9014.79 371
9015.69 333
9016.59 387
9017.48 372
9018.38 344
9019.27 351
9020.17 343
9021.07 313
9021.96 357
9022.86 365
9023.76 327
9024.65 313
9025.55 346
9026.45 336
9027.34 353
9028.24 369
9029.14 353
9030.04 348
9030.93 408
9031.83 394
9032.73 397
9033.62 363
9034.52 378
9035.42 387
9036.32 407
9037.21 378
9038.11 368
9039.01 346
9039.90 428
9040.80 401
9041.70 342
9042.60 393
9043.50 368
9044.39 348
9045.29 367
9046.19 365
9047.09 372
9047.98 432
9048.88 362
9049.78 399
9050.68 370
9051.58 317
9052.47 342
9053.37 391
9054.27 371
9055.17 351
9056.07 387
9056.97 409
9057.86 438
9058.76 324
9059.66 400
9060.56 419
9061.46 407
9062.36 393
9063.25 364
9064.15 378
9065.05 385
9065.95 375
9066.85 376
9067.75 366
9068.65 346
9069.55 343
9070.45 414
9071.34 401
9072.24 339
9073.14 380
9074.04 401
9074.94 356
9075.84 401
9076.74 474
9077.64 435
9078.54 400
9079.44 392
9080.34 349
9081.24 400
9082.14 427
9083.04 386
9083.94 386
9084.84 419
9085.74 392
9086.63 358
9087.53 391
9088.43 386
9089.33 397
9090.23 421
9091.13 383
9092.03 363
9092.93 405
9093.83 438
9094.74 374
9095.64 351
9096.54 381
9097.44 387
9098.34 387
9099.24 359
9100.14 444
9101.04 394
9101.94 374
9102.84 364
9103.74 401
9104.64 385
9105.54 349
9106.44 377
9107.34 408
9108.24 400
9109.14 378
9110.05 375
9110.95 385
9111.85 358
9112.75 351
9113.65 344
9114.55 322
9115.45 351
9116.35 396
9117.25 335
9118.16 373
9119.06 339
9119.96 365
9120.86 347
9121.76 370
9122.66 373
9123.56 366
9124.47 345
9125.37 348
9126.27 344
9127.17 359
9128.07 344
9128.98 306
9129.88 339
9130.78 421
9131.68 359
9132.58 327
9133.49 348
9134.39 368
9135.29 333
9136.19 375
9137.09 388
9138.00 390
9138.90 369
9139.80 376
9140.70 354
9141.61 363
9142.51 397
9143.41 404
9144.31 350
9145.22 306
9146.12 348
9147.02 336
9147.93 355
9148.83 356
9149.73 343
9150.63 335
9151.54 341
9152.44 352
9153.34 339
9154.25 355
9155.15 376
9156.05 367
9156.96 393
9157.86 359
9158.76 373
9159.67 395
9160.57 326
9161.47 336
9162.38 367
9163.28 375
9164.18 355
9165.09 322
9165.99 388
9166.90 351
9167.80 319
9168.70 293
9169.61 374
9170.51 377
9171.41 400
9172.32 335
9173.22 301
9174.13 370
9175.03 373
9175.94 373
9176.84 337
9177.74 345
9178.65 338
9179.55 393
9180.46 356
9181.36 356
9182.27 322
9183.17 365
9184.08 354
9184.98 326
9185.88 318
9186.79 335
9187.69 326
9188.60 354
9189.50 315
9190.41 350
9191.31 356
9192.22 341
9193.12 335
9194.03 346
9194.93 370
9195.84 360
9196.74 368
9197.65 335
9198.56 369
9199.46 368
9200.37 423
9201.27 416
9202.18 363
9203.08 387
9203.99 381
9204.89 368
9205.80 380
9206.71 342
9207.61 332
9208.52 375
9209.42 378
9210.33 349
9211.23 353
9212.14 377
9213.05 365
9213.95 380
9214.86 365
9215.77 339
9216.67 375
9217.58 380
9218.48 333
9219.39 308
9220.30 325
9221.20 327
9222.11 379
9223.02 347
9223.92 337
9224.83 334
9225.74 353
9226.64 379
9227.55 385
9228.46 332
9229.36 339
9230.27 378
9231.18 364
9232.08 342
9232.99 351
9233.90 368
9234.81 355
9235.71 377
9236.62 369
9237.53 354
9238.43 367
9239.34 371
9240.25 325
9241.16 336
9242.06 325
9242.97 341
9243.88 305
9244.79 351
9245.69 358
9246.60 323
9247.51 321
9248.42 356
9249.33 348
9250.23 324
9251.14 382
9252.05 364
9252.96 339
9253.87 336
9254.77 365
9255.68 332
9256.59 354
9257.50 354
9258.41 359
9259.31 321
9260.22 335
9261.13 316
9262.04 336
9262.95 308
9263.86 311
9264.77 346
9265.67 379
9266.58 370
9267.49 369
9268.40 311
9269.31 315
9270.22 322
9271.13 321
9272.04 323
9272.94 317
9273.85 319
9274.76 334
9275.67 347
9276.58 294
9277.49 349
9278.40 383
9279.31 327
9280.22 301
9281.13 329
9282.04 342
9282.95 341
9283.86 349
9284.77 329
9285.68 363
9286.59 365
9287.49 366
9288.40 347
9289.31 332
9290.22 311
9291.13 341
9292.04 377
9292.95 364
9293.86 346
9294.77 381
9295.68 353
9296.59 367
9297.50 340
9298.41 314
9299.33 374
9300.24 361
9301.15 358
9302.06 360
9302.97 397
9303.88 407
9304.79 392
9305.70 364
9306.61 337
9307.52 381
9308.43 401
9309.34 434
9310.25 373
9311.16 391
9312.07 384
9312.98 389
9313.90 383
9314.81 429
9315.72 391
9316.63 384
9317.54 350
9318.45 332
9319.36 359
9320.27 372
9321.19 371
9322.10 346
9323.01 385
9323.92 373
9324.83 326
9325.74 345
9326.65 384
9327.57 352
9328.48 367
9329.39 402
9330.30 373
9331.21 315
9332.13 296
9333.04 340
9333.95 370
9334.86 354
9335.77 375
9336.69 386
9337.60 357
9338.51 339
9339.42 340
9340.33 354
9341.25 347
9342.16 395
9343.07 334
9343.98 339
9344.90 388
9345.81 352
9346.72 374
9347.63 363
9348.55 391
9349.46 374
9350.37 321
9351.29 320
9352.20 375
9353.11 344
9354.02 352
9354.94 332
9355.85 361
9356.76 351
9357.68 364
9358.59 292
9359.50 332
9360.42 339
9361.33 311
9362.24 347
9363.16 340
9364.07 323
9364.98 297
9365.90 324
9366.81 352
9367.72 359
9368.64 343
9369.55 385
9370.47 319
9371.38 321
9372.29 350
9373.21 327
9374.12 351
9375.04 312
9375.95 379
9376.86 413
9377.78 438
9378.69 365
9379.61 346
9380.52 354
9381.43 364
9382.35 375
9383.26 395
9384.18 362
9385.09 378
9386.01 409
9386.92 397
9387.84 368
9388.75 374
9389.67 366
9390.58 391
9391.49 380
9392.41 378
9393.32 379
9394.24 377
9395.15 406
9396.07 421
9396.98 409
9397.90 398
9398.81 384
9399.73 321
9400.65 361
9401.56 384
9402.48 376
9403.39 376
9404.31 347
9405.22 384
9406.14 388
9407.05 383
9407.97 385
9408.88 402
9409.80 376
9410.72 395
9411.63 366
9412.55 381
9413.46 361
9414.38 401
9415.30 399
9416.21 358
9417.13 357
9418.04 414
9418.96 380
9419.88 357
9420.79 353
9421.71 394
9422.62 403
9423.54 389
9424.46 415
9425.37 420
9426.29 402
9427.21 391
9428.12 403
9429.04 395
9429.96 436
9430.87 423
9431.79 389
9432.71 449
9433.62 466
9434.54 428
9435.46 423
9436.37 484
9437.29 446
9438.21 424
9439.13 461
9440.04 420
9440.96 436
9441.88 500
9442.80 470
9443.71 485
9444.63 425
9445.55 443
9446.46 473
9447.38 467
9448.30 481
9449.22 577
9450.14 580
9451.05 649
9451.97 687
9452.89 743
9453.81 752
9454.72 767
9455.64 711
9456.56 659
9457.48 638
9458.40 573
9459.31 561
9460.23 558
9461.15 543
9462.07 466
9462.99 485
9463.91 457
9464.82 439
9465.74 426
9466.66 476
9467.58 445
9468.50 373
9469.42 413
9470.34 431
9471.25 415
9472.17 428
9473.09 440
9474.01 424
9474.93 430
9475.85 421
9476.77 465
9477.69 494
9478.60 462
9479.52 478
9480.44 533
9481.36 556
9482.28 542
9483.20 525
9484.12 522
9485.04 504
9485.96 461
9486.88 475
9487.80 454
9488.72 475
9489.64 449
9490.56 444
9491.48 439
9492.40 462
9493.32 420
9494.24 441
9495.16 445
9496.08 456
9497.00 426
9497.92 405
9498.84 399
9499.76 397
9500.68 397
9501.60 441
9502.52 444
9503.44 403
9504.36 412
9505.28 410
9506.20 442
9507.12 455
9508.04 432
9508.96 393
9509.88 403
9510.80 401
9511.72 456
9512.64 451
9513.56 440
9514.48 482
9515.40 479
9516.32 466
9517.25 463
9518.17 484
9519.09 520
9520.01 520
9520.93 505
9521.85 455
9522.77 463
9523.69 498
9524.61 455
9525.54 472
9526.46 495
9527.38 502
9528.30 500
9529.22 554
9530.14 574
9531.06 626
9531.99 684
9532.91 677
9533.83 660
9534.75 656
9535.67 674
9536.60 615
9537.52 595
9538.44 590
9539.36 580
9540.28 528
9541.21 528
9542.13 505
9543.05 485
9543.97 509
9544.89 512
9545.82 492
9546.74 477
9547.66 475
9548.58 460
9549.51 464
9550.43 482
9551.35 463
9552.27 489
9553.20 470
9554.12 505
9555.04 509
9555.96 501
9556.89 488
9557.81 531
9558.73 532
9559.66 546
9560.58 521
9561.50 478
9562.43 482
9563.35 477
9564.27 544
9565.19 516
9566.12 487
9567.04 515
9567.96 470
9568.89 489
9569.81 481
9570.74 464
9571.66 560
9572.58 527
9573.51 487
9574.43 482
9575.35 494
9576.28 524
9577.20 504
9578.13 534
9579.05 515
9579.97 531
9580.90 487
9581.82 498
9582.75 510
9583.67 507
9584.59 528
9585.52 501
9586.44 503
9587.37 490
9588.29 501
9589.22 492
9590.14 521
9591.06 518
9591.99 554
9592.91 522
9593.84 608
9594.76 531
9595.69 525
9596.61 501
9597.54 524
9598.46 542
9599.39 543
9600.31 577
9601.24 593
9602.16 596
9603.09 586
9604.01 607
9604.94 615
9605.86 581
9606.79 596
9607.71 617
9608.64 562
9609.56 617
9610.49 607
9611.41 607
9612.34 612
9613.27 578
9614.19 610
9615.12 609
9616.04 637
9616.97 651
9617.89 598
9618.82 655
9619.75 644
9620.67 641
9621.60 670
9622.52 658
9623.45 644
9624.38 665
9625.30 660
9626.23 660
9627.15 691
9628.08 750
9629.01 727
9629.93 711
9630.86 729
9631.79 693
9632.71 716
9633.64 662
9634.57 676
9635.49 768
9636.42 797
9637.35 811
9638.27 802
9639.20 758
9640.13 795
9641.05 820
9641.98 863
9642.91 805
9643.83 827
9644.76 837
9645.69 831
9646.62 867
9647.54 894
9648.47 955
9649.40 939
9650.32 915
9651.25 998
9652.18 980
9653.11 1008
9654.03 1066
9654.96 939
9655.89 1031
9656.82 993
9657.75 1020
9658.67 1029
9659.60 971
9660.53 988
9661.46 1008
9662.38 989
9663.31 1016
9664.24 989
9665.17 1037
9666.10 1063
9667.02 1073
9667.95 1173
9668.88 1103
9669.81 1182
9670.74 1186
9671.67 1150
9672.59 1201
9673.52 1130
9674.45 1208
9675.38 1226
9676.31 1204
9677.24 1259
9678.17 1320
9679.10 1325
9680.02 1265
9680.95 1369
9681.88 1399
9682.81 1314
9683.74 1347
9684.67 1331
9685.60 1378
9686.53 1378
9687.46 1368
9688.39 1345
9689.31 1413
9690.24 1399
9691.17 1379
9692.10 1445
9693.03 1506
9693.96 1591
9694.89 1657
9695.82 1826
9696.75 1963
9697.68 2106
9698.61 2273
9699.54 2338
9700.47 2379
9701.40 2363
9702.33 2212
9703.26 2114
9704.19 1906
9705.12 1719
9706.05 1630
9706.98 1548
9707.91 1479
9708.84 1502
9709.77 1491
9710.70 1541
9711.63 1630
9712.56 1788
9713.49 1893
9714.42 1913
9715.35 2017
9716.28 2049
9717.21 2042
9718.14 1950
9719.07 1842
9720.00 1682
9720.93 1600
9721.87 1414
9722.80 1323
9723.73 1251
9724.66 1186
9725.59 1152
9726.52 1185
9727.45 1191
9728.38 1158
9729.31 1157
9730.24 1230
9731.18 1299
9732.11 1360
9733.04 1408
9733.97 1368
9734.90 1350
9735.83 1331
9736.76 1249
9737.70 1105
9738.63 1162
9739.56 1152
9740.49 1040
9741.42 1010
9742.35 1012
9743.29 993
9744.22 952
9745.15 919
9746.08 907
9747.01 912
9747.95 835
9748.88 893
9749.81 846
9750.74 885
9751.67 903
9752.61 857
9753.54 847
9754.47 872
9755.40 811
9756.34 794
9757.27 836
9758.20 864
9759.13 813
9760.07 826
9761.00 823
9761.93 819
9762.87 874
9763.80 867
9764.73 837
9765.66 828
9766.60 875
9767.53 795
9768.46 817
9769.40 857
9770.33 858
9771.26 812
9772.20 842
9773.13 871
9774.06 901
9775.00 892
9775.93 857
9776.86 979
9777.80 978
9778.73 1035
9779.66 1088
9780.60 1104
9781.53 1069
9782.46 1064
9783.40 959
9784.33 892
9785.26 955
9786.20 942
9787.13 948
9788.07 859
9789.00 796
9789.93 829
9790.87 797
9791.80 806
9792.74 764
9793.67 790
9794.61 801
9795.54 878
9796.47 883
9797.41 845
9798.34 853
9799.28 813
9800.21 822
9801.15 796
9802.08 765
9803.02 742
9803.95 684
9804.89 702
9805.82 676
9806.76 683
9807.69 687
9808.63 675
9809.56 659
9810.50 681
9811.43 702
9812.37 669
9813.30 656
9814.24 604
9815.17 645
9816.11 621
9817.04 615
9817.98 653
9818.91 632
9819.85 625
9820.78 598
9821.72 556
9822.65 599
9823.59 597
9824.53 583
9825.46 615
9826.40 597
9827.33 590
9828.27 603
9829.21 555
9830.14 534
9831.08 508
9832.01 535
9832.95 566
9833.89 540
9834.82 572
9835.76 521
9836.69 537
9837.63 569
9838.57 544
9839.50 536
9840.44 577
9841.38 554
9842.31 545
9843.25 519
9844.19 544
9845.12 511
9846.06 525
9847.00 539
9847.93 491
9848.87 490
9849.81 546
9850.74 539
9851.68 531
9852.62 538
9853.56 538
9854.49 555
9855.43 606
9856.37 558
9857.30 540
9858.24 546
9859.18 569
9860.12 571
9861.05 608
9861.99 576
9862.93 515
9863.87 535
9864.80 562
9865.74 516
9866.68 527
9867.62 478
9868.56 553
9869.49 514
9870.43 529
9871.37 572
9872.31 549
9873.24 538
9874.18 502
9875.12 498
9876.06 528
9877.00 520
9877.94 531
9878.87 507
9879.81 543
9880.75 515
9881.69 521
9882.63 544
9883.57 467
9884.50 512
9885.44 488
9886.38 507
9887.32 461
9888.26 465
9889.20 504
9890.14 511
9891.08 517
9892.02 470
9892.95 484
9893.89 491
9894.83 496
9895.77 483
9896.71 529
9897.65 484
9898.59 476
9899.53 483
9900.47 515
9901.41 539
9902.35 508
9903.29 452
9904.23 460
9905.16 458
9906.10 488
9907.04 502
9907.98 501
9908.92 505
9909.86 476
9910.80 506
9911.74 483
9912.68 523
9913.62 543
9914.56 519
9915.50 484
9916.44 475
9917.38 452
9918.32 443
9919.26 463
9920.20 545
9921.14 466
9922.08 560
9923.02 616
9923.97 713
9924.91 785
9925.85 828
9926.79 879
9927.73 921
9928.67 937
9929.61 855
9930.55 808
9931.49 739
9932.43 700
9933.37 630
9934.31 589
9935.25 557
9936.20 527
9937.14 472
9938.08 479
9939.02 472
9939.96 501
9940.90 445
9941.84 475
9942.78 478
9943.73 476
9944.67 466
9945.61 529
9946.55 445
9947.49 459
9948.43 420
9949.37 450
9950.32 457
9951.26 477
9952.20 444
9953.14 444
9954.08 467
9955.03 455
9955.97 431
9956.91 464
9957.85 465
9958.79 458
9959.74 412
9960.68 402
9961.62 417
9962.56 428
9963.50 420
9964.45 428
9965.39 408
9966.33 449
9967.27 430
9968.22 464
9969.16 442
9970.10 417
9971.04 402
9971.99 417
9972.93 411
9973.87 422
9974.82 417
9975.76 483
9976.70 468
9977.64 442
9978.59 492
9979.53 451
9980.47 428
9981.42 445
9982.36 445
9983.30 469
9984.25 416
9985.19 387
9986.13 397
9987.08 393
9988.02 437
9988.96 421
9989.91 417
9990.85 440
9991.80 365
9992.74 422
9993.68 430
9994.63 421
9995.57 435
9996.51 373
9997.46 393
9998.40 379
9999.35 416
10000.29 412
10001.23 376
10002.18 434
10003.12 428
10004.07 424
10005.01 407
10005.96 452
10006.90 401
10007.84 398
10008.79 428
10009.73 389
10010.68 355
10011.62 433
10012.57 418
10013.51 384
10014.46 395
10015.40 407
10016.35 389
10017.29 404
10018.24 404
10019.18 369
10020.13 427
10021.07 390
10022.02 405
10022.96 373
10023.91 344
10024.85 362
10025.80 380
10026.74 384
10027.69 401
10028.63 370
10029.58 439
10030.52 415
10031.47 392
10032.42 396
10033.36 393
10034.31 394
10035.25 365
10036.20 340
10037.14 314
10038.09 349
10039.04 393
10039.98 376
10040.93 352
10041.87 372
10042.82 380
10043.77 397
10044.71 419
10045.66 331
10046.60 343
10047.55 362
10048.50 417
10049.44 402
10050.39 400
10051.34 386
10052.28 381
10053.23 387
10054.18 374
10055.12 380
10056.07 394
10057.02 361
10057.96 378
10058.91 398
10059.86 390
10060.80 420
10061.75 402
10062.70 375
10063.64 368
10064.59 400
10065.54 348
10066.49 363
10067.43 365
10068.38 386
10069.33 346
10070.28 368
10071.22 334
10072.17 319
10073.12 350
10074.07 377
10075.01 357
10075.96 333
10076.91 361
10077.86 399
10078.80 358
10079.75 362
10080.70 372
10081.65 361
10082.60 347
10083.54 322
10084.49 356
10085.44 337
10086.39 352
10087.34 364
10088.28 351
10089.23 370
10090.18 341
10091.13 349
10092.08 331
10093.03 341
10093.97 349
10094.92 334
10095.87 370
10096.82 376
10097.77 373
10098.72 353
10099.67 378
10100.62 360
10101.56 346
10102.51 339
10103.46 366
10104.41 335
10105.36 349
10106.31 345
10107.26 372
10108.21 343
10109.16 348
10110.11 372
10111.05 344
10112.00 312
10112.95 369
10113.90 365
10114.85 380
10115.80 379
10116.75 353
10117.70 382
10118.65 413
10119.60 360
10120.55 346
10121.50 323
10122.45 291
10123.40 344
10124.35 307
10125.30 330
10126.25 359
10127.20 380
10128.15 372
10129.10 368
10130.05 354
10131.00 347
10131.95 396
10132.90 383
10133.85 377
10134.80 370
10135.75 373
10136.70 399
10137.65 364
10138.60 346
10139.55 369
10140.51 357
10141.46 375
10142.41 356
10143.36 316
10144.31 366
10145.26 378
10146.21 367
10147.16 375
10148.11 388
10149.06 335
10150.01 361
10150.97 377
10151.92 385
10152.87 348
10153.82 385
10154.77 377
10155.72 373
10156.67 388
10157.63 380
10158.58 372
10159.53 397
10160.48 396
10161.43 379
10162.38 362
10163.34 368
10164.29 390
10165.24 353
10166.19 414
10167.14 396
10168.09 360
10169.05 378
10170.00 386
10170.95 376
10171.90 358
10172.86 381
10173.81 404
10174.76 409
10175.71 398
10176.66 423
10177.62 354
10178.57 403
10179.52 356
10180.47 380
10181.43 382
10182.38 420
10183.33 417
10184.29 450
10185.24 424
10186.19 403
10187.14 419
10188.10 382
10189.05 433
10190.00 419
10190.96 454
10191.91 373
10192.86 446
10193.81 431
10194.77 431
10195.72 405
10196.67 444
10197.63 437
10198.58 418
10199.53 434
10200.49 467
10201.44 424
10202.40 496
10203.35 517
10204.30 543
10205.26 586
10206.21 530
10207.16 574
10208.12 604
10209.07 526
10210.03 516
10210.98 499
10211.93 487
10212.89 453
10213.84 420
10214.80 432
10215.75 433
10216.70 472
10217.66 431
10218.61 419
10219.57 444
10220.52 443
10221.48 407
10222.43 443
10223.39 427
10224.34 418
10225.30 367
10226.25 364
10227.20 418
10228.16 381
10229.11 389
10230.07 394
10231.02 397
10231.98 376
10232.93 396
10233.89 465
10234.84 414
10235.80 429
10236.75 446
10237.71 446
10238.67 430
10239.62 397
10240.58 455
10241.53 408
10242.49 397
10243.44 393
10244.40 345
10245.35 363
10246.31 333
10247.26 353
10248.22 359
10249.18 358
10250.13 354
10251.09 366
10252.04 355
10253.00 325
10253.96 337
10254.91 274
10255.87 339
10256.82 336
10257.78 383
10258.74 332
10259.69 358
10260.65 337
10261.61 344
10262.56 366
10263.52 362
10264.47 362
10265.43 335
10266.39 319
10267.34 312
10268.30 325
10269.26 342
10270.21 348
10271.17 292
10272.13 336
10273.09 327
10274.04 340
10275.00 317
10275.96 328
10276.91 368
10277.87 332
10278.83 327
10279.78 342
10280.74 320
10281.70 312
10282.66 334
10283.61 312
10284.57 333
10285.53 333
10286.49 366
10287.44 322
10288.40 360
10289.36 342
10290.32 332
10291.27 303
10292.23 348
10293.19 356
10294.15 354
10295.11 377
10296.06 338
10297.02 349
10297.98 294
10298.94 368
10299.90 339
10300.85 332
10301.81 340
10302.77 349
10303.73 320
10304.69 335
10305.65 320
10306.60 271
10307.56 337
10308.52 347
10309.48 373
10310.44 347
10311.40 331
10312.36 298
10313.32 319
10314.27 344
10315.23 312
10316.19 336
10317.15 348
10318.11 319
10319.07 314
10320.03 309
10320.99 331
10321.95 333
10322.91 306
10323.86 338
10324.82 353
10325.78 337
10326.74 341
10327.70 365
10328.66 347
10329.62 336
10330.58 334
10331.54 374
10332.50 330
10333.46 341
10334.42 347
10335.38 324
10336.34 341
10337.30 304
10338.26 304
10339.22 309
10340.18 329
10341.14 285
10342.10 301
10343.06 357
10344.02 327
10344.98 338
10345.94 358
10346.90 333
10347.86 317
10348.82 306
10349.78 331
10350.74 284
10351.70 311
10352.66 356
10353.62 336
10354.58 342
10355.55 308
10356.51 350
10357.47 342
10358.43 325
10359.39 359
10360.35 444
10361.31 413
10362.27 402
10363.23 368
10364.19 375
10365.16 319
10366.12 327
10367.08 326
10368.04 301
10369.00 290
10369.96 306
10370.92 346
10371.88 335
10372.85 314
10373.81 281
10374.77 303
10375.73 274
10376.69 306
10377.65 271
10378.62 315
10379.58 364
10380.54 310
10381.50 291
10382.46 311
10383.43 310
10384.39 338
10385.35 325
10386.31 301
10387.27 335
10388.24 299
10389.20 301
10390.16 297
10391.12 306
10392.09 276
10393.05 308
10394.01 317
10394.97 342
10395.94 268
10396.90 312
10397.86 250
10398.82 258
10399.79 299
10400.75 281
10401.71 269
10402.68 272
10403.64 272
10404.60 260
10405.57 329
10406.53 274
10407.49 276
10408.45 262
10409.42 274
10410.38 264
10411.34 276
10412.31 293
10413.27 283
10414.23 311
10415.20 277
10416.16 336
10417.13 292
10418.09 309
10419.05 314
10420.02 324
10420.98 298
10421.94 278
10422.91 303
10423.87 318
10424.84 305
10425.80 314
10426.76 278
10427.73 276
10428.69 270
10429.66 275
10430.62 289
10431.58 294
10432.55 306
10433.51 290
10434.48 292
10435.44 229
10436.41 264
10437.37 308
10438.34 317
10439.30 289
10440.27 278
10441.23 287
10442.19 274
10443.16 287
10444.12 296
10445.09 296
10446.05 265
10447.02 281
10447.98 296
10448.95 308
10449.91 244
10450.88 264
10451.84 272
10452.81 276
10453.78 281
10454.74 266
10455.71 269
10456.67 242
10457.64 268
10458.60 255
10459.57 273
10460.53 267
10461.50 245
10462.47 257
10463.43 304
10464.40 293
10465.36 267
10466.33 273
10467.29 276
10468.26 244
10469.23 268
10470.19 270
10471.16 283
10472.12 241
10473.09 218
10474.06 256
10475.02 259
10475.99 289
10476.96 276
10477.92 272
10478.89 291
10479.86 282
10480.82 271
10481.79 261
10482.76 257
10483.72 298
10484.69 288
10485.66 283
10486.62 280
10487.59 276
10488.56 265
10489.52 303
10490.49 247
10491.46 319
10492.42 283
10493.39 274
10494.36 258
10495.33 252
10496.29 275
10497.26 268
10498.23 286
10499.19 268
10500.16 264
10501.13 258
10502.10 237
10503.06 298
10504.03 285
10505.00 253
10505.97 253
10506.94 261
10507.90 306
10508.87 257
10509.84 238
10510.81 213
10511.78 250
10512.74 251
10513.71 228
10514.68 288
10515.65 249
10516.62 271
10517.58 295
10518.55 271
10519.52 270
10520.49 248
10521.46 239
10522.43 243
10523.39 286
10524.36 266
10525.33 291
10526.30 297
10527.27 291
10528.24 249
10529.21 278
10530.18 277
10531.14 271
10532.11 291
10533.08 276
10534.05 251
10535.02 259
10535.99 286
10536.96 253
10537.93 281
10538.90 269
10539.87 288
10540.84 285
10541.80 271
10542.77 251
10543.74 267
10544.71 278
10545.68 274
10546.65 277
10547.62 258
10548.59 241
10549.56 274
10550.53 269
10551.50 268
10552.47 272
10553.44 267
10554.41 277
10555.38 256
10556.35 275
10557.32 272
10558.29 286
10559.26 280
10560.23 296
10561.20 280
10562.17 324
10563.14 278
10564.11 271
10565.08 310
10566.05 320
10567.02 299
10567.99 249
10568.97 271
10569.94 286
10570.91 261
10571.88 249
10572.85 303
10573.82 243
10574.79 261
10575.76 279
10576.73 278
10577.70 277
10578.67 290
10579.64 259
10580.62 274
10581.59 281
10582.56 263
10583.53 251
10584.50 252
10585.47 273
10586.44 253
10587.42 313
10588.39 301
10589.36 288
10590.33 266
10591.30 305
10592.27 314
10593.25 297
10594.22 252
10595.19 280
10596.16 286
10597.13 269
10598.10 281
10599.08 251
10600.05 327
10601.02 279
10601.99 262
10602.96 230
10603.94 248
10604.91 261
10605.88 267
10606.85 253
10607.83 255
10608.80 263
10609.77 289
10610.74 342
10611.72 304
10612.69 272
10613.66 291
10614.63 278
10615.61 304
10616.58 303
10617.55 282
10618.53 299
10619.50 272
10620.47 301
10621.44 274
10622.42 271
10623.39 309
10624.36 316
10625.34 321
10626.31 304
10627.28 268
10628.26 257
10629.23 286
10630.20 287
10631.18 321
10632.15 301
10633.12 308
10634.10 262
10635.07 263
10636.05 303
10637.02 368
10637.99 317
10638.97 363
10639.94 373
10640.91 392
10641.89 358
10642.86 328
10643.84 340
10644.81 338
10645.79 341
10646.76 311
10647.73 290
10648.71 262
10649.68 267
10650.66 263
10651.63 291
10652.61 268
10653.58 273
10654.55 308
10655.53 294
10656.50 270
10657.48 271
10658.45 257
10659.43 269
10660.40 253
10661.38 255
10662.35 260
10663.33 257
10664.30 261
10665.28 268
10666.25 251
10667.23 241
10668.20 282
10669.18 274
10670.15 243
10671.13 236
10672.10 256
10673.08 260
10674.05 280
10675.03 280
10676.01 299
10676.98 273
10677.96 296
10678.93 293
10679.91 282
10680.88 290
10681.86 287
10682.84 268
10683.81 320
10684.79 306
10685.76 287
10686.74 246
10687.72 257
10688.69 246
10689.67 290
10690.64 250
10691.62 270
10692.60 295
10693.57 271
10694.55 240
10695.53 302
10696.50 260
10697.48 237
10698.46 260
10699.43 300
10700.41 269
10701.39 242
10702.36 289
10703.34 277
10704.32 257
10705.29 296
10706.27 251
10707.25 261
10708.22 237
10709.20 248
10710.18 266
10711.15 208
10712.13 238
10713.11 282
10714.09 326
10715.06 268
10716.04 284
10717.02 273
10718.00 265
10718.97 267
10719.95 240
10720.93 281
10721.91 249
10722.88 264
10723.86 237
10724.84 229
10725.82 255
10726.80 301
10727.77 280
10728.75 257
10729.73 281
10730.71 285
10731.69 259
10732.66 266
10733.64 266
10734.62 241
10735.60 289
10736.58 288
10737.55 308
10738.53 250
10739.51 272
10740.49 281
10741.47 251
10742.45 247
10743.43 261
10744.40 268
10745.38 281
10746.36 278
10747.34 271
10748.32 271
10749.30 290
10750.28 307
10751.26 289
10752.24 289
10753.21 268
10754.19 266
10755.17 268
10756.15 290
10757.13 249
10758.11 284
10759.09 295
10760.07 300
10761.05 282
10762.03 279
10763.01 279
10763.99 275
10764.97 255
10765.95 285
10766.93 279
10767.91 254
10768.89 257
10769.87 301
10770.84 286
10771.82 248
10772.80 278
10773.78 268
10774.76 273
10775.74 257
10776.73 262
10777.71 299
10778.69 267
10779.67 266
10780.65 302
10781.63 289
10782.61 305
10783.59 311
10784.57 315
10785.55 316
10786.53 318
10787.51 317
10788.49 307
10789.47 286
10790.45 292
10791.43 283
10792.41 295
10793.39 300
10794.38 258
10795.36 271
10796.34 270
10797.32 267
10798.30 265
10799.28 286
10800.26 284
10801.24 296
10802.22 299
10803.21 296
10804.19 294
10805.17 273
10806.15 330
10807.13 330
10808.11 302
10809.09 252
10810.08 281
10811.06 290
10812.04 312
10813.02 302
10814.00 317
10814.99 297
10815.97 266
10816.95 293
10817.93 317
10818.91 320
10819.90 271
10820.88 288
10821.86 313
10822.84 288
10823.82 310
10824.81 310
10825.79 307
10826.77 311
10827.75 249
10828.74 317
10829.72 295
10830.70 281
10831.68 291
10832.67 287
10833.65 300
10834.63 319
10835.62 314
10836.60 261
10837.58 286
10838.56 286
10839.55 299
10840.53 315
10841.51 273
10842.50 292
10843.48 327
10844.46 309
10845.45 313
10846.43 278
10847.41 307
10848.40 351
10849.38 349
10850.36 356
10851.35 357
10852.33 342
10853.31 341
10854.30 325
10855.28 323
10856.26 333
10857.25 318
10858.23 313
10859.22 333
10860.20 333
10861.18 321
10862.17 340
10863.15 352
10864.14 333
10865.12 355
10866.10 319
10867.09 333
10868.07 330
10869.06 331
10870.04 311
10871.03 346
10872.01 380
10873.00 382
10873.98 319
10874.96 360
10875.95 393
10876.93 388
10877.92 367
10878.90 339
10879.89 361
10880.87 369
10881.86 420
10882.84 408
10883.83 382
10884.81 392
10885.80 405
10886.78 422
10887.77 365
10888.75 412
10889.74 367
10890.72 383
10891.71 422
10892.70 459
10893.68 407
10894.67 407
10895.65 394
10896.64 368
10897.62 398
10898.61 441
10899.59 402
10900.58 399
10901.57 416
10902.55 437
10903.54 424
10904.52 447
10905.51 447
10906.50 441
10907.48 413
10908.47 463
10909.45 450
10910.44 477
10911.43 518
10912.41 476
10913.40 515
10914.39 519
10915.37 526
10916.36 501
10917.35 460
10918.33 472
10919.32 503
10920.30 531
10921.29 459
10922.28 450
10923.27 464
10924.25 498
10925.24 531
10926.23 495
10927.21 501
10928.20 477
10929.19 503
10930.17 483
10931.16 532
10932.15 496
10933.14 469
10934.12 499
10935.11 482
10936.10 517
10937.09 508
10938.07 551
10939.06 523
10940.05 530
10941.04 548
10942.02 614
10943.01 668
10944.00 572
10944.99 600
10945.97 567
10946.96 641
10947.95 657
10948.94 627
10949.93 612
10950.91 661
10951.90 718
10952.89 787
10953.88 813
10954.87 800
10955.85 916
10956.84 975
10957.83 1019
10958.82 969
10959.81 1053
10960.80 1070
10961.79 1014
10962.77 878
10963.76 874
10964.75 815
10965.74 758
10966.73 724
10967.72 717
10968.71 715
10969.70 721
10970.68 651
10971.67 638
10972.66 632
10973.65 615
10974.64 636
10975.63 608
10976.62 602
10977.61 658
10978.60 649
10979.59 632
10980.58 633
10981.57 692
10982.55 676
10983.54 673
10984.53 693
10985.52 665
10986.51 664
10987.50 724
10988.49 685
10989.48 707
10990.47 748
10991.46 798
10992.45 767
10993.44 833
10994.43 960
10995.42 993
10996.41 1170
10997.40 1338
10998.39 1403
10999.38 1521
11000.37 1485
11001.36 1602
11002.35 1519
11003.34 1413
11004.33 1208
11005.33 1053
11006.32 907
11007.31 807
11008.30 741
11009.29 705
11010.28 699
11011.27 649
11012.26 536
11013.25 549
11014.24 551
11015.23 590
11016.22 593
11017.21 560
11018.21 561
11019.20 526
11020.19 516
11021.18 547
11022.17 490
11023.16 478
11024.15 502
11025.14 501
11026.14 505
11027.13 480
11028.12 487
11029.11 479
11030.10 436
11031.09 471
11032.09 466
11033.08 457
11034.07 435
11035.06 432
11036.05 440
11037.05 421
11038.04 461
11039.03 456
11040.02 456
11041.01 444
11042.01 452
11043.00 430
11043.99 434
11044.98 438
11045.97 445
11046.97 409
11047.96 394
11048.95 387
11049.94 410
11050.94 439
11051.93 430
11052.92 438
11053.91 436
11054.91 394
11055.90 385
11056.89 418
11057.89 437
11058.88 403
11059.87 438
11060.87 459
11061.86 430
11062.85 417
11063.84 430
11064.84 416
11065.83 402
11066.82 429
11067.82 450
11068.81 445
11069.80 410
11070.80 443
11071.79 439
11072.78 432
11073.78 425
11074.77 441
11075.77 452
11076.76 436
11077.75 466
11078.75 442
11079.74 438
11080.73 418
11081.73 397
11082.72 485
11083.72 469
11084.71 411
11085.70 449
11086.70 425
11087.69 424
11088.69 441
11089.68 424
11090.68 416
11091.67 441
11092.66 428
11093.66 453
11094.65 403
11095.65 355
11096.64 451
11097.64 436
11098.63 400
11099.63 391
11100.62 368
11101.62 405
11102.61 385
11103.61 378
11104.60 343
11105.60 366
11106.59 340
11107.59 368
11108.58 350
11109.58 368
11110.57 383
11111.57 365
11112.56 336
11113.56 332
11114.55 362
11115.55 347
11116.55 375
11117.54 340
11118.54 327
11119.53 350
11120.53 351
11121.52 343
11122.52 371
11123.51 358
11124.51 359
11125.51 340
11126.50 374
11127.50 394
11128.49 367
11129.49 337
11130.49 358
11131.48 377
11132.48 336
11133.48 365
11134.47 369
11135.47 330
11136.46 332
11137.46 291
11138.46 325
11139.45 331
11140.45 327
11141.45 318
11142.44 341
11143.44 357
11144.44 340
11145.43 354
11146.43 350
11147.43 356
11148.43 373
11149.42 305
11150.42 340
11151.42 336
11152.41 320
11153.41 325
11154.41 316
11155.40 311
11156.40 348
11157.40 306
11158.40 344
11159.39 322
11160.39 320
11161.39 306
11162.39 341
11163.38 336
11164.38 343
11165.38 306
11166.38 298
11167.38 357
11168.37 297
11169.37 337
11170.37 374
11171.37 343
11172.37 334
11173.36 334
11174.36 328
11175.36 347
11176.36 362
11177.36 374
11178.35 362
11179.35 362
11180.35 334
11181.35 350
11182.35 372
11183.35 378
11184.34 353
11185.34 372
11186.34 329
11187.34 330
11188.34 337
11189.34 349
11190.34 404
11191.34 389
11192.34 349
11193.33 372
11194.33 435
11195.33 392
11196.33 373
11197.33 366
11198.33 345
11199.33 382
11200.33 365
11201.33 364
11202.33 361
11203.33 365
11204.33 345
11205.32 338
11206.32 339
11207.32 362
11208.32 384
11209.32 318
11210.32 337
11211.32 355
11212.32 318
11213.32 350
11214.32 358
11215.32 329
11216.32 315
11217.32 326
11218.32 326
11219.32 321
11220.32 345
11221.32 322
11222.32 320
11223.32 290
11224.32 289
11225.32 300
11226.32 324
11227.33 304
11228.33 277
11229.33 296
11230.33 311
11231.33 333
11232.33 320
11233.33 304
11234.33 302
11235.33 289
11236.33 331
11237.33 319
11238.33 294
11239.33 295
11240.34 280
11241.34 298
11242.34 303
11243.34 303
11244.34 290
11245.34 300
11246.34 291
11247.34 270
11248.35 278
11249.35 303
11250.35 294
11251.35 270
11252.35 287
11253.35 260
11254.35 302
11255.36 283
11256.36 295
11257.36 307
11258.36 332
11259.36 330
11260.37 342
11261.37 357
11262.37 309
11263.37 325
11264.37 327
11265.38 281
11266.38 304
11267.38 304
11268.38 335
11269.39 342
11270.39 311
11271.39 331
11272.39 318
11273.40 327
11274.40 365
11275.40 365
11276.40 330
11277.41 329
11278.41 349
11279.41 352
11280.41 332
11281.42 343
11282.42 346
11283.42 347
11284.43 331
11285.43 322
11286.43 323
11287.44 327
11288.44 308
11289.44 309
11290.45 321
11291.45 302
11292.45 291
11293.46 322
11294.46 333
11295.46 344
11296.47 316
11297.47 323
11298.47 313
11299.48 328
11300.48 320
11301.48 308
11302.49 329
11303.49 328
11304.50 339
11305.50 330
11306.50 339
11307.51 415
11308.51 446
11309.52 440
11310.52 357
11311.52 412
11312.53 422
11313.53 484
11314.54 452
11315.54 441
11316.55 414
11317.55 428
11318.56 378
11319.56 358
11320.56 311
11321.57 282
11322.57 321
11323.58 348
11324.58 296
11325.59 277
11326.59 274
11327.60 290
11328.60 325
11329.61 332
11330.61 342
11331.62 304
11332.62 288
11333.63 338
11334.63 283
11335.64 289
11336.65 266
11337.65 289
11338.66 304
11339.66 257
11340.67 270
11341.67 329
11342.68 305
11343.68 284
11344.69 259
11345.70 240
11346.70 269
11347.71 305
11348.71 309
11349.72 280
11350.72 269
11351.73 269
11352.74 322
11353.74 270
11354.75 279
11355.76 324
11356.76 321
11357.77 320
11358.77 279
11359.78 303
11360.79 316
11361.79 315
11362.80 283
11363.81 284
11364.81 301
11365.82 323
11366.83 327
11367.83 310
11368.84 287
11369.85 268
11370.85 266
11371.86 274
11372.87 284
11373.87 263
11374.88 270
11375.89 290
11376.90 290
11377.90 281
11378.91 288
11379.92 292
11380.92 299
11381.93 287
11382.94 276
11383.95 315
11384.95 314
11385.96 298
11386.97 314
11387.98 265
11388.99 318
11389.99 308
11391.00 309
11392.01 302
11393.02 254
11394.02 269
11395.03 262
11396.04 299
11397.05 275
11398.06 251
11399.06 300
11400.07 316
11401.08 313
11402.09 281
11403.10 301
11404.11 319
11405.11 293
11406.12 266
11407.13 299
11408.14 274
11409.15 269
11410.16 258
11411.17 301
11412.17 294
11413.18 263
11414.19 297
11415.20 297
11416.21 289
11417.22 274
11418.23 269
11419.24 309
11420.25 294
11421.25 287
11422.26 266
11423.27 280
11424.28 334
11425.29 273
11426.30 292
11427.31 289
11428.32 302
11429.33 278
11430.34 282
11431.35 273
11432.36 272
11433.37 270
11434.38 301
11435.39 284
11436.40 299
11437.41 278
11438.42 290
11439.43 279
11440.44 273
11441.45 289
11442.46 309
11443.47 292
11444.48 284
11445.49 286
11446.50 269
11447.51 282
11448.52 290
11449.53 286
11450.54 293
11451.55 292
11452.56 322
11453.57 282
11454.58 277
11455.59 261
11456.60 316
11457.61 270
11458.62 296
11459.63 275
11460.64 281
11461.66 285
11462.67 307
11463.68 325
11464.69 275
11465.70 282
11466.71 285
11467.72 285
11468.73 257
11469.74 285
11470.76 310
11471.77 325
11472.78 291
11473.79 282
11474.80 296
11475.81 340
11476.82 328
11477.84 273
11478.85 321
11479.86 303
11480.87 305
11481.88 273
11482.89 306
11483.91 331
11484.92 319
11485.93 321
11486.94 299
11487.95 285
11488.97 311
11489.98 242
11490.99 284
11492.00 263
11493.02 302
11494.03 315
11495.04 306
11496.05 298
11497.06 277
11498.08 302
11499.09 307
11500.10 309
11501.12 311
11502.13 330
11503.14 316
11504.15 291
11505.17 276
11506.18 279
11507.19 283
11508.20 275
11509.22 275
11510.23 276
11511.24 286
11512.26 318
11513.27 317
11514.28 332
11515.30 327
11516.31 303
11517.32 288
11518.34 293
11519.35 272
11520.36 246
11521.38 339
11522.39 299
11523.40 305
11524.42 312
11525.43 283
11526.45 294
11527.46 290
11528.47 326
11529.49 309
11530.50 269
11531.52 311
11532.53 319
11533.54 304
11534.56 278
11535.57 300
11536.59 295
11537.60 317
11538.61 298
11539.63 311
11540.64 302
11541.66 303
11542.67 349
11543.69 315
11544.70 301
11545.72 323
11546.73 306
11547.74 309
11548.76 334
11549.77 325
11550.79 328
11551.80 330
11552.82 332
11553.83 357
11554.85 323
11555.86 365
11556.88 354
11557.89 360
11558.91 363
11559.92 363
11560.94 339
11561.96 365
11562.97 355
11563.99 321
11565.00 379
11566.02 347
11567.03 401
11568.05 340
11569.06 336
11570.08 406
11571.10 400
11572.11 368
11573.13 371
11574.14 376
11575.16 354
11576.17 359
11577.19 359
11578.21 374
11579.22 384
11580.24 396
11581.25 421
11582.27 410
11583.29 394
11584.30 485
11585.32 499
11586.34 460
11587.35 426
11588.37 461
11589.39 474
11590.40 462
11591.42 461
11592.44 477
11593.45 508
11594.47 511
11595.49 580
11596.50 637
11597.52 658
11598.54 684
11599.55 773
11600.57 856
11601.59 958
11602.60 1006
11603.62 1083
11604.64 1016
11605.66 930
11606.67 913
11607.69 819
11608.71 714
11609.73 634
11610.74 586
11611.76 478
11612.78 522
11613.80 454
11614.81 479
11615.83 437
11616.85 415
11617.87 375
11618.88 405
11619.90 421
11620.92 389
11621.94 383
11622.96 378
11623.97 371
11624.99 385
11626.01 369
11627.03 367
11628.05 372
11629.07 360
11630.08 374
11631.10 352
11632.12 311
11633.14 296
11634.16 358
11635.18 382
11636.19 385
11637.21 334
11638.23 348
11639.25 374
11640.27 348
11641.29 323
11642.31 300
11643.33 336
11644.34 330
11645.36 316
11646.38 332
11647.40 301
11648.42 297
11649.44 332
11650.46 342
11651.48 320
11652.50 303
11653.52 290
11654.54 321
11655.56 324
11656.58 356
11657.60 313
11658.61 321
11659.63 291
11660.65 309
11661.67 336
11662.69 340
11663.71 341
11664.73 336
11665.75 349
11666.77 308
11667.79 364
11668.81 311
11669.83 321
11670.85 306
11671.87 324
11672.89 332
11673.91 335
11674.93 315
11675.95 341
11676.97 323
11678.00 352
11679.02 349
11680.04 343
11681.06 321
11682.08 369
11683.10 345
11684.12 346
11685.14 341
11686.16 357
11687.18 351
11688.20 384
11689.22 365
11690.24 345
11691.26 372
11692.29 356
11693.31 374
11694.33 341
11695.35 343
11696.37 322
11697.39 342
11698.41 351
11699.43 351
11700.46 334
11701.48 366
11702.50 312
11703.52 300
11704.54 304
11705.56 333
11706.58 347
11707.61 305
11708.63 308
11709.65 336
11710.67 336
11711.69 279
11712.72 284
11713.74 286
11714.76 320
11715.78 327
11716.80 351
11717.83 322
11718.85 288
11719.87 286
11720.89 317
11721.92 320
11722.94 299
11723.96 308
11724.98 312
11726.01 328
11727.03 287
11728.05 292
11729.07 318
11730.10 322
11731.12 291
11732.14 278
11733.16 281
11734.19 317
11735.21 289
11736.23 301
11737.26 322
11738.28 277
11739.30 289
11740.33 285
11741.35 283
11742.37 283
11743.39 336
11744.42 311
11745.44 314
11746.47 307
11747.49 329
11748.51 322
11749.54 311
11750.56 269
11751.58 309
11752.61 337
11753.63 325
11754.65 297
11755.68 303
11756.70 299
11757.73 302
11758.75 289
11759.77 306
11760.80 287
11761.82 282
11762.85 291
11763.87 308
11764.89 329
11765.92 282
11766.94 316
11767.97 308
11768.99 319
11770.02 367
11771.04 308
11772.06 285
11773.09 264
11774.11 317
11775.14 329
11776.16 328
11777.19 301
11778.21 343
11779.24 305
11780.26 312
11781.29 274
11782.31 331
11783.34 298
11784.36 343
11785.39 346
11786.41 338
11787.44 279
11788.46 317
11789.49 307
11790.51 294
11791.54 293
11792.57 280
11793.59 320
11794.62 341
11795.64 314
11796.67 282
11797.69 325
11798.72 355
11799.74 276
11800.77 288
11801.80 327
11802.82 355
11803.85 330
11804.87 340
11805.90 296
11806.93 275
11807.95 280
11808.98 349
11810.00 307
11811.03 303
11812.06 317
11813.08 311
11814.11 341
11815.14 348
11816.16 351
11817.19 360
11818.22 367
11819.24 348
11820.27 336
11821.30 332
11822.32 341
11823.35 352
11824.38 334
11825.40 334
11826.43 357
11827.46 339
11828.48 378
11829.51 323
11830.54 324
11831.56 315
11832.59 373
11833.62 370
11834.65 337
11835.67 334
11836.70 347
11837.73 330
11838.76 359
11839.78 369
11840.81 360
11841.84 334
11842.87 329
11843.89 361
11844.92 381
11845.95 364
11846.98 352
11848.00 349
11849.03 340
11850.06 365
11851.09 378
11852.12 355
11853.14 376
11854.17 399
11855.20 338
11856.23 407
11857.26 436
11858.29 396
11859.31 415
11860.34 358
11861.37 350
11862.40 388
11863.43 359
11864.46 363
11865.48 404
11866.51 410
11867.54 412
11868.57 389
11869.60 397
11870.63 393
11871.66 388
11872.69 423
11873.72 411
11874.74 443
11875.77 429
11876.80 413
11877.83 423
11878.86 466
11879.89 424
11880.92 467
11881.95 472
11882.98 454
11884.01 479
11885.04 489
11886.07 508
11887.10 480
11888.13 504
11889.15 461
11890.18 520
11891.21 516
11892.24 487
11893.27 525
11894.30 600
11895.33 570
11896.36 634
11897.39 639
11898.42 658
11899.45 742
11900.48 681
11901.51 734
11902.54 802
11903.57 711
11904.60 713
11905.64 726
11906.67 665
11907.70 632
11908.73 601
11909.76 622
11910.79 540
11911.82 553
11912.85 560
11913.88 600
11914.91 579
11915.94 557
11916.97 582
11918.00 592
11919.03 623
11920.06 628
11921.10 600
11922.13 594
11923.16 607
11924.19 661
11925.22 759
11926.25 756
11927.28 847
11928.31 940
11929.35 992
11930.38 1032
11931.41 1049
11932.44 1067
11933.47 1115
11934.50 1031
11935.53 940
11936.57 902
11937.60 829
11938.63 802
11939.66 704
11940.69 601
11941.73 586
11942.76 574
11943.79 570
11944.82 539
11945.85 472
11946.89 495
11947.92 519
11948.95 479
11949.98 463
11951.01 455
11952.05 455
11953.08 429
11954.11 457
11955.14 472
11956.18 498
11957.21 462
11958.24 436
11959.27 434
11960.31 460
11961.34 443
11962.37 413
11963.41 397
11964.44 433
11965.47 422
11966.50 461
11967.54 447
11968.57 437
11969.60 428
11970.64 458
11971.67 427
11972.70 394
11973.74 413
11974.77 462
11975.80 430
11976.84 414
11977.87 402
11978.90 398
11979.94 445
11980.97 435
11982.00 475
11983.04 468
11984.07 466
11985.11 446
11986.14 453
11987.17 467
11988.21 401
11989.24 433
11990.28 450
11991.31 459
11992.34 438
11993.38 452
11994.41 506
11995.45 490
11996.48 447
11997.52 460
11998.55 460
11999.58 441
12000.62 469
12001.65 493
12002.69 488
12003.72 471
12004.76 458
12005.79 495
12006.83 495
12007.86 473
12008.90 476
12009.93 472
12010.97 476
12012.00 477
12013.04 510
12014.07 521
12015.11 511
12016.14 552
12017.18 579
12018.21 577
12019.25 528
12020.28 522
12021.32 553
12022.35 535
12023.39 509
12024.42 543
12025.46 565
12026.49 540
12027.53 510
12028.57 545
12029.60 530
12030.64 530
12031.67 530
12032.71 517
12033.74 505
12034.78 508
12035.82 469
12036.85 516
12037.89 545
12038.92 547
12039.96 567
12041.00 476
12042.03 500
12043.07 493
12044.11 457
12045.14 495
12046.18 494
12047.22 514
12048.25 540
12049.29 527
12050.33 547
12051.36 526
12052.40 528
12053.44 530
12054.47 515
12055.51 576
12056.55 553
12057.58 574
12058.62 577
12059.66 554
12060.69 511
12061.73 553
12062.77 586
12063.80 598
12064.84 564
12065.88 585
12066.92 564
12067.95 578
12068.99 605
12070.03 597
12071.07 603
12072.10 595
12073.14 540
12074.18 552
12075.22 572
12076.25 594
12077.29 608
12078.33 598
12079.37 643
12080.41 586
12081.44 603
12082.48 606
12083.52 666
12084.56 601
12085.60 583
12086.63 655
12087.67 671
12088.71 674
12089.75 638
12090.79 694
12091.83 634
12092.86 694
12093.90 779
12094.94 799
12095.98 806
12097.02 832
12098.06 924
12099.10 957
12100.13 992
12101.17 1059
12102.21 1138
12103.25 1127
12104.29 1148
12105.33 1153
12106.37 1105
12107.41 966
12108.45 968
12109.49 871
12110.52 806
12111.56 740
12112.60 697
12113.64 636
12114.68 610
12115.72 550
12116.76 540
12117.80 538
12118.84 518
12119.88 464
12120.92 477
12121.96 497
12123.00 470
12124.04 456
12125.08 448
12126.12 464
12127.16 464
12128.20 433
12129.24 454
12130.28 459
12131.32 432
12132.36 401
12133.40 433
12134.44 447
12135.48 431
12136.52 408
12137.56 393
12138.60 438
12139.64 373
12140.68 396
12141.72 402
12142.76 406
12143.80 401
12144.84 367
12145.88 393
12146.93 369
12147.97 409
12149.01 359
12150.05 353
12151.09 346
12152.13 375
12153.17 386
12154.21 373
12155.25 408
12156.29 399
12157.34 359
12158.38 368
12159.42 360
12160.46 396
12161.50 407
12162.54 365
12163.58 388
12164.62 365
12165.67 347
12166.71 360
12167.75 403
12168.79 400
12169.83 382
12170.87 370
12171.92 380
12172.96 417
12174.00 361
12175.04 393
12176.08 406
12177.13 414
12178.17 361
12179.21 381
12180.25 352
12181.30 373
12182.34 373
12183.38 392
12184.42 388
12185.46 367
12186.51 415
12187.55 386
12188.59 391
12189.63 394
12190.68 412
12191.72 423
12192.76 388
12193.81 345
12194.85 393
12195.89 388
12196.93 378
12197.98 388
12199.02 396
12200.06 350
12201.11 366
12202.15 377
12203.19 354
12204.24 355
12205.28 373
12206.32 395
12207.37 386
12208.41 360
12209.45 343
12210.50 363
12211.54 353
12212.58 355
12213.63 354
12214.67 344
12215.71 368
12216.76 378
12217.80 401
12218.85 328
12219.89 394
12220.93 356
12221.98 360
12223.02 373
12224.07 378
12225.11 369
12226.15 366
12227.20 397
12228.24 352
12229.29 354
12230.33 350
12231.38 372
12232.42 382
12233.46 361
12234.51 357
12235.55 353
12236.60 324
12237.64 345
12238.69 367
12239.73 366
12240.78 377
12241.82 359
12242.87 307
12243.91 368
12244.96 363
12246.00 347
12247.05 314
12248.09 330
12249.14 333
12250.18 335
12251.23 305
12252.27 284
12253.32 317
12254.36 319
12255.41 354
12256.45 312
12257.50 353
12258.55 300
12259.59 322
12260.64 314
12261.68 320
12262.73 293
12263.77 295
12264.82 319
12265.87 309
12266.91 281
12267.96 303
12269.00 331
12270.05 314
12271.10 287
12272.14 301
12273.19 313
12274.23 297
12275.28 318
12276.33 316
12277.37 338
12278.42 287
12279.47 281
12280.51 306
12281.56 311
12282.61 265
12283.65 302
12284.70 292
12285.75 304
12286.79 267
12287.84 284
12288.89 292
12289.93 288
12290.98 278
12292.03 271
12293.07 313
12294.12 286
12295.17 298
12296.22 313
12297.26 293
12298.31 326
12299.36 273
12300.40 321
12301.45 292
12302.50 261
12303.55 281
12304.59 282
12305.64 299
12306.69 285
12307.74 304
12308.78 288
12309.83 284
12310.88 300
12311.93 276
12312.98 276
12314.02 291
12315.07 294
12316.12 281
12317.17 306
12318.22 280
12319.26 264
12320.31 299
12321.36 272
12322.41 243
12323.46 285
12324.51 301
12325.55 288
12326.60 285
12327.65 287
12328.70 275
12329.75 289
12330.80 281
12331.85 314
12332.89 295
12333.94 266
12334.99 269
12336.04 258
12337.09 247
12338.14 270
12339.19 296
12340.24 283
12341.29 274
12342.33 295
12343.38 300
12344.43 260
12345.48 248
12346.53 314
12347.58 319
12348.63 284
12349.68 273
12350.73 255
12351.78 287
12352.83 295
12353.88 306
12354.93 292
12355.98 301
12357.03 301
12358.08 302
12359.13 311
12360.18 279
12361.23 267
12362.28 294
12363.33 269
12364.38 236
12365.43 257
12366.48 294
12367.53 301
12368.58 306
12369.63 275
12370.68 316
12371.73 269
12372.78 287
12373.83 308
12374.88 296
12375.93 278
12376.98 284
12378.03 306
12379.08 320
12380.13 317
12381.18 272
12382.23 309
12383.29 307
12384.34 281
12385.39 276
12386.44 300
12387.49 307
12388.54 283
12389.59 285
12390.64 310
12391.69 305
12392.75 302
12393.80 285
12394.85 294
12395.90 296
12396.95 310
12398.00 315
12399.05 285
12400.11 260
12401.16 289
12402.21 323
12403.26 297
12404.31 293
12405.36 315
12406.42 314
12407.47 361
12408.52 317
12409.57 314
12410.62 322
12411.68 338
12412.73 326
12413.78 357
12414.83 330
12415.88 319
12416.94 291
12417.99 319
12419.04 301
12420.09 317
12421.15 338
12422.20 307
12423.25 327
12424.30 300
12425.36 330
12426.41 332
12427.46 323
12428.52 319
12429.57 325
12430.62 356
12431.67 376
12432.73 392
12433.78 394
12434.83 340
12435.89 364
12436.94 387
12437.99 394
12439.05 366
12440.10 350
12441.15 347
12442.21 315
12443.26 349
12444.31 305
12445.37 334
12446.42 331
12447.47 355
12448.53 313
12449.58 341
12450.63 337
12451.69 366
12452.74 333
12453.80 347
12454.85 354
12455.90 380
12456.96 402
12458.01 396
12459.07 410
12460.12 452
12461.17 466
12462.23 449
12463.28 419
12464.34 463
12465.39 434
12466.45 471
12467.50 502
12468.56 494
12469.61 553
12470.66 592
12471.72 640
12472.77 726
12473.83 816
12474.88 877
12475.94 943
12476.99 950
12478.05 904
12479.10 929
12480.16 842
12481.21 806
12482.27 687
12483.32 629
12484.38 575
12485.43 558
12486.49 525
12487.54 449
12488.60 442
12489.65 443
12490.71 436
12491.77 436
12492.82 422
12493.88 406
12494.93 418
12495.99 411
12497.04 399
12498.10 367
12499.15 386
12500.21 397
12501.27 391
12502.32 391
12503.38 385
12504.43 323
12505.49 349
12506.55 358
12507.60 353
12508.66 378
12509.72 367
12510.77 349
12511.83 328
12512.88 372
12513.94 350
12515.00 356
12516.05 386
12517.11 343
12518.17 327
12519.22 344
12520.28 355
12521.34 334
12522.39 358
12523.45 353
12524.51 354
12525.56 348
12526.62 318
12527.68 333
12528.74 363
12529.79 350
12530.85 371
12531.91 374
12532.96 372
12534.02 381
12535.08 373
12536.14 368
12537.19 375
12538.25 401
12539.31 386
12540.37 390
12541.42 429
12542.48 414
12543.54 382
12544.60 377
12545.65 397
12546.71 449
12547.77 434
12548.83 479
12549.89 451
12550.94 456
12552.00 510
12553.06 502
12554.12 499
12555.18 610
12556.23 561
12557.29 550
12558.35 566
12559.41 542
12560.47 504
12561.53 489
12562.58 461
12563.64 457
12564.70 416
12565.76 397
12566.82 423
12567.88 414
12568.94 439
12570.00 379
12571.05 393
12572.11 360
12573.17 376
12574.23 388
12575.29 389
12576.35 372
12577.41 364
12578.47 386
12579.53 363
12580.59 398
12581.64 399
12582.70 394
12583.76 365
12584.82 345
12585.88 379
12586.94 373
12588.00 323
12589.06 348
12590.12 347
12591.18 345
12592.24 347
12593.30 361
12594.36 362
12595.42 335
12596.48 358
12597.54 348
12598.60 345
12599.66 324
12600.72 346
12601.78 340
12602.84 364
12603.90 335
12604.96 350
12606.02 350
12607.08 318
12608.14 346
12609.20 332
12610.26 347
12611.32 361
12612.38 321
12613.44 312
12614.50 354
12615.57 372
12616.63 365
12617.69 358
12618.75 376
12619.81 351
12620.87 364
12621.93 374
12622.99 372
12624.05 388
12625.11 379
12626.18 339
12627.24 336
12628.30 377
12629.36 334
12630.42 339
12631.48 344
12632.54 360
12633.60 305
12634.67 322
12635.73 338
12636.79 316
12637.85 353
12638.91 358
12639.97 339
12641.04 341
12642.10 329
12643.16 315
12644.22 377
12645.28 350
12646.35 348
12647.41 364
12648.47 369
12649.53 341
12650.59 356
12651.66 350
12652.72 357
12653.78 303
12654.84 321
12655.91 319
12656.97 353
12658.03 346
12659.09 333
12660.16 351
12661.22 333
12662.28 323
12663.34 344
12664.41 348
12665.47 321
12666.53 334
12667.60 337
12668.66 324
12669.72 301
12670.78 310
12671.85 326
12672.91 321
12673.97 333
12675.04 330
12676.10 366
12677.16 363
12678.23 346
12679.29 343
12680.35 341
12681.42 367
12682.48 345
12683.54 330
12684.61 347
12685.67 346
12686.74 367
12687.80 353
12688.86 430
12689.93 376
12690.99 349
12692.05 376
12693.12 369
12694.18 392
12695.25 391
12696.31 407
12697.37 402
12698.44 401
12699.50 477
12700.57 467
12701.63 504
12702.70 492
12703.76 500
12704.83 535
12705.89 511
12706.95 517
12708.02 521
12709.08 513
12710.15 445
12711.21 437
12712.28 431
12713.34 425
12714.41 427
12715.47 388
12716.54 344
12717.60 369
12718.67 371
12719.73 350
12720.80 348
12721.86 360
12722.93 382
12723.99 374
12725.06 351
12726.12 354
12727.19 341
12728.26 376
12729.32 339
12730.39 356
12731.45 380
12732.52 355
12733.58 364
12734.65 361
12735.71 359
12736.78 371
12737.85 383
12738.91 336
12739.98 334
12741.04 344
12742.11 307
12743.18 363
12744.24 364
12745.31 388
12746.37 335
12747.44 324
12748.51 333
12749.57 346
12750.64 314
12751.71 322
12752.77 325
12753.84 318
12754.91 305
12755.97 287
12757.04 280
12758.11 289
12759.17 318
12760.24 293
12761.31 296
12762.37 298
12763.44 316
12764.51 278
12765.57 255
12766.64 277
12767.71 343
12768.78 333
12769.84 300
12770.91 269
12771.98 293
12773.04 319
12774.11 299
12775.18 289
12776.25 273
12777.31 270
12778.38 326
12779.45 307
12780.52 276
12781.58 274
12782.65 300
12783.72 306
12784.79 320
12785.86 302
12786.92 316
12787.99 319
12789.06 308
12790.13 292
12791.20 289
12792.26 320
12793.33 329
12794.40 309
12795.47 316
12796.54 278
12797.61 304
12798.67 273
12799.74 315
12800.81 293
12801.88 275
12802.95 318
12804.02 331
12805.09 299
12806.15 274
12807.22 294
12808.29 294
12809.36 328
12810.43 296
12811.50 317
12812.57 286
12813.64 296
12814.71 291
12815.77 334
12816.84 359
12817.91 352
12818.98 337
12820.05 303
12821.12 291
12822.19 314
12823.26 309
12824.33 299
12825.40 320
12826.47 294
12827.54 302
12828.61 274
12829.68 302
12830.75 280
12831.82 310
12832.89 284
12833.96 258
12835.03 268
12836.10 309
12837.17 263
12838.24 280
12839.31 279
12840.38 279
12841.45 285
12842.52 307
12843.59 267
12844.66 255
12845.73 246
12846.80 234
12847.87 253
12848.94 289
12850.01 273
12851.08 248
12852.15 256
12853.22 267
12854.29 250
12855.36 264
12856.43 267
12857.51 260
12858.58 283
12859.65 242
12860.72 261
12861.79 283
12862.86 243
12863.93 260
12865.00 255
12866.07 251
12867.15 243
12868.22 239
12869.29 244
12870.36 250
12871.43 255
12872.50 281
12873.57 258
12874.65 224
12875.72 262
12876.79 274
12877.86 255
12878.93 248
12880.00 262
12881.08 271
12882.15 292
12883.22 258
12884.29 233
12885.36 213
12886.44 216
12887.51 281
12888.58 237
12889.65 275
12890.72 253
12891.80 263
12892.87 249
12893.94 254
12895.01 264
12896.09 272
12897.16 258
12898.23 253
12899.30 242
12900.38 227
12901.45 234
12902.52 251
12903.60 225
12904.67 252
12905.74 239
12906.81 264
12907.89 252
12908.96 252
12910.03 282
12911.11 239
12912.18 257
12913.25 228
12914.33 225
12915.40 230
12916.47 258
12917.55 214
12918.62 217
12919.69 247
12920.77 246
12921.84 224
12922.91 236
12923.99 260
12925.06 255
12926.13 259
12927.21 261
12928.28 245
12929.36 238
12930.43 255
12931.50 274
12932.58 273
12933.65 248
12934.73 279
12935.80 246
12936.87 264
12937.95 247
12939.02 248
12940.10 259
12941.17 236
12942.25 256
12943.32 255
12944.39 238
12945.47 242
12946.54 249
12947.62 224
12948.69 244
12949.77 255
12950.84 247
12951.92 238
12952.99 209
12954.07 215
12955.14 235
12956.22 242
12957.29 253
12958.37 246
12959.44 235
12960.52 232
12961.59 244
12962.67 250
12963.74 241
12964.82 272
12965.89 233
12966.97 255
12968.04 264
12969.12 219
12970.20 231
12971.27 192
12972.35 237
12973.42 219
12974.50 216
12975.57 221
12976.65 270
12977.73 263
12978.80 252
12979.88 244
12980.95 262
12982.03 214
12983.11 241
12984.18 236
12985.26 260
12986.33 248
12987.41 253
12988.49 245
12989.56 263
12990.64 258
12991.72 242
12992.79 267
12993.87 261
12994.95 246
12996.02 222
12997.10 261
12998.18 249
12999.25 237
13000.33 234
13001.41 264
13002.48 274
13003.56 263
13004.64 284
13005.71 264
13006.79 240
13007.87 266
13008.95 280
13010.02 269
13011.10 265
13012.18 261
13013.26 272
13014.33 254
13015.41 279
13016.49 261
13017.57 235
13018.64 256
13019.72 255
13020.80 244
13021.88 243
13022.95 244
13024.03 278
13025.11 262
13026.19 253
13027.26 277
13028.34 279
13029.42 267
13030.50 262
13031.58 269
13032.66 243
13033.73 313
13034.81 280
13035.89 294
13036.97 265
13038.05 258
13039.13 257
13040.20 266
13041.28 233
13042.36 266
13043.44 313
13044.52 271
13045.60 278
13046.68 284
13047.75 302
13048.83 274
13049.91 311
13050.99 300
13052.07 304
13053.15 299
13054.23 293
13055.31 286
13056.39 286
13057.47 268
13058.54 283
13059.62 262
13060.70 274
13061.78 293
13062.86 282
13063.94 297
13065.02 278
13066.10 275
13067.18 289
13068.26 305
13069.34 277
13070.42 282
13071.50 281
13072.58 258
13073.66 290
13074.74 260
13075.82 268
13076.90 260
13077.98 281
13079.06 276
13080.14 258
13081.22 251
13082.30 246
13083.38 258
13084.46 301
13085.54 242
13086.62 255
13087.70 255
13088.78 246
13089.86 282
13090.94 264
13092.02 254
13093.10 232
13094.18 251
13095.27 284
13096.35 260
13097.43 249
13098.51 278
13099.59 226
13100.67 251
13101.75 270
13102.83 249
13103.91 258
13104.99 290
13106.08 270
13107.16 307
13108.24 283
13109.32 289
13110.40 268
13111.48 262
13112.56 277
13113.64 270
13114.73 279
13115.81 233
13116.89 280
13117.97 239
13119.05 289
13120.14 249
13121.22 253
13122.30 239
13123.38 289
13124.46 267
13125.54 266
13126.63 287
13127.71 273
13128.79 306
13129.87 286
13130.96 246
13132.04 256
13133.12 296
13134.20 272
13135.28 275
13136.37 235
13137.45 249
13138.53 270
13139.61 285
13140.70 260
13141.78 305
13142.86 325
13143.95 281
13145.03 286
13146.11 248
13147.19 291
13148.28 284
13149.36 274
13150.44 238
13151.53 245
13152.61 259
13153.69 236
13154.78 234
13155.86 250
13156.94 270
13158.03 250
13159.11 259
13160.19 258
13161.28 239
13162.36 233
13163.44 282
13164.53 281
13165.61 294
13166.69 272
13167.78 311
13168.86 290
13169.95 291
13171.03 267
13172.11 269
13173.20 266
13174.28 287
13175.37 291
13176.45 245
13177.53 288
13178.62 264
13179.70 266
13180.79 258
13181.87 258
13182.96 233
13184.04 258
13185.12 271
13186.21 311
13187.29 259
13188.38 278
13189.46 260
13190.55 274
13191.63 282
13192.72 301
13193.80 277
13194.89 251
13195.97 276
13197.06 266
13198.14 289
13199.23 286
13200.31 301
13201.40 286
13202.48 252
13203.57 288
13204.65 293
13205.74 283
13206.82 315
13207.91 293
13208.99 297
13210.08 297
13211.16 279
13212.25 273
13213.34 282
13214.42 297
13215.51 278
13216.59 287
13217.68 276
13218.76 283
13219.85 227
13220.94 298
13222.02 312
13223.11 273
13224.19 289
13225.28 302
13226.37 296
13227.45 302
13228.54 266
13229.63 326
13230.71 324
13231.80 324
13232.89 287
13233.97 286
13235.06 306
13236.14 300
13237.23 277
13238.32 272
13239.40 291
13240.49 303
13241.58 280
13242.67 286
13243.75 297
13244.84 314
13245.93 303
13247.01 344
13248.10 315
13249.19 314
13250.27 303
13251.36 334
13252.45 308
13253.54 303
13254.62 334
13255.71 325
13256.80 345
13257.89 314
13258.97 296
13260.06 314
13261.15 323
13262.24 335
13263.32 310
13264.41 325
13265.50 334
13266.59 342
13267.67 335
13268.76 375
13269.85 375
13270.94 388
13272.03 366
13273.11 359
13274.20 363
13275.29 358
13276.38 325
13277.47 381
13278.56 427
13279.64 397
13280.73 412
13281.82 389
13282.91 385
13284.00 377
13285.09 419
13286.18 369
13287.26 380
13288.35 381
13289.44 422
13290.53 414
13291.62 402
13292.71 428
13293.80 413
13294.89 421
13295.98 395
13297.06 413
13298.15 419
13299.24 406
13300.33 409
13301.42 421
13302.51 464
13303.60 469
13304.69 466
13305.78 457
13306.87 436
13307.96 445
13309.05 502
13310.14 497
13311.23 526
13312.32 481
13313.41 498
13314.50 515
13315.59 478
13316.68 476
13317.77 478
13318.86 471
13319.95 470
13321.04 432
13322.13 457
13323.22 437
13324.31 426
13325.40 460
13326.49 446
13327.58 446
13328.67 437
13329.76 476
13330.85 517
13331.94 536
13333.03 486
13334.12 478
13335.21 466
13336.30 484
13337.39 449
13338.48 477
13339.57 464
13340.66 468
13341.75 458
13342.85 468
13343.94 483
13345.03 515
13346.12 552
13347.21 472
13348.30 485
13349.39 477
13350.48 516
13351.58 536
13352.67 553
13353.76 526
13354.85 547
13355.94 576
13357.03 566
13358.12 565
13359.22 590
13360.31 613
13361.40 630
13362.49 655
13363.58 637
13364.67 651
13365.77 667
13366.86 729
13367.95 691
13369.04 652
13370.13 670
13371.23 693
13372.32 627
13373.41 627
13374.50 594
13375.60 559
13376.69 563
13377.78 484
13378.87 561
13379.97 502
13381.06 493
13382.15 466
13383.24 492
13384.34 447
13385.43 454
13386.52 455
13387.61 438
13388.71 430
13389.80 443
13390.89 437
13391.99 428
13393.08 444
13394.17 426
13395.26 440
13396.36 401
13397.45 410
13398.54 414
13399.64 434
13400.73 416
13401.82 422
13402.92 407
13404.01 413
13405.10 368
13406.20 384
13407.29 397
13408.39 405
13409.48 407
13410.57 358
13411.67 346
13412.76 380
13413.85 424
13414.95 406
13416.04 403
13417.14 389
13418.23 425
13419.32 411
13420.42 414
13421.51 423
13422.61 429
13423.70 421
13424.80 393
13425.89 455
13426.98 411
13428.08 412
13429.17 424
13430.27 383
13431.36 420
13432.46 433
13433.55 422
13434.65 436
13435.74 438
13436.84 455
13437.93 427
13439.03 451
13440.12 460
13441.22 468
13442.31 450
13443.41 436
13444.50 482
13445.60 468
13446.69 463
13447.79 467
13448.88 448
13449.98 455
13451.07 471
13452.17 456
13453.26 463
13454.36 478
13455.45 494
13456.55 535
13457.65 520
13458.74 526
13459.84 499
13460.93 567
13462.03 545
13463.12 521
13464.22 534
13465.32 524
13466.41 518
13467.51 572
13468.60 525
13469.70 540
13470.80 515
13471.89 546
13472.99 548
13474.09 529
13475.18 501
13476.28 585
13477.37 553
13478.47 518
13479.57 495
13480.66 498
13481.76 533
13482.86 521
13483.95 550
13485.05 524
13486.15 568
13487.25 541
13488.34 583
13489.44 560
13490.54 572
13491.63 596
13492.73 624
13493.83 636
13494.92 679
13496.02 691
13497.12 722
13498.22 788
13499.31 695
13500.41 725
13501.51 742
13502.61 761
13503.70 735
13504.80 752
13505.90 739
13507.00 726
13508.09 657
13509.19 654
13510.29 681
13511.39 607
13512.49 618
13513.58 554
13514.68 553
13515.78 488
13516.88 507
13517.98 497
13519.07 495
13520.17 459
13521.27 470
13522.37 447
13523.47 440
13524.57 440
13525.66 447
13526.76 447
13527.86 469
13528.96 462
13530.06 412
13531.16 423
13532.26 420
13533.35 426
13534.45 424
13535.55 440
13536.65 406
13537.75 398
13538.85 377
13539.95 395
13541.05 420
13542.15 364
13543.24 359
13544.34 384
13545.44 364
13546.54 369
13547.64 388
13548.74 359
13549.84 354
13550.94 337
13552.04 407
13553.14 363
13554.24 364
13555.34 359
13556.44 369
13557.54 348
13558.64 354
13559.74 363
13560.84 355
13561.94 383
13563.04 387
13564.14 372
13565.24 338
13566.34 347
13567.44 363
13568.54 389
13569.64 359
13570.74 399
13571.84 326
13572.94 361
13574.04 380
13575.14 352
13576.24 343
13577.34 353
13578.44 355
13579.54 385
13580.64 371
13581.74 355
13582.84 358
13583.94 330
13585.05 356
13586.15 341
13587.25 362
13588.35 347
13589.45 339
13590.55 287
13591.65 335
13592.75 365
13593.85 362
13594.95 351
13596.06 366
13597.16 360
13598.26 346
13599.36 396
13600.46 369
13601.56 350
13602.66 367
13603.77 394
13604.87 338
13605.97 367
13607.07 360
13608.17 367
13609.28 352
13610.38 339
13611.48 335
13612.58 330
13613.68 354
13614.79 360
13615.89 369
13616.99 343
13618.09 360
13619.19 330
13620.30 330
13621.40 327
13622.50 332
13623.60 314
13624.71 372
13625.81 375
13626.91 360
13628.01 363
13629.12 354
13630.22 357
13631.32 355
13632.42 361
13633.53 333
13634.63 353
13635.73 344
13636.84 327
13637.94 325
13639.04 341
13640.14 337
13641.25 344
13642.35 339
13643.45 347
13644.56 333
13645.66 373
13646.76 319
13647.87 294
13648.97 302
13650.07 286
13651.18 301
13652.28 364
13653.39 352
13654.49 333
13655.59 329
13656.70 296
13657.80 289
13658.90 324
13660.01 322
13661.11 309
13662.22 326
13663.32 337
13664.42 317
13665.53 326
13666.63 345
13667.74 311
13668.84 333
13669.94 344
13671.05 337
13672.15 310
13673.26 327
13674.36 306
13675.47 276
13676.57 338
13677.68 330
13678.78 328
13679.89 325
13680.99 347
13682.10 332
13683.20 300
13684.30 361
13685.41 316
13686.51 341
13687.62 324
13688.72 335
13689.83 338
13690.93 371
13692.04 408
13693.15 350
13694.25 316
13695.36 366
13696.46 350
13697.57 330
13698.67 363
13699.78 358
13700.88 370
13701.99 332
13703.09 393
13704.20 386
13705.31 376
13706.41 359
13707.52 359
13708.62 328
13709.73 377
13710.84 395
13711.94 377
13713.05 372
13714.15 410
13715.26 379
13716.37 392
13717.47 373
13718.58 425
13719.68 386
13720.79 371
13721.90 411
13723.00 400
13724.11 373
13725.22 390
13726.32 440
13727.43 427
13728.54 409
13729.64 425
13730.75 439
13731.86 434
13732.96 458
13734.07 407
13735.18 403
13736.28 495
13737.39 463
13738.50 445
13739.61 439
13740.71 443
13741.82 447
13742.93 480
13744.03 464
13745.14 461
13746.25 483
13747.36 513
13748.46 480
13749.57 480
13750.68 463
13751.79 507
13752.89 519
13754.00 481
13755.11 537
13756.22 541
13757.33 548
13758.43 536
13759.54 588
13760.65 568
13761.76 660
13762.87 603
13763.97 632
13765.08 706
13766.19 774
13767.30 801
13768.41 801
13769.51 888
13770.62 930
13771.73 894
13772.84 908
13773.95 923
13775.06 938
13776.17 928
13777.27 918
13778.38 867
13779.49 774
13780.60 695
13781.71 652
13782.82 663
13783.93 645
13785.04 593
13786.14 522
13787.25 549
13788.36 493
13789.47 445
13790.58 479
13791.69 482
13792.80 497
13793.91 408
13795.02 460
13796.13 454
13797.24 435
13798.35 453
13799.46 449
13800.57 419
13801.68 450
13802.78 409
13803.89 405
13805.00 393
13806.11 352
13807.22 404
13808.33 409
13809.44 393
13810.55 391
13811.66 362
13812.77 379
13813.88 397
13814.99 373
13816.10 376
13817.21 350
13818.32 389
13819.44 397
13820.55 361
13821.66 401
13822.77 392
13823.88 352
13824.99 338
13826.10 362
13827.21 366
13828.32 352
13829.43 354
13830.54 323
13831.65 350
13832.76 345
13833.87 315
13834.98 343
13836.10 338
13837.21 354
13838.32 361
13839.43 357
13840.54 340
13841.65 363
13842.76 360
13843.87 331
13844.99 375
13846.10 381
13847.21 365
13848.32 314
13849.43 367
13850.54 367
13851.65 389
13852.77 370
13853.88 348
13854.99 354
13856.10 354
13857.21 398
13858.33 408
13859.44 369
13860.55 363
13861.66 384
13862.77 408
13863.89 391
13865.00 338
13866.11 346
13867.22 385
13868.33 406
13869.45 370
13870.56 376
13871.67 382
13872.78 372
13873.90 377
13875.01 354
13876.12 371
13877.23 328
13878.35 381
13879.46 394
13880.57 366
13881.69 371
13882.80 372
13883.91 357
13885.02 338
13886.14 341
13887.25 342
13888.36 394
13889.48 388
13890.59 393
13891.70 405
13892.82 415
13893.93 395
13895.04 436
13896.16 405
13897.27 417
13898.38 399
13899.50 376
13900.61 390
13901.72 394
13902.84 374
13903.95 374
13905.07 353
13906.18 345
13907.29 372
13908.41 343
13909.52 300
13910.63 311
13911.75 338
13912.86 348
13913.98 302
13915.09 355
13916.21 326
13917.32 360
13918.43 373
13919.55 345
13920.66 332
13921.78 345
13922.89 343
13924.01 355
13925.12 339
13926.24 332
13927.35 316
13928.46 339
13929.58 297
13930.69 322
13931.81 315
13932.92 336
13934.04 334
13935.15 300
13936.27 318
13937.38 328
13938.50 328
13939.61 332
13940.73 321
13941.85 330
13942.96 324
13944.08 320
13945.19 327
13946.31 376
13947.42 352
13948.54 322
13949.65 343
13950.77 296
13951.88 304
13953.00 307
13954.12 296
13955.23 341
13956.35 328
13957.46 320
13958.58 323
13959.70 306
13960.81 315
13961.93 297
13963.04 310
13964.16 320
13965.28 320
13966.39 309
13967.51 299
13968.62 300
13969.74 330
13970.86 328
13971.97 278
13973.09 309
13974.21 314
13975.32 313
13976.44 341
13977.56 291
13978.67 314
13979.79 332
13980.91 318
13982.02 313
13983.14 302
13984.26 297
13985.37 301
13986.49 348
13987.61 336
13988.73 306
13989.84 295
13990.96 322
13992.08 314
13993.20 323
13994.31 329
13995.43 322
13996.55 337
13997.66 323
13998.78 308
13999.90 289
14001.02 317
14002.14 314
14003.25 346
14004.37 315
14005.49 330
14006.61 331
14007.72 318
14008.84 313
14009.96 286
14011.08 310
14012.20 311
14013.31 322
14014.43 285
14015.55 303
14016.67 306
14017.79 319
14018.91 288
14020.02 289
14021.14 287
14022.26 296
14023.38 274
14024.50 268
14025.62 310
14026.74 312
14027.85 290
14028.97 297
14030.09 337
14031.21 334
14032.33 319
14033.45 313
14034.57 349
14035.69 314
14036.81 300
14037.92 297
14039.04 343
14040.16 316
14041.28 290
14042.40 317
14043.52 333
14044.64 328
14045.76 300
14046.88 354
14048.00 331
14049.12 319
14050.24 319
14051.36 331
14052.48 319
14053.60 330
14054.72 344
14055.84 355
14056.96 356
14058.08 321
14059.20 344
14060.32 353
14061.44 362
14062.56 327
14063.68 357
14064.80 338
14065.92 345
14067.04 389
14068.16 360
14069.28 395
14070.40 419
14071.52 425
14072.64 389
14073.76 398
14074.88 394
14076.00 409
14077.12 409
14078.24 446
14079.36 424
14080.48 415
14081.60 399
14082.73 479
14083.85 456
14084.97 461
14086.09 432
14087.21 478
14088.33 468
14089.45 435
14090.57 449
14091.69 526
14092.82 495
14093.94 552
14095.06 559
14096.18 533
14097.30 579
14098.42 592
14099.54 600
14100.67 603
14101.79 565
14102.91 519
14104.03 550
14105.15 510
14106.27 474
14107.40 454
14108.52 435
14109.64 374
14110.76 363
14111.88 388
14113.01 424
14114.13 408
14115.25 381
14116.37 374
14117.50 332
14118.62 353
14119.74 367
14120.86 360
14121.98 324
14123.11 332
14124.23 343
14125.35 393
14126.48 351
14127.60 317
14128.72 351
14129.84 350
14130.97 325
14132.09 296
14133.21 300
14134.34 332
14135.46 334
14136.58 332
14137.70 340
14138.83 327
14139.95 314
14141.07 337
14142.20 351
14143.32 328
14144.44 319
14145.57 327
14146.69 317
14147.81 313
14148.94 304
14150.06 333
14151.18 324
14152.31 317
14153.43 299
14154.56 316
14155.68 329
14156.80 322
14157.93 321
14159.05 331
14160.18 291
14161.30 295
14162.42 293
14163.55 328
14164.67 310
14165.80 293
14166.92 293
14168.04 284
14169.17 294
14170.29 288
14171.42 285
14172.54 270
14173.67 290
14174.79 298
14175.92 354
14177.04 304
14178.17 291
14179.29 277
14180.41 321
14181.54 308
14182.66 312
14183.79 298
14184.91 316
14186.04 315
14187.16 286
14188.29 323
14189.41 313
14190.54 322
14191.67 284
14192.79 292
14193.92 304
14195.04 298
14196.17 308
14197.29 331
14198.42 278
14199.54 253
14200.67 270
14201.79 307
14202.92 297
14204.05 271
14205.17 289
14206.30 281
14207.42 262
14208.55 262
14209.67 292
14210.80 304
14211.93 283
14213.05 283
14214.18 307
14215.31 264
14216.43 281
14217.56 288
14218.68 274
14219.81 269
14220.94 257
14222.06 277
14223.19 240
14224.32 249
14225.44 253
14226.57 287
14227.70 261
14228.82 263
14229.95 269
14231.08 274
14232.20 284
14233.33 267
14234.46 253
14235.58 262
14236.71 259
14237.84 277
14238.97 292
14240.09 266
14241.22 273
14242.35 245
14243.47 263
14244.60 252
14245.73 274
14246.86 251
14247.98 283
14249.11 258
14250.24 236
14251.37 255
14252.49 249
14253.62 256
14254.75 273
14255.88 292
14257.01 267
14258.13 255
14259.26 241
14260.39 269
14261.52 286
14262.65 253
14263.77 253
14264.90 259
14266.03 251
14267.16 252
14268.29 257
14269.41 260
14270.54 261
14271.67 257
14272.80 252
14273.93 240
14275.06 271
14276.19 243
14277.31 262
14278.44 247
14279.57 256
14280.70 231
14281.83 272
14282.96 224
14284.09 220
14285.22 231
14286.34 234
14287.47 253
14288.60 222
14289.73 255
14290.86 252
14291.99 248
14293.12 220
14294.25 265
14295.38 232
14296.51 227
14297.64 222
14298.77 252
14299.90 238
14301.03 227
14302.16 202
14303.28 246
14304.41 253
14305.54 248
14306.67 254
14307.80 225
14308.93 233
14310.06 225
14311.19 228
14312.32 229
14313.45 232
14314.58 222
14315.71 224
14316.84 216
14317.97 223
14319.11 205
14320.24 221
14321.37 246
14322.50 225
14323.63 218
14324.76 253
14325.89 246
14327.02 234
14328.15 238
14329.28 212
14330.41 230
14331.54 268
14332.67 217
14333.80 207
14334.93 223
14336.06 227
14337.20 244
14338.33 235
14339.46 223
14340.59 204
14341.72 207
14342.85 231
14343.98 218
14345.11 213
14346.25 251
14347.38 236
14348.51 206
14349.64 219
14350.77 214
14351.90 218
14353.03 237
14354.17 209
14355.30 214
14356.43 248
14357.56 237
14358.69 249
14359.83 233
14360.96 206
14362.09 238
14363.22 230
14364.35 199
14365.49 185
14366.62 206
14367.75 209
14368.88 229
14370.01 219
14371.15 210
14372.28 188
14373.41 217
14374.54 242
14375.68 229
14376.81 202
14377.94 184
14379.07 221
14380.21 242
14381.34 246
14382.47 228
14383.61 249
14384.74 231
14385.87 220
14387.00 217
14388.14 209
14389.27 238
14390.40 231
14391.54 216
14392.67 191
14393.80 184
14394.94 212
14396.07 256
14397.20 208
14398.34 206
14399.47 205
14400.60 208
14401.74 200
14402.87 228
14404.00 236
14405.14 229
14406.27 246
14407.41 235
14408.54 205
14409.67 228
14410.81 218
14411.94 218
14413.08 230
14414.21 226
14415.34 232
14416.48 217
14417.61 227
14418.75 229
14419.88 239
14421.01 216
14422.15 249
14423.28 229
14424.42 219
14425.55 200
14426.69 239
14427.82 247
14428.96 201
14430.09 233
14431.23 271
14432.36 243
14433.50 218
14434.63 240
14435.77 219
14436.90 222
14438.04 223
14439.17 257
14440.31 240
14441.44 245
14442.58 244
14443.71 225
14444.85 237
14445.98 240
14447.12 225
14448.25 221
14449.39 226
14450.52 221
14451.66 248
14452.79 217
14453.93 219
14455.07 223
14456.20 248
14457.34 222
14458.47 202
14459.61 221
14460.74 247
14461.88 239
14463.02 228
14464.15 255
14465.29 221
14466.42 233
14467.56 228
14468.70 240
14469.83 230
14470.97 258
14472.11 227
14473.24 203
14474.38 222
14475.51 234
14476.65 240
14477.79 212
14478.92 231
14480.06 204
14481.20 238
14482.33 228
14483.47 223
14484.61 228
14485.75 254
14486.88 258
14488.02 271
14489.16 258
14490.29 276
14491.43 275
14492.57 249
14493.70 254
14494.84 260
14495.98 269
14497.12 255
14498.25 253
14499.39 241
14500.53 231
14501.67 256
14502.80 256
14503.94 269
14505.08 257
14506.22 245
14507.35 289
14508.49 292
14509.63 263
14510.77 271
14511.91 255
14513.04 262
14514.18 274
14515.32 271
14516.46 284
14517.60 269
14518.73 284
14519.87 280
14521.01 289
14522.15 271
14523.29 285
14524.43 285
14525.56 267
14526.70 267
14527.84 269
14528.98 272
14530.12 290
14531.26 291
14532.40 279
14533.53 282
14534.67 280
14535.81 277
14536.95 261
14538.09 261
14539.23 246
14540.37 264
14541.51 251
14542.65 253
14543.79 273
14544.92 245
14546.06 284
14547.20 267
14548.34 249
14549.48 273
14550.62 258
14551.76 243
14552.90 243
14554.04 283
14555.18 264
14556.32 225
14557.46 238
14558.60 271
14559.74 277
14560.88 297
14562.02 274
14563.16 257
14564.30 234
14565.44 257
14566.58 292
14567.72 303
14568.86 285
14570.00 257
14571.14 277
14572.28 273
14573.42 280
14574.56 239
14575.70 277
14576.84 288
14577.98 279
14579.12 263
14580.26 277
14581.40 276
14582.54 279
14583.68 324
14584.82 261
14585.97 280
14587.11 277
14588.25 272
14589.39 304
14590.53 286
14591.67 311
14592.81 312
14593.95 316
14595.09 356
14596.23 304
14597.38 292
14598.52 352
14599.66 333
14600.80 317
14601.94 278
14603.08 319
14604.22 307
14605.37 331
14606.51 322
14607.65 330
14608.79 312
14609.93 324
14611.07 321
14612.22 330
14613.36 367
14614.50 363
14615.64 359
14616.78 374
14617.93 376
14619.07 338
14620.21 404
14621.35 364
14622.50 377
14623.64 377
14624.78 417
14625.92 409
14627.06 401
14628.21 405
14629.35 404
14630.49 393
14631.63 480
14632.78 491
14633.92 468
14635.06 491
14636.21 510
14637.35 475
14638.49 438
14639.63 432
14640.78 409
14641.92 389
14643.06 409
14644.21 442
14645.35 354
14646.49 316
14647.64 333
14648.78 296
14649.92 338
14651.07 314
14652.21 302
14653.35 293
14654.50 283
14655.64 280
14656.78 284
14657.93 299
14659.07 272
14660.21 247
14661.36 272
14662.50 291
14663.65 304
14664.79 269
14665.93 289
14667.08 270
14668.22 261
14669.37 240
14670.51 237
14671.65 236
14672.80 252
14673.94 261
14675.09 228
14676.23 247
14677.38 210
14678.52 250
14679.66 231
14680.81 228
14681.95 245
14683.10 258
14684.24 240
14685.39 250
14686.53 233
14687.68 252
14688.82 241
14689.97 224
14691.11 217
14692.26 242
14693.40 252
14694.55 233
14695.69 248
14696.84 193
14697.98 209
14699.13 233
14700.27 233
14701.42 214
14702.56 213
14703.71 216
14704.85 241
14706.00 204
14707.15 227
14708.29 219
14709.44 209
14710.58 234
14711.73 233
14712.87 230
14714.02 231
14715.17 225
14716.31 213
14717.46 239
14718.60 245
14719.75 201
14720.90 216
14722.04 231
14723.19 203
14724.33 210
14725.48 233
14726.63 215
14727.77 232
14728.92 258
14730.07 250
14731.21 214
14732.36 214
14733.51 207
14734.65 218
14735.80 212
14736.95 247
14738.09 225
14739.24 224
14740.39 233
14741.53 246
14742.68 249
14743.83 194
14744.97 232
14746.12 235
14747.27 218
14748.42 221
14749.56 205
14750.71 222
14751.86 221
14753.00 188
14754.15 173
14755.30 192
14756.45 218
14757.59 207
14758.74 160
14759.89 169
14761.04 213
14762.18 199
14763.33 221
14764.48 195
14765.63 195
14766.78 202
14767.92 197
14769.07 197
14770.22 199
14771.37 199
14772.52 204
14773.66 187
14774.81 200
14775.96 205
14777.11 225
14778.26 209
14779.41 223
14780.55 200
14781.70 225
14782.85 201
14784.00 181
14785.15 198
14786.30 188
14787.45 194
14788.59 207
14789.74 209
14790.89 198
14792.04 193
14793.19 217
14794.34 183
14795.49 203
14796.64 189
14797.79 192
14798.94 212
14800.08 195
14801.23 198
14802.38 202
14803.53 207
14804.68 187
14805.83 193
14806.98 170
14808.13 182
14809.28 158
14810.43 160
14811.58 191
14812.73 197
14813.88 195
14815.03 209
14816.18 203
14817.33 178
14818.48 170
14819.63 191
14820.78 189
14821.93 179
14823.08 194
14824.23 187
14825.38 181
14826.53 195
14827.68 174
14828.83 188
14829.98 193
14831.13 183
14832.28 189
14833.43 222
14834.58 172
14835.73 168
14836.88 178
14838.03 175
14839.18 177
14840.33 175
14841.48 194
14842.64 208
14843.79 208
14844.94 196
14846.09 163
14847.24 175
14848.39 182
14849.54 192
14850.69 179
14851.84 170
14853.00 190
14854.15 178
14855.30 181
14856.45 182
14857.60 197
14858.75 171
14859.90 198
14861.06 185
14862.21 180
14863.36 203
14864.51 208
14865.66 168
14866.81 184
14867.97 191
14869.12 166
14870.27 185
14871.42 177
14872.57 178
14873.73 147
14874.88 163
14876.03 204
14877.18 189
14878.33 198
14879.49 168
14880.64 173
14881.79 169
14882.94 181
14884.10 165
14885.25 183
14886.40 209
14887.55 184
14888.71 171
14889.86 177
14891.01 182
14892.16 196
14893.32 185
14894.47 186
14895.62 183
14896.78 199
14897.93 196
14899.08 176
14900.23 205
14901.39 214
14902.54 208
14903.69 163
14904.85 200
14906.00 188
14907.15 206
14908.31 176
14909.46 166
14910.61 170
14911.77 158
14912.92 176
14914.08 169
14915.23 189
14916.38 157
14917.54 199
14918.69 188
14919.84 173
14921.00 197
14922.15 191
14923.31 169
14924.46 203
14925.61 187
14926.77 172
14927.92 200
14929.08 168
14930.23 160
14931.38 169
14932.54 193
14933.69 191
14934.85 197
14936.00 207
14937.16 169
14938.31 193
14939.47 216
14940.62 200
14941.78 181
14942.93 187
14944.08 213
14945.24 198
14946.39 171
14947.55 207
14948.70 206
14949.86 200
14951.01 197
14952.17 199
14953.32 202
14954.48 195
14955.64 187
14956.79 186
14957.95 204
14959.10 190
14960.26 221
14961.41 185
14962.57 192
14963.72 198
14964.88 219
14966.03 211
14967.19 205
14968.35 181
14969.50 206
14970.66 220
14971.81 227
14972.97 189
14974.12 234
14975.28 231
14976.44 221
14977.59 188
14978.75 197
14979.91 185
14981.06 177
14982.22 191
14983.37 184
14984.53 191
14985.69 200
14986.84 210
14988.00 183
14989.16 173
14990.31 172
14991.47 198
14992.63 182
14993.78 166
14994.94 183
14996.10 188
14997.25 199
14998.41 165
14999.57 156
15000.72 182
15001.88 172
15003.04 164
15004.20 152
15005.35 165
15006.51 164
15007.67 165
15008.82 155
15009.98 174
15011.14 168
15012.30 189
15013.45 187
15014.61 176
15015.77 181
15016.93 170
15018.08 196
15019.24 179
15020.40 166
15021.56 184
15022.71 183
15023.87 175
15025.03 178
15026.19 173
15027.35 162
15028.50 189
15029.66 153
15030.82 178
15031.98 185
15033.14 181
15034.30 170
15035.45 168
15036.61 165
15037.77 159
15038.93 158
15040.09 175
15041.25 182
15042.40 175
15043.56 170
15044.72 166
15045.88 193
15047.04 166
15048.20 161
15049.36 167
15050.52 166
15051.68 181
15052.83 173
15053.99 163
15055.15 162
15056.31 168
15057.47 154
15058.63 182
15059.79 144
15060.95 163
15062.11 170
15063.27 191
15064.43 192
15065.59 186
15066.75 190
15067.90 163
15069.06 174
15070.22 167
15071.38 145
15072.54 185
15073.70 182
15074.86 143
15076.02 150
15077.18 147
15078.34 166
15079.50 159
15080.66 153
15081.82 147
15082.98 150
15084.14 154
15085.30 162
15086.46 160
15087.62 144
15088.78 147
15089.95 161
15091.11 163
15092.27 172
15093.43 187
15094.59 174
15095.75 184
15096.91 155
15098.07 170
15099.23 155
15100.39 173
15101.55 179
15102.71 175
15103.87 165
15105.03 166
15106.20 164
15107.36 182
15108.52 166
15109.68 177
15110.84 169
15112.00 173
15113.16 159
15114.32 143
15115.49 185
15116.65 193
15117.81 182
15118.97 192
15120.13 179
15121.29 177
15122.46 187
15123.62 180
15124.78 170
15125.94 155
15127.10 171
15128.26 174
15129.43 160
15130.59 171
15131.75 186
15132.91 192
15134.07 188
15135.24 191
15136.40 166
15137.56 157
15138.72 194
15139.89 201
15141.05 180
15142.21 191
15143.37 182
15144.54 163
15145.70 183
15146.86 158
15148.02 184
15149.19 168
15150.35 170
15151.51 176
15152.67 175
15153.84 178
15155.00 183
15156.16 192
15157.33 206
15158.49 169
15159.65 190
15160.82 195
15161.98 190
15163.14 197
15164.31 152
15165.47 167
15166.63 173
15167.80 186
15168.96 183
15170.12 204
15171.29 193
15172.45 203
15173.61 185
15174.78 169
15175.94 186
15177.10 209
15178.27 182
15179.43 176
15180.60 215
15181.76 155
15182.92 201
15184.09 177
15185.25 209
15186.42 196
15187.58 218
15188.74 210
15189.91 202
15191.07 200
15192.24 217
15193.40 210
15194.57 185
15195.73 176
15196.90 191
15198.06 186
15199.22 185
15200.39 189
15201.55 163
15202.72 184
15203.88 183
15205.05 198
15206.21 176
15207.38 211
15208.54 203
15209.71 229
15210.87 216
15212.04 217
15213.20 185
15214.37 203
15215.53 214
15216.70 222
15217.86 206
15219.03 206
15220.20 237
15221.36 208
15222.53 214
15223.69 242
15224.86 231
15226.02 223
15227.19 236
15228.36 224
15229.52 227
15230.69 229
15231.85 254
15233.02 241
15234.18 232
15235.35 251
15236.52 244
15237.68 229
15238.85 226
15240.02 252
15241.18 235
15242.35 218
15243.51 235
15244.68 229
15245.85 219
15247.01 218
15248.18 210
15249.35 218
15250.51 194
15251.68 196
15252.85 198
15254.01 182
15255.18 193
15256.35 203
15257.51 175
15258.68 175
15259.85 175
15261.01 176
15262.18 213
15263.35 191
15264.52 196
15265.68 203
15266.85 203
15268.02 207
15269.18 192
15270.35 187
15271.52 208
15272.69 167
15273.85 167
15275.02 185
15276.19 183
15277.36 153
15278.52 205
15279.69 188
15280.86 185
15282.03 199
15283.20 199
15284.36 181
15285.53 188
15286.70 175
15287.87 177
15289.04 179
15290.20 188
15291.37 189
15292.54 208
15293.71 177
15294.88 177
15296.05 209
15297.21 192
15298.38 166
15299.55 185
15300.72 189
15301.89 225
15303.06 175
15304.22 145
15305.39 172
15306.56 191
15307.73 185
15308.90 187
15310.07 209
15311.24 180
15312.41 182
15313.58 180
15314.74 183
15315.91 154
15317.08 184
15318.25 189
15319.42 174
15320.59 195
15321.76 180
15322.93 157
15324.10 155
15325.27 181
15326.44 208
15327.61 185
15328.78 164
15329.95 175
15331.12 205
15332.29 216
15333.46 189
15334.63 193
15335.80 190
15336.97 205
15338.14 176
15339.31 170
15340.48 176
15341.65 174
15342.82 181
15343.99 183
15345.16 184
15346.33 192
15347.50 200
15348.67 217
15349.84 190
15351.01 166
15352.18 199
15353.35 197
15354.52 222
15355.69 196
15356.86 186
15358.03 194
15359.20 202
15360.37 166
15361.54 194
15362.71 178
15363.89 182
15365.06 207
15366.23 167
15367.40 190
15368.57 184
15369.74 185
15370.91 202
15372.08 190
15373.25 190
15374.43 209
15375.60 194
15376.77 187
15377.94 174
15379.11 201
15380.28 169
15381.46 184
15382.63 194
15383.80 240
15384.97 223
15386.14 213
15387.31 197
15388.49 188
15389.66 200
15390.83 193
15392.00 196
15393.17 220
15394.35 218
15395.52 206
15396.69 229
15397.86 200
15399.03 198
15400.21 181
15401.38 170
15402.55 168
15403.72 192
15404.90 176
15406.07 188
15407.24 183
15408.41 171
15409.59 181
15410.76 182
15411.93 173
15413.11 166
15414.28 198
15415.45 176
15416.62 167
15417.80 159
15418.97 206
15420.14 178
15421.32 187
15422.49 175
15423.66 152
15424.84 170
15426.01 182
15427.18 182
15428.36 150
15429.53 184
15430.70 138
15431.88 181
15433.05 160
15434.22 162
15435.40 156
15436.57 160
15437.75 150
15438.92 181
15440.09 190
15441.27 160
15442.44 172
15443.61 176
15444.79 154
15445.96 152
15447.14 168
15448.31 175
15449.49 171
15450.66 143
15451.83 179
15453.01 158
15454.18 165
15455.36 179
15456.53 180
15457.71 189
15458.88 184
15460.06 189
15461.23 169
15462.40 163
15463.58 177
15464.75 169
15465.93 154
15467.10 213
15468.28 166
15469.45 200
15470.63 192
15471.80 173
15472.98 176
15474.15 186
15475.33 172
15476.50 176
15477.68 178
15478.86 186
15480.03 194
15481.21 179
15482.38 161
15483.56 150
15484.73 168
15485.91 183
15487.08 179
15488.26 187
15489.44 200
15490.61 184
15491.79 205
15492.96 171
15494.14 162
15495.31 182
15496.49 170
15497.67 193
15498.84 174
15500.02 195
15501.20 164
15502.37 193
15503.55 170
15504.72 173
15505.90 161
15507.08 178
15508.25 165
15509.43 179
15510.61 170
15511.78 157
15512.96 191
15514.14 186
15515.31 159
15516.49 182
15517.67 177
15518.84 179
15520.02 192
15521.20 150
15522.37 163
15523.55 191
15524.73 192
15525.91 165
15527.08 185
15528.26 179
15529.44 173
15530.61 200
15531.79 180
15532.97 158
15534.15 153
15535.32 171
15536.50 171
15537.68 205
15538.86 188
15540.03 187
15541.21 157
15542.39 180
15543.57 171
15544.75 204
15545.92 173
15547.10 208
15548.28 204
15549.46 187
15550.64 188
15551.81 193
15552.99 174
15554.17 178
15555.35 201
15556.53 174
15557.70 184
15558.88 212
15560.06 209
15561.24 175
15562.42 182
15563.60 196
15564.78 214
15565.95 188
15567.13 188
15568.31 171
15569.49 185
15570.67 175
15571.85 204
15573.03 193
15574.21 197
15575.38 229
15576.56 196
15577.74 167
15578.92 155
15580.10 203
15581.28 199
15582.46 190
15583.64 219
15584.82 224
15586.00 197
15587.18 193
15588.36 210
15589.54 191
15590.72 192
15591.90 189
15593.08 212
15594.25 192
15595.43 218
15596.61 200
15597.79 214
15598.97 233
15600.15 235
15601.33 227
15602.51 259
15603.69 230
15604.87 225
15606.05 216
15607.23 214
15608.41 229
15609.60 233
15610.78 232
15611.96 256
15613.14 209
15614.32 240
15615.50 250
15616.68 220
15617.86 210
15619.04 221
15620.22 250
15621.40 217
15622.58 240
15623.76 209
15624.94 248
15626.12 248
15627.31 242
15628.49 239
15629.67 243
15630.85 241
15632.03 227
15633.21 235
15634.39 226
15635.57 210
15636.75 198
15637.94 267
15639.12 282
15640.30 271
15641.48 244
15642.66 263
15643.84 262
15645.03 243
15646.21 286
15647.39 255
15648.57 254
15649.75 259
15650.93 261
15652.12 250
15653.30 248
15654.48 259
15655.66 271
15656.84 270
15658.03 265
15659.21 241
15660.39 242
15661.57 275
15662.76 253
15663.94 270
15665.12 227
15666.30 259
15667.48 287
15668.67 237
15669.85 252
15671.03 240
15672.22 247
15673.40 280
15674.58 252
15675.76 269
15676.95 248
15678.13 273
15679.31 244
15680.50 255
15681.68 248
15682.86 250
15684.04 254
15685.23 260
15686.41 257
15687.59 216
15688.78 229
15689.96 233
15691.14 261
15692.33 229
15693.51 271
15694.69 241
15695.88 278
15697.06 244
15698.25 235
15699.43 262
15700.61 249
15701.80 243
15702.98 266
15704.16 232
15705.35 270
15706.53 299
15707.72 278
15708.90 267
15710.08 250
15711.27 283
15712.45 261
15713.64 293
15714.82 280
15716.01 305
15717.19 282
15718.37 304
15719.56 303
15720.74 311
15721.93 281
15723.11 265
15724.30 284
15725.48 281
15726.67 300
15727.85 254
15729.04 270
15730.22 254
15731.41 288
15732.59 267
15733.78 277
15734.96 250
15736.15 271
15737.33 275
15738.52 301
15739.70 314
15740.89 289
15742.07 282
15743.26 264
15744.44 283
15745.63 263
15746.81 300
15748.00 290
15749.19 287
15750.37 257
15751.56 303
15752.74 314
15753.93 311
15755.11 308
15756.30 326
15757.49 340
15758.67 287
15759.86 299
15761.04 297
15762.23 302
15763.42 257
15764.60 288
15765.79 282
15766.97 286
15768.16 255
15769.35 309
15770.53 240
15771.72 229
15772.91 263
15774.09 265
15775.28 233
15776.47 246
15777.65 284
15778.84 283
15780.03 252
15781.21 263
15782.40 283
15783.59 241
15784.77 248
15785.96 232
15787.15 255
15788.33 240
15789.52 234
15790.71 229
15791.90 239
15793.08 216
15794.27 241
15795.46 254
15796.65 246
15797.83 201
15799.02 214
15800.21 216
15801.40 212
15802.58 266
15803.77 244
15804.96 222
15806.15 221
15807.33 233
15808.52 210
15809.71 214
15810.90 197
15812.09 220
15813.27 195
15814.46 215
15815.65 203
15816.84 212
15818.03 234
15819.21 191
15820.40 182
15821.59 215
15822.78 214
15823.97 225
15825.16 207
15826.34 208
15827.53 233
15828.72 193
15829.91 200
15831.10 212
15832.29 223
15833.48 220
15834.66 225
15835.85 248
15837.04 234
15838.23 199
15839.42 186
15840.61 213
15841.80 215
15842.99 204
15844.18 225
15845.37 202
15846.56 193
15847.74 214
15848.93 211
15850.12 244
15851.31 214
15852.50 196
15853.69 216
15854.88 255
15856.07 219
15857.26 203
15858.45 220
15859.64 222
15860.83 215
15862.02 205
15863.21 238
15864.40 197
15865.59 233
15866.78 234
15867.97 234
15869.16 241
15870.35 229
15871.54 243
15872.73 233
15873.92 206
15875.11 219
15876.30 231
15877.49 239
15878.68 230
15879.87 194
15881.06 233
15882.25 229
15883.44 229
15884.64 217
15885.83 225
15887.02 247
15888.21 257
15889.40 244
15890.59 234
15891.78 215
15892.97 227
15894.16 263
15895.35 228
15896.54 216
15897.74 233
15898.93 271
15900.12 282
15901.31 259
15902.50 285
15903.69 309
15904.88 259
15906.08 278
15907.27 268
15908.46 286
15909.65 254
15910.84 275
15912.03 234
15913.23 252
15914.42 269
15915.61 240
15916.80 276
15917.99 243
15919.18 266
15920.38 247
15921.57 279
15922.76 251
15923.95 236
15925.15 258
15926.34 251
15927.53 255
15928.72 252
15929.91 264
15931.11 295
15932.30 292
15933.49 286
15934.68 276
15935.88 240
15937.07 268
15938.26 268
15939.46 265
15940.65 218
15941.84 248
15943.03 244
15944.23 229
15945.42 233
15946.61 233
15947.81 220
15949.00 227
15950.19 253
15951.39 250
15952.58 228
15953.77 209
15954.97 204
15956.16 228
15957.35 194
15958.55 201
15959.74 228
15960.93 196
15962.13 184
15963.32 178
15964.51 218
15965.71 210
15966.90 186
15968.09 194
15969.29 173
15970.48 154
15971.68 160
15972.87 186
15974.06 175
15975.26 160
15976.45 162
15977.65 211
15978.84 219
15980.04 179
15981.23 167
15982.42 212
15983.62 187
15984.81 184
15986.01 202
15987.20 174
15988.40 194
15989.59 218
15990.79 197
15991.98 176
15993.18 177
15994.37 165
15995.57 215
15996.76 161
15997.96 163
15999.15 181
16000.35 209
16001.54 172
16002.74 167
16003.93 178
16005.13 173
16006.32 201
16007.52 175
16008.71 191
16009.91 188
16011.10 157
16012.30 177
16013.49 178
16014.69 155
16015.88 168
16017.08 184
16018.28 190
16019.47 141
16020.67 160
16021.86 158
16023.06 187
16024.26 181
16025.45 167
16026.65 180
16027.84 202
16029.04 195
16030.24 183
16031.43 175
16032.63 177
16033.82 179
16035.02 171
16036.22 187
16037.41 179
16038.61 183
16039.81 167
16041.00 181
16042.20 164
16043.40 161
16044.59 193
16045.79 168
16046.99 164
16048.18 184
16049.38 174
16050.58 166
16051.77 169
16052.97 167
16054.17 195
16055.37 164
16056.56 189
16057.76 182
16058.96 190
16060.15 155
16061.35 182
16062.55 184
16063.75 168
16064.94 193
16066.14 174
16067.34 184
16068.54 173
16069.73 172
16070.93 158
16072.13 190
16073.33 173
16074.52 166
16075.72 166
16076.92 149
16078.12 151
16079.32 158
16080.51 169
16081.71 161
16082.91 170
16084.11 179
16085.31 200
16086.51 161
16087.70 191
16088.90 167
16090.10 167
16091.30 172
16092.50 167
16093.70 158
16094.89 164
16096.09 156
16097.29 191
16098.49 173
16099.69 183
16100.89 135
16102.09 173
16103.29 172
16104.48 154
16105.68 168
16106.88 160
16108.08 173
16109.28 143
16110.48 166
16111.68 166
16112.88 182
16114.08 157
16115.28 192
16116.48 159
16117.68 161
16118.88 158
16120.07 155
16121.27 161
16122.47 146
16123.67 135
16124.87 156
16126.07 165
16127.27 141
16128.47 177
16129.67 165
16130.87 148
16132.07 137
16133.27 182
16134.47 167
16135.67 161
16136.87 153
16138.07 181
16139.27 174
16140.47 156
16141.67 121
16142.87 153
16144.07 172
16145.27 157
16146.48 175
16147.68 138
16148.88 160
16150.08 158
16151.28 181
16152.48 164
16153.68 184
16154.88 172
16156.08 175
16157.28 185
16158.48 167
16159.68 135
16160.88 152
16162.09 156
16163.29 149
16164.49 155
16165.69 130
16166.89 166
16168.09 160
16169.29 171
16170.49 158
16171.70 172
16172.90 151
16174.10 179
16175.30 164
16176.50 158
16177.70 177
16178.91 177
16180.11 175
16181.31 152
16182.51 169
16183.71 185
16184.91 157
16186.12 147
16187.32 179
16188.52 160
16189.72 167
16190.93 187
16192.13 171
16193.33 153
16194.53 164
16195.73 173
16196.94 163
16198.14 143
16199.34 159
16200.54 162
16201.75 158
16202.95 151
16204.15 135
16205.35 147
16206.56 161
16207.76 184
16208.96 149
16210.17 149
16211.37 168
16212.57 166
16213.77 173
16214.98 178
16216.18 159
16217.38 170
16218.59 197
16219.79 190
16220.99 171
16222.20 150
16223.40 202
16224.60 192
16225.81 167
16227.01 164
16228.21 163
16229.42 181
16230.62 214
16231.82 179
16233.03 163
16234.23 157
16235.44 181
16236.64 183
16237.84 157
16239.05 167
16240.25 187
16241.46 182
16242.66 163
16243.86 175
16245.07 153
16246.27 164
16247.48 168
16248.68 188
16249.89 180
16251.09 182
16252.29 171
16253.50 194
16254.70 201
16255.91 195
16257.11 163
16258.32 177
16259.52 189
16260.73 181
16261.93 177
16263.14 186
16264.34 182
16265.55 182
16266.75 207
16267.96 187
16269.16 193
16270.37 176
16271.57 185
16272.78 172
16273.98 194
16275.19 189
16276.39 192
16277.60 184
16278.80 181
16280.01 178
16281.21 178
16282.42 160
16283.63 177
16284.83 176
16286.04 171
16287.24 196
16288.45 173
16289.65 200
16290.86 176
16292.07 195
16293.27 189
16294.48 199
16295.68 197
16296.89 200
16298.10 205
16299.30 196
16300.51 217
16301.71 193
16302.92 201
16304.13 197
16305.33 209
16306.54 189
16307.75 202
16308.95 204
16310.16 204
16311.37 207
16312.57 192
16313.78 197
16314.99 187
16316.19 213
16317.40 211
16318.61 188
16319.81 182
16321.02 200
16322.23 185
16323.44 177
16324.64 163
16325.85 189
16327.06 156
16328.26 173
16329.47 157
16330.68 203
16331.89 205
16333.09 176
16334.30 193
16335.51 146
16336.72 168
16337.92 187
16339.13 166
16340.34 156
16341.55 188
16342.75 167
16343.96 168
16345.17 156
16346.38 154
16347.59 165
16348.79 171
16350.00 195
16351.21 160
16352.42 139
16353.63 157
16354.84 187
16356.04 163
16357.25 153
16358.46 142
16359.67 149
16360.88 164
16362.09 165
16363.29 155
16364.50 157
16365.71 153
16366.92 153
16368.13 173
16369.34 150
16370.55 149
16371.76 156
16372.96 169
16374.17 178
16375.38 153
16376.59 136
16377.80 158
16379.01 144
16380.22 143
16381.43 162
16382.64 153
16383.85 144
16385.06 155
16386.27 139
16387.47 164
16388.68 181
16389.89 174
16391.10 170
16392.31 156
16393.52 170
16394.73 179
16395.94 161
16397.15 136
16398.36 160
16399.57 163
16400.78 142
16401.99 141
16403.20 166
16404.41 146
16405.62 179
16406.83 190
16408.04 184
16409.25 163
16410.46 144
16411.67 168
16412.88 161
16414.09 159
16415.30 140
16416.52 145
16417.73 145
16418.94 146
16420.15 127
16421.36 155
16422.57 156
16423.78 173
16424.99 167
16426.20 163
16427.41 156
16428.62 144
16429.83 148
16431.05 130
16432.26 134
16433.47 135
16434.68 162
16435.89 156
16437.10 160
16438.31 157
16439.52 142
16440.74 154
16441.95 159
16443.16 139
16444.37 125
16445.58 188
16446.79 182
16448.00 164
16449.22 147
16450.43 145
16451.64 171
16452.85 157
16454.06 150
16455.28 146
16456.49 160
16457.70 185
16458.91 145
16460.12 143
16461.34 127
16462.55 138
16463.76 144
16464.97 144
16466.19 123
16467.40 147
16468.61 147
16469.82 153
16471.04 137
16472.25 122
16473.46 126
16474.67 142
16475.89 137
16477.10 161
16478.31 139
16479.52 120
16480.74 156
16481.95 139
16483.16 156
16484.38 136
16485.59 135
16486.80 146
16488.02 145
16489.23 156
16490.44 135
16491.66 164
16492.87 132
16494.08 135
16495.30 124
16496.51 166
16497.72 160
16498.94 141
16500.15 140
16501.36 159
16502.58 173
16503.79 149
16505.00 136
16506.22 150
16507.43 149
16508.65 138
16509.86 149
16511.07 159
16512.29 150
16513.50 124
16514.72 145
16515.93 147
16517.15 143
16518.36 150
16519.57 151
16520.79 159
16522.00 137
16523.22 129
16524.43 136
16525.65 145
16526.86 128
16528.08 143
16529.29 150
16530.51 132
16531.72 128
16532.93 158
16534.15 176
16535.36 167
16536.58 127
16537.79 148
16539.01 139
16540.22 163
16541.44 142
16542.65 137
16543.87 187
16545.09 161
16546.30 166
16547.52 150
16548.73 148
16549.95 146
16551.16 155
16552.38 166
16553.59 168
16554.81 161
16556.02 161
16557.24 142
16558.46 151
16559.67 155
16560.89 148
16562.10 144
16563.32 171
16564.54 146
16565.75 136
16566.97 151
16568.18 152
16569.40 168
16570.62 184
16571.83 174
16573.05 155
16574.27 152
16575.48 161
16576.70 148
16577.91 159
16579.13 184
16580.35 172
16581.56 193
16582.78 166
16584.00 211
16585.21 157
16586.43 159
16587.65 182
16588.87 161
16590.08 168
16591.30 158
16592.52 146
16593.73 169
16594.95 179
16596.17 163
16597.38 139
16598.60 161
16599.82 173
16601.04 169
16602.25 139
16603.47 149
16604.69 158
16605.91 156
16607.12 146
16608.34 155
16609.56 137
16610.78 151
16611.99 156
16613.21 152
16614.43 126
16615.65 143
16616.87 135
16618.08 139
16619.30 153
16620.52 153
16621.74 144
16622.96 152
16624.17 165
16625.39 143
16626.61 133
16627.83 146
16629.05 145
16630.27 130
16631.48 157
16632.70 144
16633.92 149
16635.14 134
16636.36 131
16637.58 129
16638.80 147
16640.02 132
16641.23 149
16642.45 146
16643.67 139
16644.89 139
16646.11 154
16647.33 144
16648.55 125
16649.77 157
16650.99 150
16652.21 153
16653.42 148
16654.64 150
16655.86 136
16657.08 123
16658.30 106
16659.52 127
16660.74 132
16661.96 144
16663.18 141
16664.40 155
16665.62 134
16666.84 134
16668.06 130
16669.28 125
16670.50 139
16671.72 144
16672.94 141
16674.16 112
16675.38 146
16676.60 148
16677.82 136
16679.04 136
16680.26 137
16681.48 152
16682.70 145
16683.92 130
16685.14 140
16686.36 177
16687.58 154
16688.80 159
16690.02 152
16691.24 138
16692.46 123
16693.69 134
16694.91 118
16696.13 115
16697.35 119
16698.57 142
16699.79 154
16701.01 160
16702.23 134
16703.45 112
16704.67 141
16705.90 164
16707.12 153
16708.34 138
16709.56 139
16710.78 146
16712.00 163
16713.22 143
16714.44 138
16715.67 137
16716.89 147
16718.11 135
16719.33 134
16720.55 137
16721.77 142
16723.00 143
16724.22 141
16725.44 136
16726.66 139
16727.88 145
16729.11 129
16730.33 137
16731.55 98
16732.77 118
16733.99 122
16735.22 151
16736.44 121
16737.66 125
16738.88 132
16740.11 153
16741.33 132
16742.55 145
16743.77 153
16745.00 151
16746.22 158
16747.44 157
16748.67 155
16749.89 135
16751.11 150
16752.33 124
16753.56 143
16754.78 104
16756.00 140
16757.23 137
16758.45 156
16759.67 146
16760.90 154
16762.12 142
16763.34 161
16764.57 165
16765.79 129
16767.01 137
16768.24 151
16769.46 167
16770.68 145
16771.91 147
16773.13 116
16774.35 156
16775.58 142
16776.80 137
16778.02 123
16779.25 129
16780.47 126
16781.70 142
16782.92 150
16784.14 143
16785.37 139
16786.59 126
16787.82 126
16789.04 150
16790.27 142
16791.49 149
16792.71 139
16793.94 146
16795.16 124
16796.39 128
16797.61 134
16798.84 120
16800.06 136
16801.29 139
16802.51 158
16803.74 150
16804.96 119
16806.19 125
16807.41 125
16808.64 148
16809.86 141
16811.09 137
16812.31 137
16813.54 149
16814.76 142
16815.99 140
16817.21 125
16818.44 159
16819.66 153
16820.89 140
16822.11 135
16823.34 144
16824.56 134
16825.79 129
16827.01 153
16828.24 157
16829.47 146
16830.69 139
16831.92 137
16833.14 126
16834.37 149
16835.60 132
16836.82 162
16838.05 165
16839.27 151
16840.50 157
16841.73 159
16842.95 164
16844.18 167
16845.40 174
16846.63 140
16847.86 147
16849.08 140
16850.31 163
16851.54 139
16852.76 147
16853.99 131
16855.22 161
16856.44 155
16857.67 180
16858.90 146
16860.12 171
16861.35 160
16862.58 164
16863.80 156
16865.03 174
16866.26 170
16867.49 168
16868.71 182
16869.94 150
16871.17 160
16872.39 181
16873.62 193
16874.85 184
16876.08 177
16877.30 186
16878.53 187
16879.76 173
16880.99 196
16882.21 191
16883.44 166
16884.67 184
16885.90 184
16887.13 179
16888.35 180
16889.58 162
16890.81 175
16892.04 182
16893.27 193
16894.49 200
16895.72 171
16896.95 173
16898.18 174
16899.41 157
16900.63 165
16901.86 171
16903.09 185
16904.32 181
16905.55 178
16906.78 157
16908.01 146
16909.23 160
16910.46 175
16911.69 166
16912.92 152
16914.15 164
16915.38 187
16916.61 164
16917.84 167
16919.06 172
16920.29 169
16921.52 147
16922.75 157
16923.98 154
16925.21 151
16926.44 158
16927.67 170
16928.90 163
16930.13 149
16931.36 159
16932.59 144
16933.82 174
16935.05 129
16936.27 153
16937.50 149
16938.73 135
16939.96 106
16941.19 145
16942.42 162
16943.65 143
16944.88 164
16946.11 154
16947.34 154
16948.57 134
16949.80 148
16951.03 147
16952.26 157
16953.49 148
16954.72 147
16955.95 151
16957.19 133
16958.42 135
16959.65 138
16960.88 152
16962.11 141
16963.34 143
16964.57 133
16965.80 162
16967.03 126
16968.26 142
16969.49 152
16970.72 149
16971.95 147
16973.18 124
16974.42 149
16975.65 125
16976.88 148
16978.11 146
16979.34 128
16980.57 156
16981.80 140
16983.03 143
16984.26 161
16985.50 141
16986.73 159
16987.96 149
16989.19 145
16990.42 131
16991.65 154
16992.89 166
16994.12 148
16995.35 137
16996.58 141
16997.81 151
16999.04 149
17000.28 131
17001.51 139
17002.74 150
17003.97 121
17005.20 155
17006.44 157
17007.67 121
17008.90 141
17010.13 164
17011.37 149
17012.60 128
17013.83 155
17015.06 146
17016.30 132
17017.53 147
17018.76 134
17019.99 155
17021.23 135
17022.46 144
17023.69 134
17024.92 143
17026.16 149
17027.39 153
17028.62 147
17029.86 124
17031.09 122
17032.32 134
17033.56 151
17034.79 144
17036.02 140
17037.26 117
17038.49 133
17039.72 140
17040.96 97
17042.19 130
17043.42 106
17044.66 146
17045.89 121
17047.12 148
17048.36 142
17049.59 114
17050.82 131
17052.06 144
17053.29 121
17054.53 120
17055.76 158
17056.99 166
17058.23 134
17059.46 122
17060.70 100
17061.93 129
17063.16 130
17064.40 112
17065.63 148
17066.87 144
17068.10 140
17069.34 135
17070.57 114
17071.81 110
17073.04 110
17074.27 115
17075.51 143
17076.74 141
17077.98 113
17079.21 138
17080.45 125
17081.68 130
17082.92 122
17084.15 147
17085.39 151
17086.62 138
17087.86 121
17089.09 132
17090.33 115
17091.56 116
17092.80 139
17094.04 138
17095.27 123
17096.51 129
17097.74 123
17098.98 148
17100.21 141
17101.45 103
17102.68 129
17103.92 151
17105.16 131
17106.39 139
17107.63 169
17108.86 138
17110.10 142
17111.33 126
17112.57 146
17113.81 131
17115.04 129
17116.28 138
17117.52 118
17118.75 123
17119.99 118
17121.22 121
17122.46 134
17123.70 119
17124.93 119
17126.17 143
17127.41 158
17128.64 105
17129.88 116
17131.12 129
17132.35 123
17133.59 123
17134.83 133
17136.06 122
17137.30 122
17138.54 114
17139.77 133
17141.01 137
17142.25 116
17143.49 118
17144.72 139
17145.96 122
17147.20 114
17148.43 107
17149.67 116
17150.91 104
17152.15 117
17153.38 123
17154.62 119
17155.86 134
17157.10 122
17158.33 121
17159.57 126
17160.81 129
17162.05 127
17163.29 133
17164.52 123
17165.76 152
17167.00 156
17168.24 147
17169.48 124
17170.71 133
17171.95 131
17173.19 149
17174.43 111
17175.67 123
17176.91 142
17178.14 128
17179.38 145
17180.62 110
17181.86 104
17183.10 107
17184.34 120
17185.57 120
17186.81 149
17188.05 126
17189.29 136
17190.53 124
17191.77 127
17193.01 135
17194.25 121
17195.49 128
17196.72 128
17197.96 126
17199.20 108
17200.44 120
17201.68 118
17202.92 132
17204.16 99
17205.40 127
17206.64 115
17207.88 110
17209.12 120
17210.36 121
17211.60 129
17212.84 139
17214.08 132
17215.32 140
17216.56 137
17217.80 146
17219.04 144
17220.28 111
17221.52 131
17222.76 129
17224.00 130
17225.24 124
17226.48 126
17227.72 112
17228.96 119
17230.20 139
17231.44 104
17232.68 121
17233.92 136
17235.16 133
17236.40 122
17237.64 107
17238.88 113
17240.12 114
17241.36 116
17242.60 117
17243.84 114
17245.08 145
17246.32 129
17247.57 107
17248.81 115
17250.05 116
17251.29 119
17252.53 110
17253.77 118
17255.01 111
17256.25 133
17257.49 119
17258.74 101
17259.98 107
17261.22 137
17262.46 110
17263.70 137
17264.94 113
17266.18 108
17267.43 122
17268.67 140
17269.91 128
17271.15 130
17272.39 110
17273.63 129
17274.88 129
17276.12 101
17277.36 131
17278.60 114
17279.84 117
17281.09 119
17282.33 113
17283.57 107
17284.81 91
17286.06 103
17287.30 115
17288.54 120
17289.78 100
17291.02 92
17292.27 111
17293.51 144
17294.75 133
17296.00 115
17297.24 103
17298.48 124
17299.72 125
17300.97 101
17302.21 107
17303.45 137
17304.70 135
17305.94 126
17307.18 107
17308.42 105
17309.67 98
17310.91 108
17312.15 129
17313.40 126
17314.64 108
17315.88 101
17317.13 118
17318.37 118
17319.61 111
17320.86 123
17322.10 117
17323.34 135
17324.59 109
17325.83 105
17327.08 99
17328.32 106
17329.56 138
17330.81 107
17332.05 112
17333.30 114
17334.54 138
17335.78 120
17337.03 104
17338.27 122
17339.52 114
17340.76 126
17342.00 118
17343.25 93
17344.49 143
17345.74 118
17346.98 103
17348.23 121
17349.47 115
17350.72 118
17351.96 119
17353.21 102
17354.45 97
17355.70 94
17356.94 127
17358.18 113
17359.43 105
17360.67 84
17361.92 126
17363.16 121
17364.41 107
17365.66 116
17366.90 100
17368.15 120
17369.39 124
17370.64 122
17371.88 110
17373.13 117
17374.37 104
17375.62 111
17376.86 99
17378.11 100
17379.35 121
17380.60 117
17381.85 122
17383.09 109
17384.34 103
17385.58 108
17386.83 109
17388.08 117
17389.32 108
17390.57 105
17391.81 119
17393.06 103
17394.31 101
17395.55 106
17396.80 127
17398.04 107
17399.29 93
17400.54 122
17401.78 118
17403.03 128
17404.28 128
17405.52 140
17406.77 101
17408.02 113
17409.26 113
17410.51 117
17411.76 102
17413.00 117
17414.25 155
17415.50 105
17416.75 111
17417.99 114
17419.24 125
17420.49 120
17421.73 114
17422.98 109
17424.23 131
17425.48 94
17426.72 113
17427.97 99
17429.22 94
17430.46 121
17431.71 123
17432.96 115
17434.21 109
17435.46 107
17436.70 119
17437.95 124
17439.20 116
17440.45 137
17441.69 122
17442.94 123
17444.19 112
17445.44 113
17446.69 113
17447.93 125
17449.18 127
17450.43 110
17451.68 122
17452.93 124
17454.18 128
17455.42 129
17456.67 125
17457.92 128
17459.17 123
17460.42 125
17461.67 124
17462.92 106
17464.16 125
17465.41 123
17466.66 120
17467.91 117
17469.16 106
17470.41 124
17471.66 106
17472.91 115
17474.16 116
17475.40 120
17476.65 110
17477.90 126
17479.15 101
17480.40 125
17481.65 133
17482.90 115
17484.15 123
17485.40 138
17486.65 121
17487.90 117
17489.15 113
17490.40 131
17491.65 118
17492.90 116
17494.15 139
17495.40 134
17496.65 125
17497.90 120
17499.15 146
17500.40 137
17501.65 129
17502.90 123
17504.15 128
17505.40 121
17506.65 129
17507.90 126
17509.15 129
17510.40 158
17511.65 131
17512.90 131
17514.15 132
17515.40 122
17516.65 113
17517.90 129
17519.15 139
17520.40 123
17521.65 134
17522.90 139
17524.15 162
17525.41 160
17526.66 161
17527.91 141
17529.16 127
17530.41 147
17531.66 151
17532.91 144
17534.16 131
17535.41 110
17536.67 137
17537.92 159
17539.17 155
17540.42 130
17541.67 124
17542.92 137
17544.17 140
17545.43 151
17546.68 128
17547.93 151
17549.18 149
17550.43 147
17551.68 142
17552.94 123
17554.19 129
17555.44 135
17556.69 114
17557.94 118
17559.20 138
17560.45 132
17561.70 119
17562.95 108
17564.21 129
17565.46 116
17566.71 123
17567.96 137
17569.21 133
17570.47 109
17571.72 119
17572.97 142
17574.22 134
17575.48 114
17576.73 145
17577.98 126
17579.24 138
17580.49 122
17581.74 132
17582.99 126
17584.25 126
17585.50 110
17586.75 127
17588.01 128
17589.26 141
17590.51 110
17591.77 125
17593.02 128
17594.27 147
17595.53 129
17596.78 120
17598.03 130
17599.29 122
17600.54 131
17601.79 128
17603.05 112
17604.30 135
17605.56 132
17606.81 123
17608.06 139
17609.32 143
17610.57 147
17611.82 136
17613.08 124
17614.33 126
17615.59 124
17616.84 137
17618.10 105
17619.35 119
17620.60 135
17621.86 144
17623.11 141
17624.37 148
17625.62 135
17626.88 107
17628.13 105
17629.39 132
17630.64 126
17631.89 128
17633.15 146
17634.40 130
17635.66 158
17636.91 136
17638.17 101
17639.42 116
17640.68 129
17641.93 120
17643.19 116
17644.44 119
17645.70 126
17646.95 111
17648.21 108
17649.47 103
17650.72 122
17651.98 141
17653.23 121
17654.49 105
17655.74 114
17657.00 117
17658.25 147
17659.51 133
17660.77 135
17662.02 121
17663.28 121
17664.53 123
17665.79 122
17667.04 108
17668.30 120
17669.56 143
17670.81 116
17672.07 107
17673.33 116
17674.58 111
17675.84 111
17677.09 109
17678.35 116
17679.61 109
17680.86 96
17682.12 129
17683.38 115
17684.63 113
17685.89 108
17687.15 112
17688.40 114
17689.66 128
17690.92 96
17692.17 105
17693.43 151
17694.69 139
17695.94 119
17697.20 95
17698.46 104
17699.72 136
17700.97 129
17702.23 106
17703.49 118
17704.74 124
17706.00 135
17707.26 119
17708.52 143
17709.77 131
17711.03 115
17712.29 122
17713.55 111
17714.80 118
17716.06 106
17717.32 99
17718.58 124
17719.84 109
17721.09 116
17722.35 114
17723.61 145
17724.87 131
17726.13 117
17727.38 90
17728.64 118
17729.90 133
17731.16 123
17732.42 109
17733.67 78
17734.93 103
17736.19 131
17737.45 124
17738.71 126
17739.97 117
17741.23 132
17742.48 133
17743.74 109
17745.00 104
17746.26 101
17747.52 114
17748.78 119
17750.04 116
17751.30 93
17752.55 121
17753.81 109
17755.07 134
17756.33 103
17757.59 104
17758.85 98
17760.11 139
17761.37 119
17762.63 113
17763.89 108
17765.15 143
17766.41 128
17767.67 116
17768.93 106
17770.19 99
17771.45 112
17772.70 112
17773.96 101
17775.22 110
17776.48 116
17777.74 139
17779.00 134
17780.26 118
17781.52 137
17782.78 138
17784.04 134
17785.30 94
17786.56 114
17787.82 133
17789.09 119
17790.35 130
17791.61 106
17792.87 119
17794.13 132
17795.39 115
17796.65 127
17797.91 120
17799.17 110
17800.43 119
17801.69 135
17802.95 135
17804.21 115
17805.47 116
17806.73 112
17808.00 143
17809.26 122
17810.52 141
17811.78 124
17813.04 130
17814.30 116
17815.56 134
17816.82 127
17818.08 112
17819.35 121
17820.61 107
17821.87 118
17823.13 115
17824.39 118
17825.65 113
17826.92 109
17828.18 109
17829.44 95
17830.70 132
17831.96 107
17833.22 119
17834.49 114
17835.75 115
17837.01 116
17838.27 117
17839.53 103
17840.80 114
17842.06 99
17843.32 108
17844.58 110
17845.85 142
17847.11 114
17848.37 105
17849.63 94
17850.89 120
17852.16 112
17853.42 103
17854.68 107
17855.95 114
17857.21 118
17858.47 121
17859.73 108
17861.00 90
17862.26 106
17863.52 124
17864.79 124
17866.05 129
17867.31 103
17868.57 102
17869.84 106
17871.10 117
17872.36 101
17873.63 105
17874.89 105
17876.15 120
17877.42 123
17878.68 101
17879.94 79
17881.21 112
17882.47 123
17883.74 109
17885.00 124
17886.26 105
17887.53 129
17888.79 137
17890.05 86
17891.32 99
17892.58 106
17893.85 119
17895.11 131
17896.37 115
17897.64 92
17898.90 107
17900.17 107
17901.43 119
17902.70 103
17903.96 106
17905.22 118
17906.49 111
17907.75 121
17909.02 97
17910.28 110
17911.55 114
17912.81 114
17914.08 125
17915.34 111
17916.61 101
17917.87 109
17919.14 108
17920.40 99
17921.67 109
17922.93 110
17924.20 127
17925.46 135
17926.73 100
17927.99 81
17929.26 128
17930.52 129
17931.79 118
17933.05 92
17934.32 103
17935.58 123
17936.85 114
17938.12 98
17939.38 101
17940.65 135
17941.91 104
17943.18 118
17944.44 121
17945.71 109
17946.98 92
17948.24 110
17949.51 117
17950.77 78
17952.04 94
17953.31 108
17954.57 119
17955.84 114
17957.10 89
17958.37 108
17959.64 114
17960.90 118
17962.17 96
17963.44 111
17964.70 133
17965.97 122
17967.24 128
17968.50 122
17969.77 111
17971.04 113
17972.30 99
17973.57 124
17974.84 114
17976.10 86
17977.37 112
17978.64 122
17979.91 112
17981.17 89
17982.44 95
17983.71 101
17984.97 109
17986.24 113
17987.51 97
17988.78 106
17990.04 107
17991.31 102
17992.58 127
17993.85 104
17995.11 100
17996.38 115
17997.65 112
17998.92 84
18000.18 108
18001.45 99
18002.72 112
18003.99 110
18005.26 114
18006.52 113
18007.79 104
18009.06 132
18010.33 123
18011.60 103
18012.86 86
18014.13 104
18015.40 93
18016.67 106
18017.94 106
18019.21 91
18020.47 112
18021.74 120
18023.01 104
18024.28 101
18025.55 105
18026.82 101
18028.09 108
18029.36 124
18030.62 117
18031.89 107
18033.16 104
18034.43 98
18035.70 105
18036.97 95
18038.24 92
18039.51 103
18040.78 111
18042.05 89
18043.32 118
18044.59 129
18045.85 102
18047.12 107
18048.39 121
18049.66 103
18050.93 104
18052.20 115
18053.47 107
18054.74 108
18056.01 103
18057.28 121
18058.55 98
18059.82 131
18061.09 103
18062.36 96
18063.63 102
18064.90 116
18066.17 110
18067.44 111
18068.71 123
18069.98 125
18071.25 111
18072.52 110
18073.79 120
18075.06 111
18076.33 95
18077.60 111
18078.87 110
18080.15 92
18081.42 95
18082.69 110
18083.96 97
18085.23 98
18086.50 107
18087.77 113
18089.04 109
18090.31 107
18091.58 114
18092.85 97
18094.12 120
18095.40 124
18096.67 126
18097.94 117
18099.21 112
18100.48 113
18101.75 117
18103.02 103
18104.30 124
18105.57 127
18106.84 94
18108.11 102
18109.38 111
18110.65 118
18111.92 108
18113.20 138
18114.47 150
18115.74 124
18117.01 127
18118.28 116
18119.56 107
18120.83 107
18122.10 107
18123.37 111
18124.64 126
18125.92 112
18127.19 104
18128.46 104
18129.73 132
18131.01 130
18132.28 116
18133.55 122
18134.82 99
18136.10 114
18137.37 103
18138.64 117
18139.91 131
18141.19 121
18142.46 98
18143.73 91
18145.01 122
18146.28 131
18147.55 134
18148.82 130
18150.10 112
18151.37 113
18152.64 115
18153.92 131
18155.19 127
18156.46 108
18157.74 107
18159.01 95
18160.28 100
18161.56 106
18162.83 125
18164.10 119
18165.38 114
18166.65 103
18167.93 99
18169.20 109
18170.47 91
18171.75 105
18173.02 123
18174.29 126
18175.57 118
18176.84 118
18178.12 116
18179.39 133
18180.66 111
18181.94 106
18183.21 127
18184.49 122
18185.76 109
18187.04 116
18188.31 112
18189.59 120
18190.86 110
18192.13 114
18193.41 134
18194.68 125
18195.96 89
18197.23 98
18198.51 113
18199.78 102
18201.06 121
18202.33 92
18203.61 83
18204.88 116
18206.16 112
18207.43 102
18208.71 116
18209.98 131
18211.26 128
18212.53 140
18213.81 116
18215.08 106
18216.36 123
18217.63 112
18218.91 117
18220.19 111
18221.46 104
18222.74 105
18224.01 115
18225.29 120
18226.56 124
18227.84 116
18229.12 127
18230.39 117
18231.67 109
18232.94 120
18234.22 137
18235.50 110
18236.77 105
18238.05 102
18239.32 134
18240.60 108
18241.88 103
18243.15 113
18244.43 105
18245.71 113
18246.98 108
18248.26 99
18249.54 115
18250.81 93
18252.09 116
18253.37 103
18254.64 108
18255.92 111
18257.20 105
18258.47 125
18259.75 114
18261.03 119
18262.30 102
18263.58 104
18264.86 102
18266.13 99
18267.41 101
18268.69 102
18269.97 106
18271.24 116
18272.52 97
18273.80 109
18275.08 125
18276.35 126
18277.63 108
18278.91 100
18280.19 120
18281.46 108
18282.74 108
18284.02 113
18285.30 119
18286.58 113
18287.85 132
18289.13 116
18290.41 137
18291.69 125
18292.97 138
18294.24 117
18295.52 103
18296.80 116
18298.08 107
18299.36 129
18300.63 107
18301.91 114
18303.19 92
18304.47 119
18305.75 108
18307.03 105
18308.31 95
18309.58 108
18310.86 125
18312.14 126
18313.42 107
18314.70 93
18315.98 119
18317.26 119
18318.54 125
18319.82 99
18321.09 120
18322.37 97
18323.65 142
18324.93 102
18326.21 89
18327.49 102
18328.77 119
18330.05 101
18331.33 99
18332.61 112
18333.89 108
18335.17 119
18336.45 110
18337.73 104
18339.01 117
18340.29 115
18341.57 94
18342.85 113
18344.13 92
18345.41 114
18346.69 104
18347.97 111
18349.25 91
18350.53 103
18351.81 99
18353.09 107
18354.37 111
18355.65 106
18356.93 104
18358.21 109
18359.49 109
18360.77 105
18362.05 107
18363.33 96
18364.61 118
18365.89 111
18367.17 118
18368.45 104
18369.73 114
18371.01 132
18372.29 107
18373.58 100
18374.86 97
18376.14 112
18377.42 93
18378.70 93
18379.98 93
18381.26 107
18382.54 91
18383.82 113
18385.11 119
18386.39 127
18387.67 113
18388.95 131
18390.23 129
18391.51 90
18392.79 114
18394.08 108
18395.36 107
18396.64 112
18397.92 109
18399.20 102
18400.49 97
18401.77 88
18403.05 124
18404.33 100
18405.61 120
18406.90 104
18408.18 112
18409.46 85
18410.74 92
18412.02 94
18413.31 106
18414.59 90
18415.87 105
18417.15 105
18418.44 111
18419.72 127
18421.00 104
18422.28 97
18423.57 90
18424.85 115
18426.13 122
18427.41 126
18428.70 112
18429.98 106
18431.26 126
18432.55 116
18433.83 109
18435.11 105
18436.40 117
18437.68 122
18438.96 131
18440.25 93
18441.53 123
18442.81 118
18444.10 134
18445.38 106
18446.66 122
18447.95 90
18449.23 109
18450.51 112
18451.80 118
18453.08 102
18454.36 97
18455.65 109
18456.93 94
18458.22 95
18459.50 105
18460.78 114
18462.07 116
18463.35 111
18464.64 82
18465.92 105
18467.20 118
18468.49 107
18469.77 103
18471.06 93
18472.34 111
18473.63 99
18474.91 107
18476.19 112
18477.48 124
18478.76 105
18480.05 105
18481.33 103
18482.62 102
18483.90 104
18485.19 120
18486.47 105
18487.76 119
18489.04 106
18490.33 117
18491.61 99
18492.90 91
18494.18 83
18495.47 130
18496.75 141
18498.04 88
18499.32 91
18500.61 113
18501.89 122
18503.18 95
18504.46 116
18505.75 102
18507.04 98
18508.32 118
18509.61 102
18510.89 103
18512.18 116
18513.46 115
18514.75 107
18516.04 98
18517.32 101
18518.61 120
18519.89 82
18521.18 111
18522.47 108
18523.75 115
18525.04 93
18526.32 90
18527.61 90
18528.90 108
18530.18 89
18531.47 116
18532.76 111
18534.04 100
18535.33 98
18536.62 117
18537.90 109
18539.19 119
18540.48 95
18541.76 94
18543.05 109
18544.34 111
18545.62 108
18546.91 111
18548.20 106
18549.48 99
18550.77 121
18552.06 118
18553.35 103
18554.63 103
18555.92 104
18557.21 124
18558.50 102
18559.78 98
18561.07 104
18562.36 110
18563.65 107
18564.93 118
18566.22 118
18567.51 125
18568.80 123
18570.08 117
18571.37 113
18572.66 97
18573.95 105
18575.24 117
18576.52 98
18577.81 88
18579.10 100
18580.39 105
18581.68 117
18582.96 99
18584.25 118
18585.54 123
18586.83 98
18588.12 116
18589.41 113
18590.69 116
18591.98 123
18593.27 109
18594.56 130
18595.85 124
18597.14 119
18598.43 128
18599.71 110
18601.00 101
18602.29 112
18603.58 117
18604.87 109
18606.16 106
18607.45 116
18608.74 114
18610.03 122
18611.32 136
18612.61 93
18613.89 119
18615.18 114
18616.47 107
18617.76 129
18619.05 106
18620.34 105
18621.63 126
18622.92 144
18624.21 134
18625.50 113
18626.79 125
18628.08 134
18629.37 122
18630.66 124
18631.95 127
18633.24 125
18634.53 113
18635.82 97
18637.11 122
18638.40 113
18639.69 126
18640.98 125
18642.27 108
18643.56 105
18644.85 112
18646.14 114
18647.43 122
18648.72 106
18650.01 115
18651.30 108
18652.59 120
18653.89 107
18655.18 100
18656.47 100
18657.76 111
18659.05 104
18660.34 77
18661.63 103
18662.92 97
18664.21 105
18665.50 116
18666.79 109
18668.09 92
18669.38 137
18670.67 113
18671.96 109
18673.25 93
18674.54 108
18675.83 103
18677.13 95
18678.42 88
18679.71 80
18681.00 98
18682.29 112
18683.58 120
18684.88 109
18686.17 110
18687.46 125
18688.75 102
18690.04 104
18691.33 104
18692.63 93
18693.92 111
18695.21 114
18696.50 102
18697.80 105
18699.09 77
18700.38 88
18701.67 112
18702.96 114
18704.26 98
18705.55 111
18706.84 109
18708.13 136
18709.43 100
18710.72 98
18712.01 105
18713.31 105
18714.60 110
18715.89 96
18717.18 106
18718.48 94
18719.77 103
18721.06 113
18722.36 103
18723.65 93
18724.94 86
18726.24 110
18727.53 110
18728.82 99
18730.12 89
18731.41 106
18732.70 123
18734.00 116
18735.29 99
18736.58 93
18737.88 105
18739.17 93
18740.46 101
18741.76 100
18743.05 106
18744.34 113
18745.64 92
18746.93 87
18748.23 83
18749.52 106
18750.81 97
18752.11 127
18753.40 90
18754.70 99
18755.99 95
18757.29 114
18758.58 106
18759.87 83
18761.17 100
18762.46 95
18763.76 108
18765.05 89
18766.35 103
18767.64 89
18768.94 91
18770.23 100
18771.53 96
18772.82 91
18774.11 83
18775.41 93
18776.70 110
18778.00 88
18779.29 100
18780.59 97
18781.89 112
18783.18 97
18784.48 88
18785.77 89
18787.07 99
18788.36 111
18789.66 94
18790.95 95
18792.25 94
18793.54 107
18794.84 102
18796.13 96
18797.43 98
18798.73 84
18800.02 101
18801.32 114
18802.61 108
18803.91 108
18805.20 107
18806.50 86
18807.80 87
18809.09 99
18810.39 103
18811.69 101
18812.98 89
18814.28 110
18815.57 123
18816.87 97
18818.17 87
18819.46 96
18820.76 83
18822.06 103
18823.35 76
18824.65 82
18825.95 93
18827.24 98
18828.54 119
18829.84 106
18831.13 89
18832.43 106
18833.73 136
18835.02 109
18836.32 103
18837.62 119
18838.91 106
18840.21 113
18841.51 107
18842.81 73
18844.10 92
18845.40 115
18846.70 100
18848.00 85
18849.29 93
18850.59 111
18851.89 99
18853.19 102
18854.48 77
18855.78 112
18857.08 113
18858.38 117
18859.67 108
18860.97 103
18862.27 84
18863.57 105
18864.87 107
18866.16 103
18867.46 91
18868.76 79
18870.06 110
18871.36 102
18872.66 82
18873.95 100
18875.25 99
18876.55 96
18877.85 94
18879.15 86
18880.45 79
18881.74 108
18883.04 120
18884.34 97
18885.64 81
18886.94 88
18888.24 97
18889.54 98
18890.84 97
18892.13 101
18893.43 101
18894.73 108
18896.03 89
18897.33 98
18898.63 101
18899.93 97
18901.23 116
18902.53 106
18903.83 113
18905.13 97
18906.43 108
18907.73 94
18909.02 98
18910.32 86
18911.62 92
18912.92 105
18914.22 103
18915.52 90
18916.82 94
18918.12 105
18919.42 102
18920.72 97
18922.02 94
18923.32 101
18924.62 111
18925.92 106
18927.22 100
18928.52 76
18929.82 107
18931.12 96
18932.42 93
18933.72 93
18935.02 98
18936.32 105
18937.63 94
18938.93 108
18940.23 84
18941.53 81
18942.83 100
18944.13 111
18945.43 105
18946.73 111
18948.03 110
18949.33 99
18950.63 123
18951.93 99
18953.23 98
18954.54 109
18955.84 107
18957.14 98
18958.44 90
18959.74 106
18961.04 102
18962.34 98
18963.64 91
18964.95 96
18966.25 104
18967.55 104
18968.85 96
18970.15 98
18971.45 95
18972.76 106
18974.06 108
18975.36 98
18976.66 103
18977.96 103
18979.27 96
18980.57 101
18981.87 106
18983.17 92
18984.47 79
18985.78 107
18987.08 105
18988.38 79
18989.68 112
18990.98 95
18992.29 98
18993.59 113
18994.89 88
18996.19 95
18997.50 90
18998.80 93
19000.10 93
19001.40 92
19002.71 100
19004.01 99
19005.31 88
19006.62 104
19007.92 105
19009.22 108
19010.53 87
19011.83 93
19013.13 118
19014.43 98
19015.74 90
19017.04 110
19018.34 127
19019.65 91
19020.95 100
19022.25 98
19023.56 96
19024.86 79
19026.16 88
19027.47 89
19028.77 111
19030.08 89
19031.38 92
19032.68 123
19033.99 103
19035.29 93
19036.59 109
19037.90 114
19039.20 111
19040.51 107
19041.81 94
19043.11 99
19044.42 80
19045.72 110
19047.03 104
19048.33 90
19049.64 98
19050.94 94
19052.25 92
19053.55 105
19054.85 88
19056.16 89
19057.46 96
19058.77 106
19060.07 84
19061.38 74
19062.68 93
19063.99 89
19065.29 121
19066.60 109
19067.90 102
19069.21 86
19070.51 103
19071.82 104
19073.12 118
19074.43 87
19075.73 93
19077.04 105
19078.34 108
19079.65 99
19080.95 100
19082.26 92
19083.57 94
19084.87 88
19086.18 108
19087.48 110
19088.79 82
19090.09 108
19091.40 91
19092.71 106
19094.01 96
19095.32 98
19096.62 86
19097.93 100
19099.24 84
19100.54 82
19101.85 91
19103.15 80
19104.46 104
19105.77 85
19107.07 103
19108.38 100
19109.69 113
19110.99 94
19112.30 99
19113.60 113
19114.91 112
19116.22 105
19117.52 95
19118.83 115
19120.14 105
19121.45 104
19122.75 91
19124.06 101
19125.37 93
19126.67 108
19127.98 106
19129.29 82
19130.59 82
19131.90 112
19133.21 119
19134.52 103
19135.82 92
19137.13 96
19138.44 122
19139.75 126
19141.05 114
19142.36 109
19143.67 102
19144.98 115
19146.28 101
19147.59 103
19148.90 78
19150.21 98
19151.51 125
19152.82 103
19154.13 101
19155.44 80
19156.75 108
19158.05 94
19159.36 103
19160.67 88
19161.98 91
19163.29 98
19164.60 120
19165.90 107
19167.21 76
19168.52 99
19169.83 102
19171.14 111
19172.45 102
19173.75 84
19175.06 100
19176.37 109
19177.68 116
19178.99 103
19180.30 84
19181.61 87
19182.92 105
19184.23 107
19185.53 92
19186.84 103
19188.15 104
19189.46 112
19190.77 108
19192.08 78
19193.39 106
19194.70 100
19196.01 97
19197.32 88
19198.63 77
19199.94 96
19201.25 107
19202.56 97
19203.87 100
19205.17 100
19206.48 83
19207.79 83
19209.10 93
19210.41 80
19211.72 87
19213.03 94
19214.34 103
19215.65 79
19216.96 92
19218.27 116
19219.58 111
19220.89 107
19222.21 87
19223.52 84
19224.83 93
19226.14 105
19227.45 107
19228.76 98
19230.07 89
19231.38 99
19232.69 103
19234.00 84
19235.31 95
19236.62 101
19237.93 115
19239.24 87
19240.55 89
19241.86 80
19243.18 117
19244.49 104
19245.80 94
19247.11 96
19248.42 99
19249.73 114
19251.04 104
19252.35 90
19253.67 97
19254.98 100
19256.29 97
19257.60 101
19258.91 91
19260.22 124
19261.53 104
19262.85 111
19264.16 104
19265.47 96
19266.78 103
19268.09 90
19269.40 114
19270.72 106
19272.03 98
19273.34 102
19274.65 87
19275.96 101
19277.28 93
19278.59 91
19279.90 117
19281.21 105
19282.53 123
19283.84 82
19285.15 84
19286.46 88
19287.78 98
19289.09 110
19290.40 84
19291.71 99
19293.03 114
19294.34 115
19295.65 89
19296.96 111
19298.28 101
19299.59 97
19300.90 137
19302.22 104
19303.53 86
19304.84 89
19306.16 111
19307.47 105
19308.78 96
19310.10 102
19311.41 108
19312.72 109
19314.04 94
19315.35 82
19316.66 95
19317.98 108
19319.29 106
19320.60 91
19321.92 99
19323.23 104
19324.54 95
19325.86 89
19327.17 98
19328.49 97
19329.80 88
19331.11 108
19332.43 115
19333.74 103
19335.06 103
19336.37 81
19337.68 107
19339.00 101
19340.31 93
19341.63 116
19342.94 109
19344.26 103
19345.57 94
19346.89 113
19348.20 110
19349.51 108
19350.83 97
19352.14 95
19353.46 103
19354.77 92
19356.09 122
19357.40 98
19358.72 94
19360.03 99
19361.35 103
19362.66 86
19363.98 97
19365.29 101
19366.61 92
19367.92 98
19369.24 89
19370.55 90
19371.87 109
19373.19 102
19374.50 100
19375.82 91
19377.13 94
19378.45 79
19379.76 93
19381.08 90
19382.39 107
19383.71 90
19385.03 94
19386.34 90
19387.66 92
19388.97 96
19390.29 95
19391.61 91
19392.92 103
19394.24 104
19395.55 105
19396.87 104
19398.19 97
19399.50 88
19400.82 108
19402.14 84
19403.45 110
19404.77 108
19406.09 105
19407.40 102
19408.72 97
19410.04 78
19411.35 98
19412.67 112
19413.99 80
19415.30 96
19416.62 85
19417.94 107
19419.25 106
19420.57 106
19421.89 97
19423.21 80
19424.52 97
19425.84 100
19427.16 97
19428.47 94
19429.79 103
19431.11 111
19432.43 76
19433.74 94
19435.06 98
19436.38 89
19437.70 95
19439.01 79
19440.33 108
19441.65 99
19442.97 88
19444.29 96
19445.60 118
19446.92 96
19448.24 90
19449.56 113
19450.88 114
19452.19 105
19453.51 104
19454.83 109
19456.15 101
19457.47 94
19458.78 113
19460.10 102
19461.42 94
19462.74 87
19464.06 99
19465.38 93
19466.70 110
19468.01 92
19469.33 89
19470.65 107
19471.97 104
19473.29 104
19474.61 82
19475.93 72
19477.25 87
19478.57 106
19479.88 95
19481.20 71
19482.52 107
19483.84 88
19485.16 106
19486.48 93
19487.80 86
19489.12 100
19490.44 101
19491.76 102
19493.08 97
19494.40 81
19495.72 91
19497.04 91
19498.36 112
19499.68 103
19501.00 96
19502.32 105
19503.64 123
19504.96 107
19506.28 89
19507.60 104
19508.92 86
19510.24 98
19511.56 80
19512.88 101
19514.20 103
19515.52 123
19516.84 89
19518.16 103
19519.48 75
19520.80 87
19522.12 95
19523.44 105
19524.76 104
19526.08 89
19527.40 112
19528.72 128
19530.04 115
19531.36 96
19532.68 113
19534.00 97
19535.33 96
19536.65 92
19537.97 93
19539.29 101
19540.61 103
19541.93 85
19543.25 97
19544.57 79
19545.89 84
19547.22 89
19548.54 88
19549.86 93
19551.18 92
19552.50 113
19553.82 95
19555.15 98
19556.47 84
19557.79 100
19559.11 98
19560.43 101
19561.75 101
19563.08 116
19564.40 111
19565.72 97
19567.04 125
19568.36 83
19569.69 91
19571.01 96
19572.33 112
19573.65 108
19574.97 93
19576.30 80
19577.62 104
19578.94 103
19580.26 98
19581.59 77
19582.91 105
19584.23 117
19585.55 111
19586.88 84
19588.20 97
19589.52 93
19590.85 103
19592.17 111
19593.49 91
19594.81 80
19596.14 96
19597.46 115
19598.78 100
19600.11 114
19601.43 94
19602.75 93
19604.08 115
19605.40 93
19606.72 78
19608.05 74
19609.37 97
19610.69 83
19612.02 97
19613.34 93
19614.66 87
19615.99 97
19617.31 100
19618.64 85
19619.96 103
19621.28 79
19622.61 117
19623.93 91
19625.26 89
19626.58 79
19627.90 96
19629.23 109
19630.55 85
19631.88 78
19633.20 88
19634.52 95
19635.85 108
19637.17 104
19638.50 86
19639.82 95
19641.15 89
19642.47 131
19643.80 93
19645.12 86
19646.45 76
19647.77 97
19649.09 95
19650.42 84
19651.74 88
19653.07 99
19654.39 105
19655.72 95
19657.04 102
19658.37 88
19659.69 97
19661.02 91
19662.35 114
19663.67 87
19665.00 93
19666.32 100
19667.65 114
19668.97 88
19670.30 75
19671.62 102
19672.95 112
19674.27 122
19675.60 80
19676.93 94
19678.25 103
19679.58 107
19680.90 88
19682.23 90
19683.56 77
19684.88 98
19686.21 111
19687.53 104
19688.86 80
19690.19 88
19691.51 106
19692.84 103
19694.16 99
19695.49 98
19696.82 98
19698.14 86
19699.47 136
19700.80 74
19702.12 107
19703.45 93
19704.78 126
19706.10 100
19707.43 96
19708.76 84
19710.08 89
19711.41 103
19712.74 80
19714.06 73
19715.39 93
19716.72 104
19718.05 76
19719.37 94
19720.70 95
19722.03 117
19723.35 71
19724.68 95
19726.01 96
19727.34 107
19728.66 96
19729.99 131
19731.32 85
19732.65 81
19733.98 88
19735.30 97
19736.63 97
19737.96 88
19739.29 106
19740.61 85
19741.94 108
19743.27 103
19744.60 82
19745.93 80
19747.25 97
19748.58 83
19749.91 97
19751.24 82
19752.57 90
19753.90 107
19755.22 85
19756.55 67
19757.88 74
19759.21 117
19760.54 95
19761.87 112
19763.20 90
19764.52 89
19765.85 84
19767.18 112
19768.51 90
19769.84 79
19771.17 87
19772.50 82
19773.83 82
19775.16 94
19776.48 82
19777.81 89
19779.14 90
19780.47 89
19781.80 93
19783.13 92
19784.46 92
19785.79 83
19787.12 120
19788.45 82
19789.78 115
19791.11 95
19792.44 127
19793.77 102
19795.10 102
19796.43 113
19797.76 88
19799.09 86
19800.42 98
19801.75 99
19803.08 96
19804.41 109
19805.74 90
19807.07 105
19808.40 98
19809.73 115
19811.06 78
19812.39 104
19813.72 84
19815.05 99
19816.38 72
19817.71 91
19819.04 112
19820.37 100
19821.70 96
19823.03 101
19824.36 119
19825.69 107
19827.02 112
19828.35 85
19829.69 96
19831.02 97
19832.35 117
19833.68 105
19835.01 104
19836.34 95
19837.67 100
19839.00 94
19840.33 87
19841.67 108
19843.00 88
19844.33 99
19845.66 96
19846.99 116
19848.32 88
19849.65 98
19850.99 78
19852.32 93
19853.65 93
19854.98 88
19856.31 99
19857.64 101
19858.98 95
19860.31 85
19861.64 93
19862.97 109
19864.30 103
19865.64 85
19866.97 102
19868.30 79
19869.63 97
19870.97 75
19872.30 114
19873.63 93
19874.96 103
19876.29 96
19877.63 111
19878.96 114
19880.29 98
19881.63 97
19882.96 91
19884.29 88
19885.62 67
19886.96 74
19888.29 78
19889.62 87
19890.95 96
19892.29 120
19893.62 85
19894.95 91
19896.29 83
19897.62 118
19898.95 91
19900.29 93
19901.62 97
19902.95 86
19904.29 102
19905.62 96
19906.95 94
19908.29 83
19909.62 90
19910.95 81
19912.29 99
19913.62 114
19914.96 102
19916.29 104
19917.62 92
19918.96 79
19920.29 106
19921.63 80
19922.96 101
19924.29 100
19925.63 81
19926.96 102
19928.30 89
19929.63 94
19930.96 80
19932.30 112
19933.63 94
19934.97 90
19936.30 82
19937.64 104
19938.97 101
19940.31 122
19941.64 91
19942.98 96
19944.31 98
19945.64 95
19946.98 98
19948.31 80
19949.65 93
19950.98 96
19952.32 116
19953.65 103
19954.99 93
19956.32 94
19957.66 87
19959.00 101
19960.33 107
19961.67 89
19963.00 103
19964.34 99
19965.67 104
19967.01 102
19968.34 83
19969.68 96
19971.01 90
19972.35 116
19973.69 76
19975.02 101
19976.36 83
19977.69 92
19979.03 91
19980.37 95
19981.70 109
19983.04 93
19984.37 100
19985.71 92
19987.05 106
19988.38 89
19989.72 113
19991.05 96
19992.39 110
19993.73 82
19995.06 101
19996.40 107
19997.74 120
19999.07 94
20000.41 98
20001.75 94
20003.08 96
20004.42 90
20005.76 113
20007.09 98
20008.43 104
20009.77 115
20011.10 81
20012.44 108
20013.78 85
20015.12 102
20016.45 92
20017.79 114
20019.13 98
20020.47 98
20021.80 86
20023.14 114
20024.48 91
20025.81 86
20027.15 99
20028.49 98
20029.83 84
20031.17 108
20032.50 106
20033.84 90
20035.18 102
20036.52 115
20037.85 105
20039.19 87
20040.53 97
20041.87 94
20043.21 118
20044.54 115
20045.88 107
20047.22 91
20048.56 92
20049.90 113
20051.24 87
20052.57 93
20053.91 86
20055.25 108
20056.59 111
20057.93 103
20059.27 95
20060.61 117
20061.94 110
20063.28 100
20064.62 112
20065.96 118
20067.30 94
20068.64 90
20069.98 96
20071.32 112
20072.66 105
20073.99 106
20075.33 98
20076.67 97
20078.01 115
20079.35 104
20080.69 102
20082.03 81
20083.37 89
20084.71 90
20086.05 105
20087.39 99
20088.73 113
20090.07 87
20091.41 100
20092.75 111
20094.09 105
20095.43 86
20096.77 92
20098.11 90
20099.45 98
20100.79 86
20102.13 71
20103.47 100
20104.81 97
20106.15 114
20107.49 89
20108.83 96
20110.17 102
20111.51 93
20112.85 93
20114.19 104
20115.53 92
20116.87 85
20118.21 95
20119.55 91
20120.89 96
20122.23 88
20123.57 98
20124.91 113
20126.25 85
20127.60 89
20128.94 96
20130.28 84
20131.62 93
20132.96 101
20134.30 97
20135.64 96
