# Supplementary material for: MALDI-TOF MS typing enables the classification of brewing yeasts of the genus Saccharomyces to major beer styles
Source: PLoS One. 2017 Aug 9;12(8):e0181694. doi: 10.1371/journal.pone.0181694 (PMC5549903; doi:10.1371/journal.pone.0181694)
Supplement: S16 File — The directory includes 90 raw files and was zipped to “.zip”; the folder has three strains with 30 spectra per strain; S1 Text explains the raw files with an example and Table 1 represents the yeast strains used within the experiment. (ZIP) [file pone.0181694.s019.zip › 46-48/30674-457-OG-WB-WB-YPG-18h-E-E_2015-10-29__0_B6_1.dat]

1999.91 2382
2000.33 2432
2000.75 2399
2001.17 2397
2001.59 2399
2002.02 2470
2002.44 2327
2002.86 2232
2003.28 2180
2003.70 2245
2004.13 2274
2004.55 2260
2004.97 2186
2005.39 2311
2005.81 2231
2006.24 2163
2006.66 2181
2007.08 2294
2007.50 2591
2007.93 2388
2008.35 2340
2008.77 2335
2009.19 2456
2009.62 2350
2010.04 2379
2010.46 2421
2010.88 2329
2011.31 2263
2011.73 2398
2012.15 2208
2012.58 2250
2013.00 2233
2013.42 2238
2013.84 2178
2014.27 2055
2014.69 2097
2015.11 1947
2015.54 2071
2015.96 2192
2016.38 2216
2016.81 2206
2017.23 2092
2017.65 2414
2018.08 2702
2018.50 2572
2018.92 2350
2019.35 2410
2019.77 2369
2020.19 2496
2020.62 2507
2021.04 2441
2021.47 2248
2021.89 2377
2022.31 2365
2022.74 2321
2023.16 2278
2023.59 2293
2024.01 2311
2024.43 2308
2024.86 2205
2025.28 2308
2025.71 2175
2026.13 2215
2026.55 2195
2026.98 2191
2027.40 2200
2027.83 2133
2028.25 2020
2028.68 2089
2029.10 2167
2029.53 2223
2029.95 2069
2030.38 2172
2030.80 2201
2031.23 2298
2031.65 2482
2032.08 2440
2032.50 2530
2032.93 2410
2033.35 2488
2033.78 2462
2034.20 2527
2034.63 2420
2035.05 2471
2035.48 2447
2035.90 2418
2036.33 2399
2036.75 2340
2037.18 2424
2037.60 2568
2038.03 2422
2038.45 2436
2038.88 2340
2039.31 2364
2039.73 2366
2040.16 2381
2040.58 2569
2041.01 2371
2041.43 2228
2041.86 2210
2042.29 2090
2042.71 2107
2043.14 2096
2043.56 2090
2043.99 2102
2044.42 2196
2044.84 2222
2045.27 2234
2045.70 2294
2046.12 2253
2046.55 2275
2046.98 2312
2047.40 2431
2047.83 2407
2048.25 2422
2048.68 2328
2049.11 2152
2049.53 2195
2049.96 2266
2050.39 2175
2050.82 2176
2051.24 2212
2051.67 2323
2052.10 2171
2052.52 2118
2052.95 2104
2053.38 2109
2053.80 2121
2054.23 2160
2054.66 2204
2055.09 2208
2055.51 2082
2055.94 2272
2056.37 2312
2056.80 2124
2057.22 2074
2057.65 2181
2058.08 2141
2058.51 2227
2058.93 2336
2059.36 2276
2059.79 2255
2060.22 2203
2060.65 2382
2061.07 2338
2061.50 2303
2061.93 2207
2062.36 2420
2062.79 2338
2063.21 2536
2063.64 2551
2064.07 2564
2064.50 2716
2064.93 2706
2065.36 2789
2065.78 2976
2066.21 2948
2066.64 2855
2067.07 2868
2067.50 2794
2067.93 2711
2068.36 2613
2068.78 2404
2069.21 2237
2069.64 2322
2070.07 2251
2070.50 2218
2070.93 2062
2071.36 2112
2071.79 2121
2072.22 2097
2072.64 2193
2073.07 2290
2073.50 2226
2073.93 2267
2074.36 2291
2074.79 2431
2075.22 2345
2075.65 2256
2076.08 2313
2076.51 2412
2076.94 2406
2077.37 2413
2077.80 2408
2078.23 2400
2078.66 2389
2079.09 2383
2079.52 2324
2079.95 2247
2080.38 2224
2080.81 2349
2081.24 2397
2081.67 2475
2082.10 2335
2082.53 2227
2082.96 2372
2083.39 2178
2083.82 2157
2084.25 2256
2084.68 2193
2085.11 2220
2085.54 2262
2085.97 2238
2086.40 2241
2086.83 2261
2087.26 2353
2087.69 2197
2088.12 2227
2088.55 2338
2088.99 2139
2089.42 2049
2089.85 2313
2090.28 2407
2090.71 2215
2091.14 2207
2091.57 2202
2092.00 2169
2092.43 2107
2092.86 2296
2093.30 2450
2093.73 2326
2094.16 2306
2094.59 2255
2095.02 2316
2095.45 2189
2095.88 2274
2096.32 2197
2096.75 2194
2097.18 2134
2097.61 2066
2098.04 2179
2098.47 2167
2098.91 2084
2099.34 1937
2099.77 2111
2100.20 2096
2100.63 2117
2101.07 2182
2101.50 2053
2101.93 2070
2102.36 1934
2102.80 2029
2103.23 1984
2103.66 1928
2104.09 2040
2104.52 2036
2104.96 2168
2105.39 2119
2105.82 2041
2106.25 2316
2106.69 2250
2107.12 2328
2107.55 2423
2107.99 2401
2108.42 2421
2108.85 2498
2109.28 2402
2109.72 2387
2110.15 2335
2110.58 2236
2111.02 2242
2111.45 2183
2111.88 2149
2112.32 2193
2112.75 2083
2113.18 2120
2113.62 1999
2114.05 2050
2114.48 2032
2114.92 1962
2115.35 1984
2115.78 1827
2116.22 1846
2116.65 1920
2117.08 1900
2117.52 1940
2117.95 1918
2118.39 1952
2118.82 1995
2119.25 1847
2119.69 1975
2120.12 2114
2120.56 2019
2120.99 2058
2121.42 2055
2121.86 2069
2122.29 2137
2122.73 2155
2123.16 2243
2123.60 2129
2124.03 2096
2124.46 2045
2124.90 2096
2125.33 2204
2125.77 2088
2126.20 2071
2126.64 2078
2127.07 2083
2127.51 2006
2127.94 2109
2128.38 2223
2128.81 2239
2129.25 2069
2129.68 2247
2130.12 2480
2130.55 2143
2130.99 2188
2131.42 2366
2131.86 2339
2132.29 2257
2132.73 2160
2133.16 2239
2133.60 2354
2134.03 2320
2134.47 2243
2134.91 2222
2135.34 2299
2135.78 2404
2136.21 2450
2136.65 2251
2137.08 2323
2137.52 2255
2137.96 2236
2138.39 2141
2138.83 2044
2139.26 2085
2139.70 2054
2140.14 2167
2140.57 2101
2141.01 2107
2141.44 2115
2141.88 1972
2142.32 1989
2142.75 2007
2143.19 2050
2143.63 1939
2144.06 1845
2144.50 1882
2144.94 1974
2145.37 1986
2145.81 1961
2146.25 2071
2146.68 2201
2147.12 2190
2147.56 2203
2147.99 2297
2148.43 2323
2148.87 2402
2149.30 2517
2149.74 2597
2150.18 2797
2150.61 2828
2151.05 2747
2151.49 2719
2151.93 2694
2152.36 2605
2152.80 2508
2153.24 2418
2153.68 2440
2154.11 2331
2154.55 2254
2154.99 2249
2155.43 2337
2155.86 2282
2156.30 2123
2156.74 2234
2157.18 2180
2157.62 2147
2158.05 2147
2158.49 2133
2158.93 2158
2159.37 2139
2159.81 2237
2160.24 2147
2160.68 2177
2161.12 2167
2161.56 2175
2162.00 2345
2162.43 2183
2162.87 2307
2163.31 2330
2163.75 2159
2164.19 2144
2164.63 2236
2165.07 2149
2165.50 2222
2165.94 2086
2166.38 2186
2166.82 2090
2167.26 2073
2167.70 2068
2168.14 2131
2168.58 1992
2169.02 2121
2169.45 2164
2169.89 2173
2170.33 2319
2170.77 2283
2171.21 2233
2171.65 2280
2172.09 2310
2172.53 2425
2172.97 2441
2173.41 2570
2173.85 2677
2174.29 2524
2174.73 2670
2175.17 2690
2175.61 2789
2176.05 2767
2176.49 2878
2176.93 2967
2177.37 2847
2177.81 2657
2178.25 2721
2178.69 2643
2179.13 2396
2179.57 2370
2180.01 2344
2180.45 2247
2180.89 2278
2181.33 2286
2181.77 2239
2182.21 2184
2182.65 2104
2183.09 2038
2183.53 2056
2183.97 1959
2184.41 1973
2184.85 2134
2185.29 2172
2185.73 2107
2186.17 2074
2186.61 2034
2187.05 2124
2187.49 2207
2187.94 2045
2188.38 2140
2188.82 2260
2189.26 2433
2189.70 2405
2190.14 2381
2190.58 2417
2191.02 2416
2191.46 2401
2191.91 2137
2192.35 2157
2192.79 2184
2193.23 2337
2193.67 2200
2194.11 2331
2194.55 2580
2195.00 2498
2195.44 2393
2195.88 2380
2196.32 2544
2196.76 2576
2197.21 2555
2197.65 2493
2198.09 2346
2198.53 2377
2198.97 2470
2199.42 2338
2199.86 2297
2200.30 2386
2200.74 2235
2201.18 2433
2201.63 2354
2202.07 2214
2202.51 2319
2202.95 2459
2203.40 2296
2203.84 2226
2204.28 2257
2204.72 2178
2205.17 2307
2205.61 2282
2206.05 2352
2206.49 2506
2206.94 2506
2207.38 2440
2207.82 2436
2208.27 2602
2208.71 2560
2209.15 2332
2209.60 2420
2210.04 2476
2210.48 2369
2210.92 2424
2211.37 2519
2211.81 2315
2212.25 2230
2212.70 2397
2213.14 2319
2213.59 2315
2214.03 2434
2214.47 2219
2214.92 2251
2215.36 2405
2215.80 2275
2216.25 2496
2216.69 2396
2217.14 2541
2217.58 2311
2218.02 2405
2218.47 2171
2218.91 2219
2219.36 2289
2219.80 2237
2220.24 2275
2220.69 2107
2221.13 2278
2221.58 2441
2222.02 2240
2222.46 2240
2222.91 2278
2223.35 2215
2223.80 2321
2224.24 2230
2224.69 2320
2225.13 2380
2225.58 2462
2226.02 2321
2226.47 2484
2226.91 2458
2227.36 2526
2227.80 2470
2228.25 2307
2228.69 2294
2229.14 2348
2229.58 2362
2230.03 2379
2230.47 2514
2230.92 2484
2231.36 2528
2231.81 2482
2232.25 2558
2232.70 2616
2233.14 2804
2233.59 2757
2234.03 2634
2234.48 2629
2234.93 2541
2235.37 2612
2235.82 2536
2236.26 2449
2236.71 2487
2237.16 2382
2237.60 2299
2238.05 2371
2238.49 2365
2238.94 2295
2239.39 2320
2239.83 2190
2240.28 2037
2240.72 2190
2241.17 2056
2241.62 2153
2242.06 2081
2242.51 1991
2242.96 2039
2243.40 2015
2243.85 1980
2244.30 1922
2244.74 1901
2245.19 1819
2245.64 1977
2246.08 1957
2246.53 1934
2246.98 1871
2247.42 1837
2247.87 1901
2248.32 1970
2248.76 2054
2249.21 1901
2249.66 1994
2250.10 2047
2250.55 1943
2251.00 2103
2251.45 2184
2251.89 2068
2252.34 2110
2252.79 2197
2253.24 1982
2253.68 2060
2254.13 2139
2254.58 1910
2255.03 1859
2255.47 1891
2255.92 1817
2256.37 1838
2256.82 1901
2257.27 1799
2257.71 1872
2258.16 1798
2258.61 1812
2259.06 1903
2259.51 1784
2259.95 1988
2260.40 2074
2260.85 2109
2261.30 2099
2261.75 2159
2262.19 2121
2262.64 2098
2263.09 2027
2263.54 2078
2263.99 2309
2264.44 2139
2264.89 2066
2265.33 1987
2265.78 2154
2266.23 2140
2266.68 2042
2267.13 2109
2267.58 2335
2268.03 2356
2268.48 2137
2268.93 2240
2269.37 2461
2269.82 2443
2270.27 2431
2270.72 2413
2271.17 2468
2271.62 2461
2272.07 2420
2272.52 2495
2272.97 2614
2273.42 2620
2273.87 2526
2274.32 2479
2274.77 2262
2275.22 2036
2275.67 2112
2276.12 2088
2276.57 2011
2277.02 2076
2277.47 2170
2277.92 2038
2278.37 1918
2278.82 1978
2279.27 1991
2279.72 1973
2280.17 1941
2280.62 1912
2281.07 2010
2281.52 2005
2281.97 2165
2282.42 2037
2282.87 1816
2283.32 1856
2283.77 1973
2284.22 1892
2284.67 1935
2285.12 1921
2285.57 1974
2286.02 2138
2286.47 2039
2286.92 2193
2287.37 2149
2287.82 2371
2288.28 2666
2288.73 2766
2289.18 2969
2289.63 3210
2290.08 3279
2290.53 3243
2290.98 3554
2291.43 3610
2291.88 3715
2292.34 3647
2292.79 3544
2293.24 3464
2293.69 3273
2294.14 2985
2294.59 2858
2295.05 2748
2295.50 2643
2295.95 2518
2296.40 2323
2296.85 2292
2297.30 2210
2297.76 2200
2298.21 2168
2298.66 2251
2299.11 2105
2299.56 2012
2300.02 2031
2300.47 2051
2300.92 1868
2301.37 1888
2301.82 2004
2302.28 1971
2302.73 1971
2303.18 1969
2303.63 1891
2304.09 1984
2304.54 1885
2304.99 1926
2305.44 1998
2305.90 2167
2306.35 2204
2306.80 2194
2307.26 2253
2307.71 2324
2308.16 2344
2308.61 2290
2309.07 2497
2309.52 2473
2309.97 2646
2310.43 2636
2310.88 2827
2311.33 2715
2311.79 2577
2312.24 2592
2312.69 2464
2313.15 2453
2313.60 2341
2314.05 2257
2314.51 2190
2314.96 2270
2315.41 2177
2315.87 2200
2316.32 2024
2316.77 2152
2317.23 2225
2317.68 2170
2318.14 2243
2318.59 2153
2319.04 2196
2319.50 2317
2319.95 2241
2320.41 2227
2320.86 2266
2321.31 2231
2321.77 2249
2322.22 2277
2322.68 2253
2323.13 2267
2323.59 2380
2324.04 2452
2324.50 2392
2324.95 2411
2325.40 2556
2325.86 2477
2326.31 2405
2326.77 2513
2327.22 2433
2327.68 2523
2328.13 2427
2328.59 2419
2329.04 2417
2329.50 2315
2329.95 2324
2330.41 2260
2330.86 2092
2331.32 2037
2331.77 2009
2332.23 2015
2332.68 1941
2333.14 2065
2333.59 2031
2334.05 2056
2334.51 2114
2334.96 2087
2335.42 2028
2335.87 2195
2336.33 2104
2336.78 2093
2337.24 1900
2337.70 1768
2338.15 1948
2338.61 2017
2339.06 1993
2339.52 2093
2339.97 2061
2340.43 2157
2340.89 2158
2341.34 2176
2341.80 2028
2342.26 2067
2342.71 2215
2343.17 2160
2343.62 2019
2344.08 2095
2344.54 2189
2344.99 2210
2345.45 2145
2345.91 2126
2346.36 2108
2346.82 2339
2347.28 2304
2347.73 2201
2348.19 2240
2348.65 2134
2349.10 2188
2349.56 2120
2350.02 2038
2350.48 2077
2350.93 2056
2351.39 1952
2351.85 2016
2352.30 2034
2352.76 1959
2353.22 1970
2353.68 2065
2354.13 2059
2354.59 1926
2355.05 2046
2355.51 1977
2355.96 1974
2356.42 2095
2356.88 1973
2357.34 1887
2357.79 1976
2358.25 1904
2358.71 1926
2359.17 1954
2359.63 1927
2360.08 2073
2360.54 2010
2361.00 2047
2361.46 2011
2361.92 2034
2362.37 2091
2362.83 2063
2363.29 2043
2363.75 2062
2364.21 2085
2364.67 2101
2365.12 2106
2365.58 1984
2366.04 2015
2366.50 2143
2366.96 2316
2367.42 2150
2367.88 2108
2368.33 2314
2368.79 2233
2369.25 2137
2369.71 2163
2370.17 2234
2370.63 2165
2371.09 2103
2371.55 2171
2372.01 2141
2372.47 2192
2372.92 2207
2373.38 2207
2373.84 2210
2374.30 2209
2374.76 2374
2375.22 2338
2375.68 2527
2376.14 2370
2376.60 2450
2377.06 2432
2377.52 2382
2377.98 2321
2378.44 2332
2378.90 2250
2379.36 2212
2379.82 2273
2380.28 2159
2380.74 2209
2381.20 2141
2381.66 2009
2382.12 2031
2382.58 2046
2383.04 2115
2383.50 2073
2383.96 1979
2384.42 2021
2384.88 1949
2385.34 1987
2385.80 1910
2386.26 2059
2386.72 1932
2387.18 2014
2387.64 2049
2388.10 2062
2388.56 2093
2389.03 2140
2389.49 2153
2389.95 2121
2390.41 2134
2390.87 2206
2391.33 2129
2391.79 2238
2392.25 2223
2392.71 2091
2393.17 2144
2393.64 2077
2394.10 2188
2394.56 2124
2395.02 1919
2395.48 2014
2395.94 2068
2396.40 1907
2396.87 1868
2397.33 1813
2397.79 1799
2398.25 1940
2398.71 1997
2399.17 2042
2399.64 1993
2400.10 1926
2400.56 2028
2401.02 1966
2401.48 2193
2401.95 1943
2402.41 1956
2402.87 1862
2403.33 2096
2403.79 2101
2404.26 2003
2404.72 1980
2405.18 2079
2405.64 2092
2406.11 1848
2406.57 1959
2407.03 2108
2407.49 2090
2407.96 2099
2408.42 1874
2408.88 1887
2409.34 1958
2409.81 1961
2410.27 1818
2410.73 1770
2411.20 1841
2411.66 1868
2412.12 1870
2412.58 1916
2413.05 1740
2413.51 1819
2413.97 1859
2414.44 1769
2414.90 1870
2415.36 1971
2415.83 1975
2416.29 2041
2416.75 2089
2417.22 1980
2417.68 1950
2418.14 2077
2418.61 2052
2419.07 2064
2419.54 2065
2420.00 2135
2420.46 2098
2420.93 2105
2421.39 2168
2421.85 2230
2422.32 2197
2422.78 2116
2423.25 2014
2423.71 1946
2424.17 1969
2424.64 2012
2425.10 2003
2425.57 2167
2426.03 2071
2426.50 2070
2426.96 2203
2427.42 2065
2427.89 1999
2428.35 2136
2428.82 2194
2429.28 2029
2429.75 2039
2430.21 2014
2430.68 1988
2431.14 1935
2431.61 1845
2432.07 1870
2432.54 1889
2433.00 1907
2433.47 2100
2433.93 1987
2434.40 2040
2434.86 1966
2435.33 1938
2435.79 2127
2436.26 2096
2436.72 2095
2437.19 1995
2437.65 2139
2438.12 1971
2438.59 2089
2439.05 2311
2439.52 2485
2439.98 2351
2440.45 2283
2440.91 2483
2441.38 2489
2441.85 2422
2442.31 2368
2442.78 2413
2443.24 2287
2443.71 2352
2444.18 2197
2444.64 2194
2445.11 2101
2445.57 2073
2446.04 2107
2446.51 1980
2446.97 2024
2447.44 2037
2447.91 2016
2448.37 2106
2448.84 1977
2449.31 1970
2449.77 1897
2450.24 1942
2450.71 1930
2451.17 1948
2451.64 1904
2452.11 1878
2452.57 1946
2453.04 1883
2453.51 1977
2453.97 2021
2454.44 2075
2454.91 1777
2455.37 1868
2455.84 1795
2456.31 1841
2456.78 1905
2457.24 1794
2457.71 1770
2458.18 1784
2458.65 1804
2459.11 1929
2459.58 1886
2460.05 1868
2460.52 1661
2460.98 1745
2461.45 1835
2461.92 1860
2462.39 1723
2462.85 1799
2463.32 1824
2463.79 1938
2464.26 1851
2464.73 1911
2465.19 1865
2465.66 1966
2466.13 1977
2466.60 1957
2467.07 1994
2467.54 2094
2468.00 2151
2468.47 2004
2468.94 1953
2469.41 1955
2469.88 1869
2470.35 1802
2470.82 1851
2471.28 2011
2471.75 1937
2472.22 1783
2472.69 1923
2473.16 1904
2473.63 1760
2474.10 1728
2474.57 1914
2475.03 1851
2475.50 1704
2475.97 1921
2476.44 1836
2476.91 1837
2477.38 1848
2477.85 1962
2478.32 1820
2478.79 1871
2479.26 1709
2479.73 1721
2480.20 1800
2480.67 1836
2481.14 1712
2481.61 1563
2482.08 1628
2482.54 1769
2483.01 1817
2483.48 1804
2483.95 1755
2484.42 1793
2484.89 1845
2485.36 1949
2485.83 2068
2486.30 2043
2486.77 2072
2487.24 2241
2487.71 2078
2488.18 2215
2488.66 2225
2489.13 1928
2489.60 2256
2490.07 2154
2490.54 2117
2491.01 2094
2491.48 2216
2491.95 2124
2492.42 2157
2492.89 2034
2493.36 1913
2493.83 2067
2494.30 1993
2494.77 2052
2495.24 1944
2495.72 1953
2496.19 2185
2496.66 2134
2497.13 2003
2497.60 1899
2498.07 1775
2498.54 1776
2499.01 1722
2499.48 1857
2499.96 2014
2500.43 1870
2500.90 1879
2501.37 1764
2501.84 1848
2502.31 1791
2502.78 1855
2503.26 1878
2503.73 1832
2504.20 1787
2504.67 1868
2505.14 1849
2505.62 1885
2506.09 1786
2506.56 1924
2507.03 1987
2507.50 2039
2507.98 2002
2508.45 2077
2508.92 1859
2509.39 2099
2509.86 2233
2510.34 2097
2510.81 2187
2511.28 2210
2511.75 2504
2512.23 2427
2512.70 2460
2513.17 2568
2513.64 2692
2514.12 2478
2514.59 2275
2515.06 2412
2515.54 2399
2516.01 2095
2516.48 2103
2516.95 2209
2517.43 2011
2517.90 2052
2518.37 1940
2518.85 2005
2519.32 1964
2519.79 1922
2520.27 2038
2520.74 1895
2521.21 1948
2521.69 2084
2522.16 1985
2522.63 1829
2523.11 1853
2523.58 1952
2524.05 1829
2524.53 1904
2525.00 1924
2525.48 1858
2525.95 1806
2526.42 1728
2526.90 1751
2527.37 1861
2527.85 1888
2528.32 1901
2528.79 1835
2529.27 1846
2529.74 1727
2530.22 1853
2530.69 1985
2531.16 2103
2531.64 2103
2532.11 2051
2532.59 1932
2533.06 2012
2533.54 1981
2534.01 1912
2534.49 1952
2534.96 1959
2535.44 1946
2535.91 1982
2536.38 2078
2536.86 1884
2537.33 1945
2537.81 1955
2538.28 2033
2538.76 1967
2539.23 1984
2539.71 2057
2540.18 2059
2540.66 2020
2541.13 2046
2541.61 2160
2542.09 2109
2542.56 2170
2543.04 2067
2543.51 2062
2543.99 1996
2544.46 2048
2544.94 1888
2545.41 2043
2545.89 2118
2546.37 2065
2546.84 2080
2547.32 1987
2547.79 2172
2548.27 2254
2548.74 2484
2549.22 2407
2549.70 2328
2550.17 2330
2550.65 2290
2551.13 2362
2551.60 2393
2552.08 2299
2552.55 2171
2553.03 2180
2553.51 2099
2553.98 2080
2554.46 2162
2554.94 2142
2555.41 2232
2555.89 2195
2556.37 2120
2556.84 2087
2557.32 1977
2557.80 2014
2558.27 2061
2558.75 1926
2559.23 2037
2559.70 2038
2560.18 2044
2560.66 1929
2561.14 1867
2561.61 1970
2562.09 1911
2562.57 1877
2563.04 1899
2563.52 1925
2564.00 1632
2564.48 1782
2564.95 1864
2565.43 1739
2565.91 1823
2566.39 1754
2566.86 1837
2567.34 1907
2567.82 1805
2568.30 1663
2568.77 1674
2569.25 1734
2569.73 1711
2570.21 1774
2570.69 1822
2571.16 1845
2571.64 1644
2572.12 1704
2572.60 1689
2573.08 1689
2573.56 1723
2574.03 1692
2574.51 1646
2574.99 1654
2575.47 1555
2575.95 1745
2576.43 1756
2576.90 1851
2577.38 1725
2577.86 1754
2578.34 1784
2578.82 1798
2579.30 1704
2579.78 1748
2580.26 1756
2580.73 1870
2581.21 1944
2581.69 1936
2582.17 1855
2582.65 1799
2583.13 1780
2583.61 1786
2584.09 1660
2584.57 1764
2585.05 1617
2585.53 1611
2586.01 1819
2586.49 1840
2586.97 1884
2587.44 1857
2587.92 1898
2588.40 1879
2588.88 1813
2589.36 1853
2589.84 1916
2590.32 1996
2590.80 1891
2591.28 1925
2591.76 1994
2592.24 2025
2592.72 1959
2593.20 1971
2593.68 1888
2594.16 1722
2594.64 1873
2595.12 1944
2595.60 1841
2596.08 1858
2596.56 1986
2597.05 1858
2597.53 1812
2598.01 1920
2598.49 1861
2598.97 1812
2599.45 1846
2599.93 1776
2600.41 1805
2600.89 1825
2601.37 2024
2601.85 1809
2602.33 1856
2602.81 1805
2603.29 1795
2603.78 1957
2604.26 2059
2604.74 1860
2605.22 1882
2605.70 1971
2606.18 2104
2606.66 2137
2607.14 2050
2607.63 1889
2608.11 1893
2608.59 1930
2609.07 1876
2609.55 1773
2610.03 1923
2610.52 1836
2611.00 1799
2611.48 1693
2611.96 1768
2612.44 1943
2612.92 1790
2613.41 1890
2613.89 1841
2614.37 1719
2614.85 1838
2615.34 1984
2615.82 1886
2616.30 1917
2616.78 1906
2617.26 2014
2617.75 1991
2618.23 1917
2618.71 1964
2619.19 2108
2619.68 2110
2620.16 1869
2620.64 1897
2621.12 1955
2621.61 1853
2622.09 1923
2622.57 1899
2623.06 1900
2623.54 1797
2624.02 1755
2624.50 1722
2624.99 1733
2625.47 1906
2625.95 1872
2626.44 1731
2626.92 1848
2627.40 1693
2627.89 1660
2628.37 1886
2628.85 1832
2629.34 1993
2629.82 2019
2630.30 1955
2630.79 1906
2631.27 2004
2631.75 1995
2632.24 2021
2632.72 1918
2633.21 1871
2633.69 1915
2634.17 2019
2634.66 1943
2635.14 1960
2635.62 1900
2636.11 1885
2636.59 1920
2637.08 1899
2637.56 1781
2638.05 1796
2638.53 1897
2639.01 1911
2639.50 1772
2639.98 1827
2640.47 1911
2640.95 1834
2641.44 1864
2641.92 1888
2642.41 1750
2642.89 1777
2643.38 1712
2643.86 1726
2644.34 1716
2644.83 1606
2645.31 1914
2645.80 1847
2646.28 1813
2646.77 1784
2647.25 1783
2647.74 1809
2648.22 1715
2648.71 1818
2649.20 1830
2649.68 1830
2650.17 1785
2650.65 1917
2651.14 2007
2651.62 1875
2652.11 1949
2652.59 1911
2653.08 1858
2653.56 1915
2654.05 2016
2654.54 1847
2655.02 1961
2655.51 2076
2655.99 2007
2656.48 1944
2656.97 1952
2657.45 1887
2657.94 1826
2658.42 1811
2658.91 1809
2659.40 1797
2659.88 1748
2660.37 1770
2660.85 1793
2661.34 1749
2661.83 1767
2662.31 1723
2662.80 1813
2663.29 1753
2663.77 1765
2664.26 1749
2664.75 1669
2665.23 1797
2665.72 1800
2666.21 1747
2666.69 1826
2667.18 1738
2667.67 1720
2668.15 1897
2668.64 1764
2669.13 1825
2669.62 1847
2670.10 1750
2670.59 1815
2671.08 1819
2671.56 1884
2672.05 1955
2672.54 2085
2673.03 1988
2673.51 2028
2674.00 2140
2674.49 2119
2674.98 2175
2675.46 2161
2675.95 2200
2676.44 2309
2676.93 2103
2677.42 2215
2677.90 2130
2678.39 2050
2678.88 2036
2679.37 2037
2679.86 2091
2680.34 2036
2680.83 1948
2681.32 1950
2681.81 1925
2682.30 1986
2682.79 1894
2683.27 1765
2683.76 1763
2684.25 1750
2684.74 1853
2685.23 1979
2685.72 2013
2686.20 1913
2686.69 1828
2687.18 1758
2687.67 1666
2688.16 1584
2688.65 1707
2689.14 1759
2689.63 1820
2690.12 1618
2690.60 1674
2691.09 1860
2691.58 1760
2692.07 1759
2692.56 1699
2693.05 1751
2693.54 1829
2694.03 1776
2694.52 1649
2695.01 1715
2695.50 1652
2695.99 1768
2696.48 1686
2696.97 1660
2697.46 1735
2697.95 1725
2698.43 1666
2698.92 1691
2699.41 1606
2699.90 1658
2700.39 1784
2700.88 1825
2701.37 1939
2701.86 1804
2702.35 1936
2702.84 1923
2703.33 1902
2703.83 1933
2704.32 1994
2704.81 1914
2705.30 1932
2705.79 1917
2706.28 1914
2706.77 1970
2707.26 1921
2707.75 1894
2708.24 1725
2708.73 1665
2709.22 1684
2709.71 1786
2710.20 1790
2710.69 1739
2711.18 1666
2711.68 1688
2712.17 1683
2712.66 1765
2713.15 1799
2713.64 1760
2714.13 1779
2714.62 1615
2715.11 1615
2715.60 1776
2716.10 1702
2716.59 1813
2717.08 1798
2717.57 1695
2718.06 1702
2718.55 1730
2719.04 1676
2719.54 1789
2720.03 1822
2720.52 1781
2721.01 1883
2721.50 1816
2722.00 1926
2722.49 1927
2722.98 1946
2723.47 1935
2723.96 2021
2724.46 1992
2724.95 1892
2725.44 1808
2725.93 1823
2726.42 1703
2726.92 1670
2727.41 1622
2727.90 1675
2728.39 1676
2728.89 1664
2729.38 1769
2729.87 1691
2730.36 1796
2730.86 1794
2731.35 1745
2731.84 1728
2732.34 1987
2732.83 1908
2733.32 1991
2733.81 2013
2734.31 2011
2734.80 2024
2735.29 2055
2735.79 1892
2736.28 1952
2736.77 2146
2737.27 1898
2737.76 1832
2738.25 1940
2738.75 2094
2739.24 1950
2739.73 2000
2740.23 2007
2740.72 1809
2741.21 1716
2741.71 1808
2742.20 1873
2742.69 1831
2743.19 1766
2743.68 1761
2744.18 1822
2744.67 1823
2745.16 1764
2745.66 1724
2746.15 1650
2746.65 1693
2747.14 1660
2747.63 1639
2748.13 1657
2748.62 1744
2749.12 1853
2749.61 1859
2750.11 1661
2750.60 1769
2751.10 1869
2751.59 1889
2752.08 1802
2752.58 1798
2753.07 1693
2753.57 1754
2754.06 1734
2754.56 1758
2755.05 1739
2755.55 1679
2756.04 1733
2756.54 1763
2757.03 1756
2757.53 1718
2758.02 1766
2758.52 1901
2759.01 1898
2759.51 1818
2760.00 1837
2760.50 1824
2760.99 1764
2761.49 1897
2761.99 1891
2762.48 1908
2762.98 1902
2763.47 1918
2763.97 1908
2764.46 1907
2764.96 1809
2765.46 1881
2765.95 1831
2766.45 1654
2766.94 1642
2767.44 1712
2767.94 1731
2768.43 1537
2768.93 1543
2769.42 1634
2769.92 1825
2770.42 1830
2770.91 1867
2771.41 1618
2771.90 1708
2772.40 1866
2772.90 1780
2773.39 1867
2773.89 1935
2774.39 1988
2774.88 2107
2775.38 2039
2775.88 2041
2776.37 2222
2776.87 2264
2777.37 2128
2777.86 2079
2778.36 2133
2778.86 2117
2779.36 2141
2779.85 2065
2780.35 2069
2780.85 1957
2781.34 1846
2781.84 1795
2782.34 1848
2782.84 1719
2783.33 1829
2783.83 1849
2784.33 1776
2784.83 1690
2785.32 1768
2785.82 1789
2786.32 1664
2786.82 1579
2787.31 1644
2787.81 1717
2788.31 1569
2788.81 1696
2789.31 1588
2789.80 1589
2790.30 1671
2790.80 1599
2791.30 1604
2791.80 1519
2792.29 1555
2792.79 1701
2793.29 1677
2793.79 1682
2794.29 1681
2794.79 1756
2795.28 1738
2795.78 1884
2796.28 1881
2796.78 1840
2797.28 1869
2797.78 2027
2798.28 2039
2798.78 1963
2799.27 1860
2799.77 1847
2800.27 1756
2800.77 1729
2801.27 1864
2801.77 1719
2802.27 1752
2802.77 1758
2803.27 1708
2803.77 1751
2804.27 1733
2804.76 1817
2805.26 1825
2805.76 1814
2806.26 2000
2806.76 2071
2807.26 2023
2807.76 2065
2808.26 2120
2808.76 1989
2809.26 1997
2809.76 2122
2810.26 1875
2810.76 2077
2811.26 2001
2811.76 1931
2812.26 1943
2812.76 1766
2813.26 1788
2813.76 1850
2814.26 1698
2814.76 1728
2815.26 1747
2815.76 1624
2816.26 1636
2816.76 1624
2817.26 1555
2817.76 1713
2818.26 1765
2818.76 1719
2819.26 1795
2819.76 1864
2820.27 1822
2820.77 1834
2821.27 1836
2821.77 1875
2822.27 1704
2822.77 1604
2823.27 1730
2823.77 1636
2824.27 1718
2824.77 1714
2825.27 1634
2825.78 1704
2826.28 1800
2826.78 1730
2827.28 1603
2827.78 1661
2828.28 1616
2828.78 1572
2829.29 1723
2829.79 1704
2830.29 1619
2830.79 1633
2831.29 1688
2831.79 1669
2832.30 1474
2832.80 1401
2833.30 1548
2833.80 1529
2834.30 1533
2834.80 1635
2835.31 1618
2835.81 1686
2836.31 1712
2836.81 1760
2837.32 1994
2837.82 1760
2838.32 1708
2838.82 1726
2839.32 1853
2839.83 1770
2840.33 1779
2840.83 1707
2841.33 1760
2841.84 1834
2842.34 1687
2842.84 1622
2843.35 1590
2843.85 1627
2844.35 1738
2844.85 1659
2845.36 1864
2845.86 1850
2846.36 1861
2846.87 1806
2847.37 2000
2847.87 1879
2848.38 1952
2848.88 1907
2849.38 1907
2849.89 1912
2850.39 1854
2850.89 1778
2851.40 1836
2851.90 1755
2852.40 1694
2852.91 1839
2853.41 1773
2853.91 1695
2854.42 1692
2854.92 1655
2855.42 1663
2855.93 1707
2856.43 1643
2856.94 1674
2857.44 1696
2857.94 1689
2858.45 1708
2858.95 1608
2859.46 1646
2859.96 1461
2860.47 1600
2860.97 1627
2861.47 1587
2861.98 1521
2862.48 1644
2862.99 1605
2863.49 1659
2864.00 1498
2864.50 1528
2865.01 1407
2865.51 1401
2866.02 1553
2866.52 1494
2867.02 1506
2867.53 1512
2868.03 1607
2868.54 1494
2869.04 1564
2869.55 1580
2870.05 1658
2870.56 1706
2871.07 1625
2871.57 1820
2872.08 1714
2872.58 1787
2873.09 1751
2873.59 1872
2874.10 1735
2874.60 1849
2875.11 1881
2875.61 1781
2876.12 1819
2876.63 1776
2877.13 1782
2877.64 1742
2878.14 1790
2878.65 1746
2879.15 1711
2879.66 1794
2880.17 1831
2880.67 1879
2881.18 1728
2881.68 1868
2882.19 1806
2882.70 1735
2883.20 1898
2883.71 1782
2884.22 1859
2884.72 1893
2885.23 1913
2885.74 1903
2886.24 1998
2886.75 1835
2887.25 1894
2887.76 1994
2888.27 2128
2888.77 2073
2889.28 2002
2889.79 2063
2890.30 2039
2890.80 2069
2891.31 1903
2891.82 1895
2892.32 1834
2892.83 1949
2893.34 1985
2893.84 2110
2894.35 2006
2894.86 1943
2895.37 2006
2895.87 2070
2896.38 2149
2896.89 2169
2897.40 2106
2897.90 2099
2898.41 2072
2898.92 1819
2899.43 1793
2899.93 1937
2900.44 1981
2900.95 1970
2901.46 1779
2901.97 1974
2902.47 2059
2902.98 1987
2903.49 2054
2904.00 2087
2904.51 2339
2905.01 2478
2905.52 2353
2906.03 2374
2906.54 2447
2907.05 2272
2907.56 2402
2908.06 2340
2908.57 2242
2909.08 2121
2909.59 1955
2910.10 2010
2910.61 1971
2911.12 1896
2911.62 1893
2912.13 1858
2912.64 1834
2913.15 1810
2913.66 1836
2914.17 1781
2914.68 1951
2915.19 1917
2915.70 1890
2916.21 1843
2916.71 1746
2917.22 1731
2917.73 1749
2918.24 1858
2918.75 1840
2919.26 1745
2919.77 1821
2920.28 1762
2920.79 1751
2921.30 1865
2921.81 1921
2922.32 1895
2922.83 1875
2923.34 1923
2923.85 1922
2924.36 1903
2924.87 1979
2925.38 1984
2925.89 2176
2926.40 2133
2926.91 2025
2927.42 2080
2927.93 1894
2928.44 1913
2928.95 1868
2929.46 1738
2929.97 1731
2930.48 1744
2930.99 1836
2931.50 1661
2932.01 1568
2932.52 1791
2933.03 1740
2933.54 1721
2934.05 1711
2934.56 1690
2935.08 1810
2935.59 1928
2936.10 1997
2936.61 2026
2937.12 1902
2937.63 1904
2938.14 1876
2938.65 1934
2939.16 1904
2939.67 2053
2940.19 1971
2940.70 1911
2941.21 1942
2941.72 1978
2942.23 1955
2942.74 1936
2943.25 1921
2943.77 1847
2944.28 1868
2944.79 1797
2945.30 1907
2945.81 1915
2946.32 2036
2946.84 2009
2947.35 2106
2947.86 1942
2948.37 1917
2948.88 1882
2949.40 1914
2949.91 1970
2950.42 1856
2950.93 1850
2951.44 1773
2951.96 1786
2952.47 1844
2952.98 1844
2953.49 1698
2954.01 1631
2954.52 1590
2955.03 1672
2955.54 1702
2956.06 1716
2956.57 1633
2957.08 1663
2957.60 1616
2958.11 1715
2958.62 1728
2959.13 1661
2959.65 1840
2960.16 1621
2960.67 1665
2961.19 1716
2961.70 1752
2962.21 1572
2962.73 1808
2963.24 1683
2963.75 1793
2964.27 1811
2964.78 1818
2965.29 1802
2965.81 2018
2966.32 1774
2966.83 1667
2967.35 1809
2967.86 1830
2968.37 1767
2968.89 1696
2969.40 1784
2969.91 1691
2970.43 1711
2970.94 1693
2971.46 1764
2971.97 1831
2972.48 1888
2973.00 1829
2973.51 1868
2974.03 1917
2974.54 1918
2975.06 1904
2975.57 1872
2976.08 1849
2976.60 1829
2977.11 1780
2977.63 1773
2978.14 1795
2978.66 1715
2979.17 1843
2979.69 1868
2980.20 1942
2980.72 1908
2981.23 1980
2981.75 1925
2982.26 1915
2982.78 2006
2983.29 1919
2983.81 1978
2984.32 2037
2984.84 2008
2985.35 2068
2985.87 2103
2986.38 2184
2986.90 2152
2987.41 2143
2987.93 2216
2988.44 2107
2988.96 2365
2989.47 2390
2989.99 2309
2990.50 2117
2991.02 2207
2991.54 2215
2992.05 2167
2992.57 2212
2993.08 2249
2993.60 2167
2994.12 2162
2994.63 2220
2995.15 2250
2995.66 2314
2996.18 2479
2996.70 2371
2997.21 2390
2997.73 2617
2998.24 2577
2998.76 2676
2999.28 2786
2999.79 2897
3000.31 2900
3000.83 2955
3001.34 3085
3001.86 3519
3002.38 3707
3002.89 4348
3003.41 4853
3003.93 5417
3004.44 5866
3004.96 6355
3005.48 6527
3005.99 6785
3006.51 6740
3007.03 6600
3007.54 6109
3008.06 5515
3008.58 4980
3009.10 4242
3009.61 3697
3010.13 3367
3010.65 3228
3011.17 2598
3011.68 2510
3012.20 2508
3012.72 2354
3013.24 2319
3013.75 2433
3014.27 2504
3014.79 2424
3015.31 2410
3015.82 2386
3016.34 2433
3016.86 2267
3017.38 2232
3017.90 2190
3018.41 2440
3018.93 2516
3019.45 2259
3019.97 2436
3020.49 2350
3021.00 2276
3021.52 2385
3022.04 2246
3022.56 2230
3023.08 2255
3023.60 2251
3024.11 2270
3024.63 2404
3025.15 2304
3025.67 2151
3026.19 2235
3026.71 2273
3027.23 2111
3027.75 2017
3028.26 2146
3028.78 2048
3029.30 1936
3029.82 1931
3030.34 2025
3030.86 1914
3031.38 1948
3031.90 2069
3032.42 1987
3032.94 2029
3033.46 1966
3033.97 1954
3034.49 1968
3035.01 1962
3035.53 2070
3036.05 2092
3036.57 2022
3037.09 1904
3037.61 1906
3038.13 1957
3038.65 2096
3039.17 1870
3039.69 1971
3040.21 1913
3040.73 1807
3041.25 1920
3041.77 1813
3042.29 1860
3042.81 2008
3043.33 1863
3043.85 1826
3044.37 1878
3044.89 1886
3045.41 1921
3045.93 1919
3046.45 1932
3046.97 1958
3047.49 1863
3048.01 1831
3048.53 1831
3049.06 1812
3049.58 1894
3050.10 1908
3050.62 1952
3051.14 1896
3051.66 1806
3052.18 1700
3052.70 1809
3053.22 1816
3053.74 1755
3054.26 1663
3054.79 1790
3055.31 1822
3055.83 1896
3056.35 1813
3056.87 1728
3057.39 1817
3057.91 1733
3058.43 1769
3058.96 1836
3059.48 1802
3060.00 1748
3060.52 1705
3061.04 1711
3061.56 1657
3062.09 1703
3062.61 1743
3063.13 1875
3063.65 1731
3064.17 1716
3064.70 1771
3065.22 1856
3065.74 1913
3066.26 1852
3066.78 1742
3067.31 1924
3067.83 1906
3068.35 1842
3068.87 1948
3069.40 1881
3069.92 1796
3070.44 1850
3070.96 1797
3071.49 1697
3072.01 1783
3072.53 1987
3073.05 1949
3073.58 1940
3074.10 1737
3074.62 1775
3075.14 1947
3075.67 1870
3076.19 1937
3076.71 2155
3077.24 2118
3077.76 2234
3078.28 2241
3078.81 2436
3079.33 2541
3079.85 2590
3080.38 2597
3080.90 2668
3081.42 2670
3081.95 2664
3082.47 2575
3082.99 2551
3083.52 2665
3084.04 2659
3084.56 2290
3085.09 2301
3085.61 2318
3086.13 2142
3086.66 2283
3087.18 2282
3087.71 2322
3088.23 2203
3088.75 2191
3089.28 2053
3089.80 2057
3090.33 2197
3090.85 2158
3091.38 2265
3091.90 2267
3092.42 2119
3092.95 2315
3093.47 2304
3094.00 2298
3094.52 2389
3095.05 2471
3095.57 2537
3096.10 2390
3096.62 2586
3097.14 2614
3097.67 2651
3098.19 2807
3098.72 3080
3099.24 3415
3099.77 3937
3100.29 4433
3100.82 5372
3101.34 6414
3101.87 6900
3102.39 7658
3102.92 8908
3103.45 9274
3103.97 9546
3104.50 9702
3105.02 8953
3105.55 8582
3106.07 7950
3106.60 6637
3107.12 5881
3107.65 4878
3108.17 4223
3108.70 3460
3109.23 3000
3109.75 3012
3110.28 2811
3110.80 2506
3111.33 2582
3111.86 2641
3112.38 2627
3112.91 2629
3113.43 2467
3113.96 2416
3114.49 2373
3115.01 2174
3115.54 2258
3116.07 2143
3116.59 2082
3117.12 2035
3117.64 2000
3118.17 2060
3118.70 1940
3119.22 2103
3119.75 2191
3120.28 2219
3120.80 2148
3121.33 2093
3121.86 2210
3122.38 2298
3122.91 2217
3123.44 2214
3123.97 2236
3124.49 2041
3125.02 2159
3125.55 2093
3126.07 2181
3126.60 1971
3127.13 1934
3127.66 2010
3128.18 1931
3128.71 1807
3129.24 1855
3129.77 1749
3130.29 1798
3130.82 1720
3131.35 1772
3131.88 1837
3132.40 1725
3132.93 1754
3133.46 1769
3133.99 1896
3134.52 1830
3135.04 1746
3135.57 1860
3136.10 1952
3136.63 1942
3137.16 1777
3137.68 1823
3138.21 1852
3138.74 1650
3139.27 1724
3139.80 1852
3140.32 1844
3140.85 1767
3141.38 1728
3141.91 1896
3142.44 1883
3142.97 1675
3143.50 1690
3144.02 1762
3144.55 1830
3145.08 1810
3145.61 1863
3146.14 2029
3146.67 2023
3147.20 2066
3147.73 2029
3148.26 2083
3148.79 2262
3149.31 2235
3149.84 2310
3150.37 2274
3150.90 2205
3151.43 2131
3151.96 2174
3152.49 2138
3153.02 2205
3153.55 1980
3154.08 2068
3154.61 2098
3155.14 1948
3155.67 1984
3156.20 1989
3156.73 2034
3157.26 1920
3157.79 1947
3158.32 2074
3158.85 2083
3159.38 2003
3159.91 1981
3160.44 2141
3160.97 2104
3161.50 2023
3162.03 2121
3162.56 1947
3163.09 1910
3163.62 1892
3164.15 1794
3164.68 1844
3165.21 1900
3165.74 1673
3166.27 1662
3166.80 1754
3167.33 1652
3167.86 1667
3168.39 1606
3168.92 1763
3169.45 1695
3169.99 1603
3170.52 1642
3171.05 1715
3171.58 1648
3172.11 1801
3172.64 1857
3173.17 1895
3173.70 1865
3174.23 1924
3174.77 1880
3175.30 1887
3175.83 1841
3176.36 1860
3176.89 1922
3177.42 1866
3177.95 1817
3178.49 1824
3179.02 1822
3179.55 1842
3180.08 1742
3180.61 1638
3181.14 1699
3181.68 1828
3182.21 1681
3182.74 1817
3183.27 1895
3183.80 1810
3184.34 1783
3184.87 1689
3185.40 1785
3185.93 1916
3186.47 1853
3187.00 1913
3187.53 1800
3188.06 1806
3188.59 1879
3189.13 1793
3189.66 1769
3190.19 1790
3190.73 1860
3191.26 1837
3191.79 1775
3192.32 1728
3192.86 1626
3193.39 1705
3193.92 1760
3194.45 1788
3194.99 1693
3195.52 1737
3196.05 1780
3196.59 1756
3197.12 1715
3197.65 1778
3198.19 1771
3198.72 1966
3199.25 2004
3199.79 1991
3200.32 2195
3200.85 2176
3201.39 2133
3201.92 2139
3202.45 2184
3202.99 2388
3203.52 2445
3204.05 2257
3204.59 2200
3205.12 2132
3205.66 2136
3206.19 1955
3206.72 1944
3207.26 2107
3207.79 2144
3208.33 2239
3208.86 2190
3209.39 2480
3209.93 2413
3210.46 2453
3211.00 2454
3211.53 2617
3212.07 2648
3212.60 2858
3213.14 2687
3213.67 2526
3214.20 2540
3214.74 2362
3215.27 2348
3215.81 2264
3216.34 2304
3216.88 2062
3217.41 1941
3217.95 1988
3218.48 1988
3219.02 1834
3219.55 1858
3220.09 1970
3220.62 1987
3221.16 2096
3221.69 2271
3222.23 2321
3222.76 2272
3223.30 2304
3223.83 2360
3224.37 2431
3224.91 2444
3225.44 2382
3225.98 2411
3226.51 2573
3227.05 2410
3227.58 2340
3228.12 2369
3228.65 2334
3229.19 2008
3229.73 2001
3230.26 2111
3230.80 2110
3231.33 2135
3231.87 2152
3232.41 2125
3232.94 2158
3233.48 2216
3234.02 2164
3234.55 2131
3235.09 2169
3235.62 2355
3236.16 2411
3236.70 2459
3237.23 2398
3237.77 2355
3238.31 2221
3238.84 2525
3239.38 2408
3239.92 2503
3240.45 2217
3240.99 2262
3241.53 2267
3242.06 2289
3242.60 2319
3243.14 2293
3243.67 2273
3244.21 2204
3244.75 2307
3245.29 2312
3245.82 2297
3246.36 2324
3246.90 2390
3247.44 2371
3247.97 2375
3248.51 2212
3249.05 2397
3249.58 2397
3250.12 2438
3250.66 2299
3251.20 2359
3251.74 2382
3252.27 2461
3252.81 2318
3253.35 2442
3253.89 2373
3254.42 2363
3254.96 2242
3255.50 2385
3256.04 2414
3256.58 2508
3257.11 2527
3257.65 2603
3258.19 2758
3258.73 2918
3259.27 3032
3259.81 3289
3260.34 3560
3260.88 3678
3261.42 3946
3261.96 4694
3262.50 4829
3263.04 5076
3263.58 5605
3264.11 6067
3264.65 6747
3265.19 7104
3265.73 7917
3266.27 8021
3266.81 8429
3267.35 9025
3267.89 9007
3268.43 8741
3268.97 8490
3269.50 7563
3270.04 6988
3270.58 6163
3271.12 5237
3271.66 4503
3272.20 4025
3272.74 3468
3273.28 3192
3273.82 3022
3274.36 2879
3274.90 2834
3275.44 2825
3275.98 2858
3276.52 2789
3277.06 2840
3277.60 2778
3278.14 2928
3278.68 2862
3279.22 2820
3279.76 2747
3280.30 2718
3280.84 2773
3281.38 2725
3281.92 2696
3282.46 2724
3283.00 2578
3283.54 2647
3284.08 2729
3284.62 2785
3285.16 2780
3285.70 2631
3286.24 2712
3286.78 2796
3287.32 2687
3287.86 2708
3288.40 2888
3288.94 2649
3289.48 2705
3290.03 2563
3290.57 2650
3291.11 2758
3291.65 2785
3292.19 2866
3292.73 2782
3293.27 2912
3293.81 3051
3294.35 3396
3294.90 3592
3295.44 3571
3295.98 3697
3296.52 3867
3297.06 3760
3297.60 3806
3298.14 3658
3298.69 3464
3299.23 3521
3299.77 3417
3300.31 3218
3300.85 3293
3301.39 3252
3301.94 3285
3302.48 3372
3303.02 3368
3303.56 3404
3304.10 3281
3304.65 3451
3305.19 3355
3305.73 3248
3306.27 3115
3306.81 2993
3307.36 2715
3307.90 2560
3308.44 2528
3308.98 2295
3309.53 2229
3310.07 2299
3310.61 2252
3311.15 2436
3311.70 2326
3312.24 2318
3312.78 2570
3313.32 2557
3313.87 2508
3314.41 2530
3314.95 2544
3315.50 2722
3316.04 2933
3316.58 2805
3317.13 3020
3317.67 3105
3318.21 2984
3318.75 3150
3319.30 3125
3319.84 2852
3320.38 2857
3320.93 2843
3321.47 2879
3322.02 2980
3322.56 2931
3323.10 2925
3323.65 2956
3324.19 2918
3324.73 2721
3325.28 2671
3325.82 2595
3326.36 2655
3326.91 2873
3327.45 2701
3328.00 2646
3328.54 2628
3329.08 2571
3329.63 2411
3330.17 2749
3330.72 3196
3331.26 3720
3331.81 4353
3332.35 5298
3332.89 6535
3333.44 7679
3333.98 9313
3334.53 10829
3335.07 12925
3335.62 14259
3336.16 14702
3336.71 16049
3337.25 16188
3337.80 15116
3338.34 14390
3338.89 13296
3339.43 11743
3339.98 10148
3340.52 8590
3341.07 7066
3341.61 5769
3342.16 5079
3342.70 4259
3343.25 3649
3343.79 3198
3344.34 3070
3344.88 2791
3345.43 2874
3345.97 2628
3346.52 2624
3347.06 2508
3347.61 2509
3348.15 2542
3348.70 2522
3349.25 2482
3349.79 2481
3350.34 2322
3350.88 2341
3351.43 2514
3351.98 2221
3352.52 2387
3353.07 2285
3353.61 2284
3354.16 2221
3354.71 2327
3355.25 2142
3355.80 2177
3356.34 2120
3356.89 2249
3357.44 2234
3357.98 2166
3358.53 2150
3359.08 2152
3359.62 2034
3360.17 2122
3360.72 2152
3361.26 2133
3361.81 2146
3362.36 2152
3362.90 2352
3363.45 2328
3364.00 2222
3364.54 2275
3365.09 2340
3365.64 2274
3366.19 2273
3366.73 2207
3367.28 2103
3367.83 2071
3368.37 2113
3368.92 2169
3369.47 2141
3370.02 2105
3370.56 2040
3371.11 2214
3371.66 2314
3372.21 2282
3372.75 2502
3373.30 2471
3373.85 2508
3374.40 2601
3374.94 2707
3375.49 2609
3376.04 2426
3376.59 2359
3377.14 2466
3377.68 2268
3378.23 2011
3378.78 2036
3379.33 2092
3379.88 1887
3380.43 1815
3380.97 1777
3381.52 1893
3382.07 1842
3382.62 1840
3383.17 1805
3383.72 1777
3384.26 1809
3384.81 1927
3385.36 1831
3385.91 1725
3386.46 1756
3387.01 1691
3387.56 1616
3388.11 1753
3388.65 1802
3389.20 1758
3389.75 1583
3390.30 1707
3390.85 1852
3391.40 1742
3391.95 1683
3392.50 1719
3393.05 1801
3393.60 1833
3394.15 1907
3394.70 1839
3395.24 1911
3395.79 1925
3396.34 1833
3396.89 1872
3397.44 1870
3397.99 2001
3398.54 1929
3399.09 1857
3399.64 1870
3400.19 1762
3400.74 1736
3401.29 1743
3401.84 1766
3402.39 1746
3402.94 1783
3403.49 1787
3404.04 1767
3404.59 1738
3405.14 1603
3405.69 1691
3406.24 1741
3406.79 1690
3407.34 1622
3407.89 1551
3408.44 1624
3409.00 1705
3409.55 1646
3410.10 1634
3410.65 1650
3411.20 1724
3411.75 1620
3412.30 1622
3412.85 1659
3413.40 1712
3413.95 1801
3414.50 1831
3415.05 1686
3415.61 1734
3416.16 1692
3416.71 1740
3417.26 1688
3417.81 1665
3418.36 1664
3418.91 1628
3419.46 1663
3420.02 1744
3420.57 1801
3421.12 1825
3421.67 1864
3422.22 2044
3422.77 1954
3423.33 1880
3423.88 2008
3424.43 2101
3424.98 2296
3425.53 2289
3426.09 2148
3426.64 2140
3427.19 2162
3427.74 1922
3428.29 1826
3428.85 1971
3429.40 1882
3429.95 1748
3430.50 1689
3431.05 1697
3431.61 1662
3432.16 1789
3432.71 1778
3433.26 1934
3433.82 1852
3434.37 1796
3434.92 1870
3435.48 1830
3436.03 1865
3436.58 1714
3437.13 1794
3437.69 1851
3438.24 1835
3438.79 1704
3439.35 1713
3439.90 1764
3440.45 1848
3441.00 1626
3441.56 1767
3442.11 1853
3442.66 1782
3443.22 1746
3443.77 1650
3444.32 1804
3444.88 1729
3445.43 1725
3445.98 1618
3446.54 1728
3447.09 1663
3447.65 1628
3448.20 1622
3448.75 1585
3449.31 1678
3449.86 1671
3450.41 1506
3450.97 1596
3451.52 1721
3452.08 1644
3452.63 1626
3453.19 1561
3453.74 1647
3454.29 1690
3454.85 1693
3455.40 1628
3455.96 1600
3456.51 1576
3457.07 1678
3457.62 1664
3458.17 1613
3458.73 1621
3459.28 1469
3459.84 1624
3460.39 1637
3460.95 1683
3461.50 1658
3462.06 1641
3462.61 1589
3463.17 1786
3463.72 1880
3464.28 1857
3464.83 1713
3465.39 1715
3465.94 1860
3466.50 1846
3467.05 1834
3467.61 1969
3468.16 1887
3468.72 1911
3469.27 1946
3469.83 2032
3470.39 2090
3470.94 2235
3471.50 2230
3472.05 2116
3472.61 2168
3473.16 2066
3473.72 2262
3474.27 2197
3474.83 2016
3475.39 2202
3475.94 2205
3476.50 2153
3477.05 2010
3477.61 2118
3478.17 2157
3478.72 2162
3479.28 2174
3479.84 2192
3480.39 2220
3480.95 2208
3481.50 2223
3482.06 2345
3482.62 2191
3483.17 2196
3483.73 2222
3484.29 2265
3484.84 2452
3485.40 2448
3485.96 2595
3486.51 2754
3487.07 2758
3487.63 2894
3488.18 3258
3488.74 3840
3489.30 4643
3489.86 5588
3490.41 6140
3490.97 7215
3491.53 7898
3492.08 8578
3492.64 8858
3493.20 9082
3493.76 8729
3494.31 8137
3494.87 7794
3495.43 6895
3495.99 6086
3496.54 5111
3497.10 4443
3497.66 3878
3498.22 3585
3498.78 3439
3499.33 3234
3499.89 3341
3500.45 3324
3501.01 3426
3501.56 3566
3502.12 3405
3502.68 3431
3503.24 3437
3503.80 3438
3504.36 3673
3504.91 3712
3505.47 4055
3506.03 4062
3506.59 3709
3507.15 3777
3507.71 3623
3508.26 3578
3508.82 3230
3509.38 2909
3509.94 2740
3510.50 2757
3511.06 2754
3511.62 2584
3512.18 2490
3512.73 2353
3513.29 2294
3513.85 2364
3514.41 2191
3514.97 1918
3515.53 1912
3516.09 1862
3516.65 1908
3517.21 1805
3517.77 1825
3518.33 1884
3518.88 1856
3519.44 1797
3520.00 1924
3520.56 2052
3521.12 2109
3521.68 2204
3522.24 2146
3522.80 2146
3523.36 2153
3523.92 2291
3524.48 2427
3525.04 2225
3525.60 2053
3526.16 2102
3526.72 2032
3527.28 2028
3527.84 1889
3528.40 2046
3528.96 1813
3529.52 1782
3530.08 1695
3530.64 1651
3531.20 1809
3531.76 1823
3532.32 1720
3532.88 1805
3533.44 1820
3534.00 1921
3534.57 1929
3535.13 1952
3535.69 1978
3536.25 2023
3536.81 2105
3537.37 2017
3537.93 2108
3538.49 2136
3539.05 2005
3539.61 2034
3540.17 1901
3540.74 1892
3541.30 1904
3541.86 1742
3542.42 1749
3542.98 1719
3543.54 1604
3544.10 1643
3544.66 1765
3545.23 1748
3545.79 1626
3546.35 1637
3546.91 1751
3547.47 1771
3548.03 1689
3548.60 1683
3549.16 1694
3549.72 1766
3550.28 1662
3550.84 1671
3551.41 1659
3551.97 1675
3552.53 1644
3553.09 1499
3553.65 1383
3554.22 1411
3554.78 1651
3555.34 1505
3555.90 1480
3556.46 1536
3557.03 1683
3557.59 1666
3558.15 1577
3558.71 1537
3559.28 1644
3559.84 1672
3560.40 1720
3560.97 1777
3561.53 1679
3562.09 1645
3562.65 1677
3563.22 1624
3563.78 1641
3564.34 1636
3564.91 1749
3565.47 1704
3566.03 1730
3566.60 1618
3567.16 1670
3567.72 1707
3568.28 1539
3568.85 1601
3569.41 1504
3569.98 1511
3570.54 1621
3571.10 1633
3571.67 1571
3572.23 1644
3572.79 1514
3573.36 1521
3573.92 1487
3574.48 1587
3575.05 1625
3575.61 1811
3576.18 1791
3576.74 1683
3577.30 1761
3577.87 1834
3578.43 1879
3579.00 1746
3579.56 1819
3580.12 1840
3580.69 1802
3581.25 1718
3581.82 1736
3582.38 1592
3582.95 1764
3583.51 1600
3584.08 1639
3584.64 1579
3585.20 1684
3585.77 1699
3586.33 1690
3586.90 1804
3587.46 1608
3588.03 1505
3588.59 1635
3589.16 1687
3589.72 1601
3590.29 1548
3590.85 1686
3591.42 1680
3591.98 1665
3592.55 1690
3593.11 1601
3593.68 1613
3594.24 1739
3594.81 1759
3595.38 1689
3595.94 1545
3596.51 1573
3597.07 1801
3597.64 1827
3598.20 1721
3598.77 1708
3599.34 1768
3599.90 1615
3600.47 1789
3601.03 1688
3601.60 1587
3602.16 1662
3602.73 1648
3603.30 1596
3603.86 1647
3604.43 1658
3605.00 1611
3605.56 1529
3606.13 1426
3606.69 1450
3607.26 1462
3607.83 1481
3608.39 1486
3608.96 1462
3609.53 1422
3610.09 1472
3610.66 1451
3611.23 1448
3611.79 1415
3612.36 1399
3612.93 1379
3613.49 1502
3614.06 1579
3614.63 1565
3615.19 1742
3615.76 1748
3616.33 1777
3616.90 1905
3617.46 1909
3618.03 2124
3618.60 2149
3619.16 2179
3619.73 2123
3620.30 2117
3620.87 2050
3621.43 1955
3622.00 1920
3622.57 1949
3623.14 1799
3623.70 1821
3624.27 1651
3624.84 1513
3625.41 1525
3625.98 1510
3626.54 1526
3627.11 1498
3627.68 1482
3628.25 1465
3628.82 1513
3629.38 1606
3629.95 1516
3630.52 1571
3631.09 1719
3631.66 1686
3632.22 1654
3632.79 1634
3633.36 1679
3633.93 1700
3634.50 1742
3635.07 1679
3635.64 1700
3636.20 1663
3636.77 1644
3637.34 1619
3637.91 1652
3638.48 1527
3639.05 1640
3639.62 1667
3640.19 1644
3640.76 1774
3641.32 1890
3641.89 1798
3642.46 1902
3643.03 1854
3643.60 1786
3644.17 1639
3644.74 1715
3645.31 1733
3645.88 1742
3646.45 1693
3647.02 1597
3647.59 1600
3648.16 1609
3648.73 1713
3649.30 1780
3649.87 1715
3650.44 1817
3651.01 1834
3651.57 1779
3652.14 1838
3652.71 1839
3653.28 1844
3653.85 1784
3654.42 1857
3654.99 1904
3655.57 1727
3656.14 1655
3656.71 1760
3657.28 1796
3657.85 1731
3658.42 1782
3658.99 1682
3659.56 1758
3660.13 1747
3660.70 1778
3661.27 1791
3661.84 1699
3662.41 1659
3662.98 1713
3663.55 1646
3664.12 1641
3664.69 1740
3665.26 1722
3665.84 1795
3666.41 1874
3666.98 2056
3667.55 1902
3668.12 1803
3668.69 1703
3669.26 1674
3669.83 1646
3670.40 1548
3670.98 1604
3671.55 1623
3672.12 1518
3672.69 1528
3673.26 1538
3673.83 1694
3674.41 1692
3674.98 1674
3675.55 1662
3676.12 1673
3676.69 1759
3677.26 1721
3677.84 1903
3678.41 1875
3678.98 1787
3679.55 1766
3680.12 1649
3680.70 1622
3681.27 1660
3681.84 1585
3682.41 1500
3682.99 1465
3683.56 1530
3684.13 1559
3684.70 1538
3685.27 1606
3685.85 1643
3686.42 1715
3686.99 1658
3687.57 1777
3688.14 1820
3688.71 1752
3689.28 1602
3689.86 1716
3690.43 1698
3691.00 1771
3691.58 1735
3692.15 1690
3692.72 1465
3693.29 1620
3693.87 1578
3694.44 1642
3695.01 1691
3695.59 1674
3696.16 1592
3696.73 1580
3697.31 1659
3697.88 1493
3698.45 1519
3699.03 1483
3699.60 1478
3700.17 1397
3700.75 1520
3701.32 1511
3701.90 1426
3702.47 1532
3703.04 1584
3703.62 1542
3704.19 1553
3704.77 1708
3705.34 1593
3705.91 1583
3706.49 1524
3707.06 1593
3707.64 1612
3708.21 1583
3708.78 1602
3709.36 1659
3709.93 1679
3710.51 1593
3711.08 1582
3711.66 1625
3712.23 1615
3712.81 1630
3713.38 1546
3713.96 1522
3714.53 1580
3715.11 1596
3715.68 1522
3716.25 1528
3716.83 1560
3717.40 1694
3717.98 1615
3718.55 1467
3719.13 1410
3719.71 1507
3720.28 1488
3720.86 1525
3721.43 1449
3722.01 1414
3722.58 1503
3723.16 1374
3723.73 1378
3724.31 1402
3724.88 1252
3725.46 1352
3726.03 1434
3726.61 1376
3727.19 1422
3727.76 1432
3728.34 1489
3728.91 1508
3729.49 1500
3730.07 1373
3730.64 1530
3731.22 1633
3731.79 1749
3732.37 1750
3732.95 1676
3733.52 1691
3734.10 1709
3734.67 1682
3735.25 1706
3735.83 1718
3736.40 1603
3736.98 1640
3737.56 1575
3738.13 1468
3738.71 1489
3739.29 1462
3739.86 1522
3740.44 1477
3741.02 1429
3741.59 1463
3742.17 1432
3742.75 1459
3743.32 1431
3743.90 1339
3744.48 1354
3745.06 1329
3745.63 1393
3746.21 1399
3746.79 1366
3747.36 1427
3747.94 1454
3748.52 1464
3749.10 1277
3749.67 1392
3750.25 1252
3750.83 1321
3751.41 1307
3751.98 1376
3752.56 1452
3753.14 1427
3753.72 1277
3754.30 1349
3754.87 1328
3755.45 1367
3756.03 1390
3756.61 1305
3757.19 1281
3757.76 1419
3758.34 1378
3758.92 1431
3759.50 1496
3760.08 1492
3760.65 1499
3761.23 1521
3761.81 1567
3762.39 1531
3762.97 1531
3763.55 1453
3764.13 1496
3764.70 1655
3765.28 1578
3765.86 1380
3766.44 1494
3767.02 1449
3767.60 1441
3768.18 1460
3768.76 1421
3769.33 1520
3769.91 1436
3770.49 1406
3771.07 1466
3771.65 1368
3772.23 1507
3772.81 1388
3773.39 1367
3773.97 1341
3774.55 1418
3775.13 1366
3775.71 1449
3776.29 1361
3776.87 1338
3777.45 1389
3778.02 1373
3778.60 1330
3779.18 1325
3779.76 1186
3780.34 1263
3780.92 1371
3781.50 1322
3782.08 1271
3782.66 1176
3783.24 1181
3783.82 1262
3784.40 1187
3784.98 1208
3785.56 1223
3786.14 1237
3786.72 1325
3787.31 1309
3787.89 1391
3788.47 1461
3789.05 1420
3789.63 1350
3790.21 1301
3790.79 1332
3791.37 1364
3791.95 1369
3792.53 1446
3793.11 1533
3793.69 1479
3794.27 1360
3794.85 1464
3795.43 1541
3796.02 1466
3796.60 1521
3797.18 1419
3797.76 1429
3798.34 1468
3798.92 1385
3799.50 1493
3800.08 1490
3800.67 1575
3801.25 1543
3801.83 1595
3802.41 1457
3802.99 1563
3803.57 1604
3804.16 1547
3804.74 1587
3805.32 1595
3805.90 1455
3806.48 1485
3807.06 1458
3807.65 1606
3808.23 1624
3808.81 1673
3809.39 1737
3809.97 1613
3810.56 1715
3811.14 1805
3811.72 1849
3812.30 1739
3812.89 1749
3813.47 1760
3814.05 1665
3814.63 1584
3815.21 1623
3815.80 1758
3816.38 1598
3816.96 1545
3817.55 1584
3818.13 1524
3818.71 1498
3819.29 1436
3819.88 1477
3820.46 1420
3821.04 1328
3821.63 1345
3822.21 1319
3822.79 1367
3823.37 1398
3823.96 1514
3824.54 1388
3825.12 1364
3825.71 1299
3826.29 1358
3826.87 1376
3827.46 1334
3828.04 1389
3828.62 1391
3829.21 1433
3829.79 1558
3830.38 1453
3830.96 1266
3831.54 1414
3832.13 1494
3832.71 1459
3833.29 1393
3833.88 1305
3834.46 1314
3835.05 1351
3835.63 1361
3836.21 1346
3836.80 1299
3837.38 1302
3837.97 1380
3838.55 1301
3839.14 1291
3839.72 1245
3840.30 1263
3840.89 1294
3841.47 1238
3842.06 1280
3842.64 1338
3843.23 1426
3843.81 1317
3844.40 1238
3844.98 1276
3845.57 1247
3846.15 1319
3846.74 1403
3847.32 1366
3847.91 1302
3848.49 1453
3849.08 1445
3849.66 1404
3850.25 1250
3850.83 1311
3851.42 1356
3852.00 1277
3852.59 1269
3853.17 1281
3853.76 1433
3854.34 1320
3854.93 1290
3855.51 1226
3856.10 1341
3856.69 1234
3857.27 1306
3857.86 1423
3858.44 1487
3859.03 1441
3859.62 1454
3860.20 1541
3860.79 1575
3861.37 1658
3861.96 1623
3862.55 1686
3863.13 1758
3863.72 1751
3864.30 1789
3864.89 1785
3865.48 1717
3866.06 1731
3866.65 1734
3867.24 1667
3867.82 1673
3868.41 1568
3869.00 1565
3869.58 1651
3870.17 1623
3870.76 1542
3871.34 1495
3871.93 1497
3872.52 1493
3873.10 1602
3873.69 1578
3874.28 1645
3874.86 1565
3875.45 1598
3876.04 1545
3876.63 1496
3877.21 1485
3877.80 1506
3878.39 1392
3878.97 1381
3879.56 1329
3880.15 1265
3880.74 1265
3881.32 1350
3881.91 1298
3882.50 1315
3883.09 1307
3883.67 1311
3884.26 1339
3884.85 1321
3885.44 1312
3886.03 1319
3886.61 1372
3887.20 1484
3887.79 1485
3888.38 1462
3888.97 1546
3889.55 1553
3890.14 1610
3890.73 1776
3891.32 1695
3891.91 1612
3892.50 1669
3893.08 1789
3893.67 1694
3894.26 1718
3894.85 1610
3895.44 1580
3896.03 1529
3896.62 1437
3897.20 1343
3897.79 1465
3898.38 1444
3898.97 1419
3899.56 1398
3900.15 1365
3900.74 1456
3901.33 1440
3901.92 1441
3902.51 1559
3903.09 1436
3903.68 1404
3904.27 1428
3904.86 1439
3905.45 1512
3906.04 1522
3906.63 1564
3907.22 1455
3907.81 1491
3908.40 1580
3908.99 1548
3909.58 1629
3910.17 1522
3910.76 1405
3911.35 1475
3911.94 1364
3912.53 1329
3913.12 1302
3913.71 1274
3914.30 1344
3914.89 1286
3915.48 1363
3916.07 1277
3916.66 1308
3917.25 1383
3917.84 1439
3918.43 1382
3919.02 1362
3919.61 1477
3920.20 1447
3920.79 1436
3921.38 1250
3921.97 1293
3922.56 1354
3923.15 1372
3923.74 1363
3924.33 1397
3924.93 1227
3925.52 1310
3926.11 1400
3926.70 1250
3927.29 1383
3927.88 1257
3928.47 1292
3929.06 1347
3929.65 1363
3930.24 1306
3930.84 1339
3931.43 1345
3932.02 1253
3932.61 1208
3933.20 1291
3933.79 1265
3934.38 1171
3934.98 1158
3935.57 1287
3936.16 1326
3936.75 1242
3937.34 1247
3937.94 1371
3938.53 1336
3939.12 1386
3939.71 1432
3940.30 1516
3940.89 1543
3941.49 1575
3942.08 1579
3942.67 1529
3943.26 1581
3943.86 1621
3944.45 1414
3945.04 1447
3945.63 1464
3946.23 1391
3946.82 1458
3947.41 1417
3948.00 1365
3948.60 1253
3949.19 1250
3949.78 1352
3950.37 1330
3950.97 1359
3951.56 1382
3952.15 1399
3952.74 1338
3953.34 1313
3953.93 1307
3954.52 1303
3955.12 1332
3955.71 1524
3956.30 1455
3956.90 1391
3957.49 1447
3958.08 1459
3958.68 1529
3959.27 1462
3959.86 1445
3960.46 1492
3961.05 1490
3961.64 1418
3962.24 1525
3962.83 1518
3963.43 1461
3964.02 1445
3964.61 1492
3965.21 1600
3965.80 1587
3966.39 1576
3966.99 1544
3967.58 1583
3968.18 1660
3968.77 1685
3969.36 1575
3969.96 1559
3970.55 1554
3971.15 1491
3971.74 1482
3972.34 1493
3972.93 1419
3973.53 1592
3974.12 1568
3974.71 1513
3975.31 1716
3975.90 1720
3976.50 1621
3977.09 1752
3977.69 1665
3978.28 1699
3978.88 1832
3979.47 1729
3980.07 1615
3980.66 1550
3981.26 1530
3981.85 1496
3982.45 1405
3983.04 1607
3983.64 1551
3984.23 1544
3984.83 1625
3985.42 1491
3986.02 1543
3986.62 1519
3987.21 1550
3987.81 1473
3988.40 1420
3989.00 1474
3989.59 1577
3990.19 1586
3990.78 1626
3991.38 1643
3991.98 1578
3992.57 1646
3993.17 1664
3993.76 1656
3994.36 1772
3994.96 1749
3995.55 1739
3996.15 1777
3996.74 1705
3997.34 1878
3997.94 1928
3998.53 1798
3999.13 1777
3999.73 1671
4000.32 1677
4000.92 1663
4001.52 1704
4002.11 1596
4002.71 1640
4003.31 1553
4003.90 1577
4004.50 1546
4005.10 1357
4005.69 1421
4006.29 1481
4006.89 1496
4007.48 1515
4008.08 1478
4008.68 1583
4009.28 1534
4009.87 1515
4010.47 1456
4011.07 1467
4011.66 1506
4012.26 1546
4012.86 1443
4013.46 1427
4014.05 1406
4014.65 1509
4015.25 1437
4015.85 1491
4016.45 1534
4017.04 1538
4017.64 1579
4018.24 1580
4018.84 1715
4019.43 1571
4020.03 1602
4020.63 1557
4021.23 1518
4021.83 1464
4022.42 1525
4023.02 1436
4023.62 1553
4024.22 1519
4024.82 1512
4025.42 1629
4026.01 1565
4026.61 1739
4027.21 1725
4027.81 1570
4028.41 1765
4029.01 1731
4029.61 1685
4030.20 1762
4030.80 1753
4031.40 1737
4032.00 1844
4032.60 1803
4033.20 1878
4033.80 1930
4034.40 1840
4035.00 1913
4035.59 1869
4036.19 1909
4036.79 1811
4037.39 1738
4037.99 1563
4038.59 1511
4039.19 1454
4039.79 1393
4040.39 1396
4040.99 1359
4041.59 1322
4042.19 1296
4042.79 1290
4043.39 1316
4043.99 1279
4044.59 1304
4045.19 1379
4045.79 1334
4046.39 1285
4046.99 1434
4047.59 1437
4048.19 1347
4048.79 1399
4049.39 1308
4049.99 1346
4050.59 1469
4051.19 1318
4051.79 1322
4052.39 1371
4052.99 1431
4053.59 1428
4054.19 1430
4054.79 1397
4055.39 1395
4055.99 1371
4056.59 1287
4057.19 1336
4057.79 1394
4058.39 1390
4059.00 1271
4059.60 1376
4060.20 1332
4060.80 1196
4061.40 1239
4062.00 1343
4062.60 1313
4063.20 1355
4063.80 1247
4064.40 1305
4065.01 1368
4065.61 1275
4066.21 1260
4066.81 1268
4067.41 1252
4068.01 1273
4068.61 1192
4069.22 1188
4069.82 1194
4070.42 1225
4071.02 1294
4071.62 1302
4072.23 1187
4072.83 1218
4073.43 1317
4074.03 1179
4074.63 1100
4075.23 1129
4075.84 1224
4076.44 1244
4077.04 1218
4077.64 1200
4078.25 1229
4078.85 1175
4079.45 1145
4080.05 1127
4080.66 1266
4081.26 1286
4081.86 1193
4082.46 1219
4083.07 1136
4083.67 1083
4084.27 1112
4084.87 1148
4085.48 1235
4086.08 1129
4086.68 1154
4087.29 1235
4087.89 1203
4088.49 1228
4089.09 1209
4089.70 1251
4090.30 1235
4090.90 1208
4091.51 1221
4092.11 1252
4092.71 1190
4093.32 1172
4093.92 1232
4094.52 1219
4095.13 1267
4095.73 1285
4096.34 1385
4096.94 1367
4097.54 1261
4098.15 1235
4098.75 1223
4099.35 1296
4099.96 1108
4100.56 1253
4101.17 1264
4101.77 1154
4102.37 1285
4102.98 1245
4103.58 1267
4104.19 1324
4104.79 1324
4105.39 1262
4106.00 1195
4106.60 1255
4107.21 1184
4107.81 1183
4108.42 1314
4109.02 1273
4109.63 1253
4110.23 1207
4110.84 1199
4111.44 1317
4112.04 1207
4112.65 1199
4113.25 1182
4113.86 1214
4114.46 1233
4115.07 1211
4115.67 1125
4116.28 1175
4116.88 1099
4117.49 1197
4118.09 1265
4118.70 1201
4119.31 1135
4119.91 1192
4120.52 1191
4121.12 1261
4121.73 1237
4122.33 1183
4122.94 1240
4123.54 1149
4124.15 1067
4124.76 1157
4125.36 1155
4125.97 1158
4126.57 1305
4127.18 1259
4127.78 1155
4128.39 1229
4129.00 1251
4129.60 1232
4130.21 1245
4130.81 1201
4131.42 1092
4132.03 1202
4132.63 1306
4133.24 1227
4133.85 1305
4134.45 1292
4135.06 1385
4135.67 1412
4136.27 1407
4136.88 1293
4137.49 1248
4138.09 1317
4138.70 1391
4139.31 1362
4139.91 1301
4140.52 1466
4141.13 1367
4141.73 1486
4142.34 1505
4142.95 1493
4143.55 1455
4144.16 1542
4144.77 1544
4145.38 1411
4145.98 1371
4146.59 1468
4147.20 1454
4147.81 1340
4148.41 1285
4149.02 1224
4149.63 1254
4150.24 1172
4150.84 1161
4151.45 1255
4152.06 1229
4152.67 1178
4153.27 1179
4153.88 1226
4154.49 1236
4155.10 1300
4155.71 1391
4156.31 1346
4156.92 1324
4157.53 1345
4158.14 1343
4158.75 1386
4159.35 1382
4159.96 1356
4160.57 1336
4161.18 1358
4161.79 1406
4162.40 1366
4163.00 1357
4163.61 1427
4164.22 1224
4164.83 1311
4165.44 1364
4166.05 1401
4166.66 1437
4167.27 1444
4167.87 1462
4168.48 1449
4169.09 1390
4169.70 1395
4170.31 1381
4170.92 1279
4171.53 1279
4172.14 1320
4172.75 1301
4173.36 1248
4173.97 1259
4174.58 1261
4175.18 1288
4175.79 1329
4176.40 1357
4177.01 1418
4177.62 1255
4178.23 1238
4178.84 1336
4179.45 1270
4180.06 1293
4180.67 1259
4181.28 1176
4181.89 1268
4182.50 1342
4183.11 1424
4183.72 1232
4184.33 1213
4184.94 1217
4185.55 1183
4186.16 1147
4186.77 1133
4187.38 1167
4187.99 1319
4188.60 1294
4189.21 1261
4189.82 1215
4190.43 1224
4191.04 1130
4191.66 1265
4192.27 1297
4192.88 1266
4193.49 1240
4194.10 1284
4194.71 1271
4195.32 1410
4195.93 1355
4196.54 1276
4197.15 1263
4197.76 1385
4198.38 1431
4198.99 1240
4199.60 1380
4200.21 1420
4200.82 1302
4201.43 1338
4202.04 1291
4202.65 1249
4203.27 1227
4203.88 1263
4204.49 1208
4205.10 1321
4205.71 1270
4206.32 1293
4206.94 1395
4207.55 1250
4208.16 1191
4208.77 1218
4209.38 1273
4209.99 1264
4210.61 1154
4211.22 1224
4211.83 1192
4212.44 1253
4213.06 1275
4213.67 1280
4214.28 1352
4214.89 1318
4215.50 1268
4216.12 1353
4216.73 1371
4217.34 1272
4217.95 1471
4218.57 1391
4219.18 1487
4219.79 1441
4220.40 1436
4221.02 1612
4221.63 1595
4222.24 1699
4222.86 1646
4223.47 1635
4224.08 1688
4224.69 1603
4225.31 1599
4225.92 1569
4226.53 1528
4227.15 1606
4227.76 1648
4228.37 1531
4228.99 1664
4229.60 1559
4230.21 1727
4230.83 1739
4231.44 1612
4232.05 1844
4232.67 2000
4233.28 2169
4233.90 2376
4234.51 2634
4235.12 2716
4235.74 2902
4236.35 2766
4236.96 2808
4237.58 2496
4238.19 2199
4238.81 1957
4239.42 1828
4240.03 1672
4240.65 1661
4241.26 1676
4241.88 1478
4242.49 1536
4243.11 1462
4243.72 1496
4244.33 1510
4244.95 1384
4245.56 1355
4246.18 1405
4246.79 1492
4247.41 1483
4248.02 1450
4248.64 1522
4249.25 1566
4249.87 1328
4250.48 1362
4251.10 1338
4251.71 1371
4252.33 1346
4252.94 1340
4253.56 1299
4254.17 1382
4254.79 1411
4255.40 1329
4256.02 1346
4256.63 1400
4257.25 1357
4257.86 1265
4258.48 1309
4259.09 1369
4259.71 1353
4260.33 1350
4260.94 1243
4261.56 1253
4262.17 1388
4262.79 1420
4263.40 1297
4264.02 1344
4264.64 1444
4265.25 1407
4265.87 1389
4266.48 1475
4267.10 1489
4267.72 1494
4268.33 1469
4268.95 1488
4269.57 1532
4270.18 1580
4270.80 1596
4271.41 1569
4272.03 1534
4272.65 1494
4273.26 1530
4273.88 1579
4274.50 1665
4275.11 1609
4275.73 1556
4276.35 1644
4276.96 1555
4277.58 1456
4278.20 1565
4278.81 1433
4279.43 1495
4280.05 1406
4280.67 1400
4281.28 1287
4281.90 1343
4282.52 1319
4283.13 1326
4283.75 1419
4284.37 1297
4284.99 1257
4285.60 1381
4286.22 1386
4286.84 1436
4287.46 1419
4288.07 1511
4288.69 1559
4289.31 1528
4289.93 1567
4290.55 1572
4291.16 1551
4291.78 1596
4292.40 1397
4293.02 1415
4293.63 1422
4294.25 1206
4294.87 1387
4295.49 1372
4296.11 1305
4296.73 1357
4297.34 1225
4297.96 1164
4298.58 1180
4299.20 1265
4299.82 1168
4300.44 1239
4301.05 1282
4301.67 1173
4302.29 1210
4302.91 1294
4303.53 1293
4304.15 1249
4304.77 1333
4305.39 1363
4306.00 1284
4306.62 1342
4307.24 1348
4307.86 1350
4308.48 1355
4309.10 1379
4309.72 1298
4310.34 1252
4310.96 1398
4311.58 1302
4312.20 1314
4312.82 1417
4313.43 1342
4314.05 1282
4314.67 1262
4315.29 1367
4315.91 1427
4316.53 1380
4317.15 1311
4317.77 1250
4318.39 1216
4319.01 1295
4319.63 1318
4320.25 1287
4320.87 1297
4321.49 1316
4322.11 1416
4322.73 1503
4323.35 1577
4323.97 1600
4324.59 1572
4325.21 1532
4325.83 1534
4326.45 1466
4327.07 1400
4327.69 1413
4328.31 1523
4328.94 1522
4329.56 1579
4330.18 1631
4330.80 1502
4331.42 1521
4332.04 1456
4332.66 1599
4333.28 1850
4333.90 1852
4334.52 1803
4335.14 2013
4335.76 2247
4336.39 2538
4337.01 2716
4337.63 2797
4338.25 2883
4338.87 2878
4339.49 2832
4340.11 2721
4340.73 2549
4341.36 2663
4341.98 2570
4342.60 2472
4343.22 2610
4343.84 2603
4344.46 2953
4345.08 3297
4345.71 3644
4346.33 3694
4346.95 4011
4347.57 4203
4348.19 4199
4348.82 4073
4349.44 3702
4350.06 3214
4350.68 2859
4351.30 2708
4351.93 2289
4352.55 2052
4353.17 1975
4353.79 1788
4354.42 1735
4355.04 1779
4355.66 1625
4356.28 1671
4356.91 1704
4357.53 1607
4358.15 1690
4358.77 1670
4359.40 1586
4360.02 1557
4360.64 1582
4361.26 1530
4361.89 1589
4362.51 1657
4363.13 1591
4363.76 1580
4364.38 1491
4365.00 1504
4365.63 1411
4366.25 1464
4366.87 1539
4367.50 1373
4368.12 1322
4368.74 1327
4369.37 1343
4369.99 1341
4370.61 1376
4371.24 1342
4371.86 1318
4372.48 1384
4373.11 1278
4373.73 1238
4374.36 1300
4374.98 1279
4375.60 1358
4376.23 1295
4376.85 1345
4377.48 1350
4378.10 1314
4378.72 1358
4379.35 1368
4379.97 1370
4380.60 1318
4381.22 1321
4381.84 1379
4382.47 1304
4383.09 1371
4383.72 1441
4384.34 1317
4384.97 1316
4385.59 1313
4386.22 1348
4386.84 1331
4387.47 1305
4388.09 1269
4388.72 1293
4389.34 1318
4389.96 1344
4390.59 1296
4391.21 1288
4391.84 1324
4392.47 1310
4393.09 1314
4393.72 1300
4394.34 1284
4394.97 1348
4395.59 1290
4396.22 1218
4396.84 1275
4397.47 1228
4398.09 1241
4398.72 1270
4399.34 1196
4399.97 1361
4400.60 1409
4401.22 1350
4401.85 1335
4402.47 1337
4403.10 1329
4403.72 1314
4404.35 1303
4404.98 1255
4405.60 1287
4406.23 1280
4406.85 1248
4407.48 1291
4408.11 1374
4408.73 1353
4409.36 1297
4409.99 1277
4410.61 1321
4411.24 1266
4411.87 1277
4412.49 1366
4413.12 1275
4413.74 1118
4414.37 1213
4415.00 1259
4415.62 1216
4416.25 1319
4416.88 1243
4417.51 1200
4418.13 1216
4418.76 1221
4419.39 1208
4420.01 1286
4420.64 1213
4421.27 1251
4421.89 1205
4422.52 1207
4423.15 1120
4423.78 1140
4424.40 1120
4425.03 1144
4425.66 1243
4426.29 1251
4426.91 1218
4427.54 1161
4428.17 1081
4428.80 1184
4429.42 1145
4430.05 1189
4430.68 1329
4431.31 1290
4431.94 1273
4432.56 1351
4433.19 1328
4433.82 1299
4434.45 1369
4435.08 1469
4435.70 1354
4436.33 1340
4436.96 1318
4437.59 1306
4438.22 1336
4438.85 1357
4439.47 1235
4440.10 1364
4440.73 1299
4441.36 1280
4441.99 1243
4442.62 1281
4443.25 1304
4443.87 1388
4444.50 1252
4445.13 1297
4445.76 1347
4446.39 1289
4447.02 1222
4447.65 1255
4448.28 1311
4448.91 1414
4449.54 1443
4450.16 1310
4450.79 1396
4451.42 1366
4452.05 1244
4452.68 1340
4453.31 1382
4453.94 1416
4454.57 1404
4455.20 1489
4455.83 1634
4456.46 1696
4457.09 1664
4457.72 1484
4458.35 1511
4458.98 1587
4459.61 1380
4460.24 1268
4460.87 1279
4461.50 1213
4462.13 1301
4462.76 1251
4463.39 1311
4464.02 1236
4464.65 1184
4465.28 1172
4465.91 1235
4466.54 1253
4467.17 1115
4467.80 1196
4468.43 1135
4469.06 1099
4469.69 1177
4470.32 1147
4470.95 1210
4471.58 1217
4472.21 1162
4472.85 1157
4473.48 1284
4474.11 1165
4474.74 1134
4475.37 1144
4476.00 1215
4476.63 1244
4477.26 1229
4477.89 1183
4478.52 1122
4479.16 1129
4479.79 1137
4480.42 1295
4481.05 1182
4481.68 1288
4482.31 1314
4482.94 1153
4483.58 1243
4484.21 1232
4484.84 1314
4485.47 1292
4486.10 1305
4486.73 1345
4487.37 1300
4488.00 1299
4488.63 1199
4489.26 1239
4489.89 1246
4490.53 1240
4491.16 1394
4491.79 1350
4492.42 1258
4493.05 1218
4493.69 1334
4494.32 1255
4494.95 1188
4495.58 1254
4496.22 1188
4496.85 1170
4497.48 1182
4498.11 1361
4498.75 1562
4499.38 1611
4500.01 1766
4500.64 1837
4501.28 1982
4501.91 2037
4502.54 1840
4503.18 1803
4503.81 1835
4504.44 1849
4505.07 1852
4505.71 1586
4506.34 1620
4506.97 1511
4507.61 1439
4508.24 1324
4508.87 1345
4509.51 1329
4510.14 1287
4510.77 1312
4511.41 1284
4512.04 1238
4512.68 1397
4513.31 1349
4513.94 1334
4514.58 1259
4515.21 1243
4515.84 1198
4516.48 1126
4517.11 1159
4517.75 1140
4518.38 1120
4519.01 1153
4519.65 1107
4520.28 1191
4520.92 1208
4521.55 1268
4522.18 1176
4522.82 1196
4523.45 1231
4524.09 1203
4524.72 1280
4525.36 1290
4525.99 1316
4526.63 1325
4527.26 1266
4527.90 1331
4528.53 1369
4529.16 1483
4529.80 1541
4530.43 1437
4531.07 1594
4531.70 1597
4532.34 1571
4532.97 1683
4533.61 1705
4534.24 1585
4534.88 1595
4535.51 1519
4536.15 1371
4536.79 1421
4537.42 1374
4538.06 1358
4538.69 1260
4539.33 1248
4539.96 1251
4540.60 1351
4541.23 1259
4541.87 1267
4542.50 1304
4543.14 1159
4543.78 1188
4544.41 1159
4545.05 1195
4545.68 1093
4546.32 1113
4546.96 1133
4547.59 1112
4548.23 1129
4548.86 1135
4549.50 1182
4550.14 1209
4550.77 1070
4551.41 1122
4552.05 1162
4552.68 1158
4553.32 1125
4553.96 1070
4554.59 1162
4555.23 1115
4555.86 1120
4556.50 1184
4557.14 1116
4557.78 1127
4558.41 1117
4559.05 1116
4559.69 1128
4560.32 1143
4560.96 1108
4561.60 1059
4562.23 1106
4562.87 1061
4563.51 1097
4564.15 1067
4564.78 1143
4565.42 1159
4566.06 1212
4566.69 1140
4567.33 1254
4567.97 1214
4568.61 1195
4569.24 1133
4569.88 1185
4570.52 1109
4571.16 1077
4571.80 1160
4572.43 1144
4573.07 1101
4573.71 1147
4574.35 1159
4574.98 1110
4575.62 1126
4576.26 1086
4576.90 1102
4577.54 1182
4578.18 1157
4578.81 1172
4579.45 1166
4580.09 1233
4580.73 1262
4581.37 1195
4582.01 1124
4582.64 1237
4583.28 1291
4583.92 1253
4584.56 1185
4585.20 1217
4585.84 1173
4586.48 1186
4587.11 1309
4587.75 1388
4588.39 1385
4589.03 1452
4589.67 1640
4590.31 1745
4590.95 1731
4591.59 1913
4592.23 1796
4592.87 1811
4593.51 1865
4594.14 1670
4594.78 1554
4595.42 1506
4596.06 1377
4596.70 1262
4597.34 1428
4597.98 1344
4598.62 1272
4599.26 1200
4599.90 1257
4600.54 1288
4601.18 1320
4601.82 1300
4602.46 1222
4603.10 1286
4603.74 1345
4604.38 1243
4605.02 1312
4605.66 1331
4606.30 1291
4606.94 1312
4607.58 1343
4608.22 1228
4608.86 1162
4609.50 1172
4610.14 1284
4610.78 1192
4611.42 1180
4612.06 1306
4612.70 1305
4613.34 1246
4613.99 1058
4614.63 1113
4615.27 1222
4615.91 1194
4616.55 1168
4617.19 1137
4617.83 1182
4618.47 1224
4619.11 1167
4619.75 1169
4620.39 1156
4621.04 1170
4621.68 1073
4622.32 1036
4622.96 1073
4623.60 1150
4624.24 1115
4624.88 1153
4625.53 1099
4626.17 1150
4626.81 1156
4627.45 1131
4628.09 1116
4628.73 1043
4629.38 1058
4630.02 1089
4630.66 1145
4631.30 1051
4631.94 1165
4632.58 1161
4633.23 1190
4633.87 1184
4634.51 1161
4635.15 1049
4635.80 1196
4636.44 1120
4637.08 1148
4637.72 1168
4638.36 1119
4639.01 1179
4639.65 1209
4640.29 1161
4640.93 1158
4641.58 1136
4642.22 1176
4642.86 1203
4643.51 1229
4644.15 1208
4644.79 1219
4645.43 1207
4646.08 1205
4646.72 1180
4647.36 1146
4648.01 1101
4648.65 1177
4649.29 1203
4649.94 1219
4650.58 1313
4651.22 1201
4651.87 1247
4652.51 1221
4653.15 1238
4653.80 1132
4654.44 1212
4655.08 1224
4655.73 1234
4656.37 1272
4657.01 1192
4657.66 1180
4658.30 1123
4658.94 1155
4659.59 1151
4660.23 1115
4660.88 974
4661.52 1043
4662.16 1030
4662.81 1039
4663.45 1102
4664.10 1096
4664.74 1090
4665.39 1007
4666.03 938
4666.67 991
4667.32 1015
4667.96 969
4668.61 1008
4669.25 1015
4669.90 1055
4670.54 1059
4671.19 1107
4671.83 1026
4672.47 960
4673.12 1063
4673.76 1078
4674.41 1080
4675.05 1073
4675.70 1046
4676.34 1165
4676.99 1074
4677.63 1105
4678.28 1187
4678.92 1105
4679.57 1085
4680.22 1118
4680.86 1116
4681.51 1206
4682.15 1147
4682.80 1063
4683.44 1148
4684.09 1121
4684.73 1161
4685.38 1157
4686.03 1170
4686.67 1155
4687.32 1217
4687.96 1194
4688.61 1109
4689.25 1099
4689.90 1201
4690.55 1177
4691.19 1003
4691.84 951
4692.48 1067
4693.13 1106
4693.78 1204
4694.42 1317
4695.07 1311
4695.72 1191
4696.36 1221
4697.01 1338
4697.65 1492
4698.30 1466
4698.95 1507
4699.59 1730
4700.24 1568
4700.89 1477
4701.53 1431
4702.18 1337
4702.83 1292
4703.48 1218
4704.12 1166
4704.77 1135
4705.42 1258
4706.06 1236
4706.71 1283
4707.36 1259
4708.00 1232
4708.65 1228
4709.30 1257
4709.95 1269
4710.59 1203
4711.24 1292
4711.89 1260
4712.54 1283
4713.18 1210
4713.83 1225
4714.48 1178
4715.13 1096
4715.77 1082
4716.42 1152
4717.07 1202
4717.72 1227
4718.37 1221
4719.01 1133
4719.66 1207
4720.31 1157
4720.96 1272
4721.61 1202
4722.25 1232
4722.90 1250
4723.55 1238
4724.20 1368
4724.85 1407
4725.50 1401
4726.14 1334
4726.79 1381
4727.44 1515
4728.09 1412
4728.74 1511
4729.39 1378
4730.04 1264
4730.68 1283
4731.33 1232
4731.98 1256
4732.63 1132
4733.28 1092
4733.93 1092
4734.58 1189
4735.23 1150
4735.88 1164
4736.53 1312
4737.17 1184
4737.82 1230
4738.47 1224
4739.12 1131
4739.77 1247
4740.42 1308
4741.07 1210
4741.72 1268
4742.37 1276
4743.02 1362
4743.67 1247
4744.32 1266
4744.97 1239
4745.62 1296
4746.27 1220
4746.92 1266
4747.57 1268
4748.22 1269
4748.87 1342
4749.52 1406
4750.17 1581
4750.82 1576
4751.47 1664
4752.12 1595
4752.77 1638
4753.42 1699
4754.07 1618
4754.72 1469
4755.37 1422
4756.02 1334
4756.67 1332
4757.32 1228
4757.97 1350
4758.62 1230
4759.27 1164
4759.93 1203
4760.58 1213
4761.23 1106
4761.88 1102
4762.53 1173
4763.18 1224
4763.83 1217
4764.48 1240
4765.13 1198
4765.78 1304
4766.44 1253
4767.09 1351
4767.74 1304
4768.39 1262
4769.04 1235
4769.69 1289
4770.34 1229
4770.99 1229
4771.65 1083
4772.30 1078
4772.95 1164
4773.60 1121
4774.25 1067
4774.91 1102
4775.56 1099
4776.21 1190
4776.86 1275
4777.51 1221
4778.16 1179
4778.82 1299
4779.47 1248
4780.12 1132
4780.77 1105
4781.43 1195
4782.08 1247
4782.73 1175
4783.38 1190
4784.03 1150
4784.69 1124
4785.34 1137
4785.99 1155
4786.64 1099
4787.30 1171
4787.95 1220
4788.60 1230
4789.26 1229
4789.91 1261
4790.56 1257
4791.21 1339
4791.87 1202
4792.52 1119
4793.17 1250
4793.83 1185
4794.48 1206
4795.13 1169
4795.79 1227
4796.44 1201
4797.09 1240
4797.75 1196
4798.40 1223
4799.05 1268
4799.71 1274
4800.36 1330
4801.01 1167
4801.67 1197
4802.32 1182
4802.97 1221
4803.63 1200
4804.28 1219
4804.94 1153
4805.59 1153
4806.24 1165
4806.90 1095
4807.55 1113
4808.21 1200
4808.86 1269
4809.51 1216
4810.17 1150
4810.82 1241
4811.48 1316
4812.13 1349
4812.79 1301
4813.44 1215
4814.09 1243
4814.75 1220
4815.40 1299
4816.06 1291
4816.71 1347
4817.37 1251
4818.02 1299
4818.68 1370
4819.33 1382
4819.99 1268
4820.64 1383
4821.30 1386
4821.95 1393
4822.61 1401
4823.26 1436
4823.92 1509
4824.57 1498
4825.23 1451
4825.88 1460
4826.54 1685
4827.19 1577
4827.85 1445
4828.50 1526
4829.16 1638
4829.81 1496
4830.47 1463
4831.13 1674
4831.78 1643
4832.44 1607
4833.09 1690
4833.75 1719
4834.40 1793
4835.06 1844
4835.72 1822
4836.37 1881
4837.03 1839
4837.68 1907
4838.34 1959
4839.00 2087
4839.65 1997
4840.31 2008
4840.97 2040
4841.62 2127
4842.28 2225
4842.93 2181
4843.59 2129
4844.25 1987
4844.90 2090
4845.56 2157
4846.22 2216
4846.87 2463
4847.53 2584
4848.19 2741
4848.84 3219
4849.50 3509
4850.16 3378
4850.82 3386
4851.47 3433
4852.13 3495
4852.79 3462
4853.44 3394
4854.10 3232
4854.76 3229
4855.42 3073
4856.07 3204
4856.73 3652
4857.39 3773
4858.04 3997
4858.70 4026
4859.36 4048
4860.02 3893
4860.67 3858
4861.33 3638
4861.99 3267
4862.65 3110
4863.31 3033
4863.96 2923
4864.62 2932
4865.28 3018
4865.94 3200
4866.60 3155
4867.25 3107
4867.91 3121
4868.57 3051
4869.23 3044
4869.89 2886
4870.54 2822
4871.20 2739
4871.86 2417
4872.52 2386
4873.18 2364
4873.84 2299
4874.50 2267
4875.15 2199
4875.81 2062
4876.47 2232
4877.13 2257
4877.79 2239
4878.45 2407
4879.11 2272
4879.77 2289
4880.42 2447
4881.08 2170
4881.74 2069
4882.40 2018
4883.06 1883
4883.72 1801
4884.38 1886
4885.04 1810
4885.70 1732
4886.36 1791
4887.02 1829
4887.68 1905
4888.34 1825
4889.00 1885
4889.65 1998
4890.31 1964
4890.97 2110
4891.63 2126
4892.29 2079
4892.95 1963
4893.61 1860
4894.27 1747
4894.93 1616
4895.59 1617
4896.25 1721
4896.91 1678
4897.57 1599
4898.23 1604
4898.89 1646
4899.55 1747
4900.21 1763
4900.87 1584
4901.54 1507
4902.20 1616
4902.86 1567
4903.52 1543
4904.18 1500
4904.84 1455
4905.50 1519
4906.16 1475
4906.82 1436
4907.48 1388
4908.14 1406
4908.80 1452
4909.46 1388
4910.12 1378
4910.79 1374
4911.45 1314
4912.11 1381
4912.77 1477
4913.43 1351
4914.09 1214
4914.75 1291
4915.41 1311
4916.07 1284
4916.74 1268
4917.40 1243
4918.06 1215
4918.72 1212
4919.38 1206
4920.04 1278
4920.71 1223
4921.37 1250
4922.03 1236
4922.69 1285
4923.35 1284
4924.01 1278
4924.68 1266
4925.34 1294
4926.00 1229
4926.66 1175
4927.33 1196
4927.99 1302
4928.65 1287
4929.31 1306
4929.97 1287
4930.64 1332
4931.30 1231
4931.96 1225
4932.62 1280
4933.29 1262
4933.95 1177
4934.61 1187
4935.27 1299
4935.94 1199
4936.60 1264
4937.26 1227
4937.93 1166
4938.59 1176
4939.25 1208
4939.91 1154
4940.58 1185
4941.24 1104
4941.90 1166
4942.57 1267
4943.23 1131
4943.89 1061
4944.56 1142
4945.22 1042
4945.88 1085
4946.55 1174
4947.21 1223
4947.87 1110
4948.54 1124
4949.20 1067
4949.86 1100
4950.53 1088
4951.19 1158
4951.86 1122
4952.52 1022
4953.18 1201
4953.85 1141
4954.51 1109
4955.17 1118
4955.84 1162
4956.50 1109
4957.17 1081
4957.83 1095
4958.50 1039
4959.16 1100
4959.82 1148
4960.49 1139
4961.15 1234
4961.82 1264
4962.48 1334
4963.15 1245
4963.81 1328
4964.48 1337
4965.14 1265
4965.81 1299
4966.47 1248
4967.13 1349
4967.80 1358
4968.46 1188
4969.13 1202
4969.79 1184
4970.46 1117
4971.12 1133
4971.79 1198
4972.45 1030
4973.12 1061
4973.79 1176
4974.45 1129
4975.12 1117
4975.78 1087
4976.45 1090
4977.11 1130
4977.78 1124
4978.44 1203
4979.11 1113
4979.77 1044
4980.44 1108
4981.11 1073
4981.77 1109
4982.44 1095
4983.10 1101
4983.77 1109
4984.44 1169
4985.10 1120
4985.77 1137
4986.43 1173
4987.10 1281
4987.77 1278
4988.43 1248
4989.10 1440
4989.76 1342
4990.43 1414
4991.10 1461
4991.76 1414
4992.43 1433
4993.10 1394
4993.76 1239
4994.43 1195
4995.10 1165
4995.76 1099
4996.43 1140
4997.10 987
4997.76 990
4998.43 1018
4999.10 1037
4999.76 960
5000.43 989
5001.10 1032
5001.77 1075
5002.43 1059
5003.10 1006
5003.77 1019
5004.43 967
5005.10 1069
5005.77 1047
5006.44 1123
5007.10 1025
5007.77 989
5008.44 981
5009.11 1043
5009.77 1128
5010.44 1103
5011.11 1033
5011.78 1071
5012.45 1055
5013.11 1017
5013.78 1041
5014.45 1054
5015.12 1029
5015.79 1126
5016.45 1147
5017.12 1004
5017.79 963
5018.46 1084
5019.13 1085
5019.80 1017
5020.46 1104
5021.13 1128
5021.80 1246
5022.47 1110
5023.14 1119
5023.81 1138
5024.47 1138
5025.14 1080
5025.81 1081
5026.48 1223
5027.15 1159
5027.82 1146
5028.49 1114
5029.16 1080
5029.83 1047
5030.49 1070
5031.16 1155
5031.83 1107
5032.50 1092
5033.17 1027
5033.84 1003
5034.51 1026
5035.18 985
5035.85 938
5036.52 1064
5037.19 1015
5037.86 1065
5038.53 1031
5039.20 995
5039.87 941
5040.54 1000
5041.21 1167
5041.88 1080
5042.54 1005
5043.21 1003
5043.88 999
5044.55 984
5045.22 1042
5045.89 1008
5046.56 1044
5047.24 1017
5047.91 1015
5048.58 1032
5049.25 999
5049.92 941
5050.59 1057
5051.26 1058
5051.93 1017
5052.60 1041
5053.27 1146
5053.94 1108
5054.61 1018
5055.28 1042
5055.95 1026
5056.62 1053
5057.29 999
5057.96 1071
5058.63 1054
5059.31 1030
5059.98 1069
5060.65 1106
5061.32 1059
5061.99 980
5062.66 1049
5063.33 1033
5064.00 1106
5064.67 1058
5065.35 1099
5066.02 1014
5066.69 975
5067.36 961
5068.03 989
5068.70 1010
5069.38 1021
5070.05 1071
5070.72 1018
5071.39 1005
5072.06 1019
5072.73 1013
5073.41 941
5074.08 1008
5074.75 965
5075.42 1042
5076.09 1030
5076.77 1044
5077.44 1078
5078.11 1232
5078.78 1190
5079.45 1189
5080.13 1218
5080.80 1208
5081.47 1141
5082.14 1116
5082.82 1132
5083.49 1104
5084.16 1134
5084.83 1132
5085.51 1042
5086.18 1032
5086.85 983
5087.53 1094
5088.20 1182
5088.87 1187
5089.54 1228
5090.22 1326
5090.89 1227
5091.56 1195
5092.24 1205
5092.91 1295
5093.58 1273
5094.26 1270
5094.93 1178
5095.60 1120
5096.28 1180
5096.95 1136
5097.62 1061
5098.30 1084
5098.97 1059
5099.64 1115
5100.32 1029
5100.99 1078
5101.67 1052
5102.34 1039
5103.01 1025
5103.69 1067
5104.36 1085
5105.04 1082
5105.71 1117
5106.38 1051
5107.06 1130
5107.73 1035
5108.41 1006
5109.08 1046
5109.75 1037
5110.43 1024
5111.10 1004
5111.78 1065
5112.45 1077
5113.13 1033
5113.80 964
5114.48 1013
5115.15 1030
5115.83 1121
5116.50 1056
5117.17 1122
5117.85 1115
5118.52 1032
5119.20 1095
5119.87 1059
5120.55 1130
5121.22 1164
5121.90 1112
5122.57 1002
5123.25 1090
5123.93 1036
5124.60 1097
5125.28 1082
5125.95 989
5126.63 1048
5127.30 1047
5127.98 1050
5128.65 1099
5129.33 1041
5130.00 1076
5130.68 1142
5131.36 1201
5132.03 1178
5132.71 1134
5133.38 1131
5134.06 1175
5134.73 1152
5135.41 1067
5136.09 974
5136.76 1012
5137.44 1024
5138.12 1036
5138.79 1061
5139.47 1039
5140.14 1059
5140.82 1050
5141.50 1025
5142.17 1012
5142.85 1011
5143.53 1060
5144.20 1012
5144.88 947
5145.56 974
5146.23 936
5146.91 912
5147.59 866
5148.26 828
5148.94 929
5149.62 931
5150.29 952
5150.97 920
5151.65 991
5152.33 1000
5153.00 952
5153.68 893
5154.36 922
5155.03 992
5155.71 933
5156.39 921
5157.07 978
5157.74 1052
5158.42 1023
5159.10 996
5159.78 963
5160.45 1009
5161.13 904
5161.81 902
5162.49 946
5163.17 935
5163.84 936
5164.52 980
5165.20 865
5165.88 972
5166.55 1002
5167.23 989
5167.91 1005
5168.59 956
5169.27 1041
5169.95 1011
5170.62 944
5171.30 979
5171.98 912
5172.66 952
5173.34 944
5174.02 907
5174.69 1005
5175.37 1022
5176.05 965
5176.73 1022
5177.41 1048
5178.09 1153
5178.77 1161
5179.45 1129
5180.13 1139
5180.80 1100
5181.48 1148
5182.16 1174
5182.84 1173
5183.52 1072
5184.20 1037
5184.88 1024
5185.56 1005
5186.24 930
5186.92 970
5187.60 981
5188.28 945
5188.96 1018
5189.64 993
5190.31 958
5190.99 951
5191.67 845
5192.35 912
5193.03 976
5193.71 884
5194.39 861
5195.07 908
5195.75 947
5196.43 1034
5197.11 1043
5197.79 901
5198.47 1027
5199.15 1022
5199.83 1026
5200.51 995
5201.19 975
5201.87 962
5202.56 982
5203.24 981
5203.92 1012
5204.60 977
5205.28 1065
5205.96 974
5206.64 954
5207.32 1049
5208.00 1033
5208.68 1023
5209.36 946
5210.04 1021
5210.72 1064
5211.40 1070
5212.09 1056
5212.77 1169
5213.45 1093
5214.13 1052
5214.81 1055
5215.49 1011
5216.17 1023
5216.85 1115
5217.54 1097
5218.22 1080
5218.90 1058
5219.58 1062
5220.26 1137
5220.94 1061
5221.62 1065
5222.31 1127
5222.99 1113
5223.67 1102
5224.35 998
5225.03 970
5225.72 1074
5226.40 963
5227.08 1010
5227.76 989
5228.44 998
5229.13 1019
5229.81 961
5230.49 1069
5231.17 1008
5231.86 1042
5232.54 1050
5233.22 1046
5233.90 1019
5234.58 1072
5235.27 1079
5235.95 1075
5236.63 1031
5237.32 1137
5238.00 958
5238.68 1033
5239.36 1149
5240.05 1178
5240.73 1187
5241.41 1002
5242.10 961
5242.78 1009
5243.46 905
5244.14 969
5244.83 952
5245.51 963
5246.19 975
5246.88 954
5247.56 900
5248.24 975
5248.93 1059
5249.61 1104
5250.29 1091
5250.98 1133
5251.66 1141
5252.35 1050
5253.03 1082
5253.71 1007
5254.40 935
5255.08 967
5255.76 963
5256.45 987
5257.13 986
5257.82 885
5258.50 947
5259.18 1007
5259.87 967
5260.55 990
5261.24 986
5261.92 1063
5262.61 1116
5263.29 1007
5263.97 1103
5264.66 1036
5265.34 1096
5266.03 1091
5266.71 1042
5267.40 1073
5268.08 1137
5268.77 1027
5269.45 1015
5270.14 959
5270.82 1078
5271.51 1033
5272.19 995
5272.88 1024
5273.56 939
5274.25 1002
5274.93 979
5275.62 1031
5276.30 874
5276.99 911
5277.67 980
5278.36 1030
5279.04 1026
5279.73 1060
5280.41 1077
5281.10 1098
5281.79 1048
5282.47 1152
5283.16 1101
5283.84 1001
5284.53 1081
5285.21 1030
5285.90 1001
5286.59 986
5287.27 952
5287.96 997
5288.64 951
5289.33 968
5290.02 991
5290.70 1052
5291.39 911
5292.07 947
5292.76 1019
5293.45 1047
5294.13 960
5294.82 932
5295.51 1007
5296.19 1070
5296.88 1023
5297.57 1044
5298.25 1008
5298.94 1064
5299.63 1070
5300.31 1176
5301.00 1186
5301.69 1211
5302.37 1283
5303.06 1251
5303.75 1251
5304.43 1198
5305.12 1197
5305.81 1119
5306.50 1162
5307.18 1185
5307.87 1163
5308.56 1040
5309.25 1170
5309.93 1235
5310.62 1218
5311.31 1213
5312.00 1258
5312.68 1198
5313.37 1282
5314.06 1245
5314.75 1114
5315.43 1120
5316.12 1085
5316.81 1137
5317.50 1173
5318.18 1152
5318.87 1191
5319.56 1305
5320.25 1276
5320.94 1214
5321.63 1113
5322.31 1195
5323.00 1229
5323.69 1214
5324.38 1125
5325.07 1115
5325.76 1075
5326.44 1018
5327.13 1033
5327.82 1062
5328.51 1029
5329.20 981
5329.89 925
5330.58 1013
5331.26 1038
5331.95 954
5332.64 930
5333.33 1040
5334.02 1003
5334.71 1090
5335.40 1048
5336.09 1106
5336.78 1161
5337.47 1045
5338.15 971
5338.84 1015
5339.53 1081
5340.22 1072
5340.91 1061
5341.60 1082
5342.29 1076
5342.98 1056
5343.67 1127
5344.36 1061
5345.05 1128
5345.74 1150
5346.43 1172
5347.12 1082
5347.81 1239
5348.50 1272
5349.19 1286
5349.88 1377
5350.57 1440
5351.26 1492
5351.95 1498
5352.64 1424
5353.33 1382
5354.02 1351
5354.71 1263
5355.40 1106
5356.09 1231
5356.78 1023
5357.47 977
5358.16 1018
5358.85 1059
5359.54 1083
5360.23 931
5360.92 996
5361.62 1013
5362.31 1041
5363.00 1027
5363.69 1112
5364.38 1054
5365.07 1044
5365.76 940
5366.45 910
5367.14 999
5367.83 1014
5368.53 1000
5369.22 939
5369.91 926
5370.60 946
5371.29 957
5371.98 1050
5372.67 924
5373.36 925
5374.06 912
5374.75 934
5375.44 1004
5376.13 933
5376.82 975
5377.51 993
5378.21 983
5378.90 959
5379.59 967
5380.28 950
5380.97 877
5381.67 883
5382.36 972
5383.05 970
5383.74 943
5384.44 986
5385.13 918
5385.82 942
5386.51 926
5387.20 947
5387.90 1033
5388.59 985
5389.28 1078
5389.97 1071
5390.67 1082
5391.36 1087
5392.05 1087
5392.75 1026
5393.44 1036
5394.13 1014
5394.82 956
5395.52 889
5396.21 974
5396.90 933
5397.60 943
5398.29 889
5398.98 841
5399.68 833
5400.37 823
5401.06 918
5401.76 945
5402.45 863
5403.14 905
5403.84 950
5404.53 860
5405.22 941
5405.92 926
5406.61 993
5407.30 984
5408.00 943
5408.69 980
5409.39 1003
5410.08 1039
5410.77 1086
5411.47 967
5412.16 953
5412.85 918
5413.55 979
5414.24 963
5414.94 971
5415.63 990
5416.33 993
5417.02 1014
5417.71 959
5418.41 915
5419.10 953
5419.80 1072
5420.49 1060
5421.19 955
5421.88 1080
5422.58 1088
5423.27 1057
5423.97 985
5424.66 1026
5425.36 950
5426.05 1013
5426.75 1025
5427.44 1050
5428.14 916
5428.83 942
5429.53 1037
5430.22 1031
5430.92 1005
5431.61 1059
5432.31 1037
5433.00 940
5433.70 993
5434.39 1078
5435.09 1096
5435.78 1079
5436.48 1174
5437.17 1162
5437.87 1231
5438.57 1149
5439.26 1219
5439.96 1127
5440.65 1120
5441.35 1191
5442.05 1082
5442.74 1116
5443.44 1145
5444.13 1155
5444.83 1196
5445.53 1225
5446.22 1304
5446.92 1441
5447.61 1406
5448.31 1475
5449.01 1404
5449.70 1418
5450.40 1380
5451.10 1325
5451.79 1336
5452.49 1233
5453.19 1175
5453.88 1194
5454.58 1109
5455.28 1013
5455.97 1149
5456.67 1138
5457.37 1027
5458.06 1005
5458.76 1072
5459.46 1050
5460.16 1199
5460.85 1220
5461.55 1246
5462.25 1324
5462.94 1298
5463.64 1214
5464.34 1286
5465.04 1278
5465.73 1362
5466.43 1288
5467.13 1280
5467.83 1288
5468.52 1309
5469.22 1265
5469.92 1358
5470.62 1341
5471.31 1390
5472.01 1347
5472.71 1371
5473.41 1369
5474.11 1438
5474.80 1466
5475.50 1529
5476.20 1586
5476.90 1699
5477.60 1764
5478.29 1901
5478.99 2195
5479.69 2330
5480.39 2443
5481.09 2447
5481.79 2494
5482.49 2408
5483.18 2065
5483.88 2039
5484.58 1978
5485.28 1851
5485.98 1822
5486.68 1702
5487.38 1584
5488.08 1628
5488.77 1626
5489.47 1540
5490.17 1643
5490.87 1642
5491.57 1665
5492.27 1830
5492.97 1838
5493.67 1901
5494.37 1974
5495.07 1993
5495.77 1895
5496.46 1944
5497.16 2194
5497.86 2358
5498.56 2744
5499.26 3155
5499.96 3309
5500.66 3730
5501.36 3865
5502.06 3772
5502.76 3782
5503.46 3553
5504.16 3056
5504.86 2585
5505.56 2462
5506.26 2160
5506.96 1915
5507.66 1797
5508.36 1701
5509.06 1603
5509.76 1518
5510.46 1477
5511.16 1586
5511.86 1511
5512.56 1487
5513.26 1479
5513.96 1539
5514.67 1578
5515.37 1547
5516.07 1513
5516.77 1488
5517.47 1485
5518.17 1408
5518.87 1396
5519.57 1352
5520.27 1225
5520.97 1254
5521.67 1258
5522.37 1287
5523.08 1231
5523.78 1249
5524.48 1170
5525.18 1174
5525.88 1228
5526.58 1282
5527.28 1164
5527.98 1326
5528.69 1242
5529.39 1201
5530.09 1124
5530.79 1170
5531.49 1212
5532.19 1226
5532.90 1298
5533.60 1129
5534.30 1149
5535.00 1239
5535.70 1168
5536.40 1083
5537.11 1147
5537.81 1093
5538.51 1123
5539.21 1092
5539.92 1166
5540.62 1193
5541.32 1187
5542.02 1201
5542.72 1117
5543.43 1091
5544.13 1016
5544.83 1062
5545.53 1039
5546.24 1002
5546.94 1032
5547.64 1126
5548.34 1122
5549.05 1101
5549.75 1065
5550.45 1073
5551.16 1069
5551.86 1076
5552.56 1115
5553.26 1085
5553.97 1106
5554.67 1020
5555.37 1018
5556.08 910
5556.78 1062
5557.48 1113
5558.19 1055
5558.89 1049
5559.59 1081
5560.30 1098
5561.00 1159
5561.70 1111
5562.41 1069
5563.11 1114
5563.82 1209
5564.52 1084
5565.22 1135
5565.93 1132
5566.63 1096
5567.33 1047
5568.04 1101
5568.74 1076
5569.45 1103
5570.15 1052
5570.85 960
5571.56 1000
5572.26 1021
5572.97 1022
5573.67 1081
5574.38 1204
5575.08 1069
5575.78 1008
5576.49 935
5577.19 1069
5577.90 1026
5578.60 953
5579.31 979
5580.01 1010
5580.72 1022
5581.42 936
5582.13 1025
5582.83 1021
5583.54 980
5584.24 1008
5584.95 967
5585.65 891
5586.36 984
5587.06 1027
5587.77 1034
5588.47 1028
5589.18 981
5589.88 900
5590.59 927
5591.29 995
5592.00 982
5592.70 994
5593.41 922
5594.12 909
5594.82 981
5595.53 960
5596.23 989
5596.94 933
5597.64 938
5598.35 850
5599.06 885
5599.76 1018
5600.47 949
5601.17 895
5601.88 987
5602.59 977
5603.29 986
5604.00 964
5604.71 865
5605.41 864
5606.12 890
5606.82 892
5607.53 962
5608.24 1018
5608.94 953
5609.65 1015
5610.36 1031
5611.06 1049
5611.77 902
5612.48 894
5613.18 1043
5613.89 1002
5614.60 982
5615.30 984
5616.01 935
5616.72 1016
5617.43 1030
5618.13 893
5618.84 913
5619.55 996
5620.25 983
5620.96 932
5621.67 957
5622.38 898
5623.08 888
5623.79 1002
5624.50 941
5625.21 943
5625.91 1011
5626.62 1039
5627.33 1042
5628.04 941
5628.75 969
5629.45 1103
5630.16 1065
5630.87 1052
5631.58 1030
5632.28 1052
5632.99 1055
5633.70 1105
5634.41 1050
5635.12 1021
5635.83 980
5636.53 1085
5637.24 1042
5637.95 1018
5638.66 1031
5639.37 1088
5640.08 1099
5640.78 1057
5641.49 1056
5642.20 1003
5642.91 1013
5643.62 974
5644.33 1027
5645.04 982
5645.75 1079
5646.45 1025
5647.16 1060
5647.87 965
5648.58 971
5649.29 1015
5650.00 1053
5650.71 1004
5651.42 1018
5652.13 977
5652.84 1058
5653.55 1139
5654.26 1055
5654.96 1114
5655.67 1209
5656.38 1348
5657.09 1377
5657.80 1333
5658.51 1443
5659.22 1334
5659.93 1316
5660.64 1224
5661.35 1182
5662.06 1146
5662.77 1103
5663.48 1046
5664.19 1057
5664.90 995
5665.61 981
5666.32 1084
5667.03 977
5667.74 932
5668.45 1010
5669.16 978
5669.87 1044
5670.58 989
5671.29 1000
5672.00 1030
5672.72 1007
5673.43 1064
5674.14 923
5674.85 974
5675.56 1087
5676.27 1020
5676.98 958
5677.69 942
5678.40 1009
5679.11 1026
5679.82 1013
5680.53 911
5681.25 892
5681.96 1069
5682.67 1073
5683.38 1153
5684.09 1064
5684.80 1018
5685.51 1075
5686.22 999
5686.94 993
5687.65 996
5688.36 1016
5689.07 1080
5689.78 1050
5690.49 933
5691.21 867
5691.92 887
5692.63 910
5693.34 858
5694.05 951
5694.76 940
5695.48 944
5696.19 969
5696.90 896
5697.61 960
5698.32 969
5699.04 901
5699.75 920
5700.46 1021
5701.17 984
5701.89 964
5702.60 1031
5703.31 870
5704.02 938
5704.74 841
5705.45 898
5706.16 948
5706.87 988
5707.59 968
5708.30 931
5709.01 810
5709.73 902
5710.44 952
5711.15 926
5711.86 870
5712.58 894
5713.29 910
5714.00 955
5714.72 895
5715.43 848
5716.14 921
5716.86 899
5717.57 935
5718.28 907
5719.00 882
5719.71 930
5720.42 851
5721.14 953
5721.85 946
5722.56 892
5723.28 952
5723.99 961
5724.71 919
5725.42 1008
5726.13 1015
5726.85 1005
5727.56 1006
5728.28 1030
5728.99 1009
5729.70 1058
5730.42 979
5731.13 1080
5731.85 1014
5732.56 1004
5733.28 917
5733.99 949
5734.70 893
5735.42 1044
5736.13 1001
5736.85 961
5737.56 974
5738.28 987
5738.99 1007
5739.71 964
5740.42 889
5741.14 935
5741.85 871
5742.57 943
5743.28 943
5744.00 954
5744.71 835
5745.43 912
5746.14 965
5746.86 955
5747.57 925
5748.29 839
5749.00 949
5749.72 955
5750.43 961
5751.15 929
5751.86 927
5752.58 907
5753.29 838
5754.01 853
5754.73 904
5755.44 901
5756.16 896
5756.87 949
5757.59 933
5758.31 916
5759.02 976
5759.74 993
5760.45 902
5761.17 924
5761.89 874
5762.60 868
5763.32 939
5764.03 864
5764.75 872
5765.47 902
5766.18 897
5766.90 870
5767.62 927
5768.33 985
5769.05 936
5769.77 1022
5770.48 1007
5771.20 950
5771.92 913
5772.63 1028
5773.35 948
5774.07 1030
5774.78 1018
5775.50 1044
5776.22 1025
5776.93 988
5777.65 1049
5778.37 1030
5779.09 1004
5779.80 1027
5780.52 1003
5781.24 997
5781.96 1039
5782.67 970
5783.39 927
5784.11 944
5784.83 925
5785.54 1011
5786.26 954
5786.98 941
5787.70 1044
5788.41 1022
5789.13 1062
5789.85 1082
5790.57 1070
5791.29 1079
5792.00 1055
5792.72 1046
5793.44 1080
5794.16 1124
5794.88 1098
5795.59 1197
5796.31 1156
5797.03 1178
5797.75 1269
5798.47 1272
5799.19 1435
5799.90 1590
5800.62 1844
5801.34 2084
5802.06 2206
5802.78 2305
5803.50 2451
5804.22 2475
5804.93 2282
5805.65 1938
5806.37 1753
5807.09 1731
5807.81 1419
5808.53 1289
5809.25 1409
5809.97 1318
5810.69 1258
5811.41 1224
5812.13 1228
5812.84 1300
5813.56 1207
5814.28 1198
5815.00 1246
5815.72 1156
5816.44 1146
5817.16 1254
5817.88 1158
5818.60 1192
5819.32 1247
5820.04 1232
5820.76 1166
5821.48 1277
5822.20 1195
5822.92 1218
5823.64 1237
5824.36 1159
5825.08 1171
5825.80 1214
5826.52 1206
5827.24 1142
5827.96 1107
5828.68 1147
5829.40 1137
5830.12 1139
5830.84 1170
5831.56 1097
5832.28 1094
5833.00 1087
5833.72 1135
5834.44 1138
5835.16 1129
5835.89 1047
5836.61 1065
5837.33 1102
5838.05 1114
5838.77 1019
5839.49 1056
5840.21 1023
5840.93 1127
5841.65 1146
5842.37 1001
5843.10 1092
5843.82 1087
5844.54 1052
5845.26 1049
5845.98 1170
5846.70 1151
5847.42 1056
5848.14 1167
5848.87 1244
5849.59 1168
5850.31 1074
5851.03 1017
5851.75 1072
5852.47 1097
5853.20 1146
5853.92 1134
5854.64 1071
5855.36 1054
5856.08 1049
5856.81 1077
5857.53 1065
5858.25 1043
5858.97 1085
5859.69 1048
5860.42 1065
5861.14 1061
5861.86 1076
5862.58 1059
5863.31 1159
5864.03 1128
5864.75 1053
5865.47 1079
5866.20 1191
5866.92 1081
5867.64 1061
5868.36 1096
5869.09 1099
5869.81 1187
5870.53 1148
5871.26 1185
5871.98 1103
5872.70 1060
5873.42 1152
5874.15 1160
5874.87 1073
5875.59 1068
5876.32 1025
5877.04 1060
5877.76 1046
5878.49 1113
5879.21 1131
5879.93 1224
5880.66 1186
5881.38 1081
5882.10 1164
5882.83 1158
5883.55 1286
5884.28 1203
5885.00 1159
5885.72 1132
5886.45 1122
5887.17 1195
5887.89 1156
5888.62 1195
5889.34 1181
5890.07 1162
5890.79 1114
5891.51 1061
5892.24 1100
5892.96 1231
5893.69 1152
5894.41 1171
5895.14 1108
5895.86 1127
5896.59 1111
5897.31 1192
5898.03 1148
5898.76 1048
5899.48 1120
5900.21 1131
5900.93 1153
5901.66 1191
5902.38 1203
5903.11 1219
5903.83 1256
5904.56 1241
5905.28 1199
5906.01 1197
5906.73 1212
5907.46 1275
5908.18 1355
5908.91 1301
5909.63 1193
5910.36 1313
5911.08 1310
5911.81 1295
5912.53 1313
5913.26 1291
5913.99 1307
5914.71 1303
5915.44 1224
5916.16 1166
5916.89 1262
5917.61 1357
5918.34 1412
5919.07 1372
5919.79 1289
5920.52 1341
5921.24 1319
5921.97 1414
5922.70 1384
5923.42 1426
5924.15 1331
5924.87 1368
5925.60 1400
5926.33 1407
5927.05 1394
5927.78 1496
5928.51 1548
5929.23 1465
5929.96 1474
5930.69 1547
5931.41 1564
5932.14 1618
5932.87 1634
5933.59 1643
5934.32 1646
5935.05 1754
5935.77 1819
5936.50 1736
5937.23 1750
5937.95 1929
5938.68 1930
5939.41 2000
5940.13 1892
5940.86 1909
5941.59 2043
5942.32 2160
5943.04 2026
5943.77 2138
5944.50 2114
5945.23 2077
5945.95 2119
5946.68 2223
5947.41 2330
5948.14 2332
5948.86 2419
5949.59 2655
5950.32 2901
5951.05 3061
5951.78 3241
5952.50 3222
5953.23 3367
5953.96 3399
5954.69 3235
5955.42 3196
5956.14 3020
5956.87 2906
5957.60 2935
5958.33 2982
5959.06 2968
5959.78 2872
5960.51 2851
5961.24 3008
5961.97 3056
5962.70 3250
5963.43 3332
5964.16 3714
5964.88 4007
5965.61 4318
5966.34 4567
5967.07 4861
5967.80 5044
5968.53 4926
5969.26 4991
5969.99 4767
5970.72 4471
5971.44 4096
5972.17 4015
5972.90 3784
5973.63 3865
5974.36 3772
5975.09 3797
5975.82 3759
5976.55 3759
5977.28 3799
5978.01 3833
5978.74 3940
5979.47 4008
5980.20 4189
5980.93 4116
5981.66 4242
5982.39 4500
5983.12 4387
5983.85 4443
5984.57 4454
5985.30 4455
5986.03 4397
5986.76 4603
5987.49 4550
5988.22 4287
5988.96 4218
5989.69 4330
5990.42 4420
5991.15 4448
5991.88 4490
5992.61 4431
5993.34 4546
5994.07 4700
5994.80 4668
5995.53 4788
5996.26 4963
5996.99 5000
5997.72 5213
5998.45 5371
5999.18 5342
5999.91 5385
6000.64 5276
6001.37 5214
6002.11 5099
6002.84 5096
6003.57 4983
6004.30 4906
6005.03 4844
6005.76 4862
6006.49 4772
6007.22 4902
6007.95 5351
6008.69 5962
6009.42 6790
6010.15 7953
6010.88 9765
6011.61 12042
6012.34 14068
6013.07 16268
6013.81 18371
6014.54 19629
6015.27 19505
6016.00 18880
6016.73 17615
6017.46 15921
6018.20 13788
6018.93 11726
6019.66 9806
6020.39 8399
6021.12 7049
6021.86 6021
6022.59 5158
6023.32 4497
6024.05 4156
6024.79 3890
6025.52 3608
6026.25 3419
6026.98 3480
6027.72 3420
6028.45 3356
6029.18 3186
6029.91 3203
6030.65 3082
6031.38 3061
6032.11 3031
6032.84 2978
6033.58 2852
6034.31 2752
6035.04 2676
6035.78 2783
6036.51 2736
6037.24 2867
6037.98 2941
6038.71 2963
6039.44 2948
6040.18 3045
6040.91 2974
6041.64 3174
6042.38 3313
6043.11 3374
6043.84 3455
6044.58 3345
6045.31 3480
6046.04 3447
6046.78 3489
6047.51 3451
6048.24 3642
6048.98 3782
6049.71 3937
6050.45 4286
6051.18 4778
6051.91 5247
6052.65 5536
6053.38 5649
6054.12 5751
6054.85 5731
6055.58 5373
6056.32 4928
6057.05 4543
6057.79 4378
6058.52 3973
6059.26 3768
6059.99 3718
6060.72 3568
6061.46 3467
6062.19 3465
6062.93 3532
6063.66 3433
6064.40 3405
6065.13 3363
6065.87 3276
6066.60 3324
6067.34 3217
6068.07 3223
6068.81 3202
6069.54 3117
6070.28 3098
6071.01 2968
6071.75 2881
6072.48 2799
6073.22 2692
6073.95 2872
6074.69 2792
6075.42 2716
6076.16 2817
6076.89 2693
6077.63 2790
6078.37 2612
6079.10 2672
6079.84 2870
6080.57 2751
6081.31 2533
6082.04 2592
6082.78 2472
6083.52 2440
6084.25 2225
6084.99 2366
6085.72 2394
6086.46 2143
6087.20 2077
6087.93 2158
6088.67 2199
6089.40 2260
6090.14 2210
6090.88 2318
6091.61 2396
6092.35 2239
6093.09 2272
6093.82 2311
6094.56 2232
6095.30 2159
6096.03 2071
6096.77 1982
6097.51 1974
6098.24 1913
6098.98 1954
6099.72 1972
6100.45 1889
6101.19 1870
6101.93 1815
6102.66 1783
6103.40 1861
6104.14 1924
6104.88 1864
6105.61 1803
6106.35 1790
6107.09 1832
6107.83 1823
6108.56 1834
6109.30 1796
6110.04 1862
6110.78 1913
6111.51 1922
6112.25 1914
6112.99 1878
6113.73 1924
6114.46 1860
6115.20 1980
6115.94 1919
6116.68 1821
6117.41 1863
6118.15 1949
6118.89 1810
6119.63 1899
6120.37 2060
6121.11 1925
6121.84 1942
6122.58 1924
6123.32 2018
6124.06 2070
6124.80 2020
6125.54 1962
6126.27 2164
6127.01 2167
6127.75 2154
6128.49 2104
6129.23 2119
6129.97 2082
6130.71 2066
6131.44 2133
6132.18 2043
6132.92 1987
6133.66 1987
6134.40 2115
6135.14 2111
6135.88 2039
6136.62 2085
6137.36 2193
6138.10 2179
6138.83 2115
6139.57 2143
6140.31 2218
6141.05 2231
6141.79 2200
6142.53 2247
6143.27 2076
6144.01 2127
6144.75 2166
6145.49 2101
6146.23 2131
6146.97 2143
6147.71 2201
6148.45 2256
6149.19 2301
6149.93 2400
6150.67 2368
6151.41 2361
6152.15 2323
6152.89 2274
6153.63 2379
6154.37 2451
6155.11 2495
6155.85 2442
6156.59 2468
6157.33 2604
6158.07 2610
6158.81 2444
6159.55 2576
6160.29 2641
6161.03 2762
6161.77 2700
6162.51 2848
6163.25 2994
6163.99 3179
6164.74 3394
6165.48 3720
6166.22 4046
6166.96 4055
6167.70 4075
6168.44 4092
6169.18 4251
6169.92 4071
6170.66 3974
6171.40 4031
6172.15 3979
6172.89 3829
6173.63 3696
6174.37 3543
6175.11 3368
6175.85 3438
6176.59 3352
6177.34 3336
6178.08 3310
6178.82 3297
6179.56 3394
6180.30 3519
6181.04 3573
6181.79 3526
6182.53 3455
6183.27 3564
6184.01 3611
6184.75 3716
6185.50 3734
6186.24 3789
6186.98 4050
6187.72 4159
6188.46 4056
6189.21 4074
6189.95 4154
6190.69 4272
6191.43 4511
6192.18 4733
6192.92 5004
6193.66 5108
6194.40 5124
6195.15 5138
6195.89 5242
6196.63 5379
6197.37 5202
6198.12 4983
6198.86 5098
6199.60 5112
6200.35 4957
6201.09 4893
6201.83 5089
6202.58 5251
6203.32 5671
6204.06 6326
6204.80 7814
6205.55 9647
6206.29 12170
6207.03 15600
6207.78 19834
6208.52 23287
6209.26 25283
6210.01 26306
6210.75 26465
6211.50 25823
6212.24 24264
6212.98 22055
6213.73 19190
6214.47 15996
6215.21 12916
6215.96 10501
6216.70 8459
6217.45 7090
6218.19 5851
6218.93 5193
6219.68 4587
6220.42 4204
6221.17 4109
6221.91 3945
6222.66 3619
6223.40 3573
6224.14 3572
6224.89 3640
6225.63 3397
6226.38 3099
6227.12 3002
6227.87 2895
6228.61 2732
6229.36 2583
6230.10 2332
6230.84 2328
6231.59 2356
6232.33 2310
6233.08 2395
6233.82 2349
6234.57 2432
6235.31 2509
6236.06 2584
6236.80 2752
6237.55 2875
6238.30 3219
6239.04 3257
6239.79 3609
6240.53 3761
6241.28 3540
6242.02 3378
6242.77 3356
6243.51 3273
6244.26 3254
6245.00 3087
6245.75 3181
6246.50 3158
6247.24 3359
6247.99 3433
6248.73 3418
6249.48 3298
6250.22 3324
6250.97 3144
6251.72 3149
6252.46 3039
6253.21 3025
6253.95 2974
6254.70 2874
6255.45 2868
6256.19 2854
6256.94 2992
6257.69 2845
6258.43 2839
6259.18 2669
6259.93 2805
6260.67 2623
6261.42 2707
6262.17 2686
6262.91 2570
6263.66 2681
6264.41 2612
6265.15 2611
6265.90 2579
6266.65 2488
6267.39 2599
6268.14 2650
6268.89 2632
6269.63 2621
6270.38 2653
6271.13 2714
6271.88 2817
6272.62 2814
6273.37 2778
6274.12 2819
6274.86 2800
6275.61 2826
6276.36 2783
6277.11 2789
6277.85 2811
6278.60 2823
6279.35 2819
6280.10 2775
6280.85 2654
6281.59 2684
6282.34 2633
6283.09 2424
6283.84 2349
6284.59 2279
6285.33 2127
6286.08 2124
6286.83 2024
6287.58 2048
6288.33 1966
6289.07 1864
6289.82 1910
6290.57 1962
6291.32 1940
6292.07 1872
6292.82 1865
6293.56 1879
6294.31 1908
6295.06 1849
6295.81 1748
6296.56 1851
6297.31 1720
6298.06 1763
6298.81 1749
6299.55 1741
6300.30 1736
6301.05 1637
6301.80 1613
6302.55 1642
6303.30 1734
6304.05 1611
6304.80 1571
6305.55 1665
6306.30 1780
6307.05 1659
6307.79 1721
6308.54 1773
6309.29 1720
6310.04 1824
6310.79 1874
6311.54 1882
6312.29 1945
6313.04 1870
6313.79 1834
6314.54 1677
6315.29 1681
6316.04 1665
6316.79 1739
6317.54 1695
6318.29 1719
6319.04 1715
6319.79 1722
6320.54 1659
6321.29 1752
6322.04 1722
6322.79 1633
6323.54 1536
6324.29 1507
6325.04 1623
6325.79 1594
6326.54 1521
6327.29 1526
6328.04 1519
6328.79 1406
6329.55 1461
6330.30 1526
6331.05 1477
6331.80 1423
6332.55 1496
6333.30 1510
6334.05 1578
6334.80 1581
6335.55 1618
6336.30 1587
6337.05 1535
6337.81 1551
6338.56 1612
6339.31 1555
6340.06 1618
6340.81 1534
6341.56 1544
6342.31 1547
6343.06 1607
6343.82 1642
6344.57 1589
6345.32 1574
6346.07 1534
6346.82 1589
6347.57 1643
6348.33 1697
6349.08 1749
6349.83 1815
6350.58 1937
6351.33 2092
6352.09 2254
6352.84 2387
6353.59 2309
6354.34 2325
6355.09 2407
6355.85 2337
6356.60 2234
6357.35 1983
6358.10 1991
6358.86 1955
6359.61 1761
6360.36 1737
6361.11 1792
6361.87 1568
6362.62 1587
6363.37 1632
6364.12 1561
6364.88 1549
6365.63 1610
6366.38 1643
6367.13 1613
6367.89 1581
6368.64 1548
6369.39 1485
6370.15 1572
6370.90 1627
6371.65 1563
6372.41 1527
6373.16 1475
6373.91 1627
6374.67 1546
6375.42 1570
6376.17 1561
6376.93 1522
6377.68 1536
6378.43 1668
6379.19 1628
6379.94 1574
6380.69 1529
6381.45 1580
6382.20 1617
6382.96 1630
6383.71 1588
6384.46 1526
6385.22 1584
6385.97 1617
6386.73 1531
6387.48 1400
6388.23 1416
6388.99 1437
6389.74 1386
6390.50 1386
6391.25 1365
6392.00 1401
6392.76 1353
6393.51 1374
6394.27 1344
6395.02 1408
6395.78 1424
6396.53 1392
6397.29 1441
6398.04 1431
6398.80 1374
6399.55 1402
6400.31 1333
6401.06 1406
6401.82 1364
6402.57 1343
6403.33 1367
6404.08 1414
6404.84 1388
6405.59 1450
6406.35 1456
6407.10 1515
6407.86 1541
6408.61 1598
6409.37 1588
6410.12 1551
6410.88 1709
6411.63 1645
6412.39 1501
6413.14 1518
6413.90 1517
6414.66 1549
6415.41 1467
6416.17 1441
6416.92 1433
6417.68 1429
6418.44 1399
6419.19 1430
6419.95 1477
6420.70 1476
6421.46 1485
6422.22 1449
6422.97 1425
6423.73 1445
6424.48 1413
6425.24 1385
6426.00 1425
6426.75 1406
6427.51 1483
6428.27 1360
6429.02 1319
6429.78 1368
6430.54 1393
6431.29 1450
6432.05 1470
6432.81 1367
6433.56 1367
6434.32 1507
6435.08 1461
6435.83 1396
6436.59 1458
6437.35 1457
6438.10 1505
6438.86 1461
6439.62 1481
6440.38 1442
6441.13 1427
6441.89 1565
6442.65 1432
6443.41 1419
6444.16 1506
6444.92 1420
6445.68 1524
6446.44 1461
6447.19 1457
6447.95 1560
6448.71 1589
6449.47 1563
6450.22 1577
6450.98 1565
6451.74 1555
6452.50 1612
6453.26 1653
6454.01 1584
6454.77 1625
6455.53 1609
6456.29 1730
6457.05 1723
6457.80 1632
6458.56 1661
6459.32 1688
6460.08 1687
6460.84 1722
6461.60 1800
6462.35 1770
6463.11 1849
6463.87 1938
6464.63 1904
6465.39 1856
6466.15 1850
6466.91 1892
6467.67 1855
6468.42 1897
6469.18 2023
6469.94 2000
6470.70 1968
6471.46 2041
6472.22 2087
6472.98 2141
6473.74 2206
6474.50 2138
6475.26 2101
6476.02 2141
6476.77 2109
6477.53 2191
6478.29 2161
6479.05 2271
6479.81 2174
6480.57 2290
6481.33 2271
6482.09 2228
6482.85 2364
6483.61 2325
6484.37 2426
6485.13 2326
6485.89 2473
6486.65 2518
6487.41 2646
6488.17 2760
6488.93 2806
6489.69 2800
6490.45 2853
6491.21 3047
6491.97 3080
6492.73 3168
6493.49 3281
6494.25 3547
6495.01 3580
6495.77 3637
6496.53 3567
6497.29 3621
6498.05 3603
6498.82 3711
6499.58 3634
6500.34 3647
6501.10 3594
6501.86 3646
6502.62 3507
6503.38 3616
6504.14 3597
6504.90 3753
6505.66 3785
6506.42 3789
6507.19 4024
6507.95 4195
6508.71 4339
6509.47 4317
6510.23 4352
6510.99 4340
6511.75 4422
6512.51 4378
6513.28 4523
6514.04 4489
6514.80 4417
6515.56 4467
6516.32 4571
6517.08 4612
6517.85 4697
6518.61 4822
6519.37 4925
6520.13 4996
6520.89 5181
6521.66 5491
6522.42 5595
6523.18 5721
6523.94 5957
6524.70 6588
6525.47 7260
6526.23 7800
6526.99 8454
6527.75 9169
6528.52 9566
6529.28 9518
6530.04 9619
6530.80 9543
6531.57 9523
6532.33 9865
6533.09 11591
6533.85 13856
6534.62 17211
6535.38 20599
6536.14 22883
6536.90 24432
6537.67 25265
6538.43 24882
6539.19 23297
6539.96 21584
6540.72 18619
6541.48 15206
6542.25 12530
6543.01 9993
6543.77 8228
6544.54 6680
6545.30 5755
6546.06 5009
6546.83 4549
6547.59 4183
6548.35 3887
6549.12 3723
6549.88 3675
6550.64 3639
6551.41 3612
6552.17 3655
6552.94 3506
6553.70 3361
6554.46 3260
6555.23 3057
6555.99 3045
6556.75 2944
6557.52 2827
6558.28 2759
6559.05 2827
6559.81 2896
6560.58 3033
6561.34 3054
6562.10 3162
6562.87 3274
6563.63 3442
6564.40 3583
6565.16 3822
6565.93 3842
6566.69 3805
6567.46 3732
6568.22 3689
6568.99 3625
6569.75 3525
6570.52 3525
6571.28 3703
6572.04 3648
6572.81 3891
6573.57 3985
6574.34 4112
6575.11 4213
6575.87 4248
6576.64 4424
6577.40 4277
6578.17 4459
6578.93 4293
6579.70 4115
6580.46 4089
6581.23 4084
6581.99 4017
6582.76 4050
6583.52 3861
6584.29 3935
6585.06 4057
6585.82 3938
6586.59 4172
6587.35 4080
6588.12 4135
6588.88 4176
6589.65 4109
6590.42 4295
6591.18 4364
6591.95 4659
6592.71 5003
6593.48 5342
6594.25 5528
6595.01 5772
6595.78 5825
6596.55 5702
6597.31 5757
6598.08 5663
6598.85 5205
6599.61 5098
6600.38 4741
6601.15 4352
6601.91 4255
6602.68 4246
6603.45 4075
6604.21 3977
6604.98 4020
6605.75 4213
6606.51 4428
6607.28 4603
6608.05 4927
6608.81 5241
6609.58 5527
6610.35 5323
6611.12 5419
6611.88 5203
6612.65 4852
6613.42 4569
6614.18 4174
6614.95 3958
6615.72 3583
6616.49 3421
6617.25 3346
6618.02 3127
6618.79 3062
6619.56 2911
6620.33 2851
6621.09 2955
6621.86 2762
6622.63 2597
6623.40 2607
6624.16 2703
6624.93 2657
6625.70 2492
6626.47 2490
6627.24 2531
6628.01 2500
6628.77 2439
6629.54 2333
6630.31 2527
6631.08 2705
6631.85 2814
6632.62 2944
6633.38 3473
6634.15 3693
6634.92 3768
6635.69 3875
6636.46 3829
6637.23 3684
6638.00 3569
6638.76 3332
6639.53 3074
6640.30 2960
6641.07 2771
6641.84 2724
6642.61 2602
6643.38 2451
6644.15 2453
6644.92 2461
6645.69 2456
6646.45 2420
6647.22 2477
6647.99 2505
6648.76 2519
6649.53 2497
6650.30 2456
6651.07 2412
6651.84 2482
6652.61 2430
6653.38 2502
6654.15 2579
6654.92 2599
6655.69 2701
6656.46 2789
6657.23 2845
6658.00 2637
6658.77 2645
6659.54 2590
6660.31 2480
6661.08 2419
6661.85 2371
6662.62 2327
6663.39 2292
6664.16 2332
6664.93 2343
6665.70 2397
6666.47 2458
6667.24 2444
6668.01 2507
6668.78 2441
6669.55 2447
6670.32 2480
6671.09 2386
6671.87 2392
6672.64 2382
6673.41 2377
6674.18 2494
6674.95 2395
6675.72 2429
6676.49 2594
6677.26 2632
6678.03 2535
6678.80 2562
6679.58 2678
6680.35 2800
6681.12 2857
6681.89 2881
6682.66 3111
6683.43 3320
6684.20 3392
6684.97 3519
6685.75 3691
6686.52 3768
6687.29 3539
6688.06 3299
6688.83 3135
6689.60 2704
6690.38 2521
6691.15 2464
6691.92 2387
6692.69 2351
6693.46 2238
6694.24 2175
6695.01 2098
6695.78 2102
6696.55 2145
6697.32 2080
6698.10 2117
6698.87 2135
6699.64 2245
6700.41 2131
6701.19 2127
6701.96 2099
6702.73 2081
6703.50 2148
6704.28 2184
6705.05 2111
6705.82 2266
6706.59 2128
6707.37 2120
6708.14 2043
6708.91 2062
6709.69 2114
6710.46 2084
6711.23 1947
6712.00 1995
6712.78 1970
6713.55 1983
6714.32 2001
6715.10 1860
6715.87 1833
6716.64 1805
6717.42 1901
6718.19 1838
6718.96 1808
6719.74 1742
6720.51 1818
6721.28 1766
6722.06 1744
6722.83 1829
6723.61 1806
6724.38 1819
6725.15 1913
6725.93 1832
6726.70 1802
6727.48 1871
6728.25 1887
6729.02 1946
6729.80 1880
6730.57 1996
6731.35 1975
6732.12 2005
6732.89 2076
6733.67 2077
6734.44 2028
6735.22 1991
6735.99 2184
6736.77 2068
6737.54 2014
6738.31 2148
6739.09 2135
6739.86 2103
6740.64 1974
6741.41 1902
6742.19 2158
6742.96 2123
6743.74 2159
6744.51 2224
6745.29 2115
6746.06 2274
6746.84 2371
6747.61 2364
6748.39 2316
6749.16 2395
6749.94 2655
6750.71 2938
6751.49 3277
6752.26 3590
6753.04 3703
6753.82 3648
6754.59 3706
6755.37 3430
6756.14 3302
6756.92 3078
6757.69 2729
6758.47 2496
6759.25 2219
6760.02 2177
6760.80 2116
6761.57 2030
6762.35 1976
6763.12 1966
6763.90 2189
6764.68 2007
6765.45 1892
6766.23 1969
6767.01 2039
6767.78 1982
6768.56 1997
6769.33 1953
6770.11 1830
6770.89 1900
6771.66 1908
6772.44 1850
6773.22 1840
6773.99 1733
6774.77 1757
6775.55 1800
6776.32 1710
6777.10 1720
6777.88 1745
6778.65 1678
6779.43 1706
6780.21 1735
6780.98 1723
6781.76 1698
6782.54 1641
6783.32 1594
6784.09 1613
6784.87 1606
6785.65 1549
6786.43 1586
6787.20 1541
6787.98 1541
6788.76 1426
6789.53 1512
6790.31 1580
6791.09 1528
6791.87 1522
6792.65 1549
6793.42 1512
6794.20 1475
6794.98 1501
6795.76 1545
6796.53 1467
6797.31 1493
6798.09 1463
6798.87 1504
6799.65 1522
6800.42 1443
6801.20 1510
6801.98 1614
6802.76 1680
6803.54 1660
6804.32 1621
6805.09 1652
6805.87 1687
6806.65 1649
6807.43 1636
6808.21 1607
6808.99 1562
6809.77 1541
6810.54 1533
6811.32 1425
6812.10 1507
6812.88 1476
6813.66 1509
6814.44 1565
6815.22 1497
6816.00 1463
6816.78 1597
6817.56 1647
6818.33 1639
6819.11 1591
6819.89 1596
6820.67 1542
6821.45 1539
6822.23 1478
6823.01 1583
6823.79 1518
6824.57 1539
6825.35 1504
6826.13 1554
6826.91 1486
6827.69 1482
6828.47 1483
6829.25 1635
6830.03 1660
6830.81 1555
6831.59 1489
6832.37 1514
6833.15 1500
6833.93 1561
6834.71 1555
6835.49 1577
6836.27 1521
6837.05 1602
6837.83 1563
6838.61 1557
6839.39 1516
6840.17 1532
6840.95 1507
6841.73 1511
6842.51 1503
6843.29 1504
6844.07 1526
6844.85 1642
6845.63 1604
6846.41 1640
6847.19 1875
6847.98 2142
6848.76 2600
6849.54 3045
6850.32 3400
6851.10 3765
6851.88 4062
6852.66 4016
6853.44 3769
6854.22 3471
6855.01 3025
6855.79 2976
6856.57 2557
6857.35 2287
6858.13 2208
6858.91 1980
6859.69 1913
6860.48 1746
6861.26 1813
6862.04 1795
6862.82 1678
6863.60 1731
6864.38 1850
6865.17 1806
6865.95 1754
6866.73 1855
6867.51 1979
6868.29 1885
6869.08 1892
6869.86 1839
6870.64 1836
6871.42 1789
6872.20 1824
6872.99 1890
6873.77 1989
6874.55 1857
6875.33 1961
6876.12 2028
6876.90 2050
6877.68 2101
6878.46 2051
6879.25 2066
6880.03 2063
6880.81 2271
6881.59 2105
6882.38 2114
6883.16 2246
6883.94 2405
6884.73 2559
6885.51 2996
6886.29 3413
6887.08 3825
6887.86 4412
6888.64 4542
6889.42 4736
6890.21 4573
6890.99 4329
6891.77 3867
6892.56 3498
6893.34 2998
6894.12 2655
6894.91 2554
6895.69 2510
6896.48 2371
6897.26 2280
6898.04 2243
6898.83 2164
6899.61 2284
6900.39 2326
6901.18 2320
6901.96 2321
6902.75 2286
6903.53 2340
6904.31 2362
6905.10 2271
6905.88 2245
6906.67 2222
6907.45 2178
6908.24 2081
6909.02 2035
6909.80 2242
6910.59 2077
6911.37 2093
6912.16 2076
6912.94 2113
6913.73 2009
6914.51 2031
6915.30 2109
6916.08 2079
6916.87 2186
6917.65 2155
6918.44 2080
6919.22 2009
6920.01 2023
6920.79 2025
6921.58 1992
6922.36 1993
6923.15 2060
6923.93 2053
6924.72 2083
6925.50 2131
6926.29 2107
6927.07 2127
6927.86 2102
6928.64 2127
6929.43 2193
6930.21 2193
6931.00 2137
6931.78 2335
6932.57 2277
6933.36 2256
6934.14 2278
6934.93 2158
6935.71 2134
6936.50 2205
6937.29 2322
6938.07 2349
6938.86 2445
6939.64 2523
6940.43 2682
6941.22 2990
6942.00 3090
6942.79 3298
6943.57 3429
6944.36 3540
6945.15 3604
6945.93 3620
6946.72 3762
6947.51 3761
6948.29 3688
6949.08 3624
6949.87 3605
6950.65 3548
6951.44 3316
6952.23 3200
6953.01 3108
6953.80 3064
6954.59 3105
6955.37 2929
6956.16 2961
6956.95 3137
6957.74 2962
6958.52 2996
6959.31 2983
6960.10 3059
6960.88 3101
6961.67 3021
6962.46 2998
6963.25 3167
6964.03 3164
6964.82 3314
6965.61 3604
6966.40 3556
6967.18 3818
6967.97 4066
6968.76 4150
6969.55 4292
6970.34 4537
6971.12 4715
6971.91 4731
6972.70 4924
6973.49 4821
6974.28 4717
6975.06 4570
6975.85 4532
6976.64 4500
6977.43 4702
6978.22 4654
6979.00 4694
6979.79 5164
6980.58 5644
6981.37 6816
6982.16 8468
6982.95 10746
6983.74 13860
6984.52 17451
6985.31 20477
6986.10 22438
6986.89 23422
6987.68 23079
6988.47 21966
6989.26 19876
6990.05 17097
6990.83 13944
6991.62 11325
6992.41 9302
6993.20 7308
6993.99 6111
6994.78 5226
6995.57 4489
6996.36 4081
6997.15 3817
6997.94 3556
6998.73 3395
6999.52 3356
7000.31 3167
7001.10 3194
7001.88 3069
7002.67 2975
7003.46 2821
7004.25 2684
7005.04 2523
7005.83 2439
7006.62 2256
7007.41 2188
7008.20 1970
7008.99 2002
7009.78 2073
7010.57 2282
7011.36 2204
7012.15 2325
7012.94 2640
7013.73 2549
7014.52 2644
7015.31 2644
7016.11 2546
7016.90 2548
7017.69 2413
7018.48 2323
7019.27 2452
7020.06 2407
7020.85 2390
7021.64 2464
7022.43 2631
7023.22 2599
7024.01 2825
7024.80 2848
7025.59 2795
7026.38 2714
7027.18 2618
7027.97 2635
7028.76 2556
7029.55 2586
7030.34 2499
7031.13 2321
7031.92 2172
7032.71 2243
7033.51 2177
7034.30 2195
7035.09 2144
7035.88 2268
7036.67 2308
7037.46 2385
7038.25 2331
7039.05 2383
7039.84 2335
7040.63 2457
7041.42 2656
7042.21 2609
7043.01 2607
7043.80 2612
7044.59 2715
7045.38 2818
7046.17 2958
7046.97 3095
7047.76 3249
7048.55 3549
7049.34 3923
7050.14 4067
7050.93 3945
7051.72 4088
7052.51 3837
7053.30 3405
7054.10 3223
7054.89 3010
7055.68 2768
7056.48 2666
7057.27 2525
7058.06 2454
7058.85 2328
7059.65 2505
7060.44 2456
7061.23 2455
7062.03 2389
7062.82 2502
7063.61 2471
7064.40 2396
7065.20 2335
7065.99 2321
7066.78 2205
7067.58 2142
7068.37 2048
7069.16 2051
7069.96 2077
7070.75 1996
7071.54 1977
7072.34 1969
7073.13 1933
7073.93 1904
7074.72 1837
7075.51 1758
7076.31 1754
7077.10 1807
7077.89 1787
7078.69 1809
7079.48 1770
7080.28 1780
7081.07 1756
7081.86 1710
7082.66 1698
7083.45 1685
7084.25 1604
7085.04 1682
7085.84 1629
7086.63 1640
7087.42 1605
7088.22 1540
7089.01 1501
7089.81 1561
7090.60 1580
7091.40 1510
7092.19 1537
7092.99 1510
7093.78 1565
7094.58 1532
7095.37 1543
7096.17 1421
7096.96 1474
7097.76 1489
7098.55 1459
7099.35 1356
7100.14 1450
7100.94 1537
7101.73 1397
7102.53 1459
7103.32 1492
7104.12 1416
7104.91 1471
7105.71 1375
7106.50 1346
7107.30 1385
7108.10 1363
7108.89 1371
7109.69 1370
7110.48 1346
7111.28 1346
7112.07 1392
7112.87 1351
7113.67 1336
7114.46 1375
7115.26 1384
7116.05 1389
7116.85 1320
7117.65 1414
7118.44 1442
7119.24 1446
7120.03 1355
7120.83 1416
7121.63 1392
7122.42 1356
7123.22 1360
7124.02 1384
7124.81 1260
7125.61 1306
7126.41 1308
7127.20 1306
7128.00 1352
7128.80 1352
7129.59 1431
7130.39 1418
7131.19 1397
7131.98 1425
7132.78 1398
7133.58 1477
7134.37 1445
7135.17 1330
7135.97 1337
7136.77 1278
7137.56 1246
7138.36 1314
7139.16 1290
7139.96 1193
7140.75 1192
7141.55 1258
7142.35 1260
7143.15 1153
7143.94 1229
7144.74 1274
7145.54 1298
7146.34 1261
7147.13 1166
7147.93 1224
7148.73 1110
7149.53 1132
7150.33 1157
7151.12 1144
7151.92 1146
7152.72 1164
7153.52 1191
7154.32 1184
7155.11 1275
7155.91 1289
7156.71 1340
7157.51 1324
7158.31 1338
7159.11 1308
7159.90 1199
7160.70 1268
7161.50 1195
7162.30 1189
7163.10 1156
7163.90 1187
7164.70 1104
7165.49 1087
7166.29 1090
7167.09 1177
7167.89 1181
7168.69 1070
7169.49 1063
7170.29 1153
7171.09 1105
7171.89 1105
7172.69 1120
7173.49 1139
7174.28 1146
7175.08 1101
7175.88 1027
7176.68 1030
7177.48 992
7178.28 998
7179.08 1022
7179.88 1066
7180.68 1077
7181.48 1073
7182.28 1119
7183.08 1117
7183.88 1128
7184.68 1074
7185.48 1151
7186.28 1171
7187.08 1047
7187.88 1097
7188.68 1136
7189.48 1173
7190.28 1082
7191.08 1100
7191.88 1126
7192.68 1034
7193.48 1027
7194.28 1077
7195.08 1044
7195.88 1033
7196.68 1077
7197.48 1068
7198.28 1048
7199.08 1080
7199.89 1088
7200.69 1091
7201.49 1073
7202.29 1087
7203.09 1110
7203.89 1064
7204.69 1157
7205.49 1087
7206.29 1034
7207.09 1010
7207.89 966
7208.70 1062
7209.50 1068
7210.30 1018
7211.10 1080
7211.90 1056
7212.70 1027
7213.50 1069
7214.31 1043
7215.11 1038
7215.91 1067
7216.71 1064
7217.51 1146
7218.31 1109
7219.12 1155
7219.92 1159
7220.72 1129
7221.52 1118
7222.32 1124
7223.13 1110
7223.93 1040
7224.73 1088
7225.53 1014
7226.33 1055
7227.14 1025
7227.94 1044
7228.74 1012
7229.54 1036
7230.35 1027
7231.15 1013
7231.95 1025
7232.75 1027
7233.56 1054
7234.36 1046
7235.16 1082
7235.96 1089
7236.77 1068
7237.57 1073
7238.37 1104
7239.17 1085
7239.98 1091
7240.78 1056
7241.58 1105
7242.39 1170
7243.19 1220
7243.99 1095
7244.80 1099
7245.60 1148
7246.40 1117
7247.21 1119
7248.01 1134
7248.81 1106
7249.62 1169
7250.42 1208
7251.22 1155
7252.03 1147
7252.83 1198
7253.63 1190
7254.44 1208
7255.24 1151
7256.05 1126
7256.85 1159
7257.65 1149
7258.46 1114
7259.26 1217
7260.07 1313
7260.87 1273
7261.67 1409
7262.48 1293
7263.28 1267
7264.09 1214
7264.89 1283
7265.70 1285
7266.50 1329
7267.30 1272
7268.11 1238
7268.91 1280
7269.72 1327
7270.52 1260
7271.33 1327
7272.13 1280
7272.94 1292
7273.74 1253
7274.55 1281
7275.35 1315
7276.16 1223
7276.96 1256
7277.77 1334
7278.57 1338
7279.38 1320
7280.18 1457
7280.99 1599
7281.79 1807
7282.60 2120
7283.40 2344
7284.21 2520
7285.01 2819
7285.82 2856
7286.63 2738
7287.43 2602
7288.24 2362
7289.04 2172
7289.85 2008
7290.65 1790
7291.46 1591
7292.27 1437
7293.07 1411
7293.88 1404
7294.68 1406
7295.49 1291
7296.30 1325
7297.10 1319
7297.91 1397
7298.71 1354
7299.52 1275
7300.33 1300
7301.13 1279
7301.94 1314
7302.75 1339
7303.55 1288
7304.36 1428
7305.16 1411
7305.97 1282
7306.78 1354
7307.58 1340
7308.39 1450
7309.20 1483
7310.01 1500
7310.81 1593
7311.62 1542
7312.43 1518
7313.23 1515
7314.04 1559
7314.85 1699
7315.65 1760
7316.46 1979
7317.27 2193
7318.08 2434
7318.88 2708
7319.69 2749
7320.50 2722
7321.31 2532
7322.11 2425
7322.92 2304
7323.73 2040
7324.54 1918
7325.34 1760
7326.15 1665
7326.96 1675
7327.77 1575
7328.57 1513
7329.38 1418
7330.19 1376
7331.00 1439
7331.81 1415
7332.61 1327
7333.42 1346
7334.23 1379
7335.04 1395
7335.85 1380
7336.66 1383
7337.46 1447
7338.27 1418
7339.08 1315
7339.89 1336
7340.70 1315
7341.51 1294
7342.31 1317
7343.12 1302
7343.93 1215
7344.74 1181
7345.55 1225
7346.36 1168
7347.17 1202
7347.98 1215
7348.79 1231
7349.59 1271
7350.40 1177
7351.21 1213
7352.02 1214
7352.83 1260
7353.64 1202
7354.45 1146
7355.26 1138
7356.07 1164
7356.88 1190
7357.69 1137
7358.50 1154
7359.31 1068
7360.12 1137
7360.93 1085
7361.74 1132
7362.54 1107
7363.35 1130
7364.16 974
7364.97 1091
7365.78 1155
7366.59 1047
7367.40 1102
7368.21 1111
7369.02 1100
7369.83 1103
7370.64 1089
7371.45 1093
7372.27 1150
7373.08 1033
7373.89 1108
7374.70 1112
7375.51 1030
7376.32 1001
7377.13 1072
7377.94 1112
7378.75 1099
7379.56 1157
7380.37 1196
7381.18 1175
7381.99 1173
7382.80 1237
7383.61 1292
7384.42 1254
7385.24 1263
7386.05 1224
7386.86 1120
7387.67 1178
7388.48 1197
7389.29 1130
7390.10 1112
7390.91 1026
7391.72 1022
7392.54 1051
7393.35 1006
7394.16 1011
7394.97 1009
7395.78 994
7396.59 980
7397.41 987
7398.22 1049
7399.03 1098
7399.84 1043
7400.65 1042
7401.46 1020
7402.28 1034
7403.09 1045
7403.90 1012
7404.71 1061
7405.52 1132
7406.34 1093
7407.15 1072
7407.96 1013
7408.77 1013
7409.59 1033
7410.40 963
7411.21 990
7412.02 968
7412.84 993
7413.65 966
7414.46 957
7415.27 1017
7416.09 1097
7416.90 987
7417.71 975
7418.52 968
7419.34 1069
7420.15 1105
7420.96 1053
7421.78 981
7422.59 1038
7423.40 1084
7424.22 1040
7425.03 1064
7425.84 1105
7426.65 1020
7427.47 1066
7428.28 1081
7429.09 1137
7429.91 1133
7430.72 1154
7431.54 1165
7432.35 1153
7433.16 1161
7433.98 1160
7434.79 1173
7435.60 1226
7436.42 1195
7437.23 1167
7438.05 1200
7438.86 1156
7439.67 1248
7440.49 1308
7441.30 1224
7442.12 1265
7442.93 1179
7443.74 1149
7444.56 1169
7445.37 1117
7446.19 1045
7447.00 1057
7447.82 1001
7448.63 1011
7449.44 1001
7450.26 1030
7451.07 939
7451.89 965
7452.70 953
7453.52 987
7454.33 965
7455.15 1033
7455.96 1062
7456.78 991
7457.59 979
7458.41 1013
7459.22 974
7460.04 975
7460.85 1019
7461.67 916
7462.48 1006
7463.30 1075
7464.11 1050
7464.93 989
7465.74 966
7466.56 992
7467.37 1001
7468.19 1011
7469.01 973
7469.82 1010
7470.64 1023
7471.45 1094
7472.27 1001
7473.08 970
7473.90 1044
7474.72 1011
7475.53 1010
7476.35 1098
7477.16 1086
7477.98 1000
7478.80 992
7479.61 946
7480.43 901
7481.24 952
7482.06 985
7482.88 983
7483.69 955
7484.51 952
7485.33 968
7486.14 926
7486.96 980
7487.78 1002
7488.59 952
7489.41 884
7490.23 898
7491.04 978
7491.86 997
7492.68 991
7493.49 965
7494.31 997
7495.13 942
7495.94 890
7496.76 859
7497.58 879
7498.40 905
7499.21 918
7500.03 939
7500.85 924
7501.67 958
7502.48 904
7503.30 940
7504.12 925
7504.94 909
7505.75 950
7506.57 968
7507.39 906
7508.21 915
7509.02 894
7509.84 928
7510.66 890
7511.48 876
7512.30 921
7513.11 904
7513.93 873
7514.75 913
7515.57 867
7516.39 910
7517.20 892
7518.02 916
7518.84 908
7519.66 907
7520.48 918
7521.30 982
7522.11 946
7522.93 929
7523.75 931
7524.57 943
7525.39 909
7526.21 878
7527.03 883
7527.84 848
7528.66 858
7529.48 891
7530.30 954
7531.12 843
7531.94 901
7532.76 917
7533.58 864
7534.40 812
7535.22 835
7536.03 891
7536.85 902
7537.67 838
7538.49 824
7539.31 920
7540.13 888
7540.95 838
7541.77 867
7542.59 879
7543.41 889
7544.23 885
7545.05 893
7545.87 861
7546.69 841
7547.51 873
7548.33 901
7549.15 861
7549.97 871
7550.79 895
7551.61 942
7552.43 856
7553.25 876
7554.07 877
7554.89 868
7555.71 883
7556.53 833
7557.35 856
7558.17 903
7558.99 964
7559.81 866
7560.63 853
7561.45 892
7562.27 869
7563.09 876
7563.92 914
7564.74 879
7565.56 945
7566.38 922
7567.20 909
7568.02 913
7568.84 910
7569.66 944
7570.48 849
7571.30 882
7572.13 908
7572.95 930
7573.77 951
7574.59 909
7575.41 895
7576.23 862
7577.05 884
7577.88 956
7578.70 871
7579.52 927
7580.34 895
7581.16 890
7581.98 907
7582.81 937
7583.63 930
7584.45 887
7585.27 927
7586.09 979
7586.92 976
7587.74 938
7588.56 975
7589.38 1041
7590.20 1016
7591.03 958
7591.85 1036
7592.67 975
7593.49 1027
7594.32 1065
7595.14 1067
7595.96 1069
7596.78 1008
7597.61 1065
7598.43 1048
7599.25 1099
7600.07 1079
7600.90 1085
7601.72 1139
7602.54 1189
7603.36 1239
7604.19 1272
7605.01 1340
7605.83 1368
7606.66 1338
7607.48 1291
7608.30 1268
7609.13 1255
7609.95 1388
7610.77 1248
7611.60 1153
7612.42 1173
7613.24 1163
7614.07 1123
7614.89 1171
7615.71 1177
7616.54 1276
7617.36 1294
7618.18 1459
7619.01 1473
7619.83 1475
7620.66 1378
7621.48 1340
7622.30 1289
7623.13 1241
7623.95 1214
7624.78 1172
7625.60 1161
7626.42 1112
7627.25 1204
7628.07 1219
7628.90 1269
7629.72 1267
7630.55 1287
7631.37 1327
7632.19 1439
7633.02 1453
7633.84 1335
7634.67 1357
7635.49 1264
7636.32 1259
7637.14 1190
7637.97 1172
7638.79 1091
7639.62 1098
7640.44 1029
7641.27 1021
7642.09 941
7642.92 1000
7643.74 1002
7644.57 966
7645.39 949
7646.22 891
7647.04 894
7647.87 904
7648.69 944
7649.52 980
7650.34 955
7651.17 1020
7651.99 1028
7652.82 951
7653.65 964
7654.47 881
7655.30 985
7656.12 960
7656.95 969
7657.77 815
7658.60 890
7659.43 912
7660.25 891
7661.08 866
7661.90 838
7662.73 889
7663.56 868
7664.38 916
7665.21 886
7666.04 943
7666.86 918
7667.69 911
7668.51 885
7669.34 860
7670.17 868
7670.99 873
7671.82 851
7672.65 917
7673.47 844
7674.30 886
7675.13 863
7675.95 824
7676.78 840
7677.61 832
7678.44 850
7679.26 899
7680.09 886
7680.92 895
7681.74 886
7682.57 956
7683.40 951
7684.23 1001
7685.05 985
7685.88 972
7686.71 965
7687.53 962
7688.36 920
7689.19 881
7690.02 913
7690.85 922
7691.67 942
7692.50 940
7693.33 956
7694.16 950
7694.98 912
7695.81 976
7696.64 951
7697.47 959
7698.30 1018
7699.12 1074
7699.95 1030
7700.78 1016
7701.61 1036
7702.44 986
7703.26 975
7704.09 943
7704.92 906
7705.75 946
7706.58 911
7707.41 847
7708.24 851
7709.06 865
7709.89 852
7710.72 859
7711.55 858
7712.38 939
7713.21 889
7714.04 882
7714.87 830
7715.69 832
7716.52 835
7717.35 913
7718.18 821
7719.01 811
7719.84 814
7720.67 840
7721.50 849
7722.33 870
7723.16 816
7723.99 872
7724.82 841
7725.65 915
7726.48 835
7727.30 779
7728.13 842
7728.96 944
7729.79 853
7730.62 862
7731.45 830
7732.28 851
7733.11 851
7733.94 824
7734.77 802
7735.60 759
7736.43 786
7737.26 809
7738.09 804
7738.92 860
7739.75 899
7740.58 821
7741.41 815
7742.25 810
7743.08 866
7743.91 820
7744.74 934
7745.57 961
7746.40 972
7747.23 1026
7748.06 1057
7748.89 1069
7749.72 1070
7750.55 1039
7751.38 1007
7752.21 978
7753.04 918
7753.88 874
7754.71 939
7755.54 897
7756.37 863
7757.20 858
7758.03 897
7758.86 917
7759.69 900
7760.53 902
7761.36 843
7762.19 820
7763.02 867
7763.85 837
7764.68 871
7765.51 825
7766.35 883
7767.18 856
7768.01 902
7768.84 886
7769.67 899
7770.51 916
7771.34 910
7772.17 866
7773.00 855
7773.83 826
7774.67 864
7775.50 897
7776.33 872
7777.16 881
7777.99 865
7778.83 916
7779.66 852
7780.49 799
7781.32 902
7782.16 869
7782.99 805
7783.82 894
7784.65 939
7785.49 919
7786.32 884
7787.15 909
7787.99 877
7788.82 830
7789.65 875
7790.48 886
7791.32 851
7792.15 886
7792.98 859
7793.82 938
7794.65 971
7795.48 929
7796.32 920
7797.15 942
7797.98 914
7798.82 958
7799.65 923
7800.48 1005
7801.32 979
7802.15 930
7802.99 910
7803.82 944
7804.65 936
7805.49 1001
7806.32 1016
7807.15 972
7807.99 1014
7808.82 1025
7809.66 1005
7810.49 1095
7811.32 1171
7812.16 1103
7812.99 1180
7813.83 1259
7814.66 1366
7815.50 1409
7816.33 1341
7817.16 1484
7818.00 1515
7818.83 1369
7819.67 1294
7820.50 1190
7821.34 1260
7822.17 1262
7823.01 1180
7823.84 1140
7824.68 1212
7825.51 1291
7826.35 1301
7827.18 1309
7828.02 1286
7828.85 1370
7829.69 1338
7830.52 1249
7831.36 1206
7832.19 1228
7833.03 1252
7833.86 1326
7834.70 1269
7835.53 1290
7836.37 1247
7837.20 1214
7838.04 1234
7838.87 1198
7839.71 1155
7840.55 1158
7841.38 1143
7842.22 1056
7843.05 1042
7843.89 964
7844.72 1056
7845.56 1100
7846.40 1086
7847.23 1074
7848.07 1176
7848.91 1095
7849.74 1000
7850.58 960
7851.41 979
7852.25 1027
7853.09 969
7853.92 1046
7854.76 1037
7855.60 995
7856.43 1103
7857.27 1113
7858.11 1144
7858.94 1116
7859.78 1183
7860.62 1216
7861.45 1126
7862.29 1096
7863.13 1128
7863.96 1028
7864.80 1074
7865.64 1071
7866.47 1091
7867.31 1066
7868.15 1065
7868.99 1168
7869.82 1145
7870.66 1117
7871.50 1149
7872.33 1124
7873.17 1204
7874.01 1218
7874.85 1241
7875.68 1308
7876.52 1342
7877.36 1487
7878.20 1479
7879.03 1595
7879.87 1520
7880.71 1502
7881.55 1463
7882.39 1341
7883.22 1354
7884.06 1336
7884.90 1261
7885.74 1197
7886.58 1176
7887.41 1209
7888.25 1173
7889.09 1165
7889.93 1167
7890.77 1152
7891.61 1138
7892.44 1218
7893.28 1196
7894.12 1125
7894.96 1142
7895.80 1143
7896.64 1125
7897.48 1048
7898.31 1082
7899.15 1021
7899.99 988
7900.83 1049
7901.67 1022
7902.51 972
7903.35 951
7904.19 962
7905.03 963
7905.87 959
7906.70 991
7907.54 1007
7908.38 942
7909.22 958
7910.06 964
7910.90 997
7911.74 968
7912.58 1030
7913.42 1107
7914.26 1055
7915.10 1066
7915.94 1140
7916.78 1252
7917.62 1355
7918.46 1335
7919.30 1346
7920.14 1356
7920.98 1390
7921.82 1295
7922.66 1337
7923.50 1233
7924.34 1082
7925.18 1062
7926.02 990
7926.86 951
7927.70 843
7928.54 885
7929.38 963
7930.22 972
7931.06 996
7931.90 978
7932.74 979
7933.58 954
7934.42 936
7935.26 890
7936.10 963
7936.95 865
7937.79 880
7938.63 874
7939.47 903
7940.31 930
7941.15 970
7941.99 978
7942.83 922
7943.67 909
7944.51 942
7945.36 900
7946.20 969
7947.04 1049
7947.88 1004
7948.72 988
7949.56 936
7950.40 1022
7951.25 995
7952.09 1009
7952.93 1052
7953.77 1112
7954.61 1134
7955.45 1175
7956.30 1185
7957.14 1186
7957.98 1137
7958.82 1104
7959.66 1045
7960.51 1100
7961.35 1096
7962.19 1053
7963.03 1073
7963.87 1073
7964.72 1157
7965.56 1166
7966.40 1315
7967.24 1484
7968.09 1472
7968.93 1354
7969.77 1385
7970.61 1317
7971.46 1193
7972.30 1154
7973.14 1080
7973.98 1111
7974.83 958
7975.67 902
7976.51 893
7977.36 947
7978.20 909
7979.04 850
7979.89 871
7980.73 875
7981.57 887
7982.41 945
7983.26 953
7984.10 887
7984.94 904
7985.79 855
7986.63 960
7987.48 948
7988.32 912
7989.16 917
7990.01 921
7990.85 837
7991.69 889
7992.54 908
7993.38 861
7994.22 794
7995.07 920
7995.91 812
7996.76 804
7997.60 805
7998.44 818
7999.29 822
8000.13 777
8000.98 806
8001.82 810
8002.67 812
8003.51 844
8004.35 865
8005.20 837
8006.04 843
8006.89 821
8007.73 842
8008.58 810
8009.42 798
8010.27 769
8011.11 775
8011.96 772
8012.80 806
8013.65 829
8014.49 831
8015.34 794
8016.18 768
8017.03 791
8017.87 740
8018.72 751
8019.56 741
8020.41 767
8021.25 749
8022.10 749
8022.94 802
8023.79 760
8024.63 754
8025.48 721
8026.32 780
8027.17 738
8028.01 725
8028.86 781
8029.71 750
8030.55 760
8031.40 756
8032.24 821
8033.09 786
8033.94 818
8034.78 785
8035.63 755
8036.47 736
8037.32 727
8038.17 772
8039.01 831
8039.86 809
8040.70 763
8041.55 768
8042.40 734
8043.24 765
8044.09 729
8044.94 741
8045.78 795
8046.63 757
8047.48 724
8048.32 788
8049.17 761
8050.02 784
8050.86 767
8051.71 775
8052.56 763
8053.40 727
8054.25 823
8055.10 803
8055.95 783
8056.79 776
8057.64 739
8058.49 845
8059.33 733
8060.18 727
8061.03 741
8061.88 740
8062.72 732
8063.57 693
8064.42 744
8065.27 784
8066.11 704
8066.96 688
8067.81 770
8068.66 800
8069.50 761
8070.35 642
8071.20 687
8072.05 621
8072.90 679
8073.74 737
8074.59 676
8075.44 669
8076.29 724
8077.14 749
8077.99 748
8078.83 706
8079.68 712
8080.53 737
8081.38 775
8082.23 748
8083.08 742
8083.92 719
8084.77 696
8085.62 701
8086.47 731
8087.32 790
8088.17 708
8089.02 724
8089.87 757
8090.71 695
8091.56 706
8092.41 685
8093.26 714
8094.11 718
8094.96 759
8095.81 733
8096.66 723
8097.51 691
8098.36 725
8099.21 689
8100.06 721
8100.91 702
8101.75 700
8102.60 789
8103.45 710
8104.30 725
8105.15 775
8106.00 738
8106.85 684
8107.70 707
8108.55 735
8109.40 752
8110.25 733
8111.10 748
8111.95 725
8112.80 739
8113.65 723
8114.50 714
8115.35 672
8116.20 729
8117.05 716
8117.90 770
8118.75 856
8119.60 821
8120.46 784
8121.31 788
8122.16 770
8123.01 760
8123.86 753
8124.71 796
8125.56 796
8126.41 792
8127.26 807
8128.11 785
8128.96 761
8129.81 803
8130.66 787
8131.52 754
8132.37 814
8133.22 834
8134.07 743
8134.92 809
8135.77 812
8136.62 767
8137.47 764
8138.33 788
8139.18 760
8140.03 766
8140.88 753
8141.73 829
8142.58 864
8143.44 770
8144.29 815
8145.14 859
8145.99 875
8146.84 887
8147.69 859
8148.55 811
8149.40 808
8150.25 833
8151.10 832
8151.95 822
8152.81 906
8153.66 996
8154.51 1036
8155.36 1104
8156.22 1117
8157.07 1111
8157.92 1048
8158.77 979
8159.63 944
8160.48 907
8161.33 921
8162.18 871
8163.04 873
8163.89 836
8164.74 863
8165.60 879
8166.45 900
8167.30 834
8168.15 783
8169.01 790
8169.86 801
8170.71 771
8171.57 742
8172.42 788
8173.27 775
8174.13 778
8174.98 761
8175.83 804
8176.69 781
8177.54 739
8178.39 756
8179.25 718
8180.10 677
8180.95 677
8181.81 700
8182.66 766
8183.52 687
8184.37 699
8185.22 748
8186.08 836
8186.93 792
8187.79 734
8188.64 740
8189.49 742
8190.35 742
8191.20 741
8192.06 752
8192.91 720
8193.76 741
8194.62 735
8195.47 710
8196.33 676
8197.18 723
8198.04 734
8198.89 698
8199.75 709
8200.60 747
8201.46 692
8202.31 684
8203.17 712
8204.02 729
8204.87 789
8205.73 780
8206.58 772
8207.44 731
8208.29 685
8209.15 747
8210.01 756
8210.86 788
8211.72 813
8212.57 779
8213.43 734
8214.28 751
8215.14 704
8215.99 764
8216.85 758
8217.70 791
8218.56 764
8219.42 809
8220.27 705
8221.13 751
8221.98 723
8222.84 746
8223.69 779
8224.55 791
8225.41 825
8226.26 825
8227.12 768
8227.97 724
8228.83 736
8229.69 715
8230.54 752
8231.40 750
8232.26 754
8233.11 773
8233.97 731
8234.82 763
8235.68 752
8236.54 681
8237.39 702
8238.25 704
8239.11 720
8239.96 750
8240.82 694
8241.68 662
8242.54 660
8243.39 722
8244.25 709
8245.11 731
8245.96 769
8246.82 745
8247.68 723
8248.53 726
8249.39 697
8250.25 714
8251.11 693
8251.96 660
8252.82 685
8253.68 671
8254.54 682
8255.39 790
8256.25 734
8257.11 773
8257.97 766
8258.82 709
8259.68 664
8260.54 652
8261.40 756
8262.26 738
8263.11 725
8263.97 769
8264.83 710
8265.69 734
8266.55 769
8267.40 714
8268.26 711
8269.12 681
8269.98 771
8270.84 735
8271.70 739
8272.55 720
8273.41 775
8274.27 735
8275.13 714
8275.99 741
8276.85 775
8277.71 701
8278.56 717
8279.42 737
8280.28 722
8281.14 714
8282.00 750
8282.86 731
8283.72 716
8284.58 745
8285.44 782
8286.29 776
8287.15 762
8288.01 753
8288.87 801
8289.73 843
8290.59 858
8291.45 853
8292.31 822
8293.17 867
8294.03 907
8294.89 886
8295.75 919
8296.61 882
8297.47 836
8298.33 810
8299.19 780
8300.05 809
8300.91 780
8301.77 789
8302.63 869
8303.49 832
8304.35 790
8305.21 816
8306.07 799
8306.93 857
8307.79 792
8308.65 821
8309.51 817
8310.37 792
8311.23 839
8312.09 841
8312.95 822
8313.81 861
8314.67 885
8315.53 930
8316.39 968
8317.25 1016
8318.11 1073
8318.98 984
8319.84 866
8320.70 923
8321.56 844
8322.42 823
8323.28 820
8324.14 800
8325.00 747
8325.86 769
8326.73 802
8327.59 725
8328.45 757
8329.31 746
8330.17 789
8331.03 833
8331.89 789
8332.76 784
8333.62 750
8334.48 734
8335.34 820
8336.20 731
8337.06 753
8337.93 821
8338.79 826
8339.65 754
8340.51 776
8341.37 790
8342.24 834
8343.10 804
8343.96 827
8344.82 864
8345.68 872
8346.55 885
8347.41 832
8348.27 835
8349.13 760
8350.00 808
8350.86 808
8351.72 749
8352.58 723
8353.45 713
8354.31 758
8355.17 780
8356.03 754
8356.90 762
8357.76 788
8358.62 774
8359.49 779
8360.35 810
8361.21 803
8362.08 799
8362.94 781
8363.80 754
8364.66 808
8365.53 762
8366.39 787
8367.25 781
8368.12 785
8368.98 766
8369.84 789
8370.71 823
8371.57 823
8372.44 806
8373.30 775
8374.16 799
8375.03 758
8375.89 816
8376.75 814
8377.62 849
8378.48 831
8379.35 796
8380.21 783
8381.07 808
8381.94 831
8382.80 808
8383.67 822
8384.53 760
8385.40 801
8386.26 836
8387.12 789
8387.99 863
8388.85 873
8389.72 833
8390.58 827
8391.45 806
8392.31 804
8393.18 797
8394.04 809
8394.91 845
8395.77 851
8396.64 792
8397.50 792
8398.37 804
8399.23 859
8400.10 778
8400.96 734
8401.83 755
8402.69 845
8403.56 823
8404.42 853
8405.29 794
8406.15 836
8407.02 925
8407.88 893
8408.75 883
8409.61 898
8410.48 826
8411.34 833
8412.21 923
8413.08 899
8413.94 892
8414.81 895
8415.67 883
8416.54 932
8417.41 814
8418.27 870
8419.14 947
8420.00 996
8420.87 923
8421.74 934
8422.60 922
8423.47 1041
8424.33 1074
8425.20 985
8426.07 1045
8426.93 1069
8427.80 1056
8428.67 1011
8429.53 1018
8430.40 975
8431.27 1000
8432.13 1053
8433.00 1092
8433.87 1085
8434.73 1130
8435.60 1173
8436.47 1097
8437.33 1045
8438.20 1179
8439.07 1157
8439.94 1164
8440.80 1171
8441.67 1266
8442.54 1341
8443.40 1342
8444.27 1384
8445.14 1413
8446.01 1413
8446.87 1427
8447.74 1383
8448.61 1382
8449.48 1463
8450.34 1444
8451.21 1428
8452.08 1430
8452.95 1491
8453.82 1557
8454.68 1483
8455.55 1565
8456.42 1608
8457.29 1525
8458.15 1677
8459.02 1699
8459.89 1601
8460.76 1638
8461.63 1541
8462.50 1513
8463.36 1503
8464.23 1524
8465.10 1526
8465.97 1726
8466.84 2073
8467.71 2327
8468.57 2964
8469.44 3699
8470.31 4202
8471.18 4262
8472.05 4263
8472.92 3955
8473.79 3540
8474.66 3140
8475.53 2528
8476.39 2178
8477.26 1929
8478.13 1675
8479.00 1547
8479.87 1450
8480.74 1394
8481.61 1317
8482.48 1306
8483.35 1233
8484.22 1190
8485.09 1111
8485.96 1113
8486.83 1066
8487.69 1117
8488.56 1088
8489.43 1093
8490.30 1099
8491.17 1073
8492.04 997
8492.91 1082
8493.78 1000
8494.65 1037
8495.52 1038
8496.39 1048
8497.26 1057
8498.13 1001
8499.00 1111
8499.87 1133
8500.74 1067
8501.61 1002
8502.48 1011
8503.35 1104
8504.22 1107
8505.10 1000
8505.97 1073
8506.84 1138
8507.71 1131
8508.58 1160
8509.45 1177
8510.32 1216
8511.19 1116
8512.06 1137
8512.93 1117
8513.80 1094
8514.67 1092
8515.54 1052
8516.42 1095
8517.29 988
8518.16 1026
8519.03 1037
8519.90 1047
8520.77 988
8521.64 1109
8522.51 1034
8523.39 1052
8524.26 1029
8525.13 1023
8526.00 1074
8526.87 1061
8527.74 1109
8528.61 1148
8529.49 1145
8530.36 1155
8531.23 1193
8532.10 1201
8532.97 1229
8533.85 1187
8534.72 1184
8535.59 1195
8536.46 1276
8537.33 1203
8538.21 1226
8539.08 1167
8539.95 1190
8540.82 1166
8541.69 1188
8542.57 1230
8543.44 1190
8544.31 1183
8545.18 1234
8546.06 1198
8546.93 1249
8547.80 1291
8548.67 1393
8549.55 1424
8550.42 1529
8551.29 1610
8552.17 1657
8553.04 1667
8553.91 1610
8554.78 1604
8555.66 1612
8556.53 1517
8557.40 1456
8558.28 1374
8559.15 1288
8560.02 1275
8560.90 1123
8561.77 1108
8562.64 1022
8563.52 961
8564.39 978
8565.26 983
8566.14 985
8567.01 984
8567.89 966
8568.76 1014
8569.63 956
8570.51 964
8571.38 941
8572.25 953
8573.13 890
8574.00 924
8574.88 900
8575.75 940
8576.62 941
8577.50 954
8578.37 913
8579.25 930
8580.12 962
8581.00 979
8581.87 960
8582.74 918
8583.62 970
8584.49 929
8585.37 972
8586.24 922
8587.12 934
8587.99 947
8588.87 1002
8589.74 1005
8590.62 940
8591.49 953
8592.37 1000
8593.24 1022
8594.12 960
8594.99 931
8595.87 921
8596.74 1029
8597.62 1069
8598.49 1110
8599.37 1049
8600.24 995
8601.12 994
8601.99 1024
8602.87 1016
8603.74 957
8604.62 1012
8605.49 1052
8606.37 1021
8607.25 1036
8608.12 1020
8609.00 1010
8609.87 1049
8610.75 1060
8611.63 1049
8612.50 1057
8613.38 1032
8614.25 1086
8615.13 1073
8616.01 1086
8616.88 1089
8617.76 1083
8618.63 1064
8619.51 1134
8620.39 1123
8621.26 1101
8622.14 1102
8623.02 1159
8623.89 1107
8624.77 1080
8625.65 1137
8626.52 1178
8627.40 1178
8628.28 1192
8629.15 1171
8630.03 1236
8630.91 1245
8631.78 1289
8632.66 1362
8633.54 1278
8634.41 1310
8635.29 1333
8636.17 1351
8637.05 1346
8637.92 1333
8638.80 1342
8639.68 1373
8640.56 1397
8641.43 1527
8642.31 1465
8643.19 1539
8644.06 1521
8644.94 1518
8645.82 1482
8646.70 1524
8647.58 1512
8648.45 1643
8649.33 1588
8650.21 1611
8651.09 1585
8651.96 1495
8652.84 1585
8653.72 1628
8654.60 1598
8655.48 1725
8656.36 1695
8657.23 1641
8658.11 1564
8658.99 1583
8659.87 1680
8660.75 1647
8661.63 1654
8662.50 1689
8663.38 1736
8664.26 1624
8665.14 1657
8666.02 1618
8666.90 1658
8667.78 1778
8668.65 1838
8669.53 1978
8670.41 2192
8671.29 2486
8672.17 2770
8673.05 3233
8673.93 3652
8674.81 3816
8675.69 3955
8676.57 4000
8677.45 3828
8678.32 3617
8679.20 3310
8680.08 2948
8680.96 2741
8681.84 2498
8682.72 2292
8683.60 2129
8684.48 2095
8685.36 2155
8686.24 2157
8687.12 2193
8688.00 2351
8688.88 2713
8689.76 3235
8690.64 3921
8691.52 4608
8692.40 5315
8693.28 5825
8694.16 5637
8695.04 5441
8695.92 4895
8696.80 4230
8697.68 3646
8698.56 2958
8699.44 2562
8700.32 2253
8701.20 2053
8702.08 1788
8702.96 1789
8703.84 1630
8704.72 1546
8705.60 1491
8706.49 1474
8707.37 1387
8708.25 1322
8709.13 1377
8710.01 1262
8710.89 1280
8711.77 1243
8712.65 1267
8713.53 1234
8714.41 1277
8715.29 1182
8716.18 1167
8717.06 1133
8717.94 1106
8718.82 1142
8719.70 1150
8720.58 1127
8721.46 1198
8722.35 1162
8723.23 1171
8724.11 1173
8724.99 1148
8725.87 1148
8726.75 1102
8727.64 1132
8728.52 1208
8729.40 1254
8730.28 1227
8731.16 1217
8732.05 1286
8732.93 1236
8733.81 1234
8734.69 1195
8735.57 1182
8736.46 1189
8737.34 1145
8738.22 1207
8739.10 1191
8739.99 1206
8740.87 1208
8741.75 1145
8742.63 1133
8743.52 1126
8744.40 1126
8745.28 1092
8746.16 1064
8747.05 1024
8747.93 1084
8748.81 1207
8749.70 1222
8750.58 1248
8751.46 1259
8752.34 1226
8753.23 1223
8754.11 1233
8754.99 1199
8755.88 1240
8756.76 1254
8757.64 1382
8758.53 1291
8759.41 1306
8760.29 1346
8761.18 1342
8762.06 1301
8762.94 1247
8763.83 1189
8764.71 1205
8765.60 1266
8766.48 1251
8767.36 1266
8768.25 1308
8769.13 1269
8770.01 1296
8770.90 1342
8771.78 1231
8772.67 1181
8773.55 1176
8774.43 1253
8775.32 1219
8776.20 1160
8777.09 1130
8777.97 1099
8778.86 1180
8779.74 1178
8780.63 1178
8781.51 1198
8782.39 1310
8783.28 1264
8784.16 1223
8785.05 1154
8785.93 1148
8786.82 1101
8787.70 1092
8788.59 1082
8789.47 1033
8790.36 945
8791.24 987
8792.13 971
8793.01 973
8793.90 927
8794.78 958
8795.67 989
8796.55 944
8797.44 911
8798.32 959
8799.21 985
8800.10 951
8800.98 983
8801.87 991
8802.75 990
8803.64 1028
8804.52 1030
8805.41 945
8806.29 911
8807.18 955
8808.07 948
8808.95 965
8809.84 941
8810.72 927
8811.61 909
8812.50 938
8813.38 891
8814.27 882
8815.15 873
8816.04 874
8816.93 948
8817.81 892
8818.70 825
8819.59 861
8820.47 840
8821.36 816
8822.25 882
8823.13 872
8824.02 843
8824.91 888
8825.79 891
8826.68 855
8827.57 831
8828.45 799
8829.34 808
8830.23 822
8831.11 776
8832.00 826
8832.89 819
8833.78 808
8834.66 790
8835.55 814
8836.44 834
8837.32 856
8838.21 804
8839.10 753
8839.99 803
8840.87 802
8841.76 828
8842.65 795
8843.54 762
8844.42 754
8845.31 760
8846.20 788
8847.09 787
8847.98 769
8848.86 785
8849.75 734
8850.64 748
8851.53 761
8852.42 747
8853.30 761
8854.19 719
8855.08 788
8855.97 742
8856.86 663
8857.75 739
8858.63 754
8859.52 767
8860.41 764
8861.30 762
8862.19 795
8863.08 719
8863.97 755
8864.85 761
8865.74 734
8866.63 733
8867.52 758
8868.41 713
8869.30 704
8870.19 696
8871.08 733
8871.97 728
8872.85 660
8873.74 677
8874.63 704
8875.52 698
8876.41 628
8877.30 668
8878.19 713
8879.08 683
8879.97 652
8880.86 674
8881.75 691
8882.64 661
8883.53 685
8884.42 718
8885.31 730
8886.20 701
8887.09 689
8887.98 722
8888.87 707
8889.76 673
8890.65 641
8891.54 695
8892.43 678
8893.32 680
8894.21 673
8895.10 646
8895.99 678
8896.88 668
8897.77 666
8898.66 691
8899.55 754
8900.44 687
8901.33 692
8902.22 665
8903.11 622
8904.00 661
8904.89 660
8905.78 703
8906.67 641
8907.56 662
8908.46 682
8909.35 676
8910.24 621
8911.13 620
8912.02 577
8912.91 682
8913.80 646
8914.69 647
8915.58 652
8916.48 623
8917.37 653
8918.26 622
8919.15 622
8920.04 645
8920.93 603
8921.82 611
8922.72 635
8923.61 622
8924.50 638
8925.39 603
8926.28 592
8927.18 587
8928.07 569
8928.96 636
8929.85 651
8930.74 681
8931.64 654
8932.53 613
8933.42 635
8934.31 602
8935.20 583
8936.10 583
8936.99 629
8937.88 659
8938.77 650
8939.67 631
8940.56 633
8941.45 617
8942.34 598
8943.24 566
8944.13 606
8945.02 634
8945.91 649
8946.81 587
8947.70 569
8948.59 538
8949.49 607
8950.38 587
8951.27 657
8952.16 647
8953.06 630
8953.95 639
8954.84 581
8955.74 568
8956.63 617
8957.52 607
8958.42 585
8959.31 634
8960.20 634
8961.10 621
8961.99 634
8962.89 649
8963.78 599
8964.67 647
8965.57 661
8966.46 615
8967.35 623
8968.25 628
8969.14 580
8970.04 633
8970.93 644
8971.82 664
8972.72 646
8973.61 686
8974.51 658
8975.40 629
8976.30 671
8977.19 665
8978.08 672
8978.98 653
8979.87 588
8980.77 578
8981.66 612
8982.56 601
8983.45 636
8984.35 623
8985.24 638
8986.14 583
8987.03 574
8987.93 584
8988.82 587
8989.72 567
8990.61 544
8991.51 619
8992.40 615
8993.30 600
8994.19 593
8995.09 571
8995.98 665
8996.88 590
8997.77 564
8998.67 555
8999.56 559
9000.46 595
9001.35 586
9002.25 641
9003.15 650
9004.04 598
9004.94 617
9005.83 608
9006.73 595
9007.62 547
9008.52 529
9009.42 559
9010.31 574
9011.21 537
9012.10 537
9013.00 599
9013.90 573
9014.79 552
9015.69 546
9016.59 594
9017.48 610
9018.38 604
9019.27 595
9020.17 584
9021.07 581
9021.96 591
9022.86 580
9023.76 575
9024.65 557
9025.55 592
9026.45 594
9027.34 565
9028.24 573
9029.14 580
9030.04 566
9030.93 567
9031.83 613
9032.73 572
9033.62 539
9034.52 597
9035.42 558
9036.32 547
9037.21 586
9038.11 524
9039.01 559
9039.90 588
9040.80 590
9041.70 577
9042.60 580
9043.50 625
9044.39 595
9045.29 539
9046.19 599
9047.09 613
9047.98 588
9048.88 584
9049.78 562
9050.68 611
9051.58 642
9052.47 596
9053.37 639
9054.27 664
9055.17 591
9056.07 583
9056.97 602
9057.86 598
9058.76 604
9059.66 620
9060.56 582
9061.46 595
9062.36 632
9063.25 565
9064.15 623
9065.05 597
9065.95 636
9066.85 611
9067.75 589
9068.65 597
9069.55 584
9070.45 592
9071.34 610
9072.24 585
9073.14 652
9074.04 666
9074.94 644
9075.84 630
9076.74 609
9077.64 595
9078.54 574
9079.44 554
9080.34 587
9081.24 572
9082.14 592
9083.04 647
9083.94 669
9084.84 676
9085.74 653
9086.63 684
9087.53 652
9088.43 623
9089.33 638
9090.23 641
9091.13 653
9092.03 614
9092.93 605
9093.83 598
9094.74 658
9095.64 657
9096.54 659
9097.44 633
9098.34 572
9099.24 637
9100.14 601
9101.04 579
9101.94 583
9102.84 629
9103.74 608
9104.64 642
9105.54 638
9106.44 604
9107.34 643
9108.24 593
9109.14 579
9110.05 596
9110.95 606
9111.85 583
9112.75 603
9113.65 566
9114.55 544
9115.45 597
9116.35 612
9117.25 566
9118.16 649
9119.06 630
9119.96 590
9120.86 605
9121.76 559
9122.66 544
9123.56 585
9124.47 549
9125.37 563
9126.27 612
9127.17 615
9128.07 600
9128.98 575
9129.88 592
9130.78 629
9131.68 561
9132.58 576
9133.49 615
9134.39 589
9135.29 572
9136.19 599
9137.09 634
9138.00 551
9138.90 574
9139.80 548
9140.70 560
9141.61 571
9142.51 606
9143.41 533
9144.31 572
9145.22 575
9146.12 582
9147.02 590
9147.93 562
9148.83 586
9149.73 606
9150.63 577
9151.54 608
9152.44 570
9153.34 559
9154.25 567
9155.15 545
9156.05 605
9156.96 608
9157.86 570
9158.76 632
9159.67 563
9160.57 589
9161.47 583
9162.38 599
9163.28 592
9164.18 589
9165.09 548
9165.99 528
9166.90 583
9167.80 590
9168.70 578
9169.61 594
9170.51 586
9171.41 571
9172.32 566
9173.22 575
9174.13 560
9175.03 549
9175.94 524
9176.84 550
9177.74 538
9178.65 537
9179.55 581
9180.46 576
9181.36 557
9182.27 574
9183.17 589
9184.08 530
9184.98 543
9185.88 585
9186.79 568
9187.69 558
9188.60 592
9189.50 597
9190.41 542
9191.31 564
9192.22 575
9193.12 566
9194.03 608
9194.93 560
9195.84 665
9196.74 613
9197.65 575
9198.56 594
9199.46 613
9200.37 651
9201.27 577
9202.18 575
9203.08 618
9203.99 601
9204.89 607
9205.80 587
9206.71 558
9207.61 561
9208.52 624
9209.42 535
9210.33 552
9211.23 500
9212.14 550
9213.05 588
9213.95 564
9214.86 591
9215.77 535
9216.67 555
9217.58 613
9218.48 640
9219.39 565
9220.30 588
9221.20 530
9222.11 597
9223.02 566
9223.92 589
9224.83 562
9225.74 515
9226.64 537
9227.55 575
9228.46 550
9229.36 578
9230.27 615
9231.18 570
9232.08 572
9232.99 587
9233.90 604
9234.81 578
9235.71 583
9236.62 551
9237.53 544
9238.43 588
9239.34 612
9240.25 543
9241.16 516
9242.06 527
9242.97 580
9243.88 578
9244.79 594
9245.69 594
9246.60 546
9247.51 577
9248.42 590
9249.33 530
9250.23 557
9251.14 562
9252.05 580
9252.96 591
9253.87 543
9254.77 578
9255.68 588
9256.59 546
9257.50 549
9258.41 589
9259.31 589
9260.22 550
9261.13 568
9262.04 513
9262.95 513
9263.86 519
9264.77 525
9265.67 560
9266.58 574
9267.49 565
9268.40 553
9269.31 580
9270.22 627
9271.13 562
9272.04 566
9272.94 544
9273.85 519
9274.76 503
9275.67 532
9276.58 588
9277.49 557
9278.40 528
9279.31 532
9280.22 561
9281.13 550
9282.04 531
9282.95 494
9283.86 501
9284.77 534
9285.68 563
9286.59 587
9287.49 579
9288.40 574
9289.31 557
9290.22 557
9291.13 541
9292.04 585
9292.95 550
9293.86 562
9294.77 595
9295.68 612
9296.59 587
9297.50 570
9298.41 580
9299.33 617
9300.24 617
9301.15 613
9302.06 611
9302.97 647
9303.88 613
9304.79 584
9305.70 586
9306.61 618
9307.52 636
9308.43 667
9309.34 629
9310.25 658
9311.16 673
9312.07 636
9312.98 677
9313.90 599
9314.81 571
9315.72 609
9316.63 588
9317.54 615
9318.45 602
9319.36 615
9320.27 576
9321.19 584
9322.10 589
9323.01 590
9323.92 574
9324.83 581
9325.74 535
9326.65 564
9327.57 567
9328.48 575
9329.39 548
9330.30 587
9331.21 588
9332.13 575
9333.04 590
9333.95 575
9334.86 572
9335.77 615
9336.69 611
9337.60 620
9338.51 594
9339.42 585
9340.33 550
9341.25 590
9342.16 581
9343.07 575
9343.98 587
9344.90 602
9345.81 553
9346.72 573
9347.63 581
9348.55 603
9349.46 599
9350.37 571
9351.29 529
9352.20 527
9353.11 579
9354.02 568
9354.94 634
9355.85 583
9356.76 541
9357.68 563
9358.59 572
9359.50 581
9360.42 573
9361.33 562
9362.24 571
9363.16 623
9364.07 650
9364.98 626
9365.90 593
9366.81 600
9367.72 627
9368.64 602
9369.55 601
9370.47 650
9371.38 589
9372.29 603
9373.21 567
9374.12 628
9375.04 604
9375.95 536
9376.86 600
9377.78 686
9378.69 616
9379.61 545
9380.52 549
9381.43 586
9382.35 579
9383.26 567
9384.18 606
9385.09 612
9386.01 612
9386.92 566
9387.84 621
9388.75 610
9389.67 631
9390.58 644
9391.49 668
9392.41 588
9393.32 592
9394.24 592
9395.15 672
9396.07 640
9396.98 625
9397.90 599
9398.81 599
9399.73 671
9400.65 652
9401.56 606
9402.48 627
9403.39 633
9404.31 635
9405.22 688
9406.14 655
9407.05 629
9407.97 656
9408.88 642
9409.80 654
9410.72 627
9411.63 620
9412.55 639
9413.46 673
9414.38 723
9415.30 609
9416.21 635
9417.13 652
9418.04 650
9418.96 615
9419.88 577
9420.79 661
9421.71 678
9422.62 640
9423.54 628
9424.46 620
9425.37 666
9426.29 722
9427.21 631
9428.12 630
9429.04 651
9429.96 720
9430.87 712
9431.79 673
9432.71 724
9433.62 630
9434.54 717
9435.46 752
9436.37 764
9437.29 768
9438.21 770
9439.13 748
9440.04 794
9440.96 673
9441.88 697
9442.80 715
9443.71 760
9444.63 800
9445.55 743
9446.46 777
9447.38 781
9448.30 851
9449.22 856
9450.14 917
9451.05 952
9451.97 1100
9452.89 1159
9453.81 1167
9454.72 1208
9455.64 1119
9456.56 1081
9457.48 1037
9458.40 969
9459.31 888
9460.23 916
9461.15 816
9462.07 823
9462.99 740
9463.91 782
9464.82 716
9465.74 671
9466.66 682
9467.58 688
9468.50 696
9469.42 722
9470.34 781
9471.25 692
9472.17 691
9473.09 673
9474.01 722
9474.93 743
9475.85 697
9476.77 748
9477.69 760
9478.60 815
9479.52 892
9480.44 852
9481.36 803
9482.28 794
9483.20 828
9484.12 876
9485.04 845
9485.96 844
9486.88 774
9487.80 769
9488.72 730
9489.64 765
9490.56 706
9491.48 762
9492.40 748
9493.32 688
9494.24 689
9495.16 732
9496.08 716
9497.00 763
9497.92 738
9498.84 731
9499.76 703
9500.68 722
9501.60 697
9502.52 691
9503.44 715
9504.36 699
9505.28 708
9506.20 758
9507.12 784
9508.04 755
9508.96 704
9509.88 778
9510.80 730
9511.72 784
9512.64 837
9513.56 798
9514.48 774
9515.40 759
9516.32 737
9517.25 792
9518.17 790
9519.09 839
9520.01 830
9520.93 777
9521.85 833
9522.77 803
9523.69 795
9524.61 770
9525.54 738
9526.46 785
9527.38 908
9528.30 892
9529.22 896
9530.14 908
9531.06 1006
9531.99 1037
9532.91 1030
9533.83 1152
9534.75 1092
9535.67 1035
9536.60 1085
9537.52 951
9538.44 973
9539.36 949
9540.28 928
9541.21 873
9542.13 805
9543.05 825
9543.97 828
9544.89 847
9545.82 758
9546.74 786
9547.66 818
9548.58 768
9549.51 782
9550.43 782
9551.35 777
9552.27 801
9553.20 761
9554.12 820
9555.04 807
9555.96 805
9556.89 844
9557.81 865
9558.73 854
9559.66 857
9560.58 894
9561.50 890
9562.43 895
9563.35 933
9564.27 878
9565.19 833
9566.12 886
9567.04 823
9567.96 808
9568.89 770
9569.81 821
9570.74 817
9571.66 792
9572.58 807
9573.51 777
9574.43 912
9575.35 850
9576.28 833
9577.20 828
9578.13 840
9579.05 892
9579.97 854
9580.90 812
9581.82 853
9582.75 839
9583.67 826
9584.59 829
9585.52 799
9586.44 841
9587.37 797
9588.29 845
9589.22 872
9590.14 808
9591.06 882
9591.99 885
9592.91 861
9593.84 874
9594.76 900
9595.69 890
9596.61 946
9597.54 907
9598.46 881
9599.39 912
9600.31 1007
9601.24 974
9602.16 965
9603.09 997
9604.01 935
9604.94 953
9605.86 1018
9606.79 991
9607.71 1037
9608.64 1014
9609.56 978
9610.49 969
9611.41 1007
9612.34 1043
9613.27 1039
9614.19 1107
9615.12 1083
9616.04 1072
9616.97 1046
9617.89 1073
9618.82 1044
9619.75 1043
9620.67 1097
9621.60 1121
9622.52 1091
9623.45 1124
9624.38 1149
9625.30 1219
9626.23 1188
9627.15 1186
9628.08 1176
9629.01 1175
9629.93 1249
9630.86 1250
9631.79 1223
9632.71 1239
9633.64 1186
9634.57 1262
9635.49 1329
9636.42 1350
9637.35 1333
9638.27 1321
9639.20 1354
9640.13 1358
9641.05 1406
9641.98 1330
9642.91 1358
9643.83 1445
9644.76 1482
9645.69 1402
9646.62 1409
9647.54 1471
9648.47 1482
9649.40 1521
9650.32 1599
9651.25 1556
9652.18 1588
9653.11 1619
9654.03 1684
9654.96 1703
9655.89 1633
9656.82 1620
9657.75 1633
9658.67 1636
9659.60 1650
9660.53 1673
9661.46 1622
9662.38 1635
9663.31 1661
9664.24 1704
9665.17 1694
9666.10 1754
9667.02 1879
9667.95 1848
9668.88 1907
9669.81 1995
9670.74 1994
9671.67 2017
9672.59 2083
9673.52 2052
9674.45 2051
9675.38 2074
9676.31 2064
9677.24 2023
9678.17 1976
9679.10 2049
9680.02 2099
9680.95 2133
9681.88 2239
9682.81 2223
9683.74 2262
9684.67 2270
9685.60 2283
9686.53 2238
9687.46 2264
9688.39 2244
9689.31 2268
9690.24 2228
9691.17 2201
9692.10 2327
9693.03 2427
9693.96 2470
9694.89 2570
9695.82 2805
9696.75 3118
9697.68 3356
9698.61 3556
9699.54 3931
9700.47 3852
9701.40 3817
9702.33 3721
9703.26 3423
9704.19 3057
9705.12 2885
9706.05 2708
9706.98 2506
9707.91 2485
9708.84 2444
9709.77 2478
9710.70 2523
9711.63 2629
9712.56 2645
9713.49 2953
9714.42 3106
9715.35 3143
9716.28 3148
9717.21 3182
9718.14 2995
9719.07 2897
9720.00 2778
9720.93 2517
9721.87 2386
9722.80 2288
9723.73 2139
9724.66 2096
9725.59 1895
9726.52 1877
9727.45 1918
9728.38 1898
9729.31 1916
9730.24 1933
9731.18 2048
9732.11 2100
9733.04 2255
9733.97 2169
9734.90 2087
9735.83 2028
9736.76 2097
9737.70 1897
9738.63 1861
9739.56 1790
9740.49 1725
9741.42 1741
9742.35 1685
9743.29 1611
9744.22 1472
9745.15 1483
9746.08 1396
9747.01 1470
9747.95 1464
9748.88 1396
9749.81 1384
9750.74 1458
9751.67 1420
9752.61 1379
9753.54 1409
9754.47 1389
9755.40 1346
9756.34 1349
9757.27 1379
9758.20 1377
9759.13 1375
9760.07 1398
9761.00 1430
9761.93 1385
9762.87 1349
9763.80 1456
9764.73 1392
9765.66 1353
9766.60 1450
9767.53 1430
9768.46 1414
9769.40 1432
9770.33 1358
9771.26 1456
9772.20 1381
9773.13 1373
9774.06 1426
9775.00 1545
9775.93 1534
9776.86 1533
9777.80 1521
9778.73 1636
9779.66 1680
9780.60 1578
9781.53 1705
9782.46 1687
9783.40 1701
9784.33 1615
9785.26 1543
9786.20 1465
9787.13 1466
9788.07 1415
9789.00 1447
9789.93 1370
9790.87 1356
9791.80 1360
9792.74 1367
9793.67 1281
9794.61 1272
9795.54 1323
9796.47 1356
9797.41 1370
9798.34 1280
9799.28 1362
9800.21 1388
9801.15 1375
9802.08 1257
9803.02 1270
9803.95 1262
9804.89 1189
9805.82 1126
9806.76 1092
9807.69 1097
9808.63 1088
9809.56 1082
9810.50 1073
9811.43 1078
9812.37 1102
9813.30 1047
9814.24 1095
9815.17 1069
9816.11 1025
9817.04 1080
9817.98 978
9818.91 967
9819.85 981
9820.78 1010
9821.72 969
9822.65 987
9823.59 992
9824.53 902
9825.46 1028
9826.40 966
9827.33 1025
9828.27 939
9829.21 971
9830.14 920
9831.08 955
9832.01 865
9832.95 894
9833.89 876
9834.82 959
9835.76 952
9836.69 899
9837.63 881
9838.57 887
9839.50 890
9840.44 878
9841.38 992
9842.31 981
9843.25 955
9844.19 920
9845.12 1000
9846.06 929
9847.00 939
9847.93 916
9848.87 894
9849.81 926
9850.74 913
9851.68 942
9852.62 935
9853.56 977
9854.49 907
9855.43 957
9856.37 867
9857.30 963
9858.24 944
9859.18 928
9860.12 909
9861.05 890
9861.99 906
9862.93 926
9863.87 887
9864.80 839
9865.74 839
9866.68 888
9867.62 844
9868.56 863
9869.49 921
9870.43 885
9871.37 876
9872.31 832
9873.24 844
9874.18 834
9875.12 859
9876.06 907
9877.00 876
9877.94 796
9878.87 872
9879.81 899
9880.75 832
9881.69 812
9882.63 775
9883.57 832
9884.50 816
9885.44 784
9886.38 859
9887.32 769
9888.26 782
9889.20 816
9890.14 838
9891.08 857
9892.02 816
9892.95 844
9893.89 819
9894.83 823
9895.77 786
9896.71 794
9897.65 874
9898.59 807
9899.53 796
9900.47 772
9901.41 789
9902.35 835
9903.29 811
9904.23 759
9905.16 792
9906.10 841
9907.04 831
9907.98 813
9908.92 820
9909.86 874
9910.80 894
9911.74 821
9912.68 850
9913.62 892
9914.56 862
9915.50 787
9916.44 817
9917.38 808
9918.32 844
9919.26 860
9920.20 830
9921.14 842
9922.08 893
9923.02 1021
9923.97 1116
9924.91 1240
9925.85 1329
9926.79 1488
9927.73 1523
9928.67 1511
9929.61 1488
9930.55 1439
9931.49 1301
9932.43 1248
9933.37 1180
9934.31 1030
9935.25 983
9936.20 981
9937.14 852
9938.08 825
9939.02 835
9939.96 790
9940.90 821
9941.84 725
9942.78 741
9943.73 754
9944.67 777
9945.61 752
9946.55 774
9947.49 750
9948.43 729
9949.37 726
9950.32 719
9951.26 804
9952.20 779
9953.14 786
9954.08 780
9955.03 803
9955.97 789
9956.91 800
9957.85 791
9958.79 793
9959.74 790
9960.68 763
9961.62 724
9962.56 707
9963.50 725
9964.45 709
9965.39 741
9966.33 737
9967.27 724
9968.22 775
9969.16 756
9970.10 732
9971.04 762
9971.99 716
9972.93 769
9973.87 796
9974.82 715
9975.76 726
9976.70 782
9977.64 720
9978.59 733
9979.53 762
9980.47 761
9981.42 742
9982.36 721
9983.30 691
9984.25 685
9985.19 695
9986.13 694
9987.08 672
9988.02 727
9988.96 722
9989.91 732
9990.85 751
9991.80 712
9992.74 702
9993.68 703
9994.63 668
9995.57 696
9996.51 726
9997.46 705
9998.40 657
9999.35 716
10000.29 634
10001.23 648
10002.18 725
10003.12 734
10004.07 635
10005.01 713
10005.96 701
10006.90 671
10007.84 685
10008.79 649
10009.73 708
10010.68 705
10011.62 633
10012.57 632
10013.51 654
10014.46 640
10015.40 629
10016.35 632
10017.29 672
10018.24 682
10019.18 661
10020.13 619
10021.07 631
10022.02 647
10022.96 640
10023.91 660
10024.85 643
10025.80 626
10026.74 651
10027.69 688
10028.63 601
10029.58 646
10030.52 603
10031.47 621
10032.42 613
10033.36 661
10034.31 647
10035.25 617
10036.20 590
10037.14 578
10038.09 645
10039.04 645
10039.98 624
10040.93 596
10041.87 635
10042.82 600
10043.77 626
10044.71 612
10045.66 631
10046.60 650
10047.55 639
10048.50 600
10049.44 582
10050.39 613
10051.34 631
10052.28 640
10053.23 636
10054.18 620
10055.12 585
10056.07 593
10057.02 618
10057.96 593
10058.91 574
10059.86 601
10060.80 583
10061.75 655
10062.70 632
10063.64 627
10064.59 605
10065.54 618
10066.49 614
10067.43 625
10068.38 616
10069.33 623
10070.28 620
10071.22 542
10072.17 568
10073.12 618
10074.07 622
10075.01 578
10075.96 598
10076.91 575
10077.86 554
10078.80 550
10079.75 586
10080.70 577
10081.65 543
10082.60 574
10083.54 582
10084.49 586
10085.44 553
10086.39 584
10087.34 592
10088.28 572
10089.23 566
10090.18 582
10091.13 577
10092.08 564
10093.03 572
10093.97 584
10094.92 570
10095.87 543
10096.82 606
10097.77 548
10098.72 554
10099.67 563
10100.62 589
10101.56 617
10102.51 600
10103.46 609
10104.41 580
10105.36 594
10106.31 624
10107.26 593
10108.21 593
10109.16 566
10110.11 537
10111.05 582
10112.00 578
10112.95 608
10113.90 552
10114.85 574
10115.80 590
10116.75 572
10117.70 582
10118.65 586
10119.60 621
10120.55 602
10121.50 594
10122.45 609
10123.40 592
10124.35 620
10125.30 622
10126.25 604
10127.20 619
10128.15 606
10129.10 608
10130.05 585
10131.00 571
10131.95 564
10132.90 586
10133.85 587
10134.80 613
10135.75 575
10136.70 581
10137.65 609
10138.60 599
10139.55 600
10140.51 606
10141.46 644
10142.41 603
10143.36 598
10144.31 609
10145.26 581
10146.21 612
10147.16 608
10148.11 589
10149.06 602
10150.01 593
10150.97 631
10151.92 578
10152.87 569
10153.82 625
10154.77 634
10155.72 613
10156.67 588
10157.63 642
10158.58 609
10159.53 591
10160.48 625
10161.43 580
10162.38 593
10163.34 588
10164.29 576
10165.24 591
10166.19 613
10167.14 599
10168.09 600
10169.05 591
10170.00 661
10170.95 646
10171.90 578
10172.86 619
10173.81 616
10174.76 663
10175.71 668
10176.66 641
10177.62 681
10178.57 665
10179.52 657
10180.47 692
10181.43 685
10182.38 697
10183.33 687
10184.29 673
10185.24 648
10186.19 682
10187.14 662
10188.10 625
10189.05 642
10190.00 690
10190.96 666
10191.91 660
10192.86 677
10193.81 678
10194.77 609
10195.72 686
10196.67 712
10197.63 728
10198.58 791
10199.53 752
10200.49 672
10201.44 640
10202.40 708
10203.35 766
10204.30 784
10205.26 827
10206.21 856
10207.16 838
10208.12 836
10209.07 809
10210.03 820
10210.98 832
10211.93 736
10212.89 714
10213.84 737
10214.80 694
10215.75 700
10216.70 694
10217.66 686
10218.61 678
10219.57 683
10220.52 688
10221.48 661
10222.43 677
10223.39 670
10224.34 636
10225.30 607
10226.25 660
10227.20 636
10228.16 627
10229.11 616
10230.07 631
10231.02 698
10231.98 658
10232.93 726
10233.89 722
10234.84 695
10235.80 699
10236.75 770
10237.71 756
10238.67 679
10239.62 666
10240.58 693
10241.53 669
10242.49 682
10243.44 630
10244.40 654
10245.35 609
10246.31 635
10247.26 605
10248.22 553
10249.18 623
10250.13 520
10251.09 579
10252.04 565
10253.00 571
10253.96 567
10254.91 616
10255.87 593
10256.82 578
10257.78 544
10258.74 561
10259.69 553
10260.65 516
10261.61 536
10262.56 574
10263.52 576
10264.47 521
10265.43 510
10266.39 556
10267.34 564
10268.30 553
10269.26 525
10270.21 539
10271.17 550
10272.13 511
10273.09 542
10274.04 527
10275.00 545
10275.96 540
10276.91 560
10277.87 527
10278.83 504
10279.78 531
10280.74 524
10281.70 500
10282.66 510
10283.61 544
10284.57 561
10285.53 508
10286.49 500
10287.44 524
10288.40 492
10289.36 533
10290.32 555
10291.27 522
10292.23 494
10293.19 542
10294.15 556
10295.11 520
10296.06 579
10297.02 568
10297.98 540
10298.94 529
10299.90 515
10300.85 500
10301.81 533
10302.77 566
10303.73 549
10304.69 529
10305.65 538
10306.60 572
10307.56 541
10308.52 564
10309.48 525
10310.44 522
10311.40 500
10312.36 538
10313.32 572
10314.27 550
10315.23 545
10316.19 542
10317.15 579
10318.11 532
10319.07 520
10320.03 545
10320.99 506
10321.95 537
10322.91 571
10323.86 512
10324.82 543
10325.78 532
10326.74 597
10327.70 573
10328.66 588
10329.62 566
10330.58 576
10331.54 549
10332.50 541
10333.46 534
10334.42 535
10335.38 521
10336.34 568
10337.30 555
10338.26 537
10339.22 519
10340.18 504
10341.14 528
10342.10 511
10343.06 539
10344.02 546
10344.98 546
10345.94 504
10346.90 480
10347.86 564
10348.82 541
10349.78 500
10350.74 471
10351.70 534
10352.66 507
10353.62 559
10354.58 533
10355.55 530
10356.51 546
10357.47 627
10358.43 608
10359.39 545
10360.35 592
10361.31 586
10362.27 621
10363.23 599
10364.19 531
10365.16 591
10366.12 604
10367.08 578
10368.04 522
10369.00 502
10369.96 505
10370.92 513
10371.88 533
10372.85 502
10373.81 531
10374.77 535
10375.73 537
10376.69 464
10377.65 522
10378.62 496
10379.58 540
10380.54 531
10381.50 470
10382.46 477
10383.43 549
10384.39 521
10385.35 529
10386.31 505
10387.27 481
10388.24 498
10389.20 512
10390.16 524
10391.12 498
10392.09 508
10393.05 478
10394.01 501
10394.97 515
10395.94 457
10396.90 486
10397.86 510
10398.82 521
10399.79 494
10400.75 468
10401.71 471
10402.68 482
10403.64 464
10404.60 479
10405.57 455
10406.53 482
10407.49 449
10408.45 459
10409.42 469
10410.38 499
10411.34 490
10412.31 488
10413.27 423
10414.23 480
10415.20 513
10416.16 508
10417.13 501
10418.09 492
10419.05 521
10420.02 521
10420.98 475
10421.94 492
10422.91 519
10423.87 463
10424.84 475
10425.80 487
10426.76 518
10427.73 481
10428.69 470
10429.66 485
10430.62 481
10431.58 468
10432.55 461
10433.51 480
10434.48 487
10435.44 512
10436.41 489
10437.37 489
10438.34 487
10439.30 447
10440.27 549
10441.23 507
10442.19 485
10443.16 461
10444.12 428
10445.09 449
10446.05 479
10447.02 460
10447.98 464
10448.95 455
10449.91 462
10450.88 491
10451.84 485
10452.81 485
10453.78 471
10454.74 470
10455.71 454
10456.67 447
10457.64 443
10458.60 456
10459.57 446
10460.53 463
10461.50 428
10462.47 431
10463.43 426
10464.40 443
10465.36 438
10466.33 439
10467.29 423
10468.26 434
10469.23 458
10470.19 473
10471.16 394
10472.12 427
10473.09 437
10474.06 479
10475.02 426
10475.99 427
10476.96 440
10477.92 430
10478.89 426
10479.86 419
10480.82 417
10481.79 411
10482.76 443
10483.72 484
10484.69 483
10485.66 421
10486.62 472
10487.59 439
10488.56 427
10489.52 456
10490.49 438
10491.46 429
10492.42 419
10493.39 435
10494.36 439
10495.33 445
10496.29 448
10497.26 465
10498.23 435
10499.19 446
10500.16 437
10501.13 495
10502.10 450
10503.06 412
10504.03 451
10505.00 514
10505.97 484
10506.94 467
10507.90 457
10508.87 408
10509.84 428
10510.81 470
10511.78 461
10512.74 455
10513.71 446
10514.68 431
10515.65 446
10516.62 426
10517.58 463
10518.55 487
10519.52 437
10520.49 417
10521.46 404
10522.43 419
10523.39 449
10524.36 471
10525.33 413
10526.30 433
10527.27 480
10528.24 419
10529.21 376
10530.18 402
10531.14 443
10532.11 460
10533.08 438
10534.05 450
10535.02 482
10535.99 434
10536.96 424
10537.93 411
10538.90 427
10539.87 432
10540.84 502
10541.80 462
10542.77 420
10543.74 434
10544.71 484
10545.68 461
10546.65 428
10547.62 411
10548.59 465
10549.56 422
10550.53 436
10551.50 459
10552.47 461
10553.44 438
10554.41 411
10555.38 456
10556.35 436
10557.32 464
10558.29 463
10559.26 444
10560.23 442
10561.20 488
10562.17 524
10563.14 481
10564.11 478
10565.08 480
10566.05 464
10567.02 440
10567.99 468
10568.97 445
10569.94 433
10570.91 410
10571.88 444
10572.85 481
10573.82 443
10574.79 443
10575.76 400
10576.73 432
10577.70 451
10578.67 446
10579.64 466
10580.62 452
10581.59 447
10582.56 469
10583.53 439
10584.50 485
10585.47 514
10586.44 466
10587.42 470
10588.39 429
10589.36 476
10590.33 443
10591.30 433
10592.27 463
10593.25 453
10594.22 444
10595.19 476
10596.16 463
10597.13 463
10598.10 456
10599.08 471
10600.05 432
10601.02 427
10601.99 502
10602.96 486
10603.94 446
10604.91 449
10605.88 460
10606.85 419
10607.83 475
10608.80 439
10609.77 460
10610.74 419
10611.72 446
10612.69 439
10613.66 451
10614.63 490
10615.61 443
10616.58 478
10617.55 448
10618.53 453
10619.50 497
10620.47 509
10621.44 503
10622.42 474
10623.39 474
10624.36 480
10625.34 517
10626.31 532
10627.28 514
10628.26 490
10629.23 445
10630.20 520
10631.18 512
10632.15 494
10633.12 479
10634.10 517
10635.07 518
10636.05 565
10637.02 575
10637.99 534
10638.97 603
10639.94 606
10640.91 537
10641.89 527
10642.86 597
10643.84 592
10644.81 570
10645.79 523
10646.76 533
10647.73 512
10648.71 534
10649.68 519
10650.66 479
10651.63 479
10652.61 446
10653.58 449
10654.55 427
10655.53 407
10656.50 464
10657.48 507
10658.45 478
10659.43 479
10660.40 454
10661.38 424
10662.35 468
10663.33 495
10664.30 502
10665.28 423
10666.25 425
10667.23 470
10668.20 457
10669.18 391
10670.15 380
10671.13 439
10672.10 452
10673.08 447
10674.05 421
10675.03 450
10676.01 482
10676.98 486
10677.96 494
10678.93 477
10679.91 464
10680.88 488
10681.86 476
10682.84 434
10683.81 457
10684.79 495
10685.76 515
10686.74 434
10687.72 432
10688.69 431
10689.67 417
10690.64 450
10691.62 434
10692.60 471
10693.57 436
10694.55 423
10695.53 472
10696.50 458
10697.48 436
10698.46 461
10699.43 425
10700.41 505
10701.39 477
10702.36 452
10703.34 433
10704.32 437
10705.29 442
10706.27 467
10707.25 415
10708.22 486
10709.20 472
10710.18 451
10711.15 443
10712.13 440
10713.11 435
10714.09 447
10715.06 467
10716.04 475
10717.02 420
10718.00 450
10718.97 457
10719.95 467
10720.93 465
10721.91 496
10722.88 483
10723.86 433
10724.84 426
10725.82 453
10726.80 450
10727.77 458
10728.75 463
10729.73 447
10730.71 456
10731.69 436
10732.66 418
10733.64 423
10734.62 453
10735.60 472
10736.58 461
10737.55 479
10738.53 417
10739.51 435
10740.49 426
10741.47 445
10742.45 460
10743.43 471
10744.40 436
10745.38 449
10746.36 455
10747.34 424
10748.32 419
10749.30 458
10750.28 455
10751.26 446
10752.24 468
10753.21 435
10754.19 455
10755.17 473
10756.15 463
10757.13 446
10758.11 443
10759.09 478
10760.07 496
10761.05 480
10762.03 444
10763.01 456
10763.99 443
10764.97 441
10765.95 476
10766.93 446
10767.91 459
10768.89 503
10769.87 508
10770.84 488
10771.82 433
10772.80 454
10773.78 457
10774.76 490
10775.74 495
10776.73 482
10777.71 483
10778.69 444
10779.67 469
10780.65 501
10781.63 486
10782.61 478
10783.59 462
10784.57 482
10785.55 513
10786.53 533
10787.51 519
10788.49 502
10789.47 498
10790.45 506
10791.43 496
10792.41 480
10793.39 517
10794.38 520
10795.36 486
10796.34 495
10797.32 490
10798.30 509
10799.28 466
10800.26 470
10801.24 472
10802.22 479
10803.21 474
10804.19 472
10805.17 478
10806.15 488
10807.13 469
10808.11 491
10809.09 481
10810.08 497
10811.06 490
10812.04 443
10813.02 488
10814.00 524
10814.99 539
10815.97 503
10816.95 514
10817.93 488
10818.91 474
10819.90 523
10820.88 502
10821.86 483
10822.84 459
10823.82 468
10824.81 517
10825.79 554
10826.77 505
10827.75 493
10828.74 503
10829.72 488
10830.70 486
10831.68 492
10832.67 492
10833.65 512
10834.63 520
10835.62 539
10836.60 553
10837.58 503
10838.56 543
10839.55 500
10840.53 515
10841.51 512
10842.50 496
10843.48 517
10844.46 514
10845.45 545
10846.43 539
10847.41 546
10848.40 542
10849.38 553
10850.36 552
10851.35 541
10852.33 549
10853.31 513
10854.30 563
10855.28 524
10856.26 562
10857.25 554
10858.23 608
10859.22 616
10860.20 574
10861.18 577
10862.17 512
10863.15 534
10864.14 522
10865.12 564
10866.10 579
10867.09 538
10868.07 556
10869.06 574
10870.04 610
10871.03 622
10872.01 591
10873.00 623
10873.98 624
10874.96 649
10875.95 628
10876.93 601
10877.92 595
10878.90 627
10879.89 637
10880.87 641
10881.86 660
10882.84 649
10883.83 643
10884.81 657
10885.80 699
10886.78 666
10887.77 626
10888.75 647
10889.74 654
10890.72 753
10891.71 700
10892.70 716
10893.68 681
10894.67 709
10895.65 697
10896.64 649
10897.62 687
10898.61 711
10899.59 681
10900.58 683
10901.57 677
10902.55 657
10903.54 688
10904.52 708
10905.51 779
10906.50 748
10907.48 705
10908.47 734
10909.45 733
10910.44 768
10911.43 732
10912.41 759
10913.40 779
10914.39 805
10915.37 781
10916.36 838
10917.35 887
10918.33 916
10919.32 864
10920.30 863
10921.29 805
10922.28 813
10923.27 815
10924.25 853
10925.24 865
10926.23 864
10927.21 844
10928.20 863
10929.19 809
10930.17 860
10931.16 870
10932.15 826
10933.14 782
10934.12 891
10935.11 861
10936.10 876
10937.09 914
10938.07 857
10939.06 926
10940.05 894
10941.04 943
10942.02 967
10943.01 980
10944.00 933
10944.99 1012
10945.97 1023
10946.96 981
10947.95 1041
10948.94 1090
10949.93 1131
10950.91 1162
10951.90 1136
10952.89 1156
10953.88 1224
10954.87 1296
10955.85 1497
10956.84 1486
10957.83 1590
10958.82 1702
10959.81 1672
10960.80 1620
10961.79 1659
10962.77 1545
10963.76 1431
10964.75 1414
10965.74 1332
10966.73 1278
10967.72 1200
10968.71 1150
10969.70 1114
10970.68 1170
10971.67 1115
10972.66 1061
10973.65 1037
10974.64 1128
10975.63 1043
10976.62 1084
10977.61 1075
10978.60 1128
10979.59 1089
10980.58 1105
10981.57 1103
10982.55 1144
10983.54 1140
10984.53 1064
10985.52 1151
10986.51 1155
10987.50 1128
10988.49 1154
10989.48 1229
10990.47 1235
10991.46 1268
10992.45 1304
10993.44 1426
10994.43 1517
10995.42 1636
10996.41 1804
10997.40 2031
10998.39 2152
10999.38 2304
11000.37 2373
11001.36 2247
11002.35 2297
11003.34 2219
11004.33 2043
11005.33 1868
11006.32 1688
11007.31 1542
11008.30 1381
11009.29 1284
11010.28 1185
11011.27 1039
11012.26 1046
11013.25 1091
11014.24 1022
11015.23 998
11016.22 986
11017.21 965
11018.21 922
11019.20 912
11020.19 884
11021.18 933
11022.17 823
11023.16 894
11024.15 872
11025.14 841
11026.14 790
11027.13 811
11028.12 791
11029.11 822
11030.10 795
11031.09 791
11032.09 796
11033.08 738
11034.07 745
11035.06 764
11036.05 756
11037.05 749
11038.04 805
11039.03 755
11040.02 805
11041.01 752
11042.01 740
11043.00 791
11043.99 803
11044.98 767
11045.97 788
11046.97 739
11047.96 749
11048.95 766
11049.94 740
11050.94 764
11051.93 717
11052.92 738
11053.91 746
11054.91 744
11055.90 679
11056.89 730
11057.89 701
11058.88 719
11059.87 744
11060.87 820
11061.86 780
11062.85 711
11063.84 728
11064.84 713
11065.83 730
11066.82 721
11067.82 710
11068.81 690
11069.80 733
11070.80 722
11071.79 705
11072.78 677
11073.78 696
11074.77 701
11075.77 686
11076.76 740
11077.75 699
11078.75 732
11079.74 721
11080.73 732
11081.73 711
11082.72 718
11083.72 682
11084.71 658
11085.70 711
11086.70 670
11087.69 678
11088.69 699
11089.68 710
11090.68 705
11091.67 686
11092.66 626
11093.66 639
11094.65 671
11095.65 711
11096.64 711
11097.64 676
11098.63 655
11099.63 654
11100.62 655
11101.62 612
11102.61 613
11103.61 593
11104.60 647
11105.60 632
11106.59 562
11107.59 559
11108.58 596
11109.58 618
11110.57 628
11111.57 623
11112.56 638
11113.56 631
11114.55 617
11115.55 622
11116.55 636
11117.54 573
11118.54 613
11119.53 633
11120.53 603
11121.52 671
11122.52 568
11123.51 620
11124.51 668
11125.51 650
11126.50 657
11127.50 671
11128.49 635
11129.49 617
11130.49 602
11131.48 631
11132.48 612
11133.48 586
11134.47 588
11135.47 562
11136.46 554
11137.46 557
11138.46 592
11139.45 594
11140.45 597
11141.45 580
11142.44 573
11143.44 530
11144.44 569
11145.43 591
11146.43 605
11147.43 603
11148.43 580
11149.42 536
11150.42 533
11151.42 613
11152.41 564
11153.41 563
11154.41 544
11155.40 579
11156.40 573
11157.40 570
11158.40 576
11159.39 528
11160.39 533
11161.39 579
11162.39 572
11163.38 583
11164.38 607
11165.38 574
11166.38 590
11167.38 540
11168.37 534
11169.37 541
11170.37 547
11171.37 556
11172.37 557
11173.36 559
11174.36 563
11175.36 586
11176.36 538
11177.36 527
11178.35 552
11179.35 551
11180.35 573
11181.35 585
11182.35 607
11183.35 560
11184.34 567
11185.34 592
11186.34 593
11187.34 566
11188.34 608
11189.34 632
11190.34 568
11191.34 634
11192.34 646
11193.33 648
11194.33 609
11195.33 635
11196.33 599
11197.33 611
11198.33 651
11199.33 554
11200.33 595
11201.33 559
11202.33 578
11203.33 568
11204.33 567
11205.32 565
11206.32 549
11207.32 572
11208.32 544
11209.32 571
11210.32 584
11211.32 540
11212.32 538
11213.32 564
11214.32 481
11215.32 492
11216.32 518
11217.32 525
11218.32 490
11219.32 523
11220.32 514
11221.32 548
11222.32 538
11223.32 535
11224.32 526
11225.32 470
11226.32 532
11227.33 544
11228.33 514
11229.33 473
11230.33 466
11231.33 538
11232.33 565
11233.33 482
11234.33 516
11235.33 552
11236.33 492
11237.33 481
11238.33 500
11239.33 515
11240.34 503
11241.34 472
11242.34 492
11243.34 504
11244.34 506
11245.34 503
11246.34 540
11247.34 475
11248.35 513
11249.35 509
11250.35 525
11251.35 484
11252.35 493
11253.35 509
11254.35 522
11255.36 509
11256.36 483
11257.36 477
11258.36 492
11259.36 532
11260.37 555
11261.37 505
11262.37 509
11263.37 527
11264.37 569
11265.38 565
11266.38 554
11267.38 536
11268.38 554
11269.39 563
11270.39 516
11271.39 560
11272.39 548
11273.40 549
11274.40 549
11275.40 593
11276.40 566
11277.41 570
11278.41 540
11279.41 597
11280.41 582
11281.42 567
11282.42 570
11283.42 555
11284.43 582
11285.43 564
11286.43 577
11287.44 588
11288.44 539
11289.44 516
11290.45 539
11291.45 512
11292.45 546
11293.46 532
11294.46 557
11295.46 544
11296.47 592
11297.47 544
11298.47 517
11299.48 532
11300.48 521
11301.48 576
11302.49 574
11303.49 568
11304.50 569
11305.50 562
11306.50 533
11307.51 585
11308.51 632
11309.52 647
11310.52 677
11311.52 685
11312.53 688
11313.53 692
11314.54 726
11315.54 687
11316.55 697
11317.55 642
11318.56 621
11319.56 564
11320.56 589
11321.57 553
11322.57 561
11323.58 514
11324.58 552
11325.59 509
11326.59 470
11327.60 491
11328.60 518
11329.61 452
11330.61 473
11331.62 486
11332.62 470
11333.63 472
11334.63 472
11335.64 494
11336.65 458
11337.65 488
11338.66 476
11339.66 450
11340.67 455
11341.67 515
11342.68 478
11343.68 453
11344.69 447
11345.70 447
11346.70 496
11347.71 487
11348.71 452
11349.72 424
11350.72 435
11351.73 490
11352.74 503
11353.74 451
11354.75 455
11355.76 459
11356.76 515
11357.77 473
11358.77 432
11359.78 454
11360.79 475
11361.79 488
11362.80 462
11363.81 463
11364.81 472
11365.82 479
11366.83 461
11367.83 450
11368.84 453
11369.85 485
11370.85 463
11371.86 464
11372.87 429
11373.87 477
11374.88 510
11375.89 488
11376.90 477
11377.90 467
11378.91 454
11379.92 458
11380.92 477
11381.93 499
11382.94 497
11383.95 499
11384.95 502
11385.96 504
11386.97 484
11387.98 468
11388.99 486
11389.99 478
11391.00 526
11392.01 469
11393.02 477
11394.02 462
11395.03 476
11396.04 472
11397.05 488
11398.06 492
11399.06 476
11400.07 479
11401.08 492
11402.09 466
11403.10 441
11404.11 504
11405.11 465
11406.12 470
11407.13 478
11408.14 441
11409.15 446
11410.16 463
11411.17 485
11412.17 482
11413.18 490
11414.19 446
11415.20 443
11416.21 490
11417.22 494
11418.23 488
11419.24 481
11420.25 509
11421.25 487
11422.26 456
11423.27 461
11424.28 468
11425.29 496
11426.30 425
11427.31 445
11428.32 472
11429.33 506
11430.34 488
11431.35 416
11432.36 488
11433.37 485
11434.38 472
11435.39 459
11436.40 452
11437.41 454
11438.42 497
11439.43 480
11440.44 472
11441.45 471
11442.46 453
11443.47 480
11444.48 478
11445.49 501
11446.50 458
11447.51 471
11448.52 484
11449.53 476
11450.54 485
11451.55 535
11452.56 507
11453.57 497
11454.58 507
11455.59 467
11456.60 472
11457.61 516
11458.62 493
11459.63 495
11460.64 519
11461.66 444
11462.67 478
11463.68 501
11464.69 489
11465.70 492
11466.71 512
11467.72 458
11468.73 479
11469.74 457
11470.76 460
11471.77 501
11472.78 496
11473.79 432
11474.80 450
11475.81 485
11476.82 488
11477.84 481
11478.85 483
11479.86 483
11480.87 512
11481.88 488
11482.89 446
11483.91 502
11484.92 518
11485.93 483
11486.94 494
11487.95 483
11488.97 502
11489.98 481
11490.99 505
11492.00 471
11493.02 434
11494.03 441
11495.04 449
11496.05 500
11497.06 477
11498.08 449
11499.09 494
11500.10 494
11501.12 476
11502.13 450
11503.14 490
11504.15 494
11505.17 473
11506.18 465
11507.19 465
11508.20 452
11509.22 421
11510.23 478
11511.24 481
11512.26 478
11513.27 484
11514.28 502
11515.30 459
11516.31 481
11517.32 493
11518.34 521
11519.35 548
11520.36 489
11521.38 498
11522.39 486
11523.40 429
11524.42 480
11525.43 509
11526.45 492
11527.46 491
11528.47 476
11529.49 536
11530.50 504
11531.52 506
11532.53 493
11533.54 536
11534.56 488
11535.57 482
11536.59 494
11537.60 516
11538.61 502
11539.63 524
11540.64 537
11541.66 492
11542.67 519
11543.69 475
11544.70 524
11545.72 541
11546.73 540
11547.74 477
11548.76 571
11549.77 528
11550.79 525
11551.80 531
11552.82 561
11553.83 523
11554.85 568
11555.86 574
11556.88 591
11557.89 557
11558.91 553
11559.92 583
11560.94 577
11561.96 600
11562.97 546
11563.99 548
11565.00 579
11566.02 591
11567.03 557
11568.05 552
11569.06 568
11570.08 563
11571.10 614
11572.11 608
11573.13 597
11574.14 607
11575.16 609
11576.17 662
11577.19 633
11578.21 630
11579.22 619
11580.24 602
11581.25 629
11582.27 668
11583.29 738
11584.30 729
11585.32 753
11586.34 772
11587.35 724
11588.37 669
11589.39 721
11590.40 754
11591.42 721
11592.44 816
11593.45 824
11594.47 845
11595.49 911
11596.50 922
11597.52 1034
11598.54 1174
11599.55 1204
11600.57 1353
11601.59 1397
11602.60 1522
11603.62 1591
11604.64 1598
11605.66 1583
11606.67 1519
11607.69 1411
11608.71 1266
11609.73 1151
11610.74 1040
11611.76 938
11612.78 836
11613.80 805
11614.81 748
11615.83 784
11616.85 737
11617.87 701
11618.88 642
11619.90 634
11620.92 646
11621.94 601
11622.96 633
11623.97 591
11624.99 607
11626.01 624
11627.03 576
11628.05 527
11629.07 574
11630.08 538
11631.10 595
11632.12 602
11633.14 579
11634.16 580
11635.18 562
11636.19 565
11637.21 517
11638.23 519
11639.25 563
11640.27 566
11641.29 569
11642.31 533
11643.33 513
11644.34 527
11645.36 513
11646.38 510
11647.40 534
11648.42 520
11649.44 523
11650.46 531
11651.48 534
11652.50 549
11653.52 503
11654.54 512
11655.56 492
11656.58 517
11657.60 539
11658.61 491
11659.63 550
11660.65 505
11661.67 516
11662.69 518
11663.71 513
11664.73 563
11665.75 567
11666.77 530
11667.79 502
11668.81 508
11669.83 578
11670.85 522
11671.87 467
11672.89 531
11673.91 528
11674.93 572
11675.95 543
11676.97 520
11678.00 544
11679.02 577
11680.04 579
11681.06 597
11682.08 591
11683.10 573
11684.12 581
11685.14 590
11686.16 555
11687.18 550
11688.20 569
11689.22 585
11690.24 556
11691.26 571
11692.29 677
11693.31 624
11694.33 640
11695.35 606
11696.37 616
11697.39 585
11698.41 575
11699.43 544
11700.46 542
11701.48 549
11702.50 564
11703.52 525
11704.54 526
11705.56 548
11706.58 559
11707.61 561
11708.63 502
11709.65 557
11710.67 549
11711.69 573
11712.72 532
11713.74 530
11714.76 512
11715.78 551
11716.80 540
11717.83 553
11718.85 501
11719.87 526
11720.89 540
11721.92 488
11722.94 554
11723.96 554
11724.98 515
11726.01 490
11727.03 468
11728.05 514
11729.07 519
11730.10 526
11731.12 522
11732.14 459
11733.16 480
11734.19 520
11735.21 516
11736.23 502
11737.26 486
11738.28 503
11739.30 511
11740.33 505
11741.35 509
11742.37 507
11743.39 515
11744.42 498
11745.44 507
11746.47 513
11747.49 476
11748.51 505
11749.54 493
11750.56 517
11751.58 468
11752.61 480
11753.63 538
11754.65 511
11755.68 519
11756.70 428
11757.73 477
11758.75 496
11759.77 507
11760.80 532
11761.82 499
11762.85 454
11763.87 492
11764.89 495
11765.92 499
11766.94 520
11767.97 454
11768.99 501
11770.02 515
11771.04 535
11772.06 470
11773.09 483
11774.11 517
11775.14 498
11776.16 530
11777.19 551
11778.21 535
11779.24 538
11780.26 526
11781.29 517
11782.31 498
11783.34 538
11784.36 540
11785.39 496
11786.41 501
11787.44 501
11788.46 473
11789.49 495
11790.51 562
11791.54 487
11792.57 523
11793.59 486
11794.62 569
11795.64 519
11796.67 480
11797.69 538
11798.72 534
11799.74 468
11800.77 499
11801.80 506
11802.82 522
11803.85 558
11804.87 561
11805.90 512
11806.93 556
11807.95 591
11808.98 537
11810.00 544
11811.03 514
11812.06 553
11813.08 518
11814.11 566
11815.14 548
11816.16 538
11817.19 492
11818.22 512
11819.24 532
11820.27 528
11821.30 539
11822.32 528
11823.35 519
11824.38 468
11825.40 526
11826.43 501
11827.46 503
11828.48 553
11829.51 542
11830.54 550
11831.56 521
11832.59 513
11833.62 572
11834.65 578
11835.67 559
11836.70 546
11837.73 549
11838.76 589
11839.78 572
11840.81 572
11841.84 512
11842.87 566
11843.89 553
11844.92 598
11845.95 543
11846.98 576
11848.00 625
11849.03 625
11850.06 577
11851.09 590
11852.12 608
11853.14 669
11854.17 666
11855.20 626
11856.23 609
11857.26 667
11858.29 644
11859.31 638
11860.34 637
11861.37 641
11862.40 675
11863.43 647
11864.46 652
11865.48 671
11866.51 683
11867.54 668
11868.57 660
11869.60 659
11870.63 640
11871.66 699
11872.69 758
11873.72 683
11874.74 669
11875.77 701
11876.80 700
11877.83 732
11878.86 741
11879.89 726
11880.92 754
11881.95 820
11882.98 765
11884.01 781
11885.04 795
11886.07 713
11887.10 768
11888.13 816
11889.15 851
11890.18 795
11891.21 830
11892.24 892
11893.27 869
11894.30 828
11895.33 934
11896.36 1004
11897.39 1012
11898.42 1035
11899.45 1062
11900.48 1111
11901.51 1113
11902.54 1207
11903.57 1160
11904.60 1225
11905.64 1140
11906.67 1126
11907.70 1093
11908.73 1108
11909.76 1019
11910.79 985
11911.82 965
11912.85 956
11913.88 984
11914.91 1011
11915.94 955
11916.97 913
11918.00 977
11919.03 919
11920.06 961
11921.10 939
11922.13 933
11923.16 926
11924.19 1026
11925.22 1045
11926.25 1145
11927.28 1182
11928.31 1307
11929.35 1410
11930.38 1540
11931.41 1619
11932.44 1624
11933.47 1653
11934.50 1668
11935.53 1500
11936.57 1428
11937.60 1354
11938.63 1251
11939.66 1182
11940.69 1074
11941.73 992
11942.76 918
11943.79 884
11944.82 863
11945.85 846
11946.89 857
11947.92 786
11948.95 756
11949.98 756
11951.01 751
11952.05 738
11953.08 754
11954.11 796
11955.14 745
11956.18 683
11957.21 722
11958.24 725
11959.27 769
11960.31 719
11961.34 691
11962.37 706
11963.41 769
11964.44 749
11965.47 746
11966.50 668
11967.54 735
11968.57 728
11969.60 725
11970.64 752
11971.67 741
11972.70 730
11973.74 737
11974.77 746
11975.80 742
11976.84 740
11977.87 716
11978.90 717
11979.94 700
11980.97 745
11982.00 708
11983.04 705
11984.07 752
11985.11 730
11986.14 738
11987.17 741
11988.21 742
11989.24 742
11990.28 734
11991.31 725
11992.34 802
11993.38 849
11994.41 803
11995.45 750
11996.48 812
11997.52 759
11998.55 734
11999.58 764
12000.62 769
12001.65 820
12002.69 757
12003.72 812
12004.76 756
12005.79 815
12006.83 796
12007.86 816
12008.90 792
12009.93 791
12010.97 791
12012.00 829
12013.04 794
12014.07 818
12015.11 821
12016.14 808
12017.18 900
12018.21 892
12019.25 912
12020.28 853
12021.32 857
12022.35 841
12023.39 907
12024.42 853
12025.46 860
12026.49 874
12027.53 879
12028.57 828
12029.60 818
12030.64 817
12031.67 843
12032.71 862
12033.74 846
12034.78 860
12035.82 816
12036.85 813
12037.89 909
12038.92 844
12039.96 810
12041.00 841
12042.03 848
12043.07 843
12044.11 848
12045.14 839
12046.18 904
12047.22 910
12048.25 815
12049.29 815
12050.33 796
12051.36 816
12052.40 893
12053.44 843
12054.47 873
12055.51 838
12056.55 920
12057.58 870
12058.62 912
12059.66 910
12060.69 880
12061.73 920
12062.77 945
12063.80 943
12064.84 914
12065.88 923
12066.92 889
12067.95 972
12068.99 889
12070.03 929
12071.07 938
12072.10 950
12073.14 914
12074.18 903
12075.22 918
12076.25 930
12077.29 995
12078.33 988
12079.37 949
12080.41 939
12081.44 964
12082.48 1032
12083.52 1028
12084.56 1015
12085.60 1018
12086.63 1018
12087.67 1071
12088.71 1105
12089.75 1141
12090.79 1103
12091.83 1110
12092.86 1098
12093.90 1140
12094.94 1197
12095.98 1216
12097.02 1337
12098.06 1378
12099.10 1415
12100.13 1505
12101.17 1567
12102.21 1618
12103.25 1722
12104.29 1778
12105.33 1695
12106.37 1681
12107.41 1611
12108.45 1535
12109.49 1445
12110.52 1349
12111.56 1220
12112.60 1151
12113.64 1055
12114.68 1006
12115.72 944
12116.76 962
12117.80 880
12118.84 866
12119.88 802
12120.92 809
12121.96 757
12123.00 800
12124.04 773
12125.08 782
12126.12 738
12127.16 751
12128.20 778
12129.24 753
12130.28 731
12131.32 745
12132.36 756
12133.40 679
12134.44 719
12135.48 659
12136.52 684
12137.56 654
12138.60 656
12139.64 675
12140.68 720
12141.72 645
12142.76 671
12143.80 678
12144.84 709
12145.88 672
12146.93 647
12147.97 680
12149.01 627
12150.05 596
12151.09 643
12152.13 638
12153.17 631
12154.21 617
12155.25 623
12156.29 614
12157.34 565
12158.38 603
12159.42 608
12160.46 610
12161.50 606
12162.54 653
12163.58 640
12164.62 604
12165.67 638
12166.71 634
12167.75 621
12168.79 625
12169.83 642
12170.87 621
12171.92 629
12172.96 634
12174.00 641
12175.04 695
12176.08 603
12177.13 625
12178.17 622
12179.21 656
12180.25 604
12181.30 613
12182.34 646
12183.38 640
12184.42 592
12185.46 620
12186.51 653
12187.55 641
12188.59 612
12189.63 624
12190.68 637
12191.72 638
12192.76 608
12193.81 652
12194.85 675
12195.89 638
12196.93 657
12197.98 621
12199.02 619
12200.06 592
12201.11 606
12202.15 625
12203.19 648
12204.24 677
12205.28 629
12206.32 630
12207.37 596
12208.41 597
12209.45 602
12210.50 591
12211.54 591
12212.58 606
12213.63 601
12214.67 640
12215.71 581
12216.76 529
12217.80 593
12218.85 626
12219.89 593
12220.93 618
12221.98 572
12223.02 614
12224.07 628
12225.11 608
12226.15 608
12227.20 559
12228.24 597
12229.29 570
12230.33 587
12231.38 561
12232.42 551
12233.46 586
12234.51 541
12235.55 533
12236.60 520
12237.64 553
12238.69 560
12239.73 515
12240.78 529
12241.82 523
12242.87 543
12243.91 565
12244.96 581
12246.00 538
12247.05 557
12248.09 572
12249.14 530
12250.18 561
12251.23 573
12252.27 546
12253.32 496
12254.36 492
12255.41 535
12256.45 526
12257.50 517
12258.55 534
12259.59 527
12260.64 553
12261.68 505
12262.73 500
12263.77 531
12264.82 512
12265.87 541
12266.91 524
12267.96 504
12269.00 524
12270.05 502
12271.10 509
12272.14 524
12273.19 496
12274.23 491
12275.28 484
12276.33 478
12277.37 482
12278.42 494
12279.47 512
12280.51 504
12281.56 505
12282.61 470
12283.65 475
12284.70 480
12285.75 520
12286.79 534
12287.84 522
12288.89 493
12289.93 473
12290.98 481
12292.03 494
12293.07 491
12294.12 501
12295.17 483
12296.22 471
12297.26 504
12298.31 500
12299.36 514
12300.40 465
12301.45 487
12302.50 402
12303.55 456
12304.59 519
12305.64 492
12306.69 463
12307.74 499
12308.78 503
12309.83 502
12310.88 474
12311.93 455
12312.98 492
12314.02 481
12315.07 500
12316.12 448
12317.17 485
12318.22 513
12319.26 476
12320.31 492
12321.36 463
12322.41 476
12323.46 494
12324.51 440
12325.55 425
12326.60 432
12327.65 455
12328.70 460
12329.75 441
12330.80 493
12331.85 505
12332.89 477
12333.94 490
12334.99 501
12336.04 483
12337.09 448
12338.14 498
12339.19 490
12340.24 452
12341.29 451
12342.33 464
12343.38 485
12344.43 455
12345.48 456
12346.53 457
12347.58 490
12348.63 432
12349.68 482
12350.73 492
12351.78 450
12352.83 481
12353.88 517
12354.93 523
12355.98 471
12357.03 534
12358.08 528
12359.13 477
12360.18 481
12361.23 489
12362.28 521
12363.33 476
12364.38 445
12365.43 470
12366.48 512
12367.53 478
12368.58 469
12369.63 471
12370.68 472
12371.73 479
12372.78 500
12373.83 494
12374.88 516
12375.93 480
12376.98 493
12378.03 516
12379.08 440
12380.13 461
12381.18 467
12382.23 508
12383.29 517
12384.34 509
12385.39 507
12386.44 477
12387.49 497
12388.54 490
12389.59 539
12390.64 492
12391.69 495
12392.75 476
12393.80 491
12394.85 488
12395.90 460
12396.95 479
12398.00 493
12399.05 484
12400.11 504
12401.16 525
12402.21 517
12403.26 531
12404.31 482
12405.36 483
12406.42 492
12407.47 517
12408.52 566
12409.57 560
12410.62 551
12411.68 537
12412.73 564
12413.78 544
12414.83 524
12415.88 516
12416.94 536
12417.99 493
12419.04 551
12420.09 544
12421.15 538
12422.20 502
12423.25 500
12424.30 512
12425.36 494
12426.41 524
12427.46 562
12428.52 538
12429.57 550
12430.62 499
12431.67 557
12432.73 559
12433.78 588
12434.83 568
12435.89 586
12436.94 596
12437.99 571
12439.05 559
12440.10 563
12441.15 565
12442.21 542
12443.26 546
12444.31 530
12445.37 559
12446.42 560
12447.47 515
12448.53 524
12449.58 521
12450.63 555
12451.69 601
12452.74 576
12453.80 584
12454.85 639
12455.90 649
12456.96 644
12458.01 635
12459.07 653
12460.12 651
12461.17 692
12462.23 711
12463.28 699
12464.34 678
12465.39 741
12466.45 777
12467.50 824
12468.56 810
12469.61 886
12470.66 970
12471.72 1081
12472.77 1203
12473.83 1217
12474.88 1335
12475.94 1487
12476.99 1560
12478.05 1446
12479.10 1578
12480.16 1453
12481.21 1401
12482.27 1341
12483.32 1196
12484.38 1118
12485.43 982
12486.49 899
12487.54 847
12488.60 832
12489.65 747
12490.71 710
12491.77 725
12492.82 675
12493.88 687
12494.93 680
12495.99 682
12497.04 661
12498.10 632
12499.15 643
12500.21 632
12501.27 627
12502.32 598
12503.38 625
12504.43 591
12505.49 580
12506.55 596
12507.60 605
12508.66 651
12509.72 605
12510.77 622
12511.83 575
12512.88 591
12513.94 589
12515.00 622
12516.05 601
12517.11 565
12518.17 595
12519.22 589
12520.28 584
12521.34 568
12522.39 573
12523.45 549
12524.51 545
12525.56 560
12526.62 599
12527.68 555
12528.74 588
12529.79 598
12530.85 583
12531.91 556
12532.96 599
12534.02 630
12535.08 623
12536.14 578
12537.19 603
12538.25 626
12539.31 624
12540.37 601
12541.42 582
12542.48 635
12543.54 665
12544.60 676
12545.65 682
12546.71 658
12547.77 669
12548.83 733
12549.89 726
12550.94 763
12552.00 756
12553.06 764
12554.12 802
12555.18 827
12556.23 885
12557.29 890
12558.35 923
12559.41 879
12560.47 855
12561.53 870
12562.58 816
12563.64 809
12564.70 782
12565.76 784
12566.82 748
12567.88 726
12568.94 696
12570.00 705
12571.05 677
12572.11 706
12573.17 690
12574.23 657
12575.29 609
12576.35 646
12577.41 628
12578.47 619
12579.53 591
12580.59 594
12581.64 608
12582.70 583
12583.76 640
12584.82 603
12585.88 562
12586.94 573
12588.00 611
12589.06 593
12590.12 631
12591.18 598
12592.24 607
12593.30 550
12594.36 586
12595.42 594
12596.48 573
12597.54 558
12598.60 561
12599.66 617
12600.72 553
12601.78 578
12602.84 539
12603.90 586
12604.96 604
12606.02 614
12607.08 554
12608.14 529
12609.20 535
12610.26 559
12611.32 569
12612.38 528
12613.44 590
12614.50 562
12615.57 614
12616.63 638
12617.69 606
12618.75 595
12619.81 603
12620.87 635
12621.93 627
12622.99 578
12624.05 578
12625.11 606
12626.18 603
12627.24 556
12628.30 548
12629.36 588
12630.42 565
12631.48 559
12632.54 570
12633.60 572
12634.67 548
12635.73 554
12636.79 545
12637.85 559
12638.91 520
12639.97 566
12641.04 602
12642.10 553
12643.16 542
12644.22 544
12645.28 542
12646.35 545
12647.41 576
12648.47 537
12649.53 542
12650.59 557
12651.66 568
12652.72 611
12653.78 565
12654.84 549
12655.91 550
12656.97 564
12658.03 539
12659.09 534
12660.16 548
12661.22 572
12662.28 556
12663.34 535
12664.41 521
12665.47 543
12666.53 546
12667.60 550
12668.66 554
12669.72 532
12670.78 545
12671.85 536
12672.91 528
12673.97 530
12675.04 559
12676.10 597
12677.16 563
12678.23 545
12679.29 599
12680.35 543
12681.42 557
12682.48 568
12683.54 522
12684.61 562
12685.67 606
12686.74 580
12687.80 607
12688.86 593
12689.93 630
12690.99 620
12692.05 593
12693.12 638
12694.18 681
12695.25 718
12696.31 696
12697.37 698
12698.44 684
12699.50 751
12700.57 761
12701.63 782
12702.70 731
12703.76 811
12704.83 855
12705.89 787
12706.95 793
12708.02 775
12709.08 776
12710.15 728
12711.21 728
12712.28 686
12713.34 658
12714.41 640
12715.47 638
12716.54 671
12717.60 654
12718.67 588
12719.73 608
12720.80 651
12721.86 582
12722.93 584
12723.99 603
12725.06 584
12726.12 567
12727.19 577
12728.26 622
12729.32 602
12730.39 623
12731.45 607
12732.52 595
12733.58 582
12734.65 549
12735.71 565
12736.78 568
12737.85 567
12738.91 558
12739.98 573
12741.04 546
12742.11 525
12743.18 592
12744.24 557
12745.31 591
12746.37 597
12747.44 557
12748.51 530
12749.57 538
12750.64 513
12751.71 520
12752.77 497
12753.84 496
12754.91 506
12755.97 473
12757.04 475
12758.11 465
12759.17 483
12760.24 493
12761.31 462
12762.37 497
12763.44 528
12764.51 501
12765.57 483
12766.64 458
12767.71 467
12768.78 504
12769.84 490
12770.91 484
12771.98 476
12773.04 475
12774.11 495
12775.18 478
12776.25 477
12777.31 464
12778.38 451
12779.45 430
12780.52 457
12781.58 467
12782.65 502
12783.72 498
12784.79 491
12785.86 481
12786.92 473
12787.99 475
12789.06 456
12790.13 477
12791.20 526
12792.26 458
12793.33 465
12794.40 480
12795.47 544
12796.54 483
12797.61 474
12798.67 483
12799.74 480
12800.81 423
12801.88 462
12802.95 472
12804.02 483
12805.09 458
12806.15 449
12807.22 488
12808.29 492
12809.36 507
12810.43 493
12811.50 523
12812.57 510
12813.64 500
12814.71 457
12815.77 551
12816.84 504
12817.91 479
12818.98 502
12820.05 518
12821.12 520
12822.19 544
12823.26 528
12824.33 509
12825.40 511
12826.47 513
12827.54 537
12828.61 480
12829.68 474
12830.75 464
12831.82 504
12832.89 478
12833.96 489
12835.03 504
12836.10 504
12837.17 447
12838.24 428
12839.31 491
12840.38 446
12841.45 439
12842.52 432
12843.59 441
12844.66 437
12845.73 429
12846.80 430
12847.87 484
12848.94 428
12850.01 434
12851.08 457
12852.15 455
12853.22 443
12854.29 433
12855.36 449
12856.43 482
12857.51 455
12858.58 433
12859.65 407
12860.72 452
12861.79 443
12862.86 401
12863.93 394
12865.00 396
12866.07 429
12867.15 442
12868.22 442
12869.29 413
12870.36 446
12871.43 430
12872.50 391
12873.57 396
12874.65 407
12875.72 415
12876.79 401
12877.86 444
12878.93 405
12880.00 413
12881.08 395
12882.15 389
12883.22 405
12884.29 374
12885.36 411
12886.44 443
12887.51 464
12888.58 404
12889.65 386
12890.72 423
12891.80 404
12892.87 393
12893.94 391
12895.01 445
12896.09 415
12897.16 383
12898.23 376
12899.30 420
12900.38 449
12901.45 386
12902.52 409
12903.60 407
12904.67 410
12905.74 434
12906.81 405
12907.89 409
12908.96 445
12910.03 405
12911.11 381
12912.18 377
12913.25 409
12914.33 367
12915.40 400
12916.47 425
12917.55 377
12918.62 412
12919.69 449
12920.77 442
12921.84 412
12922.91 424
12923.99 413
12925.06 403
12926.13 411
12927.21 410
12928.28 422
12929.36 412
12930.43 435
12931.50 453
12932.58 404
12933.65 421
12934.73 436
12935.80 392
12936.87 430
12937.95 406
12939.02 415
12940.10 425
12941.17 433
12942.25 410
12943.32 395
12944.39 417
12945.47 417
12946.54 396
12947.62 391
12948.69 392
12949.77 376
12950.84 345
12951.92 376
12952.99 400
12954.07 385
12955.14 356
12956.22 428
12957.29 402
12958.37 419
12959.44 437
12960.52 439
12961.59 424
12962.67 412
12963.74 380
12964.82 411
12965.89 387
12966.97 407
12968.04 413
12969.12 444
12970.20 388
12971.27 424
12972.35 409
12973.42 446
12974.50 392
12975.57 401
12976.65 432
12977.73 388
12978.80 399
12979.88 410
12980.95 409
12982.03 385
12983.11 396
12984.18 400
12985.26 394
12986.33 392
12987.41 416
12988.49 415
12989.56 402
12990.64 435
12991.72 422
12992.79 402
12993.87 413
12994.95 413
12996.02 432
12997.10 408
12998.18 446
12999.25 421
13000.33 409
13001.41 429
13002.48 412
13003.56 429
13004.64 454
13005.71 408
13006.79 404
13007.87 432
13008.95 428
13010.02 412
13011.10 390
13012.18 386
13013.26 414
13014.33 418
13015.41 391
13016.49 383
13017.57 394
13018.64 412
13019.72 393
13020.80 418
13021.88 424
13022.95 377
13024.03 405
13025.11 437
13026.19 420
13027.26 373
13028.34 403
13029.42 450
13030.50 378
13031.58 391
13032.66 375
13033.73 440
13034.81 438
13035.89 438
13036.97 454
13038.05 444
13039.13 423
13040.20 444
13041.28 479
13042.36 445
13043.44 438
13044.52 471
13045.60 484
13046.68 433
13047.75 439
13048.83 436
13049.91 482
13050.99 489
13052.07 455
13053.15 480
13054.23 486
13055.31 515
13056.39 499
13057.47 491
13058.54 553
13059.62 482
13060.70 506
13061.78 495
13062.86 471
13063.94 464
13065.02 450
13066.10 438
13067.18 466
13068.26 451
13069.34 488
13070.42 452
13071.50 466
13072.58 452
13073.66 446
13074.74 437
13075.82 446
13076.90 401
13077.98 431
13079.06 418
13080.14 401
13081.22 420
13082.30 433
13083.38 450
13084.46 402
13085.54 418
13086.62 433
13087.70 441
13088.78 437
13089.86 410
13090.94 386
13092.02 394
13093.10 433
13094.18 413
13095.27 391
13096.35 433
13097.43 398
13098.51 442
13099.59 379
13100.67 423
13101.75 425
13102.83 423
13103.91 417
13104.99 449
13106.08 421
13107.16 407
13108.24 394
13109.32 416
13110.40 451
13111.48 456
13112.56 438
13113.64 419
13114.73 422
13115.81 378
13116.89 417
13117.97 434
13119.05 454
13120.14 418
13121.22 454
13122.30 410
13123.38 421
13124.46 431
13125.54 483
13126.63 453
13127.71 451
13128.79 473
13129.87 429
13130.96 425
13132.04 471
13133.12 482
13134.20 453
13135.28 423
13136.37 436
13137.45 463
13138.53 492
13139.61 454
13140.70 387
13141.78 416
13142.86 442
13143.95 437
13145.03 434
13146.11 445
13147.19 435
13148.28 443
13149.36 472
13150.44 465
13151.53 448
13152.61 456
13153.69 482
13154.78 462
13155.86 415
13156.94 407
13158.03 482
13159.11 454
13160.19 416
13161.28 408
13162.36 432
13163.44 445
13164.53 459
13165.61 419
13166.69 433
13167.78 468
13168.86 440
13169.95 473
13171.03 436
13172.11 439
13173.20 479
13174.28 453
13175.37 447
13176.45 410
13177.53 476
13178.62 457
13179.70 455
13180.79 425
13181.87 448
13182.96 495
13184.04 475
13185.12 491
13186.21 493
13187.29 469
13188.38 474
13189.46 486
13190.55 468
13191.63 475
13192.72 460
13193.80 489
13194.89 493
13195.97 502
13197.06 497
13198.14 496
13199.23 502
13200.31 500
13201.40 497
13202.48 504
13203.57 494
13204.65 458
13205.74 486
13206.82 511
13207.91 510
13208.99 527
13210.08 502
13211.16 502
13212.25 517
13213.34 478
13214.42 522
13215.51 496
13216.59 460
13217.68 465
13218.76 477
13219.85 465
13220.94 500
13222.02 470
13223.11 476
13224.19 456
13225.28 436
13226.37 467
13227.45 471
13228.54 472
13229.63 470
13230.71 534
13231.80 482
13232.89 485
13233.97 473
13235.06 520
13236.14 492
13237.23 497
13238.32 489
13239.40 522
13240.49 492
13241.58 513
13242.67 489
13243.75 477
13244.84 489
13245.93 511
13247.01 523
13248.10 491
13249.19 470
13250.27 537
13251.36 566
13252.45 546
13253.54 518
13254.62 555
13255.71 565
13256.80 560
13257.89 531
13258.97 547
13260.06 547
13261.15 568
13262.24 552
13263.32 557
13264.41 588
13265.50 587
13266.59 570
13267.67 578
13268.76 562
13269.85 580
13270.94 531
13272.03 588
13273.11 585
13274.20 636
13275.29 640
13276.38 632
13277.47 628
13278.56 624
13279.64 604
13280.73 621
13281.82 653
13282.91 681
13284.00 688
13285.09 672
13286.18 616
13287.26 637
13288.35 651
13289.44 622
13290.53 651
13291.62 689
13292.71 659
13293.80 657
13294.89 661
13295.98 684
13297.06 619
13298.15 694
13299.24 730
13300.33 699
13301.42 690
13302.51 713
13303.60 707
13304.69 717
13305.78 721
13306.87 751
13307.96 760
13309.05 708
13310.14 767
13311.23 810
13312.32 824
13313.41 788
13314.50 740
13315.59 769
13316.68 801
13317.77 730
13318.86 816
13319.95 809
13321.04 795
13322.13 750
13323.22 777
13324.31 758
13325.40 719
13326.49 738
13327.58 751
13328.67 723
13329.76 753
13330.85 760
13331.94 713
13333.03 755
13334.12 804
13335.21 800
13336.30 747
13337.39 765
13338.48 738
13339.57 826
13340.66 797
13341.75 794
13342.85 805
13343.94 772
13345.03 773
13346.12 779
13347.21 786
13348.30 845
13349.39 843
13350.48 830
13351.58 842
13352.67 831
13353.76 858
13354.85 792
13355.94 880
13357.03 893
13358.12 943
13359.22 962
13360.31 906
13361.40 961
13362.49 1014
13363.58 979
13364.67 1052
13365.77 1063
13366.86 1047
13367.95 1148
13369.04 1087
13370.13 1135
13371.23 1073
13372.32 1060
13373.41 1039
13374.50 915
13375.60 926
13376.69 906
13377.78 928
13378.87 841
13379.97 859
13381.06 870
13382.15 826
13383.24 810
13384.34 826
13385.43 778
13386.52 724
13387.61 714
13388.71 703
13389.80 676
13390.89 755
13391.99 714
13393.08 700
13394.17 692
13395.26 691
13396.36 706
13397.45 684
13398.54 672
13399.64 713
13400.73 677
13401.82 661
13402.92 668
13404.01 703
13405.10 707
13406.20 708
13407.29 719
13408.39 722
13409.48 697
13410.57 698
13411.67 718
13412.76 662
13413.85 670
13414.95 673
13416.04 636
13417.14 657
13418.23 698
13419.32 705
13420.42 663
13421.51 676
13422.61 682
13423.70 648
13424.80 629
13425.89 666
13426.98 666
13428.08 701
13429.17 690
13430.27 747
13431.36 718
13432.46 717
13433.55 758
13434.65 683
13435.74 782
13436.84 729
13437.93 723
13439.03 722
13440.12 691
13441.22 711
13442.31 776
13443.41 787
13444.50 774
13445.60 745
13446.69 735
13447.79 753
13448.88 736
13449.98 791
13451.07 780
13452.17 780
13453.26 839
13454.36 838
13455.45 794
13456.55 856
13457.65 815
13458.74 863
13459.84 862
13460.93 846
13462.03 830
13463.12 883
13464.22 874
13465.32 852
13466.41 899
13467.51 868
13468.60 889
13469.70 850
13470.80 886
13471.89 860
13472.99 892
13474.09 845
13475.18 864
13476.28 907
13477.37 887
13478.47 875
13479.57 854
13480.66 887
13481.76 919
13482.86 917
13483.95 928
13485.05 912
13486.15 891
13487.25 905
13488.34 928
13489.44 932
13490.54 884
13491.63 977
13492.73 1019
13493.83 1031
13494.92 998
13496.02 1060
13497.12 1074
13498.22 1158
13499.31 1190
13500.41 1214
13501.51 1170
13502.61 1180
13503.70 1219
13504.80 1189
13505.90 1246
13507.00 1166
13508.09 1140
13509.19 1098
13510.29 1098
13511.39 1068
13512.49 950
13513.58 977
13514.68 957
13515.78 845
13516.88 840
13517.98 848
13519.07 803
13520.17 795
13521.27 781
13522.37 781
13523.47 759
13524.57 773
13525.66 759
13526.76 753
13527.86 756
13528.96 731
13530.06 709
13531.16 707
13532.26 675
13533.35 664
13534.45 628
13535.55 664
13536.65 674
13537.75 658
13538.85 680
13539.95 642
13541.05 647
13542.15 677
13543.24 644
13544.34 592
13545.44 632
13546.54 665
13547.64 643
13548.74 614
13549.84 616
13550.94 637
13552.04 576
13553.14 551
13554.24 543
13555.34 590
13556.44 613
13557.54 652
13558.64 612
13559.74 586
13560.84 596
13561.94 609
13563.04 576
13564.14 577
13565.24 606
13566.34 588
13567.44 572
13568.54 589
13569.64 586
13570.74 564
13571.84 567
13572.94 567
13574.04 543
13575.14 583
13576.24 587
13577.34 629
13578.44 616
13579.54 586
13580.64 600
13581.74 591
13582.84 595
13583.94 576
13585.05 560
13586.15 611
13587.25 614
13588.35 610
13589.45 606
13590.55 605
13591.65 624
13592.75 576
13593.85 604
13594.95 601
13596.06 587
13597.16 543
13598.26 578
13599.36 619
13600.46 568
13601.56 586
13602.66 624
13603.77 594
13604.87 550
13605.97 575
13607.07 589
13608.17 626
13609.28 595
13610.38 576
13611.48 598
13612.58 638
13613.68 621
13614.79 570
13615.89 595
13616.99 569
13618.09 565
13619.19 612
13620.30 576
13621.40 539
13622.50 576
13623.60 591
13624.71 581
13625.81 552
13626.91 568
13628.01 585
13629.12 562
13630.22 561
13631.32 546
13632.42 603
13633.53 589
13634.63 597
13635.73 609
13636.84 560
13637.94 498
13639.04 590
13640.14 600
13641.25 535
13642.35 514
13643.45 551
13644.56 613
13645.66 554
13646.76 510
13647.87 503
13648.97 599
13650.07 607
13651.18 510
13652.28 520
13653.39 532
13654.49 561
13655.59 579
13656.70 530
13657.80 493
13658.90 466
13660.01 533
13661.11 583
13662.22 528
13663.32 539
13664.42 575
13665.53 596
13666.63 607
13667.74 510
13668.84 506
13669.94 523
13671.05 543
13672.15 553
13673.26 549
13674.36 543
13675.47 562
13676.57 570
13677.68 579
13678.78 521
13679.89 556
13680.99 578
13682.10 572
13683.20 530
13684.30 555
13685.41 562
13686.51 555
13687.62 539
13688.72 556
13689.83 539
13690.93 578
13692.04 586
13693.15 562
13694.25 549
13695.36 534
13696.46 551
13697.57 577
13698.67 578
13699.78 582
13700.88 597
13701.99 612
13703.09 578
13704.20 545
13705.31 635
13706.41 593
13707.52 533
13708.62 577
13709.73 620
13710.84 605
13711.94 648
13713.05 637
13714.15 666
13715.26 624
13716.37 590
13717.47 617
13718.58 646
13719.68 626
13720.79 657
13721.90 689
13723.00 654
13724.11 681
13725.22 724
13726.32 722
13727.43 680
13728.54 715
13729.64 755
13730.75 758
13731.86 724
13732.96 785
13734.07 762
13735.18 752
13736.28 749
13737.39 737
13738.50 761
13739.61 771
13740.71 766
13741.82 800
13742.93 771
13744.03 799
13745.14 764
13746.25 770
13747.36 785
13748.46 788
13749.57 778
13750.68 833
13751.79 826
13752.89 800
13754.00 820
13755.11 899
13756.22 902
13757.33 897
13758.43 906
13759.54 968
13760.65 983
13761.76 1024
13762.87 1012
13763.97 1085
13765.08 1039
13766.19 1156
13767.30 1198
13768.41 1265
13769.51 1285
13770.62 1350
13771.73 1375
13772.84 1391
13773.95 1449
13775.06 1385
13776.17 1400
13777.27 1431
13778.38 1418
13779.49 1318
13780.60 1324
13781.71 1232
13782.82 1141
13783.93 1093
13785.04 996
13786.14 983
13787.25 943
13788.36 933
13789.47 937
13790.58 862
13791.69 801
13792.80 781
13793.91 774
13795.02 764
13796.13 767
13797.24 748
13798.35 712
13799.46 678
13800.57 722
13801.68 718
13802.78 667
13803.89 695
13805.00 682
13806.11 628
13807.22 645
13808.33 643
13809.44 642
13810.55 650
13811.66 647
13812.77 594
13813.88 631
13814.99 649
13816.10 646
13817.21 656
13818.32 587
13819.44 617
13820.55 629
13821.66 596
13822.77 623
13823.88 592
13824.99 606
13826.10 593
13827.21 624
13828.32 575
13829.43 590
13830.54 563
13831.65 576
13832.76 567
13833.87 548
13834.98 629
13836.10 591
13837.21 605
13838.32 643
13839.43 599
13840.54 579
13841.65 601
13842.76 620
13843.87 611
13844.99 614
13846.10 648
13847.21 624
13848.32 616
13849.43 618
13850.54 579
13851.65 657
13852.77 644
13853.88 599
13854.99 603
13856.10 605
13857.21 632
13858.33 646
13859.44 643
13860.55 606
13861.66 673
13862.77 670
13863.89 647
13865.00 645
13866.11 632
13867.22 590
13868.33 614
13869.45 593
13870.56 621
13871.67 620
13872.78 638
13873.90 682
13875.01 631
13876.12 607
13877.23 592
13878.35 609
13879.46 615
13880.57 617
13881.69 602
13882.80 611
13883.91 583
13885.02 650
13886.14 645
13887.25 639
13888.36 648
13889.48 646
13890.59 604
13891.70 648
13892.82 670
13893.93 624
13895.04 614
13896.16 619
13897.27 651
13898.38 610
13899.50 652
13900.61 662
13901.72 683
13902.84 671
13903.95 613
13905.07 633
13906.18 599
13907.29 608
13908.41 569
13909.52 591
13910.63 588
13911.75 568
13912.86 604
13913.98 543
13915.09 571
13916.21 625
13917.32 580
13918.43 538
13919.55 575
13920.66 568
13921.78 562
13922.89 534
13924.01 549
13925.12 554
13926.24 561
13927.35 542
13928.46 568
13929.58 558
13930.69 581
13931.81 562
13932.92 529
13934.04 517
13935.15 534
13936.27 525
13937.38 537
13938.50 534
13939.61 530
13940.73 560
13941.85 574
13942.96 565
13944.08 575
13945.19 530
13946.31 505
13947.42 524
13948.54 552
13949.65 579
13950.77 530
13951.88 482
13953.00 499
13954.12 547
13955.23 552
13956.35 519
13957.46 527
13958.58 545
13959.70 544
13960.81 539
13961.93 537
13963.04 510
13964.16 527
13965.28 554
13966.39 488
13967.51 509
13968.62 530
13969.74 568
13970.86 546
13971.97 521
13973.09 532
13974.21 539
13975.32 530
13976.44 528
13977.56 500
13978.67 504
13979.79 531
13980.91 533
13982.02 489
13983.14 508
13984.26 533
13985.37 501
13986.49 510
13987.61 526
13988.73 526
13989.84 499
13990.96 538
13992.08 513
13993.20 548
13994.31 537
13995.43 540
13996.55 550
13997.66 493
13998.78 540
13999.90 542
14001.02 570
14002.14 554
14003.25 515
14004.37 512
14005.49 541
14006.61 546
14007.72 526
14008.84 483
14009.96 531
14011.08 524
14012.20 536
14013.31 532
14014.43 533
14015.55 500
14016.67 553
14017.79 555
14018.91 534
14020.02 559
14021.14 514
14022.26 538
14023.38 547
14024.50 517
14025.62 490
14026.74 502
14027.85 547
14028.97 534
14030.09 564
14031.21 521
14032.33 499
14033.45 514
14034.57 542
14035.69 527
14036.81 492
14037.92 534
14039.04 539
14040.16 514
14041.28 517
14042.40 565
14043.52 545
14044.64 570
14045.76 554
14046.88 578
14048.00 551
14049.12 554
14050.24 559
14051.36 580
14052.48 566
14053.60 552
14054.72 586
14055.84 608
14056.96 564
14058.08 607
14059.20 562
14060.32 594
14061.44 610
14062.56 585
14063.68 578
14064.80 577
14065.92 590
14067.04 613
14068.16 644
14069.28 595
14070.40 676
14071.52 691
14072.64 650
14073.76 713
14074.88 656
14076.00 695
14077.12 691
14078.24 710
14079.36 686
14080.48 668
14081.60 721
14082.73 769
14083.85 697
14084.97 714
14086.09 732
14087.21 799
14088.33 803
14089.45 774
14090.57 798
14091.69 832
14092.82 890
14093.94 853
14095.06 823
14096.18 888
14097.30 951
14098.42 940
14099.54 900
14100.67 879
14101.79 947
14102.91 912
14104.03 869
14105.15 855
14106.27 844
14107.40 770
14108.52 721
14109.64 712
14110.76 697
14111.88 694
14113.01 685
14114.13 642
14115.25 623
14116.37 587
14117.50 615
14118.62 641
14119.74 575
14120.86 603
14121.98 577
14123.11 614
14124.23 553
14125.35 563
14126.48 537
14127.60 566
14128.72 584
14129.84 594
14130.97 540
14132.09 548
14133.21 555
14134.34 513
14135.46 530
14136.58 535
14137.70 524
14138.83 512
14139.95 566
14141.07 532
14142.20 532
14143.32 549
14144.44 537
14145.57 537
14146.69 502
14147.81 505
14148.94 541
14150.06 534
14151.18 509
14152.31 549
14153.43 533
14154.56 506
14155.68 526
14156.80 532
14157.93 519
14159.05 502
14160.18 551
14161.30 531
14162.42 512
14163.55 569
14164.67 530
14165.80 557
14166.92 541
14168.04 518
14169.17 536
14170.29 499
14171.42 502
14172.54 500
14173.67 510
14174.79 531
14175.92 548
14177.04 545
14178.17 500
14179.29 503
14180.41 495
14181.54 501
14182.66 479
14183.79 485
14184.91 460
14186.04 488
14187.16 491
14188.29 511
14189.41 466
14190.54 469
14191.67 484
14192.79 485
14193.92 458
14195.04 486
14196.17 513
14197.29 482
14198.42 476
14199.54 472
14200.67 489
14201.79 490
14202.92 499
14204.05 473
14205.17 478
14206.30 464
14207.42 507
14208.55 466
14209.67 462
14210.80 445
14211.93 471
14213.05 453
14214.18 424
14215.31 476
14216.43 462
14217.56 467
14218.68 455
14219.81 499
14220.94 461
14222.06 455
14223.19 475
14224.32 456
14225.44 463
14226.57 443
14227.70 417
14228.82 476
14229.95 456
14231.08 452
14232.20 436
14233.33 440
14234.46 400
14235.58 428
14236.71 424
14237.84 437
14238.97 449
14240.09 430
14241.22 483
14242.35 468
14243.47 478
14244.60 438
14245.73 471
14246.86 454
14247.98 460
14249.11 426
14250.24 416
14251.37 414
14252.49 412
14253.62 430
14254.75 433
14255.88 451
14257.01 423
14258.13 430
14259.26 401
14260.39 436
14261.52 422
14262.65 423
14263.77 421
14264.90 430
14266.03 449
14267.16 437
14268.29 394
14269.41 416
14270.54 431
14271.67 443
14272.80 439
14273.93 381
14275.06 394
14276.19 385
14277.31 423
14278.44 448
14279.57 396
14280.70 419
14281.83 456
14282.96 419
14284.09 461
14285.22 402
14286.34 415
14287.47 423
14288.60 386
14289.73 418
14290.86 407
14291.99 401
14293.12 382
14294.25 390
14295.38 375
14296.51 385
14297.64 400
14298.77 392
14299.90 352
14301.03 410
14302.16 378
14303.28 426
14304.41 409
14305.54 406
14306.67 406
14307.80 399
14308.93 377
14310.06 363
14311.19 389
14312.32 374
14313.45 428
14314.58 363
14315.71 375
14316.84 375
14317.97 377
14319.11 377
14320.24 379
14321.37 389
14322.50 418
14323.63 362
14324.76 385
14325.89 378
14327.02 359
14328.15 378
14329.28 397
14330.41 422
14331.54 371
14332.67 380
14333.80 364
14334.93 367
14336.06 386
14337.20 359
14338.33 377
14339.46 385
14340.59 385
14341.72 348
14342.85 366
14343.98 370
14345.11 381
14346.25 384
14347.38 377
14348.51 362
14349.64 364
14350.77 363
14351.90 393
14353.03 369
14354.17 389
14355.30 388
14356.43 372
14357.56 388
14358.69 319
14359.83 347
14360.96 364
14362.09 367
14363.22 354
14364.35 344
14365.49 359
14366.62 357
14367.75 362
14368.88 346
14370.01 353
14371.15 351
14372.28 392
14373.41 376
14374.54 386
14375.68 348
14376.81 327
14377.94 388
14379.07 386
14380.21 344
14381.34 378
14382.47 350
14383.61 333
14384.74 342
14385.87 332
14387.00 332
14388.14 367
14389.27 395
14390.40 346
14391.54 359
14392.67 359
14393.80 387
14394.94 397
14396.07 354
14397.20 368
14398.34 378
14399.47 372
14400.60 397
14401.74 344
14402.87 363
14404.00 356
14405.14 361
14406.27 358
14407.41 341
14408.54 369
14409.67 396
14410.81 370
14411.94 351
14413.08 346
14414.21 384
14415.34 384
14416.48 402
14417.61 392
14418.75 418
14419.88 425
14421.01 391
14422.15 411
14423.28 361
14424.42 354
14425.55 391
14426.69 411
14427.82 365
14428.96 402
14430.09 376
14431.23 429
14432.36 399
14433.50 387
14434.63 420
14435.77 396
14436.90 417
14438.04 389
14439.17 374
14440.31 391
14441.44 412
14442.58 386
14443.71 359
14444.85 344
14445.98 377
14447.12 391
14448.25 372
14449.39 367
14450.52 375
14451.66 394
14452.79 417
14453.93 373
14455.07 354
14456.20 389
14457.34 360
14458.47 382
14459.61 369
14460.74 389
14461.88 378
14463.02 390
14464.15 412
14465.29 386
14466.42 373
14467.56 371
14468.70 383
14469.83 374
14470.97 348
14472.11 384
14473.24 414
14474.38 392
14475.51 375
14476.65 332
14477.79 384
14478.92 350
14480.06 349
14481.20 412
14482.33 437
14483.47 387
14484.61 396
14485.75 395
14486.88 411
14488.02 385
14489.16 392
14490.29 393
14491.43 378
14492.57 428
14493.70 418
14494.84 432
14495.98 388
14497.12 426
14498.25 404
14499.39 372
14500.53 441
14501.67 433
14502.80 414
14503.94 421
14505.08 418
14506.22 429
14507.35 418
14508.49 413
14509.63 420
14510.77 443
14511.91 452
14513.04 493
14514.18 450
14515.32 420
14516.46 438
14517.60 446
14518.73 445
14519.87 456
14521.01 490
14522.15 451
14523.29 478
14524.43 432
14525.56 442
14526.70 400
14527.84 431
14528.98 456
14530.12 461
14531.26 427
14532.40 422
14533.53 458
14534.67 451
14535.81 427
14536.95 421
14538.09 436
14539.23 464
14540.37 435
14541.51 411
14542.65 416
14543.79 431
14544.92 397
14546.06 412
14547.20 391
14548.34 446
14549.48 426
14550.62 432
14551.76 422
14552.90 422
14554.04 435
14555.18 449
14556.32 438
14557.46 454
14558.60 452
14559.74 461
14560.88 479
14562.02 452
14563.16 419
14564.30 419
14565.44 412
14566.58 435
14567.72 420
14568.86 438
14570.00 469
14571.14 452
14572.28 485
14573.42 455
14574.56 426
14575.70 413
14576.84 412
14577.98 413
14579.12 447
14580.26 453
14581.40 436
14582.54 460
14583.68 467
14584.82 487
14585.97 498
14587.11 487
14588.25 492
14589.39 475
14590.53 500
14591.67 468
14592.81 478
14593.95 482
14595.09 503
14596.23 480
14597.38 508
14598.52 549
14599.66 490
14600.80 524
14601.94 547
14603.08 497
14604.22 521
14605.37 509
14606.51 514
14607.65 481
14608.79 520
14609.93 538
14611.07 551
14612.22 578
14613.36 550
14614.50 537
14615.64 567
14616.78 556
14617.93 540
14619.07 531
14620.21 570
14621.35 563
14622.50 548
14623.64 594
14624.78 604
14625.92 625
14627.06 651
14628.21 680
14629.35 673
14630.49 694
14631.63 668
14632.78 680
14633.92 691
14635.06 718
14636.21 709
14637.35 747
14638.49 724
14639.63 706
14640.78 712
14641.92 664
14643.06 649
14644.21 645
14645.35 602
14646.49 601
14647.64 549
14648.78 569
14649.92 502
14651.07 518
14652.21 511
14653.35 512
14654.50 492
14655.64 491
14656.78 500
14657.93 476
14659.07 455
14660.21 480
14661.36 447
14662.50 501
14663.65 470
14664.79 463
14665.93 463
14667.08 448
14668.22 425
14669.37 425
14670.51 422
14671.65 442
14672.80 443
14673.94 405
14675.09 398
14676.23 417
14677.38 421
14678.52 420
14679.66 378
14680.81 356
14681.95 382
14683.10 412
14684.24 408
14685.39 441
14686.53 411
14687.68 385
14688.82 397
14689.97 410
14691.11 380
14692.26 385
14693.40 375
14694.55 392
14695.69 421
14696.84 415
14697.98 384
14699.13 385
14700.27 413
14701.42 380
14702.56 380
14703.71 414
14704.85 422
14706.00 402
14707.15 379
14708.29 399
14709.44 418
14710.58 380
14711.73 362
14712.87 377
14714.02 422
14715.17 352
14716.31 369
14717.46 370
14718.60 382
14719.75 355
14720.90 374
14722.04 372
14723.19 386
14724.33 387
14725.48 393
14726.63 363
14727.77 344
14728.92 362
14730.07 373
14731.21 387
14732.36 313
14733.51 347
14734.65 377
14735.80 361
14736.95 388
14738.09 383
14739.24 380
14740.39 373
14741.53 360
14742.68 367
14743.83 359
14744.97 384
14746.12 371
14747.27 362
14748.42 319
14749.56 337
14750.71 352
14751.86 338
14753.00 363
14754.15 328
14755.30 352
14756.45 342
14757.59 325
14758.74 349
14759.89 356
14761.04 338
14762.18 342
14763.33 332
14764.48 348
14765.63 354
14766.78 334
14767.92 353
14769.07 339
14770.22 367
14771.37 351
14772.52 342
14773.66 327
14774.81 345
14775.96 345
14777.11 347
14778.26 332
14779.41 301
14780.55 336
14781.70 372
14782.85 366
14784.00 327
14785.15 341
14786.30 323
14787.45 342
14788.59 324
14789.74 347
14790.89 317
14792.04 338
14793.19 293
14794.34 303
14795.49 326
14796.64 322
14797.79 340
14798.94 352
14800.08 306
14801.23 327
14802.38 337
14803.53 300
14804.68 293
14805.83 299
14806.98 320
14808.13 318
14809.28 327
14810.43 280
14811.58 309
14812.73 299
14813.88 290
14815.03 310
14816.18 323
14817.33 326
14818.48 314
14819.63 285
14820.78 272
14821.93 292
14823.08 323
14824.23 324
14825.38 279
14826.53 291
14827.68 290
14828.83 292
14829.98 298
14831.13 324
14832.28 284
14833.43 291
14834.58 318
14835.73 301
14836.88 325
14838.03 350
14839.18 314
14840.33 313
14841.48 323
14842.64 307
14843.79 281
14844.94 286
14846.09 284
14847.24 292
14848.39 301
14849.54 305
14850.69 312
14851.84 283
14853.00 272
14854.15 303
14855.30 323
14856.45 281
14857.60 289
14858.75 320
14859.90 277
14861.06 295
14862.21 338
14863.36 325
14864.51 280
14865.66 268
14866.81 314
14867.97 330
14869.12 309
14870.27 307
14871.42 302
14872.57 298
14873.73 310
14874.88 275
14876.03 300
14877.18 301
14878.33 293
14879.49 302
14880.64 291
14881.79 282
14882.94 294
14884.10 315
14885.25 320
14886.40 330
14887.55 299
14888.71 301
14889.86 291
14891.01 326
14892.16 311
14893.32 299
14894.47 294
14895.62 323
14896.78 317
14897.93 326
14899.08 301
14900.23 312
14901.39 327
14902.54 328
14903.69 301
14904.85 274
14906.00 328
14907.15 294
14908.31 273
14909.46 275
14910.61 275
14911.77 312
14912.92 322
14914.08 290
14915.23 285
14916.38 290
14917.54 314
14918.69 331
14919.84 308
14921.00 290
14922.15 302
14923.31 318
14924.46 303
14925.61 297
14926.77 293
14927.92 330
14929.08 322
14930.23 314
14931.38 305
14932.54 312
14933.69 309
14934.85 287
14936.00 333
14937.16 324
14938.31 298
14939.47 332
14940.62 299
14941.78 313
14942.93 299
14944.08 324
14945.24 333
14946.39 321
14947.55 322
14948.70 305
14949.86 314
14951.01 312
14952.17 304
14953.32 320
14954.48 324
14955.64 346
14956.79 343
14957.95 336
14959.10 367
14960.26 358
14961.41 319
14962.57 323
14963.72 336
14964.88 343
14966.03 339
14967.19 341
14968.35 306
14969.50 317
14970.66 325
14971.81 295
14972.97 300
14974.12 346
14975.28 310
14976.44 346
14977.59 324
14978.75 331
14979.91 322
14981.06 298
14982.22 277
14983.37 286
14984.53 302
14985.69 285
14986.84 301
14988.00 316
14989.16 314
14990.31 280
14991.47 319
14992.63 308
14993.78 291
14994.94 325
14996.10 333
14997.25 292
14998.41 293
14999.57 297
15000.72 286
15001.88 302
15003.04 268
15004.20 304
15005.35 294
15006.51 304
15007.67 280
15008.82 290
15009.98 253
15011.14 306
15012.30 265
15013.45 302
15014.61 288
15015.77 295
15016.93 320
15018.08 265
15019.24 315
15020.40 296
15021.56 297
15022.71 283
15023.87 307
15025.03 299
15026.19 299
15027.35 301
15028.50 274
15029.66 313
15030.82 263
15031.98 270
15033.14 283
15034.30 281
15035.45 260
15036.61 277
15037.77 293
15038.93 304
15040.09 281
15041.25 299
15042.40 306
15043.56 284
15044.72 258
15045.88 285
15047.04 302
15048.20 259
15049.36 253
15050.52 254
15051.68 276
15052.83 309
15053.99 287
15055.15 255
15056.31 281
15057.47 254
15058.63 289
15059.79 298
15060.95 293
15062.11 285
15063.27 286
15064.43 286
15065.59 284
15066.75 308
15067.90 305
15069.06 281
15070.22 282
15071.38 260
15072.54 258
15073.70 270
15074.86 271
15076.02 255
15077.18 258
15078.34 278
15079.50 278
15080.66 279
15081.82 292
15082.98 300
15084.14 261
15085.30 288
15086.46 312
15087.62 256
15088.78 251
15089.95 274
15091.11 296
15092.27 285
15093.43 302
15094.59 280
15095.75 265
15096.91 287
15098.07 272
15099.23 296
15100.39 291
15101.55 309
15102.71 299
15103.87 283
15105.03 260
15106.20 288
15107.36 275
15108.52 264
15109.68 269
15110.84 277
15112.00 280
15113.16 278
15114.32 307
15115.49 306
15116.65 309
15117.81 319
15118.97 291
15120.13 279
15121.29 281
15122.46 287
15123.62 314
15124.78 275
15125.94 302
15127.10 299
15128.26 267
15129.43 269
15130.59 295
15131.75 276
15132.91 316
15134.07 287
15135.24 289
15136.40 300
15137.56 292
15138.72 316
15139.89 294
15141.05 298
15142.21 290
15143.37 301
15144.54 289
15145.70 303
15146.86 289
15148.02 280
15149.19 275
15150.35 270
15151.51 294
15152.67 325
15153.84 282
15155.00 245
15156.16 302
15157.33 301
15158.49 298
15159.65 309
15160.82 296
15161.98 283
15163.14 283
15164.31 278
15165.47 269
15166.63 300
15167.80 309
15168.96 283
15170.12 310
15171.29 314
15172.45 333
15173.61 318
15174.78 282
15175.94 283
15177.10 251
15178.27 280
15179.43 294
15180.60 308
15181.76 279
15182.92 316
15184.09 305
15185.25 302
15186.42 283
15187.58 297
15188.74 299
15189.91 310
15191.07 313
15192.24 305
15193.40 320
15194.57 333
15195.73 308
15196.90 293
15198.06 340
15199.22 336
15200.39 324
15201.55 317
15202.72 321
15203.88 325
15205.05 335
15206.21 322
15207.38 334
15208.54 351
15209.71 313
15210.87 330
15212.04 345
15213.20 344
15214.37 339
15215.53 345
15216.70 327
15217.86 358
15219.03 328
15220.20 339
15221.36 348
15222.53 344
15223.69 343
15224.86 367
15226.02 383
15227.19 383
15228.36 387
15229.52 355
15230.69 387
15231.85 388
15233.02 372
15234.18 368
15235.35 360
15236.52 391
15237.68 394
15238.85 422
15240.02 368
15241.18 344
15242.35 388
15243.51 377
15244.68 364
15245.85 345
15247.01 315
15248.18 326
15249.35 352
15250.51 319
15251.68 348
15252.85 345
15254.01 309
15255.18 314
15256.35 306
15257.51 311
15258.68 293
15259.85 287
15261.01 311
15262.18 282
15263.35 304
15264.52 318
15265.68 324
15266.85 297
15268.02 298
15269.18 320
15270.35 307
15271.52 287
15272.69 302
15273.85 281
15275.02 318
15276.19 313
15277.36 291
15278.52 293
15279.69 313
15280.86 299
15282.03 324
15283.20 304
15284.36 280
15285.53 317
15286.70 312
15287.87 286
15289.04 276
15290.20 305
15291.37 290
15292.54 286
15293.71 269
15294.88 306
15296.05 283
15297.21 264
15298.38 294
15299.55 320
15300.72 302
15301.89 300
15303.06 280
15304.22 293
15305.39 294
15306.56 308
15307.73 293
15308.90 323
15310.07 322
15311.24 302
15312.41 309
15313.58 310
15314.74 316
15315.91 293
15317.08 299
15318.25 279
15319.42 305
15320.59 285
15321.76 303
15322.93 295
15324.10 293
15325.27 282
15326.44 286
15327.61 303
15328.78 293
15329.95 310
15331.12 339
15332.29 318
15333.46 266
15334.63 313
15335.80 308
15336.97 323
15338.14 319
15339.31 309
15340.48 305
15341.65 288
15342.82 292
15343.99 324
15345.16 282
15346.33 270
15347.50 323
15348.67 332
15349.84 332
15351.01 318
15352.18 335
15353.35 311
15354.52 310
15355.69 345
15356.86 301
15358.03 306
15359.20 334
15360.37 289
15361.54 323
15362.71 338
15363.89 334
15365.06 291
15366.23 331
15367.40 308
15368.57 299
15369.74 321
15370.91 331
15372.08 349
15373.25 330
15374.43 320
15375.60 307
15376.77 318
15377.94 295
15379.11 328
15380.28 353
15381.46 326
15382.63 331
15383.80 321
15384.97 341
15386.14 339
15387.31 354
15388.49 325
15389.66 297
15390.83 312
15392.00 337
15393.17 331
15394.35 352
15395.52 332
15396.69 347
15397.86 349
15399.03 315
15400.21 319
15401.38 319
15402.55 300
15403.72 282
15404.90 283
15406.07 311
15407.24 302
15408.41 299
15409.59 321
15410.76 311
15411.93 301
15413.11 299
15414.28 323
15415.45 288
15416.62 339
15417.80 322
15418.97 292
15420.14 321
15421.32 287
15422.49 310
15423.66 261
15424.84 287
15426.01 302
15427.18 289
15428.36 292
15429.53 311
15430.70 286
15431.88 296
15433.05 296
15434.22 280
15435.40 290
15436.57 296
15437.75 286
15438.92 276
15440.09 311
15441.27 298
15442.44 284
15443.61 293
15444.79 302
15445.96 274
15447.14 265
15448.31 268
15449.49 267
15450.66 241
15451.83 275
15453.01 317
15454.18 296
15455.36 292
15456.53 288
15457.71 280
15458.88 281
15460.06 275
15461.23 280
15462.40 278
15463.58 263
15464.75 310
15465.93 248
15467.10 279
15468.28 256
15469.45 322
15470.63 297
15471.80 274
15472.98 271
15474.15 266
15475.33 293
15476.50 261
15477.68 273
15478.86 289
15480.03 281
15481.21 254
15482.38 244
15483.56 266
15484.73 276
15485.91 257
15487.08 286
15488.26 244
15489.44 261
15490.61 272
15491.79 288
15492.96 287
15494.14 265
15495.31 278
15496.49 271
15497.67 273
15498.84 236
15500.02 289
15501.20 258
15502.37 305
15503.55 251
15504.72 274
15505.90 259
15507.08 270
15508.25 302
15509.43 282
15510.61 293
15511.78 330
15512.96 311
15514.14 316
15515.31 293
15516.49 326
15517.67 312
15518.84 281
15520.02 293
15521.20 261
15522.37 296
15523.55 282
15524.73 281
15525.91 283
15527.08 311
15528.26 273
15529.44 277
15530.61 268
15531.79 296
15532.97 278
15534.15 290
15535.32 309
15536.50 259
15537.68 276
15538.86 280
15540.03 291
15541.21 294
15542.39 280
15543.57 259
15544.75 290
15545.92 292
15547.10 279
15548.28 292
15549.46 315
15550.64 297
15551.81 292
15552.99 298
15554.17 300
15555.35 306
15556.53 278
15557.70 308
15558.88 297
15560.06 286
15561.24 272
15562.42 301
15563.60 280
15564.78 310
15565.95 290
15567.13 304
15568.31 288
15569.49 300
15570.67 334
15571.85 323
15573.03 292
15574.21 290
15575.38 332
15576.56 312
15577.74 298
15578.92 294
15580.10 304
15581.28 301
15582.46 320
15583.64 286
15584.82 331
15586.00 350
15587.18 283
15588.36 331
15589.54 344
15590.72 368
15591.90 328
15593.08 354
15594.25 349
15595.43 341
15596.61 357
15597.79 352
15598.97 351
15600.15 346
15601.33 346
15602.51 368
15603.69 332
15604.87 350
15606.05 344
15607.23 368
15608.41 367
15609.60 318
15610.78 378
15611.96 375
15613.14 385
15614.32 342
15615.50 336
15616.68 379
15617.86 375
15619.04 343
15620.22 404
15621.40 386
15622.58 351
15623.76 356
15624.94 391
15626.12 354
15627.31 323
15628.49 355
15629.67 395
15630.85 395
15632.03 384
15633.21 418
15634.39 409
15635.57 428
15636.75 387
15637.94 397
15639.12 421
15640.30 375
15641.48 401
15642.66 369
15643.84 392
15645.03 364
15646.21 412
15647.39 389
15648.57 438
15649.75 417
15650.93 457
15652.12 441
15653.30 433
15654.48 423
15655.66 456
15656.84 424
15658.03 437
15659.21 405
15660.39 413
15661.57 417
15662.76 431
15663.94 409
15665.12 411
15666.30 403
15667.48 439
15668.67 392
15669.85 406
15671.03 422
15672.22 415
15673.40 436
15674.58 444
15675.76 434
15676.95 397
15678.13 429
15679.31 441
15680.50 429
15681.68 428
15682.86 385
15684.04 390
15685.23 356
15686.41 417
15687.59 375
15688.78 426
15689.96 403
15691.14 414
15692.33 403
15693.51 424
15694.69 443
15695.88 414
15697.06 424
15698.25 392
15699.43 408
15700.61 426
15701.80 396
15702.98 382
15704.16 392
15705.35 397
15706.53 412
15707.72 425
15708.90 451
15710.08 423
15711.27 432
15712.45 458
15713.64 486
15714.82 501
15716.01 481
15717.19 466
15718.37 448
15719.56 456
15720.74 431
15721.93 475
15723.11 433
15724.30 454
15725.48 464
15726.67 449
15727.85 437
15729.04 415
15730.22 408
15731.41 417
15732.59 459
15733.78 439
15734.96 431
15736.15 444
15737.33 434
15738.52 436
15739.70 464
15740.89 411
15742.07 452
15743.26 446
15744.44 454
15745.63 442
15746.81 471
15748.00 510
15749.19 510
15750.37 498
15751.56 471
15752.74 491
15753.93 491
15755.11 496
15756.30 458
15757.49 495
15758.67 463
15759.86 480
15761.04 449
15762.23 455
15763.42 446
15764.60 477
15765.79 482
15766.97 460
15768.16 441
15769.35 454
15770.53 446
15771.72 411
15772.91 397
15774.09 384
15775.28 430
15776.47 382
15777.65 419
15778.84 385
15780.03 434
15781.21 418
15782.40 389
15783.59 389
15784.77 402
15785.96 404
15787.15 403
15788.33 400
15789.52 365
15790.71 375
15791.90 402
15793.08 385
15794.27 371
15795.46 394
15796.65 398
15797.83 378
15799.02 360
15800.21 387
15801.40 346
15802.58 336
15803.77 339
15804.96 334
15806.15 358
15807.33 369
15808.52 350
15809.71 360
15810.90 353
15812.09 337
15813.27 378
15814.46 363
15815.65 366
15816.84 358
15818.03 364
15819.21 347
15820.40 370
15821.59 318
15822.78 357
15823.97 333
15825.16 349
15826.34 370
15827.53 360
15828.72 341
15829.91 341
15831.10 348
15832.29 344
15833.48 362
15834.66 350
15835.85 402
15837.04 334
15838.23 358
15839.42 332
15840.61 343
15841.80 354
15842.99 339
15844.18 357
15845.37 369
15846.56 350
15847.74 330
15848.93 356
15850.12 348
15851.31 354
15852.50 373
15853.69 346
15854.88 344
15856.07 350
15857.26 339
15858.45 350
15859.64 360
15860.83 346
15862.02 332
15863.21 334
15864.40 360
15865.59 357
15866.78 394
15867.97 350
15869.16 374
15870.35 351
15871.54 388
15872.73 377
15873.92 394
15875.11 368
15876.30 390
15877.49 357
15878.68 381
15879.87 366
15881.06 354
15882.25 371
15883.44 361
15884.64 361
15885.83 384
15887.02 342
15888.21 353
15889.40 379
15890.59 417
15891.78 398
15892.97 384
15894.16 400
15895.35 367
15896.54 419
15897.74 410
15898.93 426
15900.12 400
15901.31 419
15902.50 424
15903.69 389
15904.88 393
15906.08 396
15907.27 422
15908.46 418
15909.65 415
15910.84 406
15912.03 432
15913.23 466
15914.42 445
15915.61 400
15916.80 407
15917.99 437
15919.18 431
15920.38 445
15921.57 424
15922.76 458
15923.95 444
15925.15 443
15926.34 432
15927.53 453
15928.72 445
15929.91 416
15931.11 413
15932.30 428
15933.49 415
15934.68 414
15935.88 432
15937.07 435
15938.26 401
15939.46 391
15940.65 425
15941.84 393
15943.03 358
15944.23 398
15945.42 390
15946.61 370
15947.81 354
15949.00 348
15950.19 336
15951.39 324
15952.58 330
15953.77 329
15954.97 317
15956.16 329
15957.35 314
15958.55 310
15959.74 342
15960.93 351
15962.13 344
15963.32 337
15964.51 344
15965.71 328
15966.90 319
15968.09 294
15969.29 290
15970.48 285
15971.68 265
15972.87 304
15974.06 287
15975.26 323
15976.45 314
15977.65 319
15978.84 343
15980.04 297
15981.23 296
15982.42 272
15983.62 287
15984.81 264
15986.01 281
15987.20 314
15988.40 311
15989.59 289
15990.79 277
15991.98 302
15993.18 297
15994.37 298
15995.57 321
15996.76 306
15997.96 284
15999.15 313
16000.35 329
16001.54 299
16002.74 265
16003.93 256
16005.13 287
16006.32 298
16007.52 294
16008.71 303
16009.91 300
16011.10 324
16012.30 318
16013.49 284
16014.69 243
16015.88 283
16017.08 304
16018.28 275
16019.47 261
16020.67 260
16021.86 269
16023.06 286
16024.26 272
16025.45 271
16026.65 274
16027.84 295
16029.04 271
16030.24 254
16031.43 270
16032.63 277
16033.82 297
16035.02 300
16036.22 283
16037.41 248
16038.61 274
16039.81 271
16041.00 309
16042.20 265
16043.40 281
16044.59 283
16045.79 283
16046.99 271
16048.18 291
16049.38 289
16050.58 278
16051.77 286
16052.97 256
16054.17 295
16055.37 301
16056.56 293
16057.76 271
16058.96 250
16060.15 275
16061.35 269
16062.55 269
16063.75 268
16064.94 291
16066.14 276
16067.34 261
16068.54 249
16069.73 250
16070.93 257
16072.13 263
16073.33 273
16074.52 313
16075.72 255
16076.92 261
16078.12 287
16079.32 264
16080.51 286
16081.71 271
16082.91 253
16084.11 248
16085.31 265
16086.51 235
16087.70 271
16088.90 307
16090.10 283
16091.30 260
16092.50 267
16093.70 255
16094.89 269
16096.09 263
16097.29 270
16098.49 252
16099.69 241
16100.89 267
16102.09 283
16103.29 257
16104.48 258
16105.68 268
16106.88 264
16108.08 252
16109.28 260
16110.48 243
16111.68 243
16112.88 257
16114.08 230
16115.28 257
16116.48 240
16117.68 249
16118.88 234
16120.07 228
16121.27 255
16122.47 250
16123.67 259
16124.87 242
16126.07 212
16127.27 225
16128.47 241
16129.67 255
16130.87 240
16132.07 244
16133.27 252
16134.47 247
16135.67 256
16136.87 246
16138.07 265
16139.27 263
16140.47 244
16141.67 261
16142.87 247
16144.07 258
16145.27 254
16146.48 274
16147.68 262
16148.88 244
16150.08 223
16151.28 218
16152.48 219
16153.68 240
16154.88 238
16156.08 269
16157.28 249
16158.48 247
16159.68 238
16160.88 242
16162.09 253
16163.29 235
16164.49 254
16165.69 248
16166.89 296
16168.09 271
16169.29 260
16170.49 239
16171.70 263
16172.90 256
16174.10 272
16175.30 243
16176.50 272
16177.70 272
16178.91 273
16180.11 285
16181.31 240
16182.51 214
16183.71 239
16184.91 270
16186.12 291
16187.32 242
16188.52 244
16189.72 263
16190.93 247
16192.13 264
16193.33 248
16194.53 260
16195.73 263
16196.94 307
16198.14 267
16199.34 250
16200.54 243
16201.75 245
16202.95 303
16204.15 275
16205.35 230
16206.56 244
16207.76 251
16208.96 283
16210.17 292
16211.37 264
16212.57 251
16213.77 278
16214.98 269
16216.18 245
16217.38 265
16218.59 263
16219.79 266
16220.99 268
16222.20 231
16223.40 237
16224.60 253
16225.81 271
16227.01 270
16228.21 276
16229.42 258
16230.62 288
16231.82 252
16233.03 265
16234.23 302
16235.44 277
16236.64 293
16237.84 292
16239.05 286
16240.25 273
16241.46 273
16242.66 278
16243.86 289
16245.07 264
16246.27 276
16247.48 271
16248.68 287
16249.89 292
16251.09 308
16252.29 278
16253.50 298
16254.70 266
16255.91 267
16257.11 290
16258.32 281
16259.52 276
16260.73 267
16261.93 301
16263.14 280
16264.34 283
16265.55 288
16266.75 277
16267.96 304
16269.16 282
16270.37 325
16271.57 336
16272.78 310
16273.98 292
16275.19 284
16276.39 346
16277.60 318
16278.80 298
16280.01 309
16281.21 297
16282.42 322
16283.63 281
16284.83 309
16286.04 314
16287.24 305
16288.45 305
16289.65 317
16290.86 312
16292.07 285
16293.27 312
16294.48 294
16295.68 361
16296.89 317
16298.10 317
16299.30 340
16300.51 302
16301.71 312
16302.92 324
16304.13 328
16305.33 313
16306.54 283
16307.75 351
16308.95 341
16310.16 360
16311.37 297
16312.57 315
16313.78 374
16314.99 327
16316.19 322
16317.40 301
16318.61 319
16319.81 340
16321.02 316
16322.23 295
16323.44 304
16324.64 300
16325.85 299
16327.06 288
16328.26 300
16329.47 289
16330.68 282
16331.89 279
16333.09 247
16334.30 290
16335.51 284
16336.72 278
16337.92 264
16339.13 286
16340.34 287
16341.55 300
16342.75 277
16343.96 272
16345.17 271
16346.38 264
16347.59 256
16348.79 281
16350.00 259
16351.21 256
16352.42 249
16353.63 287
16354.84 284
16356.04 243
16357.25 231
16358.46 247
16359.67 258
16360.88 238
16362.09 264
16363.29 271
16364.50 281
16365.71 283
16366.92 271
16368.13 234
16369.34 283
16370.55 247
16371.76 253
16372.96 248
16374.17 226
16375.38 275
16376.59 271
16377.80 260
16379.01 227
16380.22 259
16381.43 227
16382.64 237
16383.85 234
16385.06 235
16386.27 233
16387.47 266
16388.68 225
16389.89 200
16391.10 264
16392.31 233
16393.52 259
16394.73 229
16395.94 265
16397.15 246
16398.36 249
16399.57 247
16400.78 274
16401.99 291
16403.20 264
16404.41 254
16405.62 257
16406.83 240
16408.04 231
16409.25 249
16410.46 246
16411.67 247
16412.88 257
16414.09 279
16415.30 260
16416.52 236
16417.73 252
16418.94 254
16420.15 260
16421.36 245
16422.57 254
16423.78 255
16424.99 247
16426.20 249
16427.41 243
16428.62 249
16429.83 250
16431.05 229
16432.26 262
16433.47 225
16434.68 241
16435.89 231
16437.10 265
16438.31 250
16439.52 283
16440.74 254
16441.95 273
16443.16 232
16444.37 219
16445.58 215
16446.79 218
16448.00 258
16449.22 264
16450.43 275
16451.64 239
16452.85 248
16454.06 242
16455.28 246
16456.49 224
16457.70 234
16458.91 238
16460.12 250
16461.34 238
16462.55 267
16463.76 240
16464.97 217
16466.19 254
16467.40 212
16468.61 239
16469.82 228
16471.04 238
16472.25 233
16473.46 242
16474.67 213
16475.89 235
16477.10 222
16478.31 238
16479.52 230
16480.74 266
16481.95 228
16483.16 216
16484.38 224
16485.59 209
16486.80 247
16488.02 251
16489.23 234
16490.44 238
16491.66 258
16492.87 204
16494.08 229
16495.30 231
16496.51 220
16497.72 215
16498.94 207
16500.15 229
16501.36 228
16502.58 218
16503.79 218
16505.00 230
16506.22 226
16507.43 235
16508.65 243
16509.86 244
16511.07 239
16512.29 254
16513.50 237
16514.72 232
16515.93 242
16517.15 262
16518.36 213
16519.57 210
16520.79 236
16522.00 249
16523.22 248
16524.43 244
16525.65 242
16526.86 239
16528.08 263
16529.29 237
16530.51 246
16531.72 241
16532.93 247
16534.15 268
16535.36 257
16536.58 251
16537.79 225
16539.01 255
16540.22 232
16541.44 208
16542.65 207
16543.87 224
16545.09 257
16546.30 252
16547.52 221
16548.73 238
16549.95 249
16551.16 233
16552.38 266
16553.59 243
16554.81 250
16556.02 219
16557.24 240
16558.46 237
16559.67 240
16560.89 202
16562.10 242
16563.32 240
16564.54 229
16565.75 220
16566.97 251
16568.18 268
16569.40 264
16570.62 232
16571.83 257
16573.05 277
16574.27 262
16575.48 259
16576.70 263
16577.91 269
16579.13 294
16580.35 253
16581.56 266
16582.78 279
16584.00 304
16585.21 287
16586.43 261
16587.65 253
16588.87 246
16590.08 266
16591.30 288
16592.52 259
16593.73 261
16594.95 255
16596.17 291
16597.38 257
16598.60 243
16599.82 197
16601.04 231
16602.25 250
16603.47 246
16604.69 255
16605.91 243
16607.12 270
16608.34 261
16609.56 227
16610.78 244
16611.99 221
16613.21 243
16614.43 240
16615.65 237
16616.87 238
16618.08 225
16619.30 247
16620.52 236
16621.74 240
16622.96 225
16624.17 202
16625.39 216
16626.61 229
16627.83 214
16629.05 219
16630.27 229
16631.48 241
16632.70 224
16633.92 209
16635.14 237
16636.36 244
16637.58 255
16638.80 235
16640.02 242
16641.23 241
16642.45 238
16643.67 240
16644.89 247
16646.11 218
16647.33 211
16648.55 240
16649.77 228
16650.99 211
16652.21 237
16653.42 244
16654.64 235
16655.86 231
16657.08 208
16658.30 229
16659.52 230
16660.74 226
16661.96 231
16663.18 206
16664.40 211
16665.62 236
16666.84 240
16668.06 190
16669.28 192
16670.50 234
16671.72 213
16672.94 212
16674.16 234
16675.38 221
16676.60 210
16677.82 197
16679.04 207
16680.26 206
16681.48 214
16682.70 219
16683.92 222
16685.14 197
16686.36 211
16687.58 200
16688.80 223
16690.02 226
16691.24 225
16692.46 221
16693.69 209
16694.91 217
16696.13 249
16697.35 218
16698.57 221
16699.79 212
16701.01 216
16702.23 248
16703.45 229
16704.67 245
16705.90 221
16707.12 219
16708.34 199
16709.56 227
16710.78 210
16712.00 195
16713.22 228
16714.44 199
16715.67 189
16716.89 228
16718.11 234
16719.33 203
16720.55 231
16721.77 220
16723.00 211
16724.22 207
16725.44 228
16726.66 248
16727.88 231
16729.11 171
16730.33 211
16731.55 254
16732.77 250
16733.99 215
16735.22 223
16736.44 188
16737.66 237
16738.88 200
16740.11 218
16741.33 195
16742.55 250
16743.77 210
16745.00 229
16746.22 212
16747.44 177
16748.67 219
16749.89 224
16751.11 228
16752.33 218
16753.56 218
16754.78 197
16756.00 226
16757.23 221
16758.45 200
16759.67 196
16760.90 207
16762.12 203
16763.34 205
16764.57 200
16765.79 253
16767.01 225
16768.24 242
16769.46 221
16770.68 205
16771.91 240
16773.13 222
16774.35 218
16775.58 198
16776.80 233
16778.02 235
16779.25 231
16780.47 227
16781.70 216
16782.92 237
16784.14 228
16785.37 214
16786.59 220
16787.82 209
16789.04 223
16790.27 210
16791.49 212
16792.71 190
16793.94 210
16795.16 212
16796.39 205
16797.61 248
16798.84 222
16800.06 230
16801.29 200
16802.51 197
16803.74 187
16804.96 232
16806.19 218
16807.41 227
16808.64 227
16809.86 232
16811.09 240
16812.31 245
16813.54 250
16814.76 230
16815.99 211
16817.21 243
16818.44 264
16819.66 236
16820.89 202
16822.11 213
16823.34 206
16824.56 207
16825.79 229
16827.01 226
16828.24 253
16829.47 226
16830.69 198
16831.92 214
16833.14 253
16834.37 250
16835.60 227
16836.82 238
16838.05 246
16839.27 265
16840.50 235
16841.73 232
16842.95 216
16844.18 262
16845.40 233
16846.63 247
16847.86 261
16849.08 241
16850.31 266
16851.54 253
16852.76 221
16853.99 229
16855.22 251
16856.44 239
16857.67 257
16858.90 279
16860.12 258
16861.35 244
16862.58 254
16863.80 251
16865.03 267
16866.26 272
16867.49 265
16868.71 290
16869.94 270
16871.17 279
16872.39 242
16873.62 299
16874.85 299
16876.08 300
16877.30 247
16878.53 268
16879.76 281
16880.99 283
16882.21 292
16883.44 306
16884.67 302
16885.90 307
16887.13 299
16888.35 276
16889.58 289
16890.81 314
16892.04 332
16893.27 294
16894.49 278
16895.72 307
16896.95 309
16898.18 296
16899.41 281
16900.63 259
16901.86 258
16903.09 298
16904.32 270
16905.55 258
16906.78 232
16908.01 249
16909.23 253
16910.46 264
16911.69 247
16912.92 231
16914.15 262
16915.38 238
16916.61 242
16917.84 253
16919.06 235
16920.29 271
16921.52 247
16922.75 252
16923.98 224
16925.21 246
16926.44 237
16927.67 251
16928.90 249
16930.13 230
16931.36 253
16932.59 240
16933.82 219
16935.05 207
16936.27 260
16937.50 277
16938.73 271
16939.96 237
16941.19 233
16942.42 250
16943.65 246
16944.88 229
16946.11 232
16947.34 237
16948.57 240
16949.80 252
16951.03 216
16952.26 233
16953.49 215
16954.72 233
16955.95 250
16957.19 251
16958.42 217
16959.65 219
16960.88 229
16962.11 235
16963.34 229
16964.57 236
16965.80 249
16967.03 213
16968.26 227
16969.49 233
16970.72 239
16971.95 227
16973.18 229
16974.42 216
16975.65 218
16976.88 247
16978.11 216
16979.34 232
16980.57 224
16981.80 224
16983.03 256
16984.26 262
16985.50 223
16986.73 242
16987.96 217
16989.19 242
16990.42 240
16991.65 225
16992.89 207
16994.12 244
16995.35 243
16996.58 241
16997.81 241
16999.04 247
17000.28 246
17001.51 252
17002.74 223
17003.97 220
17005.20 235
17006.44 209
17007.67 256
17008.90 230
17010.13 245
17011.37 227
17012.60 224
17013.83 234
17015.06 227
17016.30 233
17017.53 226
17018.76 231
17019.99 252
17021.23 243
17022.46 234
17023.69 212
17024.92 218
17026.16 224
17027.39 215
17028.62 221
17029.86 237
17031.09 219
17032.32 206
17033.56 218
17034.79 211
17036.02 202
17037.26 217
17038.49 240
17039.72 235
17040.96 221
17042.19 208
17043.42 216
17044.66 227
17045.89 223
17047.12 222
17048.36 206
17049.59 212
17050.82 237
17052.06 234
17053.29 201
17054.53 195
17055.76 185
17056.99 212
17058.23 220
17059.46 218
17060.70 195
17061.93 198
17063.16 214
17064.40 214
17065.63 222
17066.87 199
17068.10 208
17069.34 190
17070.57 213
17071.81 195
17073.04 186
17074.27 196
17075.51 226
17076.74 216
17077.98 171
17079.21 193
17080.45 207
17081.68 204
17082.92 197
17084.15 186
17085.39 175
17086.62 210
17087.86 201
17089.09 205
17090.33 190
17091.56 214
17092.80 207
17094.04 214
17095.27 197
17096.51 202
17097.74 179
17098.98 206
17100.21 216
17101.45 196
17102.68 182
17103.92 196
17105.16 208
17106.39 188
17107.63 221
17108.86 179
17110.10 210
17111.33 184
17112.57 200
17113.81 170
17115.04 197
17116.28 205
17117.52 197
17118.75 192
17119.99 223
17121.22 231
17122.46 203
17123.70 177
17124.93 166
17126.17 201
17127.41 198
17128.64 208
17129.88 190
17131.12 198
17132.35 213
17133.59 225
17134.83 200
17136.06 180
17137.30 204
17138.54 181
17139.77 185
17141.01 180
17142.25 181
17143.49 197
17144.72 203
17145.96 172
17147.20 179
17148.43 168
17149.67 193
17150.91 213
17152.15 200
17153.38 192
17154.62 199
17155.86 198
17157.10 203
17158.33 178
17159.57 178
17160.81 181
17162.05 189
17163.29 188
17164.52 208
17165.76 195
17167.00 187
17168.24 204
17169.48 191
17170.71 190
17171.95 185
17173.19 208
17174.43 196
17175.67 183
17176.91 212
17178.14 212
17179.38 210
17180.62 192
17181.86 213
17183.10 171
17184.34 211
17185.57 192
17186.81 196
17188.05 179
17189.29 200
17190.53 186
17191.77 193
17193.01 217
17194.25 179
17195.49 201
17196.72 180
17197.96 193
17199.20 184
17200.44 202
17201.68 166
17202.92 183
17204.16 153
17205.40 201
17206.64 200
17207.88 190
17209.12 176
17210.36 204
17211.60 193
17212.84 198
17214.08 182
17215.32 200
17216.56 186
17217.80 186
17219.04 188
17220.28 183
17221.52 192
17222.76 169
17224.00 196
17225.24 179
17226.48 192
17227.72 196
17228.96 217
17230.20 204
17231.44 183
17232.68 165
17233.92 224
17235.16 209
17236.40 222
17237.64 219
17238.88 188
17240.12 190
17241.36 192
17242.60 207
17243.84 183
17245.08 182
17246.32 198
17247.57 203
17248.81 191
17250.05 202
17251.29 191
17252.53 167
17253.77 162
17255.01 188
17256.25 196
17257.49 181
17258.74 179
17259.98 157
17261.22 220
17262.46 206
17263.70 197
17264.94 195
17266.18 198
17267.43 188
17268.67 192
17269.91 171
17271.15 170
17272.39 189
17273.63 171
17274.88 185
17276.12 183
17277.36 173
17278.60 180
17279.84 209
17281.09 179
17282.33 181
17283.57 175
17284.81 182
17286.06 181
17287.30 185
17288.54 203
17289.78 198
17291.02 190
17292.27 178
17293.51 183
17294.75 165
17296.00 154
17297.24 157
17298.48 198
17299.72 176
17300.97 186
17302.21 188
17303.45 180
17304.70 155
17305.94 188
17307.18 195
17308.42 203
17309.67 144
17310.91 174
17312.15 200
17313.40 164
17314.64 198
17315.88 184
17317.13 190
17318.37 208
17319.61 212
17320.86 178
17322.10 162
17323.34 177
17324.59 187
17325.83 165
17327.08 177
17328.32 177
17329.56 190
17330.81 177
17332.05 161
17333.30 194
17334.54 169
17335.78 203
17337.03 181
17338.27 208
17339.52 186
17340.76 191
17342.00 167
17343.25 190
17344.49 177
17345.74 198
17346.98 166
17348.23 183
17349.47 173
17350.72 182
17351.96 170
17353.21 178
17354.45 195
17355.70 178
17356.94 198
17358.18 196
17359.43 185
17360.67 178
17361.92 196
17363.16 174
17364.41 179
17365.66 168
17366.90 184
17368.15 184
17369.39 163
17370.64 161
17371.88 154
17373.13 181
17374.37 176
17375.62 194
17376.86 182
17378.11 188
17379.35 193
17380.60 198
17381.85 163
17383.09 157
17384.34 204
17385.58 202
17386.83 181
17388.08 168
17389.32 185
17390.57 183
17391.81 166
17393.06 188
17394.31 204
17395.55 163
17396.80 190
17398.04 167
17399.29 160
17400.54 179
17401.78 167
17403.03 165
17404.28 178
17405.52 162
17406.77 195
17408.02 175
17409.26 174
17410.51 189
17411.76 185
17413.00 186
17414.25 170
17415.50 185
17416.75 169
17417.99 178
17419.24 185
17420.49 192
17421.73 193
17422.98 188
17424.23 184
17425.48 184
17426.72 179
17427.97 179
17429.22 197
17430.46 198
17431.71 191
17432.96 185
17434.21 179
17435.46 184
17436.70 210
17437.95 195
17439.20 183
17440.45 172
17441.69 189
17442.94 188
17444.19 186
17445.44 192
17446.69 197
17447.93 181
17449.18 188
17450.43 199
17451.68 184
17452.93 180
17454.18 206
17455.42 211
17456.67 177
17457.92 191
17459.17 198
17460.42 199
17461.67 200
17462.92 223
17464.16 181
17465.41 160
17466.66 182
17467.91 210
17469.16 201
17470.41 164
17471.66 161
17472.91 182
17474.16 195
17475.40 171
17476.65 171
17477.90 188
17479.15 208
17480.40 210
17481.65 205
17482.90 214
17484.15 224
17485.40 203
17486.65 205
17487.90 195
17489.15 187
17490.40 195
17491.65 173
17492.90 209
17494.15 189
17495.40 211
17496.65 197
17497.90 204
17499.15 238
17500.40 211
17501.65 182
17502.90 210
17504.15 216
17505.40 194
17506.65 183
17507.90 213
17509.15 224
17510.40 199
17511.65 220
17512.90 178
17514.15 222
17515.40 194
17516.65 208
17517.90 181
17519.15 196
17520.40 189
17521.65 198
17522.90 192
17524.15 202
17525.41 223
17526.66 186
17527.91 206
17529.16 200
17530.41 180
17531.66 198
17532.91 255
17534.16 214
17535.41 222
17536.67 224
17537.92 226
17539.17 209
17540.42 216
17541.67 200
17542.92 237
17544.17 201
17545.43 202
17546.68 226
17547.93 228
17549.18 197
17550.43 176
17551.68 212
17552.94 200
17554.19 199
17555.44 184
17556.69 201
17557.94 210
17559.20 200
17560.45 221
17561.70 212
17562.95 187
17564.21 202
17565.46 211
17566.71 203
17567.96 204
17569.21 229
17570.47 235
17571.72 202
17572.97 209
17574.22 210
17575.48 202
17576.73 184
17577.98 174
17579.24 186
17580.49 201
17581.74 201
17582.99 211
17584.25 213
17585.50 194
17586.75 199
17588.01 187
17589.26 224
17590.51 214
17591.77 213
17593.02 230
17594.27 220
17595.53 191
17596.78 215
17598.03 203
17599.29 231
17600.54 211
17601.79 225
17603.05 213
17604.30 200
17605.56 227
17606.81 227
17608.06 229
17609.32 235
17610.57 218
17611.82 212
17613.08 204
17614.33 204
17615.59 198
17616.84 223
17618.10 199
17619.35 177
17620.60 194
17621.86 219
17623.11 187
17624.37 203
17625.62 213
17626.88 219
17628.13 192
17629.39 204
17630.64 203
17631.89 190
17633.15 192
17634.40 203
17635.66 213
17636.91 193
17638.17 171
17639.42 185
17640.68 232
17641.93 190
17643.19 181
17644.44 193
17645.70 195
17646.95 183
17648.21 194
17649.47 198
17650.72 209
17651.98 186
17653.23 211
17654.49 188
17655.74 204
17657.00 215
17658.25 226
17659.51 221
17660.77 213
17662.02 218
17663.28 195
17664.53 198
17665.79 193
17667.04 200
17668.30 211
17669.56 166
17670.81 188
17672.07 212
17673.33 208
17674.58 175
17675.84 183
17677.09 192
17678.35 188
17679.61 171
17680.86 198
17682.12 188
17683.38 211
17684.63 199
17685.89 185
17687.15 192
17688.40 186
17689.66 190
17690.92 205
17692.17 184
17693.43 176
17694.69 187
17695.94 182
17697.20 197
17698.46 153
17699.72 171
17700.97 189
17702.23 193
17703.49 199
17704.74 208
17706.00 176
17707.26 198
17708.52 190
17709.77 192
17711.03 183
17712.29 161
17713.55 186
17714.80 182
17716.06 199
17717.32 159
17718.58 186
17719.84 195
17721.09 194
17722.35 183
17723.61 196
17724.87 201
17726.13 205
17727.38 189
17728.64 219
17729.90 198
17731.16 215
17732.42 188
17733.67 187
17734.93 198
17736.19 195
17737.45 190
17738.71 198
17739.97 198
17741.23 191
17742.48 201
17743.74 197
17745.00 172
17746.26 200
17747.52 195
17748.78 171
17750.04 200
17751.30 189
17752.55 199
17753.81 188
17755.07 174
17756.33 175
17757.59 201
17758.85 199
17760.11 177
17761.37 176
17762.63 174
17763.89 182
17765.15 183
17766.41 202
17767.67 177
17768.93 163
17770.19 184
17771.45 183
17772.70 198
17773.96 167
17775.22 171
17776.48 203
17777.74 196
17779.00 157
17780.26 158
17781.52 184
17782.78 176
17784.04 190
17785.30 173
17786.56 154
17787.82 189
17789.09 192
17790.35 175
17791.61 150
17792.87 151
17794.13 173
17795.39 192
17796.65 215
17797.91 160
17799.17 167
17800.43 183
17801.69 195
17802.95 184
17804.21 189
17805.47 183
17806.73 185
17808.00 206
17809.26 166
17810.52 171
17811.78 149
17813.04 192
17814.30 185
17815.56 185
17816.82 174
17818.08 186
17819.35 185
17820.61 205
17821.87 177
17823.13 185
17824.39 152
17825.65 165
17826.92 190
17828.18 176
17829.44 170
17830.70 161
17831.96 178
17833.22 203
17834.49 171
17835.75 161
17837.01 169
17838.27 198
17839.53 172
17840.80 163
17842.06 173
17843.32 163
17844.58 175
17845.85 198
17847.11 157
17848.37 143
17849.63 165
17850.89 182
17852.16 173
17853.42 151
17854.68 165
17855.95 165
17857.21 173
17858.47 151
17859.73 155
17861.00 175
17862.26 168
17863.52 162
17864.79 165
17866.05 164
17867.31 177
17868.57 176
17869.84 187
17871.10 155
17872.36 141
17873.63 155
17874.89 177
17876.15 186
17877.42 183
17878.68 127
17879.94 179
17881.21 161
17882.47 158
17883.74 174
17885.00 180
17886.26 170
17887.53 166
17888.79 158
17890.05 149
17891.32 156
17892.58 161
17893.85 170
17895.11 153
17896.37 167
17897.64 187
17898.90 189
17900.17 173
17901.43 150
17902.70 156
17903.96 164
17905.22 173
17906.49 168
17907.75 179
17909.02 166
17910.28 173
17911.55 189
17912.81 178
17914.08 165
17915.34 186
17916.61 204
17917.87 193
17919.14 152
17920.40 167
17921.67 177
17922.93 196
17924.20 200
17925.46 196
17926.73 160
17927.99 158
17929.26 158
17930.52 157
17931.79 171
17933.05 176
17934.32 197
17935.58 195
17936.85 180
17938.12 168
17939.38 172
17940.65 163
17941.91 172
17943.18 159
17944.44 139
17945.71 176
17946.98 207
17948.24 174
17949.51 169
17950.77 175
17952.04 185
17953.31 184
17954.57 165
17955.84 161
17957.10 161
17958.37 186
17959.64 184
17960.90 172
17962.17 158
17963.44 186
17964.70 203
17965.97 165
17967.24 163
17968.50 172
17969.77 171
17971.04 169
17972.30 183
17973.57 177
17974.84 181
17976.10 178
17977.37 160
17978.64 161
17979.91 170
17981.17 154
17982.44 142
17983.71 178
17984.97 173
17986.24 166
17987.51 181
17988.78 162
17990.04 140
17991.31 159
17992.58 185
17993.85 186
17995.11 203
17996.38 169
17997.65 166
17998.92 191
18000.18 177
18001.45 157
18002.72 156
18003.99 186
18005.26 178
18006.52 173
18007.79 175
18009.06 155
18010.33 163
18011.60 158
18012.86 167
18014.13 169
18015.40 171
18016.67 195
18017.94 188
18019.21 178
18020.47 141
18021.74 167
18023.01 176
18024.28 161
18025.55 137
18026.82 151
18028.09 175
18029.36 184
18030.62 163
18031.89 150
18033.16 171
18034.43 163
18035.70 157
18036.97 155
18038.24 142
18039.51 162
18040.78 176
18042.05 171
18043.32 153
18044.59 160
18045.85 180
18047.12 175
18048.39 174
18049.66 167
18050.93 176
18052.20 192
18053.47 196
18054.74 177
18056.01 170
18057.28 174
18058.55 176
18059.82 160
18061.09 165
18062.36 169
18063.63 182
18064.90 189
18066.17 151
18067.44 174
18068.71 183
18069.98 217
18071.25 162
18072.52 159
18073.79 157
18075.06 165
18076.33 188
18077.60 200
18078.87 184
18080.15 160
18081.42 174
18082.69 187
18083.96 185
18085.23 152
18086.50 191
18087.77 211
18089.04 179
18090.31 166
18091.58 159
18092.85 188
18094.12 187
18095.40 162
18096.67 162
18097.94 168
18099.21 147
18100.48 165
18101.75 186
18103.02 186
18104.30 165
18105.57 179
18106.84 183
18108.11 171
18109.38 156
18110.65 177
18111.92 193
18113.20 207
18114.47 177
18115.74 173
18117.01 175
18118.28 181
18119.56 176
18120.83 173
18122.10 174
18123.37 148
18124.64 204
18125.92 167
18127.19 186
18128.46 169
18129.73 175
18131.01 182
18132.28 159
18133.55 167
18134.82 180
18136.10 183
18137.37 165
18138.64 162
18139.91 184
18141.19 197
18142.46 160
18143.73 173
18145.01 165
18146.28 161
18147.55 153
18148.82 175
18150.10 174
18151.37 168
18152.64 153
18153.92 171
18155.19 182
18156.46 164
18157.74 170
18159.01 178
18160.28 156
18161.56 136
18162.83 153
18164.10 144
18165.38 173
18166.65 169
18167.93 189
18169.20 157
18170.47 170
18171.75 167
18173.02 180
18174.29 186
18175.57 140
18176.84 153
18178.12 164
18179.39 178
18180.66 140
18181.94 159
18183.21 159
18184.49 177
18185.76 157
18187.04 153
18188.31 180
18189.59 189
18190.86 177
18192.13 169
18193.41 185
18194.68 171
18195.96 180
18197.23 172
18198.51 187
18199.78 149
18201.06 183
18202.33 158
18203.61 185
18204.88 163
18206.16 188
18207.43 195
18208.71 182
18209.98 171
18211.26 176
18212.53 171
18213.81 154
18215.08 155
18216.36 170
18217.63 169
18218.91 163
18220.19 178
18221.46 177
18222.74 193
18224.01 159
18225.29 166
18226.56 163
18227.84 168
18229.12 149
18230.39 149
18231.67 164
18232.94 176
18234.22 182
18235.50 167
18236.77 156
18238.05 158
18239.32 171
18240.60 153
18241.88 170
18243.15 170
18244.43 181
18245.71 159
18246.98 160
18248.26 150
18249.54 168
18250.81 144
18252.09 159
18253.37 153
18254.64 164
18255.92 185
18257.20 157
18258.47 169
18259.75 152
18261.03 173
18262.30 185
18263.58 157
18264.86 165
18266.13 192
18267.41 165
18268.69 165
18269.97 160
18271.24 170
18272.52 193
18273.80 180
18275.08 180
18276.35 156
18277.63 176
18278.91 176
18280.19 166
18281.46 148
18282.74 156
18284.02 168
18285.30 173
18286.58 161
18287.85 191
18289.13 169
18290.41 191
18291.69 174
18292.97 157
18294.24 147
18295.52 143
18296.80 180
18298.08 171
18299.36 150
18300.63 171
18301.91 189
18303.19 167
18304.47 184
18305.75 137
18307.03 157
18308.31 185
18309.58 173
18310.86 164
18312.14 156
18313.42 138
18314.70 171
18315.98 170
18317.26 131
18318.54 153
18319.82 148
18321.09 180
18322.37 171
18323.65 181
18324.93 157
18326.21 172
18327.49 187
18328.77 154
18330.05 128
18331.33 165
18332.61 181
18333.89 166
18335.17 154
18336.45 131
18337.73 165
18339.01 171
18340.29 166
18341.57 153
18342.85 151
18344.13 148
18345.41 177
18346.69 170
18347.97 166
18349.25 128
18350.53 172
18351.81 166
18353.09 166
18354.37 155
18355.65 149
18356.93 190
18358.21 171
18359.49 170
18360.77 155
18362.05 182
18363.33 155
18364.61 172
18365.89 158
18367.17 172
18368.45 182
18369.73 165
18371.01 163
18372.29 165
18373.58 161
18374.86 158
18376.14 169
18377.42 158
18378.70 158
18379.98 172
18381.26 176
18382.54 138
18383.82 181
18385.11 135
18386.39 187
18387.67 176
18388.95 163
18390.23 154
18391.51 140
18392.79 148
18394.08 157
18395.36 169
18396.64 162
18397.92 165
18399.20 163
18400.49 189
18401.77 179
18403.05 172
18404.33 165
18405.61 184
18406.90 173
18408.18 183
18409.46 155
18410.74 164
18412.02 178
18413.31 131
18414.59 144
18415.87 150
18417.15 154
18418.44 149
18419.72 164
18421.00 171
18422.28 156
18423.57 155
18424.85 165
18426.13 157
18427.41 176
18428.70 139
18429.98 153
18431.26 153
18432.55 156
18433.83 157
18435.11 134
18436.40 161
18437.68 145
18438.96 158
18440.25 156
18441.53 194
18442.81 140
18444.10 144
18445.38 152
18446.66 171
18447.95 142
18449.23 153
18450.51 169
18451.80 171
18453.08 182
18454.36 178
18455.65 165
18456.93 145
18458.22 181
18459.50 161
18460.78 154
18462.07 145
18463.35 175
18464.64 152
18465.92 160
18467.20 149
18468.49 158
18469.77 185
18471.06 182
18472.34 163
18473.63 162
18474.91 177
18476.19 185
18477.48 189
18478.76 170
18480.05 180
18481.33 155
18482.62 174
18483.90 180
18485.19 174
18486.47 132
18487.76 152
18489.04 180
18490.33 176
18491.61 177
18492.90 150
18494.18 172
18495.47 182
18496.75 194
18498.04 147
18499.32 154
18500.61 165
18501.89 171
18503.18 149
18504.46 164
18505.75 150
18507.04 190
18508.32 169
18509.61 162
18510.89 164
18512.18 181
18513.46 172
18514.75 154
18516.04 167
18517.32 143
18518.61 150
18519.89 163
18521.18 156
18522.47 147
18523.75 189
18525.04 157
18526.32 168
18527.61 166
18528.90 145
18530.18 153
18531.47 163
18532.76 144
18534.04 163
18535.33 143
18536.62 159
18537.90 180
18539.19 153
18540.48 153
18541.76 166
18543.05 185
18544.34 146
18545.62 152
18546.91 146
18548.20 167
18549.48 156
18550.77 173
18552.06 168
18553.35 155
18554.63 149
18555.92 167
18557.21 187
18558.50 153
18559.78 154
18561.07 163
18562.36 193
18563.65 161
18564.93 204
18566.22 164
18567.51 186
18568.80 166
18570.08 175
18571.37 180
18572.66 170
18573.95 187
18575.24 165
18576.52 181
18577.81 161
18579.10 177
18580.39 165
18581.68 181
18582.96 139
18584.25 178
18585.54 168
18586.83 161
18588.12 163
18589.41 180
18590.69 152
18591.98 140
18593.27 179
18594.56 194
18595.85 200
18597.14 172
18598.43 184
18599.71 150
18601.00 173
18602.29 162
18603.58 178
18604.87 171
18606.16 171
18607.45 201
18608.74 193
18610.03 168
18611.32 189
18612.61 185
18613.89 190
18615.18 185
18616.47 187
18617.76 188
18619.05 188
18620.34 184
18621.63 160
18622.92 192
18624.21 197
18625.50 162
18626.79 169
18628.08 174
18629.37 186
18630.66 185
18631.95 185
18633.24 185
18634.53 171
18635.82 155
18637.11 174
18638.40 188
18639.69 169
18640.98 161
18642.27 186
18643.56 202
18644.85 172
18646.14 168
18647.43 176
18648.72 160
18650.01 160
18651.30 175
18652.59 170
18653.89 181
18655.18 134
18656.47 170
18657.76 156
18659.05 170
18660.34 157
18661.63 191
18662.92 188
18664.21 137
18665.50 151
18666.79 149
18668.09 124
18669.38 158
18670.67 169
18671.96 183
18673.25 153
18674.54 138
18675.83 161
18677.13 151
18678.42 153
18679.71 140
18681.00 184
18682.29 154
18683.58 164
18684.88 148
18686.17 175
18687.46 170
18688.75 188
18690.04 159
18691.33 189
18692.63 146
18693.92 142
18695.21 172
18696.50 178
18697.80 152
18699.09 168
18700.38 168
18701.67 152
18702.96 160
18704.26 141
18705.55 164
18706.84 158
18708.13 162
18709.43 161
18710.72 159
18712.01 143
18713.31 151
18714.60 158
18715.89 170
18717.18 130
18718.48 155
18719.77 194
18721.06 133
18722.36 153
18723.65 151
18724.94 131
18726.24 164
18727.53 145
18728.82 138
18730.12 136
18731.41 164
18732.70 144
18734.00 168
18735.29 166
18736.58 142
18737.88 139
18739.17 162
18740.46 143
18741.76 147
18743.05 154
18744.34 165
18745.64 154
18746.93 173
18748.23 162
18749.52 148
18750.81 173
18752.11 147
18753.40 174
18754.70 127
18755.99 138
18757.29 175
18758.58 159
18759.87 177
18761.17 147
18762.46 176
18763.76 163
18765.05 158
18766.35 164
18767.64 166
18768.94 145
18770.23 143
18771.53 149
18772.82 148
18774.11 147
18775.41 149
18776.70 160
18778.00 179
18779.29 142
18780.59 150
18781.89 179
18783.18 191
18784.48 165
18785.77 124
18787.07 172
18788.36 164
18789.66 175
18790.95 149
18792.25 152
18793.54 150
18794.84 136
18796.13 154
18797.43 143
18798.73 148
18800.02 164
18801.32 164
18802.61 163
18803.91 149
18805.20 167
18806.50 163
18807.80 164
18809.09 168
18810.39 159
18811.69 169
18812.98 138
18814.28 142
18815.57 135
18816.87 156
18818.17 148
18819.46 151
18820.76 159
18822.06 161
18823.35 164
18824.65 149
18825.95 164
18827.24 162
18828.54 136
18829.84 151
18831.13 159
18832.43 137
18833.73 157
18835.02 156
18836.32 170
18837.62 151
18838.91 135
18840.21 152
18841.51 158
18842.81 161
18844.10 147
18845.40 176
18846.70 131
18848.00 133
18849.29 161
18850.59 153
18851.89 170
18853.19 149
18854.48 162
18855.78 146
18857.08 152
18858.38 142
18859.67 154
18860.97 152
18862.27 149
18863.57 153
18864.87 174
18866.16 174
18867.46 156
18868.76 122
18870.06 148
18871.36 151
18872.66 168
18873.95 141
18875.25 133
18876.55 149
18877.85 153
18879.15 151
18880.45 146
18881.74 153
18883.04 140
18884.34 150
18885.64 166
18886.94 152
18888.24 158
18889.54 134
18890.84 154
18892.13 136
18893.43 134
18894.73 134
18896.03 144
18897.33 150
18898.63 160
18899.93 152
18901.23 131
18902.53 131
18903.83 175
18905.13 149
18906.43 146
18907.73 133
18909.02 140
18910.32 155
18911.62 139
18912.92 152
18914.22 143
18915.52 127
18916.82 134
18918.12 139
18919.42 142
18920.72 162
18922.02 155
18923.32 151
18924.62 146
18925.92 144
18927.22 158
18928.52 158
18929.82 134
18931.12 138
18932.42 145
18933.72 138
18935.02 138
18936.32 137
18937.63 129
18938.93 136
18940.23 162
18941.53 159
18942.83 147
18944.13 111
18945.43 133
18946.73 140
18948.03 164
18949.33 139
18950.63 128
18951.93 147
18953.23 164
18954.54 125
18955.84 130
18957.14 167
18958.44 153
18959.74 155
18961.04 144
18962.34 163
18963.64 128
18964.95 136
18966.25 156
18967.55 147
18968.85 153
18970.15 150
18971.45 151
18972.76 134
18974.06 116
18975.36 140
18976.66 150
18977.96 151
18979.27 170
18980.57 147
18981.87 186
18983.17 135
18984.47 137
18985.78 117
18987.08 137
18988.38 163
18989.68 174
18990.98 158
18992.29 132
18993.59 147
18994.89 139
18996.19 146
18997.50 121
18998.80 140
19000.10 150
19001.40 175
19002.71 147
19004.01 127
19005.31 113
19006.62 140
19007.92 147
19009.22 157
19010.53 137
19011.83 144
19013.13 145
19014.43 146
19015.74 148
19017.04 142
19018.34 152
19019.65 121
19020.95 137
19022.25 148
19023.56 158
19024.86 135
19026.16 158
19027.47 178
19028.77 148
19030.08 144
19031.38 151
19032.68 123
19033.99 158
19035.29 145
19036.59 125
19037.90 156
19039.20 148
19040.51 181
19041.81 134
19043.11 133
19044.42 171
19045.72 165
19047.03 142
19048.33 141
19049.64 124
19050.94 156
19052.25 146
19053.55 144
19054.85 135
19056.16 145
19057.46 157
19058.77 145
19060.07 160
19061.38 164
19062.68 145
19063.99 138
19065.29 166
19066.60 153
19067.90 144
19069.21 120
19070.51 159
19071.82 132
19073.12 143
19074.43 160
19075.73 126
19077.04 135
19078.34 138
19079.65 123
19080.95 169
19082.26 144
19083.57 132
19084.87 187
19086.18 169
19087.48 167
19088.79 158
19090.09 160
19091.40 158
19092.71 145
19094.01 156
19095.32 148
19096.62 157
19097.93 135
19099.24 149
19100.54 138
19101.85 129
19103.15 121
19104.46 162
19105.77 156
19107.07 146
19108.38 145
19109.69 152
19110.99 137
19112.30 176
19113.60 139
19114.91 132
19116.22 137
19117.52 153
19118.83 143
19120.14 170
19121.45 163
19122.75 154
19124.06 134
19125.37 165
19126.67 179
19127.98 156
19129.29 161
19130.59 147
19131.90 146
19133.21 146
19134.52 146
19135.82 136
19137.13 126
19138.44 156
19139.75 140
19141.05 150
19142.36 122
19143.67 160
19144.98 149
19146.28 160
19147.59 138
19148.90 157
19150.21 149
19151.51 160
19152.82 131
19154.13 122
19155.44 154
19156.75 163
19158.05 154
19159.36 170
19160.67 157
19161.98 163
19163.29 183
19164.60 149
19165.90 141
19167.21 127
19168.52 169
19169.83 146
19171.14 147
19172.45 147
19173.75 136
19175.06 166
19176.37 159
19177.68 141
19178.99 151
19180.30 157
19181.61 141
19182.92 152
19184.23 136
19185.53 152
19186.84 159
19188.15 182
19189.46 137
19190.77 135
19192.08 143
19193.39 162
19194.70 158
19196.01 156
19197.32 162
19198.63 138
19199.94 161
19201.25 158
19202.56 164
19203.87 153
19205.17 172
19206.48 156
19207.79 155
19209.10 123
19210.41 147
19211.72 167
19213.03 156
19214.34 157
19215.65 134
19216.96 153
19218.27 150
19219.58 147
19220.89 137
19222.21 141
19223.52 153
19224.83 140
19226.14 131
19227.45 142
19228.76 135
19230.07 168
19231.38 136
19232.69 126
19234.00 148
19235.31 153
19236.62 151
19237.93 143
19239.24 136
19240.55 154
19241.86 165
19243.18 147
19244.49 159
19245.80 147
19247.11 158
19248.42 130
19249.73 150
19251.04 147
19252.35 140
19253.67 129
19254.98 139
19256.29 132
19257.60 154
19258.91 134
19260.22 130
19261.53 141
19262.85 133
19264.16 144
19265.47 147
19266.78 126
19268.09 112
19269.40 145
19270.72 133
19272.03 135
19273.34 134
19274.65 160
19275.96 144
19277.28 146
19278.59 138
19279.90 155
19281.21 166
19282.53 152
19283.84 159
19285.15 139
19286.46 128
19287.78 138
19289.09 138
19290.40 140
19291.71 131
19293.03 130
19294.34 127
19295.65 138
19296.96 144
19298.28 131
19299.59 135
19300.90 154
19302.22 142
19303.53 145
19304.84 125
19306.16 138
19307.47 134
19308.78 149
19310.10 146
19311.41 147
19312.72 144
19314.04 154
19315.35 157
19316.66 140
19317.98 132
19319.29 132
19320.60 122
19321.92 132
19323.23 137
19324.54 129
19325.86 140
19327.17 136
19328.49 127
19329.80 137
19331.11 151
19332.43 165
19333.74 131
19335.06 118
19336.37 154
19337.68 153
19339.00 164
19340.31 167
19341.63 154
19342.94 159
19344.26 141
19345.57 142
19346.89 125
19348.20 136
19349.51 118
19350.83 142
19352.14 141
19353.46 144
19354.77 116
19356.09 147
19357.40 137
19358.72 161
19360.03 137
19361.35 140
19362.66 146
19363.98 149
19365.29 149
19366.61 155
19367.92 139
19369.24 153
19370.55 122
19371.87 144
19373.19 129
19374.50 146
19375.82 182
19377.13 154
19378.45 154
19379.76 152
19381.08 152
19382.39 154
19383.71 146
19385.03 140
19386.34 150
19387.66 145
19388.97 170
19390.29 163
19391.61 125
19392.92 159
19394.24 146
19395.55 150
19396.87 129
19398.19 136
19399.50 151
19400.82 139
19402.14 147
19403.45 138
19404.77 146
19406.09 155
19407.40 161
19408.72 155
19410.04 139
19411.35 161
19412.67 154
19413.99 149
19415.30 143
19416.62 142
19417.94 132
19419.25 139
19420.57 157
19421.89 125
19423.21 164
19424.52 134
19425.84 141
19427.16 165
19428.47 152
19429.79 154
19431.11 132
19432.43 157
19433.74 161
19435.06 177
19436.38 147
19437.70 138
19439.01 153
19440.33 145
19441.65 147
19442.97 149
19444.29 136
19445.60 142
19446.92 144
19448.24 160
19449.56 145
19450.88 151
19452.19 160
19453.51 174
19454.83 123
19456.15 144
19457.47 162
19458.78 154
19460.10 135
19461.42 132
19462.74 144
19464.06 155
19465.38 149
19466.70 143
19468.01 142
19469.33 147
19470.65 155
19471.97 157
19473.29 161
19474.61 131
19475.93 139
19477.25 172
19478.57 152
19479.88 143
19481.20 125
19482.52 163
19483.84 141
19485.16 143
19486.48 130
19487.80 138
19489.12 133
19490.44 154
19491.76 139
19493.08 140
19494.40 136
19495.72 144
19497.04 148
19498.36 153
19499.68 130
19501.00 133
19502.32 165
19503.64 122
19504.96 132
19506.28 120
19507.60 145
19508.92 169
19510.24 168
19511.56 122
19512.88 142
19514.20 149
19515.52 150
19516.84 166
19518.16 130
19519.48 139
19520.80 170
19522.12 167
19523.44 148
19524.76 117
19526.08 132
19527.40 149
19528.72 111
19530.04 137
19531.36 135
19532.68 139
19534.00 153
19535.33 146
19536.65 158
19537.97 163
19539.29 140
19540.61 146
19541.93 154
19543.25 148
19544.57 141
19545.89 144
19547.22 140
19548.54 137
19549.86 148
19551.18 150
19552.50 135
19553.82 146
19555.15 148
19556.47 144
19557.79 126
19559.11 137
19560.43 145
19561.75 164
19563.08 174
19564.40 183
19565.72 155
19567.04 171
19568.36 160
19569.69 149
19571.01 139
19572.33 139
19573.65 148
19574.97 161
19576.30 141
19577.62 163
19578.94 143
19580.26 159
19581.59 144
19582.91 110
19584.23 140
19585.55 142
19586.88 148
19588.20 152
19589.52 134
19590.85 147
19592.17 156
19593.49 126
19594.81 149
19596.14 137
19597.46 135
19598.78 123
19600.11 130
19601.43 141
19602.75 145
19604.08 166
19605.40 156
19606.72 142
19608.05 132
19609.37 132
19610.69 147
19612.02 147
19613.34 123
19614.66 145
19615.99 131
19617.31 160
19618.64 137
19619.96 142
19621.28 136
19622.61 165
19623.93 155
19625.26 135
19626.58 130
19627.90 137
19629.23 143
19630.55 125
19631.88 116
19633.20 133
19634.52 144
19635.85 141
19637.17 137
19638.50 157
19639.82 147
19641.15 128
19642.47 145
19643.80 137
19645.12 128
19646.45 156
19647.77 147
19649.09 166
19650.42 145
19651.74 166
19653.07 122
19654.39 149
19655.72 158
19657.04 153
19658.37 129
19659.69 133
19661.02 129
19662.35 122
19663.67 173
19665.00 134
19666.32 138
19667.65 141
19668.97 162
19670.30 145
19671.62 114
19672.95 116
19674.27 166
19675.60 149
19676.93 132
19678.25 133
19679.58 135
19680.90 134
19682.23 122
19683.56 134
19684.88 135
19686.21 155
19687.53 151
19688.86 135
19690.19 130
19691.51 135
19692.84 145
19694.16 170
19695.49 129
19696.82 153
19698.14 140
19699.47 172
19700.80 134
19702.12 160
19703.45 130
19704.78 164
19706.10 168
19707.43 145
19708.76 150
19710.08 128
19711.41 143
19712.74 146
19714.06 144
19715.39 136
19716.72 151
19718.05 136
19719.37 153
19720.70 122
19722.03 135
19723.35 143
19724.68 164
19726.01 156
19727.34 158
19728.66 149
19729.99 142
19731.32 146
19732.65 128
19733.98 167
19735.30 140
19736.63 143
19737.96 142
19739.29 156
19740.61 138
19741.94 148
19743.27 162
19744.60 150
19745.93 147
19747.25 143
19748.58 140
19749.91 144
19751.24 146
19752.57 129
19753.90 157
19755.22 120
19756.55 134
19757.88 123
19759.21 149
19760.54 120
19761.87 133
19763.20 136
19764.52 144
19765.85 158
19767.18 151
19768.51 157
19769.84 125
19771.17 147
19772.50 118
19773.83 143
19775.16 123
19776.48 128
19777.81 116
19779.14 132
19780.47 131
19781.80 149
19783.13 159
19784.46 163
19785.79 152
19787.12 133
19788.45 144
19789.78 153
19791.11 157
19792.44 142
19793.77 155
19795.10 142
19796.43 149
19797.76 135
19799.09 136
19800.42 105
19801.75 118
19803.08 134
19804.41 163
19805.74 132
19807.07 106
19808.40 134
19809.73 140
19811.06 139
19812.39 148
19813.72 148
19815.05 145
19816.38 130
19817.71 116
19819.04 177
19820.37 145
19821.70 141
19823.03 127
19824.36 147
19825.69 146
19827.02 154
19828.35 162
19829.69 148
19831.02 143
19832.35 134
19833.68 142
19835.01 143
19836.34 174
19837.67 144
19839.00 154
19840.33 123
19841.67 141
19843.00 135
19844.33 140
19845.66 151
19846.99 166
19848.32 131
19849.65 142
19850.99 139
19852.32 122
19853.65 124
19854.98 136
19856.31 184
19857.64 128
19858.98 139
19860.31 119
19861.64 138
19862.97 147
19864.30 149
19865.64 130
19866.97 124
19868.30 141
19869.63 138
19870.97 144
19872.30 132
19873.63 140
19874.96 127
19876.29 169
19877.63 149
19878.96 141
19880.29 126
19881.63 142
19882.96 140
19884.29 147
19885.62 129
19886.96 156
19888.29 148
19889.62 121
19890.95 135
19892.29 146
19893.62 164
19894.95 130
19896.29 155
19897.62 156
19898.95 177
19900.29 140
19901.62 159
19902.95 140
19904.29 151
19905.62 126
19906.95 141
19908.29 128
19909.62 141
19910.95 129
19912.29 134
19913.62 152
19914.96 134
19916.29 142
19917.62 131
19918.96 158
19920.29 131
19921.63 147
19922.96 132
19924.29 134
19925.63 163
19926.96 144
19928.30 157
19929.63 149
19930.96 130
19932.30 151
19933.63 155
19934.97 126
19936.30 150
19937.64 149
19938.97 155
19940.31 115
19941.64 147
19942.98 147
19944.31 144
19945.64 132
19946.98 164
19948.31 121
19949.65 128
19950.98 150
19952.32 149
19953.65 145
19954.99 142
19956.32 137
19957.66 154
19959.00 143
19960.33 124
19961.67 138
19963.00 135
19964.34 148
19965.67 131
19967.01 139
19968.34 143
19969.68 164
19971.01 121
19972.35 144
19973.69 145
19975.02 143
19976.36 161
19977.69 127
19979.03 134
19980.37 127
19981.70 154
19983.04 131
19984.37 150
19985.71 153
19987.05 161
19988.38 133
19989.72 159
19991.05 158
19992.39 147
19993.73 155
19995.06 146
19996.40 158
19997.74 132
19999.07 147
20000.41 129
20001.75 142
20003.08 136
20004.42 135
20005.76 129
20007.09 132
20008.43 124
20009.77 153
20011.10 157
20012.44 149
20013.78 150
20015.12 155
20016.45 153
20017.79 155
20019.13 171
20020.47 126
20021.80 132
20023.14 159
20024.48 156
20025.81 127
20027.15 129
20028.49 124
20029.83 151
20031.17 142
20032.50 138
20033.84 152
20035.18 150
20036.52 153
20037.85 175
20039.19 176
20040.53 114
20041.87 146
20043.21 132
20044.54 138
20045.88 126
20047.22 142
20048.56 118
20049.90 144
20051.24 135
20052.57 125
20053.91 146
20055.25 133
20056.59 146
20057.93 140
20059.27 138
20060.61 157
20061.94 152
20063.28 160
20064.62 163
20065.96 133
20067.30 130
20068.64 121
20069.98 144
20071.32 114
20072.66 147
20073.99 136
20075.33 164
20076.67 124
20078.01 131
20079.35 144
20080.69 114
20082.03 143
20083.37 143
20084.71 138
20086.05 116
20087.39 133
20088.73 154
20090.07 154
20091.41 134
20092.75 123
20094.09 135
20095.43 139
20096.77 158
20098.11 141
20099.45 130
20100.79 132
20102.13 149
20103.47 151
20104.81 146
20106.15 131
20107.49 136
20108.83 151
20110.17 136
20111.51 145
20112.85 130
20114.19 143
20115.53 127
20116.87 126
20118.21 133
20119.55 123
20120.89 119
20122.23 134
20123.57 135
20124.91 128
20126.25 126
20127.60 130
20128.94 123
20130.28 129
20131.62 113
20132.96 142
20134.30 165
20135.64 146
