# Supplementary material for: MALDI-TOF MS typing enables the classification of brewing yeasts of the genus Saccharomyces to major beer styles
Source: PLoS One. 2017 Aug 9;12(8):e0181694. doi: 10.1371/journal.pone.0181694 (PMC5549903; doi:10.1371/journal.pone.0181694)
Supplement: S16 File — The directory includes 90 raw files and was zipped to “.zip”; the folder has three strains with 30 spectra per strain; S1 Text explains the raw files with an example and Table 1 represents the yeast strains used within the experiment. (ZIP) [file pone.0181694.s019.zip › 46-48/30674-457-OG-WB-WB-YPG-18h-E-E_2015-11-03__0_B4_1.dat]

2000.55 1767
2000.97 1897
2001.39 1980
2001.81 1996
2002.23 1902
2002.65 1949
2003.08 1865
2003.50 1750
2003.92 1788
2004.34 1610
2004.76 1457
2005.19 1370
2005.61 1280
2006.03 1287
2006.45 1380
2006.87 1443
2007.30 1548
2007.72 1440
2008.14 1476
2008.56 1449
2008.99 1501
2009.41 1516
2009.83 1405
2010.25 1502
2010.68 1637
2011.10 1599
2011.52 1543
2011.94 1426
2012.37 1424
2012.79 1407
2013.21 1488
2013.63 1463
2014.06 1408
2014.48 1401
2014.90 1383
2015.33 1184
2015.75 1195
2016.17 1449
2016.60 1325
2017.02 1423
2017.44 1429
2017.86 1369
2018.29 1409
2018.71 1384
2019.14 1375
2019.56 1340
2019.98 1395
2020.41 1425
2020.83 1401
2021.25 1483
2021.68 1308
2022.10 1473
2022.52 1548
2022.95 1401
2023.37 1346
2023.80 1435
2024.22 1529
2024.64 1380
2025.07 1466
2025.49 1292
2025.92 1457
2026.34 1482
2026.76 1369
2027.19 1491
2027.61 1459
2028.04 1347
2028.46 1411
2028.89 1270
2029.31 1286
2029.74 1391
2030.16 1479
2030.58 1451
2031.01 1379
2031.43 1279
2031.86 1396
2032.28 1484
2032.71 1518
2033.13 1480
2033.56 1438
2033.98 1458
2034.41 1403
2034.83 1398
2035.26 1347
2035.68 1516
2036.11 1561
2036.53 1506
2036.96 1570
2037.38 1437
2037.81 1432
2038.24 1439
2038.66 1422
2039.09 1562
2039.51 1416
2039.94 1463
2040.36 1515
2040.79 1461
2041.21 1484
2041.64 1489
2042.07 1315
2042.49 1252
2042.92 1506
2043.34 1581
2043.77 1461
2044.20 1494
2044.62 1415
2045.05 1429
2045.47 1466
2045.90 1549
2046.33 1562
2046.75 1669
2047.18 1628
2047.61 1557
2048.03 1544
2048.46 1606
2048.89 1589
2049.31 1499
2049.74 1538
2050.16 1571
2050.59 1608
2051.02 1547
2051.45 1474
2051.87 1549
2052.30 1521
2052.73 1459
2053.15 1598
2053.58 1391
2054.01 1348
2054.43 1528
2054.86 1624
2055.29 1499
2055.72 1481
2056.14 1577
2056.57 1518
2057.00 1518
2057.43 1378
2057.85 1465
2058.28 1450
2058.71 1434
2059.14 1509
2059.56 1500
2059.99 1508
2060.42 1611
2060.85 1644
2061.27 1650
2061.70 1667
2062.13 1620
2062.56 1616
2062.99 1637
2063.41 1692
2063.84 1680
2064.27 1886
2064.70 1871
2065.13 1923
2065.55 2168
2065.98 2197
2066.41 2098
2066.84 2099
2067.27 2363
2067.70 2354
2068.13 2282
2068.55 2040
2068.98 1990
2069.41 1945
2069.84 1672
2070.27 1757
2070.70 1573
2071.13 1532
2071.56 1602
2071.98 1456
2072.41 1391
2072.84 1486
2073.27 1536
2073.70 1465
2074.13 1553
2074.56 1553
2074.99 1475
2075.42 1596
2075.85 1528
2076.28 1569
2076.71 1572
2077.13 1506
2077.56 1588
2077.99 1528
2078.42 1369
2078.85 1536
2079.28 1386
2079.71 1474
2080.14 1366
2080.57 1699
2081.00 1443
2081.43 1297
2081.86 1456
2082.29 1466
2082.72 1499
2083.15 1355
2083.58 1432
2084.01 1466
2084.44 1498
2084.87 1507
2085.30 1371
2085.73 1314
2086.16 1407
2086.59 1419
2087.02 1281
2087.46 1468
2087.89 1315
2088.32 1367
2088.75 1319
2089.18 1222
2089.61 1308
2090.04 1259
2090.47 1371
2090.90 1507
2091.33 1320
2091.76 1340
2092.19 1334
2092.63 1358
2093.06 1429
2093.49 1380
2093.92 1522
2094.35 1448
2094.78 1265
2095.21 1290
2095.64 1341
2096.08 1327
2096.51 1323
2096.94 1443
2097.37 1311
2097.80 1437
2098.23 1438
2098.67 1370
2099.10 1377
2099.53 1266
2099.96 1503
2100.39 1396
2100.82 1326
2101.26 1330
2101.69 1339
2102.12 1294
2102.55 1313
2102.98 1257
2103.42 1145
2103.85 1360
2104.28 1381
2104.71 1274
2105.15 1286
2105.58 1416
2106.01 1331
2106.44 1280
2106.88 1338
2107.31 1398
2107.74 1337
2108.17 1305
2108.61 1495
2109.04 1448
2109.47 1398
2109.90 1445
2110.34 1396
2110.77 1365
2111.20 1410
2111.64 1389
2112.07 1461
2112.50 1404
2112.94 1438
2113.37 1435
2113.80 1346
2114.24 1522
2114.67 1443
2115.10 1459
2115.54 1384
2115.97 1500
2116.40 1311
2116.84 1341
2117.27 1276
2117.70 1278
2118.14 1318
2118.57 1243
2119.00 1213
2119.44 1219
2119.87 1277
2120.31 1267
2120.74 1220
2121.17 1391
2121.61 1269
2122.04 1317
2122.48 1354
2122.91 1207
2123.35 1214
2123.78 1311
2124.21 1456
2124.65 1388
2125.08 1320
2125.52 1420
2125.95 1382
2126.39 1289
2126.82 1466
2127.26 1312
2127.69 1287
2128.12 1307
2128.56 1440
2128.99 1489
2129.43 1519
2129.86 1424
2130.30 1448
2130.73 1365
2131.17 1402
2131.60 1508
2132.04 1420
2132.47 1495
2132.91 1553
2133.34 1525
2133.78 1364
2134.22 1381
2134.65 1397
2135.09 1361
2135.52 1441
2135.96 1340
2136.39 1333
2136.83 1398
2137.26 1385
2137.70 1372
2138.14 1233
2138.57 1222
2139.01 1328
2139.44 1324
2139.88 1222
2140.31 1256
2140.75 1402
2141.19 1306
2141.62 1248
2142.06 1218
2142.50 1219
2142.93 1302
2143.37 1338
2143.80 1183
2144.24 1190
2144.68 1295
2145.11 1216
2145.55 1160
2145.99 1325
2146.42 1326
2146.86 1319
2147.30 1245
2147.73 1321
2148.17 1284
2148.61 1285
2149.04 1405
2149.48 1471
2149.92 1396
2150.35 1387
2150.79 1409
2151.23 1575
2151.67 1571
2152.10 1516
2152.54 1340
2152.98 1434
2153.41 1415
2153.85 1425
2154.29 1393
2154.73 1352
2155.16 1354
2155.60 1443
2156.04 1264
2156.48 1312
2156.91 1381
2157.35 1455
2157.79 1438
2158.23 1367
2158.67 1329
2159.10 1462
2159.54 1508
2159.98 1305
2160.42 1375
2160.86 1443
2161.29 1415
2161.73 1450
2162.17 1445
2162.61 1534
2163.05 1360
2163.48 1291
2163.92 1437
2164.36 1447
2164.80 1437
2165.24 1438
2165.68 1401
2166.12 1477
2166.55 1393
2166.99 1349
2167.43 1493
2167.87 1627
2168.31 1506
2168.75 1420
2169.19 1428
2169.63 1423
2170.06 1704
2170.50 1732
2170.94 1639
2171.38 1591
2171.82 1831
2172.26 1905
2172.70 1970
2173.14 1867
2173.58 1958
2174.02 2017
2174.46 2178
2174.90 2284
2175.34 2483
2175.78 2501
2176.22 2517
2176.65 2359
2177.09 2476
2177.53 2457
2177.97 2169
2178.41 1957
2178.85 1763
2179.29 1746
2179.73 1615
2180.17 1612
2180.61 1654
2181.05 1568
2181.49 1510
2181.93 1425
2182.37 1423
2182.81 1423
2183.26 1540
2183.70 1632
2184.14 1499
2184.58 1423
2185.02 1206
2185.46 1396
2185.90 1537
2186.34 1478
2186.78 1540
2187.22 1431
2187.66 1441
2188.10 1446
2188.54 1461
2188.98 1498
2189.42 1372
2189.87 1462
2190.31 1503
2190.75 1487
2191.19 1506
2191.63 1349
2192.07 1569
2192.51 1350
2192.95 1345
2193.39 1483
2193.84 1639
2194.28 1652
2194.72 1674
2195.16 1675
2195.60 1688
2196.04 1689
2196.49 1970
2196.93 1790
2197.37 1581
2197.81 1752
2198.25 1576
2198.69 1557
2199.14 1515
2199.58 1545
2200.02 1631
2200.46 1760
2200.90 1624
2201.35 1620
2201.79 1594
2202.23 1474
2202.67 1481
2203.12 1569
2203.56 1436
2204.00 1463
2204.44 1378
2204.89 1485
2205.33 1473
2205.77 1415
2206.21 1487
2206.66 1588
2207.10 1430
2207.54 1568
2207.98 1433
2208.43 1447
2208.87 1368
2209.31 1452
2209.76 1580
2210.20 1513
2210.64 1464
2211.09 1433
2211.53 1332
2211.97 1364
2212.41 1352
2212.86 1352
2213.30 1427
2213.74 1429
2214.19 1352
2214.63 1358
2215.08 1442
2215.52 1523
2215.96 1505
2216.41 1445
2216.85 1426
2217.29 1415
2217.74 1376
2218.18 1298
2218.63 1316
2219.07 1377
2219.51 1369
2219.96 1358
2220.40 1400
2220.85 1444
2221.29 1435
2221.73 1518
2222.18 1445
2222.62 1435
2223.07 1497
2223.51 1492
2223.96 1554
2224.40 1642
2224.84 1683
2225.29 1757
2225.73 1737
2226.18 1711
2226.62 1737
2227.07 1865
2227.51 1633
2227.96 1627
2228.40 1557
2228.85 1611
2229.29 1578
2229.74 1561
2230.18 1621
2230.63 1556
2231.07 1502
2231.52 1549
2231.96 1510
2232.41 1580
2232.85 1487
2233.30 1484
2233.74 1517
2234.19 1406
2234.63 1368
2235.08 1378
2235.53 1430
2235.97 1552
2236.42 1567
2236.86 1581
2237.31 1533
2237.75 1382
2238.20 1386
2238.65 1465
2239.09 1408
2239.54 1332
2239.98 1396
2240.43 1280
2240.88 1316
2241.32 1374
2241.77 1276
2242.21 1349
2242.66 1375
2243.11 1232
2243.55 1308
2244.00 1211
2244.45 1160
2244.89 1190
2245.34 1424
2245.79 1232
2246.23 1353
2246.68 1425
2247.13 1396
2247.57 1267
2248.02 1285
2248.47 1163
2248.91 1327
2249.36 1374
2249.81 1441
2250.25 1366
2250.70 1252
2251.15 1247
2251.60 1176
2252.04 1362
2252.49 1409
2252.94 1452
2253.39 1396
2253.83 1405
2254.28 1270
2254.73 1267
2255.17 1382
2255.62 1380
2256.07 1292
2256.52 1269
2256.97 1275
2257.41 1230
2257.86 1325
2258.31 1283
2258.76 1222
2259.20 1329
2259.65 1295
2260.10 1286
2260.55 1309
2261.00 1306
2261.45 1353
2261.89 1458
2262.34 1457
2262.79 1566
2263.24 1474
2263.69 1424
2264.13 1508
2264.58 1478
2265.03 1471
2265.48 1356
2265.93 1297
2266.38 1341
2266.83 1258
2267.28 1307
2267.72 1219
2268.17 1171
2268.62 1296
2269.07 1393
2269.52 1247
2269.97 1424
2270.42 1378
2270.87 1445
2271.32 1518
2271.76 1403
2272.21 1468
2272.66 1489
2273.11 1594
2273.56 1512
2274.01 1402
2274.46 1404
2274.91 1429
2275.36 1476
2275.81 1374
2276.26 1279
2276.71 1302
2277.16 1275
2277.61 1319
2278.06 1185
2278.51 1381
2278.96 1531
2279.41 1398
2279.86 1479
2280.31 1437
2280.76 1452
2281.21 1477
2281.66 1349
2282.11 1279
2282.56 1272
2283.01 1437
2283.46 1384
2283.91 1332
2284.36 1330
2284.81 1305
2285.26 1241
2285.71 1396
2286.16 1393
2286.61 1398
2287.06 1456
2287.51 1568
2287.96 1499
2288.42 1657
2288.87 1903
2289.32 1927
2289.77 2213
2290.22 2278
2290.67 2461
2291.12 2710
2291.57 2925
2292.02 2785
2292.48 2788
2292.93 2753
2293.38 2598
2293.83 2466
2294.28 2321
2294.73 1967
2295.18 1768
2295.63 1664
2296.09 1740
2296.54 1585
2296.99 1475
2297.44 1462
2297.89 1324
2298.35 1218
2298.80 1407
2299.25 1391
2299.70 1230
2300.15 1189
2300.60 1317
2301.06 1359
2301.51 1313
2301.96 1289
2302.41 1352
2302.87 1304
2303.32 1316
2303.77 1370
2304.22 1439
2304.67 1371
2305.13 1364
2305.58 1274
2306.03 1322
2306.49 1404
2306.94 1416
2307.39 1365
2307.84 1275
2308.30 1323
2308.75 1329
2309.20 1633
2309.65 1471
2310.11 1479
2310.56 1517
2311.01 1477
2311.47 1396
2311.92 1436
2312.37 1514
2312.83 1488
2313.28 1447
2313.73 1452
2314.19 1440
2314.64 1448
2315.09 1394
2315.55 1353
2316.00 1378
2316.45 1473
2316.91 1490
2317.36 1659
2317.81 1759
2318.27 1830
2318.72 1708
2319.18 1421
2319.63 1482
2320.08 1639
2320.54 1626
2320.99 1517
2321.45 1559
2321.90 1511
2322.35 1364
2322.81 1525
2323.26 1636
2323.72 1747
2324.17 1946
2324.63 2167
2325.08 2271
2325.53 2279
2325.99 2315
2326.44 2528
2326.90 2672
2327.35 2547
2327.81 2364
2328.26 2230
2328.72 2089
2329.17 1813
2329.63 1556
2330.08 1715
2330.54 1598
2330.99 1535
2331.45 1551
2331.90 1414
2332.36 1395
2332.81 1494
2333.27 1403
2333.72 1461
2334.18 1395
2334.63 1535
2335.09 1591
2335.54 1359
2336.00 1466
2336.46 1512
2336.91 1404
2337.37 1413
2337.82 1332
2338.28 1312
2338.73 1304
2339.19 1291
2339.65 1235
2340.10 1273
2340.56 1321
2341.01 1389
2341.47 1317
2341.93 1297
2342.38 1224
2342.84 1289
2343.29 1473
2343.75 1307
2344.21 1394
2344.66 1263
2345.12 1298
2345.58 1259
2346.03 1241
2346.49 1304
2346.94 1274
2347.40 1338
2347.86 1189
2348.31 1301
2348.77 1390
2349.23 1359
2349.69 1333
2350.14 1325
2350.60 1199
2351.06 1296
2351.51 1161
2351.97 1249
2352.43 1284
2352.88 1253
2353.34 1252
2353.80 1301
2354.26 1377
2354.71 1201
2355.17 1181
2355.63 1255
2356.09 1267
2356.54 1317
2357.00 1344
2357.46 1363
2357.92 1330
2358.37 1218
2358.83 1178
2359.29 1351
2359.75 1330
2360.20 1308
2360.66 1237
2361.12 1284
2361.58 1365
2362.04 1283
2362.49 1277
2362.95 1256
2363.41 1229
2363.87 1299
2364.33 1365
2364.79 1434
2365.24 1414
2365.70 1261
2366.16 1343
2366.62 1459
2367.08 1320
2367.54 1385
2367.99 1417
2368.45 1368
2368.91 1214
2369.37 1336
2369.83 1431
2370.29 1343
2370.75 1385
2371.21 1530
2371.67 1565
2372.12 1589
2372.58 1548
2373.04 1494
2373.50 1460
2373.96 1613
2374.42 1481
2374.88 1452
2375.34 1483
2375.80 1745
2376.26 1608
2376.72 1552
2377.18 1547
2377.64 1547
2378.10 1561
2378.56 1439
2379.01 1410
2379.47 1308
2379.93 1329
2380.39 1338
2380.85 1460
2381.31 1458
2381.77 1424
2382.23 1388
2382.69 1197
2383.15 1306
2383.61 1366
2384.07 1376
2384.53 1143
2384.99 1211
2385.45 1289
2385.92 1287
2386.38 1271
2386.84 1310
2387.30 1227
2387.76 1138
2388.22 1246
2388.68 1325
2389.14 1243
2389.60 1377
2390.06 1400
2390.52 1345
2390.98 1338
2391.44 1293
2391.90 1408
2392.36 1392
2392.83 1318
2393.29 1284
2393.75 1324
2394.21 1446
2394.67 1327
2395.13 1205
2395.59 1307
2396.05 1286
2396.52 1316
2396.98 1186
2397.44 1217
2397.90 1270
2398.36 1262
2398.82 1281
2399.28 1491
2399.75 1427
2400.21 1231
2400.67 1185
2401.13 1240
2401.59 1200
2402.06 1222
2402.52 1242
2402.98 1349
2403.44 1288
2403.90 1157
2404.37 1170
2404.83 1180
2405.29 1085
2405.75 1251
2406.21 1196
2406.68 1192
2407.14 1300
2407.60 1228
2408.06 1311
2408.53 1357
2408.99 1361
2409.45 1251
2409.91 1177
2410.38 1161
2410.84 1118
2411.30 1135
2411.77 1224
2412.23 1275
2412.69 1211
2413.15 1246
2413.62 1222
2414.08 1172
2414.54 1204
2415.01 1323
2415.47 1321
2415.93 1239
2416.40 1339
2416.86 1188
2417.32 1155
2417.79 1247
2418.25 1293
2418.71 1126
2419.18 1169
2419.64 1295
2420.10 1244
2420.57 1359
2421.03 1287
2421.50 1176
2421.96 1267
2422.42 1285
2422.89 1237
2423.35 1324
2423.81 1346
2424.28 1345
2424.74 1263
2425.21 1147
2425.67 1218
2426.14 1274
2426.60 1342
2427.06 1279
2427.53 1312
2427.99 1364
2428.46 1341
2428.92 1310
2429.39 1457
2429.85 1353
2430.32 1349
2430.78 1258
2431.24 1322
2431.71 1287
2432.17 1184
2432.64 1203
2433.10 1297
2433.57 1210
2434.03 1294
2434.50 1257
2434.96 1178
2435.43 1182
2435.89 1360
2436.36 1267
2436.82 1191
2437.29 1186
2437.76 1210
2438.22 1269
2438.69 1227
2439.15 1221
2439.62 1249
2440.08 1296
2440.55 1241
2441.01 1233
2441.48 1256
2441.95 1329
2442.41 1335
2442.88 1357
2443.34 1483
2443.81 1399
2444.27 1333
2444.74 1309
2445.21 1345
2445.67 1327
2446.14 1240
2446.60 1242
2447.07 1307
2447.54 1302
2448.00 1358
2448.47 1362
2448.94 1348
2449.40 1254
2449.87 1280
2450.34 1563
2450.80 1410
2451.27 1235
2451.74 1302
2452.20 1309
2452.67 1324
2453.14 1311
2453.60 1329
2454.07 1361
2454.54 1276
2455.00 1415
2455.47 1372
2455.94 1356
2456.40 1300
2456.87 1180
2457.34 1206
2457.81 1265
2458.27 1206
2458.74 1407
2459.21 1325
2459.68 1036
2460.14 1159
2460.61 1300
2461.08 1203
2461.55 1183
2462.01 1204
2462.48 1337
2462.95 1355
2463.42 1158
2463.88 1107
2464.35 1079
2464.82 1144
2465.29 1243
2465.76 1109
2466.22 1225
2466.69 1227
2467.16 1155
2467.63 1290
2468.10 1265
2468.57 1256
2469.03 1304
2469.50 1177
2469.97 1176
2470.44 1156
2470.91 1244
2471.38 1328
2471.84 1246
2472.31 1206
2472.78 1181
2473.25 1070
2473.72 1127
2474.19 1163
2474.66 1232
2475.13 1240
2475.59 1196
2476.06 1185
2476.53 1225
2477.00 1122
2477.47 1205
2477.94 1220
2478.41 1093
2478.88 1167
2479.35 1144
2479.82 1166
2480.29 1184
2480.76 1236
2481.23 1130
2481.69 1087
2482.16 1160
2482.63 1107
2483.10 1117
2483.57 1170
2484.04 1217
2484.51 1159
2484.98 1129
2485.45 1115
2485.92 1309
2486.39 1216
2486.86 1309
2487.33 1364
2487.80 1348
2488.27 1287
2488.74 1227
2489.21 1310
2489.68 1330
2490.15 1434
2490.62 1362
2491.09 1402
2491.56 1469
2492.04 1384
2492.51 1331
2492.98 1454
2493.45 1385
2493.92 1299
2494.39 1559
2494.86 1382
2495.33 1252
2495.80 1257
2496.27 1295
2496.74 1231
2497.21 1222
2497.68 1276
2498.16 1330
2498.63 1242
2499.10 1303
2499.57 1205
2500.04 1300
2500.51 1212
2500.98 1171
2501.45 1239
2501.93 1272
2502.40 1149
2502.87 1373
2503.34 1266
2503.81 1207
2504.28 1177
2504.76 1132
2505.23 1235
2505.70 1195
2506.17 1206
2506.64 1212
2507.11 1200
2507.59 1266
2508.06 1211
2508.53 1170
2509.00 1164
2509.47 1188
2509.95 1191
2510.42 1323
2510.89 1316
2511.36 1269
2511.84 1454
2512.31 1380
2512.78 1397
2513.25 1293
2513.73 1302
2514.20 1303
2514.67 1380
2515.14 1255
2515.62 1264
2516.09 1386
2516.56 1231
2517.03 1177
2517.51 1214
2517.98 1151
2518.45 1211
2518.93 1222
2519.40 1146
2519.87 1198
2520.35 1252
2520.82 1334
2521.29 1303
2521.77 1140
2522.24 1259
2522.71 1242
2523.19 1261
2523.66 1116
2524.13 1091
2524.61 1186
2525.08 1160
2525.55 1102
2526.03 1194
2526.50 1212
2526.97 1264
2527.45 1329
2527.92 1282
2528.40 1309
2528.87 1284
2529.34 1302
2529.82 1287
2530.29 1158
2530.77 1361
2531.24 1389
2531.71 1330
2532.19 1316
2532.66 1398
2533.14 1402
2533.61 1349
2534.09 1287
2534.56 1303
2535.04 1307
2535.51 1300
2535.98 1283
2536.46 1403
2536.93 1309
2537.41 1222
2537.88 1405
2538.36 1406
2538.83 1309
2539.31 1323
2539.78 1410
2540.26 1396
2540.73 1449
2541.21 1509
2541.68 1417
2542.16 1477
2542.63 1427
2543.11 1438
2543.59 1524
2544.06 1451
2544.54 1424
2545.01 1403
2545.49 1486
2545.96 1408
2546.44 1519
2546.91 1453
2547.39 1633
2547.87 1631
2548.34 1615
2548.82 1509
2549.29 1434
2549.77 1417
2550.24 1494
2550.72 1394
2551.20 1441
2551.67 1415
2552.15 1518
2552.62 1539
2553.10 1439
2553.58 1471
2554.05 1546
2554.53 1352
2555.01 1417
2555.48 1512
2555.96 1431
2556.44 1341
2556.91 1363
2557.39 1339
2557.87 1382
2558.34 1391
2558.82 1235
2559.30 1251
2559.77 1220
2560.25 1320
2560.73 1378
2561.20 1282
2561.68 1281
2562.16 1322
2562.64 1261
2563.11 1109
2563.59 1231
2564.07 1211
2564.54 1123
2565.02 1246
2565.50 1275
2565.98 1283
2566.45 1286
2566.93 1285
2567.41 1140
2567.89 1110
2568.36 1143
2568.84 1092
2569.32 1086
2569.80 1125
2570.28 1237
2570.75 1232
2571.23 1240
2571.71 1207
2572.19 1171
2572.66 1225
2573.14 1100
2573.62 1088
2574.10 1171
2574.58 1139
2575.06 1166
2575.53 1062
2576.01 1149
2576.49 1137
2576.97 1181
2577.45 1092
2577.93 1280
2578.40 1199
2578.88 1097
2579.36 1132
2579.84 1101
2580.32 1091
2580.80 1195
2581.28 1138
2581.76 1096
2582.24 1021
2582.71 997
2583.19 1147
2583.67 1107
2584.15 1171
2584.63 1142
2585.11 1086
2585.59 1163
2586.07 1240
2586.55 1200
2587.03 1131
2587.51 1171
2587.99 1126
2588.47 1114
2588.95 1129
2589.42 1197
2589.90 1096
2590.38 1177
2590.86 1235
2591.34 1233
2591.82 1191
2592.30 1113
2592.78 1198
2593.26 1204
2593.74 1014
2594.22 1188
2594.70 1237
2595.18 1236
2595.66 1151
2596.14 1114
2596.62 1101
2597.10 1186
2597.58 1201
2598.07 1053
2598.55 1056
2599.03 1035
2599.51 1174
2599.99 1137
2600.47 1023
2600.95 1290
2601.43 1081
2601.91 1115
2602.39 1314
2602.87 1234
2603.35 1282
2603.83 1163
2604.31 1091
2604.80 1136
2605.28 1194
2605.76 1258
2606.24 1095
2606.72 1227
2607.20 1416
2607.68 1314
2608.16 1178
2608.65 1255
2609.13 1242
2609.61 1238
2610.09 1230
2610.57 1271
2611.05 1228
2611.53 1258
2612.02 1092
2612.50 1156
2612.98 1047
2613.46 1174
2613.94 1283
2614.43 1060
2614.91 1111
2615.39 1180
2615.87 1204
2616.35 1173
2616.84 1185
2617.32 1097
2617.80 1200
2618.28 1312
2618.77 1199
2619.25 1154
2619.73 1132
2620.21 1252
2620.69 1177
2621.18 1136
2621.66 1205
2622.14 1163
2622.63 1303
2623.11 1217
2623.59 1216
2624.07 1230
2624.56 1154
2625.04 1132
2625.52 1287
2626.01 1245
2626.49 1344
2626.97 1243
2627.45 1101
2627.94 1194
2628.42 1281
2628.90 1257
2629.39 1305
2629.87 1041
2630.35 1103
2630.84 1266
2631.32 1343
2631.80 1272
2632.29 1219
2632.77 1433
2633.26 1400
2633.74 1369
2634.22 1266
2634.71 1290
2635.19 1228
2635.67 1299
2636.16 1349
2636.64 1226
2637.13 1302
2637.61 1375
2638.09 1337
2638.58 1320
2639.06 1254
2639.55 1074
2640.03 1166
2640.52 1326
2641.00 1263
2641.48 1156
2641.97 1095
2642.45 1116
2642.94 1164
2643.42 1148
2643.91 1160
2644.39 1194
2644.88 1225
2645.36 1131
2645.85 1096
2646.33 1234
2646.82 1069
2647.30 1111
2647.79 1073
2648.27 1063
2648.76 1248
2649.24 1137
2649.73 1152
2650.21 1086
2650.70 1225
2651.18 1289
2651.67 1110
2652.15 1234
2652.64 1247
2653.12 1205
2653.61 1230
2654.10 1205
2654.58 1228
2655.07 1179
2655.55 1135
2656.04 1282
2656.52 1314
2657.01 1277
2657.50 1251
2657.98 1183
2658.47 1185
2658.95 1253
2659.44 1366
2659.93 1272
2660.41 1195
2660.90 1134
2661.38 1224
2661.87 1247
2662.36 1192
2662.84 1248
2663.33 1297
2663.82 1266
2664.30 1096
2664.79 1180
2665.28 1256
2665.76 1252
2666.25 1336
2666.74 1330
2667.22 1242
2667.71 1115
2668.20 1129
2668.68 1137
2669.17 1206
2669.66 1176
2670.14 1168
2670.63 1235
2671.12 1318
2671.61 1314
2672.09 1384
2672.58 1435
2673.07 1445
2673.55 1578
2674.04 1488
2674.53 1630
2675.02 1709
2675.50 1696
2675.99 1767
2676.48 1638
2676.97 1664
2677.46 1824
2677.94 1595
2678.43 1594
2678.92 1482
2679.41 1340
2679.89 1229
2680.38 1291
2680.87 1176
2681.36 1151
2681.85 1180
2682.33 1136
2682.82 1124
2683.31 1026
2683.80 1049
2684.29 1071
2684.78 1011
2685.26 1134
2685.75 1072
2686.24 1063
2686.73 1122
2687.22 1059
2687.71 1075
2688.20 1011
2688.68 1153
2689.17 1111
2689.66 1138
2690.15 1162
2690.64 1096
2691.13 1159
2691.62 1050
2692.11 986
2692.60 1186
2693.09 1195
2693.57 1236
2694.06 1170
2694.55 1122
2695.04 1116
2695.53 1166
2696.02 1094
2696.51 1141
2697.00 1103
2697.49 1083
2697.98 1207
2698.47 1149
2698.96 1096
2699.45 1162
2699.94 1036
2700.43 1185
2700.92 1241
2701.41 1292
2701.90 1096
2702.39 1241
2702.88 1272
2703.37 1247
2703.86 1379
2704.35 1289
2704.84 1236
2705.33 1331
2705.82 1164
2706.31 1157
2706.80 1174
2707.29 1132
2707.78 1204
2708.27 1063
2708.76 1119
2709.25 1147
2709.74 1077
2710.23 966
2710.72 1140
2711.21 1143
2711.71 1081
2712.20 1100
2712.69 1043
2713.18 1019
2713.67 1152
2714.16 1229
2714.65 1173
2715.14 1237
2715.63 1098
2716.12 1051
2716.62 1086
2717.11 1146
2717.60 1211
2718.09 1163
2718.58 1087
2719.07 1009
2719.56 1096
2720.06 1206
2720.55 1189
2721.04 1212
2721.53 1311
2722.02 1231
2722.51 1264
2723.01 1238
2723.50 1277
2723.99 1274
2724.48 1261
2724.97 1132
2725.47 1095
2725.96 1268
2726.45 1255
2726.94 1230
2727.44 1106
2727.93 1160
2728.42 1278
2728.91 1286
2729.40 1239
2729.90 1225
2730.39 1106
2730.88 1238
2731.37 1306
2731.87 1208
2732.36 1194
2732.85 1226
2733.35 1186
2733.84 1141
2734.33 1144
2734.82 1325
2735.32 1281
2735.81 1193
2736.30 1161
2736.80 1200
2737.29 1332
2737.78 1340
2738.28 1407
2738.77 1448
2739.26 1336
2739.76 1225
2740.25 1281
2740.74 1237
2741.24 1202
2741.73 1297
2742.22 1328
2742.72 1280
2743.21 1284
2743.70 1331
2744.20 1253
2744.69 1252
2745.19 1178
2745.68 1173
2746.17 1104
2746.67 1198
2747.16 1192
2747.66 1184
2748.15 1194
2748.64 1287
2749.14 1225
2749.63 1380
2750.13 1232
2750.62 1282
2751.12 1112
2751.61 1192
2752.10 1205
2752.60 1276
2753.09 1312
2753.59 1087
2754.08 1215
2754.58 1273
2755.07 1166
2755.57 1219
2756.06 1271
2756.56 1160
2757.05 1135
2757.55 1130
2758.04 1108
2758.54 1094
2759.03 1105
2759.53 1124
2760.02 1156
2760.52 1130
2761.01 1130
2761.51 1137
2762.00 1111
2762.50 1141
2762.99 1112
2763.49 1139
2763.99 1200
2764.48 1184
2764.98 1280
2765.47 1149
2765.97 1148
2766.46 1185
2766.96 1135
2767.46 1100
2767.95 1172
2768.45 1256
2768.94 1102
2769.44 1172
2769.94 1236
2770.43 1286
2770.93 1190
2771.42 1114
2771.92 1114
2772.42 1193
2772.91 1157
2773.41 1258
2773.91 1178
2774.40 1315
2774.90 1504
2775.40 1377
2775.89 1407
2776.39 1510
2776.89 1519
2777.38 1625
2777.88 1526
2778.38 1457
2778.87 1482
2779.37 1387
2779.87 1371
2780.36 1429
2780.86 1314
2781.36 1259
2781.85 1221
2782.35 1209
2782.85 1185
2783.35 1046
2783.84 1064
2784.34 1231
2784.84 1173
2785.34 1243
2785.83 1168
2786.33 1148
2786.83 1193
2787.33 1177
2787.82 1149
2788.32 1191
2788.82 1101
2789.32 997
2789.81 1099
2790.31 1096
2790.81 1086
2791.31 1123
2791.81 1105
2792.30 1013
2792.80 1100
2793.30 1059
2793.80 1118
2794.30 1095
2794.80 1182
2795.29 1148
2795.79 1124
2796.29 1137
2796.79 1138
2797.29 1151
2797.79 1150
2798.29 1178
2798.78 1130
2799.28 1135
2799.78 1255
2800.28 1239
2800.78 1299
2801.28 1187
2801.78 1176
2802.28 1123
2802.77 1019
2803.27 1175
2803.77 1215
2804.27 1139
2804.77 1113
2805.27 1243
2805.77 1221
2806.27 1229
2806.77 1261
2807.27 1277
2807.77 1157
2808.27 1174
2808.77 1209
2809.27 1142
2809.77 1095
2810.27 1203
2810.77 1168
2811.27 1122
2811.76 1124
2812.26 1207
2812.76 1200
2813.26 1194
2813.76 1168
2814.26 1196
2814.76 1250
2815.26 1192
2815.76 1178
2816.27 1207
2816.77 1139
2817.27 1147
2817.77 1133
2818.27 1250
2818.77 1165
2819.27 1370
2819.77 1423
2820.27 1202
2820.77 1159
2821.27 1179
2821.77 1286
2822.27 1342
2822.77 1310
2823.27 1233
2823.77 1229
2824.27 1189
2824.78 1241
2825.28 1163
2825.78 1151
2826.28 1206
2826.78 1160
2827.28 1129
2827.78 1157
2828.28 1141
2828.79 1054
2829.29 1156
2829.79 1173
2830.29 1076
2830.79 1089
2831.29 1193
2831.79 1208
2832.30 1288
2832.80 1095
2833.30 1097
2833.80 1011
2834.30 1082
2834.80 1121
2835.31 1164
2835.81 1256
2836.31 1285
2836.81 1209
2837.31 1167
2837.82 1097
2838.32 1154
2838.82 1141
2839.32 1105
2839.83 1204
2840.33 1235
2840.83 1161
2841.33 1114
2841.84 1163
2842.34 1082
2842.84 1123
2843.34 1110
2843.85 1187
2844.35 1120
2844.85 1132
2845.35 1193
2845.86 1192
2846.36 1147
2846.86 1135
2847.37 1184
2847.87 1229
2848.37 1372
2848.87 1281
2849.38 1354
2849.88 1341
2850.38 1326
2850.89 1299
2851.39 1229
2851.89 1304
2852.40 1292
2852.90 1348
2853.40 1354
2853.91 1349
2854.41 1343
2854.92 1383
2855.42 1323
2855.92 1503
2856.43 1664
2856.93 1681
2857.43 1670
2857.94 1641
2858.44 1505
2858.95 1538
2859.45 1537
2859.95 1430
2860.46 1390
2860.96 1310
2861.47 1226
2861.97 1136
2862.48 1121
2862.98 1106
2863.48 1149
2863.99 1089
2864.49 1038
2865.00 1041
2865.50 1107
2866.01 1113
2866.51 1000
2867.02 1058
2867.52 983
2868.03 1030
2868.53 1037
2869.04 1143
2869.54 1037
2870.05 1165
2870.55 1057
2871.06 1124
2871.56 1182
2872.07 1138
2872.57 1159
2873.08 1253
2873.58 1222
2874.09 1214
2874.59 1197
2875.10 1133
2875.60 1112
2876.11 1249
2876.61 1254
2877.12 1177
2877.63 1154
2878.13 1214
2878.64 1255
2879.14 1079
2879.65 1116
2880.15 1094
2880.66 1067
2881.17 1235
2881.67 1124
2882.18 1122
2882.68 1137
2883.19 1126
2883.70 1165
2884.20 1265
2884.71 1135
2885.22 1179
2885.72 1253
2886.23 1339
2886.74 1260
2887.24 1357
2887.75 1396
2888.25 1354
2888.76 1422
2889.27 1392
2889.77 1308
2890.28 1435
2890.79 1506
2891.30 1436
2891.80 1328
2892.31 1382
2892.82 1637
2893.32 1626
2893.83 1643
2894.34 1678
2894.84 1765
2895.35 1840
2895.86 2160
2896.37 2244
2896.87 2058
2897.38 2177
2897.89 2148
2898.40 1959
2898.90 1942
2899.41 2056
2899.92 1619
2900.43 1596
2900.93 1337
2901.44 1490
2901.95 1410
2902.46 1330
2902.96 1270
2903.47 1338
2903.98 1447
2904.49 1512
2905.00 1489
2905.50 1378
2906.01 1457
2906.52 1430
2907.03 1473
2907.54 1438
2908.05 1440
2908.55 1472
2909.06 1356
2909.57 1381
2910.08 1234
2910.59 1237
2911.10 1252
2911.61 1231
2912.11 1270
2912.62 1150
2913.13 1293
2913.64 1303
2914.15 1267
2914.66 1246
2915.17 1177
2915.68 1315
2916.19 1398
2916.69 1211
2917.20 1199
2917.71 1293
2918.22 1276
2918.73 1254
2919.24 1281
2919.75 1290
2920.26 1367
2920.77 1256
2921.28 1136
2921.79 1149
2922.30 1112
2922.81 1213
2923.32 1213
2923.83 1299
2924.34 1265
2924.85 1110
2925.36 1196
2925.87 1132
2926.38 1200
2926.89 1271
2927.40 1257
2927.91 1255
2928.42 1268
2928.93 1171
2929.44 1065
2929.95 1268
2930.46 1273
2930.97 1135
2931.48 1157
2931.99 1121
2932.50 1249
2933.01 1145
2933.52 1210
2934.03 1211
2934.54 1146
2935.05 1158
2935.56 1157
2936.07 1228
2936.58 1304
2937.09 1343
2937.60 1267
2938.12 1289
2938.63 1249
2939.14 1228
2939.65 1204
2940.16 1180
2940.67 1178
2941.18 1121
2941.69 1133
2942.20 1182
2942.72 1136
2943.23 1209
2943.74 1199
2944.25 1192
2944.76 1163
2945.27 1160
2945.79 1195
2946.30 1167
2946.81 1061
2947.32 1191
2947.83 1092
2948.34 1162
2948.86 1077
2949.37 1159
2949.88 1081
2950.39 1096
2950.90 1112
2951.42 1190
2951.93 1073
2952.44 1093
2952.95 1066
2953.46 1131
2953.98 1146
2954.49 1082
2955.00 1136
2955.51 1078
2956.03 1120
2956.54 1102
2957.05 1113
2957.56 1124
2958.08 1087
2958.59 1128
2959.10 1133
2959.62 1129
2960.13 1129
2960.64 1132
2961.15 1135
2961.67 1108
2962.18 1201
2962.69 1215
2963.21 1218
2963.72 1264
2964.23 1301
2964.75 1236
2965.26 1165
2965.77 1173
2966.29 1149
2966.80 1205
2967.31 1150
2967.83 1269
2968.34 1163
2968.85 1238
2969.37 1139
2969.88 1164
2970.40 1226
2970.91 1072
2971.42 1096
2971.94 1035
2972.45 1094
2972.96 1210
2973.48 1244
2973.99 1259
2974.51 1299
2975.02 1107
2975.54 1092
2976.05 1163
2976.56 1223
2977.08 1144
2977.59 1240
2978.11 1249
2978.62 1143
2979.14 1112
2979.65 1201
2980.16 1425
2980.68 1442
2981.19 1459
2981.71 1402
2982.22 1398
2982.74 1339
2983.25 1348
2983.77 1400
2984.28 1558
2984.80 1407
2985.31 1398
2985.83 1462
2986.34 1537
2986.86 1489
2987.37 1600
2987.89 1691
2988.40 1933
2988.92 1794
2989.44 1639
2989.95 1627
2990.47 1617
2990.98 1784
2991.50 1775
2992.01 1692
2992.53 1622
2993.04 1734
2993.56 1887
2994.08 1803
2994.59 1766
2995.11 1709
2995.62 1642
2996.14 1785
2996.66 1971
2997.17 1875
2997.69 2003
2998.20 1895
2998.72 1913
2999.24 1994
2999.75 2034
3000.27 2028
3000.79 2118
3001.30 2198
3001.82 2382
3002.33 2929
3002.85 3472
3003.37 4006
3003.88 4905
3004.40 5882
3004.92 6265
3005.43 6919
3005.95 7314
3006.47 7342
3006.99 7388
3007.50 6951
3008.02 6703
3008.54 6013
3009.05 5065
3009.57 4081
3010.09 3454
3010.60 3037
3011.12 2543
3011.64 2182
3012.16 1943
3012.67 1789
3013.19 1788
3013.71 1721
3014.23 1717
3014.74 1645
3015.26 1667
3015.78 1807
3016.30 1765
3016.82 1747
3017.33 1737
3017.85 1610
3018.37 1529
3018.89 1657
3019.40 1662
3019.92 1678
3020.44 1715
3020.96 1874
3021.48 1744
3022.00 1768
3022.51 1631
3023.03 1735
3023.55 1845
3024.07 1981
3024.59 1880
3025.11 1858
3025.62 1991
3026.14 1824
3026.66 1659
3027.18 1786
3027.70 1811
3028.22 1624
3028.74 1634
3029.25 1595
3029.77 1496
3030.29 1442
3030.81 1495
3031.33 1299
3031.85 1471
3032.37 1483
3032.89 1553
3033.41 1425
3033.93 1350
3034.45 1373
3034.96 1445
3035.48 1578
3036.00 1540
3036.52 1440
3037.04 1653
3037.56 1597
3038.08 1504
3038.60 1615
3039.12 1425
3039.64 1340
3040.16 1364
3040.68 1421
3041.20 1401
3041.72 1279
3042.24 1260
3042.76 1192
3043.28 1285
3043.80 1298
3044.32 1267
3044.84 1392
3045.36 1385
3045.88 1477
3046.40 1480
3046.92 1356
3047.44 1323
3047.96 1216
3048.48 1288
3049.00 1354
3049.52 1368
3050.04 1290
3050.56 1328
3051.09 1222
3051.61 1183
3052.13 1289
3052.65 1243
3053.17 1245
3053.69 1162
3054.21 1111
3054.73 1241
3055.25 1331
3055.77 1360
3056.29 1243
3056.82 1254
3057.34 1269
3057.86 1321
3058.38 1223
3058.90 1337
3059.42 1350
3059.94 1340
3060.47 1291
3060.99 1296
3061.51 1285
3062.03 1292
3062.55 1406
3063.07 1337
3063.60 1407
3064.12 1280
3064.64 1392
3065.16 1367
3065.68 1402
3066.21 1429
3066.73 1477
3067.25 1509
3067.77 1564
3068.29 1555
3068.82 1408
3069.34 1418
3069.86 1487
3070.38 1463
3070.90 1385
3071.43 1564
3071.95 1454
3072.47 1263
3072.99 1285
3073.52 1226
3074.04 1262
3074.56 1370
3075.09 1341
3075.61 1455
3076.13 1447
3076.65 1480
3077.18 1590
3077.70 1518
3078.22 1580
3078.75 1713
3079.27 1667
3079.79 1736
3080.32 1763
3080.84 1802
3081.36 1986
3081.89 1919
3082.41 1858
3082.93 2129
3083.46 1966
3083.98 1929
3084.50 1946
3085.03 1813
3085.55 1828
3086.07 1665
3086.60 1697
3087.12 1605
3087.64 1567
3088.17 1722
3088.69 1574
3089.22 1512
3089.74 1570
3090.26 1629
3090.79 1651
3091.31 1679
3091.84 1743
3092.36 1717
3092.89 1670
3093.41 1571
3093.93 1611
3094.46 2008
3094.98 1850
3095.51 1748
3096.03 1898
3096.56 2013
3097.08 1950
3097.61 1920
3098.13 2078
3098.66 2316
3099.18 2259
3099.70 2388
3100.23 3175
3100.75 3826
3101.28 4576
3101.80 5674
3102.33 6762
3102.85 7963
3103.38 9193
3103.91 10450
3104.43 10903
3104.96 11008
3105.48 10550
3106.01 9403
3106.53 8116
3107.06 6875
3107.58 5489
3108.11 4510
3108.63 3705
3109.16 3451
3109.69 2733
3110.21 2620
3110.74 2618
3111.26 2338
3111.79 2299
3112.31 2256
3112.84 2174
3113.37 2241
3113.89 2176
3114.42 2224
3114.94 2156
3115.47 1976
3116.00 1928
3116.52 1895
3117.05 1846
3117.58 1691
3118.10 1723
3118.63 1710
3119.16 1632
3119.68 1752
3120.21 1669
3120.73 1732
3121.26 1745
3121.79 1808
3122.31 2091
3122.84 1993
3123.37 1853
3123.90 1806
3124.42 2004
3124.95 2053
3125.48 1710
3126.00 1491
3126.53 1440
3127.06 1504
3127.58 1445
3128.11 1402
3128.64 1290
3129.17 1319
3129.69 1346
3130.22 1529
3130.75 1490
3131.28 1277
3131.80 1241
3132.33 1373
3132.86 1321
3133.39 1347
3133.91 1303
3134.44 1501
3134.97 1452
3135.50 1433
3136.03 1322
3136.55 1395
3137.08 1406
3137.61 1380
3138.14 1384
3138.67 1388
3139.19 1315
3139.72 1433
3140.25 1448
3140.78 1198
3141.31 1229
3141.84 1474
3142.36 1446
3142.89 1349
3143.42 1456
3143.95 1466
3144.48 1520
3145.01 1407
3145.54 1447
3146.06 1367
3146.59 1383
3147.12 1319
3147.65 1403
3148.18 1472
3148.71 1412
3149.24 1485
3149.77 1558
3150.30 1469
3150.83 1449
3151.35 1562
3151.88 1581
3152.41 1498
3152.94 1535
3153.47 1444
3154.00 1493
3154.53 1425
3155.06 1451
3155.59 1396
3156.12 1594
3156.65 1461
3157.18 1599
3157.71 1483
3158.24 1429
3158.77 1499
3159.30 1423
3159.83 1449
3160.36 1479
3160.89 1540
3161.42 1530
3161.95 1676
3162.48 1667
3163.01 1655
3163.54 1503
3164.07 1445
3164.60 1445
3165.13 1388
3165.66 1392
3166.19 1206
3166.72 1188
3167.25 1313
3167.78 1203
3168.31 1252
3168.84 1371
3169.37 1301
3169.90 1224
3170.44 1167
3170.97 1255
3171.50 1420
3172.03 1451
3172.56 1375
3173.09 1436
3173.62 1503
3174.15 1557
3174.68 1680
3175.21 1614
3175.75 1639
3176.28 1576
3176.81 1609
3177.34 1667
3177.87 1565
3178.40 1516
3178.93 1234
3179.47 1372
3180.00 1363
3180.53 1236
3181.06 1194
3181.59 1199
3182.12 1164
3182.66 1133
3183.19 1218
3183.72 1155
3184.25 1158
3184.78 1248
3185.32 1236
3185.85 1416
3186.38 1226
3186.91 1144
3187.44 1217
3187.98 1228
3188.51 1325
3189.04 1298
3189.57 1146
3190.11 1226
3190.64 1251
3191.17 1204
3191.70 1301
3192.24 1369
3192.77 1403
3193.30 1202
3193.84 1308
3194.37 1174
3194.90 1250
3195.43 1219
3195.97 1147
3196.50 1293
3197.03 1381
3197.57 1245
3198.10 1278
3198.63 1363
3199.17 1364
3199.70 1396
3200.23 1418
3200.77 1427
3201.30 1409
3201.83 1495
3202.37 1447
3202.90 1386
3203.43 1392
3203.97 1481
3204.50 1382
3205.03 1325
3205.57 1547
3206.10 1490
3206.63 1314
3207.17 1349
3207.70 1471
3208.24 1546
3208.77 1528
3209.30 1581
3209.84 1364
3210.37 1456
3210.91 1567
3211.44 1603
3211.98 1550
3212.51 1555
3213.04 1769
3213.58 1606
3214.11 1517
3214.65 1441
3215.18 1472
3215.72 1443
3216.25 1323
3216.79 1399
3217.32 1322
3217.86 1201
3218.39 1294
3218.93 1371
3219.46 1407
3220.00 1228
3220.53 1265
3221.07 1316
3221.60 1244
3222.14 1420
3222.67 1478
3223.21 1521
3223.74 1552
3224.28 1534
3224.81 1672
3225.35 1711
3225.88 1913
3226.42 2027
3226.95 1749
3227.49 1787
3228.02 1687
3228.56 1838
3229.10 1849
3229.63 1632
3230.17 1424
3230.70 1508
3231.24 1569
3231.78 1376
3232.31 1432
3232.85 1495
3233.38 1528
3233.92 1428
3234.46 1550
3234.99 1591
3235.53 1558
3236.06 1726
3236.60 1776
3237.14 1879
3237.67 1858
3238.21 1935
3238.75 2049
3239.28 2084
3239.82 2006
3240.36 2029
3240.89 1955
3241.43 1935
3241.97 1690
3242.50 1786
3243.04 1882
3243.58 1887
3244.11 1842
3244.65 2024
3245.19 1985
3245.72 1911
3246.26 2003
3246.80 2027
3247.34 1997
3247.87 2140
3248.41 2018
3248.95 1811
3249.49 1889
3250.02 1852
3250.56 1784
3251.10 1815
3251.64 1905
3252.17 1749
3252.71 1860
3253.25 1835
3253.79 1914
3254.32 1855
3254.86 1867
3255.40 1975
3255.94 1856
3256.48 1979
3257.01 2066
3257.55 2125
3258.09 2154
3258.63 2297
3259.17 2606
3259.70 2623
3260.24 3032
3260.78 3375
3261.32 3814
3261.86 4057
3262.40 4598
3262.93 5140
3263.47 5674
3264.01 6175
3264.55 6748
3265.09 7222
3265.63 7822
3266.17 8246
3266.71 9065
3267.24 9188
3267.78 9542
3268.32 9748
3268.86 9202
3269.40 8713
3269.94 7919
3270.48 7085
3271.02 6029
3271.56 4877
3272.10 4064
3272.64 3621
3273.18 3081
3273.71 2825
3274.25 2695
3274.79 2673
3275.33 2602
3275.87 2589
3276.41 2669
3276.95 2398
3277.49 2646
3278.03 2562
3278.57 2551
3279.11 2648
3279.65 2444
3280.19 2289
3280.73 2410
3281.27 2477
3281.81 2283
3282.35 2295
3282.89 2392
3283.43 2301
3283.97 2351
3284.51 2310
3285.05 2387
3285.59 2381
3286.13 2440
3286.67 2578
3287.21 2691
3287.75 2702
3288.30 2714
3288.84 2742
3289.38 2576
3289.92 2431
3290.46 2407
3291.00 2413
3291.54 2343
3292.08 2420
3292.62 2221
3293.16 2394
3293.70 2591
3294.24 2601
3294.79 2854
3295.33 3180
3295.87 3275
3296.41 3382
3296.95 3392
3297.49 3364
3298.03 3513
3298.57 3505
3299.12 3310
3299.66 3090
3300.20 2822
3300.74 2799
3301.28 2851
3301.82 3030
3302.37 2934
3302.91 3138
3303.45 3318
3303.99 3267
3304.53 3394
3305.08 3286
3305.62 3128
3306.16 3218
3306.70 3194
3307.24 2846
3307.79 2486
3308.33 2650
3308.87 2483
3309.41 2105
3309.96 2073
3310.50 1940
3311.04 2006
3311.58 2012
3312.13 2204
3312.67 2042
3313.21 1998
3313.75 2252
3314.30 2286
3314.84 2288
3315.38 2394
3315.92 2440
3316.47 2686
3317.01 2936
3317.55 2966
3318.10 2926
3318.64 2913
3319.18 2741
3319.73 2786
3320.27 2666
3320.81 2534
3321.36 2655
3321.90 2698
3322.44 2271
3322.99 2253
3323.53 2236
3324.07 2265
3324.62 2284
3325.16 2338
3325.70 2370
3326.25 2312
3326.79 2268
3327.34 2210
3327.88 2087
3328.42 2231
3328.97 2141
3329.51 2141
3330.06 2301
3330.60 2445
3331.14 2648
3331.69 3128
3332.23 3755
3332.78 4535
3333.32 6030
3333.86 7301
3334.41 8667
3334.95 9819
3335.50 11347
3336.04 12789
3336.59 13762
3337.13 14312
3337.68 14255
3338.22 13699
3338.77 12418
3339.31 10973
3339.86 9021
3340.40 7935
3340.94 6615
3341.49 5398
3342.03 4312
3342.58 3848
3343.13 3398
3343.67 3097
3344.22 2593
3344.76 2518
3345.31 2272
3345.85 2297
3346.40 2150
3346.94 2030
3347.49 2177
3348.03 2104
3348.58 2102
3349.12 2198
3349.67 2275
3350.22 2192
3350.76 2261
3351.31 2299
3351.85 2249
3352.40 2238
3352.94 2237
3353.49 2177
3354.04 2192
3354.58 2036
3355.13 1939
3355.67 1886
3356.22 1968
3356.77 1930
3357.31 1824
3357.86 1855
3358.41 1859
3358.95 1790
3359.50 1874
3360.05 1988
3360.59 2042
3361.14 1863
3361.68 1835
3362.23 1846
3362.78 1877
3363.33 2125
3363.87 2082
3364.42 2148
3364.97 2033
3365.51 2049
3366.06 2220
3366.61 2078
3367.15 1862
3367.70 1721
3368.25 1852
3368.79 1889
3369.34 1736
3369.89 1642
3370.44 1777
3370.98 1761
3371.53 1868
3372.08 1950
3372.63 2189
3373.17 2096
3373.72 2060
3374.27 2400
3374.82 2520
3375.36 2568
3375.91 2503
3376.46 2071
3377.01 2143
3377.56 2079
3378.10 1981
3378.65 1876
3379.20 1768
3379.75 1636
3380.30 1436
3380.84 1485
3381.39 1575
3381.94 1571
3382.49 1447
3383.04 1446
3383.59 1548
3384.13 1592
3384.68 1453
3385.23 1534
3385.78 1546
3386.33 1484
3386.88 1483
3387.43 1484
3387.97 1510
3388.52 1495
3389.07 1448
3389.62 1571
3390.17 1457
3390.72 1347
3391.27 1350
3391.82 1452
3392.37 1516
3392.92 1314
3393.46 1309
3394.01 1557
3394.56 1439
3395.11 1361
3395.66 1358
3396.21 1379
3396.76 1480
3397.31 1419
3397.86 1556
3398.41 1585
3398.96 1546
3399.51 1421
3400.06 1494
3400.61 1480
3401.16 1464
3401.71 1522
3402.26 1462
3402.81 1356
3403.36 1236
3403.91 1376
3404.46 1233
3405.01 1176
3405.56 1136
3406.11 1138
3406.66 1234
3407.21 1405
3407.76 1373
3408.31 1324
3408.86 1347
3409.41 1236
3409.96 1321
3410.51 1341
3411.06 1350
3411.61 1431
3412.16 1508
3412.71 1603
3413.27 1499
3413.82 1575
3414.37 1476
3414.92 1462
3415.47 1453
3416.02 1374
3416.57 1234
3417.12 1288
3417.67 1351
3418.22 1286
3418.78 1347
3419.33 1400
3419.88 1348
3420.43 1292
3420.98 1396
3421.53 1427
3422.08 1393
3422.64 1458
3423.19 1476
3423.74 1665
3424.29 1685
3424.84 1800
3425.39 1912
3425.95 2005
3426.50 1843
3427.05 1675
3427.60 1762
3428.15 1733
3428.71 1615
3429.26 1379
3429.81 1388
3430.36 1260
3430.91 1430
3431.47 1448
3432.02 1359
3432.57 1287
3433.12 1227
3433.68 1335
3434.23 1265
3434.78 1194
3435.33 1274
3435.89 1368
3436.44 1284
3436.99 1421
3437.54 1357
3438.10 1193
3438.65 1336
3439.20 1368
3439.76 1475
3440.31 1324
3440.86 1403
3441.42 1472
3441.97 1497
3442.52 1604
3443.07 1648
3443.63 1801
3444.18 1834
3444.73 1667
3445.29 1580
3445.84 1414
3446.39 1463
3446.95 1530
3447.50 1429
3448.06 1371
3448.61 1351
3449.16 1268
3449.72 1293
3450.27 1381
3450.82 1467
3451.38 1329
3451.93 1260
3452.49 1373
3453.04 1317
3453.59 1397
3454.15 1325
3454.70 1387
3455.26 1371
3455.81 1107
3456.36 1319
3456.92 1334
3457.47 1288
3458.03 1215
3458.58 1259
3459.14 1234
3459.69 1263
3460.25 1156
3460.80 1337
3461.36 1290
3461.91 1220
3462.46 1330
3463.02 1252
3463.57 1336
3464.13 1223
3464.68 1257
3465.24 1348
3465.79 1347
3466.35 1357
3466.90 1279
3467.46 1357
3468.02 1490
3468.57 1531
3469.13 1605
3469.68 1677
3470.24 1472
3470.79 1511
3471.35 1530
3471.90 1594
3472.46 1789
3473.01 1819
3473.57 1803
3474.13 1818
3474.68 1613
3475.24 1631
3475.79 1765
3476.35 1713
3476.90 1546
3477.46 1701
3478.02 1690
3478.57 1657
3479.13 1755
3479.68 1758
3480.24 1731
3480.80 1828
3481.35 1860
3481.91 1945
3482.47 1873
3483.02 1891
3483.58 1891
3484.14 1980
3484.69 2045
3485.25 1916
3485.81 2033
3486.36 2164
3486.92 2196
3487.48 2309
3488.03 2536
3488.59 2730
3489.15 3631
3489.70 4356
3490.26 5218
3490.82 6672
3491.37 7727
3491.93 8631
3492.49 9855
3493.05 10751
3493.60 10962
3494.16 10657
3494.72 10015
3495.27 8671
3495.83 7741
3496.39 6470
3496.95 5111
3497.50 4036
3498.06 3578
3498.62 3021
3499.18 2643
3499.74 2538
3500.29 2624
3500.85 2715
3501.41 2686
3501.97 2707
3502.52 2750
3503.08 2960
3503.64 2994
3504.20 3303
3504.76 3545
3505.32 3331
3505.87 3458
3506.43 3435
3506.99 3529
3507.55 3533
3508.11 3162
3508.67 2803
3509.22 2964
3509.78 2736
3510.34 2487
3510.90 2583
3511.46 2481
3512.02 2379
3512.58 2071
3513.13 2162
3513.69 2093
3514.25 2108
3514.81 2112
3515.37 1957
3515.93 1795
3516.49 1585
3517.05 1721
3517.61 1454
3518.17 1405
3518.73 1527
3519.28 1434
3519.84 1666
3520.40 1716
3520.96 1583
3521.52 1630
3522.08 1699
3522.64 1693
3523.20 1724
3523.76 1629
3524.32 1826
3524.88 1981
3525.44 1923
3526.00 1774
3526.56 1664
3527.12 1554
3527.68 1761
3528.24 1802
3528.80 1661
3529.36 1613
3529.92 1414
3530.48 1502
3531.04 1425
3531.60 1559
3532.16 1515
3532.72 1594
3533.28 1602
3533.84 1642
3534.40 1487
3534.96 1413
3535.52 1469
3536.08 1525
3536.65 1436
3537.21 1525
3537.77 1500
3538.33 1524
3538.89 1613
3539.45 1449
3540.01 1461
3540.57 1504
3541.13 1610
3541.69 1600
3542.25 1501
3542.82 1505
3543.38 1500
3543.94 1401
3544.50 1427
3545.06 1532
3545.62 1674
3546.18 1563
3546.75 1540
3547.31 1544
3547.87 1528
3548.43 1502
3548.99 1473
3549.55 1491
3550.12 1313
3550.68 1426
3551.24 1332
3551.80 1281
3552.36 1327
3552.92 1347
3553.49 1144
3554.05 1153
3554.61 1285
3555.17 1180
3555.74 1347
3556.30 1180
3556.86 1161
3557.42 1250
3557.98 1256
3558.55 1253
3559.11 1239
3559.67 1307
3560.23 1343
3560.80 1308
3561.36 1363
3561.92 1338
3562.49 1268
3563.05 1309
3563.61 1348
3564.17 1351
3564.74 1479
3565.30 1343
3565.86 1179
3566.43 1329
3566.99 1466
3567.55 1341
3568.11 1222
3568.68 1303
3569.24 1326
3569.80 1311
3570.37 1223
3570.93 1399
3571.49 1283
3572.06 1204
3572.62 1201
3573.19 1153
3573.75 1176
3574.31 1166
3574.88 1278
3575.44 1224
3576.00 1311
3576.57 1391
3577.13 1519
3577.70 1513
3578.26 1628
3578.82 1549
3579.39 1558
3579.95 1534
3580.52 1373
3581.08 1451
3581.64 1438
3582.21 1463
3582.77 1284
3583.34 1440
3583.90 1395
3584.47 1346
3585.03 1491
3585.60 1574
3586.16 1513
3586.72 1400
3587.29 1341
3587.85 1307
3588.42 1273
3588.98 1223
3589.55 1155
3590.11 1159
3590.68 1227
3591.24 1173
3591.81 1136
3592.37 1117
3592.94 1023
3593.50 1130
3594.07 1222
3594.63 1079
3595.20 1013
3595.77 1040
3596.33 1130
3596.90 1122
3597.46 1170
3598.03 1250
3598.59 1211
3599.16 1044
3599.72 1077
3600.29 1102
3600.86 1138
3601.42 1188
3601.99 1184
3602.55 1180
3603.12 1100
3603.69 1016
3604.25 1089
3604.82 1086
3605.38 1009
3605.95 1016
3606.52 1014
3607.08 1126
3607.65 1205
3608.21 1188
3608.78 1133
3609.35 1089
3609.91 1122
3610.48 1006
3611.05 1063
3611.61 1070
3612.18 1184
3612.75 1163
3613.31 1219
3613.88 1100
3614.45 1021
3615.01 1072
3615.58 1161
3616.15 1200
3616.72 1298
3617.28 1260
3617.85 1287
3618.42 1326
3618.98 1482
3619.55 1472
3620.12 1360
3620.69 1361
3621.25 1365
3621.82 1344
3622.39 1210
3622.96 1246
3623.52 1256
3624.09 1191
3624.66 1155
3625.23 1080
3625.79 1094
3626.36 1034
3626.93 1064
3627.50 1120
3628.06 1172
3628.63 1080
3629.20 1076
3629.77 1059
3630.34 1222
3630.91 1201
3631.47 1103
3632.04 1269
3632.61 1265
3633.18 1342
3633.75 1259
3634.31 1237
3634.88 1379
3635.45 1284
3636.02 1317
3636.59 1277
3637.16 1208
3637.73 1200
3638.29 1149
3638.86 1243
3639.43 1339
3640.00 1262
3640.57 1175
3641.14 1155
3641.71 1301
3642.28 1265
3642.85 1274
3643.42 1150
3643.98 1109
3644.55 1181
3645.12 1297
3645.69 1255
3646.26 1158
3646.83 1121
3647.40 1216
3647.97 1194
3648.54 1216
3649.11 1127
3649.68 1189
3650.25 1394
3650.82 1487
3651.39 1405
3651.96 1380
3652.53 1589
3653.10 1649
3653.67 1507
3654.24 1619
3654.81 1709
3655.38 1592
3655.95 1630
3656.52 1546
3657.09 1513
3657.66 1428
3658.23 1381
3658.80 1481
3659.37 1492
3659.94 1490
3660.51 1410
3661.08 1269
3661.65 1432
3662.22 1416
3662.79 1448
3663.36 1640
3663.93 1602
3664.50 1595
3665.07 1915
3665.64 2150
3666.22 2211
3666.79 2318
3667.36 2234
3667.93 2404
3668.50 2306
3669.07 2053
3669.64 1886
3670.21 1791
3670.78 1527
3671.36 1456
3671.93 1403
3672.50 1411
3673.07 1364
3673.64 1357
3674.21 1379
3674.78 1494
3675.36 1317
3675.93 1333
3676.50 1171
3677.07 1263
3677.64 1356
3678.21 1421
3678.79 1241
3679.36 1257
3679.93 1347
3680.50 1226
3681.07 1210
3681.65 1187
3682.22 1255
3682.79 1166
3683.36 1143
3683.94 1002
3684.51 1055
3685.08 1111
3685.65 1126
3686.23 1148
3686.80 1038
3687.37 1044
3687.94 1030
3688.52 999
3689.09 1107
3689.66 1086
3690.23 1077
3690.81 1074
3691.38 1139
3691.95 1050
3692.52 1085
3693.10 1110
3693.67 1071
3694.24 1032
3694.82 1015
3695.39 1070
3695.96 1109
3696.54 1093
3697.11 1084
3697.68 1029
3698.26 1126
3698.83 1088
3699.40 1063
3699.98 1012
3700.55 1148
3701.12 1051
3701.70 1119
3702.27 1080
3702.85 978
3703.42 1026
3703.99 1064
3704.57 1036
3705.14 1069
3705.71 1021
3706.29 1064
3706.86 1102
3707.44 1153
3708.01 1103
3708.59 1239
3709.16 1290
3709.73 1193
3710.31 1134
3710.88 1199
3711.46 1180
3712.03 1097
3712.61 1049
3713.18 1068
3713.75 1186
3714.33 1209
3714.90 919
3715.48 989
3716.05 1028
3716.63 1075
3717.20 1042
3717.78 1093
3718.35 1096
3718.93 1154
3719.50 1077
3720.08 911
3720.65 925
3721.23 974
3721.80 1029
3722.38 998
3722.95 1025
3723.53 1000
3724.11 1120
3724.68 915
3725.26 1016
3725.83 1020
3726.41 996
3726.98 1075
3727.56 1005
3728.13 958
3728.71 953
3729.29 976
3729.86 1024
3730.44 1164
3731.01 1062
3731.59 1026
3732.17 1094
3732.74 1130
3733.32 1049
3733.89 1072
3734.47 1193
3735.05 1253
3735.62 1145
3736.20 1076
3736.77 1017
3737.35 1041
3737.93 1235
3738.50 1143
3739.08 1072
3739.66 1133
3740.23 1091
3740.81 1031
3741.39 985
3741.96 1036
3742.54 974
3743.12 919
3743.69 959
3744.27 908
3744.85 989
3745.43 1016
3746.00 981
3746.58 971
3747.16 965
3747.73 1003
3748.31 1076
3748.89 950
3749.47 966
3750.04 922
3750.62 957
3751.20 1014
3751.78 1013
3752.35 1026
3752.93 959
3753.51 1061
3754.09 1033
3754.66 1066
3755.24 1010
3755.82 979
3756.40 968
3756.98 1008
3757.55 963
3758.13 1018
3758.71 1099
3759.29 971
3759.87 1079
3760.44 1163
3761.02 1015
3761.60 1042
3762.18 1087
3762.76 1110
3763.34 1061
3763.91 999
3764.49 1027
3765.07 971
3765.65 1068
3766.23 1032
3766.81 1069
3767.39 932
3767.96 1099
3768.54 1170
3769.12 1087
3769.70 1087
3770.28 1124
3770.86 1111
3771.44 1132
3772.02 1087
3772.60 1167
3773.18 1178
3773.76 1153
3774.33 1138
3774.91 1063
3775.49 1096
3776.07 1050
3776.65 1089
3777.23 1025
3777.81 1073
3778.39 1098
3778.97 1130
3779.55 1003
3780.13 1127
3780.71 1061
3781.29 1011
3781.87 1051
3782.45 1083
3783.03 1126
3783.61 1260
3784.19 1155
3784.77 1086
3785.35 964
3785.93 1080
3786.51 954
3787.09 1075
3787.67 1073
3788.25 1150
3788.83 1213
3789.41 1223
3789.99 1141
3790.57 1205
3791.15 1158
3791.73 1099
3792.31 1110
3792.89 1152
3793.48 1165
3794.06 1207
3794.64 1154
3795.22 1271
3795.80 1276
3796.38 1229
3796.96 1265
3797.54 1236
3798.12 1325
3798.70 1455
3799.28 1389
3799.87 1471
3800.45 1575
3801.03 1591
3801.61 1739
3802.19 1839
3802.77 2005
3803.35 2126
3803.94 1889
3804.52 1953
3805.10 1733
3805.68 1769
3806.26 1702
3806.84 1598
3807.43 1572
3808.01 1557
3808.59 1639
3809.17 1577
3809.75 1790
3810.34 1743
3810.92 1624
3811.50 1709
3812.08 1718
3812.66 1880
3813.25 1763
3813.83 2001
3814.41 2172
3814.99 2305
3815.58 2448
3816.16 2381
3816.74 2385
3817.32 2355
3817.91 2103
3818.49 2034
3819.07 1860
3819.65 1712
3820.24 1547
3820.82 1558
3821.40 1344
3821.99 1398
3822.57 1363
3823.15 1239
3823.73 1275
3824.32 1378
3824.90 1238
3825.48 1187
3826.07 1236
3826.65 1190
3827.23 1186
3827.82 1190
3828.40 1187
3828.98 1143
3829.57 1089
3830.15 1025
3830.73 1061
3831.32 1169
3831.90 1102
3832.49 1152
3833.07 1108
3833.65 1163
3834.24 1176
3834.82 1231
3835.41 1111
3835.99 1118
3836.57 1180
3837.16 1114
3837.74 1117
3838.33 1046
3838.91 1056
3839.49 1058
3840.08 1068
3840.66 1055
3841.25 989
3841.83 1030
3842.42 1009
3843.00 1012
3843.58 1066
3844.17 978
3844.75 982
3845.34 988
3845.92 1033
3846.51 1022
3847.09 975
3847.68 1099
3848.26 1048
3848.85 999
3849.43 1140
3850.02 1084
3850.60 1068
3851.19 1093
3851.77 983
3852.36 1013
3852.94 895
3853.53 1008
3854.11 1046
3854.70 1007
3855.29 911
3855.87 1069
3856.46 1018
3857.04 1053
3857.63 1016
3858.21 1070
3858.80 1137
3859.39 1079
3859.97 1075
3860.56 1158
3861.14 1204
3861.73 1173
3862.31 1299
3862.90 1376
3863.49 1376
3864.07 1380
3864.66 1308
3865.25 1313
3865.83 1332
3866.42 1323
3867.00 1295
3867.59 1302
3868.18 1377
3868.76 1265
3869.35 1223
3869.94 1200
3870.52 1085
3871.11 1058
3871.70 1019
3872.28 1069
3872.87 1164
3873.46 1124
3874.04 1139
3874.63 1193
3875.22 1154
3875.80 1088
3876.39 1206
3876.98 1144
3877.57 1143
3878.15 1095
3878.74 1196
3879.33 1272
3879.92 1072
3880.50 1081
3881.09 1024
3881.68 958
3882.26 1038
3882.85 1006
3883.44 977
3884.03 949
3884.62 1082
3885.20 1161
3885.79 989
3886.38 997
3886.97 1053
3887.55 1020
3888.14 1048
3888.73 985
3889.32 1003
3889.91 1141
3890.49 1097
3891.08 1170
3891.67 1049
3892.26 1138
3892.85 1147
3893.44 1119
3894.02 1103
3894.61 1090
3895.20 958
3895.79 1080
3896.38 1150
3896.97 971
3897.56 968
3898.14 1190
3898.73 1138
3899.32 1282
3899.91 1108
3900.50 1041
3901.09 1192
3901.68 1167
3902.27 1119
3902.86 1120
3903.44 1053
3904.03 1089
3904.62 1098
3905.21 1124
3905.80 1269
3906.39 1199
3906.98 1159
3907.57 1179
3908.16 1247
3908.75 1219
3909.34 1144
3909.93 1092
3910.52 1064
3911.11 1232
3911.70 1126
3912.29 1093
3912.88 992
3913.47 1104
3914.06 1060
3914.65 1092
3915.24 1029
3915.83 1095
3916.42 1088
3917.01 1100
3917.60 1169
3918.19 1106
3918.78 1059
3919.37 1048
3919.96 1031
3920.55 942
3921.14 930
3921.73 1050
3922.32 1023
3922.91 1112
3923.50 1050
3924.09 1127
3924.68 1004
3925.27 1019
3925.86 973
3926.45 1123
3927.05 1119
3927.64 1091
3928.23 1028
3928.82 1129
3929.41 1058
3930.00 1048
3930.59 991
3931.18 933
3931.77 966
3932.37 1073
3932.96 1029
3933.55 930
3934.14 1034
3934.73 1125
3935.32 1069
3935.91 940
3936.51 1013
3937.10 1148
3937.69 1111
3938.28 1178
3938.87 1253
3939.46 1319
3940.06 1223
3940.65 1211
3941.24 1221
3941.83 1313
3942.42 1232
3943.02 1308
3943.61 1412
3944.20 1299
3944.79 1199
3945.39 1213
3945.98 1183
3946.57 1209
3947.16 1198
3947.76 998
3948.35 1109
3948.94 1123
3949.53 1062
3950.13 1081
3950.72 1121
3951.31 1110
3951.90 1039
3952.50 1068
3953.09 1011
3953.68 927
3954.28 966
3954.87 1042
3955.46 1050
3956.05 1119
3956.65 1154
3957.24 1170
3957.83 1242
3958.43 1099
3959.02 1202
3959.61 1202
3960.21 1229
3960.80 1122
3961.39 1195
3961.99 1217
3962.58 1165
3963.17 1262
3963.77 1237
3964.36 1170
3964.96 1322
3965.55 1404
3966.14 1338
3966.74 1487
3967.33 1506
3967.93 1465
3968.52 1411
3969.11 1481
3969.71 1408
3970.30 1503
3970.90 1444
3971.49 1255
3972.08 1228
3972.68 1325
3973.27 1370
3973.87 1303
3974.46 1459
3975.06 1614
3975.65 1753
3976.25 1943
3976.84 2005
3977.43 2132
3978.03 2036
3978.62 2059
3979.22 2201
3979.81 2143
3980.41 1968
3981.00 1834
3981.60 1542
3982.19 1708
3982.79 1679
3983.38 1588
3983.98 1559
3984.57 1574
3985.17 1480
3985.76 1512
3986.36 1476
3986.96 1506
3987.55 1552
3988.15 1522
3988.74 1506
3989.34 1396
3989.93 1305
3990.53 1309
3991.12 1274
3991.72 1295
3992.32 1311
3992.91 1294
3993.51 1379
3994.10 1257
3994.70 1237
3995.30 1222
3995.89 1244
3996.49 1297
3997.08 1253
3997.68 1362
3998.28 1302
3998.87 1359
3999.47 1249
4000.07 1286
4000.66 1252
4001.26 1213
4001.85 1106
4002.45 1024
4003.05 1227
4003.64 1173
4004.24 1226
4004.84 1310
4005.43 1350
4006.03 1339
4006.63 1289
4007.23 1197
4007.82 1337
4008.42 1259
4009.02 1265
4009.61 1341
4010.21 1282
4010.81 1310
4011.41 1130
4012.00 1183
4012.60 1174
4013.20 1247
4013.79 1278
4014.39 1209
4014.99 1127
4015.59 1024
4016.18 1156
4016.78 1219
4017.38 1211
4017.98 1246
4018.58 1171
4019.17 1300
4019.77 1208
4020.37 1326
4020.97 1333
4021.56 1239
4022.16 1277
4022.76 1457
4023.36 1224
4023.96 1306
4024.56 1337
4025.15 1409
4025.75 1521
4026.35 1673
4026.95 1620
4027.55 1647
4028.15 1726
4028.74 1921
4029.34 2028
4029.94 2076
4030.54 2003
4031.14 1912
4031.74 2126
4032.34 1989
4032.93 2066
4033.53 2030
4034.13 2057
4034.73 2120
4035.33 1944
4035.93 1952
4036.53 1939
4037.13 1764
4037.73 1657
4038.33 1468
4038.93 1384
4039.52 1219
4040.12 1224
4040.72 1194
4041.32 1265
4041.92 1254
4042.52 1188
4043.12 1229
4043.72 1205
4044.32 1132
4044.92 1114
4045.52 1248
4046.12 1085
4046.72 1152
4047.32 1075
4047.92 1110
4048.52 1152
4049.12 1095
4049.72 1159
4050.32 1119
4050.92 1088
4051.52 1008
4052.12 1119
4052.72 1153
4053.32 1133
4053.92 1079
4054.52 1171
4055.12 1072
4055.72 1107
4056.32 1064
4056.92 1010
4057.52 1144
4058.13 1079
4058.73 1227
4059.33 1192
4059.93 1112
4060.53 1143
4061.13 1131
4061.73 1157
4062.33 1172
4062.93 1282
4063.53 1213
4064.14 1259
4064.74 1310
4065.34 1207
4065.94 1238
4066.54 1211
4067.14 1218
4067.74 1274
4068.34 1205
4068.95 1223
4069.55 1099
4070.15 1070
4070.75 1055
4071.35 1045
4071.95 1123
4072.56 1089
4073.16 905
4073.76 988
4074.36 1133
4074.96 1044
4075.57 1171
4076.17 1163
4076.77 1190
4077.37 1132
4077.97 1061
4078.58 1114
4079.18 1112
4079.78 1016
4080.38 999
4080.99 1055
4081.59 1064
4082.19 1043
4082.79 935
4083.40 963
4084.00 1022
4084.60 1135
4085.20 1147
4085.81 1036
4086.41 1022
4087.01 1141
4087.61 1065
4088.22 1019
4088.82 1047
4089.42 1079
4090.03 1005
4090.63 1039
4091.23 1052
4091.84 1008
4092.44 1014
4093.04 988
4093.65 994
4094.25 1095
4094.85 1113
4095.46 1048
4096.06 1011
4096.66 995
4097.27 1100
4097.87 1007
4098.47 1012
4099.08 1052
4099.68 983
4100.29 944
4100.89 1000
4101.49 836
4102.10 893
4102.70 955
4103.30 916
4103.91 981
4104.51 950
4105.12 981
4105.72 960
4106.33 983
4106.93 947
4107.53 893
4108.14 1021
4108.74 1042
4109.35 990
4109.95 943
4110.56 931
4111.16 878
4111.77 903
4112.37 977
4112.98 1019
4113.58 880
4114.19 914
4114.79 962
4115.40 933
4116.00 872
4116.61 855
4117.21 955
4117.82 872
4118.42 926
4119.03 920
4119.63 941
4120.24 931
4120.84 980
4121.45 1007
4122.05 966
4122.66 975
4123.26 1005
4123.87 952
4124.47 982
4125.08 921
4125.69 938
4126.29 955
4126.90 880
4127.50 937
4128.11 906
4128.71 962
4129.32 956
4129.93 973
4130.53 836
4131.14 877
4131.74 943
4132.35 899
4132.96 909
4133.56 1019
4134.17 1037
4134.78 1019
4135.38 1092
4135.99 1246
4136.60 1130
4137.20 1091
4137.81 1001
4138.42 1038
4139.02 1065
4139.63 1140
4140.24 1064
4140.84 1188
4141.45 1160
4142.06 1244
4142.66 1201
4143.27 1187
4143.88 1172
4144.48 1133
4145.09 1005
4145.70 1076
4146.31 1071
4146.91 981
4147.52 925
4148.13 963
4148.73 1020
4149.34 878
4149.95 975
4150.56 1040
4151.16 928
4151.77 961
4152.38 1023
4152.99 970
4153.60 929
4154.20 869
4154.81 930
4155.42 1031
4156.03 1017
4156.63 1040
4157.24 1021
4157.85 1125
4158.46 1214
4159.07 1164
4159.68 1111
4160.28 1162
4160.89 1137
4161.50 993
4162.11 1017
4162.72 1059
4163.33 1073
4163.93 940
4164.54 858
4165.15 959
4165.76 1039
4166.37 938
4166.98 986
4167.59 998
4168.19 906
4168.80 976
4169.41 1026
4170.02 920
4170.63 1007
4171.24 992
4171.85 898
4172.46 918
4173.07 880
4173.68 894
4174.29 928
4174.89 883
4175.50 1048
4176.11 897
4176.72 889
4177.33 978
4177.94 1062
4178.55 1012
4179.16 929
4179.77 925
4180.38 1005
4180.99 1039
4181.60 1028
4182.21 992
4182.82 985
4183.43 1042
4184.04 1055
4184.65 914
4185.26 929
4185.87 940
4186.48 960
4187.09 896
4187.70 974
4188.31 897
4188.92 888
4189.53 941
4190.14 947
4190.75 942
4191.36 984
4191.97 911
4192.58 895
4193.19 913
4193.80 1044
4194.42 1133
4195.03 1056
4195.64 1080
4196.25 1015
4196.86 926
4197.47 933
4198.08 904
4198.69 960
4199.30 966
4199.91 944
4200.53 942
4201.14 918
4201.75 918
4202.36 896
4202.97 911
4203.58 960
4204.19 886
4204.80 949
4205.42 932
4206.03 873
4206.64 962
4207.25 1006
4207.86 989
4208.47 939
4209.09 943
4209.70 915
4210.31 899
4210.92 967
4211.53 877
4212.15 840
4212.76 982
4213.37 934
4213.98 897
4214.59 950
4215.21 1010
4215.82 938
4216.43 1013
4217.04 1104
4217.66 1020
4218.27 1072
4218.88 1064
4219.49 1085
4220.11 1112
4220.72 1025
4221.33 976
4221.94 1087
4222.56 1043
4223.17 1153
4223.78 1109
4224.40 1082
4225.01 1150
4225.62 1086
4226.23 1061
4226.85 1027
4227.46 1192
4228.07 1239
4228.69 1151
4229.30 1056
4229.91 1087
4230.53 1374
4231.14 1358
4231.75 1287
4232.37 1487
4232.98 1455
4233.59 1580
4234.21 1693
4234.82 1897
4235.44 1721
4236.05 2012
4236.66 1993
4237.28 1761
4237.89 1747
4238.50 1654
4239.12 1481
4239.73 1472
4240.35 1346
4240.96 1410
4241.58 1131
4242.19 1054
4242.80 1092
4243.42 1163
4244.03 1094
4244.65 1087
4245.26 1194
4245.88 1219
4246.49 1208
4247.10 1217
4247.72 1121
4248.33 1124
4248.95 1113
4249.56 1126
4250.18 1224
4250.79 1076
4251.41 954
4252.02 987
4252.64 1054
4253.25 1051
4253.87 1040
4254.48 927
4255.10 979
4255.71 1035
4256.33 1052
4256.94 1068
4257.56 1092
4258.17 1032
4258.79 1062
4259.41 1174
4260.02 1127
4260.64 1055
4261.25 989
4261.87 1051
4262.48 1132
4263.10 1019
4263.71 1043
4264.33 1157
4264.95 1162
4265.56 1236
4266.18 1195
4266.79 1190
4267.41 1199
4268.03 1260
4268.64 1154
4269.26 1217
4269.87 1313
4270.49 1298
4271.11 1173
4271.72 1156
4272.34 1077
4272.96 1157
4273.57 1348
4274.19 1346
4274.81 1383
4275.42 1429
4276.04 1618
4276.66 1703
4277.27 1722
4277.89 1703
4278.51 1772
4279.12 1756
4279.74 1593
4280.36 1518
4280.97 1501
4281.59 1381
4282.21 1243
4282.83 1138
4283.44 1071
4284.06 1071
4284.68 1171
4285.29 1096
4285.91 1083
4286.53 1079
4287.15 1058
4287.76 932
4288.38 1057
4289.00 1101
4289.62 1072
4290.23 1056
4290.85 1099
4291.47 1006
4292.09 1044
4292.71 1159
4293.32 935
4293.94 1158
4294.56 1121
4295.18 1044
4295.80 1055
4296.41 1041
4297.03 1030
4297.65 959
4298.27 1088
4298.89 1044
4299.50 981
4300.12 936
4300.74 995
4301.36 1068
4301.98 1070
4302.60 1069
4303.22 1077
4303.83 1013
4304.45 1056
4305.07 923
4305.69 1030
4306.31 1065
4306.93 1143
4307.55 1202
4308.17 1151
4308.79 1103
4309.40 1077
4310.02 967
4310.64 1040
4311.26 1192
4311.88 1099
4312.50 1013
4313.12 1054
4313.74 1064
4314.36 1089
4314.98 1063
4315.60 1041
4316.22 1080
4316.84 1014
4317.46 990
4318.08 1016
4318.70 1052
4319.32 1062
4319.94 1087
4320.56 1113
4321.18 1127
4321.80 1137
4322.42 1219
4323.04 1214
4323.66 1200
4324.28 1221
4324.90 1264
4325.52 1330
4326.14 1394
4326.76 1379
4327.38 1330
4328.00 1233
4328.62 1279
4329.24 1358
4329.86 1397
4330.48 1387
4331.10 1381
4331.72 1359
4332.34 1490
4332.96 1529
4333.58 1440
4334.20 1502
4334.82 1614
4335.45 1824
4336.07 2032
4336.69 2160
4337.31 2649
4337.93 2850
4338.55 2943
4339.17 2745
4339.79 2790
4340.41 2678
4341.04 2562
4341.66 2412
4342.28 2453
4342.90 2630
4343.52 2948
4344.14 3518
4344.76 4030
4345.39 4613
4346.01 5390
4346.63 6054
4347.25 6642
4347.87 6730
4348.50 6766
4349.12 6459
4349.74 6079
4350.36 5212
4350.98 4473
4351.61 3501
4352.23 2941
4352.85 2628
4353.47 2430
4354.09 2120
4354.72 1954
4355.34 1832
4355.96 1777
4356.58 1766
4357.21 1846
4357.83 2016
4358.45 1957
4359.07 1827
4359.70 1872
4360.32 1989
4360.94 1960
4361.56 2004
4362.19 1925
4362.81 1833
4363.43 1729
4364.06 1826
4364.68 1722
4365.30 1639
4365.93 1612
4366.55 1673
4367.17 1702
4367.80 1628
4368.42 1672
4369.04 1708
4369.67 1689
4370.29 1528
4370.91 1241
4371.54 1213
4372.16 1225
4372.78 1293
4373.41 1201
4374.03 1174
4374.65 1069
4375.28 1103
4375.90 1314
4376.53 1217
4377.15 1180
4377.77 1278
4378.40 1446
4379.02 1561
4379.65 1511
4380.27 1539
4380.89 1461
4381.52 1442
4382.14 1352
4382.77 1390
4383.39 1331
4384.02 1365
4384.64 1336
4385.26 1273
4385.89 1340
4386.51 1337
4387.14 1321
4387.76 1292
4388.39 1315
4389.01 1093
4389.64 1080
4390.26 1027
4390.89 1061
4391.51 1096
4392.14 1166
4392.76 1196
4393.39 1101
4394.01 1038
4394.64 1048
4395.26 1093
4395.89 1062
4396.51 1042
4397.14 1132
4397.76 1098
4398.39 1186
4399.01 1154
4399.64 1158
4400.27 1128
4400.89 1096
4401.52 1259
4402.14 1134
4402.77 1147
4403.39 1120
4404.02 1060
4404.65 1099
4405.27 1157
4405.90 1155
4406.52 1084
4407.15 1097
4407.78 1173
4408.40 1210
4409.03 1266
4409.65 1226
4410.28 1222
4410.91 1201
4411.53 1111
4412.16 1222
4412.79 1291
4413.41 1288
4414.04 1232
4414.67 1242
4415.29 1185
4415.92 1208
4416.55 1266
4417.17 1147
4417.80 1122
4418.43 1047
4419.05 1010
4419.68 967
4420.31 1082
4420.93 1101
4421.56 1112
4422.19 1033
4422.82 1130
4423.44 1146
4424.07 1079
4424.70 1026
4425.32 937
4425.95 1041
4426.58 1006
4427.21 1008
4427.83 1030
4428.46 1018
4429.09 1068
4429.72 1114
4430.35 1004
4430.97 1108
4431.60 1183
4432.23 1098
4432.86 1124
4433.48 1193
4434.11 1263
4434.74 1156
4435.37 1100
4436.00 1223
4436.62 1343
4437.25 1381
4437.88 1422
4438.51 1289
4439.14 1302
4439.77 1154
4440.39 1205
4441.02 1221
4441.65 1243
4442.28 1144
4442.91 1103
4443.54 1119
4444.17 1176
4444.79 1229
4445.42 1179
4446.05 1136
4446.68 1083
4447.31 1205
4447.94 1257
4448.57 1165
4449.20 1161
4449.83 1310
4450.46 1276
4451.08 1201
4451.71 1171
4452.34 1075
4452.97 1074
4453.60 1194
4454.23 1348
4454.86 1508
4455.49 1536
4456.12 1604
4456.75 1522
4457.38 1705
4458.01 1736
4458.64 1662
4459.27 1463
4459.90 1470
4460.53 1302
4461.16 1229
4461.79 1282
4462.42 1191
4463.05 1160
4463.68 1108
4464.31 1117
4464.94 1154
4465.57 1164
4466.20 1170
4466.83 1130
4467.46 1258
4468.09 1172
4468.72 1079
4469.35 1056
4469.98 1130
4470.61 1120
4471.24 1307
4471.87 1209
4472.50 1064
4473.13 965
4473.76 1048
4474.40 1003
4475.03 1135
4475.66 1130
4476.29 1040
4476.92 1004
4477.55 1112
4478.18 1034
4478.81 973
4479.44 1098
4480.07 1082
4480.71 1022
4481.34 990
4481.97 1026
4482.60 1242
4483.23 1180
4483.86 1078
4484.49 1115
4485.13 1203
4485.76 1207
4486.39 1174
4487.02 1150
4487.65 1160
4488.28 1053
4488.92 1203
4489.55 1158
4490.18 1131
4490.81 1190
4491.44 1233
4492.08 1134
4492.71 1228
4493.34 1237
4493.97 1203
4494.61 1282
4495.24 1246
4495.87 1208
4496.50 1217
4497.13 1380
4497.77 1394
4498.40 1432
4499.03 1451
4499.67 1584
4500.30 1719
4500.93 2052
4501.56 2207
4502.20 2320
4502.83 2449
4503.46 2491
4504.09 2389
4504.73 2073
4505.36 2018
4505.99 1871
4506.63 1696
4507.26 1599
4507.89 1401
4508.53 1354
4509.16 1380
4509.79 1218
4510.43 1429
4511.06 1372
4511.69 1276
4512.33 1232
4512.96 1393
4513.59 1398
4514.23 1252
4514.86 1288
4515.49 1309
4516.13 1206
4516.76 1179
4517.40 1066
4518.03 1246
4518.66 1106
4519.30 979
4519.93 1013
4520.57 1053
4521.20 1108
4521.83 1123
4522.47 1149
4523.10 1079
4523.74 913
4524.37 1026
4525.01 1041
4525.64 1013
4526.27 1116
4526.91 1183
4527.54 1267
4528.18 1203
4528.81 1299
4529.45 1326
4530.08 1396
4530.72 1553
4531.35 1557
4531.99 1567
4532.62 1643
4533.26 1675
4533.89 1627
4534.53 1537
4535.16 1462
4535.80 1406
4536.43 1339
4537.07 1295
4537.70 1206
4538.34 1225
4538.97 1251
4539.61 1091
4540.24 1093
4540.88 1087
4541.52 1100
4542.15 974
4542.79 978
4543.42 1092
4544.06 1038
4544.69 1112
4545.33 1098
4545.97 1136
4546.60 1119
4547.24 1082
4547.87 1052
4548.51 1057
4549.15 1010
4549.78 908
4550.42 911
4551.05 992
4551.69 985
4552.33 978
4552.96 996
4553.60 886
4554.24 896
4554.87 943
4555.51 1096
4556.15 1119
4556.78 1141
4557.42 863
4558.06 913
4558.69 924
4559.33 982
4559.97 974
4560.60 1019
4561.24 1044
4561.88 998
4562.51 998
4563.15 969
4563.79 976
4564.43 988
4565.06 999
4565.70 974
4566.34 911
4566.97 1037
4567.61 1087
4568.25 1039
4568.89 1088
4569.52 1090
4570.16 1023
4570.80 1056
4571.44 939
4572.07 1053
4572.71 1087
4573.35 1053
4573.99 1066
4574.63 936
4575.26 1007
4575.90 935
4576.54 1056
4577.18 1069
4577.82 940
4578.45 952
4579.09 932
4579.73 1028
4580.37 1036
4581.01 1112
4581.65 1083
4582.28 1066
4582.92 1013
4583.56 1082
4584.20 1121
4584.84 1195
4585.48 1174
4586.12 1082
4586.75 1147
4587.39 1100
4588.03 1114
4588.67 1432
4589.31 1629
4589.95 1667
4590.59 1962
4591.23 2418
4591.87 2508
4592.50 2479
4593.14 2785
4593.78 2581
4594.42 2364
4595.06 2114
4595.70 2101
4596.34 1992
4596.98 1616
4597.62 1380
4598.26 1349
4598.90 1269
4599.54 1175
4600.18 1174
4600.82 1179
4601.46 1339
4602.10 1284
4602.74 1354
4603.38 1411
4604.02 1252
4604.66 1279
4605.30 1387
4605.94 1420
4606.58 1184
4607.22 1207
4607.86 1049
4608.50 1143
4609.14 1197
4609.78 1094
4610.42 1020
4611.06 1186
4611.70 1128
4612.34 959
4612.98 1061
4613.62 1176
4614.26 1269
4614.90 1193
4615.54 1227
4616.18 1259
4616.82 1272
4617.47 1371
4618.11 1256
4618.75 1136
4619.39 1172
4620.03 1181
4620.67 1173
4621.31 1086
4621.95 1148
4622.59 1042
4623.23 1004
4623.88 959
4624.52 1000
4625.16 970
4625.80 986
4626.44 1029
4627.08 1060
4627.72 953
4628.37 958
4629.01 983
4629.65 1055
4630.29 990
4630.93 1044
4631.58 1106
4632.22 1273
4632.86 1201
4633.50 1167
4634.14 1155
4634.79 1157
4635.43 1067
4636.07 1098
4636.71 1161
4637.35 1152
4638.00 1067
4638.64 986
4639.28 1009
4639.92 1020
4640.57 1132
4641.21 1024
4641.85 1200
4642.49 1149
4643.14 1017
4643.78 1048
4644.42 1060
4645.06 970
4645.71 989
4646.35 1124
4646.99 1002
4647.64 1124
4648.28 1127
4648.92 1055
4649.56 1082
4650.21 1092
4650.85 1149
4651.49 955
4652.14 959
4652.78 1003
4653.42 1013
4654.07 946
4654.71 955
4655.35 1023
4656.00 1059
4656.64 1072
4657.29 953
4657.93 947
4658.57 922
4659.22 881
4659.86 941
4660.50 963
4661.15 968
4661.79 976
4662.44 915
4663.08 907
4663.72 923
4664.37 835
4665.01 862
4665.66 967
4666.30 962
4666.95 944
4667.59 873
4668.23 823
4668.88 857
4669.52 861
4670.17 898
4670.81 887
4671.46 1004
4672.10 879
4672.75 922
4673.39 894
4674.04 799
4674.68 872
4675.32 912
4675.97 875
4676.61 877
4677.26 973
4677.90 914
4678.55 858
4679.20 870
4679.84 1007
4680.49 910
4681.13 1001
4681.78 1007
4682.42 1017
4683.07 1021
4683.71 976
4684.36 1040
4685.00 987
4685.65 921
4686.29 873
4686.94 976
4687.59 963
4688.23 915
4688.88 1038
4689.52 1027
4690.17 917
4690.82 974
4691.46 1064
4692.11 1098
4692.75 985
4693.40 979
4694.05 1043
4694.69 1151
4695.34 1206
4695.98 1399
4696.63 1356
4697.28 1403
4697.92 1755
4698.57 1943
4699.22 2299
4699.86 2157
4700.51 2150
4701.16 2159
4701.80 2137
4702.45 2134
4703.10 1909
4703.74 1743
4704.39 1656
4705.04 1420
4705.68 1253
4706.33 1293
4706.98 1284
4707.63 1281
4708.27 1278
4708.92 1304
4709.57 1504
4710.21 1446
4710.86 1343
4711.51 1353
4712.16 1298
4712.80 1302
4713.45 1291
4714.10 1372
4714.75 1265
4715.39 1143
4716.04 1308
4716.69 1273
4717.34 1225
4717.99 1254
4718.63 1252
4719.28 1067
4719.93 1202
4720.58 1176
4721.22 1206
4721.87 1140
4722.52 1132
4723.17 1133
4723.82 1169
4724.47 1040
4725.11 1094
4725.76 1234
4726.41 1235
4727.06 1136
4727.71 1032
4728.36 1076
4729.00 1124
4729.65 1294
4730.30 1185
4730.95 1109
4731.60 919
4732.25 1000
4732.90 1085
4733.55 990
4734.19 937
4734.84 915
4735.49 932
4736.14 896
4736.79 887
4737.44 937
4738.09 1017
4738.74 974
4739.39 908
4740.04 938
4740.69 945
4741.34 990
4741.99 895
4742.64 972
4743.28 1073
4743.93 1033
4744.58 1005
4745.23 983
4745.88 1034
4746.53 970
4747.18 961
4747.83 1117
4748.48 989
4749.13 1015
4749.78 1082
4750.43 1032
4751.08 1155
4751.73 1188
4752.38 1182
4753.03 1180
4753.68 1164
4754.33 1093
4754.98 1163
4755.63 1146
4756.29 1224
4756.94 1132
4757.59 1079
4758.24 1052
4758.89 992
4759.54 909
4760.19 925
4760.84 909
4761.49 936
4762.14 899
4762.79 916
4763.44 951
4764.09 923
4764.74 914
4765.40 858
4766.05 943
4766.70 937
4767.35 979
4768.00 1013
4768.65 977
4769.30 916
4769.95 912
4770.61 1004
4771.26 955
4771.91 794
4772.56 865
4773.21 924
4773.86 824
4774.52 797
4775.17 902
4775.82 917
4776.47 935
4777.12 831
4777.77 899
4778.43 854
4779.08 801
4779.73 837
4780.38 889
4781.04 872
4781.69 979
4782.34 1014
4782.99 859
4783.64 863
4784.30 905
4784.95 875
4785.60 848
4786.25 772
4786.91 883
4787.56 860
4788.21 839
4788.86 955
4789.52 884
4790.17 944
4790.82 869
4791.48 933
4792.13 1036
4792.78 969
4793.43 883
4794.09 870
4794.74 905
4795.39 901
4796.05 939
4796.70 934
4797.35 936
4798.01 978
4798.66 878
4799.31 825
4799.97 1006
4800.62 976
4801.27 944
4801.93 959
4802.58 961
4803.23 900
4803.89 905
4804.54 987
4805.20 899
4805.85 974
4806.50 991
4807.16 1020
4807.81 921
4808.47 996
4809.12 992
4809.77 1022
4810.43 1017
4811.08 1002
4811.74 1083
4812.39 1131
4813.04 1129
4813.70 1136
4814.35 974
4815.01 1053
4815.66 1059
4816.32 978
4816.97 1066
4817.63 1006
4818.28 988
4818.94 1052
4819.59 1162
4820.24 1247
4820.90 1097
4821.55 1048
4822.21 1024
4822.86 1095
4823.52 1080
4824.17 1157
4824.83 1084
4825.49 1071
4826.14 1099
4826.80 1101
4827.45 1079
4828.11 1163
4828.76 1249
4829.42 1221
4830.07 1231
4830.73 1207
4831.38 1172
4832.04 1089
4832.69 1170
4833.35 1205
4834.01 1423
4834.66 1307
4835.32 1376
4835.97 1456
4836.63 1314
4837.29 1427
4837.94 1572
4838.60 1516
4839.25 1504
4839.91 1475
4840.57 1523
4841.22 1575
4841.88 1616
4842.54 1650
4843.19 1548
4843.85 1598
4844.50 1668
4845.16 1604
4845.82 1670
4846.47 1685
4847.13 1572
4847.79 1496
4848.44 1701
4849.10 1680
4849.76 1759
4850.41 1736
4851.07 1971
4851.73 1821
4852.39 1839
4853.04 1992
4853.70 1987
4854.36 2042
4855.01 2115
4855.67 2256
4856.33 2559
4856.99 2752
4857.64 3120
4858.30 3340
4858.96 3476
4859.62 3532
4860.27 3340
4860.93 3367
4861.59 3165
4862.25 3019
4862.90 2999
4863.56 2829
4864.22 2739
4864.88 2458
4865.53 2482
4866.19 2680
4866.85 2533
4867.51 2694
4868.17 2867
4868.83 2983
4869.48 2931
4870.14 2748
4870.80 2644
4871.46 2433
4872.12 2452
4872.77 2505
4873.43 2236
4874.09 2166
4874.75 2193
4875.41 2316
4876.07 2359
4876.73 2286
4877.38 2198
4878.04 2318
4878.70 2412
4879.36 2459
4880.02 2346
4880.68 2497
4881.34 2408
4882.00 2122
4882.66 2078
4883.31 2057
4883.97 1917
4884.63 1739
4885.29 1701
4885.95 1618
4886.61 1764
4887.27 1758
4887.93 1674
4888.59 1630
4889.25 1953
4889.91 1829
4890.57 1889
4891.23 1961
4891.89 1996
4892.55 2144
4893.21 2089
4893.87 1967
4894.53 1904
4895.19 1903
4895.85 1975
4896.51 1816
4897.17 1976
4897.83 1942
4898.49 2048
4899.15 2075
4899.81 1992
4900.47 2153
4901.13 2113
4901.79 2097
4902.45 1890
4903.11 1914
4903.77 1678
4904.43 1739
4905.09 1560
4905.75 1624
4906.41 1456
4907.07 1389
4907.73 1467
4908.39 1521
4909.05 1445
4909.72 1450
4910.38 1433
4911.04 1542
4911.70 1552
4912.36 1455
4913.02 1316
4913.68 1379
4914.34 1477
4915.00 1330
4915.67 1293
4916.33 1281
4916.99 1170
4917.65 1238
4918.31 1219
4918.97 1282
4919.63 1208
4920.30 1278
4920.96 1238
4921.62 1323
4922.28 1342
4922.94 1310
4923.60 1259
4924.27 1311
4924.93 1277
4925.59 1193
4926.25 1194
4926.91 1165
4927.58 1183
4928.24 1144
4928.90 1177
4929.56 1188
4930.22 1344
4930.89 1225
4931.55 1247
4932.21 1312
4932.87 1225
4933.54 1142
4934.20 1186
4934.86 1179
4935.52 1250
4936.19 1156
4936.85 1162
4937.51 1164
4938.18 1188
4938.84 1262
4939.50 1126
4940.16 1137
4940.83 1150
4941.49 1122
4942.15 1111
4942.82 1063
4943.48 1064
4944.14 1168
4944.81 1147
4945.47 1102
4946.13 1025
4946.80 1080
4947.46 1082
4948.12 1098
4948.79 1035
4949.45 947
4950.11 979
4950.78 993
4951.44 929
4952.10 1050
4952.77 1097
4953.43 1013
4954.10 1008
4954.76 966
4955.42 1044
4956.09 1062
4956.75 1034
4957.42 960
4958.08 1006
4958.74 1125
4959.41 1106
4960.07 1078
4960.74 1114
4961.40 1143
4962.07 1304
4962.73 1432
4963.39 1489
4964.06 1565
4964.72 1600
4965.39 1703
4966.05 1657
4966.72 1517
4967.38 1523
4968.05 1413
4968.71 1325
4969.38 1272
4970.04 1248
4970.71 1142
4971.37 1172
4972.04 1212
4972.70 1243
4973.37 1254
4974.03 1258
4974.70 1193
4975.36 1137
4976.03 1166
4976.69 1211
4977.36 1205
4978.02 1247
4978.69 1399
4979.36 1396
4980.02 1408
4980.69 1261
4981.35 1254
4982.02 1333
4982.68 1144
4983.35 1173
4984.02 1253
4984.68 1076
4985.35 1075
4986.01 1133
4986.68 1178
4987.35 1346
4988.01 1412
4988.68 1533
4989.34 1497
4990.01 1554
4990.68 1589
4991.34 1514
4992.01 1469
4992.68 1376
4993.34 1276
4994.01 1352
4994.68 1187
4995.34 1245
4996.01 1068
4996.68 1134
4997.34 1050
4998.01 1017
4998.68 974
4999.34 1112
5000.01 1123
5000.68 1052
5001.34 950
5002.01 954
5002.68 981
5003.35 1078
5004.01 970
5004.68 1043
5005.35 957
5006.01 861
5006.68 846
5007.35 864
5008.02 976
5008.68 959
5009.35 998
5010.02 930
5010.69 831
5011.36 964
5012.02 935
5012.69 819
5013.36 831
5014.03 936
5014.69 917
5015.36 957
5016.03 958
5016.70 968
5017.37 983
5018.03 1012
5018.70 967
5019.37 955
5020.04 876
5020.71 1008
5021.38 940
5022.04 912
5022.71 960
5023.38 1007
5024.05 1018
5024.72 1011
5025.39 1032
5026.06 1029
5026.72 1084
5027.39 1059
5028.06 966
5028.73 1046
5029.40 981
5030.07 913
5030.74 920
5031.41 895
5032.08 967
5032.75 1032
5033.41 984
5034.08 903
5034.75 836
5035.42 834
5036.09 873
5036.76 931
5037.43 921
5038.10 923
5038.77 876
5039.44 868
5040.11 926
5040.78 940
5041.45 921
5042.12 996
5042.79 948
5043.46 842
5044.13 822
5044.80 807
5045.47 829
5046.14 942
5046.81 956
5047.48 978
5048.15 885
5048.82 883
5049.49 906
5050.16 897
5050.83 990
5051.50 933
5052.17 887
5052.84 888
5053.51 910
5054.18 823
5054.85 837
5055.52 866
5056.19 852
5056.86 881
5057.53 793
5058.21 883
5058.88 866
5059.55 911
5060.22 758
5060.89 834
5061.56 852
5062.23 943
5062.90 881
5063.57 929
5064.24 995
5064.92 888
5065.59 934
5066.26 804
5066.93 887
5067.60 962
5068.27 865
5068.94 841
5069.62 906
5070.29 862
5070.96 881
5071.63 912
5072.30 849
5072.97 816
5073.65 844
5074.32 879
5074.99 1099
5075.66 1071
5076.33 1015
5077.01 1204
5077.68 1238
5078.35 1340
5079.02 1370
5079.70 1395
5080.37 1326
5081.04 1441
5081.71 1381
5082.38 1269
5083.06 1242
5083.73 1155
5084.40 1162
5085.07 1089
5085.75 1038
5086.42 1057
5087.09 1075
5087.77 1084
5088.44 1264
5089.11 1155
5089.78 1219
5090.46 1173
5091.13 1395
5091.80 1295
5092.48 1254
5093.15 1294
5093.82 1303
5094.50 1268
5095.17 1322
5095.84 1312
5096.52 1160
5097.19 1046
5097.86 1032
5098.54 966
5099.21 1075
5099.88 928
5100.56 993
5101.23 954
5101.90 971
5102.58 1021
5103.25 1117
5103.93 1144
5104.60 1125
5105.27 1246
5105.95 1251
5106.62 1128
5107.30 1060
5107.97 1056
5108.64 1042
5109.32 922
5109.99 929
5110.67 928
5111.34 1008
5112.02 1053
5112.69 966
5113.36 1034
5114.04 1065
5114.71 1042
5115.39 926
5116.06 955
5116.74 1004
5117.41 1081
5118.09 1068
5118.76 1160
5119.44 1129
5120.11 1137
5120.79 1231
5121.46 1166
5122.14 1129
5122.81 1101
5123.49 1070
5124.16 1151
5124.84 1041
5125.51 946
5126.19 1004
5126.86 1008
5127.54 984
5128.21 1030
5128.89 1093
5129.57 971
5130.24 1074
5130.92 1056
5131.59 1130
5132.27 1203
5132.94 1193
5133.62 1150
5134.30 1234
5134.97 1102
5135.65 1094
5136.32 996
5137.00 950
5137.68 974
5138.35 1057
5139.03 1069
5139.70 942
5140.38 845
5141.06 875
5141.73 970
5142.41 894
5143.09 898
5143.76 847
5144.44 908
5145.12 860
5145.79 864
5146.47 850
5147.15 963
5147.82 895
5148.50 901
5149.18 866
5149.85 829
5150.53 776
5151.21 845
5151.88 824
5152.56 860
5153.24 825
5153.92 825
5154.59 848
5155.27 874
5155.95 914
5156.62 863
5157.30 766
5157.98 763
5158.66 793
5159.33 810
5160.01 757
5160.69 773
5161.37 802
5162.04 845
5162.72 816
5163.40 824
5164.08 849
5164.76 904
5165.43 842
5166.11 813
5166.79 844
5167.47 932
5168.15 943
5168.82 876
5169.50 895
5170.18 890
5170.86 837
5171.54 798
5172.22 865
5172.89 711
5173.57 827
5174.25 841
5174.93 767
5175.61 797
5176.29 799
5176.97 803
5177.64 837
5178.32 825
5179.00 877
5179.68 845
5180.36 908
5181.04 988
5181.72 874
5182.40 827
5183.08 892
5183.75 913
5184.43 954
5185.11 855
5185.79 870
5186.47 906
5187.15 927
5187.83 832
5188.51 733
5189.19 792
5189.87 810
5190.55 784
5191.23 854
5191.91 919
5192.59 722
5193.27 747
5193.95 784
5194.63 843
5195.31 834
5195.99 870
5196.67 904
5197.35 928
5198.03 774
5198.71 828
5199.39 858
5200.07 765
5200.75 816
5201.43 826
5202.11 915
5202.79 894
5203.47 924
5204.15 960
5204.83 977
5205.51 918
5206.19 1016
5206.87 1044
5207.55 1053
5208.23 1015
5208.91 967
5209.59 1095
5210.27 1133
5210.96 1050
5211.64 1052
5212.32 991
5213.00 1105
5213.68 1036
5214.36 938
5215.04 1084
5215.72 1072
5216.40 1075
5217.09 1030
5217.77 1022
5218.45 1078
5219.13 1251
5219.81 1225
5220.49 1138
5221.17 1144
5221.86 1123
5222.54 1196
5223.22 1078
5223.90 1043
5224.58 1143
5225.27 1112
5225.95 984
5226.63 1119
5227.31 1120
5227.99 943
5228.67 978
5229.36 1051
5230.04 1009
5230.72 945
5231.40 956
5232.09 1023
5232.77 996
5233.45 917
5234.13 1037
5234.82 1040
5235.50 1005
5236.18 1033
5236.86 1069
5237.55 1147
5238.23 1083
5238.91 1166
5239.59 1097
5240.28 1078
5240.96 1167
5241.64 1212
5242.33 1148
5243.01 1112
5243.69 1075
5244.37 945
5245.06 881
5245.74 958
5246.42 990
5247.11 987
5247.79 1083
5248.47 1095
5249.16 1154
5249.84 1271
5250.52 1389
5251.21 1410
5251.89 1484
5252.58 1444
5253.26 1466
5253.94 1436
5254.63 1245
5255.31 1107
5255.99 1135
5256.68 1101
5257.36 1074
5258.05 1088
5258.73 1122
5259.41 1153
5260.10 1180
5260.78 1119
5261.47 1300
5262.15 1346
5262.84 1247
5263.52 1217
5264.20 1220
5264.89 1048
5265.57 1070
5266.26 1124
5266.94 1168
5267.63 1094
5268.31 932
5269.00 1070
5269.68 1048
5270.37 933
5271.05 998
5271.73 1075
5272.42 899
5273.10 929
5273.79 986
5274.47 916
5275.16 994
5275.85 998
5276.53 917
5277.22 915
5277.90 813
5278.59 832
5279.27 837
5279.96 840
5280.64 949
5281.33 1088
5282.01 1010
5282.70 987
5283.38 926
5284.07 926
5284.76 893
5285.44 850
5286.13 812
5286.81 893
5287.50 946
5288.19 951
5288.87 971
5289.56 892
5290.24 916
5290.93 927
5291.62 883
5292.30 819
5292.99 814
5293.67 914
5294.36 791
5295.05 789
5295.73 854
5296.42 930
5297.11 1019
5297.79 981
5298.48 1043
5299.17 1141
5299.85 1251
5300.54 1180
5301.23 1162
5301.91 1171
5302.60 1243
5303.29 1139
5303.97 1208
5304.66 1226
5305.35 1262
5306.04 1221
5306.72 1192
5307.41 1202
5308.10 1089
5308.78 989
5309.47 1112
5310.16 1347
5310.85 1336
5311.53 1441
5312.22 1479
5312.91 1619
5313.60 1663
5314.28 1499
5314.97 1433
5315.66 1330
5316.35 1160
5317.04 1111
5317.72 1155
5318.41 1227
5319.10 1308
5319.79 1333
5320.48 1358
5321.16 1371
5321.85 1469
5322.54 1559
5323.23 1495
5323.92 1319
5324.60 1314
5325.29 1324
5325.98 1121
5326.67 1007
5327.36 964
5328.05 1067
5328.74 1016
5329.42 1010
5330.11 929
5330.80 931
5331.49 844
5332.18 1031
5332.87 981
5333.56 968
5334.25 1038
5334.93 1001
5335.62 990
5336.31 964
5337.00 911
5337.69 846
5338.38 922
5339.07 848
5339.76 972
5340.45 923
5341.14 958
5341.83 992
5342.52 918
5343.21 907
5343.90 920
5344.58 915
5345.27 934
5345.96 955
5346.65 956
5347.34 987
5348.03 918
5348.72 1060
5349.41 1094
5350.10 1114
5350.79 1097
5351.48 1085
5352.17 1130
5352.86 1072
5353.55 1002
5354.24 1044
5354.93 1003
5355.62 1043
5356.31 959
5357.01 875
5357.70 877
5358.39 791
5359.08 843
5359.77 828
5360.46 925
5361.15 936
5361.84 940
5362.53 947
5363.22 945
5363.91 887
5364.60 894
5365.29 970
5365.98 937
5366.68 817
5367.37 792
5368.06 898
5368.75 805
5369.44 824
5370.13 763
5370.82 802
5371.51 855
5372.21 814
5372.90 767
5373.59 736
5374.28 842
5374.97 821
5375.66 837
5376.35 788
5377.05 815
5377.74 713
5378.43 778
5379.12 777
5379.81 778
5380.51 745
5381.20 713
5381.89 753
5382.58 737
5383.27 758
5383.97 707
5384.66 756
5385.35 758
5386.04 730
5386.73 728
5387.43 753
5388.12 786
5388.81 797
5389.50 872
5390.20 903
5390.89 951
5391.58 900
5392.28 840
5392.97 819
5393.66 799
5394.35 938
5395.05 965
5395.74 946
5396.43 902
5397.13 763
5397.82 784
5398.51 776
5399.20 769
5399.90 765
5400.59 791
5401.28 855
5401.98 759
5402.67 750
5403.36 749
5404.06 779
5404.75 830
5405.44 752
5406.14 853
5406.83 874
5407.53 864
5408.22 833
5408.91 758
5409.61 793
5410.30 765
5410.99 804
5411.69 889
5412.38 862
5413.08 728
5413.77 852
5414.46 822
5415.16 809
5415.85 728
5416.55 728
5417.24 820
5417.94 736
5418.63 790
5419.32 821
5420.02 788
5420.71 730
5421.41 671
5422.10 830
5422.80 825
5423.49 735
5424.19 772
5424.88 814
5425.58 731
5426.27 750
5426.97 855
5427.66 786
5428.36 741
5429.05 898
5429.75 887
5430.44 933
5431.14 919
5431.83 910
5432.53 891
5433.22 883
5433.92 953
5434.61 1118
5435.31 958
5436.00 891
5436.70 995
5437.40 1112
5438.09 1030
5438.79 1105
5439.48 1016
5440.18 993
5440.87 1013
5441.57 947
5442.27 979
5442.96 1090
5443.66 1058
5444.35 1044
5445.05 1125
5445.75 1146
5446.44 1123
5447.14 1023
5447.83 1031
5448.53 1094
5449.23 1088
5449.92 1073
5450.62 1095
5451.32 998
5452.01 1017
5452.71 1074
5453.41 1160
5454.10 990
5454.80 969
5455.50 984
5456.19 1100
5456.89 1129
5457.59 1090
5458.28 1051
5458.98 1113
5459.68 1128
5460.37 1137
5461.07 1126
5461.77 1128
5462.47 1211
5463.16 1083
5463.86 1164
5464.56 1176
5465.25 1170
5465.95 1134
5466.65 1121
5467.35 1223
5468.04 1275
5468.74 1162
5469.44 1274
5470.14 1129
5470.84 1167
5471.53 1232
5472.23 1242
5472.93 1219
5473.63 1337
5474.32 1176
5475.02 1241
5475.72 1445
5476.42 1496
5477.12 1707
5477.82 1846
5478.51 2041
5479.21 2330
5479.91 2500
5480.61 2865
5481.31 2936
5482.01 3040
5482.70 3132
5483.40 2914
5484.10 2588
5484.80 2446
5485.50 2114
5486.20 1843
5486.90 1680
5487.59 1759
5488.29 1747
5488.99 1713
5489.69 1709
5490.39 1641
5491.09 1713
5491.79 1773
5492.49 1911
5493.19 2064
5493.89 1999
5494.58 1965
5495.28 2200
5495.98 2220
5496.68 2244
5497.38 2308
5498.08 2584
5498.78 2968
5499.48 3669
5500.18 4016
5500.88 4418
5501.58 4932
5502.28 5134
5502.98 5198
5503.68 4777
5504.38 4328
5505.08 3802
5505.78 3103
5506.48 2575
5507.18 2196
5507.88 2027
5508.58 1856
5509.28 1716
5509.98 1686
5510.68 1641
5511.38 1735
5512.08 1593
5512.78 1626
5513.48 1708
5514.18 1750
5514.88 1735
5515.58 1674
5516.28 1708
5516.98 1668
5517.68 1624
5518.39 1582
5519.09 1491
5519.79 1595
5520.49 1511
5521.19 1404
5521.89 1426
5522.59 1303
5523.29 1363
5523.99 1168
5524.69 1242
5525.40 1194
5526.10 1128
5526.80 1150
5527.50 1176
5528.20 1209
5528.90 1195
5529.60 1213
5530.31 1286
5531.01 1282
5531.71 1194
5532.41 1231
5533.11 1172
5533.81 1052
5534.52 1170
5535.22 1274
5535.92 1162
5536.62 1006
5537.32 1118
5538.02 1066
5538.73 1186
5539.43 1065
5540.13 1063
5540.83 1175
5541.54 1114
5542.24 1006
5542.94 976
5543.64 975
5544.34 1019
5545.05 1033
5545.75 908
5546.45 899
5547.15 913
5547.86 930
5548.56 933
5549.26 942
5549.97 978
5550.67 974
5551.37 962
5552.07 997
5552.78 966
5553.48 1009
5554.18 967
5554.89 959
5555.59 986
5556.29 1019
5557.00 962
5557.70 896
5558.40 993
5559.11 943
5559.81 951
5560.51 953
5561.22 1036
5561.92 1163
5562.62 1099
5563.33 1142
5564.03 1210
5564.73 1190
5565.44 1134
5566.14 1157
5566.85 1009
5567.55 1098
5568.25 1099
5568.96 1104
5569.66 1016
5570.37 960
5571.07 908
5571.77 913
5572.48 988
5573.18 1068
5573.89 1004
5574.59 1009
5575.29 1012
5576.00 980
5576.70 1011
5577.41 1035
5578.11 1079
5578.82 907
5579.52 903
5580.23 1044
5580.93 937
5581.64 930
5582.34 943
5583.05 872
5583.75 936
5584.46 1048
5585.16 984
5585.87 938
5586.57 894
5587.28 820
5587.98 875
5588.69 837
5589.39 853
5590.10 859
5590.80 919
5591.51 872
5592.21 864
5592.92 872
5593.62 931
5594.33 940
5595.04 934
5595.74 832
5596.45 861
5597.15 1031
5597.86 974
5598.56 980
5599.27 937
5599.98 924
5600.68 856
5601.39 908
5602.09 970
5602.80 979
5603.51 1036
5604.21 885
5604.92 850
5605.62 905
5606.33 932
5607.04 970
5607.74 886
5608.45 929
5609.16 900
5609.86 851
5610.57 948
5611.28 924
5611.98 950
5612.69 910
5613.40 886
5614.10 896
5614.81 838
5615.52 886
5616.22 873
5616.93 969
5617.64 889
5618.35 900
5619.05 885
5619.76 883
5620.47 902
5621.17 834
5621.88 860
5622.59 971
5623.30 909
5624.00 848
5624.71 876
5625.42 876
5626.13 962
5626.83 1043
5627.54 977
5628.25 1016
5628.96 1078
5629.67 1087
5630.37 1078
5631.08 1015
5631.79 1178
5632.50 1106
5633.21 1069
5633.91 964
5634.62 1001
5635.33 933
5636.04 879
5636.75 898
5637.45 989
5638.16 1037
5638.87 1004
5639.58 1095
5640.29 1055
5641.00 1037
5641.70 1067
5642.41 1026
5643.12 1130
5643.83 1047
5644.54 1124
5645.25 1187
5645.96 1129
5646.67 1098
5647.38 1020
5648.08 1052
5648.79 1021
5649.50 993
5650.21 1082
5650.92 1056
5651.63 1046
5652.34 1014
5653.05 960
5653.76 1025
5654.47 993
5655.18 1105
5655.89 1149
5656.60 1232
5657.30 1361
5658.01 1393
5658.72 1298
5659.43 1360
5660.14 1394
5660.85 1351
5661.56 1275
5662.27 1198
5662.98 1023
5663.69 1051
5664.40 1018
5665.11 1037
5665.82 956
5666.53 982
5667.24 986
5667.95 983
5668.66 1024
5669.37 950
5670.08 894
5670.79 975
5671.50 845
5672.22 901
5672.93 942
5673.64 881
5674.35 864
5675.06 897
5675.77 853
5676.48 863
5677.19 916
5677.90 878
5678.61 827
5679.32 885
5680.03 895
5680.74 944
5681.46 990
5682.17 1002
5682.88 874
5683.59 927
5684.30 853
5685.01 870
5685.72 848
5686.43 864
5687.15 843
5687.86 793
5688.57 839
5689.28 850
5689.99 780
5690.70 820
5691.42 980
5692.13 976
5692.84 951
5693.55 888
5694.26 839
5694.97 867
5695.69 873
5696.40 909
5697.11 846
5697.82 746
5698.53 739
5699.25 731
5699.96 832
5700.67 846
5701.38 794
5702.10 750
5702.81 774
5703.52 859
5704.23 813
5704.95 762
5705.66 787
5706.37 880
5707.08 885
5707.80 779
5708.51 761
5709.22 787
5709.93 744
5710.65 819
5711.36 872
5712.07 891
5712.79 855
5713.50 726
5714.21 782
5714.93 792
5715.64 673
5716.35 667
5717.07 724
5717.78 715
5718.49 851
5719.21 794
5719.92 763
5720.63 733
5721.35 750
5722.06 774
5722.77 732
5723.49 719
5724.20 719
5724.92 766
5725.63 751
5726.34 781
5727.06 711
5727.77 754
5728.48 699
5729.20 820
5729.91 784
5730.63 817
5731.34 735
5732.06 685
5732.77 766
5733.48 776
5734.20 764
5734.91 790
5735.63 808
5736.34 748
5737.06 831
5737.77 782
5738.49 712
5739.20 725
5739.91 756
5740.63 819
5741.34 765
5742.06 712
5742.77 716
5743.49 659
5744.20 765
5744.92 819
5745.63 726
5746.35 701
5747.06 756
5747.78 734
5748.49 757
5749.21 756
5749.93 686
5750.64 756
5751.36 742
5752.07 756
5752.79 704
5753.50 702
5754.22 756
5754.93 720
5755.65 692
5756.37 686
5757.08 732
5757.80 730
5758.51 804
5759.23 755
5759.95 717
5760.66 690
5761.38 690
5762.09 682
5762.81 714
5763.53 800
5764.24 759
5764.96 754
5765.67 701
5766.39 733
5767.11 747
5767.82 794
5768.54 755
5769.26 714
5769.97 687
5770.69 781
5771.41 681
5772.12 681
5772.84 746
5773.56 800
5774.27 725
5774.99 704
5775.71 724
5776.42 686
5777.14 663
5777.86 671
5778.58 700
5779.29 663
5780.01 669
5780.73 694
5781.45 667
5782.16 714
5782.88 719
5783.60 678
5784.31 649
5785.03 730
5785.75 755
5786.47 748
5787.19 826
5787.90 732
5788.62 756
5789.34 681
5790.06 715
5790.77 710
5791.49 806
5792.21 768
5792.93 763
5793.65 808
5794.36 867
5795.08 748
5795.80 801
5796.52 846
5797.24 824
5797.96 809
5798.67 851
5799.39 903
5800.11 900
5800.83 1006
5801.55 1229
5802.27 1328
5802.99 1497
5803.70 1554
5804.42 1568
5805.14 1602
5805.86 1359
5806.58 1255
5807.30 1221
5808.02 1034
5808.74 1003
5809.46 882
5810.17 839
5810.89 837
5811.61 813
5812.33 790
5813.05 823
5813.77 845
5814.49 893
5815.21 911
5815.93 940
5816.65 857
5817.37 812
5818.09 998
5818.81 1014
5819.53 965
5820.25 925
5820.97 976
5821.69 991
5822.41 1010
5823.13 1019
5823.85 937
5824.57 915
5825.29 829
5826.01 874
5826.73 882
5827.45 839
5828.17 904
5828.89 876
5829.61 757
5830.33 825
5831.05 846
5831.77 837
5832.49 719
5833.21 759
5833.93 773
5834.65 757
5835.37 789
5836.09 834
5836.81 753
5837.53 765
5838.25 779
5838.97 782
5839.70 845
5840.42 770
5841.14 750
5841.86 807
5842.58 847
5843.30 791
5844.02 839
5844.74 882
5845.46 861
5846.19 847
5846.91 745
5847.63 741
5848.35 813
5849.07 806
5849.79 800
5850.51 879
5851.24 828
5851.96 892
5852.68 851
5853.40 866
5854.12 818
5854.85 779
5855.57 773
5856.29 810
5857.01 823
5857.73 820
5858.46 869
5859.18 731
5859.90 800
5860.62 828
5861.34 844
5862.07 826
5862.79 853
5863.51 819
5864.23 828
5864.96 836
5865.68 816
5866.40 819
5867.12 944
5867.85 919
5868.57 881
5869.29 952
5870.01 870
5870.74 973
5871.46 926
5872.18 940
5872.91 877
5873.63 847
5874.35 733
5875.08 832
5875.80 807
5876.52 837
5877.25 814
5877.97 797
5878.69 757
5879.42 844
5880.14 807
5880.86 807
5881.59 856
5882.31 853
5883.03 826
5883.76 827
5884.48 918
5885.20 927
5885.93 940
5886.65 931
5887.38 916
5888.10 961
5888.82 998
5889.55 897
5890.27 898
5891.00 889
5891.72 782
5892.44 809
5893.17 877
5893.89 824
5894.62 864
5895.34 759
5896.07 804
5896.79 769
5897.51 771
5898.24 849
5898.96 858
5899.69 761
5900.41 784
5901.14 800
5901.86 821
5902.59 860
5903.31 837
5904.04 787
5904.76 857
5905.49 800
5906.21 858
5906.94 834
5907.66 708
5908.39 733
5909.11 852
5909.84 903
5910.56 893
5911.29 829
5912.01 763
5912.74 829
5913.46 873
5914.19 853
5914.92 937
5915.64 963
5916.37 887
5917.09 868
5917.82 782
5918.54 889
5919.27 888
5920.00 944
5920.72 900
5921.45 895
5922.17 993
5922.90 992
5923.63 1002
5924.35 963
5925.08 997
5925.80 983
5926.53 1000
5927.26 997
5927.98 1105
5928.71 1076
5929.44 994
5930.16 1075
5930.89 1127
5931.62 1052
5932.34 1125
5933.07 1074
5933.80 1220
5934.52 1201
5935.25 1174
5935.98 1183
5936.70 1217
5937.43 1223
5938.16 1270
5938.88 1259
5939.61 1353
5940.34 1281
5941.07 1259
5941.79 1357
5942.52 1369
5943.25 1397
5943.97 1439
5944.70 1505
5945.43 1539
5946.16 1544
5946.88 1636
5947.61 1674
5948.34 1782
5949.07 1881
5949.80 2022
5950.52 2266
5951.25 2374
5951.98 2490
5952.71 2802
5953.43 2903
5954.16 2862
5954.89 2751
5955.62 2574
5956.35 2555
5957.07 2398
5957.80 2211
5958.53 2241
5959.26 2251
5959.99 2146
5960.72 2166
5961.44 2086
5962.17 2327
5962.90 2422
5963.63 2608
5964.36 2698
5965.09 3216
5965.82 3668
5966.54 4382
5967.27 4803
5968.00 5245
5968.73 5236
5969.46 5014
5970.19 4709
5970.92 4224
5971.65 3772
5972.38 3391
5973.11 3033
5973.83 2918
5974.56 2808
5975.29 2758
5976.02 2553
5976.75 2550
5977.48 2653
5978.21 2588
5978.94 2859
5979.67 2908
5980.40 2991
5981.13 3186
5981.86 3177
5982.59 3186
5983.32 3208
5984.05 3197
5984.78 3272
5985.51 3338
5986.24 3259
5986.97 3140
5987.70 3003
5988.43 2973
5989.16 2904
5989.89 2951
5990.62 2973
5991.35 3100
5992.08 3033
5992.81 2992
5993.54 2915
5994.27 2934
5995.00 3149
5995.73 3115
5996.46 3159
5997.19 3275
5997.92 3241
5998.65 3343
5999.38 3329
6000.11 3282
6000.85 3234
6001.58 3321
6002.31 3238
6003.04 3094
6003.77 3167
6004.50 3068
6005.23 3160
6005.96 3133
6006.69 3210
6007.43 3222
6008.16 3263
6008.89 3897
6009.62 4536
6010.35 5091
6011.08 6441
6011.81 8132
6012.54 9722
6013.28 10794
6014.01 11836
6014.74 12705
6015.47 13261
6016.20 13226
6016.94 12372
6017.67 11367
6018.40 10213
6019.13 8655
6019.86 7414
6020.59 6066
6021.33 5072
6022.06 4341
6022.79 3722
6023.52 3322
6024.26 3052
6024.99 2885
6025.72 2673
6026.45 2616
6027.19 2550
6027.92 2473
6028.65 2357
6029.38 2375
6030.12 2325
6030.85 2278
6031.58 2196
6032.31 2132
6033.05 2078
6033.78 2006
6034.51 2032
6035.25 2087
6035.98 2070
6036.71 2113
6037.44 2122
6038.18 2181
6038.91 2252
6039.64 2290
6040.38 2197
6041.11 2400
6041.84 2416
6042.58 2554
6043.31 2604
6044.04 2563
6044.78 2709
6045.51 2758
6046.24 2813
6046.98 2878
6047.71 2841
6048.45 2869
6049.18 2888
6049.91 3183
6050.65 3505
6051.38 3894
6052.11 4390
6052.85 4823
6053.58 5145
6054.32 5309
6055.05 5413
6055.79 4907
6056.52 4516
6057.25 3981
6057.99 3425
6058.72 3151
6059.46 3039
6060.19 2836
6060.93 2563
6061.66 2396
6062.39 2369
6063.13 2378
6063.86 2431
6064.60 2347
6065.33 2399
6066.07 2292
6066.80 2214
6067.54 2361
6068.27 2233
6069.01 2139
6069.74 2158
6070.48 2109
6071.21 2129
6071.95 2068
6072.68 2023
6073.42 2007
6074.15 1946
6074.89 1999
6075.62 1999
6076.36 1896
6077.10 1852
6077.83 1940
6078.57 1966
6079.30 1809
6080.04 1793
6080.77 1837
6081.51 1844
6082.25 1747
6082.98 1795
6083.72 1795
6084.45 1673
6085.19 1660
6085.93 1718
6086.66 1712
6087.40 1670
6088.13 1634
6088.87 1633
6089.61 1659
6090.34 1637
6091.08 1678
6091.81 1784
6092.55 1829
6093.29 1776
6094.02 1664
6094.76 1689
6095.50 1638
6096.23 1460
6096.97 1459
6097.71 1499
6098.44 1529
6099.18 1524
6099.92 1438
6100.65 1339
6101.39 1357
6102.13 1514
6102.87 1430
6103.60 1422
6104.34 1372
6105.08 1380
6105.81 1327
6106.55 1347
6107.29 1278
6108.03 1385
6108.76 1462
6109.50 1429
6110.24 1495
6110.98 1433
6111.71 1453
6112.45 1511
6113.19 1526
6113.93 1520
6114.66 1459
6115.40 1472
6116.14 1631
6116.88 1523
6117.62 1544
6118.35 1537
6119.09 1581
6119.83 1533
6120.57 1375
6121.31 1405
6122.04 1424
6122.78 1405
6123.52 1424
6124.26 1467
6125.00 1539
6125.74 1616
6126.47 1594
6127.21 1590
6127.95 1546
6128.69 1488
6129.43 1495
6130.17 1385
6130.91 1453
6131.64 1542
6132.38 1460
6133.12 1434
6133.86 1450
6134.60 1604
6135.34 1488
6136.08 1581
6136.82 1588
6137.56 1630
6138.30 1674
6139.04 1686
6139.77 1618
6140.51 1668
6141.25 1647
6141.99 1668
6142.73 1635
6143.47 1500
6144.21 1475
6144.95 1453
6145.69 1458
6146.43 1464
6147.17 1446
6147.91 1409
6148.65 1512
6149.39 1375
6150.13 1465
6150.87 1431
6151.61 1445
6152.35 1501
6153.09 1490
6153.83 1455
6154.57 1320
6155.31 1412
6156.05 1439
6156.79 1443
6157.53 1465
6158.27 1534
6159.01 1675
6159.75 1583
6160.49 1436
6161.23 1561
6161.97 1657
6162.71 1702
6163.45 1752
6164.20 1810
6164.94 2019
6165.68 2187
6166.42 2315
6167.16 2345
6167.90 2450
6168.64 2503
6169.38 2528
6170.12 2521
6170.86 2464
6171.61 2437
6172.35 2329
6173.09 2245
6173.83 2160
6174.57 2085
6175.31 1908
6176.05 1965
6176.79 2033
6177.54 2078
6178.28 1956
6179.02 2027
6179.76 1935
6180.50 1929
6181.24 1859
6181.99 2070
6182.73 2010
6183.47 2028
6184.21 2226
6184.95 2289
6185.70 2227
6186.44 2286
6187.18 2311
6187.92 2372
6188.66 2250
6189.41 2262
6190.15 2358
6190.89 2384
6191.63 2517
6192.38 2573
6193.12 2633
6193.86 2760
6194.60 2850
6195.35 2922
6196.09 2934
6196.83 2917
6197.57 2940
6198.32 2852
6199.06 2856
6199.80 2688
6200.55 2746
6201.29 2750
6202.03 2953
6202.78 2859
6203.52 3154
6204.26 3772
6205.00 4562
6205.75 5441
6206.49 6974
6207.23 9367
6207.98 11746
6208.72 14232
6209.46 16607
6210.21 18401
6210.95 19362
6211.70 19325
6212.44 17930
6213.18 16221
6213.93 13928
6214.67 11890
6215.41 9592
6216.16 7417
6216.90 5883
6217.65 5014
6218.39 4198
6219.13 3621
6219.88 3236
6220.62 2947
6221.37 2712
6222.11 2668
6222.85 2630
6223.60 2568
6224.34 2458
6225.09 2498
6225.83 2510
6226.58 2422
6227.32 2255
6228.07 2186
6228.81 2033
6229.56 1944
6230.30 1845
6231.04 1760
6231.79 1677
6232.53 1661
6233.28 1775
6234.02 1777
6234.77 1647
6235.51 1535
6236.26 1808
6237.00 1913
6237.75 2283
6238.49 2445
6239.24 2631
6239.99 2918
6240.73 2985
6241.48 3097
6242.22 3098
6242.97 2771
6243.71 2678
6244.46 2498
6245.20 2360
6245.95 2319
6246.70 2309
6247.44 2410
6248.19 2421
6248.93 2592
6249.68 2623
6250.42 2526
6251.17 2454
6251.92 2403
6252.66 2358
6253.41 2146
6254.15 2222
6254.90 2015
6255.65 1876
6256.39 1759
6257.14 1892
6257.89 1872
6258.63 1848
6259.38 1819
6260.13 1666
6260.87 1671
6261.62 1805
6262.37 1750
6263.11 1687
6263.86 1639
6264.61 1643
6265.35 1682
6266.10 1543
6266.85 1566
6267.59 1557
6268.34 1610
6269.09 1612
6269.83 1759
6270.58 1693
6271.33 1653
6272.08 1686
6272.82 1802
6273.57 1777
6274.32 1734
6275.06 1737
6275.81 1775
6276.56 1659
6277.31 1694
6278.05 1604
6278.80 1516
6279.55 1471
6280.30 1419
6281.05 1559
6281.79 1540
6282.54 1611
6283.29 1484
6284.04 1417
6284.78 1426
6285.53 1400
6286.28 1395
6287.03 1338
6287.78 1466
6288.53 1344
6289.27 1402
6290.02 1397
6290.77 1323
6291.52 1254
6292.27 1391
6293.02 1248
6293.76 1282
6294.51 1116
6295.26 1188
6296.01 1316
6296.76 1316
6297.51 1223
6298.26 1238
6299.00 1262
6299.75 1154
6300.50 1107
6301.25 1024
6302.00 1132
6302.75 1162
6303.50 1192
6304.25 1104
6305.00 1159
6305.75 1224
6306.50 1220
6307.24 1233
6307.99 1280
6308.74 1145
6309.49 1341
6310.24 1250
6310.99 1295
6311.74 1270
6312.49 1264
6313.24 1421
6313.99 1347
6314.74 1314
6315.49 1172
6316.24 1247
6316.99 1248
6317.74 1220
6318.49 1268
6319.24 1241
6319.99 1107
6320.74 1124
6321.49 1198
6322.24 1148
6322.99 1206
6323.74 1108
6324.49 1101
6325.24 1092
6325.99 1094
6326.74 1114
6327.49 1090
6328.24 1062
6328.99 1032
6329.74 1014
6330.50 1074
6331.25 984
6332.00 984
6332.75 960
6333.50 1045
6334.25 947
6335.00 1020
6335.75 1026
6336.50 1082
6337.25 1030
6338.00 1057
6338.76 1038
6339.51 1125
6340.26 1148
6341.01 1070
6341.76 1077
6342.51 1130
6343.26 1104
6344.02 1140
6344.77 1172
6345.52 1117
6346.27 1111
6347.02 1149
6347.77 1222
6348.53 1213
6349.28 1230
6350.03 1374
6350.78 1389
6351.53 1485
6352.29 1624
6353.04 1669
6353.79 1667
6354.54 1800
6355.29 1636
6356.05 1710
6356.80 1628
6357.55 1514
6358.30 1503
6359.06 1391
6359.81 1332
6360.56 1323
6361.31 1232
6362.07 1350
6362.82 1215
6363.57 1049
6364.32 1167
6365.08 1152
6365.83 1217
6366.58 1220
6367.33 1227
6368.09 1293
6368.84 1294
6369.59 1475
6370.35 1463
6371.10 1473
6371.85 1331
6372.61 1306
6373.36 1381
6374.11 1163
6374.87 1098
6375.62 1107
6376.37 1185
6377.13 1165
6377.88 1134
6378.63 1233
6379.39 1243
6380.14 1179
6380.89 1131
6381.65 1321
6382.40 1208
6383.16 1185
6383.91 1201
6384.66 1119
6385.42 1132
6386.17 1156
6386.92 1116
6387.68 1081
6388.43 1208
6389.19 1061
6389.94 1056
6390.70 1009
6391.45 1077
6392.20 1051
6392.96 1018
6393.71 1060
6394.47 1000
6395.22 1072
6395.98 1108
6396.73 1063
6397.49 1068
6398.24 1039
6399.00 1031
6399.75 1034
6400.51 1069
6401.26 1084
6402.02 1008
6402.77 1039
6403.53 980
6404.28 1007
6405.04 1106
6405.79 1084
6406.55 1117
6407.30 1154
6408.06 1161
6408.81 1267
6409.57 1359
6410.32 1497
6411.08 1563
6411.83 1368
6412.59 1463
6413.34 1310
6414.10 1163
6414.86 1148
6415.61 1181
6416.37 1205
6417.12 1114
6417.88 1181
6418.64 1218
6419.39 1133
6420.15 1171
6420.90 1079
6421.66 1024
6422.42 1103
6423.17 974
6423.93 991
6424.68 1047
6425.44 995
6426.20 974
6426.95 971
6427.71 1032
6428.47 995
6429.22 1035
6429.98 932
6430.74 934
6431.49 949
6432.25 972
6433.01 983
6433.76 1041
6434.52 990
6435.28 974
6436.03 1006
6436.79 1007
6437.55 1048
6438.30 1055
6439.06 976
6439.82 961
6440.58 1119
6441.33 1020
6442.09 1001
6442.85 1017
6443.61 1002
6444.36 931
6445.12 946
6445.88 952
6446.64 966
6447.39 962
6448.15 950
6448.91 983
6449.67 1021
6450.42 931
6451.18 931
6451.94 975
6452.70 972
6453.46 967
6454.21 1007
6454.97 987
6455.73 1040
6456.49 1015
6457.25 1012
6458.00 1066
6458.76 1018
6459.52 993
6460.28 966
6461.04 974
6461.80 908
6462.55 893
6463.31 1002
6464.07 1069
6464.83 1075
6465.59 1027
6466.35 1085
6467.11 1090
6467.87 1036
6468.62 1050
6469.38 1091
6470.14 1048
6470.90 1083
6471.66 1206
6472.42 1216
6473.18 1231
6473.94 1184
6474.70 1223
6475.46 1217
6476.22 1228
6476.97 1255
6477.73 1298
6478.49 1235
6479.25 1235
6480.01 1200
6480.77 1300
6481.53 1313
6482.29 1257
6483.05 1422
6483.81 1350
6484.57 1414
6485.33 1403
6486.09 1423
6486.85 1406
6487.61 1396
6488.37 1524
6489.13 1518
6489.89 1574
6490.65 1720
6491.41 1624
6492.17 1639
6492.93 1652
6493.69 1828
6494.45 1865
6495.21 2026
6495.97 2105
6496.73 2040
6497.49 2075
6498.26 2095
6499.02 2085
6499.78 1959
6500.54 1917
6501.30 1920
6502.06 1872
6502.82 1952
6503.58 2082
6504.34 2057
6505.10 2012
6505.86 2017
6506.62 2052
6507.39 1982
6508.15 2175
6508.91 2146
6509.67 2263
6510.43 2286
6511.19 2382
6511.95 2336
6512.72 2274
6513.48 2327
6514.24 2454
6515.00 2416
6515.76 2370
6516.52 2468
6517.28 2507
6518.05 2597
6518.81 2572
6519.57 2701
6520.33 2784
6521.09 2838
6521.86 2986
6522.62 3094
6523.38 3216
6524.14 3454
6524.90 3995
6525.67 4514
6526.43 5267
6527.19 5728
6527.95 6213
6528.72 6638
6529.48 6891
6530.24 7113
6531.00 7064
6531.77 6760
6532.53 6881
6533.29 7087
6534.05 7992
6534.82 9152
6535.58 10851
6536.34 12699
6537.11 14273
6537.87 15033
6538.63 15277
6539.39 14621
6540.16 12997
6540.92 11229
6541.68 9426
6542.45 7650
6543.21 6133
6543.97 5064
6544.74 4076
6545.50 3326
6546.26 2977
6547.03 2546
6547.79 2452
6548.55 2198
6549.32 2086
6550.08 2133
6550.84 2054
6551.61 2050
6552.37 2097
6553.14 2001
6553.90 2050
6554.66 1993
6555.43 1999
6556.19 1893
6556.96 1890
6557.72 1862
6558.48 1786
6559.25 1762
6560.01 1817
6560.78 1888
6561.54 1881
6562.31 2087
6563.07 2255
6563.83 2383
6564.60 2499
6565.36 2464
6566.13 2653
6566.89 2666
6567.66 2565
6568.42 2575
6569.19 2439
6569.95 2434
6570.72 2505
6571.48 2387
6572.25 2350
6573.01 2481
6573.78 2664
6574.54 2738
6575.31 2922
6576.07 3000
6576.84 3196
6577.60 3178
6578.37 3010
6579.13 2880
6579.90 2794
6580.66 2852
6581.43 2759
6582.19 2590
6582.96 2458
6583.73 2460
6584.49 2534
6585.26 2424
6586.02 2439
6586.79 2519
6587.55 2485
6588.32 2464
6589.09 2518
6589.85 2596
6590.62 2695
6591.38 2726
6592.15 3134
6592.92 3203
6593.68 3535
6594.45 3963
6595.22 4122
6595.98 4206
6596.75 4344
6597.51 4236
6598.28 4119
6599.05 4011
6599.81 3655
6600.58 3527
6601.35 3281
6602.11 2953
6602.88 2814
6603.65 2694
6604.41 2770
6605.18 2900
6605.95 2929
6606.71 3060
6607.48 3268
6608.25 3518
6609.02 3807
6609.78 3922
6610.55 4145
6611.32 4188
6612.08 3950
6612.85 3775
6613.62 3556
6614.39 3203
6615.15 2871
6615.92 2646
6616.69 2433
6617.46 2301
6618.22 2205
6618.99 2246
6619.76 2106
6620.53 2057
6621.30 1979
6622.06 1979
6622.83 1991
6623.60 1930
6624.37 1959
6625.13 2071
6625.90 1924
6626.67 1945
6627.44 1962
6628.21 1814
6628.98 1834
6629.74 1815
6630.51 1899
6631.28 2009
6632.05 2214
6632.82 2389
6633.59 2671
6634.35 3004
6635.12 3283
6635.89 3404
6636.66 3470
6637.43 3231
6638.20 3117
6638.97 2910
6639.74 2697
6640.50 2565
6641.27 2356
6642.04 2181
6642.81 2090
6643.58 2040
6644.35 1941
6645.12 1761
6645.89 1808
6646.66 1922
6647.43 1939
6648.20 1933
6648.97 2027
6649.73 1974
6650.50 2153
6651.27 2098
6652.04 2161
6652.81 2130
6653.58 2167
6654.35 2201
6655.12 2244
6655.89 2304
6656.66 2582
6657.43 2475
6658.20 2486
6658.97 2346
6659.74 2273
6660.51 2302
6661.28 2154
6662.05 2004
6662.82 1933
6663.59 1875
6664.36 1948
6665.13 1937
6665.90 1911
6666.67 1932
6667.44 1972
6668.22 1964
6668.99 1918
6669.76 1883
6670.53 2015
6671.30 1986
6672.07 1983
6672.84 2066
6673.61 2082
6674.38 2084
6675.15 2089
6675.92 2110
6676.69 2014
6677.46 2068
6678.24 2122
6679.01 2165
6679.78 2146
6680.55 2265
6681.32 2225
6682.09 2228
6682.86 2476
6683.63 2474
6684.41 2804
6685.18 3023
6685.95 3159
6686.72 3329
6687.49 3235
6688.26 3205
6689.04 2938
6689.81 2593
6690.58 2469
6691.35 2420
6692.12 2067
6692.90 1999
6693.67 1951
6694.44 1804
6695.21 1750
6695.98 1770
6696.76 1845
6697.53 1826
6698.30 1997
6699.07 1921
6699.84 1871
6700.62 1952
6701.39 1908
6702.16 1877
6702.93 1928
6703.71 1770
6704.48 1898
6705.25 1824
6706.03 1923
6706.80 1922
6707.57 1830
6708.34 1792
6709.12 1892
6709.89 1785
6710.66 1657
6711.44 1691
6712.21 1756
6712.98 1644
6713.75 1729
6714.53 1668
6715.30 1687
6716.07 1602
6716.85 1648
6717.62 1563
6718.39 1498
6719.17 1582
6719.94 1572
6720.72 1589
6721.49 1501
6722.26 1552
6723.04 1591
6723.81 1672
6724.58 1559
6725.36 1758
6726.13 1625
6726.91 1608
6727.68 1545
6728.45 1604
6729.23 1592
6730.00 1664
6730.78 1714
6731.55 1681
6732.32 1760
6733.10 1821
6733.87 1899
6734.65 1919
6735.42 1881
6736.20 1962
6736.97 1931
6737.74 1954
6738.52 1944
6739.29 1866
6740.07 1813
6740.84 1871
6741.62 1841
6742.39 1853
6743.17 1874
6743.94 1933
6744.72 1905
6745.49 1908
6746.27 1978
6747.04 2070
6747.82 2105
6748.59 2116
6749.37 2262
6750.14 2510
6750.92 2773
6751.69 3182
6752.47 3482
6753.24 3804
6754.02 3855
6754.80 3835
6755.57 3743
6756.35 3532
6757.12 3156
6757.90 2741
6758.67 2451
6759.45 2296
6760.23 2089
6761.00 1928
6761.78 1856
6762.55 1764
6763.33 1839
6764.11 1921
6764.88 1836
6765.66 1759
6766.43 1861
6767.21 1812
6767.99 1926
6768.76 1912
6769.54 1805
6770.32 1658
6771.09 1749
6771.87 1869
6772.64 1729
6773.42 1636
6774.20 1704
6774.97 1681
6775.75 1777
6776.53 1606
6777.31 1499
6778.08 1628
6778.86 1637
6779.64 1613
6780.41 1612
6781.19 1613
6781.97 1498
6782.74 1483
6783.52 1519
6784.30 1514
6785.08 1441
6785.85 1508
6786.63 1485
6787.41 1372
6788.19 1456
6788.96 1504
6789.74 1437
6790.52 1494
6791.30 1406
6792.07 1434
6792.85 1390
6793.63 1395
6794.41 1343
6795.18 1352
6795.96 1299
6796.74 1366
6797.52 1371
6798.30 1362
6799.07 1402
6799.85 1425
6800.63 1413
6801.41 1485
6802.19 1489
6802.97 1529
6803.74 1607
6804.52 1638
6805.30 1721
6806.08 1766
6806.86 1741
6807.64 1752
6808.41 1729
6809.19 1707
6809.97 1494
6810.75 1458
6811.53 1580
6812.31 1486
6813.09 1595
6813.87 1658
6814.64 1718
6815.42 1683
6816.20 1562
6816.98 1535
6817.76 1664
6818.54 1656
6819.32 1591
6820.10 1524
6820.88 1458
6821.66 1543
6822.44 1589
6823.22 1443
6824.00 1488
6824.78 1476
6825.55 1524
6826.33 1385
6827.11 1377
6827.89 1340
6828.67 1378
6829.45 1419
6830.23 1283
6831.01 1330
6831.79 1298
6832.57 1360
6833.35 1319
6834.13 1262
6834.91 1233
6835.69 1275
6836.47 1239
6837.25 1293
6838.03 1242
6838.81 1280
6839.60 1250
6840.38 1200
6841.16 1191
6841.94 1246
6842.72 1168
6843.50 1128
6844.28 1151
6845.06 1302
6845.84 1286
6846.62 1345
6847.40 1304
6848.18 1495
6848.96 1776
6849.74 2024
6850.53 2407
6851.31 2490
6852.09 2626
6852.87 2687
6853.65 2627
6854.43 2520
6855.21 2419
6855.99 2056
6856.77 1959
6857.56 1736
6858.34 1697
6859.12 1532
6859.90 1482
6860.68 1458
6861.46 1441
6862.25 1418
6863.03 1498
6863.81 1440
6864.59 1399
6865.37 1423
6866.15 1535
6866.94 1607
6867.72 1583
6868.50 1626
6869.28 1627
6870.07 1610
6870.85 1671
6871.63 1716
6872.41 1566
6873.19 1589
6873.98 1484
6874.76 1623
6875.54 1624
6876.32 1618
6877.11 1738
6877.89 1673
6878.67 1806
6879.45 1836
6880.24 1811
6881.02 1906
6881.80 1968
6882.59 2059
6883.37 2036
6884.15 2191
6884.93 2483
6885.72 2834
6886.50 3479
6887.28 4019
6888.07 4746
6888.85 5608
6889.63 5806
6890.42 5560
6891.20 5118
6891.98 4458
6892.77 3762
6893.55 3371
6894.33 2930
6895.12 2661
6895.90 2293
6896.68 2151
6897.47 2026
6898.25 1989
6899.04 1933
6899.82 1943
6900.60 1949
6901.39 1978
6902.17 2001
6902.95 2078
6903.74 2061
6904.52 2002
6905.31 2032
6906.09 2135
6906.88 2089
6907.66 2000
6908.44 2006
6909.23 1961
6910.01 1833
6910.80 1716
6911.58 1766
6912.37 1804
6913.15 1720
6913.94 1687
6914.72 1607
6915.50 1495
6916.29 1535
6917.07 1588
6917.86 1514
6918.64 1524
6919.43 1543
6920.21 1645
6921.00 1590
6921.78 1616
6922.57 1567
6923.35 1573
6924.14 1594
6924.93 1532
6925.71 1408
6926.50 1570
6927.28 1644
6928.07 1633
6928.85 1512
6929.64 1590
6930.42 1655
6931.21 1588
6931.99 1682
6932.78 1587
6933.57 1641
6934.35 1750
6935.14 1681
6935.92 1649
6936.71 1545
6937.50 1600
6938.28 1552
6939.07 1666
6939.85 1759
6940.64 1707
6941.43 1929
6942.21 2066
6943.00 2087
6943.78 2347
6944.57 2275
6945.36 2359
6946.14 2363
6946.93 2344
6947.72 2567
6948.50 2783
6949.29 2726
6950.08 2778
6950.86 2624
6951.65 2594
6952.44 2388
6953.22 2262
6954.01 2174
6954.80 2118
6955.58 2081
6956.37 2032
6957.16 2051
6957.95 2103
6958.73 2042
6959.52 2042
6960.31 2000
6961.10 2149
6961.88 2051
6962.67 2088
6963.46 2248
6964.24 2361
6965.03 2305
6965.82 2216
6966.61 2437
6967.40 2565
6968.18 2657
6968.97 2983
6969.76 2967
6970.55 2979
6971.33 3101
6972.12 2993
6972.91 3124
6973.70 3074
6974.49 2997
6975.27 2836
6976.06 2765
6976.85 2738
6977.64 2904
6978.43 2940
6979.22 3079
6980.00 3236
6980.79 3397
6981.58 3940
6982.37 5058
6983.16 6507
6983.95 8395
6984.74 10659
6985.52 13026
6986.31 15249
6987.10 16475
6987.89 16733
6988.68 16117
6989.47 14619
6990.26 12843
6991.05 10937
6991.83 8921
6992.62 7206
6993.41 5682
6994.20 4591
6994.99 3816
6995.78 3201
6996.57 2870
6997.36 2690
6998.15 2565
6998.94 2410
6999.73 2336
7000.52 2342
7001.31 2172
7002.10 2257
7002.89 2226
7003.68 2166
7004.47 2244
7005.26 2031
7006.05 1907
7006.84 1717
7007.63 1648
7008.42 1603
7009.21 1638
7010.00 1655
7010.79 1661
7011.58 1632
7012.37 1878
7013.16 2076
7013.95 2107
7014.74 2264
7015.53 2521
7016.32 2309
7017.11 2173
7017.90 2171
7018.69 2025
7019.48 2044
7020.27 2032
7021.06 1999
7021.85 2132
7022.64 2231
7023.43 2256
7024.22 2350
7025.02 2489
7025.81 2568
7026.60 2451
7027.39 2423
7028.18 2411
7028.97 2330
7029.76 2121
7030.55 2193
7031.34 1989
7032.14 1932
7032.93 1926
7033.72 1810
7034.51 1907
7035.30 1859
7036.09 1850
7036.88 1802
7037.68 1855
7038.47 1925
7039.26 1950
7040.05 2078
7040.84 2164
7041.64 2318
7042.43 2255
7043.22 2327
7044.01 2644
7044.80 2611
7045.60 2530
7046.39 2712
7047.18 2850
7047.97 3181
7048.76 3556
7049.56 3936
7050.35 4589
7051.14 4923
7051.93 5155
7052.73 4865
7053.52 4307
7054.31 3899
7055.10 3408
7055.90 3123
7056.69 2710
7057.48 2542
7058.27 2441
7059.07 2378
7059.86 2298
7060.65 2215
7061.45 2375
7062.24 2439
7063.03 2511
7063.83 2351
7064.62 2359
7065.41 2356
7066.21 2349
7067.00 2315
7067.79 2244
7068.59 2136
7069.38 2028
7070.17 2095
7070.97 2054
7071.76 1984
7072.55 2018
7073.35 1939
7074.14 1973
7074.93 2026
7075.73 1859
7076.52 1778
7077.32 1638
7078.11 1586
7078.90 1778
7079.70 1656
7080.49 1731
7081.29 1772
7082.08 1809
7082.87 1787
7083.67 1658
7084.46 1600
7085.26 1598
7086.05 1515
7086.85 1505
7087.64 1562
7088.43 1603
7089.23 1469
7090.02 1473
7090.82 1529
7091.61 1557
7092.41 1537
7093.20 1478
7094.00 1575
7094.79 1523
7095.59 1525
7096.38 1685
7097.18 1434
7097.97 1485
7098.77 1434
7099.56 1435
7100.36 1495
7101.15 1415
7101.95 1487
7102.74 1459
7103.54 1387
7104.33 1324
7105.13 1265
7105.92 1245
7106.72 1270
7107.52 1231
7108.31 1237
7109.11 1283
7109.90 1298
7110.70 1206
7111.49 1179
7112.29 1213
7113.09 1088
7113.88 1193
7114.68 1278
7115.47 1251
7116.27 1328
7117.07 1276
7117.86 1299
7118.66 1260
7119.45 1287
7120.25 1243
7121.05 1284
7121.84 1261
7122.64 1270
7123.44 1196
7124.23 1206
7125.03 1208
7125.83 1153
7126.62 1225
7127.42 1146
7128.22 1112
7129.01 1164
7129.81 1256
7130.61 1241
7131.40 1331
7132.20 1393
7133.00 1296
7133.79 1280
7134.59 1311
7135.39 1233
7136.19 1237
7136.98 1167
7137.78 1214
7138.58 1180
7139.38 1087
7140.17 1050
7140.97 1107
7141.77 1123
7142.57 1136
7143.36 1117
7144.16 1062
7144.96 1084
7145.76 1065
7146.55 979
7147.35 1115
7148.15 1103
7148.95 1018
7149.74 1051
7150.54 1033
7151.34 952
7152.14 986
7152.94 967
7153.74 968
7154.53 960
7155.33 1003
7156.13 1054
7156.93 1085
7157.73 1199
7158.53 1110
7159.32 1122
7160.12 1097
7160.92 1100
7161.72 979
7162.52 1008
7163.32 963
7164.12 989
7164.91 914
7165.71 900
7166.51 885
7167.31 902
7168.11 916
7168.91 952
7169.71 914
7170.51 905
7171.31 838
7172.11 817
7172.90 883
7173.70 857
7174.50 870
7175.30 867
7176.10 902
7176.90 895
7177.70 829
7178.50 853
7179.30 933
7180.10 817
7180.90 818
7181.70 804
7182.50 823
7183.30 807
7184.10 792
7184.90 761
7185.70 845
7186.50 885
7187.30 837
7188.10 794
7188.90 824
7189.70 850
7190.50 908
7191.30 888
7192.10 816
7192.90 843
7193.70 818
7194.50 782
7195.30 827
7196.10 870
7196.90 817
7197.70 833
7198.50 797
7199.30 863
7200.11 869
7200.91 857
7201.71 867
7202.51 795
7203.31 789
7204.11 858
7204.91 768
7205.71 805
7206.51 821
7207.31 840
7208.12 823
7208.92 818
7209.72 854
7210.52 847
7211.32 887
7212.12 823
7212.92 780
7213.72 854
7214.53 847
7215.33 933
7216.13 989
7216.93 952
7217.73 1040
7218.53 1133
7219.34 1001
7220.14 978
7220.94 974
7221.74 1038
7222.54 1092
7223.35 1057
7224.15 983
7224.95 920
7225.75 963
7226.56 912
7227.36 896
7228.16 856
7228.96 803
7229.76 881
7230.57 817
7231.37 797
7232.17 792
7232.97 775
7233.78 807
7234.58 760
7235.38 791
7236.19 851
7236.99 822
7237.79 874
7238.59 881
7239.40 830
7240.20 793
7241.00 781
7241.81 749
7242.61 818
7243.41 822
7244.22 781
7245.02 840
7245.82 834
7246.63 742
7247.43 876
7248.23 899
7249.04 860
7249.84 772
7250.64 841
7251.45 813
7252.25 804
7253.05 770
7253.86 785
7254.66 742
7255.46 715
7256.27 764
7257.07 782
7257.88 883
7258.68 808
7259.48 858
7260.29 829
7261.09 879
7261.90 836
7262.70 822
7263.51 809
7264.31 808
7265.11 755
7265.92 771
7266.72 749
7267.53 809
7268.33 731
7269.14 738
7269.94 713
7270.75 765
7271.55 714
7272.36 752
7273.16 735
7273.97 762
7274.77 767
7275.58 780
7276.38 817
7277.19 823
7277.99 780
7278.80 791
7279.60 789
7280.41 928
7281.21 838
7282.02 831
7282.82 877
7283.63 900
7284.43 960
7285.24 992
7286.04 999
7286.85 1005
7287.66 948
7288.46 937
7289.27 975
7290.07 854
7290.88 808
7291.68 825
7292.49 866
7293.30 838
7294.10 822
7294.91 799
7295.71 823
7296.52 945
7297.33 871
7298.13 867
7298.94 878
7299.74 895
7300.55 917
7301.36 892
7302.16 866
7302.97 854
7303.78 845
7304.58 867
7305.39 937
7306.20 921
7307.00 872
7307.81 885
7308.62 933
7309.42 977
7310.23 984
7311.04 983
7311.84 1088
7312.65 1016
7313.46 1091
7314.27 986
7315.07 1022
7315.88 1203
7316.69 1416
7317.49 1561
7318.30 1814
7319.11 2025
7319.92 2186
7320.72 2295
7321.53 2093
7322.34 1873
7323.15 1581
7323.95 1330
7324.76 1318
7325.57 1165
7326.38 1090
7327.19 1016
7327.99 1051
7328.80 1047
7329.61 1014
7330.42 970
7331.22 941
7332.03 1036
7332.84 1017
7333.65 1038
7334.46 1056
7335.27 1069
7336.07 1130
7336.88 1067
7337.69 1017
7338.50 1023
7339.31 959
7340.12 1020
7340.92 912
7341.73 945
7342.54 904
7343.35 875
7344.16 892
7344.97 850
7345.78 843
7346.59 784
7347.39 793
7348.20 816
7349.01 768
7349.82 832
7350.63 713
7351.44 772
7352.25 774
7353.06 861
7353.87 782
7354.68 822
7355.49 771
7356.30 820
7357.11 814
7357.92 776
7358.72 790
7359.53 803
7360.34 789
7361.15 760
7361.96 748
7362.77 811
7363.58 840
7364.39 744
7365.20 739
7366.01 694
7366.82 740
7367.63 711
7368.44 686
7369.25 666
7370.06 721
7370.87 710
7371.68 724
7372.49 726
7373.30 715
7374.11 747
7374.93 722
7375.74 689
7376.55 765
7377.36 717
7378.17 745
7378.98 696
7379.79 698
7380.60 735
7381.41 670
7382.22 714
7383.03 714
7383.84 698
7384.65 740
7385.46 709
7386.28 719
7387.09 707
7387.90 646
7388.71 671
7389.52 735
7390.33 737
7391.14 670
7391.95 750
7392.77 736
7393.58 731
7394.39 684
7395.20 666
7396.01 733
7396.82 797
7397.64 729
7398.45 768
7399.26 707
7400.07 708
7400.88 697
7401.69 714
7402.51 668
7403.32 653
7404.13 645
7404.94 719
7405.76 686
7406.57 735
7407.38 701
7408.19 702
7409.00 622
7409.82 632
7410.63 663
7411.44 719
7412.25 764
7413.07 709
7413.88 700
7414.69 694
7415.50 709
7416.32 646
7417.13 668
7417.94 608
7418.76 671
7419.57 658
7420.38 655
7421.19 614
7422.01 627
7422.82 686
7423.63 690
7424.45 671
7425.26 622
7426.07 692
7426.89 651
7427.70 628
7428.51 621
7429.33 707
7430.14 720
7430.95 728
7431.77 729
7432.58 725
7433.39 662
7434.21 742
7435.02 687
7435.84 628
7436.65 639
7437.46 679
7438.28 676
7439.09 700
7439.91 678
7440.72 657
7441.53 688
7442.35 665
7443.16 736
7443.98 714
7444.79 729
7445.60 762
7446.42 725
7447.23 698
7448.05 682
7448.86 736
7449.68 685
7450.49 697
7451.31 718
7452.12 736
7452.94 654
7453.75 661
7454.57 669
7455.38 681
7456.20 712
7457.01 729
7457.83 696
7458.64 679
7459.46 762
7460.27 768
7461.09 783
7461.90 785
7462.72 868
7463.53 862
7464.35 856
7465.16 947
7465.98 855
7466.79 867
7467.61 861
7468.42 769
7469.24 838
7470.06 795
7470.87 813
7471.69 868
7472.50 803
7473.32 847
7474.13 872
7474.95 774
7475.77 802
7476.58 837
7477.40 882
7478.21 842
7479.03 800
7479.85 741
7480.66 786
7481.48 763
7482.30 871
7483.11 891
7483.93 871
7484.75 897
7485.56 870
7486.38 777
7487.20 783
7488.01 741
7488.83 757
7489.65 804
7490.46 770
7491.28 772
7492.10 760
7492.91 768
7493.73 750
7494.55 702
7495.36 685
7496.18 651
7497.00 642
7497.82 621
7498.63 698
7499.45 711
7500.27 710
7501.08 677
7501.90 676
7502.72 715
7503.54 730
7504.35 672
7505.17 614
7505.99 670
7506.81 682
7507.62 727
7508.44 645
7509.26 687
7510.08 777
7510.90 698
7511.71 701
7512.53 693
7513.35 753
7514.17 669
7514.99 679
7515.80 743
7516.62 584
7517.44 618
7518.26 649
7519.08 609
7519.90 645
7520.71 682
7521.53 673
7522.35 658
7523.17 698
7523.99 704
7524.81 681
7525.63 669
7526.45 738
7527.26 731
7528.08 693
7528.90 764
7529.72 710
7530.54 697
7531.36 673
7532.18 717
7533.00 655
7533.82 738
7534.64 683
7535.45 676
7536.27 704
7537.09 719
7537.91 651
7538.73 655
7539.55 648
7540.37 637
7541.19 624
7542.01 720
7542.83 701
7543.65 699
7544.47 678
7545.29 681
7546.11 718
7546.93 651
7547.75 700
7548.57 710
7549.39 676
7550.21 691
7551.03 700
7551.85 689
7552.67 695
7553.49 674
7554.31 694
7555.13 678
7555.95 737
7556.77 797
7557.59 763
7558.41 768
7559.23 824
7560.05 770
7560.87 736
7561.69 789
7562.51 845
7563.34 820
7564.16 875
7564.98 825
7565.80 797
7566.62 743
7567.44 791
7568.26 801
7569.08 809
7569.90 745
7570.72 730
7571.55 766
7572.37 771
7573.19 738
7574.01 745
7574.83 776
7575.65 819
7576.47 846
7577.30 793
7578.12 788
7578.94 796
7579.76 756
7580.58 832
7581.40 782
7582.23 807
7583.05 873
7583.87 861
7584.69 891
7585.51 844
7586.33 836
7587.16 930
7587.98 1018
7588.80 1066
7589.62 1055
7590.45 1044
7591.27 1064
7592.09 1110
7592.91 987
7593.74 1024
7594.56 1044
7595.38 1028
7596.20 1117
7597.03 1053
7597.85 1000
7598.67 1033
7599.49 1114
7600.32 1235
7601.14 1251
7601.96 1217
7602.78 1365
7603.61 1508
7604.43 1774
7605.25 1799
7606.08 1991
7606.90 1927
7607.72 1937
7608.55 1754
7609.37 1704
7610.19 1562
7611.02 1540
7611.84 1469
7612.66 1338
7613.49 1292
7614.31 1355
7615.13 1403
7615.96 1597
7616.78 1603
7617.60 1825
7618.43 1850
7619.25 1998
7620.08 1978
7620.90 1934
7621.72 1783
7622.55 1660
7623.37 1562
7624.20 1457
7625.02 1474
7625.84 1304
7626.67 1425
7627.49 1368
7628.32 1393
7629.14 1455
7629.97 1644
7630.79 1887
7631.61 1985
7632.44 2107
7633.26 2294
7634.09 2307
7634.91 2112
7635.74 1967
7636.56 1901
7637.39 1602
7638.21 1407
7639.04 1280
7639.86 1171
7640.69 1164
7641.51 1088
7642.34 995
7643.16 944
7643.99 944
7644.81 895
7645.64 941
7646.46 827
7647.29 917
7648.11 903
7648.94 966
7649.76 970
7650.59 884
7651.42 922
7652.24 874
7653.07 842
7653.89 868
7654.72 773
7655.54 862
7656.37 862
7657.20 899
7658.02 851
7658.85 803
7659.67 841
7660.50 851
7661.33 839
7662.15 863
7662.98 784
7663.80 847
7664.63 841
7665.46 848
7666.28 846
7667.11 830
7667.94 783
7668.76 836
7669.59 788
7670.42 813
7671.24 859
7672.07 818
7672.90 863
7673.72 797
7674.55 793
7675.38 797
7676.20 831
7677.03 795
7677.86 780
7678.68 836
7679.51 795
7680.34 783
7681.16 849
7681.99 830
7682.82 831
7683.65 849
7684.47 994
7685.30 1020
7686.13 1013
7686.96 988
7687.78 918
7688.61 926
7689.44 869
7690.27 845
7691.09 820
7691.92 822
7692.75 876
7693.58 868
7694.41 801
7695.23 913
7696.06 928
7696.89 1012
7697.72 1038
7698.55 1109
7699.37 1079
7700.20 1131
7701.03 1062
7701.86 1119
7702.69 1003
7703.51 910
7704.34 907
7705.17 857
7706.00 885
7706.83 837
7707.66 803
7708.49 798
7709.31 775
7710.14 780
7710.97 801
7711.80 827
7712.63 812
7713.46 770
7714.29 758
7715.12 810
7715.95 826
7716.77 722
7717.60 745
7718.43 714
7719.26 753
7720.09 797
7720.92 706
7721.75 698
7722.58 715
7723.41 660
7724.24 687
7725.07 710
7725.90 651
7726.73 678
7727.56 651
7728.39 666
7729.22 613
7730.05 651
7730.88 663
7731.71 648
7732.54 659
7733.37 645
7734.20 626
7735.03 636
7735.86 668
7736.69 649
7737.52 660
7738.35 688
7739.18 677
7740.01 614
7740.84 593
7741.67 601
7742.50 632
7743.33 642
7744.16 645
7744.99 657
7745.82 646
7746.65 658
7747.48 659
7748.31 630
7749.14 671
7749.97 729
7750.81 710
7751.64 637
7752.47 637
7753.30 617
7754.13 613
7754.96 642
7755.79 628
7756.62 669
7757.45 630
7758.29 610
7759.12 689
7759.95 663
7760.78 688
7761.61 690
7762.44 726
7763.27 686
7764.11 646
7764.94 616
7765.77 641
7766.60 730
7767.43 716
7768.26 723
7769.10 791
7769.93 772
7770.76 774
7771.59 696
7772.42 684
7773.26 792
7774.09 732
7774.92 648
7775.75 711
7776.59 743
7777.42 748
7778.25 631
7779.08 668
7779.92 662
7780.75 606
7781.58 659
7782.41 704
7783.25 713
7784.08 712
7784.91 671
7785.74 689
7786.58 739
7787.41 725
7788.24 688
7789.08 691
7789.91 724
7790.74 716
7791.57 768
7792.41 703
7793.24 681
7794.07 660
7794.91 716
7795.74 735
7796.57 720
7797.41 736
7798.24 801
7799.07 816
7799.91 757
7800.74 781
7801.58 793
7802.41 815
7803.24 816
7804.08 833
7804.91 882
7805.74 979
7806.58 885
7807.41 827
7808.25 920
7809.08 976
7809.91 1082
7810.75 1085
7811.58 1089
7812.42 1193
7813.25 1194
7814.09 1178
7814.92 1212
7815.75 1247
7816.59 1240
7817.42 1313
7818.26 1244
7819.09 1181
7819.93 1109
7820.76 1158
7821.60 1180
7822.43 1171
7823.27 1131
7824.10 1188
7824.94 1185
7825.77 1196
7826.61 1397
7827.44 1486
7828.28 1480
7829.11 1477
7829.95 1372
7830.78 1304
7831.62 1255
7832.45 1231
7833.29 1332
7834.12 1300
7834.96 1374
7835.79 1427
7836.63 1372
7837.46 1291
7838.30 1172
7839.14 1152
7839.97 1215
7840.81 1177
7841.64 1079
7842.48 1114
7843.31 1079
7844.15 1084
7844.99 1017
7845.82 1083
7846.66 1073
7847.49 1100
7848.33 1061
7849.17 1017
7850.00 1009
7850.84 1030
7851.68 1157
7852.51 1164
7853.35 1237
7854.18 1127
7855.02 1196
7855.86 1223
7856.69 1268
7857.53 1269
7858.37 1416
7859.20 1611
7860.04 1602
7860.88 1670
7861.71 1715
7862.55 1506
7863.39 1326
7864.23 1279
7865.06 1126
7865.90 1197
7866.74 1166
7867.57 1166
7868.41 1205
7869.25 1230
7870.09 1320
7870.92 1348
7871.76 1411
7872.60 1279
7873.44 1407
7874.27 1512
7875.11 1572
7875.95 1702
7876.79 1834
7877.62 2023
7878.46 2300
7879.30 2380
7880.14 2376
7880.97 2164
7881.81 2022
7882.65 1901
7883.49 1795
7884.33 1642
7885.16 1465
7886.00 1460
7886.84 1407
7887.68 1360
7888.52 1309
7889.36 1418
7890.19 1480
7891.03 1543
7891.87 1713
7892.71 1597
7893.55 1575
7894.39 1661
7895.23 1475
7896.06 1308
7896.90 1251
7897.74 1253
7898.58 1201
7899.42 1211
7900.26 1183
7901.10 1148
7901.94 1070
7902.77 1051
7903.61 1044
7904.45 1081
7905.29 1035
7906.13 1008
7906.97 1124
7907.81 1028
7908.65 923
7909.49 1017
7910.33 993
7911.17 1006
7912.01 957
7912.85 920
7913.69 935
7914.53 986
7915.37 1044
7916.21 984
7917.05 1040
7917.89 1137
7918.73 1217
7919.57 1250
7920.41 1220
7921.25 1284
7922.09 1286
7922.93 1189
7923.77 1141
7924.61 1069
7925.45 1029
7926.29 1048
7927.13 895
7927.97 958
7928.81 957
7929.65 918
7930.49 841
7931.33 849
7932.17 908
7933.01 884
7933.85 867
7934.69 899
7935.53 950
7936.37 909
7937.21 819
7938.05 877
7938.90 851
7939.74 817
7940.58 831
7941.42 870
7942.26 852
7943.10 820
7943.94 854
7944.78 876
7945.63 948
7946.47 987
7947.31 857
7948.15 929
7948.99 1010
7949.83 1021
7950.67 1037
7951.52 1051
7952.36 1088
7953.20 1185
7954.04 1280
7954.88 1294
7955.72 1276
7956.57 1349
7957.41 1299
7958.25 1316
7959.09 1319
7959.93 1293
7960.78 1273
7961.62 1283
7962.46 1184
7963.30 1192
7964.15 1256
7964.99 1270
7965.83 1497
7966.67 1649
7967.52 1694
7968.36 1816
7969.20 1913
7970.04 1945
7970.89 1846
7971.73 1638
7972.57 1459
7973.41 1342
7974.26 1201
7975.10 1133
7975.94 1029
7976.79 960
7977.63 949
7978.47 1007
7979.31 885
7980.16 951
7981.00 1043
7981.84 996
7982.69 1071
7983.53 1022
7984.37 959
7985.22 1050
7986.06 1011
7986.90 860
7987.75 921
7988.59 895
7989.44 925
7990.28 891
7991.12 843
7991.97 814
7992.81 758
7993.65 738
7994.50 760
7995.34 785
7996.19 740
7997.03 750
7997.87 869
7998.72 751
7999.56 769
8000.41 749
8001.25 717
8002.10 752
8002.94 738
8003.78 720
8004.63 750
8005.47 793
8006.32 730
8007.16 720
8008.01 746
8008.85 720
8009.70 756
8010.54 765
8011.39 703
8012.23 681
8013.08 654
8013.92 694
8014.77 722
8015.61 660
8016.46 691
8017.30 669
8018.15 669
8018.99 638
8019.84 644
8020.68 649
8021.53 720
8022.37 747
8023.22 736
8024.06 631
8024.91 673
8025.75 649
8026.60 626
8027.45 715
8028.29 651
8029.14 650
8029.98 655
8030.83 681
8031.67 641
8032.52 677
8033.37 705
8034.21 721
8035.06 626
8035.90 702
8036.75 725
8037.60 692
8038.44 684
8039.29 661
8040.14 709
8040.98 696
8041.83 653
8042.68 657
8043.52 650
8044.37 633
8045.21 773
8046.06 677
8046.91 643
8047.75 613
8048.60 672
8049.45 593
8050.30 605
8051.14 597
8051.99 627
8052.84 650
8053.68 666
8054.53 654
8055.38 640
8056.22 705
8057.07 599
8057.92 652
8058.77 617
8059.61 638
8060.46 601
8061.31 635
8062.16 630
8063.00 672
8063.85 607
8064.70 603
8065.55 570
8066.39 577
8067.24 596
8068.09 479
8068.94 500
8069.79 572
8070.63 531
8071.48 558
8072.33 538
8073.18 526
8074.03 646
8074.87 567
8075.72 531
8076.57 548
8077.42 538
8078.27 548
8079.12 517
8079.96 544
8080.81 563
8081.66 545
8082.51 563
8083.36 597
8084.21 626
8085.06 601
8085.90 598
8086.75 629
8087.60 588
8088.45 606
8089.30 560
8090.15 573
8091.00 579
8091.85 506
8092.70 523
8093.54 589
8094.39 619
8095.24 596
8096.09 600
8096.94 540
8097.79 522
8098.64 510
8099.49 579
8100.34 539
8101.19 598
8102.04 560
8102.89 498
8103.74 533
8104.59 563
8105.44 564
8106.29 546
8107.14 543
8107.99 560
8108.84 530
8109.69 542
8110.54 531
8111.39 525
8112.24 566
8113.09 492
8113.94 521
8114.79 567
8115.64 555
8116.49 573
8117.34 574
8118.19 539
8119.04 567
8119.89 499
8120.74 533
8121.59 536
8122.44 527
8123.29 510
8124.14 510
8124.99 584
8125.84 550
8126.70 604
8127.55 573
8128.40 554
8129.25 559
8130.10 534
8130.95 562
8131.80 602
8132.65 572
8133.50 592
8134.36 585
8135.21 512
8136.06 606
8136.91 570
8137.76 601
8138.61 551
8139.46 553
8140.32 521
8141.17 640
8142.02 552
8142.87 572
8143.72 642
8144.57 655
8145.43 669
8146.28 657
8147.13 611
8147.98 666
8148.83 696
8149.69 693
8150.54 699
8151.39 661
8152.24 731
8153.10 713
8153.95 810
8154.80 951
8155.65 938
8156.50 963
8157.36 990
8158.21 932
8159.06 971
8159.92 835
8160.77 763
8161.62 824
8162.47 674
8163.33 713
8164.18 681
8165.03 718
8165.88 683
8166.74 673
8167.59 634
8168.44 642
8169.30 607
8170.15 632
8171.00 613
8171.86 629
8172.71 602
8173.56 625
8174.42 639
8175.27 641
8176.12 647
8176.98 564
8177.83 630
8178.68 572
8179.54 613
8180.39 527
8181.25 604
8182.10 581
8182.95 555
8183.81 526
8184.66 576
8185.51 544
8186.37 568
8187.22 586
8188.08 529
8188.93 546
8189.79 560
8190.64 627
8191.49 497
8192.35 544
8193.20 517
8194.06 515
8194.91 507
8195.77 577
8196.62 468
8197.47 577
8198.33 543
8199.18 510
8200.04 506
8200.89 459
8201.75 531
8202.60 463
8203.46 547
8204.31 535
8205.17 505
8206.02 508
8206.88 520
8207.73 447
8208.59 535
8209.44 520
8210.30 493
8211.15 509
8212.01 453
8212.87 511
8213.72 511
8214.58 498
8215.43 498
8216.29 475
8217.14 469
8218.00 512
8218.85 491
8219.71 510
8220.57 511
8221.42 539
8222.28 540
8223.13 536
8223.99 494
8224.85 502
8225.70 563
8226.56 550
8227.41 508
8228.27 496
8229.13 523
8229.98 514
8230.84 589
8231.70 522
8232.55 541
8233.41 528
8234.26 511
8235.12 548
8235.98 511
8236.83 541
8237.69 498
8238.55 503
8239.40 513
8240.26 520
8241.12 483
8241.98 556
8242.83 496
8243.69 567
8244.55 506
8245.40 564
8246.26 509
8247.12 540
8247.98 469
8248.83 534
8249.69 504
8250.55 536
8251.40 508
8252.26 452
8253.12 488
8253.98 478
8254.83 472
8255.69 413
8256.55 460
8257.41 476
8258.27 486
8259.12 456
8259.98 498
8260.84 450
8261.70 525
8262.55 544
8263.41 518
8264.27 522
8265.13 533
8265.99 485
8266.85 472
8267.70 480
8268.56 495
8269.42 537
8270.28 521
8271.14 580
8272.00 538
8272.85 592
8273.71 506
8274.57 562
8275.43 431
8276.29 477
8277.15 472
8278.01 509
8278.87 455
8279.72 476
8280.58 522
8281.44 556
8282.30 531
8283.16 470
8284.02 510
8284.88 505
8285.74 488
8286.60 531
8287.46 575
8288.32 529
8289.17 582
8290.03 602
8290.89 596
8291.75 633
8292.61 666
8293.47 766
8294.33 805
8295.19 735
8296.05 750
8296.91 729
8297.77 694
8298.63 634
8299.49 616
8300.35 635
8301.21 557
8302.07 551
8302.93 563
8303.79 528
8304.65 525
8305.51 567
8306.37 570
8307.23 528
8308.09 581
8308.95 567
8309.81 597
8310.67 566
8311.53 543
8312.39 505
8313.26 527
8314.12 509
8314.98 543
8315.84 503
8316.70 505
8317.56 469
8318.42 534
8319.28 578
8320.14 547
8321.00 527
8321.86 521
8322.73 501
8323.59 475
8324.45 519
8325.31 494
8326.17 484
8327.03 407
8327.89 516
8328.75 499
8329.62 478
8330.48 485
8331.34 510
8332.20 481
8333.06 464
8333.92 418
8334.79 535
8335.65 536
8336.51 497
8337.37 500
8338.23 496
8339.09 458
8339.96 519
8340.82 508
8341.68 492
8342.54 510
8343.41 527
8344.27 512
8345.13 503
8345.99 494
8346.85 531
8347.72 497
8348.58 544
8349.44 488
8350.30 481
8351.17 546
8352.03 557
8352.89 513
8353.76 505
8354.62 524
8355.48 493
8356.34 508
8357.21 526
8358.07 481
8358.93 448
8359.80 454
8360.66 507
8361.52 503
8362.38 450
8363.25 481
8364.11 490
8364.97 541
8365.84 523
8366.70 557
8367.56 502
8368.43 453
8369.29 508
8370.16 544
8371.02 481
8371.88 511
8372.75 467
8373.61 528
8374.47 475
8375.34 503
8376.20 447
8377.07 471
8377.93 470
8378.79 486
8379.66 487
8380.52 509
8381.39 543
8382.25 495
8383.11 419
8383.98 493
8384.84 543
8385.71 550
8386.57 615
8387.44 639
8388.30 540
8389.17 542
8390.03 569
8390.89 584
8391.76 506
8392.62 551
8393.49 503
8394.35 522
8395.22 520
8396.08 562
8396.95 490
8397.81 507
8398.68 561
8399.54 529
8400.41 443
8401.27 498
8402.14 524
8403.00 492
8403.87 514
8404.74 528
8405.60 539
8406.47 500
8407.33 511
8408.20 523
8409.06 534
8409.93 488
8410.79 529
8411.66 470
8412.53 524
8413.39 578
8414.26 528
8415.12 563
8415.99 506
8416.86 558
8417.72 557
8418.59 604
8419.45 545
8420.32 575
8421.19 543
8422.05 558
8422.92 519
8423.78 595
8424.65 567
8425.52 546
8426.38 611
8427.25 574
8428.12 561
8428.98 619
8429.85 589
8430.72 556
8431.58 621
8432.45 636
8433.32 657
8434.18 657
8435.05 608
8435.92 649
8436.79 692
8437.65 715
8438.52 712
8439.39 708
8440.25 779
8441.12 864
8441.99 910
8442.86 1043
8443.72 1163
8444.59 1188
8445.46 1242
8446.33 1182
8447.19 1051
8448.06 1051
8448.93 998
8449.80 1008
8450.66 889
8451.53 881
8452.40 827
8453.27 841
8454.14 817
8455.00 821
8455.87 849
8456.74 844
8457.61 849
8458.48 836
8459.34 852
8460.21 875
8461.08 904
8461.95 817
8462.82 805
8463.69 826
8464.55 842
8465.42 920
8466.29 848
8467.16 908
8468.03 984
8468.90 1245
8469.77 1467
8470.63 1573
8471.50 1691
8472.37 1729
8473.24 1732
8474.11 1678
8474.98 1495
8475.85 1271
8476.72 1092
8477.59 1002
8478.45 931
8479.32 797
8480.19 788
8481.06 769
8481.93 761
8482.80 788
8483.67 788
8484.54 724
8485.41 747
8486.28 677
8487.15 707
8488.02 710
8488.89 723
8489.76 663
8490.63 688
8491.50 712
8492.37 700
8493.24 665
8494.11 631
8494.98 587
8495.85 608
8496.72 680
8497.59 688
8498.46 700
8499.33 644
8500.20 669
8501.07 736
8501.94 676
8502.81 696
8503.68 693
8504.55 702
8505.42 673
8506.29 664
8507.16 669
8508.03 751
8508.90 700
8509.77 689
8510.65 758
8511.52 748
8512.39 774
8513.26 704
8514.13 722
8515.00 721
8515.87 650
8516.74 701
8517.61 676
8518.48 667
8519.36 667
8520.23 676
8521.10 656
8521.97 602
8522.84 636
8523.71 674
8524.58 695
8525.46 682
8526.33 659
8527.20 673
8528.07 746
8528.94 716
8529.81 705
8530.69 699
8531.56 726
8532.43 766
8533.30 698
8534.17 719
8535.05 669
8535.92 687
8536.79 730
8537.66 813
8538.54 867
8539.41 811
8540.28 805
8541.15 798
8542.02 742
8542.90 732
8543.77 833
8544.64 803
8545.51 762
8546.39 702
8547.26 732
8548.13 722
8549.01 731
8549.88 803
8550.75 860
8551.62 918
8552.50 1067
8553.37 1265
8554.24 1430
8555.12 1487
8555.99 1517
8556.86 1629
8557.74 1455
8558.61 1386
8559.48 1247
8560.36 1099
8561.23 975
8562.10 910
8562.98 812
8563.85 757
8564.72 691
8565.60 711
8566.47 683
8567.34 626
8568.22 638
8569.09 625
8569.97 621
8570.84 682
8571.71 713
8572.59 631
8573.46 626
8574.34 637
8575.21 653
8576.08 635
8576.96 667
8577.83 596
8578.71 580
8579.58 590
8580.46 576
8581.33 595
8582.20 620
8583.08 614
8583.95 601
8584.83 641
8585.70 676
8586.58 618
8587.45 596
8588.33 581
8589.20 632
8590.08 649
8590.95 650
8591.83 622
8592.70 607
8593.58 604
8594.45 643
8595.33 682
8596.20 645
8597.08 648
8597.95 721
8598.83 683
8599.70 669
8600.58 633
8601.45 647
8602.33 682
8603.21 669
8604.08 679
8604.96 598
8605.83 669
8606.71 711
8607.58 685
8608.46 672
8609.34 658
8610.21 751
8611.09 688
8611.96 650
8612.84 651
8613.72 736
8614.59 695
8615.47 686
8616.34 751
8617.22 714
8618.10 669
8618.97 680
8619.85 694
8620.73 661
8621.60 653
8622.48 723
8623.36 726
8624.23 698
8625.11 682
8625.99 730
8626.86 759
8627.74 802
8628.62 805
8629.49 816
8630.37 838
8631.25 802
8632.12 792
8633.00 796
8633.88 791
8634.76 805
8635.63 848
8636.51 805
8637.39 830
8638.26 832
8639.14 808
8640.02 816
8640.90 853
8641.77 888
8642.65 903
8643.53 860
8644.41 805
8645.28 863
8646.16 939
8647.04 973
8647.92 950
8648.80 993
8649.67 1054
8650.55 1067
8651.43 1052
8652.31 1091
8653.19 1081
8654.06 1069
8654.94 1140
8655.82 1221
8656.70 1132
8657.58 1122
8658.46 1175
8659.33 1103
8660.21 1060
8661.09 1072
8661.97 1099
8662.85 1151
8663.73 1173
8664.61 1164
8665.48 1189
8666.36 1103
8667.24 1160
8668.12 1158
8669.00 1209
8669.88 1259
8670.76 1461
8671.64 1466
8672.52 1689
8673.40 2067
8674.27 2340
8675.15 2528
8676.03 2698
8676.91 2748
8677.79 2649
8678.67 2564
8679.55 2412
8680.43 2209
8681.31 2036
8682.19 1745
8683.07 1760
8683.95 1599
8684.83 1543
8685.71 1560
8686.59 1619
8687.47 1641
8688.35 1768
8689.23 2136
8690.11 2616
8690.99 3291
8691.87 4390
8692.75 5164
8693.63 5924
8694.51 6288
8695.39 6237
8696.27 5713
8697.15 5073
8698.03 4514
8698.91 3656
8699.79 2965
8700.67 2364
8701.55 1926
8702.43 1659
8703.31 1511
8704.19 1285
8705.07 1213
8705.95 1251
8706.84 1158
8707.72 1113
8708.60 1128
8709.48 1144
8710.36 1079
8711.24 1009
8712.12 1017
8713.00 1069
8713.88 1066
8714.76 1045
8715.65 953
8716.53 955
8717.41 986
8718.29 1045
8719.17 1002
8720.05 955
8720.93 1038
8721.82 1017
8722.70 1087
8723.58 1170
8724.46 1044
8725.34 1066
8726.22 1033
8727.11 985
8727.99 949
8728.87 976
8729.75 1011
8730.63 1088
8731.52 1070
8732.40 1130
8733.28 1188
8734.16 1094
8735.05 1044
8735.93 1028
8736.81 958
8737.69 940
8738.58 914
8739.46 849
8740.34 840
8741.22 792
8742.11 869
8742.99 896
8743.87 857
8744.75 778
8745.64 777
8746.52 869
8747.40 915
8748.28 797
8749.17 821
8750.05 858
8750.93 879
8751.82 872
8752.70 885
8753.58 908
8754.47 987
8755.35 1000
8756.23 1009
8757.12 1022
8758.00 1118
8758.88 1144
8759.77 1196
8760.65 1192
8761.53 1073
8762.42 1162
8763.30 1126
8764.19 1093
8765.07 1068
8765.95 971
8766.84 939
8767.72 976
8768.60 973
8769.49 1024
8770.37 982
8771.26 1032
8772.14 1095
8773.03 1091
8773.91 1015
8774.79 1017
8775.68 1000
8776.56 936
8777.45 907
8778.33 853
8779.22 916
8780.10 819
8780.98 785
8781.87 714
8782.75 757
8783.64 787
8784.52 765
8785.41 800
8786.29 752
8787.18 780
8788.06 788
8788.95 782
8789.83 791
8790.72 771
8791.60 752
8792.49 783
8793.37 780
8794.26 742
8795.14 754
8796.03 823
8796.92 821
8797.80 786
8798.69 722
8799.57 782
8800.46 800
8801.34 813
8802.23 788
8803.11 739
8804.00 745
8804.89 740
8805.77 816
8806.66 852
8807.54 826
8808.43 784
8809.32 824
8810.20 834
8811.09 720
8811.97 773
8812.86 733
8813.75 694
8814.63 695
8815.52 701
8816.41 667
8817.29 665
8818.18 703
8819.06 690
8819.95 707
8820.84 768
8821.72 735
8822.61 732
8823.50 786
8824.38 727
8825.27 744
8826.16 746
8827.05 739
8827.93 758
8828.82 767
8829.71 783
8830.59 770
8831.48 782
8832.37 743
8833.25 668
8834.14 666
8835.03 630
8835.92 663
8836.80 677
8837.69 665
8838.58 636
8839.47 591
8840.35 619
8841.24 668
8842.13 599
8843.02 661
8843.90 689
8844.79 678
8845.68 680
8846.57 676
8847.46 706
8848.34 592
8849.23 626
8850.12 599
8851.01 556
8851.90 542
8852.78 625
8853.67 569
8854.56 513
8855.45 563
8856.34 547
8857.23 565
8858.12 523
8859.00 605
8859.89 612
8860.78 584
8861.67 515
8862.56 533
8863.45 576
8864.34 594
8865.22 646
8866.11 598
8867.00 572
8867.89 607
8868.78 578
8869.67 574
8870.56 582
8871.45 533
8872.34 528
8873.23 555
8874.12 512
8875.00 508
8875.89 501
8876.78 511
8877.67 510
8878.56 509
8879.45 521
8880.34 495
8881.23 508
8882.12 500
8883.01 503
8883.90 550
8884.79 518
8885.68 543
8886.57 586
8887.46 573
8888.35 556
8889.24 568
8890.13 482
8891.02 551
8891.91 538
8892.80 554
8893.69 536
8894.58 485
8895.47 463
8896.36 461
8897.25 475
8898.14 517
8899.03 542
8899.92 482
8900.81 470
8901.71 475
8902.60 504
8903.49 485
8904.38 448
8905.27 432
8906.16 452
8907.05 466
8907.94 463
8908.83 499
8909.72 517
8910.61 507
8911.51 454
8912.40 452
8913.29 418
8914.18 475
8915.07 434
8915.96 460
8916.85 483
8917.75 524
8918.64 519
8919.53 531
8920.42 491
8921.31 412
8922.20 478
8923.09 469
8923.99 424
8924.88 427
8925.77 466
8926.66 454
8927.55 452
8928.45 450
8929.34 449
8930.23 387
8931.12 387
8932.01 423
8932.91 444
8933.80 474
8934.69 445
8935.58 451
8936.48 482
8937.37 432
8938.26 460
8939.15 443
8940.05 387
8940.94 471
8941.83 459
8942.72 443
8943.62 459
8944.51 423
8945.40 428
8946.30 393
8947.19 396
8948.08 448
8948.97 455
8949.87 399
8950.76 413
8951.65 388
8952.55 417
8953.44 435
8954.33 416
8955.23 402
8956.12 417
8957.01 380
8957.91 399
8958.80 427
8959.69 443
8960.59 397
8961.48 393
8962.38 458
8963.27 462
8964.16 425
8965.06 454
8965.95 434
8966.85 391
8967.74 421
8968.63 401
8969.53 432
8970.42 383
8971.32 408
8972.21 441
8973.10 454
8974.00 399
8974.89 413
8975.79 384
8976.68 401
8977.58 420
8978.47 400
8979.36 410
8980.26 441
8981.15 430
8982.05 459
8982.94 428
8983.84 390
8984.73 369
8985.63 393
8986.52 392
8987.42 391
8988.31 366
8989.21 389
8990.10 371
8991.00 398
8991.89 374
8992.79 428
8993.68 390
8994.58 405
8995.47 371
8996.37 360
8997.27 345
8998.16 378
8999.06 359
8999.95 359
9000.85 358
9001.74 413
9002.64 391
9003.53 369
9004.43 330
9005.33 335
9006.22 372
9007.12 370
9008.01 389
9008.91 351
9009.81 377
9010.70 381
9011.60 375
9012.49 359
9013.39 403
9014.29 380
9015.18 384
9016.08 362
9016.98 356
9017.87 358
9018.77 372
9019.67 443
9020.56 373
9021.46 400
9022.36 470
9023.25 407
9024.15 377
9025.05 385
9025.94 393
9026.84 463
9027.74 381
9028.63 381
9029.53 378
9030.43 333
9031.33 389
9032.22 396
9033.12 412
9034.02 402
9034.91 398
9035.81 397
9036.71 428
9037.61 427
9038.50 480
9039.40 418
9040.30 421
9041.20 390
9042.10 385
9042.99 415
9043.89 413
9044.79 394
9045.69 410
9046.58 445
9047.48 415
9048.38 485
9049.28 461
9050.18 450
9051.07 420
9051.97 432
9052.87 415
9053.77 469
9054.67 390
9055.57 463
9056.46 447
9057.36 433
9058.26 432
9059.16 437
9060.06 428
9060.96 454
9061.86 449
9062.75 416
9063.65 422
9064.55 396
9065.45 419
9066.35 442
9067.25 463
9068.15 417
9069.05 445
9069.95 446
9070.84 498
9071.74 446
9072.64 440
9073.54 464
9074.44 445
9075.34 482
9076.24 440
9077.14 439
9078.04 463
9078.94 512
9079.84 468
9080.74 475
9081.64 508
9082.54 495
9083.44 512
9084.34 495
9085.24 542
9086.14 607
9087.04 554
9087.94 512
9088.84 538
9089.74 514
9090.64 529
9091.54 570
9092.44 537
9093.34 556
9094.24 590
9095.14 550
9096.04 492
9096.94 479
9097.84 502
9098.74 501
9099.64 499
9100.54 475
9101.44 523
9102.34 474
9103.24 448
9104.14 483
9105.04 435
9105.95 504
9106.85 510
9107.75 475
9108.65 469
9109.55 448
9110.45 421
9111.35 418
9112.25 444
9113.15 477
9114.06 434
9114.96 435
9115.86 489
9116.76 401
9117.66 419
9118.56 406
9119.46 440
9120.37 423
9121.27 436
9122.17 486
9123.07 431
9123.97 391
9124.87 418
9125.78 428
9126.68 383
9127.58 401
9128.48 404
9129.38 458
9130.29 451
9131.19 426
9132.09 402
9132.99 418
9133.89 440
9134.80 439
9135.70 385
9136.60 404
9137.50 400
9138.41 384
9139.31 404
9140.21 388
9141.11 452
9142.02 417
9142.92 405
9143.82 424
9144.72 406
9145.63 391
9146.53 352
9147.43 391
9148.34 421
9149.24 411
9150.14 408
9151.05 368
9151.95 389
9152.85 454
9153.76 430
9154.66 402
9155.56 429
9156.47 374
9157.37 438
9158.27 419
9159.18 379
9160.08 374
9160.98 369
9161.89 376
9162.79 376
9163.69 388
9164.60 341
9165.50 340
9166.41 369
9167.31 401
9168.21 409
9169.12 391
9170.02 390
9170.93 364
9171.83 366
9172.73 345
9173.64 368
9174.54 387
9175.45 395
9176.35 349
9177.25 356
9178.16 375
9179.06 392
9179.97 390
9180.87 387
9181.78 395
9182.68 414
9183.59 379
9184.49 388
9185.40 394
9186.30 364
9187.21 408
9188.11 360
9189.02 382
9189.92 364
9190.83 353
9191.73 353
9192.64 381
9193.54 362
9194.45 383
9195.35 362
9196.26 364
9197.16 329
9198.07 366
9198.97 387
9199.88 391
9200.78 417
9201.69 413
9202.60 389
9203.50 399
9204.41 390
9205.31 385
9206.22 395
9207.13 416
9208.03 376
9208.94 369
9209.84 388
9210.75 349
9211.66 379
9212.56 379
9213.47 378
9214.37 422
9215.28 333
9216.19 339
9217.09 370
9218.00 403
9218.91 378
9219.81 389
9220.72 370
9221.63 392
9222.53 347
9223.44 385
9224.35 349
9225.25 343
9226.16 374
9227.07 393
9227.97 394
9228.88 387
9229.79 332
9230.69 374
9231.60 352
9232.51 349
9233.41 338
9234.32 388
9235.23 393
9236.14 394
9237.04 315
9237.95 283
9238.86 356
9239.77 385
9240.67 417
9241.58 403
9242.49 338
9243.40 352
9244.30 366
9245.21 367
9246.12 312
9247.03 359
9247.94 354
9248.84 338
9249.75 356
9250.66 388
9251.57 365
9252.48 329
9253.38 390
9254.29 328
9255.20 311
9256.11 340
9257.02 373
9257.93 397
9258.83 376
9259.74 344
9260.65 387
9261.56 350
9262.47 362
9263.38 401
9264.29 342
9265.19 383
9266.10 378
9267.01 370
9267.92 362
9268.83 346
9269.74 358
9270.65 367
9271.56 347
9272.47 389
9273.37 358
9274.28 355
9275.19 320
9276.10 334
9277.01 327
9277.92 339
9278.83 359
9279.74 358
9280.65 358
9281.56 356
9282.47 352
9283.38 359
9284.29 355
9285.20 377
9286.11 378
9287.02 387
9287.93 401
9288.84 392
9289.75 364
9290.66 351
9291.57 368
9292.48 337
9293.39 330
9294.30 336
9295.21 399
9296.12 454
9297.03 401
9297.94 381
9298.85 374
9299.76 440
9300.67 388
9301.58 433
9302.49 482
9303.40 472
9304.31 450
9305.22 458
9306.13 499
9307.04 517
9307.95 543
9308.87 542
9309.78 593
9310.69 505
9311.60 539
9312.51 536
9313.42 466
9314.33 429
9315.24 421
9316.15 412
9317.07 448
9317.98 393
9318.89 390
9319.80 382
9320.71 406
9321.62 389
9322.53 361
9323.45 395
9324.36 376
9325.27 420
9326.18 443
9327.09 420
9328.00 428
9328.92 383
9329.83 399
9330.74 429
9331.65 401
9332.56 391
9333.48 400
9334.39 388
9335.30 368
9336.21 369
9337.13 394
9338.04 370
9338.95 367
9339.86 364
9340.77 436
9341.69 343
9342.60 363
9343.51 326
9344.43 402
9345.34 361
9346.25 392
9347.16 394
9348.08 353
9348.99 433
9349.90 380
9350.81 373
9351.73 370
9352.64 336
9353.55 377
9354.47 379
9355.38 379
9356.29 349
9357.21 346
9358.12 420
9359.03 378
9359.95 351
9360.86 363
9361.77 333
9362.69 352
9363.60 368
9364.51 363
9365.43 310
9366.34 351
9367.26 371
9368.17 318
9369.08 346
9370.00 333
9370.91 332
9371.82 326
9372.74 373
9373.65 346
9374.57 285
9375.48 353
9376.40 331
9377.31 334
9378.22 355
9379.14 342
9380.05 364
9380.97 334
9381.88 320
9382.80 304
9383.71 336
9384.62 353
9385.54 388
9386.45 397
9387.37 364
9388.28 399
9389.20 381
9390.11 337
9391.03 317
9391.94 402
9392.86 389
9393.77 349
9394.69 354
9395.60 392
9396.52 371
9397.43 329
9398.35 345
9399.26 362
9400.18 358
9401.10 404
9402.01 391
9402.93 363
9403.84 361
9404.76 367
9405.67 355
9406.59 342
9407.50 319
9408.42 324
9409.34 371
9410.25 334
9411.17 317
9412.08 299
9413.00 344
9413.92 329
9414.83 306
9415.75 334
9416.66 337
9417.58 323
9418.50 333
9419.41 327
9420.33 337
9421.25 321
9422.16 348
9423.08 346
9423.99 345
9424.91 368
9425.83 319
9426.74 357
9427.66 351
9428.58 351
9429.49 323
9430.41 304
9431.33 345
9432.25 308
9433.16 331
9434.08 299
9435.00 308
9435.91 343
9436.83 359
9437.75 376
9438.67 353
9439.58 318
9440.50 389
9441.42 338
9442.33 337
9443.25 332
9444.17 326
9445.09 327
9446.00 346
9446.92 392
9447.84 313
9448.76 308
9449.68 371
9450.59 396
9451.51 394
9452.43 438
9453.35 417
9454.26 460
9455.18 435
9456.10 419
9457.02 380
9457.94 374
9458.86 392
9459.77 391
9460.69 388
9461.61 354
9462.53 366
9463.45 323
9464.37 327
9465.28 339
9466.20 322
9467.12 323
9468.04 352
9468.96 364
9469.88 315
9470.80 314
9471.72 361
9472.63 358
9473.55 344
9474.47 327
9475.39 353
9476.31 380
9477.23 342
9478.15 336
9479.07 344
9479.99 380
9480.91 334
9481.83 363
9482.74 346
9483.66 366
9484.58 377
9485.50 354
9486.42 352
9487.34 346
9488.26 369
9489.18 341
9490.10 367
9491.02 330
9491.94 321
9492.86 312
9493.78 347
9494.70 355
9495.62 354
9496.54 339
9497.46 309
9498.38 319
9499.30 368
9500.22 310
9501.14 331
9502.06 346
9502.98 332
9503.90 334
9504.82 346
9505.74 319
9506.66 344
9507.59 354
9508.51 366
9509.43 336
9510.35 344
9511.27 316
9512.19 363
9513.11 378
9514.03 348
9514.95 362
9515.87 347
9516.79 366
9517.71 374
9518.64 362
9519.56 389
9520.48 358
9521.40 396
9522.32 367
9523.24 329
9524.16 297
9525.08 376
9526.01 343
9526.93 384
9527.85 353
9528.77 349
9529.69 357
9530.61 401
9531.54 389
9532.46 400
9533.38 355
9534.30 337
9535.22 364
9536.15 378
9537.07 420
9537.99 385
9538.91 433
9539.83 394
9540.76 385
9541.68 384
9542.60 430
9543.52 424
9544.45 370
9545.37 386
9546.29 396
9547.21 394
9548.14 373
9549.06 344
9549.98 311
9550.90 347
9551.83 315
9552.75 371
9553.67 339
9554.59 317
9555.52 316
9556.44 315
9557.36 370
9558.29 415
9559.21 346
9560.13 360
9561.06 375
9561.98 365
9562.90 391
9563.83 399
9564.75 371
9565.67 358
9566.60 397
9567.52 396
9568.44 346
9569.37 357
9570.29 389
9571.21 355
9572.14 389
9573.06 436
9573.98 418
9574.91 390
9575.83 364
9576.76 355
9577.68 413
9578.60 429
9579.53 435
9580.45 393
9581.38 367
9582.30 374
9583.23 376
9584.15 440
9585.07 341
9586.00 368
9586.92 394
9587.85 383
9588.77 378
9589.70 411
9590.62 379
9591.55 458
9592.47 394
9593.40 410
9594.32 443
9595.24 440
9596.17 478
9597.09 420
9598.02 431
9598.94 454
9599.87 470
9600.79 390
9601.72 441
9602.65 446
9603.57 471
9604.50 481
9605.42 465
9606.35 483
9607.27 488
9608.20 494
9609.12 474
9610.05 471
9610.97 504
9611.90 555
9612.83 518
9613.75 510
9614.68 500
9615.60 522
9616.53 484
9617.45 481
9618.38 459
9619.31 437
9620.23 412
9621.16 477
9622.08 493
9623.01 458
9623.94 502
9624.86 468
9625.79 517
9626.72 513
9627.64 549
9628.57 532
9629.50 559
9630.42 519
9631.35 491
9632.27 545
9633.20 544
9634.13 540
9635.06 524
9635.98 598
9636.91 550
9637.84 576
9638.76 541
9639.69 610
9640.62 592
9641.54 563
9642.47 566
9643.40 603
9644.33 564
9645.25 569
9646.18 649
9647.11 651
9648.03 601
9648.96 597
9649.89 635
9650.82 617
9651.74 677
9652.67 672
9653.60 714
9654.53 628
9655.46 695
9656.38 651
9657.31 674
9658.24 668
9659.17 720
9660.09 675
9661.02 632
9661.95 649
9662.88 698
9663.81 750
9664.74 812
9665.66 813
9666.59 773
9667.52 797
9668.45 782
9669.38 859
9670.31 885
9671.23 854
9672.16 896
9673.09 937
9674.02 968
9674.95 909
9675.88 956
9676.81 963
9677.73 920
9678.66 826
9679.59 870
9680.52 882
9681.45 894
9682.38 894
9683.31 944
9684.24 925
9685.17 874
9686.10 939
9687.03 959
9687.95 981
9688.88 982
9689.81 936
9690.74 1007
9691.67 1077
9692.60 1073
9693.53 997
9694.46 995
9695.39 1092
9696.32 1095
9697.25 1064
9698.18 1118
9699.11 1105
9700.04 1088
9700.97 1053
9701.90 1116
9702.83 1125
9703.76 1156
9704.69 1124
9705.62 1114
9706.55 1131
9707.48 1092
9708.41 1074
9709.34 1210
9710.27 1205
9711.20 1374
9712.13 1435
9713.06 1537
9713.99 1595
9714.92 1744
9715.85 1727
9716.79 1822
9717.72 1881
9718.65 1837
9719.58 1694
9720.51 1630
9721.44 1514
9722.37 1450
9723.30 1322
9724.23 1187
9725.16 1158
9726.09 1079
9727.03 1065
9727.96 1037
9728.89 1021
9729.82 1052
9730.75 1201
9731.68 1223
9732.61 1182
9733.55 1218
9734.48 1272
9735.41 1308
9736.34 1331
9737.27 1293
9738.20 1235
9739.14 1225
9740.07 1137
9741.00 1059
9741.93 1017
9742.86 1033
9743.79 985
9744.73 973
9745.66 941
9746.59 921
9747.52 901
9748.46 937
9749.39 861
9750.32 852
9751.25 823
9752.18 952
9753.12 923
9754.05 855
9754.98 854
9755.91 851
9756.85 877
9757.78 854
9758.71 861
9759.65 846
9760.58 898
9761.51 898
9762.44 852
9763.38 866
9764.31 815
9765.24 906
9766.18 866
9767.11 867
9768.04 876
9768.98 848
9769.91 837
9770.84 863
9771.78 825
9772.71 865
9773.64 904
9774.58 906
9775.51 843
9776.44 822
9777.38 900
9778.31 896
9779.24 856
9780.18 859
9781.11 892
9782.05 963
9782.98 1036
9783.91 1095
9784.85 1100
9785.78 1141
9786.71 1204
9787.65 1194
9788.58 1133
9789.52 1004
9790.45 956
9791.39 895
9792.32 927
9793.25 933
9794.19 904
9795.12 976
9796.06 949
9796.99 1057
9797.93 1062
9798.86 1126
9799.80 1158
9800.73 1163
9801.67 1137
9802.60 1017
9803.54 1058
9804.47 1049
9805.41 953
9806.34 876
9807.28 826
9808.21 749
9809.15 739
9810.08 698
9811.02 669
9811.95 674
9812.89 756
9813.82 728
9814.76 691
9815.69 645
9816.63 652
9817.56 682
9818.50 680
9819.43 638
9820.37 626
9821.31 589
9822.24 631
9823.18 704
9824.11 656
9825.05 592
9825.99 653
9826.92 651
9827.86 670
9828.79 708
9829.73 667
9830.67 635
9831.60 689
9832.54 637
9833.47 588
9834.41 628
9835.35 673
9836.28 657
9837.22 634
9838.16 574
9839.09 624
9840.03 629
9840.97 603
9841.90 665
9842.84 634
9843.78 612
9844.71 583
9845.65 578
9846.59 608
9847.52 602
9848.46 627
9849.40 610
9850.34 600
9851.27 569
9852.21 579
9853.15 614
9854.08 602
9855.02 530
9855.96 570
9856.90 608
9857.83 622
9858.77 560
9859.71 558
9860.65 639
9861.58 614
9862.52 668
9863.46 655
9864.40 604
9865.33 635
9866.27 582
9867.21 553
9868.15 584
9869.09 591
9870.02 595
9870.96 539
9871.90 570
9872.84 581
9873.78 588
9874.72 615
9875.65 564
9876.59 570
9877.53 591
9878.47 637
9879.41 615
9880.35 620
9881.28 643
9882.22 538
9883.16 517
9884.10 574
9885.04 526
9885.98 557
9886.92 585
9887.86 572
9888.79 591
9889.73 516
9890.67 562
9891.61 572
9892.55 580
9893.49 572
9894.43 574
9895.37 501
9896.31 562
9897.25 532
9898.19 495
9899.13 537
9900.07 530
9901.00 571
9901.94 524
9902.88 574
9903.82 577
9904.76 547
9905.70 605
9906.64 644
9907.58 660
9908.52 618
9909.46 647
9910.40 601
9911.34 602
9912.28 648
9913.22 677
9914.16 616
9915.10 663
9916.04 689
9916.98 600
9917.92 540
9918.86 630
9919.80 638
9920.74 650
9921.69 596
9922.63 658
9923.57 690
9924.51 786
9925.45 911
9926.39 1058
9927.33 1269
9928.27 1419
9929.21 1401
9930.15 1318
9931.09 1238
9932.03 1245
9932.97 1178
9933.92 1043
9934.86 869
9935.80 736
9936.74 681
9937.68 601
9938.62 585
9939.56 566
9940.50 574
9941.45 563
9942.39 578
9943.33 532
9944.27 537
9945.21 564
9946.15 567
9947.10 635
9948.04 590
9948.98 550
9949.92 560
9950.86 534
9951.80 590
9952.75 577
9953.69 589
9954.63 660
9955.57 636
9956.52 704
9957.46 658
9958.40 634
9959.34 648
9960.28 655
9961.23 605
9962.17 601
9963.11 607
9964.05 611
9965.00 639
9965.94 541
9966.88 559
9967.82 575
9968.77 603
9969.71 592
9970.65 547
9971.60 537
9972.54 550
9973.48 562
9974.42 574
9975.37 627
9976.31 587
9977.25 658
9978.20 589
9979.14 612
9980.08 568
9981.03 526
9981.97 548
9982.91 535
9983.86 535
9984.80 542
9985.74 510
9986.69 552
9987.63 592
9988.57 527
9989.52 540
9990.46 498
9991.41 523
9992.35 540
9993.29 522
9994.24 530
9995.18 537
9996.13 549
9997.07 572
9998.01 503
9998.96 525
9999.90 462
10000.85 513
10001.79 540
10002.74 466
10003.68 455
10004.62 474
10005.57 503
10006.51 451
10007.46 455
10008.40 505
10009.35 486
10010.29 486
10011.24 477
10012.18 439
10013.13 412
10014.07 498
10015.02 455
10015.96 487
10016.91 435
10017.85 444
10018.80 465
10019.74 453
10020.69 421
10021.63 451
10022.58 455
10023.52 425
10024.47 448
10025.41 501
10026.36 425
10027.30 482
10028.25 452
10029.19 456
10030.14 494
10031.09 485
10032.03 505
10032.98 443
10033.92 428
10034.87 445
10035.82 455
10036.76 411
10037.71 391
10038.65 432
10039.60 487
10040.55 452
10041.49 450
10042.44 454
10043.38 451
10044.33 419
10045.28 402
10046.22 387
10047.17 424
10048.12 430
10049.06 425
10050.01 362
10050.96 395
10051.90 413
10052.85 414
10053.80 418
10054.74 428
10055.69 423
10056.64 412
10057.58 451
10058.53 399
10059.48 424
10060.42 466
10061.37 452
10062.32 433
10063.27 442
10064.21 428
10065.16 430
10066.11 406
10067.06 366
10068.00 385
10068.95 372
10069.90 373
10070.85 387
10071.79 429
10072.74 430
10073.69 422
10074.64 428
10075.58 381
10076.53 369
10077.48 399
10078.43 376
10079.38 365
10080.32 387
10081.27 368
10082.22 393
10083.17 431
10084.12 434
10085.06 380
10086.01 400
10086.96 400
10087.91 357
10088.86 360
10089.81 373
10090.75 412
10091.70 442
10092.65 420
10093.60 416
10094.55 388
10095.50 396
10096.45 418
10097.40 369
10098.34 376
10099.29 377
10100.24 423
10101.19 376
10102.14 423
10103.09 402
10104.04 405
10104.99 387
10105.94 381
10106.89 381
10107.84 378
10108.78 389
10109.73 359
10110.68 358
10111.63 340
10112.58 385
10113.53 400
10114.48 356
10115.43 363
10116.38 389
10117.33 374
10118.28 363
10119.23 353
10120.18 391
10121.13 392
10122.08 352
10123.03 396
10123.98 392
10124.93 338
10125.88 377
10126.83 374
10127.78 375
10128.73 390
10129.68 334
10130.63 388
10131.58 360
10132.53 382
10133.48 370
10134.43 402
10135.38 394
10136.34 406
10137.29 420
10138.24 374
10139.19 401
10140.14 395
10141.09 402
10142.04 395
10142.99 411
10143.94 389
10144.89 455
10145.84 477
10146.80 416
10147.75 393
10148.70 373
10149.65 406
10150.60 392
10151.55 402
10152.50 362
10153.45 398
10154.41 447
10155.36 409
10156.31 400
10157.26 408
10158.21 371
10159.16 416
10160.12 406
10161.07 401
10162.02 428
10162.97 462
10163.92 400
10164.88 434
10165.83 435
10166.78 422
10167.73 446
10168.68 430
10169.64 450
10170.59 488
10171.54 487
10172.49 444
10173.45 507
10174.40 480
10175.35 446
10176.30 409
10177.26 469
10178.21 495
10179.16 510
10180.11 498
10181.07 511
10182.02 529
10182.97 552
10183.92 560
10184.88 546
10185.83 588
10186.78 620
10187.74 616
10188.69 533
10189.64 572
10190.60 637
10191.55 597
10192.50 593
10193.46 594
10194.41 638
10195.36 618
10196.32 573
10197.27 620
10198.22 638
10199.18 678
10200.13 688
10201.08 670
10202.04 731
10202.99 704
10203.95 765
10204.90 783
10205.85 842
10206.81 916
10207.76 1002
10208.72 940
10209.67 893
10210.62 855
10211.58 838
10212.53 814
10213.49 796
10214.44 762
10215.40 666
10216.35 686
10217.30 627
10218.26 561
10219.21 601
10220.17 630
10221.12 608
10222.08 599
10223.03 551
10223.99 561
10224.94 576
10225.90 561
10226.85 534
10227.81 558
10228.76 548
10229.72 478
10230.67 483
10231.63 517
10232.58 500
10233.54 536
10234.49 526
10235.45 565
10236.40 619
10237.36 640
10238.31 592
10239.27 634
10240.22 570
10241.18 544
10242.14 564
10243.09 585
10244.05 502
10245.00 447
10245.96 479
10246.91 499
10247.87 447
10248.83 486
10249.78 457
10250.74 419
10251.69 408
10252.65 430
10253.61 431
10254.56 412
10255.52 405
10256.48 412
10257.43 445
10258.39 443
10259.34 382
10260.30 411
10261.26 369
10262.21 395
10263.17 405
10264.13 362
10265.08 403
10266.04 399
10267.00 420
10267.95 421
10268.91 430
10269.87 415
10270.82 390
10271.78 411
10272.74 390
10273.70 419
10274.65 432
10275.61 416
10276.57 450
10277.52 412
10278.48 385
10279.44 400
10280.40 392
10281.35 394
10282.31 445
10283.27 422
10284.23 372
10285.18 412
10286.14 353
10287.10 399
10288.06 440
10289.02 394
10289.97 426
10290.93 396
10291.89 456
10292.85 448
10293.81 410
10294.76 386
10295.72 456
10296.68 411
10297.64 424
10298.60 423
10299.55 409
10300.51 386
10301.47 359
10302.43 393
10303.39 389
10304.35 380
10305.31 366
10306.26 386
10307.22 387
10308.18 351
10309.14 327
10310.10 387
10311.06 387
10312.02 408
10312.98 316
10313.93 346
10314.89 360
10315.85 366
10316.81 367
10317.77 349
10318.73 357
10319.69 374
10320.65 363
10321.61 380
10322.57 378
10323.53 374
10324.49 384
10325.45 352
10326.40 323
10327.36 355
10328.32 396
10329.28 377
10330.24 392
10331.20 412
10332.16 414
10333.12 380
10334.08 399
10335.04 354
10336.00 389
10336.96 362
10337.92 379
10338.88 371
10339.84 338
10340.80 381
10341.76 367
10342.72 356
10343.68 342
10344.64 352
10345.61 379
10346.57 375
10347.53 356
10348.49 328
10349.45 385
10350.41 417
10351.37 362
10352.33 363
10353.29 385
10354.25 405
10355.21 410
10356.17 353
10357.13 300
10358.10 333
10359.06 371
10360.02 331
10360.98 383
10361.94 408
10362.90 332
10363.86 385
10364.82 362
10365.79 364
10366.75 354
10367.71 312
10368.67 303
10369.63 302
10370.59 286
10371.55 337
10372.52 340
10373.48 325
10374.44 312
10375.40 303
10376.36 334
10377.33 325
10378.29 347
10379.25 328
10380.21 283
10381.17 289
10382.14 326
10383.10 321
10384.06 332
10385.02 293
10385.98 341
10386.95 348
10387.91 381
10388.87 353
10389.83 253
10390.80 320
10391.76 336
10392.72 359
10393.68 358
10394.65 319
10395.61 296
10396.57 292
10397.54 332
10398.50 307
10399.46 333
10400.42 317
10401.39 320
10402.35 308
10403.31 260
10404.28 268
10405.24 281
10406.20 302
10407.17 345
10408.13 325
10409.09 315
10410.06 318
10411.02 310
10411.98 281
10412.95 259
10413.91 295
10414.88 318
10415.84 309
10416.80 310
10417.77 301
10418.73 337
10419.69 343
10420.66 316
10421.62 315
10422.59 282
10423.55 292
10424.51 308
10425.48 295
10426.44 296
10427.41 333
10428.37 294
10429.34 310
10430.30 289
10431.26 273
10432.23 251
10433.19 301
10434.16 318
10435.12 272
10436.09 301
10437.05 322
10438.02 276
10438.98 298
10439.95 311
10440.91 288
10441.88 318
10442.84 313
10443.81 271
10444.77 269
10445.74 271
10446.70 268
10447.67 316
10448.63 274
10449.60 258
10450.56 290
10451.53 270
10452.49 233
10453.46 263
10454.42 292
10455.39 299
10456.36 250
10457.32 279
10458.29 273
10459.25 292
10460.22 250
10461.18 271
10462.15 319
10463.12 279
10464.08 285
10465.05 261
10466.01 251
10466.98 276
10467.95 259
10468.91 277
10469.88 282
10470.84 269
10471.81 296
10472.78 280
10473.74 286
10474.71 289
10475.68 253
10476.64 266
10477.61 279
10478.58 247
10479.54 226
10480.51 263
10481.48 259
10482.44 288
10483.41 274
10484.38 304
10485.34 266
10486.31 297
10487.28 253
10488.25 265
10489.21 257
10490.18 278
10491.15 260
10492.11 233
10493.08 294
10494.05 262
10495.02 265
10495.98 284
10496.95 240
10497.92 260
10498.89 269
10499.85 270
10500.82 260
10501.79 287
10502.76 270
10503.72 270
10504.69 276
10505.66 283
10506.63 287
10507.60 247
10508.56 272
10509.53 251
10510.50 261
10511.47 239
10512.44 264
10513.40 233
10514.37 246
10515.34 270
10516.31 237
10517.28 192
10518.25 219
10519.22 252
10520.18 294
10521.15 286
10522.12 279
10523.09 273
10524.06 262
10525.03 238
10526.00 241
10526.96 273
10527.93 223
10528.90 224
10529.87 279
10530.84 235
10531.81 254
10532.78 266
10533.75 297
10534.72 248
10535.69 251
10536.66 258
10537.63 269
10538.59 250
10539.56 238
10540.53 299
10541.50 267
10542.47 285
10543.44 259
10544.41 242
10545.38 238
10546.35 253
10547.32 263
10548.29 256
10549.26 234
10550.23 265
10551.20 291
10552.17 280
10553.14 289
10554.11 280
10555.08 299
10556.05 287
10557.02 264
10557.99 271
10558.96 274
10559.93 306
10560.90 291
10561.87 287
10562.84 272
10563.81 271
10564.79 290
10565.76 294
10566.73 300
10567.70 253
10568.67 272
10569.64 270
10570.61 251
10571.58 277
10572.55 247
10573.52 279
10574.49 301
10575.47 271
10576.44 286
10577.41 305
10578.38 254
10579.35 276
10580.32 249
10581.29 296
10582.26 289
10583.24 279
10584.21 306
10585.18 305
10586.15 285
10587.12 321
10588.09 313
10589.07 281
10590.04 302
10591.01 299
10591.98 288
10592.95 290
10593.92 287
10594.90 309
10595.87 270
10596.84 276
10597.81 310
10598.78 298
10599.76 287
10600.73 259
10601.70 317
10602.67 288
10603.65 275
10604.62 299
10605.59 285
10606.56 278
10607.54 273
10608.51 327
10609.48 317
10610.45 268
10611.43 255
10612.40 285
10613.37 292
10614.35 277
10615.32 284
10616.29 311
10617.26 300
10618.24 292
10619.21 262
10620.18 324
10621.16 311
10622.13 340
10623.10 330
10624.08 309
10625.05 274
10626.02 282
10627.00 327
10627.97 328
10628.94 307
10629.92 290
10630.89 297
10631.87 349
10632.84 318
10633.81 317
10634.79 304
10635.76 328
10636.73 358
10637.71 369
10638.68 432
10639.66 471
10640.63 505
10641.60 505
10642.58 531
10643.55 517
10644.53 500
10645.50 459
10646.48 418
10647.45 371
10648.43 365
10649.40 313
10650.37 325
10651.35 311
10652.32 305
10653.30 321
10654.27 294
10655.25 277
10656.22 276
10657.20 265
10658.17 275
10659.15 306
10660.12 357
10661.10 341
10662.07 273
10663.05 259
10664.02 249
10665.00 243
10665.97 263
10666.95 244
10667.92 229
10668.90 254
10669.87 263
10670.85 268
10671.83 274
10672.80 271
10673.78 247
10674.75 262
10675.73 314
10676.70 289
10677.68 284
10678.66 299
10679.63 281
10680.61 262
10681.58 297
10682.56 319
10683.54 307
10684.51 317
10685.49 285
10686.46 237
10687.44 264
10688.42 279
10689.39 280
10690.37 275
10691.35 252
10692.32 276
10693.30 234
10694.28 239
10695.25 253
10696.23 241
10697.21 273
10698.18 277
10699.16 253
10700.14 267
10701.11 275
10702.09 238
10703.07 232
10704.04 275
10705.02 259
10706.00 302
10706.97 315
10707.95 298
10708.93 291
10709.91 264
10710.88 289
10711.86 292
10712.84 289
10713.82 269
10714.79 279
10715.77 279
10716.75 266
10717.73 261
10718.70 291
10719.68 258
10720.66 287
10721.64 299
10722.61 274
10723.59 300
10724.57 236
10725.55 282
10726.53 276
10727.50 302
10728.48 271
10729.46 253
10730.44 274
10731.42 251
10732.40 281
10733.37 258
10734.35 287
10735.33 273
10736.31 295
10737.29 284
10738.27 240
10739.25 326
10740.22 258
10741.20 282
10742.18 265
10743.16 272
10744.14 288
10745.12 285
10746.10 248
10747.08 251
10748.05 271
10749.03 252
10750.01 260
10750.99 268
10751.97 246
10752.95 264
10753.93 279
10754.91 312
10755.89 289
10756.87 260
10757.85 288
10758.83 328
10759.81 250
10760.79 271
10761.77 274
10762.75 292
10763.73 276
10764.71 278
10765.68 245
10766.66 288
10767.64 318
10768.62 272
10769.60 268
10770.58 271
10771.56 291
10772.54 305
10773.53 272
10774.51 263
10775.49 299
10776.47 287
10777.45 260
10778.43 293
10779.41 281
10780.39 295
10781.37 290
10782.35 270
10783.33 310
10784.31 314
10785.29 292
10786.27 319
10787.25 292
10788.23 300
10789.21 267
10790.20 285
10791.18 253
10792.16 280
10793.14 274
10794.12 280
10795.10 301
10796.08 269
10797.06 269
10798.04 249
10799.03 287
10800.01 294
10800.99 297
10801.97 282
10802.95 279
10803.93 278
10804.91 305
10805.90 303
10806.88 306
10807.86 312
10808.84 295
10809.82 290
10810.81 304
10811.79 308
10812.77 357
10813.75 321
10814.73 265
10815.72 308
10816.70 311
10817.68 298
10818.66 285
10819.64 284
10820.63 259
10821.61 329
10822.59 295
10823.57 296
10824.56 295
10825.54 287
10826.52 315
10827.50 300
10828.49 288
10829.47 278
10830.45 280
10831.44 306
10832.42 329
10833.40 309
10834.38 285
10835.37 318
10836.35 319
10837.33 302
10838.32 273
10839.30 301
10840.28 304
10841.27 292
10842.25 302
10843.23 315
10844.22 331
10845.20 297
10846.18 343
10847.17 297
10848.15 316
10849.13 308
10850.12 362
10851.10 327
10852.09 302
10853.07 330
10854.05 310
10855.04 312
10856.02 347
10857.00 363
10857.99 335
10858.97 317
10859.96 331
10860.94 327
10861.93 314
10862.91 312
10863.89 316
10864.88 334
10865.86 297
10866.85 298
10867.83 328
10868.82 350
10869.80 370
10870.79 364
10871.77 383
10872.75 364
10873.74 347
10874.72 368
10875.71 383
10876.69 317
10877.68 364
10878.66 371
10879.65 353
10880.63 328
10881.62 347
10882.60 402
10883.59 326
10884.57 336
10885.56 376
10886.55 339
10887.53 386
10888.52 408
10889.50 420
10890.49 368
10891.47 365
10892.46 401
10893.44 429
10894.43 389
10895.42 381
10896.40 371
10897.39 412
10898.37 395
10899.36 432
10900.34 393
10901.33 408
10902.32 443
10903.30 422
10904.29 428
10905.27 446
10906.26 450
10907.25 418
10908.23 453
10909.22 462
10910.21 427
10911.19 463
10912.18 446
10913.17 484
10914.15 448
10915.14 498
10916.13 542
10917.11 496
10918.10 508
10919.09 535
10920.07 537
10921.06 526
10922.05 487
10923.03 477
10924.02 479
10925.01 509
10926.00 529
10926.98 516
10927.97 505
10928.96 572
10929.94 533
10930.93 514
10931.92 503
10932.91 473
10933.89 509
10934.88 504
10935.87 521
10936.86 573
10937.84 598
10938.83 624
10939.82 617
10940.81 588
10941.80 606
10942.78 594
10943.77 649
10944.76 666
10945.75 621
10946.74 646
10947.72 726
10948.71 722
10949.70 712
10950.69 672
10951.68 685
10952.66 727
10953.65 800
10954.64 850
10955.63 928
10956.62 1044
10957.61 1153
10958.60 1238
10959.58 1331
10960.57 1415
10961.56 1384
10962.55 1274
10963.54 1316
10964.53 1216
10965.52 1108
10966.51 1051
10967.49 975
10968.48 928
10969.47 903
10970.46 851
10971.45 850
10972.44 825
10973.43 755
10974.42 783
10975.41 782
10976.40 741
10977.39 745
10978.38 759
10979.37 764
10980.36 789
10981.35 790
10982.34 781
10983.32 806
10984.31 848
10985.30 869
10986.29 847
10987.28 819
10988.27 818
10989.26 870
10990.25 842
10991.24 821
10992.23 891
10993.22 908
10994.21 981
10995.20 1089
10996.20 1184
10997.19 1374
10998.18 1608
10999.17 1729
11000.16 1885
11001.15 2066
11002.14 2029
11003.13 2106
11004.12 2017
11005.11 1828
11006.10 1568
11007.09 1384
11008.08 1276
11009.07 1117
11010.06 980
11011.06 893
11012.05 859
11013.04 785
11014.03 716
11015.02 703
11016.01 663
11017.00 698
11017.99 690
11018.98 688
11019.98 689
11020.97 643
11021.96 619
11022.95 636
11023.94 647
11024.93 622
11025.93 642
11026.92 633
11027.91 647
11028.90 650
11029.89 647
11030.88 653
11031.88 649
11032.87 623
11033.86 620
11034.85 641
11035.84 594
11036.84 579
11037.83 638
11038.82 616
11039.81 648
11040.81 609
11041.80 634
11042.79 611
11043.78 609
11044.77 609
11045.77 586
11046.76 527
11047.75 571
11048.75 551
11049.74 553
11050.73 520
11051.72 509
11052.72 532
11053.71 551
11054.70 539
11055.70 505
11056.69 495
11057.68 496
11058.67 518
11059.67 509
11060.66 515
11061.65 533
11062.65 501
11063.64 501
11064.63 528
11065.63 491
11066.62 494
11067.61 523
11068.61 534
11069.60 495
11070.60 521
11071.59 544
11072.58 490
11073.58 501
11074.57 513
11075.56 520
11076.56 551
11077.55 511
11078.55 525
11079.54 522
11080.53 501
11081.53 491
11082.52 498
11083.52 517
11084.51 546
11085.51 506
11086.50 541
11087.49 468
11088.49 461
11089.48 484
11090.48 514
11091.47 483
11092.47 465
11093.46 426
11094.46 448
11095.45 475
11096.45 467
11097.44 497
11098.44 449
11099.43 486
11100.43 520
11101.42 487
11102.42 485
11103.41 510
11104.41 494
11105.40 482
11106.40 496
11107.39 481
11108.39 472
11109.38 446
11110.38 466
11111.37 413
11112.37 445
11113.37 443
11114.36 474
11115.36 463
11116.35 419
11117.35 406
11118.34 472
11119.34 470
11120.34 467
11121.33 432
11122.33 479
11123.32 535
11124.32 554
11125.32 559
11126.31 510
11127.31 596
11128.30 594
11129.30 547
11130.30 530
11131.29 527
11132.29 519
11133.29 516
11134.28 488
11135.28 451
11136.28 474
11137.27 419
11138.27 462
11139.27 478
11140.26 461
11141.26 386
11142.26 445
11143.25 471
11144.25 455
11145.25 454
11146.24 425
11147.24 450
11148.24 495
11149.24 451
11150.23 435
11151.23 460
11152.23 433
11153.23 427
11154.22 447
11155.22 441
11156.22 437
11157.22 421
11158.21 440
11159.21 421
11160.21 408
11161.21 436
11162.20 453
11163.20 455
11164.20 453
11165.20 494
11166.20 502
11167.19 481
11168.19 449
11169.19 490
11170.19 494
11171.19 441
11172.18 426
11173.18 436
11174.18 461
11175.18 499
11176.18 448
11177.18 432
11178.17 465
11179.17 466
11180.17 444
11181.17 470
11182.17 453
11183.17 466
11184.17 481
11185.16 505
11186.16 502
11187.16 531
11188.16 534
11189.16 484
11190.16 481
11191.16 518
11192.16 526
11193.16 518
11194.16 508
11195.16 561
11196.15 554
11197.15 547
11198.15 570
11199.15 465
11200.15 496
11201.15 521
11202.15 497
11203.15 508
11204.15 500
11205.15 472
11206.15 486
11207.15 503
11208.15 468
11209.15 495
11210.15 479
11211.15 466
11212.15 491
11213.15 462
11214.15 434
11215.15 464
11216.15 446
11217.15 435
11218.15 445
11219.15 425
11220.15 448
11221.15 468
11222.15 439
11223.15 412
11224.15 421
11225.15 431
11226.15 435
11227.16 411
11228.16 426
11229.16 435
11230.16 386
11231.16 380
11232.16 410
11233.16 371
11234.16 356
11235.16 348
11236.16 389
11237.16 431
11238.17 394
11239.17 403
11240.17 411
11241.17 376
11242.17 374
11243.17 357
11244.17 355
11245.18 378
11246.18 390
11247.18 391
11248.18 399
11249.18 373
11250.18 352
11251.19 396
11252.19 418
11253.19 370
11254.19 362
11255.19 364
11256.19 389
11257.20 352
11258.20 354
11259.20 407
11260.20 405
11261.21 381
11262.21 375
11263.21 381
11264.21 377
11265.21 399
11266.22 380
11267.22 375
11268.22 391
11269.22 343
11270.23 324
11271.23 339
11272.23 367
11273.24 417
11274.24 401
11275.24 403
11276.24 398
11277.25 448
11278.25 394
11279.25 460
11280.26 449
11281.26 459
11282.26 451
11283.27 432
11284.27 450
11285.27 415
11286.28 428
11287.28 402
11288.28 393
11289.29 385
11290.29 337
11291.29 374
11292.30 411
11293.30 379
11294.30 398
11295.31 342
11296.31 366
11297.31 389
11298.32 352
11299.32 367
11300.33 369
11301.33 354
11302.33 370
11303.34 332
11304.34 327
11305.35 316
11306.35 386
11307.36 429
11308.36 437
11309.36 402
11310.37 455
11311.37 471
11312.38 457
11313.38 471
11314.39 536
11315.39 503
11316.40 489
11317.40 501
11318.41 486
11319.41 468
11320.41 447
11321.42 437
11322.42 415
11323.43 391
11324.43 367
11325.44 375
11326.44 369
11327.45 344
11328.46 332
11329.46 340
11330.47 358
11331.47 297
11332.48 326
11333.48 329
11334.49 331
11335.49 339
11336.50 305
11337.50 289
11338.51 335
11339.52 351
11340.52 339
11341.53 305
11342.53 292
11343.54 314
11344.54 338
11345.55 301
11346.56 304
11347.56 324
11348.57 340
11349.58 322
11350.58 314
11351.59 329
11352.59 356
11353.60 390
11354.61 332
11355.61 325
11356.62 340
11357.63 329
11358.63 327
11359.64 287
11360.65 294
11361.65 337
11362.66 341
11363.67 349
11364.67 295
11365.68 310
11366.69 351
11367.69 327
11368.70 335
11369.71 306
11370.71 327
11371.72 298
11372.73 335
11373.74 323
11374.74 306
11375.75 316
11376.76 305
11377.77 309
11378.77 317
11379.78 287
11380.79 307
11381.80 302
11382.80 301
11383.81 307
11384.82 297
11385.83 290
11386.83 315
11387.84 335
11388.85 277
11389.86 299
11390.87 325
11391.87 308
11392.88 314
11393.89 302
11394.90 296
11395.91 296
11396.91 328
11397.92 300
11398.93 306
11399.94 311
11400.95 305
11401.96 286
11402.97 280
11403.97 305
11404.98 301
11405.99 322
11407.00 284
11408.01 261
11409.02 246
11410.03 318
11411.03 326
11412.04 322
11413.05 283
11414.06 295
11415.07 299
11416.08 289
11417.09 316
11418.10 258
11419.11 300
11420.12 296
11421.13 346
11422.14 310
11423.14 273
11424.15 288
11425.16 326
11426.17 323
11427.18 287
11428.19 310
11429.20 319
11430.21 326
11431.22 323
11432.23 298
11433.24 299
11434.25 284
11435.26 319
11436.27 291
11437.28 274
11438.29 269
11439.30 300
11440.31 285
11441.32 283
11442.33 269
11443.34 261
11444.35 262
11445.36 266
11446.37 314
11447.38 344
11448.39 307
11449.41 327
11450.42 301
11451.43 286
11452.44 292
11453.45 293
11454.46 317
11455.47 281
11456.48 285
11457.49 305
11458.50 279
11459.51 330
11460.52 314
11461.54 316
11462.55 283
11463.56 323
11464.57 307
11465.58 300
11466.59 304
11467.60 280
11468.62 287
11469.63 318
11470.64 290
11471.65 259
11472.66 284
11473.67 301
11474.68 296
11475.70 290
11476.71 299
11477.72 299
11478.73 288
11479.74 285
11480.76 256
11481.77 278
11482.78 323
11483.79 277
11484.80 264
11485.82 253
11486.83 264
11487.84 259
11488.85 287
11489.87 252
11490.88 296
11491.89 240
11492.90 257
11493.92 240
11494.93 224
11495.94 228
11496.95 276
11497.97 276
11498.98 246
11499.99 264
11501.00 298
11502.02 266
11503.03 271
11504.04 274
11505.06 260
11506.07 257
11507.08 263
11508.10 275
11509.11 297
11510.12 261
11511.14 251
11512.15 271
11513.16 268
11514.18 245
11515.19 271
11516.20 276
11517.22 286
11518.23 301
11519.24 269
11520.26 265
11521.27 298
11522.29 232
11523.30 265
11524.31 249
11525.33 282
11526.34 265
11527.35 325
11528.37 297
11529.38 236
11530.40 240
11531.41 225
11532.43 244
11533.44 260
11534.45 254
11535.47 267
11536.48 296
11537.50 257
11538.51 279
11539.53 259
11540.54 253
11541.56 289
11542.57 256
11543.59 267
11544.60 251
11545.61 254
11546.63 280
11547.64 271
11548.66 263
11549.67 263
11550.69 274
11551.70 270
11552.72 261
11553.74 277
11554.75 253
11555.77 279
11556.78 300
11557.80 311
11558.81 287
11559.83 266
11560.84 316
11561.86 279
11562.87 269
11563.89 270
11564.91 260
11565.92 291
11566.94 298
11567.95 298
11568.97 264
11569.98 255
11571.00 304
11572.02 274
11573.03 314
11574.05 300
11575.06 296
11576.08 299
11577.10 288
11578.11 277
11579.13 280
11580.15 281
11581.16 303
11582.18 280
11583.20 302
11584.21 285
11585.23 294
11586.25 347
11587.26 320
11588.28 325
11589.30 298
11590.31 307
11591.33 300
11592.35 324
11593.36 345
11594.38 338
11595.40 330
11596.41 335
11597.43 424
11598.45 409
11599.47 411
11600.48 413
11601.50 490
11602.52 554
11603.53 601
11604.55 648
11605.57 639
11606.59 615
11607.60 616
11608.62 568
11609.64 530
11610.66 490
11611.68 433
11612.69 415
11613.71 395
11614.73 373
11615.75 329
11616.76 299
11617.78 275
11618.80 307
11619.82 311
11620.84 284
11621.86 282
11622.87 318
11623.89 322
11624.91 280
11625.93 251
11626.95 295
11627.97 295
11628.98 280
11630.00 264
11631.02 258
11632.04 261
11633.06 280
11634.08 321
11635.10 320
11636.11 260
11637.13 276
11638.15 304
11639.17 254
11640.19 270
11641.21 239
11642.23 262
11643.25 325
11644.27 257
11645.29 272
11646.31 269
11647.32 295
11648.34 289
11649.36 264
11650.38 238
11651.40 233
11652.42 227
11653.44 262
11654.46 259
11655.48 249
11656.50 249
11657.52 253
11658.54 252
11659.56 233
11660.58 271
11661.60 271
11662.62 250
11663.64 240
11664.66 269
11665.68 247
11666.70 274
11667.72 242
11668.74 269
11669.76 262
11670.78 260
11671.80 274
11672.82 251
11673.84 256
11674.86 225
11675.88 249
11676.90 239
11677.92 261
11678.95 222
11679.97 283
11680.99 257
11682.01 257
11683.03 252
11684.05 254
11685.07 254
11686.09 259
11687.11 265
11688.13 250
11689.16 248
11690.18 253
11691.20 271
11692.22 260
11693.24 250
11694.26 241
11695.28 271
11696.30 240
11697.33 271
11698.35 271
11699.37 279
11700.39 249
11701.41 256
11702.43 289
11703.46 286
11704.48 276
11705.50 251
11706.52 265
11707.54 275
11708.57 291
11709.59 261
11710.61 267
11711.63 280
11712.65 288
11713.68 268
11714.70 295
11715.72 263
11716.74 247
11717.77 263
11718.79 297
11719.81 225
11720.83 275
11721.86 293
11722.88 274
11723.90 269
11724.92 264
11725.95 257
11726.97 246
11727.99 233
11729.01 247
11730.04 246
11731.06 270
11732.08 253
11733.11 242
11734.13 247
11735.15 246
11736.18 272
11737.20 303
11738.22 261
11739.25 261
11740.27 265
11741.29 262
11742.32 232
11743.34 275
11744.36 274
11745.39 263
11746.41 270
11747.43 280
11748.46 238
11749.48 272
11750.51 273
11751.53 247
11752.55 266
11753.58 258
11754.60 273
11755.63 295
11756.65 252
11757.67 225
11758.70 262
11759.72 243
11760.75 262
11761.77 274
11762.80 239
11763.82 271
11764.84 268
11765.87 275
11766.89 261
11767.92 282
11768.94 279
11769.97 269
11770.99 279
11772.02 254
11773.04 237
11774.07 263
11775.09 252
11776.12 275
11777.14 285
11778.17 274
11779.19 263
11780.22 274
11781.24 284
11782.27 285
11783.29 278
11784.32 245
11785.34 266
11786.37 265
11787.39 260
11788.42 261
11789.45 292
11790.47 272
11791.50 277
11792.52 252
11793.55 241
11794.57 282
11795.60 283
11796.63 259
11797.65 284
11798.68 273
11799.70 280
11800.73 309
11801.75 286
11802.78 287
11803.81 272
11804.83 277
11805.86 281
11806.89 278
11807.91 303
11808.94 313
11809.97 318
11810.99 311
11812.02 304
11813.04 260
11814.07 313
11815.10 291
11816.12 286
11817.15 277
11818.18 305
11819.21 289
11820.23 299
11821.26 264
11822.29 301
11823.31 281
11824.34 333
11825.37 279
11826.39 295
11827.42 322
11828.45 350
11829.48 335
11830.50 332
11831.53 282
11832.56 264
11833.59 300
11834.61 303
11835.64 335
11836.67 311
11837.70 325
11838.72 303
11839.75 318
11840.78 311
11841.81 312
11842.83 337
11843.86 324
11844.89 332
11845.92 339
11846.95 351
11847.97 323
11849.00 334
11850.03 317
11851.06 318
11852.09 344
11853.12 355
11854.14 393
11855.17 340
11856.20 360
11857.23 337
11858.26 356
11859.29 375
11860.32 365
11861.34 407
11862.37 391
11863.40 398
11864.43 385
11865.46 372
11866.49 370
11867.52 350
11868.55 368
11869.57 401
11870.60 373
11871.63 377
11872.66 363
11873.69 390
11874.72 404
11875.75 446
11876.78 461
11877.81 471
11878.84 474
11879.87 458
11880.90 414
11881.93 469
11882.96 476
11883.99 468
11885.02 502
11886.05 533
11887.08 529
11888.11 501
11889.14 487
11890.16 525
11891.19 575
11892.22 555
11893.26 545
11894.29 548
11895.32 600
11896.35 599
11897.38 674
11898.41 643
11899.44 672
11900.47 749
11901.50 843
11902.53 849
11903.56 873
11904.59 832
11905.62 850
11906.65 780
11907.68 803
11908.71 783
11909.74 727
11910.77 694
11911.80 728
11912.83 703
11913.87 658
11914.90 689
11915.93 638
11916.96 701
11917.99 673
11919.02 654
11920.05 631
11921.08 680
11922.11 696
11923.15 693
11924.18 698
11925.21 727
11926.24 788
11927.27 860
11928.30 921
11929.34 997
11930.37 1161
11931.40 1279
11932.43 1356
11933.46 1370
11934.49 1421
11935.53 1394
11936.56 1359
11937.59 1283
11938.62 1084
11939.65 967
11940.69 907
11941.72 891
11942.75 801
11943.78 686
11944.82 702
11945.85 663
11946.88 629
11947.91 585
11948.94 564
11949.98 572
11951.01 527
11952.04 533
11953.08 552
11954.11 536
11955.14 540
11956.17 527
11957.21 547
11958.24 513
11959.27 541
11960.31 530
11961.34 548
11962.37 505
11963.40 558
11964.44 563
11965.47 577
11966.50 548
11967.54 521
11968.57 477
11969.60 551
11970.64 519
11971.67 528
11972.70 563
11973.74 536
11974.77 549
11975.81 521
11976.84 536
11977.87 513
11978.91 525
11979.94 492
11980.97 501
11982.01 470
11983.04 467
11984.08 469
11985.11 524
11986.14 511
11987.18 525
11988.21 514
11989.25 512
11990.28 491
11991.32 498
11992.35 516
11993.38 532
11994.42 519
11995.45 506
11996.49 508
11997.52 495
11998.56 554
11999.59 533
12000.63 491
12001.66 491
12002.70 521
12003.73 536
12004.77 560
12005.80 592
12006.84 558
12007.87 548
12008.91 604
12009.94 575
12010.98 577
12012.01 601
12013.05 614
12014.08 654
12015.12 604
12016.15 647
12017.19 658
12018.22 726
12019.26 721
12020.29 716
12021.33 739
12022.37 722
12023.40 682
12024.44 661
12025.47 660
12026.51 591
12027.54 608
12028.58 614
12029.62 627
12030.65 642
12031.69 637
12032.72 607
12033.76 632
12034.80 671
12035.83 642
12036.87 603
12037.91 631
12038.94 609
12039.98 582
12041.01 600
12042.05 606
12043.09 599
12044.12 547
12045.16 548
12046.20 569
12047.23 550
12048.27 507
12049.31 554
12050.35 532
12051.38 550
12052.42 553
12053.46 586
12054.49 546
12055.53 579
12056.57 577
12057.60 506
12058.64 579
12059.68 617
12060.72 617
12061.75 632
12062.79 625
12063.83 617
12064.87 632
12065.90 543
12066.94 621
12067.98 579
12069.02 549
12070.05 563
12071.09 578
12072.13 598
12073.17 610
12074.21 639
12075.24 606
12076.28 624
12077.32 629
12078.36 645
12079.40 615
12080.43 630
12081.47 577
12082.51 614
12083.55 597
12084.59 607
12085.63 656
12086.66 635
12087.70 670
12088.74 617
12089.78 652
12090.82 696
12091.86 699
12092.90 711
12093.93 790
12094.97 752
12096.01 787
12097.05 824
12098.09 789
12099.13 815
12100.17 882
12101.21 930
12102.25 985
12103.28 1136
12104.32 1165
12105.36 1185
12106.40 1158
12107.44 1169
12108.48 1161
12109.52 1048
12110.56 995
12111.60 903
12112.64 815
12113.68 723
12114.72 664
12115.76 641
12116.80 648
12117.84 590
12118.88 539
12119.92 575
12120.96 594
12122.00 488
12123.04 482
12124.08 485
12125.12 504
12126.16 519
12127.20 502
12128.24 427
12129.28 461
12130.32 447
12131.36 470
12132.40 443
12133.44 437
12134.48 431
12135.52 477
12136.56 439
12137.60 483
12138.64 460
12139.68 472
12140.72 478
12141.76 465
12142.81 447
12143.85 458
12144.89 425
12145.93 403
12146.97 417
12148.01 412
12149.05 414
12150.09 384
12151.13 418
12152.18 404
12153.22 385
12154.26 395
12155.30 430
12156.34 388
12157.38 343
12158.42 375
12159.47 377
12160.51 412
12161.55 390
12162.59 416
12163.63 390
12164.67 377
12165.72 432
12166.76 412
12167.80 411
12168.84 402
12169.88 404
12170.93 401
12171.97 369
12173.01 334
12174.05 371
12175.09 395
12176.14 358
12177.18 342
12178.22 373
12179.26 406
12180.31 386
12181.35 384
12182.39 394
12183.43 380
12184.48 438
12185.52 391
12186.56 415
12187.60 371
12188.65 367
12189.69 358
12190.73 363
12191.78 345
12192.82 354
12193.86 392
12194.91 412
12195.95 379
12196.99 322
12198.04 367
12199.08 408
12200.12 381
12201.17 344
12202.21 369
12203.25 395
12204.30 382
12205.34 367
12206.38 365
12207.43 418
12208.47 391
12209.51 392
12210.56 378
12211.60 353
12212.65 342
12213.69 368
12214.73 370
12215.78 363
12216.82 379
12217.87 385
12218.91 381
12219.95 385
12221.00 346
12222.04 347
12223.09 365
12224.13 371
12225.17 391
12226.22 348
12227.26 417
12228.31 424
12229.35 390
12230.40 348
12231.44 359
12232.49 376
12233.53 418
12234.58 392
12235.62 371
12236.67 383
12237.71 365
12238.76 342
12239.80 335
12240.85 346
12241.89 325
12242.94 370
12243.98 332
12245.03 345
12246.07 350
12247.12 350
12248.16 348
12249.21 362
12250.25 344
12251.30 359
12252.34 332
12253.39 360
12254.44 346
12255.48 294
12256.53 319
12257.57 329
12258.62 344
12259.67 325
12260.71 302
12261.76 283
12262.80 320
12263.85 330
12264.90 314
12265.94 279
12266.99 268
12268.03 309
12269.08 309
12270.13 289
12271.17 295
12272.22 334
12273.27 316
12274.31 301
12275.36 290
12276.41 307
12277.45 298
12278.50 280
12279.55 267
12280.59 339
12281.64 288
12282.69 317
12283.73 310
12284.78 300
12285.83 259
12286.87 287
12287.92 309
12288.97 284
12290.01 268
12291.06 281
12292.11 285
12293.16 279
12294.20 297
12295.25 268
12296.30 250
12297.35 271
12298.39 282
12299.44 262
12300.49 264
12301.54 285
12302.58 265
12303.63 266
12304.68 286
12305.73 283
12306.78 258
12307.82 248
12308.87 246
12309.92 274
12310.97 232
12312.02 299
12313.06 240
12314.11 243
12315.16 271
12316.21 276
12317.26 272
12318.31 252
12319.35 247
12320.40 249
12321.45 281
12322.50 257
12323.55 245
12324.60 250
12325.65 231
12326.69 243
12327.74 226
12328.79 261
12329.84 301
12330.89 245
12331.94 255
12332.99 246
12334.04 236
12335.09 279
12336.13 242
12337.18 240
12338.23 260
12339.28 243
12340.33 268
12341.38 294
12342.43 234
12343.48 253
12344.53 242
12345.58 282
12346.63 255
12347.68 277
12348.73 214
12349.78 255
12350.83 230
12351.88 227
12352.93 247
12353.98 243
12355.03 246
12356.08 213
12357.13 223
12358.18 241
12359.23 268
12360.28 240
12361.33 250
12362.38 219
12363.43 254
12364.48 269
12365.53 286
12366.58 258
12367.63 246
12368.68 293
12369.73 299
12370.78 245
12371.83 228
12372.88 285
12373.93 264
12374.98 240
12376.04 261
12377.09 259
12378.14 261
12379.19 268
12380.24 264
12381.29 264
12382.34 238
12383.39 267
12384.44 280
12385.49 277
12386.55 258
12387.60 245
12388.65 296
12389.70 284
12390.75 286
12391.80 263
12392.85 268
12393.91 260
12394.96 273
12396.01 229
12397.06 264
12398.11 249
12399.17 272
12400.22 256
12401.27 261
12402.32 270
12403.37 281
12404.42 273
12405.48 262
12406.53 280
12407.58 277
12408.63 302
12409.69 300
12410.74 278
12411.79 293
12412.84 312
12413.90 330
12414.95 288
12416.00 255
12417.05 299
12418.11 311
12419.16 310
12420.21 321
12421.26 304
12422.32 287
12423.37 295
12424.42 320
12425.48 315
12426.53 303
12427.58 309
12428.63 301
12429.69 294
12430.74 304
12431.79 270
12432.85 321
12433.90 312
12434.95 325
12436.01 301
12437.06 324
12438.11 312
12439.17 279
12440.22 300
12441.28 310
12442.33 302
12443.38 286
12444.44 300
12445.49 278
12446.54 328
12447.60 307
12448.65 303
12449.71 293
12450.76 272
12451.81 315
12452.87 320
12453.92 290
12454.98 299
12456.03 322
12457.08 338
12458.14 341
12459.19 291
12460.25 331
12461.30 355
12462.36 356
12463.41 364
12464.47 349
12465.52 337
12466.58 395
12467.63 381
12468.68 369
12469.74 373
12470.79 418
12471.85 496
12472.90 547
12473.96 583
12475.01 651
12476.07 731
12477.12 709
12478.18 834
12479.24 893
12480.29 865
12481.35 832
12482.40 792
12483.46 693
12484.51 599
12485.57 564
12486.62 538
12487.68 460
12488.73 458
12489.79 416
12490.85 378
12491.90 372
12492.96 336
12494.01 364
12495.07 316
12496.13 313
12497.18 318
12498.24 315
12499.29 325
12500.35 309
12501.41 358
12502.46 339
12503.52 323
12504.57 318
12505.63 307
12506.69 326
12507.74 344
12508.80 330
12509.86 287
12510.91 305
12511.97 314
12513.03 298
12514.08 301
12515.14 308
12516.20 321
12517.25 307
12518.31 314
12519.37 341
12520.42 328
12521.48 304
12522.54 310
12523.60 313
12524.65 286
12525.71 294
12526.77 293
12527.82 300
12528.88 312
12529.94 267
12531.00 270
12532.05 278
12533.11 302
12534.17 309
12535.23 294
12536.28 305
12537.34 273
12538.40 274
12539.46 297
12540.52 275
12541.57 286
12542.63 296
12543.69 297
12544.75 285
12545.81 323
12546.86 267
12547.92 268
12548.98 273
12550.04 303
12551.10 294
12552.15 289
12553.21 301
12554.27 329
12555.33 345
12556.39 329
12557.45 298
12558.51 329
12559.56 329
12560.62 323
12561.68 298
12562.74 320
12563.80 362
12564.86 324
12565.92 308
12566.98 273
12568.03 307
12569.09 310
12570.15 302
12571.21 303
12572.27 315
12573.33 267
12574.39 320
12575.45 298
12576.51 282
12577.57 295
12578.63 287
12579.69 276
12580.75 294
12581.81 259
12582.87 252
12583.93 320
12584.98 307
12586.04 311
12587.10 271
12588.16 267
12589.22 293
12590.28 256
12591.34 279
12592.40 280
12593.46 270
12594.52 307
12595.58 306
12596.64 303
12597.70 256
12598.77 286
12599.83 228
12600.89 269
12601.95 292
12603.01 303
12604.07 311
12605.13 272
12606.19 259
12607.25 251
12608.31 299
12609.37 281
12610.43 257
12611.49 275
12612.55 310
12613.61 306
12614.68 285
12615.74 308
12616.80 291
12617.86 286
12618.92 325
12619.98 329
12621.04 300
12622.10 321
12623.16 302
12624.23 331
12625.29 284
12626.35 284
12627.41 309
12628.47 295
12629.53 304
12630.59 251
12631.66 256
12632.72 282
12633.78 271
12634.84 264
12635.90 283
12636.97 298
12638.03 287
12639.09 259
12640.15 263
12641.21 269
12642.28 241
12643.34 268
12644.40 287
12645.46 297
12646.52 271
12647.59 275
12648.65 271
12649.71 248
12650.77 271
12651.84 272
12652.90 296
12653.96 299
12655.03 300
12656.09 301
12657.15 300
12658.21 287
12659.28 282
12660.34 309
12661.40 324
12662.46 286
12663.53 275
12664.59 280
12665.65 261
12666.72 255
12667.78 276
12668.84 300
12669.91 297
12670.97 274
12672.03 305
12673.10 301
12674.16 265
12675.22 280
12676.29 259
12677.35 290
12678.42 300
12679.48 273
12680.54 270
12681.61 300
12682.67 286
12683.73 280
12684.80 256
12685.86 282
12686.93 296
12687.99 296
12689.05 309
12690.12 300
12691.18 285
12692.25 310
12693.31 350
12694.38 301
12695.44 308
12696.50 316
12697.57 320
12698.63 351
12699.70 352
12700.76 369
12701.83 378
12702.89 388
12703.96 367
12705.02 360
12706.09 374
12707.15 428
12708.22 437
12709.28 407
12710.35 392
12711.41 361
12712.48 331
12713.54 338
12714.61 318
12715.67 339
12716.74 320
12717.80 322
12718.87 333
12719.93 322
12721.00 318
12722.06 312
12723.13 330
12724.19 335
12725.26 326
12726.33 358
12727.39 360
12728.46 343
12729.52 331
12730.59 342
12731.66 361
12732.72 357
12733.79 361
12734.85 353
12735.92 382
12736.99 382
12738.05 353
12739.12 361
12740.18 357
12741.25 369
12742.32 343
12743.38 326
12744.45 311
12745.52 316
12746.58 298
12747.65 310
12748.72 307
12749.78 289
12750.85 268
12751.92 276
12752.98 237
12754.05 243
12755.12 297
12756.18 275
12757.25 281
12758.32 247
12759.38 285
12760.45 294
12761.52 252
12762.59 252
12763.65 256
12764.72 236
12765.79 289
12766.85 307
12767.92 274
12768.99 268
12770.06 259
12771.12 260
12772.19 288
12773.26 284
12774.33 240
12775.40 282
12776.46 296
12777.53 277
12778.60 262
12779.67 261
12780.73 255
12781.80 296
12782.87 278
12783.94 274
12785.01 262
12786.08 234
12787.14 259
12788.21 267
12789.28 252
12790.35 246
12791.42 290
12792.49 272
12793.55 243
12794.62 262
12795.69 277
12796.76 253
12797.83 294
12798.90 291
12799.97 291
12801.03 277
12802.10 268
12803.17 263
12804.24 296
12805.31 257
12806.38 277
12807.45 310
12808.52 332
12809.59 313
12810.66 317
12811.72 315
12812.79 307
12813.86 322
12814.93 332
12816.00 368
12817.07 331
12818.14 342
12819.21 347
12820.28 330
12821.35 370
12822.42 332
12823.49 352
12824.56 325
12825.63 324
12826.70 331
12827.77 309
12828.84 311
12829.91 300
12830.98 313
12832.05 299
12833.12 305
12834.19 281
12835.26 300
12836.33 283
12837.40 299
12838.47 272
12839.54 290
12840.61 240
12841.68 234
12842.75 255
12843.82 251
12844.89 256
12845.96 269
12847.04 252
12848.11 267
12849.18 293
12850.25 246
12851.32 224
12852.39 239
12853.46 263
12854.53 294
12855.60 285
12856.67 233
12857.75 219
12858.82 237
12859.89 252
12860.96 246
12862.03 253
12863.10 229
12864.17 238
12865.24 255
12866.32 235
12867.39 235
12868.46 215
12869.53 266
12870.60 232
12871.67 243
12872.75 230
12873.82 218
12874.89 225
12875.96 208
12877.03 206
12878.11 236
12879.18 257
12880.25 243
12881.32 231
12882.39 216
12883.47 213
12884.54 226
12885.61 237
12886.68 216
12887.76 243
12888.83 232
12889.90 225
12890.97 219
12892.05 221
12893.12 227
12894.19 189
12895.27 214
12896.34 214
12897.41 226
12898.48 207
12899.56 210
12900.63 236
12901.70 224
12902.78 212
12903.85 213
12904.92 210
12905.99 201
12907.07 225
12908.14 230
12909.21 217
12910.29 205
12911.36 196
12912.44 205
12913.51 196
12914.58 213
12915.66 225
12916.73 219
12917.80 187
12918.88 236
12919.95 269
12921.02 250
12922.10 251
12923.17 198
12924.25 207
12925.32 192
12926.39 203
12927.47 219
12928.54 226
12929.62 248
12930.69 184
12931.77 187
12932.84 194
12933.91 218
12934.99 209
12936.06 221
12937.14 203
12938.21 210
12939.29 190
12940.36 215
12941.44 189
12942.51 201
12943.59 206
12944.66 226
12945.73 190
12946.81 188
12947.88 184
12948.96 181
12950.03 226
12951.11 189
12952.18 182
12953.26 185
12954.34 203
12955.41 200
12956.49 187
12957.56 158
12958.64 195
12959.71 192
12960.79 194
12961.86 177
12962.94 182
12964.01 182
12965.09 220
12966.17 199
12967.24 210
12968.32 198
12969.39 188
12970.47 222
12971.54 209
12972.62 169
12973.70 186
12974.77 195
12975.85 194
12976.93 195
12978.00 190
12979.08 216
12980.15 221
12981.23 217
12982.31 195
12983.38 185
12984.46 227
12985.54 193
12986.61 188
12987.69 184
12988.77 183
12989.84 167
12990.92 216
12992.00 176
12993.07 170
12994.15 188
12995.23 209
12996.30 219
12997.38 183
12998.46 175
12999.53 217
13000.61 210
13001.69 211
13002.77 204
13003.84 190
13004.92 193
13006.00 167
13007.08 200
13008.15 169
13009.23 222
13010.31 190
13011.39 221
13012.46 202
13013.54 188
13014.62 162
13015.70 199
13016.77 216
13017.85 190
13018.93 198
13020.01 173
13021.09 202
13022.16 179
13023.24 189
13024.32 172
13025.40 193
13026.48 196
13027.56 216
13028.63 181
13029.71 184
13030.79 180
13031.87 189
13032.95 219
13034.03 185
13035.10 202
13036.18 184
13037.26 212
13038.34 173
13039.42 196
13040.50 194
13041.58 204
13042.66 200
13043.73 197
13044.81 178
13045.89 187
13046.97 206
13048.05 194
13049.13 167
13050.21 173
13051.29 208
13052.37 227
13053.45 212
13054.53 190
13055.61 182
13056.69 209
13057.76 205
13058.84 179
13059.92 193
13061.00 203
13062.08 212
13063.16 219
13064.24 189
13065.32 199
13066.40 199
13067.48 200
13068.56 181
13069.64 201
13070.72 204
13071.80 219
13072.88 181
13073.96 179
13075.04 189
13076.12 201
13077.20 223
13078.28 208
13079.36 196
13080.44 179
13081.53 162
13082.61 190
13083.69 176
13084.77 192
13085.85 184
13086.93 196
13088.01 195
13089.09 177
13090.17 179
13091.25 174
13092.33 202
13093.41 167
13094.49 195
13095.58 173
13096.66 192
13097.74 189
13098.82 180
13099.90 196
13100.98 185
13102.06 199
13103.14 197
13104.23 180
13105.31 208
13106.39 192
13107.47 198
13108.55 212
13109.63 182
13110.72 176
13111.80 185
13112.88 195
13113.96 199
13115.04 185
13116.13 180
13117.21 210
13118.29 209
13119.37 199
13120.45 189
13121.54 184
13122.62 185
13123.70 184
13124.78 195
13125.86 178
13126.95 186
13128.03 182
13129.11 201
13130.19 204
13131.28 216
13132.36 214
13133.44 209
13134.52 183
13135.61 171
13136.69 203
13137.77 216
13138.86 177
13139.94 197
13141.02 183
13142.11 174
13143.19 202
13144.27 149
13145.35 175
13146.44 202
13147.52 198
13148.60 214
13149.69 210
13150.77 194
13151.85 178
13152.94 198
13154.02 163
13155.10 188
13156.19 197
13157.27 216
13158.36 186
13159.44 212
13160.52 199
13161.61 209
13162.69 197
13163.77 207
13164.86 209
13165.94 188
13167.03 165
13168.11 169
13169.19 198
13170.28 214
13171.36 227
13172.45 187
13173.53 209
13174.62 192
13175.70 232
13176.79 189
13177.87 186
13178.95 196
13180.04 192
13181.12 213
13182.21 205
13183.29 238
13184.38 206
13185.46 209
13186.55 184
13187.63 228
13188.72 219
13189.80 204
13190.89 206
13191.97 190
13193.06 215
13194.14 191
13195.23 201
13196.31 214
13197.40 211
13198.48 182
13199.57 196
13200.65 181
13201.74 245
13202.83 223
13203.91 244
13205.00 220
13206.08 231
13207.17 205
13208.25 230
13209.34 198
13210.43 216
13211.51 206
13212.60 232
13213.68 203
13214.77 214
13215.86 198
13216.94 232
13218.03 241
13219.11 217
13220.20 180
13221.29 207
13222.37 231
13223.46 226
13224.55 204
13225.63 204
13226.72 205
13227.80 230
13228.89 231
13229.98 232
13231.06 225
13232.15 241
13233.24 219
13234.32 215
13235.41 220
13236.50 222
13237.59 220
13238.67 236
13239.76 207
13240.85 224
13241.93 227
13243.02 258
13244.11 249
13245.20 260
13246.28 238
13247.37 272
13248.46 239
13249.55 257
13250.63 234
13251.72 265
13252.81 253
13253.90 250
13254.98 264
13256.07 237
13257.16 263
13258.25 255
13259.33 296
13260.42 280
13261.51 250
13262.60 256
13263.69 295
13264.77 285
13265.86 303
13266.95 263
13268.04 290
13269.13 312
13270.22 306
13271.30 276
13272.39 262
13273.48 302
13274.57 286
13275.66 326
13276.75 315
13277.83 341
13278.92 307
13280.01 314
13281.10 299
13282.19 304
13283.28 325
13284.37 351
13285.46 334
13286.55 360
13287.63 353
13288.72 350
13289.81 365
13290.90 317
13291.99 319
13293.08 321
13294.17 377
13295.26 339
13296.35 357
13297.44 339
13298.53 376
13299.62 377
13300.71 341
13301.80 382
13302.89 399
13303.97 388
13305.06 459
13306.15 435
13307.24 438
13308.33 447
13309.42 427
13310.51 468
13311.60 413
13312.69 452
13313.78 473
13314.87 447
13315.96 466
13317.05 452
13318.14 454
13319.24 403
13320.33 421
13321.42 375
13322.51 398
13323.60 377
13324.69 445
13325.78 435
13326.87 443
13327.96 424
13329.05 461
13330.14 430
13331.23 407
13332.32 429
13333.41 416
13334.50 419
13335.60 409
13336.69 408
13337.78 414
13338.87 418
13339.96 419
13341.05 440
13342.14 430
13343.23 433
13344.32 457
13345.42 459
13346.51 428
13347.60 469
13348.69 481
13349.78 485
13350.87 454
13351.97 442
13353.06 502
13354.15 503
13355.24 498
13356.33 466
13357.42 508
13358.52 506
13359.61 510
13360.70 520
13361.79 502
13362.88 560
13363.98 565
13365.07 579
13366.16 594
13367.25 615
13368.35 665
13369.44 691
13370.53 640
13371.62 655
13372.72 613
13373.81 643
13374.90 642
13375.99 608
13377.09 517
13378.18 500
13379.27 528
13380.36 500
13381.46 465
13382.55 476
13383.64 466
13384.74 431
13385.83 430
13386.92 382
13388.02 431
13389.11 448
13390.20 435
13391.30 398
13392.39 387
13393.48 409
13394.58 424
13395.67 408
13396.76 376
13397.86 372
13398.95 356
13400.04 350
13401.14 420
13402.23 427
13403.32 405
13404.42 410
13405.51 401
13406.61 458
13407.70 410
13408.79 387
13409.89 393
13410.98 457
13412.08 430
13413.17 389
13414.26 381
13415.36 374
13416.45 387
13417.55 364
13418.64 323
13419.74 365
13420.83 413
13421.93 422
13423.02 412
13424.11 389
13425.21 364
13426.30 427
13427.40 399
13428.49 387
13429.59 376
13430.68 391
13431.78 390
13432.87 414
13433.97 405
13435.06 413
13436.16 399
13437.25 377
13438.35 368
13439.44 382
13440.54 390
13441.63 406
13442.73 420
13443.83 425
13444.92 400
13446.02 457
13447.11 405
13448.21 435
13449.30 430
13450.40 451
13451.49 463
13452.59 394
13453.69 402
13454.78 472
13455.88 524
13456.97 503
13458.07 496
13459.17 514
13460.26 530
13461.36 475
13462.45 513
13463.55 490
13464.65 514
13465.74 543
13466.84 572
13467.94 567
13469.03 526
13470.13 547
13471.23 570
13472.32 530
13473.42 502
13474.52 499
13475.61 529
13476.71 576
13477.81 528
13478.90 515
13480.00 532
13481.10 518
13482.19 542
13483.29 567
13484.39 539
13485.48 541
13486.58 590
13487.68 590
13488.78 603
13489.87 527
13490.97 562
13492.07 619
13493.17 676
13494.26 652
13495.36 649
13496.46 684
13497.56 680
13498.65 671
13499.75 771
13500.85 781
13501.95 806
13503.04 808
13504.14 823
13505.24 882
13506.34 790
13507.44 821
13508.53 886
13509.63 832
13510.73 741
13511.83 702
13512.93 678
13514.03 660
13515.12 636
13516.22 602
13517.32 548
13518.42 508
13519.52 508
13520.62 501
13521.71 463
13522.81 465
13523.91 454
13525.01 476
13526.11 485
13527.21 501
13528.31 466
13529.41 463
13530.51 444
13531.60 467
13532.70 401
13533.80 411
13534.90 414
13536.00 402
13537.10 404
13538.20 418
13539.30 417
13540.40 444
13541.50 460
13542.60 429
13543.70 426
13544.80 431
13545.90 407
13547.00 385
13548.09 393
13549.19 411
13550.29 401
13551.39 401
13552.49 414
13553.59 368
13554.69 406
13555.79 351
13556.89 397
13557.99 420
13559.09 378
13560.19 343
13561.29 363
13562.39 415
13563.50 360
13564.60 374
13565.70 417
13566.80 342
13567.90 357
13569.00 366
13570.10 383
13571.20 340
13572.30 373
13573.40 391
13574.50 397
13575.60 369
13576.70 400
13577.80 380
13578.90 414
13580.01 400
13581.11 387
13582.21 348
13583.31 385
13584.41 398
13585.51 407
13586.61 388
13587.71 409
13588.81 367
13589.92 439
13591.02 387
13592.12 361
13593.22 368
13594.32 372
13595.42 385
13596.53 344
13597.63 355
13598.73 394
13599.83 429
13600.93 370
13602.03 371
13603.14 402
13604.24 395
13605.34 402
13606.44 405
13607.54 423
13608.65 359
13609.75 376
13610.85 387
13611.95 394
13613.06 388
13614.16 375
13615.26 418
13616.36 413
13617.47 404
13618.57 372
13619.67 382
13620.77 437
13621.88 410
13622.98 390
13624.08 410
13625.18 379
13626.29 441
13627.39 409
13628.49 387
13629.60 380
13630.70 436
13631.80 429
13632.91 412
13634.01 412
13635.11 420
13636.21 441
13637.32 441
13638.42 425
13639.53 433
13640.63 373
13641.73 394
13642.84 391
13643.94 374
13645.04 388
13646.15 376
13647.25 418
13648.35 463
13649.46 373
13650.56 322
13651.67 374
13652.77 398
13653.87 353
13654.98 321
13656.08 329
13657.19 384
13658.29 387
13659.39 346
13660.50 345
13661.60 319
13662.71 345
13663.81 347
13664.92 310
13666.02 309
13667.12 326
13668.23 378
13669.33 339
13670.44 360
13671.54 340
13672.65 355
13673.75 370
13674.86 370
13675.96 351
13677.07 360
13678.17 338
13679.28 319
13680.38 354
13681.49 337
13682.59 313
13683.70 343
13684.80 314
13685.91 345
13687.01 350
13688.12 347
13689.22 377
13690.33 329
13691.44 291
13692.54 317
13693.65 297
13694.75 339
13695.86 372
13696.96 375
13698.07 340
13699.18 360
13700.28 354
13701.39 374
13702.49 343
13703.60 405
13704.71 390
13705.81 358
13706.92 381
13708.02 367
13709.13 370
13710.24 414
13711.34 390
13712.45 391
13713.56 392
13714.66 432
13715.77 394
13716.87 355
13717.98 411
13719.09 397
13720.19 419
13721.30 386
13722.41 416
13723.51 458
13724.62 425
13725.73 402
13726.84 442
13727.94 467
13729.05 451
13730.16 488
13731.26 444
13732.37 469
13733.48 497
13734.59 492
13735.69 514
13736.80 503
13737.91 496
13739.01 480
13740.12 459
13741.23 466
13742.34 522
13743.45 522
13744.55 491
13745.66 451
13746.77 478
13747.88 530
13748.98 499
13750.09 482
13751.20 549
13752.31 554
13753.42 563
13754.52 547
13755.63 524
13756.74 570
13757.85 585
13758.96 620
13760.06 678
13761.17 661
13762.28 670
13763.39 736
13764.50 762
13765.61 800
13766.72 871
13767.82 880
13768.93 959
13770.04 959
13771.15 1045
13772.26 1084
13773.37 1169
13774.48 1211
13775.59 1234
13776.69 1255
13777.80 1252
13778.91 1210
13780.02 1175
13781.13 1091
13782.24 1051
13783.35 915
13784.46 809
13785.57 784
13786.68 704
13787.79 668
13788.90 634
13790.01 570
13791.12 608
13792.22 552
13793.33 553
13794.44 503
13795.55 462
13796.66 509
13797.77 548
13798.88 511
13799.99 489
13801.10 477
13802.21 473
13803.32 497
13804.43 473
13805.54 509
13806.65 484
13807.76 467
13808.87 486
13809.98 511
13811.09 455
13812.20 510
13813.32 480
13814.43 501
13815.54 495
13816.65 472
13817.76 507
13818.87 468
13819.98 457
13821.09 433
13822.20 478
13823.31 437
13824.42 401
13825.53 416
13826.64 379
13827.76 413
13828.87 382
13829.98 402
13831.09 400
13832.20 347
13833.31 404
13834.42 381
13835.53 348
13836.65 385
13837.76 375
13838.87 371
13839.98 368
13841.09 392
13842.20 419
13843.31 474
13844.43 461
13845.54 405
13846.65 389
13847.76 424
13848.87 422
13849.99 439
13851.10 412
13852.21 406
13853.32 397
13854.43 446
13855.55 451
13856.66 381
13857.77 402
13858.88 401
13859.99 442
13861.11 406
13862.22 370
13863.33 371
13864.44 461
13865.56 442
13866.67 453
13867.78 409
13868.89 407
13870.01 432
13871.12 383
13872.23 427
13873.35 404
13874.46 409
13875.57 394
13876.68 416
13877.80 388
13878.91 408
13880.02 397
13881.14 409
13882.25 432
13883.36 402
13884.48 422
13885.59 443
13886.70 408
13887.82 431
13888.93 453
13890.04 446
13891.16 464
13892.27 456
13893.39 461
13894.50 499
13895.61 530
13896.73 504
13897.84 490
13898.95 483
13900.07 520
13901.18 531
13902.30 462
13903.41 457
13904.52 442
13905.64 420
13906.75 424
13907.87 393
13908.98 386
13910.10 409
13911.21 404
13912.32 413
13913.44 397
13914.55 398
13915.67 383
13916.78 402
13917.90 413
13919.01 371
13920.13 391
13921.24 402
13922.36 371
13923.47 388
13924.59 409
13925.70 362
13926.82 418
13927.93 390
13929.05 353
13930.16 381
13931.28 403
13932.39 400
13933.51 399
13934.62 395
13935.74 339
13936.85 334
13937.97 373
13939.08 394
13940.20 368
13941.32 360
13942.43 369
13943.55 356
13944.66 379
13945.78 385
13946.89 378
13948.01 394
13949.13 380
13950.24 358
13951.36 365
13952.47 373
13953.59 374
13954.71 368
13955.82 342
13956.94 351
13958.05 370
13959.17 363
13960.29 395
13961.40 332
13962.52 361
13963.64 348
13964.75 338
13965.87 328
13966.99 352
13968.10 352
13969.22 338
13970.34 343
13971.45 348
13972.57 365
13973.69 368
13974.80 346
13975.92 336
13977.04 343
13978.16 341
13979.27 332
13980.39 345
13981.51 380
13982.62 331
13983.74 356
13984.86 356
13985.98 318
13987.09 342
13988.21 334
13989.33 353
13990.45 311
13991.56 321
13992.68 314
13993.80 302
13994.92 325
13996.03 350
13997.15 312
13998.27 333
13999.39 336
14000.51 359
14001.62 347
14002.74 361
14003.86 363
14004.98 356
14006.10 343
14007.21 399
14008.33 385
14009.45 317
14010.57 339
14011.69 319
14012.81 371
14013.93 375
14015.04 339
14016.16 386
14017.28 320
14018.40 306
14019.52 365
14020.64 366
14021.76 361
14022.87 326
14023.99 368
14025.11 375
14026.23 338
14027.35 344
14028.47 341
14029.59 388
14030.71 368
14031.83 368
14032.95 349
14034.07 346
14035.19 366
14036.30 386
14037.42 414
14038.54 358
14039.66 354
14040.78 363
14041.90 423
14043.02 369
14044.14 343
14045.26 357
14046.38 426
14047.50 407
14048.62 449
14049.74 404
14050.86 408
14051.98 434
14053.10 468
14054.22 425
14055.34 444
14056.46 433
14057.58 467
14058.70 451
14059.82 421
14060.94 424
14062.06 453
14063.18 504
14064.30 447
14065.43 476
14066.55 443
14067.67 467
14068.79 446
14069.91 504
14071.03 508
14072.15 510
14073.27 517
14074.39 571
14075.51 578
14076.63 514
14077.75 582
14078.88 574
14080.00 589
14081.12 568
14082.24 599
14083.36 620
14084.48 642
14085.60 682
14086.72 703
14087.85 685
14088.97 707
14090.09 718
14091.21 729
14092.33 691
14093.45 750
14094.58 792
14095.70 831
14096.82 918
14097.94 899
14099.06 928
14100.19 952
14101.31 1007
14102.43 902
14103.55 883
14104.67 869
14105.80 846
14106.92 826
14108.04 841
14109.16 705
14110.28 689
14111.41 655
14112.53 612
14113.65 595
14114.77 608
14115.90 569
14117.02 522
14118.14 542
14119.27 503
14120.39 525
14121.51 493
14122.63 527
14123.76 497
14124.88 489
14126.00 499
14127.13 524
14128.25 496
14129.37 488
14130.50 475
14131.62 503
14132.74 480
14133.86 473
14134.99 475
14136.11 446
14137.24 493
14138.36 477
14139.48 496
14140.61 456
14141.73 439
14142.85 409
14143.98 447
14145.10 482
14146.22 466
14147.35 463
14148.47 452
14149.60 457
14150.72 454
14151.84 449
14152.97 439
14154.09 432
14155.22 409
14156.34 432
14157.46 365
14158.59 403
14159.71 417
14160.84 419
14161.96 387
14163.09 402
14164.21 442
14165.34 406
14166.46 386
14167.58 411
14168.71 406
14169.83 381
14170.96 404
14172.08 367
14173.21 385
14174.33 403
14175.46 413
14176.58 369
14177.71 393
14178.83 416
14179.96 376
14181.08 398
14182.21 386
14183.33 385
14184.46 373
14185.59 402
14186.71 410
14187.84 396
14188.96 370
14190.09 398
14191.21 435
14192.34 400
14193.46 380
14194.59 403
14195.72 388
14196.84 394
14197.97 384
14199.09 445
14200.22 373
14201.35 350
14202.47 382
14203.60 408
14204.72 416
14205.85 391
14206.98 342
14208.10 390
14209.23 335
14210.35 350
14211.48 339
14212.61 336
14213.73 374
14214.86 339
14215.99 348
14217.11 352
14218.24 349
14219.37 358
14220.49 309
14221.62 328
14222.75 352
14223.87 333
14225.00 328
14226.13 299
14227.26 281
14228.38 331
14229.51 375
14230.64 366
14231.76 304
14232.89 304
14234.02 321
14235.15 302
14236.27 309
14237.40 280
14238.53 282
14239.66 330
14240.78 296
14241.91 318
14243.04 314
14244.17 297
14245.29 337
14246.42 321
14247.55 328
14248.68 303
14249.81 317
14250.93 374
14252.06 344
14253.19 308
14254.32 315
14255.45 277
14256.57 310
14257.70 274
14258.83 300
14259.96 324
14261.09 282
14262.22 279
14263.34 284
14264.47 289
14265.60 281
14266.73 275
14267.86 307
14268.99 292
14270.12 290
14271.24 315
14272.37 293
14273.50 294
14274.63 286
14275.76 276
14276.89 289
14278.02 274
14279.15 287
14280.28 306
14281.41 294
14282.54 278
14283.66 267
14284.79 320
14285.92 295
14287.05 275
14288.18 291
14289.31 259
14290.44 276
14291.57 304
14292.70 274
14293.83 276
14294.96 242
14296.09 274
14297.22 241
14298.35 284
14299.48 274
14300.61 276
14301.74 248
14302.87 276
14304.00 276
14305.13 269
14306.26 291
14307.39 289
14308.52 261
14309.65 261
14310.78 236
14311.91 246
14313.04 248
14314.17 259
14315.30 271
14316.43 257
14317.56 248
14318.69 295
14319.82 274
14320.96 246
14322.09 236
14323.22 242
14324.35 268
14325.48 234
14326.61 215
14327.74 240
14328.87 255
14330.00 225
14331.13 244
14332.27 224
14333.40 221
14334.53 235
14335.66 253
14336.79 244
14337.92 252
14339.05 237
14340.18 238
14341.32 249
14342.45 248
14343.58 257
14344.71 254
14345.84 228
14346.98 242
14348.11 231
14349.24 226
14350.37 233
14351.50 239
14352.63 247
14353.77 233
14354.90 247
14356.03 227
14357.16 221
14358.30 216
14359.43 223
14360.56 248
14361.69 247
14362.82 252
14363.96 246
14365.09 230
14366.22 246
14367.35 229
14368.49 272
14369.62 241
14370.75 260
14371.89 213
14373.02 243
14374.15 211
14375.28 221
14376.42 217
14377.55 244
14378.68 246
14379.82 249
14380.95 255
14382.08 263
14383.22 253
14384.35 244
14385.48 245
14386.62 211
14387.75 231
14388.88 246
14390.02 229
14391.15 238
14392.28 280
14393.42 250
14394.55 268
14395.68 236
14396.82 221
14397.95 237
14399.09 237
14400.22 235
14401.35 219
14402.49 236
14403.62 251
14404.76 208
14405.89 210
14407.02 233
14408.16 266
14409.29 262
14410.43 253
14411.56 267
14412.70 223
14413.83 241
14414.96 246
14416.10 234
14417.23 225
14418.37 219
14419.50 248
14420.64 234
14421.77 221
14422.91 221
14424.04 241
14425.18 243
14426.31 272
14427.45 233
14428.58 265
14429.72 259
14430.85 250
14431.99 253
14433.12 255
14434.26 280
14435.39 249
14436.53 266
14437.66 304
14438.80 314
14439.93 241
14441.07 237
14442.20 254
14443.34 270
14444.48 225
14445.61 237
14446.75 255
14447.88 238
14449.02 244
14450.15 225
14451.29 250
14452.43 247
14453.56 232
14454.70 271
14455.83 219
14456.97 241
14458.11 243
14459.24 214
14460.38 188
14461.52 192
14462.65 198
14463.79 200
14464.93 206
14466.06 224
14467.20 230
14468.33 238
14469.47 219
14470.61 225
14471.74 208
14472.88 211
14474.02 231
14475.16 245
14476.29 219
14477.43 227
14478.57 199
14479.70 219
14480.84 203
14481.98 234
14483.11 221
14484.25 239
14485.39 229
14486.53 206
14487.66 201
14488.80 221
14489.94 226
14491.08 190
14492.21 207
14493.35 207
14494.49 218
14495.63 237
14496.76 229
14497.90 202
14499.04 239
14500.18 233
14501.31 271
14502.45 217
14503.59 234
14504.73 247
14505.87 236
14507.01 228
14508.14 180
14509.28 208
14510.42 217
14511.56 214
14512.70 240
14513.83 224
14514.97 225
14516.11 226
14517.25 216
14518.39 281
14519.53 247
14520.67 224
14521.80 217
14522.94 239
14524.08 245
14525.22 234
14526.36 236
14527.50 268
14528.64 238
14529.78 256
14530.92 228
14532.05 226
14533.19 253
14534.33 231
14535.47 214
14536.61 223
14537.75 206
14538.89 228
14540.03 224
14541.17 201
14542.31 236
14543.45 226
14544.59 210
14545.73 245
14546.87 230
14548.01 235
14549.15 225
14550.29 258
14551.43 240
14552.57 235
14553.71 221
14554.85 240
14555.99 235
14557.13 234
14558.27 223
14559.41 222
14560.55 241
14561.69 242
14562.83 222
14563.97 230
14565.11 238
14566.25 260
14567.39 233
14568.53 224
14569.67 228
14570.81 196
14571.95 223
14573.09 230
14574.23 219
14575.37 218
14576.51 237
14577.66 250
14578.80 248
14579.94 245
14581.08 238
14582.22 260
14583.36 252
14584.50 242
14585.64 225
14586.78 257
14587.93 228
14589.07 260
14590.21 270
14591.35 264
14592.49 257
14593.63 264
14594.77 291
14595.92 268
14597.06 270
14598.20 307
14599.34 308
14600.48 245
14601.62 262
14602.77 282
14603.91 268
14605.05 268
14606.19 271
14607.33 292
14608.48 278
14609.62 267
14610.76 308
14611.90 289
14613.04 290
14614.19 325
14615.33 318
14616.47 324
14617.61 294
14618.76 310
14619.90 369
14621.04 340
14622.18 337
14623.33 326
14624.47 359
14625.61 363
14626.76 386
14627.90 366
14629.04 377
14630.18 432
14631.33 412
14632.47 416
14633.61 446
14634.76 428
14635.90 428
14637.04 456
14638.19 452
14639.33 443
14640.47 445
14641.62 405
14642.76 433
14643.90 365
14645.05 357
14646.19 374
14647.33 357
14648.48 346
14649.62 337
14650.76 321
14651.91 316
14653.05 289
14654.20 245
14655.34 288
14656.48 267
14657.63 271
14658.77 244
14659.92 246
14661.06 277
14662.20 287
14663.35 266
14664.49 270
14665.64 270
14666.78 283
14667.93 275
14669.07 268
14670.22 255
14671.36 229
14672.50 271
14673.65 255
14674.79 252
14675.94 243
14677.08 240
14678.23 252
14679.37 213
14680.52 237
14681.66 238
14682.81 270
14683.95 229
14685.10 220
14686.24 220
14687.39 219
14688.53 229
14689.68 230
14690.82 210
14691.97 188
14693.12 210
14694.26 229
14695.41 205
14696.55 218
14697.70 208
14698.84 221
14699.99 192
14701.13 213
14702.28 211
14703.43 230
14704.57 210
14705.72 199
14706.86 185
14708.01 181
14709.16 210
14710.30 209
14711.45 234
14712.59 199
14713.74 213
14714.89 217
14716.03 210
14717.18 242
14718.33 199
14719.47 196
14720.62 188
14721.77 226
14722.91 231
14724.06 214
14725.21 198
14726.35 199
14727.50 212
14728.65 215
14729.79 202
14730.94 182
14732.09 200
14733.23 216
14734.38 216
14735.53 216
14736.67 222
14737.82 207
14738.97 221
14740.12 212
14741.26 197
14742.41 195
14743.56 226
14744.71 215
14745.85 181
14747.00 190
14748.15 192
14749.30 176
14750.44 202
14751.59 176
14752.74 179
14753.89 175
14755.03 191
14756.18 191
14757.33 183
14758.48 191
14759.63 206
14760.77 217
14761.92 189
14763.07 229
14764.22 182
14765.37 222
14766.52 191
14767.66 165
14768.81 189
14769.96 197
14771.11 197
14772.26 185
14773.41 173
14774.55 208
14775.70 175
14776.85 153
14778.00 184
14779.15 175
14780.30 210
14781.45 174
14782.60 177
14783.74 164
14784.89 171
14786.04 164
14787.19 182
14788.34 166
14789.49 160
14790.64 192
14791.79 202
14792.94 160
14794.09 171
14795.24 164
14796.39 182
14797.54 175
14798.69 167
14799.83 184
14800.98 158
14802.13 169
14803.28 153
14804.43 188
14805.58 162
14806.73 177
14807.88 151
14809.03 160
14810.18 143
14811.33 171
14812.48 180
14813.63 153
14814.78 145
14815.93 141
14817.08 176
14818.23 157
14819.38 164
14820.53 148
14821.69 172
14822.84 159
14823.99 192
14825.14 146
14826.29 177
14827.44 152
14828.59 140
14829.74 152
14830.89 165
14832.04 143
14833.19 144
14834.34 173
14835.49 162
14836.65 191
14837.80 171
14838.95 195
14840.10 165
14841.25 178
14842.40 173
14843.55 175
14844.70 160
14845.85 152
14847.01 146
14848.16 149
14849.31 154
14850.46 173
14851.61 154
14852.76 142
14853.92 151
14855.07 157
14856.22 159
14857.37 146
14858.52 160
14859.67 145
14860.83 163
14861.98 142
14863.13 148
14864.28 153
14865.44 153
14866.59 151
14867.74 131
14868.89 146
14870.04 132
14871.20 166
14872.35 167
14873.50 169
14874.65 171
14875.81 197
14876.96 138
14878.11 157
14879.26 154
14880.42 172
14881.57 167
14882.72 171
14883.88 155
14885.03 165
14886.18 163
14887.33 140
14888.49 172
14889.64 156
14890.79 177
14891.95 158
14893.10 157
14894.25 136
14895.41 152
14896.56 157
14897.71 191
14898.87 168
14900.02 168
14901.17 163
14902.33 139
14903.48 155
14904.63 159
14905.79 162
14906.94 172
14908.10 159
14909.25 162
14910.40 169
14911.56 159
14912.71 133
14913.87 180
14915.02 173
14916.17 175
14917.33 168
14918.48 163
14919.64 158
14920.79 171
14921.94 169
14923.10 180
14924.25 171
14925.41 199
14926.56 203
14927.72 192
14928.87 166
14930.03 199
14931.18 171
14932.34 192
14933.49 137
14934.65 206
14935.80 195
14936.96 226
14938.11 179
14939.27 173
14940.42 200
14941.58 214
14942.73 190
14943.89 186
14945.04 233
14946.20 214
14947.35 216
14948.51 205
14949.66 194
14950.82 209
14951.97 221
14953.13 187
14954.28 214
14955.44 206
14956.60 207
14957.75 214
14958.91 216
14960.06 246
14961.22 190
14962.37 216
14963.53 228
14964.69 244
14965.84 211
14967.00 209
14968.16 196
14969.31 229
14970.47 209
14971.62 191
14972.78 202
14973.94 215
14975.09 189
14976.25 187
14977.41 201
14978.56 205
14979.72 217
14980.88 181
14982.03 191
14983.19 185
14984.35 192
14985.50 203
14986.66 189
14987.82 173
14988.97 205
14990.13 174
14991.29 157
14992.44 180
14993.60 186
14994.76 182
14995.92 129
14997.07 162
14998.23 159
14999.39 164
15000.55 166
15001.70 178
15002.86 155
15004.02 161
15005.18 164
15006.33 158
15007.49 152
15008.65 167
15009.81 191
15010.96 163
15012.12 142
15013.28 168
15014.44 157
15015.60 147
15016.75 134
15017.91 165
15019.07 183
15020.23 147
15021.39 167
15022.54 154
15023.70 149
15024.86 180
15026.02 165
15027.18 182
15028.34 201
15029.49 168
15030.65 160
15031.81 147
15032.97 154
15034.13 144
15035.29 118
15036.45 158
15037.61 142
15038.76 156
15039.92 148
15041.08 144
15042.24 159
15043.40 165
15044.56 161
15045.72 152
15046.88 167
15048.04 169
15049.20 179
15050.36 176
15051.51 149
15052.67 137
15053.83 148
15054.99 133
15056.15 153
15057.31 145
15058.47 165
15059.63 146
15060.79 195
15061.95 127
15063.11 183
15064.27 156
15065.43 177
15066.59 151
15067.75 159
15068.91 137
15070.07 126
15071.23 148
15072.39 134
15073.55 150
15074.71 130
15075.87 150
15077.03 128
15078.19 146
15079.35 134
15080.51 143
15081.67 167
15082.83 162
15083.99 148
15085.16 181
15086.32 155
15087.48 134
15088.64 157
15089.80 155
15090.96 160
15092.12 172
15093.28 169
15094.44 154
15095.60 145
15096.76 132
15097.93 147
15099.09 140
15100.25 152
15101.41 168
15102.57 154
15103.73 159
15104.89 187
15106.05 153
15107.22 144
15108.38 175
15109.54 179
15110.70 138
15111.86 107
15113.02 140
15114.19 133
15115.35 156
15116.51 147
15117.67 151
15118.83 140
15120.00 145
15121.16 180
15122.32 142
15123.48 170
15124.64 181
15125.81 180
15126.97 155
15128.13 156
15129.29 136
15130.46 174
15131.62 153
15132.78 160
15133.94 157
15135.11 163
15136.27 146
15137.43 152
15138.59 168
15139.76 155
15140.92 151
15142.08 175
15143.25 168
15144.41 160
15145.57 142
15146.73 140
15147.90 172
15149.06 138
15150.22 160
15151.39 170
15152.55 157
15153.71 151
15154.88 161
15156.04 166
15157.20 152
15158.37 151
15159.53 168
15160.69 196
15161.86 188
15163.02 172
15164.19 158
15165.35 172
15166.51 167
15167.68 179
15168.84 164
15170.00 196
15171.17 166
15172.33 199
15173.50 203
15174.66 138
15175.83 160
15176.99 179
15178.15 184
15179.32 186
15180.48 173
15181.65 158
15182.81 188
15183.98 188
15185.14 205
15186.30 200
15187.47 200
15188.63 207
15189.80 184
15190.96 177
15192.13 175
15193.29 211
15194.46 233
15195.62 218
15196.79 178
15197.95 218
15199.12 186
15200.28 182
15201.45 199
15202.61 221
15203.78 219
15204.94 235
15206.11 230
15207.27 200
15208.44 220
15209.61 225
15210.77 219
15211.94 204
15213.10 211
15214.27 216
15215.43 237
15216.60 225
15217.76 212
15218.93 207
15220.10 235
15221.26 275
15222.43 239
15223.59 246
15224.76 286
15225.93 294
15227.09 289
15228.26 284
15229.42 286
15230.59 288
15231.76 266
15232.92 270
15234.09 307
15235.26 285
15236.42 335
15237.59 315
15238.76 289
15239.92 308
15241.09 280
15242.26 316
15243.42 290
15244.59 267
15245.76 235
15246.92 236
15248.09 219
15249.26 223
15250.42 191
15251.59 190
15252.76 218
15253.93 225
15255.09 211
15256.26 227
15257.43 220
15258.60 217
15259.76 217
15260.93 203
15262.10 196
15263.26 200
15264.43 175
15265.60 187
15266.77 189
15267.94 202
15269.10 180
15270.27 185
15271.44 179
15272.61 183
15273.77 193
15274.94 195
15276.11 183
15277.28 188
15278.45 193
15279.62 174
15280.78 161
15281.95 178
15283.12 176
15284.29 155
15285.46 165
15286.62 177
15287.79 187
15288.96 157
15290.13 150
15291.30 194
15292.47 195
15293.64 196
15294.81 174
15295.97 191
15297.14 200
15298.31 194
15299.48 187
15300.65 187
15301.82 168
15302.99 168
15304.16 192
15305.33 186
15306.49 169
15307.66 168
15308.83 177
15310.00 197
15311.17 160
15312.34 172
15313.51 190
15314.68 197
15315.85 188
15317.02 175
15318.19 184
15319.36 192
15320.53 192
15321.70 184
15322.87 174
15324.04 165
15325.21 174
15326.38 191
15327.55 190
15328.72 190
15329.89 189
15331.06 178
15332.23 176
15333.40 186
15334.57 162
15335.74 188
15336.91 181
15338.08 179
15339.25 191
15340.42 171
15341.59 171
15342.76 177
15343.93 183
15345.10 159
15346.27 177
15347.44 182
15348.62 165
15349.79 182
15350.96 181
15352.13 229
15353.30 208
15354.47 194
15355.64 168
15356.81 163
15357.98 178
15359.15 178
15360.33 199
15361.50 196
15362.67 200
15363.84 168
15365.01 202
15366.18 181
15367.35 211
15368.53 203
15369.70 208
15370.87 188
15372.04 206
15373.21 208
15374.38 206
15375.56 188
15376.73 199
15377.90 201
15379.07 220
15380.24 170
15381.42 185
15382.59 191
15383.76 214
15384.93 225
15386.10 189
15387.28 174
15388.45 192
15389.62 212
15390.79 187
15391.97 192
15393.14 200
15394.31 221
15395.48 222
15396.66 203
15397.83 230
15399.00 230
15400.17 232
15401.35 197
15402.52 206
15403.69 215
15404.87 179
15406.04 196
15407.21 208
15408.39 174
15409.56 185
15410.73 211
15411.91 180
15413.08 179
15414.25 161
15415.42 171
15416.60 197
15417.77 175
15418.95 180
15420.12 194
15421.29 163
15422.47 172
15423.64 130
15424.81 158
15425.99 169
15427.16 177
15428.33 179
15429.51 164
15430.68 185
15431.86 194
15433.03 189
15434.20 205
15435.38 185
15436.55 157
15437.73 172
15438.90 166
15440.08 157
15441.25 166
15442.42 181
15443.60 152
15444.77 178
15445.95 191
15447.12 182
15448.30 161
15449.47 174
15450.65 138
15451.82 153
15453.00 161
15454.17 169
15455.35 161
15456.52 160
15457.70 174
15458.87 175
15460.05 159
15461.22 147
15462.40 143
15463.57 162
15464.75 178
15465.92 173
15467.10 165
15468.27 171
15469.45 166
15470.62 154
15471.80 148
15472.97 149
15474.15 140
15475.33 138
15476.50 167
15477.68 143
15478.85 155
15480.03 156
15481.20 119
15482.38 158
15483.56 155
15484.73 167
15485.91 158
15487.08 146
15488.26 141
15489.44 152
15490.61 168
15491.79 159
15492.97 153
15494.14 151
15495.32 148
15496.49 160
15497.67 170
15498.85 158
15500.02 152
15501.20 160
15502.38 161
15503.55 163
15504.73 130
15505.91 168
15507.08 169
15508.26 182
15509.44 151
15510.62 163
15511.79 179
15512.97 180
15514.15 132
15515.32 145
15516.50 183
15517.68 160
15518.86 179
15520.03 171
15521.21 176
15522.39 173
15523.57 183
15524.74 172
15525.92 166
15527.10 178
15528.28 152
15529.45 177
15530.63 156
15531.81 181
15532.99 177
15534.16 155
15535.34 170
15536.52 162
15537.70 194
15538.88 191
15540.06 176
15541.23 183
15542.41 153
15543.59 171
15544.77 165
15545.95 189
15547.12 183
15548.30 169
15549.48 155
15550.66 185
15551.84 187
15553.02 180
15554.20 183
15555.37 173
15556.55 226
15557.73 213
15558.91 190
15560.09 166
15561.27 190
15562.45 199
15563.63 207
15564.81 194
15565.98 229
15567.16 170
15568.34 202
15569.52 153
15570.70 163
15571.88 194
15573.06 224
15574.24 195
15575.42 207
15576.60 211
15577.78 175
15578.96 201
15580.14 198
15581.32 252
15582.50 198
15583.68 209
15584.86 196
15586.04 228
15587.22 233
15588.40 181
15589.58 206
15590.76 224
15591.94 223
15593.12 235
15594.30 235
15595.48 226
15596.66 220
15597.84 225
15599.02 221
15600.20 252
15601.38 251
15602.56 225
15603.74 231
15604.92 260
15606.10 250
15607.28 264
15608.46 256
15609.64 263
15610.82 292
15612.00 280
15613.19 264
15614.37 272
15615.55 284
15616.73 288
15617.91 275
15619.09 308
15620.27 302
15621.45 338
15622.63 332
15623.82 342
15625.00 355
15626.18 302
15627.36 318
15628.54 319
15629.72 312
15630.90 278
15632.09 314
15633.27 316
15634.45 297
15635.63 305
15636.81 296
15637.99 325
15639.18 305
15640.36 304
15641.54 289
15642.72 321
15643.90 326
15645.09 354
15646.27 322
15647.45 334
15648.63 341
15649.82 325
15651.00 342
15652.18 321
15653.36 367
15654.54 396
15655.73 377
15656.91 327
15658.09 355
15659.28 335
15660.46 330
15661.64 352
15662.82 359
15664.01 348
15665.19 316
15666.37 349
15667.55 346
15668.74 348
15669.92 355
15671.10 362
15672.29 365
15673.47 369
15674.65 350
15675.84 329
15677.02 331
15678.20 315
15679.39 324
15680.57 303
15681.75 335
15682.94 359
15684.12 353
15685.30 326
15686.49 323
15687.67 332
15688.86 351
15690.04 341
15691.22 338
15692.41 351
15693.59 327
15694.78 344
15695.96 345
15697.14 331
15698.33 351
15699.51 359
15700.70 380
15701.88 375
15703.06 370
15704.25 356
15705.43 387
15706.62 378
15707.80 410
15708.99 426
15710.17 432
15711.36 427
15712.54 450
15713.73 459
15714.91 479
15716.09 452
15717.28 447
15718.46 445
15719.65 453
15720.83 465
15722.02 461
15723.20 451
15724.39 480
15725.57 448
15726.76 433
15727.95 448
15729.13 436
15730.32 456
15731.50 437
15732.69 401
15733.87 441
15735.06 470
15736.24 438
15737.43 458
15738.61 441
15739.80 478
15740.99 452
15742.17 469
15743.36 497
15744.54 468
15745.73 470
15746.92 473
15748.10 433
15749.29 472
15750.47 480
15751.66 491
15752.85 509
15754.03 505
15755.22 497
15756.40 537
15757.59 533
15758.78 500
15759.96 510
15761.15 516
15762.34 469
15763.52 432
15764.71 473
15765.90 452
15767.08 432
15768.27 413
15769.46 431
15770.64 403
15771.83 402
15773.02 400
15774.20 388
15775.39 354
15776.58 402
15777.77 396
15778.95 405
15780.14 391
15781.33 378
15782.51 383
15783.70 412
15784.89 370
15786.08 398
15787.26 370
15788.45 348
15789.64 343
15790.83 378
15792.01 361
15793.20 345
15794.39 356
15795.58 347
15796.77 328
15797.95 299
15799.14 301
15800.33 279
15801.52 298
15802.71 318
15803.89 298
15805.08 313
15806.27 340
15807.46 303
15808.65 271
15809.84 298
15811.02 307
15812.21 297
15813.40 295
15814.59 325
15815.78 308
15816.97 253
15818.15 232
15819.34 275
15820.53 271
15821.72 271
15822.91 281
15824.10 260
15825.29 284
15826.48 262
15827.67 298
15828.85 276
15830.04 268
15831.23 239
15832.42 271
15833.61 286
15834.80 288
15835.99 279
15837.18 277
15838.37 286
15839.56 277
15840.75 264
15841.94 271
15843.13 236
15844.32 261
15845.51 244
15846.70 281
15847.89 249
15849.08 246
15850.27 244
15851.46 256
15852.65 298
15853.84 278
15855.03 263
15856.22 238
15857.41 265
15858.60 285
15859.79 281
15860.98 274
15862.17 283
15863.36 252
15864.55 265
15865.74 290
15866.93 278
15868.12 291
15869.31 279
15870.50 280
15871.69 270
15872.88 280
15874.07 282
15875.26 305
15876.45 297
15877.64 313
15878.84 268
15880.03 292
15881.22 275
15882.41 295
15883.60 298
15884.79 273
15885.98 268
15887.17 306
15888.36 283
15889.56 292
15890.75 259
15891.94 275
15893.13 322
15894.32 290
15895.51 325
15896.71 296
15897.90 311
15899.09 323
15900.28 292
15901.47 326
15902.66 352
15903.86 336
15905.05 372
15906.24 337
15907.43 318
15908.62 327
15909.82 349
15911.01 369
15912.20 328
15913.39 335
15914.58 359
15915.78 373
15916.97 360
15918.16 344
15919.35 361
15920.55 376
15921.74 358
15922.93 333
15924.12 364
15925.32 329
15926.51 349
15927.70 358
15928.90 380
15930.09 344
15931.28 351
15932.47 373
15933.67 414
15934.86 380
15936.05 336
15937.25 367
15938.44 345
15939.63 329
15940.83 325
15942.02 342
15943.21 319
15944.41 305
15945.60 302
15946.79 306
15947.99 289
15949.18 275
15950.37 254
15951.57 272
15952.76 266
15953.96 212
15955.15 259
15956.34 222
15957.54 257
15958.73 286
15959.92 278
15961.12 265
15962.31 240
15963.51 233
15964.70 259
15965.90 261
15967.09 238
15968.28 224
15969.48 248
15970.67 199
15971.87 227
15973.06 199
15974.26 217
15975.45 213
15976.65 217
15977.84 209
15979.03 231
15980.23 205
15981.42 219
15982.62 228
15983.81 205
15985.01 198
15986.20 228
15987.40 244
15988.59 197
15989.79 188
15990.98 194
15992.18 199
15993.37 174
15994.57 199
15995.77 166
15996.96 163
15998.16 185
15999.35 226
16000.55 195
16001.74 198
16002.94 201
16004.13 210
16005.33 207
16006.53 176
16007.72 181
16008.92 207
16010.11 198
16011.31 180
16012.51 189
16013.70 162
16014.90 188
16016.09 212
16017.29 170
16018.49 197
16019.68 175
16020.88 185
16022.07 199
16023.27 159
16024.47 147
16025.66 175
16026.86 193
16028.06 185
16029.25 159
16030.45 162
16031.65 188
16032.84 181
16034.04 167
16035.24 168
16036.43 179
16037.63 179
16038.83 176
16040.02 157
16041.22 173
16042.42 172
16043.62 194
16044.81 181
16046.01 172
16047.21 177
16048.40 210
16049.60 188
16050.80 176
16052.00 151
16053.19 173
16054.39 176
16055.59 155
16056.79 151
16057.99 154
16059.18 163
16060.38 166
16061.58 184
16062.78 160
16063.97 188
16065.17 176
16066.37 196
16067.57 195
16068.77 174
16069.96 177
16071.16 185
16072.36 175
16073.56 176
16074.76 180
16075.96 173
16077.15 169
16078.35 156
16079.55 169
16080.75 157
16081.95 187
16083.15 143
16084.35 187
16085.54 158
16086.74 179
16087.94 156
16089.14 124
16090.34 151
16091.54 163
16092.74 185
16093.94 157
16095.14 151
16096.33 137
16097.53 166
16098.73 165
16099.93 174
16101.13 143
16102.33 157
16103.53 167
16104.73 142
16105.93 141
16107.13 151
16108.33 161
16109.53 155
16110.73 167
16111.93 151
16113.13 146
16114.33 142
16115.53 161
16116.73 167
16117.93 144
16119.13 150
16120.33 159
16121.53 153
16122.73 148
16123.93 147
16125.13 164
16126.33 152
16127.53 141
16128.73 146
16129.93 131
16131.13 137
16132.33 158
16133.53 142
16134.73 141
16135.93 162
16137.13 146
16138.33 163
16139.53 185
16140.73 160
16141.93 149
16143.13 130
16144.34 167
16145.54 136
16146.74 141
16147.94 162
16149.14 160
16150.34 134
16151.54 135
16152.74 145
16153.94 153
16155.15 146
16156.35 178
16157.55 138
16158.75 150
16159.95 157
16161.15 144
16162.35 157
16163.56 126
16164.76 124
16165.96 148
16167.16 147
16168.36 137
16169.56 147
16170.77 165
16171.97 179
16173.17 139
16174.37 149
16175.57 172
16176.78 134
16177.98 124
16179.18 131
16180.38 128
16181.59 143
16182.79 161
16183.99 146
16185.19 146
16186.40 150
16187.60 152
16188.80 131
16190.00 165
16191.21 139
16192.41 138
16193.61 149
16194.81 165
16196.02 139
16197.22 167
16198.42 164
16199.63 146
16200.83 143
16202.03 164
16203.23 146
16204.44 172
16205.64 166
16206.84 149
16208.05 159
16209.25 141
16210.45 157
16211.66 162
16212.86 156
16214.06 152
16215.27 167
16216.47 174
16217.68 157
16218.88 124
16220.08 144
16221.29 149
16222.49 143
16223.69 162
16224.90 145
16226.10 161
16227.31 166
16228.51 168
16229.71 185
16230.92 165
16232.12 164
16233.33 179
16234.53 143
16235.74 169
16236.94 142
16238.14 167
16239.35 175
16240.55 186
16241.76 153
16242.96 176
16244.17 181
16245.37 158
16246.58 154
16247.78 155
16248.99 177
16250.19 139
16251.40 184
16252.60 163
16253.81 188
16255.01 175
16256.22 167
16257.42 154
16258.63 157
16259.83 155
16261.04 187
16262.24 180
16263.45 166
16264.65 150
16265.86 194
16267.06 191
16268.27 185
16269.47 171
16270.68 161
16271.89 184
16273.09 171
16274.30 188
16275.50 188
16276.71 186
16277.91 180
16279.12 160
16280.33 169
16281.53 170
16282.74 171
16283.94 199
16285.15 186
16286.36 170
16287.56 163
16288.77 192
16289.98 184
16291.18 164
16292.39 195
16293.59 179
16294.80 189
16296.01 210
16297.21 187
16298.42 202
16299.63 192
16300.83 178
16302.04 185
16303.25 188
16304.46 189
16305.66 187
16306.87 208
16308.08 216
16309.28 175
16310.49 200
16311.70 201
16312.90 176
16314.11 186
16315.32 205
16316.53 189
16317.73 180
16318.94 200
16320.15 198
16321.36 227
16322.56 168
16323.77 179
16324.98 173
16326.19 153
16327.39 158
16328.60 180
16329.81 191
16331.02 173
16332.23 183
16333.43 147
16334.64 177
16335.85 197
16337.06 158
16338.27 176
16339.47 156
16340.68 145
16341.89 155
16343.10 138
16344.31 157
16345.52 169
16346.72 153
16347.93 154
16349.14 131
16350.35 142
16351.56 136
16352.77 143
16353.98 145
16355.18 152
16356.39 171
16357.60 152
16358.81 127
16360.02 132
16361.23 148
16362.44 165
16363.65 159
16364.86 128
16366.07 134
16367.27 128
16368.48 146
16369.69 123
16370.90 112
16372.11 136
16373.32 151
16374.53 172
16375.74 141
16376.95 126
16378.16 165
16379.37 142
16380.58 141
16381.79 153
16383.00 141
16384.21 137
16385.42 139
16386.63 129
16387.84 125
16389.05 135
16390.26 161
16391.47 150
16392.68 132
16393.89 137
16395.10 112
16396.31 146
16397.52 156
16398.73 150
16399.94 129
16401.15 143
16402.36 151
16403.57 143
16404.78 149
16405.99 145
16407.20 152
16408.41 154
16409.62 138
16410.84 140
16412.05 123
16413.26 139
16414.47 161
16415.68 128
16416.89 117
16418.10 146
16419.31 145
16420.52 147
16421.73 120
16422.95 145
16424.16 144
16425.37 134
16426.58 124
16427.79 110
16429.00 135
16430.21 135
16431.43 135
16432.64 127
16433.85 125
16435.06 134
16436.27 139
16437.48 141
16438.70 138
16439.91 138
16441.12 146
16442.33 146
16443.54 135
16444.76 131
16445.97 144
16447.18 128
16448.39 123
16449.61 143
16450.82 136
16452.03 135
16453.24 113
16454.45 115
16455.67 140
16456.88 126
16458.09 134
16459.31 154
16460.52 131
16461.73 149
16462.94 149
16464.16 142
16465.37 153
16466.58 117
16467.79 112
16469.01 124
16470.22 137
16471.43 130
16472.65 128
16473.86 126
16475.07 141
16476.29 99
16477.50 122
16478.71 131
16479.93 135
16481.14 142
16482.35 131
16483.57 147
16484.78 147
16485.99 131
16487.21 134
16488.42 120
16489.64 136
16490.85 131
16492.06 106
16493.28 127
16494.49 120
16495.70 131
16496.92 117
16498.13 139
16499.35 118
16500.56 120
16501.77 123
16502.99 136
16504.20 132
16505.42 121
16506.63 135
16507.85 123
16509.06 121
16510.28 121
16511.49 122
16512.70 140
16513.92 141
16515.13 147
16516.35 122
16517.56 132
16518.78 126
16519.99 130
16521.21 131
16522.42 125
16523.64 133
16524.85 133
16526.07 128
16527.28 149
16528.50 138
16529.71 132
16530.93 150
16532.14 135
16533.36 139
16534.57 135
16535.79 116
16537.01 126
16538.22 112
16539.44 127
16540.65 111
16541.87 130
16543.08 146
16544.30 101
16545.52 115
16546.73 126
16547.95 138
16549.16 142
16550.38 129
16551.60 141
16552.81 145
16554.03 142
16555.24 160
16556.46 142
16557.68 151
16558.89 111
16560.11 141
16561.32 138
16562.54 134
16563.76 130
16564.97 123
16566.19 149
16567.41 133
16568.62 133
16569.84 161
16571.06 116
16572.27 141
16573.49 149
16574.71 129
16575.93 144
16577.14 144
16578.36 140
16579.58 157
16580.79 126
16582.01 129
16583.23 129
16584.44 154
16585.66 149
16586.88 154
16588.10 136
16589.31 130
16590.53 148
16591.75 160
16592.97 121
16594.18 144
16595.40 127
16596.62 130
16597.84 157
16599.06 125
16600.27 130
16601.49 129
16602.71 126
16603.93 116
16605.14 119
16606.36 127
16607.58 128
16608.80 107
16610.02 121
16611.24 99
16612.45 118
16613.67 132
16614.89 162
16616.11 133
16617.33 119
16618.55 105
16619.76 128
16620.98 120
16622.20 106
16623.42 132
16624.64 123
16625.86 138
16627.08 119
16628.30 131
16629.51 130
16630.73 135
16631.95 112
16633.17 110
16634.39 106
16635.61 117
16636.83 118
16638.05 114
16639.27 118
16640.49 115
16641.71 121
16642.92 120
16644.14 125
16645.36 90
16646.58 128
16647.80 123
16649.02 131
16650.24 86
16651.46 106
16652.68 110
16653.90 112
16655.12 117
16656.34 100
16657.56 103
16658.78 100
16660.00 137
16661.22 109
16662.44 124
16663.66 122
16664.88 125
16666.10 113
16667.32 109
16668.54 101
16669.76 108
16670.98 128
16672.20 117
16673.42 130
16674.64 119
16675.87 90
16677.09 103
16678.31 112
16679.53 137
16680.75 130
16681.97 116
16683.19 139
16684.41 119
16685.63 135
16686.85 106
16688.07 137
16689.30 108
16690.52 151
16691.74 106
16692.96 119
16694.18 123
16695.40 126
16696.62 128
16697.84 112
16699.07 97
16700.29 100
16701.51 131
16702.73 126
16703.95 113
16705.17 109
16706.40 111
16707.62 127
16708.84 122
16710.06 101
16711.28 114
16712.50 108
16713.73 116
16714.95 101
16716.17 99
16717.39 118
16718.61 112
16719.84 93
16721.06 105
16722.28 127
16723.50 112
16724.73 127
16725.95 108
16727.17 109
16728.39 120
16729.62 118
16730.84 126
16732.06 138
16733.28 113
16734.51 117
16735.73 137
16736.95 106
16738.18 107
16739.40 115
16740.62 108
16741.84 115
16743.07 119
16744.29 135
16745.51 128
16746.74 103
16747.96 111
16749.18 98
16750.41 105
16751.63 117
16752.85 131
16754.08 121
16755.30 112
16756.52 109
16757.75 117
16758.97 109
16760.20 95
16761.42 134
16762.64 125
16763.87 101
16765.09 102
16766.31 117
16767.54 110
16768.76 100
16769.99 117
16771.21 115
16772.43 118
16773.66 103
16774.88 110
16776.11 145
16777.33 105
16778.56 84
16779.78 112
16781.01 118
16782.23 115
16783.45 99
16784.68 124
16785.90 112
16787.13 136
16788.35 123
16789.58 111
16790.80 120
16792.03 112
16793.25 106
16794.48 108
16795.70 99
16796.93 92
16798.15 107
16799.38 106
16800.60 106
16801.83 111
16803.05 106
16804.28 124
16805.50 116
16806.73 107
16807.95 124
16809.18 115
16810.41 134
16811.63 115
16812.86 102
16814.08 109
16815.31 101
16816.53 122
16817.76 132
16818.99 118
16820.21 105
16821.44 133
16822.66 118
16823.89 122
16825.12 129
16826.34 139
16827.57 128
16828.79 119
16830.02 117
16831.25 111
16832.47 136
16833.70 121
16834.93 122
16836.15 137
16837.38 128
16838.61 135
16839.83 148
16841.06 136
16842.29 139
16843.51 145
16844.74 148
16845.97 143
16847.19 145
16848.42 141
16849.65 132
16850.87 144
16852.10 142
16853.33 136
16854.56 148
16855.78 156
16857.01 123
16858.24 156
16859.46 162
16860.69 161
16861.92 165
16863.15 172
16864.37 160
16865.60 174
16866.83 159
16868.06 161
16869.28 167
16870.51 167
16871.74 164
16872.97 206
16874.20 204
16875.42 185
16876.65 226
16877.88 219
16879.11 202
16880.34 203
16881.56 226
16882.79 243
16884.02 231
16885.25 227
16886.48 245
16887.71 227
16888.93 243
16890.16 226
16891.39 212
16892.62 246
16893.85 244
16895.08 214
16896.31 218
16897.53 229
16898.76 200
16899.99 219
16901.22 195
16902.45 191
16903.68 194
16904.91 196
16906.14 204
16907.37 180
16908.59 157
16909.82 164
16911.05 174
16912.28 172
16913.51 158
16914.74 149
16915.97 165
16917.20 183
16918.43 175
16919.66 171
16920.89 170
16922.12 146
16923.35 168
16924.58 171
16925.81 189
16927.04 167
16928.27 156
16929.50 158
16930.73 170
16931.96 142
16933.19 147
16934.42 164
16935.65 150
16936.88 149
16938.11 147
16939.34 129
16940.57 142
16941.80 141
16943.03 170
16944.26 158
16945.49 154
16946.72 149
16947.95 143
16949.18 150
16950.41 134
16951.64 178
16952.87 167
16954.10 164
16955.33 147
16956.57 138
16957.80 127
16959.03 137
16960.26 146
16961.49 132
16962.72 121
16963.95 140
16965.18 130
16966.41 144
16967.65 136
16968.88 154
16970.11 150
16971.34 142
16972.57 141
16973.80 140
16975.03 125
16976.27 119
16977.50 114
16978.73 133
16979.96 136
16981.19 145
16982.42 112
16983.66 143
16984.89 163
16986.12 136
16987.35 122
16988.58 137
16989.82 145
16991.05 134
16992.28 131
16993.51 140
16994.75 112
16995.98 125
16997.21 146
16998.44 156
16999.67 153
17000.91 146
17002.14 142
17003.37 133
17004.61 134
17005.84 137
17007.07 147
17008.30 125
17009.54 122
17010.77 126
17012.00 121
17013.23 122
17014.47 132
17015.70 161
17016.93 139
17018.17 118
17019.40 102
17020.63 127
17021.87 125
17023.10 129
17024.33 108
17025.57 128
17026.80 118
17028.03 141
17029.27 143
17030.50 125
17031.73 118
17032.97 113
17034.20 105
17035.44 109
17036.67 136
17037.90 135
17039.14 134
17040.37 127
17041.60 117
17042.84 109
17044.07 130
17045.31 126
17046.54 112
17047.78 124
17049.01 118
17050.24 123
17051.48 112
17052.71 130
17053.95 133
17055.18 158
17056.42 125
17057.65 113
17058.89 105
17060.12 117
17061.35 100
17062.59 107
17063.82 110
17065.06 106
17066.29 101
17067.53 125
17068.76 109
17070.00 100
17071.23 129
17072.47 130
17073.70 125
17074.94 108
17076.17 122
17077.41 121
17078.65 126
17079.88 102
17081.12 117
17082.35 129
17083.59 127
17084.82 112
17086.06 109
17087.29 87
17088.53 99
17089.77 111
17091.00 104
17092.24 103
17093.47 98
17094.71 117
17095.94 104
17097.18 117
17098.42 120
17099.65 106
17100.89 96
17102.12 108
17103.36 114
17104.60 132
17105.83 119
17107.07 100
17108.31 114
17109.54 113
17110.78 124
17112.02 119
17113.25 104
17114.49 110
17115.73 112
17116.96 101
17118.20 107
17119.44 90
17120.67 118
17121.91 106
17123.15 122
17124.38 114
17125.62 92
17126.86 94
17128.10 85
17129.33 89
17130.57 85
17131.81 94
17133.04 102
17134.28 116
17135.52 96
17136.76 117
17137.99 96
17139.23 91
17140.47 114
17141.71 115
17142.94 100
17144.18 108
17145.42 111
17146.66 82
17147.90 114
17149.13 89
17150.37 100
17151.61 101
17152.85 121
17154.08 106
17155.32 98
17156.56 93
17157.80 104
17159.04 100
17160.28 98
17161.51 93
17162.75 103
17163.99 93
17165.23 104
17166.47 106
17167.71 97
17168.95 98
17170.18 114
17171.42 110
17172.66 89
17173.90 83
17175.14 104
17176.38 92
17177.62 94
17178.86 93
17180.09 117
17181.33 86
17182.57 89
17183.81 95
17185.05 105
17186.29 82
17187.53 90
17188.77 91
17190.01 103
17191.25 87
17192.49 81
17193.73 114
17194.97 95
17196.21 96
17197.45 98
17198.69 105
17199.92 86
17201.16 91
17202.40 92
17203.64 86
17204.88 116
17206.12 93
17207.36 84
17208.60 92
17209.84 84
17211.08 107
17212.32 79
17213.56 99
17214.81 90
17216.05 91
17217.29 103
17218.53 102
17219.77 101
17221.01 118
17222.25 89
17223.49 107
17224.73 83
17225.97 90
17227.21 97
17228.45 101
17229.69 104
17230.93 80
17232.17 88
17233.41 96
17234.66 117
17235.90 98
17237.14 88
17238.38 103
17239.62 111
17240.86 111
17242.10 92
17243.34 89
17244.58 86
17245.83 113
17247.07 99
17248.31 96
17249.55 109
17250.79 91
17252.03 108
17253.28 87
17254.52 91
17255.76 96
17257.00 87
17258.24 97
17259.48 85
17260.73 94
17261.97 94
17263.21 106
17264.45 100
17265.69 98
17266.94 100
17268.18 101
17269.42 107
17270.66 85
17271.91 79
17273.15 94
17274.39 104
17275.63 96
17276.88 107
17278.12 109
17279.36 117
17280.60 103
17281.85 100
17283.09 106
17284.33 108
17285.57 88
17286.82 75
17288.06 66
17289.30 93
17290.55 92
17291.79 93
17293.03 101
17294.28 76
17295.52 75
17296.76 76
17298.01 82
17299.25 96
17300.49 90
17301.74 91
17302.98 89
17304.22 104
17305.47 93
17306.71 84
17307.95 101
17309.20 84
17310.44 100
17311.68 113
17312.93 90
17314.17 105
17315.42 80
17316.66 103
17317.90 90
17319.15 110
17320.39 81
17321.64 83
17322.88 89
17324.12 87
17325.37 78
17326.61 92
17327.86 108
17329.10 114
17330.35 97
17331.59 95
17332.83 109
17334.08 100
17335.32 107
17336.57 98
17337.81 85
17339.06 107
17340.30 99
17341.55 76
17342.79 91
17344.04 86
17345.28 87
17346.53 88
17347.77 73
17349.02 74
17350.26 94
17351.51 101
17352.75 83
17354.00 98
17355.24 113
17356.49 105
17357.73 92
17358.98 93
17360.23 78
17361.47 108
17362.72 105
17363.96 93
17365.21 98
17366.45 89
17367.70 88
17368.95 85
17370.19 79
17371.44 81
17372.68 83
17373.93 88
17375.18 95
17376.42 87
17377.67 86
17378.91 117
17380.16 80
17381.41 85
17382.65 79
17383.90 103
17385.15 108
17386.39 100
17387.64 90
17388.89 94
17390.13 71
17391.38 95
17392.63 107
17393.87 105
17395.12 91
17396.37 78
17397.61 103
17398.86 98
17400.11 85
17401.35 98
17402.60 106
17403.85 90
17405.09 99
17406.34 102
17407.59 89
17408.84 108
17410.08 93
17411.33 119
17412.58 95
17413.83 77
17415.07 105
17416.32 73
17417.57 94
17418.82 91
17420.06 95
17421.31 94
17422.56 96
17423.81 112
17425.05 90
17426.30 93
17427.55 94
17428.80 96
17430.05 96
17431.29 101
17432.54 94
17433.79 94
17435.04 90
17436.29 90
17437.54 90
17438.78 87
17440.03 106
17441.28 89
17442.53 97
17443.78 90
17445.03 81
17446.27 95
17447.52 83
17448.77 87
17450.02 84
17451.27 79
17452.52 85
17453.77 91
17455.02 101
17456.27 83
17457.51 104
17458.76 95
17460.01 60
17461.26 84
17462.51 97
17463.76 104
17465.01 93
17466.26 92
17467.51 109
17468.76 119
17470.01 115
17471.26 104
17472.51 91
17473.76 80
17475.01 98
17476.26 81
17477.50 103
17478.75 79
17480.00 80
17481.25 82
17482.50 99
17483.75 92
17485.00 106
17486.25 100
17487.50 94
17488.75 103
17490.00 93
17491.25 88
17492.51 81
17493.76 98
17495.01 106
17496.26 107
17497.51 109
17498.76 87
17500.01 84
17501.26 109
17502.51 105
17503.76 101
17505.01 108
17506.26 110
17507.51 116
17508.76 106
17510.01 121
17511.26 94
17512.52 117
17513.77 97
17515.02 108
17516.27 115
17517.52 101
17518.77 117
17520.02 107
17521.27 100
17522.53 144
17523.78 127
17525.03 115
17526.28 96
17527.53 103
17528.78 107
17530.03 104
17531.29 99
17532.54 119
17533.79 116
17535.04 108
17536.29 127
17537.55 101
17538.80 123
17540.05 112
17541.30 101
17542.55 110
17543.81 112
17545.06 118
17546.31 119
17547.56 115
17548.81 96
17550.07 112
17551.32 137
17552.57 116
17553.82 110
17555.08 141
17556.33 128
17557.58 138
17558.83 132
17560.09 127
17561.34 106
17562.59 97
17563.85 99
17565.10 99
17566.35 97
17567.60 103
17568.86 107
17570.11 110
17571.36 97
17572.62 82
17573.87 108
17575.12 107
17576.38 98
17577.63 132
17578.88 136
17580.14 129
17581.39 125
17582.64 102
17583.90 116
17585.15 100
17586.40 93
17587.66 96
17588.91 109
17590.17 139
17591.42 121
17592.67 118
17593.93 108
17595.18 107
17596.43 100
17597.69 129
17598.94 117
17600.20 88
17601.45 121
17602.71 89
17603.96 117
17605.21 104
17606.47 122
17607.72 136
17608.98 125
17610.23 119
17611.49 114
17612.74 111
17614.00 124
17615.25 133
17616.50 149
17617.76 123
17619.01 133
17620.27 125
17621.52 147
17622.78 118
17624.03 101
17625.29 111
17626.54 121
17627.80 152
17629.05 122
17630.31 112
17631.56 134
17632.82 115
17634.08 126
17635.33 106
17636.59 123
17637.84 105
17639.10 118
17640.35 108
17641.61 102
17642.86 94
17644.12 117
17645.38 123
17646.63 126
17647.89 99
17649.14 119
17650.40 128
17651.66 126
17652.91 110
17654.17 121
17655.42 116
17656.68 134
17657.94 105
17659.19 117
17660.45 105
17661.70 116
17662.96 128
17664.22 129
17665.47 124
17666.73 136
17667.99 117
17669.24 124
17670.50 99
17671.76 113
17673.01 118
17674.27 116
17675.53 111
17676.78 92
17678.04 92
17679.30 100
17680.56 110
17681.81 107
17683.07 101
17684.33 107
17685.58 109
17686.84 116
17688.10 106
17689.36 109
17690.61 98
17691.87 105
17693.13 116
17694.39 98
17695.64 96
17696.90 108
17698.16 93
17699.42 108
17700.67 106
17701.93 82
17703.19 99
17704.45 85
17705.70 91
17706.96 112
17708.22 119
17709.48 92
17710.74 94
17711.99 90
17713.25 103
17714.51 90
17715.77 87
17717.03 98
17718.29 95
17719.54 102
17720.80 76
17722.06 91
17723.32 103
17724.58 101
17725.84 85
17727.10 95
17728.35 95
17729.61 92
17730.87 84
17732.13 80
17733.39 85
17734.65 82
17735.91 93
17737.17 111
17738.43 100
17739.69 86
17740.94 93
17742.20 110
17743.46 102
17744.72 105
17745.98 106
17747.24 88
17748.50 104
17749.76 82
17751.02 88
17752.28 83
17753.54 111
17754.80 109
17756.06 107
17757.32 96
17758.58 107
17759.84 101
17761.10 79
17762.36 85
17763.62 113
17764.88 113
17766.14 97
17767.40 109
17768.66 93
17769.92 106
17771.18 105
17772.44 114
17773.70 99
17774.96 107
17776.22 99
17777.48 96
17778.74 76
17780.00 84
17781.26 119
17782.52 91
17783.78 104
17785.04 83
17786.30 111
17787.57 103
17788.83 94
17790.09 90
17791.35 113
17792.61 90
17793.87 106
17795.13 94
17796.39 102
17797.65 96
17798.91 87
17800.18 108
17801.44 82
17802.70 83
17803.96 94
17805.22 101
17806.48 90
17807.74 105
17809.01 87
17810.27 80
17811.53 99
17812.79 101
17814.05 83
17815.31 91
17816.58 101
17817.84 88
17819.10 84
17820.36 73
17821.62 98
17822.89 94
17824.15 88
17825.41 91
17826.67 99
17827.94 89
17829.20 98
17830.46 67
17831.72 98
17832.98 88
17834.25 97
17835.51 104
17836.77 94
17838.04 86
17839.30 71
17840.56 83
17841.82 84
17843.09 107
17844.35 87
17845.61 95
17846.87 87
17848.14 96
17849.40 88
17850.66 93
17851.93 91
17853.19 80
17854.45 81
17855.72 86
17856.98 106
17858.24 79
17859.51 85
17860.77 64
17862.03 90
17863.30 69
17864.56 89
17865.82 88
17867.09 92
17868.35 85
17869.62 88
17870.88 112
17872.14 86
17873.41 88
17874.67 94
17875.93 78
17877.20 82
17878.46 73
17879.73 84
17880.99 85
17882.26 91
17883.52 98
17884.78 71
17886.05 82
17887.31 83
17888.58 98
17889.84 97
17891.11 66
17892.37 79
17893.63 76
17894.90 80
17896.16 63
17897.43 86
17898.69 68
17899.96 77
17901.22 84
17902.49 73
17903.75 76
17905.02 90
17906.28 95
17907.55 71
17908.81 78
17910.08 84
17911.34 93
17912.61 98
17913.87 93
17915.14 80
17916.41 69
17917.67 86
17918.94 114
17920.20 94
17921.47 80
17922.73 64
17924.00 79
17925.26 113
17926.53 99
17927.80 81
17929.06 108
17930.33 83
17931.59 72
17932.86 76
17934.13 93
17935.39 76
17936.66 84
17937.92 91
17939.19 88
17940.46 75
17941.72 75
17942.99 82
17944.26 63
17945.52 96
17946.79 109
17948.06 92
17949.32 66
17950.59 83
17951.85 79
17953.12 89
17954.39 84
17955.66 81
17956.92 91
17958.19 85
17959.46 85
17960.72 94
17961.99 82
17963.26 79
17964.52 79
17965.79 83
17967.06 84
17968.33 77
17969.59 80
17970.86 80
17972.13 66
17973.40 82
17974.66 69
17975.93 72
17977.20 70
17978.47 81
17979.73 74
17981.00 88
17982.27 83
17983.54 72
17984.80 100
17986.07 95
17987.34 88
17988.61 69
17989.88 87
17991.14 104
17992.41 88
17993.68 81
17994.95 70
17996.22 67
17997.48 76
17998.75 72
18000.02 81
18001.29 55
18002.56 86
18003.83 93
18005.10 79
18006.36 71
18007.63 55
18008.90 72
18010.17 100
18011.44 77
18012.71 68
18013.98 78
18015.25 80
18016.51 85
18017.78 70
18019.05 85
18020.32 68
18021.59 91
18022.86 75
18024.13 66
18025.40 55
18026.67 66
18027.94 76
18029.21 79
18030.48 75
18031.75 74
18033.01 82
18034.28 63
18035.55 64
18036.82 72
18038.09 85
18039.36 70
18040.63 74
18041.90 86
18043.17 84
18044.44 84
18045.71 72
18046.98 73
18048.25 76
18049.52 65
18050.79 83
18052.06 94
18053.33 93
18054.60 70
18055.87 90
18057.14 90
18058.42 85
18059.69 80
18060.96 78
18062.23 67
18063.50 70
18064.77 87
18066.04 77
18067.31 80
18068.58 69
18069.85 85
18071.12 89
18072.39 72
18073.66 58
18074.93 81
18076.21 65
18077.48 69
18078.75 84
18080.02 69
18081.29 77
18082.56 87
18083.83 73
18085.10 94
18086.38 100
18087.65 78
18088.92 76
18090.19 71
18091.46 69
18092.73 75
18094.01 101
18095.28 89
18096.55 87
18097.82 76
18099.09 87
18100.36 76
18101.64 86
18102.91 78
18104.18 88
18105.45 93
18106.73 83
18108.00 81
18109.27 94
18110.54 80
18111.81 62
18113.09 81
18114.36 74
18115.63 85
18116.90 72
18118.18 81
18119.45 73
18120.72 81
18121.99 74
18123.27 77
18124.54 89
18125.81 69
18127.09 72
18128.36 71
18129.63 79
18130.90 71
18132.18 75
18133.45 78
18134.72 82
18136.00 92
18137.27 84
18138.54 75
18139.82 92
18141.09 91
18142.36 105
18143.64 73
18144.91 67
18146.18 80
18147.46 93
18148.73 81
18150.00 78
18151.28 87
18152.55 86
18153.83 92
18155.10 73
18156.37 74
18157.65 79
18158.92 59
18160.20 84
18161.47 75
18162.74 78
18164.02 70
18165.29 86
18166.57 90
18167.84 81
18169.12 64
18170.39 97
18171.66 95
18172.94 73
18174.21 78
18175.49 76
18176.76 80
18178.04 75
18179.31 73
18180.59 62
18181.86 83
18183.14 65
18184.41 83
18185.69 78
18186.96 79
18188.24 73
18189.51 88
18190.79 67
18192.06 52
18193.34 71
18194.61 88
18195.89 81
18197.16 77
18198.44 91
18199.71 86
18200.99 63
18202.26 59
18203.54 68
18204.81 66
18206.09 65
18207.37 78
18208.64 72
18209.92 85
18211.19 67
18212.47 72
18213.75 72
18215.02 65
18216.30 67
18217.57 81
18218.85 67
18220.13 71
18221.40 73
18222.68 83
18223.95 70
18225.23 68
18226.51 79
18227.78 80
18229.06 89
18230.34 87
18231.61 77
18232.89 76
18234.17 78
18235.44 74
18236.72 76
18238.00 81
18239.27 46
18240.55 83
18241.83 91
18243.10 79
18244.38 70
18245.66 52
18246.94 80
18248.21 83
18249.49 82
18250.77 87
18252.04 95
18253.32 88
18254.60 67
18255.88 91
18257.15 91
18258.43 97
18259.71 78
18260.99 81
18262.26 75
18263.54 65
18264.82 78
18266.10 86
18267.37 80
18268.65 103
18269.93 93
18271.21 93
18272.49 77
18273.76 70
18275.04 81
18276.32 88
18277.60 86
18278.88 63
18280.15 80
18281.43 86
18282.71 63
18283.99 81
18285.27 67
18286.55 96
18287.83 70
18289.10 72
18290.38 75
18291.66 83
18292.94 89
18294.22 83
18295.50 77
18296.78 93
18298.06 75
18299.33 85
18300.61 87
18301.89 73
18303.17 70
18304.45 81
18305.73 78
18307.01 81
18308.29 79
18309.57 103
18310.85 68
18312.13 73
18313.41 80
18314.68 75
18315.96 60
18317.24 96
18318.52 84
18319.80 62
18321.08 60
18322.36 75
18323.64 77
18324.92 92
18326.20 84
18327.48 89
18328.76 96
18330.04 80
18331.32 65
18332.60 89
18333.88 83
18335.16 85
18336.44 81
18337.72 67
18339.00 65
18340.28 54
18341.56 75
18342.84 74
18344.12 57
18345.41 59
18346.69 72
18347.97 72
18349.25 76
18350.53 73
18351.81 101
18353.09 82
18354.37 73
18355.65 74
18356.93 78
18358.21 79
18359.49 75
18360.78 81
18362.06 76
18363.34 75
18364.62 72
18365.90 82
18367.18 88
18368.46 84
18369.74 61
18371.03 79
18372.31 90
18373.59 63
18374.87 79
18376.15 82
18377.43 76
18378.72 79
18380.00 83
18381.28 62
18382.56 77
18383.84 79
18385.12 106
18386.41 89
18387.69 80
18388.97 81
18390.25 87
18391.53 83
18392.82 74
18394.10 73
18395.38 78
18396.66 90
18397.95 67
18399.23 72
18400.51 65
18401.79 88
18403.08 57
18404.36 87
18405.64 78
18406.92 82
18408.21 71
18409.49 87
18410.77 70
18412.06 67
18413.34 69
18414.62 85
18415.90 58
18417.19 63
18418.47 83
18419.75 75
18421.04 67
18422.32 65
18423.60 77
18424.89 66
18426.17 80
18427.45 77
18428.74 71
18430.02 77
18431.30 76
18432.59 81
18433.87 75
18435.15 68
18436.44 62
18437.72 75
18439.01 85
18440.29 76
18441.57 69
18442.86 80
18444.14 76
18445.43 69
18446.71 66
18447.99 78
18449.28 76
18450.56 71
18451.85 59
18453.13 75
18454.42 99
18455.70 69
18456.98 82
18458.27 79
18459.55 79
18460.84 100
18462.12 108
18463.41 82
18464.69 62
18465.98 76
18467.26 94
18468.55 77
18469.83 73
18471.12 70
18472.40 72
18473.69 67
18474.97 85
18476.26 71
18477.54 71
18478.83 75
18480.11 75
18481.40 70
18482.68 82
18483.97 59
18485.25 66
18486.54 76
18487.82 72
18489.11 79
18490.40 56
18491.68 62
18492.97 69
18494.25 72
18495.54 81
18496.82 82
18498.11 88
18499.40 70
18500.68 83
18501.97 77
18503.25 81
18504.54 93
18505.83 74
18507.11 76
18508.40 62
18509.69 81
18510.97 83
18512.26 97
18513.54 93
18514.83 75
18516.12 90
18517.40 73
18518.69 70
18519.98 79
18521.26 76
18522.55 77
18523.84 69
18525.12 91
18526.41 83
18527.70 70
18528.99 72
18530.27 83
18531.56 60
18532.85 63
18534.13 71
18535.42 61
18536.71 83
18538.00 62
18539.28 84
18540.57 68
18541.86 88
18543.14 68
18544.43 77
18545.72 64
18547.01 79
18548.30 77
18549.58 71
18550.87 69
18552.16 66
18553.45 92
18554.73 75
18556.02 95
18557.31 90
18558.60 76
18559.89 92
18561.17 80
18562.46 70
18563.75 92
18565.04 107
18566.33 78
18567.62 83
18568.90 92
18570.19 86
18571.48 88
18572.77 84
18574.06 80
18575.35 67
18576.63 69
18577.92 74
18579.21 84
18580.50 66
18581.79 76
18583.08 88
18584.37 88
18585.66 77
18586.95 69
18588.23 94
18589.52 93
18590.81 89
18592.10 82
18593.39 78
18594.68 88
18595.97 76
18597.26 91
18598.55 93
18599.84 86
18601.13 86
18602.42 105
18603.71 95
18605.00 88
18606.29 85
18607.58 98
18608.86 95
18610.15 108
18611.44 93
18612.73 100
18614.02 107
18615.31 107
18616.60 85
18617.89 102
18619.18 95
18620.47 98
18621.76 92
18623.06 79
18624.35 88
18625.64 86
18626.93 88
18628.22 97
18629.51 90
18630.80 90
18632.09 102
18633.38 103
18634.67 91
18635.96 86
18637.25 89
18638.54 82
18639.83 74
18641.12 83
18642.41 79
18643.71 81
18645.00 99
18646.29 85
18647.58 76
18648.87 85
18650.16 100
18651.45 93
18652.74 90
18654.03 73
18655.33 86
18656.62 81
18657.91 81
18659.20 81
18660.49 74
18661.78 79
18663.07 82
18664.37 79
18665.66 90
18666.95 81
18668.24 81
18669.53 71
18670.83 82
18672.12 74
18673.41 60
18674.70 81
18675.99 74
18677.29 83
18678.58 65
18679.87 70
18681.16 79
18682.45 90
18683.75 78
18685.04 81
18686.33 79
18687.62 78
18688.92 59
18690.21 78
18691.50 62
18692.79 88
18694.09 99
18695.38 67
18696.67 65
18697.97 55
18699.26 80
18700.55 81
18701.84 68
18703.14 66
18704.43 70
18705.72 65
18707.02 79
18708.31 68
18709.60 74
18710.90 72
18712.19 74
18713.48 78
18714.78 64
18716.07 84
18717.36 81
18718.66 79
18719.95 83
18721.24 82
18722.54 82
18723.83 73
18725.13 58
18726.42 79
18727.71 69
18729.01 71
18730.30 65
18731.60 74
18732.89 60
18734.18 73
18735.48 65
18736.77 66
18738.07 52
18739.36 52
18740.66 78
18741.95 60
18743.24 63
18744.54 58
18745.83 59
18747.13 54
18748.42 81
18749.72 63
18751.01 65
18752.31 66
18753.60 73
18754.90 74
18756.19 63
18757.49 62
18758.78 75
18760.08 64
18761.37 68
18762.67 67
18763.96 72
18765.26 58
18766.55 64
18767.85 53
18769.14 84
18770.44 65
18771.73 75
18773.03 68
18774.32 51
18775.62 59
18776.91 64
18778.21 74
18779.51 65
18780.80 71
18782.10 62
18783.39 69
18784.69 66
18785.99 50
18787.28 64
18788.58 86
18789.87 85
18791.17 77
18792.47 63
18793.76 65
18795.06 64
18796.35 69
18797.65 64
18798.95 64
18800.24 56
18801.54 73
18802.84 79
18804.13 66
18805.43 73
18806.73 64
18808.02 79
18809.32 62
18810.62 56
18811.91 69
18813.21 51
18814.51 80
18815.80 82
18817.10 72
18818.40 66
18819.69 56
18820.99 106
18822.29 63
18823.59 72
18824.88 72
18826.18 73
18827.48 75
18828.78 77
18830.07 65
18831.37 57
18832.67 64
18833.97 63
18835.26 59
18836.56 64
18837.86 52
18839.16 62
18840.45 74
18841.75 57
18843.05 60
18844.35 68
18845.65 73
18846.94 58
18848.24 57
18849.54 74
18850.84 74
18852.14 68
18853.43 52
18854.73 57
18856.03 58
18857.33 79
18858.63 76
18859.93 68
18861.22 74
18862.52 74
18863.82 68
18865.12 61
18866.42 55
18867.72 62
18869.02 57
18870.32 82
18871.61 61
18872.91 71
18874.21 65
18875.51 83
18876.81 61
18878.11 50
18879.41 68
18880.71 56
18882.01 71
18883.31 72
18884.61 58
18885.90 51
18887.20 72
18888.50 72
18889.80 56
18891.10 67
18892.40 66
18893.70 84
18895.00 72
18896.30 46
18897.60 58
18898.90 78
18900.20 68
18901.50 82
18902.80 78
18904.10 69
18905.40 67
18906.70 68
18908.00 59
18909.30 60
18910.60 62
18911.90 66
18913.20 69
18914.50 68
18915.80 68
18917.10 69
18918.40 65
18919.70 55
18921.00 63
18922.30 51
18923.61 54
18924.91 48
18926.21 65
18927.51 70
18928.81 66
18930.11 51
18931.41 52
18932.71 62
18934.01 42
18935.31 60
18936.61 61
18937.92 66
18939.22 53
18940.52 61
18941.82 57
18943.12 67
18944.42 60
18945.72 57
18947.03 63
18948.33 75
18949.63 79
18950.93 66
18952.23 70
18953.53 71
18954.84 87
18956.14 66
18957.44 66
18958.74 58
18960.04 63
18961.34 60
18962.65 63
18963.95 69
18965.25 64
18966.55 62
18967.86 70
18969.16 60
18970.46 67
18971.76 76
18973.06 77
18974.37 57
18975.67 63
18976.97 70
18978.27 72
18979.58 54
18980.88 80
18982.18 80
18983.48 96
18984.79 83
18986.09 59
18987.39 64
18988.70 68
18990.00 87
18991.30 70
18992.61 57
18993.91 69
18995.21 65
18996.51 64
18997.82 63
18999.12 63
19000.42 76
19001.73 71
19003.03 71
19004.33 84
19005.64 63
19006.94 67
19008.25 50
19009.55 71
19010.85 68
19012.16 58
19013.46 75
19014.76 77
19016.07 67
19017.37 56
19018.68 69
19019.98 68
19021.28 75
19022.59 59
19023.89 60
19025.20 72
19026.50 61
19027.80 75
19029.11 65
19030.41 56
19031.72 60
19033.02 74
19034.33 65
19035.63 74
19036.94 63
19038.24 72
19039.54 60
19040.85 66
19042.15 54
19043.46 58
19044.76 64
19046.07 56
19047.37 70
19048.68 80
19049.98 66
19051.29 69
19052.59 67
19053.90 63
19055.20 59
19056.51 61
19057.81 60
19059.12 67
19060.43 59
19061.73 53
19063.04 67
19064.34 71
19065.65 63
19066.95 59
19068.26 58
19069.56 74
19070.87 68
19072.18 77
19073.48 63
19074.79 50
19076.09 74
19077.40 62
19078.71 81
19080.01 67
19081.32 62
19082.62 78
19083.93 72
19085.24 58
19086.54 61
19087.85 63
19089.16 76
19090.46 89
19091.77 61
19093.07 71
19094.38 70
19095.69 70
19096.99 61
19098.30 68
19099.61 71
19100.91 71
19102.22 71
19103.53 71
19104.84 54
19106.14 75
19107.45 60
19108.76 71
19110.06 65
19111.37 64
19112.68 70
19113.98 71
19115.29 69
19116.60 57
19117.91 70
19119.21 66
19120.52 82
19121.83 61
19123.14 47
19124.44 60
19125.75 77
19127.06 73
19128.37 80
19129.68 60
19130.98 68
19132.29 73
19133.60 73
19134.91 65
19136.21 63
19137.52 65
19138.83 69
19140.14 57
19141.45 55
19142.76 56
19144.06 73
19145.37 80
19146.68 64
19147.99 62
19149.30 66
19150.61 61
19151.91 83
19153.22 67
19154.53 80
19155.84 77
19157.15 95
19158.46 62
19159.77 61
19161.07 50
19162.38 51
19163.69 83
19165.00 72
19166.31 66
19167.62 77
19168.93 88
19170.24 90
19171.55 67
19172.86 59
19174.17 77
19175.48 82
19176.78 62
19178.09 57
19179.40 64
19180.71 70
19182.02 64
19183.33 55
19184.64 76
19185.95 64
19187.26 61
19188.57 71
19189.88 57
19191.19 62
19192.50 54
19193.81 59
19195.12 66
19196.43 70
19197.74 56
19199.05 66
19200.36 63
19201.67 55
19202.98 63
19204.29 57
19205.60 72
19206.91 63
19208.22 55
19209.53 55
19210.84 71
19212.15 65
19213.47 62
19214.78 59
19216.09 63
19217.40 66
19218.71 55
19220.02 63
19221.33 58
19222.64 73
19223.95 90
19225.26 75
19226.57 61
19227.89 67
19229.20 65
19230.51 68
19231.82 76
19233.13 70
19234.44 45
19235.75 86
19237.06 68
19238.38 80
19239.69 69
19241.00 68
19242.31 72
19243.62 59
19244.93 64
19246.25 52
19247.56 65
19248.87 70
19250.18 78
19251.49 55
19252.81 55
19254.12 69
19255.43 97
19256.74 75
19258.05 70
19259.37 76
19260.68 66
19261.99 64
19263.30 57
19264.62 73
19265.93 83
19267.24 70
19268.55 67
19269.87 60
19271.18 59
19272.49 59
19273.80 65
19275.12 63
19276.43 61
19277.74 56
19279.05 52
19280.37 62
19281.68 49
19282.99 81
19284.31 71
19285.62 63
19286.93 56
19288.25 47
19289.56 54
19290.87 81
19292.19 65
19293.50 78
19294.81 72
19296.13 71
19297.44 61
19298.75 58
19300.07 71
19301.38 67
19302.69 78
19304.01 55
19305.32 75
19306.64 55
19307.95 58
19309.26 73
19310.58 67
19311.89 64
19313.21 53
19314.52 68
19315.83 77
19317.15 60
19318.46 73
19319.78 77
19321.09 65
19322.41 61
19323.72 63
19325.03 64
19326.35 73
19327.66 67
19328.98 77
19330.29 59
19331.61 59
19332.92 59
19334.24 63
19335.55 56
19336.87 58
19338.18 65
19339.50 45
19340.81 58
19342.13 66
19343.44 61
19344.76 62
19346.07 58
19347.39 52
19348.70 73
19350.02 59
19351.33 59
19352.65 66
19353.96 73
19355.28 67
19356.59 60
19357.91 83
19359.23 62
19360.54 55
19361.86 61
19363.17 73
19364.49 75
19365.80 72
19367.12 55
19368.44 63
19369.75 59
19371.07 68
19372.38 55
19373.70 55
19375.02 61
19376.33 53
19377.65 54
19378.97 52
19380.28 58
19381.60 69
19382.91 64
19384.23 59
19385.55 61
19386.86 63
19388.18 57
19389.50 60
19390.81 64
19392.13 59
19393.45 67
19394.76 78
19396.08 67
19397.40 58
19398.72 67
19400.03 71
19401.35 56
19402.67 58
19403.98 56
19405.30 71
19406.62 52
19407.94 76
19409.25 60
19410.57 70
19411.89 71
19413.20 68
19414.52 66
19415.84 67
19417.16 73
19418.48 79
19419.79 63
19421.11 81
19422.43 63
19423.75 58
19425.06 59
19426.38 66
19427.70 77
19429.02 60
19430.34 70
19431.65 76
19432.97 80
19434.29 70
19435.61 71
19436.93 84
19438.25 76
19439.56 77
19440.88 66
19442.20 78
19443.52 75
19444.84 56
19446.16 72
19447.47 67
19448.79 65
19450.11 74
19451.43 61
19452.75 87
19454.07 82
19455.39 65
19456.71 62
19458.03 72
19459.34 45
19460.66 66
19461.98 71
19463.30 72
19464.62 57
19465.94 73
19467.26 65
19468.58 55
19469.90 50
19471.22 74
19472.54 74
19473.86 66
19475.18 66
19476.50 54
19477.82 73
19479.14 68
19480.46 71
19481.78 58
19483.10 73
19484.42 57
19485.73 53
19487.05 56
19488.37 58
19489.70 61
19491.02 78
19492.34 68
19493.66 56
19494.98 65
19496.30 57
19497.62 85
19498.94 60
19500.26 71
19501.58 68
19502.90 84
19504.22 62
19505.54 65
19506.86 58
19508.18 68
19509.50 54
19510.82 61
19512.14 48
19513.46 43
19514.78 73
19516.11 61
19517.43 64
19518.75 45
19520.07 76
19521.39 72
19522.71 57
19524.03 62
19525.35 70
19526.68 52
19528.00 64
19529.32 51
19530.64 62
19531.96 74
19533.28 73
19534.60 71
19535.93 66
19537.25 51
19538.57 48
19539.89 68
19541.21 71
19542.53 77
19543.86 65
19545.18 64
19546.50 62
19547.82 68
19549.14 64
19550.47 72
19551.79 61
19553.11 69
19554.43 63
19555.76 57
19557.08 52
19558.40 52
19559.72 76
19561.05 60
19562.37 81
19563.69 62
19565.01 57
19566.34 65
19567.66 69
19568.98 65
19570.30 67
19571.63 67
19572.95 72
19574.27 77
19575.60 56
19576.92 68
19578.24 64
19579.57 68
19580.89 67
19582.21 69
19583.54 55
19584.86 60
19586.18 53
19587.51 59
19588.83 42
19590.15 57
19591.48 62
19592.80 55
19594.12 52
19595.45 68
19596.77 63
19598.09 61
19599.42 67
19600.74 64
19602.07 55
19603.39 60
19604.71 60
19606.04 61
19607.36 63
19608.69 41
19610.01 59
19611.33 52
19612.66 63
19613.98 61
19615.31 66
19616.63 63
19617.96 52
19619.28 72
19620.60 60
19621.93 59
19623.25 63
19624.58 54
19625.90 59
19627.23 61
19628.55 56
19629.88 73
19631.20 69
19632.53 55
19633.85 63
19635.18 80
19636.50 53
19637.83 68
19639.15 52
19640.48 52
19641.80 66
19643.13 53
19644.45 70
19645.78 72
19647.10 63
19648.43 65
19649.76 63
19651.08 68
19652.41 72
19653.73 69
19655.06 85
19656.38 76
19657.71 76
19659.04 77
19660.36 68
19661.69 77
19663.01 63
19664.34 63
19665.67 68
19666.99 70
19668.32 74
19669.64 61
19670.97 54
19672.30 64
19673.62 65
19674.95 64
19676.28 68
19677.60 63
19678.93 62
19680.25 41
19681.58 51
19682.91 63
19684.23 78
19685.56 60
19686.89 76
19688.22 68
19689.54 69
19690.87 57
19692.20 68
19693.52 57
19694.85 67
19696.18 70
19697.50 65
19698.83 70
19700.16 68
19701.49 63
19702.81 66
19704.14 81
19705.47 62
19706.80 68
19708.12 62
19709.45 60
19710.78 58
19712.11 65
19713.43 59
19714.76 52
19716.09 68
19717.42 67
19718.74 58
19720.07 51
19721.40 68
19722.73 64
19724.06 75
19725.38 49
19726.71 57
19728.04 57
19729.37 51
19730.70 69
19732.03 72
19733.35 70
19734.68 60
19736.01 64
19737.34 59
19738.67 77
19740.00 45
19741.32 54
19742.65 58
19743.98 63
19745.31 54
19746.64 59
19747.97 45
19749.30 84
19750.63 63
19751.96 50
19753.28 62
19754.61 62
19755.94 46
19757.27 48
19758.60 55
19759.93 52
19761.26 62
19762.59 62
19763.92 62
19765.25 58
19766.58 62
19767.91 49
19769.24 76
19770.57 59
19771.90 81
19773.22 56
19774.55 81
19775.88 60
19777.21 55
19778.54 67
19779.87 53
19781.20 73
19782.53 78
19783.86 72
19785.19 56
19786.52 65
19787.85 58
19789.18 65
19790.51 56
19791.85 62
19793.18 61
19794.51 63
19795.84 50
19797.17 73
19798.50 56
19799.83 57
19801.16 54
19802.49 60
19803.82 72
19805.15 67
19806.48 60
19807.81 60
19809.14 62
19810.47 53
19811.81 68
19813.14 70
19814.47 52
19815.80 66
19817.13 75
19818.46 59
19819.79 67
19821.12 56
19822.45 55
19823.79 71
19825.12 62
19826.45 59
19827.78 62
19829.11 65
19830.44 44
19831.78 62
19833.11 66
19834.44 63
19835.77 73
19837.10 61
19838.43 74
19839.77 52
19841.10 65
19842.43 71
19843.76 79
19845.09 57
19846.43 59
19847.76 68
19849.09 69
19850.42 52
19851.76 65
19853.09 57
19854.42 53
19855.75 54
19857.09 74
19858.42 43
19859.75 64
19861.08 52
19862.42 64
19863.75 71
19865.08 57
19866.41 71
19867.75 63
19869.08 81
19870.41 56
19871.75 61
19873.08 47
19874.41 64
19875.75 73
19877.08 50
19878.41 55
19879.75 52
19881.08 58
19882.41 72
19883.75 65
19885.08 75
19886.41 63
19887.75 52
19889.08 58
19890.41 58
19891.75 41
19893.08 65
19894.41 71
19895.75 60
19897.08 58
19898.42 67
19899.75 57
19901.08 74
19902.42 61
19903.75 76
19905.09 62
19906.42 55
19907.75 65
19909.09 61
19910.42 52
19911.76 66
19913.09 58
19914.43 83
19915.76 54
19917.10 54
19918.43 65
19919.77 62
19921.10 75
19922.43 60
19923.77 68
19925.10 53
19926.44 55
19927.77 68
19929.11 59
19930.44 37
19931.78 63
19933.11 58
19934.45 61
19935.78 62
19937.12 66
19938.45 86
19939.79 79
19941.13 84
19942.46 59
19943.80 48
19945.13 60
19946.47 75
19947.80 56
19949.14 60
19950.47 57
19951.81 75
19953.15 58
19954.48 65
19955.82 45
19957.15 48
19958.49 68
19959.83 70
19961.16 60
19962.50 54
19963.83 64
19965.17 48
19966.51 63
19967.84 53
19969.18 60
19970.51 75
19971.85 66
19973.19 48
19974.52 71
19975.86 51
19977.20 61
19978.53 73
19979.87 80
19981.21 58
19982.54 54
19983.88 74
19985.22 58
19986.55 59
19987.89 61
19989.23 74
19990.57 56
19991.90 74
19993.24 52
19994.58 59
19995.91 70
19997.25 76
19998.59 67
19999.93 64
20001.26 65
20002.60 77
20003.94 73
20005.28 61
20006.61 61
20007.95 52
20009.29 69
20010.63 63
20011.96 72
20013.30 67
20014.64 70
20015.98 70
20017.31 59
20018.65 54
20019.99 63
20021.33 55
20022.67 61
20024.01 60
20025.34 71
20026.68 55
20028.02 75
20029.36 72
20030.70 53
20032.03 55
20033.37 70
20034.71 73
20036.05 61
20037.39 58
20038.73 79
20040.07 77
20041.40 55
20042.74 81
20044.08 68
20045.42 72
20046.76 71
20048.10 70
20049.44 68
20050.78 61
20052.12 75
20053.46 76
20054.79 72
20056.13 59
20057.47 67
20058.81 80
20060.15 74
20061.49 53
20062.83 69
20064.17 65
20065.51 69
20066.85 85
20068.19 67
20069.53 81
20070.87 66
20072.21 64
20073.55 65
20074.89 62
20076.23 70
20077.57 63
20078.91 74
20080.25 72
20081.59 68
20082.93 62
20084.27 49
20085.61 48
20086.95 65
20088.29 65
20089.63 79
20090.97 59
20092.31 84
20093.65 55
20094.99 72
20096.33 47
20097.67 61
20099.01 54
20100.35 61
20101.69 47
20103.03 55
20104.38 68
20105.72 49
20107.06 57
20108.40 56
20109.74 83
20111.08 56
20112.42 57
20113.76 70
20115.10 69
20116.45 54
20117.79 67
20119.13 67
20120.47 55
20121.81 61
20123.15 67
20124.49 55
20125.84 61
20127.18 62
20128.52 58
20129.86 51
20131.20 47
20132.54 61
20133.89 83
20135.23 73
20136.57 68
20137.91 67
20139.25 58
20140.60 54
