# Supplementary material for: MALDI-TOF MS typing enables the classification of brewing yeasts of the genus Saccharomyces to major beer styles
Source: PLoS One. 2017 Aug 9;12(8):e0181694. doi: 10.1371/journal.pone.0181694 (PMC5549903; doi:10.1371/journal.pone.0181694)
Supplement: S16 File — The directory includes 90 raw files and was zipped to “.zip”; the folder has three strains with 30 spectra per strain; S1 Text explains the raw files with an example and Table 1 represents the yeast strains used within the experiment. (ZIP) [file pone.0181694.s019.zip › 46-48/30674-457-OG-WB-WB-YPG-18h-E-E_2015-11-03__0_B5_1.dat]

2000.55 2725
2000.97 2857
2001.39 2879
2001.81 2954
2002.23 2898
2002.65 2742
2003.08 2674
2003.50 2793
2003.92 2639
2004.34 2537
2004.76 2479
2005.19 2266
2005.61 2074
2006.03 2050
2006.45 2079
2006.87 2238
2007.30 2139
2007.72 2014
2008.14 2111
2008.56 2140
2008.99 2189
2009.41 2280
2009.83 2252
2010.25 2146
2010.68 2280
2011.10 2209
2011.52 2232
2011.94 2269
2012.37 2163
2012.79 2265
2013.21 2204
2013.63 2190
2014.06 2236
2014.48 2014
2014.90 2000
2015.33 2104
2015.75 2122
2016.17 2093
2016.60 2013
2017.02 2124
2017.44 2104
2017.86 2048
2018.29 2124
2018.71 2168
2019.14 2020
2019.56 2179
2019.98 2240
2020.41 2135
2020.83 2049
2021.25 2206
2021.68 2067
2022.10 2258
2022.52 2097
2022.95 2087
2023.37 2007
2023.80 2119
2024.22 2062
2024.64 2021
2025.07 1986
2025.49 2038
2025.92 2114
2026.34 2108
2026.76 2124
2027.19 1945
2027.61 2092
2028.04 2221
2028.46 2058
2028.89 2040
2029.31 2021
2029.74 1986
2030.16 1959
2030.58 2011
2031.01 2044
2031.43 2035
2031.86 2057
2032.28 1922
2032.71 1933
2033.13 2068
2033.56 2171
2033.98 2183
2034.41 2069
2034.83 2157
2035.26 2135
2035.68 2181
2036.11 2191
2036.53 2167
2036.96 2287
2037.38 2155
2037.81 2196
2038.24 2252
2038.66 2221
2039.09 2196
2039.51 2097
2039.94 2282
2040.36 2254
2040.79 2272
2041.21 2123
2041.64 2318
2042.07 2276
2042.49 2173
2042.92 2101
2043.34 2225
2043.77 2020
2044.20 2048
2044.62 2029
2045.05 2131
2045.47 2355
2045.90 2155
2046.33 2161
2046.75 2336
2047.18 2399
2047.61 2320
2048.03 2378
2048.46 2398
2048.89 2414
2049.31 2317
2049.74 2377
2050.16 2323
2050.59 2166
2051.02 2271
2051.45 2324
2051.87 2416
2052.30 2209
2052.73 2244
2053.15 2146
2053.58 2186
2054.01 2185
2054.43 2132
2054.86 2137
2055.29 2276
2055.72 2211
2056.14 2214
2056.57 2100
2057.00 2224
2057.43 2224
2057.85 2217
2058.28 2252
2058.71 2277
2059.14 2356
2059.56 2230
2059.99 2185
2060.42 2125
2060.85 2316
2061.27 2101
2061.70 2030
2062.13 2202
2062.56 2294
2062.99 2340
2063.41 2365
2063.84 2367
2064.27 2317
2064.70 2700
2065.13 2750
2065.55 3053
2065.98 3300
2066.41 3610
2066.84 3289
2067.27 3532
2067.70 3658
2068.13 3373
2068.55 3272
2068.98 2909
2069.41 2684
2069.84 2513
2070.27 2549
2070.70 2290
2071.13 2199
2071.56 2235
2071.98 2290
2072.41 2280
2072.84 2263
2073.27 2085
2073.70 2172
2074.13 2186
2074.56 2265
2074.99 2206
2075.42 2311
2075.85 2334
2076.28 2231
2076.71 2289
2077.13 2141
2077.56 2287
2077.99 2234
2078.42 2258
2078.85 2328
2079.28 2321
2079.71 2254
2080.14 2327
2080.57 2351
2081.00 2433
2081.43 2177
2081.86 2060
2082.29 2115
2082.72 2069
2083.15 1949
2083.58 1975
2084.01 2000
2084.44 2098
2084.87 2107
2085.30 2111
2085.73 2105
2086.16 2152
2086.59 2086
2087.02 2030
2087.46 1968
2087.89 1986
2088.32 2042
2088.75 2023
2089.18 2098
2089.61 2053
2090.04 1986
2090.47 1993
2090.90 1964
2091.33 1898
2091.76 1873
2092.19 1956
2092.63 1960
2093.06 1903
2093.49 2053
2093.92 2092
2094.35 2141
2094.78 2118
2095.21 2042
2095.64 1995
2096.08 2037
2096.51 1986
2096.94 2034
2097.37 2026
2097.80 1996
2098.23 2026
2098.67 1986
2099.10 1852
2099.53 1879
2099.96 2025
2100.39 2131
2100.82 2024
2101.26 1949
2101.69 1998
2102.12 1905
2102.55 2038
2102.98 1954
2103.42 1955
2103.85 2167
2104.28 2007
2104.71 1908
2105.15 1971
2105.58 1888
2106.01 1906
2106.44 1995
2106.88 2071
2107.31 2018
2107.74 1933
2108.17 1909
2108.61 1939
2109.04 1896
2109.47 2162
2109.90 2196
2110.34 1975
2110.77 1981
2111.20 2021
2111.64 2026
2112.07 1987
2112.50 1996
2112.94 2136
2113.37 2156
2113.80 2121
2114.24 2206
2114.67 2106
2115.10 2185
2115.54 2094
2115.97 2026
2116.40 1786
2116.84 1980
2117.27 2010
2117.70 1841
2118.14 1895
2118.57 1853
2119.00 1932
2119.44 1933
2119.87 1848
2120.31 2102
2120.74 1998
2121.17 1987
2121.61 2095
2122.04 2248
2122.48 2008
2122.91 1871
2123.35 1934
2123.78 2168
2124.21 2012
2124.65 1960
2125.08 1936
2125.52 2073
2125.95 2100
2126.39 1964
2126.82 2020
2127.26 1929
2127.69 2007
2128.12 2009
2128.56 1946
2128.99 2031
2129.43 2165
2129.86 2311
2130.30 2188
2130.73 2298
2131.17 2226
2131.60 2313
2132.04 2279
2132.47 2343
2132.91 2101
2133.34 2101
2133.78 2117
2134.22 2083
2134.65 2044
2135.09 1885
2135.52 1963
2135.96 2013
2136.39 2003
2136.83 1924
2137.26 1957
2137.70 1928
2138.14 1915
2138.57 1841
2139.01 1876
2139.44 1938
2139.88 2032
2140.31 1979
2140.75 1887
2141.19 1933
2141.62 2014
2142.06 1896
2142.50 1832
2142.93 1797
2143.37 1817
2143.80 1924
2144.24 1895
2144.68 1808
2145.11 1876
2145.55 1897
2145.99 1969
2146.42 1986
2146.86 2067
2147.30 2194
2147.73 1998
2148.17 2214
2148.61 2079
2149.04 1944
2149.48 2050
2149.92 2152
2150.35 2139
2150.79 2381
2151.23 2374
2151.67 2262
2152.10 2164
2152.54 2230
2152.98 2374
2153.41 2203
2153.85 2051
2154.29 2041
2154.73 1983
2155.16 1932
2155.60 1911
2156.04 1972
2156.48 2014
2156.91 1946
2157.35 1863
2157.79 1887
2158.23 2089
2158.67 2098
2159.10 1985
2159.54 1955
2159.98 1964
2160.42 2251
2160.86 2256
2161.29 2045
2161.73 2198
2162.17 2367
2162.61 2342
2163.05 2424
2163.48 2512
2163.92 2496
2164.36 2483
2164.80 2529
2165.24 2694
2165.68 2750
2166.12 2696
2166.55 2529
2166.99 2515
2167.43 2440
2167.87 2377
2168.31 2287
2168.75 2258
2169.19 2262
2169.63 2247
2170.06 2352
2170.50 2507
2170.94 2601
2171.38 2518
2171.82 2387
2172.26 2777
2172.70 2792
2173.14 2807
2173.58 2946
2174.02 3039
2174.46 3472
2174.90 3493
2175.34 3410
2175.78 3431
2176.22 3570
2176.65 3289
2177.09 3365
2177.53 3403
2177.97 2982
2178.41 3010
2178.85 2710
2179.29 2697
2179.73 2442
2180.17 2414
2180.61 2478
2181.05 2200
2181.49 2160
2181.93 2216
2182.37 2088
2182.81 2164
2183.26 2234
2183.70 2049
2184.14 2083
2184.58 2208
2185.02 2187
2185.46 2050
2185.90 1988
2186.34 1916
2186.78 2058
2187.22 2209
2187.66 2130
2188.10 2147
2188.54 2081
2188.98 2121
2189.42 2305
2189.87 2177
2190.31 2187
2190.75 2201
2191.19 2216
2191.63 2317
2192.07 2305
2192.51 2135
2192.95 2063
2193.39 2091
2193.84 2207
2194.28 2302
2194.72 2161
2195.16 2353
2195.60 2368
2196.04 2573
2196.49 2521
2196.93 2338
2197.37 2479
2197.81 2434
2198.25 2396
2198.69 2420
2199.14 2263
2199.58 2326
2200.02 2511
2200.46 2338
2200.90 2225
2201.35 2232
2201.79 2243
2202.23 2236
2202.67 2111
2203.12 2234
2203.56 2387
2204.00 2279
2204.44 2163
2204.89 2187
2205.33 2246
2205.77 2227
2206.21 2226
2206.66 2343
2207.10 2328
2207.54 2305
2207.98 2233
2208.43 2174
2208.87 2302
2209.31 2305
2209.76 2260
2210.20 2190
2210.64 2025
2211.09 2271
2211.53 2110
2211.97 2130
2212.41 2167
2212.86 2130
2213.30 2123
2213.74 2139
2214.19 2105
2214.63 2113
2215.08 2215
2215.52 2308
2215.96 2202
2216.41 2239
2216.85 2145
2217.29 2334
2217.74 2209
2218.18 2057
2218.63 2012
2219.07 2083
2219.51 2140
2219.96 1985
2220.40 2079
2220.85 2112
2221.29 2069
2221.73 2158
2222.18 2129
2222.62 2117
2223.07 2085
2223.51 2134
2223.96 2350
2224.40 2384
2224.84 2286
2225.29 2365
2225.73 2524
2226.18 2403
2226.62 2403
2227.07 2379
2227.51 2413
2227.96 2635
2228.40 2656
2228.85 2426
2229.29 2336
2229.74 2389
2230.18 2371
2230.63 2292
2231.07 2241
2231.52 2376
2231.96 2391
2232.41 2268
2232.85 2366
2233.30 2375
2233.74 2214
2234.19 2056
2234.63 2117
2235.08 2210
2235.53 2093
2235.97 2072
2236.42 2064
2236.86 1906
2237.31 2029
2237.75 2029
2238.20 1922
2238.65 1924
2239.09 1966
2239.54 1898
2239.98 1991
2240.43 1903
2240.88 2078
2241.32 1937
2241.77 1846
2242.21 1848
2242.66 1840
2243.11 1839
2243.55 1884
2244.00 1852
2244.45 1830
2244.89 1850
2245.34 1763
2245.79 1878
2246.23 1762
2246.68 1816
2247.13 1771
2247.57 1678
2248.02 1862
2248.47 2007
2248.91 1909
2249.36 1997
2249.81 1808
2250.25 2050
2250.70 2006
2251.15 1983
2251.60 2088
2252.04 1838
2252.49 1955
2252.94 2106
2253.39 2048
2253.83 1990
2254.28 1913
2254.73 2042
2255.17 2138
2255.62 1968
2256.07 1916
2256.52 1977
2256.97 1967
2257.41 1711
2257.86 1815
2258.31 1946
2258.76 1896
2259.20 1865
2259.65 1832
2260.10 1957
2260.55 1972
2261.00 1991
2261.45 2088
2261.89 2252
2262.34 2190
2262.79 2256
2263.24 2136
2263.69 2096
2264.13 2287
2264.58 2288
2265.03 1966
2265.48 2068
2265.93 2155
2266.38 2110
2266.83 2068
2267.28 1970
2267.72 1938
2268.17 2068
2268.62 2174
2269.07 2070
2269.52 2048
2269.97 1949
2270.42 2204
2270.87 2205
2271.32 2125
2271.76 2315
2272.21 2263
2272.66 2378
2273.11 2385
2273.56 2109
2274.01 2062
2274.46 2186
2274.91 2268
2275.36 2199
2275.81 2166
2276.26 2154
2276.71 2115
2277.16 1996
2277.61 1933
2278.06 1913
2278.51 1960
2278.96 1986
2279.41 1877
2279.86 2111
2280.31 2018
2280.76 2137
2281.21 2068
2281.66 2023
2282.11 1964
2282.56 2017
2283.01 1988
2283.46 1983
2283.91 2032
2284.36 2068
2284.81 2126
2285.26 2025
2285.71 1870
2286.16 1940
2286.61 1958
2287.06 2100
2287.51 2121
2287.96 1946
2288.42 2278
2288.87 2454
2289.32 2473
2289.77 2918
2290.22 3314
2290.67 3371
2291.12 3579
2291.57 3824
2292.02 3811
2292.48 3897
2292.93 3885
2293.38 3815
2293.83 3491
2294.28 3335
2294.73 3273
2295.18 2973
2295.63 2575
2296.09 2589
2296.54 2404
2296.99 2347
2297.44 2290
2297.89 2061
2298.35 1982
2298.80 2020
2299.25 2019
2299.70 1951
2300.15 2072
2300.60 2072
2301.06 2027
2301.51 1924
2301.96 1931
2302.41 2035
2302.87 1991
2303.32 1935
2303.77 1955
2304.22 2170
2304.67 2074
2305.13 1983
2305.58 1922
2306.03 1935
2306.49 1992
2306.94 1853
2307.39 1861
2307.84 2019
2308.30 2077
2308.75 2207
2309.20 2100
2309.65 2057
2310.11 2273
2310.56 2201
2311.01 2170
2311.47 2236
2311.92 2331
2312.37 2206
2312.83 2153
2313.28 2170
2313.73 2291
2314.19 2157
2314.64 2141
2315.09 2169
2315.55 2183
2316.00 2078
2316.45 2034
2316.91 2148
2317.36 2175
2317.81 2204
2318.27 2076
2318.72 2238
2319.18 2184
2319.63 2325
2320.08 2284
2320.54 2241
2320.99 2202
2321.45 2197
2321.90 2232
2322.35 2293
2322.81 2337
2323.26 2511
2323.72 2541
2324.17 2566
2324.63 2781
2325.08 3083
2325.53 3343
2325.99 3572
2326.44 3869
2326.90 3868
2327.35 3803
2327.81 3738
2328.26 3586
2328.72 3242
2329.17 2790
2329.63 2687
2330.08 2525
2330.54 2414
2330.99 2347
2331.45 2278
2331.90 2171
2332.36 1972
2332.81 1880
2333.27 1980
2333.72 2095
2334.18 2065
2334.63 2103
2335.09 2049
2335.54 2133
2336.00 2155
2336.46 2114
2336.91 2106
2337.37 2093
2337.82 1963
2338.28 2185
2338.73 1968
2339.19 1963
2339.65 2075
2340.10 2112
2340.56 1939
2341.01 1991
2341.47 2155
2341.93 2115
2342.38 2017
2342.84 1967
2343.29 2008
2343.75 1952
2344.21 1820
2344.66 1764
2345.12 1813
2345.58 1874
2346.03 1962
2346.49 1898
2346.94 1916
2347.40 1986
2347.86 2164
2348.31 1963
2348.77 1948
2349.23 1953
2349.69 2000
2350.14 2071
2350.60 2121
2351.06 2006
2351.51 1880
2351.97 1859
2352.43 1995
2352.88 1824
2353.34 1805
2353.80 1851
2354.26 2000
2354.71 1865
2355.17 1773
2355.63 1917
2356.09 1873
2356.54 1968
2357.00 1794
2357.46 1807
2357.92 1792
2358.37 1854
2358.83 2012
2359.29 2003
2359.75 1868
2360.20 2016
2360.66 1975
2361.12 1871
2361.58 1851
2362.04 1932
2362.49 2006
2362.95 2035
2363.41 1936
2363.87 1827
2364.33 1958
2364.79 1881
2365.24 1841
2365.70 1885
2366.16 2036
2366.62 2016
2367.08 1894
2367.54 1958
2367.99 2145
2368.45 2142
2368.91 2063
2369.37 1904
2369.83 1957
2370.29 2059
2370.75 2010
2371.21 1830
2371.67 1963
2372.12 1957
2372.58 1979
2373.04 2104
2373.50 2184
2373.96 2147
2374.42 2254
2374.88 2137
2375.34 2231
2375.80 2180
2376.26 2199
2376.72 2310
2377.18 2353
2377.64 2322
2378.10 2288
2378.56 2117
2379.01 2138
2379.47 2239
2379.93 1940
2380.39 1961
2380.85 2113
2381.31 1974
2381.77 1871
2382.23 1952
2382.69 1876
2383.15 2060
2383.61 1885
2384.07 1964
2384.53 2006
2384.99 1921
2385.45 1931
2385.92 1869
2386.38 1892
2386.84 1925
2387.30 1894
2387.76 2012
2388.22 1862
2388.68 1899
2389.14 1932
2389.60 2037
2390.06 1890
2390.52 1913
2390.98 1923
2391.44 2013
2391.90 1976
2392.36 2014
2392.83 2025
2393.29 2001
2393.75 2132
2394.21 1981
2394.67 1955
2395.13 1896
2395.59 1920
2396.05 1835
2396.52 1940
2396.98 2052
2397.44 1917
2397.90 1920
2398.36 1916
2398.82 1857
2399.28 1918
2399.75 1907
2400.21 1853
2400.67 1866
2401.13 1792
2401.59 1839
2402.06 1845
2402.52 1706
2402.98 1841
2403.44 1769
2403.90 1798
2404.37 1804
2404.83 1890
2405.29 1901
2405.75 2037
2406.21 2083
2406.68 2008
2407.14 1977
2407.60 1910
2408.06 1826
2408.53 2025
2408.99 1885
2409.45 1766
2409.91 1902
2410.38 1891
2410.84 1893
2411.30 1789
2411.77 1806
2412.23 1825
2412.69 1847
2413.15 1874
2413.62 1844
2414.08 1864
2414.54 1922
2415.01 1796
2415.47 1965
2415.93 2074
2416.40 1832
2416.86 1832
2417.32 1914
2417.79 1877
2418.25 1903
2418.71 1947
2419.18 1761
2419.64 1890
2420.10 1844
2420.57 1898
2421.03 1829
2421.50 1826
2421.96 1852
2422.42 1962
2422.89 2029
2423.35 2028
2423.81 1942
2424.28 1937
2424.74 1941
2425.21 1950
2425.67 1973
2426.14 1947
2426.60 1938
2427.06 2160
2427.53 2065
2427.99 1978
2428.46 1867
2428.92 1892
2429.39 2027
2429.85 2030
2430.32 2014
2430.78 2016
2431.24 1882
2431.71 2081
2432.17 1987
2432.64 1963
2433.10 1863
2433.57 1879
2434.03 1806
2434.50 1777
2434.96 1807
2435.43 1788
2435.89 1804
2436.36 1876
2436.82 1877
2437.29 1879
2437.76 1717
2438.22 1878
2438.69 1773
2439.15 1815
2439.62 1858
2440.08 1858
2440.55 1756
2441.01 1770
2441.48 1871
2441.95 1889
2442.41 1944
2442.88 1874
2443.34 1959
2443.81 1949
2444.27 1911
2444.74 1925
2445.21 1924
2445.67 1967
2446.14 1930
2446.60 1954
2447.07 1935
2447.54 1819
2448.00 1780
2448.47 1772
2448.94 1750
2449.40 1765
2449.87 1794
2450.34 1898
2450.80 1912
2451.27 1956
2451.74 2043
2452.20 2005
2452.67 1891
2453.14 1899
2453.60 2034
2454.07 2015
2454.54 2110
2455.00 1969
2455.47 2021
2455.94 1995
2456.40 1997
2456.87 1831
2457.34 1861
2457.81 1823
2458.27 1918
2458.74 2001
2459.21 1781
2459.68 1728
2460.14 1752
2460.61 1751
2461.08 1772
2461.55 1676
2462.01 1691
2462.48 1708
2462.95 1770
2463.42 1912
2463.88 1766
2464.35 1704
2464.82 1820
2465.29 1785
2465.76 1925
2466.22 1881
2466.69 1723
2467.16 1705
2467.63 1608
2468.10 1666
2468.57 1725
2469.03 1746
2469.50 1839
2469.97 1734
2470.44 1755
2470.91 1684
2471.38 1741
2471.84 1824
2472.31 1694
2472.78 1782
2473.25 1852
2473.72 1970
2474.19 1751
2474.66 1847
2475.13 1835
2475.59 1782
2476.06 1868
2476.53 1900
2477.00 2011
2477.47 1960
2477.94 1855
2478.41 1959
2478.88 1952
2479.35 1726
2479.82 1767
2480.29 1894
2480.76 1715
2481.23 1807
2481.69 1827
2482.16 1732
2482.63 1731
2483.10 1867
2483.57 1878
2484.04 1692
2484.51 1753
2484.98 1855
2485.45 1852
2485.92 1714
2486.39 1690
2486.86 1880
2487.33 1935
2487.80 1969
2488.27 2013
2488.74 2056
2489.21 2164
2489.68 2198
2490.15 2151
2490.62 2192
2491.09 2067
2491.56 2172
2492.04 2237
2492.51 1942
2492.98 1955
2493.45 2020
2493.92 2067
2494.39 1941
2494.86 1992
2495.33 1896
2495.80 1917
2496.27 1960
2496.74 1995
2497.21 1956
2497.68 1988
2498.16 2023
2498.63 2034
2499.10 1854
2499.57 1975
2500.04 1893
2500.51 1906
2500.98 1844
2501.45 1646
2501.93 1794
2502.40 1641
2502.87 1609
2503.34 1723
2503.81 1634
2504.28 1796
2504.76 1697
2505.23 1777
2505.70 1867
2506.17 1854
2506.64 1697
2507.11 1633
2507.59 1727
2508.06 1749
2508.53 1784
2509.00 1926
2509.47 1845
2509.95 1975
2510.42 2023
2510.89 1992
2511.36 1921
2511.84 2101
2512.31 1960
2512.78 2053
2513.25 1960
2513.73 1963
2514.20 1914
2514.67 2054
2515.14 2122
2515.62 2108
2516.09 1951
2516.56 1910
2517.03 1898
2517.51 1767
2517.98 1876
2518.45 1749
2518.93 1949
2519.40 1946
2519.87 1987
2520.35 1859
2520.82 1754
2521.29 1955
2521.77 1887
2522.24 1821
2522.71 1917
2523.19 1808
2523.66 1918
2524.13 1787
2524.61 1758
2525.08 1734
2525.55 1800
2526.03 1885
2526.50 1956
2526.97 1943
2527.45 2032
2527.92 2040
2528.40 2011
2528.87 1921
2529.34 1913
2529.82 2028
2530.29 1976
2530.77 2059
2531.24 2102
2531.71 2239
2532.19 2059
2532.66 2055
2533.14 1851
2533.61 1808
2534.09 1896
2534.56 2072
2535.04 2137
2535.51 1923
2535.98 1955
2536.46 1985
2536.93 1949
2537.41 2041
2537.88 1862
2538.36 2159
2538.83 2235
2539.31 2072
2539.78 1957
2540.26 2144
2540.73 2317
2541.21 2314
2541.68 2265
2542.16 2334
2542.63 2447
2543.11 2285
2543.59 2295
2544.06 2204
2544.54 2146
2545.01 2120
2545.49 2118
2545.96 2168
2546.44 2130
2546.91 2156
2547.39 2139
2547.87 2153
2548.34 2406
2548.82 2262
2549.29 2271
2549.77 2281
2550.24 2296
2550.72 2269
2551.20 2198
2551.67 2236
2552.15 2313
2552.62 2046
2553.10 2151
2553.58 2148
2554.05 2103
2554.53 1998
2555.01 2042
2555.48 2036
2555.96 1970
2556.44 2206
2556.91 2049
2557.39 1998
2557.87 2013
2558.34 1808
2558.82 2018
2559.30 2084
2559.77 1846
2560.25 1953
2560.73 1801
2561.20 1821
2561.68 1784
2562.16 1931
2562.64 1743
2563.11 1862
2563.59 1849
2564.07 1870
2564.54 1854
2565.02 1857
2565.50 1809
2565.98 1769
2566.45 1813
2566.93 1852
2567.41 1806
2567.89 1772
2568.36 1695
2568.84 1673
2569.32 1756
2569.80 1716
2570.28 1755
2570.75 1725
2571.23 1876
2571.71 1757
2572.19 1721
2572.66 1724
2573.14 1698
2573.62 1700
2574.10 1542
2574.58 1694
2575.06 1680
2575.53 1683
2576.01 1659
2576.49 1709
2576.97 1771
2577.45 1820
2577.93 1848
2578.40 1726
2578.88 1767
2579.36 1798
2579.84 1711
2580.32 1786
2580.80 1621
2581.28 1710
2581.76 1817
2582.24 1916
2582.71 1713
2583.19 1678
2583.67 1617
2584.15 1578
2584.63 1787
2585.11 1847
2585.59 1991
2586.07 1941
2586.55 1647
2587.03 1675
2587.51 1667
2587.99 1678
2588.47 1724
2588.95 1984
2589.42 1896
2589.90 1778
2590.38 1831
2590.86 1917
2591.34 1933
2591.82 1808
2592.30 1714
2592.78 1758
2593.26 1655
2593.74 1785
2594.22 1657
2594.70 1711
2595.18 1758
2595.66 1794
2596.14 1829
2596.62 1754
2597.10 1702
2597.58 1815
2598.07 1747
2598.55 1630
2599.03 1636
2599.51 1703
2599.99 1747
2600.47 1699
2600.95 1699
2601.43 1660
2601.91 1588
2602.39 1790
2602.87 1777
2603.35 1801
2603.83 1870
2604.31 1852
2604.80 1748
2605.28 1768
2605.76 1707
2606.24 1663
2606.72 1734
2607.20 1778
2607.68 1701
2608.16 1655
2608.65 1818
2609.13 1609
2609.61 1626
2610.09 1825
2610.57 1891
2611.05 1850
2611.53 1765
2612.02 1780
2612.50 1922
2612.98 1791
2613.46 1712
2613.94 1777
2614.43 1602
2614.91 1687
2615.39 1810
2615.87 1735
2616.35 1667
2616.84 1638
2617.32 1864
2617.80 1911
2618.28 1800
2618.77 1788
2619.25 1713
2619.73 1816
2620.21 1872
2620.69 1898
2621.18 1741
2621.66 1692
2622.14 1645
2622.63 1735
2623.11 1759
2623.59 1763
2624.07 1742
2624.56 1879
2625.04 1861
2625.52 1668
2626.01 1748
2626.49 1878
2626.97 1876
2627.45 1785
2627.94 1654
2628.42 1808
2628.90 1820
2629.39 1882
2629.87 1973
2630.35 1788
2630.84 1840
2631.32 1912
2631.80 1995
2632.29 1985
2632.77 1943
2633.26 2016
2633.74 1951
2634.22 2074
2634.71 1940
2635.19 1879
2635.67 1840
2636.16 1995
2636.64 1933
2637.13 1787
2637.61 1778
2638.09 1875
2638.58 1923
2639.06 1877
2639.55 1926
2640.03 1877
2640.52 1838
2641.00 1807
2641.48 1639
2641.97 1677
2642.45 1828
2642.94 1892
2643.42 1770
2643.91 1718
2644.39 1755
2644.88 1712
2645.36 1721
2645.85 1601
2646.33 1622
2646.82 1740
2647.30 1869
2647.79 1743
2648.27 1691
2648.76 1864
2649.24 1927
2649.73 1751
2650.21 1810
2650.70 1838
2651.18 1669
2651.67 1740
2652.15 1777
2652.64 1834
2653.12 1834
2653.61 1824
2654.10 1673
2654.58 1865
2655.07 1881
2655.55 1904
2656.04 2022
2656.52 1949
2657.01 1932
2657.50 1865
2657.98 1905
2658.47 1782
2658.95 1971
2659.44 1842
2659.93 1999
2660.41 1948
2660.90 1834
2661.38 1809
2661.87 1715
2662.36 1788
2662.84 1691
2663.33 1673
2663.82 1817
2664.30 1738
2664.79 1773
2665.28 1859
2665.76 1823
2666.25 1819
2666.74 1673
2667.22 1724
2667.71 1825
2668.20 1823
2668.68 1919
2669.17 1764
2669.66 1691
2670.14 1793
2670.63 1920
2671.12 1903
2671.61 1827
2672.09 1923
2672.58 1943
2673.07 1857
2673.55 2156
2674.04 2406
2674.53 2373
2675.02 2461
2675.50 2460
2675.99 2633
2676.48 2535
2676.97 2583
2677.46 2597
2677.94 2275
2678.43 2181
2678.92 2163
2679.41 2162
2679.89 1907
2680.38 1800
2680.87 1876
2681.36 1865
2681.85 1786
2682.33 1694
2682.82 1672
2683.31 1748
2683.80 1711
2684.29 1599
2684.78 1557
2685.26 1609
2685.75 1696
2686.24 1677
2686.73 1712
2687.22 1819
2687.71 1635
2688.20 1793
2688.68 1697
2689.17 1559
2689.66 1757
2690.15 1808
2690.64 1682
2691.13 1707
2691.62 1719
2692.11 1744
2692.60 1615
2693.09 1605
2693.57 1597
2694.06 1692
2694.55 1823
2695.04 1895
2695.53 1858
2696.02 1737
2696.51 1720
2697.00 1812
2697.49 1764
2697.98 1654
2698.47 1741
2698.96 1674
2699.45 1714
2699.94 1870
2700.43 1740
2700.92 1842
2701.41 1906
2701.90 1771
2702.39 1794
2702.88 1740
2703.37 1757
2703.86 1765
2704.35 1840
2704.84 1915
2705.33 1707
2705.82 1762
2706.31 1759
2706.80 1798
2707.29 1704
2707.78 1763
2708.27 1878
2708.76 1750
2709.25 1745
2709.74 1733
2710.23 1709
2710.72 1671
2711.21 1707
2711.71 1704
2712.20 1747
2712.69 1755
2713.18 1692
2713.67 1778
2714.16 1801
2714.65 1660
2715.14 1689
2715.63 1596
2716.12 1660
2716.62 1759
2717.11 1740
2717.60 1739
2718.09 1719
2718.58 1746
2719.07 1627
2719.56 1675
2720.06 1620
2720.55 1769
2721.04 1641
2721.53 1774
2722.02 1948
2722.51 1711
2723.01 1806
2723.50 1950
2723.99 1899
2724.48 2029
2724.97 1849
2725.47 1857
2725.96 1924
2726.45 1755
2726.94 1862
2727.44 1884
2727.93 1816
2728.42 1815
2728.91 1851
2729.40 1801
2729.90 1816
2730.39 1701
2730.88 1739
2731.37 1809
2731.87 1960
2732.36 2010
2732.85 1879
2733.35 1703
2733.84 1849
2734.33 1934
2734.82 2013
2735.32 2000
2735.81 1868
2736.30 1758
2736.80 1823
2737.29 2033
2737.78 1987
2738.28 1870
2738.77 2034
2739.26 2133
2739.76 2131
2740.25 2201
2740.74 2146
2741.24 1867
2741.73 1880
2742.22 1776
2742.72 1709
2743.21 1766
2743.70 1837
2744.20 1783
2744.69 1847
2745.19 1848
2745.68 1895
2746.17 1762
2746.67 1797
2747.16 1752
2747.66 1989
2748.15 1865
2748.64 1947
2749.14 1857
2749.63 1800
2750.13 1940
2750.62 1818
2751.12 1778
2751.61 1783
2752.10 1878
2752.60 1671
2753.09 1724
2753.59 1717
2754.08 1752
2754.58 1782
2755.07 1710
2755.57 1769
2756.06 1855
2756.56 1913
2757.05 1826
2757.55 1798
2758.04 1774
2758.54 1712
2759.03 1833
2759.53 1707
2760.02 1730
2760.52 1773
2761.01 1786
2761.51 1789
2762.00 1818
2762.50 1781
2762.99 1805
2763.49 1760
2763.99 1736
2764.48 1806
2764.98 1921
2765.47 1902
2765.97 1802
2766.46 1865
2766.96 1950
2767.46 1830
2767.95 1884
2768.45 2035
2768.94 2022
2769.44 1828
2769.94 1945
2770.43 1905
2770.93 1861
2771.42 1856
2771.92 1930
2772.42 1927
2772.91 1839
2773.41 1789
2773.91 1839
2774.40 1823
2774.90 1876
2775.40 1950
2775.89 1996
2776.39 2061
2776.89 2284
2777.38 2366
2777.88 2377
2778.38 2191
2778.87 2159
2779.37 2153
2779.87 2096
2780.36 2109
2780.86 2055
2781.36 1923
2781.85 2036
2782.35 2018
2782.85 1842
2783.35 1885
2783.84 1810
2784.34 1781
2784.84 1843
2785.34 1737
2785.83 1775
2786.33 1633
2786.83 1679
2787.33 1585
2787.82 1682
2788.32 1674
2788.82 1648
2789.32 1660
2789.81 1579
2790.31 1755
2790.81 1565
2791.31 1637
2791.81 1667
2792.30 1757
2792.80 1541
2793.30 1607
2793.80 1619
2794.30 1821
2794.80 1794
2795.29 1745
2795.79 1796
2796.29 1899
2796.79 1812
2797.29 1816
2797.79 1684
2798.29 1598
2798.78 1784
2799.28 1816
2799.78 1845
2800.28 1823
2800.78 1806
2801.28 1715
2801.78 1754
2802.28 1741
2802.77 1687
2803.27 1875
2803.77 1939
2804.27 1963
2804.77 1883
2805.27 1730
2805.77 1893
2806.27 1917
2806.77 1886
2807.27 1766
2807.77 1918
2808.27 1955
2808.77 1847
2809.27 1916
2809.77 1843
2810.27 1915
2810.77 1699
2811.27 1832
2811.76 1924
2812.26 1954
2812.76 1821
2813.26 1764
2813.76 1748
2814.26 1722
2814.76 1746
2815.26 1825
2815.76 1879
2816.27 1775
2816.77 1698
2817.27 1695
2817.77 1780
2818.27 1773
2818.77 1848
2819.27 1938
2819.77 1893
2820.27 1867
2820.77 1851
2821.27 1845
2821.77 1672
2822.27 1663
2822.77 1705
2823.27 1874
2823.77 1794
2824.27 1878
2824.78 1830
2825.28 1796
2825.78 1660
2826.28 1714
2826.78 1672
2827.28 1795
2827.78 1780
2828.28 1644
2828.79 1712
2829.29 1782
2829.79 1801
2830.29 1775
2830.79 1683
2831.29 1719
2831.79 1644
2832.30 1746
2832.80 1808
2833.30 1741
2833.80 1681
2834.30 1676
2834.80 1701
2835.31 1712
2835.81 1892
2836.31 1810
2836.81 1723
2837.31 1765
2837.82 1792
2838.32 1764
2838.82 1708
2839.32 1654
2839.83 1672
2840.33 1751
2840.83 1729
2841.33 1655
2841.84 1733
2842.34 1785
2842.84 1687
2843.34 1645
2843.85 1579
2844.35 1687
2844.85 1820
2845.35 1630
2845.86 1703
2846.36 1648
2846.86 1648
2847.37 1819
2847.87 1781
2848.37 1724
2848.87 1922
2849.38 1903
2849.88 2065
2850.38 2066
2850.89 1934
2851.39 1940
2851.89 1965
2852.40 1830
2852.90 1944
2853.40 1971
2853.91 2109
2854.41 2027
2854.92 2109
2855.42 2118
2855.92 2321
2856.43 2445
2856.93 2383
2857.43 2309
2857.94 2398
2858.44 2296
2858.95 2237
2859.45 2103
2859.95 2023
2860.46 1937
2860.96 1878
2861.47 1862
2861.97 1697
2862.48 1833
2862.98 1781
2863.48 1655
2863.99 1690
2864.49 1612
2865.00 1558
2865.50 1621
2866.01 1727
2866.51 1555
2867.02 1569
2867.52 1456
2868.03 1620
2868.53 1546
2869.04 1715
2869.54 1859
2870.05 1761
2870.55 1701
2871.06 1693
2871.56 1785
2872.07 1737
2872.57 1744
2873.08 1876
2873.58 1745
2874.09 1872
2874.59 1839
2875.10 1889
2875.60 1945
2876.11 1830
2876.61 1762
2877.12 1909
2877.63 1829
2878.13 1799
2878.64 1887
2879.14 1820
2879.65 1932
2880.15 1869
2880.66 1788
2881.17 1814
2881.67 1770
2882.18 1732
2882.68 1754
2883.19 1762
2883.70 1795
2884.20 1834
2884.71 1727
2885.22 1768
2885.72 1716
2886.23 1760
2886.74 1958
2887.24 1844
2887.75 1878
2888.25 1969
2888.76 1893
2889.27 2020
2889.77 1911
2890.28 2106
2890.79 2278
2891.30 2207
2891.80 2121
2892.31 2065
2892.82 2166
2893.32 2272
2893.83 2330
2894.34 2556
2894.84 2501
2895.35 2647
2895.86 2981
2896.37 3048
2896.87 3046
2897.38 3171
2897.89 3303
2898.40 3082
2898.90 2913
2899.41 2819
2899.92 2592
2900.43 2382
2900.93 2320
2901.44 2069
2901.95 1996
2902.46 2191
2902.96 2000
2903.47 2200
2903.98 2121
2904.49 2250
2905.00 2055
2905.50 2081
2906.01 2041
2906.52 2018
2907.03 2085
2907.54 2197
2908.05 2110
2908.55 2062
2909.06 1983
2909.57 1888
2910.08 1924
2910.59 1855
2911.10 2061
2911.61 2162
2912.11 1921
2912.62 1912
2913.13 1821
2913.64 1916
2914.15 1985
2914.66 2112
2915.17 1919
2915.68 1988
2916.19 1964
2916.69 1845
2917.20 1886
2917.71 1881
2918.22 1880
2918.73 2046
2919.24 1845
2919.75 1768
2920.26 1835
2920.77 1956
2921.28 1890
2921.79 1880
2922.30 1736
2922.81 1793
2923.32 1841
2923.83 1775
2924.34 1930
2924.85 1933
2925.36 1830
2925.87 1866
2926.38 1861
2926.89 1924
2927.40 1928
2927.91 1820
2928.42 1797
2928.93 1771
2929.44 1700
2929.95 1579
2930.46 1608
2930.97 1677
2931.48 1764
2931.99 1856
2932.50 1801
2933.01 1707
2933.52 1845
2934.03 1905
2934.54 1803
2935.05 1719
2935.56 1763
2936.07 1814
2936.58 1747
2937.09 1761
2937.60 1728
2938.12 1712
2938.63 1856
2939.14 2012
2939.65 1910
2940.16 1892
2940.67 1929
2941.18 1915
2941.69 1796
2942.20 1748
2942.72 1846
2943.23 1858
2943.74 1786
2944.25 1814
2944.76 1779
2945.27 1795
2945.79 1736
2946.30 1739
2946.81 1772
2947.32 1835
2947.83 1592
2948.34 1705
2948.86 1844
2949.37 1671
2949.88 1587
2950.39 1617
2950.90 1609
2951.42 1621
2951.93 1688
2952.44 1595
2952.95 1727
2953.46 1733
2953.98 1657
2954.49 1755
2955.00 1789
2955.51 1802
2956.03 1692
2956.54 1681
2957.05 1774
2957.56 1684
2958.08 1664
2958.59 1690
2959.10 1710
2959.62 1728
2960.13 1681
2960.64 1893
2961.15 1819
2961.67 1847
2962.18 1817
2962.69 1762
2963.21 1712
2963.72 1854
2964.23 1767
2964.75 1671
2965.26 1712
2965.77 1880
2966.29 1894
2966.80 1908
2967.31 1802
2967.83 1688
2968.34 1787
2968.85 1665
2969.37 1700
2969.88 1777
2970.40 1707
2970.91 1660
2971.42 1828
2971.94 1811
2972.45 1825
2972.96 1799
2973.48 1877
2973.99 1808
2974.51 1888
2975.02 1798
2975.54 1855
2976.05 1969
2976.56 1920
2977.08 1790
2977.59 1892
2978.11 1677
2978.62 1826
2979.14 1794
2979.65 1936
2980.16 2009
2980.68 1973
2981.19 2186
2981.71 2090
2982.22 2143
2982.74 2170
2983.25 2228
2983.77 2177
2984.28 2313
2984.80 2224
2985.31 2168
2985.83 2154
2986.34 2444
2986.86 2459
2987.37 2361
2987.89 2572
2988.40 2619
2988.92 2700
2989.44 2677
2989.95 2593
2990.47 2583
2990.98 2646
2991.50 2611
2992.01 2523
2992.53 2602
2993.04 2644
2993.56 2510
2994.08 2730
2994.59 2555
2995.11 2496
2995.62 2555
2996.14 2765
2996.66 2656
2997.17 2745
2997.69 2798
2998.20 3067
2998.72 3243
2999.24 3119
2999.75 3194
3000.27 3028
3000.79 3145
3001.30 3537
3001.82 3518
3002.33 3738
3002.85 4562
3003.37 5419
3003.88 6383
3004.40 7367
3004.92 8146
3005.43 9337
3005.95 9867
3006.47 10685
3006.99 11257
3007.50 10644
3008.02 9950
3008.54 9692
3009.05 8290
3009.57 7243
3010.09 6210
3010.60 4954
3011.12 4050
3011.64 3658
3012.16 3277
3012.67 3229
3013.19 2821
3013.71 2686
3014.23 2681
3014.74 2483
3015.26 2719
3015.78 2805
3016.30 2786
3016.82 2591
3017.33 2504
3017.85 2727
3018.37 2638
3018.89 2735
3019.40 2687
3019.92 2600
3020.44 2519
3020.96 2474
3021.48 2509
3022.00 2527
3022.51 2494
3023.03 2706
3023.55 2760
3024.07 2913
3024.59 2821
3025.11 2600
3025.62 2693
3026.14 2895
3026.66 2819
3027.18 2640
3027.70 2522
3028.22 2481
3028.74 2447
3029.25 2343
3029.77 2449
3030.29 2205
3030.81 2235
3031.33 2181
3031.85 2103
3032.37 2222
3032.89 2157
3033.41 2081
3033.93 2090
3034.45 2081
3034.96 2189
3035.48 2174
3036.00 2163
3036.52 2237
3037.04 2230
3037.56 2250
3038.08 2020
3038.60 2045
3039.12 2040
3039.64 1942
3040.16 1954
3040.68 2009
3041.20 2002
3041.72 2088
3042.24 2103
3042.76 2014
3043.28 2099
3043.80 2159
3044.32 2157
3044.84 2065
3045.36 1985
3045.88 1970
3046.40 2098
3046.92 2151
3047.44 2166
3047.96 2021
3048.48 2094
3049.00 2283
3049.52 1961
3050.04 1796
3050.56 1917
3051.09 1913
3051.61 1800
3052.13 1792
3052.65 1883
3053.17 2059
3053.69 1925
3054.21 1847
3054.73 1960
3055.25 1941
3055.77 1982
3056.29 1965
3056.82 1897
3057.34 1898
3057.86 1861
3058.38 1879
3058.90 2077
3059.42 2082
3059.94 2098
3060.47 1860
3060.99 1856
3061.51 1873
3062.03 2009
3062.55 2072
3063.07 1956
3063.60 2020
3064.12 2052
3064.64 2171
3065.16 2145
3065.68 2238
3066.21 2321
3066.73 2239
3067.25 2228
3067.77 2294
3068.29 2253
3068.82 2223
3069.34 2356
3069.86 2404
3070.38 2269
3070.90 2195
3071.43 2076
3071.95 2236
3072.47 2211
3072.99 2042
3073.52 2091
3074.04 2086
3074.56 2167
3075.09 2173
3075.61 2098
3076.13 2102
3076.65 2204
3077.18 2346
3077.70 2379
3078.22 2334
3078.75 2404
3079.27 2550
3079.79 2653
3080.32 2755
3080.84 2947
3081.36 2880
3081.89 2865
3082.41 3121
3082.93 3101
3083.46 3039
3083.98 3024
3084.50 2963
3085.03 3018
3085.55 2801
3086.07 2868
3086.60 2784
3087.12 2692
3087.64 2695
3088.17 2571
3088.69 2504
3089.22 2500
3089.74 2361
3090.26 2425
3090.79 2439
3091.31 2607
3091.84 2634
3092.36 2624
3092.89 2533
3093.41 2625
3093.93 2900
3094.46 2888
3094.98 3049
3095.51 2961
3096.03 2952
3096.56 3049
3097.08 3137
3097.61 3410
3098.13 3455
3098.66 3320
3099.18 3417
3099.70 3645
3100.23 4306
3100.75 5328
3101.28 6560
3101.80 7941
3102.33 9747
3102.85 11545
3103.38 12929
3103.91 14657
3104.43 15441
3104.96 15925
3105.48 15382
3106.01 14372
3106.53 13099
3107.06 11487
3107.58 9863
3108.11 8183
3108.63 6680
3109.16 5303
3109.69 4568
3110.21 4075
3110.74 3785
3111.26 3665
3111.79 3418
3112.31 3368
3112.84 3416
3113.37 3349
3113.89 3324
3114.42 3220
3114.94 3178
3115.47 3136
3116.00 2953
3116.52 2922
3117.05 2885
3117.58 2719
3118.10 2728
3118.63 2595
3119.16 2525
3119.68 2520
3120.21 2492
3120.73 2531
3121.26 2571
3121.79 2742
3122.31 2731
3122.84 2554
3123.37 2773
3123.90 2802
3124.42 2797
3124.95 2736
3125.48 2751
3126.00 2561
3126.53 2326
3127.06 2399
3127.58 2357
3128.11 2426
3128.64 2240
3129.17 2153
3129.69 2322
3130.22 2132
3130.75 2078
3131.28 2166
3131.80 2145
3132.33 2112
3132.86 2135
3133.39 2240
3133.91 2270
3134.44 2158
3134.97 2203
3135.50 2132
3136.03 2173
3136.55 2107
3137.08 2173
3137.61 2025
3138.14 1954
3138.67 1973
3139.19 1960
3139.72 2060
3140.25 1974
3140.78 1923
3141.31 2003
3141.84 2007
3142.36 1981
3142.89 2084
3143.42 2237
3143.95 2111
3144.48 2102
3145.01 2047
3145.54 2092
3146.06 2085
3146.59 2069
3147.12 2103
3147.65 1959
3148.18 2142
3148.71 2267
3149.24 2106
3149.77 2177
3150.30 2320
3150.83 2171
3151.35 2236
3151.88 2290
3152.41 2345
3152.94 2466
3153.47 2454
3154.00 2301
3154.53 2220
3155.06 2252
3155.59 2330
3156.12 2345
3156.65 2157
3157.18 2384
3157.71 2211
3158.24 2314
3158.77 2297
3159.30 2173
3159.83 2378
3160.36 2347
3160.89 2264
3161.42 2346
3161.95 2224
3162.48 2241
3163.01 2278
3163.54 2258
3164.07 2247
3164.60 2219
3165.13 2170
3165.66 2110
3166.19 2061
3166.72 2009
3167.25 2033
3167.78 1904
3168.31 1861
3168.84 2065
3169.37 2126
3169.90 1969
3170.44 2000
3170.97 2109
3171.50 2100
3172.03 2072
3172.56 2026
3173.09 2158
3173.62 2169
3174.15 2300
3174.68 2382
3175.21 2461
3175.75 2326
3176.28 2341
3176.81 2331
3177.34 2266
3177.87 2365
3178.40 2191
3178.93 2208
3179.47 2166
3180.00 1915
3180.53 1797
3181.06 1899
3181.59 1786
3182.12 1879
3182.66 1801
3183.19 1937
3183.72 1887
3184.25 1768
3184.78 1758
3185.32 1815
3185.85 1895
3186.38 1904
3186.91 2043
3187.44 1881
3187.98 1893
3188.51 1911
3189.04 1907
3189.57 1953
3190.11 1996
3190.64 2024
3191.17 1966
3191.70 1948
3192.24 1942
3192.77 1862
3193.30 1750
3193.84 1760
3194.37 1771
3194.90 1642
3195.43 1708
3195.97 1772
3196.50 1784
3197.03 1829
3197.57 1884
3198.10 1900
3198.63 1993
3199.17 2023
3199.70 2034
3200.23 1909
3200.77 1954
3201.30 2199
3201.83 2216
3202.37 2159
3202.90 2250
3203.43 2180
3203.97 2292
3204.50 2049
3205.03 2144
3205.57 2131
3206.10 2131
3206.63 2223
3207.17 2129
3207.70 2004
3208.24 2161
3208.77 2132
3209.30 2160
3209.84 2154
3210.37 2195
3210.91 2371
3211.44 2299
3211.98 2334
3212.51 2470
3213.04 2400
3213.58 2417
3214.11 2472
3214.65 2410
3215.18 2347
3215.72 2194
3216.25 2170
3216.79 2202
3217.32 2093
3217.86 2052
3218.39 2139
3218.93 2059
3219.46 1770
3220.00 1895
3220.53 2017
3221.07 2033
3221.60 2067
3222.14 2135
3222.67 2266
3223.21 2310
3223.74 2465
3224.28 2473
3224.81 2652
3225.35 2697
3225.88 2851
3226.42 2825
3226.95 2712
3227.49 2535
3228.02 2730
3228.56 2705
3229.10 2486
3229.63 2378
3230.17 2294
3230.70 2261
3231.24 2326
3231.78 2444
3232.31 2368
3232.85 2399
3233.38 2343
3233.92 2299
3234.46 2443
3234.99 2659
3235.53 2479
3236.06 2369
3236.60 2617
3237.14 2702
3237.67 2796
3238.21 2811
3238.75 3058
3239.28 3198
3239.82 2928
3240.36 2864
3240.89 2798
3241.43 2795
3241.97 3123
3242.50 2901
3243.04 2971
3243.58 2919
3244.11 3174
3244.65 2930
3245.19 3210
3245.72 3138
3246.26 2999
3246.80 3188
3247.34 3059
3247.87 3103
3248.41 3079
3248.95 3107
3249.49 3037
3250.02 3022
3250.56 2978
3251.10 2800
3251.64 2923
3252.17 2866
3252.71 2931
3253.25 3012
3253.79 2947
3254.32 2986
3254.86 2983
3255.40 2986
3255.94 3055
3256.48 3310
3257.01 3320
3257.55 3385
3258.09 3506
3258.63 3522
3259.17 3670
3259.70 4049
3260.24 4554
3260.78 4841
3261.32 5335
3261.86 5995
3262.40 6650
3262.93 7388
3263.47 8216
3264.01 8984
3264.55 9776
3265.09 10417
3265.63 11457
3266.17 12320
3266.71 13268
3267.24 14077
3267.78 14230
3268.32 14097
3268.86 14475
3269.40 14028
3269.94 13056
3270.48 11593
3271.02 9643
3271.56 8408
3272.10 7052
3272.64 6199
3273.18 5162
3273.71 4646
3274.25 4542
3274.79 4458
3275.33 4156
3275.87 4064
3276.41 4146
3276.95 4032
3277.49 4054
3278.03 3927
3278.57 3932
3279.11 4226
3279.65 4072
3280.19 3914
3280.73 3904
3281.27 3831
3281.81 3662
3282.35 3446
3282.89 3573
3283.43 3565
3283.97 3483
3284.51 3392
3285.05 3561
3285.59 3525
3286.13 3783
3286.67 3867
3287.21 4017
3287.75 4123
3288.30 3788
3288.84 4009
3289.38 4005
3289.92 3764
3290.46 3697
3291.00 3580
3291.54 3596
3292.08 3702
3292.62 3527
3293.16 3509
3293.70 3510
3294.24 3960
3294.79 4147
3295.33 4483
3295.87 4640
3296.41 4979
3296.95 5285
3297.49 5231
3298.03 5365
3298.57 5338
3299.12 5263
3299.66 4985
3300.20 4894
3300.74 4845
3301.28 4784
3301.82 4545
3302.37 4793
3302.91 4825
3303.45 4906
3303.99 4993
3304.53 4912
3305.08 4928
3305.62 4821
3306.16 5066
3306.70 4682
3307.24 4417
3307.79 4219
3308.33 4014
3308.87 3435
3309.41 3323
3309.96 3301
3310.50 3196
3311.04 3045
3311.58 3112
3312.13 3074
3312.67 3152
3313.21 3187
3313.75 3147
3314.30 3315
3314.84 3394
3315.38 3617
3315.92 3727
3316.47 3979
3317.01 3892
3317.55 4273
3318.10 4386
3318.64 4218
3319.18 4393
3319.73 4080
3320.27 3898
3320.81 3867
3321.36 3870
3321.90 3916
3322.44 3676
3322.99 3754
3323.53 3590
3324.07 3731
3324.62 3804
3325.16 3487
3325.70 3550
3326.25 3528
3326.79 3495
3327.34 3363
3327.88 3419
3328.42 3320
3328.97 3427
3329.51 3341
3330.06 3079
3330.60 3161
3331.14 3696
3331.69 4254
3332.23 5248
3332.78 6414
3333.32 7729
3333.86 9490
3334.41 11663
3334.95 13062
3335.50 15472
3336.04 17492
3336.59 18478
3337.13 19564
3337.68 20351
3338.22 19692
3338.77 19244
3339.31 17248
3339.86 15100
3340.40 13068
3340.94 11196
3341.49 9283
3342.03 7534
3342.58 6405
3343.13 5485
3343.67 4841
3344.22 4324
3344.76 3866
3345.31 3688
3345.85 3432
3346.40 3268
3346.94 3227
3347.49 3216
3348.03 3529
3348.58 3331
3349.12 3275
3349.67 3322
3350.22 3220
3350.76 3456
3351.31 3414
3351.85 3230
3352.40 3347
3352.94 3402
3353.49 3106
3354.04 3036
3354.58 3116
3355.13 2973
3355.67 3055
3356.22 3068
3356.77 2911
3357.31 2919
3357.86 2697
3358.41 2652
3358.95 2605
3359.50 2674
3360.05 2734
3360.59 2836
3361.14 2974
3361.68 3053
3362.23 2967
3362.78 3013
3363.33 2923
3363.87 2993
3364.42 3307
3364.97 3232
3365.51 3189
3366.06 3125
3366.61 3081
3367.15 3023
3367.70 3096
3368.25 2940
3368.79 2718
3369.34 2699
3369.89 2830
3370.44 2822
3370.98 2754
3371.53 2834
3372.08 2903
3372.63 3012
3373.17 3178
3373.72 3257
3374.27 3341
3374.82 3569
3375.36 3484
3375.91 3385
3376.46 3538
3377.01 3344
3377.56 3186
3378.10 2964
3378.65 2695
3379.20 2683
3379.75 2659
3380.30 2510
3380.84 2631
3381.39 2494
3381.94 2447
3382.49 2337
3383.04 2380
3383.59 2249
3384.13 2312
3384.68 2169
3385.23 2186
3385.78 2358
3386.33 2351
3386.88 2168
3387.43 2168
3387.97 2153
3388.52 2113
3389.07 2102
3389.62 2012
3390.17 2275
3390.72 2238
3391.27 2204
3391.82 2232
3392.37 2120
3392.92 2137
3393.46 2193
3394.01 2226
3394.56 1948
3395.11 1935
3395.66 2003
3396.21 2100
3396.76 2115
3397.31 2142
3397.86 2195
3398.41 2143
3398.96 2139
3399.51 2164
3400.06 2307
3400.61 2304
3401.16 2246
3401.71 2192
3402.26 2229
3402.81 2227
3403.36 2136
3403.91 1913
3404.46 1932
3405.01 1957
3405.56 2120
3406.11 1896
3406.66 1960
3407.21 1989
3407.76 2035
3408.31 1918
3408.86 1865
3409.41 1943
3409.96 1978
3410.51 1965
3411.06 2134
3411.61 2178
3412.16 2245
3412.71 2162
3413.27 2291
3413.82 2380
3414.37 2394
3414.92 2096
3415.47 2090
3416.02 2081
3416.57 2224
3417.12 2130
3417.67 2050
3418.22 2029
3418.78 1804
3419.33 1873
3419.88 2033
3420.43 2068
3420.98 1993
3421.53 2175
3422.08 2181
3422.64 2111
3423.19 2495
3423.74 2620
3424.29 2844
3424.84 2874
3425.39 2779
3425.95 2696
3426.50 2757
3427.05 2721
3427.60 2796
3428.15 2579
3428.71 2427
3429.26 2303
3429.81 2124
3430.36 2234
3430.91 2056
3431.47 1939
3432.02 1955
3432.57 1924
3433.12 1893
3433.68 2035
3434.23 1864
3434.78 1911
3435.33 1999
3435.89 2117
3436.44 2014
3436.99 1928
3437.54 1898
3438.10 2087
3438.65 1969
3439.20 1874
3439.76 2008
3440.31 2035
3440.86 1993
3441.42 2014
3441.97 2227
3442.52 2366
3443.07 2387
3443.63 2317
3444.18 2194
3444.73 2184
3445.29 2237
3445.84 2183
3446.39 2279
3446.95 2079
3447.50 2071
3448.06 2141
3448.61 2011
3449.16 1908
3449.72 1863
3450.27 2009
3450.82 1994
3451.38 2003
3451.93 2055
3452.49 2016
3453.04 1993
3453.59 2005
3454.15 2139
3454.70 1949
3455.26 1980
3455.81 2001
3456.36 2088
3456.92 1959
3457.47 1927
3458.03 2011
3458.58 1959
3459.14 1889
3459.69 1800
3460.25 1817
3460.80 1976
3461.36 1913
3461.91 1815
3462.46 1914
3463.02 1779
3463.57 1865
3464.13 1894
3464.68 1923
3465.24 2066
3465.79 2100
3466.35 2090
3466.90 1975
3467.46 2049
3468.02 2119
3468.57 2192
3469.13 2260
3469.68 2347
3470.24 2308
3470.79 2344
3471.35 2485
3471.90 2551
3472.46 2709
3473.01 2643
3473.57 2712
3474.13 2810
3474.68 2698
3475.24 2624
3475.79 2589
3476.35 2557
3476.90 2516
3477.46 2389
3478.02 2420
3478.57 2619
3479.13 2614
3479.68 2675
3480.24 2660
3480.80 2704
3481.35 2868
3481.91 2940
3482.47 2935
3483.02 2951
3483.58 2956
3484.14 3032
3484.69 3018
3485.25 2851
3485.81 3049
3486.36 3281
3486.92 3299
3487.48 3575
3488.03 3828
3488.59 3745
3489.15 4580
3489.70 5828
3490.26 6855
3490.82 8238
3491.37 9999
3491.93 11481
3492.49 13842
3493.05 15353
3493.60 15383
3494.16 15918
3494.72 15380
3495.27 13930
3495.83 12707
3496.39 10862
3496.95 8929
3497.50 7221
3498.06 6110
3498.62 5305
3499.18 4871
3499.74 4304
3500.29 4011
3500.85 4141
3501.41 4147
3501.97 4339
3502.52 4422
3503.08 4378
3503.64 4438
3504.20 4569
3504.76 4691
3505.32 5176
3505.87 5195
3506.43 5227
3506.99 5203
3507.55 5249
3508.11 4956
3508.67 4737
3509.22 4435
3509.78 4197
3510.34 3943
3510.90 3595
3511.46 3640
3512.02 3727
3512.58 3637
3513.13 3231
3513.69 3026
3514.25 3114
3514.81 2980
3515.37 2967
3515.93 2589
3516.49 2421
3517.05 2365
3517.61 2497
3518.17 2420
3518.73 2244
3519.28 2102
3519.84 2241
3520.40 2213
3520.96 2258
3521.52 2225
3522.08 2385
3522.64 2534
3523.20 2763
3523.76 2817
3524.32 2814
3524.88 2752
3525.44 2744
3526.00 2665
3526.56 2483
3527.12 2360
3527.68 2483
3528.24 2320
3528.80 2354
3529.36 2323
3529.92 2241
3530.48 2321
3531.04 2346
3531.60 2412
3532.16 2323
3532.72 2209
3533.28 2288
3533.84 2233
3534.40 2252
3534.96 2366
3535.52 2253
3536.08 2245
3536.65 2277
3537.21 2237
3537.77 2109
3538.33 2046
3538.89 2271
3539.45 2176
3540.01 2384
3540.57 2326
3541.13 2170
3541.69 2288
3542.25 2285
3542.82 2261
3543.38 2257
3543.94 2265
3544.50 2221
3545.06 2259
3545.62 2162
3546.18 2151
3546.75 2192
3547.31 2189
3547.87 2294
3548.43 2227
3548.99 2121
3549.55 2075
3550.12 2060
3550.68 1980
3551.24 2077
3551.80 1982
3552.36 2117
3552.92 2071
3553.49 2088
3554.05 1900
3554.61 1903
3555.17 1901
3555.74 1711
3556.30 1807
3556.86 1978
3557.42 2011
3557.98 2035
3558.55 1886
3559.11 1913
3559.67 1968
3560.23 1847
3560.80 1897
3561.36 1932
3561.92 1899
3562.49 1843
3563.05 1959
3563.61 2021
3564.17 2007
3564.74 1948
3565.30 2016
3565.86 2135
3566.43 2050
3566.99 2074
3567.55 1915
3568.11 1955
3568.68 1945
3569.24 1998
3569.80 1952
3570.37 1907
3570.93 1820
3571.49 1846
3572.06 1685
3572.62 1801
3573.19 1814
3573.75 1911
3574.31 2013
3574.88 1947
3575.44 1986
3576.00 2091
3576.57 2257
3577.13 2281
3577.70 2222
3578.26 2343
3578.82 2531
3579.39 2355
3579.95 2390
3580.52 2435
3581.08 2260
3581.64 2413
3582.21 2443
3582.77 2272
3583.34 2368
3583.90 2307
3584.47 2228
3585.03 1879
3585.60 1964
3586.16 2103
3586.72 2109
3587.29 2123
3587.85 2114
3588.42 1990
3588.98 1937
3589.55 1858
3590.11 1739
3590.68 1848
3591.24 1718
3591.81 1795
3592.37 1810
3592.94 1741
3593.50 1749
3594.07 1711
3594.63 1767
3595.20 1756
3595.77 1741
3596.33 1585
3596.90 1706
3597.46 1773
3598.03 1845
3598.59 1697
3599.16 1714
3599.72 1685
3600.29 1598
3600.86 1672
3601.42 1758
3601.99 1795
3602.55 1582
3603.12 1579
3603.69 1682
3604.25 1685
3604.82 1660
3605.38 1682
3605.95 1561
3606.52 1612
3607.08 1512
3607.65 1604
3608.21 1686
3608.78 1712
3609.35 1625
3609.91 1672
3610.48 1683
3611.05 1700
3611.61 1654
3612.18 1612
3612.75 1473
3613.31 1550
3613.88 1510
3614.45 1619
3615.01 1738
3615.58 1700
3616.15 1742
3616.72 1840
3617.28 1979
3617.85 2007
3618.42 2000
3618.98 1880
3619.55 2155
3620.12 2284
3620.69 2130
3621.25 2110
3621.82 2074
3622.39 1928
3622.96 1870
3623.52 1871
3624.09 1760
3624.66 1718
3625.23 1788
3625.79 1793
3626.36 1744
3626.93 1797
3627.50 1736
3628.06 1876
3628.63 1698
3629.20 1756
3629.77 1857
3630.34 1766
3630.91 1843
3631.47 2019
3632.04 1977
3632.61 1874
3633.18 1988
3633.75 1999
3634.31 2035
3634.88 2156
3635.45 1983
3636.02 2034
3636.59 2080
3637.16 2092
3637.73 1936
3638.29 1983
3638.86 1938
3639.43 1801
3640.00 1825
3640.57 1930
3641.14 1931
3641.71 1734
3642.28 1859
3642.85 1898
3643.42 1848
3643.98 1863
3644.55 1788
3645.12 1738
3645.69 1788
3646.26 1959
3646.83 1944
3647.40 1866
3647.97 1839
3648.54 1892
3649.11 1963
3649.68 2037
3650.25 2043
3650.82 2100
3651.39 2192
3651.96 2352
3652.53 2314
3653.10 2428
3653.67 2447
3654.24 2455
3654.81 2338
3655.38 2364
3655.95 2410
3656.52 2325
3657.09 2325
3657.66 2294
3658.23 2225
3658.80 2225
3659.37 2133
3659.94 2041
3660.51 2056
3661.08 2084
3661.65 2059
3662.22 2084
3662.79 2098
3663.36 2247
3663.93 2094
3664.50 2144
3665.07 2492
3665.64 2644
3666.22 2925
3666.79 3207
3667.36 3281
3667.93 3306
3668.50 3253
3669.07 3122
3669.64 3044
3670.21 2732
3670.78 2534
3671.36 2242
3671.93 1879
3672.50 1976
3673.07 1983
3673.64 1917
3674.21 1943
3674.78 2035
3675.36 1926
3675.93 1880
3676.50 1840
3677.07 1989
3677.64 2030
3678.21 1862
3678.79 1921
3679.36 2068
3679.93 2024
3680.50 1881
3681.07 1760
3681.65 1684
3682.22 1765
3682.79 1790
3683.36 1550
3683.94 1438
3684.51 1708
3685.08 1723
3685.65 1584
3686.23 1593
3686.80 1575
3687.37 1547
3687.94 1598
3688.52 1668
3689.09 1629
3689.66 1575
3690.23 1782
3690.81 1712
3691.38 1614
3691.95 1701
3692.52 1664
3693.10 1592
3693.67 1613
3694.24 1637
3694.82 1541
3695.39 1515
3695.96 1552
3696.54 1581
3697.11 1601
3697.68 1583
3698.26 1539
3698.83 1612
3699.40 1599
3699.98 1448
3700.55 1445
3701.12 1411
3701.70 1514
3702.27 1588
3702.85 1593
3703.42 1604
3703.99 1547
3704.57 1758
3705.14 1706
3705.71 1683
3706.29 1703
3706.86 1695
3707.44 1671
3708.01 1763
3708.59 1723
3709.16 1879
3709.73 1759
3710.31 1812
3710.88 1854
3711.46 1903
3712.03 1772
3712.61 1652
3713.18 1675
3713.75 1768
3714.33 1699
3714.90 1653
3715.48 1698
3716.05 1749
3716.63 1817
3717.20 1589
3717.78 1615
3718.35 1675
3718.93 1491
3719.50 1463
3720.08 1666
3720.65 1639
3721.23 1586
3721.80 1646
3722.38 1590
3722.95 1501
3723.53 1519
3724.11 1651
3724.68 1602
3725.26 1565
3725.83 1539
3726.41 1638
3726.98 1535
3727.56 1556
3728.13 1409
3728.71 1510
3729.29 1494
3729.86 1608
3730.44 1598
3731.01 1587
3731.59 1715
3732.17 1746
3732.74 1750
3733.32 1702
3733.89 1752
3734.47 1746
3735.05 1793
3735.62 1827
3736.20 1683
3736.77 1558
3737.35 1672
3737.93 1757
3738.50 1662
3739.08 1672
3739.66 1576
3740.23 1505
3740.81 1612
3741.39 1597
3741.96 1562
3742.54 1431
3743.12 1689
3743.69 1808
3744.27 1726
3744.85 1613
3745.43 1552
3746.00 1572
3746.58 1601
3747.16 1424
3747.73 1578
3748.31 1693
3748.89 1682
3749.47 1577
3750.04 1612
3750.62 1571
3751.20 1487
3751.78 1520
3752.35 1510
3752.93 1499
3753.51 1603
3754.09 1490
3754.66 1555
3755.24 1568
3755.82 1551
3756.40 1688
3756.98 1490
3757.55 1699
3758.13 1595
3758.71 1657
3759.29 1701
3759.87 1670
3760.44 1628
3761.02 1661
3761.60 1746
3762.18 1672
3762.76 1696
3763.34 1632
3763.91 1609
3764.49 1673
3765.07 1571
3765.65 1614
3766.23 1538
3766.81 1560
3767.39 1728
3767.96 1634
3768.54 1643
3769.12 1591
3769.70 1650
3770.28 1759
3770.86 1792
3771.44 1738
3772.02 1957
3772.60 1829
3773.18 1902
3773.76 1844
3774.33 1772
3774.91 1721
3775.49 1747
3776.07 1671
3776.65 1540
3777.23 1552
3777.81 1710
3778.39 1814
3778.97 1621
3779.55 1557
3780.13 1663
3780.71 1676
3781.29 1647
3781.87 1654
3782.45 1621
3783.03 1618
3783.61 1667
3784.19 1600
3784.77 1767
3785.35 1720
3785.93 1687
3786.51 1659
3787.09 1759
3787.67 1685
3788.25 1646
3788.83 1730
3789.41 1731
3789.99 1799
3790.57 1741
3791.15 1760
3791.73 1798
3792.31 1807
3792.89 1752
3793.48 1903
3794.06 1805
3794.64 1862
3795.22 1953
3795.80 1875
3796.38 1815
3796.96 1995
3797.54 2079
3798.12 2116
3798.70 2227
3799.28 2199
3799.87 2406
3800.45 2380
3801.03 2531
3801.61 2594
3802.19 2824
3802.77 2848
3803.35 3070
3803.94 2990
3804.52 3021
3805.10 2851
3805.68 2618
3806.26 2468
3806.84 2406
3807.43 2603
3808.01 2429
3808.59 2456
3809.17 2329
3809.75 2483
3810.34 2517
3810.92 2575
3811.50 2704
3812.08 2600
3812.66 2509
3813.25 2867
3813.83 2885
3814.41 3042
3814.99 3104
3815.58 3297
3816.16 3405
3816.74 3490
3817.32 3445
3817.91 3341
3818.49 3258
3819.07 2902
3819.65 2801
3820.24 2508
3820.82 2356
3821.40 2295
3821.99 2250
3822.57 2075
3823.15 2001
3823.73 1902
3824.32 1870
3824.90 1972
3825.48 2028
3826.07 1910
3826.65 1991
3827.23 1894
3827.82 1883
3828.40 1796
3828.98 1797
3829.57 1714
3830.15 1760
3830.73 1911
3831.32 1670
3831.90 1703
3832.49 1672
3833.07 1743
3833.65 1833
3834.24 1679
3834.82 1798
3835.41 1788
3835.99 1684
3836.57 1728
3837.16 1707
3837.74 1638
3838.33 1660
3838.91 1562
3839.49 1623
3840.08 1525
3840.66 1528
3841.25 1507
3841.83 1588
3842.42 1607
3843.00 1707
3843.58 1635
3844.17 1482
3844.75 1442
3845.34 1567
3845.92 1615
3846.51 1655
3847.09 1590
3847.68 1739
3848.26 1745
3848.85 1782
3849.43 1680
3850.02 1712
3850.60 1608
3851.19 1592
3851.77 1675
3852.36 1672
3852.94 1641
3853.53 1538
3854.11 1599
3854.70 1728
3855.29 1608
3855.87 1612
3856.46 1652
3857.04 1704
3857.63 1668
3858.21 1724
3858.80 1771
3859.39 1639
3859.97 1669
3860.56 1817
3861.14 1958
3861.73 1993
3862.31 2144
3862.90 2068
3863.49 2113
3864.07 2075
3864.66 2130
3865.25 2171
3865.83 2057
3866.42 2019
3867.00 1980
3867.59 1927
3868.18 1897
3868.76 1921
3869.35 1963
3869.94 1996
3870.52 1958
3871.11 1965
3871.70 1916
3872.28 1818
3872.87 1744
3873.46 1674
3874.04 1730
3874.63 1800
3875.22 1848
3875.80 1809
3876.39 1894
3876.98 1757
3877.57 1703
3878.15 1700
3878.74 1771
3879.33 1748
3879.92 1607
3880.50 1624
3881.09 1620
3881.68 1542
3882.26 1637
3882.85 1669
3883.44 1700
3884.03 1559
3884.62 1543
3885.20 1553
3885.79 1689
3886.38 1512
3886.97 1670
3887.55 1755
3888.14 1604
3888.73 1710
3889.32 1613
3889.91 1719
3890.49 1686
3891.08 1816
3891.67 1813
3892.26 1746
3892.85 1700
3893.44 1776
3894.02 1643
3894.61 1591
3895.20 1496
3895.79 1681
3896.38 1676
3896.97 1648
3897.56 1691
3898.14 1810
3898.73 1762
3899.32 1725
3899.91 1728
3900.50 1749
3901.09 1753
3901.68 1704
3902.27 1715
3902.86 1794
3903.44 1750
3904.03 1683
3904.62 1788
3905.21 1877
3905.80 1830
3906.39 1713
3906.98 1949
3907.57 1962
3908.16 1958
3908.75 1902
3909.34 1870
3909.93 1904
3910.52 1925
3911.11 1866
3911.70 1724
3912.29 1867
3912.88 1662
3913.47 1808
3914.06 1795
3914.65 1754
3915.24 1754
3915.83 1628
3916.42 1734
3917.01 1544
3917.60 1734
3918.19 1779
3918.78 1717
3919.37 1583
3919.96 1645
3920.55 1568
3921.14 1653
3921.73 1624
3922.32 1586
3922.91 1523
3923.50 1621
3924.09 1576
3924.68 1673
3925.27 1633
3925.86 1718
3926.45 1746
3927.05 1568
3927.64 1697
3928.23 1563
3928.82 1560
3929.41 1488
3930.00 1550
3930.59 1610
3931.18 1670
3931.77 1533
3932.37 1643
3932.96 1698
3933.55 1635
3934.14 1657
3934.73 1433
3935.32 1568
3935.91 1560
3936.51 1640
3937.10 1682
3937.69 1745
3938.28 1674
3938.87 1937
3939.46 1889
3940.06 1790
3940.65 1855
3941.24 1893
3941.83 1912
3942.42 1988
3943.02 1913
3943.61 1949
3944.20 1828
3944.79 1901
3945.39 1879
3945.98 1917
3946.57 1979
3947.16 1861
3947.76 1695
3948.35 1671
3948.94 1635
3949.53 1615
3950.13 1822
3950.72 1704
3951.31 1603
3951.90 1650
3952.50 1541
3953.09 1588
3953.68 1576
3954.28 1575
3954.87 1703
3955.46 1745
3956.05 1607
3956.65 1667
3957.24 1715
3957.83 1598
3958.43 1721
3959.02 1792
3959.61 1680
3960.21 1739
3960.80 1772
3961.39 1708
3961.99 1984
3962.58 1937
3963.17 1953
3963.77 1961
3964.36 1861
3964.96 1950
3965.55 2051
3966.14 2183
3966.74 2227
3967.33 1896
3967.93 2081
3968.52 2072
3969.11 2185
3969.71 2020
3970.30 2107
3970.90 2063
3971.49 1868
3972.08 1994
3972.68 1876
3973.27 1884
3973.87 2037
3974.46 2016
3975.06 2389
3975.65 2517
3976.25 2639
3976.84 2955
3977.43 3108
3978.03 3249
3978.62 3122
3979.22 3244
3979.81 3175
3980.41 2921
3981.00 2841
3981.60 2685
3982.19 2366
3982.79 2360
3983.38 2396
3983.98 2336
3984.57 2291
3985.17 2355
3985.76 2437
3986.36 2432
3986.96 2446
3987.55 2109
3988.15 2065
3988.74 2091
3989.34 2042
3989.93 2000
3990.53 2105
3991.12 2210
3991.72 1966
3992.32 1865
3992.91 1799
3993.51 1984
3994.10 1839
3994.70 1863
3995.30 2002
3995.89 1945
3996.49 1988
3997.08 1981
3997.68 1992
3998.28 2052
3998.87 1960
3999.47 1959
4000.07 1994
4000.66 1876
4001.26 1916
4001.85 1841
4002.45 1948
4003.05 1904
4003.64 1947
4004.24 1976
4004.84 1925
4005.43 1751
4006.03 1835
4006.63 1943
4007.23 2053
4007.82 2005
4008.42 1993
4009.02 1931
4009.61 2009
4010.21 1897
4010.81 1868
4011.41 1831
4012.00 1808
4012.60 1781
4013.20 1838
4013.79 1838
4014.39 1845
4014.99 1838
4015.59 1826
4016.18 1809
4016.78 1850
4017.38 1895
4017.98 1865
4018.58 1772
4019.17 1911
4019.77 1952
4020.37 1824
4020.97 1935
4021.56 1888
4022.16 1963
4022.76 2002
4023.36 1955
4023.96 1897
4024.56 1862
4025.15 2127
4025.75 2407
4026.35 2432
4026.95 2460
4027.55 2416
4028.15 2688
4028.74 2800
4029.34 2891
4029.94 3071
4030.54 3040
4031.14 3079
4031.74 3169
4032.34 3296
4032.93 3161
4033.53 2804
4034.13 2943
4034.73 3015
4035.33 2915
4035.93 2978
4036.53 3105
4037.13 2995
4037.73 2804
4038.33 2602
4038.93 2384
4039.52 2404
4040.12 2132
4040.72 1953
4041.32 1866
4041.92 1925
4042.52 1891
4043.12 1751
4043.72 1753
4044.32 1666
4044.92 1709
4045.52 1754
4046.12 1758
4046.72 1634
4047.32 1822
4047.92 1723
4048.52 1725
4049.12 1535
4049.72 1462
4050.32 1522
4050.92 1560
4051.52 1760
4052.12 1622
4052.72 1712
4053.32 1734
4053.92 1656
4054.52 1732
4055.12 1713
4055.72 1610
4056.32 1777
4056.92 1638
4057.52 1755
4058.13 1590
4058.73 1614
4059.33 1816
4059.93 1810
4060.53 1757
4061.13 1759
4061.73 1808
4062.33 1835
4062.93 1839
4063.53 1895
4064.14 1987
4064.74 1888
4065.34 1895
4065.94 1765
4066.54 1756
4067.14 1849
4067.74 1784
4068.34 1818
4068.95 1836
4069.55 1767
4070.15 1645
4070.75 1699
4071.35 1547
4071.95 1580
4072.56 1498
4073.16 1535
4073.76 1631
4074.36 1641
4074.96 1535
4075.57 1604
4076.17 1471
4076.77 1588
4077.37 1680
4077.97 1637
4078.58 1460
4079.18 1479
4079.78 1524
4080.38 1591
4080.99 1675
4081.59 1510
4082.19 1623
4082.79 1711
4083.40 1627
4084.00 1634
4084.60 1564
4085.20 1624
4085.81 1634
4086.41 1754
4087.01 1509
4087.61 1579
4088.22 1572
4088.82 1563
4089.42 1632
4090.03 1622
4090.63 1567
4091.23 1607
4091.84 1646
4092.44 1548
4093.04 1507
4093.65 1572
4094.25 1491
4094.85 1622
4095.46 1656
4096.06 1666
4096.66 1653
4097.27 1546
4097.87 1599
4098.47 1662
4099.08 1712
4099.68 1667
4100.29 1669
4100.89 1543
4101.49 1492
4102.10 1393
4102.70 1483
4103.30 1671
4103.91 1550
4104.51 1447
4105.12 1525
4105.72 1369
4106.33 1325
4106.93 1380
4107.53 1501
4108.14 1409
4108.74 1388
4109.35 1464
4109.95 1489
4110.56 1409
4111.16 1545
4111.77 1524
4112.37 1320
4112.98 1289
4113.58 1451
4114.19 1499
4114.79 1435
4115.40 1361
4116.00 1448
4116.61 1410
4117.21 1472
4117.82 1459
4118.42 1459
4119.03 1425
4119.63 1364
4120.24 1519
4120.84 1582
4121.45 1504
4122.05 1628
4122.66 1604
4123.26 1513
4123.87 1615
4124.47 1556
4125.08 1384
4125.69 1407
4126.29 1382
4126.90 1442
4127.50 1373
4128.11 1361
4128.71 1532
4129.32 1476
4129.93 1388
4130.53 1451
4131.14 1379
4131.74 1397
4132.35 1451
4132.96 1474
4133.56 1526
4134.17 1680
4134.78 1674
4135.38 1707
4135.99 1621
4136.60 1593
4137.20 1648
4137.81 1752
4138.42 1722
4139.02 1611
4139.63 1667
4140.24 1795
4140.84 1706
4141.45 1775
4142.06 1747
4142.66 1820
4143.27 1857
4143.88 1803
4144.48 1780
4145.09 1766
4145.70 1697
4146.31 1717
4146.91 1664
4147.52 1605
4148.13 1726
4148.73 1532
4149.34 1577
4149.95 1487
4150.56 1456
4151.16 1385
4151.77 1396
4152.38 1428
4152.99 1427
4153.60 1375
4154.20 1436
4154.81 1497
4155.42 1486
4156.03 1563
4156.63 1567
4157.24 1495
4157.85 1565
4158.46 1668
4159.07 1815
4159.68 1928
4160.28 1874
4160.89 1859
4161.50 1730
4162.11 1646
4162.72 1619
4163.33 1647
4163.93 1553
4164.54 1515
4165.15 1591
4165.76 1546
4166.37 1489
4166.98 1428
4167.59 1594
4168.19 1509
4168.80 1506
4169.41 1517
4170.02 1443
4170.63 1544
4171.24 1440
4171.85 1436
4172.46 1451
4173.07 1415
4173.68 1393
4174.29 1345
4174.89 1384
4175.50 1379
4176.11 1147
4176.72 1408
4177.33 1354
4177.94 1438
4178.55 1534
4179.16 1452
4179.77 1411
4180.38 1339
4180.99 1465
4181.60 1507
4182.21 1511
4182.82 1465
4183.43 1489
4184.04 1511
4184.65 1483
4185.26 1572
4185.87 1463
4186.48 1286
4187.09 1311
4187.70 1526
4188.31 1473
4188.92 1383
4189.53 1405
4190.14 1484
4190.75 1406
4191.36 1396
4191.97 1519
4192.58 1712
4193.19 1599
4193.80 1555
4194.42 1450
4195.03 1605
4195.64 1500
4196.25 1655
4196.86 1517
4197.47 1494
4198.08 1565
4198.69 1488
4199.30 1544
4199.91 1455
4200.53 1323
4201.14 1469
4201.75 1478
4202.36 1513
4202.97 1549
4203.58 1430
4204.19 1438
4204.80 1462
4205.42 1473
4206.03 1448
4206.64 1526
4207.25 1607
4207.86 1567
4208.47 1494
4209.09 1481
4209.70 1531
4210.31 1524
4210.92 1466
4211.53 1397
4212.15 1392
4212.76 1526
4213.37 1500
4213.98 1452
4214.59 1499
4215.21 1450
4215.82 1501
4216.43 1433
4217.04 1329
4217.66 1511
4218.27 1550
4218.88 1642
4219.49 1744
4220.11 1606
4220.72 1627
4221.33 1681
4221.94 1751
4222.56 1770
4223.17 1786
4223.78 1822
4224.40 1879
4225.01 1752
4225.62 1708
4226.23 1556
4226.85 1759
4227.46 1829
4228.07 1874
4228.69 1770
4229.30 1731
4229.91 1646
4230.53 1809
4231.14 1927
4231.75 1987
4232.37 1984
4232.98 2325
4233.59 2321
4234.21 2514
4234.82 2735
4235.44 2945
4236.05 3071
4236.66 2987
4237.28 2825
4237.89 2849
4238.50 2812
4239.12 2720
4239.73 2365
4240.35 2159
4240.96 1992
4241.58 2080
4242.19 1929
4242.80 1829
4243.42 1828
4244.03 1849
4244.65 1759
4245.26 1782
4245.88 1763
4246.49 1693
4247.10 1736
4247.72 1804
4248.33 1804
4248.95 1808
4249.56 1810
4250.18 1568
4250.79 1723
4251.41 1755
4252.02 1645
4252.64 1709
4253.25 1686
4253.87 1745
4254.48 1694
4255.10 1707
4255.71 1691
4256.33 1552
4256.94 1554
4257.56 1600
4258.17 1608
4258.79 1540
4259.41 1625
4260.02 1678
4260.64 1716
4261.25 1664
4261.87 1684
4262.48 1708
4263.10 1728
4263.71 1680
4264.33 1754
4264.95 1658
4265.56 1783
4266.18 1896
4266.79 1839
4267.41 1828
4268.03 1900
4268.64 1894
4269.26 1786
4269.87 1984
4270.49 1861
4271.11 1833
4271.72 1872
4272.34 1937
4272.96 1919
4273.57 1953
4274.19 1945
4274.81 1999
4275.42 2284
4276.04 2199
4276.66 2343
4277.27 2471
4277.89 2523
4278.51 2745
4279.12 2719
4279.74 2716
4280.36 2542
4280.97 2358
4281.59 2178
4282.21 2217
4282.83 1960
4283.44 1838
4284.06 1785
4284.68 1753
4285.29 1712
4285.91 1706
4286.53 1706
4287.15 1727
4287.76 1685
4288.38 1665
4289.00 1577
4289.62 1571
4290.23 1673
4290.85 1655
4291.47 1647
4292.09 1778
4292.71 1708
4293.32 1593
4293.94 1533
4294.56 1487
4295.18 1694
4295.80 1655
4296.41 1645
4297.03 1563
4297.65 1487
4298.27 1641
4298.89 1610
4299.50 1535
4300.12 1608
4300.74 1546
4301.36 1605
4301.98 1676
4302.60 1629
4303.22 1577
4303.83 1673
4304.45 1636
4305.07 1622
4305.69 1625
4306.31 1601
4306.93 1649
4307.55 1694
4308.17 1743
4308.79 1643
4309.40 1640
4310.02 1619
4310.64 1597
4311.26 1630
4311.88 1631
4312.50 1726
4313.12 1702
4313.74 1762
4314.36 1750
4314.98 1701
4315.60 1692
4316.22 1641
4316.84 1645
4317.46 1629
4318.08 1616
4318.70 1665
4319.32 1714
4319.94 1745
4320.56 1633
4321.18 1629
4321.80 1815
4322.42 1836
4323.04 1749
4323.66 1822
4324.28 1860
4324.90 1863
4325.52 1971
4326.14 2123
4326.76 2102
4327.38 2146
4328.00 2216
4328.62 2236
4329.24 2256
4329.86 2162
4330.48 2236
4331.10 2142
4331.72 2147
4332.34 2172
4332.96 2070
4333.58 2283
4334.20 2426
4334.82 2402
4335.45 2635
4336.07 2830
4336.69 3008
4337.31 3275
4337.93 3490
4338.55 3814
4339.17 3857
4339.79 3945
4340.41 3957
4341.04 3727
4341.66 3515
4342.28 3570
4342.90 3794
4343.52 3871
4344.14 4329
4344.76 5392
4345.39 6218
4346.01 7446
4346.63 8120
4347.25 9226
4347.87 9998
4348.50 10191
4349.12 9926
4349.74 9207
4350.36 8205
4350.98 7341
4351.61 5922
4352.23 4987
4352.85 4401
4353.47 3662
4354.09 3261
4354.72 3094
4355.34 2903
4355.96 2883
4356.58 2804
4357.21 2677
4357.83 2797
4358.45 2733
4359.07 2770
4359.70 2776
4360.32 2782
4360.94 2846
4361.56 2880
4362.19 2968
4362.81 2825
4363.43 2626
4364.06 2866
4364.68 2706
4365.30 2783
4365.93 2753
4366.55 2720
4367.17 2635
4367.80 2748
4368.42 2549
4369.04 2438
4369.67 2447
4370.29 2339
4370.91 2180
4371.54 1997
4372.16 1842
4372.78 1860
4373.41 1985
4374.03 1748
4374.65 1756
4375.28 1907
4375.90 1959
4376.53 1862
4377.15 1806
4377.77 1846
4378.40 1994
4379.02 2165
4379.65 2182
4380.27 2070
4380.89 2081
4381.52 2062
4382.14 2188
4382.77 2015
4383.39 2063
4384.02 2053
4384.64 1908
4385.26 2020
4385.89 2150
4386.51 2037
4387.14 1748
4387.76 1743
4388.39 1726
4389.01 1815
4389.64 1732
4390.26 1737
4390.89 1666
4391.51 1673
4392.14 1711
4392.76 1744
4393.39 1776
4394.01 1689
4394.64 1678
4395.26 1684
4395.89 1758
4396.51 1746
4397.14 1702
4397.76 1732
4398.39 1755
4399.01 1698
4399.64 1759
4400.27 1928
4400.89 1853
4401.52 1711
4402.14 1632
4402.77 1762
4403.39 1719
4404.02 1745
4404.65 1927
4405.27 1866
4405.90 1738
4406.52 1748
4407.15 1815
4407.78 1745
4408.40 1711
4409.03 1757
4409.65 1827
4410.28 1774
4410.91 1891
4411.53 1739
4412.16 1826
4412.79 1986
4413.41 1937
4414.04 1839
4414.67 1844
4415.29 1752
4415.92 1812
4416.55 1789
4417.17 1812
4417.80 1809
4418.43 1766
4419.05 1580
4419.68 1538
4420.31 1695
4420.93 1599
4421.56 1609
4422.19 1660
4422.82 1672
4423.44 1641
4424.07 1582
4424.70 1576
4425.32 1599
4425.95 1636
4426.58 1543
4427.21 1581
4427.83 1638
4428.46 1695
4429.09 1598
4429.72 1707
4430.35 1735
4430.97 1616
4431.60 1596
4432.23 1660
4432.86 1648
4433.48 1689
4434.11 1795
4434.74 1864
4435.37 1747
4436.00 1895
4436.62 1788
4437.25 1896
4437.88 1979
4438.51 1838
4439.14 1775
4439.77 1866
4440.39 1817
4441.02 1788
4441.65 1855
4442.28 1777
4442.91 1690
4443.54 1787
4444.17 1896
4444.79 1803
4445.42 1868
4446.05 1759
4446.68 1700
4447.31 1760
4447.94 1911
4448.57 1997
4449.20 2069
4449.83 2020
4450.46 1983
4451.08 1968
4451.71 1825
4452.34 1924
4452.97 1998
4453.60 1937
4454.23 1955
4454.86 1955
4455.49 2129
4456.12 2220
4456.75 2438
4457.38 2446
4458.01 2577
4458.64 2568
4459.27 2349
4459.90 2414
4460.53 2331
4461.16 2200
4461.79 1966
4462.42 1827
4463.05 1736
4463.68 1921
4464.31 1835
4464.94 1641
4465.57 1803
4466.20 1803
4466.83 1762
4467.46 1749
4468.09 1599
4468.72 1685
4469.35 1688
4469.98 1728
4470.61 1829
4471.24 1746
4471.87 1743
4472.50 1773
4473.13 1714
4473.76 1607
4474.40 1601
4475.03 1732
4475.66 1659
4476.29 1663
4476.92 1752
4477.55 1740
4478.18 1707
4478.81 1770
4479.44 1651
4480.07 1498
4480.71 1582
4481.34 1651
4481.97 1658
4482.60 1777
4483.23 1786
4483.86 1779
4484.49 1685
4485.13 1771
4485.76 1721
4486.39 1773
4487.02 1705
4487.65 1719
4488.28 1718
4488.92 1961
4489.55 1972
4490.18 1851
4490.81 1825
4491.44 1922
4492.08 1914
4492.71 1879
4493.34 1940
4493.97 1953
4494.61 1887
4495.24 1946
4495.87 1896
4496.50 1974
4497.13 1969
4497.77 2151
4498.40 2368
4499.03 2296
4499.67 2458
4500.30 2679
4500.93 3013
4501.56 3372
4502.20 3452
4502.83 3507
4503.46 3579
4504.09 3388
4504.73 3417
4505.36 3322
4505.99 3013
4506.63 2794
4507.26 2569
4507.89 2520
4508.53 2292
4509.16 2064
4509.79 2158
4510.43 2210
4511.06 2169
4511.69 2119
4512.33 2163
4512.96 2116
4513.59 1996
4514.23 2019
4514.86 2065
4515.49 1813
4516.13 1956
4516.76 1847
4517.40 1935
4518.03 1851
4518.66 1743
4519.30 1697
4519.93 1701
4520.57 1606
4521.20 1745
4521.83 1796
4522.47 1764
4523.10 1716
4523.74 1669
4524.37 1640
4525.01 1555
4525.64 1556
4526.27 1733
4526.91 1761
4527.54 1678
4528.18 1791
4528.81 1869
4529.45 2116
4530.08 2221
4530.72 2219
4531.35 2337
4531.99 2495
4532.62 2563
4533.26 2593
4533.89 2445
4534.53 2411
4535.16 2526
4535.80 2202
4536.43 2167
4537.07 2042
4537.70 1966
4538.34 1812
4538.97 1798
4539.61 1832
4540.24 1694
4540.88 1673
4541.52 1623
4542.15 1437
4542.79 1565
4543.42 1632
4544.06 1717
4544.69 1704
4545.33 1557
4545.97 1530
4546.60 1557
4547.24 1658
4547.87 1534
4548.51 1477
4549.15 1403
4549.78 1534
4550.42 1576
4551.05 1574
4551.69 1473
4552.33 1612
4552.96 1548
4553.60 1539
4554.24 1564
4554.87 1642
4555.51 1591
4556.15 1516
4556.78 1534
4557.42 1579
4558.06 1600
4558.69 1571
4559.33 1563
4559.97 1644
4560.60 1510
4561.24 1418
4561.88 1542
4562.51 1594
4563.15 1576
4563.79 1653
4564.43 1671
4565.06 1490
4565.70 1511
4566.34 1588
4566.97 1530
4567.61 1469
4568.25 1634
4568.89 1633
4569.52 1568
4570.16 1652
4570.80 1564
4571.44 1508
4572.07 1628
4572.71 1766
4573.35 1625
4573.99 1592
4574.63 1607
4575.26 1483
4575.90 1608
4576.54 1727
4577.18 1699
4577.82 1629
4578.45 1740
4579.09 1773
4579.73 1606
4580.37 1585
4581.01 1560
4581.65 1635
4582.28 1614
4582.92 1658
4583.56 1669
4584.20 1639
4584.84 1575
4585.48 1711
4586.12 1771
4586.75 1714
4587.39 1874
4588.03 1830
4588.67 1974
4589.31 2108
4589.95 2400
4590.59 2838
4591.23 3232
4591.87 3423
4592.50 3809
4593.14 3855
4593.78 3789
4594.42 3762
4595.06 3563
4595.70 2992
4596.34 2788
4596.98 2539
4597.62 2113
4598.26 2020
4598.90 1987
4599.54 2020
4600.18 1839
4600.82 1880
4601.46 1875
4602.10 1965
4602.74 1965
4603.38 2046
4604.02 1885
4604.66 1892
4605.30 2016
4605.94 2132
4606.58 1947
4607.22 1976
4607.86 1933
4608.50 1864
4609.14 1739
4609.78 1644
4610.42 1746
4611.06 1745
4611.70 1809
4612.34 1785
4612.98 1918
4613.62 1865
4614.26 1787
4614.90 1851
4615.54 2009
4616.18 1914
4616.82 1916
4617.47 1895
4618.11 1772
4618.75 1827
4619.39 1776
4620.03 1768
4620.67 1661
4621.31 1730
4621.95 1643
4622.59 1570
4623.23 1572
4623.88 1487
4624.52 1443
4625.16 1521
4625.80 1530
4626.44 1512
4627.08 1505
4627.72 1487
4628.37 1472
4629.01 1457
4629.65 1488
4630.29 1495
4630.93 1660
4631.58 1580
4632.22 1615
4632.86 1783
4633.50 1882
4634.14 1790
4634.79 1749
4635.43 1815
4636.07 1953
4636.71 1719
4637.35 1628
4638.00 1571
4638.64 1512
4639.28 1585
4639.92 1515
4640.57 1491
4641.21 1597
4641.85 1526
4642.49 1485
4643.14 1558
4643.78 1748
4644.42 1624
4645.06 1726
4645.71 1741
4646.35 1645
4646.99 1515
4647.64 1664
4648.28 1683
4648.92 1828
4649.56 1715
4650.21 1609
4650.85 1644
4651.49 1615
4652.14 1654
4652.78 1639
4653.42 1483
4654.07 1557
4654.71 1595
4655.35 1612
4656.00 1573
4656.64 1424
4657.29 1366
4657.93 1428
4658.57 1429
4659.22 1440
4659.86 1518
4660.50 1385
4661.15 1433
4661.79 1415
4662.44 1421
4663.08 1301
4663.72 1424
4664.37 1385
4665.01 1380
4665.66 1369
4666.30 1363
4666.95 1305
4667.59 1295
4668.23 1356
4668.88 1292
4669.52 1376
4670.17 1434
4670.81 1336
4671.46 1312
4672.10 1203
4672.75 1332
4673.39 1307
4674.04 1354
4674.68 1362
4675.32 1265
4675.97 1282
4676.61 1378
4677.26 1425
4677.90 1437
4678.55 1412
4679.20 1501
4679.84 1473
4680.49 1371
4681.13 1463
4681.78 1494
4682.42 1492
4683.07 1567
4683.71 1573
4684.36 1493
4685.00 1410
4685.65 1520
4686.29 1504
4686.94 1579
4687.59 1565
4688.23 1554
4688.88 1465
4689.52 1549
4690.17 1498
4690.82 1654
4691.46 1507
4692.11 1559
4692.75 1578
4693.40 1664
4694.05 1762
4694.69 1757
4695.34 1704
4695.98 1924
4696.63 2119
4697.28 2174
4697.92 2313
4698.57 2631
4699.22 2982
4699.86 3211
4700.51 3532
4701.16 3661
4701.80 3610
4702.45 3324
4703.10 3081
4703.74 2882
4704.39 2526
4705.04 2276
4705.68 2046
4706.33 1940
4706.98 1957
4707.63 1899
4708.27 1981
4708.92 2122
4709.57 1983
4710.21 2036
4710.86 2297
4711.51 2036
4712.16 2077
4712.80 2047
4713.45 2047
4714.10 2071
4714.75 1967
4715.39 1901
4716.04 1998
4716.69 1989
4717.34 1891
4717.99 1790
4718.63 1819
4719.28 1717
4719.93 1773
4720.58 1757
4721.22 1878
4721.87 1864
4722.52 1791
4723.17 1810
4723.82 1749
4724.47 1803
4725.11 1843
4725.76 1737
4726.41 1707
4727.06 1701
4727.71 1587
4728.36 1696
4729.00 1803
4729.65 1721
4730.30 1672
4730.95 1540
4731.60 1551
4732.25 1478
4732.90 1429
4733.55 1564
4734.19 1576
4734.84 1547
4735.49 1455
4736.14 1356
4736.79 1394
4737.44 1525
4738.09 1527
4738.74 1396
4739.39 1429
4740.04 1407
4740.69 1433
4741.34 1422
4741.99 1409
4742.64 1555
4743.28 1492
4743.93 1572
4744.58 1681
4745.23 1688
4745.88 1523
4746.53 1547
4747.18 1592
4747.83 1577
4748.48 1718
4749.13 1779
4749.78 1637
4750.43 1546
4751.08 1797
4751.73 1725
4752.38 1853
4753.03 1912
4753.68 1812
4754.33 1846
4754.98 1929
4755.63 1719
4756.29 1587
4756.94 1720
4757.59 1690
4758.24 1711
4758.89 1520
4759.54 1558
4760.19 1417
4760.84 1428
4761.49 1395
4762.14 1477
4762.79 1425
4763.44 1372
4764.09 1308
4764.74 1480
4765.40 1390
4766.05 1494
4766.70 1429
4767.35 1499
4768.00 1524
4768.65 1438
4769.30 1459
4769.95 1376
4770.61 1478
4771.26 1421
4771.91 1379
4772.56 1347
4773.21 1330
4773.86 1319
4774.52 1295
4775.17 1339
4775.82 1425
4776.47 1312
4777.12 1428
4777.77 1473
4778.43 1366
4779.08 1339
4779.73 1380
4780.38 1483
4781.04 1385
4781.69 1444
4782.34 1408
4782.99 1469
4783.64 1352
4784.30 1403
4784.95 1440
4785.60 1407
4786.25 1373
4786.91 1394
4787.56 1285
4788.21 1247
4788.86 1357
4789.52 1536
4790.17 1522
4790.82 1440
4791.48 1459
4792.13 1507
4792.78 1406
4793.43 1225
4794.09 1333
4794.74 1358
4795.39 1466
4796.05 1446
4796.70 1469
4797.35 1577
4798.01 1486
4798.66 1457
4799.31 1393
4799.97 1518
4800.62 1504
4801.27 1588
4801.93 1600
4802.58 1561
4803.23 1472
4803.89 1560
4804.54 1512
4805.20 1565
4805.85 1686
4806.50 1621
4807.16 1501
4807.81 1458
4808.47 1502
4809.12 1546
4809.77 1535
4810.43 1605
4811.08 1667
4811.74 1713
4812.39 1798
4813.04 1816
4813.70 1786
4814.35 1774
4815.01 1694
4815.66 1738
4816.32 1763
4816.97 1813
4817.63 1707
4818.28 1695
4818.94 1726
4819.59 1825
4820.24 1777
4820.90 1737
4821.55 1910
4822.21 1931
4822.86 1680
4823.52 1750
4824.17 1795
4824.83 1906
4825.49 1684
4826.14 1783
4826.80 1851
4827.45 1848
4828.11 1923
4828.76 1884
4829.42 1761
4830.07 1822
4830.73 1941
4831.38 1845
4832.04 2103
4832.69 2006
4833.35 2074
4834.01 2161
4834.66 2241
4835.32 2236
4835.97 2228
4836.63 2305
4837.29 2434
4837.94 2503
4838.60 2590
4839.25 2700
4839.91 2506
4840.57 2666
4841.22 2644
4841.88 2569
4842.54 2448
4843.19 2385
4843.85 2444
4844.50 2457
4845.16 2439
4845.82 2514
4846.47 2447
4847.13 2477
4847.79 2602
4848.44 2788
4849.10 2714
4849.76 2724
4850.41 2802
4851.07 2950
4851.73 3014
4852.39 2830
4853.04 3100
4853.70 3056
4854.36 3101
4855.01 3130
4855.67 3371
4856.33 3493
4856.99 3797
4857.64 4122
4858.30 4822
4858.96 5339
4859.62 5552
4860.27 5601
4860.93 5404
4861.59 5223
4862.25 4835
4862.90 4501
4863.56 4220
4864.22 4024
4864.88 3537
4865.53 3697
4866.19 4026
4866.85 4041
4867.51 4166
4868.17 4222
4868.83 4269
4869.48 4478
4870.14 4371
4870.80 4097
4871.46 3960
4872.12 3826
4872.77 3859
4873.43 3545
4874.09 3557
4874.75 3431
4875.41 3429
4876.07 3373
4876.73 3499
4877.38 3549
4878.04 3500
4878.70 3508
4879.36 3517
4880.02 3532
4880.68 3570
4881.34 3556
4882.00 3530
4882.66 3344
4883.31 3061
4883.97 2923
4884.63 2835
4885.29 2755
4885.95 2548
4886.61 2438
4887.27 2618
4887.93 2641
4888.59 2647
4889.25 2661
4889.91 2675
4890.57 2703
4891.23 2873
4891.89 2823
4892.55 3053
4893.21 3055
4893.87 2981
4894.53 3127
4895.19 3078
4895.85 2857
4896.51 2761
4897.17 2751
4897.83 2723
4898.49 2746
4899.15 2780
4899.81 2829
4900.47 3013
4901.13 3079
4901.79 3036
4902.45 3029
4903.11 2886
4903.77 2702
4904.43 2429
4905.09 2501
4905.75 2473
4906.41 2334
4907.07 2394
4907.73 2259
4908.39 2162
4909.05 2136
4909.72 2183
4910.38 2221
4911.04 2190
4911.70 2285
4912.36 2082
4913.02 2032
4913.68 2066
4914.34 2065
4915.00 2072
4915.67 2052
4916.33 2045
4916.99 1959
4917.65 1922
4918.31 1917
4918.97 1855
4919.63 1929
4920.30 1975
4920.96 1942
4921.62 1995
4922.28 1831
4922.94 1911
4923.60 1866
4924.27 1783
4924.93 1807
4925.59 1703
4926.25 1887
4926.91 1677
4927.58 1749
4928.24 1755
4928.90 1846
4929.56 1710
4930.22 1718
4930.89 1825
4931.55 1756
4932.21 1911
4932.87 1777
4933.54 1780
4934.20 1788
4934.86 1773
4935.52 1843
4936.19 1904
4936.85 1771
4937.51 1840
4938.18 1897
4938.84 1742
4939.50 1718
4940.16 1625
4940.83 1650
4941.49 1816
4942.15 1862
4942.82 1725
4943.48 1687
4944.14 1579
4944.81 1599
4945.47 1565
4946.13 1582
4946.80 1632
4947.46 1637
4948.12 1584
4948.79 1603
4949.45 1637
4950.11 1658
4950.78 1607
4951.44 1468
4952.10 1443
4952.77 1631
4953.43 1641
4954.10 1597
4954.76 1578
4955.42 1536
4956.09 1607
4956.75 1700
4957.42 1754
4958.08 1737
4958.74 1565
4959.41 1569
4960.07 1625
4960.74 1793
4961.40 1752
4962.07 1830
4962.73 2017
4963.39 2122
4964.06 2213
4964.72 2359
4965.39 2414
4966.05 2449
4966.72 2546
4967.38 2487
4968.05 2251
4968.71 2171
4969.38 2190
4970.04 1898
4970.71 1919
4971.37 1955
4972.04 1696
4972.70 1716
4973.37 1722
4974.03 1757
4974.70 1887
4975.36 1786
4976.03 1761
4976.69 1981
4977.36 1870
4978.02 2038
4978.69 1981
4979.36 1969
4980.02 1991
4980.69 2121
4981.35 2138
4982.02 2090
4982.68 1953
4983.35 1869
4984.02 1816
4984.68 1797
4985.35 1824
4986.01 1812
4986.68 1883
4987.35 2049
4988.01 2101
4988.68 2108
4989.34 2168
4990.01 2214
4990.68 2282
4991.34 2354
4992.01 2194
4992.68 2231
4993.34 2019
4994.01 2107
4994.68 2040
4995.34 1824
4996.01 1685
4996.68 1504
4997.34 1586
4998.01 1610
4998.68 1601
4999.34 1595
5000.01 1615
5000.68 1481
5001.34 1464
5002.01 1492
5002.68 1509
5003.35 1409
5004.01 1416
5004.68 1412
5005.35 1438
5006.01 1452
5006.68 1460
5007.35 1391
5008.02 1352
5008.68 1460
5009.35 1336
5010.02 1407
5010.69 1479
5011.36 1433
5012.02 1512
5012.69 1412
5013.36 1466
5014.03 1433
5014.69 1543
5015.36 1460
5016.03 1480
5016.70 1417
5017.37 1460
5018.03 1383
5018.70 1388
5019.37 1453
5020.04 1360
5020.71 1287
5021.38 1482
5022.04 1586
5022.71 1567
5023.38 1561
5024.05 1721
5024.72 1562
5025.39 1665
5026.06 1654
5026.72 1565
5027.39 1625
5028.06 1561
5028.73 1503
5029.40 1553
5030.07 1583
5030.74 1511
5031.41 1541
5032.08 1591
5032.75 1625
5033.41 1427
5034.08 1443
5034.75 1404
5035.42 1381
5036.09 1376
5036.76 1400
5037.43 1382
5038.10 1349
5038.77 1281
5039.44 1354
5040.11 1426
5040.78 1454
5041.45 1410
5042.12 1335
5042.79 1334
5043.46 1297
5044.13 1322
5044.80 1279
5045.47 1392
5046.14 1436
5046.81 1451
5047.48 1290
5048.15 1455
5048.82 1443
5049.49 1511
5050.16 1521
5050.83 1395
5051.50 1420
5052.17 1486
5052.84 1441
5053.51 1411
5054.18 1461
5054.85 1449
5055.52 1436
5056.19 1314
5056.86 1279
5057.53 1326
5058.21 1335
5058.88 1249
5059.55 1340
5060.22 1343
5060.89 1330
5061.56 1331
5062.23 1450
5062.90 1509
5063.57 1503
5064.24 1383
5064.92 1427
5065.59 1478
5066.26 1480
5066.93 1551
5067.60 1520
5068.27 1501
5068.94 1541
5069.62 1479
5070.29 1405
5070.96 1365
5071.63 1466
5072.30 1548
5072.97 1537
5073.65 1402
5074.32 1539
5074.99 1543
5075.66 1482
5076.33 1642
5077.01 1791
5077.68 1706
5078.35 1710
5079.02 1876
5079.70 2012
5080.37 2221
5081.04 2345
5081.71 2100
5082.38 2150
5083.06 1843
5083.73 1829
5084.40 1770
5085.07 1686
5085.75 1735
5086.42 1687
5087.09 1647
5087.77 1640
5088.44 1631
5089.11 1732
5089.78 1902
5090.46 1954
5091.13 1952
5091.80 1928
5092.48 2035
5093.15 2128
5093.82 2140
5094.50 2141
5095.17 2093
5095.84 1912
5096.52 1828
5097.19 1755
5097.86 1732
5098.54 1655
5099.21 1554
5099.88 1645
5100.56 1585
5101.23 1627
5101.90 1654
5102.58 1625
5103.25 1762
5103.93 1667
5104.60 1912
5105.27 2002
5105.95 1987
5106.62 1798
5107.30 1806
5107.97 1691
5108.64 1609
5109.32 1664
5109.99 1719
5110.67 1663
5111.34 1587
5112.02 1636
5112.69 1580
5113.36 1502
5114.04 1512
5114.71 1532
5115.39 1544
5116.06 1527
5116.74 1494
5117.41 1608
5118.09 1596
5118.76 1712
5119.44 1707
5120.11 1741
5120.79 1785
5121.46 1717
5122.14 1791
5122.81 1827
5123.49 1756
5124.16 1569
5124.84 1655
5125.51 1668
5126.19 1591
5126.86 1517
5127.54 1543
5128.21 1499
5128.89 1500
5129.57 1678
5130.24 1659
5130.92 1618
5131.59 1699
5132.27 1752
5132.94 1746
5133.62 1801
5134.30 1715
5134.97 1806
5135.65 1724
5136.32 1595
5137.00 1671
5137.68 1620
5138.35 1647
5139.03 1602
5139.70 1527
5140.38 1576
5141.06 1486
5141.73 1550
5142.41 1482
5143.09 1488
5143.76 1317
5144.44 1319
5145.12 1390
5145.79 1417
5146.47 1390
5147.15 1325
5147.82 1238
5148.50 1322
5149.18 1327
5149.85 1286
5150.53 1402
5151.21 1303
5151.88 1436
5152.56 1357
5153.24 1331
5153.92 1287
5154.59 1266
5155.27 1317
5155.95 1292
5156.62 1264
5157.30 1250
5157.98 1227
5158.66 1306
5159.33 1287
5160.01 1351
5160.69 1292
5161.37 1271
5162.04 1202
5162.72 1205
5163.40 1329
5164.08 1246
5164.76 1296
5165.43 1347
5166.11 1262
5166.79 1399
5167.47 1568
5168.15 1453
5168.82 1358
5169.50 1327
5170.18 1273
5170.86 1256
5171.54 1263
5172.22 1191
5172.89 1193
5173.57 1268
5174.25 1281
5174.93 1364
5175.61 1294
5176.29 1251
5176.97 1411
5177.64 1400
5178.32 1381
5179.00 1304
5179.68 1327
5180.36 1428
5181.04 1305
5181.72 1398
5182.40 1423
5183.08 1485
5183.75 1478
5184.43 1487
5185.11 1395
5185.79 1358
5186.47 1424
5187.15 1443
5187.83 1331
5188.51 1262
5189.19 1305
5189.87 1269
5190.55 1272
5191.23 1363
5191.91 1273
5192.59 1219
5193.27 1176
5193.95 1249
5194.63 1213
5195.31 1265
5195.99 1320
5196.67 1292
5197.35 1133
5198.03 1191
5198.71 1311
5199.39 1300
5200.07 1318
5200.75 1271
5201.43 1386
5202.11 1343
5202.79 1403
5203.47 1294
5204.15 1360
5204.83 1322
5205.51 1474
5206.19 1524
5206.87 1512
5207.55 1476
5208.23 1357
5208.91 1524
5209.59 1610
5210.27 1652
5210.96 1489
5211.64 1543
5212.32 1526
5213.00 1527
5213.68 1601
5214.36 1479
5215.04 1504
5215.72 1585
5216.40 1709
5217.09 1600
5217.77 1687
5218.45 1883
5219.13 1820
5219.81 1849
5220.49 1826
5221.17 1898
5221.86 1813
5222.54 1829
5223.22 2028
5223.90 1862
5224.58 1779
5225.27 1827
5225.95 1856
5226.63 1756
5227.31 1675
5227.99 1648
5228.67 1666
5229.36 1702
5230.04 1660
5230.72 1647
5231.40 1564
5232.09 1561
5232.77 1680
5233.45 1612
5234.13 1648
5234.82 1570
5235.50 1529
5236.18 1575
5236.86 1700
5237.55 1635
5238.23 1759
5238.91 1817
5239.59 1913
5240.28 1952
5240.96 1787
5241.64 1864
5242.33 1800
5243.01 1675
5243.69 1756
5244.37 1593
5245.06 1540
5245.74 1569
5246.42 1648
5247.11 1807
5247.79 1664
5248.47 1565
5249.16 1766
5249.84 1902
5250.52 1932
5251.21 2123
5251.89 2299
5252.58 2366
5253.26 2619
5253.94 2599
5254.63 2370
5255.31 2268
5255.99 2004
5256.68 1873
5257.36 1769
5258.05 1690
5258.73 1979
5259.41 1888
5260.10 1791
5260.78 1923
5261.47 1968
5262.15 1827
5262.84 1924
5263.52 1849
5264.20 1950
5264.89 1984
5265.57 1776
5266.26 1709
5266.94 1709
5267.63 1688
5268.31 1542
5269.00 1523
5269.68 1544
5270.37 1580
5271.05 1556
5271.73 1587
5272.42 1467
5273.10 1493
5273.79 1472
5274.47 1454
5275.16 1435
5275.85 1385
5276.53 1343
5277.22 1444
5277.90 1396
5278.59 1414
5279.27 1469
5279.96 1518
5280.64 1444
5281.33 1406
5282.01 1468
5282.70 1551
5283.38 1456
5284.07 1426
5284.76 1546
5285.44 1376
5286.13 1323
5286.81 1409
5287.50 1455
5288.19 1407
5288.87 1407
5289.56 1455
5290.24 1380
5290.93 1381
5291.62 1388
5292.30 1491
5292.99 1456
5293.67 1291
5294.36 1473
5295.05 1428
5295.73 1370
5296.42 1501
5297.11 1511
5297.79 1581
5298.48 1651
5299.17 1669
5299.85 1709
5300.54 1727
5301.23 1797
5301.91 1797
5302.60 1963
5303.29 2006
5303.97 2173
5304.66 2174
5305.35 2227
5306.04 2065
5306.72 1893
5307.41 2089
5308.10 2020
5308.78 1954
5309.47 1863
5310.16 1968
5310.85 2102
5311.53 2153
5312.22 2089
5312.91 2192
5313.60 2373
5314.28 2500
5314.97 2394
5315.66 2273
5316.35 2048
5317.04 1852
5317.72 1980
5318.41 2042
5319.10 1980
5319.79 1990
5320.48 2278
5321.16 2302
5321.85 2386
5322.54 2214
5323.23 2238
5323.92 2198
5324.60 2047
5325.29 1902
5325.98 1782
5326.67 1728
5327.36 1656
5328.05 1521
5328.74 1487
5329.42 1590
5330.11 1586
5330.80 1589
5331.49 1617
5332.18 1515
5332.87 1495
5333.56 1413
5334.25 1495
5334.93 1530
5335.62 1354
5336.31 1519
5337.00 1423
5337.69 1462
5338.38 1417
5339.07 1372
5339.76 1364
5340.45 1446
5341.14 1450
5341.83 1524
5342.52 1478
5343.21 1474
5343.90 1463
5344.58 1388
5345.27 1446
5345.96 1422
5346.65 1459
5347.34 1453
5348.03 1503
5348.72 1554
5349.41 1535
5350.10 1592
5350.79 1583
5351.48 1606
5352.17 1622
5352.86 1675
5353.55 1591
5354.24 1699
5354.93 1610
5355.62 1467
5356.31 1487
5357.01 1455
5357.70 1459
5358.39 1516
5359.08 1326
5359.77 1364
5360.46 1331
5361.15 1257
5361.84 1327
5362.53 1293
5363.22 1308
5363.91 1488
5364.60 1450
5365.29 1389
5365.98 1411
5366.68 1362
5367.37 1376
5368.06 1361
5368.75 1378
5369.44 1382
5370.13 1342
5370.82 1283
5371.51 1369
5372.21 1311
5372.90 1254
5373.59 1244
5374.28 1213
5374.97 1309
5375.66 1287
5376.35 1344
5377.05 1253
5377.74 1316
5378.43 1247
5379.12 1169
5379.81 1349
5380.51 1245
5381.20 1136
5381.89 1198
5382.58 1229
5383.27 1100
5383.97 1065
5384.66 1130
5385.35 1178
5386.04 1132
5386.73 1219
5387.43 1222
5388.12 1333
5388.81 1321
5389.50 1347
5390.20 1238
5390.89 1364
5391.58 1330
5392.28 1372
5392.97 1396
5393.66 1367
5394.35 1378
5395.05 1394
5395.74 1306
5396.43 1293
5397.13 1277
5397.82 1336
5398.51 1257
5399.20 1176
5399.90 1231
5400.59 1197
5401.28 1228
5401.98 1184
5402.67 1163
5403.36 1226
5404.06 1229
5404.75 1238
5405.44 1170
5406.14 1117
5406.83 1142
5407.53 1181
5408.22 1221
5408.91 1227
5409.61 1167
5410.30 1247
5410.99 1238
5411.69 1207
5412.38 1246
5413.08 1307
5413.77 1191
5414.46 1225
5415.16 1250
5415.85 1204
5416.55 1143
5417.24 1172
5417.94 1274
5418.63 1203
5419.32 1245
5420.02 1262
5420.71 1228
5421.41 1341
5422.10 1350
5422.80 1330
5423.49 1288
5424.19 1252
5424.88 1400
5425.58 1314
5426.27 1372
5426.97 1382
5427.66 1390
5428.36 1354
5429.05 1296
5429.75 1200
5430.44 1219
5431.14 1285
5431.83 1270
5432.53 1337
5433.22 1384
5433.92 1604
5434.61 1537
5435.31 1544
5436.00 1474
5436.70 1478
5437.40 1626
5438.09 1622
5438.79 1867
5439.48 1755
5440.18 1714
5440.87 1671
5441.57 1599
5442.27 1551
5442.96 1411
5443.66 1437
5444.35 1517
5445.05 1510
5445.75 1672
5446.44 1676
5447.14 1683
5447.83 1661
5448.53 1715
5449.23 1724
5449.92 1699
5450.62 1656
5451.32 1671
5452.01 1685
5452.71 1708
5453.41 1654
5454.10 1680
5454.80 1645
5455.50 1602
5456.19 1703
5456.89 1752
5457.59 1639
5458.28 1707
5458.98 1655
5459.68 1791
5460.37 1908
5461.07 1992
5461.77 1885
5462.47 1882
5463.16 1816
5463.86 1853
5464.56 1623
5465.25 1709
5465.95 1765
5466.65 1905
5467.35 1933
5468.04 1889
5468.74 1895
5469.44 1859
5470.14 1910
5470.84 2000
5471.53 2069
5472.23 2050
5472.93 1998
5473.63 2072
5474.32 2204
5475.02 2252
5475.72 2298
5476.42 2190
5477.12 2417
5477.82 2507
5478.51 2904
5479.21 3229
5479.91 3600
5480.61 3967
5481.31 4406
5482.01 4766
5482.70 4600
5483.40 4447
5484.10 4203
5484.80 4030
5485.50 3561
5486.20 3249
5486.90 2919
5487.59 2752
5488.29 2787
5488.99 2524
5489.69 2513
5490.39 2500
5491.09 2575
5491.79 2650
5492.49 2625
5493.19 2837
5493.89 2948
5494.58 3110
5495.28 3187
5495.98 3056
5496.68 3069
5497.38 3234
5498.08 3596
5498.78 4049
5499.48 4595
5500.18 5249
5500.88 5893
5501.58 6818
5502.28 7467
5502.98 7469
5503.68 7313
5504.38 6688
5505.08 5910
5505.78 5052
5506.48 4318
5507.18 3704
5507.88 3193
5508.58 2991
5509.28 2781
5509.98 2598
5510.68 2491
5511.38 2543
5512.08 2441
5512.78 2359
5513.48 2343
5514.18 2494
5514.88 2625
5515.58 2479
5516.28 2543
5516.98 2536
5517.68 2618
5518.39 2585
5519.09 2306
5519.79 2281
5520.49 2232
5521.19 2225
5521.89 2119
5522.59 2113
5523.29 2283
5523.99 1899
5524.69 1872
5525.40 1942
5526.10 1871
5526.80 1899
5527.50 1797
5528.20 1895
5528.90 1876
5529.60 1870
5530.31 1870
5531.01 1889
5531.71 1894
5532.41 1888
5533.11 1846
5533.81 1801
5534.52 1799
5535.22 1762
5535.92 1762
5536.62 1720
5537.32 1708
5538.02 1754
5538.73 1747
5539.43 1693
5540.13 1675
5540.83 1662
5541.54 1603
5542.24 1590
5542.94 1655
5543.64 1506
5544.34 1608
5545.05 1478
5545.75 1555
5546.45 1447
5547.15 1474
5547.86 1464
5548.56 1457
5549.26 1477
5549.97 1489
5550.67 1565
5551.37 1468
5552.07 1686
5552.78 1600
5553.48 1504
5554.18 1545
5554.89 1602
5555.59 1597
5556.29 1570
5557.00 1581
5557.70 1606
5558.40 1450
5559.11 1484
5559.81 1552
5560.51 1545
5561.22 1564
5561.92 1644
5562.62 1749
5563.33 1815
5564.03 1816
5564.73 1749
5565.44 1885
5566.14 2038
5566.85 1947
5567.55 1851
5568.25 1726
5568.96 1537
5569.66 1535
5570.37 1536
5571.07 1504
5571.77 1516
5572.48 1579
5573.18 1620
5573.89 1608
5574.59 1446
5575.29 1529
5576.00 1540
5576.70 1485
5577.41 1683
5578.11 1607
5578.82 1366
5579.52 1479
5580.23 1484
5580.93 1449
5581.64 1459
5582.34 1487
5583.05 1492
5583.75 1459
5584.46 1484
5585.16 1433
5585.87 1514
5586.57 1483
5587.28 1577
5587.98 1511
5588.69 1472
5589.39 1445
5590.10 1470
5590.80 1486
5591.51 1418
5592.21 1331
5592.92 1411
5593.62 1437
5594.33 1491
5595.04 1517
5595.74 1550
5596.45 1564
5597.15 1531
5597.86 1470
5598.56 1509
5599.27 1578
5599.98 1449
5600.68 1550
5601.39 1524
5602.09 1539
5602.80 1462
5603.51 1478
5604.21 1511
5604.92 1524
5605.62 1512
5606.33 1385
5607.04 1442
5607.74 1454
5608.45 1491
5609.16 1458
5609.86 1421
5610.57 1468
5611.28 1396
5611.98 1493
5612.69 1486
5613.40 1450
5614.10 1456
5614.81 1463
5615.52 1405
5616.22 1415
5616.93 1368
5617.64 1453
5618.35 1422
5619.05 1461
5619.76 1478
5620.47 1446
5621.17 1487
5621.88 1450
5622.59 1443
5623.30 1412
5624.00 1424
5624.71 1409
5625.42 1482
5626.13 1492
5626.83 1500
5627.54 1590
5628.25 1665
5628.96 1710
5629.67 1724
5630.37 2030
5631.08 1981
5631.79 1946
5632.50 1926
5633.21 1741
5633.91 1747
5634.62 1666
5635.33 1635
5636.04 1602
5636.75 1633
5637.45 1637
5638.16 1618
5638.87 1687
5639.58 1779
5640.29 1722
5641.00 1905
5641.70 1898
5642.41 2026
5643.12 2051
5643.83 2040
5644.54 2033
5645.25 1896
5645.96 1776
5646.67 1735
5647.38 1665
5648.08 1670
5648.79 1683
5649.50 1600
5650.21 1763
5650.92 1575
5651.63 1569
5652.34 1577
5653.05 1657
5653.76 1736
5654.47 1749
5655.18 1732
5655.89 1773
5656.60 1930
5657.30 2102
5658.01 2297
5658.72 2367
5659.43 2223
5660.14 2224
5660.85 2249
5661.56 2114
5662.27 1894
5662.98 1903
5663.69 1785
5664.40 1723
5665.11 1590
5665.82 1683
5666.53 1599
5667.24 1579
5667.95 1628
5668.66 1496
5669.37 1596
5670.08 1555
5670.79 1499
5671.50 1543
5672.22 1432
5672.93 1568
5673.64 1515
5674.35 1459
5675.06 1447
5675.77 1392
5676.48 1365
5677.19 1328
5677.90 1281
5678.61 1270
5679.32 1384
5680.03 1290
5680.74 1280
5681.46 1441
5682.17 1463
5682.88 1420
5683.59 1426
5684.30 1460
5685.01 1436
5685.72 1386
5686.43 1372
5687.15 1351
5687.86 1334
5688.57 1373
5689.28 1386
5689.99 1358
5690.70 1390
5691.42 1309
5692.13 1323
5692.84 1333
5693.55 1292
5694.26 1252
5694.97 1217
5695.69 1206
5696.40 1420
5697.11 1434
5697.82 1253
5698.53 1255
5699.25 1398
5699.96 1334
5700.67 1234
5701.38 1256
5702.10 1276
5702.81 1253
5703.52 1303
5704.23 1328
5704.95 1305
5705.66 1349
5706.37 1416
5707.08 1239
5707.80 1228
5708.51 1283
5709.22 1321
5709.93 1266
5710.65 1326
5711.36 1182
5712.07 1153
5712.79 1213
5713.50 1139
5714.21 1151
5714.93 1179
5715.64 1144
5716.35 1126
5717.07 1224
5717.78 1184
5718.49 1179
5719.21 1171
5719.92 1186
5720.63 1221
5721.35 1157
5722.06 1165
5722.77 1225
5723.49 1109
5724.20 1260
5724.92 1167
5725.63 1250
5726.34 1217
5727.06 1231
5727.77 1193
5728.48 1257
5729.20 1206
5729.91 1236
5730.63 1261
5731.34 1174
5732.06 1184
5732.77 1068
5733.48 1232
5734.20 1175
5734.91 1276
5735.63 1241
5736.34 1215
5737.06 1189
5737.77 1241
5738.49 1149
5739.20 1193
5739.91 1161
5740.63 1152
5741.34 1061
5742.06 1169
5742.77 1074
5743.49 1056
5744.20 1123
5744.92 1053
5745.63 1142
5746.35 1189
5747.06 1092
5747.78 1018
5748.49 1158
5749.21 1103
5749.93 1069
5750.64 1121
5751.36 1173
5752.07 1160
5752.79 1167
5753.50 1154
5754.22 1107
5754.93 1084
5755.65 1074
5756.37 1071
5757.08 1123
5757.80 1137
5758.51 1186
5759.23 1113
5759.95 1063
5760.66 1090
5761.38 1103
5762.09 1186
5762.81 1133
5763.53 1108
5764.24 1203
5764.96 1171
5765.67 987
5766.39 1029
5767.11 1137
5767.82 1105
5768.54 1222
5769.26 1100
5769.97 1136
5770.69 1158
5771.41 1159
5772.12 1073
5772.84 1217
5773.56 1203
5774.27 1178
5774.99 1156
5775.71 1093
5776.42 1095
5777.14 1161
5777.86 1146
5778.58 1155
5779.29 1276
5780.01 1273
5780.73 1258
5781.45 1130
5782.16 1192
5782.88 1176
5783.60 1183
5784.31 1114
5785.03 1121
5785.75 1128
5786.47 1094
5787.19 1108
5787.90 1065
5788.62 1091
5789.34 1076
5790.06 1100
5790.77 1111
5791.49 1204
5792.21 1268
5792.93 1243
5793.65 1241
5794.36 1275
5795.08 1238
5795.80 1185
5796.52 1300
5797.24 1192
5797.96 1262
5798.67 1315
5799.39 1367
5800.11 1490
5800.83 1663
5801.55 1730
5802.27 1947
5802.99 2141
5803.70 2290
5804.42 2232
5805.14 2218
5805.86 2283
5806.58 2040
5807.30 1860
5808.02 1762
5808.74 1630
5809.46 1530
5810.17 1453
5810.89 1433
5811.61 1420
5812.33 1379
5813.05 1304
5813.77 1331
5814.49 1344
5815.21 1322
5815.93 1463
5816.65 1459
5817.37 1398
5818.09 1392
5818.81 1486
5819.53 1486
5820.25 1544
5820.97 1502
5821.69 1465
5822.41 1471
5823.13 1419
5823.85 1423
5824.57 1514
5825.29 1567
5826.01 1511
5826.73 1537
5827.45 1510
5828.17 1474
5828.89 1370
5829.61 1368
5830.33 1322
5831.05 1239
5831.77 1298
5832.49 1330
5833.21 1232
5833.93 1177
5834.65 1319
5835.37 1362
5836.09 1278
5836.81 1210
5837.53 1252
5838.25 1132
5838.97 1238
5839.70 1187
5840.42 1257
5841.14 1249
5841.86 1304
5842.58 1234
5843.30 1254
5844.02 1223
5844.74 1163
5845.46 1228
5846.19 1240
5846.91 1252
5847.63 1325
5848.35 1360
5849.07 1344
5849.79 1310
5850.51 1338
5851.24 1379
5851.96 1293
5852.68 1420
5853.40 1438
5854.12 1498
5854.85 1318
5855.57 1332
5856.29 1315
5857.01 1331
5857.73 1420
5858.46 1365
5859.18 1358
5859.90 1263
5860.62 1229
5861.34 1256
5862.07 1211
5862.79 1298
5863.51 1389
5864.23 1334
5864.96 1289
5865.68 1305
5866.40 1333
5867.12 1342
5867.85 1326
5868.57 1373
5869.29 1319
5870.01 1422
5870.74 1388
5871.46 1541
5872.18 1509
5872.91 1541
5873.63 1519
5874.35 1513
5875.08 1346
5875.80 1378
5876.52 1313
5877.25 1259
5877.97 1364
5878.69 1315
5879.42 1331
5880.14 1379
5880.86 1450
5881.59 1421
5882.31 1340
5883.03 1302
5883.76 1423
5884.48 1465
5885.20 1548
5885.93 1530
5886.65 1539
5887.38 1492
5888.10 1493
5888.82 1483
5889.55 1426
5890.27 1460
5891.00 1513
5891.72 1385
5892.44 1354
5893.17 1330
5893.89 1385
5894.62 1321
5895.34 1371
5896.07 1378
5896.79 1364
5897.51 1335
5898.24 1387
5898.96 1331
5899.69 1361
5900.41 1351
5901.14 1440
5901.86 1424
5902.59 1341
5903.31 1272
5904.04 1363
5904.76 1422
5905.49 1389
5906.21 1342
5906.94 1417
5907.66 1414
5908.39 1400
5909.11 1356
5909.84 1374
5910.56 1441
5911.29 1411
5912.01 1388
5912.74 1294
5913.46 1387
5914.19 1385
5914.92 1434
5915.64 1446
5916.37 1440
5917.09 1471
5917.82 1520
5918.54 1462
5919.27 1504
5920.00 1670
5920.72 1590
5921.45 1612
5922.17 1603
5922.90 1588
5923.63 1570
5924.35 1725
5925.08 1677
5925.80 1793
5926.53 1871
5927.26 1714
5927.98 1702
5928.71 1760
5929.44 1768
5930.16 1810
5930.89 1884
5931.62 1829
5932.34 2001
5933.07 2007
5933.80 2062
5934.52 1925
5935.25 2052
5935.98 2112
5936.70 2108
5937.43 2032
5938.16 2161
5938.88 2279
5939.61 2178
5940.34 2140
5941.07 2358
5941.79 2332
5942.52 2340
5943.25 2353
5943.97 2343
5944.70 2495
5945.43 2580
5946.16 2674
5946.88 2679
5947.61 2548
5948.34 2611
5949.07 2902
5949.80 3074
5950.52 3109
5951.25 3399
5951.98 3766
5952.71 4197
5953.43 4450
5954.16 4502
5954.89 4437
5955.62 4376
5956.35 4290
5957.07 3813
5957.80 3745
5958.53 3930
5959.26 3619
5959.99 3580
5960.72 3607
5961.44 3743
5962.17 3835
5962.90 3972
5963.63 4116
5964.36 4166
5965.09 4582
5965.82 5401
5966.54 5849
5967.27 6609
5968.00 7444
5968.73 7813
5969.46 8003
5970.19 7661
5970.92 7173
5971.65 6476
5972.38 5713
5973.11 5299
5973.83 4822
5974.56 4602
5975.29 4451
5976.02 4361
5976.75 4233
5977.48 4071
5978.21 4255
5978.94 4456
5979.67 4492
5980.40 4570
5981.13 4840
5981.86 5048
5982.59 5129
5983.32 5288
5984.05 5412
5984.78 5464
5985.51 5304
5986.24 5332
5986.97 5259
5987.70 5167
5988.43 5144
5989.16 4963
5989.89 5028
5990.62 4997
5991.35 4959
5992.08 5136
5992.81 5181
5993.54 5080
5994.27 5005
5995.00 5100
5995.73 5197
5996.46 5070
5997.19 5455
5997.92 5274
5998.65 5499
5999.38 5710
6000.11 5560
6000.85 5667
6001.58 5632
6002.31 5575
6003.04 5547
6003.77 5434
6004.50 5254
6005.23 5127
6005.96 5131
6006.69 5104
6007.43 5059
6008.16 5285
6008.89 5611
6009.62 6387
6010.35 7343
6011.08 8589
6011.81 10402
6012.54 12447
6013.28 14497
6014.01 16927
6014.74 18569
6015.47 19471
6016.20 19509
6016.94 18973
6017.67 17992
6018.40 16381
6019.13 14455
6019.86 12225
6020.59 10401
6021.33 8873
6022.06 7457
6022.79 6364
6023.52 5516
6024.26 5177
6024.99 4822
6025.72 4474
6026.45 4213
6027.19 4163
6027.92 4085
6028.65 4026
6029.38 3782
6030.12 3719
6030.85 3775
6031.58 3757
6032.31 3758
6033.05 3550
6033.78 3634
6034.51 3439
6035.25 3499
6035.98 3456
6036.71 3361
6037.44 3377
6038.18 3488
6038.91 3573
6039.64 3608
6040.38 3825
6041.11 3936
6041.84 3961
6042.58 3907
6043.31 3961
6044.04 4175
6044.78 4091
6045.51 4154
6046.24 4136
6046.98 4167
6047.71 4326
6048.45 4470
6049.18 4613
6049.91 4772
6050.65 5053
6051.38 5323
6052.11 6243
6052.85 6718
6053.58 7055
6054.32 7713
6055.05 7934
6055.79 7600
6056.52 7248
6057.25 6705
6057.99 5979
6058.72 5280
6059.46 4858
6060.19 4598
6060.93 4112
6061.66 4021
6062.39 3916
6063.13 3987
6063.86 3908
6064.60 3784
6065.33 3941
6066.07 3784
6066.80 3747
6067.54 3670
6068.27 3625
6069.01 3552
6069.74 3569
6070.48 3533
6071.21 3348
6071.95 3309
6072.68 3309
6073.42 3209
6074.15 3017
6074.89 3284
6075.62 3151
6076.36 3147
6077.10 3021
6077.83 3078
6078.57 3066
6079.30 3098
6080.04 2977
6080.77 2907
6081.51 2886
6082.25 2852
6082.98 2746
6083.72 2737
6084.45 2796
6085.19 2784
6085.93 2655
6086.66 2587
6087.40 2532
6088.13 2508
6088.87 2632
6089.61 2618
6090.34 2665
6091.08 2640
6091.81 2736
6092.55 2777
6093.29 2880
6094.02 2943
6094.76 2802
6095.50 2607
6096.23 2546
6096.97 2406
6097.71 2310
6098.44 2342
6099.18 2464
6099.92 2299
6100.65 2228
6101.39 2159
6102.13 2238
6102.87 2203
6103.60 2174
6104.34 2142
6105.08 2178
6105.81 2210
6106.55 2185
6107.29 2259
6108.03 2104
6108.76 2184
6109.50 2362
6110.24 2452
6110.98 2508
6111.71 2385
6112.45 2374
6113.19 2326
6113.93 2374
6114.66 2312
6115.40 2478
6116.14 2538
6116.88 2368
6117.62 2434
6118.35 2451
6119.09 2348
6119.83 2360
6120.57 2270
6121.31 2138
6122.04 2226
6122.78 2391
6123.52 2456
6124.26 2306
6125.00 2347
6125.74 2455
6126.47 2379
6127.21 2533
6127.95 2459
6128.69 2549
6129.43 2519
6130.17 2297
6130.91 2455
6131.64 2490
6132.38 2526
6133.12 2432
6133.86 2479
6134.60 2507
6135.34 2507
6136.08 2459
6136.82 2481
6137.56 2617
6138.30 2576
6139.04 2705
6139.77 2567
6140.51 2625
6141.25 2700
6141.99 2779
6142.73 2734
6143.47 2614
6144.21 2631
6144.95 2343
6145.69 2476
6146.43 2430
6147.17 2337
6147.91 2366
6148.65 2535
6149.39 2557
6150.13 2659
6150.87 2497
6151.61 2586
6152.35 2589
6153.09 2454
6153.83 2473
6154.57 2624
6155.31 2715
6156.05 2661
6156.79 2777
6157.53 2564
6158.27 2554
6159.01 2575
6159.75 2583
6160.49 2693
6161.23 2899
6161.97 2976
6162.71 3029
6163.45 3176
6164.20 3297
6164.94 3274
6165.68 3519
6166.42 3853
6167.16 4144
6167.90 4171
6168.64 4135
6169.38 4245
6170.12 4274
6170.86 4162
6171.61 4205
6172.35 4204
6173.09 3938
6173.83 3893
6174.57 3696
6175.31 3530
6176.05 3557
6176.79 3562
6177.54 3644
6178.28 3475
6179.02 3583
6179.76 3451
6180.50 3422
6181.24 3398
6181.99 3577
6182.73 3811
6183.47 3836
6184.21 3844
6184.95 3833
6185.70 3891
6186.44 3797
6187.18 3867
6187.92 3923
6188.66 3893
6189.41 4125
6190.15 4314
6190.89 4280
6191.63 4477
6192.38 4430
6193.12 4583
6193.86 4856
6194.60 5004
6195.35 5251
6196.09 5352
6196.83 5180
6197.57 5198
6198.32 5199
6199.06 5101
6199.80 4998
6200.55 4932
6201.29 4889
6202.03 5004
6202.78 5012
6203.52 5191
6204.26 5872
6205.00 6580
6205.75 7961
6206.49 9767
6207.23 12545
6207.98 15855
6208.72 20076
6209.46 23802
6210.21 25888
6210.95 27154
6211.70 27585
6212.44 27064
6213.18 25670
6213.93 23666
6214.67 20519
6215.41 16831
6216.16 13627
6216.90 11135
6217.65 9169
6218.39 7450
6219.13 6225
6219.88 5429
6220.62 5092
6221.37 4668
6222.11 4453
6222.85 4225
6223.60 4118
6224.34 3930
6225.09 4008
6225.83 4009
6226.58 3841
6227.32 3730
6228.07 3549
6228.81 3362
6229.56 3229
6230.30 2861
6231.04 2682
6231.79 2621
6232.53 2581
6233.28 2571
6234.02 2756
6234.77 2813
6235.51 2929
6236.26 2866
6237.00 3079
6237.75 3301
6238.49 3501
6239.24 3834
6239.99 4188
6240.73 4682
6241.48 4574
6242.22 4574
6242.97 4578
6243.71 4237
6244.46 3930
6245.20 3774
6245.95 3857
6246.70 3826
6247.44 3686
6248.19 3681
6248.93 3891
6249.68 4133
6250.42 3892
6251.17 3935
6251.92 3685
6252.66 3592
6253.41 3383
6254.15 3424
6254.90 3469
6255.65 3180
6256.39 3051
6257.14 3147
6257.89 3093
6258.63 3158
6259.38 2930
6260.13 2944
6260.87 2969
6261.62 2797
6262.37 2732
6263.11 2783
6263.86 2763
6264.61 2649
6265.35 2681
6266.10 2618
6266.85 2603
6267.59 2583
6268.34 2626
6269.09 2565
6269.83 2521
6270.58 2673
6271.33 2684
6272.08 2730
6272.82 2733
6273.57 2735
6274.32 2664
6275.06 2640
6275.81 2753
6276.56 2720
6277.31 2677
6278.05 2565
6278.80 2363
6279.55 2538
6280.30 2549
6281.05 2575
6281.79 2482
6282.54 2479
6283.29 2365
6284.04 2346
6284.78 2283
6285.53 2235
6286.28 2252
6287.03 2164
6287.78 2251
6288.53 2189
6289.27 2203
6290.02 2116
6290.77 2085
6291.52 2080
6292.27 2032
6293.02 1960
6293.76 2004
6294.51 1970
6295.26 1908
6296.01 1831
6296.76 1931
6297.51 1885
6298.26 1836
6299.00 1884
6299.75 1850
6300.50 1948
6301.25 1861
6302.00 1779
6302.75 1784
6303.50 1815
6304.25 1779
6305.00 1777
6305.75 1776
6306.50 1809
6307.24 1855
6307.99 1815
6308.74 1813
6309.49 1893
6310.24 1960
6310.99 2044
6311.74 2184
6312.49 2213
6313.24 2212
6313.99 2124
6314.74 2058
6315.49 1985
6316.24 1948
6316.99 1898
6317.74 1852
6318.49 1837
6319.24 1844
6319.99 1843
6320.74 1791
6321.49 1787
6322.24 1827
6322.99 1793
6323.74 1875
6324.49 1867
6325.24 1759
6325.99 1807
6326.74 1671
6327.49 1748
6328.24 1699
6328.99 1736
6329.74 1653
6330.50 1669
6331.25 1705
6332.00 1682
6332.75 1799
6333.50 1816
6334.25 1718
6335.00 1671
6335.75 1702
6336.50 1766
6337.25 1665
6338.00 1793
6338.76 1743
6339.51 1808
6340.26 1829
6341.01 1776
6341.76 1658
6342.51 1666
6343.26 1763
6344.02 1782
6344.77 1776
6345.52 1825
6346.27 1857
6347.02 1895
6347.77 1869
6348.53 1904
6349.28 1954
6350.03 2073
6350.78 2038
6351.53 2164
6352.29 2229
6353.04 2329
6353.79 2491
6354.54 2645
6355.29 2698
6356.05 2711
6356.80 2652
6357.55 2475
6358.30 2350
6359.06 2453
6359.81 2161
6360.56 1958
6361.31 2087
6362.07 2007
6362.82 2031
6363.57 2038
6364.32 1842
6365.08 1924
6365.83 1894
6366.58 1905
6367.33 1979
6368.09 2079
6368.84 2072
6369.59 2248
6370.35 2274
6371.10 2371
6371.85 2134
6372.61 2070
6373.36 2030
6374.11 1998
6374.87 1969
6375.62 1930
6376.37 1889
6377.13 1854
6377.88 1807
6378.63 1770
6379.39 1796
6380.14 1846
6380.89 1838
6381.65 1927
6382.40 1993
6383.16 1864
6383.91 1887
6384.66 1935
6385.42 1937
6386.17 1891
6386.92 1782
6387.68 1840
6388.43 1847
6389.19 1851
6389.94 1811
6390.70 1650
6391.45 1574
6392.20 1748
6392.96 1656
6393.71 1599
6394.47 1655
6395.22 1686
6395.98 1665
6396.73 1820
6397.49 1882
6398.24 1789
6399.00 1727
6399.75 1708
6400.51 1613
6401.26 1661
6402.02 1740
6402.77 1728
6403.53 1770
6404.28 1692
6405.04 1714
6405.79 1723
6406.55 1827
6407.30 1795
6408.06 1910
6408.81 1935
6409.57 2067
6410.32 2257
6411.08 2210
6411.83 2214
6412.59 2277
6413.34 2152
6414.10 2153
6414.86 2096
6415.61 1880
6416.37 1877
6417.12 1831
6417.88 1901
6418.64 1895
6419.39 1890
6420.15 1839
6420.90 1782
6421.66 1701
6422.42 1670
6423.17 1670
6423.93 1618
6424.68 1646
6425.44 1651
6426.20 1604
6426.95 1498
6427.71 1567
6428.47 1657
6429.22 1617
6429.98 1657
6430.74 1635
6431.49 1598
6432.25 1643
6433.01 1705
6433.76 1761
6434.52 1702
6435.28 1631
6436.03 1706
6436.79 1693
6437.55 1638
6438.30 1600
6439.06 1590
6439.82 1596
6440.58 1619
6441.33 1548
6442.09 1620
6442.85 1640
6443.61 1622
6444.36 1586
6445.12 1556
6445.88 1585
6446.64 1550
6447.39 1596
6448.15 1692
6448.91 1604
6449.67 1613
6450.42 1701
6451.18 1679
6451.94 1684
6452.70 1673
6453.46 1657
6454.21 1754
6454.97 1765
6455.73 1665
6456.49 1681
6457.25 1735
6458.00 1772
6458.76 1746
6459.52 1675
6460.28 1760
6461.04 1821
6461.80 1773
6462.55 1831
6463.31 1882
6464.07 1849
6464.83 1928
6465.59 1770
6466.35 1823
6467.11 1846
6467.87 1870
6468.62 1826
6469.38 1929
6470.14 1877
6470.90 2058
6471.66 2000
6472.42 2036
6473.18 2035
6473.94 1997
6474.70 2080
6475.46 2189
6476.22 2170
6476.97 2100
6477.73 2163
6478.49 2263
6479.25 2236
6480.01 2246
6480.77 2207
6481.53 2276
6482.29 2269
6483.05 2326
6483.81 2234
6484.57 2381
6485.33 2379
6486.09 2434
6486.85 2526
6487.61 2685
6488.37 2549
6489.13 2679
6489.89 2673
6490.65 2770
6491.41 2913
6492.17 2919
6492.93 3191
6493.69 3285
6494.45 3405
6495.21 3594
6495.97 3480
6496.73 3596
6497.49 3552
6498.26 3652
6499.02 3683
6499.78 3732
6500.54 3607
6501.30 3483
6502.06 3523
6502.82 3495
6503.58 3617
6504.34 3441
6505.10 3383
6505.86 3618
6506.62 3621
6507.39 3637
6508.15 3702
6508.91 4034
6509.67 4027
6510.43 4099
6511.19 4255
6511.95 4349
6512.72 4395
6513.48 4512
6514.24 4401
6515.00 4448
6515.76 4285
6516.52 4431
6517.28 4420
6518.05 4612
6518.81 4787
6519.57 4714
6520.33 4848
6521.09 4950
6521.86 5013
6522.62 5377
6523.38 5572
6524.14 5750
6524.90 6142
6525.67 6860
6526.43 7608
6527.19 8444
6527.95 9349
6528.72 10194
6529.48 10911
6530.24 11094
6531.00 10824
6531.77 10750
6532.53 10533
6533.29 10263
6534.05 11082
6534.82 12758
6535.58 14905
6536.34 17799
6537.11 21186
6537.87 22859
6538.63 23397
6539.39 23114
6540.16 21887
6540.92 19669
6541.68 16880
6542.45 14134
6543.21 11168
6543.97 9050
6544.74 7611
6545.50 6097
6546.26 5277
6547.03 4572
6547.79 4223
6548.55 3924
6549.32 3768
6550.08 3618
6550.84 3549
6551.61 3461
6552.37 3487
6553.14 3469
6553.90 3464
6554.66 3471
6555.43 3309
6556.19 3128
6556.96 3126
6557.72 3131
6558.48 3081
6559.25 2978
6560.01 2970
6560.78 3243
6561.54 3132
6562.31 3158
6563.07 3436
6563.83 3672
6564.60 3814
6565.36 4196
6566.13 4154
6566.89 4350
6567.66 4310
6568.42 4377
6569.19 4387
6569.95 4084
6570.72 4004
6571.48 3941
6572.25 3991
6573.01 4146
6573.78 4285
6574.54 4268
6575.31 4385
6576.07 4606
6576.84 4893
6577.60 4791
6578.37 4782
6579.13 4787
6579.90 4913
6580.66 4701
6581.43 4468
6582.19 4433
6582.96 4426
6583.73 4323
6584.49 4161
6585.26 4051
6586.02 4187
6586.79 4071
6587.55 3983
6588.32 4214
6589.09 4249
6589.85 4218
6590.62 4254
6591.38 4693
6592.15 4776
6592.92 5013
6593.68 5489
6594.45 5861
6595.22 6389
6595.98 6684
6596.75 6948
6597.51 6836
6598.28 6812
6599.05 6353
6599.81 6161
6600.58 5683
6601.35 5354
6602.11 5284
6602.88 4807
6603.65 4499
6604.41 4328
6605.18 4257
6605.95 4344
6606.71 4477
6607.48 4821
6608.25 5256
6609.02 5640
6609.78 6087
6610.55 6305
6611.32 6450
6612.08 6295
6612.85 6026
6613.62 5689
6614.39 5268
6615.15 4960
6615.92 4501
6616.69 4079
6617.46 3848
6618.22 3599
6618.99 3406
6619.76 3487
6620.53 3334
6621.30 3263
6622.06 3246
6622.83 3313
6623.60 3232
6624.37 3310
6625.13 3111
6625.90 3123
6626.67 3106
6627.44 3109
6628.21 2885
6628.98 2971
6629.74 2984
6630.51 2938
6631.28 3065
6632.05 3437
6632.82 3670
6633.59 3802
6634.35 4124
6635.12 4592
6635.89 5021
6636.66 5023
6637.43 5117
6638.20 4973
6638.97 4916
6639.74 4607
6640.50 4217
6641.27 3901
6642.04 3626
6642.81 3332
6643.58 3132
6644.35 3151
6645.12 3147
6645.89 3018
6646.66 3066
6647.43 3034
6648.20 3055
6648.97 3105
6649.73 3208
6650.50 3315
6651.27 3323
6652.04 3341
6652.81 3466
6653.58 3341
6654.35 3446
6655.12 3570
6655.89 3593
6656.66 3710
6657.43 3742
6658.20 3719
6658.97 3767
6659.74 3705
6660.51 3584
6661.28 3439
6662.05 3384
6662.82 3231
6663.59 3167
6664.36 3040
6665.13 2901
6665.90 2968
6666.67 3183
6667.44 3114
6668.22 3176
6668.99 3139
6669.76 3135
6670.53 3141
6671.30 3295
6672.07 3174
6672.84 3248
6673.61 3275
6674.38 3282
6675.15 3355
6675.92 3143
6676.69 3360
6677.46 3342
6678.24 3295
6679.01 3361
6679.78 3412
6680.55 3435
6681.32 3400
6682.09 3398
6682.86 3679
6683.63 3926
6684.41 4133
6685.18 4468
6685.95 4689
6686.72 4965
6687.49 5021
6688.26 5133
6689.04 4853
6689.81 4460
6690.58 3989
6691.35 3648
6692.12 3300
6692.90 3214
6693.67 2974
6694.44 2813
6695.21 2941
6695.98 2879
6696.76 2841
6697.53 2912
6698.30 2938
6699.07 3031
6699.84 3002
6700.62 2986
6701.39 2920
6702.16 2978
6702.93 2872
6703.71 2933
6704.48 2803
6705.25 2945
6706.03 2889
6706.80 2785
6707.57 2804
6708.34 2848
6709.12 2957
6709.89 2809
6710.66 2826
6711.44 2806
6712.21 2755
6712.98 2672
6713.75 2654
6714.53 2668
6715.30 2658
6716.07 2708
6716.85 2451
6717.62 2545
6718.39 2546
6719.17 2460
6719.94 2495
6720.72 2603
6721.49 2476
6722.26 2457
6723.04 2461
6723.81 2463
6724.58 2507
6725.36 2554
6726.13 2629
6726.91 2537
6727.68 2521
6728.45 2647
6729.23 2744
6730.00 2568
6730.78 2716
6731.55 2689
6732.32 2748
6733.10 2959
6733.87 3047
6734.65 3076
6735.42 3057
6736.20 3013
6736.97 3080
6737.74 3127
6738.52 2977
6739.29 3065
6740.07 2993
6740.84 2931
6741.62 2909
6742.39 2961
6743.17 2934
6743.94 2949
6744.72 3052
6745.49 3060
6746.27 3215
6747.04 3206
6747.82 3137
6748.59 3301
6749.37 3385
6750.14 3580
6750.92 3887
6751.69 4183
6752.47 4837
6753.24 5272
6754.02 5562
6754.80 6010
6755.57 5828
6756.35 5594
6757.12 5184
6757.90 4635
6758.67 4250
6759.45 3646
6760.23 3356
6761.00 3250
6761.78 3084
6762.55 3013
6763.33 2940
6764.11 2933
6764.88 2912
6765.66 2866
6766.43 2880
6767.21 3066
6767.99 3095
6768.76 2963
6769.54 2966
6770.32 3034
6771.09 2938
6771.87 2769
6772.64 2761
6773.42 2759
6774.20 2649
6774.97 2610
6775.75 2515
6776.53 2333
6777.31 2297
6778.08 2392
6778.86 2476
6779.64 2449
6780.41 2480
6781.19 2412
6781.97 2486
6782.74 2413
6783.52 2486
6784.30 2524
6785.08 2442
6785.85 2333
6786.63 2312
6787.41 2144
6788.19 2100
6788.96 2235
6789.74 2278
6790.52 2340
6791.30 2250
6792.07 2356
6792.85 2310
6793.63 2307
6794.41 2306
6795.18 2190
6795.96 2200
6796.74 2199
6797.52 2225
6798.30 2242
6799.07 2297
6799.85 2267
6800.63 2284
6801.41 2273
6802.19 2397
6802.97 2253
6803.74 2500
6804.52 2669
6805.30 2810
6806.08 3083
6806.86 3028
6807.64 2956
6808.41 2889
6809.19 2798
6809.97 2680
6810.75 2599
6811.53 2512
6812.31 2477
6813.09 2549
6813.87 2459
6814.64 2475
6815.42 2430
6816.20 2416
6816.98 2447
6817.76 2653
6818.54 2667
6819.32 2609
6820.10 2549
6820.88 2599
6821.66 2467
6822.44 2485
6823.22 2429
6824.00 2541
6824.78 2464
6825.55 2365
6826.33 2186
6827.11 2328
6827.89 2343
6828.67 2412
6829.45 2362
6830.23 2224
6831.01 2037
6831.79 2056
6832.57 2269
6833.35 2209
6834.13 2198
6834.91 2122
6835.69 2168
6836.47 2141
6837.25 2171
6838.03 2154
6838.81 2038
6839.60 2121
6840.38 2047
6841.16 2063
6841.94 2008
6842.72 2016
6843.50 1967
6844.28 2088
6845.06 2067
6845.84 2133
6846.62 2110
6847.40 2200
6848.18 2330
6848.96 2583
6849.74 2848
6850.53 3215
6851.31 3569
6852.09 3953
6852.87 4208
6853.65 4193
6854.43 4222
6855.21 3810
6855.99 3415
6856.77 3318
6857.56 3061
6858.34 2772
6859.12 2564
6859.90 2507
6860.68 2314
6861.46 2294
6862.25 2169
6863.03 2271
6863.81 2250
6864.59 2369
6865.37 2372
6866.15 2341
6866.94 2485
6867.72 2554
6868.50 2478
6869.28 2610
6870.07 2512
6870.85 2626
6871.63 2646
6872.41 2544
6873.19 2462
6873.98 2433
6874.76 2509
6875.54 2638
6876.32 2705
6877.11 2596
6877.89 2629
6878.67 2770
6879.45 2829
6880.24 2947
6881.02 3093
6881.80 3154
6882.59 3124
6883.37 3197
6884.15 3398
6884.93 3504
6885.72 3914
6886.50 4397
6887.28 5245
6888.07 6049
6888.85 7160
6889.63 7922
6890.42 8273
6891.20 8166
6891.98 7617
6892.77 6617
6893.55 5679
6894.33 4869
6895.12 4264
6895.90 3766
6896.68 3469
6897.47 3329
6898.25 3123
6899.04 3038
6899.82 3082
6900.60 3112
6901.39 3162
6902.17 3199
6902.95 3274
6903.74 3300
6904.52 3314
6905.31 3354
6906.09 3219
6906.88 3338
6907.66 3182
6908.44 3197
6909.23 3149
6910.01 3062
6910.80 2919
6911.58 2958
6912.37 2816
6913.15 2702
6913.94 2574
6914.72 2544
6915.50 2548
6916.29 2544
6917.07 2530
6917.86 2552
6918.64 2625
6919.43 2568
6920.21 2523
6921.00 2547
6921.78 2508
6922.57 2465
6923.35 2444
6924.14 2470
6924.93 2423
6925.71 2452
6926.50 2560
6927.28 2540
6928.07 2554
6928.85 2531
6929.64 2534
6930.42 2610
6931.21 2619
6931.99 2625
6932.78 2691
6933.57 2668
6934.35 2680
6935.14 2656
6935.92 2737
6936.71 2785
6937.50 2768
6938.28 2823
6939.07 2799
6939.85 2860
6940.64 3071
6941.43 3289
6942.21 3376
6943.00 3652
6943.78 3776
6944.57 3918
6945.36 4072
6946.14 4057
6946.93 4375
6947.72 4176
6948.50 4340
6949.29 4494
6950.08 4554
6950.86 4545
6951.65 4461
6952.44 4414
6953.22 4275
6954.01 3953
6954.80 3778
6955.58 3679
6956.37 3577
6957.16 3396
6957.95 3518
6958.73 3617
6959.52 3362
6960.31 3417
6961.10 3435
6961.88 3564
6962.67 3543
6963.46 3631
6964.24 3709
6965.03 3725
6965.82 3808
6966.61 3834
6967.40 4123
6968.18 4399
6968.97 4614
6969.76 4887
6970.55 5087
6971.33 5211
6972.12 5251
6972.91 5373
6973.70 5446
6974.49 5309
6975.27 4985
6976.06 5037
6976.85 5191
6977.64 4956
6978.43 4978
6979.22 4995
6980.00 4949
6980.79 5188
6981.58 5808
6982.37 6907
6983.16 8369
6983.95 10629
6984.74 13564
6985.52 16997
6986.31 20713
6987.10 23132
6987.89 24294
6988.68 24598
6989.47 23001
6990.26 21291
6991.05 18601
6991.83 15647
6992.62 12711
6993.41 10447
6994.20 8475
6994.99 6882
6995.78 5838
6996.57 4933
6997.36 4439
6998.15 4173
6998.94 4012
6999.73 3764
7000.52 3702
7001.31 3684
7002.10 3555
7002.89 3581
7003.68 3579
7004.47 3511
7005.26 3219
7006.05 3165
7006.84 3044
7007.63 2873
7008.42 2730
7009.21 2717
7010.00 2592
7010.79 2678
7011.58 2776
7012.37 2933
7013.16 3036
7013.95 3231
7014.74 3477
7015.53 3681
7016.32 3577
7017.11 3615
7017.90 3531
7018.69 3495
7019.48 3367
7020.27 3095
7021.06 3066
7021.85 3301
7022.64 3394
7023.43 3466
7024.22 3449
7025.02 3727
7025.81 3906
7026.60 3728
7027.39 3756
7028.18 3879
7028.97 3732
7029.76 3480
7030.55 3375
7031.34 3107
7032.14 3005
7032.93 3011
7033.72 3007
7034.51 2993
7035.30 2861
7036.09 2978
7036.88 3091
7037.68 3194
7038.47 3060
7039.26 3126
7040.05 3156
7040.84 3258
7041.64 3368
7042.43 3465
7043.22 3645
7044.01 3811
7044.80 3977
7045.60 4030
7046.39 4088
7047.18 4331
7047.97 4446
7048.76 4807
7049.56 5418
7050.35 6019
7051.14 6417
7051.93 7236
7052.73 7395
7053.52 7315
7054.31 6758
7055.10 5839
7055.90 5293
7056.69 4555
7057.48 4148
7058.27 3850
7059.07 3752
7059.86 3652
7060.65 3605
7061.45 3583
7062.24 3536
7063.03 3467
7063.83 3567
7064.62 3590
7065.41 3605
7066.21 3723
7067.00 3739
7067.79 3580
7068.59 3395
7069.38 3216
7070.17 3095
7070.97 3154
7071.76 3085
7072.55 2988
7073.35 3050
7074.14 3050
7074.93 3159
7075.73 2947
7076.52 2860
7077.32 2740
7078.11 2674
7078.90 2603
7079.70 2558
7080.49 2612
7081.29 2695
7082.08 2657
7082.87 2728
7083.67 2589
7084.46 2613
7085.26 2547
7086.05 2427
7086.85 2474
7087.64 2313
7088.43 2250
7089.23 2379
7090.02 2488
7090.82 2380
7091.61 2382
7092.41 2477
7093.20 2400
7094.00 2350
7094.79 2383
7095.59 2368
7096.38 2266
7097.18 2320
7097.97 2232
7098.77 2267
7099.56 2203
7100.36 2120
7101.15 2174
7101.95 2204
7102.74 2133
7103.54 2123
7104.33 2213
7105.13 2080
7105.92 2037
7106.72 1996
7107.52 1954
7108.31 1930
7109.11 1974
7109.90 1859
7110.70 1849
7111.49 1833
7112.29 1804
7113.09 2003
7113.88 1927
7114.68 1948
7115.47 1892
7116.27 1858
7117.07 1991
7117.86 1982
7118.66 2021
7119.45 2051
7120.25 2016
7121.05 2010
7121.84 1918
7122.64 1929
7123.44 1862
7124.23 1958
7125.03 1906
7125.83 1895
7126.62 1791
7127.42 1881
7128.22 1898
7129.01 1905
7129.81 1961
7130.61 1927
7131.40 2019
7132.20 1917
7133.00 1999
7133.79 1930
7134.59 1893
7135.39 1919
7136.19 1883
7136.98 1831
7137.78 1850
7138.58 1921
7139.38 1789
7140.17 1785
7140.97 1829
7141.77 1704
7142.57 1663
7143.36 1708
7144.16 1658
7144.96 1650
7145.76 1767
7146.55 1737
7147.35 1706
7148.15 1652
7148.95 1697
7149.74 1653
7150.54 1682
7151.34 1621
7152.14 1675
7152.94 1643
7153.74 1611
7154.53 1602
7155.33 1493
7156.13 1548
7156.93 1593
7157.73 1615
7158.53 1642
7159.32 1624
7160.12 1672
7160.92 1760
7161.72 1675
7162.52 1539
7163.32 1549
7164.12 1499
7164.91 1476
7165.71 1404
7166.51 1393
7167.31 1403
7168.11 1375
7168.91 1399
7169.71 1316
7170.51 1323
7171.31 1390
7172.11 1411
7172.90 1387
7173.70 1375
7174.50 1439
7175.30 1448
7176.10 1366
7176.90 1419
7177.70 1419
7178.50 1430
7179.30 1427
7180.10 1383
7180.90 1399
7181.70 1388
7182.50 1273
7183.30 1324
7184.10 1301
7184.90 1324
7185.70 1327
7186.50 1331
7187.30 1380
7188.10 1389
7188.90 1370
7189.70 1345
7190.50 1452
7191.30 1435
7192.10 1443
7192.90 1365
7193.70 1309
7194.50 1277
7195.30 1264
7196.10 1311
7196.90 1349
7197.70 1386
7198.50 1320
7199.30 1257
7200.11 1386
7200.91 1388
7201.71 1274
7202.51 1280
7203.31 1293
7204.11 1365
7204.91 1298
7205.71 1239
7206.51 1390
7207.31 1370
7208.12 1238
7208.92 1295
7209.72 1321
7210.52 1359
7211.32 1339
7212.12 1350
7212.92 1405
7213.72 1449
7214.53 1412
7215.33 1438
7216.13 1520
7216.93 1475
7217.73 1380
7218.53 1486
7219.34 1598
7220.14 1758
7220.94 1856
7221.74 1740
7222.54 1695
7223.35 1732
7224.15 1573
7224.95 1514
7225.75 1462
7226.56 1465
7227.36 1421
7228.16 1333
7228.96 1344
7229.76 1358
7230.57 1230
7231.37 1354
7232.17 1259
7232.97 1263
7233.78 1253
7234.58 1292
7235.38 1320
7236.19 1308
7236.99 1391
7237.79 1386
7238.59 1353
7239.40 1427
7240.20 1316
7241.00 1265
7241.81 1339
7242.61 1265
7243.41 1272
7244.22 1327
7245.02 1244
7245.82 1266
7246.63 1332
7247.43 1338
7248.23 1421
7249.04 1398
7249.84 1395
7250.64 1412
7251.45 1249
7252.25 1307
7253.05 1294
7253.86 1185
7254.66 1194
7255.46 1192
7256.27 1313
7257.07 1263
7257.88 1281
7258.68 1259
7259.48 1344
7260.29 1339
7261.09 1308
7261.90 1294
7262.70 1371
7263.51 1350
7264.31 1295
7265.11 1324
7265.92 1356
7266.72 1328
7267.53 1277
7268.33 1279
7269.14 1240
7269.94 1299
7270.75 1254
7271.55 1212
7272.36 1268
7273.16 1248
7273.97 1234
7274.77 1260
7275.58 1263
7276.38 1211
7277.19 1250
7277.99 1271
7278.80 1256
7279.60 1131
7280.41 1226
7281.21 1295
7282.02 1299
7282.82 1291
7283.63 1287
7284.43 1461
7285.24 1437
7286.04 1503
7286.85 1500
7287.66 1607
7288.46 1558
7289.27 1424
7290.07 1415
7290.88 1361
7291.68 1367
7292.49 1393
7293.30 1348
7294.10 1358
7294.91 1202
7295.71 1226
7296.52 1266
7297.33 1352
7298.13 1303
7298.94 1307
7299.74 1360
7300.55 1379
7301.36 1395
7302.16 1481
7302.97 1402
7303.78 1348
7304.58 1314
7305.39 1325
7306.20 1352
7307.00 1303
7307.81 1332
7308.62 1362
7309.42 1438
7310.23 1451
7311.04 1579
7311.84 1616
7312.65 1702
7313.46 1692
7314.27 1657
7315.07 1660
7315.88 1823
7316.69 1876
7317.49 2021
7318.30 2328
7319.11 2635
7319.92 3005
7320.72 3216
7321.53 3216
7322.34 2947
7323.15 2593
7323.95 2293
7324.76 2106
7325.57 1812
7326.38 1640
7327.19 1588
7327.99 1621
7328.80 1536
7329.61 1489
7330.42 1644
7331.22 1701
7332.03 1587
7332.84 1614
7333.65 1704
7334.46 1586
7335.27 1654
7336.07 1699
7336.88 1701
7337.69 1563
7338.50 1665
7339.31 1679
7340.12 1528
7340.92 1558
7341.73 1461
7342.54 1451
7343.35 1318
7344.16 1318
7344.97 1303
7345.78 1287
7346.59 1300
7347.39 1296
7348.20 1312
7349.01 1267
7349.82 1258
7350.63 1196
7351.44 1196
7352.25 1221
7353.06 1166
7353.87 1245
7354.68 1304
7355.49 1259
7356.30 1201
7357.11 1170
7357.92 1207
7358.72 1208
7359.53 1257
7360.34 1196
7361.15 1150
7361.96 1191
7362.77 1268
7363.58 1173
7364.39 1115
7365.20 1187
7366.01 1163
7366.82 1133
7367.63 1110
7368.44 1148
7369.25 1130
7370.06 1225
7370.87 1163
7371.68 1194
7372.49 1213
7373.30 1139
7374.11 1136
7374.93 1183
7375.74 1116
7376.55 1195
7377.36 1204
7378.17 1224
7378.98 1209
7379.79 1220
7380.60 1178
7381.41 1226
7382.22 1214
7383.03 1242
7383.84 1157
7384.65 1124
7385.46 1147
7386.28 1139
7387.09 1222
7387.90 1158
7388.71 1094
7389.52 1149
7390.33 1129
7391.14 1178
7391.95 1177
7392.77 1160
7393.58 1158
7394.39 1188
7395.20 1145
7396.01 1113
7396.82 1115
7397.64 1125
7398.45 1065
7399.26 1088
7400.07 1098
7400.88 1197
7401.69 1097
7402.51 1015
7403.32 1109
7404.13 1078
7404.94 1064
7405.76 1086
7406.57 1044
7407.38 1097
7408.19 1040
7409.00 1076
7409.82 1087
7410.63 1074
7411.44 1099
7412.25 1082
7413.07 1057
7413.88 992
7414.69 1073
7415.50 975
7416.32 1067
7417.13 990
7417.94 1055
7418.76 1042
7419.57 1011
7420.38 1032
7421.19 1082
7422.01 995
7422.82 1039
7423.63 1005
7424.45 1029
7425.26 1004
7426.07 1061
7426.89 1031
7427.70 1083
7428.51 1099
7429.33 957
7430.14 991
7430.95 1047
7431.77 1106
7432.58 993
7433.39 996
7434.21 1035
7435.02 1062
7435.84 1046
7436.65 1050
7437.46 1132
7438.28 1132
7439.09 1088
7439.91 1120
7440.72 1107
7441.53 1147
7442.35 1081
7443.16 1078
7443.98 1106
7444.79 1131
7445.60 1068
7446.42 1110
7447.23 1068
7448.05 1107
7448.86 1105
7449.68 1140
7450.49 1055
7451.31 1092
7452.12 1163
7452.94 1089
7453.75 1097
7454.57 1197
7455.38 1233
7456.20 1122
7457.01 1170
7457.83 1133
7458.64 1153
7459.46 1146
7460.27 1225
7461.09 1211
7461.90 1172
7462.72 1295
7463.53 1334
7464.35 1424
7465.16 1438
7465.98 1490
7466.79 1508
7467.61 1297
7468.42 1351
7469.24 1436
7470.06 1313
7470.87 1326
7471.69 1239
7472.50 1225
7473.32 1216
7474.13 1134
7474.95 1206
7475.77 1193
7476.58 1208
7477.40 1250
7478.21 1277
7479.03 1350
7479.85 1288
7480.66 1265
7481.48 1269
7482.30 1319
7483.11 1286
7483.93 1249
7484.75 1285
7485.56 1326
7486.38 1318
7487.20 1260
7488.01 1288
7488.83 1304
7489.65 1195
7490.46 1168
7491.28 1252
7492.10 1260
7492.91 1244
7493.73 1242
7494.55 1248
7495.36 1186
7496.18 1181
7497.00 1161
7497.82 1148
7498.63 1005
7499.45 1076
7500.27 1126
7501.08 1093
7501.90 1078
7502.72 1040
7503.54 1151
7504.35 1089
7505.17 981
7505.99 1025
7506.81 1092
7507.62 1179
7508.44 1135
7509.26 1077
7510.08 1098
7510.90 1145
7511.71 1113
7512.53 1146
7513.35 1066
7514.17 1057
7514.99 1100
7515.80 1102
7516.62 1090
7517.44 1136
7518.26 1192
7519.08 1144
7519.90 1036
7520.71 1092
7521.53 1022
7522.35 1057
7523.17 1053
7523.99 1068
7524.81 1056
7525.63 1031
7526.45 1064
7527.26 1074
7528.08 1107
7528.90 1173
7529.72 1114
7530.54 1173
7531.36 1106
7532.18 1062
7533.00 1168
7533.82 1102
7534.64 1053
7535.45 1024
7536.27 1054
7537.09 1048
7537.91 1077
7538.73 995
7539.55 1101
7540.37 1124
7541.19 1097
7542.01 1039
7542.83 1083
7543.65 1096
7544.47 1178
7545.29 1161
7546.11 1201
7546.93 1207
7547.75 1147
7548.57 1142
7549.39 1094
7550.21 1147
7551.03 1077
7551.85 1093
7552.67 1146
7553.49 1096
7554.31 1110
7555.13 1162
7555.95 1211
7556.77 1199
7557.59 1159
7558.41 1228
7559.23 1284
7560.05 1341
7560.87 1420
7561.69 1300
7562.51 1350
7563.34 1318
7564.16 1309
7564.98 1290
7565.80 1374
7566.62 1411
7567.44 1312
7568.26 1306
7569.08 1257
7569.90 1286
7570.72 1360
7571.55 1306
7572.37 1242
7573.19 1287
7574.01 1260
7574.83 1314
7575.65 1280
7576.47 1268
7577.30 1385
7578.12 1337
7578.94 1388
7579.76 1408
7580.58 1333
7581.40 1383
7582.23 1326
7583.05 1374
7583.87 1392
7584.69 1415
7585.51 1398
7586.33 1521
7587.16 1593
7587.98 1573
7588.80 1605
7589.62 1646
7590.45 1618
7591.27 1729
7592.09 1795
7592.91 1725
7593.74 1683
7594.56 1752
7595.38 1747
7596.20 1739
7597.03 1703
7597.85 1797
7598.67 1770
7599.49 1777
7600.32 1887
7601.14 1891
7601.96 1884
7602.78 2024
7603.61 2228
7604.43 2445
7605.25 2583
7606.08 2730
7606.90 2982
7607.72 3107
7608.55 2977
7609.37 2880
7610.19 2677
7611.02 2515
7611.84 2395
7612.66 2360
7613.49 2170
7614.31 2250
7615.13 2270
7615.96 2341
7616.78 2374
7617.60 2472
7618.43 2663
7619.25 2884
7620.08 3125
7620.90 3226
7621.72 3115
7622.55 2850
7623.37 2696
7624.20 2548
7625.02 2381
7625.84 2184
7626.67 2261
7627.49 2241
7628.32 2242
7629.14 2283
7629.97 2384
7630.79 2686
7631.61 2899
7632.44 3040
7633.26 3194
7634.09 3408
7634.91 3391
7635.74 3268
7636.56 2956
7637.39 2818
7638.21 2492
7639.04 2329
7639.86 1999
7640.69 1892
7641.51 1866
7642.34 1688
7643.16 1601
7643.99 1572
7644.81 1561
7645.64 1487
7646.46 1502
7647.29 1528
7648.11 1503
7648.94 1412
7649.76 1466
7650.59 1389
7651.42 1414
7652.24 1429
7653.07 1423
7653.89 1391
7654.72 1373
7655.54 1408
7656.37 1343
7657.20 1391
7658.02 1304
7658.85 1364
7659.67 1404
7660.50 1459
7661.33 1375
7662.15 1344
7662.98 1413
7663.80 1321
7664.63 1322
7665.46 1276
7666.28 1275
7667.11 1332
7667.94 1353
7668.76 1345
7669.59 1339
7670.42 1349
7671.24 1381
7672.07 1333
7672.90 1347
7673.72 1251
7674.55 1282
7675.38 1286
7676.20 1310
7677.03 1257
7677.86 1252
7678.68 1320
7679.51 1326
7680.34 1399
7681.16 1328
7681.99 1377
7682.82 1344
7683.65 1312
7684.47 1374
7685.30 1380
7686.13 1396
7686.96 1430
7687.78 1418
7688.61 1486
7689.44 1448
7690.27 1429
7691.09 1463
7691.92 1368
7692.75 1371
7693.58 1292
7694.41 1240
7695.23 1296
7696.06 1392
7696.89 1486
7697.72 1492
7698.55 1532
7699.37 1591
7700.20 1809
7701.03 1866
7701.86 1720
7702.69 1630
7703.51 1520
7704.34 1423
7705.17 1391
7706.00 1325
7706.83 1309
7707.66 1355
7708.49 1272
7709.31 1216
7710.14 1145
7710.97 1148
7711.80 1128
7712.63 1162
7713.46 1201
7714.29 1209
7715.12 1218
7715.95 1102
7716.77 1145
7717.60 1140
7718.43 1098
7719.26 1170
7720.09 1140
7720.92 1115
7721.75 1090
7722.58 1022
7723.41 1051
7724.24 1125
7725.07 1109
7725.90 1114
7726.73 1079
7727.56 1073
7728.39 1098
7729.22 1020
7730.05 1023
7730.88 1102
7731.71 1116
7732.54 1046
7733.37 997
7734.20 1113
7735.03 1065
7735.86 1132
7736.69 1131
7737.52 1022
7738.35 1094
7739.18 1126
7740.01 1125
7740.84 1074
7741.67 1071
7742.50 977
7743.33 982
7744.16 991
7744.99 1030
7745.82 1090
7746.65 1029
7747.48 1106
7748.31 1002
7749.14 1077
7749.97 1099
7750.81 1080
7751.64 1078
7752.47 1061
7753.30 1065
7754.13 1109
7754.96 1067
7755.79 973
7756.62 998
7757.45 1020
7758.29 1117
7759.12 1121
7759.95 955
7760.78 1068
7761.61 1081
7762.44 1066
7763.27 1034
7764.11 1057
7764.94 1022
7765.77 1078
7766.60 1092
7767.43 1126
7768.26 1161
7769.10 1217
7769.93 1227
7770.76 1194
7771.59 1165
7772.42 1174
7773.26 1282
7774.09 1219
7774.92 1149
7775.75 1190
7776.59 1250
7777.42 1095
7778.25 1122
7779.08 1185
7779.92 1042
7780.75 1082
7781.58 1110
7782.41 1107
7783.25 1094
7784.08 1165
7784.91 1152
7785.74 1142
7786.58 1117
7787.41 1121
7788.24 1104
7789.08 1067
7789.91 1130
7790.74 1177
7791.57 1223
7792.41 1166
7793.24 1130
7794.07 1176
7794.91 1211
7795.74 1192
7796.57 1184
7797.41 1215
7798.24 1281
7799.07 1273
7799.91 1244
7800.74 1302
7801.58 1239
7802.41 1357
7803.24 1321
7804.08 1348
7804.91 1365
7805.74 1331
7806.58 1424
7807.41 1428
7808.25 1434
7809.08 1539
7809.91 1556
7810.75 1730
7811.58 1860
7812.42 1803
7813.25 1935
7814.09 2062
7814.92 2022
7815.75 2034
7816.59 2199
7817.42 2138
7818.26 2020
7819.09 1949
7819.93 1980
7820.76 1984
7821.60 2034
7822.43 1949
7823.27 1929
7824.10 1845
7824.94 1875
7825.77 2035
7826.61 2129
7827.44 2253
7828.28 2475
7829.11 2616
7829.95 2529
7830.78 2407
7831.62 2174
7832.45 2198
7833.29 2178
7834.12 2235
7834.96 2211
7835.79 2210
7836.63 2143
7837.46 2216
7838.30 2202
7839.14 1967
7839.97 1923
7840.81 1918
7841.64 1865
7842.48 1832
7843.31 1722
7844.15 1751
7844.99 1721
7845.82 1702
7846.66 1737
7847.49 1637
7848.33 1714
7849.17 1805
7850.00 1843
7850.84 1820
7851.68 1721
7852.51 1678
7853.35 1847
7854.18 1885
7855.02 1897
7855.86 1905
7856.69 1918
7857.53 2113
7858.37 2047
7859.20 2249
7860.04 2355
7860.88 2564
7861.71 2537
7862.55 2542
7863.39 2435
7864.23 2425
7865.06 2174
7865.90 2046
7866.74 1962
7867.57 2004
7868.41 1944
7869.25 2037
7870.09 2062
7870.92 2069
7871.76 2194
7872.60 2236
7873.44 2345
7874.27 2365
7875.11 2459
7875.95 2558
7876.79 2605
7877.62 2973
7878.46 3359
7879.30 3739
7880.14 3920
7880.97 3880
7881.81 3642
7882.65 3470
7883.49 3235
7884.33 2956
7885.16 2806
7886.00 2677
7886.84 2436
7887.68 2418
7888.52 2355
7889.36 2377
7890.19 2318
7891.03 2428
7891.87 2520
7892.71 2713
7893.55 2838
7894.39 2768
7895.23 2678
7896.06 2412
7896.90 2275
7897.74 2128
7898.58 1998
7899.42 1945
7900.26 1889
7901.10 1847
7901.94 1868
7902.77 1865
7903.61 1721
7904.45 1756
7905.29 1865
7906.13 1687
7906.97 1711
7907.81 1666
7908.65 1635
7909.49 1834
7910.33 1638
7911.17 1653
7912.01 1639
7912.85 1610
7913.69 1572
7914.53 1515
7915.37 1597
7916.21 1686
7917.05 1633
7917.89 1700
7918.73 1808
7919.57 1831
7920.41 1956
7921.25 1944
7922.09 1998
7922.93 2067
7923.77 1949
7924.61 1811
7925.45 1780
7926.29 1645
7927.13 1518
7927.97 1526
7928.81 1499
7929.65 1506
7930.49 1416
7931.33 1485
7932.17 1523
7933.01 1439
7933.85 1415
7934.69 1363
7935.53 1521
7936.37 1547
7937.21 1470
7938.05 1446
7938.90 1473
7939.74 1631
7940.58 1461
7941.42 1450
7942.26 1537
7943.10 1544
7943.94 1458
7944.78 1502
7945.63 1469
7946.47 1568
7947.31 1596
7948.15 1626
7948.99 1685
7949.83 1710
7950.67 1748
7951.52 1674
7952.36 1779
7953.20 1867
7954.04 1945
7954.88 2035
7955.72 2271
7956.57 2299
7957.41 2336
7958.25 2340
7959.09 2285
7959.93 2244
7960.78 2152
7961.62 2071
7962.46 2032
7963.30 1945
7964.15 2002
7964.99 2000
7965.83 2018
7966.67 2259
7967.52 2597
7968.36 2882
7969.20 3128
7970.04 3009
7970.89 3135
7971.73 2891
7972.57 2634
7973.41 2337
7974.26 2205
7975.10 1989
7975.94 1829
7976.79 1751
7977.63 1670
7978.47 1685
7979.31 1597
7980.16 1564
7981.00 1656
7981.84 1593
7982.69 1619
7983.53 1638
7984.37 1617
7985.22 1642
7986.06 1629
7986.90 1497
7987.75 1564
7988.59 1460
7989.44 1412
7990.28 1425
7991.12 1412
7991.97 1389
7992.81 1333
7993.65 1259
7994.50 1312
7995.34 1251
7996.19 1273
7997.03 1246
7997.87 1201
7998.72 1244
7999.56 1232
8000.41 1196
8001.25 1260
8002.10 1236
8002.94 1188
8003.78 1163
8004.63 1178
8005.47 1185
8006.32 1202
8007.16 1138
8008.01 1219
8008.85 1146
8009.70 1144
8010.54 1163
8011.39 1128
8012.23 1110
8013.08 1124
8013.92 1045
8014.77 1108
8015.61 1133
8016.46 1125
8017.30 1173
8018.15 1101
8018.99 1047
8019.84 1037
8020.68 1066
8021.53 1032
8022.37 1092
8023.22 1039
8024.06 1102
8024.91 984
8025.75 1075
8026.60 1157
8027.45 1135
8028.29 1072
8029.14 1109
8029.98 1046
8030.83 1091
8031.67 1100
8032.52 983
8033.37 1048
8034.21 1070
8035.06 1079
8035.90 1080
8036.75 1072
8037.60 1022
8038.44 1075
8039.29 1086
8040.14 1090
8040.98 1176
8041.83 1210
8042.68 1166
8043.52 1136
8044.37 1090
8045.21 1095
8046.06 1071
8046.91 1035
8047.75 1053
8048.60 967
8049.45 1021
8050.30 1026
8051.14 1078
8051.99 1108
8052.84 1084
8053.68 1005
8054.53 983
8055.38 1003
8056.22 995
8057.07 1052
8057.92 1020
8058.77 1006
8059.61 1020
8060.46 957
8061.31 954
8062.16 911
8063.00 895
8063.85 952
8064.70 971
8065.55 958
8066.39 938
8067.24 950
8068.09 934
8068.94 923
8069.79 966
8070.63 832
8071.48 881
8072.33 931
8073.18 904
8074.03 847
8074.87 881
8075.72 892
8076.57 850
8077.42 832
8078.27 900
8079.12 927
8079.96 909
8080.81 862
8081.66 896
8082.51 910
8083.36 857
8084.21 889
8085.06 925
8085.90 940
8086.75 850
8087.60 854
8088.45 907
8089.30 917
8090.15 973
8091.00 920
8091.85 851
8092.70 833
8093.54 830
8094.39 888
8095.24 843
8096.09 881
8096.94 944
8097.79 900
8098.64 863
8099.49 862
8100.34 920
8101.19 968
8102.04 909
8102.89 910
8103.74 905
8104.59 940
8105.44 903
8106.29 835
8107.14 858
8107.99 897
8108.84 893
8109.69 858
8110.54 877
8111.39 877
8112.24 876
8113.09 862
8113.94 845
8114.79 858
8115.64 827
8116.49 935
8117.34 850
8118.19 901
8119.04 794
8119.89 804
8120.74 819
8121.59 857
8122.44 883
8123.29 839
8124.14 815
8124.99 891
8125.84 872
8126.70 840
8127.55 879
8128.40 861
8129.25 930
8130.10 929
8130.95 913
8131.80 888
8132.65 954
8133.50 890
8134.36 914
8135.21 924
8136.06 989
8136.91 991
8137.76 1084
8138.61 1047
8139.46 986
8140.32 1000
8141.17 936
8142.02 1011
8142.87 971
8143.72 974
8144.57 940
8145.43 1070
8146.28 1045
8147.13 1010
8147.98 1007
8148.83 1111
8149.69 1139
8150.54 1201
8151.39 1157
8152.24 1129
8153.10 1174
8153.95 1259
8154.80 1279
8155.65 1278
8156.50 1452
8157.36 1561
8158.21 1535
8159.06 1439
8159.92 1369
8160.77 1291
8161.62 1161
8162.47 1101
8163.33 1054
8164.18 1065
8165.03 1028
8165.88 967
8166.74 1011
8167.59 994
8168.44 946
8169.30 976
8170.15 916
8171.00 954
8171.86 970
8172.71 954
8173.56 929
8174.42 956
8175.27 988
8176.12 1014
8176.98 925
8177.83 971
8178.68 954
8179.54 908
8180.39 881
8181.25 874
8182.10 916
8182.95 826
8183.81 865
8184.66 819
8185.51 805
8186.37 813
8187.22 858
8188.08 825
8188.93 918
8189.79 840
8190.64 858
8191.49 867
8192.35 899
8193.20 929
8194.06 863
8194.91 818
8195.77 784
8196.62 848
8197.47 793
8198.33 869
8199.18 912
8200.04 870
8200.89 862
8201.75 810
8202.60 807
8203.46 879
8204.31 874
8205.17 848
8206.02 748
8206.88 737
8207.73 839
8208.59 847
8209.44 786
8210.30 748
8211.15 803
8212.01 869
8212.87 878
8213.72 795
8214.58 826
8215.43 823
8216.29 823
8217.14 794
8218.00 832
8218.85 758
8219.71 826
8220.57 822
8221.42 813
8222.28 915
8223.13 887
8223.99 763
8224.85 764
8225.70 783
8226.56 785
8227.41 818
8228.27 872
8229.13 844
8229.98 796
8230.84 786
8231.70 805
8232.55 811
8233.41 763
8234.26 796
8235.12 837
8235.98 888
8236.83 846
8237.69 789
8238.55 777
8239.40 788
8240.26 768
8241.12 781
8241.98 884
8242.83 869
8243.69 844
8244.55 800
8245.40 776
8246.26 811
8247.12 774
8247.98 760
8248.83 790
8249.69 802
8250.55 831
8251.40 755
8252.26 764
8253.12 749
8253.98 785
8254.83 809
8255.69 785
8256.55 813
8257.41 736
8258.27 749
8259.12 760
8259.98 800
8260.84 715
8261.70 731
8262.55 755
8263.41 744
8264.27 868
8265.13 780
8265.99 769
8266.85 819
8267.70 838
8268.56 865
8269.42 886
8270.28 942
8271.14 866
8272.00 813
8272.85 917
8273.71 886
8274.57 813
8275.43 854
8276.29 855
8277.15 868
8278.01 831
8278.87 791
8279.72 829
8280.58 838
8281.44 827
8282.30 867
8283.16 859
8284.02 838
8284.88 853
8285.74 853
8286.60 885
8287.46 930
8288.32 882
8289.17 875
8290.03 891
8290.89 899
8291.75 930
8292.61 980
8293.47 1021
8294.33 1120
8295.19 1157
8296.05 1229
8296.91 1131
8297.77 1121
8298.63 1055
8299.49 914
8300.35 945
8301.21 856
8302.07 865
8302.93 909
8303.79 846
8304.65 892
8305.51 805
8306.37 911
8307.23 852
8308.09 838
8308.95 870
8309.81 849
8310.67 813
8311.53 886
8312.39 851
8313.26 839
8314.12 880
8314.98 902
8315.84 870
8316.70 909
8317.56 845
8318.42 845
8319.28 870
8320.14 860
8321.00 828
8321.86 773
8322.73 805
8323.59 827
8324.45 817
8325.31 773
8326.17 802
8327.03 769
8327.89 749
8328.75 739
8329.62 774
8330.48 834
8331.34 804
8332.20 769
8333.06 776
8333.92 750
8334.79 798
8335.65 788
8336.51 730
8337.37 770
8338.23 807
8339.09 785
8339.96 787
8340.82 806
8341.68 763
8342.54 754
8343.41 801
8344.27 810
8345.13 781
8345.99 726
8346.85 792
8347.72 799
8348.58 688
8349.44 756
8350.30 741
8351.17 807
8352.03 770
8352.89 771
8353.76 754
8354.62 742
8355.48 819
8356.34 838
8357.21 784
8358.07 806
8358.93 773
8359.80 759
8360.66 807
8361.52 772
8362.38 804
8363.25 877
8364.11 799
8364.97 819
8365.84 782
8366.70 771
8367.56 824
8368.43 806
8369.29 812
8370.16 868
8371.02 802
8371.88 857
8372.75 849
8373.61 757
8374.47 784
8375.34 855
8376.20 859
8377.07 866
8377.93 792
8378.79 778
8379.66 805
8380.52 811
8381.39 827
8382.25 789
8383.11 819
8383.98 853
8384.84 854
8385.71 907
8386.57 874
8387.44 911
8388.30 961
8389.17 979
8390.03 964
8390.89 911
8391.76 882
8392.62 886
8393.49 863
8394.35 882
8395.22 831
8396.08 792
8396.95 771
8397.81 797
8398.68 797
8399.54 856
8400.41 836
8401.27 886
8402.14 863
8403.00 881
8403.87 882
8404.74 836
8405.60 867
8406.47 803
8407.33 886
8408.20 901
8409.06 847
8409.93 852
8410.79 896
8411.66 854
8412.53 816
8413.39 846
8414.26 878
8415.12 923
8415.99 908
8416.86 877
8417.72 885
8418.59 895
8419.45 903
8420.32 904
8421.19 959
8422.05 874
8422.92 899
8423.78 952
8424.65 994
8425.52 1029
8426.38 980
8427.25 952
8428.12 1056
8428.98 1060
8429.85 1079
8430.72 1031
8431.58 1031
8432.45 1084
8433.32 1128
8434.18 1069
8435.05 1134
8435.92 1133
8436.79 1170
8437.65 1214
8438.52 1209
8439.39 1275
8440.25 1344
8441.12 1365
8441.99 1530
8442.86 1549
8443.72 1767
8444.59 1910
8445.46 1994
8446.33 2054
8447.19 1830
8448.06 1815
8448.93 1771
8449.80 1636
8450.66 1644
8451.53 1557
8452.40 1529
8453.27 1443
8454.14 1419
8455.00 1344
8455.87 1362
8456.74 1321
8457.61 1334
8458.48 1339
8459.34 1377
8460.21 1441
8461.08 1434
8461.95 1433
8462.82 1376
8463.69 1386
8464.55 1392
8465.42 1491
8466.29 1477
8467.16 1480
8468.03 1725
8468.90 1810
8469.77 1980
8470.63 2290
8471.50 2450
8472.37 2548
8473.24 2660
8474.11 2553
8474.98 2460
8475.85 2184
8476.72 1989
8477.59 1906
8478.45 1678
8479.32 1581
8480.19 1406
8481.06 1421
8481.93 1234
8482.80 1190
8483.67 1167
8484.54 1171
8485.41 1177
8486.28 1191
8487.15 1208
8488.02 1081
8488.89 1142
8489.76 1135
8490.63 1099
8491.50 1062
8492.37 1100
8493.24 1030
8494.11 1045
8494.98 1032
8495.85 1069
8496.72 1065
8497.59 1018
8498.46 1048
8499.33 1055
8500.20 1071
8501.07 1082
8501.94 1120
8502.81 1100
8503.68 1086
8504.55 1067
8505.42 1127
8506.29 1042
8507.16 1135
8508.03 1103
8508.90 1118
8509.77 1183
8510.65 1210
8511.52 1191
8512.39 1141
8513.26 1212
8514.13 1221
8515.00 1172
8515.87 1129
8516.74 1174
8517.61 1117
8518.48 1206
8519.36 1107
8520.23 1080
8521.10 1093
8521.97 1121
8522.84 1076
8523.71 1065
8524.58 1044
8525.46 1086
8526.33 1103
8527.20 1067
8528.07 1133
8528.94 1199
8529.81 1143
8530.69 1191
8531.56 1274
8532.43 1182
8533.30 1168
8534.17 1203
8535.05 1295
8535.92 1201
8536.79 1250
8537.66 1282
8538.54 1288
8539.41 1260
8540.28 1216
8541.15 1254
8542.02 1225
8542.90 1198
8543.77 1134
8544.64 1226
8545.51 1193
8546.39 1153
8547.26 1169
8548.13 1235
8549.01 1174
8549.88 1304
8550.75 1216
8551.62 1267
8552.50 1421
8553.37 1555
8554.24 1886
8555.12 2269
8555.99 2235
8556.86 2294
8557.74 2353
8558.61 2206
8559.48 2041
8560.36 1852
8561.23 1732
8562.10 1537
8562.98 1345
8563.85 1265
8564.72 1189
8565.60 1176
8566.47 1100
8567.34 1002
8568.22 1053
8569.09 1067
8569.97 1015
8570.84 1021
8571.71 995
8572.59 974
8573.46 961
8574.34 968
8575.21 923
8576.08 1015
8576.96 1053
8577.83 967
8578.71 983
8579.58 951
8580.46 1013
8581.33 1070
8582.20 957
8583.08 1033
8583.95 1058
8584.83 1008
8585.70 980
8586.58 1001
8587.45 1022
8588.33 950
8589.20 1000
8590.08 1019
8590.95 1027
8591.83 1083
8592.70 1067
8593.58 1043
8594.45 1084
8595.33 1128
8596.20 1071
8597.08 1042
8597.95 1082
8598.83 1025
8599.70 1034
8600.58 1003
8601.45 1066
8602.33 1086
8603.21 1027
8604.08 1115
8604.96 1069
8605.83 1005
8606.71 1050
8607.58 1103
8608.46 1138
8609.34 1039
8610.21 1044
8611.09 1055
8611.96 1078
8612.84 1133
8613.72 1142
8614.59 1135
8615.47 1147
8616.34 1162
8617.22 1107
8618.10 1211
8618.97 1109
8619.85 1093
8620.73 1142
8621.60 1164
8622.48 1161
8623.36 1185
8624.23 1186
8625.11 1183
8625.99 1167
8626.86 1143
8627.74 1194
8628.62 1226
8629.49 1284
8630.37 1315
8631.25 1305
8632.12 1372
8633.00 1349
8633.88 1329
8634.76 1389
8635.63 1472
8636.51 1397
8637.39 1313
8638.26 1500
8639.14 1430
8640.02 1413
8640.90 1380
8641.77 1444
8642.65 1509
8643.53 1499
8644.41 1507
8645.28 1563
8646.16 1471
8647.04 1556
8647.92 1576
8648.80 1698
8649.67 1694
8650.55 1797
8651.43 1789
8652.31 1840
8653.19 1851
8654.06 1859
8654.94 1804
8655.82 1806
8656.70 1862
8657.58 1829
8658.46 1901
8659.33 1909
8660.21 1866
8661.09 1856
8661.97 1896
8662.85 1851
8663.73 1897
8664.61 1929
8665.48 1992
8666.36 1939
8667.24 1907
8668.12 1969
8669.00 1965
8669.88 2007
8670.76 2147
8671.64 2291
8672.52 2570
8673.40 2943
8674.27 3200
8675.15 3636
8676.03 3969
8676.91 3893
8677.79 3970
8678.67 3916
8679.55 3751
8680.43 3513
8681.31 3408
8682.19 3151
8683.07 2999
8683.95 2790
8684.83 2709
8685.71 2567
8686.59 2556
8687.47 2599
8688.35 2766
8689.23 3179
8690.11 3611
8690.99 4411
8691.87 5458
8692.75 6638
8693.63 7796
8694.51 8477
8695.39 8913
8696.27 8735
8697.15 8164
8698.03 7279
8698.91 6226
8699.79 5301
8700.67 4294
8701.55 3606
8702.43 3193
8703.31 2728
8704.19 2434
8705.07 2217
8705.95 2034
8706.84 1934
8707.72 1808
8708.60 1718
8709.48 1710
8710.36 1671
8711.24 1633
8712.12 1656
8713.00 1594
8713.88 1533
8714.76 1533
8715.65 1480
8716.53 1402
8717.41 1402
8718.29 1450
8719.17 1499
8720.05 1473
8720.93 1494
8721.82 1627
8722.70 1661
8723.58 1707
8724.46 1634
8725.34 1643
8726.22 1565
8727.11 1587
8727.99 1542
8728.87 1477
8729.75 1577
8730.63 1568
8731.52 1654
8732.40 1634
8733.28 1642
8734.16 1695
8735.05 1640
8735.93 1614
8736.81 1534
8737.69 1483
8738.58 1419
8739.46 1428
8740.34 1283
8741.22 1318
8742.11 1371
8742.99 1411
8743.87 1367
8744.75 1236
8745.64 1295
8746.52 1322
8747.40 1302
8748.28 1328
8749.17 1349
8750.05 1376
8750.93 1430
8751.82 1385
8752.70 1401
8753.58 1456
8754.47 1470
8755.35 1461
8756.23 1522
8757.12 1534
8758.00 1593
8758.88 1689
8759.77 1788
8760.65 1777
8761.53 1782
8762.42 1733
8763.30 1772
8764.19 1681
8765.07 1724
8765.95 1655
8766.84 1570
8767.72 1544
8768.60 1635
8769.49 1590
8770.37 1575
8771.26 1578
8772.14 1639
8773.03 1606
8773.91 1647
8774.79 1715
8775.68 1552
8776.56 1469
8777.45 1438
8778.33 1394
8779.22 1289
8780.10 1312
8780.98 1285
8781.87 1201
8782.75 1184
8783.64 1228
8784.52 1193
8785.41 1195
8786.29 1185
8787.18 1171
8788.06 1253
8788.95 1232
8789.83 1227
8790.72 1195
8791.60 1191
8792.49 1202
8793.37 1196
8794.26 1167
8795.14 1129
8796.03 1199
8796.92 1221
8797.80 1234
8798.69 1149
8799.57 1255
8800.46 1225
8801.34 1240
8802.23 1255
8803.11 1204
8804.00 1135
8804.89 1169
8805.77 1189
8806.66 1280
8807.54 1299
8808.43 1196
8809.32 1228
8810.20 1217
8811.09 1201
8811.97 1153
8812.86 1199
8813.75 1191
8814.63 1148
8815.52 1108
8816.41 1059
8817.29 1045
8818.18 1117
8819.06 1053
8819.95 1057
8820.84 1115
8821.72 1101
8822.61 1158
8823.50 1168
8824.38 1128
8825.27 1159
8826.16 1133
8827.05 1130
8827.93 1231
8828.82 1233
8829.71 1193
8830.59 1246
8831.48 1154
8832.37 1235
8833.25 1162
8834.14 1097
8835.03 1080
8835.92 1018
8836.80 1017
8837.69 1026
8838.58 1019
8839.47 1036
8840.35 1040
8841.24 949
8842.13 1024
8843.02 956
8843.90 992
8844.79 1045
8845.68 1067
8846.57 1018
8847.46 1061
8848.34 1020
8849.23 973
8850.12 961
8851.01 960
8851.90 887
8852.78 915
8853.67 912
8854.56 913
8855.45 933
8856.34 927
8857.23 921
8858.12 868
8859.00 849
8859.89 889
8860.78 923
8861.67 923
8862.56 873
8863.45 835
8864.34 852
8865.22 855
8866.11 928
8867.00 861
8867.89 891
8868.78 871
8869.67 865
8870.56 847
8871.45 791
8872.34 777
8873.23 850
8874.12 842
8875.00 855
8875.89 846
8876.78 808
8877.67 854
8878.56 928
8879.45 958
8880.34 857
8881.23 863
8882.12 849
8883.01 848
8883.90 887
8884.79 908
8885.68 882
8886.57 989
8887.46 977
8888.35 918
8889.24 1022
8890.13 999
8891.02 939
8891.91 872
8892.80 836
8893.69 791
8894.58 810
8895.47 826
8896.36 804
8897.25 761
8898.14 763
8899.03 825
8899.92 823
8900.81 784
8901.71 787
8902.60 826
8903.49 812
8904.38 757
8905.27 800
8906.16 775
8907.05 739
8907.94 809
8908.83 770
8909.72 790
8910.61 840
8911.51 770
8912.40 760
8913.29 734
8914.18 707
8915.07 769
8915.96 795
8916.85 786
8917.75 727
8918.64 742
8919.53 760
8920.42 730
8921.31 724
8922.20 775
8923.09 747
8923.99 721
8924.88 701
8925.77 698
8926.66 775
8927.55 744
8928.45 743
8929.34 760
8930.23 720
8931.12 676
8932.01 697
8932.91 663
8933.80 710
8934.69 709
8935.58 677
8936.48 639
8937.37 691
8938.26 703
8939.15 695
8940.05 699
8940.94 677
8941.83 658
8942.72 672
8943.62 686
8944.51 665
8945.40 657
8946.30 699
8947.19 674
8948.08 741
8948.97 654
8949.87 606
8950.76 675
8951.65 676
8952.55 652
8953.44 611
8954.33 673
8955.23 688
8956.12 613
8957.01 623
8957.91 643
8958.80 663
8959.69 688
8960.59 673
8961.48 687
8962.38 679
8963.27 714
8964.16 691
8965.06 675
8965.95 666
8966.85 700
8967.74 651
8968.63 717
8969.53 698
8970.42 682
8971.32 673
8972.21 720
8973.10 683
8974.00 689
8974.89 640
8975.79 731
8976.68 700
8977.58 687
8978.47 658
8979.36 657
8980.26 645
8981.15 645
8982.05 656
8982.94 681
8983.84 619
8984.73 657
8985.63 676
8986.52 656
8987.42 654
8988.31 611
8989.21 668
8990.10 655
8991.00 683
8991.89 696
8992.79 631
8993.68 646
8994.58 655
8995.47 621
8996.37 616
8997.27 633
8998.16 599
8999.06 610
8999.95 603
9000.85 645
9001.74 628
9002.64 626
9003.53 670
9004.43 588
9005.33 607
9006.22 638
9007.12 605
9008.01 655
9008.91 652
9009.81 584
9010.70 538
9011.60 654
9012.49 636
9013.39 620
9014.29 575
9015.18 614
9016.08 583
9016.98 634
9017.87 665
9018.77 650
9019.67 632
9020.56 615
9021.46 616
9022.36 657
9023.25 690
9024.15 679
9025.05 687
9025.94 670
9026.84 640
9027.74 676
9028.63 690
9029.53 611
9030.43 643
9031.33 645
9032.22 631
9033.12 629
9034.02 619
9034.91 627
9035.81 690
9036.71 691
9037.61 626
9038.50 667
9039.40 643
9040.30 637
9041.20 722
9042.10 705
9042.99 690
9043.89 605
9044.79 619
9045.69 700
9046.58 632
9047.48 691
9048.38 694
9049.28 679
9050.18 687
9051.07 731
9051.97 680
9052.87 725
9053.77 735
9054.67 790
9055.57 800
9056.46 768
9057.36 721
9058.26 717
9059.16 677
9060.06 659
9060.96 740
9061.86 730
9062.75 711
9063.65 749
9064.55 677
9065.45 759
9066.35 772
9067.25 727
9068.15 734
9069.05 687
9069.95 746
9070.84 732
9071.74 746
9072.64 766
9073.54 723
9074.44 739
9075.34 746
9076.24 825
9077.14 784
9078.04 788
9078.94 753
9079.84 753
9080.74 768
9081.64 722
9082.54 802
9083.44 837
9084.34 874
9085.24 843
9086.14 910
9087.04 893
9087.94 934
9088.84 957
9089.74 939
9090.64 888
9091.54 908
9092.44 1005
9093.34 1006
9094.24 1007
9095.14 896
9096.04 904
9096.94 848
9097.84 865
9098.74 865
9099.64 917
9100.54 933
9101.44 808
9102.34 835
9103.24 883
9104.14 837
9105.04 797
9105.95 773
9106.85 712
9107.75 742
9108.65 797
9109.55 763
9110.45 728
9111.35 745
9112.25 716
9113.15 710
9114.06 736
9114.96 740
9115.86 721
9116.76 693
9117.66 678
9118.56 746
9119.46 695
9120.37 669
9121.27 679
9122.17 691
9123.07 675
9123.97 683
9124.87 693
9125.78 660
9126.68 663
9127.58 639
9128.48 644
9129.38 688
9130.29 675
9131.19 694
9132.09 645
9132.99 661
9133.89 723
9134.80 672
9135.70 673
9136.60 669
9137.50 650
9138.41 654
9139.31 686
9140.21 671
9141.11 648
9142.02 683
9142.92 680
9143.82 620
9144.72 675
9145.63 689
9146.53 681
9147.43 647
9148.34 604
9149.24 679
9150.14 690
9151.05 691
9151.95 698
9152.85 676
9153.76 722
9154.66 685
9155.56 656
9156.47 693
9157.37 705
9158.27 648
9159.18 642
9160.08 694
9160.98 672
9161.89 648
9162.79 619
9163.69 623
9164.60 672
9165.50 668
9166.41 597
9167.31 657
9168.21 618
9169.12 619
9170.02 670
9170.93 679
9171.83 612
9172.73 625
9173.64 643
9174.54 620
9175.45 567
9176.35 581
9177.25 584
9178.16 561
9179.06 590
9179.97 704
9180.87 622
9181.78 628
9182.68 625
9183.59 659
9184.49 677
9185.40 615
9186.30 613
9187.21 597
9188.11 573
9189.02 549
9189.92 596
9190.83 613
9191.73 661
9192.64 583
9193.54 618
9194.45 644
9195.35 588
9196.26 577
9197.16 612
9198.07 608
9198.97 657
9199.88 645
9200.78 663
9201.69 651
9202.60 603
9203.50 634
9204.41 630
9205.31 637
9206.22 621
9207.13 678
9208.03 631
9208.94 628
9209.84 600
9210.75 593
9211.66 595
9212.56 612
9213.47 615
9214.37 594
9215.28 623
9216.19 634
9217.09 632
9218.00 588
9218.91 635
9219.81 610
9220.72 593
9221.63 628
9222.53 568
9223.44 581
9224.35 600
9225.25 582
9226.16 601
9227.07 606
9227.97 624
9228.88 573
9229.79 613
9230.69 650
9231.60 617
9232.51 570
9233.41 606
9234.32 595
9235.23 593
9236.14 610
9237.04 596
9237.95 592
9238.86 581
9239.77 578
9240.67 569
9241.58 607
9242.49 614
9243.40 596
9244.30 557
9245.21 530
9246.12 585
9247.03 619
9247.94 593
9248.84 528
9249.75 611
9250.66 571
9251.57 611
9252.48 569
9253.38 584
9254.29 561
9255.20 546
9256.11 599
9257.02 569
9257.93 572
9258.83 571
9259.74 589
9260.65 613
9261.56 572
9262.47 572
9263.38 576
9264.29 600
9265.19 628
9266.10 576
9267.01 612
9267.92 605
9268.83 574
9269.74 569
9270.65 575
9271.56 618
9272.47 608
9273.37 567
9274.28 597
9275.19 537
9276.10 589
9277.01 586
9277.92 524
9278.83 574
9279.74 616
9280.65 631
9281.56 606
9282.47 610
9283.38 571
9284.29 597
9285.20 603
9286.11 593
9287.02 580
9287.93 619
9288.84 648
9289.75 614
9290.66 588
9291.57 595
9292.48 640
9293.39 622
9294.30 654
9295.21 695
9296.12 650
9297.03 660
9297.94 673
9298.85 624
9299.76 613
9300.67 741
9301.58 759
9302.49 676
9303.40 756
9304.31 754
9305.22 723
9306.13 691
9307.04 790
9307.95 814
9308.87 846
9309.78 853
9310.69 965
9311.60 883
9312.51 805
9313.42 853
9314.33 789
9315.24 779
9316.15 705
9317.07 706
9317.98 733
9318.89 666
9319.80 622
9320.71 679
9321.62 715
9322.53 724
9323.45 668
9324.36 659
9325.27 672
9326.18 667
9327.09 694
9328.00 638
9328.92 666
9329.83 678
9330.74 658
9331.65 646
9332.56 698
9333.48 685
9334.39 659
9335.30 692
9336.21 663
9337.13 636
9338.04 618
9338.95 666
9339.86 647
9340.77 650
9341.69 601
9342.60 652
9343.51 659
9344.43 588
9345.34 636
9346.25 629
9347.16 599
9348.08 593
9348.99 597
9349.90 633
9350.81 593
9351.73 509
9352.64 534
9353.55 554
9354.47 567
9355.38 592
9356.29 563
9357.21 595
9358.12 602
9359.03 566
9359.95 603
9360.86 652
9361.77 601
9362.69 632
9363.60 570
9364.51 543
9365.43 557
9366.34 609
9367.26 576
9368.17 547
9369.08 564
9370.00 574
9370.91 588
9371.82 549
9372.74 672
9373.65 612
9374.57 559
9375.48 604
9376.40 618
9377.31 625
9378.22 607
9379.14 617
9380.05 602
9380.97 551
9381.88 561
9382.80 567
9383.71 634
9384.62 573
9385.54 626
9386.45 657
9387.37 594
9388.28 586
9389.20 596
9390.11 551
9391.03 625
9391.94 571
9392.86 596
9393.77 668
9394.69 624
9395.60 620
9396.52 572
9397.43 612
9398.35 621
9399.26 635
9400.18 623
9401.10 592
9402.01 566
9402.93 566
9403.84 552
9404.76 534
9405.67 546
9406.59 583
9407.50 582
9408.42 571
9409.34 579
9410.25 573
9411.17 580
9412.08 545
9413.00 588
9413.92 584
9414.83 545
9415.75 570
9416.66 613
9417.58 551
9418.50 556
9419.41 479
9420.33 591
9421.25 613
9422.16 549
9423.08 541
9423.99 507
9424.91 537
9425.83 489
9426.74 505
9427.66 539
9428.58 574
9429.49 616
9430.41 598
9431.33 548
9432.25 525
9433.16 574
9434.08 554
9435.00 569
9435.91 544
9436.83 555
9437.75 613
9438.67 645
9439.58 560
9440.50 517
9441.42 566
9442.33 577
9443.25 556
9444.17 539
9445.09 505
9446.00 564
9446.92 617
9447.84 573
9448.76 605
9449.68 594
9450.59 616
9451.51 603
9452.43 617
9453.35 610
9454.26 665
9455.18 687
9456.10 702
9457.02 696
9457.94 702
9458.86 593
9459.77 685
9460.69 672
9461.61 562
9462.53 566
9463.45 585
9464.37 583
9465.28 597
9466.20 605
9467.12 578
9468.04 605
9468.96 570
9469.88 547
9470.80 608
9471.72 635
9472.63 620
9473.55 648
9474.47 600
9475.39 581
9476.31 554
9477.23 593
9478.15 569
9479.07 551
9479.99 586
9480.91 641
9481.83 649
9482.74 600
9483.66 609
9484.58 641
9485.50 666
9486.42 603
9487.34 585
9488.26 645
9489.18 601
9490.10 565
9491.02 558
9491.94 623
9492.86 606
9493.78 611
9494.70 554
9495.62 582
9496.54 578
9497.46 609
9498.38 562
9499.30 569
9500.22 524
9501.14 535
9502.06 573
9502.98 577
9503.90 538
9504.82 588
9505.74 582
9506.66 577
9507.59 596
9508.51 550
9509.43 612
9510.35 580
9511.27 596
9512.19 549
9513.11 594
9514.03 581
9514.95 576
9515.87 578
9516.79 566
9517.71 571
9518.64 600
9519.56 594
9520.48 606
9521.40 623
9522.32 584
9523.24 633
9524.16 655
9525.08 659
9526.01 624
9526.93 654
9527.85 632
9528.77 567
9529.69 616
9530.61 633
9531.54 618
9532.46 629
9533.38 705
9534.30 698
9535.22 740
9536.15 701
9537.07 714
9537.99 701
9538.91 637
9539.83 641
9540.76 673
9541.68 638
9542.60 633
9543.52 628
9544.45 634
9545.37 635
9546.29 643
9547.21 613
9548.14 614
9549.06 602
9549.98 631
9550.90 636
9551.83 662
9552.75 636
9553.67 636
9554.59 693
9555.52 641
9556.44 631
9557.36 638
9558.29 657
9559.21 663
9560.13 631
9561.06 632
9561.98 699
9562.90 663
9563.83 694
9564.75 645
9565.67 671
9566.60 703
9567.52 671
9568.44 612
9569.37 597
9570.29 651
9571.21 681
9572.14 684
9573.06 668
9573.98 714
9574.91 652
9575.83 725
9576.76 731
9577.68 712
9578.60 709
9579.53 774
9580.45 756
9581.38 730
9582.30 683
9583.23 701
9584.15 733
9585.07 732
9586.00 690
9586.92 711
9587.85 711
9588.77 746
9589.70 772
9590.62 684
9591.55 693
9592.47 737
9593.40 754
9594.32 785
9595.24 781
9596.17 790
9597.09 721
9598.02 710
9598.94 708
9599.87 798
9600.79 788
9601.72 803
9602.65 745
9603.57 802
9604.50 794
9605.42 761
9606.35 763
9607.27 799
9608.20 828
9609.12 803
9610.05 845
9610.97 866
9611.90 876
9612.83 823
9613.75 858
9614.68 814
9615.60 910
9616.53 882
9617.45 861
9618.38 866
9619.31 922
9620.23 897
9621.16 856
9622.08 859
9623.01 874
9623.94 861
9624.86 865
9625.79 923
9626.72 895
9627.64 920
9628.57 912
9629.50 919
9630.42 1004
9631.35 1002
9632.27 972
9633.20 950
9634.13 961
9635.06 1036
9635.98 938
9636.91 944
9637.84 1021
9638.76 1033
9639.69 1049
9640.62 1027
9641.54 1011
9642.47 1061
9643.40 1030
9644.33 1038
9645.25 1036
9646.18 1028
9647.11 1106
9648.03 1098
9648.96 1148
9649.89 1094
9650.82 1131
9651.74 1115
9652.67 1147
9653.60 1166
9654.53 1183
9655.46 1123
9656.38 1135
9657.31 1284
9658.24 1305
9659.17 1255
9660.09 1262
9661.02 1299
9661.95 1326
9662.88 1277
9663.81 1336
9664.74 1403
9665.66 1370
9666.59 1352
9667.52 1403
9668.45 1417
9669.38 1374
9670.31 1434
9671.23 1478
9672.16 1494
9673.09 1528
9674.02 1571
9674.95 1648
9675.88 1580
9676.81 1569
9677.73 1628
9678.66 1603
9679.59 1607
9680.52 1556
9681.45 1571
9682.38 1648
9683.31 1664
9684.24 1669
9685.17 1645
9686.10 1683
9687.03 1755
9687.95 1788
9688.88 1610
9689.81 1604
9690.74 1684
9691.67 1741
9692.60 1689
9693.53 1718
9694.46 1776
9695.39 1775
9696.32 1720
9697.25 1822
9698.18 1860
9699.11 1909
9700.04 1779
9700.97 1877
9701.90 1984
9702.83 1934
9703.76 1990
9704.69 2005
9705.62 1962
9706.55 1895
9707.48 1902
9708.41 1855
9709.34 1889
9710.27 1951
9711.20 1963
9712.13 2122
9713.06 2216
9713.99 2417
9714.92 2564
9715.85 2650
9716.79 2861
9717.72 2829
9718.65 2906
9719.58 2889
9720.51 2728
9721.44 2570
9722.37 2394
9723.30 2287
9724.23 2102
9725.16 2010
9726.09 1886
9727.03 1898
9727.96 1858
9728.89 1840
9729.82 1796
9730.75 1763
9731.68 1838
9732.61 1920
9733.55 1911
9734.48 1977
9735.41 2006
9736.34 2091
9737.27 1964
9738.20 1966
9739.14 1863
9740.07 1830
9741.00 1761
9741.93 1725
9742.86 1657
9743.79 1615
9744.73 1565
9745.66 1574
9746.59 1518
9747.52 1497
9748.46 1622
9749.39 1592
9750.32 1546
9751.25 1483
9752.18 1449
9753.12 1426
9754.05 1457
9754.98 1503
9755.91 1421
9756.85 1372
9757.78 1404
9758.71 1414
9759.65 1433
9760.58 1445
9761.51 1426
9762.44 1431
9763.38 1382
9764.31 1414
9765.24 1325
9766.18 1363
9767.11 1489
9768.04 1495
9768.98 1383
9769.91 1422
9770.84 1407
9771.78 1406
9772.71 1439
9773.64 1337
9774.58 1405
9775.51 1444
9776.44 1410
9777.38 1373
9778.31 1429
9779.24 1404
9780.18 1459
9781.11 1425
9782.05 1419
9782.98 1591
9783.91 1684
9784.85 1718
9785.78 1802
9786.71 1726
9787.65 1741
9788.58 1720
9789.52 1705
9790.45 1651
9791.39 1506
9792.32 1508
9793.25 1486
9794.19 1467
9795.12 1485
9796.06 1555
9796.99 1547
9797.93 1570
9798.86 1725
9799.80 1737
9800.73 1778
9801.67 1807
9802.60 1807
9803.54 1776
9804.47 1658
9805.41 1523
9806.34 1487
9807.28 1319
9808.21 1307
9809.15 1274
9810.08 1186
9811.02 1200
9811.95 1198
9812.89 1169
9813.82 1124
9814.76 1098
9815.69 1109
9816.63 1138
9817.56 1090
9818.50 1144
9819.43 1151
9820.37 1091
9821.31 1054
9822.24 1113
9823.18 1108
9824.11 1065
9825.05 1005
9825.99 1032
9826.92 1102
9827.86 1056
9828.79 1123
9829.73 1108
9830.67 1036
9831.60 997
9832.54 1031
9833.47 1068
9834.41 1029
9835.35 1052
9836.28 1034
9837.22 1022
9838.16 1102
9839.09 1009
9840.03 990
9840.97 1023
9841.90 972
9842.84 1032
9843.78 1010
9844.71 1041
9845.65 976
9846.59 964
9847.52 983
9848.46 1033
9849.40 1000
9850.34 1000
9851.27 994
9852.21 951
9853.15 932
9854.08 1006
9855.02 952
9855.96 965
9856.90 996
9857.83 967
9858.77 931
9859.71 979
9860.65 1018
9861.58 1015
9862.52 994
9863.46 1020
9864.40 984
9865.33 963
9866.27 996
9867.21 990
9868.15 913
9869.09 970
9870.02 980
9870.96 1004
9871.90 950
9872.84 951
9873.78 975
9874.72 991
9875.65 1068
9876.59 1009
9877.53 958
9878.47 1009
9879.41 962
9880.35 1012
9881.28 1036
9882.22 1045
9883.16 963
9884.10 960
9885.04 992
9885.98 954
9886.92 923
9887.86 973
9888.79 887
9889.73 894
9890.67 923
9891.61 865
9892.55 882
9893.49 850
9894.43 889
9895.37 856
9896.31 858
9897.25 819
9898.19 838
9899.13 919
9900.07 934
9901.00 933
9901.94 829
9902.88 886
9903.82 868
9904.76 895
9905.70 902
9906.64 971
9907.58 926
9908.52 959
9909.46 922
9910.40 1020
9911.34 1018
9912.28 1014
9913.22 986
9914.16 988
9915.10 941
9916.04 972
9916.98 1048
9917.92 959
9918.86 978
9919.80 906
9920.74 986
9921.69 1018
9922.63 1021
9923.57 1041
9924.51 1170
9925.45 1295
9926.39 1492
9927.33 1696
9928.27 1883
9929.21 1971
9930.15 2002
9931.09 2008
9932.03 1872
9932.97 1810
9933.92 1668
9934.86 1482
9935.80 1329
9936.74 1283
9937.68 1180
9938.62 1163
9939.56 1143
9940.50 1052
9941.45 1057
9942.39 1015
9943.33 910
9944.27 900
9945.21 947
9946.15 931
9947.10 893
9948.04 871
9948.98 952
9949.92 930
9950.86 909
9951.80 920
9952.75 950
9953.69 1022
9954.63 1054
9955.57 989
9956.52 1031
9957.46 1043
9958.40 1088
9959.34 1000
9960.28 1082
9961.23 1037
9962.17 1004
9963.11 962
9964.05 1008
9965.00 949
9965.94 936
9966.88 979
9967.82 916
9968.77 926
9969.71 934
9970.65 954
9971.60 963
9972.54 951
9973.48 921
9974.42 909
9975.37 930
9976.31 980
9977.25 957
9978.20 947
9979.14 966
9980.08 920
9981.03 879
9981.97 860
9982.91 913
9983.86 872
9984.80 847
9985.74 853
9986.69 797
9987.63 838
9988.57 865
9989.52 853
9990.46 866
9991.41 839
9992.35 893
9993.29 901
9994.24 848
9995.18 844
9996.13 847
9997.07 863
9998.01 835
9998.96 772
9999.90 820
10000.85 899
10001.79 852
10002.74 852
10003.68 797
10004.62 883
10005.57 839
10006.51 783
10007.46 856
10008.40 873
10009.35 845
10010.29 808
10011.24 772
10012.18 795
10013.13 821
10014.07 777
10015.02 787
10015.96 764
10016.91 735
10017.85 704
10018.80 711
10019.74 752
10020.69 742
10021.63 728
10022.58 780
10023.52 705
10024.47 667
10025.41 782
10026.36 702
10027.30 716
10028.25 717
10029.19 732
10030.14 708
10031.09 736
10032.03 727
10032.98 685
10033.92 700
10034.87 692
10035.82 685
10036.76 674
10037.71 702
10038.65 722
10039.60 696
10040.55 659
10041.49 685
10042.44 666
10043.38 747
10044.33 713
10045.28 729
10046.22 704
10047.17 766
10048.12 670
10049.06 654
10050.01 670
10050.96 707
10051.90 679
10052.85 659
10053.80 690
10054.74 638
10055.69 688
10056.64 691
10057.58 713
10058.53 675
10059.48 708
10060.42 691
10061.37 708
10062.32 755
10063.27 742
10064.21 676
10065.16 692
10066.11 652
10067.06 667
10068.00 682
10068.95 652
10069.90 632
10070.85 617
10071.79 689
10072.74 664
10073.69 644
10074.64 659
10075.58 667
10076.53 681
10077.48 659
10078.43 657
10079.38 657
10080.32 647
10081.27 719
10082.22 691
10083.17 628
10084.12 624
10085.06 694
10086.01 621
10086.96 615
10087.91 648
10088.86 651
10089.81 662
10090.75 662
10091.70 630
10092.65 621
10093.60 647
10094.55 660
10095.50 637
10096.45 647
10097.40 639
10098.34 600
10099.29 665
10100.24 686
10101.19 646
10102.14 682
10103.09 680
10104.04 717
10104.99 668
10105.94 609
10106.89 615
10107.84 619
10108.78 604
10109.73 662
10110.68 671
10111.63 650
10112.58 620
10113.53 673
10114.48 649
10115.43 638
10116.38 690
10117.33 692
10118.28 642
10119.23 649
10120.18 661
10121.13 651
10122.08 648
10123.03 551
10123.98 624
10124.93 637
10125.88 714
10126.83 698
10127.78 666
10128.73 660
10129.68 648
10130.63 679
10131.58 649
10132.53 627
10133.48 663
10134.43 670
10135.38 622
10136.34 663
10137.29 656
10138.24 696
10139.19 633
10140.14 657
10141.09 686
10142.04 661
10142.99 705
10143.94 672
10144.89 655
10145.84 662
10146.80 681
10147.75 650
10148.70 691
10149.65 726
10150.60 716
10151.55 723
10152.50 772
10153.45 755
10154.41 727
10155.36 715
10156.31 731
10157.26 737
10158.21 708
10159.16 741
10160.12 715
10161.07 715
10162.02 703
10162.97 783
10163.92 755
10164.88 726
10165.83 746
10166.78 801
10167.73 798
10168.68 800
10169.64 794
10170.59 824
10171.54 760
10172.49 729
10173.45 759
10174.40 813
10175.35 827
10176.30 811
10177.26 848
10178.21 795
10179.16 813
10180.11 921
10181.07 956
10182.02 915
10182.97 854
10183.92 913
10184.88 964
10185.83 981
10186.78 981
10187.74 986
10188.69 1037
10189.64 1027
10190.60 1039
10191.55 1031
10192.50 1030
10193.46 1009
10194.41 1026
10195.36 1118
10196.32 1063
10197.27 1057
10198.22 1037
10199.18 1060
10200.13 1077
10201.08 1135
10202.04 1149
10202.99 1110
10203.95 1172
10204.90 1166
10205.85 1301
10206.81 1360
10207.76 1429
10208.72 1548
10209.67 1582
10210.62 1523
10211.58 1527
10212.53 1437
10213.49 1361
10214.44 1257
10215.40 1185
10216.35 1167
10217.30 1159
10218.26 1062
10219.21 1110
10220.17 1064
10221.12 1077
10222.08 1035
10223.03 961
10223.99 1039
10224.94 1015
10225.90 993
10226.85 939
10227.81 995
10228.76 930
10229.72 961
10230.67 918
10231.63 884
10232.58 945
10233.54 856
10234.49 838
10235.45 935
10236.40 891
10237.36 984
10238.31 1000
10239.27 960
10240.22 958
10241.18 924
10242.14 910
10243.09 874
10244.05 850
10245.00 807
10245.96 813
10246.91 839
10247.87 819
10248.83 709
10249.78 698
10250.74 706
10251.69 699
10252.65 761
10253.61 677
10254.56 694
10255.52 687
10256.48 669
10257.43 690
10258.39 744
10259.34 741
10260.30 690
10261.26 642
10262.21 688
10263.17 683
10264.13 676
10265.08 680
10266.04 684
10267.00 638
10267.95 636
10268.91 691
10269.87 604
10270.82 661
10271.78 666
10272.74 698
10273.70 586
10274.65 615
10275.61 691
10276.57 696
10277.52 683
10278.48 705
10279.44 704
10280.40 664
10281.35 727
10282.31 702
10283.27 692
10284.23 688
10285.18 679
10286.14 642
10287.10 671
10288.06 632
10289.02 643
10289.97 676
10290.93 657
10291.89 715
10292.85 726
10293.81 702
10294.76 649
10295.72 701
10296.68 666
10297.64 720
10298.60 741
10299.55 729
10300.51 721
10301.47 661
10302.43 644
10303.39 639
10304.35 640
10305.31 639
10306.26 662
10307.22 610
10308.18 593
10309.14 618
10310.10 655
10311.06 658
10312.02 646
10312.98 590
10313.93 601
10314.89 590
10315.85 654
10316.81 632
10317.77 641
10318.73 632
10319.69 589
10320.65 573
10321.61 563
10322.57 595
10323.53 611
10324.49 587
10325.45 623
10326.40 638
10327.36 602
10328.32 611
10329.28 569
10330.24 599
10331.20 620
10332.16 640
10333.12 619
10334.08 617
10335.04 598
10336.00 595
10336.96 591
10337.92 642
10338.88 605
10339.84 581
10340.80 614
10341.76 592
10342.72 568
10343.68 565
10344.64 589
10345.61 536
10346.57 575
10347.53 575
10348.49 587
10349.45 584
10350.41 575
10351.37 608
10352.33 563
10353.29 605
10354.25 592
10355.21 585
10356.17 541
10357.13 531
10358.10 512
10359.06 582
10360.02 612
10360.98 586
10361.94 555
10362.90 586
10363.86 609
10364.82 592
10365.79 570
10366.75 546
10367.71 556
10368.67 563
10369.63 589
10370.59 544
10371.55 574
10372.52 503
10373.48 520
10374.44 539
10375.40 505
10376.36 528
10377.33 546
10378.29 539
10379.25 518
10380.21 545
10381.17 555
10382.14 564
10383.10 539
10384.06 539
10385.02 540
10385.98 560
10386.95 552
10387.91 553
10388.87 556
10389.83 547
10390.80 506
10391.76 513
10392.72 489
10393.68 503
10394.65 514
10395.61 507
10396.57 515
10397.54 547
10398.50 528
10399.46 521
10400.42 522
10401.39 511
10402.35 534
10403.31 502
10404.28 461
10405.24 490
10406.20 502
10407.17 473
10408.13 453
10409.09 467
10410.06 465
10411.02 493
10411.98 458
10412.95 487
10413.91 451
10414.88 481
10415.84 462
10416.80 482
10417.77 463
10418.73 488
10419.69 448
10420.66 467
10421.62 478
10422.59 503
10423.55 524
10424.51 520
10425.48 532
10426.44 512
10427.41 500
10428.37 479
10429.34 512
10430.30 470
10431.26 463
10432.23 521
10433.19 515
10434.16 459
10435.12 455
10436.09 458
10437.05 458
10438.02 465
10438.98 447
10439.95 466
10440.91 465
10441.88 472
10442.84 468
10443.81 474
10444.77 458
10445.74 509
10446.70 440
10447.67 453
10448.63 481
10449.60 498
10450.56 455
10451.53 462
10452.49 459
10453.46 484
10454.42 517
10455.39 468
10456.36 461
10457.32 436
10458.29 481
10459.25 464
10460.22 478
10461.18 471
10462.15 455
10463.12 459
10464.08 515
10465.05 486
10466.01 478
10466.98 465
10467.95 471
10468.91 498
10469.88 456
10470.84 437
10471.81 430
10472.78 447
10473.74 424
10474.71 451
10475.68 483
10476.64 512
10477.61 481
10478.58 480
10479.54 456
10480.51 473
10481.48 442
10482.44 457
10483.41 487
10484.38 431
10485.34 445
10486.31 459
10487.28 459
10488.25 442
10489.21 477
10490.18 444
10491.15 474
10492.11 422
10493.08 428
10494.05 427
10495.02 405
10495.98 413
10496.95 436
10497.92 432
10498.89 478
10499.85 512
10500.82 464
10501.79 433
10502.76 438
10503.72 445
10504.69 458
10505.66 488
10506.63 465
10507.60 476
10508.56 466
10509.53 449
10510.50 447
10511.47 476
10512.44 443
10513.40 421
10514.37 429
10515.34 478
10516.31 453
10517.28 447
10518.25 412
10519.22 457
10520.18 463
10521.15 438
10522.12 494
10523.09 513
10524.06 480
10525.03 447
10526.00 444
10526.96 438
10527.93 435
10528.90 444
10529.87 447
10530.84 438
10531.81 439
10532.78 431
10533.75 458
10534.72 463
10535.69 453
10536.66 426
10537.63 447
10538.59 457
10539.56 452
10540.53 471
10541.50 455
10542.47 459
10543.44 456
10544.41 457
10545.38 480
10546.35 449
10547.32 443
10548.29 478
10549.26 472
10550.23 469
10551.20 461
10552.17 448
10553.14 467
10554.11 440
10555.08 491
10556.05 463
10557.02 477
10557.99 460
10558.96 433
10559.93 481
10560.90 467
10561.87 443
10562.84 469
10563.81 454
10564.79 467
10565.76 455
10566.73 432
10567.70 493
10568.67 490
10569.64 460
10570.61 462
10571.58 482
10572.55 463
10573.52 446
10574.49 485
10575.47 450
10576.44 457
10577.41 463
10578.38 452
10579.35 427
10580.32 474
10581.29 486
10582.26 475
10583.24 470
10584.21 453
10585.18 481
10586.15 511
10587.12 459
10588.09 463
10589.07 469
10590.04 485
10591.01 502
10591.98 469
10592.95 454
10593.92 504
10594.90 562
10595.87 497
10596.84 456
10597.81 471
10598.78 454
10599.76 499
10600.73 504
10601.70 474
10602.67 494
10603.65 480
10604.62 467
10605.59 513
10606.56 508
10607.54 489
10608.51 474
10609.48 517
10610.45 429
10611.43 447
10612.40 515
10613.37 496
10614.35 468
10615.32 476
10616.29 516
10617.26 467
10618.24 503
10619.21 509
10620.18 531
10621.16 517
10622.13 520
10623.10 525
10624.08 526
10625.05 518
10626.02 538
10627.00 520
10627.97 497
10628.94 544
10629.92 511
10630.89 528
10631.87 534
10632.84 498
10633.81 542
10634.79 577
10635.76 574
10636.73 566
10637.71 608
10638.68 657
10639.66 699
10640.63 768
10641.60 738
10642.58 779
10643.55 808
10644.53 815
10645.50 692
10646.48 636
10647.45 614
10648.43 628
10649.40 576
10650.37 560
10651.35 524
10652.32 546
10653.30 529
10654.27 497
10655.25 495
10656.22 480
10657.20 460
10658.17 481
10659.15 496
10660.12 509
10661.10 501
10662.07 530
10663.05 464
10664.02 460
10665.00 480
10665.97 474
10666.95 499
10667.92 459
10668.90 433
10669.87 475
10670.85 468
10671.83 486
10672.80 487
10673.78 488
10674.75 496
10675.73 495
10676.70 449
10677.68 474
10678.66 512
10679.63 463
10680.61 451
10681.58 502
10682.56 497
10683.54 470
10684.51 505
10685.49 530
10686.46 490
10687.44 484
10688.42 530
10689.39 516
10690.37 521
10691.35 481
10692.32 467
10693.30 452
10694.28 502
10695.25 483
10696.23 492
10697.21 476
10698.18 451
10699.16 472
10700.14 461
10701.11 450
10702.09 440
10703.07 500
10704.04 467
10705.02 444
10706.00 445
10706.97 446
10707.95 457
10708.93 476
10709.91 445
10710.88 480
10711.86 510
10712.84 475
10713.82 447
10714.79 452
10715.77 496
10716.75 440
10717.73 420
10718.70 492
10719.68 489
10720.66 499
10721.64 499
10722.61 496
10723.59 532
10724.57 522
10725.55 468
10726.53 453
10727.50 524
10728.48 497
10729.46 485
10730.44 453
10731.42 438
10732.40 509
10733.37 489
10734.35 495
10735.33 438
10736.31 486
10737.29 480
10738.27 513
10739.25 482
10740.22 487
10741.20 467
10742.18 487
10743.16 494
10744.14 474
10745.12 407
10746.10 482
10747.08 473
10748.05 448
10749.03 521
10750.01 490
10750.99 435
10751.97 442
10752.95 491
10753.93 490
10754.91 470
10755.89 538
10756.87 491
10757.85 471
10758.83 471
10759.81 430
10760.79 457
10761.77 459
10762.75 465
10763.73 477
10764.71 519
10765.68 474
10766.66 461
10767.64 496
10768.62 517
10769.60 538
10770.58 475
10771.56 500
10772.54 502
10773.53 471
10774.51 515
10775.49 491
10776.47 533
10777.45 540
10778.43 577
10779.41 538
10780.39 490
10781.37 526
10782.35 483
10783.33 505
10784.31 468
10785.29 510
10786.27 519
10787.25 505
10788.23 488
10789.21 494
10790.20 514
10791.18 461
10792.16 455
10793.14 509
10794.12 503
10795.10 478
10796.08 507
10797.06 495
10798.04 502
10799.03 502
10800.01 513
10800.99 496
10801.97 511
10802.95 474
10803.93 513
10804.91 492
10805.90 516
10806.88 533
10807.86 523
10808.84 540
10809.82 501
10810.81 478
10811.79 547
10812.77 508
10813.75 519
10814.73 513
10815.72 524
10816.70 483
10817.68 553
10818.66 507
10819.64 537
10820.63 529
10821.61 528
10822.59 518
10823.57 555
10824.56 505
10825.54 526
10826.52 506
10827.50 536
10828.49 527
10829.47 459
10830.45 503
10831.44 502
10832.42 530
10833.40 525
10834.38 527
10835.37 503
10836.35 506
10837.33 539
10838.32 574
10839.30 583
10840.28 533
10841.27 519
10842.25 522
10843.23 496
10844.22 515
10845.20 530
10846.18 581
10847.17 560
10848.15 549
10849.13 526
10850.12 503
10851.10 478
10852.09 566
10853.07 571
10854.05 580
10855.04 621
10856.02 580
10857.00 543
10857.99 556
10858.97 571
10859.96 606
10860.94 563
10861.93 567
10862.91 643
10863.89 602
10864.88 569
10865.86 634
10866.85 636
10867.83 672
10868.82 591
10869.80 584
10870.79 636
10871.77 632
10872.75 628
10873.74 665
10874.72 625
10875.71 637
10876.69 630
10877.68 668
10878.66 651
10879.65 629
10880.63 640
10881.62 652
10882.60 657
10883.59 660
10884.57 664
10885.56 679
10886.55 698
10887.53 666
10888.52 672
10889.50 659
10890.49 683
10891.47 736
10892.46 712
10893.44 734
10894.43 706
10895.42 721
10896.40 721
10897.39 761
10898.37 743
10899.36 711
10900.34 743
10901.33 760
10902.32 732
10903.30 707
10904.29 745
10905.27 783
10906.26 723
10907.25 748
10908.23 809
10909.22 801
10910.21 855
10911.19 800
10912.18 835
10913.17 852
10914.15 892
10915.14 866
10916.13 872
10917.11 941
10918.10 903
10919.09 857
10920.07 910
10921.06 955
10922.05 855
10923.03 893
10924.02 954
10925.01 939
10926.00 1009
10926.98 997
10927.97 929
10928.96 898
10929.94 854
10930.93 954
10931.92 959
10932.91 973
10933.89 988
10934.88 916
10935.87 978
10936.86 1031
10937.84 1005
10938.83 965
10939.82 960
10940.81 1032
10941.80 1065
10942.78 1081
10943.77 1120
10944.76 1159
10945.75 1140
10946.74 1121
10947.72 1177
10948.71 1133
10949.70 1136
10950.69 1225
10951.68 1230
10952.66 1286
10953.65 1316
10954.64 1360
10955.63 1396
10956.62 1527
10957.61 1744
10958.60 1859
10959.58 1951
10960.57 1924
10961.56 2044
10962.55 2031
10963.54 1918
10964.53 1896
10965.52 1794
10966.51 1812
10967.49 1661
10968.48 1568
10969.47 1485
10970.46 1488
10971.45 1463
10972.44 1312
10973.43 1273
10974.42 1280
10975.41 1262
10976.40 1276
10977.39 1273
10978.38 1228
10979.37 1327
10980.36 1356
10981.35 1320
10982.34 1301
10983.32 1357
10984.31 1385
10985.30 1385
10986.29 1431
10987.28 1400
10988.27 1370
10989.26 1438
10990.25 1412
10991.24 1394
10992.23 1488
10993.22 1540
10994.21 1695
10995.20 1736
10996.20 1818
10997.19 1981
10998.18 2232
10999.17 2410
11000.16 2647
11001.15 2862
11002.14 2970
11003.13 2985
11004.12 2945
11005.11 2719
11006.10 2622
11007.09 2461
11008.08 2199
11009.07 1966
11010.06 1772
11011.06 1656
11012.05 1487
11013.04 1409
11014.03 1339
11015.02 1290
11016.01 1213
11017.00 1189
11017.99 1195
11018.98 1138
11019.98 1130
11020.97 1141
11021.96 1083
11022.95 1038
11023.94 1032
11024.93 1043
11025.93 1056
11026.92 1032
11027.91 1065
11028.90 1039
11029.89 1073
11030.88 1034
11031.88 1028
11032.87 988
11033.86 1003
11034.85 1012
11035.84 1023
11036.84 983
11037.83 1003
11038.82 968
11039.81 929
11040.81 924
11041.80 989
11042.79 969
11043.78 998
11044.77 996
11045.77 936
11046.76 900
11047.75 897
11048.75 894
11049.74 947
11050.73 866
11051.72 889
11052.72 874
11053.71 903
11054.70 883
11055.70 853
11056.69 861
11057.68 862
11058.67 848
11059.67 840
11060.66 852
11061.65 884
11062.65 885
11063.64 883
11064.63 902
11065.63 888
11066.62 888
11067.61 871
11068.61 899
11069.60 969
11070.60 920
11071.59 911
11072.58 914
11073.58 907
11074.57 904
11075.56 896
11076.56 853
11077.55 914
11078.55 938
11079.54 879
11080.53 861
11081.53 868
11082.52 890
11083.52 928
11084.51 880
11085.51 858
11086.50 862
11087.49 916
11088.49 900
11089.48 862
11090.48 873
11091.47 808
11092.47 873
11093.46 862
11094.46 820
11095.45 814
11096.45 782
11097.44 797
11098.44 793
11099.43 814
11100.43 781
11101.42 773
11102.42 784
11103.41 775
11104.41 752
11105.40 742
11106.40 781
11107.39 771
11108.39 749
11109.38 772
11110.38 784
11111.37 789
11112.37 737
11113.37 717
11114.36 776
11115.36 787
11116.35 761
11117.35 740
11118.34 806
11119.34 825
11120.34 814
11121.33 753
11122.33 807
11123.32 840
11124.32 870
11125.32 880
11126.31 889
11127.31 925
11128.30 977
11129.30 948
11130.30 922
11131.29 932
11132.29 946
11133.29 884
11134.28 839
11135.28 841
11136.28 852
11137.27 742
11138.27 813
11139.27 767
11140.26 791
11141.26 816
11142.26 792
11143.25 732
11144.25 746
11145.25 758
11146.24 757
11147.24 758
11148.24 772
11149.24 706
11150.23 751
11151.23 826
11152.23 771
11153.23 777
11154.22 784
11155.22 758
11156.22 783
11157.22 775
11158.21 763
11159.21 763
11160.21 813
11161.21 790
11162.20 782
11163.20 788
11164.20 777
11165.20 843
11166.20 797
11167.19 753
11168.19 779
11169.19 725
11170.19 783
11171.19 777
11172.18 757
11173.18 737
11174.18 786
11175.18 804
11176.18 782
11177.18 785
11178.17 809
11179.17 817
11180.17 798
11181.17 781
11182.17 724
11183.17 769
11184.17 739
11185.16 841
11186.16 860
11187.16 819
11188.16 832
11189.16 845
11190.16 859
11191.16 875
11192.16 864
11193.16 907
11194.16 923
11195.16 912
11196.15 935
11197.15 912
11198.15 902
11199.15 920
11200.15 924
11201.15 931
11202.15 959
11203.15 867
11204.15 852
11205.15 852
11206.15 880
11207.15 789
11208.15 830
11209.15 784
11210.15 801
11211.15 816
11212.15 793
11213.15 828
11214.15 820
11215.15 821
11216.15 834
11217.15 805
11218.15 726
11219.15 725
11220.15 718
11221.15 745
11222.15 771
11223.15 713
11224.15 706
11225.15 695
11226.15 683
11227.16 644
11228.16 710
11229.16 694
11230.16 666
11231.16 675
11232.16 657
11233.16 697
11234.16 659
11235.16 652
11236.16 655
11237.16 674
11238.17 645
11239.17 611
11240.17 669
11241.17 680
11242.17 636
11243.17 647
11244.17 694
11245.18 633
11246.18 663
11247.18 631
11248.18 639
11249.18 668
11250.18 625
11251.19 637
11252.19 642
11253.19 627
11254.19 638
11255.19 614
11256.19 654
11257.20 657
11258.20 632
11259.20 652
11260.20 615
11261.21 687
11262.21 752
11263.21 656
11264.21 629
11265.21 643
11266.22 638
11267.22 618
11268.22 682
11269.22 651
11270.23 653
11271.23 651
11272.23 691
11273.24 651
11274.24 651
11275.24 709
11276.24 741
11277.25 712
11278.25 746
11279.25 736
11280.26 756
11281.26 837
11282.26 768
11283.27 771
11284.27 801
11285.27 745
11286.28 786
11287.28 825
11288.28 716
11289.29 687
11290.29 696
11291.29 703
11292.30 698
11293.30 638
11294.30 632
11295.31 662
11296.31 658
11297.31 673
11298.32 718
11299.32 656
11300.33 624
11301.33 643
11302.33 643
11303.34 673
11304.34 632
11305.35 602
11306.35 613
11307.36 638
11308.36 657
11309.36 678
11310.37 762
11311.37 809
11312.38 790
11313.38 780
11314.39 777
11315.39 769
11316.40 798
11317.40 789
11318.41 770
11319.41 755
11320.41 811
11321.42 775
11322.42 756
11323.43 708
11324.43 640
11325.44 672
11326.44 657
11327.45 604
11328.46 585
11329.46 603
11330.47 578
11331.47 551
11332.48 541
11333.48 568
11334.49 546
11335.49 554
11336.50 563
11337.50 536
11338.51 550
11339.52 509
11340.52 567
11341.53 586
11342.53 511
11343.54 520
11344.54 562
11345.55 527
11346.56 515
11347.56 532
11348.57 594
11349.58 559
11350.58 521
11351.59 504
11352.59 518
11353.60 574
11354.61 530
11355.61 503
11356.62 555
11357.63 569
11358.63 565
11359.64 573
11360.65 548
11361.65 550
11362.66 576
11363.67 521
11364.67 529
11365.68 560
11366.69 551
11367.69 576
11368.70 544
11369.71 534
11370.71 501
11371.72 501
11372.73 513
11373.74 503
11374.74 532
11375.75 520
11376.76 567
11377.77 506
11378.77 509
11379.78 487
11380.79 487
11381.80 512
11382.80 484
11383.81 484
11384.82 510
11385.83 503
11386.83 533
11387.84 527
11388.85 521
11389.86 531
11390.87 555
11391.87 570
11392.88 538
11393.89 522
11394.90 550
11395.91 567
11396.91 507
11397.92 502
11398.93 479
11399.94 490
11400.95 522
11401.96 539
11402.97 518
11403.97 566
11404.98 526
11405.99 496
11407.00 473
11408.01 481
11409.02 534
11410.03 503
11411.03 490
11412.04 459
11413.05 489
11414.06 494
11415.07 530
11416.08 490
11417.09 520
11418.10 537
11419.11 533
11420.12 514
11421.13 521
11422.14 523
11423.14 518
11424.15 526
11425.16 509
11426.17 513
11427.18 494
11428.19 486
11429.20 556
11430.21 550
11431.22 546
11432.23 520
11433.24 516
11434.25 516
11435.26 527
11436.27 487
11437.28 504
11438.29 496
11439.30 529
11440.31 526
11441.32 489
11442.33 512
11443.34 508
11444.35 479
11445.36 529
11446.37 526
11447.38 495
11448.39 504
11449.41 505
11450.42 517
11451.43 509
11452.44 500
11453.45 503
11454.46 495
11455.47 489
11456.48 506
11457.49 479
11458.50 465
11459.51 482
11460.52 453
11461.54 452
11462.55 472
11463.56 518
11464.57 487
11465.58 474
11466.59 481
11467.60 484
11468.62 502
11469.63 464
11470.64 484
11471.65 476
11472.66 471
11473.67 496
11474.68 485
11475.70 451
11476.71 486
11477.72 476
11478.73 505
11479.74 515
11480.76 467
11481.77 467
11482.78 478
11483.79 435
11484.80 446
11485.82 423
11486.83 438
11487.84 494
11488.85 451
11489.87 504
11490.88 469
11491.89 421
11492.90 441
11493.92 450
11494.93 478
11495.94 474
11496.95 447
11497.97 460
11498.98 481
11499.99 491
11501.00 455
11502.02 464
11503.03 449
11504.04 476
11505.06 446
11506.07 440
11507.08 480
11508.10 457
11509.11 432
11510.12 488
11511.14 465
11512.15 485
11513.16 418
11514.18 470
11515.19 463
11516.20 433
11517.22 421
11518.23 456
11519.24 461
11520.26 415
11521.27 387
11522.29 433
11523.30 444
11524.31 454
11525.33 435
11526.34 449
11527.35 458
11528.37 426
11529.38 475
11530.40 510
11531.41 512
11532.43 453
11533.44 451
11534.45 491
11535.47 481
11536.48 452
11537.50 475
11538.51 482
11539.53 465
11540.54 471
11541.56 448
11542.57 494
11543.59 496
11544.60 470
11545.61 460
11546.63 452
11547.64 446
11548.66 450
11549.67 480
11550.69 455
11551.70 443
11552.72 437
11553.74 456
11554.75 470
11555.77 463
11556.78 520
11557.80 492
11558.81 451
11559.83 474
11560.84 515
11561.86 476
11562.87 433
11563.89 518
11564.91 497
11565.92 439
11566.94 448
11567.95 453
11568.97 479
11569.98 482
11571.00 529
11572.02 510
11573.03 484
11574.05 472
11575.06 511
11576.08 504
11577.10 479
11578.11 460
11579.13 519
11580.15 505
11581.16 522
11582.18 569
11583.20 505
11584.21 468
11585.23 491
11586.25 555
11587.26 558
11588.28 512
11589.30 528
11590.31 544
11591.33 566
11592.35 548
11593.36 571
11594.38 570
11595.40 565
11596.41 602
11597.43 635
11598.45 645
11599.47 705
11600.48 726
11601.50 783
11602.52 835
11603.53 880
11604.55 892
11605.57 938
11606.59 941
11607.60 939
11608.62 940
11609.64 887
11610.66 853
11611.68 795
11612.69 803
11613.71 681
11614.73 625
11615.75 661
11616.76 639
11617.78 559
11618.80 533
11619.82 513
11620.84 526
11621.86 501
11622.87 495
11623.89 496
11624.91 494
11625.93 481
11626.95 503
11627.97 436
11628.98 459
11630.00 525
11631.02 463
11632.04 485
11633.06 477
11634.08 501
11635.10 468
11636.11 468
11637.13 434
11638.15 437
11639.17 413
11640.19 431
11641.21 495
11642.23 445
11643.25 469
11644.27 507
11645.29 470
11646.31 479
11647.32 427
11648.34 436
11649.36 461
11650.38 476
11651.40 418
11652.42 430
11653.44 407
11654.46 440
11655.48 448
11656.50 392
11657.52 449
11658.54 445
11659.56 449
11660.58 439
11661.60 444
11662.62 442
11663.64 440
11664.66 452
11665.68 439
11666.70 419
11667.72 434
11668.74 420
11669.76 450
11670.78 446
11671.80 463
11672.82 460
11673.84 466
11674.86 484
11675.88 455
11676.90 431
11677.92 462
11678.95 461
11679.97 486
11680.99 448
11682.01 445
11683.03 422
11684.05 470
11685.07 442
11686.09 429
11687.11 466
11688.13 445
11689.16 477
11690.18 477
11691.20 478
11692.22 408
11693.24 456
11694.26 452
11695.28 455
11696.30 426
11697.33 422
11698.35 455
11699.37 455
11700.39 441
11701.41 409
11702.43 423
11703.46 469
11704.48 425
11705.50 443
11706.52 453
11707.54 411
11708.57 446
11709.59 457
11710.61 448
11711.63 513
11712.65 477
11713.68 428
11714.70 445
11715.72 447
11716.74 399
11717.77 444
11718.79 473
11719.81 445
11720.83 393
11721.86 432
11722.88 423
11723.90 423
11724.92 414
11725.95 477
11726.97 459
11727.99 466
11729.01 452
11730.04 440
11731.06 453
11732.08 424
11733.11 449
11734.13 485
11735.15 494
11736.18 476
11737.20 482
11738.22 469
11739.25 443
11740.27 434
11741.29 443
11742.32 450
11743.34 527
11744.36 497
11745.39 453
11746.41 469
11747.43 462
11748.46 461
11749.48 407
11750.51 460
11751.53 472
11752.55 453
11753.58 446
11754.60 444
11755.63 425
11756.65 461
11757.67 442
11758.70 461
11759.72 443
11760.75 423
11761.77 449
11762.80 449
11763.82 455
11764.84 442
11765.87 432
11766.89 479
11767.92 472
11768.94 474
11769.97 427
11770.99 426
11772.02 449
11773.04 453
11774.07 445
11775.09 428
11776.12 475
11777.14 469
11778.17 522
11779.19 430
11780.22 455
11781.24 444
11782.27 490
11783.29 483
11784.32 449
11785.34 475
11786.37 497
11787.39 490
11788.42 485
11789.45 517
11790.47 514
11791.50 501
11792.52 513
11793.55 513
11794.57 521
11795.60 475
11796.63 525
11797.65 519
11798.68 455
11799.70 519
11800.73 513
11801.75 558
11802.78 530
11803.81 473
11804.83 547
11805.86 530
11806.89 511
11807.91 492
11808.94 467
11809.97 500
11810.99 506
11812.02 535
11813.04 539
11814.07 531
11815.10 503
11816.12 524
11817.15 519
11818.18 508
11819.21 495
11820.23 518
11821.26 530
11822.29 513
11823.31 486
11824.34 477
11825.37 470
11826.39 541
11827.42 528
11828.45 538
11829.48 542
11830.50 555
11831.53 557
11832.56 544
11833.59 583
11834.61 507
11835.64 547
11836.67 516
11837.70 571
11838.72 560
11839.75 546
11840.78 529
11841.81 559
11842.83 591
11843.86 578
11844.89 558
11845.92 534
11846.95 561
11847.97 553
11849.00 605
11850.03 589
11851.06 577
11852.09 647
11853.12 614
11854.14 603
11855.17 630
11856.20 600
11857.23 629
11858.26 640
11859.29 657
11860.32 641
11861.34 679
11862.37 635
11863.40 650
11864.43 666
11865.46 700
11866.49 696
11867.52 696
11868.55 715
11869.57 686
11870.60 698
11871.63 675
11872.66 673
11873.69 695
11874.72 785
11875.75 730
11876.78 733
11877.81 787
11878.84 734
11879.87 697
11880.90 756
11881.93 814
11882.96 866
11883.99 833
11885.02 849
11886.05 879
11887.08 863
11888.11 898
11889.14 876
11890.16 939
11891.19 902
11892.22 943
11893.26 948
11894.29 959
11895.32 928
11896.35 965
11897.38 999
11898.41 1119
11899.44 1129
11900.47 1171
11901.50 1266
11902.53 1299
11903.56 1270
11904.59 1336
11905.62 1333
11906.65 1295
11907.68 1264
11908.71 1325
11909.74 1270
11910.77 1249
11911.80 1193
11912.83 1120
11913.87 1129
11914.90 1138
11915.93 1107
11916.96 1137
11917.99 1130
11919.02 1104
11920.05 1138
11921.08 1109
11922.11 1132
11923.15 1124
11924.18 1135
11925.21 1180
11926.24 1256
11927.27 1339
11928.30 1448
11929.34 1511
11930.37 1666
11931.40 1771
11932.43 1889
11933.46 1980
11934.49 2003
11935.53 2003
11936.56 1950
11937.59 1855
11938.62 1802
11939.65 1685
11940.69 1569
11941.72 1460
11942.75 1393
11943.78 1340
11944.82 1144
11945.85 1100
11946.88 1051
11947.91 1020
11948.94 1013
11949.98 956
11951.01 924
11952.04 949
11953.08 897
11954.11 896
11955.14 859
11956.17 836
11957.21 869
11958.24 847
11959.27 854
11960.31 876
11961.34 862
11962.37 909
11963.40 875
11964.44 871
11965.47 859
11966.50 829
11967.54 840
11968.57 820
11969.60 846
11970.64 884
11971.67 861
11972.70 902
11973.74 905
11974.77 912
11975.81 879
11976.84 907
11977.87 853
11978.91 825
11979.94 858
11980.97 887
11982.01 858
11983.04 807
11984.08 845
11985.11 806
11986.14 842
11987.18 821
11988.21 817
11989.25 838
11990.28 809
11991.32 840
11992.35 880
11993.38 844
11994.42 858
11995.45 913
11996.49 858
11997.52 861
11998.56 844
11999.59 918
12000.63 933
12001.66 908
12002.70 881
12003.73 927
12004.77 938
12005.80 940
12006.84 902
12007.87 894
12008.91 950
12009.94 958
12010.98 888
12012.01 943
12013.05 996
12014.08 995
12015.12 1039
12016.15 1071
12017.19 1077
12018.22 1069
12019.26 1147
12020.29 1138
12021.33 1119
12022.37 1161
12023.40 1195
12024.44 1211
12025.47 1120
12026.51 1141
12027.54 1083
12028.58 1075
12029.62 1081
12030.65 1001
12031.69 1003
12032.72 1074
12033.76 1069
12034.80 1028
12035.83 1032
12036.87 1009
12037.91 1046
12038.94 1011
12039.98 1021
12041.01 1041
12042.05 1022
12043.09 943
12044.12 936
12045.16 940
12046.20 973
12047.23 974
12048.27 929
12049.31 933
12050.35 927
12051.38 889
12052.42 943
12053.46 979
12054.49 924
12055.53 915
12056.57 883
12057.60 905
12058.64 1003
12059.68 1034
12060.72 953
12061.75 944
12062.79 984
12063.83 1012
12064.87 1045
12065.90 1014
12066.94 1020
12067.98 1014
12069.02 1030
12070.05 1028
12071.09 1032
12072.13 967
12073.17 1009
12074.21 1016
12075.24 999
12076.28 994
12077.32 996
12078.36 987
12079.40 1058
12080.43 1018
12081.47 1033
12082.51 1036
12083.55 1030
12084.59 1020
12085.63 1037
12086.66 1117
12087.70 1098
12088.74 1099
12089.78 1092
12090.82 1194
12091.86 1126
12092.90 1134
12093.93 1157
12094.97 1266
12096.01 1211
12097.05 1292
12098.09 1320
12099.13 1310
12100.17 1379
12101.21 1527
12102.25 1672
12103.28 1633
12104.32 1687
12105.36 1751
12106.40 1767
12107.44 1696
12108.48 1770
12109.52 1636
12110.56 1575
12111.60 1517
12112.64 1396
12113.68 1364
12114.72 1231
12115.76 1163
12116.80 1091
12117.84 1064
12118.88 911
12119.92 890
12120.96 942
12122.00 903
12123.04 888
12124.08 860
12125.12 812
12126.16 821
12127.20 801
12128.24 804
12129.28 801
12130.32 820
12131.36 740
12132.40 721
12133.44 753
12134.48 769
12135.52 750
12136.56 758
12137.60 739
12138.64 714
12139.68 786
12140.72 714
12141.76 725
12142.81 747
12143.85 735
12144.89 726
12145.93 661
12146.97 709
12148.01 733
12149.05 674
12150.09 651
12151.13 650
12152.18 669
12153.22 655
12154.26 666
12155.30 692
12156.34 668
12157.38 680
12158.42 636
12159.47 647
12160.51 657
12161.55 690
12162.59 630
12163.63 645
12164.67 652
12165.72 621
12166.76 671
12167.80 654
12168.84 692
12169.88 623
12170.93 655
12171.97 646
12173.01 649
12174.05 659
12175.09 644
12176.14 670
12177.18 640
12178.22 618
12179.26 650
12180.31 634
12181.35 606
12182.39 622
12183.43 635
12184.48 665
12185.52 644
12186.56 651
12187.60 685
12188.65 672
12189.69 649
12190.73 642
12191.78 646
12192.82 630
12193.86 640
12194.91 636
12195.95 593
12196.99 605
12198.04 599
12199.08 647
12200.12 640
12201.17 607
12202.21 606
12203.25 584
12204.30 608
12205.34 603
12206.38 609
12207.43 615
12208.47 626
12209.51 632
12210.56 677
12211.60 620
12212.65 577
12213.69 634
12214.73 623
12215.78 613
12216.82 633
12217.87 630
12218.91 592
12219.95 652
12221.00 656
12222.04 685
12223.09 672
12224.13 601
12225.17 569
12226.22 653
12227.26 633
12228.31 619
12229.35 651
12230.40 615
12231.44 659
12232.49 628
12233.53 599
12234.58 591
12235.62 610
12236.67 626
12237.71 581
12238.76 554
12239.80 581
12240.85 589
12241.89 613
12242.94 566
12243.98 556
12245.03 556
12246.07 597
12247.12 574
12248.16 535
12249.21 535
12250.25 553
12251.30 566
12252.34 577
12253.39 551
12254.44 552
12255.48 548
12256.53 524
12257.57 517
12258.62 523
12259.67 530
12260.71 513
12261.76 516
12262.80 528
12263.85 527
12264.90 501
12265.94 518
12266.99 491
12268.03 486
12269.08 516
12270.13 542
12271.17 516
12272.22 505
12273.27 508
12274.31 506
12275.36 496
12276.41 515
12277.45 476
12278.50 504
12279.55 479
12280.59 529
12281.64 460
12282.69 524
12283.73 508
12284.78 540
12285.83 475
12286.87 522
12287.92 508
12288.97 497
12290.01 525
12291.06 470
12292.11 453
12293.16 445
12294.20 494
12295.25 471
12296.30 420
12297.35 448
12298.39 440
12299.44 478
12300.49 460
12301.54 466
12302.58 518
12303.63 472
12304.68 476
12305.73 437
12306.78 450
12307.82 447
12308.87 412
12309.92 416
12310.97 425
12312.02 431
12313.06 442
12314.11 402
12315.16 404
12316.21 442
12317.26 435
12318.31 434
12319.35 444
12320.40 457
12321.45 421
12322.50 429
12323.55 420
12324.60 441
12325.65 449
12326.69 474
12327.74 469
12328.79 427
12329.84 453
12330.89 414
12331.94 445
12332.99 454
12334.04 478
12335.09 478
12336.13 453
12337.18 449
12338.23 424
12339.28 456
12340.33 437
12341.38 497
12342.43 476
12343.48 426
12344.53 414
12345.58 396
12346.63 441
12347.68 417
12348.73 455
12349.78 444
12350.83 460
12351.88 436
12352.93 462
12353.98 468
12355.03 443
12356.08 425
12357.13 431
12358.18 449
12359.23 490
12360.28 483
12361.33 453
12362.38 426
12363.43 402
12364.48 418
12365.53 410
12366.58 436
12367.63 442
12368.68 452
12369.73 440
12370.78 442
12371.83 465
12372.88 499
12373.93 455
12374.98 422
12376.04 460
12377.09 490
12378.14 418
12379.19 453
12380.24 439
12381.29 496
12382.34 458
12383.39 469
12384.44 425
12385.49 436
12386.55 413
12387.60 451
12388.65 465
12389.70 488
12390.75 488
12391.80 463
12392.85 472
12393.91 451
12394.96 470
12396.01 482
12397.06 493
12398.11 482
12399.17 472
12400.22 463
12401.27 455
12402.32 451
12403.37 458
12404.42 480
12405.48 531
12406.53 489
12407.58 487
12408.63 485
12409.69 512
12410.74 506
12411.79 484
12412.84 481
12413.90 493
12414.95 485
12416.00 495
12417.05 510
12418.11 507
12419.16 457
12420.21 483
12421.26 475
12422.32 491
12423.37 493
12424.42 500
12425.48 537
12426.53 521
12427.58 529
12428.63 467
12429.69 527
12430.74 502
12431.79 477
12432.85 546
12433.90 584
12434.95 558
12436.01 560
12437.06 573
12438.11 570
12439.17 607
12440.22 565
12441.28 506
12442.33 546
12443.38 517
12444.44 537
12445.49 529
12446.54 522
12447.60 512
12448.65 531
12449.71 492
12450.76 484
12451.81 479
12452.87 507
12453.92 520
12454.98 531
12456.03 554
12457.08 521
12458.14 555
12459.19 573
12460.25 551
12461.30 548
12462.36 541
12463.41 532
12464.47 577
12465.52 575
12466.58 588
12467.63 604
12468.68 624
12469.74 693
12470.79 761
12471.85 770
12472.90 759
12473.96 884
12475.01 944
12476.07 1044
12477.12 1105
12478.18 1204
12479.24 1219
12480.29 1250
12481.35 1232
12482.40 1143
12483.46 1131
12484.51 1020
12485.57 986
12486.62 950
12487.68 886
12488.73 792
12489.79 761
12490.85 759
12491.90 685
12492.96 648
12494.01 618
12495.07 620
12496.13 589
12497.18 558
12498.24 527
12499.29 543
12500.35 503
12501.41 540
12502.46 576
12503.52 559
12504.57 512
12505.63 536
12506.69 556
12507.74 616
12508.80 568
12509.86 546
12510.91 542
12511.97 548
12513.03 503
12514.08 511
12515.14 539
12516.20 561
12517.25 494
12518.31 481
12519.37 520
12520.42 540
12521.48 517
12522.54 481
12523.60 488
12524.65 506
12525.71 504
12526.77 504
12527.82 500
12528.88 478
12529.94 495
12531.00 503
12532.05 461
12533.11 476
12534.17 473
12535.23 494
12536.28 531
12537.34 482
12538.40 499
12539.46 515
12540.52 498
12541.57 462
12542.63 462
12543.69 523
12544.75 516
12545.81 502
12546.86 474
12547.92 492
12548.98 533
12550.04 536
12551.10 516
12552.15 479
12553.21 515
12554.27 558
12555.33 521
12556.39 474
12557.45 537
12558.51 554
12559.56 585
12560.62 541
12561.68 531
12562.74 538
12563.80 558
12564.86 545
12565.92 570
12566.98 565
12568.03 552
12569.09 573
12570.15 510
12571.21 503
12572.27 503
12573.33 527
12574.39 526
12575.45 555
12576.51 518
12577.57 531
12578.63 488
12579.69 500
12580.75 520
12581.81 482
12582.87 489
12583.93 476
12584.98 546
12586.04 494
12587.10 484
12588.16 538
12589.22 516
12590.28 474
12591.34 511
12592.40 509
12593.46 520
12594.52 503
12595.58 493
12596.64 466
12597.70 502
12598.77 527
12599.83 509
12600.89 471
12601.95 471
12603.01 464
12604.07 513
12605.13 484
12606.19 455
12607.25 503
12608.31 464
12609.37 481
12610.43 480
12611.49 533
12612.55 484
12613.61 488
12614.68 498
12615.74 510
12616.80 530
12617.86 499
12618.92 538
12619.98 489
12621.04 543
12622.10 585
12623.16 530
12624.23 538
12625.29 561
12626.35 540
12627.41 500
12628.47 491
12629.53 494
12630.59 531
12631.66 465
12632.72 445
12633.78 486
12634.84 519
12635.90 517
12636.97 452
12638.03 434
12639.09 486
12640.15 486
12641.21 483
12642.28 456
12643.34 451
12644.40 474
12645.46 458
12646.52 492
12647.59 498
12648.65 457
12649.71 471
12650.77 473
12651.84 436
12652.90 465
12653.96 478
12655.03 521
12656.09 516
12657.15 502
12658.21 427
12659.28 460
12660.34 464
12661.40 480
12662.46 502
12663.53 440
12664.59 480
12665.65 467
12666.72 499
12667.78 473
12668.84 483
12669.91 470
12670.97 461
12672.03 454
12673.10 470
12674.16 463
12675.22 461
12676.29 498
12677.35 469
12678.42 454
12679.48 424
12680.54 458
12681.61 508
12682.67 475
12683.73 509
12684.80 548
12685.86 517
12686.93 472
12687.99 490
12689.05 504
12690.12 497
12691.18 540
12692.25 527
12693.31 515
12694.38 495
12695.44 550
12696.50 580
12697.57 509
12698.63 548
12699.70 559
12700.76 603
12701.83 610
12702.89 589
12703.96 664
12705.02 701
12706.09 674
12707.15 655
12708.22 655
12709.28 692
12710.35 634
12711.41 631
12712.48 615
12713.54 577
12714.61 536
12715.67 563
12716.74 579
12717.80 568
12718.87 573
12719.93 579
12721.00 580
12722.06 569
12723.13 578
12724.19 590
12725.26 553
12726.33 607
12727.39 571
12728.46 563
12729.52 589
12730.59 612
12731.66 591
12732.72 624
12733.79 625
12734.85 671
12735.92 624
12736.99 690
12738.05 637
12739.12 643
12740.18 621
12741.25 596
12742.32 598
12743.38 597
12744.45 577
12745.52 573
12746.58 578
12747.65 530
12748.72 561
12749.78 529
12750.85 553
12751.92 494
12752.98 488
12754.05 488
12755.12 543
12756.18 542
12757.25 533
12758.32 498
12759.38 489
12760.45 483
12761.52 467
12762.59 463
12763.65 479
12764.72 470
12765.79 488
12766.85 470
12767.92 443
12768.99 485
12770.06 473
12771.12 473
12772.19 455
12773.26 433
12774.33 435
12775.40 479
12776.46 498
12777.53 469
12778.60 454
12779.67 434
12780.73 502
12781.80 481
12782.87 465
12783.94 442
12785.01 447
12786.08 419
12787.14 494
12788.21 449
12789.28 474
12790.35 442
12791.42 508
12792.49 470
12793.55 464
12794.62 493
12795.69 510
12796.76 497
12797.83 475
12798.90 478
12799.97 488
12801.03 491
12802.10 523
12803.17 470
12804.24 439
12805.31 486
12806.38 490
12807.45 486
12808.52 493
12809.59 494
12810.66 512
12811.72 516
12812.79 515
12813.86 515
12814.93 580
12816.00 574
12817.07 562
12818.14 545
12819.21 621
12820.28 663
12821.35 623
12822.42 605
12823.49 624
12824.56 589
12825.63 554
12826.70 566
12827.77 527
12828.84 528
12829.91 521
12830.98 557
12832.05 567
12833.12 521
12834.19 545
12835.26 535
12836.33 562
12837.40 521
12838.47 527
12839.54 481
12840.61 475
12841.68 481
12842.75 452
12843.82 489
12844.89 477
12845.96 489
12847.04 466
12848.11 431
12849.18 444
12850.25 407
12851.32 424
12852.39 416
12853.46 428
12854.53 429
12855.60 446
12856.67 420
12857.75 446
12858.82 445
12859.89 432
12860.96 411
12862.03 373
12863.10 429
12864.17 391
12865.24 402
12866.32 375
12867.39 389
12868.46 371
12869.53 382
12870.60 358
12871.67 381
12872.75 409
12873.82 441
12874.89 387
12875.96 381
12877.03 369
12878.11 373
12879.18 383
12880.25 383
12881.32 415
12882.39 409
12883.47 398
12884.54 387
12885.61 395
12886.68 377
12887.76 414
12888.83 389
12889.90 388
12890.97 368
12892.05 370
12893.12 375
12894.19 381
12895.27 374
12896.34 363
12897.41 384
12898.48 379
12899.56 389
12900.63 392
12901.70 394
12902.78 366
12903.85 384
12904.92 364
12905.99 350
12907.07 380
12908.14 410
12909.21 375
12910.29 365
12911.36 387
12912.44 405
12913.51 384
12914.58 375
12915.66 410
12916.73 351
12917.80 357
12918.88 327
12919.95 357
12921.02 376
12922.10 357
12923.17 377
12924.25 391
12925.32 345
12926.39 345
12927.47 360
12928.54 357
12929.62 351
12930.69 387
12931.77 367
12932.84 347
12933.91 379
12934.99 350
12936.06 357
12937.14 369
12938.21 378
12939.29 342
12940.36 353
12941.44 340
12942.51 348
12943.59 361
12944.66 362
12945.73 353
12946.81 352
12947.88 387
12948.96 346
12950.03 348
12951.11 324
12952.18 359
12953.26 328
12954.34 363
12955.41 318
12956.49 356
12957.56 348
12958.64 332
12959.71 340
12960.79 363
12961.86 335
12962.94 349
12964.01 341
12965.09 365
12966.17 361
12967.24 319
12968.32 352
12969.39 323
12970.47 333
12971.54 344
12972.62 350
12973.70 321
12974.77 361
12975.85 350
12976.93 353
12978.00 323
12979.08 359
12980.15 328
12981.23 335
12982.31 327
12983.38 334
12984.46 347
12985.54 343
12986.61 349
12987.69 335
12988.77 336
12989.84 313
12990.92 316
12992.00 333
12993.07 314
12994.15 319
12995.23 321
12996.30 339
12997.38 333
12998.46 307
12999.53 331
13000.61 355
13001.69 354
13002.77 349
13003.84 325
13004.92 341
13006.00 333
13007.08 322
13008.15 317
13009.23 341
13010.31 357
13011.39 334
13012.46 336
13013.54 326
13014.62 301
13015.70 357
13016.77 352
13017.85 334
13018.93 313
13020.01 315
13021.09 344
13022.16 356
13023.24 335
13024.32 298
13025.40 315
13026.48 344
13027.56 357
13028.63 286
13029.71 329
13030.79 370
13031.87 320
13032.95 348
13034.03 363
13035.10 344
13036.18 345
13037.26 354
13038.34 326
13039.42 360
13040.50 317
13041.58 362
13042.66 354
13043.73 326
13044.81 310
13045.89 294
13046.97 315
13048.05 318
13049.13 328
13050.21 352
13051.29 360
13052.37 338
13053.45 337
13054.53 333
13055.61 330
13056.69 339
13057.76 329
13058.84 348
13059.92 334
13061.00 348
13062.08 338
13063.16 326
13064.24 348
13065.32 360
13066.40 344
13067.48 342
13068.56 341
13069.64 301
13070.72 355
13071.80 337
13072.88 299
13073.96 348
13075.04 358
13076.12 357
13077.20 331
13078.28 316
13079.36 300
13080.44 325
13081.53 317
13082.61 358
13083.69 329
13084.77 382
13085.85 349
13086.93 316
13088.01 323
13089.09 300
13090.17 319
13091.25 341
13092.33 340
13093.41 327
13094.49 356
13095.58 346
13096.66 352
13097.74 308
13098.82 342
13099.90 347
13100.98 372
13102.06 337
13103.14 343
13104.23 331
13105.31 343
13106.39 367
13107.47 333
13108.55 340
13109.63 321
13110.72 322
13111.80 339
13112.88 346
13113.96 340
13115.04 303
13116.13 344
13117.21 329
13118.29 358
13119.37 347
13120.45 388
13121.54 326
13122.62 336
13123.70 329
13124.78 315
13125.86 371
13126.95 354
13128.03 338
13129.11 341
13130.19 296
13131.28 351
13132.36 347
13133.44 382
13134.52 363
13135.61 339
13136.69 346
13137.77 329
13138.86 351
13139.94 350
13141.02 348
13142.11 326
13143.19 357
13144.27 355
13145.35 351
13146.44 329
13147.52 319
13148.60 355
13149.69 339
13150.77 342
13151.85 320
13152.94 350
13154.02 338
13155.10 355
13156.19 361
13157.27 345
13158.36 369
13159.44 388
13160.52 360
13161.61 351
13162.69 365
13163.77 379
13164.86 391
13165.94 362
13167.03 383
13168.11 340
13169.19 343
13170.28 360
13171.36 367
13172.45 375
13173.53 358
13174.62 374
13175.70 360
13176.79 332
13177.87 357
13178.95 377
13180.04 345
13181.12 364
13182.21 341
13183.29 391
13184.38 366
13185.46 372
13186.55 372
13187.63 370
13188.72 369
13189.80 369
13190.89 398
13191.97 341
13193.06 328
13194.14 358
13195.23 379
13196.31 350
13197.40 366
13198.48 359
13199.57 400
13200.65 403
13201.74 379
13202.83 361
13203.91 343
13205.00 373
13206.08 410
13207.17 384
13208.25 383
13209.34 424
13210.43 397
13211.51 376
13212.60 391
13213.68 383
13214.77 348
13215.86 369
13216.94 432
13218.03 376
13219.11 374
13220.20 399
13221.29 384
13222.37 373
13223.46 407
13224.55 446
13225.63 395
13226.72 382
13227.80 378
13228.89 394
13229.98 393
13231.06 414
13232.15 406
13233.24 396
13234.32 418
13235.41 412
13236.50 417
13237.59 445
13238.67 434
13239.76 427
13240.85 420
13241.93 405
13243.02 405
13244.11 404
13245.20 413
13246.28 434
13247.37 431
13248.46 427
13249.55 426
13250.63 418
13251.72 463
13252.81 455
13253.90 415
13254.98 458
13256.07 443
13257.16 452
13258.25 508
13259.33 498
13260.42 521
13261.51 509
13262.60 497
13263.69 498
13264.77 504
13265.86 534
13266.95 501
13268.04 528
13269.13 490
13270.22 480
13271.30 477
13272.39 543
13273.48 536
13274.57 524
13275.66 516
13276.75 520
13277.83 525
13278.92 540
13280.01 533
13281.10 550
13282.19 578
13283.28 566
13284.37 578
13285.46 573
13286.55 553
13287.63 562
13288.72 553
13289.81 582
13290.90 587
13291.99 571
13293.08 636
13294.17 670
13295.26 647
13296.35 635
13297.44 645
13298.53 634
13299.62 628
13300.71 658
13301.80 673
13302.89 663
13303.97 669
13305.06 678
13306.15 717
13307.24 727
13308.33 688
13309.42 735
13310.51 740
13311.60 808
13312.69 770
13313.78 762
13314.87 735
13315.96 739
13317.05 757
13318.14 745
13319.24 735
13320.33 780
13321.42 744
13322.51 729
13323.60 772
13324.69 750
13325.78 747
13326.87 724
13327.96 700
13329.05 717
13330.14 706
13331.23 696
13332.32 704
13333.41 709
13334.50 694
13335.60 723
13336.69 709
13337.78 693
13338.87 736
13339.96 731
13341.05 705
13342.14 740
13343.23 744
13344.32 763
13345.42 745
13346.51 742
13347.60 792
13348.69 770
13349.78 738
13350.87 722
13351.97 753
13353.06 827
13354.15 869
13355.24 815
13356.33 814
13357.42 809
13358.52 800
13359.61 803
13360.70 895
13361.79 830
13362.88 868
13363.98 902
13365.07 907
13366.16 981
13367.25 1038
13368.35 994
13369.44 970
13370.53 1009
13371.62 1001
13372.72 1000
13373.81 957
13374.90 946
13375.99 969
13377.09 982
13378.18 912
13379.27 887
13380.36 867
13381.46 853
13382.55 791
13383.64 783
13384.74 782
13385.83 728
13386.92 707
13388.02 731
13389.11 716
13390.20 698
13391.30 695
13392.39 737
13393.48 666
13394.58 716
13395.67 677
13396.76 695
13397.86 646
13398.95 682
13400.04 687
13401.14 664
13402.23 656
13403.32 666
13404.42 658
13405.51 673
13406.61 664
13407.70 606
13408.79 685
13409.89 642
13410.98 666
13412.08 681
13413.17 706
13414.26 659
13415.36 650
13416.45 673
13417.55 680
13418.64 683
13419.74 674
13420.83 730
13421.93 654
13423.02 675
13424.11 645
13425.21 662
13426.30 715
13427.40 670
13428.49 664
13429.59 686
13430.68 692
13431.78 676
13432.87 702
13433.97 707
13435.06 722
13436.16 734
13437.25 727
13438.35 691
13439.44 694
13440.54 723
13441.63 713
13442.73 713
13443.83 771
13444.92 726
13446.02 739
13447.11 759
13448.21 764
13449.30 733
13450.40 754
13451.49 744
13452.59 797
13453.69 774
13454.78 792
13455.88 841
13456.97 868
13458.07 880
13459.17 868
13460.26 835
13461.36 904
13462.45 840
13463.55 816
13464.65 873
13465.74 890
13466.84 868
13467.94 859
13469.03 891
13470.13 965
13471.23 949
13472.32 942
13473.42 940
13474.52 930
13475.61 926
13476.71 932
13477.81 903
13478.90 879
13480.00 931
13481.10 881
13482.19 914
13483.29 998
13484.39 966
13485.48 941
13486.58 910
13487.68 963
13488.78 978
13489.87 991
13490.97 1018
13492.07 999
13493.17 1045
13494.26 1015
13495.36 1079
13496.46 1080
13497.56 1189
13498.65 1121
13499.75 1193
13500.85 1160
13501.95 1228
13503.04 1277
13504.14 1269
13505.24 1275
13506.34 1247
13507.44 1276
13508.53 1303
13509.63 1223
13510.73 1239
13511.83 1220
13512.93 1197
13514.03 1144
13515.12 1073
13516.22 1013
13517.32 1024
13518.42 1005
13519.52 940
13520.62 876
13521.71 854
13522.81 855
13523.91 827
13525.01 807
13526.11 809
13527.21 818
13528.31 792
13529.41 757
13530.51 758
13531.60 761
13532.70 725
13533.80 730
13534.90 755
13536.00 750
13537.10 755
13538.20 811
13539.30 761
13540.40 724
13541.50 740
13542.60 703
13543.70 734
13544.80 747
13545.90 743
13547.00 750
13548.09 732
13549.19 737
13550.29 690
13551.39 652
13552.49 650
13553.59 668
13554.69 656
13555.79 656
13556.89 712
13557.99 650
13559.09 637
13560.19 646
13561.29 700
13562.39 662
13563.50 661
13564.60 678
13565.70 658
13566.80 671
13567.90 672
13569.00 642
13570.10 626
13571.20 625
13572.30 641
13573.40 663
13574.50 641
13575.60 653
13576.70 631
13577.80 651
13578.90 671
13580.01 657
13581.11 611
13582.21 655
13583.31 671
13584.41 667
13585.51 688
13586.61 713
13587.71 659
13588.81 644
13589.92 672
13591.02 661
13592.12 708
13593.22 697
13594.32 653
13595.42 615
13596.53 640
13597.63 650
13598.73 657
13599.83 694
13600.93 679
13602.03 658
13603.14 700
13604.24 712
13605.34 697
13606.44 683
13607.54 723
13608.65 710
13609.75 716
13610.85 734
13611.95 681
13613.06 685
13614.16 700
13615.26 685
13616.36 685
13617.47 670
13618.57 740
13619.67 742
13620.77 694
13621.88 734
13622.98 682
13624.08 720
13625.18 758
13626.29 699
13627.39 738
13628.49 711
13629.60 735
13630.70 722
13631.80 742
13632.91 745
13634.01 723
13635.11 725
13636.21 776
13637.32 727
13638.42 710
13639.53 747
13640.63 732
13641.73 718
13642.84 693
13643.94 681
13645.04 646
13646.15 701
13647.25 681
13648.35 688
13649.46 686
13650.56 679
13651.67 713
13652.77 709
13653.87 680
13654.98 592
13656.08 675
13657.19 666
13658.29 630
13659.39 615
13660.50 597
13661.60 589
13662.71 634
13663.81 620
13664.92 623
13666.02 596
13667.12 577
13668.23 580
13669.33 589
13670.44 601
13671.54 576
13672.65 614
13673.75 623
13674.86 600
13675.96 575
13677.07 611
13678.17 570
13679.28 573
13680.38 602
13681.49 637
13682.59 592
13683.70 600
13684.80 643
13685.91 594
13687.01 595
13688.12 633
13689.22 676
13690.33 652
13691.44 576
13692.54 599
13693.65 611
13694.75 607
13695.86 601
13696.96 595
13698.07 595
13699.18 589
13700.28 645
13701.39 614
13702.49 616
13703.60 612
13704.71 638
13705.81 636
13706.92 625
13708.02 610
13709.13 611
13710.24 624
13711.34 592
13712.45 616
13713.56 659
13714.66 696
13715.77 676
13716.87 690
13717.98 689
13719.09 723
13720.19 681
13721.30 705
13722.41 723
13723.51 691
13724.62 714
13725.73 793
13726.84 762
13727.94 708
13729.05 783
13730.16 776
13731.26 798
13732.37 806
13733.48 841
13734.59 825
13735.69 863
13736.80 839
13737.91 865
13739.01 886
13740.12 841
13741.23 820
13742.34 829
13743.45 899
13744.55 869
13745.66 857
13746.77 835
13747.88 868
13748.98 891
13750.09 853
13751.20 911
13752.31 936
13753.42 934
13754.52 915
13755.63 994
13756.74 1010
13757.85 1010
13758.96 1027
13760.06 1054
13761.17 1043
13762.28 1163
13763.39 1202
13764.50 1200
13765.61 1237
13766.72 1266
13767.82 1388
13768.93 1468
13770.04 1412
13771.15 1520
13772.26 1597
13773.37 1639
13774.48 1681
13775.59 1697
13776.69 1858
13777.80 1776
13778.91 1736
13780.02 1662
13781.13 1643
13782.24 1607
13783.35 1582
13784.46 1504
13785.57 1437
13786.68 1359
13787.79 1261
13788.90 1190
13790.01 1078
13791.12 1015
13792.22 1004
13793.33 1005
13794.44 956
13795.55 895
13796.66 910
13797.77 873
13798.88 863
13799.99 878
13801.10 897
13802.21 837
13803.32 797
13804.43 823
13805.54 835
13806.65 753
13807.76 778
13808.87 848
13809.98 772
13811.09 759
13812.20 822
13813.32 783
13814.43 789
13815.54 716
13816.65 756
13817.76 727
13818.87 764
13819.98 773
13821.09 757
13822.20 705
13823.31 737
13824.42 749
13825.53 724
13826.64 679
13827.76 693
13828.87 698
13829.98 689
13831.09 742
13832.20 682
13833.31 732
13834.42 668
13835.53 705
13836.65 690
13837.76 708
13838.87 692
13839.98 726
13841.09 727
13842.20 694
13843.31 713
13844.43 725
13845.54 687
13846.65 724
13847.76 711
13848.87 640
13849.99 685
13851.10 766
13852.21 692
13853.32 646
13854.43 731
13855.55 703
13856.66 690
13857.77 693
13858.88 752
13859.99 752
13861.11 738
13862.22 681
13863.33 706
13864.44 733
13865.56 719
13866.67 728
13867.78 736
13868.89 722
13870.01 730
13871.12 802
13872.23 772
13873.35 704
13874.46 749
13875.57 728
13876.68 780
13877.80 742
13878.91 723
13880.02 715
13881.14 766
13882.25 758
13883.36 733
13884.48 697
13885.59 726
13886.70 772
13887.82 800
13888.93 824
13890.04 837
13891.16 781
13892.27 799
13893.39 828
13894.50 857
13895.61 888
13896.73 855
13897.84 798
13898.95 820
13900.07 882
13901.18 849
13902.30 829
13903.41 825
13904.52 802
13905.64 835
13906.75 781
13907.87 729
13908.98 764
13910.10 782
13911.21 752
13912.32 757
13913.44 730
13914.55 699
13915.67 728
13916.78 713
13917.90 670
13919.01 668
13920.13 662
13921.24 664
13922.36 722
13923.47 667
13924.59 676
13925.70 667
13926.82 649
13927.93 646
13929.05 693
13930.16 658
13931.28 666
13932.39 713
13933.51 669
13934.62 653
13935.74 622
13936.85 682
13937.97 695
13939.08 742
13940.20 704
13941.32 712
13942.43 661
13943.55 627
13944.66 639
13945.78 696
13946.89 693
13948.01 725
13949.13 703
13950.24 670
13951.36 658
13952.47 681
13953.59 647
13954.71 641
13955.82 633
13956.94 623
13958.05 651
13959.17 659
13960.29 641
13961.40 635
13962.52 619
13963.64 657
13964.75 629
13965.87 611
13966.99 588
13968.10 637
13969.22 609
13970.34 635
13971.45 654
13972.57 625
13973.69 622
13974.80 627
13975.92 645
13977.04 645
13978.16 634
13979.27 603
13980.39 562
13981.51 602
13982.62 640
13983.74 613
13984.86 643
13985.98 659
13987.09 627
13988.21 655
13989.33 634
13990.45 642
13991.56 609
13992.68 627
13993.80 608
13994.92 617
13996.03 612
13997.15 667
13998.27 635
13999.39 597
14000.51 639
14001.62 661
14002.74 630
14003.86 648
14004.98 650
14006.10 610
14007.21 620
14008.33 658
14009.45 684
14010.57 642
14011.69 608
14012.81 609
14013.93 618
14015.04 634
14016.16 648
14017.28 589
14018.40 627
14019.52 628
14020.64 614
14021.76 618
14022.87 653
14023.99 653
14025.11 660
14026.23 682
14027.35 635
14028.47 615
14029.59 615
14030.71 634
14031.83 642
14032.95 656
14034.07 631
14035.19 654
14036.30 674
14037.42 643
14038.54 615
14039.66 647
14040.78 681
14041.90 659
14043.02 644
14044.14 659
14045.26 665
14046.38 662
14047.50 665
14048.62 683
14049.74 672
14050.86 648
14051.98 769
14053.10 765
14054.22 740
14055.34 714
14056.46 772
14057.58 753
14058.70 819
14059.82 765
14060.94 696
14062.06 795
14063.18 772
14064.30 813
14065.43 819
14066.55 832
14067.67 811
14068.79 784
14069.91 814
14071.03 849
14072.15 874
14073.27 881
14074.39 884
14075.51 896
14076.63 880
14077.75 931
14078.88 955
14080.00 1027
14081.12 972
14082.24 1015
14083.36 1008
14084.48 1041
14085.60 1079
14086.72 1037
14087.85 1088
14088.97 1044
14090.09 1164
14091.21 1164
14092.33 1160
14093.45 1303
14094.58 1279
14095.70 1267
14096.82 1297
14097.94 1335
14099.06 1347
14100.19 1350
14101.31 1409
14102.43 1394
14103.55 1391
14104.67 1366
14105.80 1365
14106.92 1279
14108.04 1193
14109.16 1237
14110.28 1219
14111.41 1163
14112.53 1114
14113.65 1033
14114.77 988
14115.90 1020
14117.02 943
14118.14 934
14119.27 921
14120.39 879
14121.51 816
14122.63 897
14123.76 929
14124.88 877
14126.00 868
14127.13 888
14128.25 828
14129.37 815
14130.50 800
14131.62 826
14132.74 804
14133.86 822
14134.99 813
14136.11 765
14137.24 739
14138.36 756
14139.48 732
14140.61 787
14141.73 767
14142.85 795
14143.98 776
14145.10 724
14146.22 739
14147.35 729
14148.47 735
14149.60 719
14150.72 708
14151.84 734
14152.97 750
14154.09 770
14155.22 724
14156.34 710
14157.46 723
14158.59 684
14159.71 696
14160.84 722
14161.96 712
14163.09 664
14164.21 675
14165.34 632
14166.46 615
14167.58 681
14168.71 691
14169.83 709
14170.96 686
14172.08 688
14173.21 656
14174.33 680
14175.46 640
14176.58 657
14177.71 641
14178.83 667
14179.96 674
14181.08 743
14182.21 635
14183.33 625
14184.46 637
14185.59 622
14186.71 641
14187.84 656
14188.96 671
14190.09 657
14191.21 639
14192.34 653
14193.46 677
14194.59 686
14195.72 635
14196.84 611
14197.97 604
14199.09 615
14200.22 626
14201.35 619
14202.47 665
14203.60 618
14204.72 612
14205.85 651
14206.98 644
14208.10 643
14209.23 600
14210.35 657
14211.48 591
14212.61 630
14213.73 601
14214.86 603
14215.99 569
14217.11 585
14218.24 572
14219.37 617
14220.49 586
14221.62 601
14222.75 585
14223.87 563
14225.00 594
14226.13 566
14227.26 575
14228.38 588
14229.51 598
14230.64 564
14231.76 547
14232.89 575
14234.02 581
14235.15 580
14236.27 564
14237.40 590
14238.53 569
14239.66 569
14240.78 603
14241.91 573
14243.04 562
14244.17 581
14245.29 589
14246.42 575
14247.55 538
14248.68 572
14249.81 580
14250.93 577
14252.06 567
14253.19 542
14254.32 515
14255.45 556
14256.57 544
14257.70 486
14258.83 486
14259.96 519
14261.09 546
14262.22 516
14263.34 501
14264.47 516
14265.60 525
14266.73 519
14267.86 530
14268.99 527
14270.12 539
14271.24 528
14272.37 547
14273.50 529
14274.63 500
14275.76 523
14276.89 448
14278.02 529
14279.15 560
14280.28 543
14281.41 516
14282.54 533
14283.66 456
14284.79 477
14285.92 486
14287.05 453
14288.18 512
14289.31 468
14290.44 457
14291.57 500
14292.70 507
14293.83 472
14294.96 456
14296.09 460
14297.22 456
14298.35 438
14299.48 488
14300.61 465
14301.74 476
14302.87 477
14304.00 469
14305.13 451
14306.26 449
14307.39 464
14308.52 471
14309.65 478
14310.78 423
14311.91 453
14313.04 458
14314.17 435
14315.30 447
14316.43 456
14317.56 421
14318.69 415
14319.82 466
14320.96 479
14322.09 461
14323.22 424
14324.35 405
14325.48 408
14326.61 461
14327.74 427
14328.87 398
14330.00 419
14331.13 429
14332.27 442
14333.40 415
14334.53 365
14335.66 406
14336.79 443
14337.92 422
14339.05 435
14340.18 437
14341.32 475
14342.45 455
14343.58 414
14344.71 378
14345.84 424
14346.98 430
14348.11 438
14349.24 433
14350.37 444
14351.50 463
14352.63 441
14353.77 435
14354.90 425
14356.03 395
14357.16 427
14358.30 416
14359.43 410
14360.56 410
14361.69 392
14362.82 411
14363.96 444
14365.09 416
14366.22 412
14367.35 426
14368.49 416
14369.62 405
14370.75 394
14371.89 392
14373.02 408
14374.15 386
14375.28 385
14376.42 418
14377.55 401
14378.68 418
14379.82 411
14380.95 422
14382.08 417
14383.22 392
14384.35 411
14385.48 426
14386.62 421
14387.75 409
14388.88 435
14390.02 432
14391.15 415
14392.28 451
14393.42 448
14394.55 408
14395.68 401
14396.82 408
14397.95 446
14399.09 460
14400.22 460
14401.35 455
14402.49 424
14403.62 450
14404.76 412
14405.89 438
14407.02 402
14408.16 425
14409.29 445
14410.43 437
14411.56 442
14412.70 441
14413.83 450
14414.96 457
14416.10 407
14417.23 449
14418.37 464
14419.50 457
14420.64 430
14421.77 408
14422.91 429
14424.04 466
14425.18 460
14426.31 477
14427.45 418
14428.58 432
14429.72 435
14430.85 433
14431.99 468
14433.12 475
14434.26 452
14435.39 452
14436.53 468
14437.66 450
14438.80 447
14439.93 437
14441.07 480
14442.20 448
14443.34 461
14444.48 408
14445.61 445
14446.75 446
14447.88 446
14449.02 420
14450.15 412
14451.29 457
14452.43 470
14453.56 446
14454.70 432
14455.83 444
14456.97 396
14458.11 409
14459.24 418
14460.38 407
14461.52 412
14462.65 401
14463.79 419
14464.93 413
14466.06 415
14467.20 426
14468.33 421
14469.47 431
14470.61 414
14471.74 379
14472.88 367
14474.02 367
14475.16 402
14476.29 423
14477.43 406
14478.57 387
14479.70 392
14480.84 406
14481.98 405
14483.11 430
14484.25 429
14485.39 400
14486.53 379
14487.66 403
14488.80 421
14489.94 412
14491.08 390
14492.21 416
14493.35 384
14494.49 383
14495.63 396
14496.76 425
14497.90 397
14499.04 370
14500.18 362
14501.31 449
14502.45 412
14503.59 426
14504.73 374
14505.87 413
14507.01 422
14508.14 396
14509.28 377
14510.42 435
14511.56 382
14512.70 390
14513.83 387
14514.97 381
14516.11 421
14517.25 424
14518.39 398
14519.53 354
14520.67 422
14521.80 418
14522.94 417
14524.08 427
14525.22 405
14526.36 407
14527.50 406
14528.64 439
14529.78 405
14530.92 412
14532.05 413
14533.19 381
14534.33 414
14535.47 417
14536.61 393
14537.75 376
14538.89 375
14540.03 409
14541.17 388
14542.31 381
14543.45 377
14544.59 374
14545.73 422
14546.87 413
14548.01 395
14549.15 407
14550.29 414
14551.43 407
14552.57 428
14553.71 412
14554.85 431
14555.99 407
14557.13 418
14558.27 410
14559.41 423
14560.55 404
14561.69 424
14562.83 430
14563.97 410
14565.11 441
14566.25 401
14567.39 407
14568.53 404
14569.67 427
14570.81 439
14571.95 435
14573.09 408
14574.23 440
14575.37 459
14576.51 403
14577.66 456
14578.80 478
14579.94 454
14581.08 433
14582.22 430
14583.36 400
14584.50 460
14585.64 448
14586.78 446
14587.93 476
14589.07 467
14590.21 462
14591.35 451
14592.49 480
14593.63 544
14594.77 492
14595.92 461
14597.06 459
14598.20 480
14599.34 515
14600.48 482
14601.62 464
14602.77 508
14603.91 494
14605.05 477
14606.19 508
14607.33 469
14608.48 513
14609.62 490
14610.76 514
14611.90 558
14613.04 529
14614.19 501
14615.33 557
14616.47 503
14617.61 511
14618.76 529
14619.90 554
14621.04 554
14622.18 509
14623.33 582
14624.47 560
14625.61 585
14626.76 569
14627.90 625
14629.04 608
14630.18 614
14631.33 633
14632.47 676
14633.61 622
14634.76 681
14635.90 651
14637.04 656
14638.19 679
14639.33 649
14640.47 685
14641.62 662
14642.76 692
14643.90 641
14645.05 659
14646.19 657
14647.33 611
14648.48 559
14649.62 503
14650.76 541
14651.91 490
14653.05 537
14654.20 474
14655.34 523
14656.48 514
14657.63 486
14658.77 455
14659.92 465
14661.06 431
14662.20 452
14663.35 459
14664.49 412
14665.64 391
14666.78 457
14667.93 434
14669.07 453
14670.22 385
14671.36 407
14672.50 456
14673.65 398
14674.79 403
14675.94 411
14677.08 423
14678.23 415
14679.37 429
14680.52 421
14681.66 420
14682.81 374
14683.95 422
14685.10 409
14686.24 399
14687.39 394
14688.53 353
14689.68 382
14690.82 350
14691.97 361
14693.12 347
14694.26 386
14695.41 361
14696.55 387
14697.70 371
14698.84 348
14699.99 368
14701.13 377
14702.28 373
14703.43 370
14704.57 341
14705.72 374
14706.86 368
14708.01 372
14709.16 342
14710.30 384
14711.45 392
14712.59 342
14713.74 365
14714.89 330
14716.03 311
14717.18 355
14718.33 383
14719.47 326
14720.62 319
14721.77 339
14722.91 330
14724.06 364
14725.21 330
14726.35 342
14727.50 350
14728.65 358
14729.79 337
14730.94 337
14732.09 316
14733.23 325
14734.38 344
14735.53 327
14736.67 328
14737.82 370
14738.97 319
14740.12 408
14741.26 351
14742.41 310
14743.56 331
14744.71 342
14745.85 337
14747.00 291
14748.15 344
14749.30 330
14750.44 379
14751.59 377
14752.74 350
14753.89 322
14755.03 340
14756.18 352
14757.33 333
14758.48 332
14759.63 301
14760.77 335
14761.92 340
14763.07 358
14764.22 334
14765.37 348
14766.52 320
14767.66 322
14768.81 305
14769.96 315
14771.11 311
14772.26 302
14773.41 293
14774.55 302
14775.70 309
14776.85 333
14778.00 300
14779.15 306
14780.30 297
14781.45 290
14782.60 295
14783.74 305
14784.89 327
14786.04 312
14787.19 294
14788.34 282
14789.49 290
14790.64 323
14791.79 342
14792.94 287
14794.09 282
14795.24 297
14796.39 337
14797.54 308
14798.69 288
14799.83 306
14800.98 296
14802.13 298
14803.28 284
14804.43 319
14805.58 278
14806.73 278
14807.88 268
14809.03 260
14810.18 264
14811.33 279
14812.48 332
14813.63 301
14814.78 298
14815.93 259
14817.08 320
14818.23 312
14819.38 282
14820.53 261
14821.69 286
14822.84 293
14823.99 294
14825.14 248
14826.29 287
14827.44 248
14828.59 248
14829.74 332
14830.89 320
14832.04 289
14833.19 284
14834.34 273
14835.49 292
14836.65 280
14837.80 270
14838.95 293
14840.10 261
14841.25 262
14842.40 272
14843.55 302
14844.70 244
14845.85 261
14847.01 271
14848.16 268
14849.31 245
14850.46 251
14851.61 271
14852.76 268
14853.92 245
14855.07 283
14856.22 288
14857.37 288
14858.52 264
14859.67 273
14860.83 247
14861.98 288
14863.13 294
14864.28 270
14865.44 295
14866.59 260
14867.74 263
14868.89 264
14870.04 291
14871.20 267
14872.35 277
14873.50 309
14874.65 304
14875.81 270
14876.96 265
14878.11 271
14879.26 284
14880.42 286
14881.57 275
14882.72 307
14883.88 286
14885.03 281
14886.18 295
14887.33 285
14888.49 302
14889.64 260
14890.79 328
14891.95 260
14893.10 278
14894.25 277
14895.41 282
14896.56 291
14897.71 273
14898.87 249
14900.02 269
14901.17 285
14902.33 262
14903.48 241
14904.63 258
14905.79 289
14906.94 298
14908.10 309
14909.25 274
14910.40 295
14911.56 282
14912.71 315
14913.87 305
14915.02 286
14916.17 279
14917.33 307
14918.48 286
14919.64 278
14920.79 291
14921.94 296
14923.10 281
14924.25 287
14925.41 307
14926.56 267
14927.72 283
14928.87 305
14930.03 310
14931.18 278
14932.34 293
14933.49 296
14934.65 345
14935.80 329
14936.96 330
14938.11 294
14939.27 286
14940.42 307
14941.58 312
14942.73 341
14943.89 311
14945.04 317
14946.20 338
14947.35 329
14948.51 334
14949.66 329
14950.82 370
14951.97 372
14953.13 347
14954.28 319
14955.44 341
14956.60 362
14957.75 358
14958.91 351
14960.06 343
14961.22 337
14962.37 360
14963.53 369
14964.69 362
14965.84 376
14967.00 393
14968.16 408
14969.31 349
14970.47 345
14971.62 351
14972.78 385
14973.94 398
14975.09 336
14976.25 317
14977.41 358
14978.56 338
14979.72 326
14980.88 332
14982.03 354
14983.19 322
14984.35 315
14985.50 315
14986.66 291
14987.82 279
14988.97 297
14990.13 316
14991.29 323
14992.44 293
14993.60 310
14994.76 313
14995.92 288
14997.07 285
14998.23 295
14999.39 262
15000.55 284
15001.70 289
15002.86 287
15004.02 283
15005.18 286
15006.33 281
15007.49 271
15008.65 243
15009.81 243
15010.96 293
15012.12 269
15013.28 254
15014.44 270
15015.60 287
15016.75 287
15017.91 271
15019.07 273
15020.23 259
15021.39 256
15022.54 275
15023.70 276
15024.86 264
15026.02 241
15027.18 284
15028.34 281
15029.49 279
15030.65 258
15031.81 252
15032.97 277
15034.13 242
15035.29 265
15036.45 292
15037.61 259
15038.76 268
15039.92 283
15041.08 244
15042.24 249
15043.40 246
15044.56 305
15045.72 287
15046.88 254
15048.04 277
15049.20 284
15050.36 288
15051.51 275
15052.67 244
15053.83 277
15054.99 299
15056.15 283
15057.31 283
15058.47 246
15059.63 264
15060.79 250
15061.95 256
15063.11 276
15064.27 264
15065.43 280
15066.59 268
15067.75 266
15068.91 238
15070.07 267
15071.23 278
15072.39 290
15073.55 249
15074.71 242
15075.87 265
15077.03 254
15078.19 257
15079.35 254
15080.51 255
15081.67 270
15082.83 279
15083.99 265
15085.16 270
15086.32 273
15087.48 284
15088.64 234
15089.80 247
15090.96 239
15092.12 263
15093.28 277
15094.44 258
15095.60 272
15096.76 282
15097.93 265
15099.09 281
15100.25 259
15101.41 255
15102.57 272
15103.73 294
15104.89 275
15106.05 255
15107.22 274
15108.38 285
15109.54 280
15110.70 283
15111.86 290
15113.02 262
15114.19 302
15115.35 318
15116.51 324
15117.67 306
15118.83 266
15120.00 297
15121.16 323
15122.32 293
15123.48 280
15124.64 273
15125.81 264
15126.97 264
15128.13 282
15129.29 286
15130.46 253
15131.62 297
15132.78 325
15133.94 293
15135.11 266
15136.27 297
15137.43 319
15138.59 284
15139.76 270
15140.92 266
15142.08 307
15143.25 306
15144.41 312
15145.57 301
15146.73 305
15147.90 298
15149.06 309
15150.22 275
15151.39 300
15152.55 304
15153.71 317
15154.88 294
15156.04 281
15157.20 328
15158.37 303
15159.53 304
15160.69 289
15161.86 320
15163.02 311
15164.19 310
15165.35 292
15166.51 330
15167.68 299
15168.84 341
15170.00 283
15171.17 294
15172.33 303
15173.50 270
15174.66 297
15175.83 322
15176.99 323
15178.15 301
15179.32 358
15180.48 325
15181.65 344
15182.81 327
15183.98 310
15185.14 307
15186.30 354
15187.47 356
15188.63 337
15189.80 329
15190.96 338
15192.13 331
15193.29 337
15194.46 341
15195.62 338
15196.79 386
15197.95 338
15199.12 344
15200.28 335
15201.45 359
15202.61 360
15203.78 353
15204.94 364
15206.11 329
15207.27 355
15208.44 366
15209.61 373
15210.77 362
15211.94 382
15213.10 382
15214.27 375
15215.43 377
15216.60 399
15217.76 384
15218.93 412
15220.10 405
15221.26 411
15222.43 389
15223.59 412
15224.76 417
15225.93 435
15227.09 435
15228.26 438
15229.42 450
15230.59 474
15231.76 471
15232.92 509
15234.09 495
15235.26 494
15236.42 502
15237.59 494
15238.76 485
15239.92 438
15241.09 466
15242.26 471
15243.42 460
15244.59 469
15245.76 444
15246.92 430
15248.09 405
15249.26 382
15250.42 411
15251.59 420
15252.76 384
15253.93 370
15255.09 357
15256.26 377
15257.43 354
15258.60 331
15259.76 352
15260.93 307
15262.10 341
15263.26 354
15264.43 310
15265.60 362
15266.77 368
15267.94 309
15269.10 343
15270.27 305
15271.44 340
15272.61 297
15273.77 328
15274.94 305
15276.11 336
15277.28 312
15278.45 300
15279.62 309
15280.78 299
15281.95 332
15283.12 288
15284.29 302
15285.46 300
15286.62 320
15287.79 274
15288.96 285
15290.13 298
15291.30 317
15292.47 316
15293.64 294
15294.81 309
15295.97 275
15297.14 312
15298.31 318
15299.48 298
15300.65 296
15301.82 304
15302.99 275
15304.16 298
15305.33 279
15306.49 283
15307.66 270
15308.83 305
15310.00 325
15311.17 294
15312.34 304
15313.51 330
15314.68 293
15315.85 296
15317.02 305
15318.19 324
15319.36 300
15320.53 307
15321.70 321
15322.87 292
15324.04 325
15325.21 325
15326.38 303
15327.55 293
15328.72 282
15329.89 292
15331.06 315
15332.23 288
15333.40 309
15334.57 318
15335.74 314
15336.91 310
15338.08 287
15339.25 325
15340.42 306
15341.59 331
15342.76 298
15343.93 315
15345.10 307
15346.27 315
15347.44 312
15348.62 319
15349.79 299
15350.96 320
15352.13 329
15353.30 306
15354.47 324
15355.64 330
15356.81 336
15357.98 300
15359.15 325
15360.33 337
15361.50 328
15362.67 320
15363.84 355
15365.01 368
15366.18 332
15367.35 356
15368.53 359
15369.70 339
15370.87 361
15372.04 351
15373.21 346
15374.38 338
15375.56 325
15376.73 328
15377.90 352
15379.07 335
15380.24 326
15381.42 321
15382.59 322
15383.76 342
15384.93 344
15386.10 337
15387.28 279
15388.45 337
15389.62 356
15390.79 319
15391.97 343
15393.14 352
15394.31 343
15395.48 349
15396.66 344
15397.83 314
15399.00 351
15400.17 371
15401.35 356
15402.52 365
15403.69 371
15404.87 323
15406.04 334
15407.21 373
15408.39 345
15409.56 318
15410.73 299
15411.91 318
15413.08 343
15414.25 315
15415.42 311
15416.60 298
15417.77 297
15418.95 281
15420.12 278
15421.29 311
15422.47 302
15423.64 306
15424.81 274
15425.99 307
15427.16 289
15428.33 281
15429.51 275
15430.68 305
15431.86 272
15433.03 283
15434.20 324
15435.38 309
15436.55 291
15437.73 245
15438.90 270
15440.08 289
15441.25 324
15442.42 284
15443.60 252
15444.77 258
15445.95 283
15447.12 271
15448.30 260
15449.47 274
15450.65 274
15451.82 295
15453.00 264
15454.17 286
15455.35 276
15456.52 295
15457.70 284
15458.87 289
15460.05 282
15461.22 279
15462.40 287
15463.57 283
15464.75 268
15465.92 291
15467.10 272
15468.27 282
15469.45 293
15470.62 259
15471.80 259
15472.97 265
15474.15 287
15475.33 267
15476.50 280
15477.68 282
15478.85 300
15480.03 285
15481.20 272
15482.38 274
15483.56 308
15484.73 270
15485.91 287
15487.08 273
15488.26 290
15489.44 269
15490.61 264
15491.79 286
15492.97 276
15494.14 268
15495.32 263
15496.49 273
15497.67 294
15498.85 322
15500.02 302
15501.20 320
15502.38 271
15503.55 249
15504.73 284
15505.91 322
15507.08 287
15508.26 317
15509.44 311
15510.62 294
15511.79 306
15512.97 312
15514.15 294
15515.32 270
15516.50 282
15517.68 278
15518.86 296
15520.03 312
15521.21 316
15522.39 320
15523.57 294
15524.74 283
15525.92 331
15527.10 315
15528.28 312
15529.45 294
15530.63 283
15531.81 316
15532.99 307
15534.16 302
15535.34 306
15536.52 304
15537.70 349
15538.88 309
15540.06 321
15541.23 289
15542.41 351
15543.59 348
15544.77 341
15545.95 309
15547.12 298
15548.30 315
15549.48 324
15550.66 332
15551.84 317
15553.02 312
15554.20 341
15555.37 322
15556.55 329
15557.73 303
15558.91 314
15560.09 359
15561.27 362
15562.45 304
15563.63 360
15564.81 333
15565.98 363
15567.16 330
15568.34 379
15569.52 395
15570.70 352
15571.88 362
15573.06 357
15574.24 364
15575.42 359
15576.60 378
15577.78 373
15578.96 366
15580.14 394
15581.32 380
15582.50 356
15583.68 373
15584.86 349
15586.04 360
15587.22 370
15588.40 392
15589.58 399
15590.76 442
15591.94 399
15593.12 397
15594.30 401
15595.48 423
15596.66 438
15597.84 449
15599.02 444
15600.20 445
15601.38 449
15602.56 451
15603.74 447
15604.92 462
15606.10 453
15607.28 436
15608.46 484
15609.64 467
15610.82 491
15612.00 439
15613.19 441
15614.37 498
15615.55 475
15616.73 489
15617.91 508
15619.09 512
15620.27 546
15621.45 523
15622.63 511
15623.82 542
15625.00 542
15626.18 563
15627.36 533
15628.54 553
15629.72 528
15630.90 576
15632.09 609
15633.27 550
15634.45 585
15635.63 594
15636.81 593
15637.99 567
15639.18 572
15640.36 535
15641.54 533
15642.72 561
15643.90 548
15645.09 562
15646.27 566
15647.45 593
15648.63 596
15649.82 603
15651.00 555
15652.18 574
15653.36 610
15654.54 601
15655.73 595
15656.91 639
15658.09 620
15659.28 598
15660.46 593
15661.64 631
15662.82 627
15664.01 634
15665.19 656
15666.37 615
15667.55 598
15668.74 629
15669.92 600
15671.10 607
15672.29 614
15673.47 596
15674.65 606
15675.84 610
15677.02 608
15678.20 565
15679.39 579
15680.57 603
15681.75 613
15682.94 592
15684.12 584
15685.30 615
15686.49 619
15687.67 619
15688.86 577
15690.04 605
15691.22 588
15692.41 596
15693.59 607
15694.78 566
15695.96 586
15697.14 661
15698.33 621
15699.51 646
15700.70 601
15701.88 597
15703.06 614
15704.25 649
15705.43 666
15706.62 684
15707.80 672
15708.99 684
15710.17 674
15711.36 685
15712.54 758
15713.73 738
15714.91 662
15716.09 675
15717.28 714
15718.46 796
15719.65 755
15720.83 701
15722.02 778
15723.20 784
15724.39 725
15725.57 740
15726.76 747
15727.95 790
15729.13 770
15730.32 746
15731.50 725
15732.69 798
15733.87 755
15735.06 765
15736.24 758
15737.43 753
15738.61 764
15739.80 747
15740.99 777
15742.17 733
15743.36 781
15744.54 770
15745.73 826
15746.92 785
15748.10 825
15749.29 805
15750.47 835
15751.66 883
15752.85 842
15754.03 843
15755.22 849
15756.40 913
15757.59 892
15758.78 882
15759.96 880
15761.15 839
15762.34 819
15763.52 843
15764.71 856
15765.90 873
15767.08 833
15768.27 844
15769.46 782
15770.64 746
15771.83 785
15773.02 758
15774.20 758
15775.39 726
15776.58 738
15777.77 721
15778.95 725
15780.14 755
15781.33 710
15782.51 696
15783.70 728
15784.89 743
15786.08 699
15787.26 664
15788.45 631
15789.64 664
15790.83 673
15792.01 623
15793.20 635
15794.39 621
15795.58 627
15796.77 580
15797.95 581
15799.14 586
15800.33 602
15801.52 582
15802.71 613
15803.89 573
15805.08 533
15806.27 526
15807.46 493
15808.65 526
15809.84 544
15811.02 496
15812.21 522
15813.40 523
15814.59 506
15815.78 513
15816.97 495
15818.15 492
15819.34 507
15820.53 499
15821.72 490
15822.91 463
15824.10 504
15825.29 440
15826.48 464
15827.67 494
15828.85 461
15830.04 460
15831.23 467
15832.42 509
15833.61 497
15834.80 498
15835.99 493
15837.18 511
15838.37 470
15839.56 466
15840.75 483
15841.94 483
15843.13 466
15844.32 467
15845.51 451
15846.70 469
15847.89 483
15849.08 481
15850.27 492
15851.46 517
15852.65 479
15853.84 506
15855.03 504
15856.22 498
15857.41 494
15858.60 505
15859.79 510
15860.98 495
15862.17 501
15863.36 462
15864.55 549
15865.74 496
15866.93 475
15868.12 484
15869.31 500
15870.50 506
15871.69 503
15872.88 483
15874.07 475
15875.26 524
15876.45 527
15877.64 526
15878.84 515
15880.03 527
15881.22 507
15882.41 536
15883.60 510
15884.79 509
15885.98 566
15887.17 562
15888.36 516
15889.56 553
15890.75 561
15891.94 553
15893.13 554
15894.32 551
15895.51 556
15896.71 562
15897.90 536
15899.09 537
15900.28 567
15901.47 572
15902.66 584
15903.86 628
15905.05 630
15906.24 620
15907.43 616
15908.62 599
15909.82 590
15911.01 612
15912.20 619
15913.39 636
15914.58 619
15915.78 627
15916.97 613
15918.16 654
15919.35 629
15920.55 601
15921.74 638
15922.93 605
15924.12 625
15925.32 682
15926.51 642
15927.70 620
15928.90 635
15930.09 614
15931.28 612
15932.47 624
15933.67 611
15934.86 610
15936.05 630
15937.25 636
15938.44 648
15939.63 611
15940.83 607
15942.02 624
15943.21 596
15944.41 628
15945.60 563
15946.79 523
15947.99 509
15949.18 519
15950.37 508
15951.57 509
15952.76 495
15953.96 489
15955.15 465
15956.34 454
15957.54 451
15958.73 414
15959.92 441
15961.12 463
15962.31 433
15963.51 415
15964.70 440
15965.90 436
15967.09 422
15968.28 392
15969.48 406
15970.67 402
15971.87 413
15973.06 406
15974.26 395
15975.45 391
15976.65 361
15977.84 373
15979.03 392
15980.23 396
15981.42 354
15982.62 328
15983.81 354
15985.01 379
15986.20 354
15987.40 342
15988.59 338
15989.79 362
15990.98 345
15992.18 335
15993.37 345
15994.57 329
15995.77 339
15996.96 360
15998.16 332
15999.35 331
16000.55 341
16001.74 340
16002.94 326
16004.13 336
16005.33 365
16006.53 330
16007.72 358
16008.92 335
16010.11 337
16011.31 332
16012.51 330
16013.70 350
16014.90 341
16016.09 353
16017.29 336
16018.49 311
16019.68 306
16020.88 307
16022.07 299
16023.27 311
16024.47 320
16025.66 351
16026.86 317
16028.06 319
16029.25 297
16030.45 328
16031.65 300
16032.84 318
16034.04 309
16035.24 305
16036.43 298
16037.63 307
16038.83 351
16040.02 310
16041.22 301
16042.42 313
16043.62 279
16044.81 304
16046.01 340
16047.21 290
16048.40 295
16049.60 318
16050.80 327
16052.00 312
16053.19 305
16054.39 312
16055.59 324
16056.79 316
16057.99 303
16059.18 290
16060.38 266
16061.58 294
16062.78 285
16063.97 317
16065.17 273
16066.37 305
16067.57 275
16068.77 292
16069.96 290
16071.16 301
16072.36 302
16073.56 282
16074.76 289
16075.96 290
16077.15 266
16078.35 269
16079.55 303
16080.75 273
16081.95 279
16083.15 276
16084.35 257
16085.54 291
16086.74 262
16087.94 277
16089.14 304
16090.34 270
16091.54 269
16092.74 307
16093.94 271
16095.14 286
16096.33 267
16097.53 273
16098.73 269
16099.93 279
16101.13 285
16102.33 284
16103.53 259
16104.73 237
16105.93 252
16107.13 285
16108.33 268
16109.53 278
16110.73 277
16111.93 257
16113.13 302
16114.33 280
16115.53 292
16116.73 254
16117.93 247
16119.13 244
16120.33 254
16121.53 266
16122.73 249
16123.93 244
16125.13 246
16126.33 286
16127.53 229
16128.73 239
16129.93 256
16131.13 251
16132.33 229
16133.53 260
16134.73 303
16135.93 264
16137.13 272
16138.33 239
16139.53 222
16140.73 286
16141.93 269
16143.13 266
16144.34 259
16145.54 252
16146.74 262
16147.94 230
16149.14 246
16150.34 247
16151.54 257
16152.74 257
16153.94 256
16155.15 234
16156.35 275
16157.55 248
16158.75 259
16159.95 254
16161.15 238
16162.35 246
16163.56 259
16164.76 247
16165.96 233
16167.16 238
16168.36 239
16169.56 279
16170.77 218
16171.97 251
16173.17 241
16174.37 269
16175.57 268
16176.78 276
16177.98 266
16179.18 260
16180.38 218
16181.59 245
16182.79 243
16183.99 237
16185.19 249
16186.40 240
16187.60 267
16188.80 245
16190.00 241
16191.21 248
16192.41 272
16193.61 258
16194.81 270
16196.02 279
16197.22 240
16198.42 255
16199.63 263
16200.83 270
16202.03 270
16203.23 272
16204.44 255
16205.64 250
16206.84 238
16208.05 248
16209.25 258
16210.45 304
16211.66 291
16212.86 272
16214.06 231
16215.27 250
16216.47 259
16217.68 265
16218.88 266
16220.08 247
16221.29 280
16222.49 270
16223.69 286
16224.90 281
16226.10 276
16227.31 290
16228.51 260
16229.71 248
16230.92 247
16232.12 268
16233.33 279
16234.53 271
16235.74 266
16236.94 280
16238.14 281
16239.35 285
16240.55 265
16241.76 294
16242.96 300
16244.17 296
16245.37 287
16246.58 278
16247.78 257
16248.99 319
16250.19 298
16251.40 317
16252.60 307
16253.81 275
16255.01 290
16256.22 278
16257.42 295
16258.63 267
16259.83 305
16261.04 268
16262.24 275
16263.45 308
16264.65 323
16265.86 308
16267.06 343
16268.27 305
16269.47 311
16270.68 300
16271.89 303
16273.09 315
16274.30 338
16275.50 319
16276.71 295
16277.91 326
16279.12 297
16280.33 332
16281.53 307
16282.74 300
16283.94 274
16285.15 323
16286.36 325
16287.56 328
16288.77 300
16289.98 308
16291.18 360
16292.39 323
16293.59 326
16294.80 312
16296.01 355
16297.21 326
16298.42 338
16299.63 316
16300.83 320
16302.04 335
16303.25 324
16304.46 340
16305.66 340
16306.87 344
16308.08 323
16309.28 330
16310.49 349
16311.70 339
16312.90 311
16314.11 357
16315.32 346
16316.53 336
16317.73 318
16318.94 338
16320.15 282
16321.36 325
16322.56 359
16323.77 368
16324.98 337
16326.19 301
16327.39 324
16328.60 298
16329.81 302
16331.02 310
16332.23 319
16333.43 286
16334.64 295
16335.85 270
16337.06 312
16338.27 323
16339.47 308
16340.68 297
16341.89 291
16343.10 287
16344.31 275
16345.52 280
16346.72 254
16347.93 285
16349.14 302
16350.35 308
16351.56 277
16352.77 269
16353.98 274
16355.18 294
16356.39 254
16357.60 276
16358.81 290
16360.02 277
16361.23 241
16362.44 241
16363.65 258
16364.86 255
16366.07 253
16367.27 279
16368.48 252
16369.69 220
16370.90 264
16372.11 269
16373.32 280
16374.53 213
16375.74 231
16376.95 247
16378.16 254
16379.37 227
16380.58 248
16381.79 256
16383.00 224
16384.21 227
16385.42 229
16386.63 243
16387.84 252
16389.05 226
16390.26 213
16391.47 256
16392.68 216
16393.89 222
16395.10 237
16396.31 233
16397.52 223
16398.73 212
16399.94 216
16401.15 210
16402.36 237
16403.57 242
16404.78 242
16405.99 235
16407.20 261
16408.41 236
16409.62 242
16410.84 241
16412.05 230
16413.26 245
16414.47 255
16415.68 248
16416.89 228
16418.10 218
16419.31 219
16420.52 246
16421.73 227
16422.95 252
16424.16 236
16425.37 221
16426.58 227
16427.79 267
16429.00 219
16430.21 240
16431.43 247
16432.64 238
16433.85 250
16435.06 220
16436.27 219
16437.48 222
16438.70 238
16439.91 234
16441.12 224
16442.33 231
16443.54 261
16444.76 224
16445.97 223
16447.18 206
16448.39 227
16449.61 246
16450.82 254
16452.03 208
16453.24 217
16454.45 230
16455.67 235
16456.88 248
16458.09 222
16459.31 220
16460.52 231
16461.73 248
16462.94 214
16464.16 243
16465.37 230
16466.58 255
16467.79 224
16469.01 216
16470.22 213
16471.43 203
16472.65 248
16473.86 237
16475.07 201
16476.29 201
16477.50 273
16478.71 229
16479.93 217
16481.14 191
16482.35 220
16483.57 236
16484.78 237
16485.99 226
16487.21 224
16488.42 256
16489.64 234
16490.85 234
16492.06 189
16493.28 218
16494.49 242
16495.70 218
16496.92 193
16498.13 225
16499.35 209
16500.56 234
16501.77 189
16502.99 209
16504.20 211
16505.42 184
16506.63 227
16507.85 222
16509.06 206
16510.28 223
16511.49 206
16512.70 204
16513.92 212
16515.13 200
16516.35 224
16517.56 231
16518.78 256
16519.99 225
16521.21 214
16522.42 212
16523.64 211
16524.85 226
16526.07 204
16527.28 212
16528.50 207
16529.71 236
16530.93 217
16532.14 227
16533.36 228
16534.57 227
16535.79 212
16537.01 219
16538.22 217
16539.44 232
16540.65 238
16541.87 247
16543.08 197
16544.30 225
16545.52 222
16546.73 202
16547.95 234
16549.16 229
16550.38 245
16551.60 211
16552.81 217
16554.03 217
16555.24 255
16556.46 231
16557.68 225
16558.89 233
16560.11 243
16561.32 221
16562.54 233
16563.76 237
16564.97 209
16566.19 221
16567.41 227
16568.62 237
16569.84 215
16571.06 239
16572.27 210
16573.49 261
16574.71 237
16575.93 244
16577.14 241
16578.36 237
16579.58 217
16580.79 232
16582.01 260
16583.23 270
16584.44 264
16585.66 286
16586.88 245
16588.10 232
16589.31 236
16590.53 240
16591.75 261
16592.97 255
16594.18 266
16595.40 226
16596.62 242
16597.84 249
16599.06 260
16600.27 246
16601.49 219
16602.71 230
16603.93 263
16605.14 223
16606.36 218
16607.58 232
16608.80 227
16610.02 230
16611.24 223
16612.45 220
16613.67 197
16614.89 217
16616.11 214
16617.33 237
16618.55 226
16619.76 194
16620.98 219
16622.20 232
16623.42 206
16624.64 190
16625.86 203
16627.08 197
16628.30 221
16629.51 210
16630.73 217
16631.95 219
16633.17 215
16634.39 205
16635.61 191
16636.83 184
16638.05 206
16639.27 197
16640.49 181
16641.71 177
16642.92 181
16644.14 184
16645.36 205
16646.58 208
16647.80 179
16649.02 180
16650.24 204
16651.46 219
16652.68 208
16653.90 209
16655.12 211
16656.34 220
16657.56 226
16658.78 213
16660.00 214
16661.22 190
16662.44 188
16663.66 207
16664.88 178
16666.10 183
16667.32 220
16668.54 210
16669.76 213
16670.98 214
16672.20 228
16673.42 193
16674.64 218
16675.87 196
16677.09 171
16678.31 196
16679.53 197
16680.75 216
16681.97 201
16683.19 202
16684.41 194
16685.63 205
16686.85 192
16688.07 187
16689.30 203
16690.52 213
16691.74 208
16692.96 175
16694.18 188
16695.40 205
16696.62 193
16697.84 201
16699.07 191
16700.29 181
16701.51 217
16702.73 190
16703.95 198
16705.17 178
16706.40 183
16707.62 170
16708.84 206
16710.06 194
16711.28 192
16712.50 203
16713.73 202
16714.95 183
16716.17 185
16717.39 212
16718.61 184
16719.84 192
16721.06 172
16722.28 190
16723.50 167
16724.73 184
16725.95 181
16727.17 190
16728.39 186
16729.62 205
16730.84 207
16732.06 184
16733.28 199
16734.51 167
16735.73 196
16736.95 203
16738.18 226
16739.40 180
16740.62 196
16741.84 194
16743.07 203
16744.29 197
16745.51 209
16746.74 195
16747.96 222
16749.18 199
16750.41 189
16751.63 200
16752.85 237
16754.08 231
16755.30 222
16756.52 201
16757.75 192
16758.97 207
16760.20 177
16761.42 178
16762.64 189
16763.87 189
16765.09 208
16766.31 198
16767.54 195
16768.76 225
16769.99 197
16771.21 182
16772.43 198
16773.66 206
16774.88 231
16776.11 184
16777.33 197
16778.56 166
16779.78 188
16781.01 205
16782.23 196
16783.45 163
16784.68 175
16785.90 172
16787.13 183
16788.35 197
16789.58 170
16790.80 189
16792.03 196
16793.25 217
16794.48 193
16795.70 184
16796.93 204
16798.15 194
16799.38 184
16800.60 211
16801.83 185
16803.05 220
16804.28 210
16805.50 195
16806.73 194
16807.95 195
16809.18 220
16810.41 214
16811.63 213
16812.86 196
16814.08 206
16815.31 191
16816.53 219
16817.76 208
16818.99 209
16820.21 245
16821.44 242
16822.66 201
16823.89 197
16825.12 225
16826.34 244
16827.57 265
16828.79 215
16830.02 229
16831.25 204
16832.47 249
16833.70 222
16834.93 194
16836.15 220
16837.38 229
16838.61 237
16839.83 231
16841.06 253
16842.29 259
16843.51 247
16844.74 271
16845.97 254
16847.19 256
16848.42 295
16849.65 267
16850.87 248
16852.10 244
16853.33 261
16854.56 265
16855.78 290
16857.01 277
16858.24 267
16859.46 266
16860.69 297
16861.92 302
16863.15 296
16864.37 327
16865.60 298
16866.83 363
16868.06 345
16869.28 305
16870.51 323
16871.74 341
16872.97 354
16874.20 359
16875.42 362
16876.65 387
16877.88 395
16879.11 369
16880.34 370
16881.56 416
16882.79 404
16884.02 376
16885.25 405
16886.48 393
16887.71 378
16888.93 430
16890.16 446
16891.39 409
16892.62 391
16893.85 418
16895.08 420
16896.31 363
16897.53 401
16898.76 398
16899.99 376
16901.22 375
16902.45 411
16903.68 374
16904.91 354
16906.14 364
16907.37 345
16908.59 354
16909.82 342
16911.05 344
16912.28 306
16913.51 317
16914.74 310
16915.97 298
16917.20 312
16918.43 302
16919.66 296
16920.89 289
16922.12 274
16923.35 278
16924.58 290
16925.81 263
16927.04 263
16928.27 258
16929.50 291
16930.73 278
16931.96 255
16933.19 278
16934.42 304
16935.65 273
16936.88 266
16938.11 265
16939.34 305
16940.57 298
16941.80 270
16943.03 276
16944.26 255
16945.49 262
16946.72 282
16947.95 304
16949.18 259
16950.41 253
16951.64 266
16952.87 275
16954.10 252
16955.33 244
16956.57 282
16957.80 241
16959.03 250
16960.26 238
16961.49 237
16962.72 231
16963.95 268
16965.18 272
16966.41 266
16967.65 247
16968.88 228
16970.11 299
16971.34 298
16972.57 235
16973.80 232
16975.03 249
16976.27 239
16977.50 245
16978.73 243
16979.96 247
16981.19 221
16982.42 255
16983.66 230
16984.89 215
16986.12 195
16987.35 235
16988.58 241
16989.82 228
16991.05 249
16992.28 270
16993.51 224
16994.75 228
16995.98 223
16997.21 248
16998.44 232
16999.67 234
17000.91 235
17002.14 210
17003.37 188
17004.61 208
17005.84 245
17007.07 218
17008.30 213
17009.54 208
17010.77 229
17012.00 218
17013.23 243
17014.47 199
17015.70 219
17016.93 231
17018.17 208
17019.40 225
17020.63 224
17021.87 229
17023.10 198
17024.33 219
17025.57 214
17026.80 232
17028.03 206
17029.27 228
17030.50 225
17031.73 227
17032.97 220
17034.20 218
17035.44 223
17036.67 198
17037.90 190
17039.14 217
17040.37 229
17041.60 189
17042.84 230
17044.07 195
17045.31 226
17046.54 188
17047.78 206
17049.01 226
17050.24 234
17051.48 202
17052.71 203
17053.95 216
17055.18 206
17056.42 188
17057.65 194
17058.89 197
17060.12 203
17061.35 207
17062.59 199
17063.82 221
17065.06 184
17066.29 211
17067.53 214
17068.76 175
17070.00 185
17071.23 189
17072.47 167
17073.70 163
17074.94 175
17076.17 224
17077.41 239
17078.65 203
17079.88 185
17081.12 167
17082.35 183
17083.59 192
17084.82 188
17086.06 207
17087.29 192
17088.53 196
17089.77 197
17091.00 182
17092.24 194
17093.47 178
17094.71 172
17095.94 193
17097.18 203
17098.42 183
17099.65 166
17100.89 205
17102.12 146
17103.36 175
17104.60 173
17105.83 178
17107.07 194
17108.31 177
17109.54 154
17110.78 184
17112.02 196
17113.25 182
17114.49 188
17115.73 204
17116.96 170
17118.20 169
17119.44 187
17120.67 213
17121.91 170
17123.15 171
17124.38 197
17125.62 181
17126.86 175
17128.10 164
17129.33 168
17130.57 176
17131.81 192
17133.04 161
17134.28 155
17135.52 171
17136.76 167
17137.99 196
17139.23 190
17140.47 182
17141.71 177
17142.94 166
17144.18 166
17145.42 184
17146.66 169
17147.90 164
17149.13 169
17150.37 175
17151.61 168
17152.85 174
17154.08 165
17155.32 192
17156.56 176
17157.80 185
17159.04 168
17160.28 170
17161.51 168
17162.75 138
17163.99 173
17165.23 160
17166.47 152
17167.71 175
17168.95 190
17170.18 164
17171.42 178
17172.66 166
17173.90 157
17175.14 137
17176.38 143
17177.62 169
17178.86 166
17180.09 158
17181.33 174
17182.57 174
17183.81 142
17185.05 147
17186.29 161
17187.53 169
17188.77 160
17190.01 167
17191.25 144
17192.49 145
17193.73 136
17194.97 168
17196.21 133
17197.45 150
17198.69 162
17199.92 173
17201.16 150
17202.40 159
17203.64 160
17204.88 151
17206.12 177
17207.36 162
17208.60 170
17209.84 153
17211.08 177
17212.32 175
17213.56 186
17214.81 154
17216.05 164
17217.29 180
17218.53 155
17219.77 166
17221.01 121
17222.25 171
17223.49 200
17224.73 155
17225.97 149
17227.21 147
17228.45 175
17229.69 191
17230.93 169
17232.17 162
17233.41 144
17234.66 162
17235.90 154
17237.14 138
17238.38 146
17239.62 160
17240.86 169
17242.10 187
17243.34 155
17244.58 145
17245.83 164
17247.07 156
17248.31 145
17249.55 158
17250.79 163
17252.03 143
17253.28 156
17254.52 151
17255.76 147
17257.00 153
17258.24 149
17259.48 124
17260.73 162
17261.97 167
17263.21 145
17264.45 153
17265.69 136
17266.94 146
17268.18 151
17269.42 177
17270.66 163
17271.91 153
17273.15 165
17274.39 176
17275.63 166
17276.88 142
17278.12 136
17279.36 136
17280.60 148
17281.85 138
17283.09 159
17284.33 157
17285.57 138
17286.82 150
17288.06 174
17289.30 144
17290.55 147
17291.79 146
17293.03 164
17294.28 145
17295.52 171
17296.76 168
17298.01 137
17299.25 173
17300.49 145
17301.74 146
17302.98 160
17304.22 145
17305.47 165
17306.71 154
17307.95 129
17309.20 124
17310.44 149
17311.68 159
17312.93 141
17314.17 137
17315.42 128
17316.66 135
17317.90 179
17319.15 187
17320.39 149
17321.64 141
17322.88 154
17324.12 156
17325.37 141
17326.61 135
17327.86 148
17329.10 151
17330.35 153
17331.59 153
17332.83 180
17334.08 172
17335.32 170
17336.57 163
17337.81 156
17339.06 154
17340.30 150
17341.55 140
17342.79 135
17344.04 155
17345.28 165
17346.53 165
17347.77 148
17349.02 126
17350.26 146
17351.51 144
17352.75 150
17354.00 123
17355.24 130
17356.49 155
17357.73 149
17358.98 133
17360.23 147
17361.47 136
17362.72 151
17363.96 171
17365.21 169
17366.45 145
17367.70 151
17368.95 150
17370.19 163
17371.44 157
17372.68 164
17373.93 136
17375.18 178
17376.42 167
17377.67 130
17378.91 131
17380.16 168
17381.41 169
17382.65 155
17383.90 146
17385.15 161
17386.39 155
17387.64 158
17388.89 164
17390.13 139
17391.38 148
17392.63 153
17393.87 159
17395.12 167
17396.37 153
17397.61 139
17398.86 142
17400.11 150
17401.35 125
17402.60 154
17403.85 152
17405.09 154
17406.34 142
17407.59 152
17408.84 135
17410.08 163
17411.33 159
17412.58 178
17413.83 152
17415.07 140
17416.32 166
17417.57 179
17418.82 154
17420.06 175
17421.31 176
17422.56 178
17423.81 165
17425.05 166
17426.30 157
17427.55 136
17428.80 157
17430.05 155
17431.29 176
17432.54 165
17433.79 145
17435.04 183
17436.29 194
17437.54 190
17438.78 179
17440.03 163
17441.28 171
17442.53 174
17443.78 142
17445.03 166
17446.27 185
17447.52 179
17448.77 176
17450.02 165
17451.27 143
17452.52 154
17453.77 152
17455.02 158
17456.27 152
17457.51 173
17458.76 159
17460.01 148
17461.26 160
17462.51 152
17463.76 172
17465.01 147
17466.26 170
17467.51 145
17468.76 150
17470.01 178
17471.26 167
17472.51 167
17473.76 152
17475.01 179
17476.26 182
17477.50 175
17478.75 144
17480.00 172
17481.25 155
17482.50 164
17483.75 172
17485.00 147
17486.25 171
17487.50 166
17488.75 173
17490.00 185
17491.25 190
17492.51 166
17493.76 167
17495.01 188
17496.26 183
17497.51 180
17498.76 182
17500.01 171
17501.26 180
17502.51 188
17503.76 187
17505.01 170
17506.26 181
17507.51 175
17508.76 188
17510.01 170
17511.26 159
17512.52 170
17513.77 210
17515.02 181
17516.27 167
17517.52 176
17518.77 181
17520.02 190
17521.27 161
17522.53 187
17523.78 166
17525.03 191
17526.28 217
17527.53 176
17528.78 173
17530.03 190
17531.29 168
17532.54 177
17533.79 181
17535.04 186
17536.29 173
17537.55 183
17538.80 179
17540.05 187
17541.30 170
17542.55 192
17543.81 197
17545.06 206
17546.31 190
17547.56 183
17548.81 186
17550.07 188
17551.32 213
17552.57 178
17553.82 167
17555.08 187
17556.33 169
17557.58 186
17558.83 181
17560.09 189
17561.34 200
17562.59 187
17563.85 152
17565.10 179
17566.35 178
17567.60 166
17568.86 215
17570.11 200
17571.36 188
17572.62 178
17573.87 169
17575.12 181
17576.38 187
17577.63 160
17578.88 201
17580.14 213
17581.39 190
17582.64 206
17583.90 179
17585.15 189
17586.40 184
17587.66 189
17588.91 204
17590.17 179
17591.42 200
17592.67 229
17593.93 214
17595.18 205
17596.43 188
17597.69 184
17598.94 194
17600.20 207
17601.45 194
17602.71 192
17603.96 201
17605.21 211
17606.47 181
17607.72 235
17608.98 206
17610.23 219
17611.49 212
17612.74 204
17614.00 184
17615.25 168
17616.50 202
17617.76 192
17619.01 185
17620.27 189
17621.52 204
17622.78 198
17624.03 205
17625.29 178
17626.54 181
17627.80 206
17629.05 229
17630.31 210
17631.56 209
17632.82 188
17634.08 184
17635.33 203
17636.59 217
17637.84 177
17639.10 188
17640.35 218
17641.61 199
17642.86 208
17644.12 170
17645.38 181
17646.63 224
17647.89 207
17649.14 180
17650.40 195
17651.66 178
17652.91 205
17654.17 187
17655.42 169
17656.68 179
17657.94 189
17659.19 198
17660.45 193
17661.70 194
17662.96 154
17664.22 164
17665.47 171
17666.73 223
17667.99 190
17669.24 174
17670.50 181
17671.76 193
17673.01 183
17674.27 152
17675.53 167
17676.78 165
17678.04 181
17679.30 166
17680.56 171
17681.81 189
17683.07 188
17684.33 172
17685.58 164
17686.84 167
17688.10 198
17689.36 184
17690.61 156
17691.87 144
17693.13 194
17694.39 179
17695.64 204
17696.90 187
17698.16 164
17699.42 175
17700.67 162
17701.93 170
17703.19 131
17704.45 147
17705.70 144
17706.96 190
17708.22 168
17709.48 173
17710.74 146
17711.99 174
17713.25 180
17714.51 176
17715.77 163
17717.03 156
17718.29 173
17719.54 182
17720.80 156
17722.06 120
17723.32 155
17724.58 160
17725.84 166
17727.10 164
17728.35 161
17729.61 181
17730.87 182
17732.13 161
17733.39 147
17734.65 143
17735.91 144
17737.17 145
17738.43 165
17739.69 145
17740.94 166
17742.20 174
17743.46 166
17744.72 160
17745.98 147
17747.24 171
17748.50 172
17749.76 179
17751.02 161
17752.28 167
17753.54 164
17754.80 148
17756.06 158
17757.32 149
17758.58 185
17759.84 180
17761.10 170
17762.36 166
17763.62 183
17764.88 173
17766.14 179
17767.40 154
17768.66 160
17769.92 183
17771.18 196
17772.44 173
17773.70 179
17774.96 174
17776.22 152
17777.48 171
17778.74 176
17780.00 196
17781.26 179
17782.52 197
17783.78 168
17785.04 193
17786.30 161
17787.57 152
17788.83 148
17790.09 154
17791.35 157
17792.61 166
17793.87 174
17795.13 153
17796.39 181
17797.65 187
17798.91 146
17800.18 146
17801.44 187
17802.70 183
17803.96 165
17805.22 133
17806.48 140
17807.74 145
17809.01 149
17810.27 165
17811.53 146
17812.79 155
17814.05 145
17815.31 156
17816.58 161
17817.84 167
17819.10 145
17820.36 145
17821.62 136
17822.89 163
17824.15 164
17825.41 148
17826.67 153
17827.94 152
17829.20 132
17830.46 116
17831.72 138
17832.98 148
17834.25 144
17835.51 134
17836.77 163
17838.04 148
17839.30 162
17840.56 149
17841.82 121
17843.09 140
17844.35 152
17845.61 151
17846.87 171
17848.14 127
17849.40 156
17850.66 149
17851.93 149
17853.19 159
17854.45 156
17855.72 138
17856.98 157
17858.24 139
17859.51 135
17860.77 134
17862.03 146
17863.30 145
17864.56 122
17865.82 134
17867.09 155
17868.35 148
17869.62 124
17870.88 135
17872.14 124
17873.41 117
17874.67 107
17875.93 112
17877.20 131
17878.46 112
17879.73 122
17880.99 136
17882.26 155
17883.52 168
17884.78 160
17886.05 139
17887.31 130
17888.58 134
17889.84 141
17891.11 134
17892.37 120
17893.63 131
17894.90 140
17896.16 134
17897.43 136
17898.69 131
17899.96 107
17901.22 123
17902.49 136
17903.75 136
17905.02 110
17906.28 136
17907.55 145
17908.81 154
17910.08 128
17911.34 143
17912.61 139
17913.87 141
17915.14 150
17916.41 157
17917.67 149
17918.94 131
17920.20 144
17921.47 148
17922.73 126
17924.00 145
17925.26 136
17926.53 105
17927.80 141
17929.06 142
17930.33 123
17931.59 116
17932.86 122
17934.13 156
17935.39 135
17936.66 136
17937.92 107
17939.19 142
17940.46 152
17941.72 147
17942.99 115
17944.26 138
17945.52 135
17946.79 145
17948.06 121
17949.32 119
17950.59 116
17951.85 150
17953.12 145
17954.39 138
17955.66 129
17956.92 147
17958.19 152
17959.46 128
17960.72 130
17961.99 130
17963.26 144
17964.52 114
17965.79 115
17967.06 106
17968.33 115
17969.59 154
17970.86 141
17972.13 111
17973.40 118
17974.66 108
17975.93 135
17977.20 117
17978.47 134
17979.73 119
17981.00 126
17982.27 154
17983.54 131
17984.80 127
17986.07 110
17987.34 123
17988.61 113
17989.88 125
17991.14 121
17992.41 148
17993.68 134
17994.95 142
17996.22 142
17997.48 117
17998.75 119
18000.02 157
18001.29 134
18002.56 117
18003.83 133
18005.10 120
18006.36 147
18007.63 144
18008.90 127
18010.17 124
18011.44 144
18012.71 130
18013.98 133
18015.25 112
18016.51 124
18017.78 145
18019.05 107
18020.32 117
18021.59 117
18022.86 119
18024.13 142
18025.40 129
18026.67 139
18027.94 138
18029.21 137
18030.48 144
18031.75 115
18033.01 120
18034.28 132
18035.55 143
18036.82 135
18038.09 130
18039.36 139
18040.63 135
18041.90 157
18043.17 151
18044.44 131
18045.71 117
18046.98 143
18048.25 136
18049.52 142
18050.79 132
18052.06 122
18053.33 130
18054.60 132
18055.87 120
18057.14 125
18058.42 130
18059.69 143
18060.96 115
18062.23 110
18063.50 131
18064.77 134
18066.04 127
18067.31 121
18068.58 119
18069.85 120
18071.12 142
18072.39 125
18073.66 116
18074.93 120
18076.21 129
18077.48 123
18078.75 117
18080.02 116
18081.29 106
18082.56 136
18083.83 162
18085.10 145
18086.38 113
18087.65 111
18088.92 141
18090.19 137
18091.46 137
18092.73 121
18094.01 128
18095.28 153
18096.55 146
18097.82 134
18099.09 119
18100.36 129
18101.64 144
18102.91 118
18104.18 116
18105.45 130
18106.73 127
18108.00 142
18109.27 150
18110.54 124
18111.81 131
18113.09 132
18114.36 171
18115.63 146
18116.90 132
18118.18 126
18119.45 128
18120.72 146
18121.99 130
18123.27 134
18124.54 140
18125.81 146
18127.09 115
18128.36 130
18129.63 116
18130.90 149
18132.18 138
18133.45 129
18134.72 144
18136.00 114
18137.27 127
18138.54 129
18139.82 137
18141.09 137
18142.36 136
18143.64 112
18144.91 114
18146.18 122
18147.46 126
18148.73 116
18150.00 125
18151.28 124
18152.55 146
18153.83 135
18155.10 115
18156.37 128
18157.65 117
18158.92 123
18160.20 147
18161.47 131
18162.74 131
18164.02 139
18165.29 112
18166.57 137
18167.84 108
18169.12 128
18170.39 122
18171.66 133
18172.94 128
18174.21 119
18175.49 117
18176.76 121
18178.04 137
18179.31 110
18180.59 112
18181.86 119
18183.14 109
18184.41 122
18185.69 137
18186.96 121
18188.24 115
18189.51 109
18190.79 121
18192.06 131
18193.34 117
18194.61 98
18195.89 116
18197.16 143
18198.44 122
18199.71 129
18200.99 118
18202.26 107
18203.54 114
18204.81 117
18206.09 105
18207.37 107
18208.64 124
18209.92 113
18211.19 142
18212.47 140
18213.75 112
18215.02 100
18216.30 135
18217.57 129
18218.85 136
18220.13 130
18221.40 124
18222.68 121
18223.95 115
18225.23 126
18226.51 111
18227.78 123
18229.06 131
18230.34 121
18231.61 121
18232.89 123
18234.17 111
18235.44 124
18236.72 112
18238.00 96
18239.27 115
18240.55 130
18241.83 136
18243.10 110
18244.38 104
18245.66 130
18246.94 116
18248.21 147
18249.49 112
18250.77 128
18252.04 114
18253.32 132
18254.60 132
18255.88 123
18257.15 150
18258.43 135
18259.71 138
18260.99 119
18262.26 127
18263.54 114
18264.82 136
18266.10 145
18267.37 146
18268.65 132
18269.93 124
18271.21 114
18272.49 124
18273.76 138
18275.04 129
18276.32 127
18277.60 122
18278.88 130
18280.15 120
18281.43 119
18282.71 116
18283.99 133
18285.27 140
18286.55 135
18287.83 138
18289.10 125
18290.38 111
18291.66 136
18292.94 132
18294.22 113
18295.50 134
18296.78 150
18298.06 122
18299.33 100
18300.61 113
18301.89 123
18303.17 128
18304.45 131
18305.73 112
18307.01 113
18308.29 111
18309.57 124
18310.85 132
18312.13 101
18313.41 114
18314.68 99
18315.96 109
18317.24 137
18318.52 152
18319.80 131
18321.08 129
18322.36 124
18323.64 112
18324.92 134
18326.20 136
18327.48 124
18328.76 127
18330.04 107
18331.32 107
18332.60 138
18333.88 106
18335.16 107
18336.44 119
18337.72 113
18339.00 125
18340.28 128
18341.56 127
18342.84 125
18344.12 118
18345.41 129
18346.69 112
18347.97 108
18349.25 112
18350.53 115
18351.81 125
18353.09 112
18354.37 114
18355.65 147
18356.93 116
18358.21 112
18359.49 101
18360.78 124
18362.06 140
18363.34 111
18364.62 108
18365.90 108
18367.18 126
18368.46 136
18369.74 143
18371.03 122
18372.31 105
18373.59 119
18374.87 137
18376.15 122
18377.43 132
18378.72 134
18380.00 130
18381.28 131
18382.56 112
18383.84 117
18385.12 119
18386.41 117
18387.69 113
18388.97 98
18390.25 118
18391.53 105
18392.82 121
18394.10 119
18395.38 95
18396.66 117
18397.95 135
18399.23 135
18400.51 128
18401.79 111
18403.08 118
18404.36 119
18405.64 129
18406.92 131
18408.21 112
18409.49 121
18410.77 135
18412.06 126
18413.34 104
18414.62 126
18415.90 122
18417.19 123
18418.47 115
18419.75 122
18421.04 115
18422.32 127
18423.60 130
18424.89 132
18426.17 141
18427.45 124
18428.74 123
18430.02 132
18431.30 134
18432.59 137
18433.87 118
18435.15 125
18436.44 127
18437.72 113
18439.01 124
18440.29 116
18441.57 133
18442.86 130
18444.14 106
18445.43 122
18446.71 133
18447.99 121
18449.28 142
18450.56 148
18451.85 118
18453.13 132
18454.42 129
18455.70 136
18456.98 129
18458.27 139
18459.55 128
18460.84 124
18462.12 155
18463.41 148
18464.69 143
18465.98 105
18467.26 134
18468.55 129
18469.83 116
18471.12 121
18472.40 128
18473.69 137
18474.97 127
18476.26 116
18477.54 118
18478.83 118
18480.11 114
18481.40 112
18482.68 100
18483.97 105
18485.25 139
18486.54 132
18487.82 141
18489.11 107
18490.40 107
18491.68 124
18492.97 125
18494.25 121
18495.54 111
18496.82 127
18498.11 114
18499.40 141
18500.68 137
18501.97 121
18503.25 110
18504.54 102
18505.83 123
18507.11 139
18508.40 150
18509.69 106
18510.97 114
18512.26 140
18513.54 132
18514.83 123
18516.12 145
18517.40 128
18518.69 138
18519.98 105
18521.26 110
18522.55 116
18523.84 123
18525.12 115
18526.41 114
18527.70 115
18528.99 134
18530.27 96
18531.56 104
18532.85 107
18534.13 121
18535.42 132
18536.71 133
18538.00 106
18539.28 116
18540.57 117
18541.86 136
18543.14 128
18544.43 111
18545.72 125
18547.01 147
18548.30 141
18549.58 118
18550.87 103
18552.16 147
18553.45 135
18554.73 139
18556.02 135
18557.31 149
18558.60 172
18559.89 148
18561.17 123
18562.46 132
18563.75 102
18565.04 136
18566.33 127
18567.62 122
18568.90 131
18570.19 137
18571.48 136
18572.77 135
18574.06 124
18575.35 130
18576.63 140
18577.92 118
18579.21 138
18580.50 140
18581.79 127
18583.08 143
18584.37 136
18585.66 158
18586.95 127
18588.23 146
18589.52 135
18590.81 140
18592.10 144
18593.39 156
18594.68 140
18595.97 159
18597.26 153
18598.55 158
18599.84 167
18601.13 155
18602.42 138
18603.71 147
18605.00 150
18606.29 181
18607.58 147
18608.86 156
18610.15 158
18611.44 164
18612.73 158
18614.02 126
18615.31 163
18616.60 172
18617.89 163
18619.18 153
18620.47 144
18621.76 168
18623.06 165
18624.35 135
18625.64 147
18626.93 121
18628.22 144
18629.51 165
18630.80 163
18632.09 148
18633.38 186
18634.67 153
18635.96 138
18637.25 147
18638.54 144
18639.83 149
18641.12 148
18642.41 118
18643.71 145
18645.00 133
18646.29 134
18647.58 129
18648.87 133
18650.16 130
18651.45 129
18652.74 164
18654.03 147
18655.33 132
18656.62 131
18657.91 144
18659.20 139
18660.49 102
18661.78 127
18663.07 126
18664.37 128
18665.66 109
18666.95 112
18668.24 130
18669.53 136
18670.83 129
18672.12 122
18673.41 108
18674.70 91
18675.99 132
18677.29 129
18678.58 133
18679.87 113
18681.16 153
18682.45 126
18683.75 114
18685.04 111
18686.33 121
18687.62 126
18688.92 121
18690.21 147
18691.50 137
18692.79 101
18694.09 123
18695.38 130
18696.67 112
18697.97 123
18699.26 97
18700.55 123
18701.84 106
18703.14 111
18704.43 97
18705.72 124
18707.02 145
18708.31 129
18709.60 107
18710.90 101
18712.19 120
18713.48 129
18714.78 118
18716.07 125
18717.36 101
18718.66 118
18719.95 155
18721.24 114
18722.54 124
18723.83 126
18725.13 115
18726.42 129
18727.71 128
18729.01 115
18730.30 119
18731.60 114
18732.89 108
18734.18 97
18735.48 109
18736.77 111
18738.07 108
18739.36 101
18740.66 108
18741.95 121
18743.24 104
18744.54 93
18745.83 129
18747.13 116
18748.42 98
18749.72 109
18751.01 110
18752.31 125
18753.60 94
18754.90 101
18756.19 110
18757.49 109
18758.78 100
18760.08 99
18761.37 100
18762.67 134
18763.96 115
18765.26 107
18766.55 116
18767.85 113
18769.14 137
18770.44 127
18771.73 107
18773.03 107
18774.32 127
18775.62 106
18776.91 121
18778.21 113
18779.51 115
18780.80 105
18782.10 120
18783.39 115
18784.69 117
18785.99 120
18787.28 115
18788.58 129
18789.87 98
18791.17 130
18792.47 108
18793.76 117
18795.06 107
18796.35 106
18797.65 97
18798.95 98
18800.24 121
18801.54 97
18802.84 110
18804.13 117
18805.43 96
18806.73 100
18808.02 118
18809.32 125
18810.62 134
18811.91 78
18813.21 111
18814.51 104
18815.80 118
18817.10 119
18818.40 109
18819.69 108
18820.99 117
18822.29 101
18823.59 109
18824.88 116
18826.18 106
18827.48 112
18828.78 122
18830.07 95
18831.37 99
18832.67 114
18833.97 111
18835.26 97
18836.56 91
18837.86 104
18839.16 103
18840.45 114
18841.75 112
18843.05 108
18844.35 93
18845.65 100
18846.94 124
18848.24 83
18849.54 106
18850.84 128
18852.14 127
18853.43 119
18854.73 91
18856.03 96
18857.33 105
18858.63 112
18859.93 106
18861.22 99
18862.52 107
18863.82 125
18865.12 99
18866.42 85
18867.72 78
18869.02 105
18870.32 120
18871.61 109
18872.91 88
18874.21 89
18875.51 110
18876.81 103
18878.11 100
18879.41 105
18880.71 101
18882.01 105
18883.31 104
18884.61 90
18885.90 104
18887.20 85
18888.50 97
18889.80 104
18891.10 100
18892.40 88
18893.70 94
18895.00 110
18896.30 113
18897.60 105
18898.90 114
18900.20 124
18901.50 112
18902.80 98
18904.10 101
18905.40 122
18906.70 101
18908.00 107
18909.30 118
18910.60 98
18911.90 112
18913.20 96
18914.50 120
18915.80 102
18917.10 101
18918.40 92
18919.70 100
18921.00 124
18922.30 115
18923.61 110
18924.91 112
18926.21 89
18927.51 111
18928.81 95
18930.11 105
18931.41 98
18932.71 106
18934.01 102
18935.31 107
18936.61 144
18937.92 106
18939.22 98
18940.52 114
18941.82 85
18943.12 124
18944.42 118
18945.72 100
18947.03 99
18948.33 104
18949.63 103
18950.93 101
18952.23 112
18953.53 111
18954.84 108
18956.14 88
18957.44 117
18958.74 98
18960.04 108
18961.34 92
18962.65 123
18963.95 101
18965.25 106
18966.55 124
18967.86 99
18969.16 112
18970.46 104
18971.76 93
18973.06 103
18974.37 112
18975.67 115
18976.97 99
18978.27 107
18979.58 88
18980.88 92
18982.18 102
18983.48 117
18984.79 93
18986.09 119
18987.39 89
18988.70 113
18990.00 92
18991.30 109
18992.61 106
18993.91 99
18995.21 122
18996.51 123
18997.82 108
18999.12 124
19000.42 121
19001.73 120
19003.03 92
19004.33 119
19005.64 106
19006.94 107
19008.25 87
19009.55 97
19010.85 113
19012.16 86
19013.46 130
19014.76 120
19016.07 118
19017.37 95
19018.68 97
19019.98 99
19021.28 109
19022.59 102
19023.89 104
19025.20 108
19026.50 124
19027.80 93
19029.11 135
19030.41 94
19031.72 107
19033.02 107
19034.33 90
19035.63 97
19036.94 121
19038.24 124
19039.54 101
19040.85 112
19042.15 105
19043.46 103
19044.76 110
19046.07 101
19047.37 118
19048.68 106
19049.98 98
19051.29 103
19052.59 96
19053.90 107
19055.20 103
19056.51 116
19057.81 102
19059.12 97
19060.43 117
19061.73 106
19063.04 109
19064.34 98
19065.65 103
19066.95 103
19068.26 114
19069.56 92
19070.87 83
19072.18 113
19073.48 110
19074.79 133
19076.09 107
19077.40 102
19078.71 98
19080.01 109
19081.32 94
19082.62 99
19083.93 85
19085.24 100
19086.54 117
19087.85 112
19089.16 103
19090.46 109
19091.77 114
19093.07 117
19094.38 114
19095.69 90
19096.99 95
19098.30 87
19099.61 88
19100.91 99
19102.22 91
19103.53 95
19104.84 103
19106.14 107
19107.45 87
19108.76 101
19110.06 127
19111.37 110
19112.68 105
19113.98 99
19115.29 115
19116.60 118
19117.91 89
19119.21 114
19120.52 100
19121.83 101
19123.14 117
19124.44 126
19125.75 127
19127.06 104
19128.37 121
19129.68 123
19130.98 114
19132.29 115
19133.60 104
19134.91 100
19136.21 114
19137.52 110
19138.83 117
19140.14 139
19141.45 121
19142.76 100
19144.06 121
19145.37 98
19146.68 128
19147.99 108
19149.30 105
19150.61 117
19151.91 121
19153.22 105
19154.53 86
19155.84 87
19157.15 108
19158.46 107
19159.77 105
19161.07 123
19162.38 106
19163.69 93
19165.00 86
19166.31 100
19167.62 116
19168.93 108
19170.24 111
19171.55 134
19172.86 125
19174.17 115
19175.48 115
19176.78 111
19178.09 106
19179.40 101
19180.71 107
19182.02 100
19183.33 100
19184.64 110
19185.95 135
19187.26 120
19188.57 114
19189.88 81
19191.19 114
19192.50 141
19193.81 120
19195.12 78
19196.43 113
19197.74 118
19199.05 111
19200.36 90
19201.67 103
19202.98 124
19204.29 123
19205.60 98
19206.91 83
19208.22 115
19209.53 110
19210.84 122
19212.15 85
19213.47 101
19214.78 107
19216.09 92
19217.40 130
19218.71 90
19220.02 107
19221.33 112
19222.64 126
19223.95 100
19225.26 106
19226.57 101
19227.89 103
19229.20 110
19230.51 106
19231.82 89
19233.13 112
19234.44 112
19235.75 98
19237.06 84
19238.38 83
19239.69 101
19241.00 127
19242.31 107
19243.62 78
19244.93 89
19246.25 91
19247.56 110
19248.87 114
19250.18 100
19251.49 87
19252.81 101
19254.12 101
19255.43 88
19256.74 112
19258.05 118
19259.37 104
19260.68 101
19261.99 104
19263.30 97
19264.62 94
19265.93 104
19267.24 107
19268.55 86
19269.87 109
19271.18 97
19272.49 119
19273.80 97
19275.12 96
19276.43 86
19277.74 126
19279.05 114
19280.37 99
19281.68 94
19282.99 103
19284.31 108
19285.62 87
19286.93 95
19288.25 80
19289.56 129
19290.87 97
19292.19 134
19293.50 107
19294.81 111
19296.13 100
19297.44 96
19298.75 106
19300.07 91
19301.38 86
19302.69 118
19304.01 104
19305.32 100
19306.64 105
19307.95 96
19309.26 120
19310.58 79
19311.89 80
19313.21 97
19314.52 101
19315.83 73
19317.15 87
19318.46 97
19319.78 89
19321.09 106
19322.41 109
19323.72 107
19325.03 88
19326.35 103
19327.66 118
19328.98 109
19330.29 96
19331.61 103
19332.92 97
19334.24 96
19335.55 95
19336.87 83
19338.18 90
19339.50 94
19340.81 95
19342.13 104
19343.44 108
19344.76 125
19346.07 102
19347.39 109
19348.70 123
19350.02 92
19351.33 113
19352.65 103
19353.96 103
19355.28 88
19356.59 111
19357.91 91
19359.23 96
19360.54 95
19361.86 102
19363.17 96
19364.49 95
19365.80 110
19367.12 95
19368.44 97
19369.75 91
19371.07 121
19372.38 103
19373.70 98
19375.02 86
19376.33 95
19377.65 119
19378.97 109
19380.28 93
19381.60 112
19382.91 103
19384.23 104
19385.55 101
19386.86 86
19388.18 98
19389.50 101
19390.81 116
19392.13 114
19393.45 101
19394.76 90
19396.08 106
19397.40 130
19398.72 105
19400.03 94
19401.35 113
19402.67 84
19403.98 113
19405.30 105
19406.62 91
19407.94 92
19409.25 97
19410.57 105
19411.89 97
19413.20 94
19414.52 101
19415.84 112
19417.16 87
19418.48 83
19419.79 92
19421.11 116
19422.43 109
19423.75 90
19425.06 91
19426.38 86
19427.70 107
19429.02 96
19430.34 102
19431.65 108
19432.97 97
19434.29 99
19435.61 90
19436.93 113
19438.25 96
19439.56 105
19440.88 92
19442.20 94
19443.52 97
19444.84 110
19446.16 92
19447.47 105
19448.79 95
19450.11 95
19451.43 111
19452.75 128
19454.07 87
19455.39 98
19456.71 90
19458.03 98
19459.34 87
19460.66 84
19461.98 99
19463.30 92
19464.62 86
19465.94 84
19467.26 96
19468.58 118
19469.90 95
19471.22 83
19472.54 79
19473.86 90
19475.18 107
19476.50 94
19477.82 105
19479.14 94
19480.46 79
19481.78 93
19483.10 91
19484.42 97
19485.73 101
19487.05 98
19488.37 95
19489.70 97
19491.02 98
19492.34 88
19493.66 105
19494.98 102
19496.30 101
19497.62 100
19498.94 85
19500.26 91
19501.58 90
19502.90 106
19504.22 102
19505.54 93
19506.86 92
19508.18 107
19509.50 111
19510.82 101
19512.14 75
19513.46 96
19514.78 108
19516.11 96
19517.43 98
19518.75 77
19520.07 82
19521.39 97
19522.71 99
19524.03 112
19525.35 94
19526.68 89
19528.00 100
19529.32 109
19530.64 92
19531.96 117
19533.28 102
19534.60 107
19535.93 96
19537.25 110
19538.57 97
19539.89 109
19541.21 97
19542.53 102
19543.86 91
19545.18 95
19546.50 81
19547.82 108
19549.14 84
19550.47 72
19551.79 99
19553.11 103
19554.43 99
19555.76 66
19557.08 88
19558.40 93
19559.72 103
19561.05 101
19562.37 88
19563.69 99
19565.01 109
19566.34 112
19567.66 118
19568.98 115
19570.30 97
19571.63 95
19572.95 95
19574.27 90
19575.60 89
19576.92 90
19578.24 86
19579.57 88
19580.89 89
19582.21 89
19583.54 84
19584.86 103
19586.18 103
19587.51 92
19588.83 82
19590.15 84
19591.48 103
19592.80 94
19594.12 92
19595.45 102
19596.77 114
19598.09 111
19599.42 99
19600.74 103
19602.07 95
19603.39 83
19604.71 98
19606.04 95
19607.36 99
19608.69 85
19610.01 91
19611.33 96
19612.66 106
19613.98 99
19615.31 86
19616.63 96
19617.96 83
19619.28 89
19620.60 85
19621.93 98
19623.25 84
19624.58 84
19625.90 88
19627.23 93
19628.55 87
19629.88 99
19631.20 93
19632.53 122
19633.85 106
19635.18 99
19636.50 128
19637.83 87
19639.15 95
19640.48 102
19641.80 122
19643.13 106
19644.45 99
19645.78 109
19647.10 96
19648.43 104
19649.76 104
19651.08 102
19652.41 107
19653.73 104
19655.06 95
19656.38 94
19657.71 110
19659.04 121
19660.36 99
19661.69 101
19663.01 94
19664.34 96
19665.67 89
19666.99 104
19668.32 101
19669.64 104
19670.97 107
19672.30 116
19673.62 120
19674.95 98
19676.28 95
19677.60 107
19678.93 80
19680.25 96
19681.58 99
19682.91 103
19684.23 103
19685.56 128
19686.89 111
19688.22 87
19689.54 109
19690.87 109
19692.20 94
19693.52 92
19694.85 109
19696.18 116
19697.50 95
19698.83 86
19700.16 100
19701.49 88
19702.81 103
19704.14 112
19705.47 96
19706.80 99
19708.12 89
19709.45 106
19710.78 104
19712.11 88
19713.43 101
19714.76 107
19716.09 105
19717.42 101
19718.74 95
19720.07 121
19721.40 126
19722.73 97
19724.06 117
19725.38 104
19726.71 117
19728.04 109
19729.37 100
19730.70 99
19732.03 89
19733.35 111
19734.68 104
19736.01 84
19737.34 74
19738.67 98
19740.00 104
19741.32 113
19742.65 102
19743.98 90
19745.31 84
19746.64 117
19747.97 114
19749.30 108
19750.63 87
19751.96 126
19753.28 123
19754.61 94
19755.94 86
19757.27 75
19758.60 112
19759.93 123
19761.26 116
19762.59 109
19763.92 110
19765.25 114
19766.58 125
19767.91 95
19769.24 103
19770.57 98
19771.90 86
19773.22 102
19774.55 91
19775.88 89
19777.21 90
19778.54 109
19779.87 116
19781.20 93
19782.53 88
19783.86 114
19785.19 107
19786.52 107
19787.85 102
19789.18 114
19790.51 113
19791.85 109
19793.18 131
19794.51 125
19795.84 109
19797.17 99
19798.50 99
19799.83 110
19801.16 95
19802.49 113
19803.82 93
19805.15 106
19806.48 97
19807.81 89
19809.14 91
19810.47 92
19811.81 103
19813.14 127
19814.47 114
19815.80 89
19817.13 97
19818.46 112
19819.79 91
19821.12 99
19822.45 104
19823.79 98
19825.12 96
19826.45 113
19827.78 94
19829.11 91
19830.44 99
19831.78 127
19833.11 132
19834.44 105
19835.77 88
19837.10 109
19838.43 117
19839.77 113
19841.10 97
19842.43 95
19843.76 119
19845.09 109
19846.43 103
19847.76 98
19849.09 88
19850.42 114
19851.76 109
19853.09 104
19854.42 104
19855.75 103
19857.09 125
19858.42 117
19859.75 106
19861.08 118
19862.42 115
19863.75 106
19865.08 83
19866.41 93
19867.75 97
19869.08 117
19870.41 112
19871.75 109
19873.08 102
19874.41 118
19875.75 98
19877.08 103
19878.41 83
19879.75 95
19881.08 115
19882.41 99
19883.75 92
19885.08 99
19886.41 106
19887.75 137
19889.08 116
19890.41 108
19891.75 96
19893.08 93
19894.41 101
19895.75 106
19897.08 118
19898.42 109
19899.75 108
19901.08 102
19902.42 100
19903.75 117
19905.09 101
19906.42 127
19907.75 134
19909.09 103
19910.42 95
19911.76 110
19913.09 98
19914.43 96
19915.76 87
19917.10 89
19918.43 82
19919.77 106
19921.10 104
19922.43 92
19923.77 98
19925.10 92
19926.44 86
19927.77 82
19929.11 83
19930.44 107
19931.78 100
19933.11 94
19934.45 103
19935.78 97
19937.12 110
19938.45 93
19939.79 111
19941.13 109
19942.46 99
19943.80 102
19945.13 102
19946.47 117
19947.80 104
19949.14 93
19950.47 94
19951.81 92
19953.15 105
19954.48 102
19955.82 104
19957.15 108
19958.49 108
19959.83 97
19961.16 102
19962.50 116
19963.83 86
19965.17 90
19966.51 82
19967.84 96
19969.18 112
19970.51 106
19971.85 103
19973.19 101
19974.52 95
19975.86 85
19977.20 97
19978.53 103
19979.87 120
19981.21 105
19982.54 99
19983.88 116
19985.22 89
19986.55 102
19987.89 105
19989.23 83
19990.57 93
19991.90 99
19993.24 103
19994.58 95
19995.91 106
19997.25 98
19998.59 122
19999.93 93
20001.26 93
20002.60 112
20003.94 85
20005.28 77
20006.61 93
20007.95 129
20009.29 99
20010.63 108
20011.96 93
20013.30 103
20014.64 98
20015.98 95
20017.31 105
20018.65 85
20019.99 99
20021.33 94
20022.67 105
20024.01 104
20025.34 92
20026.68 99
20028.02 111
20029.36 89
20030.70 96
20032.03 87
20033.37 96
20034.71 104
20036.05 107
20037.39 96
20038.73 93
20040.07 104
20041.40 117
20042.74 130
20044.08 97
20045.42 103
20046.76 90
20048.10 101
20049.44 91
20050.78 105
20052.12 101
20053.46 105
20054.79 107
20056.13 71
20057.47 71
20058.81 85
20060.15 93
20061.49 104
20062.83 94
20064.17 100
20065.51 105
20066.85 103
20068.19 94
20069.53 98
20070.87 112
20072.21 102
20073.55 117
20074.89 99
20076.23 104
20077.57 97
20078.91 104
20080.25 119
20081.59 95
20082.93 88
20084.27 98
20085.61 113
20086.95 93
20088.29 107
20089.63 79
20090.97 120
20092.31 104
20093.65 94
20094.99 85
20096.33 97
20097.67 93
20099.01 85
20100.35 111
20101.69 96
20103.03 121
20104.38 101
20105.72 89
20107.06 98
20108.40 93
20109.74 102
20111.08 106
20112.42 100
20113.76 97
20115.10 83
20116.45 117
20117.79 108
20119.13 99
20120.47 122
20121.81 107
20123.15 101
20124.49 94
20125.84 115
20127.18 97
20128.52 100
20129.86 92
20131.20 92
20132.54 103
20133.89 110
20135.23 105
20136.57 103
20137.91 81
20139.25 94
20140.60 109
