# Supplementary material for: MALDI-TOF MS typing enables the classification of brewing yeasts of the genus Saccharomyces to major beer styles
Source: PLoS One. 2017 Aug 9;12(8):e0181694. doi: 10.1371/journal.pone.0181694 (PMC5549903; doi:10.1371/journal.pone.0181694)
Supplement: S16 File — The directory includes 90 raw files and was zipped to “.zip”; the folder has three strains with 30 spectra per strain; S1 Text explains the raw files with an example and Table 1 represents the yeast strains used within the experiment. (ZIP) [file pone.0181694.s019.zip › 46-48/30674-457-OG-WB-WB-YPG-18h-E-E_2015-11-03__0_B6_1.dat]

2000.55 2549
2000.97 2842
2001.39 2983
2001.81 2820
2002.23 2780
2002.65 2616
2003.08 2532
2003.50 2360
2003.92 2517
2004.34 2212
2004.76 2089
2005.19 2025
2005.61 1833
2006.03 1893
2006.45 1931
2006.87 1869
2007.30 1862
2007.72 1910
2008.14 1945
2008.56 1915
2008.99 1949
2009.41 1980
2009.83 2145
2010.25 2251
2010.68 2117
2011.10 2050
2011.52 2125
2011.94 2113
2012.37 1977
2012.79 2099
2013.21 1900
2013.63 1933
2014.06 1975
2014.48 1838
2014.90 1849
2015.33 1841
2015.75 1909
2016.17 1949
2016.60 1857
2017.02 1777
2017.44 1808
2017.86 1855
2018.29 1841
2018.71 1826
2019.14 1807
2019.56 1806
2019.98 1892
2020.41 1831
2020.83 1793
2021.25 1896
2021.68 1931
2022.10 2078
2022.52 1888
2022.95 1794
2023.37 1764
2023.80 1860
2024.22 1920
2024.64 1897
2025.07 1977
2025.49 1943
2025.92 1831
2026.34 1879
2026.76 1944
2027.19 1957
2027.61 1799
2028.04 1894
2028.46 1829
2028.89 1883
2029.31 1858
2029.74 1740
2030.16 1974
2030.58 1957
2031.01 1774
2031.43 1804
2031.86 1891
2032.28 1835
2032.71 1713
2033.13 1775
2033.56 1916
2033.98 1882
2034.41 1921
2034.83 1833
2035.26 1793
2035.68 1818
2036.11 1959
2036.53 1908
2036.96 1903
2037.38 1927
2037.81 1900
2038.24 1878
2038.66 1795
2039.09 1932
2039.51 2006
2039.94 1879
2040.36 1969
2040.79 1920
2041.21 1892
2041.64 1905
2042.07 1841
2042.49 1859
2042.92 1910
2043.34 1897
2043.77 1951
2044.20 1810
2044.62 1917
2045.05 2015
2045.47 2126
2045.90 2239
2046.33 2053
2046.75 1977
2047.18 2135
2047.61 2108
2048.03 1938
2048.46 2081
2048.89 2007
2049.31 2027
2049.74 2008
2050.16 2017
2050.59 2057
2051.02 2012
2051.45 1976
2051.87 1999
2052.30 2017
2052.73 2055
2053.15 2089
2053.58 2143
2054.01 1943
2054.43 2015
2054.86 1925
2055.29 1987
2055.72 1972
2056.14 1735
2056.57 1965
2057.00 2141
2057.43 2077
2057.85 2015
2058.28 1972
2058.71 1871
2059.14 1768
2059.56 1771
2059.99 1874
2060.42 2005
2060.85 2047
2061.27 2019
2061.70 2165
2062.13 2049
2062.56 2108
2062.99 1977
2063.41 1932
2063.84 2221
2064.27 2260
2064.70 2406
2065.13 2628
2065.55 2952
2065.98 3248
2066.41 3117
2066.84 3249
2067.27 3420
2067.70 3433
2068.13 3334
2068.55 3124
2068.98 2848
2069.41 2430
2069.84 2359
2070.27 2246
2070.70 2295
2071.13 2191
2071.56 1917
2071.98 1975
2072.41 1947
2072.84 1816
2073.27 1776
2073.70 1852
2074.13 1807
2074.56 1885
2074.99 1881
2075.42 1918
2075.85 2033
2076.28 1955
2076.71 2080
2077.13 2105
2077.56 2043
2077.99 2025
2078.42 2013
2078.85 2061
2079.28 2024
2079.71 2014
2080.14 2212
2080.57 2162
2081.00 1958
2081.43 1852
2081.86 1819
2082.29 1952
2082.72 1974
2083.15 1962
2083.58 1884
2084.01 1747
2084.44 1824
2084.87 1632
2085.30 1706
2085.73 1777
2086.16 1740
2086.59 1795
2087.02 1888
2087.46 1807
2087.89 1750
2088.32 1863
2088.75 1857
2089.18 1755
2089.61 1732
2090.04 1694
2090.47 1725
2090.90 1775
2091.33 1759
2091.76 1820
2092.19 1818
2092.63 1722
2093.06 1788
2093.49 1830
2093.92 1841
2094.35 1780
2094.78 1628
2095.21 1713
2095.64 1898
2096.08 1801
2096.51 1874
2096.94 1900
2097.37 1876
2097.80 1818
2098.23 1785
2098.67 1745
2099.10 1647
2099.53 1652
2099.96 1732
2100.39 1838
2100.82 1738
2101.26 1760
2101.69 1690
2102.12 1770
2102.55 1710
2102.98 1647
2103.42 1762
2103.85 1776
2104.28 1836
2104.71 1838
2105.15 1726
2105.58 1631
2106.01 1656
2106.44 1628
2106.88 1709
2107.31 1966
2107.74 1933
2108.17 1790
2108.61 1830
2109.04 1769
2109.47 1969
2109.90 2035
2110.34 1913
2110.77 1742
2111.20 1805
2111.64 1826
2112.07 1925
2112.50 1852
2112.94 1851
2113.37 1820
2113.80 1790
2114.24 2042
2114.67 1807
2115.10 1725
2115.54 1856
2115.97 1656
2116.40 1672
2116.84 1711
2117.27 1665
2117.70 1885
2118.14 1862
2118.57 1797
2119.00 1698
2119.44 1767
2119.87 1673
2120.31 1696
2120.74 1735
2121.17 1810
2121.61 1687
2122.04 1689
2122.48 1770
2122.91 1767
2123.35 1725
2123.78 1878
2124.21 1802
2124.65 1826
2125.08 1827
2125.52 1833
2125.95 1888
2126.39 1716
2126.82 1835
2127.26 1782
2127.69 1910
2128.12 1786
2128.56 1945
2128.99 1854
2129.43 1880
2129.86 1910
2130.30 1965
2130.73 1977
2131.17 1993
2131.60 2060
2132.04 2107
2132.47 2002
2132.91 2023
2133.34 2092
2133.78 1874
2134.22 1845
2134.65 1905
2135.09 1940
2135.52 1978
2135.96 1789
2136.39 1639
2136.83 1802
2137.26 1763
2137.70 1941
2138.14 1888
2138.57 1660
2139.01 1775
2139.44 1853
2139.88 1857
2140.31 1720
2140.75 1784
2141.19 1809
2141.62 1639
2142.06 1698
2142.50 1773
2142.93 1824
2143.37 1875
2143.80 1807
2144.24 1621
2144.68 1656
2145.11 1685
2145.55 1744
2145.99 1762
2146.42 1780
2146.86 1847
2147.30 1804
2147.73 1839
2148.17 1997
2148.61 2111
2149.04 2093
2149.48 2105
2149.92 2143
2150.35 2197
2150.79 2168
2151.23 2093
2151.67 2134
2152.10 2121
2152.54 2123
2152.98 2116
2153.41 1900
2153.85 1854
2154.29 1850
2154.73 1830
2155.16 1969
2155.60 2019
2156.04 1967
2156.48 1754
2156.91 1928
2157.35 1958
2157.79 1871
2158.23 1803
2158.67 1900
2159.10 2083
2159.54 1963
2159.98 1840
2160.42 2010
2160.86 2171
2161.29 2188
2161.73 2404
2162.17 2570
2162.61 2650
2163.05 2568
2163.48 2831
2163.92 3306
2164.36 3325
2164.80 3486
2165.24 3606
2165.68 3589
2166.12 3282
2166.55 3459
2166.99 3197
2167.43 2932
2167.87 2857
2168.31 2461
2168.75 2490
2169.19 2403
2169.63 2474
2170.06 2534
2170.50 2458
2170.94 2398
2171.38 2500
2171.82 2634
2172.26 2800
2172.70 2791
2173.14 2853
2173.58 3267
2174.02 3226
2174.46 3308
2174.90 3621
2175.34 3908
2175.78 3912
2176.22 3558
2176.65 3776
2177.09 3370
2177.53 3280
2177.97 3417
2178.41 3141
2178.85 2958
2179.29 2537
2179.73 2339
2180.17 2384
2180.61 2402
2181.05 2352
2181.49 2259
2181.93 2234
2182.37 2219
2182.81 2053
2183.26 1969
2183.70 2048
2184.14 2074
2184.58 2047
2185.02 1932
2185.46 2028
2185.90 2000
2186.34 1944
2186.78 2048
2187.22 2146
2187.66 1968
2188.10 1979
2188.54 2050
2188.98 1947
2189.42 2031
2189.87 1990
2190.31 2022
2190.75 2183
2191.19 2245
2191.63 2066
2192.07 1956
2192.51 2050
2192.95 2145
2193.39 2262
2193.84 2196
2194.28 2181
2194.72 2230
2195.16 2319
2195.60 2339
2196.04 2287
2196.49 2311
2196.93 2315
2197.37 2394
2197.81 2436
2198.25 2462
2198.69 2284
2199.14 2279
2199.58 2352
2200.02 2185
2200.46 2319
2200.90 2380
2201.35 2288
2201.79 2361
2202.23 2217
2202.67 2255
2203.12 2313
2203.56 2192
2204.00 2044
2204.44 2143
2204.89 2130
2205.33 2079
2205.77 2264
2206.21 2172
2206.66 2099
2207.10 2212
2207.54 2090
2207.98 2023
2208.43 2058
2208.87 2052
2209.31 2172
2209.76 2130
2210.20 2165
2210.64 2200
2211.09 2066
2211.53 2096
2211.97 2008
2212.41 2005
2212.86 1991
2213.30 2012
2213.74 1989
2214.19 1930
2214.63 1858
2215.08 1874
2215.52 1770
2215.96 1814
2216.41 2026
2216.85 1899
2217.29 1984
2217.74 2025
2218.18 1920
2218.63 2014
2219.07 1900
2219.51 1755
2219.96 1820
2220.40 1991
2220.85 1893
2221.29 1948
2221.73 1909
2222.18 1920
2222.62 2002
2223.07 2006
2223.51 2119
2223.96 2140
2224.40 2180
2224.84 1903
2225.29 2036
2225.73 2170
2226.18 2071
2226.62 2038
2227.07 2208
2227.51 2279
2227.96 2227
2228.40 2269
2228.85 2193
2229.29 2199
2229.74 2155
2230.18 1933
2230.63 2019
2231.07 1920
2231.52 2083
2231.96 2096
2232.41 2066
2232.85 2077
2233.30 1948
2233.74 1994
2234.19 2002
2234.63 1960
2235.08 1926
2235.53 2019
2235.97 1910
2236.42 1893
2236.86 2046
2237.31 1907
2237.75 1851
2238.20 1796
2238.65 1974
2239.09 1946
2239.54 1847
2239.98 1915
2240.43 1982
2240.88 1802
2241.32 1677
2241.77 1518
2242.21 1713
2242.66 1795
2243.11 1776
2243.55 1757
2244.00 1781
2244.45 1873
2244.89 1943
2245.34 1763
2245.79 1700
2246.23 1740
2246.68 1615
2247.13 1576
2247.57 1686
2248.02 1804
2248.47 1845
2248.91 1832
2249.36 1969
2249.81 1899
2250.25 1830
2250.70 1886
2251.15 1707
2251.60 1725
2252.04 1750
2252.49 1824
2252.94 1791
2253.39 1710
2253.83 1741
2254.28 1738
2254.73 1788
2255.17 1681
2255.62 1746
2256.07 1747
2256.52 1743
2256.97 1665
2257.41 1735
2257.86 1716
2258.31 1719
2258.76 1684
2259.20 1771
2259.65 1705
2260.10 1845
2260.55 1854
2261.00 1951
2261.45 1801
2261.89 1862
2262.34 1970
2262.79 1976
2263.24 1942
2263.69 2093
2264.13 2105
2264.58 2015
2265.03 2003
2265.48 2061
2265.93 1983
2266.38 1805
2266.83 1772
2267.28 1823
2267.72 1781
2268.17 1785
2268.62 1875
2269.07 1777
2269.52 1874
2269.97 1900
2270.42 1731
2270.87 1821
2271.32 1832
2271.76 1880
2272.21 1952
2272.66 1861
2273.11 2123
2273.56 2061
2274.01 1924
2274.46 1939
2274.91 1943
2275.36 2073
2275.81 2022
2276.26 1841
2276.71 1881
2277.16 1866
2277.61 1700
2278.06 1784
2278.51 1880
2278.96 1869
2279.41 1902
2279.86 1868
2280.31 1895
2280.76 1732
2281.21 1776
2281.66 1973
2282.11 1952
2282.56 1994
2283.01 1944
2283.46 1909
2283.91 1884
2284.36 1808
2284.81 1758
2285.26 1819
2285.71 1810
2286.16 1711
2286.61 1645
2287.06 1774
2287.51 1917
2287.96 2063
2288.42 2030
2288.87 2171
2289.32 2571
2289.77 2636
2290.22 2817
2290.67 3221
2291.12 3361
2291.57 3406
2292.02 3557
2292.48 4043
2292.93 3960
2293.38 3607
2293.83 3339
2294.28 3110
2294.73 2961
2295.18 2657
2295.63 2500
2296.09 2354
2296.54 2262
2296.99 2164
2297.44 2110
2297.89 1985
2298.35 1891
2298.80 1863
2299.25 1823
2299.70 1629
2300.15 1809
2300.60 1896
2301.06 1765
2301.51 1720
2301.96 1773
2302.41 1863
2302.87 1738
2303.32 1806
2303.77 1576
2304.22 1583
2304.67 1628
2305.13 1643
2305.58 1771
2306.03 1823
2306.49 1782
2306.94 1744
2307.39 1756
2307.84 1898
2308.30 1910
2308.75 1920
2309.20 2008
2309.65 1974
2310.11 1897
2310.56 2014
2311.01 1975
2311.47 1923
2311.92 1951
2312.37 1990
2312.83 1957
2313.28 1951
2313.73 1826
2314.19 1918
2314.64 1945
2315.09 1850
2315.55 1883
2316.00 1945
2316.45 2073
2316.91 1905
2317.36 1963
2317.81 1983
2318.27 2131
2318.72 2030
2319.18 1989
2319.63 1997
2320.08 2131
2320.54 1951
2320.99 1950
2321.45 1927
2321.90 2065
2322.35 2130
2322.81 2081
2323.26 2056
2323.72 2352
2324.17 2547
2324.63 2599
2325.08 2773
2325.53 3135
2325.99 3468
2326.44 3668
2326.90 3659
2327.35 3445
2327.81 3522
2328.26 3100
2328.72 2968
2329.17 2848
2329.63 2523
2330.08 2246
2330.54 2404
2330.99 2397
2331.45 2043
2331.90 1835
2332.36 1750
2332.81 1739
2333.27 2042
2333.72 2000
2334.18 1991
2334.63 1900
2335.09 1997
2335.54 2077
2336.00 1892
2336.46 1813
2336.91 1910
2337.37 2067
2337.82 1911
2338.28 1971
2338.73 1916
2339.19 1950
2339.65 1949
2340.10 2038
2340.56 1904
2341.01 1739
2341.47 1703
2341.93 1780
2342.38 1649
2342.84 1799
2343.29 1876
2343.75 1859
2344.21 1796
2344.66 1704
2345.12 1847
2345.58 1838
2346.03 1817
2346.49 1817
2346.94 1637
2347.40 1729
2347.86 1722
2348.31 1759
2348.77 1820
2349.23 1858
2349.69 1795
2350.14 1776
2350.60 1858
2351.06 1750
2351.51 1791
2351.97 1683
2352.43 1801
2352.88 1918
2353.34 1931
2353.80 1735
2354.26 1675
2354.71 1797
2355.17 1961
2355.63 1754
2356.09 1722
2356.54 1654
2357.00 1703
2357.46 1706
2357.92 1722
2358.37 1780
2358.83 1767
2359.29 1827
2359.75 1839
2360.20 1819
2360.66 1858
2361.12 1839
2361.58 1827
2362.04 1913
2362.49 1678
2362.95 1800
2363.41 1717
2363.87 1782
2364.33 1782
2364.79 1734
2365.24 1670
2365.70 1784
2366.16 1671
2366.62 1814
2367.08 1732
2367.54 1774
2367.99 1914
2368.45 2027
2368.91 1837
2369.37 1782
2369.83 1821
2370.29 1914
2370.75 1897
2371.21 1831
2371.67 1855
2372.12 1796
2372.58 1906
2373.04 1953
2373.50 2110
2373.96 2114
2374.42 2066
2374.88 2136
2375.34 2043
2375.80 2192
2376.26 2158
2376.72 2033
2377.18 1958
2377.64 1885
2378.10 2046
2378.56 1990
2379.01 1962
2379.47 2051
2379.93 1900
2380.39 1734
2380.85 1750
2381.31 1736
2381.77 1824
2382.23 1682
2382.69 1759
2383.15 1905
2383.61 1797
2384.07 1695
2384.53 1716
2384.99 1893
2385.45 1634
2385.92 1689
2386.38 1756
2386.84 1745
2387.30 1804
2387.76 1817
2388.22 1565
2388.68 1787
2389.14 1860
2389.60 1667
2390.06 1840
2390.52 1858
2390.98 1744
2391.44 1804
2391.90 1716
2392.36 1917
2392.83 1941
2393.29 1841
2393.75 1939
2394.21 1773
2394.67 1697
2395.13 1752
2395.59 1980
2396.05 1923
2396.52 1668
2396.98 1733
2397.44 1620
2397.90 1800
2398.36 1853
2398.82 1818
2399.28 1699
2399.75 1726
2400.21 1749
2400.67 1727
2401.13 1625
2401.59 1634
2402.06 1622
2402.52 1636
2402.98 1725
2403.44 1775
2403.90 1652
2404.37 1501
2404.83 1526
2405.29 1528
2405.75 1603
2406.21 1657
2406.68 1783
2407.14 1851
2407.60 1791
2408.06 1742
2408.53 1625
2408.99 1591
2409.45 1788
2409.91 1741
2410.38 1681
2410.84 1521
2411.30 1792
2411.77 1787
2412.23 1716
2412.69 1677
2413.15 1719
2413.62 1677
2414.08 1723
2414.54 1798
2415.01 1535
2415.47 1667
2415.93 1748
2416.40 1681
2416.86 1731
2417.32 1736
2417.79 1612
2418.25 1755
2418.71 1728
2419.18 1794
2419.64 1638
2420.10 1666
2420.57 1640
2421.03 1870
2421.50 1925
2421.96 1765
2422.42 1780
2422.89 1756
2423.35 1751
2423.81 1746
2424.28 1759
2424.74 1791
2425.21 1728
2425.67 1757
2426.14 1841
2426.60 1763
2427.06 1771
2427.53 1892
2427.99 1781
2428.46 1865
2428.92 1872
2429.39 1884
2429.85 1829
2430.32 1691
2430.78 1779
2431.24 1846
2431.71 1772
2432.17 1939
2432.64 1606
2433.10 1777
2433.57 1784
2434.03 1739
2434.50 1663
2434.96 1604
2435.43 1715
2435.89 1634
2436.36 1602
2436.82 1692
2437.29 1588
2437.76 1624
2438.22 1706
2438.69 1891
2439.15 1819
2439.62 1706
2440.08 1750
2440.55 1762
2441.01 1759
2441.48 1709
2441.95 1722
2442.41 1785
2442.88 1790
2443.34 1802
2443.81 1811
2444.27 1850
2444.74 1768
2445.21 1830
2445.67 1738
2446.14 1728
2446.60 1784
2447.07 1682
2447.54 1758
2448.00 1840
2448.47 1540
2448.94 1677
2449.40 1617
2449.87 1692
2450.34 1760
2450.80 1804
2451.27 1787
2451.74 1762
2452.20 1680
2452.67 1776
2453.14 1711
2453.60 1711
2454.07 1715
2454.54 1838
2455.00 1720
2455.47 1797
2455.94 1740
2456.40 1622
2456.87 1614
2457.34 1679
2457.81 1769
2458.27 1659
2458.74 1634
2459.21 1754
2459.68 1790
2460.14 1676
2460.61 1567
2461.08 1498
2461.55 1569
2462.01 1521
2462.48 1576
2462.95 1663
2463.42 1569
2463.88 1608
2464.35 1623
2464.82 1749
2465.29 1652
2465.76 1577
2466.22 1743
2466.69 1743
2467.16 1722
2467.63 1676
2468.10 1634
2468.57 1636
2469.03 1531
2469.50 1573
2469.97 1547
2470.44 1566
2470.91 1588
2471.38 1572
2471.84 1706
2472.31 1673
2472.78 1749
2473.25 1655
2473.72 1540
2474.19 1765
2474.66 1588
2475.13 1708
2475.59 1757
2476.06 1679
2476.53 1601
2477.00 1679
2477.47 1758
2477.94 1630
2478.41 1784
2478.88 1857
2479.35 1783
2479.82 1610
2480.29 1745
2480.76 1761
2481.23 1575
2481.69 1531
2482.16 1464
2482.63 1520
2483.10 1608
2483.57 1630
2484.04 1670
2484.51 1724
2484.98 1539
2485.45 1636
2485.92 1738
2486.39 1775
2486.86 1713
2487.33 1907
2487.80 1839
2488.27 1732
2488.74 1811
2489.21 1842
2489.68 1915
2490.15 1728
2490.62 1747
2491.09 1777
2491.56 1783
2492.04 1892
2492.51 1921
2492.98 1841
2493.45 1983
2493.92 1883
2494.39 1999
2494.86 1960
2495.33 1879
2495.80 1797
2496.27 1649
2496.74 1741
2497.21 1795
2497.68 1681
2498.16 1653
2498.63 1563
2499.10 1701
2499.57 1719
2500.04 1770
2500.51 1630
2500.98 1582
2501.45 1614
2501.93 1595
2502.40 1739
2502.87 1613
2503.34 1584
2503.81 1601
2504.28 1544
2504.76 1560
2505.23 1606
2505.70 1558
2506.17 1549
2506.64 1569
2507.11 1652
2507.59 1575
2508.06 1649
2508.53 1723
2509.00 1763
2509.47 1650
2509.95 1651
2510.42 1658
2510.89 1853
2511.36 1828
2511.84 1765
2512.31 1782
2512.78 1968
2513.25 1995
2513.73 1864
2514.20 1968
2514.67 1884
2515.14 1874
2515.62 1785
2516.09 1656
2516.56 1707
2517.03 1607
2517.51 1714
2517.98 1745
2518.45 1717
2518.93 1811
2519.40 1711
2519.87 1815
2520.35 1717
2520.82 1637
2521.29 1805
2521.77 1716
2522.24 1788
2522.71 1682
2523.19 1683
2523.66 1695
2524.13 1893
2524.61 1794
2525.08 1753
2525.55 1661
2526.03 1646
2526.50 1764
2526.97 1694
2527.45 1876
2527.92 1868
2528.40 1808
2528.87 1881
2529.34 1847
2529.82 1741
2530.29 1926
2530.77 1870
2531.24 1940
2531.71 1956
2532.19 1930
2532.66 2139
2533.14 1811
2533.61 1861
2534.09 1953
2534.56 2035
2535.04 2068
2535.51 1807
2535.98 1813
2536.46 1847
2536.93 2008
2537.41 1907
2537.88 1801
2538.36 1793
2538.83 1744
2539.31 1860
2539.78 1880
2540.26 2011
2540.73 2185
2541.21 2260
2541.68 2289
2542.16 2241
2542.63 2262
2543.11 2157
2543.59 2276
2544.06 2087
2544.54 2075
2545.01 1959
2545.49 1878
2545.96 1980
2546.44 1955
2546.91 2036
2547.39 2112
2547.87 2050
2548.34 2174
2548.82 2016
2549.29 2141
2549.77 1978
2550.24 2002
2550.72 2097
2551.20 2034
2551.67 2084
2552.15 1942
2552.62 1868
2553.10 1916
2553.58 2054
2554.05 1891
2554.53 2035
2555.01 1901
2555.48 1801
2555.96 1993
2556.44 1935
2556.91 2049
2557.39 1809
2557.87 1666
2558.34 1649
2558.82 1735
2559.30 1768
2559.77 1843
2560.25 1872
2560.73 1927
2561.20 1776
2561.68 1835
2562.16 1948
2562.64 1765
2563.11 1645
2563.59 1714
2564.07 1794
2564.54 1872
2565.02 1774
2565.50 1748
2565.98 1774
2566.45 1744
2566.93 1674
2567.41 1691
2567.89 1666
2568.36 1610
2568.84 1716
2569.32 1625
2569.80 1574
2570.28 1541
2570.75 1536
2571.23 1590
2571.71 1530
2572.19 1601
2572.66 1686
2573.14 1561
2573.62 1528
2574.10 1642
2574.58 1688
2575.06 1778
2575.53 1779
2576.01 1571
2576.49 1596
2576.97 1557
2577.45 1540
2577.93 1617
2578.40 1632
2578.88 1632
2579.36 1555
2579.84 1494
2580.32 1557
2580.80 1547
2581.28 1742
2581.76 1686
2582.24 1548
2582.71 1567
2583.19 1623
2583.67 1628
2584.15 1579
2584.63 1605
2585.11 1676
2585.59 1634
2586.07 1578
2586.55 1684
2587.03 1628
2587.51 1604
2587.99 1680
2588.47 1692
2588.95 1595
2589.42 1576
2589.90 1827
2590.38 1987
2590.86 1771
2591.34 1717
2591.82 1773
2592.30 1828
2592.78 1592
2593.26 1610
2593.74 1639
2594.22 1564
2594.70 1708
2595.18 1455
2595.66 1538
2596.14 1576
2596.62 1633
2597.10 1655
2597.58 1667
2598.07 1531
2598.55 1490
2599.03 1437
2599.51 1475
2599.99 1444
2600.47 1423
2600.95 1660
2601.43 1557
2601.91 1609
2602.39 1640
2602.87 1585
2603.35 1643
2603.83 1580
2604.31 1595
2604.80 1651
2605.28 1739
2605.76 1721
2606.24 1702
2606.72 1695
2607.20 1541
2607.68 1567
2608.16 1584
2608.65 1702
2609.13 1681
2609.61 1577
2610.09 1682
2610.57 1658
2611.05 1698
2611.53 1622
2612.02 1715
2612.50 1682
2612.98 1516
2613.46 1619
2613.94 1664
2614.43 1608
2614.91 1584
2615.39 1656
2615.87 1802
2616.35 1675
2616.84 1592
2617.32 1757
2617.80 1724
2618.28 1645
2618.77 1609
2619.25 1757
2619.73 1548
2620.21 1573
2620.69 1681
2621.18 1618
2621.66 1571
2622.14 1677
2622.63 1606
2623.11 1699
2623.59 1586
2624.07 1698
2624.56 1684
2625.04 1618
2625.52 1757
2626.01 1657
2626.49 1620
2626.97 1697
2627.45 1594
2627.94 1652
2628.42 1657
2628.90 1668
2629.39 1720
2629.87 1635
2630.35 1639
2630.84 1707
2631.32 1751
2631.80 1844
2632.29 1810
2632.77 1711
2633.26 1940
2633.74 1910
2634.22 1945
2634.71 1993
2635.19 1719
2635.67 1722
2636.16 1768
2636.64 1725
2637.13 1778
2637.61 1869
2638.09 1798
2638.58 1745
2639.06 1754
2639.55 1607
2640.03 1687
2640.52 1664
2641.00 1749
2641.48 1788
2641.97 1714
2642.45 1603
2642.94 1548
2643.42 1574
2643.91 1529
2644.39 1466
2644.88 1587
2645.36 1539
2645.85 1541
2646.33 1449
2646.82 1452
2647.30 1564
2647.79 1534
2648.27 1518
2648.76 1651
2649.24 1740
2649.73 1623
2650.21 1619
2650.70 1611
2651.18 1697
2651.67 1705
2652.15 1632
2652.64 1755
2653.12 1695
2653.61 1620
2654.10 1681
2654.58 1778
2655.07 1766
2655.55 1736
2656.04 1709
2656.52 1688
2657.01 1658
2657.50 1743
2657.98 1753
2658.47 1751
2658.95 1703
2659.44 1858
2659.93 1734
2660.41 1693
2660.90 1538
2661.38 1602
2661.87 1655
2662.36 1632
2662.84 1679
2663.33 1624
2663.82 1742
2664.30 1742
2664.79 1702
2665.28 1837
2665.76 1865
2666.25 1716
2666.74 1606
2667.22 1616
2667.71 1701
2668.20 1833
2668.68 1657
2669.17 1612
2669.66 1576
2670.14 1643
2670.63 1734
2671.12 1691
2671.61 1698
2672.09 1908
2672.58 1943
2673.07 1823
2673.55 1912
2674.04 2076
2674.53 2037
2675.02 2172
2675.50 2341
2675.99 2248
2676.48 2279
2676.97 2132
2677.46 2301
2677.94 2216
2678.43 2249
2678.92 2215
2679.41 2109
2679.89 1771
2680.38 1772
2680.87 1712
2681.36 1585
2681.85 1551
2682.33 1636
2682.82 1586
2683.31 1663
2683.80 1598
2684.29 1665
2684.78 1573
2685.26 1570
2685.75 1649
2686.24 1633
2686.73 1553
2687.22 1509
2687.71 1652
2688.20 1749
2688.68 1640
2689.17 1671
2689.66 1530
2690.15 1621
2690.64 1576
2691.13 1677
2691.62 1813
2692.11 1770
2692.60 1650
2693.09 1760
2693.57 1712
2694.06 1562
2694.55 1654
2695.04 1655
2695.53 1657
2696.02 1740
2696.51 1686
2697.00 1657
2697.49 1627
2697.98 1737
2698.47 1680
2698.96 1601
2699.45 1468
2699.94 1644
2700.43 1524
2700.92 1569
2701.41 1801
2701.90 1745
2702.39 1890
2702.88 1791
2703.37 1802
2703.86 1687
2704.35 1687
2704.84 1504
2705.33 1698
2705.82 1658
2706.31 1693
2706.80 1594
2707.29 1732
2707.78 1696
2708.27 1613
2708.76 1677
2709.25 1648
2709.74 1480
2710.23 1481
2710.72 1548
2711.21 1562
2711.71 1621
2712.20 1603
2712.69 1560
2713.18 1531
2713.67 1645
2714.16 1651
2714.65 1653
2715.14 1659
2715.63 1628
2716.12 1545
2716.62 1623
2717.11 1670
2717.60 1624
2718.09 1577
2718.58 1662
2719.07 1622
2719.56 1555
2720.06 1585
2720.55 1549
2721.04 1533
2721.53 1584
2722.02 1703
2722.51 1809
2723.01 1528
2723.50 1689
2723.99 1873
2724.48 1834
2724.97 1777
2725.47 1780
2725.96 1853
2726.45 1685
2726.94 1663
2727.44 1749
2727.93 1709
2728.42 1637
2728.91 1635
2729.40 1620
2729.90 1540
2730.39 1567
2730.88 1469
2731.37 1641
2731.87 1673
2732.36 1749
2732.85 1671
2733.35 1602
2733.84 1624
2734.33 1676
2734.82 1774
2735.32 1659
2735.81 1644
2736.30 1772
2736.80 1623
2737.29 1689
2737.78 1856
2738.28 1930
2738.77 1860
2739.26 1928
2739.76 1912
2740.25 1938
2740.74 1665
2741.24 1820
2741.73 1889
2742.22 1687
2742.72 1774
2743.21 1715
2743.70 1607
2744.20 1682
2744.69 1610
2745.19 1636
2745.68 1639
2746.17 1773
2746.67 1801
2747.16 1748
2747.66 1998
2748.15 1963
2748.64 1829
2749.14 1785
2749.63 1849
2750.13 1754
2750.62 1861
2751.12 1725
2751.61 1770
2752.10 1750
2752.60 1716
2753.09 1697
2753.59 1674
2754.08 1685
2754.58 1764
2755.07 1634
2755.57 1806
2756.06 1881
2756.56 1731
2757.05 1677
2757.55 1773
2758.04 1768
2758.54 1631
2759.03 1627
2759.53 1773
2760.02 1683
2760.52 1637
2761.01 1559
2761.51 1682
2762.00 1695
2762.50 1632
2762.99 1817
2763.49 1678
2763.99 1795
2764.48 1599
2764.98 1540
2765.47 1698
2765.97 1726
2766.46 1721
2766.96 1782
2767.46 1665
2767.95 1699
2768.45 1795
2768.94 1690
2769.44 1736
2769.94 1670
2770.43 1783
2770.93 1693
2771.42 1684
2771.92 1703
2772.42 1684
2772.91 1687
2773.41 1726
2773.91 1776
2774.40 1739
2774.90 1772
2775.40 2019
2775.89 1952
2776.39 2067
2776.89 2106
2777.38 2081
2777.88 2123
2778.38 2219
2778.87 2280
2779.37 2276
2779.87 2001
2780.36 2087
2780.86 1993
2781.36 1744
2781.85 1786
2782.35 1798
2782.85 1716
2783.35 1642
2783.84 1639
2784.34 1732
2784.84 1536
2785.34 1604
2785.83 1552
2786.33 1548
2786.83 1627
2787.33 1646
2787.82 1634
2788.32 1646
2788.82 1650
2789.32 1583
2789.81 1597
2790.31 1543
2790.81 1469
2791.31 1575
2791.81 1618
2792.30 1608
2792.80 1675
2793.30 1578
2793.80 1749
2794.30 1612
2794.80 1578
2795.29 1604
2795.79 1706
2796.29 1554
2796.79 1627
2797.29 1699
2797.79 1628
2798.29 1536
2798.78 1577
2799.28 1752
2799.78 1714
2800.28 1658
2800.78 1722
2801.28 1678
2801.78 1516
2802.28 1493
2802.77 1632
2803.27 1722
2803.77 1687
2804.27 1663
2804.77 1683
2805.27 1777
2805.77 1850
2806.27 1831
2806.77 1838
2807.27 1707
2807.77 1681
2808.27 1694
2808.77 1726
2809.27 1680
2809.77 1773
2810.27 1794
2810.77 1781
2811.27 1729
2811.76 1706
2812.26 1702
2812.76 1727
2813.26 1806
2813.76 1624
2814.26 1639
2814.76 1744
2815.26 1717
2815.76 1740
2816.27 1582
2816.77 1597
2817.27 1708
2817.77 1632
2818.27 1645
2818.77 1726
2819.27 1693
2819.77 1768
2820.27 1691
2820.77 1794
2821.27 1882
2821.77 1954
2822.27 1834
2822.77 1761
2823.27 1695
2823.77 1742
2824.27 1729
2824.78 1891
2825.28 1795
2825.78 1636
2826.28 1619
2826.78 1789
2827.28 1724
2827.78 1653
2828.28 1569
2828.79 1653
2829.29 1585
2829.79 1641
2830.29 1631
2830.79 1605
2831.29 1729
2831.79 1621
2832.30 1656
2832.80 1615
2833.30 1784
2833.80 1595
2834.30 1619
2834.80 1625
2835.31 1683
2835.81 1636
2836.31 1530
2836.81 1621
2837.31 1569
2837.82 1487
2838.32 1708
2838.82 1726
2839.32 1627
2839.83 1608
2840.33 1506
2840.83 1656
2841.33 1567
2841.84 1640
2842.34 1548
2842.84 1561
2843.34 1718
2843.85 1552
2844.35 1681
2844.85 1650
2845.35 1605
2845.86 1793
2846.36 1710
2846.86 1608
2847.37 1825
2847.87 1930
2848.37 1772
2848.87 1761
2849.38 1764
2849.88 1729
2850.38 1857
2850.89 2046
2851.39 1921
2851.89 1883
2852.40 2058
2852.90 1920
2853.40 1760
2853.91 1829
2854.41 1842
2854.92 1923
2855.42 2113
2855.92 2213
2856.43 2313
2856.93 2183
2857.43 2131
2857.94 2193
2858.44 2136
2858.95 2102
2859.45 2065
2859.95 1959
2860.46 1827
2860.96 1817
2861.47 1676
2861.97 1680
2862.48 1698
2862.98 1675
2863.48 1556
2863.99 1546
2864.49 1643
2865.00 1496
2865.50 1663
2866.01 1613
2866.51 1648
2867.02 1492
2867.52 1438
2868.03 1549
2868.53 1547
2869.04 1569
2869.54 1550
2870.05 1531
2870.55 1478
2871.06 1652
2871.56 1624
2872.07 1706
2872.57 1715
2873.08 1760
2873.58 1935
2874.09 1869
2874.59 1802
2875.10 1753
2875.60 1855
2876.11 1874
2876.61 1845
2877.12 1733
2877.63 1711
2878.13 1616
2878.64 1698
2879.14 1616
2879.65 1659
2880.15 1648
2880.66 1527
2881.17 1635
2881.67 1717
2882.18 1645
2882.68 1744
2883.19 1668
2883.70 1573
2884.20 1697
2884.71 1606
2885.22 1708
2885.72 1749
2886.23 1668
2886.74 1809
2887.24 1923
2887.75 1930
2888.25 1961
2888.76 2113
2889.27 2086
2889.77 2148
2890.28 2388
2890.79 2202
2891.30 2487
2891.80 2462
2892.31 2278
2892.82 2303
2893.32 2241
2893.83 2341
2894.34 2548
2894.84 3193
2895.35 3033
2895.86 3271
2896.37 3309
2896.87 3474
2897.38 3654
2897.89 3711
2898.40 3598
2898.90 3342
2899.41 2797
2899.92 2654
2900.43 2324
2900.93 2169
2901.44 2167
2901.95 2021
2902.46 2079
2902.96 1938
2903.47 2082
2903.98 2161
2904.49 2081
2905.00 2181
2905.50 2049
2906.01 2175
2906.52 2169
2907.03 2094
2907.54 2083
2908.05 2118
2908.55 2251
2909.06 2057
2909.57 2155
2910.08 1941
2910.59 1810
2911.10 1822
2911.61 1825
2912.11 1946
2912.62 1882
2913.13 1711
2913.64 1793
2914.15 1833
2914.66 1829
2915.17 1764
2915.68 1850
2916.19 1928
2916.69 1859
2917.20 1917
2917.71 1876
2918.22 1759
2918.73 1784
2919.24 1763
2919.75 1874
2920.26 1845
2920.77 1779
2921.28 1833
2921.79 1938
2922.30 1688
2922.81 1803
2923.32 1720
2923.83 1791
2924.34 1814
2924.85 1973
2925.36 1889
2925.87 1949
2926.38 1932
2926.89 1866
2927.40 1904
2927.91 1697
2928.42 1743
2928.93 1598
2929.44 1534
2929.95 1516
2930.46 1610
2930.97 1682
2931.48 1700
2931.99 1671
2932.50 1712
2933.01 1735
2933.52 1626
2934.03 1670
2934.54 1721
2935.05 1670
2935.56 1632
2936.07 1830
2936.58 1911
2937.09 1873
2937.60 1792
2938.12 1762
2938.63 1648
2939.14 1815
2939.65 1773
2940.16 1701
2940.67 1642
2941.18 1753
2941.69 1813
2942.20 1705
2942.72 1657
2943.23 1722
2943.74 1746
2944.25 1665
2944.76 1825
2945.27 1654
2945.79 1669
2946.30 1643
2946.81 1692
2947.32 1697
2947.83 1560
2948.34 1611
2948.86 1649
2949.37 1587
2949.88 1553
2950.39 1667
2950.90 1642
2951.42 1564
2951.93 1548
2952.44 1573
2952.95 1419
2953.46 1577
2953.98 1618
2954.49 1587
2955.00 1701
2955.51 1613
2956.03 1557
2956.54 1590
2957.05 1541
2957.56 1537
2958.08 1630
2958.59 1551
2959.10 1584
2959.62 1706
2960.13 1596
2960.64 1697
2961.15 1678
2961.67 1646
2962.18 1669
2962.69 1840
2963.21 1811
2963.72 1699
2964.23 1573
2964.75 1750
2965.26 1672
2965.77 1801
2966.29 1821
2966.80 1787
2967.31 1619
2967.83 1719
2968.34 1610
2968.85 1625
2969.37 1588
2969.88 1670
2970.40 1607
2970.91 1575
2971.42 1766
2971.94 1703
2972.45 1672
2972.96 1667
2973.48 1714
2973.99 1839
2974.51 1914
2975.02 1833
2975.54 1764
2976.05 1761
2976.56 1866
2977.08 1750
2977.59 1836
2978.11 1899
2978.62 1825
2979.14 2022
2979.65 2022
2980.16 1883
2980.68 2138
2981.19 2140
2981.71 2159
2982.22 2196
2982.74 2174
2983.25 2037
2983.77 2405
2984.28 2295
2984.80 2215
2985.31 2078
2985.83 1975
2986.34 2183
2986.86 2301
2987.37 2291
2987.89 2318
2988.40 2386
2988.92 2505
2989.44 2472
2989.95 2357
2990.47 2215
2990.98 2277
2991.50 2548
2992.01 2625
2992.53 2465
2993.04 2506
2993.56 2616
2994.08 2482
2994.59 2591
2995.11 2450
2995.62 2462
2996.14 2574
2996.66 2786
2997.17 2715
2997.69 2658
2998.20 2755
2998.72 2879
2999.24 2920
2999.75 2950
3000.27 3125
3000.79 3117
3001.30 3047
3001.82 3272
3002.33 3775
3002.85 4164
3003.37 5023
3003.88 5828
3004.40 6758
3004.92 7864
3005.43 8841
3005.95 9728
3006.47 10285
3006.99 10699
3007.50 10069
3008.02 9539
3008.54 8992
3009.05 8079
3009.57 6717
3010.09 5707
3010.60 5041
3011.12 3947
3011.64 3526
3012.16 3109
3012.67 2910
3013.19 2955
3013.71 2681
3014.23 2538
3014.74 2635
3015.26 2666
3015.78 2502
3016.30 2547
3016.82 2538
3017.33 2413
3017.85 2378
3018.37 2281
3018.89 2451
3019.40 2418
3019.92 2468
3020.44 2726
3020.96 2353
3021.48 2230
3022.00 2267
3022.51 2340
3023.03 2383
3023.55 2594
3024.07 2710
3024.59 2862
3025.11 2772
3025.62 2622
3026.14 2606
3026.66 2716
3027.18 2720
3027.70 2682
3028.22 2313
3028.74 2320
3029.25 2297
3029.77 2246
3030.29 2309
3030.81 2247
3031.33 2095
3031.85 2139
3032.37 2270
3032.89 2099
3033.41 2079
3033.93 2010
3034.45 1881
3034.96 1961
3035.48 1862
3036.00 1912
3036.52 1933
3037.04 1985
3037.56 2124
3038.08 2112
3038.60 1975
3039.12 2099
3039.64 2106
3040.16 1981
3040.68 1827
3041.20 1793
3041.72 1915
3042.24 1899
3042.76 1905
3043.28 1946
3043.80 1935
3044.32 1865
3044.84 2065
3045.36 2000
3045.88 1824
3046.40 1949
3046.92 2107
3047.44 1982
3047.96 1769
3048.48 1922
3049.00 1968
3049.52 1917
3050.04 1946
3050.56 1773
3051.09 1853
3051.61 1884
3052.13 1785
3052.65 1811
3053.17 1816
3053.69 1876
3054.21 1996
3054.73 2006
3055.25 1942
3055.77 1929
3056.29 1875
3056.82 1855
3057.34 1859
3057.86 1957
3058.38 1876
3058.90 1810
3059.42 1785
3059.94 1774
3060.47 1770
3060.99 1786
3061.51 1879
3062.03 1982
3062.55 1803
3063.07 1824
3063.60 1954
3064.12 2041
3064.64 2111
3065.16 2105
3065.68 2154
3066.21 2123
3066.73 2096
3067.25 2059
3067.77 2154
3068.29 2327
3068.82 2079
3069.34 2001
3069.86 2107
3070.38 2110
3070.90 2068
3071.43 2068
3071.95 1954
3072.47 2123
3072.99 2027
3073.52 1955
3074.04 1821
3074.56 1949
3075.09 2001
3075.61 2050
3076.13 2131
3076.65 2161
3077.18 2171
3077.70 2181
3078.22 2132
3078.75 2227
3079.27 2517
3079.79 2546
3080.32 2492
3080.84 2489
3081.36 2764
3081.89 2887
3082.41 2828
3082.93 2680
3083.46 2761
3083.98 2583
3084.50 2724
3085.03 2751
3085.55 2753
3086.07 2424
3086.60 2355
3087.12 2369
3087.64 2422
3088.17 2315
3088.69 2342
3089.22 2495
3089.74 2278
3090.26 2384
3090.79 2380
3091.31 2353
3091.84 2332
3092.36 2430
3092.89 2530
3093.41 2627
3093.93 2614
3094.46 2517
3094.98 2691
3095.51 2678
3096.03 2741
3096.56 2869
3097.08 2858
3097.61 2916
3098.13 2973
3098.66 2991
3099.18 2945
3099.70 3248
3100.23 3997
3100.75 4819
3101.28 5923
3101.80 6980
3102.33 8621
3102.85 10638
3103.38 12246
3103.91 13593
3104.43 14571
3104.96 14956
3105.48 14726
3106.01 13996
3106.53 13030
3107.06 11306
3107.58 9394
3108.11 7742
3108.63 6394
3109.16 5011
3109.69 4568
3110.21 4097
3110.74 3537
3111.26 3238
3111.79 3184
3112.31 3257
3112.84 3159
3113.37 3287
3113.89 3319
3114.42 3224
3114.94 3379
3115.47 2953
3116.00 2717
3116.52 2790
3117.05 2503
3117.58 2635
3118.10 2637
3118.63 2533
3119.16 2468
3119.68 2560
3120.21 2719
3120.73 2402
3121.26 2216
3121.79 2604
3122.31 2795
3122.84 2690
3123.37 2790
3123.90 2802
3124.42 2706
3124.95 2643
3125.48 2631
3126.00 2536
3126.53 2263
3127.06 2083
3127.58 2175
3128.11 2086
3128.64 2188
3129.17 2316
3129.69 2018
3130.22 1934
3130.75 1944
3131.28 2057
3131.80 1942
3132.33 1904
3132.86 2016
3133.39 2169
3133.91 2120
3134.44 2032
3134.97 2149
3135.50 2152
3136.03 2129
3136.55 2186
3137.08 1989
3137.61 1998
3138.14 2007
3138.67 2125
3139.19 1961
3139.72 1935
3140.25 1905
3140.78 1984
3141.31 2047
3141.84 2046
3142.36 2058
3142.89 1819
3143.42 1839
3143.95 1990
3144.48 1973
3145.01 2064
3145.54 1961
3146.06 1921
3146.59 1985
3147.12 2046
3147.65 1909
3148.18 1992
3148.71 2045
3149.24 2046
3149.77 1981
3150.30 2073
3150.83 2171
3151.35 2351
3151.88 2155
3152.41 2158
3152.94 2360
3153.47 2188
3154.00 2160
3154.53 2044
3155.06 2090
3155.59 2023
3156.12 2192
3156.65 2192
3157.18 2227
3157.71 2198
3158.24 2166
3158.77 2085
3159.30 2109
3159.83 2180
3160.36 2177
3160.89 2249
3161.42 2184
3161.95 2235
3162.48 2349
3163.01 2186
3163.54 2149
3164.07 2222
3164.60 2265
3165.13 2136
3165.66 2023
3166.19 1851
3166.72 1883
3167.25 2010
3167.78 1852
3168.31 1832
3168.84 1810
3169.37 1776
3169.90 1878
3170.44 1839
3170.97 1711
3171.50 1798
3172.03 1782
3172.56 2014
3173.09 2152
3173.62 2216
3174.15 2134
3174.68 2133
3175.21 2250
3175.75 2262
3176.28 2279
3176.81 2408
3177.34 2254
3177.87 2107
3178.40 2136
3178.93 2002
3179.47 2041
3180.00 1993
3180.53 1921
3181.06 1891
3181.59 1818
3182.12 1749
3182.66 1898
3183.19 1947
3183.72 1861
3184.25 2008
3184.78 1969
3185.32 2020
3185.85 1998
3186.38 1781
3186.91 1777
3187.44 2055
3187.98 1981
3188.51 2049
3189.04 1956
3189.57 1891
3190.11 1835
3190.64 2042
3191.17 1944
3191.70 1861
3192.24 1833
3192.77 1835
3193.30 1891
3193.84 1818
3194.37 1923
3194.90 1851
3195.43 1907
3195.97 1940
3196.50 1827
3197.03 1800
3197.57 1990
3198.10 2093
3198.63 1902
3199.17 1814
3199.70 2036
3200.23 2045
3200.77 2091
3201.30 2062
3201.83 2128
3202.37 2249
3202.90 2080
3203.43 2051
3203.97 2138
3204.50 2156
3205.03 2028
3205.57 1996
3206.10 2008
3206.63 2162
3207.17 2098
3207.70 2084
3208.24 2302
3208.77 2117
3209.30 2225
3209.84 2260
3210.37 2220
3210.91 2262
3211.44 2499
3211.98 2340
3212.51 2454
3213.04 2430
3213.58 2450
3214.11 2257
3214.65 2212
3215.18 2242
3215.72 2309
3216.25 2076
3216.79 2153
3217.32 2264
3217.86 2048
3218.39 1995
3218.93 1952
3219.46 2085
3220.00 2005
3220.53 1851
3221.07 2042
3221.60 2153
3222.14 2040
3222.67 2132
3223.21 2302
3223.74 2450
3224.28 2577
3224.81 2349
3225.35 2406
3225.88 2427
3226.42 2407
3226.95 2745
3227.49 2707
3228.02 2475
3228.56 2551
3229.10 2548
3229.63 2348
3230.17 2431
3230.70 2318
3231.24 2241
3231.78 2178
3232.31 2283
3232.85 2416
3233.38 2235
3233.92 2467
3234.46 2435
3234.99 2384
3235.53 2515
3236.06 2484
3236.60 2830
3237.14 2912
3237.67 2919
3238.21 2989
3238.75 2934
3239.28 2996
3239.82 3097
3240.36 3323
3240.89 3172
3241.43 3337
3241.97 3078
3242.50 3013
3243.04 3073
3243.58 2998
3244.11 2841
3244.65 2932
3245.19 2926
3245.72 3115
3246.26 3264
3246.80 3243
3247.34 3169
3247.87 3226
3248.41 3222
3248.95 3221
3249.49 3139
3250.02 3116
3250.56 3305
3251.10 3184
3251.64 2985
3252.17 3076
3252.71 3117
3253.25 2869
3253.79 2923
3254.32 2944
3254.86 2954
3255.40 2932
3255.94 3142
3256.48 3108
3257.01 3500
3257.55 3457
3258.09 3414
3258.63 3570
3259.17 3948
3259.70 4279
3260.24 4613
3260.78 4839
3261.32 5664
3261.86 6544
3262.40 7129
3262.93 7601
3263.47 8860
3264.01 9456
3264.55 10570
3265.09 11303
3265.63 12175
3266.17 13127
3266.71 13301
3267.24 13750
3267.78 14554
3268.32 14797
3268.86 15105
3269.40 14456
3269.94 13261
3270.48 12080
3271.02 10120
3271.56 8843
3272.10 7381
3272.64 6304
3273.18 5369
3273.71 4967
3274.25 4548
3274.79 4189
3275.33 4140
3275.87 4018
3276.41 4181
3276.95 4265
3277.49 4031
3278.03 3891
3278.57 4075
3279.11 4027
3279.65 4183
3280.19 3952
3280.73 4083
3281.27 3990
3281.81 3773
3282.35 3845
3282.89 3805
3283.43 3940
3283.97 3445
3284.51 3580
3285.05 3878
3285.59 3733
3286.13 3843
3286.67 3900
3287.21 3880
3287.75 3690
3288.30 3681
3288.84 4063
3289.38 4042
3289.92 3906
3290.46 3953
3291.00 3779
3291.54 3688
3292.08 3623
3292.62 3706
3293.16 3856
3293.70 4206
3294.24 4483
3294.79 4813
3295.33 4956
3295.87 5076
3296.41 5422
3296.95 5551
3297.49 5402
3298.03 5765
3298.57 5859
3299.12 5817
3299.66 5299
3300.20 5016
3300.74 5111
3301.28 5151
3301.82 5012
3302.37 4927
3302.91 5305
3303.45 5089
3303.99 5214
3304.53 5594
3305.08 5377
3305.62 5290
3306.16 5211
3306.70 4993
3307.24 4680
3307.79 4340
3308.33 4092
3308.87 3876
3309.41 3730
3309.96 3576
3310.50 3402
3311.04 3343
3311.58 3297
3312.13 3186
3312.67 3300
3313.21 3450
3313.75 3538
3314.30 3551
3314.84 3780
3315.38 3834
3315.92 4153
3316.47 4608
3317.01 4690
3317.55 4535
3318.10 4641
3318.64 4736
3319.18 4563
3319.73 4777
3320.27 4675
3320.81 4739
3321.36 4488
3321.90 4366
3322.44 4291
3322.99 4182
3323.53 4236
3324.07 4075
3324.62 3988
3325.16 3948
3325.70 3970
3326.25 4009
3326.79 3839
3327.34 3752
3327.88 3531
3328.42 3546
3328.97 3370
3329.51 3509
3330.06 3502
3330.60 3647
3331.14 4319
3331.69 5130
3332.23 6399
3332.78 8037
3333.32 10391
3333.86 12914
3334.41 15574
3334.95 19477
3335.50 21922
3336.04 24822
3336.59 26995
3337.13 28073
3337.68 28527
3338.22 27966
3338.77 26954
3339.31 24928
3339.86 22220
3340.40 19627
3340.94 16265
3341.49 13192
3342.03 10974
3342.58 8642
3343.13 7312
3343.67 6226
3344.22 5026
3344.76 4724
3345.31 4387
3345.85 4175
3346.40 3986
3346.94 3828
3347.49 3877
3348.03 3863
3348.58 3833
3349.12 3761
3349.67 3768
3350.22 3759
3350.76 3921
3351.31 3810
3351.85 3726
3352.40 4124
3352.94 4074
3353.49 3885
3354.04 4068
3354.58 3889
3355.13 3635
3355.67 3605
3356.22 3488
3356.77 3552
3357.31 3332
3357.86 3080
3358.41 3273
3358.95 3390
3359.50 3162
3360.05 3078
3360.59 3392
3361.14 3348
3361.68 3308
3362.23 3186
3362.78 3385
3363.33 3506
3363.87 3593
3364.42 3721
3364.97 3764
3365.51 3684
3366.06 3642
3366.61 3791
3367.15 3650
3367.70 3581
3368.25 3403
3368.79 3196
3369.34 3188
3369.89 2978
3370.44 2932
3370.98 3060
3371.53 3473
3372.08 3444
3372.63 3337
3373.17 3435
3373.72 3658
3374.27 3668
3374.82 4037
3375.36 4146
3375.91 4017
3376.46 4092
3377.01 4084
3377.56 3861
3378.10 3607
3378.65 3468
3379.20 3180
3379.75 2871
3380.30 2888
3380.84 2744
3381.39 2501
3381.94 2620
3382.49 2470
3383.04 2477
3383.59 2522
3384.13 2594
3384.68 2531
3385.23 2450
3385.78 2473
3386.33 2441
3386.88 2461
3387.43 2479
3387.97 2409
3388.52 2522
3389.07 2514
3389.62 2362
3390.17 2205
3390.72 2450
3391.27 2322
3391.82 2329
3392.37 2296
3392.92 2365
3393.46 2328
3394.01 2270
3394.56 2299
3395.11 2181
3395.66 2284
3396.21 2398
3396.76 2442
3397.31 2321
3397.86 2407
3398.41 2577
3398.96 2493
3399.51 2570
3400.06 2516
3400.61 2483
3401.16 2557
3401.71 2556
3402.26 2534
3402.81 2403
3403.36 2242
3403.91 2333
3404.46 2130
3405.01 2173
3405.56 2235
3406.11 2095
3406.66 2168
3407.21 2135
3407.76 2139
3408.31 2141
3408.86 2193
3409.41 2038
3409.96 2172
3410.51 2030
3411.06 2149
3411.61 2251
3412.16 2479
3412.71 2339
3413.27 2280
3413.82 2375
3414.37 2329
3414.92 2217
3415.47 2203
3416.02 2240
3416.57 2309
3417.12 2272
3417.67 2083
3418.22 2079
3418.78 1933
3419.33 2011
3419.88 2105
3420.43 2009
3420.98 2008
3421.53 2006
3422.08 2027
3422.64 2323
3423.19 2551
3423.74 2445
3424.29 2556
3424.84 2616
3425.39 2678
3425.95 2706
3426.50 2781
3427.05 2570
3427.60 2634
3428.15 2510
3428.71 2441
3429.26 2390
3429.81 2328
3430.36 2199
3430.91 2250
3431.47 2173
3432.02 2175
3432.57 2128
3433.12 2140
3433.68 2299
3434.23 2027
3434.78 2083
3435.33 1963
3435.89 2039
3436.44 1932
3436.99 2067
3437.54 1967
3438.10 2012
3438.65 2012
3439.20 2083
3439.76 2237
3440.31 2236
3440.86 2194
3441.42 2220
3441.97 2382
3442.52 2501
3443.07 2561
3443.63 2311
3444.18 2531
3444.73 2683
3445.29 2572
3445.84 2539
3446.39 2357
3446.95 2070
3447.50 2332
3448.06 2056
3448.61 1973
3449.16 2033
3449.72 1925
3450.27 1920
3450.82 1943
3451.38 1843
3451.93 2180
3452.49 2248
3453.04 2074
3453.59 2140
3454.15 2032
3454.70 2083
3455.26 1986
3455.81 2062
3456.36 2096
3456.92 2020
3457.47 1991
3458.03 1976
3458.58 1998
3459.14 1987
3459.69 1855
3460.25 2008
3460.80 1931
3461.36 1972
3461.91 2052
3462.46 1933
3463.02 1842
3463.57 2042
3464.13 2069
3464.68 2063
3465.24 2175
3465.79 2072
3466.35 2107
3466.90 2116
3467.46 2164
3468.02 1935
3468.57 2281
3469.13 2223
3469.68 2298
3470.24 2448
3470.79 2475
3471.35 2585
3471.90 2584
3472.46 2524
3473.01 2543
3473.57 2624
3474.13 2655
3474.68 2555
3475.24 2606
3475.79 2673
3476.35 2672
3476.90 2506
3477.46 2436
3478.02 2455
3478.57 2494
3479.13 2561
3479.68 2635
3480.24 2727
3480.80 2802
3481.35 2926
3481.91 2910
3482.47 2943
3483.02 2953
3483.58 3074
3484.14 3120
3484.69 3301
3485.25 3221
3485.81 3357
3486.36 3340
3486.92 3261
3487.48 3200
3488.03 3287
3488.59 3760
3489.15 4609
3489.70 5201
3490.26 6550
3490.82 7385
3491.37 9143
3491.93 10924
3492.49 11951
3493.05 13100
3493.60 14305
3494.16 14693
3494.72 14617
3495.27 13219
3495.83 11667
3496.39 10264
3496.95 8597
3497.50 6809
3498.06 5904
3498.62 5077
3499.18 4440
3499.74 4339
3500.29 3806
3500.85 3845
3501.41 3800
3501.97 4008
3502.52 4175
3503.08 4280
3503.64 4563
3504.20 4736
3504.76 5039
3505.32 5194
3505.87 5389
3506.43 5451
3506.99 5521
3507.55 5350
3508.11 5316
3508.67 5085
3509.22 4429
3509.78 4161
3510.34 4153
3510.90 3589
3511.46 3505
3512.02 3648
3512.58 3365
3513.13 3498
3513.69 3161
3514.25 2972
3514.81 2866
3515.37 2761
3515.93 2560
3516.49 2500
3517.05 2228
3517.61 2247
3518.17 2113
3518.73 2146
3519.28 2273
3519.84 2235
3520.40 2350
3520.96 2430
3521.52 2400
3522.08 2489
3522.64 2396
3523.20 2595
3523.76 2555
3524.32 2730
3524.88 2756
3525.44 2810
3526.00 2801
3526.56 2772
3527.12 2599
3527.68 2537
3528.24 2486
3528.80 2276
3529.36 2262
3529.92 2357
3530.48 2416
3531.04 2282
3531.60 2239
3532.16 2299
3532.72 2258
3533.28 2303
3533.84 2080
3534.40 2232
3534.96 2388
3535.52 2313
3536.08 2224
3536.65 2271
3537.21 2364
3537.77 2247
3538.33 2390
3538.89 2426
3539.45 2270
3540.01 2421
3540.57 2379
3541.13 2157
3541.69 2140
3542.25 2202
3542.82 2205
3543.38 2176
3543.94 2321
3544.50 2395
3545.06 2287
3545.62 2186
3546.18 2465
3546.75 2430
3547.31 2226
3547.87 2280
3548.43 2412
3548.99 2327
3549.55 2289
3550.12 2049
3550.68 2024
3551.24 2016
3551.80 1904
3552.36 1979
3552.92 2021
3553.49 1934
3554.05 1862
3554.61 1860
3555.17 1870
3555.74 1959
3556.30 1898
3556.86 2024
3557.42 2102
3557.98 1867
3558.55 2104
3559.11 2144
3559.67 2033
3560.23 1972
3560.80 1969
3561.36 1904
3561.92 2026
3562.49 1999
3563.05 2022
3563.61 1977
3564.17 2014
3564.74 2024
3565.30 1930
3565.86 2074
3566.43 2038
3566.99 1944
3567.55 1832
3568.11 1887
3568.68 2074
3569.24 1999
3569.80 1856
3570.37 1832
3570.93 1826
3571.49 1957
3572.06 1921
3572.62 1804
3573.19 1798
3573.75 1896
3574.31 1866
3574.88 2112
3575.44 2031
3576.00 2139
3576.57 2190
3577.13 2230
3577.70 2317
3578.26 2347
3578.82 2470
3579.39 2294
3579.95 2266
3580.52 2197
3581.08 2328
3581.64 2346
3582.21 2339
3582.77 2222
3583.34 2087
3583.90 2125
3584.47 2253
3585.03 2287
3585.60 2225
3586.16 2076
3586.72 2088
3587.29 2066
3587.85 2071
3588.42 2010
3588.98 1906
3589.55 1822
3590.11 1763
3590.68 1683
3591.24 1795
3591.81 1729
3592.37 1649
3592.94 1689
3593.50 1785
3594.07 1745
3594.63 1828
3595.20 1848
3595.77 1639
3596.33 1662
3596.90 1734
3597.46 1713
3598.03 1704
3598.59 1709
3599.16 1859
3599.72 1818
3600.29 1728
3600.86 1678
3601.42 1723
3601.99 1799
3602.55 1583
3603.12 1625
3603.69 1623
3604.25 1808
3604.82 1765
3605.38 1684
3605.95 1652
3606.52 1660
3607.08 1640
3607.65 1700
3608.21 1572
3608.78 1651
3609.35 1750
3609.91 1826
3610.48 1823
3611.05 1724
3611.61 1687
3612.18 1621
3612.75 1681
3613.31 1664
3613.88 1697
3614.45 1833
3615.01 1767
3615.58 1779
3616.15 1787
3616.72 1926
3617.28 1897
3617.85 1891
3618.42 1947
3618.98 2080
3619.55 2174
3620.12 2033
3620.69 2069
3621.25 2091
3621.82 1920
3622.39 2068
3622.96 1789
3623.52 1919
3624.09 1827
3624.66 1791
3625.23 1731
3625.79 1750
3626.36 1588
3626.93 1681
3627.50 1613
3628.06 1711
3628.63 1829
3629.20 1823
3629.77 1823
3630.34 1784
3630.91 1775
3631.47 1836
3632.04 1991
3632.61 1946
3633.18 1903
3633.75 1934
3634.31 1981
3634.88 2023
3635.45 2056
3636.02 1942
3636.59 2048
3637.16 1993
3637.73 2014
3638.29 1999
3638.86 1923
3639.43 1927
3640.00 1851
3640.57 1707
3641.14 1731
3641.71 1864
3642.28 2027
3642.85 1994
3643.42 1880
3643.98 1795
3644.55 1706
3645.12 1902
3645.69 1908
3646.26 1968
3646.83 1917
3647.40 1915
3647.97 1893
3648.54 1829
3649.11 1769
3649.68 1896
3650.25 2015
3650.82 2228
3651.39 2348
3651.96 2455
3652.53 2711
3653.10 2534
3653.67 2722
3654.24 2638
3654.81 2794
3655.38 2678
3655.95 2599
3656.52 2561
3657.09 2361
3657.66 2303
3658.23 2351
3658.80 2234
3659.37 2286
3659.94 2395
3660.51 2302
3661.08 2137
3661.65 2296
3662.22 2375
3662.79 2228
3663.36 2371
3663.93 2354
3664.50 2635
3665.07 2815
3665.64 2954
3666.22 3286
3666.79 3254
3667.36 3343
3667.93 3574
3668.50 3446
3669.07 3467
3669.64 3180
3670.21 3015
3670.78 2872
3671.36 2657
3671.93 2383
3672.50 2205
3673.07 2183
3673.64 2202
3674.21 2284
3674.78 2178
3675.36 2181
3675.93 2098
3676.50 2166
3677.07 2282
3677.64 2086
3678.21 2091
3678.79 2031
3679.36 1988
3679.93 2121
3680.50 2161
3681.07 1901
3681.65 1812
3682.22 1849
3682.79 1910
3683.36 1715
3683.94 1641
3684.51 1634
3685.08 1689
3685.65 1576
3686.23 1605
3686.80 1656
3687.37 1508
3687.94 1583
3688.52 1596
3689.09 1611
3689.66 1686
3690.23 1579
3690.81 1669
3691.38 1711
3691.95 1708
3692.52 1721
3693.10 1580
3693.67 1650
3694.24 1619
3694.82 1580
3695.39 1625
3695.96 1660
3696.54 1511
3697.11 1589
3697.68 1523
3698.26 1509
3698.83 1534
3699.40 1618
3699.98 1569
3700.55 1648
3701.12 1647
3701.70 1639
3702.27 1561
3702.85 1662
3703.42 1571
3703.99 1481
3704.57 1663
3705.14 1753
3705.71 1713
3706.29 1705
3706.86 1759
3707.44 1842
3708.01 1712
3708.59 1822
3709.16 1967
3709.73 1907
3710.31 1807
3710.88 1948
3711.46 1982
3712.03 1753
3712.61 1795
3713.18 1912
3713.75 1839
3714.33 1816
3714.90 1594
3715.48 1783
3716.05 1770
3716.63 1728
3717.20 1571
3717.78 1686
3718.35 1606
3718.93 1554
3719.50 1586
3720.08 1568
3720.65 1545
3721.23 1581
3721.80 1615
3722.38 1731
3722.95 1620
3723.53 1571
3724.11 1589
3724.68 1685
3725.26 1580
3725.83 1403
3726.41 1474
3726.98 1561
3727.56 1637
3728.13 1531
3728.71 1412
3729.29 1469
3729.86 1593
3730.44 1645
3731.01 1655
3731.59 1642
3732.17 1746
3732.74 1818
3733.32 1787
3733.89 1653
3734.47 1585
3735.05 1769
3735.62 1735
3736.20 1711
3736.77 1613
3737.35 1669
3737.93 1675
3738.50 1668
3739.08 1636
3739.66 1647
3740.23 1654
3740.81 1565
3741.39 1551
3741.96 1510
3742.54 1553
3743.12 1570
3743.69 1598
3744.27 1679
3744.85 1493
3745.43 1572
3746.00 1532
3746.58 1566
3747.16 1459
3747.73 1507
3748.31 1570
3748.89 1617
3749.47 1654
3750.04 1684
3750.62 1604
3751.20 1608
3751.78 1663
3752.35 1668
3752.93 1593
3753.51 1531
3754.09 1580
3754.66 1639
3755.24 1611
3755.82 1563
3756.40 1623
3756.98 1689
3757.55 1734
3758.13 1763
3758.71 1693
3759.29 1669
3759.87 1641
3760.44 1582
3761.02 1753
3761.60 1653
3762.18 1754
3762.76 1773
3763.34 1856
3763.91 1711
3764.49 1653
3765.07 1830
3765.65 1724
3766.23 1631
3766.81 1621
3767.39 1501
3767.96 1599
3768.54 1678
3769.12 1745
3769.70 1731
3770.28 1804
3770.86 1771
3771.44 1716
3772.02 1755
3772.60 1737
3773.18 1778
3773.76 1766
3774.33 1723
3774.91 1755
3775.49 1764
3776.07 1676
3776.65 1660
3777.23 1696
3777.81 1802
3778.39 1690
3778.97 1601
3779.55 1657
3780.13 1756
3780.71 1839
3781.29 1751
3781.87 1845
3782.45 1811
3783.03 1780
3783.61 1689
3784.19 1716
3784.77 1698
3785.35 1879
3785.93 1808
3786.51 1752
3787.09 1749
3787.67 1813
3788.25 1870
3788.83 1789
3789.41 1854
3789.99 1906
3790.57 1895
3791.15 2012
3791.73 1824
3792.31 1926
3792.89 1925
3793.48 2059
3794.06 2108
3794.64 1986
3795.22 2094
3795.80 2137
3796.38 2120
3796.96 2165
3797.54 2154
3798.12 2285
3798.70 2254
3799.28 2514
3799.87 2604
3800.45 2555
3801.03 2889
3801.61 3069
3802.19 3116
3802.77 3495
3803.35 3526
3803.94 3444
3804.52 3612
3805.10 3509
3805.68 3255
3806.26 2986
3806.84 2900
3807.43 2871
3808.01 2702
3808.59 2802
3809.17 2737
3809.75 2660
3810.34 2896
3810.92 3040
3811.50 2857
3812.08 3023
3812.66 3155
3813.25 3191
3813.83 3642
3814.41 3731
3814.99 4029
3815.58 4236
3816.16 4340
3816.74 4324
3817.32 4479
3817.91 4406
3818.49 4142
3819.07 3864
3819.65 3581
3820.24 3081
3820.82 2736
3821.40 2635
3821.99 2503
3822.57 2311
3823.15 2255
3823.73 2220
3824.32 2057
3824.90 2206
3825.48 2189
3826.07 1983
3826.65 2045
3827.23 2003
3827.82 2027
3828.40 1974
3828.98 1843
3829.57 1939
3830.15 1985
3830.73 2036
3831.32 1905
3831.90 1915
3832.49 1844
3833.07 1980
3833.65 1967
3834.24 1665
3834.82 1876
3835.41 1779
3835.99 1725
3836.57 1793
3837.16 1771
3837.74 1785
3838.33 1775
3838.91 1675
3839.49 1703
3840.08 1688
3840.66 1654
3841.25 1525
3841.83 1548
3842.42 1576
3843.00 1542
3843.58 1658
3844.17 1742
3844.75 1743
3845.34 1717
3845.92 1722
3846.51 1735
3847.09 1711
3847.68 1726
3848.26 1779
3848.85 1786
3849.43 1805
3850.02 1810
3850.60 1898
3851.19 1899
3851.77 1696
3852.36 1678
3852.94 1639
3853.53 1805
3854.11 1705
3854.70 1667
3855.29 1666
3855.87 1714
3856.46 1566
3857.04 1565
3857.63 1628
3858.21 1606
3858.80 1690
3859.39 1835
3859.97 1865
3860.56 1807
3861.14 1827
3861.73 1842
3862.31 1974
3862.90 2049
3863.49 2027
3864.07 1990
3864.66 1906
3865.25 1958
3865.83 2034
3866.42 1941
3867.00 2000
3867.59 2031
3868.18 1940
3868.76 2032
3869.35 1977
3869.94 1835
3870.52 2062
3871.11 1922
3871.70 1879
3872.28 1783
3872.87 1636
3873.46 1781
3874.04 1732
3874.63 1802
3875.22 1777
3875.80 1732
3876.39 1632
3876.98 1685
3877.57 1815
3878.15 1771
3878.74 1632
3879.33 1661
3879.92 1734
3880.50 1676
3881.09 1490
3881.68 1488
3882.26 1550
3882.85 1702
3883.44 1671
3884.03 1640
3884.62 1410
3885.20 1523
3885.79 1529
3886.38 1573
3886.97 1684
3887.55 1673
3888.14 1643
3888.73 1760
3889.32 1724
3889.91 1665
3890.49 1639
3891.08 1722
3891.67 1791
3892.26 1726
3892.85 1709
3893.44 1706
3894.02 1794
3894.61 1750
3895.20 1687
3895.79 1676
3896.38 1625
3896.97 1652
3897.56 1617
3898.14 1812
3898.73 1766
3899.32 1688
3899.91 1670
3900.50 1732
3901.09 1810
3901.68 1752
3902.27 1769
3902.86 1762
3903.44 1788
3904.03 1757
3904.62 1779
3905.21 1767
3905.80 1680
3906.39 1811
3906.98 1751
3907.57 1845
3908.16 1808
3908.75 1778
3909.34 1953
3909.93 1956
3910.52 1855
3911.11 1771
3911.70 1745
3912.29 1717
3912.88 1713
3913.47 1718
3914.06 1626
3914.65 1622
3915.24 1806
3915.83 1804
3916.42 1659
3917.01 1510
3917.60 1638
3918.19 1652
3918.78 1658
3919.37 1744
3919.96 1705
3920.55 1648
3921.14 1663
3921.73 1664
3922.32 1733
3922.91 1682
3923.50 1588
3924.09 1660
3924.68 1549
3925.27 1696
3925.86 1600
3926.45 1454
3927.05 1581
3927.64 1600
3928.23 1627
3928.82 1680
3929.41 1703
3930.00 1590
3930.59 1512
3931.18 1538
3931.77 1531
3932.37 1488
3932.96 1550
3933.55 1558
3934.14 1578
3934.73 1602
3935.32 1561
3935.91 1463
3936.51 1607
3937.10 1758
3937.69 1693
3938.28 1778
3938.87 1925
3939.46 1967
3940.06 1857
3940.65 1882
3941.24 1997
3941.83 1999
3942.42 1976
3943.02 2134
3943.61 1983
3944.20 1929
3944.79 1895
3945.39 1760
3945.98 1950
3946.57 1795
3947.16 1743
3947.76 1766
3948.35 1724
3948.94 1773
3949.53 1684
3950.13 1605
3950.72 1661
3951.31 1689
3951.90 1699
3952.50 1665
3953.09 1752
3953.68 1827
3954.28 1740
3954.87 1681
3955.46 1667
3956.05 1809
3956.65 1714
3957.24 1769
3957.83 1760
3958.43 1766
3959.02 1845
3959.61 1752
3960.21 1907
3960.80 1931
3961.39 1872
3961.99 1833
3962.58 2020
3963.17 1944
3963.77 1930
3964.36 1846
3964.96 1943
3965.55 1959
3966.14 2118
3966.74 2180
3967.33 2207
3967.93 2108
3968.52 2265
3969.11 2528
3969.71 2432
3970.30 2344
3970.90 2251
3971.49 2202
3972.08 2221
3972.68 2132
3973.27 2179
3973.87 2221
3974.46 2406
3975.06 2685
3975.65 2837
3976.25 2884
3976.84 2970
3977.43 3299
3978.03 3321
3978.62 3593
3979.22 3575
3979.81 3520
3980.41 3338
3981.00 3180
3981.60 3133
3982.19 2813
3982.79 2577
3983.38 2627
3983.98 2542
3984.57 2568
3985.17 2447
3985.76 2392
3986.36 2282
3986.96 2270
3987.55 2334
3988.15 2215
3988.74 2254
3989.34 2219
3989.93 2197
3990.53 2218
3991.12 2204
3991.72 2127
3992.32 2075
3992.91 2065
3993.51 2044
3994.10 1996
3994.70 1806
3995.30 1912
3995.89 2027
3996.49 2016
3997.08 1949
3997.68 2029
3998.28 1993
3998.87 2157
3999.47 2034
4000.07 2009
4000.66 1943
4001.26 1816
4001.85 1847
4002.45 1920
4003.05 1897
4003.64 1905
4004.24 1904
4004.84 1863
4005.43 2002
4006.03 1980
4006.63 2143
4007.23 2113
4007.82 2065
4008.42 2191
4009.02 2145
4009.61 2146
4010.21 2127
4010.81 2036
4011.41 1928
4012.00 1968
4012.60 2187
4013.20 2150
4013.79 2099
4014.39 1918
4014.99 1848
4015.59 1855
4016.18 1867
4016.78 1901
4017.38 2011
4017.98 2047
4018.58 1986
4019.17 1987
4019.77 1945
4020.37 2094
4020.97 1994
4021.56 1863
4022.16 2021
4022.76 2018
4023.36 1904
4023.96 1941
4024.56 2043
4025.15 2049
4025.75 2227
4026.35 2381
4026.95 2349
4027.55 2595
4028.15 2538
4028.74 2586
4029.34 2771
4029.94 2892
4030.54 2962
4031.14 2898
4031.74 2829
4032.34 2742
4032.93 2855
4033.53 3043
4034.13 3013
4034.73 3011
4035.33 2839
4035.93 3055
4036.53 2950
4037.13 3077
4037.73 2603
4038.33 2712
4038.93 2625
4039.52 2416
4040.12 2050
4040.72 1906
4041.32 1951
4041.92 1956
4042.52 1890
4043.12 1738
4043.72 1897
4044.32 1907
4044.92 1771
4045.52 1872
4046.12 1865
4046.72 1801
4047.32 1831
4047.92 1724
4048.52 1707
4049.12 1633
4049.72 1618
4050.32 1766
4050.92 1875
4051.52 1740
4052.12 1640
4052.72 1638
4053.32 1645
4053.92 1624
4054.52 1769
4055.12 1689
4055.72 1720
4056.32 1669
4056.92 1719
4057.52 1735
4058.13 1668
4058.73 1590
4059.33 1663
4059.93 1813
4060.53 1846
4061.13 1724
4061.73 1681
4062.33 1818
4062.93 1875
4063.53 1905
4064.14 2005
4064.74 1782
4065.34 1859
4065.94 1946
4066.54 1888
4067.14 1733
4067.74 1725
4068.34 1851
4068.95 1815
4069.55 1786
4070.15 1762
4070.75 1669
4071.35 1567
4071.95 1619
4072.56 1570
4073.16 1537
4073.76 1750
4074.36 1600
4074.96 1650
4075.57 1620
4076.17 1540
4076.77 1582
4077.37 1723
4077.97 1790
4078.58 1779
4079.18 1752
4079.78 1662
4080.38 1802
4080.99 1632
4081.59 1663
4082.19 1609
4082.79 1544
4083.40 1724
4084.00 1621
4084.60 1606
4085.20 1652
4085.81 1689
4086.41 1621
4087.01 1515
4087.61 1661
4088.22 1620
4088.82 1584
4089.42 1701
4090.03 1599
4090.63 1562
4091.23 1635
4091.84 1609
4092.44 1693
4093.04 1706
4093.65 1741
4094.25 1678
4094.85 1672
4095.46 1656
4096.06 1656
4096.66 1678
4097.27 1666
4097.87 1715
4098.47 1596
4099.08 1566
4099.68 1556
4100.29 1630
4100.89 1619
4101.49 1473
4102.10 1570
4102.70 1600
4103.30 1657
4103.91 1471
4104.51 1422
4105.12 1566
4105.72 1393
4106.33 1407
4106.93 1577
4107.53 1621
4108.14 1421
4108.74 1414
4109.35 1631
4109.95 1476
4110.56 1411
4111.16 1443
4111.77 1459
4112.37 1398
4112.98 1549
4113.58 1333
4114.19 1427
4114.79 1459
4115.40 1311
4116.00 1405
4116.61 1449
4117.21 1489
4117.82 1471
4118.42 1523
4119.03 1596
4119.63 1458
4120.24 1431
4120.84 1495
4121.45 1488
4122.05 1445
4122.66 1571
4123.26 1493
4123.87 1436
4124.47 1504
4125.08 1393
4125.69 1399
4126.29 1418
4126.90 1512
4127.50 1356
4128.11 1331
4128.71 1418
4129.32 1426
4129.93 1560
4130.53 1438
4131.14 1449
4131.74 1575
4132.35 1446
4132.96 1515
4133.56 1526
4134.17 1474
4134.78 1656
4135.38 1678
4135.99 1640
4136.60 1624
4137.20 1572
4137.81 1635
4138.42 1732
4139.02 1584
4139.63 1664
4140.24 1679
4140.84 1712
4141.45 1733
4142.06 1779
4142.66 1947
4143.27 1877
4143.88 1851
4144.48 1740
4145.09 1725
4145.70 1731
4146.31 1658
4146.91 1788
4147.52 1809
4148.13 1712
4148.73 1655
4149.34 1537
4149.95 1607
4150.56 1463
4151.16 1382
4151.77 1482
4152.38 1565
4152.99 1493
4153.60 1445
4154.20 1574
4154.81 1544
4155.42 1459
4156.03 1518
4156.63 1561
4157.24 1679
4157.85 1674
4158.46 1649
4159.07 1656
4159.68 1699
4160.28 1922
4160.89 1802
4161.50 1719
4162.11 1639
4162.72 1741
4163.33 1710
4163.93 1624
4164.54 1564
4165.15 1551
4165.76 1637
4166.37 1595
4166.98 1524
4167.59 1568
4168.19 1548
4168.80 1529
4169.41 1444
4170.02 1485
4170.63 1425
4171.24 1367
4171.85 1491
4172.46 1500
4173.07 1535
4173.68 1410
4174.29 1378
4174.89 1502
4175.50 1468
4176.11 1334
4176.72 1362
4177.33 1434
4177.94 1475
4178.55 1494
4179.16 1490
4179.77 1401
4180.38 1421
4180.99 1477
4181.60 1470
4182.21 1526
4182.82 1375
4183.43 1394
4184.04 1497
4184.65 1509
4185.26 1445
4185.87 1383
4186.48 1480
4187.09 1581
4187.70 1603
4188.31 1610
4188.92 1429
4189.53 1566
4190.14 1511
4190.75 1576
4191.36 1584
4191.97 1573
4192.58 1688
4193.19 1646
4193.80 1698
4194.42 1742
4195.03 1620
4195.64 1762
4196.25 1646
4196.86 1640
4197.47 1607
4198.08 1522
4198.69 1530
4199.30 1469
4199.91 1431
4200.53 1457
4201.14 1354
4201.75 1435
4202.36 1561
4202.97 1477
4203.58 1418
4204.19 1589
4204.80 1518
4205.42 1451
4206.03 1620
4206.64 1489
4207.25 1532
4207.86 1667
4208.47 1525
4209.09 1609
4209.70 1645
4210.31 1516
4210.92 1602
4211.53 1381
4212.15 1385
4212.76 1396
4213.37 1465
4213.98 1542
4214.59 1374
4215.21 1477
4215.82 1590
4216.43 1671
4217.04 1532
4217.66 1644
4218.27 1672
4218.88 1617
4219.49 1794
4220.11 1745
4220.72 1840
4221.33 1861
4221.94 1798
4222.56 1710
4223.17 1633
4223.78 1812
4224.40 1664
4225.01 1784
4225.62 1829
4226.23 1780
4226.85 1826
4227.46 1835
4228.07 1874
4228.69 1817
4229.30 1815
4229.91 1790
4230.53 1924
4231.14 1946
4231.75 1998
4232.37 2182
4232.98 2199
4233.59 2392
4234.21 2428
4234.82 2754
4235.44 2958
4236.05 2815
4236.66 2902
4237.28 3107
4237.89 3094
4238.50 2855
4239.12 2682
4239.73 2460
4240.35 2173
4240.96 2067
4241.58 1845
4242.19 1948
4242.80 1855
4243.42 1795
4244.03 1880
4244.65 1749
4245.26 1794
4245.88 1907
4246.49 1995
4247.10 2042
4247.72 2119
4248.33 2087
4248.95 2013
4249.56 1846
4250.18 1819
4250.79 1820
4251.41 1778
4252.02 1910
4252.64 1921
4253.25 1769
4253.87 1651
4254.48 1669
4255.10 1691
4255.71 1743
4256.33 1850
4256.94 1672
4257.56 1742
4258.17 1760
4258.79 1820
4259.41 1661
4260.02 1592
4260.64 1670
4261.25 1758
4261.87 1762
4262.48 1730
4263.10 1743
4263.71 1801
4264.33 1914
4264.95 1805
4265.56 1863
4266.18 1824
4266.79 1910
4267.41 1811
4268.03 1807
4268.64 1866
4269.26 2018
4269.87 1861
4270.49 1866
4271.11 2045
4271.72 1920
4272.34 1918
4272.96 1989
4273.57 2024
4274.19 2162
4274.81 2416
4275.42 2506
4276.04 2755
4276.66 2876
4277.27 3147
4277.89 3238
4278.51 3284
4279.12 3118
4279.74 3214
4280.36 3180
4280.97 2679
4281.59 2533
4282.21 2481
4282.83 2080
4283.44 1994
4284.06 1964
4284.68 1840
4285.29 1860
4285.91 1840
4286.53 1985
4287.15 1874
4287.76 1831
4288.38 1817
4289.00 1865
4289.62 1877
4290.23 1826
4290.85 1827
4291.47 1806
4292.09 1913
4292.71 1935
4293.32 1729
4293.94 1710
4294.56 1679
4295.18 1587
4295.80 1777
4296.41 1809
4297.03 1877
4297.65 1855
4298.27 1803
4298.89 1740
4299.50 1710
4300.12 1754
4300.74 1647
4301.36 1638
4301.98 1849
4302.60 1785
4303.22 1892
4303.83 1795
4304.45 1676
4305.07 1750
4305.69 1752
4306.31 1902
4306.93 1814
4307.55 1766
4308.17 1890
4308.79 1713
4309.40 1702
4310.02 1716
4310.64 1720
4311.26 1829
4311.88 1821
4312.50 1788
4313.12 1862
4313.74 1834
4314.36 1935
4314.98 1876
4315.60 1607
4316.22 1859
4316.84 1896
4317.46 1764
4318.08 1695
4318.70 1705
4319.32 1857
4319.94 1958
4320.56 1848
4321.18 1976
4321.80 1989
4322.42 2067
4323.04 1984
4323.66 2060
4324.28 1971
4324.90 2030
4325.52 2249
4326.14 2274
4326.76 2158
4327.38 2217
4328.00 2315
4328.62 2416
4329.24 2268
4329.86 2375
4330.48 2421
4331.10 2348
4331.72 2366
4332.34 2287
4332.96 2466
4333.58 2754
4334.20 2761
4334.82 3240
4335.45 3680
4336.07 3663
4336.69 4159
4337.31 4703
4337.93 4830
4338.55 5164
4339.17 5298
4339.79 5447
4340.41 5390
4341.04 5098
4341.66 4856
4342.28 4362
4342.90 4251
4343.52 4409
4344.14 4805
4344.76 5909
4345.39 6894
4346.01 8133
4346.63 9231
4347.25 10363
4347.87 11002
4348.50 11570
4349.12 10931
4349.74 10418
4350.36 9686
4350.98 8143
4351.61 6773
4352.23 5876
4352.85 5041
4353.47 4521
4354.09 3791
4354.72 3342
4355.34 3098
4355.96 3209
4356.58 3167
4357.21 3040
4357.83 3130
4358.45 3253
4359.07 3214
4359.70 3240
4360.32 3229
4360.94 3109
4361.56 3229
4362.19 3142
4362.81 2948
4363.43 3113
4364.06 3081
4364.68 2981
4365.30 2819
4365.93 2835
4366.55 2741
4367.17 2898
4367.80 2705
4368.42 2547
4369.04 2500
4369.67 2469
4370.29 2325
4370.91 2141
4371.54 2157
4372.16 2141
4372.78 2060
4373.41 1910
4374.03 1869
4374.65 1997
4375.28 2062
4375.90 2083
4376.53 2073
4377.15 2137
4377.77 2025
4378.40 2160
4379.02 2278
4379.65 2466
4380.27 2558
4380.89 2532
4381.52 2705
4382.14 2531
4382.77 2505
4383.39 2366
4384.02 2367
4384.64 2415
4385.26 2308
4385.89 2251
4386.51 2361
4387.14 2360
4387.76 2176
4388.39 2046
4389.01 2011
4389.64 2058
4390.26 2051
4390.89 1971
4391.51 1843
4392.14 1819
4392.76 1879
4393.39 1984
4394.01 1979
4394.64 1849
4395.26 1902
4395.89 1836
4396.51 1946
4397.14 1902
4397.76 1835
4398.39 1999
4399.01 1944
4399.64 1981
4400.27 1997
4400.89 2135
4401.52 2139
4402.14 2132
4402.77 1911
4403.39 1973
4404.02 1926
4404.65 1948
4405.27 2032
4405.90 2003
4406.52 1881
4407.15 2011
4407.78 2075
4408.40 2045
4409.03 1807
4409.65 1875
4410.28 2100
4410.91 1975
4411.53 1814
4412.16 1981
4412.79 2009
4413.41 2020
4414.04 1937
4414.67 1802
4415.29 1891
4415.92 1799
4416.55 1812
4417.17 1781
4417.80 1761
4418.43 1790
4419.05 1825
4419.68 1784
4420.31 1737
4420.93 1868
4421.56 1716
4422.19 1683
4422.82 1665
4423.44 1750
4424.07 1765
4424.70 1760
4425.32 1660
4425.95 1694
4426.58 1612
4427.21 1757
4427.83 1709
4428.46 1581
4429.09 1691
4429.72 1719
4430.35 1640
4430.97 1652
4431.60 1770
4432.23 1832
4432.86 1763
4433.48 1742
4434.11 1873
4434.74 1961
4435.37 1929
4436.00 1956
4436.62 1892
4437.25 2064
4437.88 2185
4438.51 2151
4439.14 2197
4439.77 2034
4440.39 2003
4441.02 2131
4441.65 2022
4442.28 1934
4442.91 1971
4443.54 1945
4444.17 1910
4444.79 1966
4445.42 1908
4446.05 1986
4446.68 1978
4447.31 2052
4447.94 1972
4448.57 1952
4449.20 2046
4449.83 1994
4450.46 2159
4451.08 2095
4451.71 2063
4452.34 2036
4452.97 2046
4453.60 2199
4454.23 2238
4454.86 2185
4455.49 2601
4456.12 2600
4456.75 2734
4457.38 2691
4458.01 2747
4458.64 2687
4459.27 2963
4459.90 2573
4460.53 2392
4461.16 2381
4461.79 2409
4462.42 2181
4463.05 2028
4463.68 1860
4464.31 1867
4464.94 1915
4465.57 1813
4466.20 1770
4466.83 1877
4467.46 1799
4468.09 1769
4468.72 1912
4469.35 1906
4469.98 1835
4470.61 1746
4471.24 1790
4471.87 1818
4472.50 1774
4473.13 1826
4473.76 1765
4474.40 1731
4475.03 1680
4475.66 1629
4476.29 1594
4476.92 1735
4477.55 1716
4478.18 1825
4478.81 1751
4479.44 1688
4480.07 1750
4480.71 1748
4481.34 1735
4481.97 1719
4482.60 1631
4483.23 1670
4483.86 1874
4484.49 1721
4485.13 1724
4485.76 1873
4486.39 1794
4487.02 1908
4487.65 1743
4488.28 1909
4488.92 1978
4489.55 1905
4490.18 1872
4490.81 1943
4491.44 1985
4492.08 1927
4492.71 2036
4493.34 2075
4493.97 1890
4494.61 1958
4495.24 2036
4495.87 1935
4496.50 1876
4497.13 1986
4497.77 2082
4498.40 2234
4499.03 2233
4499.67 2435
4500.30 2656
4500.93 3160
4501.56 3439
4502.20 3688
4502.83 3904
4503.46 3997
4504.09 3717
4504.73 3595
4505.36 3240
4505.99 3233
4506.63 2980
4507.26 2687
4507.89 2554
4508.53 2439
4509.16 2171
4509.79 2122
4510.43 2220
4511.06 2091
4511.69 2271
4512.33 2038
4512.96 2019
4513.59 1979
4514.23 2059
4514.86 2149
4515.49 1917
4516.13 1969
4516.76 2033
4517.40 2038
4518.03 1875
4518.66 1798
4519.30 1759
4519.93 1804
4520.57 1785
4521.20 1781
4521.83 1773
4522.47 1683
4523.10 1662
4523.74 1738
4524.37 1754
4525.01 1792
4525.64 1817
4526.27 1783
4526.91 1632
4527.54 1822
4528.18 1814
4528.81 2018
4529.45 1992
4530.08 2062
4530.72 2211
4531.35 2201
4531.99 2383
4532.62 2461
4533.26 2390
4533.89 2435
4534.53 2461
4535.16 2270
4535.80 2190
4536.43 2213
4537.07 2023
4537.70 1823
4538.34 1805
4538.97 1696
4539.61 1645
4540.24 1590
4540.88 1606
4541.52 1708
4542.15 1685
4542.79 1756
4543.42 1811
4544.06 1892
4544.69 1807
4545.33 1685
4545.97 1739
4546.60 1878
4547.24 1661
4547.87 1618
4548.51 1614
4549.15 1608
4549.78 1621
4550.42 1666
4551.05 1572
4551.69 1548
4552.33 1583
4552.96 1466
4553.60 1611
4554.24 1739
4554.87 1665
4555.51 1474
4556.15 1559
4556.78 1508
4557.42 1607
4558.06 1635
4558.69 1580
4559.33 1597
4559.97 1503
4560.60 1513
4561.24 1621
4561.88 1612
4562.51 1686
4563.15 1677
4563.79 1703
4564.43 1617
4565.06 1605
4565.70 1698
4566.34 1596
4566.97 1579
4567.61 1700
4568.25 1623
4568.89 1591
4569.52 1722
4570.16 1687
4570.80 1743
4571.44 1602
4572.07 1564
4572.71 1686
4573.35 1556
4573.99 1668
4574.63 1791
4575.26 1613
4575.90 1761
4576.54 1754
4577.18 1851
4577.82 1839
4578.45 1738
4579.09 1740
4579.73 1846
4580.37 1840
4581.01 1876
4581.65 1748
4582.28 1985
4582.92 2039
4583.56 2020
4584.20 1979
4584.84 2047
4585.48 1856
4586.12 1980
4586.75 2046
4587.39 2052
4588.03 2062
4588.67 2138
4589.31 2435
4589.95 2638
4590.59 2985
4591.23 3459
4591.87 3981
4592.50 4439
4593.14 4853
4593.78 4359
4594.42 4259
4595.06 3772
4595.70 3497
4596.34 3159
4596.98 2889
4597.62 2562
4598.26 2172
4598.90 2056
4599.54 2027
4600.18 1929
4600.82 2247
4601.46 2183
4602.10 2159
4602.74 2236
4603.38 2134
4604.02 2183
4604.66 2232
4605.30 2227
4605.94 2191
4606.58 2026
4607.22 1969
4607.86 2008
4608.50 1890
4609.14 1780
4609.78 1747
4610.42 1736
4611.06 1778
4611.70 1779
4612.34 1689
4612.98 1708
4613.62 1616
4614.26 1906
4614.90 2033
4615.54 1982
4616.18 1896
4616.82 1909
4617.47 2035
4618.11 1986
4618.75 1837
4619.39 1732
4620.03 1742
4620.67 1712
4621.31 1633
4621.95 1699
4622.59 1701
4623.23 1659
4623.88 1522
4624.52 1669
4625.16 1555
4625.80 1655
4626.44 1638
4627.08 1508
4627.72 1593
4628.37 1568
4629.01 1583
4629.65 1562
4630.29 1610
4630.93 1672
4631.58 1727
4632.22 1748
4632.86 1831
4633.50 1838
4634.14 2032
4634.79 1875
4635.43 1882
4636.07 1794
4636.71 1727
4637.35 1727
4638.00 1747
4638.64 1693
4639.28 1679
4639.92 1728
4640.57 1800
4641.21 1697
4641.85 1714
4642.49 1645
4643.14 1747
4643.78 1744
4644.42 1636
4645.06 1692
4645.71 1592
4646.35 1660
4646.99 1656
4647.64 1719
4648.28 1677
4648.92 1573
4649.56 1622
4650.21 1593
4650.85 1697
4651.49 1509
4652.14 1596
4652.78 1529
4653.42 1675
4654.07 1616
4654.71 1703
4655.35 1679
4656.00 1568
4656.64 1641
4657.29 1629
4657.93 1575
4658.57 1486
4659.22 1463
4659.86 1453
4660.50 1419
4661.15 1499
4661.79 1433
4662.44 1369
4663.08 1257
4663.72 1374
4664.37 1444
4665.01 1473
4665.66 1546
4666.30 1571
4666.95 1344
4667.59 1379
4668.23 1469
4668.88 1483
4669.52 1426
4670.17 1378
4670.81 1477
4671.46 1525
4672.10 1366
4672.75 1489
4673.39 1392
4674.04 1359
4674.68 1474
4675.32 1558
4675.97 1531
4676.61 1418
4677.26 1444
4677.90 1428
4678.55 1433
4679.20 1546
4679.84 1496
4680.49 1619
4681.13 1635
4681.78 1590
4682.42 1592
4683.07 1574
4683.71 1627
4684.36 1539
4685.00 1543
4685.65 1538
4686.29 1574
4686.94 1588
4687.59 1606
4688.23 1626
4688.88 1690
4689.52 1561
4690.17 1583
4690.82 1679
4691.46 1783
4692.11 1830
4692.75 1695
4693.40 1722
4694.05 1715
4694.69 1696
4695.34 1899
4695.98 2096
4696.63 2157
4697.28 2537
4697.92 2566
4698.57 2886
4699.22 3281
4699.86 3732
4700.51 3971
4701.16 4232
4701.80 4161
4702.45 4171
4703.10 3866
4703.74 3386
4704.39 3096
4705.04 2712
4705.68 2418
4706.33 2203
4706.98 2195
4707.63 2145
4708.27 2261
4708.92 2178
4709.57 2252
4710.21 2366
4710.86 2162
4711.51 2161
4712.16 2126
4712.80 2230
4713.45 2191
4714.10 2188
4714.75 2097
4715.39 2047
4716.04 1986
4716.69 2094
4717.34 1841
4717.99 1943
4718.63 2008
4719.28 2024
4719.93 2014
4720.58 1966
4721.22 1990
4721.87 1935
4722.52 1887
4723.17 1758
4723.82 1864
4724.47 1875
4725.11 1826
4725.76 1750
4726.41 1764
4727.06 1828
4727.71 1780
4728.36 1711
4729.00 1800
4729.65 1830
4730.30 1772
4730.95 1793
4731.60 1612
4732.25 1777
4732.90 1725
4733.55 1638
4734.19 1592
4734.84 1668
4735.49 1569
4736.14 1509
4736.79 1622
4737.44 1642
4738.09 1680
4738.74 1649
4739.39 1568
4740.04 1520
4740.69 1550
4741.34 1656
4741.99 1537
4742.64 1416
4743.28 1574
4743.93 1573
4744.58 1496
4745.23 1574
4745.88 1594
4746.53 1751
4747.18 1647
4747.83 1567
4748.48 1574
4749.13 1541
4749.78 1692
4750.43 1709
4751.08 1778
4751.73 1759
4752.38 1833
4753.03 1775
4753.68 1718
4754.33 1740
4754.98 1711
4755.63 1777
4756.29 1758
4756.94 1708
4757.59 1641
4758.24 1626
4758.89 1551
4759.54 1489
4760.19 1462
4760.84 1450
4761.49 1428
4762.14 1525
4762.79 1520
4763.44 1580
4764.09 1539
4764.74 1501
4765.40 1496
4766.05 1464
4766.70 1574
4767.35 1512
4768.00 1460
4768.65 1487
4769.30 1647
4769.95 1620
4770.61 1471
4771.26 1505
4771.91 1571
4772.56 1433
4773.21 1352
4773.86 1309
4774.52 1263
4775.17 1367
4775.82 1498
4776.47 1369
4777.12 1303
4777.77 1327
4778.43 1361
4779.08 1467
4779.73 1399
4780.38 1482
4781.04 1517
4781.69 1384
4782.34 1484
4782.99 1385
4783.64 1394
4784.30 1386
4784.95 1379
4785.60 1370
4786.25 1453
4786.91 1399
4787.56 1432
4788.21 1563
4788.86 1450
4789.52 1445
4790.17 1509
4790.82 1434
4791.48 1576
4792.13 1520
4792.78 1449
4793.43 1579
4794.09 1614
4794.74 1601
4795.39 1422
4796.05 1480
4796.70 1432
4797.35 1465
4798.01 1471
4798.66 1449
4799.31 1443
4799.97 1508
4800.62 1421
4801.27 1371
4801.93 1459
4802.58 1433
4803.23 1435
4803.89 1647
4804.54 1652
4805.20 1535
4805.85 1571
4806.50 1567
4807.16 1623
4807.81 1465
4808.47 1588
4809.12 1574
4809.77 1594
4810.43 1639
4811.08 1692
4811.74 1828
4812.39 1799
4813.04 1751
4813.70 1610
4814.35 1747
4815.01 1900
4815.66 1880
4816.32 1851
4816.97 1771
4817.63 1812
4818.28 1822
4818.94 1746
4819.59 1848
4820.24 1749
4820.90 1728
4821.55 1853
4822.21 1798
4822.86 1811
4823.52 1841
4824.17 1859
4824.83 1827
4825.49 1890
4826.14 1908
4826.80 1833
4827.45 1871
4828.11 1883
4828.76 1924
4829.42 1914
4830.07 1926
4830.73 2030
4831.38 2029
4832.04 2137
4832.69 2135
4833.35 2118
4834.01 2078
4834.66 2151
4835.32 2202
4835.97 2115
4836.63 2299
4837.29 2318
4837.94 2282
4838.60 2204
4839.25 2308
4839.91 2273
4840.57 2455
4841.22 2586
4841.88 2610
4842.54 2631
4843.19 2675
4843.85 2634
4844.50 2538
4845.16 2592
4845.82 2603
4846.47 2547
4847.13 2717
4847.79 2738
4848.44 2662
4849.10 2663
4849.76 2682
4850.41 2928
4851.07 2898
4851.73 3081
4852.39 2884
4853.04 3208
4853.70 3253
4854.36 3269
4855.01 3300
4855.67 3527
4856.33 3897
4856.99 4069
4857.64 4246
4858.30 4362
4858.96 4861
4859.62 5242
4860.27 5628
4860.93 5396
4861.59 5215
4862.25 4719
4862.90 4529
4863.56 4388
4864.22 4195
4864.88 3980
4865.53 3928
4866.19 3853
4866.85 3903
4867.51 4181
4868.17 4426
4868.83 4616
4869.48 4341
4870.14 4380
4870.80 4309
4871.46 4068
4872.12 3951
4872.77 3966
4873.43 3880
4874.09 3843
4874.75 3654
4875.41 3571
4876.07 3653
4876.73 3574
4877.38 3640
4878.04 3752
4878.70 3647
4879.36 3599
4880.02 3741
4880.68 3704
4881.34 3660
4882.00 3525
4882.66 3320
4883.31 3229
4883.97 3129
4884.63 3075
4885.29 2918
4885.95 2664
4886.61 2586
4887.27 2688
4887.93 2721
4888.59 2897
4889.25 2891
4889.91 2998
4890.57 3073
4891.23 3157
4891.89 3286
4892.55 3438
4893.21 3737
4893.87 3394
4894.53 3549
4895.19 3780
4895.85 3501
4896.51 3428
4897.17 3363
4897.83 3313
4898.49 3268
4899.15 3315
4899.81 3585
4900.47 3616
4901.13 3562
4901.79 3440
4902.45 3385
4903.11 3303
4903.77 2922
4904.43 2909
4905.09 2784
4905.75 2623
4906.41 2503
4907.07 2459
4907.73 2560
4908.39 2462
4909.05 2417
4909.72 2365
4910.38 2453
4911.04 2492
4911.70 2335
4912.36 2256
4913.02 2303
4913.68 2412
4914.34 2420
4915.00 2319
4915.67 2286
4916.33 2232
4916.99 2094
4917.65 2177
4918.31 2210
4918.97 2170
4919.63 2060
4920.30 1970
4920.96 2026
4921.62 1975
4922.28 1955
4922.94 2040
4923.60 2169
4924.27 1905
4924.93 2034
4925.59 1933
4926.25 1960
4926.91 1797
4927.58 1829
4928.24 1928
4928.90 1849
4929.56 1809
4930.22 1907
4930.89 1835
4931.55 1911
4932.21 1948
4932.87 1869
4933.54 1936
4934.20 1957
4934.86 1902
4935.52 1884
4936.19 1919
4936.85 1877
4937.51 1878
4938.18 1922
4938.84 1895
4939.50 1859
4940.16 1823
4940.83 1816
4941.49 1694
4942.15 1797
4942.82 1745
4943.48 1707
4944.14 1733
4944.81 1754
4945.47 1709
4946.13 1774
4946.80 1583
4947.46 1630
4948.12 1677
4948.79 1784
4949.45 1628
4950.11 1614
4950.78 1660
4951.44 1695
4952.10 1659
4952.77 1640
4953.43 1700
4954.10 1602
4954.76 1672
4955.42 1680
4956.09 1606
4956.75 1651
4957.42 1634
4958.08 1804
4958.74 1793
4959.41 1755
4960.07 1772
4960.74 1898
4961.40 1920
4962.07 1974
4962.73 2107
4963.39 2373
4964.06 2539
4964.72 2505
4965.39 2660
4966.05 2846
4966.72 2793
4967.38 2620
4968.05 2555
4968.71 2374
4969.38 2058
4970.04 2003
4970.71 1947
4971.37 1870
4972.04 1752
4972.70 1769
4973.37 1838
4974.03 1831
4974.70 1869
4975.36 1836
4976.03 1905
4976.69 2062
4977.36 2027
4978.02 2151
4978.69 2223
4979.36 2160
4980.02 2324
4980.69 2439
4981.35 2317
4982.02 2287
4982.68 2151
4983.35 2082
4984.02 1973
4984.68 1826
4985.35 1895
4986.01 1760
4986.68 1870
4987.35 2041
4988.01 2074
4988.68 2089
4989.34 2272
4990.01 2258
4990.68 2273
4991.34 2121
4992.01 2295
4992.68 2184
4993.34 2133
4994.01 2044
4994.68 2010
4995.34 1919
4996.01 1716
4996.68 1648
4997.34 1659
4998.01 1531
4998.68 1684
4999.34 1658
5000.01 1548
5000.68 1569
5001.34 1580
5002.01 1528
5002.68 1518
5003.35 1504
5004.01 1470
5004.68 1581
5005.35 1554
5006.01 1474
5006.68 1523
5007.35 1502
5008.02 1468
5008.68 1418
5009.35 1418
5010.02 1483
5010.69 1405
5011.36 1397
5012.02 1493
5012.69 1455
5013.36 1571
5014.03 1469
5014.69 1460
5015.36 1451
5016.03 1441
5016.70 1443
5017.37 1512
5018.03 1501
5018.70 1454
5019.37 1442
5020.04 1341
5020.71 1447
5021.38 1476
5022.04 1554
5022.71 1502
5023.38 1512
5024.05 1541
5024.72 1623
5025.39 1628
5026.06 1618
5026.72 1577
5027.39 1553
5028.06 1502
5028.73 1548
5029.40 1660
5030.07 1593
5030.74 1467
5031.41 1549
5032.08 1506
5032.75 1598
5033.41 1670
5034.08 1589
5034.75 1478
5035.42 1396
5036.09 1360
5036.76 1305
5037.43 1433
5038.10 1403
5038.77 1507
5039.44 1504
5040.11 1487
5040.78 1431
5041.45 1445
5042.12 1469
5042.79 1454
5043.46 1522
5044.13 1532
5044.80 1519
5045.47 1575
5046.14 1688
5046.81 1461
5047.48 1450
5048.15 1453
5048.82 1442
5049.49 1396
5050.16 1423
5050.83 1393
5051.50 1485
5052.17 1507
5052.84 1521
5053.51 1500
5054.18 1588
5054.85 1549
5055.52 1422
5056.19 1442
5056.86 1340
5057.53 1423
5058.21 1395
5058.88 1398
5059.55 1447
5060.22 1387
5060.89 1395
5061.56 1461
5062.23 1314
5062.90 1375
5063.57 1274
5064.24 1355
5064.92 1408
5065.59 1376
5066.26 1445
5066.93 1494
5067.60 1556
5068.27 1402
5068.94 1390
5069.62 1311
5070.29 1343
5070.96 1393
5071.63 1315
5072.30 1346
5072.97 1544
5073.65 1488
5074.32 1519
5074.99 1488
5075.66 1439
5076.33 1649
5077.01 1688
5077.68 1757
5078.35 1804
5079.02 2062
5079.70 2077
5080.37 2157
5081.04 2255
5081.71 2134
5082.38 2121
5083.06 1956
5083.73 1926
5084.40 1850
5085.07 1679
5085.75 1628
5086.42 1706
5087.09 1745
5087.77 1708
5088.44 1780
5089.11 1791
5089.78 1787
5090.46 1952
5091.13 1940
5091.80 2138
5092.48 2055
5093.15 1972
5093.82 1946
5094.50 1853
5095.17 1849
5095.84 1787
5096.52 1730
5097.19 1570
5097.86 1647
5098.54 1678
5099.21 1548
5099.88 1546
5100.56 1591
5101.23 1658
5101.90 1583
5102.58 1572
5103.25 1705
5103.93 1751
5104.60 1654
5105.27 1795
5105.95 1756
5106.62 1742
5107.30 1664
5107.97 1785
5108.64 1665
5109.32 1673
5109.99 1529
5110.67 1538
5111.34 1643
5112.02 1542
5112.69 1559
5113.36 1506
5114.04 1564
5114.71 1543
5115.39 1692
5116.06 1576
5116.74 1653
5117.41 1598
5118.09 1602
5118.76 1652
5119.44 1845
5120.11 1774
5120.79 1873
5121.46 1888
5122.14 1871
5122.81 1874
5123.49 1827
5124.16 1729
5124.84 1644
5125.51 1682
5126.19 1785
5126.86 1769
5127.54 1660
5128.21 1645
5128.89 1595
5129.57 1656
5130.24 1674
5130.92 1687
5131.59 1702
5132.27 1846
5132.94 2029
5133.62 1873
5134.30 1921
5134.97 1799
5135.65 1706
5136.32 1693
5137.00 1654
5137.68 1738
5138.35 1617
5139.03 1637
5139.70 1674
5140.38 1597
5141.06 1695
5141.73 1564
5142.41 1624
5143.09 1538
5143.76 1573
5144.44 1582
5145.12 1507
5145.79 1467
5146.47 1436
5147.15 1570
5147.82 1473
5148.50 1407
5149.18 1406
5149.85 1450
5150.53 1374
5151.21 1324
5151.88 1332
5152.56 1247
5153.24 1437
5153.92 1405
5154.59 1355
5155.27 1340
5155.95 1256
5156.62 1299
5157.30 1300
5157.98 1250
5158.66 1232
5159.33 1196
5160.01 1279
5160.69 1291
5161.37 1313
5162.04 1259
5162.72 1259
5163.40 1174
5164.08 1224
5164.76 1207
5165.43 1304
5166.11 1406
5166.79 1400
5167.47 1359
5168.15 1296
5168.82 1436
5169.50 1537
5170.18 1404
5170.86 1254
5171.54 1398
5172.22 1194
5172.89 1241
5173.57 1297
5174.25 1334
5174.93 1355
5175.61 1285
5176.29 1362
5176.97 1271
5177.64 1259
5178.32 1361
5179.00 1412
5179.68 1375
5180.36 1346
5181.04 1325
5181.72 1456
5182.40 1433
5183.08 1401
5183.75 1389
5184.43 1434
5185.11 1395
5185.79 1371
5186.47 1260
5187.15 1314
5187.83 1327
5188.51 1233
5189.19 1285
5189.87 1166
5190.55 1282
5191.23 1236
5191.91 1275
5192.59 1212
5193.27 1285
5193.95 1160
5194.63 1200
5195.31 1306
5195.99 1268
5196.67 1176
5197.35 1251
5198.03 1227
5198.71 1336
5199.39 1342
5200.07 1328
5200.75 1402
5201.43 1252
5202.11 1355
5202.79 1320
5203.47 1387
5204.15 1403
5204.83 1482
5205.51 1450
5206.19 1496
5206.87 1601
5207.55 1530
5208.23 1556
5208.91 1702
5209.59 1739
5210.27 1725
5210.96 1607
5211.64 1512
5212.32 1614
5213.00 1584
5213.68 1607
5214.36 1405
5215.04 1400
5215.72 1506
5216.40 1706
5217.09 1724
5217.77 1739
5218.45 1759
5219.13 1833
5219.81 1971
5220.49 2062
5221.17 1903
5221.86 1949
5222.54 1837
5223.22 1851
5223.90 1961
5224.58 1852
5225.27 1834
5225.95 1853
5226.63 1809
5227.31 1645
5227.99 1581
5228.67 1674
5229.36 1638
5230.04 1719
5230.72 1753
5231.40 1602
5232.09 1652
5232.77 1694
5233.45 1647
5234.13 1667
5234.82 1521
5235.50 1529
5236.18 1581
5236.86 1634
5237.55 1703
5238.23 1806
5238.91 1895
5239.59 1930
5240.28 2009
5240.96 2125
5241.64 1926
5242.33 1846
5243.01 1878
5243.69 1849
5244.37 1695
5245.06 1552
5245.74 1639
5246.42 1677
5247.11 1774
5247.79 1678
5248.47 1670
5249.16 1733
5249.84 1828
5250.52 1971
5251.21 1982
5251.89 2116
5252.58 2311
5253.26 2406
5253.94 2293
5254.63 2340
5255.31 2191
5255.99 2119
5256.68 1991
5257.36 1933
5258.05 1758
5258.73 1692
5259.41 1768
5260.10 1838
5260.78 1858
5261.47 1847
5262.15 1971
5262.84 1986
5263.52 1930
5264.20 1987
5264.89 1879
5265.57 1706
5266.26 1760
5266.94 1711
5267.63 1611
5268.31 1723
5269.00 1726
5269.68 1596
5270.37 1502
5271.05 1528
5271.73 1698
5272.42 1577
5273.10 1481
5273.79 1564
5274.47 1571
5275.16 1482
5275.85 1579
5276.53 1426
5277.22 1423
5277.90 1474
5278.59 1411
5279.27 1425
5279.96 1399
5280.64 1449
5281.33 1437
5282.01 1568
5282.70 1503
5283.38 1406
5284.07 1468
5284.76 1523
5285.44 1432
5286.13 1335
5286.81 1343
5287.50 1387
5288.19 1430
5288.87 1441
5289.56 1426
5290.24 1360
5290.93 1521
5291.62 1428
5292.30 1439
5292.99 1455
5293.67 1511
5294.36 1525
5295.05 1526
5295.73 1538
5296.42 1512
5297.11 1513
5297.79 1493
5298.48 1648
5299.17 1608
5299.85 1640
5300.54 1805
5301.23 1878
5301.91 1820
5302.60 1914
5303.29 1960
5303.97 2058
5304.66 2049
5305.35 2014
5306.04 1939
5306.72 1791
5307.41 1862
5308.10 1765
5308.78 1949
5309.47 2044
5310.16 2126
5310.85 2194
5311.53 2270
5312.22 2499
5312.91 2646
5313.60 2683
5314.28 2651
5314.97 2529
5315.66 2319
5316.35 2077
5317.04 1980
5317.72 2054
5318.41 2010
5319.10 1986
5319.79 2158
5320.48 2235
5321.16 2182
5321.85 2061
5322.54 2297
5323.23 2176
5323.92 2061
5324.60 2042
5325.29 1939
5325.98 1919
5326.67 1821
5327.36 1872
5328.05 1712
5328.74 1528
5329.42 1506
5330.11 1509
5330.80 1422
5331.49 1533
5332.18 1574
5332.87 1516
5333.56 1468
5334.25 1393
5334.93 1589
5335.62 1541
5336.31 1450
5337.00 1479
5337.69 1551
5338.38 1516
5339.07 1486
5339.76 1612
5340.45 1592
5341.14 1557
5341.83 1464
5342.52 1447
5343.21 1458
5343.90 1433
5344.58 1342
5345.27 1417
5345.96 1511
5346.65 1440
5347.34 1403
5348.03 1553
5348.72 1532
5349.41 1537
5350.10 1520
5350.79 1717
5351.48 1689
5352.17 1581
5352.86 1606
5353.55 1615
5354.24 1631
5354.93 1490
5355.62 1446
5356.31 1484
5357.01 1403
5357.70 1346
5358.39 1334
5359.08 1235
5359.77 1378
5360.46 1415
5361.15 1470
5361.84 1425
5362.53 1448
5363.22 1621
5363.91 1454
5364.60 1481
5365.29 1446
5365.98 1457
5366.68 1399
5367.37 1392
5368.06 1407
5368.75 1381
5369.44 1299
5370.13 1381
5370.82 1372
5371.51 1279
5372.21 1218
5372.90 1224
5373.59 1269
5374.28 1158
5374.97 1223
5375.66 1325
5376.35 1383
5377.05 1245
5377.74 1245
5378.43 1277
5379.12 1123
5379.81 1292
5380.51 1303
5381.20 1242
5381.89 1192
5382.58 1235
5383.27 1238
5383.97 1166
5384.66 1254
5385.35 1235
5386.04 1151
5386.73 1167
5387.43 1395
5388.12 1303
5388.81 1264
5389.50 1323
5390.20 1351
5390.89 1444
5391.58 1395
5392.28 1373
5392.97 1438
5393.66 1324
5394.35 1263
5395.05 1294
5395.74 1232
5396.43 1286
5397.13 1305
5397.82 1233
5398.51 1250
5399.20 1269
5399.90 1165
5400.59 1178
5401.28 1179
5401.98 1176
5402.67 1191
5403.36 1132
5404.06 1134
5404.75 1116
5405.44 1256
5406.14 1220
5406.83 1373
5407.53 1251
5408.22 1234
5408.91 1123
5409.61 1112
5410.30 1294
5410.99 1226
5411.69 1163
5412.38 1222
5413.08 1286
5413.77 1317
5414.46 1238
5415.16 1282
5415.85 1271
5416.55 1286
5417.24 1254
5417.94 1290
5418.63 1269
5419.32 1329
5420.02 1323
5420.71 1282
5421.41 1221
5422.10 1200
5422.80 1207
5423.49 1325
5424.19 1409
5424.88 1421
5425.58 1414
5426.27 1487
5426.97 1325
5427.66 1248
5428.36 1278
5429.05 1316
5429.75 1362
5430.44 1355
5431.14 1445
5431.83 1506
5432.53 1448
5433.22 1402
5433.92 1432
5434.61 1604
5435.31 1599
5436.00 1543
5436.70 1655
5437.40 1891
5438.09 1957
5438.79 1879
5439.48 1853
5440.18 1792
5440.87 1774
5441.57 1715
5442.27 1604
5442.96 1558
5443.66 1636
5444.35 1656
5445.05 1697
5445.75 1648
5446.44 1660
5447.14 1735
5447.83 1808
5448.53 1829
5449.23 1697
5449.92 1799
5450.62 1880
5451.32 1813
5452.01 1609
5452.71 1601
5453.41 1595
5454.10 1683
5454.80 1847
5455.50 1875
5456.19 1829
5456.89 1823
5457.59 1776
5458.28 1664
5458.98 1706
5459.68 1740
5460.37 1808
5461.07 1838
5461.77 1864
5462.47 1882
5463.16 1775
5463.86 1824
5464.56 1743
5465.25 1917
5465.95 1857
5466.65 1920
5467.35 1920
5468.04 1875
5468.74 1977
5469.44 1987
5470.14 1813
5470.84 2053
5471.53 2070
5472.23 2000
5472.93 2121
5473.63 2106
5474.32 2176
5475.02 2253
5475.72 2156
5476.42 2254
5477.12 2538
5477.82 2875
5478.51 2987
5479.21 3275
5479.91 3755
5480.61 4012
5481.31 4371
5482.01 5155
5482.70 5124
5483.40 4938
5484.10 4524
5484.80 4144
5485.50 3875
5486.20 3499
5486.90 3228
5487.59 2855
5488.29 2941
5488.99 2954
5489.69 2807
5490.39 2781
5491.09 2843
5491.79 2862
5492.49 2835
5493.19 2971
5493.89 3122
5494.58 3329
5495.28 3360
5495.98 3242
5496.68 3429
5497.38 3609
5498.08 3899
5498.78 4305
5499.48 4897
5500.18 5599
5500.88 6420
5501.58 7542
5502.28 7857
5502.98 8182
5503.68 8149
5504.38 7578
5505.08 6512
5505.78 5526
5506.48 4634
5507.18 4243
5507.88 3706
5508.58 3141
5509.28 2959
5509.98 2743
5510.68 2655
5511.38 2650
5512.08 2611
5512.78 2674
5513.48 2644
5514.18 2592
5514.88 2670
5515.58 2767
5516.28 2858
5516.98 2658
5517.68 2557
5518.39 2687
5519.09 2608
5519.79 2506
5520.49 2476
5521.19 2249
5521.89 2102
5522.59 2130
5523.29 2113
5523.99 2113
5524.69 2079
5525.40 1916
5526.10 1906
5526.80 1934
5527.50 1793
5528.20 1929
5528.90 1781
5529.60 1708
5530.31 1860
5531.01 2010
5531.71 2038
5532.41 2011
5533.11 1999
5533.81 1881
5534.52 1933
5535.22 1788
5535.92 1746
5536.62 1806
5537.32 1711
5538.02 1692
5538.73 1784
5539.43 1656
5540.13 1737
5540.83 1741
5541.54 1698
5542.24 1698
5542.94 1658
5543.64 1515
5544.34 1674
5545.05 1613
5545.75 1520
5546.45 1443
5547.15 1475
5547.86 1487
5548.56 1519
5549.26 1502
5549.97 1556
5550.67 1442
5551.37 1530
5552.07 1645
5552.78 1487
5553.48 1490
5554.18 1464
5554.89 1520
5555.59 1596
5556.29 1525
5557.00 1503
5557.70 1546
5558.40 1524
5559.11 1691
5559.81 1590
5560.51 1475
5561.22 1605
5561.92 1764
5562.62 1765
5563.33 1846
5564.03 1901
5564.73 1872
5565.44 1951
5566.14 1863
5566.85 1965
5567.55 1845
5568.25 1954
5568.96 1791
5569.66 1679
5570.37 1510
5571.07 1523
5571.77 1481
5572.48 1457
5573.18 1437
5573.89 1478
5574.59 1593
5575.29 1542
5576.00 1516
5576.70 1656
5577.41 1660
5578.11 1669
5578.82 1561
5579.52 1484
5580.23 1390
5580.93 1475
5581.64 1474
5582.34 1484
5583.05 1552
5583.75 1415
5584.46 1460
5585.16 1531
5585.87 1416
5586.57 1399
5587.28 1401
5587.98 1502
5588.69 1523
5589.39 1581
5590.10 1510
5590.80 1559
5591.51 1440
5592.21 1491
5592.92 1473
5593.62 1550
5594.33 1552
5595.04 1441
5595.74 1391
5596.45 1486
5597.15 1436
5597.86 1449
5598.56 1391
5599.27 1530
5599.98 1562
5600.68 1486
5601.39 1269
5602.09 1344
5602.80 1399
5603.51 1494
5604.21 1316
5604.92 1441
5605.62 1391
5606.33 1417
5607.04 1309
5607.74 1336
5608.45 1413
5609.16 1523
5609.86 1562
5610.57 1438
5611.28 1264
5611.98 1303
5612.69 1327
5613.40 1403
5614.10 1406
5614.81 1451
5615.52 1279
5616.22 1364
5616.93 1362
5617.64 1353
5618.35 1281
5619.05 1309
5619.76 1356
5620.47 1364
5621.17 1341
5621.88 1476
5622.59 1396
5623.30 1342
5624.00 1434
5624.71 1382
5625.42 1486
5626.13 1538
5626.83 1605
5627.54 1468
5628.25 1511
5628.96 1592
5629.67 1621
5630.37 1772
5631.08 1780
5631.79 1754
5632.50 1736
5633.21 1765
5633.91 1716
5634.62 1588
5635.33 1607
5636.04 1743
5636.75 1526
5637.45 1600
5638.16 1597
5638.87 1671
5639.58 1625
5640.29 1698
5641.00 1861
5641.70 1869
5642.41 1855
5643.12 1854
5643.83 1733
5644.54 1844
5645.25 1741
5645.96 1602
5646.67 1601
5647.38 1697
5648.08 1668
5648.79 1625
5649.50 1622
5650.21 1471
5650.92 1496
5651.63 1586
5652.34 1460
5653.05 1480
5653.76 1444
5654.47 1642
5655.18 1825
5655.89 1734
5656.60 1801
5657.30 1923
5658.01 1891
5658.72 2097
5659.43 2117
5660.14 2186
5660.85 2132
5661.56 2107
5662.27 2054
5662.98 1928
5663.69 1745
5664.40 1683
5665.11 1507
5665.82 1474
5666.53 1630
5667.24 1616
5667.95 1654
5668.66 1638
5669.37 1545
5670.08 1535
5670.79 1406
5671.50 1463
5672.22 1463
5672.93 1462
5673.64 1360
5674.35 1357
5675.06 1536
5675.77 1444
5676.48 1446
5677.19 1470
5677.90 1408
5678.61 1263
5679.32 1326
5680.03 1524
5680.74 1419
5681.46 1277
5682.17 1279
5682.88 1410
5683.59 1478
5684.30 1565
5685.01 1468
5685.72 1366
5686.43 1319
5687.15 1340
5687.86 1363
5688.57 1444
5689.28 1391
5689.99 1307
5690.70 1293
5691.42 1272
5692.13 1289
5692.84 1348
5693.55 1445
5694.26 1383
5694.97 1271
5695.69 1278
5696.40 1427
5697.11 1379
5697.82 1257
5698.53 1316
5699.25 1183
5699.96 1183
5700.67 1427
5701.38 1430
5702.10 1257
5702.81 1312
5703.52 1375
5704.23 1218
5704.95 1295
5705.66 1269
5706.37 1243
5707.08 1296
5707.80 1242
5708.51 1210
5709.22 1215
5709.93 1209
5710.65 1177
5711.36 1344
5712.07 1282
5712.79 1263
5713.50 1149
5714.21 1219
5714.93 1132
5715.64 1169
5716.35 1107
5717.07 1145
5717.78 1081
5718.49 1128
5719.21 1155
5719.92 1127
5720.63 1132
5721.35 1096
5722.06 1184
5722.77 1203
5723.49 1162
5724.20 1132
5724.92 1183
5725.63 1149
5726.34 1177
5727.06 1142
5727.77 1121
5728.48 1178
5729.20 1188
5729.91 1212
5730.63 1124
5731.34 1169
5732.06 1111
5732.77 1153
5733.48 1141
5734.20 1173
5734.91 1210
5735.63 1211
5736.34 1244
5737.06 1303
5737.77 1231
5738.49 1301
5739.20 1211
5739.91 1274
5740.63 1209
5741.34 1274
5742.06 1273
5742.77 1261
5743.49 1109
5744.20 1116
5744.92 1094
5745.63 1091
5746.35 1084
5747.06 1152
5747.78 1097
5748.49 1078
5749.21 1097
5749.93 1149
5750.64 1132
5751.36 1141
5752.07 1117
5752.79 1111
5753.50 1110
5754.22 1058
5754.93 1041
5755.65 1078
5756.37 1055
5757.08 1132
5757.80 1128
5758.51 1110
5759.23 1111
5759.95 1136
5760.66 1074
5761.38 1177
5762.09 1256
5762.81 1243
5763.53 1073
5764.24 1115
5764.96 1150
5765.67 1125
5766.39 1146
5767.11 1143
5767.82 1183
5768.54 1192
5769.26 1142
5769.97 1153
5770.69 1186
5771.41 1169
5772.12 1136
5772.84 1147
5773.56 1123
5774.27 1059
5774.99 1114
5775.71 1151
5776.42 1227
5777.14 1108
5777.86 1116
5778.58 1226
5779.29 1213
5780.01 1257
5780.73 1196
5781.45 1196
5782.16 1130
5782.88 1239
5783.60 1270
5784.31 1186
5785.03 1121
5785.75 1111
5786.47 1105
5787.19 1061
5787.90 1085
5788.62 1149
5789.34 1244
5790.06 1114
5790.77 1171
5791.49 1239
5792.21 1136
5792.93 1272
5793.65 1271
5794.36 1186
5795.08 1192
5795.80 1252
5796.52 1264
5797.24 1358
5797.96 1318
5798.67 1340
5799.39 1406
5800.11 1427
5800.83 1586
5801.55 1739
5802.27 1834
5802.99 1999
5803.70 2196
5804.42 2344
5805.14 2213
5805.86 2126
5806.58 1985
5807.30 1794
5808.02 1795
5808.74 1700
5809.46 1445
5810.17 1363
5810.89 1400
5811.61 1328
5812.33 1311
5813.05 1278
5813.77 1220
5814.49 1257
5815.21 1348
5815.93 1324
5816.65 1278
5817.37 1314
5818.09 1294
5818.81 1292
5819.53 1331
5820.25 1293
5820.97 1384
5821.69 1454
5822.41 1343
5823.13 1442
5823.85 1440
5824.57 1510
5825.29 1484
5826.01 1616
5826.73 1510
5827.45 1420
5828.17 1365
5828.89 1382
5829.61 1306
5830.33 1187
5831.05 1286
5831.77 1340
5832.49 1198
5833.21 1208
5833.93 1206
5834.65 1252
5835.37 1318
5836.09 1263
5836.81 1241
5837.53 1178
5838.25 1120
5838.97 1138
5839.70 1279
5840.42 1331
5841.14 1213
5841.86 1309
5842.58 1191
5843.30 1301
5844.02 1259
5844.74 1269
5845.46 1278
5846.19 1373
5846.91 1361
5847.63 1207
5848.35 1334
5849.07 1362
5849.79 1367
5850.51 1377
5851.24 1303
5851.96 1282
5852.68 1326
5853.40 1349
5854.12 1260
5854.85 1338
5855.57 1308
5856.29 1435
5857.01 1393
5857.73 1295
5858.46 1281
5859.18 1277
5859.90 1314
5860.62 1364
5861.34 1336
5862.07 1306
5862.79 1367
5863.51 1441
5864.23 1386
5864.96 1361
5865.68 1345
5866.40 1266
5867.12 1289
5867.85 1341
5868.57 1418
5869.29 1342
5870.01 1326
5870.74 1441
5871.46 1438
5872.18 1494
5872.91 1386
5873.63 1323
5874.35 1352
5875.08 1333
5875.80 1336
5876.52 1316
5877.25 1262
5877.97 1242
5878.69 1238
5879.42 1216
5880.14 1266
5880.86 1300
5881.59 1257
5882.31 1279
5883.03 1312
5883.76 1440
5884.48 1519
5885.20 1455
5885.93 1503
5886.65 1446
5887.38 1554
5888.10 1573
5888.82 1560
5889.55 1531
5890.27 1476
5891.00 1427
5891.72 1362
5892.44 1423
5893.17 1413
5893.89 1369
5894.62 1413
5895.34 1309
5896.07 1332
5896.79 1263
5897.51 1315
5898.24 1376
5898.96 1330
5899.69 1426
5900.41 1425
5901.14 1338
5901.86 1409
5902.59 1307
5903.31 1330
5904.04 1390
5904.76 1280
5905.49 1393
5906.21 1380
5906.94 1285
5907.66 1333
5908.39 1343
5909.11 1372
5909.84 1380
5910.56 1388
5911.29 1337
5912.01 1313
5912.74 1367
5913.46 1344
5914.19 1347
5914.92 1385
5915.64 1345
5916.37 1414
5917.09 1478
5917.82 1441
5918.54 1402
5919.27 1463
5920.00 1523
5920.72 1591
5921.45 1551
5922.17 1534
5922.90 1639
5923.63 1640
5924.35 1580
5925.08 1528
5925.80 1597
5926.53 1612
5927.26 1668
5927.98 1670
5928.71 1622
5929.44 1618
5930.16 1702
5930.89 1667
5931.62 1730
5932.34 1751
5933.07 1865
5933.80 1759
5934.52 1792
5935.25 1807
5935.98 1762
5936.70 1756
5937.43 1852
5938.16 1861
5938.88 1838
5939.61 1842
5940.34 1985
5941.07 2258
5941.79 2104
5942.52 2084
5943.25 2177
5943.97 2329
5944.70 2356
5945.43 2291
5946.16 2453
5946.88 2722
5947.61 2654
5948.34 2567
5949.07 2885
5949.80 2990
5950.52 3067
5951.25 3241
5951.98 3714
5952.71 4008
5953.43 3990
5954.16 4463
5954.89 4497
5955.62 4278
5956.35 3969
5957.07 3929
5957.80 3675
5958.53 3509
5959.26 3453
5959.99 3515
5960.72 3560
5961.44 3594
5962.17 3455
5962.90 3447
5963.63 3746
5964.36 3901
5965.09 4310
5965.82 5015
5966.54 5759
5967.27 6228
5968.00 7081
5968.73 7634
5969.46 8011
5970.19 7571
5970.92 6912
5971.65 6183
5972.38 5641
5973.11 5104
5973.83 4572
5974.56 4230
5975.29 3934
5976.02 3806
5976.75 3669
5977.48 3896
5978.21 3928
5978.94 4103
5979.67 4240
5980.40 4235
5981.13 4166
5981.86 4388
5982.59 4592
5983.32 4550
5984.05 4594
5984.78 4550
5985.51 4645
5986.24 4723
5986.97 4694
5987.70 4671
5988.43 4519
5989.16 4563
5989.89 4333
5990.62 4385
5991.35 4379
5992.08 4151
5992.81 4290
5993.54 4455
5994.27 4241
5995.00 4175
5995.73 4250
5996.46 4471
5997.19 4482
5997.92 4476
5998.65 4672
5999.38 4732
6000.11 4820
6000.85 4741
6001.58 4527
6002.31 4639
6003.04 4742
6003.77 4698
6004.50 4578
6005.23 4434
6005.96 4462
6006.69 4410
6007.43 4467
6008.16 4661
6008.89 4922
6009.62 5357
6010.35 6245
6011.08 7382
6011.81 9007
6012.54 10493
6013.28 12003
6014.01 13807
6014.74 15375
6015.47 16200
6016.20 16453
6016.94 16508
6017.67 15421
6018.40 13903
6019.13 12770
6019.86 11193
6020.59 9347
6021.33 7912
6022.06 6800
6022.79 5897
6023.52 5070
6024.26 4497
6024.99 4139
6025.72 3943
6026.45 3790
6027.19 3686
6027.92 3637
6028.65 3502
6029.38 3443
6030.12 3409
6030.85 3316
6031.58 3347
6032.31 3188
6033.05 3486
6033.78 3350
6034.51 2950
6035.25 3017
6035.98 3041
6036.71 2992
6037.44 3004
6038.18 3164
6038.91 3247
6039.64 3280
6040.38 3395
6041.11 3554
6041.84 3674
6042.58 3697
6043.31 3732
6044.04 3763
6044.78 3664
6045.51 3762
6046.24 3929
6046.98 3964
6047.71 3951
6048.45 3956
6049.18 4090
6049.91 4373
6050.65 4503
6051.38 4857
6052.11 5320
6052.85 5941
6053.58 6516
6054.32 6899
6055.05 7298
6055.79 7084
6056.52 6824
6057.25 6126
6057.99 5511
6058.72 4870
6059.46 4482
6060.19 4086
6060.93 3798
6061.66 3456
6062.39 3513
6063.13 3581
6063.86 3360
6064.60 3295
6065.33 3297
6066.07 3253
6066.80 3175
6067.54 3143
6068.27 3089
6069.01 3041
6069.74 3077
6070.48 3065
6071.21 2854
6071.95 2955
6072.68 2810
6073.42 2753
6074.15 2733
6074.89 2795
6075.62 2822
6076.36 2805
6077.10 2824
6077.83 2732
6078.57 2564
6079.30 2644
6080.04 2687
6080.77 2665
6081.51 2607
6082.25 2389
6082.98 2528
6083.72 2480
6084.45 2456
6085.19 2384
6085.93 2398
6086.66 2388
6087.40 2271
6088.13 2315
6088.87 2380
6089.61 2428
6090.34 2364
6091.08 2498
6091.81 2497
6092.55 2398
6093.29 2411
6094.02 2456
6094.76 2315
6095.50 2345
6096.23 2324
6096.97 2229
6097.71 2213
6098.44 2226
6099.18 2129
6099.92 2046
6100.65 1984
6101.39 2038
6102.13 1950
6102.87 1888
6103.60 1897
6104.34 1962
6105.08 1982
6105.81 1984
6106.55 2102
6107.29 2090
6108.03 2117
6108.76 2039
6109.50 2049
6110.24 2112
6110.98 2134
6111.71 2176
6112.45 2138
6113.19 2231
6113.93 2197
6114.66 2260
6115.40 2168
6116.14 2160
6116.88 2183
6117.62 2156
6118.35 2226
6119.09 2219
6119.83 2098
6120.57 2122
6121.31 2206
6122.04 2159
6122.78 2165
6123.52 2121
6124.26 2035
6125.00 2104
6125.74 2155
6126.47 2131
6127.21 2076
6127.95 2180
6128.69 2225
6129.43 2195
6130.17 2177
6130.91 2089
6131.64 2107
6132.38 2059
6133.12 2142
6133.86 2117
6134.60 2369
6135.34 2333
6136.08 2161
6136.82 2137
6137.56 2274
6138.30 2285
6139.04 2350
6139.77 2270
6140.51 2369
6141.25 2398
6141.99 2391
6142.73 2392
6143.47 2388
6144.21 2256
6144.95 2273
6145.69 2209
6146.43 2223
6147.17 2179
6147.91 2218
6148.65 2103
6149.39 2134
6150.13 2165
6150.87 2174
6151.61 2181
6152.35 2140
6153.09 2208
6153.83 2174
6154.57 2057
6155.31 2282
6156.05 2307
6156.79 2367
6157.53 2257
6158.27 2289
6159.01 2243
6159.75 2246
6160.49 2289
6161.23 2248
6161.97 2352
6162.71 2508
6163.45 2456
6164.20 2621
6164.94 2760
6165.68 2859
6166.42 3079
6167.16 3103
6167.90 3303
6168.64 3438
6169.38 3516
6170.12 3390
6170.86 3342
6171.61 3482
6172.35 3354
6173.09 3149
6173.83 3207
6174.57 3141
6175.31 3134
6176.05 3056
6176.79 2801
6177.54 2693
6178.28 2844
6179.02 2935
6179.76 2840
6180.50 2929
6181.24 2937
6181.99 2941
6182.73 2931
6183.47 2935
6184.21 3104
6184.95 3017
6185.70 3108
6186.44 3199
6187.18 3114
6187.92 3226
6188.66 3174
6189.41 3217
6190.15 3220
6190.89 3271
6191.63 3480
6192.38 3625
6193.12 3833
6193.86 3879
6194.60 4042
6195.35 4117
6196.09 4165
6196.83 4337
6197.57 4106
6198.32 4159
6199.06 4271
6199.80 4089
6200.55 3912
6201.29 3982
6202.03 4056
6202.78 4037
6203.52 4223
6204.26 4623
6205.00 5300
6205.75 6272
6206.49 7654
6207.23 9747
6207.98 12385
6208.72 15312
6209.46 19202
6210.21 21404
6210.95 23381
6211.70 24067
6212.44 23993
6213.18 23038
6213.93 20749
6214.67 17590
6215.41 14732
6216.16 12273
6216.90 9822
6217.65 7996
6218.39 6491
6219.13 5276
6219.88 4632
6220.62 4291
6221.37 4051
6222.11 3782
6222.85 3703
6223.60 3734
6224.34 3440
6225.09 3506
6225.83 3384
6226.58 3318
6227.32 3253
6228.07 3204
6228.81 3066
6229.56 2862
6230.30 2704
6231.04 2660
6231.79 2547
6232.53 2465
6233.28 2300
6234.02 2451
6234.77 2479
6235.51 2461
6236.26 2573
6237.00 2653
6237.75 2761
6238.49 2932
6239.24 3220
6239.99 3654
6240.73 3953
6241.48 4178
6242.22 3990
6242.97 4111
6243.71 3695
6244.46 3593
6245.20 3562
6245.95 3325
6246.70 3226
6247.44 3064
6248.19 3334
6248.93 3345
6249.68 3225
6250.42 3203
6251.17 3270
6251.92 3158
6252.66 3166
6253.41 2921
6254.15 2947
6254.90 2838
6255.65 2800
6256.39 2672
6257.14 2689
6257.89 2656
6258.63 2562
6259.38 2590
6260.13 2456
6260.87 2478
6261.62 2505
6262.37 2438
6263.11 2433
6263.86 2357
6264.61 2268
6265.35 2254
6266.10 2208
6266.85 2204
6267.59 2208
6268.34 2115
6269.09 2170
6269.83 2248
6270.58 2342
6271.33 2384
6272.08 2427
6272.82 2341
6273.57 2466
6274.32 2448
6275.06 2490
6275.81 2442
6276.56 2374
6277.31 2268
6278.05 2157
6278.80 2187
6279.55 2293
6280.30 2299
6281.05 2345
6281.79 2263
6282.54 2140
6283.29 2127
6284.04 2043
6284.78 2007
6285.53 2077
6286.28 1995
6287.03 1993
6287.78 2027
6288.53 1951
6289.27 1857
6290.02 1837
6290.77 1837
6291.52 1860
6292.27 1846
6293.02 1735
6293.76 1732
6294.51 1678
6295.26 1632
6296.01 1669
6296.76 1745
6297.51 1716
6298.26 1724
6299.00 1673
6299.75 1535
6300.50 1574
6301.25 1595
6302.00 1676
6302.75 1673
6303.50 1551
6304.25 1720
6305.00 1628
6305.75 1560
6306.50 1589
6307.24 1597
6307.99 1766
6308.74 1780
6309.49 1677
6310.24 1764
6310.99 1856
6311.74 1943
6312.49 1946
6313.24 2002
6313.99 2064
6314.74 1855
6315.49 1837
6316.24 1743
6316.99 1647
6317.74 1652
6318.49 1576
6319.24 1606
6319.99 1515
6320.74 1573
6321.49 1624
6322.24 1634
6322.99 1691
6323.74 1589
6324.49 1521
6325.24 1590
6325.99 1601
6326.74 1641
6327.49 1665
6328.24 1622
6328.99 1480
6329.74 1464
6330.50 1616
6331.25 1589
6332.00 1629
6332.75 1568
6333.50 1618
6334.25 1619
6335.00 1559
6335.75 1547
6336.50 1648
6337.25 1624
6338.00 1658
6338.76 1634
6339.51 1581
6340.26 1650
6341.01 1610
6341.76 1558
6342.51 1552
6343.26 1618
6344.02 1619
6344.77 1682
6345.52 1744
6346.27 1678
6347.02 1643
6347.77 1588
6348.53 1745
6349.28 1826
6350.03 1817
6350.78 1940
6351.53 2004
6352.29 2106
6353.04 2306
6353.79 2431
6354.54 2573
6355.29 2581
6356.05 2613
6356.80 2444
6357.55 2363
6358.30 2301
6359.06 2161
6359.81 2104
6360.56 1947
6361.31 1901
6362.07 1956
6362.82 1751
6363.57 1775
6364.32 1715
6365.08 1721
6365.83 1794
6366.58 1783
6367.33 1810
6368.09 1827
6368.84 1906
6369.59 2032
6370.35 2060
6371.10 2100
6371.85 1971
6372.61 1856
6373.36 1852
6374.11 1823
6374.87 1825
6375.62 1871
6376.37 1733
6377.13 1658
6377.88 1708
6378.63 1663
6379.39 1649
6380.14 1704
6380.89 1710
6381.65 1848
6382.40 1764
6383.16 1803
6383.91 1595
6384.66 1699
6385.42 1721
6386.17 1683
6386.92 1651
6387.68 1674
6388.43 1559
6389.19 1579
6389.94 1516
6390.70 1631
6391.45 1612
6392.20 1633
6392.96 1493
6393.71 1561
6394.47 1553
6395.22 1505
6395.98 1565
6396.73 1593
6397.49 1601
6398.24 1564
6399.00 1589
6399.75 1591
6400.51 1634
6401.26 1532
6402.02 1512
6402.77 1533
6403.53 1566
6404.28 1596
6405.04 1641
6405.79 1681
6406.55 1664
6407.30 1698
6408.06 1758
6408.81 1907
6409.57 1978
6410.32 2106
6411.08 2132
6411.83 2200
6412.59 2107
6413.34 2114
6414.10 2036
6414.86 1857
6415.61 1867
6416.37 1760
6417.12 1727
6417.88 1793
6418.64 1834
6419.39 1790
6420.15 1742
6420.90 1708
6421.66 1658
6422.42 1579
6423.17 1649
6423.93 1728
6424.68 1578
6425.44 1616
6426.20 1574
6426.95 1531
6427.71 1562
6428.47 1565
6429.22 1580
6429.98 1570
6430.74 1487
6431.49 1411
6432.25 1398
6433.01 1503
6433.76 1589
6434.52 1563
6435.28 1536
6436.03 1627
6436.79 1506
6437.55 1474
6438.30 1530
6439.06 1499
6439.82 1449
6440.58 1551
6441.33 1555
6442.09 1511
6442.85 1547
6443.61 1356
6444.36 1450
6445.12 1412
6445.88 1513
6446.64 1511
6447.39 1531
6448.15 1455
6448.91 1477
6449.67 1426
6450.42 1475
6451.18 1490
6451.94 1431
6452.70 1443
6453.46 1410
6454.21 1579
6454.97 1416
6455.73 1451
6456.49 1422
6457.25 1531
6458.00 1574
6458.76 1543
6459.52 1677
6460.28 1718
6461.04 1584
6461.80 1618
6462.55 1773
6463.31 1747
6464.07 1704
6464.83 1580
6465.59 1636
6466.35 1772
6467.11 1731
6467.87 1754
6468.62 1848
6469.38 1695
6470.14 1772
6470.90 1837
6471.66 1813
6472.42 1857
6473.18 1731
6473.94 1873
6474.70 1902
6475.46 1839
6476.22 1854
6476.97 1978
6477.73 2064
6478.49 2056
6479.25 1974
6480.01 1946
6480.77 2001
6481.53 2102
6482.29 2065
6483.05 2134
6483.81 2108
6484.57 2158
6485.33 2251
6486.09 2146
6486.85 2156
6487.61 2216
6488.37 2262
6489.13 2443
6489.89 2474
6490.65 2377
6491.41 2522
6492.17 2507
6492.93 2600
6493.69 2617
6494.45 2757
6495.21 2974
6495.97 3115
6496.73 3100
6497.49 3292
6498.26 3139
6499.02 3108
6499.78 2964
6500.54 3057
6501.30 3039
6502.06 3094
6502.82 3007
6503.58 3165
6504.34 3265
6505.10 3061
6505.86 3093
6506.62 3328
6507.39 3277
6508.15 3183
6508.91 3277
6509.67 3445
6510.43 3609
6511.19 3713
6511.95 3640
6512.72 3675
6513.48 3807
6514.24 3844
6515.00 3781
6515.76 3786
6516.52 3849
6517.28 3868
6518.05 3938
6518.81 3983
6519.57 3942
6520.33 4159
6521.09 4481
6521.86 4341
6522.62 4374
6523.38 4526
6524.14 4897
6524.90 5549
6525.67 5933
6526.43 6734
6527.19 7352
6527.95 8355
6528.72 9318
6529.48 10096
6530.24 10161
6531.00 10101
6531.77 10122
6532.53 10054
6533.29 9990
6534.05 10068
6534.82 11219
6535.58 13285
6536.34 16078
6537.11 18267
6537.87 20314
6538.63 21776
6539.39 21709
6540.16 20682
6540.92 18365
6541.68 15829
6542.45 13290
6543.21 10897
6543.97 8763
6544.74 7170
6545.50 5872
6546.26 5085
6547.03 4421
6547.79 3918
6548.55 3638
6549.32 3480
6550.08 3360
6550.84 3319
6551.61 3257
6552.37 3166
6553.14 3258
6553.90 3185
6554.66 3147
6555.43 3098
6556.19 3020
6556.96 3046
6557.72 3030
6558.48 2780
6559.25 2757
6560.01 2683
6560.78 2677
6561.54 2880
6562.31 2984
6563.07 3137
6563.83 3259
6564.60 3410
6565.36 3640
6566.13 3832
6566.89 3876
6567.66 3916
6568.42 4005
6569.19 3722
6569.95 3606
6570.72 3485
6571.48 3452
6572.25 3376
6573.01 3477
6573.78 3624
6574.54 3835
6575.31 4012
6576.07 4192
6576.84 4199
6577.60 4249
6578.37 4197
6579.13 4231
6579.90 4167
6580.66 4184
6581.43 4157
6582.19 3819
6582.96 3832
6583.73 3891
6584.49 3646
6585.26 3789
6586.02 3753
6586.79 3605
6587.55 3826
6588.32 3713
6589.09 3702
6589.85 3744
6590.62 4013
6591.38 4075
6592.15 4288
6592.92 4460
6593.68 4928
6594.45 5445
6595.22 5758
6595.98 6107
6596.75 6443
6597.51 6477
6598.28 6226
6599.05 6085
6599.81 5754
6600.58 5556
6601.35 5158
6602.11 4765
6602.88 4441
6603.65 4313
6604.41 4238
6605.18 3935
6605.95 3982
6606.71 4167
6607.48 4459
6608.25 4695
6609.02 5193
6609.78 5567
6610.55 5871
6611.32 5822
6612.08 5969
6612.85 5797
6613.62 5396
6614.39 5032
6615.15 4684
6615.92 4205
6616.69 3995
6617.46 3717
6618.22 3511
6618.99 3348
6619.76 3126
6620.53 3133
6621.30 3077
6622.06 2885
6622.83 2907
6623.60 3004
6624.37 2999
6625.13 2982
6625.90 2910
6626.67 2938
6627.44 2747
6628.21 2824
6628.98 2780
6629.74 2780
6630.51 2759
6631.28 2751
6632.05 3001
6632.82 3245
6633.59 3471
6634.35 3796
6635.12 4095
6635.89 4499
6636.66 4661
6637.43 4670
6638.20 4580
6638.97 4456
6639.74 4138
6640.50 3817
6641.27 3575
6642.04 3348
6642.81 3081
6643.58 3037
6644.35 2857
6645.12 2984
6645.89 2692
6646.66 2773
6647.43 2786
6648.20 2808
6648.97 2927
6649.73 2892
6650.50 3014
6651.27 2926
6652.04 2967
6652.81 3190
6653.58 3321
6654.35 3401
6655.12 3349
6655.89 3489
6656.66 3519
6657.43 3606
6658.20 3750
6658.97 3618
6659.74 3651
6660.51 3438
6661.28 3482
6662.05 3240
6662.82 2936
6663.59 2915
6664.36 2920
6665.13 2895
6665.90 2946
6666.67 2974
6667.44 2905
6668.22 2984
6668.99 2936
6669.76 2930
6670.53 3028
6671.30 3060
6672.07 3197
6672.84 3232
6673.61 3065
6674.38 3144
6675.15 3255
6675.92 2995
6676.69 2962
6677.46 3036
6678.24 3042
6679.01 2996
6679.78 3077
6680.55 3299
6681.32 3276
6682.09 3356
6682.86 3697
6683.63 3875
6684.41 4022
6685.18 4264
6685.95 4380
6686.72 4605
6687.49 5226
6688.26 5025
6689.04 4739
6689.81 4520
6690.58 4144
6691.35 3772
6692.12 3417
6692.90 3275
6693.67 2973
6694.44 2989
6695.21 2930
6695.98 2810
6696.76 2763
6697.53 2782
6698.30 2879
6699.07 2864
6699.84 2793
6700.62 2910
6701.39 2822
6702.16 2768
6702.93 2846
6703.71 2775
6704.48 2789
6705.25 2583
6706.03 2771
6706.80 2624
6707.57 2667
6708.34 2762
6709.12 2781
6709.89 2620
6710.66 2739
6711.44 2578
6712.21 2450
6712.98 2482
6713.75 2538
6714.53 2600
6715.30 2483
6716.07 2512
6716.85 2517
6717.62 2407
6718.39 2443
6719.17 2503
6719.94 2420
6720.72 2472
6721.49 2444
6722.26 2593
6723.04 2474
6723.81 2427
6724.58 2354
6725.36 2457
6726.13 2533
6726.91 2507
6727.68 2462
6728.45 2501
6729.23 2449
6730.00 2555
6730.78 2629
6731.55 2579
6732.32 2689
6733.10 2726
6733.87 2690
6734.65 2634
6735.42 2835
6736.20 2973
6736.97 2887
6737.74 2720
6738.52 2923
6739.29 2970
6740.07 2986
6740.84 2950
6741.62 2894
6742.39 2749
6743.17 2797
6743.94 2702
6744.72 2828
6745.49 2959
6746.27 3070
6747.04 3137
6747.82 3184
6748.59 3258
6749.37 3240
6750.14 3460
6750.92 3645
6751.69 4098
6752.47 4673
6753.24 5148
6754.02 5499
6754.80 5802
6755.57 6003
6756.35 6028
6757.12 5531
6757.90 4842
6758.67 4313
6759.45 3942
6760.23 3578
6761.00 3252
6761.78 2985
6762.55 2903
6763.33 2890
6764.11 3043
6764.88 2952
6765.66 2696
6766.43 2736
6767.21 2834
6767.99 2789
6768.76 2931
6769.54 2907
6770.32 2794
6771.09 2802
6771.87 2912
6772.64 2658
6773.42 2600
6774.20 2651
6774.97 2713
6775.75 2612
6776.53 2425
6777.31 2444
6778.08 2427
6778.86 2554
6779.64 2349
6780.41 2335
6781.19 2361
6781.97 2369
6782.74 2367
6783.52 2323
6784.30 2274
6785.08 2225
6785.85 2297
6786.63 2259
6787.41 2286
6788.19 2296
6788.96 2219
6789.74 2156
6790.52 2182
6791.30 2133
6792.07 2013
6792.85 2072
6793.63 2171
6794.41 2202
6795.18 2126
6795.96 2034
6796.74 2207
6797.52 2161
6798.30 2047
6799.07 1994
6799.85 1994
6800.63 2155
6801.41 2067
6802.19 2111
6802.97 2336
6803.74 2266
6804.52 2305
6805.30 2337
6806.08 2601
6806.86 2733
6807.64 2595
6808.41 2530
6809.19 2581
6809.97 2380
6810.75 2330
6811.53 2383
6812.31 2197
6813.09 2168
6813.87 2283
6814.64 2148
6815.42 2431
6816.20 2394
6816.98 2373
6817.76 2415
6818.54 2467
6819.32 2514
6820.10 2467
6820.88 2380
6821.66 2388
6822.44 2191
6823.22 2130
6824.00 2158
6824.78 2177
6825.55 2097
6826.33 2108
6827.11 2167
6827.89 2156
6828.67 2191
6829.45 2080
6830.23 2049
6831.01 2019
6831.79 1943
6832.57 1895
6833.35 1898
6834.13 1910
6834.91 1982
6835.69 1914
6836.47 1917
6837.25 2016
6838.03 1909
6838.81 1836
6839.60 1909
6840.38 1908
6841.16 1852
6841.94 1914
6842.72 2013
6843.50 1940
6844.28 1822
6845.06 1963
6845.84 1952
6846.62 1902
6847.40 1929
6848.18 1953
6848.96 2236
6849.74 2499
6850.53 2629
6851.31 2916
6852.09 3223
6852.87 3561
6853.65 3781
6854.43 3452
6855.21 3310
6855.99 3323
6856.77 3065
6857.56 2764
6858.34 2544
6859.12 2285
6859.90 2307
6860.68 2217
6861.46 2144
6862.25 2119
6863.03 2150
6863.81 2166
6864.59 2252
6865.37 2109
6866.15 2177
6866.94 2223
6867.72 2407
6868.50 2524
6869.28 2574
6870.07 2401
6870.85 2501
6871.63 2562
6872.41 2383
6873.19 2326
6873.98 2421
6874.76 2369
6875.54 2302
6876.32 2290
6877.11 2434
6877.89 2441
6878.67 2661
6879.45 2755
6880.24 2794
6881.02 2884
6881.80 3099
6882.59 3231
6883.37 3228
6884.15 3428
6884.93 3516
6885.72 3895
6886.50 4537
6887.28 5308
6888.07 6074
6888.85 7250
6889.63 8137
6890.42 8774
6891.20 8386
6891.98 8153
6892.77 7174
6893.55 5995
6894.33 5232
6895.12 4419
6895.90 3779
6896.68 3517
6897.47 3309
6898.25 3161
6899.04 2976
6899.82 3000
6900.60 2933
6901.39 2862
6902.17 2992
6902.95 3054
6903.74 3297
6904.52 3159
6905.31 3052
6906.09 3118
6906.88 3059
6907.66 2953
6908.44 3030
6909.23 3102
6910.01 2924
6910.80 2880
6911.58 2856
6912.37 2675
6913.15 2436
6913.94 2419
6914.72 2287
6915.50 2298
6916.29 2290
6917.07 2260
6917.86 2280
6918.64 2335
6919.43 2375
6920.21 2291
6921.00 2409
6921.78 2399
6922.57 2392
6923.35 2293
6924.14 2335
6924.93 2242
6925.71 2232
6926.50 2365
6927.28 2357
6928.07 2357
6928.85 2335
6929.64 2185
6930.42 2205
6931.21 2385
6931.99 2404
6932.78 2371
6933.57 2376
6934.35 2371
6935.14 2320
6935.92 2420
6936.71 2448
6937.50 2334
6938.28 2421
6939.07 2564
6939.85 2588
6940.64 2697
6941.43 2642
6942.21 2845
6943.00 2907
6943.78 3061
6944.57 3250
6945.36 3262
6946.14 3250
6946.93 3379
6947.72 3525
6948.50 3620
6949.29 3813
6950.08 3925
6950.86 3790
6951.65 3820
6952.44 3845
6953.22 3747
6954.01 3483
6954.80 3174
6955.58 3204
6956.37 3189
6957.16 3072
6957.95 3132
6958.73 2955
6959.52 2915
6960.31 3064
6961.10 3038
6961.88 3039
6962.67 2956
6963.46 3139
6964.24 3045
6965.03 3192
6965.82 3192
6966.61 3305
6967.40 3418
6968.18 3604
6968.97 3872
6969.76 4086
6970.55 4018
6971.33 4260
6972.12 4338
6972.91 4340
6973.70 4363
6974.49 4179
6975.27 4193
6976.06 4280
6976.85 3986
6977.64 4054
6978.43 3880
6979.22 4035
6980.00 4023
6980.79 4263
6981.58 4698
6982.37 5414
6983.16 6404
6983.95 8088
6984.74 10496
6985.52 13001
6986.31 15695
6987.10 18324
6987.89 19730
6988.68 20471
6989.47 19945
6990.26 17864
6991.05 15674
6991.83 13411
6992.62 10929
6993.41 8740
6994.20 7209
6994.99 5996
6995.78 5041
6996.57 4378
6997.36 4013
6998.15 3662
6998.94 3371
6999.73 3252
7000.52 3225
7001.31 3201
7002.10 3170
7002.89 3125
7003.68 2982
7004.47 2891
7005.26 3016
7006.05 2921
7006.84 2744
7007.63 2538
7008.42 2379
7009.21 2386
7010.00 2483
7010.79 2423
7011.58 2484
7012.37 2550
7013.16 2560
7013.95 2745
7014.74 3096
7015.53 3244
7016.32 3141
7017.11 3088
7017.90 2934
7018.69 2959
7019.48 2763
7020.27 2779
7021.06 2694
7021.85 2680
7022.64 2876
7023.43 3025
7024.22 3060
7025.02 3122
7025.81 3203
7026.60 3279
7027.39 3271
7028.18 3161
7028.97 3096
7029.76 3207
7030.55 3105
7031.34 2921
7032.14 3036
7032.93 2866
7033.72 2734
7034.51 2757
7035.30 2718
7036.09 2666
7036.88 2819
7037.68 2770
7038.47 2833
7039.26 2921
7040.05 2934
7040.84 3124
7041.64 3225
7042.43 3282
7043.22 3503
7044.01 3622
7044.80 3867
7045.60 3897
7046.39 3942
7047.18 3942
7047.97 4166
7048.76 4791
7049.56 5471
7050.35 6092
7051.14 6677
7051.93 7467
7052.73 7810
7053.52 7688
7054.31 7211
7055.10 6379
7055.90 5457
7056.69 4679
7057.48 4183
7058.27 3957
7059.07 3607
7059.86 3548
7060.65 3438
7061.45 3535
7062.24 3464
7063.03 3402
7063.83 3581
7064.62 3668
7065.41 3600
7066.21 3418
7067.00 3591
7067.79 3452
7068.59 3237
7069.38 3164
7070.17 3031
7070.97 2937
7071.76 2996
7072.55 2882
7073.35 2977
7074.14 2860
7074.93 2721
7075.73 2688
7076.52 2477
7077.32 2512
7078.11 2491
7078.90 2384
7079.70 2399
7080.49 2396
7081.29 2536
7082.08 2462
7082.87 2498
7083.67 2535
7084.46 2411
7085.26 2263
7086.05 2325
7086.85 2216
7087.64 2210
7088.43 2018
7089.23 2049
7090.02 2072
7090.82 2124
7091.61 2027
7092.41 2020
7093.20 2193
7094.00 2198
7094.79 2278
7095.59 2244
7096.38 2163
7097.18 2207
7097.97 2156
7098.77 2097
7099.56 2030
7100.36 1972
7101.15 1842
7101.95 1894
7102.74 1992
7103.54 1977
7104.33 1910
7105.13 1924
7105.92 1961
7106.72 1978
7107.52 1846
7108.31 1819
7109.11 1723
7109.90 1702
7110.70 1708
7111.49 1758
7112.29 1723
7113.09 1693
7113.88 1743
7114.68 1815
7115.47 1782
7116.27 1789
7117.07 1841
7117.86 1935
7118.66 1981
7119.45 1866
7120.25 1832
7121.05 1874
7121.84 1795
7122.64 1734
7123.44 1909
7124.23 1819
7125.03 1764
7125.83 1688
7126.62 1721
7127.42 1616
7128.22 1704
7129.01 1746
7129.81 1758
7130.61 1793
7131.40 1807
7132.20 1907
7133.00 1894
7133.79 1797
7134.59 1814
7135.39 1839
7136.19 1869
7136.98 1772
7137.78 1794
7138.58 1756
7139.38 1589
7140.17 1636
7140.97 1642
7141.77 1561
7142.57 1522
7143.36 1587
7144.16 1548
7144.96 1445
7145.76 1476
7146.55 1447
7147.35 1546
7148.15 1500
7148.95 1351
7149.74 1428
7150.54 1473
7151.34 1431
7152.14 1435
7152.94 1465
7153.74 1436
7154.53 1457
7155.33 1452
7156.13 1388
7156.93 1422
7157.73 1363
7158.53 1510
7159.32 1619
7160.12 1460
7160.92 1446
7161.72 1458
7162.52 1445
7163.32 1453
7164.12 1406
7164.91 1331
7165.71 1296
7166.51 1273
7167.31 1249
7168.11 1325
7168.91 1370
7169.71 1300
7170.51 1363
7171.31 1396
7172.11 1417
7172.90 1349
7173.70 1342
7174.50 1438
7175.30 1330
7176.10 1183
7176.90 1303
7177.70 1296
7178.50 1252
7179.30 1277
7180.10 1182
7180.90 1145
7181.70 1272
7182.50 1339
7183.30 1230
7184.10 1273
7184.90 1220
7185.70 1161
7186.50 1224
7187.30 1229
7188.10 1207
7188.90 1146
7189.70 1178
7190.50 1237
7191.30 1230
7192.10 1281
7192.90 1274
7193.70 1184
7194.50 1188
7195.30 1140
7196.10 1137
7196.90 1203
7197.70 1210
7198.50 1187
7199.30 1252
7200.11 1235
7200.91 1252
7201.71 1220
7202.51 1174
7203.31 1174
7204.11 1285
7204.91 1279
7205.71 1186
7206.51 1128
7207.31 1203
7208.12 1173
7208.92 1144
7209.72 1142
7210.52 1167
7211.32 1255
7212.12 1217
7212.92 1305
7213.72 1280
7214.53 1340
7215.33 1197
7216.13 1318
7216.93 1331
7217.73 1375
7218.53 1509
7219.34 1522
7220.14 1554
7220.94 1632
7221.74 1590
7222.54 1610
7223.35 1507
7224.15 1504
7224.95 1410
7225.75 1364
7226.56 1357
7227.36 1273
7228.16 1335
7228.96 1240
7229.76 1259
7230.57 1164
7231.37 1156
7232.17 1195
7232.97 1205
7233.78 1240
7234.58 1236
7235.38 1174
7236.19 1211
7236.99 1256
7237.79 1206
7238.59 1226
7239.40 1245
7240.20 1241
7241.00 1230
7241.81 1273
7242.61 1220
7243.41 1178
7244.22 1212
7245.02 1207
7245.82 1178
7246.63 1186
7247.43 1329
7248.23 1291
7249.04 1250
7249.84 1211
7250.64 1301
7251.45 1192
7252.25 1185
7253.05 1234
7253.86 1194
7254.66 1230
7255.46 1156
7256.27 1202
7257.07 1263
7257.88 1262
7258.68 1223
7259.48 1218
7260.29 1206
7261.09 1230
7261.90 1329
7262.70 1296
7263.51 1205
7264.31 1186
7265.11 1197
7265.92 1258
7266.72 1131
7267.53 1010
7268.33 1076
7269.14 1113
7269.94 1122
7270.75 1060
7271.55 1074
7272.36 1130
7273.16 1082
7273.97 1164
7274.77 1123
7275.58 1102
7276.38 1161
7277.19 1129
7277.99 1142
7278.80 1158
7279.60 1117
7280.41 1216
7281.21 1255
7282.02 1253
7282.82 1232
7283.63 1305
7284.43 1317
7285.24 1361
7286.04 1408
7286.85 1482
7287.66 1411
7288.46 1421
7289.27 1449
7290.07 1423
7290.88 1378
7291.68 1369
7292.49 1266
7293.30 1234
7294.10 1162
7294.91 1179
7295.71 1196
7296.52 1179
7297.33 1278
7298.13 1230
7298.94 1269
7299.74 1212
7300.55 1304
7301.36 1253
7302.16 1223
7302.97 1205
7303.78 1179
7304.58 1273
7305.39 1303
7306.20 1327
7307.00 1319
7307.81 1307
7308.62 1320
7309.42 1341
7310.23 1370
7311.04 1462
7311.84 1455
7312.65 1491
7313.46 1509
7314.27 1460
7315.07 1629
7315.88 1507
7316.69 1701
7317.49 1796
7318.30 2071
7319.11 2454
7319.92 2705
7320.72 2828
7321.53 2949
7322.34 2855
7323.15 2614
7323.95 2321
7324.76 2077
7325.57 1866
7326.38 1623
7327.19 1590
7327.99 1572
7328.80 1530
7329.61 1423
7330.42 1478
7331.22 1490
7332.03 1445
7332.84 1449
7333.65 1546
7334.46 1560
7335.27 1569
7336.07 1427
7336.88 1497
7337.69 1453
7338.50 1474
7339.31 1500
7340.12 1333
7340.92 1347
7341.73 1308
7342.54 1400
7343.35 1322
7344.16 1266
7344.97 1215
7345.78 1307
7346.59 1228
7347.39 1207
7348.20 1183
7349.01 1144
7349.82 1201
7350.63 1283
7351.44 1287
7352.25 1205
7353.06 1157
7353.87 1124
7354.68 1034
7355.49 1046
7356.30 1143
7357.11 1122
7357.92 1205
7358.72 1152
7359.53 1130
7360.34 1098
7361.15 1141
7361.96 1167
7362.77 1116
7363.58 1102
7364.39 1018
7365.20 1064
7366.01 1078
7366.82 1040
7367.63 1123
7368.44 1031
7369.25 1035
7370.06 1128
7370.87 1043
7371.68 1058
7372.49 1019
7373.30 1050
7374.11 984
7374.93 984
7375.74 1002
7376.55 1095
7377.36 1093
7378.17 1077
7378.98 1024
7379.79 1073
7380.60 1058
7381.41 1084
7382.22 1058
7383.03 1057
7383.84 1072
7384.65 972
7385.46 984
7386.28 989
7387.09 1053
7387.90 1058
7388.71 1006
7389.52 1021
7390.33 982
7391.14 1054
7391.95 1135
7392.77 1042
7393.58 1037
7394.39 1036
7395.20 1093
7396.01 1052
7396.82 976
7397.64 994
7398.45 975
7399.26 1061
7400.07 1016
7400.88 988
7401.69 919
7402.51 983
7403.32 994
7404.13 948
7404.94 954
7405.76 1016
7406.57 1013
7407.38 1063
7408.19 1035
7409.00 1030
7409.82 999
7410.63 938
7411.44 976
7412.25 1021
7413.07 1041
7413.88 908
7414.69 1012
7415.50 1011
7416.32 1001
7417.13 895
7417.94 934
7418.76 955
7419.57 993
7420.38 1031
7421.19 903
7422.01 873
7422.82 908
7423.63 984
7424.45 902
7425.26 893
7426.07 937
7426.89 943
7427.70 883
7428.51 953
7429.33 1009
7430.14 1017
7430.95 1042
7431.77 979
7432.58 970
7433.39 1014
7434.21 1001
7435.02 1019
7435.84 951
7436.65 925
7437.46 941
7438.28 934
7439.09 1040
7439.91 1041
7440.72 1034
7441.53 1062
7442.35 1020
7443.16 1013
7443.98 1011
7444.79 940
7445.60 1085
7446.42 1135
7447.23 1040
7448.05 1002
7448.86 981
7449.68 1076
7450.49 1033
7451.31 1049
7452.12 1118
7452.94 1072
7453.75 1047
7454.57 1105
7455.38 1034
7456.20 1054
7457.01 1084
7457.83 1036
7458.64 1053
7459.46 1060
7460.27 1095
7461.09 1178
7461.90 1134
7462.72 1211
7463.53 1279
7464.35 1237
7465.16 1206
7465.98 1190
7466.79 1222
7467.61 1125
7468.42 1145
7469.24 1216
7470.06 1056
7470.87 1069
7471.69 1195
7472.50 1102
7473.32 1098
7474.13 1056
7474.95 1104
7475.77 1102
7476.58 1083
7477.40 1134
7478.21 1114
7479.03 1103
7479.85 1118
7480.66 1131
7481.48 1123
7482.30 1204
7483.11 1256
7483.93 1302
7484.75 1163
7485.56 1122
7486.38 1238
7487.20 1302
7488.01 1210
7488.83 1120
7489.65 1114
7490.46 1139
7491.28 1122
7492.10 1046
7492.91 1040
7493.73 1068
7494.55 1146
7495.36 1091
7496.18 976
7497.00 1099
7497.82 1043
7498.63 1037
7499.45 1056
7500.27 1106
7501.08 1002
7501.90 992
7502.72 980
7503.54 1058
7504.35 1051
7505.17 995
7505.99 1003
7506.81 1019
7507.62 1034
7508.44 1025
7509.26 1014
7510.08 1044
7510.90 1017
7511.71 1003
7512.53 990
7513.35 1059
7514.17 1039
7514.99 1080
7515.80 1010
7516.62 992
7517.44 1038
7518.26 1075
7519.08 1067
7519.90 963
7520.71 1028
7521.53 1008
7522.35 978
7523.17 992
7523.99 1010
7524.81 1002
7525.63 1029
7526.45 1156
7527.26 1167
7528.08 1059
7528.90 1092
7529.72 1134
7530.54 1090
7531.36 1105
7532.18 1088
7533.00 1078
7533.82 1079
7534.64 1052
7535.45 1053
7536.27 1092
7537.09 1127
7537.91 1090
7538.73 1040
7539.55 1023
7540.37 1091
7541.19 1115
7542.01 1114
7542.83 1094
7543.65 1135
7544.47 1173
7545.29 1157
7546.11 1149
7546.93 1201
7547.75 1166
7548.57 1191
7549.39 1143
7550.21 1102
7551.03 1068
7551.85 1074
7552.67 1089
7553.49 1118
7554.31 1149
7555.13 1106
7555.95 1199
7556.77 1161
7557.59 1227
7558.41 1202
7559.23 1239
7560.05 1331
7560.87 1387
7561.69 1354
7562.51 1393
7563.34 1396
7564.16 1332
7564.98 1325
7565.80 1333
7566.62 1406
7567.44 1406
7568.26 1319
7569.08 1387
7569.90 1353
7570.72 1281
7571.55 1274
7572.37 1266
7573.19 1307
7574.01 1306
7574.83 1312
7575.65 1325
7576.47 1329
7577.30 1254
7578.12 1273
7578.94 1277
7579.76 1333
7580.58 1416
7581.40 1451
7582.23 1441
7583.05 1404
7583.87 1413
7584.69 1433
7585.51 1525
7586.33 1545
7587.16 1557
7587.98 1610
7588.80 1609
7589.62 1618
7590.45 1703
7591.27 1742
7592.09 1734
7592.91 1797
7593.74 1848
7594.56 1830
7595.38 1745
7596.20 1775
7597.03 1735
7597.85 1785
7598.67 1849
7599.49 1815
7600.32 1938
7601.14 2032
7601.96 2083
7602.78 2288
7603.61 2410
7604.43 2678
7605.25 2853
7606.08 3209
7606.90 3465
7607.72 3496
7608.55 3219
7609.37 3304
7610.19 3179
7611.02 2819
7611.84 2568
7612.66 2588
7613.49 2463
7614.31 2359
7615.13 2283
7615.96 2439
7616.78 2382
7617.60 2491
7618.43 2620
7619.25 2921
7620.08 3119
7620.90 3208
7621.72 3103
7622.55 2962
7623.37 2583
7624.20 2429
7625.02 2412
7625.84 2342
7626.67 2329
7627.49 2329
7628.32 2305
7629.14 2539
7629.97 2702
7630.79 2887
7631.61 3237
7632.44 3663
7633.26 3830
7634.09 4027
7634.91 4101
7635.74 3913
7636.56 3641
7637.39 3366
7638.21 2982
7639.04 2500
7639.86 2363
7640.69 2179
7641.51 1940
7642.34 1780
7643.16 1736
7643.99 1632
7644.81 1588
7645.64 1629
7646.46 1547
7647.29 1607
7648.11 1523
7648.94 1608
7649.76 1596
7650.59 1553
7651.42 1406
7652.24 1417
7653.07 1473
7653.89 1434
7654.72 1403
7655.54 1342
7656.37 1376
7657.20 1301
7658.02 1380
7658.85 1306
7659.67 1299
7660.50 1348
7661.33 1434
7662.15 1462
7662.98 1446
7663.80 1378
7664.63 1342
7665.46 1376
7666.28 1352
7667.11 1318
7667.94 1218
7668.76 1368
7669.59 1433
7670.42 1479
7671.24 1439
7672.07 1280
7672.90 1344
7673.72 1310
7674.55 1259
7675.38 1248
7676.20 1314
7677.03 1349
7677.86 1294
7678.68 1303
7679.51 1346
7680.34 1320
7681.16 1340
7681.99 1232
7682.82 1332
7683.65 1347
7684.47 1381
7685.30 1484
7686.13 1538
7686.96 1471
7687.78 1608
7688.61 1529
7689.44 1413
7690.27 1384
7691.09 1411
7691.92 1459
7692.75 1443
7693.58 1425
7694.41 1424
7695.23 1485
7696.06 1339
7696.89 1463
7697.72 1479
7698.55 1665
7699.37 1690
7700.20 1914
7701.03 1908
7701.86 1849
7702.69 1672
7703.51 1675
7704.34 1655
7705.17 1511
7706.00 1405
7706.83 1329
7707.66 1328
7708.49 1322
7709.31 1231
7710.14 1204
7710.97 1164
7711.80 1243
7712.63 1219
7713.46 1143
7714.29 1244
7715.12 1252
7715.95 1249
7716.77 1184
7717.60 1088
7718.43 1130
7719.26 1261
7720.09 1174
7720.92 1098
7721.75 1096
7722.58 1096
7723.41 1131
7724.24 1074
7725.07 1027
7725.90 1101
7726.73 1048
7727.56 1074
7728.39 1026
7729.22 1026
7730.05 1061
7730.88 1017
7731.71 1086
7732.54 1044
7733.37 989
7734.20 915
7735.03 954
7735.86 1023
7736.69 997
7737.52 1058
7738.35 1112
7739.18 1017
7740.01 990
7740.84 971
7741.67 1033
7742.50 1042
7743.33 988
7744.16 1058
7744.99 1034
7745.82 1008
7746.65 1036
7747.48 1081
7748.31 1074
7749.14 1021
7749.97 1084
7750.81 1045
7751.64 1119
7752.47 1089
7753.30 1092
7754.13 1019
7754.96 1087
7755.79 1025
7756.62 1043
7757.45 999
7758.29 941
7759.12 992
7759.95 971
7760.78 1005
7761.61 1044
7762.44 1052
7763.27 1031
7764.11 996
7764.94 938
7765.77 965
7766.60 1005
7767.43 982
7768.26 1088
7769.10 1062
7769.93 1145
7770.76 1212
7771.59 1194
7772.42 1150
7773.26 1123
7774.09 1106
7774.92 1118
7775.75 1128
7776.59 1129
7777.42 1006
7778.25 1040
7779.08 1040
7779.92 1045
7780.75 1024
7781.58 1056
7782.41 1094
7783.25 1043
7784.08 1030
7784.91 980
7785.74 990
7786.58 1139
7787.41 1086
7788.24 1034
7789.08 1077
7789.91 1038
7790.74 1101
7791.57 1078
7792.41 1045
7793.24 1039
7794.07 1060
7794.91 1109
7795.74 1076
7796.57 1113
7797.41 1233
7798.24 1174
7799.07 1170
7799.91 1164
7800.74 1092
7801.58 1116
7802.41 1108
7803.24 1269
7804.08 1264
7804.91 1318
7805.74 1321
7806.58 1270
7807.41 1341
7808.25 1303
7809.08 1406
7809.91 1463
7810.75 1444
7811.58 1572
7812.42 1733
7813.25 1658
7814.09 1716
7814.92 1813
7815.75 1817
7816.59 1784
7817.42 1789
7818.26 1711
7819.09 1676
7819.93 1781
7820.76 1765
7821.60 1687
7822.43 1647
7823.27 1673
7824.10 1655
7824.94 1733
7825.77 1691
7826.61 1727
7827.44 1923
7828.28 2127
7829.11 2119
7829.95 2211
7830.78 2163
7831.62 2057
7832.45 1942
7833.29 1801
7834.12 1753
7834.96 1830
7835.79 1865
7836.63 1881
7837.46 2056
7838.30 2046
7839.14 1916
7839.97 1755
7840.81 1797
7841.64 1700
7842.48 1688
7843.31 1734
7844.15 1747
7844.99 1660
7845.82 1574
7846.66 1569
7847.49 1633
7848.33 1637
7849.17 1705
7850.00 1682
7850.84 1595
7851.68 1637
7852.51 1642
7853.35 1552
7854.18 1622
7855.02 1765
7855.86 1792
7856.69 1837
7857.53 1883
7858.37 1943
7859.20 2192
7860.04 2416
7860.88 2675
7861.71 2611
7862.55 2620
7863.39 2416
7864.23 2247
7865.06 1958
7865.90 1898
7866.74 1892
7867.57 1857
7868.41 1800
7869.25 1855
7870.09 1959
7870.92 2070
7871.76 2091
7872.60 2175
7873.44 2094
7874.27 2102
7875.11 2189
7875.95 2297
7876.79 2537
7877.62 2717
7878.46 2808
7879.30 3093
7880.14 3405
7880.97 3502
7881.81 3177
7882.65 2998
7883.49 2886
7884.33 2697
7885.16 2530
7886.00 2389
7886.84 2164
7887.68 2125
7888.52 2074
7889.36 2050
7890.19 2088
7891.03 2167
7891.87 2264
7892.71 2258
7893.55 2383
7894.39 2416
7895.23 2263
7896.06 2153
7896.90 2080
7897.74 1908
7898.58 1843
7899.42 1865
7900.26 1805
7901.10 1817
7901.94 1724
7902.77 1658
7903.61 1603
7904.45 1498
7905.29 1526
7906.13 1525
7906.97 1487
7907.81 1466
7908.65 1485
7909.49 1438
7910.33 1388
7911.17 1440
7912.01 1523
7912.85 1340
7913.69 1366
7914.53 1451
7915.37 1447
7916.21 1372
7917.05 1448
7917.89 1532
7918.73 1613
7919.57 1621
7920.41 1756
7921.25 1788
7922.09 1714
7922.93 1725
7923.77 1653
7924.61 1594
7925.45 1627
7926.29 1547
7927.13 1452
7927.97 1451
7928.81 1442
7929.65 1337
7930.49 1393
7931.33 1418
7932.17 1324
7933.01 1313
7933.85 1265
7934.69 1323
7935.53 1301
7936.37 1346
7937.21 1408
7938.05 1457
7938.90 1397
7939.74 1370
7940.58 1376
7941.42 1333
7942.26 1347
7943.10 1373
7943.94 1385
7944.78 1439
7945.63 1465
7946.47 1453
7947.31 1372
7948.15 1465
7948.99 1577
7949.83 1515
7950.67 1575
7951.52 1627
7952.36 1734
7953.20 1735
7954.04 1669
7954.88 1837
7955.72 1937
7956.57 2130
7957.41 2061
7958.25 2105
7959.09 1966
7959.93 1899
7960.78 1957
7961.62 1897
7962.46 1934
7963.30 1869
7964.15 1900
7964.99 2031
7965.83 2034
7966.67 2337
7967.52 2481
7968.36 2734
7969.20 3014
7970.04 3215
7970.89 3141
7971.73 3022
7972.57 2614
7973.41 2393
7974.26 2157
7975.10 1874
7975.94 1744
7976.79 1615
7977.63 1633
7978.47 1572
7979.31 1549
7980.16 1502
7981.00 1579
7981.84 1630
7982.69 1562
7983.53 1559
7984.37 1503
7985.22 1489
7986.06 1485
7986.90 1467
7987.75 1482
7988.59 1369
7989.44 1349
7990.28 1375
7991.12 1392
7991.97 1231
7992.81 1223
7993.65 1206
7994.50 1163
7995.34 1247
7996.19 1210
7997.03 1181
7997.87 1119
7998.72 1187
7999.56 1235
8000.41 1159
8001.25 1101
8002.10 1132
8002.94 1165
8003.78 1060
8004.63 1004
8005.47 1068
8006.32 1066
8007.16 1066
8008.01 1113
8008.85 1122
8009.70 1067
8010.54 1046
8011.39 1042
8012.23 1077
8013.08 1059
8013.92 1101
8014.77 1044
8015.61 1080
8016.46 1077
8017.30 1009
8018.15 988
8018.99 973
8019.84 978
8020.68 1061
8021.53 1003
8022.37 946
8023.22 953
8024.06 942
8024.91 938
8025.75 1089
8026.60 1105
8027.45 1040
8028.29 1084
8029.14 986
8029.98 1001
8030.83 985
8031.67 923
8032.52 976
8033.37 1000
8034.21 1013
8035.06 1065
8035.90 1067
8036.75 1018
8037.60 979
8038.44 1050
8039.29 1037
8040.14 1034
8040.98 1084
8041.83 1101
8042.68 1119
8043.52 1081
8044.37 1079
8045.21 1045
8046.06 961
8046.91 953
8047.75 948
8048.60 946
8049.45 944
8050.30 1028
8051.14 1004
8051.99 993
8052.84 1016
8053.68 987
8054.53 962
8055.38 967
8056.22 918
8057.07 960
8057.92 961
8058.77 918
8059.61 850
8060.46 918
8061.31 871
8062.16 840
8063.00 878
8063.85 888
8064.70 959
8065.55 885
8066.39 844
8067.24 843
8068.09 901
8068.94 942
8069.79 801
8070.63 787
8071.48 799
8072.33 825
8073.18 827
8074.03 812
8074.87 801
8075.72 825
8076.57 791
8077.42 818
8078.27 797
8079.12 828
8079.96 773
8080.81 787
8081.66 845
8082.51 856
8083.36 740
8084.21 741
8085.06 805
8085.90 788
8086.75 831
8087.60 768
8088.45 760
8089.30 827
8090.15 865
8091.00 811
8091.85 811
8092.70 835
8093.54 840
8094.39 808
8095.24 807
8096.09 902
8096.94 859
8097.79 826
8098.64 808
8099.49 781
8100.34 827
8101.19 865
8102.04 799
8102.89 851
8103.74 841
8104.59 857
8105.44 763
8106.29 862
8107.14 830
8107.99 841
8108.84 802
8109.69 859
8110.54 842
8111.39 798
8112.24 868
8113.09 824
8113.94 827
8114.79 723
8115.64 749
8116.49 775
8117.34 847
8118.19 747
8119.04 801
8119.89 798
8120.74 785
8121.59 813
8122.44 756
8123.29 786
8124.14 767
8124.99 808
8125.84 812
8126.70 836
8127.55 840
8128.40 868
8129.25 872
8130.10 914
8130.95 850
8131.80 872
8132.65 945
8133.50 900
8134.36 866
8135.21 857
8136.06 876
8136.91 844
8137.76 877
8138.61 872
8139.46 956
8140.32 1027
8141.17 919
8142.02 906
8142.87 943
8143.72 945
8144.57 968
8145.43 969
8146.28 916
8147.13 940
8147.98 1007
8148.83 1013
8149.69 1059
8150.54 1124
8151.39 1167
8152.24 1094
8153.10 1063
8153.95 1127
8154.80 1155
8155.65 1310
8156.50 1428
8157.36 1472
8158.21 1533
8159.06 1470
8159.92 1399
8160.77 1281
8161.62 1109
8162.47 1124
8163.33 1059
8164.18 984
8165.03 995
8165.88 979
8166.74 909
8167.59 887
8168.44 997
8169.30 1005
8170.15 1046
8171.00 987
8171.86 929
8172.71 934
8173.56 907
8174.42 836
8175.27 874
8176.12 910
8176.98 972
8177.83 870
8178.68 805
8179.54 765
8180.39 797
8181.25 840
8182.10 850
8182.95 789
8183.81 819
8184.66 817
8185.51 860
8186.37 895
8187.22 801
8188.08 750
8188.93 781
8189.79 745
8190.64 819
8191.49 807
8192.35 814
8193.20 777
8194.06 763
8194.91 766
8195.77 776
8196.62 765
8197.47 798
8198.33 753
8199.18 806
8200.04 762
8200.89 816
8201.75 793
8202.60 750
8203.46 751
8204.31 763
8205.17 768
8206.02 730
8206.88 809
8207.73 778
8208.59 774
8209.44 737
8210.30 673
8211.15 718
8212.01 724
8212.87 738
8213.72 709
8214.58 721
8215.43 718
8216.29 739
8217.14 721
8218.00 752
8218.85 769
8219.71 793
8220.57 774
8221.42 699
8222.28 714
8223.13 722
8223.99 738
8224.85 769
8225.70 705
8226.56 757
8227.41 779
8228.27 763
8229.13 785
8229.98 772
8230.84 808
8231.70 775
8232.55 748
8233.41 680
8234.26 674
8235.12 715
8235.98 739
8236.83 699
8237.69 745
8238.55 726
8239.40 730
8240.26 773
8241.12 760
8241.98 779
8242.83 823
8243.69 825
8244.55 818
8245.40 748
8246.26 772
8247.12 692
8247.98 660
8248.83 686
8249.69 739
8250.55 728
8251.40 716
8252.26 788
8253.12 745
8253.98 653
8254.83 638
8255.69 659
8256.55 722
8257.41 676
8258.27 756
8259.12 755
8259.98 682
8260.84 721
8261.70 747
8262.55 672
8263.41 702
8264.27 693
8265.13 740
8265.99 736
8266.85 683
8267.70 708
8268.56 743
8269.42 800
8270.28 760
8271.14 745
8272.00 756
8272.85 704
8273.71 733
8274.57 761
8275.43 810
8276.29 791
8277.15 825
8278.01 774
8278.87 743
8279.72 739
8280.58 795
8281.44 740
8282.30 721
8283.16 768
8284.02 743
8284.88 748
8285.74 739
8286.60 816
8287.46 797
8288.32 858
8289.17 815
8290.03 776
8290.89 800
8291.75 750
8292.61 807
8293.47 889
8294.33 950
8295.19 982
8296.05 922
8296.91 1011
8297.77 967
8298.63 898
8299.49 906
8300.35 816
8301.21 826
8302.07 823
8302.93 804
8303.79 814
8304.65 825
8305.51 837
8306.37 750
8307.23 803
8308.09 834
8308.95 835
8309.81 881
8310.67 801
8311.53 794
8312.39 773
8313.26 742
8314.12 771
8314.98 776
8315.84 674
8316.70 754
8317.56 818
8318.42 716
8319.28 762
8320.14 743
8321.00 767
8321.86 702
8322.73 715
8323.59 752
8324.45 673
8325.31 693
8326.17 698
8327.03 749
8327.89 698
8328.75 709
8329.62 659
8330.48 667
8331.34 706
8332.20 728
8333.06 775
8333.92 748
8334.79 702
8335.65 713
8336.51 682
8337.37 704
8338.23 722
8339.09 723
8339.96 661
8340.82 731
8341.68 719
8342.54 674
8343.41 684
8344.27 709
8345.13 710
8345.99 721
8346.85 695
8347.72 750
8348.58 802
8349.44 772
8350.30 714
8351.17 681
8352.03 662
8352.89 683
8353.76 679
8354.62 713
8355.48 710
8356.34 733
8357.21 712
8358.07 684
8358.93 664
8359.80 687
8360.66 753
8361.52 718
8362.38 790
8363.25 751
8364.11 670
8364.97 704
8365.84 732
8366.70 668
8367.56 758
8368.43 795
8369.29 804
8370.16 707
8371.02 738
8371.88 718
8372.75 811
8373.61 756
8374.47 749
8375.34 747
8376.20 717
8377.07 707
8377.93 740
8378.79 730
8379.66 760
8380.52 816
8381.39 715
8382.25 720
8383.11 724
8383.98 772
8384.84 807
8385.71 800
8386.57 815
8387.44 839
8388.30 839
8389.17 883
8390.03 869
8390.89 899
8391.76 867
8392.62 815
8393.49 800
8394.35 773
8395.22 774
8396.08 761
8396.95 725
8397.81 740
8398.68 774
8399.54 754
8400.41 761
8401.27 795
8402.14 747
8403.00 752
8403.87 789
8404.74 823
8405.60 774
8406.47 757
8407.33 690
8408.20 686
8409.06 716
8409.93 743
8410.79 749
8411.66 737
8412.53 776
8413.39 799
8414.26 861
8415.12 794
8415.99 861
8416.86 884
8417.72 860
8418.59 812
8419.45 827
8420.32 776
8421.19 773
8422.05 798
8422.92 780
8423.78 878
8424.65 880
8425.52 909
8426.38 853
8427.25 867
8428.12 902
8428.98 910
8429.85 984
8430.72 934
8431.58 921
8432.45 968
8433.32 925
8434.18 956
8435.05 1006
8435.92 1037
8436.79 995
8437.65 1031
8438.52 1103
8439.39 1022
8440.25 1099
8441.12 1192
8441.99 1255
8442.86 1364
8443.72 1575
8444.59 1737
8445.46 1815
8446.33 1857
8447.19 1831
8448.06 1557
8448.93 1493
8449.80 1404
8450.66 1355
8451.53 1290
8452.40 1265
8453.27 1284
8454.14 1251
8455.00 1212
8455.87 1191
8456.74 1185
8457.61 1227
8458.48 1235
8459.34 1249
8460.21 1246
8461.08 1226
8461.95 1292
8462.82 1336
8463.69 1312
8464.55 1283
8465.42 1247
8466.29 1305
8467.16 1284
8468.03 1355
8468.90 1477
8469.77 1735
8470.63 1888
8471.50 2211
8472.37 2437
8473.24 2408
8474.11 2439
8474.98 2292
8475.85 2078
8476.72 1892
8477.59 1681
8478.45 1511
8479.32 1446
8480.19 1329
8481.06 1296
8481.93 1209
8482.80 1132
8483.67 1071
8484.54 1199
8485.41 1127
8486.28 1038
8487.15 1029
8488.02 1038
8488.89 1075
8489.76 1022
8490.63 1021
8491.50 1017
8492.37 972
8493.24 965
8494.11 973
8494.98 1014
8495.85 949
8496.72 953
8497.59 993
8498.46 1001
8499.33 1002
8500.20 1011
8501.07 1018
8501.94 968
8502.81 1018
8503.68 991
8504.55 1081
8505.42 1062
8506.29 1019
8507.16 1060
8508.03 1112
8508.90 1130
8509.77 1036
8510.65 1103
8511.52 1065
8512.39 1186
8513.26 1101
8514.13 1083
8515.00 1068
8515.87 1101
8516.74 1101
8517.61 1075
8518.48 1009
8519.36 1029
8520.23 1111
8521.10 1175
8521.97 1079
8522.84 958
8523.71 1045
8524.58 1156
8525.46 1143
8526.33 1075
8527.20 1102
8528.07 1058
8528.94 1095
8529.81 1116
8530.69 1129
8531.56 1084
8532.43 1098
8533.30 1157
8534.17 1215
8535.05 1190
8535.92 1142
8536.79 1254
8537.66 1214
8538.54 1189
8539.41 1262
8540.28 1309
8541.15 1235
8542.02 1195
8542.90 1224
8543.77 1199
8544.64 1143
8545.51 1198
8546.39 1208
8547.26 1178
8548.13 1154
8549.01 1121
8549.88 1111
8550.75 1275
8551.62 1308
8552.50 1416
8553.37 1714
8554.24 1919
8555.12 2094
8555.99 2337
8556.86 2539
8557.74 2581
8558.61 2473
8559.48 2309
8560.36 2055
8561.23 1825
8562.10 1661
8562.98 1474
8563.85 1304
8564.72 1210
8565.60 1098
8566.47 1170
8567.34 1002
8568.22 978
8569.09 1035
8569.97 1071
8570.84 1015
8571.71 1005
8572.59 1049
8573.46 996
8574.34 991
8575.21 997
8576.08 971
8576.96 929
8577.83 1018
8578.71 980
8579.58 937
8580.46 904
8581.33 937
8582.20 1026
8583.08 986
8583.95 930
8584.83 932
8585.70 921
8586.58 1014
8587.45 986
8588.33 1017
8589.20 1012
8590.08 969
8590.95 974
8591.83 916
8592.70 942
8593.58 1015
8594.45 988
8595.33 1101
8596.20 1072
8597.08 1078
8597.95 1060
8598.83 1017
8599.70 969
8600.58 983
8601.45 1082
8602.33 1052
8603.21 1038
8604.08 1014
8604.96 1034
8605.83 990
8606.71 1163
8607.58 1079
8608.46 1014
8609.34 1119
8610.21 1119
8611.09 1113
8611.96 1024
8612.84 1045
8613.72 1093
8614.59 1092
8615.47 1090
8616.34 1150
8617.22 1100
8618.10 1077
8618.97 1238
8619.85 1212
8620.73 1099
8621.60 1139
8622.48 1118
8623.36 1144
8624.23 1191
8625.11 1182
8625.99 1220
8626.86 1210
8627.74 1231
8628.62 1186
8629.49 1198
8630.37 1286
8631.25 1334
8632.12 1272
8633.00 1304
8633.88 1313
8634.76 1358
8635.63 1288
8636.51 1379
8637.39 1307
8638.26 1358
8639.14 1362
8640.02 1331
8640.90 1318
8641.77 1354
8642.65 1433
8643.53 1353
8644.41 1388
8645.28 1384
8646.16 1462
8647.04 1543
8647.92 1555
8648.80 1542
8649.67 1571
8650.55 1751
8651.43 1715
8652.31 1802
8653.19 1789
8654.06 1762
8654.94 1806
8655.82 1796
8656.70 1765
8657.58 1782
8658.46 1843
8659.33 1874
8660.21 1860
8661.09 1764
8661.97 1836
8662.85 1969
8663.73 1874
8664.61 1835
8665.48 1934
8666.36 1957
8667.24 1999
8668.12 1989
8669.00 1959
8669.88 2002
8670.76 2313
8671.64 2472
8672.52 2722
8673.40 3003
8674.27 3487
8675.15 3923
8676.03 4230
8676.91 4648
8677.79 4717
8678.67 4793
8679.55 4543
8680.43 4086
8681.31 3745
8682.19 3436
8683.07 3176
8683.95 2830
8684.83 2743
8685.71 2657
8686.59 2538
8687.47 2607
8688.35 2756
8689.23 2886
8690.11 3369
8690.99 3963
8691.87 4898
8692.75 6222
8693.63 7262
8694.51 8223
8695.39 8829
8696.27 8854
8697.15 8502
8698.03 7564
8698.91 6523
8699.79 5478
8700.67 4543
8701.55 3772
8702.43 3212
8703.31 2754
8704.19 2568
8705.07 2253
8705.95 1998
8706.84 1895
8707.72 1902
8708.60 1812
8709.48 1679
8710.36 1589
8711.24 1719
8712.12 1670
8713.00 1627
8713.88 1578
8714.76 1483
8715.65 1509
8716.53 1559
8717.41 1474
8718.29 1402
8719.17 1447
8720.05 1546
8720.93 1524
8721.82 1608
8722.70 1665
8723.58 1632
8724.46 1614
8725.34 1689
8726.22 1606
8727.11 1538
8727.99 1443
8728.87 1468
8729.75 1516
8730.63 1421
8731.52 1548
8732.40 1571
8733.28 1562
8734.16 1554
8735.05 1622
8735.93 1542
8736.81 1570
8737.69 1537
8738.58 1445
8739.46 1412
8740.34 1381
8741.22 1401
8742.11 1314
8742.99 1306
8743.87 1288
8744.75 1245
8745.64 1379
8746.52 1374
8747.40 1326
8748.28 1277
8749.17 1268
8750.05 1298
8750.93 1274
8751.82 1336
8752.70 1452
8753.58 1484
8754.47 1513
8755.35 1549
8756.23 1544
8757.12 1657
8758.00 1774
8758.88 1862
8759.77 1940
8760.65 1967
8761.53 1915
8762.42 2000
8763.30 1936
8764.19 1943
8765.07 1972
8765.95 1820
8766.84 1630
8767.72 1609
8768.60 1615
8769.49 1643
8770.37 1687
8771.26 1662
8772.14 1632
8773.03 1695
8773.91 1702
8774.79 1740
8775.68 1658
8776.56 1537
8777.45 1517
8778.33 1541
8779.22 1461
8780.10 1313
8780.98 1331
8781.87 1331
8782.75 1192
8783.64 1212
8784.52 1239
8785.41 1196
8786.29 1172
8787.18 1244
8788.06 1185
8788.95 1234
8789.83 1205
8790.72 1199
8791.60 1213
8792.49 1211
8793.37 1183
8794.26 1215
8795.14 1200
8796.03 1191
8796.92 1170
8797.80 1208
8798.69 1246
8799.57 1180
8800.46 1252
8801.34 1229
8802.23 1288
8803.11 1238
8804.00 1212
8804.89 1261
8805.77 1318
8806.66 1320
8807.54 1318
8808.43 1292
8809.32 1322
8810.20 1249
8811.09 1158
8811.97 1122
8812.86 1149
8813.75 1067
8814.63 1023
8815.52 1038
8816.41 1079
8817.29 1067
8818.18 1000
8819.06 1046
8819.95 1066
8820.84 1097
8821.72 1078
8822.61 1122
8823.50 1104
8824.38 1101
8825.27 1137
8826.16 1143
8827.05 1097
8827.93 1104
8828.82 1185
8829.71 1257
8830.59 1300
8831.48 1178
8832.37 1193
8833.25 1205
8834.14 1040
8835.03 1045
8835.92 1032
8836.80 977
8837.69 993
8838.58 967
8839.47 980
8840.35 987
8841.24 1021
8842.13 1027
8843.02 1049
8843.90 1014
8844.79 1003
8845.68 915
8846.57 922
8847.46 942
8848.34 985
8849.23 986
8850.12 963
8851.01 940
8851.90 935
8852.78 930
8853.67 880
8854.56 931
8855.45 898
8856.34 896
8857.23 912
8858.12 814
8859.00 815
8859.89 783
8860.78 812
8861.67 835
8862.56 832
8863.45 865
8864.34 858
8865.22 908
8866.11 920
8867.00 878
8867.89 876
8868.78 883
8869.67 862
8870.56 782
8871.45 808
8872.34 825
8873.23 739
8874.12 812
8875.00 835
8875.89 769
8876.78 852
8877.67 783
8878.56 780
8879.45 831
8880.34 767
8881.23 788
8882.12 823
8883.01 760
8883.90 783
8884.79 809
8885.68 879
8886.57 910
8887.46 889
8888.35 848
8889.24 834
8890.13 828
8891.02 770
8891.91 802
8892.80 768
8893.69 793
8894.58 807
8895.47 780
8896.36 720
8897.25 744
8898.14 784
8899.03 796
8899.92 757
8900.81 811
8901.71 732
8902.60 740
8903.49 687
8904.38 735
8905.27 693
8906.16 695
8907.05 772
8907.94 784
8908.83 737
8909.72 684
8910.61 713
8911.51 716
8912.40 695
8913.29 635
8914.18 656
8915.07 659
8915.96 643
8916.85 668
8917.75 738
8918.64 698
8919.53 693
8920.42 660
8921.31 617
8922.20 574
8923.09 651
8923.99 698
8924.88 663
8925.77 654
8926.66 574
8927.55 653
8928.45 700
8929.34 645
8930.23 585
8931.12 633
8932.01 641
8932.91 633
8933.80 621
8934.69 617
8935.58 646
8936.48 597
8937.37 587
8938.26 567
8939.15 623
8940.05 624
8940.94 618
8941.83 613
8942.72 623
8943.62 633
8944.51 644
8945.40 618
8946.30 639
8947.19 629
8948.08 605
8948.97 581
8949.87 632
8950.76 643
8951.65 591
8952.55 591
8953.44 616
8954.33 628
8955.23 585
8956.12 629
8957.01 638
8957.91 635
8958.80 622
8959.69 604
8960.59 669
8961.48 640
8962.38 582
8963.27 593
8964.16 609
8965.06 632
8965.95 665
8966.85 608
8967.74 694
8968.63 645
8969.53 616
8970.42 649
8971.32 650
8972.21 668
8973.10 699
8974.00 650
8974.89 645
8975.79 654
8976.68 645
8977.58 584
8978.47 574
8979.36 629
8980.26 637
8981.15 598
8982.05 603
8982.94 623
8983.84 527
8984.73 637
8985.63 598
8986.52 572
8987.42 626
8988.31 619
8989.21 590
8990.10 625
8991.00 606
8991.89 579
8992.79 632
8993.68 549
8994.58 628
8995.47 578
8996.37 586
8997.27 560
8998.16 588
8999.06 563
8999.95 579
9000.85 522
9001.74 601
9002.64 522
9003.53 564
9004.43 614
9005.33 586
9006.22 577
9007.12 592
9008.01 595
9008.91 574
9009.81 586
9010.70 571
9011.60 539
9012.49 554
9013.39 503
9014.29 530
9015.18 593
9016.08 556
9016.98 556
9017.87 594
9018.77 589
9019.67 562
9020.56 537
9021.46 587
9022.36 621
9023.25 618
9024.15 582
9025.05 638
9025.94 638
9026.84 575
9027.74 562
9028.63 555
9029.53 586
9030.43 607
9031.33 592
9032.22 617
9033.12 598
9034.02 577
9034.91 614
9035.81 624
9036.71 670
9037.61 578
9038.50 577
9039.40 565
9040.30 603
9041.20 588
9042.10 641
9042.99 682
9043.89 634
9044.79 608
9045.69 610
9046.58 614
9047.48 539
9048.38 615
9049.28 632
9050.18 673
9051.07 706
9051.97 674
9052.87 662
9053.77 643
9054.67 664
9055.57 613
9056.46 633
9057.36 694
9058.26 662
9059.16 646
9060.06 638
9060.96 639
9061.86 649
9062.75 659
9063.65 651
9064.55 638
9065.45 648
9066.35 654
9067.25 672
9068.15 685
9069.05 656
9069.95 645
9070.84 666
9071.74 652
9072.64 614
9073.54 659
9074.44 606
9075.34 640
9076.24 660
9077.14 669
9078.04 642
9078.94 623
9079.84 664
9080.74 694
9081.64 642
9082.54 710
9083.44 658
9084.34 677
9085.24 698
9086.14 744
9087.04 766
9087.94 757
9088.84 768
9089.74 766
9090.64 860
9091.54 816
9092.44 834
9093.34 828
9094.24 830
9095.14 852
9096.04 860
9096.94 697
9097.84 725
9098.74 672
9099.64 673
9100.54 733
9101.44 732
9102.34 749
9103.24 670
9104.14 760
9105.04 732
9105.95 651
9106.85 668
9107.75 670
9108.65 653
9109.55 693
9110.45 632
9111.35 575
9112.25 612
9113.15 611
9114.06 586
9114.96 606
9115.86 562
9116.76 606
9117.66 672
9118.56 579
9119.46 592
9120.37 597
9121.27 588
9122.17 584
9123.07 562
9123.97 549
9124.87 606
9125.78 579
9126.68 545
9127.58 579
9128.48 628
9129.38 601
9130.29 596
9131.19 588
9132.09 549
9132.99 649
9133.89 567
9134.80 602
9135.70 581
9136.60 583
9137.50 599
9138.41 571
9139.31 613
9140.21 574
9141.11 611
9142.02 581
9142.92 592
9143.82 565
9144.72 571
9145.63 573
9146.53 556
9147.43 569
9148.34 619
9149.24 653
9150.14 676
9151.05 696
9151.95 617
9152.85 574
9153.76 543
9154.66 557
9155.56 543
9156.47 578
9157.37 578
9158.27 596
9159.18 564
9160.08 524
9160.98 550
9161.89 592
9162.79 597
9163.69 636
9164.60 534
9165.50 564
9166.41 606
9167.31 572
9168.21 574
9169.12 542
9170.02 536
9170.93 608
9171.83 536
9172.73 518
9173.64 534
9174.54 550
9175.45 541
9176.35 518
9177.25 582
9178.16 570
9179.06 537
9179.97 618
9180.87 594
9181.78 607
9182.68 561
9183.59 593
9184.49 544
9185.40 518
9186.30 532
9187.21 531
9188.11 584
9189.02 611
9189.92 544
9190.83 585
9191.73 614
9192.64 587
9193.54 528
9194.45 575
9195.35 592
9196.26 551
9197.16 614
9198.07 687
9198.97 632
9199.88 583
9200.78 588
9201.69 636
9202.60 613
9203.50 555
9204.41 579
9205.31 553
9206.22 530
9207.13 565
9208.03 512
9208.94 545
9209.84 538
9210.75 537
9211.66 567
9212.56 515
9213.47 537
9214.37 601
9215.28 552
9216.19 553
9217.09 501
9218.00 537
9218.91 582
9219.81 594
9220.72 557
9221.63 526
9222.53 568
9223.44 529
9224.35 560
9225.25 492
9226.16 557
9227.07 518
9227.97 553
9228.88 530
9229.79 556
9230.69 557
9231.60 580
9232.51 569
9233.41 535
9234.32 529
9235.23 524
9236.14 554
9237.04 550
9237.95 562
9238.86 564
9239.77 564
9240.67 568
9241.58 546
9242.49 547
9243.40 578
9244.30 504
9245.21 543
9246.12 530
9247.03 525
9247.94 526
9248.84 543
9249.75 534
9250.66 514
9251.57 486
9252.48 576
9253.38 525
9254.29 520
9255.20 538
9256.11 549
9257.02 512
9257.93 527
9258.83 550
9259.74 532
9260.65 600
9261.56 541
9262.47 560
9263.38 544
9264.29 518
9265.19 530
9266.10 500
9267.01 531
9267.92 524
9268.83 546
9269.74 541
9270.65 552
9271.56 508
9272.47 550
9273.37 557
9274.28 550
9275.19 507
9276.10 492
9277.01 525
9277.92 468
9278.83 466
9279.74 492
9280.65 505
9281.56 503
9282.47 488
9283.38 526
9284.29 512
9285.20 509
9286.11 552
9287.02 527
9287.93 557
9288.84 561
9289.75 503
9290.66 535
9291.57 572
9292.48 561
9293.39 552
9294.30 629
9295.21 560
9296.12 567
9297.03 557
9297.94 550
9298.85 579
9299.76 577
9300.67 596
9301.58 609
9302.49 707
9303.40 641
9304.31 642
9305.22 609
9306.13 629
9307.04 656
9307.95 644
9308.87 672
9309.78 757
9310.69 763
9311.60 715
9312.51 753
9313.42 799
9314.33 731
9315.24 643
9316.15 662
9317.07 651
9317.98 611
9318.89 640
9319.80 623
9320.71 574
9321.62 608
9322.53 667
9323.45 663
9324.36 605
9325.27 595
9326.18 566
9327.09 556
9328.00 580
9328.92 587
9329.83 593
9330.74 526
9331.65 569
9332.56 613
9333.48 577
9334.39 596
9335.30 590
9336.21 543
9337.13 566
9338.04 577
9338.95 578
9339.86 548
9340.77 528
9341.69 557
9342.60 558
9343.51 532
9344.43 513
9345.34 571
9346.25 582
9347.16 559
9348.08 488
9348.99 519
9349.90 505
9350.81 526
9351.73 472
9352.64 558
9353.55 594
9354.47 591
9355.38 532
9356.29 462
9357.21 482
9358.12 470
9359.03 476
9359.95 435
9360.86 449
9361.77 469
9362.69 548
9363.60 503
9364.51 490
9365.43 467
9366.34 484
9367.26 473
9368.17 460
9369.08 462
9370.00 536
9370.91 500
9371.82 463
9372.74 469
9373.65 465
9374.57 523
9375.48 509
9376.40 499
9377.31 442
9378.22 509
9379.14 488
9380.05 490
9380.97 515
9381.88 518
9382.80 494
9383.71 465
9384.62 512
9385.54 484
9386.45 489
9387.37 521
9388.28 500
9389.20 487
9390.11 467
9391.03 479
9391.94 475
9392.86 463
9393.77 539
9394.69 529
9395.60 528
9396.52 608
9397.43 588
9398.35 553
9399.26 530
9400.18 537
9401.10 576
9402.01 492
9402.93 486
9403.84 499
9404.76 492
9405.67 491
9406.59 536
9407.50 516
9408.42 489
9409.34 534
9410.25 500
9411.17 502
9412.08 501
9413.00 496
9413.92 471
9414.83 444
9415.75 492
9416.66 557
9417.58 499
9418.50 466
9419.41 485
9420.33 461
9421.25 486
9422.16 458
9423.08 532
9423.99 544
9424.91 464
9425.83 475
9426.74 459
9427.66 468
9428.58 470
9429.49 494
9430.41 444
9431.33 475
9432.25 469
9433.16 484
9434.08 514
9435.00 483
9435.91 503
9436.83 540
9437.75 506
9438.67 526
9439.58 486
9440.50 502
9441.42 493
9442.33 537
9443.25 497
9444.17 532
9445.09 502
9446.00 503
9446.92 540
9447.84 478
9448.76 518
9449.68 504
9450.59 552
9451.51 523
9452.43 513
9453.35 503
9454.26 589
9455.18 595
9456.10 593
9457.02 561
9457.94 554
9458.86 528
9459.77 508
9460.69 533
9461.61 500
9462.53 503
9463.45 503
9464.37 519
9465.28 505
9466.20 478
9467.12 513
9468.04 498
9468.96 462
9469.88 517
9470.80 506
9471.72 498
9472.63 529
9473.55 527
9474.47 530
9475.39 518
9476.31 507
9477.23 509
9478.15 562
9479.07 498
9479.99 518
9480.91 537
9481.83 544
9482.74 511
9483.66 503
9484.58 552
9485.50 531
9486.42 517
9487.34 538
9488.26 512
9489.18 509
9490.10 520
9491.02 472
9491.94 487
9492.86 515
9493.78 479
9494.70 512
9495.62 474
9496.54 462
9497.46 475
9498.38 484
9499.30 430
9500.22 476
9501.14 494
9502.06 486
9502.98 491
9503.90 456
9504.82 454
9505.74 514
9506.66 503
9507.59 494
9508.51 556
9509.43 522
9510.35 531
9511.27 522
9512.19 480
9513.11 474
9514.03 544
9514.95 524
9515.87 497
9516.79 492
9517.71 493
9518.64 471
9519.56 478
9520.48 489
9521.40 504
9522.32 530
9523.24 503
9524.16 454
9525.08 498
9526.01 506
9526.93 514
9527.85 563
9528.77 506
9529.69 544
9530.61 515
9531.54 569
9532.46 577
9533.38 547
9534.30 540
9535.22 571
9536.15 557
9537.07 551
9537.99 590
9538.91 556
9539.83 553
9540.76 569
9541.68 560
9542.60 561
9543.52 550
9544.45 559
9545.37 564
9546.29 528
9547.21 540
9548.14 570
9549.06 536
9549.98 506
9550.90 545
9551.83 557
9552.75 538
9553.67 519
9554.59 565
9555.52 608
9556.44 542
9557.36 540
9558.29 532
9559.21 565
9560.13 545
9561.06 552
9561.98 541
9562.90 537
9563.83 513
9564.75 507
9565.67 491
9566.60 505
9567.52 557
9568.44 592
9569.37 559
9570.29 557
9571.21 609
9572.14 579
9573.06 588
9573.98 598
9574.91 585
9575.83 546
9576.76 571
9577.68 605
9578.60 587
9579.53 572
9580.45 578
9581.38 660
9582.30 599
9583.23 630
9584.15 651
9585.07 672
9586.00 609
9586.92 586
9587.85 626
9588.77 544
9589.70 583
9590.62 617
9591.55 617
9592.47 666
9593.40 615
9594.32 630
9595.24 633
9596.17 617
9597.09 634
9598.02 659
9598.94 635
9599.87 629
9600.79 696
9601.72 654
9602.65 678
9603.57 674
9604.50 691
9605.42 671
9606.35 675
9607.27 685
9608.20 679
9609.12 740
9610.05 699
9610.97 655
9611.90 738
9612.83 737
9613.75 673
9614.68 711
9615.60 710
9616.53 725
9617.45 747
9618.38 713
9619.31 708
9620.23 691
9621.16 685
9622.08 713
9623.01 713
9623.94 703
9624.86 717
9625.79 738
9626.72 706
9627.64 742
9628.57 752
9629.50 797
9630.42 773
9631.35 796
9632.27 744
9633.20 790
9634.13 826
9635.06 839
9635.98 921
9636.91 865
9637.84 831
9638.76 830
9639.69 878
9640.62 908
9641.54 881
9642.47 896
9643.40 866
9644.33 891
9645.25 912
9646.18 879
9647.11 854
9648.03 889
9648.96 963
9649.89 937
9650.82 903
9651.74 936
9652.67 989
9653.60 902
9654.53 937
9655.46 949
9656.38 1044
9657.31 1015
9658.24 1010
9659.17 1093
9660.09 1116
9661.02 1076
9661.95 1040
9662.88 1083
9663.81 1081
9664.74 1082
9665.66 1112
9666.59 1135
9667.52 1122
9668.45 1201
9669.38 1211
9670.31 1196
9671.23 1185
9672.16 1175
9673.09 1285
9674.02 1292
9674.95 1298
9675.88 1346
9676.81 1352
9677.73 1272
9678.66 1380
9679.59 1341
9680.52 1281
9681.45 1297
9682.38 1333
9683.31 1274
9684.24 1337
9685.17 1420
9686.10 1409
9687.03 1336
9687.95 1415
9688.88 1443
9689.81 1438
9690.74 1385
9691.67 1443
9692.60 1465
9693.53 1490
9694.46 1376
9695.39 1458
9696.32 1521
9697.25 1500
9698.18 1519
9699.11 1569
9700.04 1603
9700.97 1557
9701.90 1671
9702.83 1593
9703.76 1551
9704.69 1675
9705.62 1695
9706.55 1691
9707.48 1642
9708.41 1673
9709.34 1665
9710.27 1668
9711.20 1668
9712.13 1777
9713.06 1929
9713.99 2044
9714.92 2206
9715.85 2327
9716.79 2485
9717.72 2468
9718.65 2543
9719.58 2558
9720.51 2387
9721.44 2361
9722.37 2149
9723.30 2075
9724.23 1976
9725.16 1900
9726.09 1727
9727.03 1554
9727.96 1617
9728.89 1546
9729.82 1554
9730.75 1564
9731.68 1665
9732.61 1786
9733.55 1723
9734.48 1846
9735.41 1936
9736.34 1813
9737.27 1791
9738.20 1788
9739.14 1727
9740.07 1690
9741.00 1579
9741.93 1559
9742.86 1502
9743.79 1399
9744.73 1467
9745.66 1374
9746.59 1358
9747.52 1402
9748.46 1417
9749.39 1414
9750.32 1389
9751.25 1298
9752.18 1318
9753.12 1318
9754.05 1320
9754.98 1318
9755.91 1354
9756.85 1296
9757.78 1312
9758.71 1326
9759.65 1298
9760.58 1277
9761.51 1258
9762.44 1341
9763.38 1290
9764.31 1344
9765.24 1307
9766.18 1315
9767.11 1257
9768.04 1359
9768.98 1354
9769.91 1357
9770.84 1340
9771.78 1297
9772.71 1334
9773.64 1333
9774.58 1340
9775.51 1367
9776.44 1282
9777.38 1357
9778.31 1316
9779.24 1391
9780.18 1386
9781.11 1344
9782.05 1486
9782.98 1500
9783.91 1533
9784.85 1704
9785.78 1805
9786.71 1848
9787.65 1900
9788.58 1852
9789.52 1757
9790.45 1731
9791.39 1582
9792.32 1490
9793.25 1501
9794.19 1420
9795.12 1385
9796.06 1367
9796.99 1396
9797.93 1503
9798.86 1555
9799.80 1721
9800.73 1827
9801.67 1875
9802.60 1793
9803.54 1823
9804.47 1781
9805.41 1619
9806.34 1629
9807.28 1415
9808.21 1268
9809.15 1196
9810.08 1185
9811.02 1142
9811.95 1062
9812.89 1067
9813.82 1049
9814.76 1067
9815.69 1085
9816.63 1048
9817.56 956
9818.50 1000
9819.43 1047
9820.37 1089
9821.31 999
9822.24 1075
9823.18 1012
9824.11 1052
9825.05 1023
9825.99 1013
9826.92 991
9827.86 969
9828.79 1038
9829.73 970
9830.67 960
9831.60 978
9832.54 980
9833.47 923
9834.41 916
9835.35 910
9836.28 941
9837.22 938
9838.16 919
9839.09 896
9840.03 936
9840.97 980
9841.90 1019
9842.84 941
9843.78 947
9844.71 906
9845.65 953
9846.59 913
9847.52 914
9848.46 887
9849.40 969
9850.34 978
9851.27 871
9852.21 897
9853.15 899
9854.08 923
9855.02 904
9855.96 848
9856.90 866
9857.83 910
9858.77 987
9859.71 945
9860.65 874
9861.58 923
9862.52 978
9863.46 931
9864.40 932
9865.33 912
9866.27 919
9867.21 894
9868.15 916
9869.09 943
9870.02 900
9870.96 838
9871.90 896
9872.84 858
9873.78 868
9874.72 873
9875.65 916
9876.59 868
9877.53 890
9878.47 962
9879.41 917
9880.35 940
9881.28 946
9882.22 945
9883.16 944
9884.10 947
9885.04 916
9885.98 923
9886.92 863
9887.86 862
9888.79 900
9889.73 897
9890.67 846
9891.61 841
9892.55 864
9893.49 839
9894.43 873
9895.37 829
9896.31 823
9897.25 886
9898.19 844
9899.13 844
9900.07 818
9901.00 806
9901.94 822
9902.88 889
9903.82 922
9904.76 842
9905.70 798
9906.64 845
9907.58 875
9908.52 863
9909.46 817
9910.40 869
9911.34 933
9912.28 941
9913.22 957
9914.16 902
9915.10 895
9916.04 932
9916.98 960
9917.92 927
9918.86 942
9919.80 903
9920.74 920
9921.69 953
9922.63 979
9923.57 995
9924.51 1113
9925.45 1227
9926.39 1346
9927.33 1581
9928.27 1781
9929.21 1955
9930.15 1995
9931.09 2017
9932.03 1968
9932.97 1831
9933.92 1612
9934.86 1494
9935.80 1347
9936.74 1217
9937.68 1163
9938.62 1062
9939.56 993
9940.50 918
9941.45 911
9942.39 903
9943.33 855
9944.27 865
9945.21 861
9946.15 875
9947.10 899
9948.04 829
9948.98 866
9949.92 803
9950.86 866
9951.80 884
9952.75 884
9953.69 914
9954.63 980
9955.57 957
9956.52 946
9957.46 1046
9958.40 1066
9959.34 1045
9960.28 1029
9961.23 1055
9962.17 1002
9963.11 1022
9964.05 958
9965.00 916
9965.94 873
9966.88 897
9967.82 910
9968.77 828
9969.71 882
9970.65 971
9971.60 897
9972.54 859
9973.48 857
9974.42 866
9975.37 887
9976.31 887
9977.25 902
9978.20 889
9979.14 938
9980.08 900
9981.03 869
9981.97 863
9982.91 896
9983.86 815
9984.80 846
9985.74 799
9986.69 779
9987.63 788
9988.57 748
9989.52 883
9990.46 795
9991.41 784
9992.35 795
9993.29 804
9994.24 798
9995.18 768
9996.13 780
9997.07 802
9998.01 751
9998.96 711
9999.90 703
10000.85 752
10001.79 806
10002.74 742
10003.68 756
10004.62 765
10005.57 721
10006.51 800
10007.46 713
10008.40 698
10009.35 749
10010.29 717
10011.24 717
10012.18 707
10013.13 735
10014.07 677
10015.02 692
10015.96 721
10016.91 676
10017.85 663
10018.80 671
10019.74 742
10020.69 671
10021.63 686
10022.58 691
10023.52 670
10024.47 680
10025.41 625
10026.36 682
10027.30 664
10028.25 625
10029.19 659
10030.14 673
10031.09 647
10032.03 669
10032.98 649
10033.92 671
10034.87 643
10035.82 694
10036.76 618
10037.71 652
10038.65 655
10039.60 659
10040.55 621
10041.49 635
10042.44 617
10043.38 630
10044.33 656
10045.28 629
10046.22 577
10047.17 618
10048.12 576
10049.06 573
10050.01 584
10050.96 631
10051.90 632
10052.85 612
10053.80 591
10054.74 581
10055.69 571
10056.64 611
10057.58 618
10058.53 659
10059.48 696
10060.42 678
10061.37 677
10062.32 624
10063.27 641
10064.21 692
10065.16 668
10066.11 611
10067.06 624
10068.00 604
10068.95 586
10069.90 584
10070.85 605
10071.79 601
10072.74 619
10073.69 676
10074.64 635
10075.58 580
10076.53 642
10077.48 580
10078.43 551
10079.38 553
10080.32 548
10081.27 536
10082.22 587
10083.17 570
10084.12 574
10085.06 558
10086.01 577
10086.96 605
10087.91 608
10088.86 572
10089.81 541
10090.75 607
10091.70 587
10092.65 603
10093.60 528
10094.55 558
10095.50 593
10096.45 587
10097.40 524
10098.34 544
10099.29 602
10100.24 622
10101.19 568
10102.14 537
10103.09 546
10104.04 603
10104.99 564
10105.94 598
10106.89 530
10107.84 561
10108.78 578
10109.73 525
10110.68 587
10111.63 619
10112.58 593
10113.53 576
10114.48 571
10115.43 592
10116.38 602
10117.33 602
10118.28 560
10119.23 581
10120.18 563
10121.13 547
10122.08 517
10123.03 539
10123.98 557
10124.93 574
10125.88 582
10126.83 530
10127.78 560
10128.73 534
10129.68 510
10130.63 526
10131.58 527
10132.53 542
10133.48 574
10134.43 597
10135.38 584
10136.34 608
10137.29 592
10138.24 529
10139.19 583
10140.14 555
10141.09 597
10142.04 590
10142.99 572
10143.94 605
10144.89 530
10145.84 539
10146.80 547
10147.75 595
10148.70 549
10149.65 557
10150.60 587
10151.55 623
10152.50 653
10153.45 677
10154.41 618
10155.36 598
10156.31 553
10157.26 623
10158.21 623
10159.16 627
10160.12 636
10161.07 625
10162.02 562
10162.97 602
10163.92 682
10164.88 689
10165.83 640
10166.78 566
10167.73 626
10168.68 692
10169.64 690
10170.59 671
10171.54 671
10172.49 642
10173.45 691
10174.40 764
10175.35 735
10176.30 726
10177.26 716
10178.21 741
10179.16 706
10180.11 763
10181.07 721
10182.02 714
10182.97 776
10183.92 772
10184.88 797
10185.83 754
10186.78 777
10187.74 856
10188.69 873
10189.64 873
10190.60 842
10191.55 876
10192.50 850
10193.46 866
10194.41 814
10195.36 823
10196.32 931
10197.27 902
10198.22 902
10199.18 882
10200.13 949
10201.08 933
10202.04 948
10202.99 1030
10203.95 994
10204.90 1090
10205.85 1102
10206.81 1163
10207.76 1278
10208.72 1224
10209.67 1248
10210.62 1327
10211.58 1296
10212.53 1223
10213.49 1136
10214.44 1070
10215.40 1030
10216.35 970
10217.30 934
10218.26 910
10219.21 916
10220.17 898
10221.12 863
10222.08 880
10223.03 891
10223.99 868
10224.94 847
10225.90 799
10226.85 790
10227.81 819
10228.76 861
10229.72 802
10230.67 774
10231.63 731
10232.58 763
10233.54 776
10234.49 808
10235.45 839
10236.40 861
10237.36 832
10238.31 806
10239.27 902
10240.22 830
10241.18 924
10242.14 883
10243.09 848
10244.05 827
10245.00 780
10245.96 771
10246.91 770
10247.87 732
10248.83 658
10249.78 683
10250.74 665
10251.69 670
10252.65 638
10253.61 634
10254.56 573
10255.52 603
10256.48 558
10257.43 607
10258.39 602
10259.34 585
10260.30 553
10261.26 582
10262.21 532
10263.17 571
10264.13 582
10265.08 570
10266.04 589
10267.00 560
10267.95 593
10268.91 560
10269.87 616
10270.82 581
10271.78 574
10272.74 563
10273.70 558
10274.65 617
10275.61 571
10276.57 565
10277.52 574
10278.48 583
10279.44 587
10280.40 580
10281.35 572
10282.31 522
10283.27 513
10284.23 562
10285.18 575
10286.14 617
10287.10 560
10288.06 523
10289.02 518
10289.97 538
10290.93 563
10291.89 581
10292.85 574
10293.81 514
10294.76 572
10295.72 574
10296.68 581
10297.64 622
10298.60 649
10299.55 612
10300.51 637
10301.47 584
10302.43 602
10303.39 577
10304.35 543
10305.31 543
10306.26 552
10307.22 548
10308.18 555
10309.14 529
10310.10 546
10311.06 531
10312.02 519
10312.98 517
10313.93 529
10314.89 545
10315.85 520
10316.81 549
10317.77 499
10318.73 490
10319.69 509
10320.65 566
10321.61 520
10322.57 517
10323.53 499
10324.49 532
10325.45 572
10326.40 541
10327.36 516
10328.32 486
10329.28 527
10330.24 479
10331.20 510
10332.16 538
10333.12 552
10334.08 499
10335.04 545
10336.00 554
10336.96 519
10337.92 527
10338.88 502
10339.84 516
10340.80 521
10341.76 479
10342.72 510
10343.68 522
10344.64 497
10345.61 544
10346.57 495
10347.53 481
10348.49 490
10349.45 493
10350.41 533
10351.37 517
10352.33 472
10353.29 548
10354.25 558
10355.21 534
10356.17 517
10357.13 514
10358.10 478
10359.06 479
10360.02 484
10360.98 485
10361.94 554
10362.90 483
10363.86 526
10364.82 502
10365.79 497
10366.75 526
10367.71 471
10368.67 528
10369.63 497
10370.59 434
10371.55 436
10372.52 465
10373.48 494
10374.44 450
10375.40 415
10376.36 475
10377.33 486
10378.29 477
10379.25 437
10380.21 434
10381.17 408
10382.14 448
10383.10 420
10384.06 473
10385.02 454
10385.98 491
10386.95 465
10387.91 424
10388.87 437
10389.83 434
10390.80 457
10391.76 489
10392.72 507
10393.68 441
10394.65 475
10395.61 478
10396.57 482
10397.54 449
10398.50 434
10399.46 440
10400.42 424
10401.39 438
10402.35 492
10403.31 445
10404.28 451
10405.24 484
10406.20 451
10407.17 463
10408.13 407
10409.09 440
10410.06 417
10411.02 403
10411.98 420
10412.95 432
10413.91 407
10414.88 440
10415.84 437
10416.80 462
10417.77 436
10418.73 416
10419.69 448
10420.66 375
10421.62 390
10422.59 417
10423.55 422
10424.51 457
10425.48 418
10426.44 398
10427.41 406
10428.37 419
10429.34 453
10430.30 427
10431.26 426
10432.23 417
10433.19 376
10434.16 436
10435.12 394
10436.09 430
10437.05 441
10438.02 418
10438.98 427
10439.95 386
10440.91 453
10441.88 412
10442.84 417
10443.81 450
10444.77 374
10445.74 418
10446.70 438
10447.67 425
10448.63 440
10449.60 401
10450.56 416
10451.53 469
10452.49 404
10453.46 410
10454.42 436
10455.39 374
10456.36 402
10457.32 391
10458.29 432
10459.25 420
10460.22 383
10461.18 389
10462.15 381
10463.12 422
10464.08 388
10465.05 430
10466.01 408
10466.98 381
10467.95 375
10468.91 388
10469.88 432
10470.84 382
10471.81 388
10472.78 368
10473.74 385
10474.71 389
10475.68 368
10476.64 404
10477.61 421
10478.58 408
10479.54 385
10480.51 371
10481.48 396
10482.44 368
10483.41 400
10484.38 382
10485.34 387
10486.31 391
10487.28 399
10488.25 405
10489.21 406
10490.18 401
10491.15 392
10492.11 425
10493.08 428
10494.05 372
10495.02 392
10495.98 394
10496.95 409
10497.92 412
10498.89 387
10499.85 384
10500.82 361
10501.79 399
10502.76 353
10503.72 353
10504.69 403
10505.66 361
10506.63 437
10507.60 407
10508.56 403
10509.53 415
10510.50 423
10511.47 384
10512.44 402
10513.40 432
10514.37 369
10515.34 361
10516.31 376
10517.28 369
10518.25 376
10519.22 375
10520.18 400
10521.15 417
10522.12 392
10523.09 414
10524.06 395
10525.03 413
10526.00 412
10526.96 373
10527.93 352
10528.90 411
10529.87 438
10530.84 371
10531.81 354
10532.78 382
10533.75 371
10534.72 349
10535.69 380
10536.66 432
10537.63 391
10538.59 416
10539.56 376
10540.53 398
10541.50 379
10542.47 426
10543.44 439
10544.41 399
10545.38 382
10546.35 369
10547.32 435
10548.29 408
10549.26 415
10550.23 338
10551.20 386
10552.17 418
10553.14 418
10554.11 433
10555.08 389
10556.05 383
10557.02 392
10557.99 407
10558.96 351
10559.93 366
10560.90 352
10561.87 386
10562.84 407
10563.81 397
10564.79 403
10565.76 387
10566.73 411
10567.70 399
10568.67 364
10569.64 343
10570.61 418
10571.58 409
10572.55 413
10573.52 380
10574.49 367
10575.47 379
10576.44 401
10577.41 377
10578.38 404
10579.35 397
10580.32 429
10581.29 394
10582.26 372
10583.24 373
10584.21 379
10585.18 399
10586.15 405
10587.12 426
10588.09 375
10589.07 405
10590.04 494
10591.01 457
10591.98 399
10592.95 446
10593.92 448
10594.90 408
10595.87 383
10596.84 421
10597.81 394
10598.78 429
10599.76 434
10600.73 408
10601.70 414
10602.67 425
10603.65 436
10604.62 394
10605.59 389
10606.56 422
10607.54 400
10608.51 406
10609.48 415
10610.45 406
10611.43 400
10612.40 386
10613.37 337
10614.35 352
10615.32 372
10616.29 387
10617.26 449
10618.24 405
10619.21 395
10620.18 392
10621.16 409
10622.13 399
10623.10 422
10624.08 460
10625.05 409
10626.02 456
10627.00 462
10627.97 474
10628.94 420
10629.92 448
10630.89 454
10631.87 451
10632.84 401
10633.81 444
10634.79 450
10635.76 513
10636.73 514
10637.71 523
10638.68 598
10639.66 603
10640.63 694
10641.60 685
10642.58 684
10643.55 625
10644.53 585
10645.50 583
10646.48 623
10647.45 569
10648.43 484
10649.40 465
10650.37 445
10651.35 513
10652.32 464
10653.30 432
10654.27 408
10655.25 465
10656.22 444
10657.20 415
10658.17 407
10659.15 394
10660.12 436
10661.10 394
10662.07 410
10663.05 437
10664.02 399
10665.00 417
10665.97 441
10666.95 456
10667.92 361
10668.90 414
10669.87 422
10670.85 399
10671.83 377
10672.80 400
10673.78 403
10674.75 425
10675.73 383
10676.70 427
10677.68 410
10678.66 410
10679.63 395
10680.61 405
10681.58 436
10682.56 378
10683.54 403
10684.51 406
10685.49 406
10686.46 393
10687.44 440
10688.42 391
10689.39 394
10690.37 407
10691.35 407
10692.32 403
10693.30 388
10694.28 420
10695.25 395
10696.23 362
10697.21 425
10698.18 394
10699.16 371
10700.14 367
10701.11 367
10702.09 370
10703.07 387
10704.04 404
10705.02 381
10706.00 420
10706.97 424
10707.95 415
10708.93 382
10709.91 398
10710.88 400
10711.86 412
10712.84 388
10713.82 376
10714.79 380
10715.77 393
10716.75 380
10717.73 371
10718.70 403
10719.68 425
10720.66 401
10721.64 376
10722.61 385
10723.59 386
10724.57 411
10725.55 384
10726.53 370
10727.50 381
10728.48 388
10729.46 412
10730.44 411
10731.42 385
10732.40 388
10733.37 411
10734.35 408
10735.33 370
10736.31 372
10737.29 382
10738.27 400
10739.25 440
10740.22 391
10741.20 367
10742.18 436
10743.16 476
10744.14 416
10745.12 384
10746.10 376
10747.08 431
10748.05 401
10749.03 369
10750.01 360
10750.99 375
10751.97 357
10752.95 353
10753.93 364
10754.91 376
10755.89 405
10756.87 374
10757.85 373
10758.83 364
10759.81 388
10760.79 393
10761.77 389
10762.75 438
10763.73 394
10764.71 403
10765.68 396
10766.66 383
10767.64 397
10768.62 361
10769.60 394
10770.58 424
10771.56 426
10772.54 400
10773.53 421
10774.51 433
10775.49 407
10776.47 442
10777.45 453
10778.43 432
10779.41 482
10780.39 462
10781.37 416
10782.35 364
10783.33 377
10784.31 435
10785.29 417
10786.27 392
10787.25 394
10788.23 389
10789.21 409
10790.20 402
10791.18 435
10792.16 371
10793.14 416
10794.12 388
10795.10 405
10796.08 389
10797.06 412
10798.04 416
10799.03 430
10800.01 391
10800.99 413
10801.97 432
10802.95 429
10803.93 427
10804.91 365
10805.90 421
10806.88 419
10807.86 432
10808.84 477
10809.82 481
10810.81 408
10811.79 390
10812.77 442
10813.75 458
10814.73 491
10815.72 451
10816.70 474
10817.68 426
10818.66 387
10819.64 365
10820.63 406
10821.61 475
10822.59 442
10823.57 428
10824.56 389
10825.54 401
10826.52 415
10827.50 404
10828.49 382
10829.47 397
10830.45 448
10831.44 405
10832.42 451
10833.40 427
10834.38 377
10835.37 400
10836.35 434
10837.33 439
10838.32 439
10839.30 409
10840.28 407
10841.27 406
10842.25 391
10843.23 378
10844.22 383
10845.20 452
10846.18 480
10847.17 488
10848.15 442
10849.13 426
10850.12 437
10851.10 458
10852.09 459
10853.07 459
10854.05 479
10855.04 454
10856.02 452
10857.00 478
10857.99 481
10858.97 478
10859.96 506
10860.94 514
10861.93 462
10862.91 489
10863.89 443
10864.88 521
10865.86 553
10866.85 516
10867.83 496
10868.82 494
10869.80 481
10870.79 473
10871.77 482
10872.75 511
10873.74 477
10874.72 476
10875.71 529
10876.69 529
10877.68 547
10878.66 577
10879.65 546
10880.63 495
10881.62 514
10882.60 545
10883.59 508
10884.57 544
10885.56 560
10886.55 583
10887.53 497
10888.52 529
10889.50 533
10890.49 523
10891.47 588
10892.46 590
10893.44 546
10894.43 571
10895.42 576
10896.40 618
10897.39 627
10898.37 570
10899.36 522
10900.34 572
10901.33 611
10902.32 621
10903.30 617
10904.29 545
10905.27 617
10906.26 710
10907.25 667
10908.23 665
10909.22 681
10910.21 621
10911.19 655
10912.18 682
10913.17 691
10914.15 757
10915.14 745
10916.13 710
10917.11 690
10918.10 708
10919.09 733
10920.07 745
10921.06 790
10922.05 760
10923.03 789
10924.02 767
10925.01 756
10926.00 758
10926.98 794
10927.97 778
10928.96 795
10929.94 824
10930.93 814
10931.92 783
10932.91 742
10933.89 784
10934.88 813
10935.87 795
10936.86 773
10937.84 831
10938.83 857
10939.82 843
10940.81 866
10941.80 902
10942.78 872
10943.77 892
10944.76 946
10945.75 916
10946.74 1025
10947.72 1039
10948.71 981
10949.70 1027
10950.69 1013
10951.68 1070
10952.66 1056
10953.65 1145
10954.64 1221
10955.63 1243
10956.62 1341
10957.61 1503
10958.60 1650
10959.58 1668
10960.57 1780
10961.56 1905
10962.55 1939
10963.54 1818
10964.53 1767
10965.52 1740
10966.51 1687
10967.49 1538
10968.48 1442
10969.47 1348
10970.46 1262
10971.45 1204
10972.44 1229
10973.43 1148
10974.42 1151
10975.41 1143
10976.40 1062
10977.39 1127
10978.38 1140
10979.37 1080
10980.36 1090
10981.35 1090
10982.34 1161
10983.32 1181
10984.31 1192
10985.30 1188
10986.29 1215
10987.28 1240
10988.27 1290
10989.26 1261
10990.25 1277
10991.24 1286
10992.23 1225
10993.22 1303
10994.21 1330
10995.20 1452
10996.20 1631
10997.19 1725
10998.18 1953
10999.17 2099
11000.16 2385
11001.15 2524
11002.14 2679
11003.13 2740
11004.12 2850
11005.11 2575
11006.10 2410
11007.09 2287
11008.08 2115
11009.07 1968
11010.06 1763
11011.06 1567
11012.05 1340
11013.04 1279
11014.03 1195
11015.02 1099
11016.01 1032
11017.00 1010
11017.99 1048
11018.98 982
11019.98 960
11020.97 947
11021.96 898
11022.95 984
11023.94 939
11024.93 911
11025.93 889
11026.92 869
11027.91 859
11028.90 849
11029.89 857
11030.88 880
11031.88 880
11032.87 857
11033.86 910
11034.85 873
11035.84 831
11036.84 863
11037.83 816
11038.82 900
11039.81 856
11040.81 853
11041.80 888
11042.79 902
11043.78 891
11044.77 871
11045.77 767
11046.76 771
11047.75 798
11048.75 867
11049.74 782
11050.73 761
11051.72 740
11052.72 689
11053.71 738
11054.70 702
11055.70 705
11056.69 659
11057.68 705
11058.67 743
11059.67 761
11060.66 690
11061.65 690
11062.65 723
11063.64 808
11064.63 766
11065.63 795
11066.62 739
11067.61 757
11068.61 782
11069.60 735
11070.60 733
11071.59 773
11072.58 788
11073.58 716
11074.57 706
11075.56 682
11076.56 715
11077.55 689
11078.55 715
11079.54 735
11080.53 672
11081.53 698
11082.52 724
11083.52 767
11084.51 679
11085.51 700
11086.50 728
11087.49 723
11088.49 712
11089.48 673
11090.48 687
11091.47 696
11092.47 665
11093.46 672
11094.46 666
11095.45 736
11096.45 655
11097.44 649
11098.44 679
11099.43 696
11100.43 681
11101.42 704
11102.42 710
11103.41 639
11104.41 650
11105.40 649
11106.40 710
11107.39 664
11108.39 710
11109.38 657
11110.38 694
11111.37 659
11112.37 622
11113.37 640
11114.36 651
11115.36 682
11116.35 637
11117.35 606
11118.34 651
11119.34 701
11120.34 660
11121.33 687
11122.33 677
11123.32 760
11124.32 743
11125.32 748
11126.31 756
11127.31 813
11128.30 873
11129.30 836
11130.30 896
11131.29 827
11132.29 839
11133.29 805
11134.28 791
11135.28 784
11136.28 750
11137.27 696
11138.27 733
11139.27 683
11140.26 667
11141.26 648
11142.26 616
11143.25 629
11144.25 607
11145.25 640
11146.24 611
11147.24 577
11148.24 605
11149.24 645
11150.23 593
11151.23 607
11152.23 582
11153.23 627
11154.22 600
11155.22 610
11156.22 571
11157.22 604
11158.21 605
11159.21 596
11160.21 576
11161.21 580
11162.20 582
11163.20 647
11164.20 636
11165.20 582
11166.20 641
11167.19 631
11168.19 629
11169.19 614
11170.19 656
11171.19 650
11172.18 632
11173.18 631
11174.18 605
11175.18 643
11176.18 619
11177.18 609
11178.17 650
11179.17 681
11180.17 588
11181.17 613
11182.17 625
11183.17 550
11184.17 628
11185.16 658
11186.16 640
11187.16 602
11188.16 635
11189.16 563
11190.16 572
11191.16 631
11192.16 683
11193.16 681
11194.16 728
11195.16 666
11196.15 728
11197.15 680
11198.15 708
11199.15 670
11200.15 642
11201.15 684
11202.15 688
11203.15 649
11204.15 654
11205.15 598
11206.15 588
11207.15 597
11208.15 577
11209.15 614
11210.15 597
11211.15 665
11212.15 589
11213.15 581
11214.15 588
11215.15 578
11216.15 528
11217.15 550
11218.15 544
11219.15 540
11220.15 562
11221.15 527
11222.15 520
11223.15 549
11224.15 590
11225.15 554
11226.15 576
11227.16 502
11228.16 496
11229.16 477
11230.16 535
11231.16 538
11232.16 570
11233.16 524
11234.16 536
11235.16 559
11236.16 557
11237.16 560
11238.17 548
11239.17 517
11240.17 489
11241.17 534
11242.17 516
11243.17 518
11244.17 500
11245.18 522
11246.18 515
11247.18 554
11248.18 535
11249.18 585
11250.18 500
11251.19 507
11252.19 510
11253.19 508
11254.19 508
11255.19 509
11256.19 524
11257.20 479
11258.20 513
11259.20 486
11260.20 488
11261.21 469
11262.21 508
11263.21 466
11264.21 515
11265.21 534
11266.22 530
11267.22 547
11268.22 536
11269.22 545
11270.23 530
11271.23 532
11272.23 497
11273.24 546
11274.24 529
11275.24 595
11276.24 521
11277.25 603
11278.25 638
11279.25 625
11280.26 588
11281.26 614
11282.26 638
11283.27 610
11284.27 616
11285.27 628
11286.28 649
11287.28 644
11288.28 615
11289.29 561
11290.29 585
11291.29 578
11292.30 528
11293.30 536
11294.30 486
11295.31 502
11296.31 515
11297.31 503
11298.32 493
11299.32 447
11300.33 480
11301.33 556
11302.33 532
11303.34 491
11304.34 499
11305.35 521
11306.35 519
11307.36 530
11308.36 556
11309.36 575
11310.37 572
11311.37 602
11312.38 609
11313.38 594
11314.39 670
11315.39 698
11316.40 711
11317.40 687
11318.41 646
11319.41 688
11320.41 646
11321.42 607
11322.42 628
11323.43 612
11324.43 563
11325.44 501
11326.44 539
11327.45 476
11328.46 494
11329.46 524
11330.47 512
11331.47 441
11332.48 433
11333.48 452
11334.49 420
11335.49 421
11336.50 443
11337.50 494
11338.51 422
11339.52 469
11340.52 482
11341.53 489
11342.53 459
11343.54 439
11344.54 436
11345.55 451
11346.56 433
11347.56 398
11348.57 420
11349.58 456
11350.58 459
11351.59 394
11352.59 476
11353.60 485
11354.61 419
11355.61 396
11356.62 456
11357.63 442
11358.63 461
11359.64 412
11360.65 463
11361.65 459
11362.66 487
11363.67 430
11364.67 458
11365.68 459
11366.69 382
11367.69 468
11368.70 456
11369.71 435
11370.71 419
11371.72 438
11372.73 406
11373.74 419
11374.74 394
11375.75 416
11376.76 458
11377.77 474
11378.77 443
11379.78 385
11380.79 464
11381.80 450
11382.80 470
11383.81 446
11384.82 380
11385.83 402
11386.83 431
11387.84 462
11388.85 435
11389.86 417
11390.87 416
11391.87 435
11392.88 419
11393.89 429
11394.90 427
11395.91 425
11396.91 406
11397.92 423
11398.93 434
11399.94 454
11400.95 438
11401.96 446
11402.97 410
11403.97 431
11404.98 414
11405.99 395
11407.00 462
11408.01 423
11409.02 433
11410.03 437
11411.03 438
11412.04 426
11413.05 441
11414.06 426
11415.07 436
11416.08 401
11417.09 425
11418.10 411
11419.11 403
11420.12 363
11421.13 408
11422.14 419
11423.14 449
11424.15 443
11425.16 395
11426.17 456
11427.18 430
11428.19 429
11429.20 400
11430.21 406
11431.22 440
11432.23 423
11433.24 415
11434.25 422
11435.26 407
11436.27 398
11437.28 396
11438.29 357
11439.30 392
11440.31 396
11441.32 382
11442.33 402
11443.34 425
11444.35 388
11445.36 415
11446.37 412
11447.38 453
11448.39 435
11449.41 406
11450.42 391
11451.43 392
11452.44 376
11453.45 372
11454.46 413
11455.47 370
11456.48 345
11457.49 376
11458.50 421
11459.51 383
11460.52 411
11461.54 348
11462.55 416
11463.56 409
11464.57 382
11465.58 382
11466.59 437
11467.60 383
11468.62 390
11469.63 411
11470.64 410
11471.65 411
11472.66 438
11473.67 430
11474.68 395
11475.70 382
11476.71 362
11477.72 418
11478.73 362
11479.74 347
11480.76 378
11481.77 337
11482.78 365
11483.79 364
11484.80 399
11485.82 381
11486.83 411
11487.84 387
11488.85 390
11489.87 397
11490.88 372
11491.89 378
11492.90 362
11493.92 346
11494.93 370
11495.94 387
11496.95 383
11497.97 367
11498.98 333
11499.99 351
11501.00 346
11502.02 354
11503.03 343
11504.04 370
11505.06 342
11506.07 367
11507.08 367
11508.10 407
11509.11 380
11510.12 361
11511.14 357
11512.15 373
11513.16 390
11514.18 399
11515.19 407
11516.20 377
11517.22 399
11518.23 370
11519.24 371
11520.26 383
11521.27 373
11522.29 384
11523.30 399
11524.31 377
11525.33 396
11526.34 366
11527.35 356
11528.37 342
11529.38 354
11530.40 323
11531.41 340
11532.43 382
11533.44 373
11534.45 352
11535.47 374
11536.48 355
11537.50 317
11538.51 380
11539.53 358
11540.54 372
11541.56 390
11542.57 359
11543.59 392
11544.60 366
11545.61 383
11546.63 358
11547.64 363
11548.66 390
11549.67 364
11550.69 351
11551.70 359
11552.72 330
11553.74 347
11554.75 376
11555.77 364
11556.78 405
11557.80 341
11558.81 350
11559.83 392
11560.84 392
11561.86 394
11562.87 365
11563.89 377
11564.91 383
11565.92 383
11566.94 391
11567.95 398
11568.97 409
11569.98 387
11571.00 415
11572.02 400
11573.03 383
11574.05 394
11575.06 356
11576.08 358
11577.10 361
11578.11 388
11579.13 382
11580.15 409
11581.16 393
11582.18 397
11583.20 402
11584.21 398
11585.23 404
11586.25 436
11587.26 444
11588.28 452
11589.30 433
11590.31 417
11591.33 454
11592.35 420
11593.36 487
11594.38 474
11595.40 456
11596.41 449
11597.43 470
11598.45 492
11599.47 540
11600.48 537
11601.50 593
11602.52 649
11603.53 671
11604.55 721
11605.57 728
11606.59 770
11607.60 778
11608.62 756
11609.64 750
11610.66 706
11611.68 607
11612.69 609
11613.71 518
11614.73 525
11615.75 471
11616.76 464
11617.78 439
11618.80 424
11619.82 430
11620.84 428
11621.86 411
11622.87 390
11623.89 427
11624.91 383
11625.93 365
11626.95 367
11627.97 405
11628.98 394
11630.00 394
11631.02 360
11632.04 397
11633.06 371
11634.08 362
11635.10 386
11636.11 401
11637.13 385
11638.15 392
11639.17 413
11640.19 409
11641.21 339
11642.23 394
11643.25 377
11644.27 378
11645.29 362
11646.31 388
11647.32 393
11648.34 407
11649.36 394
11650.38 384
11651.40 407
11652.42 387
11653.44 330
11654.46 338
11655.48 323
11656.50 340
11657.52 363
11658.54 329
11659.56 320
11660.58 333
11661.60 337
11662.62 374
11663.64 355
11664.66 373
11665.68 398
11666.70 399
11667.72 342
11668.74 306
11669.76 336
11670.78 352
11671.80 343
11672.82 321
11673.84 336
11674.86 319
11675.88 366
11676.90 343
11677.92 365
11678.95 330
11679.97 337
11680.99 355
11682.01 364
11683.03 361
11684.05 365
11685.07 394
11686.09 405
11687.11 384
11688.13 377
11689.16 369
11690.18 384
11691.20 356
11692.22 330
11693.24 385
11694.26 369
11695.28 328
11696.30 347
11697.33 311
11698.35 312
11699.37 329
11700.39 341
11701.41 330
11702.43 387
11703.46 349
11704.48 341
11705.50 333
11706.52 334
11707.54 316
11708.57 363
11709.59 332
11710.61 358
11711.63 336
11712.65 334
11713.68 324
11714.70 308
11715.72 281
11716.74 368
11717.77 382
11718.79 385
11719.81 394
11720.83 324
11721.86 366
11722.88 372
11723.90 395
11724.92 363
11725.95 337
11726.97 334
11727.99 313
11729.01 350
11730.04 346
11731.06 374
11732.08 341
11733.11 372
11734.13 333
11735.15 385
11736.18 368
11737.20 410
11738.22 377
11739.25 349
11740.27 351
11741.29 362
11742.32 409
11743.34 374
11744.36 350
11745.39 383
11746.41 365
11747.43 302
11748.46 361
11749.48 353
11750.51 356
11751.53 335
11752.55 366
11753.58 340
11754.60 339
11755.63 327
11756.65 370
11757.67 362
11758.70 340
11759.72 323
11760.75 351
11761.77 352
11762.80 352
11763.82 381
11764.84 344
11765.87 344
11766.89 361
11767.92 424
11768.94 378
11769.97 399
11770.99 392
11772.02 345
11773.04 372
11774.07 371
11775.09 371
11776.12 379
11777.14 383
11778.17 348
11779.19 375
11780.22 380
11781.24 350
11782.27 368
11783.29 379
11784.32 368
11785.34 396
11786.37 355
11787.39 361
11788.42 410
11789.45 391
11790.47 395
11791.50 404
11792.52 433
11793.55 378
11794.57 408
11795.60 371
11796.63 412
11797.65 380
11798.68 406
11799.70 379
11800.73 402
11801.75 423
11802.78 405
11803.81 403
11804.83 405
11805.86 433
11806.89 477
11807.91 413
11808.94 433
11809.97 458
11810.99 423
11812.02 451
11813.04 434
11814.07 395
11815.10 399
11816.12 408
11817.15 389
11818.18 407
11819.21 445
11820.23 451
11821.26 385
11822.29 377
11823.31 410
11824.34 406
11825.37 410
11826.39 402
11827.42 429
11828.45 417
11829.48 429
11830.50 389
11831.53 435
11832.56 488
11833.59 490
11834.61 489
11835.64 450
11836.67 445
11837.70 479
11838.72 483
11839.75 435
11840.78 457
11841.81 453
11842.83 453
11843.86 449
11844.89 477
11845.92 454
11846.95 477
11847.97 489
11849.00 455
11850.03 494
11851.06 491
11852.09 496
11853.12 510
11854.14 544
11855.17 540
11856.20 496
11857.23 522
11858.26 517
11859.29 472
11860.32 505
11861.34 551
11862.37 567
11863.40 562
11864.43 550
11865.46 575
11866.49 557
11867.52 589
11868.55 562
11869.57 566
11870.60 606
11871.63 614
11872.66 623
11873.69 577
11874.72 565
11875.75 598
11876.78 596
11877.81 643
11878.84 600
11879.87 666
11880.90 669
11881.93 656
11882.96 740
11883.99 735
11885.02 702
11886.05 727
11887.08 728
11888.11 719
11889.14 735
11890.16 784
11891.19 759
11892.22 843
11893.26 799
11894.29 799
11895.32 839
11896.35 844
11897.38 849
11898.41 892
11899.44 943
11900.47 1040
11901.50 1040
11902.53 1134
11903.56 1176
11904.59 1153
11905.62 1179
11906.65 1203
11907.68 1194
11908.71 1207
11909.74 1145
11910.77 1111
11911.80 1104
11912.83 1093
11913.87 1086
11914.90 1037
11915.93 1040
11916.96 1058
11917.99 963
11919.02 992
11920.05 973
11921.08 1023
11922.11 1026
11923.15 954
11924.18 978
11925.21 1006
11926.24 1124
11927.27 1138
11928.30 1189
11929.34 1344
11930.37 1469
11931.40 1582
11932.43 1710
11933.46 1778
11934.49 1909
11935.53 1968
11936.56 1879
11937.59 1810
11938.62 1738
11939.65 1732
11940.69 1634
11941.72 1466
11942.75 1324
11943.78 1203
11944.82 1148
11945.85 1094
11946.88 922
11947.91 877
11948.94 835
11949.98 876
11951.01 810
11952.04 800
11953.08 776
11954.11 754
11955.14 799
11956.17 779
11957.21 823
11958.24 745
11959.27 737
11960.31 754
11961.34 784
11962.37 716
11963.40 759
11964.44 768
11965.47 751
11966.50 778
11967.54 749
11968.57 815
11969.60 732
11970.64 726
11971.67 747
11972.70 762
11973.74 749
11974.77 804
11975.81 784
11976.84 740
11977.87 728
11978.91 775
11979.94 753
11980.97 718
11982.01 766
11983.04 695
11984.08 708
11985.11 715
11986.14 656
11987.18 740
11988.21 709
11989.25 710
11990.28 680
11991.32 714
11992.35 726
11993.38 757
11994.42 739
11995.45 744
11996.49 758
11997.52 763
11998.56 753
11999.59 721
12000.63 726
12001.66 767
12002.70 754
12003.73 825
12004.77 787
12005.80 743
12006.84 753
12007.87 747
12008.91 777
12009.94 795
12010.98 764
12012.01 796
12013.05 800
12014.08 831
12015.12 906
12016.15 942
12017.19 962
12018.22 956
12019.26 964
12020.29 980
12021.33 1008
12022.37 993
12023.40 993
12024.44 1026
12025.47 981
12026.51 985
12027.54 930
12028.58 969
12029.62 878
12030.65 932
12031.69 923
12032.72 966
12033.76 943
12034.80 887
12035.83 930
12036.87 954
12037.91 888
12038.94 834
12039.98 864
12041.01 866
12042.05 873
12043.09 814
12044.12 785
12045.16 828
12046.20 785
12047.23 757
12048.27 802
12049.31 837
12050.35 802
12051.38 725
12052.42 836
12053.46 798
12054.49 756
12055.53 752
12056.57 799
12057.60 769
12058.64 802
12059.68 834
12060.72 813
12061.75 846
12062.79 876
12063.83 832
12064.87 856
12065.90 880
12066.94 832
12067.98 871
12069.02 850
12070.05 824
12071.09 797
12072.13 860
12073.17 851
12074.21 851
12075.24 864
12076.28 810
12077.32 859
12078.36 832
12079.40 829
12080.43 813
12081.47 841
12082.51 820
12083.55 864
12084.59 841
12085.63 902
12086.66 898
12087.70 871
12088.74 930
12089.78 979
12090.82 956
12091.86 947
12092.90 1031
12093.93 953
12094.97 967
12096.01 1008
12097.05 1024
12098.09 1114
12099.13 1102
12100.17 1120
12101.21 1134
12102.25 1222
12103.28 1316
12104.32 1415
12105.36 1445
12106.40 1461
12107.44 1523
12108.48 1522
12109.52 1439
12110.56 1349
12111.60 1301
12112.64 1165
12113.68 1131
12114.72 1047
12115.76 941
12116.80 860
12117.84 857
12118.88 800
12119.92 754
12120.96 752
12122.00 721
12123.04 694
12124.08 656
12125.12 669
12126.16 678
12127.20 657
12128.24 669
12129.28 622
12130.32 599
12131.36 622
12132.40 627
12133.44 592
12134.48 575
12135.52 587
12136.56 642
12137.60 655
12138.64 575
12139.68 604
12140.72 558
12141.76 603
12142.81 609
12143.85 585
12144.89 620
12145.93 591
12146.97 645
12148.01 584
12149.05 591
12150.09 548
12151.13 529
12152.18 529
12153.22 533
12154.26 520
12155.30 538
12156.34 526
12157.38 508
12158.42 505
12159.47 523
12160.51 527
12161.55 522
12162.59 508
12163.63 512
12164.67 500
12165.72 520
12166.76 511
12167.80 509
12168.84 502
12169.88 519
12170.93 556
12171.97 532
12173.01 507
12174.05 534
12175.09 528
12176.14 525
12177.18 525
12178.22 510
12179.26 520
12180.31 511
12181.35 547
12182.39 547
12183.43 540
12184.48 525
12185.52 532
12186.56 538
12187.60 559
12188.65 530
12189.69 534
12190.73 553
12191.78 513
12192.82 504
12193.86 514
12194.91 511
12195.95 512
12196.99 537
12198.04 505
12199.08 529
12200.12 474
12201.17 464
12202.21 495
12203.25 499
12204.30 469
12205.34 496
12206.38 485
12207.43 484
12208.47 501
12209.51 481
12210.56 492
12211.60 470
12212.65 495
12213.69 490
12214.73 483
12215.78 482
12216.82 516
12217.87 508
12218.91 474
12219.95 499
12221.00 498
12222.04 494
12223.09 531
12224.13 547
12225.17 521
12226.22 518
12227.26 508
12228.31 529
12229.35 492
12230.40 475
12231.44 516
12232.49 562
12233.53 519
12234.58 478
12235.62 513
12236.67 507
12237.71 476
12238.76 466
12239.80 448
12240.85 462
12241.89 460
12242.94 467
12243.98 497
12245.03 442
12246.07 440
12247.12 462
12248.16 458
12249.21 479
12250.25 446
12251.30 458
12252.34 460
12253.39 449
12254.44 422
12255.48 440
12256.53 456
12257.57 470
12258.62 455
12259.67 483
12260.71 445
12261.76 404
12262.80 414
12263.85 396
12264.90 398
12265.94 447
12266.99 396
12268.03 417
12269.08 448
12270.13 409
12271.17 413
12272.22 394
12273.27 382
12274.31 375
12275.36 398
12276.41 435
12277.45 377
12278.50 377
12279.55 405
12280.59 429
12281.64 377
12282.69 389
12283.73 402
12284.78 402
12285.83 405
12286.87 412
12287.92 407
12288.97 434
12290.01 401
12291.06 391
12292.11 361
12293.16 391
12294.20 381
12295.25 383
12296.30 388
12297.35 369
12298.39 390
12299.44 389
12300.49 409
12301.54 372
12302.58 358
12303.63 391
12304.68 334
12305.73 345
12306.78 375
12307.82 357
12308.87 357
12309.92 347
12310.97 378
12312.02 382
12313.06 363
12314.11 392
12315.16 357
12316.21 371
12317.26 390
12318.31 369
12319.35 370
12320.40 385
12321.45 361
12322.50 360
12323.55 349
12324.60 304
12325.65 322
12326.69 324
12327.74 339
12328.79 377
12329.84 386
12330.89 330
12331.94 333
12332.99 331
12334.04 359
12335.09 305
12336.13 332
12337.18 340
12338.23 344
12339.28 334
12340.33 338
12341.38 323
12342.43 355
12343.48 343
12344.53 369
12345.58 384
12346.63 333
12347.68 341
12348.73 320
12349.78 354
12350.83 327
12351.88 320
12352.93 337
12353.98 370
12355.03 373
12356.08 377
12357.13 367
12358.18 356
12359.23 338
12360.28 368
12361.33 354
12362.38 342
12363.43 318
12364.48 384
12365.53 348
12366.58 374
12367.63 358
12368.68 340
12369.73 342
12370.78 329
12371.83 334
12372.88 358
12373.93 401
12374.98 394
12376.04 358
12377.09 353
12378.14 385
12379.19 394
12380.24 337
12381.29 367
12382.34 392
12383.39 362
12384.44 335
12385.49 379
12386.55 337
12387.60 341
12388.65 347
12389.70 354
12390.75 392
12391.80 363
12392.85 367
12393.91 423
12394.96 389
12396.01 386
12397.06 364
12398.11 340
12399.17 364
12400.22 360
12401.27 376
12402.32 352
12403.37 366
12404.42 353
12405.48 390
12406.53 369
12407.58 362
12408.63 382
12409.69 354
12410.74 371
12411.79 421
12412.84 407
12413.90 403
12414.95 382
12416.00 419
12417.05 411
12418.11 376
12419.16 433
12420.21 420
12421.26 428
12422.32 391
12423.37 405
12424.42 357
12425.48 387
12426.53 395
12427.58 380
12428.63 402
12429.69 379
12430.74 453
12431.79 413
12432.85 416
12433.90 449
12434.95 456
12436.01 428
12437.06 478
12438.11 421
12439.17 440
12440.22 460
12441.28 452
12442.33 440
12443.38 425
12444.44 404
12445.49 431
12446.54 423
12447.60 413
12448.65 409
12449.71 386
12450.76 382
12451.81 386
12452.87 404
12453.92 393
12454.98 435
12456.03 406
12457.08 432
12458.14 453
12459.19 475
12460.25 474
12461.30 453
12462.36 449
12463.41 462
12464.47 442
12465.52 443
12466.58 436
12467.63 503
12468.68 512
12469.74 504
12470.79 526
12471.85 529
12472.90 640
12473.96 693
12475.01 750
12476.07 771
12477.12 822
12478.18 831
12479.24 924
12480.29 922
12481.35 989
12482.40 1062
12483.46 1024
12484.51 991
12485.57 928
12486.62 892
12487.68 823
12488.73 796
12489.79 715
12490.85 603
12491.90 606
12492.96 549
12494.01 519
12495.07 528
12496.13 501
12497.18 465
12498.24 461
12499.29 454
12500.35 507
12501.41 447
12502.46 460
12503.52 431
12504.57 424
12505.63 425
12506.69 435
12507.74 467
12508.80 448
12509.86 427
12510.91 451
12511.97 421
12513.03 411
12514.08 421
12515.14 419
12516.20 437
12517.25 427
12518.31 446
12519.37 419
12520.42 439
12521.48 418
12522.54 404
12523.60 420
12524.65 400
12525.71 389
12526.77 379
12527.82 407
12528.88 377
12529.94 364
12531.00 373
12532.05 416
12533.11 418
12534.17 405
12535.23 409
12536.28 387
12537.34 393
12538.40 419
12539.46 423
12540.52 427
12541.57 399
12542.63 379
12543.69 364
12544.75 397
12545.81 384
12546.86 370
12547.92 431
12548.98 399
12550.04 435
12551.10 442
12552.15 393
12553.21 363
12554.27 378
12555.33 397
12556.39 448
12557.45 446
12558.51 462
12559.56 450
12560.62 451
12561.68 447
12562.74 422
12563.80 445
12564.86 448
12565.92 427
12566.98 425
12568.03 414
12569.09 409
12570.15 400
12571.21 396
12572.27 405
12573.33 390
12574.39 427
12575.45 371
12576.51 388
12577.57 403
12578.63 406
12579.69 378
12580.75 425
12581.81 400
12582.87 420
12583.93 383
12584.98 376
12586.04 359
12587.10 429
12588.16 410
12589.22 410
12590.28 433
12591.34 390
12592.40 382
12593.46 375
12594.52 349
12595.58 321
12596.64 362
12597.70 381
12598.77 379
12599.83 378
12600.89 388
12601.95 427
12603.01 391
12604.07 368
12605.13 349
12606.19 381
12607.25 397
12608.31 378
12609.37 363
12610.43 378
12611.49 385
12612.55 403
12613.61 389
12614.68 396
12615.74 430
12616.80 409
12617.86 378
12618.92 392
12619.98 455
12621.04 414
12622.10 420
12623.16 460
12624.23 437
12625.29 442
12626.35 424
12627.41 432
12628.47 416
12629.53 390
12630.59 375
12631.66 415
12632.72 340
12633.78 358
12634.84 327
12635.90 350
12636.97 381
12638.03 373
12639.09 384
12640.15 391
12641.21 350
12642.28 341
12643.34 375
12644.40 352
12645.46 362
12646.52 395
12647.59 307
12648.65 352
12649.71 353
12650.77 358
12651.84 365
12652.90 383
12653.96 376
12655.03 398
12656.09 355
12657.15 370
12658.21 385
12659.28 424
12660.34 416
12661.40 396
12662.46 355
12663.53 397
12664.59 339
12665.65 350
12666.72 386
12667.78 376
12668.84 375
12669.91 371
12670.97 394
12672.03 410
12673.10 389
12674.16 378
12675.22 386
12676.29 375
12677.35 395
12678.42 386
12679.48 390
12680.54 382
12681.61 402
12682.67 383
12683.73 375
12684.80 381
12685.86 429
12686.93 433
12687.99 433
12689.05 404
12690.12 401
12691.18 389
12692.25 436
12693.31 486
12694.38 428
12695.44 390
12696.50 411
12697.57 482
12698.63 448
12699.70 452
12700.76 477
12701.83 469
12702.89 509
12703.96 525
12705.02 531
12706.09 521
12707.15 553
12708.22 601
12709.28 522
12710.35 508
12711.41 566
12712.48 591
12713.54 529
12714.61 524
12715.67 479
12716.74 501
12717.80 529
12718.87 469
12719.93 414
12721.00 455
12722.06 453
12723.13 443
12724.19 396
12725.26 457
12726.33 451
12727.39 481
12728.46 479
12729.52 470
12730.59 472
12731.66 488
12732.72 486
12733.79 478
12734.85 487
12735.92 483
12736.99 529
12738.05 519
12739.12 461
12740.18 488
12741.25 503
12742.32 513
12743.38 478
12744.45 451
12745.52 473
12746.58 465
12747.65 438
12748.72 415
12749.78 402
12750.85 389
12751.92 355
12752.98 378
12754.05 376
12755.12 380
12756.18 435
12757.25 402
12758.32 361
12759.38 397
12760.45 383
12761.52 385
12762.59 396
12763.65 388
12764.72 358
12765.79 367
12766.85 396
12767.92 379
12768.99 383
12770.06 359
12771.12 375
12772.19 341
12773.26 366
12774.33 394
12775.40 365
12776.46 375
12777.53 385
12778.60 326
12779.67 383
12780.73 367
12781.80 385
12782.87 368
12783.94 369
12785.01 416
12786.08 373
12787.14 347
12788.21 372
12789.28 362
12790.35 356
12791.42 370
12792.49 329
12793.55 375
12794.62 376
12795.69 423
12796.76 400
12797.83 363
12798.90 382
12799.97 380
12801.03 381
12802.10 375
12803.17 385
12804.24 356
12805.31 372
12806.38 384
12807.45 414
12808.52 406
12809.59 427
12810.66 432
12811.72 399
12812.79 393
12813.86 410
12814.93 441
12816.00 450
12817.07 448
12818.14 465
12819.21 497
12820.28 501
12821.35 501
12822.42 496
12823.49 480
12824.56 480
12825.63 479
12826.70 475
12827.77 442
12828.84 412
12829.91 467
12830.98 418
12832.05 417
12833.12 415
12834.19 405
12835.26 368
12836.33 391
12837.40 394
12838.47 396
12839.54 386
12840.61 413
12841.68 394
12842.75 349
12843.82 336
12844.89 362
12845.96 358
12847.04 359
12848.11 385
12849.18 368
12850.25 320
12851.32 333
12852.39 330
12853.46 365
12854.53 383
12855.60 361
12856.67 371
12857.75 379
12858.82 342
12859.89 304
12860.96 347
12862.03 336
12863.10 358
12864.17 319
12865.24 324
12866.32 319
12867.39 314
12868.46 308
12869.53 312
12870.60 317
12871.67 323
12872.75 323
12873.82 359
12874.89 263
12875.96 324
12877.03 329
12878.11 301
12879.18 257
12880.25 296
12881.32 359
12882.39 293
12883.47 313
12884.54 320
12885.61 356
12886.68 321
12887.76 309
12888.83 311
12889.90 298
12890.97 313
12892.05 299
12893.12 300
12894.19 297
12895.27 311
12896.34 301
12897.41 279
12898.48 274
12899.56 321
12900.63 290
12901.70 269
12902.78 305
12903.85 299
12904.92 253
12905.99 282
12907.07 286
12908.14 330
12909.21 274
12910.29 343
12911.36 336
12912.44 316
12913.51 320
12914.58 329
12915.66 328
12916.73 312
12917.80 309
12918.88 289
12919.95 271
12921.02 285
12922.10 259
12923.17 277
12924.25 299
12925.32 287
12926.39 284
12927.47 272
12928.54 285
12929.62 333
12930.69 280
12931.77 268
12932.84 255
12933.91 291
12934.99 277
12936.06 272
12937.14 302
12938.21 258
12939.29 268
12940.36 280
12941.44 279
12942.51 319
12943.59 276
12944.66 298
12945.73 277
12946.81 269
12947.88 298
12948.96 274
12950.03 281
12951.11 290
12952.18 287
12953.26 264
12954.34 289
12955.41 273
12956.49 257
12957.56 238
12958.64 273
12959.71 278
12960.79 236
12961.86 267
12962.94 273
12964.01 275
12965.09 253
12966.17 260
12967.24 263
12968.32 270
12969.39 294
12970.47 278
12971.54 267
12972.62 244
12973.70 285
12974.77 274
12975.85 279
12976.93 233
12978.00 285
12979.08 272
12980.15 274
12981.23 267
12982.31 289
12983.38 298
12984.46 260
12985.54 290
12986.61 267
12987.69 209
12988.77 226
12989.84 263
12990.92 282
12992.00 272
12993.07 259
12994.15 281
12995.23 262
12996.30 241
12997.38 263
12998.46 254
12999.53 257
13000.61 279
13001.69 255
13002.77 273
13003.84 279
13004.92 280
13006.00 310
13007.08 266
13008.15 274
13009.23 273
13010.31 238
13011.39 269
13012.46 245
13013.54 251
13014.62 239
13015.70 288
13016.77 301
13017.85 285
13018.93 257
13020.01 257
13021.09 229
13022.16 270
13023.24 264
13024.32 284
13025.40 292
13026.48 272
13027.56 278
13028.63 254
13029.71 261
13030.79 289
13031.87 269
13032.95 276
13034.03 249
13035.10 280
13036.18 241
13037.26 271
13038.34 294
13039.42 258
13040.50 272
13041.58 234
13042.66 292
13043.73 264
13044.81 253
13045.89 271
13046.97 259
13048.05 287
13049.13 298
13050.21 301
13051.29 305
13052.37 268
13053.45 267
13054.53 262
13055.61 260
13056.69 260
13057.76 260
13058.84 293
13059.92 240
13061.00 230
13062.08 284
13063.16 279
13064.24 286
13065.32 242
13066.40 274
13067.48 287
13068.56 280
13069.64 257
13070.72 260
13071.80 251
13072.88 281
13073.96 275
13075.04 241
13076.12 241
13077.20 248
13078.28 265
13079.36 251
13080.44 249
13081.53 248
13082.61 213
13083.69 224
13084.77 241
13085.85 254
13086.93 256
13088.01 237
13089.09 260
13090.17 263
13091.25 241
13092.33 257
13093.41 243
13094.49 238
13095.58 273
13096.66 255
13097.74 248
13098.82 279
13099.90 265
13100.98 247
13102.06 298
13103.14 300
13104.23 249
13105.31 256
13106.39 281
13107.47 263
13108.55 250
13109.63 249
13110.72 262
13111.80 274
13112.88 267
13113.96 257
13115.04 275
13116.13 238
13117.21 276
13118.29 269
13119.37 258
13120.45 236
13121.54 275
13122.62 277
13123.70 281
13124.78 291
13125.86 284
13126.95 280
13128.03 278
13129.11 263
13130.19 245
13131.28 238
13132.36 267
13133.44 293
13134.52 297
13135.61 247
13136.69 253
13137.77 280
13138.86 235
13139.94 230
13141.02 254
13142.11 273
13143.19 260
13144.27 255
13145.35 262
13146.44 283
13147.52 307
13148.60 266
13149.69 276
13150.77 275
13151.85 308
13152.94 264
13154.02 242
13155.10 284
13156.19 296
13157.27 269
13158.36 275
13159.44 281
13160.52 274
13161.61 272
13162.69 314
13163.77 277
13164.86 292
13165.94 299
13167.03 293
13168.11 298
13169.19 301
13170.28 279
13171.36 284
13172.45 281
13173.53 268
13174.62 275
13175.70 281
13176.79 263
13177.87 291
13178.95 295
13180.04 259
13181.12 269
13182.21 276
13183.29 282
13184.38 311
13185.46 287
13186.55 318
13187.63 267
13188.72 280
13189.80 261
13190.89 284
13191.97 290
13193.06 327
13194.14 323
13195.23 306
13196.31 306
13197.40 325
13198.48 287
13199.57 287
13200.65 293
13201.74 270
13202.83 336
13203.91 308
13205.00 314
13206.08 338
13207.17 294
13208.25 318
13209.34 311
13210.43 307
13211.51 322
13212.60 313
13213.68 306
13214.77 328
13215.86 296
13216.94 271
13218.03 298
13219.11 343
13220.20 282
13221.29 288
13222.37 330
13223.46 348
13224.55 295
13225.63 328
13226.72 347
13227.80 354
13228.89 346
13229.98 290
13231.06 332
13232.15 300
13233.24 327
13234.32 346
13235.41 302
13236.50 333
13237.59 347
13238.67 335
13239.76 335
13240.85 336
13241.93 349
13243.02 360
13244.11 354
13245.20 335
13246.28 335
13247.37 338
13248.46 368
13249.55 379
13250.63 328
13251.72 364
13252.81 343
13253.90 347
13254.98 385
13256.07 391
13257.16 352
13258.25 360
13259.33 347
13260.42 370
13261.51 370
13262.60 358
13263.69 395
13264.77 370
13265.86 390
13266.95 395
13268.04 400
13269.13 410
13270.22 403
13271.30 373
13272.39 415
13273.48 418
13274.57 429
13275.66 440
13276.75 414
13277.83 421
13278.92 419
13280.01 401
13281.10 473
13282.19 488
13283.28 489
13284.37 462
13285.46 476
13286.55 505
13287.63 464
13288.72 509
13289.81 497
13290.90 464
13291.99 484
13293.08 537
13294.17 520
13295.26 477
13296.35 522
13297.44 573
13298.53 585
13299.62 548
13300.71 477
13301.80 552
13302.89 596
13303.97 597
13305.06 544
13306.15 534
13307.24 562
13308.33 673
13309.42 679
13310.51 621
13311.60 670
13312.69 630
13313.78 649
13314.87 624
13315.96 645
13317.05 661
13318.14 675
13319.24 657
13320.33 630
13321.42 585
13322.51 642
13323.60 682
13324.69 613
13325.78 584
13326.87 592
13327.96 596
13329.05 581
13330.14 600
13331.23 572
13332.32 594
13333.41 611
13334.50 597
13335.60 579
13336.69 576
13337.78 572
13338.87 590
13339.96 620
13341.05 603
13342.14 582
13343.23 623
13344.32 643
13345.42 597
13346.51 607
13347.60 634
13348.69 710
13349.78 645
13350.87 655
13351.97 636
13353.06 663
13354.15 712
13355.24 685
13356.33 661
13357.42 671
13358.52 733
13359.61 747
13360.70 739
13361.79 717
13362.88 757
13363.98 785
13365.07 801
13366.16 822
13367.25 785
13368.35 804
13369.44 937
13370.53 884
13371.62 893
13372.72 893
13373.81 931
13374.90 905
13375.99 851
13377.09 890
13378.18 801
13379.27 765
13380.36 725
13381.46 668
13382.55 655
13383.64 671
13384.74 686
13385.83 647
13386.92 579
13388.02 592
13389.11 613
13390.20 593
13391.30 611
13392.39 580
13393.48 573
13394.58 579
13395.67 607
13396.76 547
13397.86 531
13398.95 583
13400.04 560
13401.14 552
13402.23 549
13403.32 563
13404.42 525
13405.51 534
13406.61 535
13407.70 534
13408.79 542
13409.89 568
13410.98 589
13412.08 550
13413.17 564
13414.26 515
13415.36 559
13416.45 533
13417.55 523
13418.64 518
13419.74 508
13420.83 558
13421.93 568
13423.02 597
13424.11 582
13425.21 573
13426.30 612
13427.40 611
13428.49 576
13429.59 522
13430.68 564
13431.78 565
13432.87 563
13433.97 560
13435.06 581
13436.16 606
13437.25 605
13438.35 587
13439.44 580
13440.54 611
13441.63 639
13442.73 612
13443.83 603
13444.92 611
13446.02 642
13447.11 666
13448.21 643
13449.30 627
13450.40 634
13451.49 686
13452.59 678
13453.69 665
13454.78 656
13455.88 712
13456.97 677
13458.07 698
13459.17 727
13460.26 682
13461.36 688
13462.45 747
13463.55 726
13464.65 730
13465.74 758
13466.84 705
13467.94 728
13469.03 685
13470.13 752
13471.23 734
13472.32 728
13473.42 741
13474.52 785
13475.61 757
13476.71 736
13477.81 733
13478.90 806
13480.00 843
13481.10 758
13482.19 763
13483.29 723
13484.39 804
13485.48 753
13486.58 783
13487.68 845
13488.78 812
13489.87 779
13490.97 817
13492.07 826
13493.17 849
13494.26 911
13495.36 888
13496.46 923
13497.56 944
13498.65 1044
13499.75 1015
13500.85 1070
13501.95 1042
13503.04 1070
13504.14 1134
13505.24 1100
13506.34 1122
13507.44 1123
13508.53 1161
13509.63 1124
13510.73 1088
13511.83 1027
13512.93 1006
13514.03 988
13515.12 983
13516.22 899
13517.32 816
13518.42 757
13519.52 791
13520.62 761
13521.71 741
13522.81 708
13523.91 662
13525.01 708
13526.11 707
13527.21 710
13528.31 600
13529.41 638
13530.51 641
13531.60 631
13532.70 611
13533.80 641
13534.90 611
13536.00 612
13537.10 606
13538.20 562
13539.30 573
13540.40 590
13541.50 580
13542.60 575
13543.70 547
13544.80 596
13545.90 552
13547.00 561
13548.09 599
13549.19 576
13550.29 557
13551.39 527
13552.49 531
13553.59 523
13554.69 528
13555.79 544
13556.89 566
13557.99 541
13559.09 530
13560.19 532
13561.29 532
13562.39 482
13563.50 565
13564.60 558
13565.70 521
13566.80 514
13567.90 508
13569.00 541
13570.10 556
13571.20 479
13572.30 534
13573.40 554
13574.50 541
13575.60 509
13576.70 490
13577.80 550
13578.90 532
13580.01 519
13581.11 534
13582.21 563
13583.31 561
13584.41 496
13585.51 511
13586.61 510
13587.71 517
13588.81 516
13589.92 511
13591.02 540
13592.12 554
13593.22 506
13594.32 495
13595.42 483
13596.53 486
13597.63 546
13598.73 574
13599.83 511
13600.93 484
13602.03 552
13603.14 600
13604.24 577
13605.34 506
13606.44 492
13607.54 584
13608.65 550
13609.75 533
13610.85 536
13611.95 542
13613.06 552
13614.16 570
13615.26 542
13616.36 583
13617.47 544
13618.57 564
13619.67 552
13620.77 537
13621.88 515
13622.98 590
13624.08 566
13625.18 558
13626.29 522
13627.39 525
13628.49 603
13629.60 580
13630.70 540
13631.80 554
13632.91 583
13634.01 566
13635.11 556
13636.21 568
13637.32 585
13638.42 582
13639.53 580
13640.63 594
13641.73 562
13642.84 545
13643.94 534
13645.04 550
13646.15 530
13647.25 514
13648.35 528
13649.46 529
13650.56 491
13651.67 522
13652.77 506
13653.87 542
13654.98 493
13656.08 523
13657.19 546
13658.29 554
13659.39 501
13660.50 528
13661.60 478
13662.71 485
13663.81 459
13664.92 495
13666.02 468
13667.12 468
13668.23 499
13669.33 474
13670.44 481
13671.54 482
13672.65 518
13673.75 496
13674.86 523
13675.96 487
13677.07 517
13678.17 496
13679.28 467
13680.38 508
13681.49 443
13682.59 444
13683.70 476
13684.80 501
13685.91 503
13687.01 457
13688.12 437
13689.22 490
13690.33 502
13691.44 499
13692.54 483
13693.65 491
13694.75 459
13695.86 472
13696.96 490
13698.07 493
13699.18 490
13700.28 499
13701.39 471
13702.49 518
13703.60 491
13704.71 503
13705.81 512
13706.92 506
13708.02 502
13709.13 506
13710.24 606
13711.34 529
13712.45 513
13713.56 535
13714.66 512
13715.77 533
13716.87 530
13717.98 531
13719.09 523
13720.19 532
13721.30 568
13722.41 595
13723.51 580
13724.62 573
13725.73 525
13726.84 606
13727.94 655
13729.05 607
13730.16 644
13731.26 684
13732.37 694
13733.48 668
13734.59 668
13735.69 695
13736.80 716
13737.91 718
13739.01 765
13740.12 736
13741.23 702
13742.34 684
13743.45 697
13744.55 712
13745.66 717
13746.77 684
13747.88 717
13748.98 720
13750.09 742
13751.20 731
13752.31 781
13753.42 755
13754.52 812
13755.63 815
13756.74 907
13757.85 933
13758.96 941
13760.06 939
13761.17 977
13762.28 950
13763.39 971
13764.50 1018
13765.61 1085
13766.72 1139
13767.82 1157
13768.93 1250
13770.04 1305
13771.15 1286
13772.26 1479
13773.37 1512
13774.48 1527
13775.59 1628
13776.69 1673
13777.80 1705
13778.91 1684
13780.02 1643
13781.13 1610
13782.24 1530
13783.35 1386
13784.46 1343
13785.57 1206
13786.68 1231
13787.79 1154
13788.90 1059
13790.01 976
13791.12 917
13792.22 900
13793.33 842
13794.44 815
13795.55 798
13796.66 757
13797.77 758
13798.88 732
13799.99 730
13801.10 683
13802.21 727
13803.32 724
13804.43 726
13805.54 704
13806.65 663
13807.76 674
13808.87 631
13809.98 663
13811.09 661
13812.20 721
13813.32 690
13814.43 623
13815.54 667
13816.65 652
13817.76 636
13818.87 626
13819.98 657
13821.09 638
13822.20 651
13823.31 589
13824.42 597
13825.53 623
13826.64 612
13827.76 616
13828.87 642
13829.98 581
13831.09 560
13832.20 586
13833.31 579
13834.42 572
13835.53 596
13836.65 589
13837.76 567
13838.87 555
13839.98 552
13841.09 554
13842.20 526
13843.31 598
13844.43 596
13845.54 606
13846.65 565
13847.76 576
13848.87 518
13849.99 537
13851.10 577
13852.21 585
13853.32 542
13854.43 547
13855.55 562
13856.66 558
13857.77 584
13858.88 587
13859.99 601
13861.11 601
13862.22 539
13863.33 543
13864.44 602
13865.56 603
13866.67 582
13867.78 590
13868.89 567
13870.01 598
13871.12 617
13872.23 601
13873.35 591
13874.46 598
13875.57 568
13876.68 597
13877.80 632
13878.91 580
13880.02 604
13881.14 624
13882.25 605
13883.36 625
13884.48 608
13885.59 643
13886.70 639
13887.82 607
13888.93 622
13890.04 643
13891.16 670
13892.27 646
13893.39 648
13894.50 661
13895.61 678
13896.73 667
13897.84 678
13898.95 659
13900.07 673
13901.18 732
13902.30 677
13903.41 672
13904.52 665
13905.64 646
13906.75 635
13907.87 626
13908.98 620
13910.10 596
13911.21 576
13912.32 573
13913.44 591
13914.55 547
13915.67 558
13916.78 566
13917.90 587
13919.01 534
13920.13 557
13921.24 520
13922.36 540
13923.47 546
13924.59 549
13925.70 545
13926.82 523
13927.93 545
13929.05 534
13930.16 526
13931.28 538
13932.39 503
13933.51 524
13934.62 548
13935.74 502
13936.85 530
13937.97 540
13939.08 551
13940.20 533
13941.32 568
13942.43 560
13943.55 538
13944.66 530
13945.78 505
13946.89 546
13948.01 550
13949.13 514
13950.24 508
13951.36 523
13952.47 490
13953.59 502
13954.71 495
13955.82 556
13956.94 470
13958.05 521
13959.17 535
13960.29 511
13961.40 515
13962.52 525
13963.64 547
13964.75 489
13965.87 463
13966.99 460
13968.10 487
13969.22 492
13970.34 480
13971.45 522
13972.57 506
13973.69 510
13974.80 496
13975.92 492
13977.04 473
13978.16 494
13979.27 528
13980.39 512
13981.51 517
13982.62 507
13983.74 471
13984.86 478
13985.98 474
13987.09 439
13988.21 478
13989.33 533
13990.45 472
13991.56 538
13992.68 478
13993.80 414
13994.92 459
13996.03 457
13997.15 479
13998.27 497
13999.39 524
14000.51 503
14001.62 498
14002.74 494
14003.86 483
14004.98 511
14006.10 520
14007.21 494
14008.33 459
14009.45 471
14010.57 524
14011.69 519
14012.81 486
14013.93 514
14015.04 492
14016.16 516
14017.28 503
14018.40 522
14019.52 513
14020.64 465
14021.76 450
14022.87 482
14023.99 512
14025.11 521
14026.23 479
14027.35 506
14028.47 501
14029.59 511
14030.71 523
14031.83 510
14032.95 495
14034.07 468
14035.19 545
14036.30 528
14037.42 484
14038.54 542
14039.66 549
14040.78 547
14041.90 558
14043.02 535
14044.14 549
14045.26 554
14046.38 595
14047.50 586
14048.62 566
14049.74 590
14050.86 632
14051.98 568
14053.10 605
14054.22 570
14055.34 644
14056.46 652
14057.58 610
14058.70 636
14059.82 606
14060.94 661
14062.06 691
14063.18 725
14064.30 706
14065.43 668
14066.55 654
14067.67 707
14068.79 705
14069.91 649
14071.03 745
14072.15 724
14073.27 760
14074.39 807
14075.51 836
14076.63 759
14077.75 826
14078.88 826
14080.00 832
14081.12 882
14082.24 828
14083.36 872
14084.48 940
14085.60 950
14086.72 963
14087.85 929
14088.97 971
14090.09 996
14091.21 989
14092.33 1018
14093.45 1098
14094.58 1162
14095.70 1173
14096.82 1208
14097.94 1150
14099.06 1240
14100.19 1298
14101.31 1297
14102.43 1286
14103.55 1238
14104.67 1245
14105.80 1254
14106.92 1222
14108.04 1150
14109.16 1072
14110.28 1096
14111.41 994
14112.53 990
14113.65 975
14114.77 857
14115.90 869
14117.02 784
14118.14 829
14119.27 799
14120.39 779
14121.51 788
14122.63 772
14123.76 738
14124.88 699
14126.00 701
14127.13 704
14128.25 727
14129.37 667
14130.50 687
14131.62 670
14132.74 732
14133.86 700
14134.99 659
14136.11 658
14137.24 663
14138.36 686
14139.48 654
14140.61 614
14141.73 600
14142.85 635
14143.98 664
14145.10 622
14146.22 630
14147.35 609
14148.47 615
14149.60 639
14150.72 619
14151.84 625
14152.97 619
14154.09 613
14155.22 561
14156.34 614
14157.46 617
14158.59 590
14159.71 572
14160.84 596
14161.96 632
14163.09 575
14164.21 579
14165.34 571
14166.46 564
14167.58 580
14168.71 572
14169.83 545
14170.96 540
14172.08 543
14173.21 589
14174.33 582
14175.46 570
14176.58 558
14177.71 543
14178.83 559
14179.96 570
14181.08 592
14182.21 537
14183.33 582
14184.46 564
14185.59 544
14186.71 569
14187.84 555
14188.96 548
14190.09 533
14191.21 540
14192.34 549
14193.46 558
14194.59 567
14195.72 563
14196.84 532
14197.97 552
14199.09 540
14200.22 511
14201.35 526
14202.47 529
14203.60 563
14204.72 500
14205.85 491
14206.98 495
14208.10 486
14209.23 503
14210.35 527
14211.48 498
14212.61 516
14213.73 457
14214.86 497
14215.99 469
14217.11 494
14218.24 521
14219.37 482
14220.49 437
14221.62 478
14222.75 478
14223.87 510
14225.00 505
14226.13 474
14227.26 476
14228.38 472
14229.51 438
14230.64 439
14231.76 481
14232.89 483
14234.02 483
14235.15 489
14236.27 470
14237.40 398
14238.53 471
14239.66 484
14240.78 437
14241.91 442
14243.04 488
14244.17 491
14245.29 480
14246.42 461
14247.55 449
14248.68 442
14249.81 416
14250.93 466
14252.06 460
14253.19 469
14254.32 440
14255.45 387
14256.57 419
14257.70 415
14258.83 423
14259.96 439
14261.09 414
14262.22 417
14263.34 424
14264.47 402
14265.60 418
14266.73 403
14267.86 426
14268.99 446
14270.12 417
14271.24 379
14272.37 409
14273.50 407
14274.63 428
14275.76 391
14276.89 372
14278.02 421
14279.15 416
14280.28 378
14281.41 389
14282.54 370
14283.66 364
14284.79 373
14285.92 392
14287.05 413
14288.18 341
14289.31 383
14290.44 406
14291.57 389
14292.70 364
14293.83 362
14294.96 397
14296.09 395
14297.22 372
14298.35 365
14299.48 393
14300.61 378
14301.74 369
14302.87 356
14304.00 336
14305.13 372
14306.26 385
14307.39 338
14308.52 364
14309.65 325
14310.78 377
14311.91 372
14313.04 348
14314.17 379
14315.30 382
14316.43 352
14317.56 380
14318.69 356
14319.82 346
14320.96 352
14322.09 364
14323.22 378
14324.35 329
14325.48 319
14326.61 360
14327.74 368
14328.87 334
14330.00 328
14331.13 367
14332.27 321
14333.40 358
14334.53 324
14335.66 336
14336.79 383
14337.92 370
14339.05 330
14340.18 297
14341.32 315
14342.45 335
14343.58 341
14344.71 348
14345.84 340
14346.98 339
14348.11 335
14349.24 333
14350.37 314
14351.50 329
14352.63 324
14353.77 376
14354.90 340
14356.03 328
14357.16 317
14358.30 318
14359.43 302
14360.56 337
14361.69 358
14362.82 358
14363.96 317
14365.09 339
14366.22 352
14367.35 319
14368.49 297
14369.62 310
14370.75 326
14371.89 326
14373.02 294
14374.15 309
14375.28 309
14376.42 316
14377.55 305
14378.68 300
14379.82 310
14380.95 300
14382.08 312
14383.22 349
14384.35 363
14385.48 319
14386.62 326
14387.75 315
14388.88 336
14390.02 329
14391.15 341
14392.28 351
14393.42 303
14394.55 324
14395.68 317
14396.82 346
14397.95 339
14399.09 349
14400.22 322
14401.35 334
14402.49 331
14403.62 313
14404.76 326
14405.89 320
14407.02 329
14408.16 369
14409.29 332
14410.43 323
14411.56 292
14412.70 329
14413.83 360
14414.96 345
14416.10 337
14417.23 344
14418.37 347
14419.50 330
14420.64 344
14421.77 316
14422.91 340
14424.04 341
14425.18 341
14426.31 351
14427.45 358
14428.58 339
14429.72 316
14430.85 336
14431.99 317
14433.12 338
14434.26 340
14435.39 375
14436.53 387
14437.66 377
14438.80 358
14439.93 361
14441.07 347
14442.20 333
14443.34 352
14444.48 352
14445.61 375
14446.75 365
14447.88 346
14449.02 364
14450.15 385
14451.29 371
14452.43 318
14453.56 347
14454.70 367
14455.83 359
14456.97 325
14458.11 320
14459.24 331
14460.38 325
14461.52 316
14462.65 301
14463.79 322
14464.93 292
14466.06 328
14467.20 298
14468.33 319
14469.47 305
14470.61 293
14471.74 301
14472.88 310
14474.02 303
14475.16 303
14476.29 340
14477.43 320
14478.57 314
14479.70 326
14480.84 309
14481.98 288
14483.11 278
14484.25 312
14485.39 303
14486.53 316
14487.66 292
14488.80 283
14489.94 308
14491.08 311
14492.21 320
14493.35 301
14494.49 314
14495.63 330
14496.76 319
14497.90 328
14499.04 307
14500.18 305
14501.31 329
14502.45 334
14503.59 308
14504.73 308
14505.87 337
14507.01 301
14508.14 297
14509.28 269
14510.42 305
14511.56 309
14512.70 353
14513.83 322
14514.97 308
14516.11 341
14517.25 292
14518.39 322
14519.53 292
14520.67 331
14521.80 336
14522.94 318
14524.08 272
14525.22 323
14526.36 321
14527.50 311
14528.64 332
14529.78 293
14530.92 329
14532.05 340
14533.19 331
14534.33 348
14535.47 316
14536.61 300
14537.75 291
14538.89 325
14540.03 322
14541.17 296
14542.31 329
14543.45 295
14544.59 297
14545.73 303
14546.87 324
14548.01 295
14549.15 311
14550.29 308
14551.43 319
14552.57 299
14553.71 304
14554.85 304
14555.99 320
14557.13 319
14558.27 274
14559.41 326
14560.55 346
14561.69 330
14562.83 327
14563.97 322
14565.11 307
14566.25 316
14567.39 313
14568.53 300
14569.67 320
14570.81 304
14571.95 318
14573.09 301
14574.23 296
14575.37 319
14576.51 337
14577.66 348
14578.80 358
14579.94 335
14581.08 341
14582.22 354
14583.36 368
14584.50 353
14585.64 313
14586.78 329
14587.93 334
14589.07 351
14590.21 313
14591.35 365
14592.49 371
14593.63 356
14594.77 347
14595.92 390
14597.06 358
14598.20 379
14599.34 410
14600.48 426
14601.62 365
14602.77 380
14603.91 375
14605.05 355
14606.19 389
14607.33 371
14608.48 411
14609.62 391
14610.76 409
14611.90 396
14613.04 379
14614.19 378
14615.33 373
14616.47 406
14617.61 391
14618.76 358
14619.90 450
14621.04 447
14622.18 436
14623.33 449
14624.47 458
14625.61 487
14626.76 436
14627.90 482
14629.04 462
14630.18 467
14631.33 494
14632.47 501
14633.61 518
14634.76 514
14635.90 525
14637.04 578
14638.19 598
14639.33 549
14640.47 537
14641.62 524
14642.76 584
14643.90 541
14645.05 504
14646.19 482
14647.33 521
14648.48 495
14649.62 454
14650.76 409
14651.91 427
14653.05 430
14654.20 399
14655.34 372
14656.48 385
14657.63 406
14658.77 362
14659.92 350
14661.06 361
14662.20 353
14663.35 321
14664.49 379
14665.64 385
14666.78 375
14667.93 305
14669.07 305
14670.22 331
14671.36 373
14672.50 333
14673.65 341
14674.79 386
14675.94 342
14677.08 315
14678.23 288
14679.37 311
14680.52 281
14681.66 309
14682.81 314
14683.95 295
14685.10 273
14686.24 305
14687.39 293
14688.53 295
14689.68 272
14690.82 293
14691.97 287
14693.12 282
14694.26 271
14695.41 311
14696.55 325
14697.70 306
14698.84 302
14699.99 267
14701.13 304
14702.28 261
14703.43 269
14704.57 256
14705.72 282
14706.86 280
14708.01 272
14709.16 282
14710.30 283
14711.45 274
14712.59 284
14713.74 259
14714.89 265
14716.03 298
14717.18 283
14718.33 277
14719.47 254
14720.62 257
14721.77 292
14722.91 266
14724.06 269
14725.21 254
14726.35 267
14727.50 266
14728.65 267
14729.79 265
14730.94 280
14732.09 245
14733.23 284
14734.38 271
14735.53 292
14736.67 251
14737.82 298
14738.97 263
14740.12 242
14741.26 272
14742.41 272
14743.56 268
14744.71 290
14745.85 309
14747.00 293
14748.15 277
14749.30 273
14750.44 278
14751.59 270
14752.74 268
14753.89 262
14755.03 280
14756.18 257
14757.33 230
14758.48 226
14759.63 228
14760.77 256
14761.92 226
14763.07 245
14764.22 229
14765.37 255
14766.52 247
14767.66 244
14768.81 246
14769.96 267
14771.11 222
14772.26 232
14773.41 236
14774.55 283
14775.70 249
14776.85 219
14778.00 248
14779.15 255
14780.30 220
14781.45 255
14782.60 243
14783.74 242
14784.89 266
14786.04 250
14787.19 234
14788.34 249
14789.49 258
14790.64 243
14791.79 232
14792.94 221
14794.09 219
14795.24 233
14796.39 221
14797.54 220
14798.69 231
14799.83 239
14800.98 206
14802.13 214
14803.28 255
14804.43 236
14805.58 233
14806.73 217
14807.88 220
14809.03 197
14810.18 196
14811.33 211
14812.48 222
14813.63 232
14814.78 189
14815.93 212
14817.08 193
14818.23 214
14819.38 205
14820.53 193
14821.69 206
14822.84 200
14823.99 224
14825.14 236
14826.29 224
14827.44 221
14828.59 201
14829.74 197
14830.89 206
14832.04 244
14833.19 227
14834.34 204
14835.49 198
14836.65 216
14837.80 206
14838.95 203
14840.10 214
14841.25 235
14842.40 194
14843.55 192
14844.70 197
14845.85 228
14847.01 204
14848.16 197
14849.31 237
14850.46 225
14851.61 209
14852.76 208
14853.92 193
14855.07 168
14856.22 200
14857.37 188
14858.52 178
14859.67 188
14860.83 197
14861.98 193
14863.13 196
14864.28 216
14865.44 221
14866.59 230
14867.74 231
14868.89 212
14870.04 198
14871.20 257
14872.35 200
14873.50 230
14874.65 221
14875.81 194
14876.96 178
14878.11 219
14879.26 226
14880.42 208
14881.57 218
14882.72 197
14883.88 231
14885.03 202
14886.18 198
14887.33 220
14888.49 224
14889.64 225
14890.79 222
14891.95 196
14893.10 226
14894.25 232
14895.41 235
14896.56 204
14897.71 205
14898.87 211
14900.02 232
14901.17 232
14902.33 215
14903.48 213
14904.63 209
14905.79 230
14906.94 215
14908.10 218
14909.25 245
14910.40 236
14911.56 228
14912.71 214
14913.87 234
14915.02 212
14916.17 243
14917.33 226
14918.48 239
14919.64 251
14920.79 259
14921.94 253
14923.10 230
14924.25 224
14925.41 256
14926.56 253
14927.72 233
14928.87 248
14930.03 260
14931.18 266
14932.34 245
14933.49 245
14934.65 236
14935.80 298
14936.96 280
14938.11 268
14939.27 290
14940.42 261
14941.58 254
14942.73 257
14943.89 286
14945.04 283
14946.20 272
14947.35 252
14948.51 269
14949.66 287
14950.82 293
14951.97 284
14953.13 273
14954.28 283
14955.44 290
14956.60 285
14957.75 331
14958.91 314
14960.06 281
14961.22 302
14962.37 319
14963.53 305
14964.69 277
14965.84 290
14967.00 314
14968.16 276
14969.31 289
14970.47 292
14971.62 285
14972.78 274
14973.94 285
14975.09 268
14976.25 269
14977.41 241
14978.56 271
14979.72 274
14980.88 263
14982.03 266
14983.19 251
14984.35 238
14985.50 234
14986.66 243
14987.82 255
14988.97 253
14990.13 250
14991.29 240
14992.44 253
14993.60 226
14994.76 231
14995.92 272
14997.07 234
14998.23 227
14999.39 246
15000.55 233
15001.70 229
15002.86 239
15004.02 216
15005.18 218
15006.33 234
15007.49 226
15008.65 226
15009.81 228
15010.96 218
15012.12 201
15013.28 215
15014.44 235
15015.60 191
15016.75 229
15017.91 214
15019.07 208
15020.23 221
15021.39 222
15022.54 216
15023.70 230
15024.86 230
15026.02 214
15027.18 222
15028.34 212
15029.49 203
15030.65 229
15031.81 187
15032.97 209
15034.13 215
15035.29 208
15036.45 209
15037.61 204
15038.76 183
15039.92 203
15041.08 223
15042.24 199
15043.40 228
15044.56 211
15045.72 195
15046.88 194
15048.04 199
15049.20 207
15050.36 191
15051.51 226
15052.67 192
15053.83 193
15054.99 184
15056.15 216
15057.31 210
15058.47 210
15059.63 192
15060.79 182
15061.95 193
15063.11 182
15064.27 197
15065.43 179
15066.59 192
15067.75 191
15068.91 201
15070.07 191
15071.23 211
15072.39 209
15073.55 203
15074.71 203
15075.87 200
15077.03 204
15078.19 206
15079.35 207
15080.51 187
15081.67 191
15082.83 187
15083.99 205
15085.16 223
15086.32 210
15087.48 190
15088.64 214
15089.80 231
15090.96 210
15092.12 196
15093.28 196
15094.44 221
15095.60 204
15096.76 193
15097.93 194
15099.09 206
15100.25 194
15101.41 189
15102.57 188
15103.73 201
15104.89 203
15106.05 201
15107.22 181
15108.38 195
15109.54 195
15110.70 219
15111.86 193
15113.02 192
15114.19 208
15115.35 227
15116.51 221
15117.67 176
15118.83 228
15120.00 223
15121.16 189
15122.32 175
15123.48 199
15124.64 209
15125.81 214
15126.97 203
15128.13 211
15129.29 184
15130.46 194
15131.62 210
15132.78 216
15133.94 215
15135.11 198
15136.27 197
15137.43 188
15138.59 231
15139.76 197
15140.92 212
15142.08 239
15143.25 208
15144.41 212
15145.57 222
15146.73 203
15147.90 193
15149.06 206
15150.22 215
15151.39 218
15152.55 217
15153.71 200
15154.88 221
15156.04 219
15157.20 201
15158.37 207
15159.53 248
15160.69 227
15161.86 208
15163.02 213
15164.19 186
15165.35 212
15166.51 232
15167.68 223
15168.84 218
15170.00 235
15171.17 231
15172.33 228
15173.50 248
15174.66 235
15175.83 225
15176.99 242
15178.15 229
15179.32 222
15180.48 231
15181.65 225
15182.81 254
15183.98 279
15185.14 259
15186.30 251
15187.47 223
15188.63 280
15189.80 242
15190.96 224
15192.13 246
15193.29 281
15194.46 286
15195.62 245
15196.79 252
15197.95 236
15199.12 278
15200.28 245
15201.45 271
15202.61 264
15203.78 241
15204.94 293
15206.11 279
15207.27 278
15208.44 283
15209.61 274
15210.77 273
15211.94 276
15213.10 297
15214.27 299
15215.43 274
15216.60 308
15217.76 305
15218.93 310
15220.10 306
15221.26 308
15222.43 300
15223.59 305
15224.76 330
15225.93 321
15227.09 332
15228.26 352
15229.42 362
15230.59 364
15231.76 372
15232.92 367
15234.09 358
15235.26 355
15236.42 345
15237.59 430
15238.76 362
15239.92 353
15241.09 387
15242.26 382
15243.42 375
15244.59 358
15245.76 335
15246.92 342
15248.09 329
15249.26 301
15250.42 302
15251.59 287
15252.76 280
15253.93 273
15255.09 289
15256.26 266
15257.43 268
15258.60 248
15259.76 246
15260.93 242
15262.10 267
15263.26 268
15264.43 278
15265.60 272
15266.77 232
15267.94 241
15269.10 255
15270.27 246
15271.44 263
15272.61 246
15273.77 264
15274.94 235
15276.11 232
15277.28 234
15278.45 267
15279.62 237
15280.78 225
15281.95 227
15283.12 209
15284.29 227
15285.46 233
15286.62 222
15287.79 254
15288.96 223
15290.13 236
15291.30 201
15292.47 240
15293.64 204
15294.81 228
15295.97 222
15297.14 199
15298.31 198
15299.48 208
15300.65 201
15301.82 238
15302.99 245
15304.16 251
15305.33 195
15306.49 214
15307.66 222
15308.83 219
15310.00 250
15311.17 245
15312.34 210
15313.51 232
15314.68 241
15315.85 233
15317.02 242
15318.19 231
15319.36 226
15320.53 246
15321.70 220
15322.87 230
15324.04 231
15325.21 234
15326.38 271
15327.55 247
15328.72 258
15329.89 245
15331.06 232
15332.23 227
15333.40 236
15334.57 225
15335.74 234
15336.91 226
15338.08 221
15339.25 239
15340.42 267
15341.59 271
15342.76 251
15343.93 222
15345.10 226
15346.27 245
15347.44 254
15348.62 237
15349.79 246
15350.96 283
15352.13 260
15353.30 235
15354.47 243
15355.64 245
15356.81 244
15357.98 271
15359.15 273
15360.33 214
15361.50 263
15362.67 255
15363.84 258
15365.01 274
15366.18 250
15367.35 288
15368.53 316
15369.70 290
15370.87 262
15372.04 283
15373.21 270
15374.38 280
15375.56 280
15376.73 255
15377.90 258
15379.07 300
15380.24 274
15381.42 248
15382.59 267
15383.76 271
15384.93 289
15386.10 318
15387.28 301
15388.45 277
15389.62 276
15390.79 329
15391.97 316
15393.14 272
15394.31 314
15395.48 314
15396.66 310
15397.83 316
15399.00 303
15400.17 291
15401.35 304
15402.52 322
15403.69 263
15404.87 292
15406.04 290
15407.21 269
15408.39 259
15409.56 280
15410.73 262
15411.91 267
15413.08 265
15414.25 230
15415.42 250
15416.60 272
15417.77 224
15418.95 261
15420.12 245
15421.29 250
15422.47 255
15423.64 229
15424.81 230
15425.99 255
15427.16 241
15428.33 196
15429.51 240
15430.68 211
15431.86 233
15433.03 207
15434.20 203
15435.38 221
15436.55 210
15437.73 209
15438.90 231
15440.08 243
15441.25 197
15442.42 227
15443.60 220
15444.77 218
15445.95 185
15447.12 233
15448.30 205
15449.47 231
15450.65 221
15451.82 203
15453.00 216
15454.17 240
15455.35 203
15456.52 216
15457.70 206
15458.87 192
15460.05 196
15461.22 236
15462.40 243
15463.57 173
15464.75 207
15465.92 213
15467.10 199
15468.27 191
15469.45 213
15470.62 180
15471.80 197
15472.97 215
15474.15 224
15475.33 227
15476.50 205
15477.68 212
15478.85 223
15480.03 225
15481.20 219
15482.38 224
15483.56 232
15484.73 235
15485.91 220
15487.08 224
15488.26 220
15489.44 209
15490.61 212
15491.79 223
15492.97 223
15494.14 228
15495.32 218
15496.49 237
15497.67 214
15498.85 233
15500.02 252
15501.20 229
15502.38 249
15503.55 215
15504.73 238
15505.91 236
15507.08 233
15508.26 239
15509.44 232
15510.62 221
15511.79 229
15512.97 210
15514.15 223
15515.32 250
15516.50 249
15517.68 234
15518.86 222
15520.03 221
15521.21 233
15522.39 234
15523.57 228
15524.74 200
15525.92 218
15527.10 236
15528.28 226
15529.45 224
15530.63 206
15531.81 217
15532.99 235
15534.16 214
15535.34 254
15536.52 211
15537.70 208
15538.88 210
15540.06 252
15541.23 228
15542.41 219
15543.59 238
15544.77 236
15545.95 256
15547.12 237
15548.30 248
15549.48 232
15550.66 245
15551.84 223
15553.02 225
15554.20 247
15555.37 229
15556.55 237
15557.73 221
15558.91 248
15560.09 263
15561.27 259
15562.45 256
15563.63 239
15564.81 264
15565.98 267
15567.16 256
15568.34 258
15569.52 244
15570.70 293
15571.88 275
15573.06 273
15574.24 263
15575.42 279
15576.60 263
15577.78 273
15578.96 252
15580.14 309
15581.32 276
15582.50 279
15583.68 278
15584.86 294
15586.04 254
15587.22 269
15588.40 314
15589.58 305
15590.76 279
15591.94 269
15593.12 327
15594.30 285
15595.48 338
15596.66 329
15597.84 331
15599.02 332
15600.20 322
15601.38 316
15602.56 337
15603.74 358
15604.92 318
15606.10 330
15607.28 341
15608.46 363
15609.64 334
15610.82 355
15612.00 358
15613.19 379
15614.37 353
15615.55 358
15616.73 378
15617.91 387
15619.09 450
15620.27 404
15621.45 418
15622.63 414
15623.82 430
15625.00 373
15626.18 406
15627.36 399
15628.54 417
15629.72 388
15630.90 444
15632.09 482
15633.27 439
15634.45 382
15635.63 393
15636.81 401
15637.99 424
15639.18 373
15640.36 409
15641.54 392
15642.72 438
15643.90 432
15645.09 431
15646.27 392
15647.45 405
15648.63 477
15649.82 460
15651.00 448
15652.18 450
15653.36 495
15654.54 467
15655.73 461
15656.91 444
15658.09 461
15659.28 465
15660.46 490
15661.64 509
15662.82 482
15664.01 485
15665.19 469
15666.37 518
15667.55 473
15668.74 452
15669.92 468
15671.10 497
15672.29 481
15673.47 424
15674.65 466
15675.84 496
15677.02 500
15678.20 459
15679.39 466
15680.57 483
15681.75 467
15682.94 451
15684.12 498
15685.30 437
15686.49 473
15687.67 461
15688.86 464
15690.04 449
15691.22 476
15692.41 492
15693.59 486
15694.78 465
15695.96 464
15697.14 448
15698.33 471
15699.51 494
15700.70 485
15701.88 552
15703.06 543
15704.25 516
15705.43 512
15706.62 554
15707.80 545
15708.99 560
15710.17 529
15711.36 553
15712.54 555
15713.73 562
15714.91 594
15716.09 617
15717.28 594
15718.46 611
15719.65 618
15720.83 664
15722.02 665
15723.20 626
15724.39 649
15725.57 628
15726.76 627
15727.95 645
15729.13 612
15730.32 617
15731.50 618
15732.69 596
15733.87 602
15735.06 638
15736.24 606
15737.43 602
15738.61 599
15739.80 620
15740.99 604
15742.17 590
15743.36 617
15744.54 608
15745.73 609
15746.92 620
15748.10 627
15749.29 622
15750.47 662
15751.66 702
15752.85 688
15754.03 618
15755.22 685
15756.40 687
15757.59 678
15758.78 683
15759.96 697
15761.15 692
15762.34 658
15763.52 671
15764.71 639
15765.90 644
15767.08 604
15768.27 628
15769.46 567
15770.64 533
15771.83 585
15773.02 600
15774.20 569
15775.39 569
15776.58 551
15777.77 548
15778.95 562
15780.14 528
15781.33 492
15782.51 523
15783.70 518
15784.89 543
15786.08 514
15787.26 506
15788.45 491
15789.64 506
15790.83 539
15792.01 493
15793.20 457
15794.39 473
15795.58 457
15796.77 471
15797.95 451
15799.14 443
15800.33 433
15801.52 436
15802.71 434
15803.89 410
15805.08 430
15806.27 496
15807.46 434
15808.65 393
15809.84 388
15811.02 409
15812.21 435
15813.40 383
15814.59 380
15815.78 358
15816.97 388
15818.15 405
15819.34 410
15820.53 398
15821.72 385
15822.91 372
15824.10 389
15825.29 369
15826.48 387
15827.67 352
15828.85 376
15830.04 393
15831.23 374
15832.42 363
15833.61 368
15834.80 398
15835.99 386
15837.18 368
15838.37 318
15839.56 325
15840.75 371
15841.94 388
15843.13 368
15844.32 368
15845.51 382
15846.70 403
15847.89 335
15849.08 350
15850.27 364
15851.46 369
15852.65 353
15853.84 345
15855.03 380
15856.22 362
15857.41 383
15858.60 372
15859.79 382
15860.98 402
15862.17 421
15863.36 437
15864.55 392
15865.74 408
15866.93 385
15868.12 420
15869.31 365
15870.50 380
15871.69 384
15872.88 389
15874.07 374
15875.26 398
15876.45 420
15877.64 401
15878.84 394
15880.03 383
15881.22 383
15882.41 414
15883.60 348
15884.79 369
15885.98 385
15887.17 430
15888.36 466
15889.56 459
15890.75 435
15891.94 437
15893.13 420
15894.32 427
15895.51 459
15896.71 418
15897.90 441
15899.09 453
15900.28 476
15901.47 443
15902.66 447
15903.86 459
15905.05 456
15906.24 460
15907.43 496
15908.62 487
15909.82 460
15911.01 478
15912.20 524
15913.39 529
15914.58 476
15915.78 516
15916.97 492
15918.16 497
15919.35 456
15920.55 502
15921.74 521
15922.93 524
15924.12 511
15925.32 485
15926.51 477
15927.70 543
15928.90 519
15930.09 542
15931.28 521
15932.47 518
15933.67 553
15934.86 548
15936.05 517
15937.25 493
15938.44 586
15939.63 548
15940.83 507
15942.02 477
15943.21 501
15944.41 511
15945.60 508
15946.79 455
15947.99 438
15949.18 446
15950.37 425
15951.57 429
15952.76 418
15953.96 397
15955.15 392
15956.34 401
15957.54 379
15958.73 320
15959.92 354
15961.12 370
15962.31 350
15963.51 348
15964.70 308
15965.90 318
15967.09 328
15968.28 323
15969.48 306
15970.67 302
15971.87 321
15973.06 315
15974.26 304
15975.45 268
15976.65 289
15977.84 304
15979.03 308
15980.23 263
15981.42 289
15982.62 297
15983.81 289
15985.01 302
15986.20 251
15987.40 275
15988.59 257
15989.79 261
15990.98 249
15992.18 243
15993.37 233
15994.57 261
15995.77 258
15996.96 300
15998.16 276
15999.35 259
16000.55 277
16001.74 259
16002.94 250
16004.13 282
16005.33 309
16006.53 252
16007.72 262
16008.92 256
16010.11 286
16011.31 256
16012.51 238
16013.70 246
16014.90 318
16016.09 265
16017.29 215
16018.49 237
16019.68 231
16020.88 255
16022.07 227
16023.27 257
16024.47 249
16025.66 278
16026.86 261
16028.06 265
16029.25 239
16030.45 246
16031.65 268
16032.84 256
16034.04 254
16035.24 235
16036.43 255
16037.63 256
16038.83 249
16040.02 239
16041.22 244
16042.42 271
16043.62 258
16044.81 269
16046.01 244
16047.21 239
16048.40 231
16049.60 244
16050.80 243
16052.00 225
16053.19 220
16054.39 220
16055.59 231
16056.79 224
16057.99 232
16059.18 260
16060.38 270
16061.58 259
16062.78 229
16063.97 236
16065.17 224
16066.37 257
16067.57 226
16068.77 223
16069.96 227
16071.16 243
16072.36 237
16073.56 237
16074.76 217
16075.96 239
16077.15 257
16078.35 247
16079.55 237
16080.75 205
16081.95 247
16083.15 224
16084.35 201
16085.54 214
16086.74 192
16087.94 181
16089.14 209
16090.34 227
16091.54 210
16092.74 213
16093.94 203
16095.14 203
16096.33 209
16097.53 203
16098.73 209
16099.93 234
16101.13 228
16102.33 204
16103.53 212
16104.73 233
16105.93 204
16107.13 197
16108.33 218
16109.53 197
16110.73 223
16111.93 192
16113.13 230
16114.33 195
16115.53 202
16116.73 216
16117.93 202
16119.13 197
16120.33 202
16121.53 199
16122.73 219
16123.93 204
16125.13 188
16126.33 200
16127.53 186
16128.73 176
16129.93 186
16131.13 201
16132.33 215
16133.53 216
16134.73 228
16135.93 181
16137.13 189
16138.33 215
16139.53 196
16140.73 198
16141.93 183
16143.13 195
16144.34 184
16145.54 189
16146.74 192
16147.94 195
16149.14 201
16150.34 184
16151.54 203
16152.74 193
16153.94 207
16155.15 208
16156.35 200
16157.55 190
16158.75 180
16159.95 193
16161.15 192
16162.35 210
16163.56 186
16164.76 193
16165.96 223
16167.16 235
16168.36 196
16169.56 161
16170.77 195
16171.97 224
16173.17 189
16174.37 206
16175.57 206
16176.78 204
16177.98 212
16179.18 197
16180.38 212
16181.59 198
16182.79 200
16183.99 197
16185.19 206
16186.40 196
16187.60 189
16188.80 187
16190.00 200
16191.21 207
16192.41 215
16193.61 192
16194.81 200
16196.02 205
16197.22 187
16198.42 196
16199.63 210
16200.83 205
16202.03 233
16203.23 200
16204.44 195
16205.64 212
16206.84 199
16208.05 189
16209.25 180
16210.45 190
16211.66 215
16212.86 198
16214.06 194
16215.27 208
16216.47 202
16217.68 215
16218.88 213
16220.08 179
16221.29 189
16222.49 204
16223.69 216
16224.90 211
16226.10 192
16227.31 190
16228.51 221
16229.71 209
16230.92 212
16232.12 206
16233.33 193
16234.53 217
16235.74 205
16236.94 200
16238.14 191
16239.35 204
16240.55 193
16241.76 220
16242.96 222
16244.17 226
16245.37 238
16246.58 250
16247.78 204
16248.99 197
16250.19 211
16251.40 223
16252.60 227
16253.81 236
16255.01 231
16256.22 232
16257.42 248
16258.63 225
16259.83 231
16261.04 202
16262.24 226
16263.45 210
16264.65 217
16265.86 212
16267.06 199
16268.27 221
16269.47 212
16270.68 234
16271.89 241
16273.09 260
16274.30 211
16275.50 223
16276.71 253
16277.91 232
16279.12 241
16280.33 254
16281.53 236
16282.74 228
16283.94 228
16285.15 258
16286.36 276
16287.56 244
16288.77 253
16289.98 227
16291.18 256
16292.39 243
16293.59 225
16294.80 215
16296.01 267
16297.21 256
16298.42 238
16299.63 268
16300.83 324
16302.04 266
16303.25 238
16304.46 250
16305.66 244
16306.87 261
16308.08 275
16309.28 283
16310.49 248
16311.70 264
16312.90 254
16314.11 261
16315.32 269
16316.53 293
16317.73 277
16318.94 272
16320.15 268
16321.36 238
16322.56 284
16323.77 273
16324.98 240
16326.19 234
16327.39 231
16328.60 237
16329.81 235
16331.02 206
16332.23 225
16333.43 205
16334.64 231
16335.85 225
16337.06 229
16338.27 203
16339.47 205
16340.68 243
16341.89 229
16343.10 202
16344.31 190
16345.52 217
16346.72 226
16347.93 248
16349.14 244
16350.35 209
16351.56 204
16352.77 204
16353.98 212
16355.18 178
16356.39 182
16357.60 206
16358.81 236
16360.02 183
16361.23 187
16362.44 194
16363.65 233
16364.86 198
16366.07 188
16367.27 181
16368.48 194
16369.69 184
16370.90 182
16372.11 185
16373.32 173
16374.53 177
16375.74 214
16376.95 168
16378.16 174
16379.37 182
16380.58 175
16381.79 189
16383.00 162
16384.21 192
16385.42 183
16386.63 199
16387.84 191
16389.05 199
16390.26 161
16391.47 170
16392.68 202
16393.89 190
16395.10 198
16396.31 212
16397.52 175
16398.73 173
16399.94 182
16401.15 199
16402.36 187
16403.57 177
16404.78 175
16405.99 188
16407.20 193
16408.41 193
16409.62 170
16410.84 193
16412.05 186
16413.26 197
16414.47 178
16415.68 197
16416.89 183
16418.10 182
16419.31 175
16420.52 179
16421.73 181
16422.95 179
16424.16 181
16425.37 184
16426.58 181
16427.79 189
16429.00 177
16430.21 178
16431.43 164
16432.64 180
16433.85 205
16435.06 193
16436.27 182
16437.48 160
16438.70 174
16439.91 165
16441.12 183
16442.33 156
16443.54 165
16444.76 176
16445.97 171
16447.18 167
16448.39 161
16449.61 182
16450.82 191
16452.03 163
16453.24 153
16454.45 155
16455.67 180
16456.88 183
16458.09 169
16459.31 159
16460.52 165
16461.73 182
16462.94 166
16464.16 166
16465.37 141
16466.58 169
16467.79 215
16469.01 169
16470.22 171
16471.43 165
16472.65 182
16473.86 186
16475.07 201
16476.29 174
16477.50 213
16478.71 207
16479.93 200
16481.14 181
16482.35 164
16483.57 156
16484.78 164
16485.99 161
16487.21 158
16488.42 155
16489.64 135
16490.85 166
16492.06 170
16493.28 174
16494.49 149
16495.70 158
16496.92 165
16498.13 161
16499.35 170
16500.56 147
16501.77 169
16502.99 180
16504.20 184
16505.42 176
16506.63 136
16507.85 154
16509.06 146
16510.28 156
16511.49 159
16512.70 138
16513.92 175
16515.13 167
16516.35 179
16517.56 162
16518.78 153
16519.99 160
16521.21 184
16522.42 168
16523.64 170
16524.85 154
16526.07 160
16527.28 170
16528.50 159
16529.71 198
16530.93 170
16532.14 155
16533.36 169
16534.57 144
16535.79 148
16537.01 162
16538.22 180
16539.44 167
16540.65 132
16541.87 170
16543.08 156
16544.30 163
16545.52 162
16546.73 172
16547.95 151
16549.16 175
16550.38 163
16551.60 165
16552.81 156
16554.03 160
16555.24 180
16556.46 166
16557.68 190
16558.89 167
16560.11 160
16561.32 149
16562.54 161
16563.76 167
16564.97 156
16566.19 169
16567.41 178
16568.62 171
16569.84 193
16571.06 180
16572.27 198
16573.49 155
16574.71 183
16575.93 205
16577.14 163
16578.36 177
16579.58 175
16580.79 180
16582.01 178
16583.23 189
16584.44 159
16585.66 202
16586.88 191
16588.10 199
16589.31 191
16590.53 190
16591.75 196
16592.97 167
16594.18 180
16595.40 175
16596.62 167
16597.84 181
16599.06 170
16600.27 157
16601.49 175
16602.71 189
16603.93 150
16605.14 165
16606.36 154
16607.58 157
16608.80 148
16610.02 149
16611.24 152
16612.45 151
16613.67 170
16614.89 162
16616.11 162
16617.33 166
16618.55 156
16619.76 149
16620.98 150
16622.20 153
16623.42 161
16624.64 159
16625.86 150
16627.08 153
16628.30 150
16629.51 150
16630.73 177
16631.95 153
16633.17 175
16634.39 157
16635.61 142
16636.83 140
16638.05 150
16639.27 145
16640.49 152
16641.71 165
16642.92 155
16644.14 140
16645.36 139
16646.58 154
16647.80 138
16649.02 156
16650.24 142
16651.46 137
16652.68 155
16653.90 166
16655.12 139
16656.34 133
16657.56 127
16658.78 131
16660.00 134
16661.22 162
16662.44 128
16663.66 122
16664.88 119
16666.10 138
16667.32 150
16668.54 132
16669.76 134
16670.98 139
16672.20 163
16673.42 145
16674.64 133
16675.87 144
16677.09 131
16678.31 145
16679.53 145
16680.75 140
16681.97 141
16683.19 134
16684.41 146
16685.63 173
16686.85 137
16688.07 152
16689.30 144
16690.52 154
16691.74 142
16692.96 159
16694.18 149
16695.40 161
16696.62 143
16697.84 143
16699.07 134
16700.29 125
16701.51 134
16702.73 147
16703.95 163
16705.17 160
16706.40 135
16707.62 117
16708.84 155
16710.06 149
16711.28 136
16712.50 145
16713.73 141
16714.95 147
16716.17 147
16717.39 147
16718.61 120
16719.84 150
16721.06 153
16722.28 147
16723.50 138
16724.73 147
16725.95 146
16727.17 157
16728.39 140
16729.62 158
16730.84 148
16732.06 158
16733.28 139
16734.51 139
16735.73 130
16736.95 119
16738.18 165
16739.40 174
16740.62 152
16741.84 126
16743.07 138
16744.29 139
16745.51 124
16746.74 117
16747.96 149
16749.18 137
16750.41 131
16751.63 119
16752.85 155
16754.08 143
16755.30 142
16756.52 151
16757.75 150
16758.97 143
16760.20 143
16761.42 156
16762.64 134
16763.87 129
16765.09 155
16766.31 150
16767.54 156
16768.76 158
16769.99 127
16771.21 144
16772.43 103
16773.66 147
16774.88 124
16776.11 145
16777.33 125
16778.56 145
16779.78 139
16781.01 152
16782.23 149
16783.45 142
16784.68 158
16785.90 159
16787.13 158
16788.35 132
16789.58 149
16790.80 148
16792.03 157
16793.25 162
16794.48 145
16795.70 141
16796.93 154
16798.15 122
16799.38 134
16800.60 163
16801.83 140
16803.05 150
16804.28 147
16805.50 132
16806.73 153
16807.95 167
16809.18 140
16810.41 141
16811.63 124
16812.86 168
16814.08 155
16815.31 146
16816.53 138
16817.76 191
16818.99 154
16820.21 146
16821.44 152
16822.66 145
16823.89 149
16825.12 143
16826.34 163
16827.57 139
16828.79 160
16830.02 166
16831.25 210
16832.47 165
16833.70 149
16834.93 159
16836.15 170
16837.38 187
16838.61 199
16839.83 166
16841.06 203
16842.29 191
16843.51 200
16844.74 183
16845.97 155
16847.19 196
16848.42 219
16849.65 188
16850.87 168
16852.10 218
16853.33 215
16854.56 202
16855.78 186
16857.01 186
16858.24 216
16859.46 220
16860.69 192
16861.92 206
16863.15 220
16864.37 227
16865.60 250
16866.83 251
16868.06 252
16869.28 219
16870.51 248
16871.74 259
16872.97 247
16874.20 267
16875.42 278
16876.65 284
16877.88 297
16879.11 270
16880.34 268
16881.56 283
16882.79 264
16884.02 291
16885.25 276
16886.48 338
16887.71 275
16888.93 319
16890.16 301
16891.39 304
16892.62 321
16893.85 299
16895.08 298
16896.31 304
16897.53 277
16898.76 326
16899.99 287
16901.22 330
16902.45 294
16903.68 289
16904.91 278
16906.14 239
16907.37 258
16908.59 267
16909.82 253
16911.05 239
16912.28 257
16913.51 244
16914.74 231
16915.97 233
16917.20 204
16918.43 204
16919.66 240
16920.89 237
16922.12 240
16923.35 241
16924.58 231
16925.81 243
16927.04 206
16928.27 212
16929.50 225
16930.73 224
16931.96 228
16933.19 215
16934.42 199
16935.65 226
16936.88 188
16938.11 191
16939.34 198
16940.57 183
16941.80 186
16943.03 202
16944.26 199
16945.49 194
16946.72 207
16947.95 178
16949.18 231
16950.41 220
16951.64 190
16952.87 193
16954.10 205
16955.33 189
16956.57 182
16957.80 176
16959.03 155
16960.26 159
16961.49 165
16962.72 210
16963.95 182
16965.18 183
16966.41 191
16967.65 189
16968.88 198
16970.11 192
16971.34 160
16972.57 173
16973.80 195
16975.03 200
16976.27 197
16977.50 183
16978.73 160
16979.96 189
16981.19 200
16982.42 164
16983.66 178
16984.89 159
16986.12 173
16987.35 172
16988.58 170
16989.82 176
16991.05 164
16992.28 157
16993.51 189
16994.75 182
16995.98 152
16997.21 191
16998.44 194
16999.67 192
17000.91 154
17002.14 189
17003.37 154
17004.61 174
17005.84 189
17007.07 183
17008.30 170
17009.54 171
17010.77 168
17012.00 192
17013.23 156
17014.47 163
17015.70 145
17016.93 158
17018.17 159
17019.40 207
17020.63 157
17021.87 157
17023.10 149
17024.33 166
17025.57 151
17026.80 140
17028.03 163
17029.27 177
17030.50 191
17031.73 157
17032.97 153
17034.20 159
17035.44 139
17036.67 144
17037.90 158
17039.14 132
17040.37 158
17041.60 159
17042.84 130
17044.07 153
17045.31 167
17046.54 147
17047.78 167
17049.01 174
17050.24 144
17051.48 149
17052.71 145
17053.95 137
17055.18 131
17056.42 164
17057.65 148
17058.89 171
17060.12 147
17061.35 156
17062.59 145
17063.82 118
17065.06 158
17066.29 134
17067.53 167
17068.76 156
17070.00 164
17071.23 124
17072.47 145
17073.70 132
17074.94 156
17076.17 137
17077.41 128
17078.65 146
17079.88 155
17081.12 138
17082.35 128
17083.59 141
17084.82 112
17086.06 151
17087.29 154
17088.53 150
17089.77 146
17091.00 154
17092.24 125
17093.47 158
17094.71 117
17095.94 132
17097.18 146
17098.42 133
17099.65 156
17100.89 121
17102.12 137
17103.36 134
17104.60 152
17105.83 119
17107.07 158
17108.31 130
17109.54 170
17110.78 122
17112.02 130
17113.25 126
17114.49 162
17115.73 171
17116.96 152
17118.20 148
17119.44 121
17120.67 174
17121.91 131
17123.15 155
17124.38 138
17125.62 141
17126.86 148
17128.10 132
17129.33 141
17130.57 133
17131.81 117
17133.04 168
17134.28 142
17135.52 111
17136.76 128
17137.99 144
17139.23 114
17140.47 155
17141.71 141
17142.94 125
17144.18 114
17145.42 134
17146.66 139
17147.90 122
17149.13 118
17150.37 90
17151.61 109
17152.85 122
17154.08 125
17155.32 140
17156.56 123
17157.80 125
17159.04 142
17160.28 125
17161.51 119
17162.75 133
17163.99 138
17165.23 132
17166.47 126
17167.71 127
17168.95 126
17170.18 128
17171.42 124
17172.66 115
17173.90 123
17175.14 126
17176.38 113
17177.62 133
17178.86 125
17180.09 126
17181.33 134
17182.57 135
17183.81 127
17185.05 118
17186.29 124
17187.53 109
17188.77 147
17190.01 142
17191.25 115
17192.49 101
17193.73 143
17194.97 126
17196.21 97
17197.45 115
17198.69 128
17199.92 135
17201.16 117
17202.40 131
17203.64 107
17204.88 137
17206.12 129
17207.36 116
17208.60 98
17209.84 109
17211.08 132
17212.32 144
17213.56 119
17214.81 104
17216.05 113
17217.29 126
17218.53 125
17219.77 84
17221.01 127
17222.25 116
17223.49 109
17224.73 116
17225.97 119
17227.21 116
17228.45 119
17229.69 110
17230.93 114
17232.17 115
17233.41 121
17234.66 123
17235.90 123
17237.14 129
17238.38 93
17239.62 114
17240.86 124
17242.10 130
17243.34 128
17244.58 138
17245.83 128
17247.07 126
17248.31 120
17249.55 133
17250.79 125
17252.03 136
17253.28 102
17254.52 133
17255.76 121
17257.00 117
17258.24 117
17259.48 116
17260.73 124
17261.97 90
17263.21 126
17264.45 111
17265.69 101
17266.94 106
17268.18 108
17269.42 111
17270.66 133
17271.91 150
17273.15 111
17274.39 114
17275.63 79
17276.88 106
17278.12 117
17279.36 105
17280.60 105
17281.85 116
17283.09 113
17284.33 147
17285.57 100
17286.82 113
17288.06 113
17289.30 116
17290.55 119
17291.79 106
17293.03 119
17294.28 110
17295.52 124
17296.76 114
17298.01 116
17299.25 139
17300.49 124
17301.74 112
17302.98 130
17304.22 122
17305.47 135
17306.71 125
17307.95 122
17309.20 113
17310.44 116
17311.68 118
17312.93 137
17314.17 123
17315.42 109
17316.66 124
17317.90 125
17319.15 98
17320.39 118
17321.64 124
17322.88 121
17324.12 116
17325.37 103
17326.61 110
17327.86 110
17329.10 118
17330.35 99
17331.59 120
17332.83 106
17334.08 116
17335.32 111
17336.57 100
17337.81 107
17339.06 125
17340.30 135
17341.55 88
17342.79 105
17344.04 117
17345.28 143
17346.53 128
17347.77 108
17349.02 97
17350.26 111
17351.51 128
17352.75 117
17354.00 121
17355.24 94
17356.49 105
17357.73 120
17358.98 126
17360.23 107
17361.47 106
17362.72 106
17363.96 111
17365.21 97
17366.45 92
17367.70 116
17368.95 106
17370.19 118
17371.44 99
17372.68 111
17373.93 97
17375.18 108
17376.42 105
17377.67 95
17378.91 92
17380.16 112
17381.41 122
17382.65 104
17383.90 94
17385.15 92
17386.39 111
17387.64 100
17388.89 97
17390.13 117
17391.38 111
17392.63 104
17393.87 100
17395.12 100
17396.37 120
17397.61 117
17398.86 95
17400.11 134
17401.35 112
17402.60 117
17403.85 101
17405.09 101
17406.34 121
17407.59 131
17408.84 111
17410.08 129
17411.33 139
17412.58 109
17413.83 118
17415.07 119
17416.32 128
17417.57 128
17418.82 123
17420.06 122
17421.31 115
17422.56 112
17423.81 122
17425.05 128
17426.30 121
17427.55 105
17428.80 110
17430.05 110
17431.29 103
17432.54 108
17433.79 121
17435.04 115
17436.29 116
17437.54 105
17438.78 116
17440.03 122
17441.28 121
17442.53 108
17443.78 114
17445.03 134
17446.27 131
17447.52 140
17448.77 108
17450.02 116
17451.27 127
17452.52 114
17453.77 156
17455.02 132
17456.27 141
17457.51 133
17458.76 114
17460.01 112
17461.26 95
17462.51 131
17463.76 142
17465.01 119
17466.26 135
17467.51 121
17468.76 125
17470.01 118
17471.26 132
17472.51 130
17473.76 121
17475.01 113
17476.26 145
17477.50 123
17478.75 112
17480.00 121
17481.25 141
17482.50 132
17483.75 123
17485.00 113
17486.25 160
17487.50 132
17488.75 124
17490.00 122
17491.25 136
17492.51 134
17493.76 125
17495.01 136
17496.26 140
17497.51 109
17498.76 141
17500.01 128
17501.26 114
17502.51 123
17503.76 118
17505.01 135
17506.26 138
17507.51 145
17508.76 126
17510.01 128
17511.26 144
17512.52 137
17513.77 149
17515.02 110
17516.27 119
17517.52 122
17518.77 130
17520.02 119
17521.27 153
17522.53 159
17523.78 134
17525.03 148
17526.28 139
17527.53 135
17528.78 141
17530.03 128
17531.29 135
17532.54 123
17533.79 137
17535.04 134
17536.29 153
17537.55 165
17538.80 133
17540.05 133
17541.30 153
17542.55 143
17543.81 142
17545.06 155
17546.31 140
17547.56 128
17548.81 148
17550.07 141
17551.32 127
17552.57 141
17553.82 146
17555.08 149
17556.33 159
17557.58 140
17558.83 134
17560.09 156
17561.34 150
17562.59 154
17563.85 139
17565.10 140
17566.35 136
17567.60 162
17568.86 160
17570.11 139
17571.36 155
17572.62 120
17573.87 151
17575.12 154
17576.38 132
17577.63 139
17578.88 155
17580.14 162
17581.39 146
17582.64 161
17583.90 151
17585.15 180
17586.40 163
17587.66 150
17588.91 144
17590.17 149
17591.42 157
17592.67 131
17593.93 149
17595.18 146
17596.43 142
17597.69 155
17598.94 157
17600.20 162
17601.45 147
17602.71 137
17603.96 153
17605.21 131
17606.47 111
17607.72 126
17608.98 160
17610.23 173
17611.49 175
17612.74 179
17614.00 141
17615.25 149
17616.50 139
17617.76 151
17619.01 145
17620.27 142
17621.52 160
17622.78 162
17624.03 151
17625.29 175
17626.54 195
17627.80 188
17629.05 134
17630.31 137
17631.56 155
17632.82 168
17634.08 144
17635.33 140
17636.59 162
17637.84 160
17639.10 134
17640.35 153
17641.61 148
17642.86 136
17644.12 139
17645.38 159
17646.63 162
17647.89 160
17649.14 148
17650.40 144
17651.66 141
17652.91 158
17654.17 164
17655.42 125
17656.68 166
17657.94 149
17659.19 155
17660.45 136
17661.70 150
17662.96 143
17664.22 132
17665.47 118
17666.73 149
17667.99 122
17669.24 142
17670.50 162
17671.76 164
17673.01 114
17674.27 117
17675.53 130
17676.78 136
17678.04 126
17679.30 116
17680.56 141
17681.81 125
17683.07 144
17684.33 133
17685.58 127
17686.84 132
17688.10 115
17689.36 136
17690.61 143
17691.87 120
17693.13 120
17694.39 122
17695.64 119
17696.90 149
17698.16 109
17699.42 116
17700.67 108
17701.93 135
17703.19 128
17704.45 100
17705.70 111
17706.96 136
17708.22 136
17709.48 125
17710.74 108
17711.99 121
17713.25 133
17714.51 137
17715.77 154
17717.03 143
17718.29 127
17719.54 117
17720.80 155
17722.06 103
17723.32 100
17724.58 116
17725.84 126
17727.10 127
17728.35 108
17729.61 138
17730.87 127
17732.13 147
17733.39 108
17734.65 126
17735.91 118
17737.17 100
17738.43 101
17739.69 138
17740.94 100
17742.20 110
17743.46 129
17744.72 119
17745.98 133
17747.24 116
17748.50 124
17749.76 134
17751.02 114
17752.28 120
17753.54 136
17754.80 142
17756.06 127
17757.32 119
17758.58 110
17759.84 105
17761.10 123
17762.36 130
17763.62 123
17764.88 134
17766.14 124
17767.40 123
17768.66 114
17769.92 131
17771.18 95
17772.44 133
17773.70 137
17774.96 136
17776.22 118
17777.48 116
17778.74 141
17780.00 132
17781.26 133
17782.52 126
17783.78 119
17785.04 115
17786.30 127
17787.57 119
17788.83 108
17790.09 101
17791.35 113
17792.61 131
17793.87 99
17795.13 105
17796.39 128
17797.65 126
17798.91 135
17800.18 107
17801.44 112
17802.70 97
17803.96 129
17805.22 123
17806.48 114
17807.74 113
17809.01 120
17810.27 114
17811.53 121
17812.79 115
17814.05 114
17815.31 118
17816.58 115
17817.84 108
17819.10 92
17820.36 111
17821.62 115
17822.89 94
17824.15 107
17825.41 91
17826.67 98
17827.94 117
17829.20 90
17830.46 122
17831.72 106
17832.98 119
17834.25 110
17835.51 89
17836.77 103
17838.04 115
17839.30 122
17840.56 110
17841.82 94
17843.09 101
17844.35 105
17845.61 105
17846.87 98
17848.14 94
17849.40 85
17850.66 116
17851.93 104
17853.19 92
17854.45 81
17855.72 106
17856.98 116
17858.24 110
17859.51 111
17860.77 75
17862.03 114
17863.30 88
17864.56 87
17865.82 114
17867.09 89
17868.35 103
17869.62 106
17870.88 91
17872.14 82
17873.41 88
17874.67 112
17875.93 91
17877.20 101
17878.46 68
17879.73 104
17880.99 96
17882.26 96
17883.52 104
17884.78 84
17886.05 83
17887.31 99
17888.58 109
17889.84 101
17891.11 93
17892.37 93
17893.63 100
17894.90 110
17896.16 113
17897.43 109
17898.69 108
17899.96 92
17901.22 85
17902.49 94
17903.75 119
17905.02 107
17906.28 114
17907.55 107
17908.81 105
17910.08 110
17911.34 99
17912.61 104
17913.87 109
17915.14 104
17916.41 107
17917.67 104
17918.94 121
17920.20 80
17921.47 84
17922.73 101
17924.00 119
17925.26 104
17926.53 84
17927.80 108
17929.06 101
17930.33 97
17931.59 109
17932.86 91
17934.13 117
17935.39 93
17936.66 117
17937.92 83
17939.19 97
17940.46 115
17941.72 102
17942.99 72
17944.26 88
17945.52 99
17946.79 100
17948.06 106
17949.32 95
17950.59 105
17951.85 97
17953.12 92
17954.39 98
17955.66 92
17956.92 99
17958.19 111
17959.46 79
17960.72 98
17961.99 95
17963.26 84
17964.52 98
17965.79 94
17967.06 69
17968.33 93
17969.59 96
17970.86 89
17972.13 90
17973.40 92
17974.66 111
17975.93 97
17977.20 79
17978.47 80
17979.73 81
17981.00 85
17982.27 92
17983.54 77
17984.80 79
17986.07 76
17987.34 107
17988.61 109
17989.88 87
17991.14 74
17992.41 89
17993.68 93
17994.95 93
17996.22 81
17997.48 99
17998.75 102
18000.02 71
18001.29 91
18002.56 89
18003.83 93
18005.10 81
18006.36 100
18007.63 104
18008.90 91
18010.17 66
18011.44 97
18012.71 109
18013.98 103
18015.25 83
18016.51 93
18017.78 94
18019.05 70
18020.32 109
18021.59 112
18022.86 106
18024.13 76
18025.40 87
18026.67 89
18027.94 118
18029.21 114
18030.48 93
18031.75 92
18033.01 86
18034.28 114
18035.55 100
18036.82 89
18038.09 90
18039.36 118
18040.63 94
18041.90 101
18043.17 79
18044.44 98
18045.71 91
18046.98 87
18048.25 92
18049.52 73
18050.79 99
18052.06 81
18053.33 101
18054.60 73
18055.87 89
18057.14 91
18058.42 101
18059.69 110
18060.96 98
18062.23 86
18063.50 94
18064.77 106
18066.04 82
18067.31 96
18068.58 89
18069.85 100
18071.12 101
18072.39 85
18073.66 99
18074.93 108
18076.21 89
18077.48 115
18078.75 86
18080.02 83
18081.29 90
18082.56 137
18083.83 103
18085.10 91
18086.38 101
18087.65 104
18088.92 100
18090.19 102
18091.46 90
18092.73 91
18094.01 124
18095.28 83
18096.55 86
18097.82 85
18099.09 95
18100.36 108
18101.64 108
18102.91 84
18104.18 91
18105.45 97
18106.73 118
18108.00 121
18109.27 103
18110.54 89
18111.81 95
18113.09 115
18114.36 92
18115.63 92
18116.90 99
18118.18 118
18119.45 91
18120.72 109
18121.99 116
18123.27 112
18124.54 97
18125.81 107
18127.09 89
18128.36 91
18129.63 85
18130.90 80
18132.18 96
18133.45 90
18134.72 103
18136.00 80
18137.27 107
18138.54 88
18139.82 99
18141.09 83
18142.36 95
18143.64 84
18144.91 98
18146.18 92
18147.46 92
18148.73 90
18150.00 100
18151.28 113
18152.55 77
18153.83 80
18155.10 91
18156.37 97
18157.65 100
18158.92 87
18160.20 81
18161.47 95
18162.74 105
18164.02 85
18165.29 81
18166.57 114
18167.84 108
18169.12 84
18170.39 98
18171.66 115
18172.94 101
18174.21 74
18175.49 94
18176.76 111
18178.04 105
18179.31 84
18180.59 110
18181.86 78
18183.14 103
18184.41 99
18185.69 87
18186.96 99
18188.24 84
18189.51 75
18190.79 92
18192.06 107
18193.34 92
18194.61 103
18195.89 98
18197.16 102
18198.44 94
18199.71 77
18200.99 96
18202.26 92
18203.54 91
18204.81 103
18206.09 80
18207.37 94
18208.64 105
18209.92 89
18211.19 82
18212.47 98
18213.75 87
18215.02 85
18216.30 98
18217.57 74
18218.85 86
18220.13 101
18221.40 104
18222.68 99
18223.95 80
18225.23 88
18226.51 122
18227.78 123
18229.06 99
18230.34 91
18231.61 95
18232.89 85
18234.17 90
18235.44 116
18236.72 97
18238.00 111
18239.27 98
18240.55 96
18241.83 82
18243.10 69
18244.38 81
18245.66 83
18246.94 71
18248.21 86
18249.49 88
18250.77 105
18252.04 89
18253.32 84
18254.60 87
18255.88 95
18257.15 96
18258.43 91
18259.71 88
18260.99 92
18262.26 102
18263.54 103
18264.82 109
18266.10 86
18267.37 83
18268.65 96
18269.93 78
18271.21 71
18272.49 68
18273.76 102
18275.04 84
18276.32 99
18277.60 103
18278.88 109
18280.15 99
18281.43 104
18282.71 91
18283.99 93
18285.27 86
18286.55 99
18287.83 92
18289.10 109
18290.38 84
18291.66 100
18292.94 113
18294.22 83
18295.50 101
18296.78 102
18298.06 89
18299.33 94
18300.61 100
18301.89 74
18303.17 92
18304.45 99
18305.73 88
18307.01 88
18308.29 83
18309.57 102
18310.85 83
18312.13 97
18313.41 65
18314.68 85
18315.96 89
18317.24 98
18318.52 92
18319.80 81
18321.08 99
18322.36 77
18323.64 91
18324.92 88
18326.20 103
18327.48 105
18328.76 78
18330.04 83
18331.32 85
18332.60 95
18333.88 100
18335.16 90
18336.44 86
18337.72 94
18339.00 109
18340.28 92
18341.56 95
18342.84 74
18344.12 84
18345.41 84
18346.69 93
18347.97 116
18349.25 87
18350.53 88
18351.81 81
18353.09 105
18354.37 85
18355.65 75
18356.93 92
18358.21 81
18359.49 108
18360.78 82
18362.06 89
18363.34 94
18364.62 104
18365.90 119
18367.18 73
18368.46 90
18369.74 104
18371.03 101
18372.31 101
18373.59 103
18374.87 117
18376.15 85
18377.43 91
18378.72 82
18380.00 103
18381.28 94
18382.56 128
18383.84 117
18385.12 111
18386.41 70
18387.69 79
18388.97 103
18390.25 100
18391.53 83
18392.82 86
18394.10 109
18395.38 91
18396.66 96
18397.95 92
18399.23 97
18400.51 87
18401.79 106
18403.08 92
18404.36 96
18405.64 93
18406.92 90
18408.21 80
18409.49 86
18410.77 89
18412.06 97
18413.34 105
18414.62 118
18415.90 88
18417.19 86
18418.47 90
18419.75 92
18421.04 94
18422.32 91
18423.60 98
18424.89 91
18426.17 96
18427.45 76
18428.74 92
18430.02 92
18431.30 111
18432.59 104
18433.87 91
18435.15 84
18436.44 86
18437.72 85
18439.01 89
18440.29 82
18441.57 85
18442.86 97
18444.14 82
18445.43 82
18446.71 79
18447.99 94
18449.28 93
18450.56 82
18451.85 98
18453.13 107
18454.42 72
18455.70 98
18456.98 99
18458.27 92
18459.55 90
18460.84 111
18462.12 91
18463.41 94
18464.69 108
18465.98 100
18467.26 87
18468.55 99
18469.83 92
18471.12 110
18472.40 97
18473.69 92
18474.97 82
18476.26 96
18477.54 83
18478.83 85
18480.11 122
18481.40 108
18482.68 98
18483.97 85
18485.25 85
18486.54 88
18487.82 90
18489.11 102
18490.40 102
18491.68 84
18492.97 81
18494.25 78
18495.54 98
18496.82 96
18498.11 86
18499.40 89
18500.68 95
18501.97 82
18503.25 75
18504.54 91
18505.83 109
18507.11 91
18508.40 76
18509.69 83
18510.97 94
18512.26 92
18513.54 88
18514.83 79
18516.12 95
18517.40 84
18518.69 107
18519.98 102
18521.26 87
18522.55 106
18523.84 117
18525.12 95
18526.41 89
18527.70 78
18528.99 98
18530.27 79
18531.56 87
18532.85 78
18534.13 87
18535.42 102
18536.71 87
18538.00 99
18539.28 94
18540.57 111
18541.86 114
18543.14 99
18544.43 101
18545.72 88
18547.01 92
18548.30 115
18549.58 110
18550.87 97
18552.16 118
18553.45 118
18554.73 94
18556.02 112
18557.31 108
18558.60 113
18559.89 113
18561.17 109
18562.46 102
18563.75 89
18565.04 115
18566.33 86
18567.62 125
18568.90 91
18570.19 109
18571.48 103
18572.77 117
18574.06 104
18575.35 101
18576.63 98
18577.92 104
18579.21 110
18580.50 103
18581.79 110
18583.08 113
18584.37 97
18585.66 81
18586.95 93
18588.23 91
18589.52 82
18590.81 106
18592.10 115
18593.39 124
18594.68 117
18595.97 102
18597.26 107
18598.55 95
18599.84 121
18601.13 119
18602.42 114
18603.71 105
18605.00 98
18606.29 125
18607.58 105
18608.86 114
18610.15 121
18611.44 119
18612.73 126
18614.02 135
18615.31 118
18616.60 135
18617.89 128
18619.18 118
18620.47 130
18621.76 120
18623.06 104
18624.35 120
18625.64 123
18626.93 104
18628.22 106
18629.51 130
18630.80 112
18632.09 109
18633.38 109
18634.67 135
18635.96 88
18637.25 87
18638.54 95
18639.83 115
18641.12 101
18642.41 108
18643.71 78
18645.00 109
18646.29 99
18647.58 101
18648.87 96
18650.16 89
18651.45 91
18652.74 105
18654.03 84
18655.33 95
18656.62 94
18657.91 104
18659.20 84
18660.49 97
18661.78 92
18663.07 81
18664.37 110
18665.66 87
18666.95 97
18668.24 79
18669.53 102
18670.83 109
18672.12 108
18673.41 91
18674.70 84
18675.99 79
18677.29 92
18678.58 94
18679.87 90
18681.16 85
18682.45 97
18683.75 81
18685.04 86
18686.33 74
18687.62 87
18688.92 93
18690.21 94
18691.50 93
18692.79 67
18694.09 88
18695.38 91
18696.67 93
18697.97 90
18699.26 82
18700.55 84
18701.84 85
18703.14 94
18704.43 91
18705.72 94
18707.02 85
18708.31 72
18709.60 82
18710.90 90
18712.19 90
18713.48 87
18714.78 95
18716.07 91
18717.36 87
18718.66 108
18719.95 114
18721.24 88
18722.54 61
18723.83 91
18725.13 89
18726.42 76
18727.71 70
18729.01 85
18730.30 102
18731.60 105
18732.89 90
18734.18 88
18735.48 79
18736.77 97
18738.07 86
18739.36 62
18740.66 80
18741.95 74
18743.24 72
18744.54 90
18745.83 92
18747.13 84
18748.42 78
18749.72 87
18751.01 96
18752.31 75
18753.60 95
18754.90 91
18756.19 89
18757.49 81
18758.78 80
18760.08 98
18761.37 96
18762.67 103
18763.96 91
18765.26 64
18766.55 68
18767.85 88
18769.14 99
18770.44 75
18771.73 78
18773.03 84
18774.32 102
18775.62 68
18776.91 92
18778.21 68
18779.51 94
18780.80 75
18782.10 94
18783.39 95
18784.69 75
18785.99 107
18787.28 83
18788.58 72
18789.87 74
18791.17 103
18792.47 102
18793.76 93
18795.06 65
18796.35 85
18797.65 82
18798.95 92
18800.24 88
18801.54 82
18802.84 103
18804.13 94
18805.43 86
18806.73 77
18808.02 96
18809.32 77
18810.62 98
18811.91 71
18813.21 90
18814.51 80
18815.80 82
18817.10 86
18818.40 94
18819.69 74
18820.99 84
18822.29 70
18823.59 85
18824.88 74
18826.18 62
18827.48 71
18828.78 79
18830.07 85
18831.37 76
18832.67 77
18833.97 88
18835.26 104
18836.56 68
18837.86 75
18839.16 69
18840.45 86
18841.75 100
18843.05 77
18844.35 91
18845.65 73
18846.94 105
18848.24 104
18849.54 83
18850.84 75
18852.14 94
18853.43 85
18854.73 83
18856.03 72
18857.33 93
18858.63 96
18859.93 99
18861.22 91
18862.52 64
18863.82 87
18865.12 94
18866.42 79
18867.72 82
18869.02 112
18870.32 94
18871.61 91
18872.91 66
18874.21 87
18875.51 80
18876.81 78
18878.11 82
18879.41 94
18880.71 84
18882.01 68
18883.31 75
18884.61 95
18885.90 79
18887.20 74
18888.50 80
18889.80 78
18891.10 86
18892.40 83
18893.70 87
18895.00 90
18896.30 92
18897.60 73
18898.90 85
18900.20 77
18901.50 98
18902.80 86
18904.10 75
18905.40 87
18906.70 73
18908.00 83
18909.30 79
18910.60 92
18911.90 73
18913.20 68
18914.50 80
18915.80 76
18917.10 79
18918.40 84
18919.70 70
18921.00 90
18922.30 95
18923.61 72
18924.91 77
18926.21 82
18927.51 81
18928.81 93
18930.11 85
18931.41 76
18932.71 80
18934.01 77
18935.31 87
18936.61 51
18937.92 65
18939.22 68
18940.52 79
18941.82 81
18943.12 80
18944.42 71
18945.72 72
18947.03 94
18948.33 62
18949.63 79
18950.93 59
18952.23 78
18953.53 57
18954.84 73
18956.14 69
18957.44 64
18958.74 72
18960.04 63
18961.34 91
18962.65 76
18963.95 78
18965.25 93
18966.55 70
18967.86 72
18969.16 87
18970.46 102
18971.76 72
18973.06 68
18974.37 90
18975.67 94
18976.97 74
18978.27 74
18979.58 84
18980.88 74
18982.18 94
18983.48 68
18984.79 58
18986.09 75
18987.39 65
18988.70 78
18990.00 78
18991.30 73
18992.61 64
18993.91 84
18995.21 87
18996.51 72
18997.82 73
18999.12 88
19000.42 102
19001.73 82
19003.03 72
19004.33 77
19005.64 84
19006.94 88
19008.25 88
19009.55 80
19010.85 89
19012.16 95
19013.46 102
19014.76 93
19016.07 91
19017.37 71
19018.68 88
19019.98 89
19021.28 81
19022.59 66
19023.89 78
19025.20 97
19026.50 76
19027.80 71
19029.11 78
19030.41 91
19031.72 87
19033.02 77
19034.33 70
19035.63 54
19036.94 69
19038.24 93
19039.54 79
19040.85 68
19042.15 88
19043.46 94
19044.76 72
19046.07 60
19047.37 64
19048.68 65
19049.98 96
19051.29 93
19052.59 91
19053.90 82
19055.20 92
19056.51 73
19057.81 93
19059.12 75
19060.43 76
19061.73 87
19063.04 88
19064.34 83
19065.65 77
19066.95 93
19068.26 101
19069.56 91
19070.87 75
19072.18 87
19073.48 92
19074.79 101
19076.09 75
19077.40 88
19078.71 78
19080.01 101
19081.32 94
19082.62 96
19083.93 82
19085.24 79
19086.54 90
19087.85 80
19089.16 94
19090.46 70
19091.77 73
19093.07 63
19094.38 78
19095.69 81
19096.99 74
19098.30 67
19099.61 62
19100.91 65
19102.22 79
19103.53 72
19104.84 88
19106.14 83
19107.45 86
19108.76 68
19110.06 73
19111.37 80
19112.68 73
19113.98 89
19115.29 93
19116.60 94
19117.91 80
19119.21 70
19120.52 75
19121.83 76
19123.14 76
19124.44 96
19125.75 88
19127.06 85
19128.37 72
19129.68 61
19130.98 99
19132.29 95
19133.60 85
19134.91 63
19136.21 77
19137.52 89
19138.83 87
19140.14 75
19141.45 84
19142.76 72
19144.06 86
19145.37 79
19146.68 57
19147.99 64
19149.30 91
19150.61 94
19151.91 81
19153.22 60
19154.53 77
19155.84 86
19157.15 92
19158.46 91
19159.77 91
19161.07 87
19162.38 85
19163.69 72
19165.00 70
19166.31 90
19167.62 81
19168.93 91
19170.24 93
19171.55 80
19172.86 87
19174.17 85
19175.48 99
19176.78 83
19178.09 80
19179.40 76
19180.71 95
19182.02 91
19183.33 73
19184.64 65
19185.95 77
19187.26 86
19188.57 102
19189.88 59
19191.19 63
19192.50 76
19193.81 94
19195.12 86
19196.43 79
19197.74 81
19199.05 102
19200.36 88
19201.67 90
19202.98 83
19204.29 93
19205.60 75
19206.91 76
19208.22 69
19209.53 76
19210.84 77
19212.15 73
19213.47 70
19214.78 79
19216.09 84
19217.40 92
19218.71 83
19220.02 70
19221.33 72
19222.64 68
19223.95 63
19225.26 69
19226.57 83
19227.89 91
19229.20 87
19230.51 89
19231.82 81
19233.13 78
19234.44 73
19235.75 81
19237.06 80
19238.38 73
19239.69 76
19241.00 84
19242.31 86
19243.62 68
19244.93 53
19246.25 80
19247.56 92
19248.87 97
19250.18 70
19251.49 71
19252.81 80
19254.12 90
19255.43 63
19256.74 73
19258.05 80
19259.37 87
19260.68 85
19261.99 68
19263.30 77
19264.62 88
19265.93 79
19267.24 74
19268.55 69
19269.87 58
19271.18 66
19272.49 84
19273.80 70
19275.12 76
19276.43 89
19277.74 84
19279.05 95
19280.37 81
19281.68 67
19282.99 81
19284.31 77
19285.62 99
19286.93 80
19288.25 74
19289.56 88
19290.87 66
19292.19 84
19293.50 63
19294.81 77
19296.13 74
19297.44 81
19298.75 72
19300.07 78
19301.38 76
19302.69 66
19304.01 76
19305.32 81
19306.64 68
19307.95 78
19309.26 76
19310.58 73
19311.89 52
19313.21 86
19314.52 74
19315.83 77
19317.15 76
19318.46 84
19319.78 75
19321.09 67
19322.41 82
19323.72 73
19325.03 80
19326.35 69
19327.66 61
19328.98 71
19330.29 74
19331.61 73
19332.92 86
19334.24 67
19335.55 74
19336.87 75
19338.18 87
19339.50 80
19340.81 70
19342.13 66
19343.44 77
19344.76 101
19346.07 85
19347.39 82
19348.70 66
19350.02 67
19351.33 76
19352.65 72
19353.96 68
19355.28 65
19356.59 93
19357.91 97
19359.23 65
19360.54 56
19361.86 91
19363.17 92
19364.49 84
19365.80 78
19367.12 65
19368.44 71
19369.75 75
19371.07 74
19372.38 74
19373.70 67
19375.02 93
19376.33 81
19377.65 75
19378.97 61
19380.28 83
19381.60 64
19382.91 59
19384.23 52
19385.55 65
19386.86 58
19388.18 68
19389.50 78
19390.81 58
19392.13 76
19393.45 81
19394.76 95
19396.08 80
19397.40 71
19398.72 78
19400.03 66
19401.35 86
19402.67 80
19403.98 68
19405.30 55
19406.62 73
19407.94 89
19409.25 75
19410.57 59
19411.89 78
19413.20 65
19414.52 69
19415.84 73
19417.16 75
19418.48 78
19419.79 68
19421.11 69
19422.43 78
19423.75 81
19425.06 63
19426.38 65
19427.70 67
19429.02 74
19430.34 90
19431.65 71
19432.97 74
19434.29 69
19435.61 70
19436.93 103
19438.25 65
19439.56 64
19440.88 79
19442.20 74
19443.52 78
19444.84 56
19446.16 64
19447.47 82
19448.79 82
19450.11 64
19451.43 70
19452.75 71
19454.07 74
19455.39 78
19456.71 78
19458.03 70
19459.34 65
19460.66 87
19461.98 60
19463.30 74
19464.62 78
19465.94 72
19467.26 76
19468.58 94
19469.90 78
19471.22 93
19472.54 81
19473.86 81
19475.18 61
19476.50 67
19477.82 71
19479.14 85
19480.46 65
19481.78 71
19483.10 76
19484.42 77
19485.73 71
19487.05 75
19488.37 79
19489.70 90
19491.02 90
19492.34 67
19493.66 89
19494.98 88
19496.30 92
19497.62 69
19498.94 91
19500.26 84
19501.58 78
19502.90 94
19504.22 85
19505.54 80
19506.86 69
19508.18 75
19509.50 65
19510.82 76
19512.14 58
19513.46 70
19514.78 91
19516.11 67
19517.43 77
19518.75 89
19520.07 82
19521.39 93
19522.71 80
19524.03 75
19525.35 82
19526.68 76
19528.00 82
19529.32 57
19530.64 72
19531.96 87
19533.28 66
19534.60 70
19535.93 67
19537.25 79
19538.57 88
19539.89 100
19541.21 71
19542.53 65
19543.86 89
19545.18 89
19546.50 74
19547.82 78
19549.14 66
19550.47 83
19551.79 84
19553.11 81
19554.43 64
19555.76 74
19557.08 82
19558.40 70
19559.72 68
19561.05 60
19562.37 64
19563.69 93
19565.01 66
19566.34 77
19567.66 78
19568.98 68
19570.30 77
19571.63 67
19572.95 64
19574.27 71
19575.60 84
19576.92 75
19578.24 60
19579.57 73
19580.89 65
19582.21 71
19583.54 65
19584.86 41
19586.18 69
19587.51 80
19588.83 93
19590.15 93
19591.48 62
19592.80 70
19594.12 81
19595.45 83
19596.77 72
19598.09 72
19599.42 64
19600.74 82
19602.07 82
19603.39 86
19604.71 59
19606.04 81
19607.36 64
19608.69 72
19610.01 70
19611.33 53
19612.66 70
19613.98 78
19615.31 76
19616.63 69
19617.96 79
19619.28 79
19620.60 77
19621.93 82
19623.25 100
19624.58 81
19625.90 93
19627.23 95
19628.55 79
19629.88 78
19631.20 68
19632.53 80
19633.85 81
19635.18 86
19636.50 78
19637.83 88
19639.15 86
19640.48 85
19641.80 77
19643.13 91
19644.45 83
19645.78 83
19647.10 84
19648.43 77
19649.76 76
19651.08 73
19652.41 82
19653.73 87
19655.06 77
19656.38 73
19657.71 96
19659.04 84
19660.36 87
19661.69 68
19663.01 67
19664.34 79
19665.67 74
19666.99 75
19668.32 81
19669.64 75
19670.97 64
19672.30 78
19673.62 65
19674.95 77
19676.28 76
19677.60 63
19678.93 65
19680.25 74
19681.58 69
19682.91 79
19684.23 78
19685.56 77
19686.89 65
19688.22 96
19689.54 82
19690.87 65
19692.20 76
19693.52 77
19694.85 69
19696.18 56
19697.50 86
19698.83 69
19700.16 85
19701.49 68
19702.81 82
19704.14 61
19705.47 65
19706.80 88
19708.12 68
19709.45 68
19710.78 60
19712.11 73
19713.43 89
19714.76 81
19716.09 62
19717.42 75
19718.74 88
19720.07 85
19721.40 72
19722.73 88
19724.06 83
19725.38 80
19726.71 71
19728.04 77
19729.37 78
19730.70 93
19732.03 53
19733.35 80
19734.68 77
19736.01 69
19737.34 78
19738.67 77
19740.00 72
19741.32 84
19742.65 79
19743.98 78
19745.31 81
19746.64 76
19747.97 86
19749.30 73
19750.63 91
19751.96 99
19753.28 64
19754.61 81
19755.94 65
19757.27 72
19758.60 55
19759.93 56
19761.26 74
19762.59 56
19763.92 78
19765.25 74
19766.58 68
19767.91 73
19769.24 69
19770.57 69
19771.90 62
19773.22 68
19774.55 68
19775.88 68
19777.21 73
19778.54 78
19779.87 89
19781.20 66
19782.53 84
19783.86 68
19785.19 71
19786.52 48
19787.85 82
19789.18 73
19790.51 80
19791.85 90
19793.18 69
19794.51 67
19795.84 80
19797.17 98
19798.50 60
19799.83 79
19801.16 73
19802.49 81
19803.82 76
19805.15 64
19806.48 74
19807.81 88
19809.14 83
19810.47 87
19811.81 60
19813.14 76
19814.47 73
19815.80 70
19817.13 63
19818.46 77
19819.79 93
19821.12 71
19822.45 100
19823.79 82
19825.12 68
19826.45 72
19827.78 88
19829.11 64
19830.44 60
19831.78 90
19833.11 103
19834.44 86
19835.77 68
19837.10 77
19838.43 62
19839.77 102
19841.10 95
19842.43 84
19843.76 85
19845.09 68
19846.43 76
19847.76 74
19849.09 91
19850.42 81
19851.76 77
19853.09 78
19854.42 76
19855.75 70
19857.09 76
19858.42 72
19859.75 89
19861.08 74
19862.42 82
19863.75 78
19865.08 70
19866.41 75
19867.75 82
19869.08 75
19870.41 76
19871.75 65
19873.08 74
19874.41 106
19875.75 80
19877.08 88
19878.41 66
19879.75 76
19881.08 82
19882.41 67
19883.75 76
19885.08 74
19886.41 70
19887.75 90
19889.08 86
19890.41 71
19891.75 96
19893.08 79
19894.41 88
19895.75 70
19897.08 81
19898.42 82
19899.75 78
19901.08 69
19902.42 79
19903.75 93
19905.09 83
19906.42 81
19907.75 79
19909.09 66
19910.42 71
19911.76 83
19913.09 94
19914.43 67
19915.76 57
19917.10 62
19918.43 63
19919.77 76
19921.10 69
19922.43 70
19923.77 75
19925.10 58
19926.44 63
19927.77 86
19929.11 73
19930.44 76
19931.78 82
19933.11 90
19934.45 98
19935.78 74
19937.12 88
19938.45 91
19939.79 73
19941.13 75
19942.46 64
19943.80 61
19945.13 65
19946.47 79
19947.80 85
19949.14 65
19950.47 71
19951.81 73
19953.15 92
19954.48 65
19955.82 90
19957.15 90
19958.49 71
19959.83 73
19961.16 60
19962.50 58
19963.83 66
19965.17 63
19966.51 68
19967.84 58
19969.18 76
19970.51 85
19971.85 78
19973.19 72
19974.52 75
19975.86 69
19977.20 52
19978.53 74
19979.87 76
19981.21 62
19982.54 70
19983.88 87
19985.22 53
19986.55 80
19987.89 72
19989.23 79
19990.57 81
19991.90 82
19993.24 67
19994.58 80
19995.91 77
19997.25 65
19998.59 73
19999.93 65
20001.26 65
20002.60 77
20003.94 81
20005.28 72
20006.61 86
20007.95 74
20009.29 92
20010.63 71
20011.96 74
20013.30 91
20014.64 80
20015.98 56
20017.31 71
20018.65 90
20019.99 88
20021.33 74
20022.67 79
20024.01 73
20025.34 82
20026.68 70
20028.02 76
20029.36 77
20030.70 86
20032.03 82
20033.37 66
20034.71 63
20036.05 80
20037.39 78
20038.73 74
20040.07 83
20041.40 73
20042.74 71
20044.08 74
20045.42 82
20046.76 72
20048.10 75
20049.44 70
20050.78 75
20052.12 76
20053.46 65
20054.79 86
20056.13 84
20057.47 81
20058.81 92
20060.15 93
20061.49 83
20062.83 70
20064.17 78
20065.51 76
20066.85 81
20068.19 93
20069.53 85
20070.87 81
20072.21 81
20073.55 81
20074.89 90
20076.23 77
20077.57 79
20078.91 85
20080.25 75
20081.59 69
20082.93 62
20084.27 80
20085.61 80
20086.95 63
20088.29 70
20089.63 69
20090.97 77
20092.31 70
20093.65 87
20094.99 87
20096.33 76
20097.67 83
20099.01 77
20100.35 73
20101.69 68
20103.03 113
20104.38 89
20105.72 71
20107.06 55
20108.40 62
20109.74 90
20111.08 78
20112.42 67
20113.76 71
20115.10 107
20116.45 82
20117.79 84
20119.13 76
20120.47 64
20121.81 77
20123.15 99
20124.49 71
20125.84 76
20127.18 87
20128.52 81
20129.86 83
20131.20 72
20132.54 64
20133.89 81
20135.23 79
20136.57 66
20137.91 66
20139.25 66
20140.60 94
