# Supplementary material for: MALDI-TOF MS typing enables the classification of brewing yeasts of the genus Saccharomyces to major beer styles
Source: PLoS One. 2017 Aug 9;12(8):e0181694. doi: 10.1371/journal.pone.0181694 (PMC5549903; doi:10.1371/journal.pone.0181694)
Supplement: S16 File — The directory includes 90 raw files and was zipped to “.zip”; the folder has three strains with 30 spectra per strain; S1 Text explains the raw files with an example and Table 1 represents the yeast strains used within the experiment. (ZIP) [file pone.0181694.s019.zip › 46-48/30674-457-OG-WB-WB-YPG-18h-E-E_2015-11-04__0_F4_1.dat]

2000.55 2518
2000.97 2246
2001.39 2466
2001.81 2696
2002.23 2564
2002.65 2548
2003.08 2505
2003.50 2548
2003.92 2389
2004.34 2230
2004.76 2426
2005.19 2274
2005.61 2249
2006.03 2175
2006.45 2313
2006.87 2171
2007.30 2179
2007.72 2250
2008.14 2358
2008.56 2471
2008.99 2413
2009.41 2196
2009.83 2334
2010.25 2277
2010.68 2460
2011.10 2389
2011.52 2364
2011.94 2353
2012.37 2188
2012.79 2159
2013.21 2100
2013.63 2220
2014.06 2169
2014.48 2002
2014.90 2079
2015.33 2186
2015.75 2204
2016.17 2112
2016.60 2173
2017.02 1967
2017.44 1924
2017.86 1999
2018.29 2254
2018.71 2389
2019.14 2524
2019.56 2374
2019.98 2329
2020.41 2300
2020.83 2424
2021.25 2397
2021.68 2403
2022.10 2258
2022.52 2163
2022.95 2319
2023.37 2208
2023.80 2313
2024.22 2292
2024.64 2208
2025.07 2179
2025.49 2065
2025.92 1981
2026.34 2019
2026.76 2011
2027.19 2170
2027.61 2090
2028.04 1981
2028.46 1987
2028.89 2069
2029.31 1961
2029.74 1964
2030.16 2015
2030.58 1978
2031.01 2000
2031.43 1977
2031.86 1886
2032.28 1941
2032.71 2141
2033.13 2204
2033.56 2134
2033.98 2302
2034.41 2350
2034.83 2400
2035.26 2311
2035.68 2097
2036.11 2334
2036.53 2211
2036.96 2169
2037.38 2240
2037.81 2131
2038.24 2394
2038.66 2302
2039.09 2377
2039.51 2510
2039.94 2340
2040.36 2532
2040.79 2338
2041.21 2413
2041.64 2327
2042.07 2285
2042.49 2358
2042.92 2239
2043.34 2140
2043.77 2135
2044.20 2077
2044.62 2215
2045.05 2203
2045.47 2083
2045.90 2103
2046.33 2168
2046.75 2055
2047.18 2322
2047.61 2276
2048.03 2001
2048.46 2295
2048.89 2159
2049.31 2196
2049.74 2423
2050.16 2289
2050.59 2039
2051.02 2237
2051.45 2240
2051.87 2182
2052.30 2261
2052.73 2118
2053.15 2124
2053.58 2228
2054.01 2114
2054.43 2055
2054.86 2132
2055.29 2128
2055.72 2197
2056.14 2143
2056.57 2195
2057.00 2080
2057.43 2146
2057.85 2004
2058.28 1912
2058.71 2245
2059.14 2508
2059.56 2476
2059.99 2366
2060.42 2345
2060.85 2304
2061.27 2292
2061.70 2294
2062.13 2291
2062.56 2250
2062.99 2280
2063.41 2323
2063.84 2676
2064.27 2419
2064.70 2460
2065.13 2617
2065.55 2832
2065.98 2907
2066.41 3060
2066.84 3094
2067.27 3155
2067.70 2802
2068.13 2638
2068.55 2624
2068.98 2649
2069.41 2559
2069.84 2459
2070.27 2223
2070.70 2044
2071.13 2142
2071.56 2247
2071.98 2161
2072.41 1969
2072.84 1907
2073.27 2107
2073.70 2171
2074.13 2229
2074.56 2111
2074.99 2058
2075.42 2280
2075.85 2254
2076.28 2095
2076.71 2073
2077.13 2231
2077.56 2190
2077.99 2103
2078.42 2177
2078.85 2208
2079.28 2214
2079.71 2321
2080.14 2304
2080.57 2288
2081.00 2174
2081.43 2413
2081.86 2383
2082.29 2431
2082.72 2527
2083.15 2322
2083.58 2348
2084.01 2215
2084.44 2242
2084.87 2209
2085.30 2205
2085.73 2197
2086.16 2188
2086.59 2094
2087.02 2158
2087.46 2004
2087.89 2105
2088.32 2220
2088.75 2091
2089.18 2137
2089.61 2021
2090.04 2063
2090.47 2048
2090.90 2028
2091.33 1915
2091.76 2001
2092.19 2097
2092.63 2027
2093.06 2155
2093.49 2042
2093.92 1887
2094.35 2149
2094.78 1991
2095.21 1981
2095.64 2072
2096.08 2039
2096.51 2028
2096.94 2039
2097.37 2019
2097.80 2025
2098.23 1996
2098.67 2004
2099.10 1990
2099.53 1946
2099.96 2060
2100.39 1976
2100.82 2064
2101.26 1982
2101.69 2004
2102.12 1968
2102.55 2118
2102.98 2005
2103.42 1935
2103.85 1905
2104.28 2093
2104.71 2294
2105.15 1924
2105.58 1783
2106.01 2026
2106.44 2175
2106.88 2240
2107.31 2122
2107.74 2129
2108.17 2116
2108.61 2172
2109.04 2166
2109.47 1994
2109.90 2186
2110.34 2153
2110.77 2191
2111.20 1996
2111.64 2051
2112.07 2060
2112.50 2108
2112.94 2085
2113.37 2037
2113.80 2027
2114.24 2048
2114.67 1983
2115.10 1944
2115.54 1959
2115.97 1829
2116.40 1982
2116.84 1917
2117.27 1917
2117.70 1960
2118.14 1855
2118.57 1854
2119.00 1862
2119.44 2028
2119.87 1918
2120.31 1926
2120.74 1990
2121.17 1910
2121.61 1838
2122.04 1900
2122.48 1902
2122.91 1769
2123.35 1842
2123.78 2018
2124.21 1977
2124.65 1938
2125.08 1992
2125.52 1907
2125.95 1977
2126.39 1995
2126.82 2137
2127.26 1977
2127.69 2037
2128.12 2135
2128.56 2171
2128.99 2111
2129.43 2040
2129.86 2044
2130.30 2208
2130.73 2025
2131.17 2121
2131.60 2176
2132.04 2278
2132.47 2314
2132.91 2153
2133.34 2284
2133.78 2180
2134.22 2284
2134.65 2330
2135.09 2344
2135.52 2356
2135.96 2457
2136.39 2604
2136.83 2438
2137.26 2239
2137.70 2447
2138.14 2426
2138.57 2365
2139.01 2357
2139.44 2226
2139.88 2174
2140.31 2319
2140.75 2157
2141.19 2080
2141.62 2105
2142.06 2029
2142.50 2078
2142.93 2005
2143.37 1996
2143.80 1935
2144.24 1952
2144.68 1987
2145.11 2050
2145.55 2108
2145.99 1946
2146.42 2030
2146.86 2035
2147.30 2110
2147.73 2244
2148.17 2421
2148.61 2493
2149.04 2526
2149.48 2704
2149.92 2739
2150.35 2886
2150.79 2931
2151.23 3131
2151.67 3096
2152.10 3081
2152.54 2817
2152.98 2931
2153.41 2876
2153.85 2751
2154.29 2555
2154.73 2448
2155.16 2155
2155.60 2251
2156.04 2276
2156.48 2149
2156.91 2173
2157.35 2265
2157.79 2250
2158.23 2162
2158.67 1961
2159.10 2120
2159.54 2113
2159.98 2182
2160.42 2058
2160.86 2172
2161.29 2244
2161.73 2228
2162.17 2129
2162.61 2177
2163.05 2231
2163.48 2111
2163.92 2173
2164.36 2023
2164.80 2301
2165.24 2358
2165.68 2254
2166.12 2278
2166.55 2123
2166.99 2031
2167.43 2133
2167.87 2175
2168.31 2149
2168.75 2275
2169.19 2502
2169.63 2392
2170.06 2533
2170.50 2374
2170.94 2553
2171.38 2528
2171.82 2695
2172.26 2635
2172.70 2616
2173.14 2898
2173.58 2893
2174.02 3019
2174.46 3159
2174.90 3120
2175.34 3277
2175.78 3405
2176.22 3328
2176.65 3100
2177.09 3123
2177.53 3103
2177.97 3125
2178.41 3236
2178.85 2822
2179.29 2792
2179.73 2718
2180.17 2524
2180.61 2465
2181.05 2357
2181.49 2251
2181.93 2286
2182.37 2308
2182.81 2397
2183.26 2282
2183.70 2072
2184.14 1993
2184.58 2093
2185.02 2155
2185.46 2304
2185.90 2342
2186.34 2284
2186.78 2113
2187.22 2232
2187.66 2455
2188.10 2370
2188.54 2214
2188.98 2305
2189.42 2372
2189.87 2414
2190.31 2497
2190.75 2454
2191.19 2419
2191.63 2404
2192.07 2375
2192.51 2274
2192.95 2298
2193.39 2301
2193.84 2473
2194.28 2489
2194.72 2368
2195.16 2506
2195.60 2678
2196.04 2570
2196.49 2824
2196.93 2907
2197.37 2868
2197.81 2877
2198.25 2835
2198.69 2632
2199.14 2696
2199.58 2675
2200.02 2692
2200.46 2437
2200.90 2377
2201.35 2484
2201.79 2490
2202.23 2564
2202.67 2561
2203.12 2505
2203.56 2399
2204.00 2226
2204.44 2274
2204.89 2316
2205.33 2320
2205.77 2493
2206.21 2217
2206.66 2359
2207.10 2371
2207.54 2284
2207.98 2526
2208.43 2364
2208.87 2415
2209.31 2499
2209.76 2371
2210.20 2451
2210.64 2479
2211.09 2425
2211.53 2484
2211.97 2417
2212.41 2403
2212.86 2352
2213.30 2347
2213.74 2476
2214.19 2466
2214.63 2213
2215.08 2414
2215.52 2498
2215.96 2377
2216.41 2287
2216.85 2278
2217.29 2072
2217.74 2186
2218.18 2136
2218.63 2136
2219.07 2050
2219.51 2106
2219.96 2221
2220.40 2087
2220.85 2052
2221.29 2131
2221.73 2254
2222.18 2332
2222.62 2265
2223.07 2314
2223.51 2296
2223.96 2466
2224.40 2641
2224.84 2507
2225.29 2471
2225.73 2616
2226.18 2501
2226.62 2571
2227.07 2463
2227.51 2411
2227.96 2498
2228.40 2592
2228.85 2473
2229.29 2415
2229.74 2535
2230.18 2426
2230.63 2353
2231.07 2463
2231.52 2658
2231.96 2554
2232.41 2512
2232.85 2708
2233.30 2776
2233.74 2699
2234.19 2785
2234.63 2805
2235.08 2857
2235.53 2715
2235.97 2760
2236.42 2744
2236.86 2543
2237.31 2509
2237.75 2261
2238.20 2377
2238.65 2381
2239.09 2341
2239.54 2353
2239.98 2162
2240.43 2171
2240.88 2135
2241.32 1976
2241.77 2065
2242.21 2097
2242.66 2062
2243.11 2129
2243.55 2008
2244.00 1949
2244.45 1931
2244.89 1862
2245.34 1888
2245.79 1850
2246.23 1911
2246.68 2004
2247.13 2256
2247.57 1959
2248.02 2031
2248.47 2215
2248.91 2135
2249.36 2032
2249.81 1989
2250.25 2074
2250.70 2001
2251.15 1938
2251.60 1966
2252.04 2002
2252.49 2083
2252.94 2086
2253.39 2070
2253.83 2210
2254.28 2116
2254.73 2103
2255.17 1948
2255.62 1966
2256.07 2037
2256.52 1942
2256.97 2035
2257.41 1917
2257.86 1962
2258.31 1845
2258.76 1785
2259.20 1970
2259.65 2016
2260.10 2060
2260.55 2112
2261.00 2105
2261.45 2015
2261.89 1924
2262.34 2146
2262.79 2323
2263.24 2328
2263.69 2443
2264.13 2299
2264.58 2303
2265.03 2359
2265.48 2435
2265.93 2503
2266.38 2409
2266.83 2333
2267.28 2184
2267.72 2134
2268.17 2272
2268.62 2162
2269.07 2269
2269.52 2473
2269.97 2448
2270.42 2639
2270.87 2654
2271.32 2599
2271.76 2698
2272.21 2714
2272.66 2658
2273.11 2811
2273.56 2574
2274.01 2378
2274.46 2373
2274.91 2364
2275.36 2256
2275.81 2296
2276.26 2439
2276.71 2307
2277.16 2163
2277.61 2180
2278.06 2260
2278.51 2001
2278.96 2125
2279.41 2249
2279.86 2060
2280.31 1945
2280.76 2167
2281.21 2143
2281.66 2176
2282.11 2051
2282.56 1980
2283.01 2177
2283.46 2022
2283.91 2084
2284.36 2081
2284.81 2081
2285.26 2011
2285.71 1994
2286.16 2021
2286.61 2189
2287.06 2454
2287.51 2494
2287.96 2567
2288.42 2724
2288.87 2823
2289.32 3072
2289.77 3310
2290.22 3637
2290.67 3845
2291.12 4113
2291.57 4455
2292.02 4603
2292.48 4648
2292.93 4663
2293.38 4352
2293.83 4045
2294.28 3772
2294.73 3595
2295.18 3398
2295.63 3055
2296.09 3061
2296.54 2927
2296.99 2678
2297.44 2426
2297.89 2442
2298.35 2466
2298.80 2515
2299.25 2369
2299.70 2256
2300.15 2306
2300.60 2269
2301.06 2266
2301.51 2194
2301.96 2205
2302.41 2110
2302.87 2056
2303.32 2110
2303.77 2022
2304.22 2071
2304.67 2085
2305.13 2042
2305.58 2012
2306.03 2121
2306.49 2136
2306.94 1977
2307.39 2079
2307.84 2204
2308.30 2439
2308.75 2649
2309.20 2763
2309.65 2554
2310.11 2767
2310.56 2921
2311.01 2964
2311.47 2939
2311.92 2834
2312.37 2766
2312.83 2751
2313.28 2730
2313.73 2549
2314.19 2574
2314.64 2584
2315.09 2564
2315.55 2451
2316.00 2368
2316.45 2404
2316.91 2340
2317.36 2341
2317.81 2337
2318.27 2279
2318.72 2279
2319.18 2421
2319.63 2520
2320.08 2603
2320.54 2388
2320.99 2444
2321.45 2584
2321.90 2633
2322.35 2442
2322.81 2288
2323.26 2530
2323.72 2719
2324.17 2835
2324.63 2987
2325.08 3018
2325.53 3408
2325.99 3423
2326.44 3672
2326.90 3690
2327.35 3295
2327.81 3451
2328.26 3255
2328.72 3023
2329.17 2949
2329.63 2997
2330.08 2681
2330.54 2529
2330.99 2590
2331.45 2591
2331.90 2433
2332.36 2456
2332.81 2493
2333.27 2221
2333.72 2280
2334.18 2234
2334.63 2291
2335.09 2200
2335.54 2161
2336.00 2205
2336.46 2163
2336.91 2126
2337.37 2333
2337.82 2193
2338.28 2168
2338.73 2156
2339.19 2340
2339.65 2398
2340.10 2456
2340.56 2409
2341.01 2312
2341.47 2376
2341.93 2363
2342.38 2137
2342.84 2114
2343.29 2257
2343.75 2137
2344.21 2103
2344.66 2161
2345.12 2316
2345.58 2256
2346.03 2302
2346.49 2366
2346.94 2284
2347.40 2299
2347.86 2396
2348.31 2526
2348.77 2569
2349.23 2420
2349.69 2438
2350.14 2315
2350.60 2312
2351.06 2252
2351.51 2420
2351.97 2230
2352.43 2163
2352.88 2300
2353.34 2368
2353.80 2243
2354.26 2128
2354.71 2184
2355.17 2084
2355.63 2028
2356.09 2151
2356.54 2263
2357.00 2135
2357.46 2078
2357.92 2043
2358.37 2240
2358.83 2214
2359.29 2357
2359.75 2271
2360.20 2229
2360.66 2290
2361.12 2264
2361.58 2339
2362.04 2545
2362.49 2529
2362.95 2282
2363.41 2297
2363.87 2387
2364.33 2448
2364.79 2354
2365.24 2242
2365.70 2220
2366.16 2403
2366.62 2328
2367.08 2284
2367.54 2321
2367.99 2330
2368.45 2236
2368.91 2313
2369.37 2337
2369.83 2304
2370.29 2304
2370.75 2299
2371.21 2337
2371.67 2229
2372.12 2102
2372.58 2396
2373.04 2357
2373.50 2343
2373.96 2454
2374.42 2578
2374.88 2558
2375.34 2570
2375.80 2397
2376.26 2512
2376.72 2546
2377.18 2473
2377.64 2482
2378.10 2410
2378.56 2498
2379.01 2599
2379.47 2476
2379.93 2313
2380.39 2220
2380.85 2247
2381.31 2217
2381.77 2206
2382.23 2256
2382.69 2265
2383.15 2113
2383.61 2157
2384.07 2151
2384.53 2128
2384.99 2062
2385.45 2295
2385.92 2330
2386.38 2220
2386.84 2263
2387.30 2117
2387.76 2090
2388.22 2046
2388.68 2230
2389.14 2239
2389.60 2302
2390.06 2349
2390.52 2274
2390.98 2277
2391.44 2331
2391.90 2257
2392.36 2265
2392.83 2195
2393.29 2147
2393.75 2215
2394.21 2105
2394.67 1987
2395.13 2070
2395.59 2173
2396.05 2077
2396.52 2105
2396.98 2069
2397.44 2075
2397.90 2111
2398.36 2162
2398.82 2090
2399.28 2176
2399.75 2156
2400.21 2022
2400.67 2182
2401.13 2070
2401.59 1934
2402.06 1990
2402.52 2043
2402.98 2022
2403.44 2007
2403.90 2107
2404.37 2047
2404.83 2070
2405.29 2297
2405.75 2107
2406.21 2250
2406.68 2108
2407.14 2217
2407.60 2077
2408.06 2188
2408.53 2150
2408.99 2094
2409.45 2030
2409.91 2112
2410.38 1966
2410.84 1952
2411.30 2120
2411.77 2074
2412.23 2094
2412.69 2074
2413.15 1988
2413.62 1920
2414.08 1823
2414.54 1929
2415.01 1893
2415.47 1830
2415.93 1976
2416.40 2030
2416.86 2020
2417.32 2061
2417.79 2191
2418.25 2385
2418.71 2376
2419.18 2532
2419.64 2325
2420.10 2262
2420.57 2237
2421.03 2280
2421.50 2276
2421.96 2082
2422.42 2356
2422.89 2258
2423.35 2431
2423.81 2207
2424.28 2312
2424.74 2134
2425.21 2065
2425.67 2055
2426.14 2219
2426.60 2184
2427.06 2228
2427.53 2310
2427.99 2447
2428.46 2374
2428.92 2160
2429.39 2159
2429.85 2334
2430.32 2104
2430.78 2197
2431.24 2108
2431.71 2071
2432.17 2213
2432.64 2202
2433.10 2024
2433.57 2125
2434.03 2413
2434.50 2280
2434.96 2193
2435.43 2252
2435.89 2183
2436.36 2180
2436.82 2259
2437.29 2270
2437.76 2229
2438.22 2360
2438.69 2379
2439.15 2304
2439.62 2417
2440.08 2385
2440.55 2436
2441.01 2498
2441.48 2590
2441.95 2677
2442.41 2772
2442.88 2689
2443.34 2641
2443.81 2523
2444.27 2284
2444.74 2389
2445.21 2361
2445.67 2294
2446.14 2234
2446.60 2027
2447.07 1967
2447.54 2129
2448.00 2055
2448.47 2062
2448.94 2033
2449.40 1911
2449.87 2007
2450.34 1893
2450.80 1961
2451.27 2048
2451.74 2035
2452.20 2230
2452.67 2211
2453.14 2186
2453.60 2006
2454.07 2004
2454.54 2027
2455.00 2136
2455.47 2174
2455.94 2095
2456.40 2117
2456.87 1985
2457.34 1866
2457.81 1882
2458.27 1939
2458.74 1829
2459.21 1970
2459.68 1872
2460.14 1939
2460.61 1892
2461.08 2137
2461.55 2109
2462.01 2041
2462.48 1971
2462.95 1998
2463.42 1990
2463.88 2076
2464.35 1954
2464.82 1947
2465.29 2087
2465.76 2031
2466.22 2061
2466.69 2076
2467.16 2056
2467.63 2049
2468.10 2034
2468.57 2110
2469.03 2081
2469.50 2088
2469.97 2151
2470.44 2076
2470.91 1984
2471.38 2001
2471.84 1920
2472.31 2063
2472.78 1969
2473.25 2006
2473.72 2023
2474.19 1971
2474.66 1988
2475.13 2003
2475.59 1898
2476.06 1981
2476.53 1824
2477.00 2066
2477.47 2112
2477.94 1978
2478.41 2109
2478.88 2147
2479.35 2072
2479.82 1897
2480.29 1947
2480.76 1953
2481.23 2200
2481.69 2121
2482.16 1993
2482.63 1955
2483.10 1875
2483.57 1888
2484.04 1989
2484.51 1987
2484.98 2037
2485.45 1999
2485.92 2096
2486.39 2290
2486.86 2135
2487.33 2147
2487.80 2234
2488.27 2238
2488.74 2332
2489.21 2344
2489.68 2374
2490.15 2395
2490.62 2227
2491.09 2263
2491.56 2296
2492.04 2183
2492.51 2315
2492.98 2252
2493.45 2196
2493.92 2362
2494.39 2384
2494.86 2412
2495.33 2211
2495.80 2238
2496.27 2311
2496.74 2311
2497.21 2339
2497.68 2201
2498.16 2350
2498.63 2230
2499.10 2067
2499.57 2091
2500.04 2093
2500.51 1995
2500.98 2149
2501.45 2074
2501.93 2108
2502.40 1979
2502.87 1908
2503.34 2002
2503.81 2152
2504.28 2198
2504.76 2106
2505.23 2181
2505.70 2206
2506.17 2125
2506.64 2065
2507.11 2260
2507.59 2121
2508.06 2089
2508.53 2089
2509.00 2142
2509.47 2270
2509.95 2466
2510.42 2385
2510.89 2411
2511.36 2389
2511.84 2604
2512.31 2659
2512.78 2663
2513.25 2732
2513.73 2782
2514.20 2483
2514.67 2591
2515.14 2449
2515.62 2380
2516.09 2401
2516.56 2446
2517.03 2388
2517.51 2574
2517.98 2459
2518.45 2395
2518.93 2410
2519.40 2156
2519.87 2089
2520.35 2082
2520.82 2336
2521.29 2239
2521.77 2339
2522.24 2146
2522.71 2100
2523.19 2032
2523.66 2029
2524.13 2042
2524.61 1881
2525.08 1983
2525.55 2049
2526.03 1939
2526.50 2026
2526.97 1928
2527.45 1966
2527.92 2064
2528.40 2039
2528.87 2058
2529.34 2011
2529.82 1920
2530.29 2021
2530.77 2053
2531.24 2055
2531.71 2117
2532.19 2026
2532.66 2130
2533.14 2180
2533.61 2294
2534.09 2211
2534.56 2437
2535.04 2379
2535.51 2264
2535.98 2304
2536.46 2288
2536.93 2277
2537.41 2220
2537.88 2299
2538.36 2189
2538.83 2216
2539.31 2449
2539.78 2414
2540.26 2157
2540.73 2312
2541.21 2489
2541.68 2350
2542.16 2313
2542.63 2249
2543.11 2376
2543.59 2317
2544.06 2264
2544.54 2343
2545.01 2298
2545.49 2336
2545.96 2329
2546.44 2289
2546.91 2222
2547.39 2488
2547.87 2467
2548.34 2498
2548.82 2463
2549.29 2452
2549.77 2642
2550.24 2731
2550.72 2663
2551.20 2597
2551.67 2525
2552.15 2366
2552.62 2403
2553.10 2649
2553.58 2709
2554.05 2586
2554.53 2326
2555.01 2541
2555.48 2605
2555.96 2504
2556.44 2494
2556.91 2411
2557.39 2313
2557.87 2320
2558.34 2269
2558.82 2359
2559.30 2311
2559.77 2112
2560.25 2200
2560.73 2063
2561.20 2109
2561.68 2243
2562.16 2275
2562.64 2052
2563.11 2156
2563.59 2090
2564.07 1999
2564.54 2093
2565.02 1977
2565.50 1904
2565.98 1972
2566.45 1959
2566.93 1911
2567.41 1839
2567.89 1810
2568.36 2016
2568.84 2005
2569.32 1855
2569.80 1685
2570.28 1788
2570.75 2045
2571.23 2007
2571.71 1863
2572.19 1846
2572.66 1753
2573.14 1754
2573.62 1994
2574.10 2096
2574.58 1946
2575.06 1897
2575.53 1952
2576.01 1952
2576.49 1930
2576.97 1798
2577.45 1898
2577.93 1976
2578.40 1958
2578.88 1865
2579.36 1895
2579.84 2073
2580.32 2083
2580.80 1973
2581.28 1910
2581.76 1821
2582.24 2005
2582.71 1911
2583.19 1912
2583.67 1967
2584.15 1961
2584.63 1953
2585.11 2049
2585.59 2031
2586.07 1980
2586.55 1864
2587.03 1873
2587.51 2058
2587.99 2201
2588.47 2307
2588.95 2102
2589.42 2205
2589.90 2076
2590.38 2110
2590.86 2176
2591.34 2159
2591.82 2046
2592.30 2022
2592.78 2082
2593.26 1940
2593.74 2133
2594.22 2234
2594.70 2189
2595.18 2259
2595.66 2161
2596.14 2028
2596.62 2027
2597.10 1928
2597.58 1975
2598.07 1959
2598.55 1913
2599.03 1732
2599.51 1831
2599.99 2020
2600.47 2100
2600.95 1884
2601.43 1814
2601.91 1888
2602.39 1842
2602.87 1883
2603.35 1978
2603.83 1917
2604.31 2013
2604.80 1937
2605.28 1761
2605.76 1985
2606.24 1883
2606.72 1931
2607.20 2029
2607.68 1881
2608.16 1956
2608.65 2071
2609.13 2109
2609.61 2141
2610.09 1986
2610.57 2046
2611.05 2113
2611.53 2120
2612.02 2050
2612.50 1920
2612.98 2038
2613.46 2012
2613.94 1979
2614.43 2031
2614.91 2099
2615.39 2043
2615.87 2084
2616.35 2013
2616.84 2105
2617.32 2199
2617.80 2037
2618.28 2165
2618.77 2236
2619.25 2278
2619.73 2178
2620.21 2076
2620.69 1941
2621.18 1896
2621.66 1974
2622.14 2129
2622.63 1895
2623.11 1926
2623.59 1966
2624.07 1905
2624.56 2076
2625.04 2185
2625.52 2059
2626.01 1977
2626.49 1866
2626.97 1914
2627.45 1975
2627.94 1937
2628.42 2020
2628.90 1990
2629.39 1960
2629.87 2159
2630.35 2167
2630.84 2092
2631.32 2035
2631.80 2020
2632.29 2053
2632.77 2017
2633.26 2017
2633.74 1948
2634.22 2102
2634.71 2054
2635.19 2148
2635.67 2052
2636.16 1989
2636.64 2043
2637.13 1982
2637.61 2056
2638.09 2107
2638.58 2163
2639.06 2163
2639.55 2077
2640.03 2251
2640.52 2171
2641.00 2143
2641.48 2305
2641.97 2156
2642.45 2121
2642.94 2339
2643.42 2339
2643.91 2263
2644.39 2230
2644.88 2115
2645.36 2193
2645.85 2007
2646.33 2086
2646.82 2085
2647.30 2011
2647.79 2006
2648.27 2019
2648.76 2056
2649.24 2175
2649.73 2092
2650.21 2119
2650.70 2004
2651.18 1980
2651.67 1919
2652.15 2051
2652.64 1934
2653.12 2072
2653.61 2097
2654.10 2010
2654.58 2034
2655.07 2037
2655.55 2052
2656.04 1988
2656.52 2196
2657.01 2227
2657.50 2363
2657.98 2256
2658.47 2260
2658.95 2063
2659.44 2058
2659.93 2076
2660.41 2055
2660.90 2013
2661.38 1910
2661.87 2026
2662.36 1901
2662.84 1863
2663.33 2020
2663.82 2104
2664.30 2101
2664.79 2025
2665.28 2013
2665.76 2071
2666.25 2124
2666.74 2080
2667.22 2164
2667.71 2077
2668.20 2187
2668.68 1958
2669.17 1963
2669.66 1905
2670.14 1987
2670.63 1890
2671.12 1955
2671.61 1925
2672.09 2283
2672.58 2179
2673.07 2240
2673.55 2276
2674.04 2497
2674.53 2393
2675.02 2346
2675.50 2349
2675.99 2498
2676.48 2576
2676.97 2443
2677.46 2612
2677.94 2569
2678.43 2306
2678.92 2288
2679.41 2323
2679.89 2209
2680.38 2151
2680.87 2119
2681.36 2213
2681.85 2250
2682.33 2231
2682.82 2236
2683.31 2388
2683.80 2258
2684.29 2158
2684.78 2357
2685.26 2305
2685.75 2170
2686.24 2083
2686.73 2162
2687.22 2255
2687.71 1918
2688.20 1931
2688.68 2159
2689.17 2170
2689.66 1937
2690.15 1949
2690.64 1988
2691.13 1988
2691.62 1976
2692.11 2117
2692.60 1845
2693.09 1960
2693.57 1837
2694.06 1922
2694.55 2063
2695.04 2029
2695.53 1843
2696.02 1944
2696.51 1908
2697.00 1931
2697.49 1874
2697.98 1987
2698.47 1902
2698.96 1980
2699.45 2051
2699.94 2058
2700.43 2027
2700.92 2078
2701.41 2155
2701.90 1955
2702.39 2112
2702.88 2369
2703.37 2205
2703.86 2157
2704.35 2181
2704.84 2226
2705.33 2231
2705.82 2259
2706.31 2131
2706.80 2129
2707.29 2187
2707.78 2140
2708.27 1959
2708.76 2035
2709.25 2080
2709.74 1922
2710.23 1759
2710.72 1845
2711.21 1886
2711.71 1712
2712.20 1771
2712.69 1940
2713.18 1906
2713.67 1832
2714.16 1887
2714.65 2149
2715.14 1946
2715.63 1825
2716.12 1853
2716.62 1840
2717.11 1917
2717.60 1901
2718.09 1797
2718.58 1846
2719.07 1912
2719.56 1829
2720.06 1886
2720.55 2015
2721.04 2080
2721.53 2112
2722.02 1961
2722.51 2037
2723.01 2053
2723.50 2085
2723.99 2157
2724.48 2122
2724.97 2184
2725.47 2199
2725.96 2015
2726.45 1990
2726.94 1884
2727.44 1870
2727.93 1829
2728.42 1772
2728.91 1956
2729.40 2004
2729.90 2017
2730.39 1896
2730.88 1985
2731.37 2151
2731.87 1968
2732.36 1951
2732.85 2019
2733.35 1908
2733.84 2115
2734.33 2066
2734.82 2189
2735.32 2200
2735.81 2246
2736.30 2280
2736.80 2192
2737.29 2008
2737.78 2138
2738.28 2285
2738.77 2183
2739.26 2139
2739.76 2113
2740.25 2106
2740.74 2277
2741.24 2193
2741.73 2110
2742.22 1914
2742.72 1993
2743.21 1980
2743.70 1943
2744.20 1849
2744.69 1890
2745.19 1919
2745.68 1980
2746.17 1848
2746.67 2087
2747.16 1902
2747.66 1966
2748.15 1930
2748.64 1946
2749.14 1873
2749.63 1823
2750.13 1874
2750.62 1978
2751.12 2056
2751.61 1902
2752.10 1798
2752.60 1867
2753.09 1917
2753.59 1851
2754.08 1948
2754.58 1844
2755.07 1854
2755.57 2061
2756.06 2024
2756.56 2171
2757.05 1932
2757.55 2124
2758.04 2085
2758.54 2091
2759.03 2072
2759.53 2028
2760.02 2045
2760.52 2014
2761.01 1945
2761.51 1896
2762.00 2055
2762.50 2059
2762.99 1936
2763.49 2132
2763.99 2102
2764.48 2199
2764.98 2206
2765.47 1980
2765.97 1980
2766.46 1937
2766.96 1923
2767.46 2023
2767.95 2050
2768.45 2001
2768.94 1961
2769.44 2063
2769.94 2103
2770.43 2007
2770.93 1962
2771.42 2035
2771.92 2012
2772.42 2112
2772.91 2128
2773.41 2088
2773.91 2212
2774.40 2052
2774.90 2274
2775.40 2375
2775.89 2246
2776.39 2338
2776.89 2206
2777.38 2442
2777.88 2440
2778.38 2339
2778.87 2269
2779.37 2426
2779.87 2537
2780.36 2356
2780.86 2296
2781.36 2042
2781.85 2131
2782.35 1994
2782.85 2008
2783.35 1999
2783.84 1979
2784.34 1883
2784.84 1893
2785.34 1872
2785.83 1875
2786.33 1785
2786.83 1811
2787.33 1993
2787.82 2066
2788.32 1800
2788.82 1875
2789.32 1813
2789.81 1950
2790.31 1767
2790.81 1840
2791.31 1770
2791.81 1673
2792.30 1700
2792.80 1752
2793.30 1890
2793.80 1701
2794.30 2083
2794.80 1890
2795.29 1891
2795.79 2002
2796.29 1998
2796.79 2027
2797.29 2079
2797.79 2233
2798.29 2180
2798.78 2096
2799.28 2065
2799.78 2040
2800.28 1963
2800.78 2085
2801.28 2087
2801.78 2059
2802.28 1841
2802.77 1859
2803.27 2032
2803.77 1929
2804.27 1844
2804.77 2054
2805.27 2059
2805.77 1970
2806.27 2122
2806.77 2061
2807.27 2051
2807.77 2065
2808.27 2310
2808.77 2120
2809.27 2160
2809.77 2261
2810.27 2246
2810.77 2044
2811.27 2192
2811.76 2109
2812.26 2101
2812.76 2113
2813.26 2067
2813.76 2150
2814.26 1975
2814.76 2049
2815.26 1895
2815.76 2023
2816.27 1893
2816.77 1791
2817.27 1992
2817.77 1973
2818.27 1896
2818.77 2023
2819.27 1959
2819.77 2042
2820.27 2135
2820.77 2306
2821.27 2245
2821.77 2137
2822.27 2097
2822.77 2003
2823.27 2119
2823.77 2036
2824.27 1964
2824.78 1981
2825.28 2040
2825.78 2209
2826.28 2065
2826.78 2027
2827.28 1832
2827.78 1912
2828.28 1859
2828.79 1852
2829.29 1820
2829.79 1928
2830.29 1772
2830.79 2037
2831.29 1882
2831.79 1894
2832.30 1767
2832.80 1802
2833.30 1798
2833.80 2063
2834.30 1960
2834.80 1866
2835.31 1873
2835.81 1917
2836.31 1871
2836.81 1927
2837.31 1967
2837.82 2051
2838.32 2022
2838.82 1824
2839.32 1998
2839.83 1970
2840.33 2105
2840.83 2066
2841.33 1982
2841.84 1951
2842.34 2015
2842.84 1987
2843.34 1981
2843.85 2024
2844.35 1941
2844.85 1905
2845.35 1869
2845.86 1948
2846.36 1836
2846.86 1958
2847.37 2179
2847.87 2246
2848.37 2137
2848.87 2117
2849.38 2113
2849.88 2213
2850.38 2073
2850.89 2143
2851.39 2009
2851.89 2054
2852.40 1982
2852.90 2000
2853.40 2092
2853.91 2035
2854.41 1973
2854.92 2071
2855.42 2137
2855.92 2206
2856.43 2200
2856.93 2153
2857.43 2269
2857.94 2253
2858.44 2185
2858.95 2074
2859.45 2003
2859.95 2153
2860.46 1966
2860.96 1999
2861.47 1931
2861.97 1855
2862.48 1825
2862.98 1896
2863.48 1798
2863.99 1864
2864.49 1834
2865.00 1712
2865.50 1679
2866.01 1679
2866.51 1652
2867.02 1634
2867.52 1743
2868.03 1714
2868.53 1835
2869.04 1873
2869.54 1829
2870.05 1905
2870.55 1879
2871.06 1930
2871.56 1997
2872.07 2006
2872.57 2116
2873.08 2041
2873.58 1899
2874.09 2045
2874.59 2057
2875.10 1986
2875.60 2147
2876.11 1971
2876.61 2000
2877.12 2001
2877.63 1942
2878.13 2080
2878.64 2012
2879.14 2044
2879.65 1970
2880.15 2077
2880.66 2036
2881.17 2053
2881.67 1990
2882.18 1981
2882.68 1956
2883.19 2092
2883.70 2100
2884.20 2032
2884.71 2112
2885.22 2042
2885.72 2192
2886.23 2221
2886.74 2116
2887.24 2274
2887.75 2397
2888.25 2535
2888.76 2427
2889.27 2425
2889.77 2676
2890.28 2848
2890.79 2600
2891.30 2723
2891.80 2670
2892.31 2673
2892.82 2555
2893.32 2569
2893.83 2690
2894.34 2589
2894.84 2751
2895.35 2897
2895.86 2898
2896.37 3038
2896.87 3123
2897.38 3137
2897.89 2984
2898.40 2846
2898.90 3095
2899.41 2813
2899.92 2779
2900.43 2564
2900.93 2606
2901.44 2667
2901.95 2661
2902.46 2599
2902.96 2517
2903.47 2756
2903.98 2790
2904.49 2698
2905.00 2716
2905.50 2971
2906.01 3238
2906.52 3178
2907.03 3031
2907.54 3088
2908.05 2886
2908.55 2974
2909.06 3042
2909.57 2690
2910.08 2470
2910.59 2348
2911.10 2294
2911.61 2337
2912.11 2123
2912.62 2202
2913.13 2102
2913.64 2145
2914.15 2294
2914.66 2272
2915.17 2331
2915.68 2229
2916.19 2270
2916.69 2320
2917.20 2433
2917.71 2201
2918.22 2291
2918.73 2164
2919.24 2112
2919.75 2253
2920.26 2274
2920.77 2142
2921.28 2169
2921.79 2160
2922.30 2270
2922.81 2290
2923.32 2283
2923.83 2262
2924.34 2199
2924.85 2415
2925.36 2329
2925.87 2327
2926.38 2298
2926.89 2282
2927.40 2294
2927.91 2308
2928.42 2076
2928.93 2210
2929.44 2227
2929.95 2198
2930.46 2146
2930.97 2081
2931.48 1962
2931.99 2007
2932.50 1950
2933.01 2020
2933.52 1993
2934.03 1836
2934.54 1962
2935.05 2107
2935.56 2117
2936.07 2032
2936.58 2195
2937.09 2184
2937.60 2278
2938.12 2119
2938.63 2139
2939.14 2244
2939.65 2019
2940.16 2075
2940.67 2217
2941.18 2162
2941.69 2054
2942.20 1942
2942.72 2020
2943.23 2068
2943.74 2083
2944.25 2098
2944.76 2118
2945.27 2189
2945.79 2162
2946.30 2163
2946.81 2176
2947.32 2239
2947.83 2186
2948.34 2145
2948.86 2141
2949.37 2074
2949.88 2111
2950.39 2023
2950.90 2017
2951.42 2124
2951.93 2109
2952.44 1969
2952.95 2003
2953.46 2016
2953.98 1987
2954.49 1830
2955.00 1775
2955.51 1960
2956.03 2035
2956.54 1785
2957.05 1914
2957.56 1839
2958.08 1928
2958.59 1971
2959.10 1910
2959.62 2134
2960.13 2076
2960.64 2029
2961.15 2099
2961.67 2083
2962.18 2015
2962.69 2024
2963.21 2119
2963.72 1938
2964.23 1975
2964.75 1999
2965.26 2068
2965.77 1972
2966.29 1991
2966.80 1887
2967.31 2036
2967.83 2007
2968.34 1963
2968.85 1934
2969.37 1956
2969.88 1810
2970.40 2079
2970.91 2098
2971.42 2056
2971.94 2097
2972.45 2052
2972.96 2046
2973.48 1970
2973.99 2046
2974.51 2144
2975.02 2003
2975.54 2141
2976.05 2124
2976.56 2191
2977.08 2157
2977.59 2174
2978.11 2268
2978.62 2075
2979.14 2149
2979.65 2129
2980.16 1947
2980.68 2135
2981.19 2234
2981.71 2353
2982.22 2160
2982.74 2160
2983.25 2387
2983.77 2363
2984.28 2467
2984.80 2385
2985.31 2496
2985.83 2415
2986.34 2429
2986.86 2776
2987.37 2718
2987.89 2642
2988.40 2793
2988.92 2520
2989.44 2683
2989.95 2605
2990.47 2777
2990.98 2753
2991.50 2513
2992.01 2533
2992.53 2691
2993.04 2728
2993.56 2773
2994.08 2642
2994.59 2701
2995.11 2803
2995.62 2701
2996.14 2801
2996.66 2871
2997.17 2943
2997.69 3088
2998.20 3140
2998.72 3054
2999.24 3025
2999.75 3272
3000.27 3499
3000.79 3372
3001.30 3362
3001.82 3521
3002.33 3754
3002.85 4388
3003.37 4628
3003.88 5329
3004.40 6642
3004.92 7292
3005.43 8324
3005.95 8650
3006.47 8565
3006.99 9017
3007.50 8734
3008.02 8253
3008.54 7608
3009.05 6602
3009.57 6155
3010.09 5227
3010.60 4393
3011.12 3875
3011.64 3487
3012.16 3126
3012.67 3057
3013.19 2879
3013.71 2827
3014.23 2820
3014.74 2687
3015.26 2860
3015.78 2830
3016.30 2620
3016.82 2768
3017.33 2893
3017.85 2888
3018.37 2667
3018.89 2765
3019.40 2830
3019.92 2774
3020.44 2777
3020.96 2568
3021.48 2606
3022.00 2671
3022.51 2842
3023.03 2883
3023.55 2745
3024.07 2966
3024.59 2810
3025.11 3006
3025.62 2843
3026.14 3105
3026.66 2937
3027.18 2868
3027.70 2962
3028.22 2755
3028.74 2678
3029.25 2740
3029.77 2585
3030.29 2544
3030.81 2414
3031.33 2489
3031.85 2524
3032.37 2563
3032.89 2473
3033.41 2478
3033.93 2406
3034.45 2421
3034.96 2378
3035.48 2391
3036.00 2588
3036.52 2498
3037.04 2497
3037.56 2487
3038.08 2539
3038.60 2333
3039.12 2242
3039.64 2298
3040.16 2313
3040.68 2242
3041.20 2157
3041.72 2177
3042.24 2342
3042.76 2140
3043.28 2162
3043.80 2191
3044.32 2204
3044.84 2222
3045.36 2271
3045.88 2397
3046.40 2354
3046.92 2299
3047.44 2297
3047.96 2329
3048.48 2350
3049.00 2508
3049.52 2468
3050.04 2273
3050.56 2187
3051.09 2208
3051.61 2159
3052.13 2136
3052.65 2312
3053.17 2335
3053.69 2145
3054.21 1935
3054.73 2156
3055.25 2231
3055.77 2091
3056.29 2054
3056.82 2240
3057.34 2075
3057.86 2159
3058.38 2217
3058.90 2163
3059.42 2158
3059.94 2130
3060.47 2189
3060.99 2034
3061.51 2069
3062.03 2127
3062.55 2016
3063.07 2116
3063.60 2284
3064.12 2197
3064.64 2226
3065.16 2341
3065.68 2253
3066.21 2223
3066.73 2373
3067.25 2335
3067.77 2205
3068.29 2141
3068.82 2147
3069.34 2333
3069.86 2346
3070.38 2208
3070.90 2327
3071.43 2288
3071.95 2378
3072.47 2185
3072.99 2167
3073.52 2324
3074.04 2300
3074.56 2335
3075.09 2280
3075.61 2286
3076.13 2563
3076.65 2484
3077.18 2554
3077.70 2665
3078.22 2642
3078.75 2743
3079.27 2775
3079.79 2878
3080.32 3085
3080.84 3155
3081.36 3276
3081.89 3152
3082.41 3229
3082.93 3026
3083.46 3119
3083.98 3031
3084.50 2916
3085.03 2955
3085.55 2732
3086.07 2967
3086.60 2854
3087.12 2784
3087.64 2684
3088.17 2517
3088.69 2672
3089.22 2580
3089.74 2475
3090.26 2461
3090.79 2489
3091.31 2403
3091.84 2557
3092.36 2642
3092.89 2759
3093.41 2764
3093.93 2745
3094.46 2842
3094.98 2698
3095.51 2893
3096.03 3038
3096.56 2781
3097.08 3141
3097.61 3313
3098.13 3402
3098.66 3591
3099.18 3483
3099.70 3672
3100.23 4448
3100.75 5224
3101.28 5586
3101.80 6828
3102.33 7847
3102.85 9267
3103.38 10274
3103.91 11101
3104.43 11653
3104.96 12167
3105.48 11503
3106.01 10527
3106.53 9848
3107.06 8411
3107.58 7114
3108.11 6086
3108.63 5293
3109.16 4606
3109.69 4074
3110.21 3701
3110.74 3480
3111.26 3272
3111.79 3125
3112.31 3208
3112.84 3233
3113.37 3022
3113.89 2990
3114.42 3089
3114.94 2967
3115.47 2716
3116.00 2757
3116.52 2716
3117.05 2578
3117.58 2422
3118.10 2445
3118.63 2509
3119.16 2639
3119.68 2445
3120.21 2325
3120.73 2578
3121.26 2517
3121.79 2692
3122.31 2551
3122.84 2756
3123.37 2808
3123.90 2900
3124.42 2870
3124.95 2706
3125.48 2628
3126.00 2565
3126.53 2421
3127.06 2396
3127.58 2302
3128.11 2189
3128.64 2180
3129.17 2309
3129.69 2262
3130.22 2380
3130.75 2330
3131.28 2218
3131.80 2487
3132.33 2331
3132.86 2109
3133.39 2155
3133.91 2322
3134.44 2365
3134.97 2224
3135.50 2305
3136.03 2252
3136.55 2246
3137.08 2204
3137.61 2230
3138.14 2351
3138.67 2304
3139.19 2032
3139.72 2119
3140.25 2072
3140.78 2032
3141.31 1954
3141.84 2122
3142.36 2108
3142.89 2211
3143.42 2267
3143.95 2037
3144.48 2041
3145.01 2026
3145.54 2176
3146.06 2331
3146.59 2328
3147.12 2453
3147.65 2478
3148.18 2576
3148.71 2654
3149.24 2657
3149.77 2682
3150.30 2628
3150.83 2730
3151.35 2778
3151.88 2758
3152.41 2755
3152.94 2705
3153.47 2621
3154.00 2371
3154.53 2316
3155.06 2403
3155.59 2349
3156.12 2339
3156.65 2331
3157.18 2317
3157.71 2316
3158.24 2350
3158.77 2409
3159.30 2459
3159.83 2546
3160.36 2675
3160.89 2628
3161.42 2499
3161.95 2403
3162.48 2543
3163.01 2430
3163.54 2357
3164.07 2341
3164.60 2307
3165.13 2269
3165.66 2186
3166.19 2144
3166.72 2196
3167.25 2302
3167.78 2181
3168.31 2167
3168.84 2064
3169.37 1974
3169.90 1945
3170.44 1963
3170.97 1997
3171.50 2027
3172.03 2105
3172.56 2109
3173.09 2048
3173.62 2259
3174.15 2388
3174.68 2398
3175.21 2313
3175.75 2297
3176.28 2398
3176.81 2374
3177.34 2177
3177.87 2347
3178.40 2232
3178.93 2151
3179.47 2364
3180.00 2161
3180.53 2008
3181.06 2046
3181.59 1975
3182.12 2045
3182.66 1988
3183.19 1991
3183.72 1962
3184.25 1989
3184.78 2092
3185.32 2159
3185.85 2018
3186.38 2089
3186.91 2289
3187.44 2218
3187.98 2226
3188.51 2243
3189.04 2326
3189.57 2316
3190.11 2354
3190.64 2262
3191.17 2164
3191.70 2033
3192.24 2061
3192.77 2208
3193.30 2177
3193.84 2160
3194.37 2202
3194.90 2134
3195.43 2113
3195.97 2154
3196.50 2222
3197.03 2220
3197.57 2162
3198.10 2268
3198.63 2263
3199.17 2242
3199.70 2241
3200.23 2432
3200.77 2481
3201.30 2627
3201.83 2686
3202.37 2561
3202.90 2557
3203.43 2625
3203.97 2724
3204.50 2526
3205.03 2575
3205.57 2579
3206.10 2489
3206.63 2547
3207.17 2512
3207.70 2654
3208.24 2632
3208.77 2713
3209.30 3209
3209.84 3541
3210.37 3439
3210.91 3439
3211.44 3593
3211.98 3633
3212.51 3715
3213.04 3785
3213.58 3625
3214.11 3524
3214.65 3398
3215.18 3198
3215.72 3245
3216.25 2878
3216.79 2710
3217.32 2689
3217.86 2453
3218.39 2448
3218.93 2439
3219.46 2334
3220.00 2304
3220.53 2402
3221.07 2467
3221.60 2523
3222.14 2684
3222.67 2722
3223.21 2807
3223.74 2982
3224.28 3138
3224.81 3223
3225.35 3288
3225.88 3264
3226.42 3389
3226.95 3432
3227.49 3333
3228.02 3332
3228.56 3152
3229.10 2896
3229.63 2942
3230.17 2596
3230.70 2774
3231.24 2849
3231.78 2771
3232.31 2672
3232.85 2711
3233.38 2774
3233.92 2913
3234.46 2955
3234.99 2954
3235.53 2879
3236.06 2725
3236.60 2976
3237.14 3269
3237.67 3245
3238.21 3293
3238.75 3307
3239.28 3263
3239.82 3261
3240.36 3197
3240.89 3065
3241.43 3185
3241.97 3215
3242.50 3253
3243.04 3106
3243.58 2997
3244.11 3145
3244.65 3097
3245.19 3306
3245.72 3053
3246.26 3128
3246.80 2958
3247.34 3097
3247.87 3269
3248.41 3175
3248.95 3192
3249.49 3047
3250.02 3220
3250.56 3166
3251.10 3113
3251.64 3310
3252.17 3037
3252.71 2938
3253.25 2975
3253.79 2946
3254.32 3029
3254.86 2977
3255.40 2942
3255.94 3070
3256.48 3221
3257.01 3192
3257.55 3251
3258.09 3274
3258.63 3493
3259.17 3454
3259.70 3801
3260.24 3962
3260.78 4428
3261.32 4948
3261.86 5448
3262.40 6037
3262.93 6445
3263.47 6686
3264.01 7481
3264.55 7954
3265.09 8686
3265.63 9134
3266.17 9392
3266.71 9929
3267.24 10287
3267.78 10542
3268.32 10266
3268.86 10194
3269.40 9657
3269.94 9151
3270.48 8082
3271.02 7301
3271.56 6522
3272.10 5736
3272.64 5059
3273.18 4330
3273.71 4037
3274.25 3778
3274.79 3684
3275.33 3645
3275.87 3703
3276.41 3558
3276.95 3700
3277.49 3511
3278.03 3546
3278.57 3609
3279.11 3569
3279.65 3617
3280.19 3728
3280.73 3568
3281.27 3417
3281.81 3547
3282.35 3665
3282.89 3445
3283.43 3582
3283.97 3403
3284.51 3566
3285.05 3709
3285.59 3327
3286.13 3437
3286.67 3417
3287.21 3577
3287.75 3586
3288.30 3852
3288.84 3834
3289.38 3968
3289.92 3806
3290.46 3721
3291.00 3756
3291.54 3743
3292.08 3807
3292.62 3775
3293.16 3956
3293.70 4206
3294.24 4462
3294.79 4646
3295.33 4956
3295.87 5282
3296.41 5437
3296.95 5438
3297.49 5382
3298.03 5348
3298.57 5112
3299.12 4815
3299.66 4855
3300.20 4790
3300.74 4734
3301.28 4514
3301.82 4396
3302.37 4504
3302.91 4715
3303.45 4910
3303.99 4945
3304.53 4868
3305.08 4929
3305.62 4815
3306.16 4663
3306.70 4494
3307.24 4323
3307.79 4204
3308.33 3880
3308.87 3746
3309.41 3609
3309.96 3619
3310.50 3546
3311.04 3436
3311.58 3284
3312.13 3387
3312.67 3274
3313.21 3426
3313.75 3592
3314.30 3728
3314.84 3875
3315.38 3925
3315.92 3825
3316.47 4117
3317.01 4235
3317.55 4304
3318.10 4701
3318.64 4892
3319.18 4736
3319.73 4658
3320.27 4819
3320.81 4652
3321.36 4713
3321.90 4638
3322.44 4554
3322.99 4554
3323.53 4599
3324.07 4442
3324.62 4517
3325.16 4465
3325.70 4554
3326.25 4385
3326.79 4162
3327.34 3962
3327.88 3929
3328.42 4233
3328.97 4088
3329.51 3976
3330.06 3981
3330.60 4285
3331.14 5003
3331.69 5994
3332.23 7167
3332.78 9636
3333.32 12458
3333.86 15821
3334.41 19414
3334.95 22509
3335.50 25405
3336.04 27475
3336.59 29575
3337.13 30775
3337.68 30681
3338.22 29647
3338.77 28422
3339.31 26339
3339.86 24053
3340.40 20153
3340.94 17049
3341.49 14050
3342.03 11448
3342.58 9547
3343.13 7939
3343.67 6722
3344.22 5682
3344.76 5196
3345.31 4781
3345.85 4450
3346.40 4178
3346.94 4124
3347.49 3923
3348.03 3984
3348.58 3970
3349.12 3947
3349.67 3776
3350.22 3885
3350.76 3916
3351.31 3701
3351.85 3671
3352.40 3881
3352.94 3812
3353.49 3564
3354.04 3960
3354.58 3803
3355.13 3862
3355.67 3473
3356.22 3374
3356.77 3416
3357.31 3333
3357.86 3466
3358.41 3309
3358.95 3353
3359.50 3231
3360.05 3097
3360.59 3080
3361.14 3113
3361.68 3161
3362.23 3276
3362.78 3232
3363.33 3278
3363.87 3346
3364.42 3283
3364.97 3410
3365.51 3422
3366.06 3409
3366.61 3122
3367.15 3215
3367.70 3409
3368.25 3375
3368.79 3364
3369.34 3388
3369.89 3372
3370.44 3401
3370.98 3455
3371.53 3497
3372.08 3604
3372.63 3798
3373.17 4157
3373.72 4350
3374.27 4568
3374.82 4417
3375.36 4465
3375.91 4555
3376.46 4717
3377.01 4437
3377.56 4215
3378.10 3822
3378.65 3748
3379.20 3536
3379.75 3273
3380.30 3072
3380.84 2896
3381.39 2728
3381.94 2654
3382.49 2568
3383.04 2667
3383.59 2446
3384.13 2604
3384.68 2492
3385.23 2603
3385.78 2650
3386.33 2362
3386.88 2433
3387.43 2418
3387.97 2410
3388.52 2546
3389.07 2445
3389.62 2366
3390.17 2290
3390.72 2442
3391.27 2332
3391.82 2320
3392.37 2401
3392.92 2465
3393.46 2483
3394.01 2462
3394.56 2518
3395.11 2526
3395.66 2427
3396.21 2398
3396.76 2523
3397.31 2567
3397.86 2647
3398.41 2643
3398.96 2480
3399.51 2446
3400.06 2417
3400.61 2475
3401.16 2324
3401.71 2344
3402.26 2333
3402.81 2223
3403.36 2139
3403.91 2193
3404.46 2194
3405.01 2178
3405.56 2195
3406.11 2114
3406.66 2289
3407.21 2176
3407.76 2342
3408.31 2344
3408.86 2361
3409.41 2434
3409.96 2361
3410.51 2356
3411.06 2501
3411.61 2466
3412.16 2544
3412.71 2620
3413.27 2637
3413.82 2723
3414.37 2616
3414.92 2593
3415.47 2567
3416.02 2498
3416.57 2416
3417.12 2407
3417.67 2184
3418.22 2228
3418.78 2192
3419.33 2265
3419.88 2244
3420.43 2197
3420.98 2075
3421.53 2370
3422.08 2471
3422.64 2324
3423.19 2444
3423.74 2666
3424.29 2705
3424.84 2816
3425.39 2959
3425.95 2892
3426.50 2878
3427.05 2858
3427.60 2532
3428.15 2501
3428.71 2555
3429.26 2541
3429.81 2389
3430.36 2205
3430.91 2218
3431.47 2231
3432.02 2214
3432.57 2372
3433.12 2168
3433.68 2025
3434.23 2141
3434.78 2147
3435.33 2270
3435.89 2367
3436.44 2351
3436.99 2259
3437.54 2172
3438.10 2330
3438.65 2339
3439.20 2078
3439.76 2315
3440.31 2429
3440.86 2471
3441.42 2184
3441.97 2269
3442.52 2444
3443.07 2558
3443.63 2517
3444.18 2328
3444.73 2316
3445.29 2342
3445.84 2253
3446.39 2371
3446.95 2322
3447.50 2145
3448.06 2116
3448.61 2210
3449.16 2268
3449.72 2223
3450.27 2138
3450.82 2007
3451.38 2030
3451.93 1923
3452.49 1929
3453.04 2151
3453.59 1908
3454.15 1919
3454.70 2041
3455.26 2270
3455.81 2258
3456.36 2214
3456.92 1893
3457.47 1869
3458.03 1978
3458.58 2046
3459.14 2069
3459.69 2234
3460.25 2149
3460.80 2185
3461.36 2113
3461.91 2225
3462.46 2269
3463.02 2127
3463.57 2258
3464.13 2240
3464.68 2088
3465.24 2075
3465.79 2195
3466.35 2217
3466.90 2295
3467.46 2302
3468.02 2450
3468.57 2458
3469.13 2483
3469.68 2600
3470.24 2708
3470.79 2646
3471.35 2605
3471.90 2542
3472.46 2688
3473.01 2869
3473.57 2817
3474.13 2828
3474.68 2897
3475.24 2617
3475.79 2790
3476.35 2558
3476.90 2524
3477.46 2708
3478.02 2808
3478.57 2689
3479.13 2617
3479.68 2916
3480.24 2885
3480.80 2689
3481.35 2915
3481.91 2979
3482.47 2991
3483.02 3158
3483.58 3212
3484.14 3126
3484.69 3043
3485.25 3149
3485.81 3244
3486.36 3156
3486.92 3349
3487.48 3558
3488.03 3488
3488.59 4016
3489.15 4345
3489.70 5286
3490.26 6626
3490.82 7926
3491.37 8946
3491.93 10424
3492.49 11903
3493.05 12213
3493.60 12462
3494.16 12144
3494.72 11983
3495.27 11011
3495.83 9539
3496.39 8643
3496.95 7432
3497.50 6347
3498.06 5667
3498.62 5080
3499.18 4747
3499.74 4357
3500.29 4408
3500.85 4399
3501.41 4452
3501.97 4511
3502.52 4822
3503.08 4914
3503.64 5063
3504.20 5290
3504.76 5513
3505.32 5765
3505.87 5966
3506.43 6029
3506.99 5647
3507.55 5700
3508.11 5336
3508.67 5093
3509.22 4874
3509.78 4507
3510.34 4472
3510.90 3902
3511.46 3629
3512.02 3353
3512.58 3410
3513.13 3194
3513.69 3055
3514.25 2899
3514.81 2789
3515.37 2526
3515.93 2554
3516.49 2542
3517.05 2514
3517.61 2573
3518.17 2429
3518.73 2462
3519.28 2462
3519.84 2475
3520.40 2540
3520.96 2308
3521.52 2496
3522.08 2682
3522.64 2615
3523.20 2497
3523.76 2416
3524.32 2699
3524.88 2694
3525.44 2464
3526.00 2587
3526.56 2659
3527.12 2567
3527.68 2460
3528.24 2274
3528.80 2318
3529.36 2130
3529.92 2083
3530.48 2384
3531.04 2346
3531.60 2112
3532.16 2091
3532.72 2245
3533.28 2289
3533.84 2304
3534.40 2242
3534.96 2311
3535.52 2294
3536.08 2364
3536.65 2231
3537.21 2280
3537.77 2127
3538.33 2449
3538.89 2327
3539.45 2515
3540.01 2483
3540.57 2354
3541.13 2329
3541.69 2212
3542.25 2360
3542.82 2250
3543.38 2331
3543.94 2367
3544.50 2327
3545.06 2218
3545.62 2262
3546.18 2357
3546.75 2273
3547.31 2207
3547.87 2199
3548.43 2112
3548.99 2181
3549.55 2096
3550.12 1807
3550.68 1969
3551.24 2137
3551.80 1911
3552.36 2094
3552.92 1988
3553.49 1942
3554.05 1980
3554.61 1849
3555.17 1956
3555.74 2027
3556.30 1976
3556.86 1926
3557.42 1879
3557.98 1962
3558.55 2118
3559.11 2107
3559.67 1998
3560.23 2108
3560.80 2014
3561.36 2007
3561.92 2083
3562.49 2166
3563.05 2075
3563.61 2135
3564.17 2185
3564.74 2093
3565.30 2120
3565.86 2009
3566.43 2158
3566.99 2033
3567.55 1968
3568.11 1978
3568.68 1804
3569.24 1815
3569.80 1844
3570.37 1842
3570.93 1826
3571.49 1799
3572.06 1882
3572.62 1865
3573.19 1851
3573.75 1863
3574.31 1863
3574.88 2091
3575.44 2213
3576.00 2238
3576.57 2245
3577.13 2315
3577.70 2276
3578.26 2625
3578.82 2511
3579.39 2394
3579.95 2345
3580.52 2342
3581.08 2278
3581.64 2334
3582.21 2292
3582.77 2206
3583.34 2162
3583.90 2030
3584.47 1994
3585.03 1961
3585.60 2028
3586.16 1977
3586.72 2010
3587.29 2078
3587.85 2081
3588.42 2110
3588.98 1863
3589.55 1898
3590.11 1911
3590.68 1956
3591.24 1971
3591.81 1982
3592.37 1848
3592.94 1784
3593.50 1805
3594.07 1878
3594.63 1943
3595.20 2085
3595.77 2062
3596.33 2011
3596.90 1967
3597.46 1927
3598.03 1946
3598.59 1954
3599.16 2029
3599.72 2019
3600.29 1996
3600.86 1892
3601.42 1905
3601.99 1847
3602.55 1974
3603.12 1983
3603.69 1974
3604.25 1870
3604.82 1815
3605.38 1846
3605.95 1756
3606.52 1776
3607.08 1859
3607.65 1778
3608.21 1845
3608.78 1698
3609.35 1702
3609.91 1727
3610.48 1691
3611.05 1694
3611.61 1638
3612.18 1820
3612.75 1629
3613.31 1781
3613.88 1739
3614.45 1895
3615.01 1897
3615.58 1956
3616.15 1836
3616.72 2072
3617.28 2260
3617.85 2362
3618.42 2321
3618.98 2188
3619.55 2421
3620.12 2371
3620.69 2307
3621.25 2372
3621.82 2134
3622.39 2315
3622.96 2251
3623.52 2038
3624.09 1905
3624.66 1897
3625.23 1782
3625.79 1839
3626.36 1782
3626.93 1676
3627.50 1543
3628.06 1573
3628.63 1801
3629.20 1797
3629.77 1785
3630.34 1863
3630.91 1821
3631.47 1878
3632.04 1959
3632.61 1921
3633.18 1784
3633.75 1801
3634.31 1925
3634.88 1851
3635.45 1835
3636.02 1840
3636.59 1810
3637.16 1736
3637.73 1651
3638.29 1664
3638.86 1936
3639.43 1897
3640.00 1948
3640.57 1828
3641.14 1970
3641.71 1908
3642.28 1987
3642.85 1955
3643.42 2043
3643.98 2019
3644.55 1968
3645.12 2044
3645.69 1876
3646.26 1905
3646.83 1902
3647.40 1897
3647.97 1921
3648.54 1977
3649.11 2162
3649.68 2109
3650.25 2027
3650.82 2344
3651.39 2534
3651.96 2521
3652.53 2529
3653.10 2407
3653.67 2685
3654.24 2439
3654.81 2300
3655.38 2296
3655.95 2254
3656.52 2082
3657.09 1902
3657.66 1965
3658.23 2154
3658.80 2103
3659.37 1976
3659.94 1954
3660.51 2022
3661.08 2001
3661.65 2052
3662.22 2213
3662.79 2169
3663.36 2308
3663.93 2190
3664.50 2403
3665.07 2361
3665.64 2472
3666.22 2589
3666.79 2664
3667.36 2649
3667.93 2729
3668.50 2796
3669.07 2548
3669.64 2283
3670.21 2145
3670.78 2203
3671.36 2155
3671.93 2015
3672.50 1963
3673.07 2034
3673.64 2046
3674.21 2164
3674.78 2003
3675.36 2223
3675.93 2327
3676.50 2257
3677.07 2325
3677.64 2205
3678.21 2237
3678.79 2051
3679.36 2250
3679.93 2246
3680.50 1891
3681.07 1840
3681.65 1991
3682.22 1927
3682.79 1893
3683.36 1747
3683.94 1789
3684.51 1808
3685.08 1782
3685.65 1808
3686.23 1842
3686.80 1743
3687.37 1709
3687.94 1810
3688.52 1860
3689.09 1787
3689.66 1760
3690.23 1892
3690.81 1908
3691.38 1751
3691.95 1902
3692.52 1954
3693.10 1796
3693.67 1676
3694.24 1818
3694.82 1730
3695.39 1729
3695.96 1696
3696.54 1627
3697.11 1617
3697.68 1657
3698.26 1610
3698.83 1688
3699.40 1572
3699.98 1616
3700.55 1689
3701.12 1765
3701.70 1741
3702.27 1649
3702.85 1664
3703.42 1768
3703.99 1872
3704.57 1696
3705.14 1802
3705.71 1842
3706.29 1790
3706.86 1829
3707.44 2017
3708.01 1869
3708.59 1703
3709.16 1865
3709.73 1839
3710.31 1876
3710.88 1917
3711.46 1892
3712.03 1793
3712.61 1816
3713.18 1899
3713.75 1744
3714.33 1670
3714.90 1755
3715.48 1915
3716.05 1840
3716.63 1647
3717.20 1637
3717.78 1857
3718.35 1842
3718.93 1689
3719.50 1569
3720.08 1568
3720.65 1790
3721.23 1627
3721.80 1595
3722.38 1550
3722.95 1549
3723.53 1619
3724.11 1620
3724.68 1570
3725.26 1548
3725.83 1516
3726.41 1603
3726.98 1682
3727.56 1604
3728.13 1565
3728.71 1577
3729.29 1629
3729.86 1810
3730.44 1750
3731.01 1851
3731.59 1875
3732.17 1900
3732.74 1939
3733.32 1929
3733.89 1850
3734.47 2025
3735.05 1941
3735.62 1908
3736.20 1859
3736.77 1791
3737.35 1975
3737.93 1762
3738.50 1592
3739.08 1767
3739.66 1739
3740.23 1729
3740.81 1810
3741.39 1714
3741.96 1547
3742.54 1622
3743.12 1530
3743.69 1420
3744.27 1656
3744.85 1667
3745.43 1700
3746.00 1592
3746.58 1628
3747.16 1632
3747.73 1627
3748.31 1753
3748.89 1731
3749.47 1717
3750.04 1666
3750.62 1613
3751.20 1573
3751.78 1709
3752.35 1650
3752.93 1749
3753.51 1704
3754.09 1742
3754.66 1649
3755.24 1540
3755.82 1610
3756.40 1678
3756.98 1505
3757.55 1577
3758.13 1566
3758.71 1629
3759.29 1779
3759.87 1804
3760.44 1694
3761.02 1725
3761.60 1738
3762.18 1841
3762.76 1793
3763.34 1821
3763.91 1745
3764.49 1807
3765.07 1789
3765.65 1677
3766.23 1717
3766.81 1568
3767.39 1379
3767.96 1390
3768.54 1560
3769.12 1734
3769.70 1742
3770.28 1750
3770.86 1792
3771.44 1765
3772.02 1826
3772.60 1823
3773.18 1851
3773.76 1698
3774.33 1647
3774.91 1720
3775.49 1725
3776.07 1841
3776.65 1722
3777.23 1909
3777.81 1613
3778.39 1590
3778.97 1717
3779.55 1664
3780.13 1682
3780.71 1615
3781.29 1513
3781.87 1668
3782.45 1590
3783.03 1626
3783.61 1629
3784.19 1596
3784.77 1648
3785.35 1604
3785.93 1747
3786.51 1647
3787.09 1593
3787.67 1759
3788.25 1692
3788.83 1688
3789.41 1692
3789.99 1700
3790.57 1706
3791.15 1776
3791.73 1648
3792.31 1694
3792.89 1921
3793.48 1927
3794.06 1705
3794.64 1660
3795.22 1805
3795.80 2002
3796.38 1907
3796.96 1881
3797.54 1954
3798.12 1889
3798.70 1884
3799.28 1850
3799.87 2059
3800.45 2087
3801.03 2178
3801.61 2213
3802.19 2457
3802.77 2524
3803.35 2328
3803.94 2345
3804.52 2290
3805.10 2461
3805.68 2281
3806.26 2191
3806.84 2267
3807.43 2368
3808.01 2468
3808.59 2282
3809.17 2419
3809.75 2393
3810.34 2386
3810.92 2403
3811.50 2346
3812.08 2559
3812.66 2438
3813.25 2327
3813.83 2540
3814.41 2663
3814.99 2630
3815.58 2679
3816.16 2739
3816.74 2768
3817.32 2915
3817.91 2565
3818.49 2454
3819.07 2399
3819.65 2208
3820.24 2213
3820.82 2168
3821.40 2144
3821.99 1840
3822.57 1980
3823.15 1844
3823.73 1721
3824.32 1680
3824.90 1822
3825.48 1796
3826.07 1956
3826.65 1762
3827.23 1706
3827.82 1689
3828.40 1670
3828.98 1682
3829.57 1706
3830.15 1785
3830.73 1573
3831.32 1647
3831.90 1733
3832.49 1736
3833.07 1758
3833.65 1714
3834.24 1793
3834.82 1764
3835.41 1778
3835.99 1691
3836.57 1687
3837.16 1864
3837.74 1853
3838.33 1685
3838.91 1579
3839.49 1543
3840.08 1668
3840.66 1691
3841.25 1659
3841.83 1524
3842.42 1610
3843.00 1654
3843.58 1582
3844.17 1579
3844.75 1560
3845.34 1636
3845.92 1662
3846.51 1634
3847.09 1525
3847.68 1607
3848.26 1548
3848.85 1529
3849.43 1815
3850.02 1780
3850.60 1545
3851.19 1526
3851.77 1620
3852.36 1439
3852.94 1530
3853.53 1601
3854.11 1628
3854.70 1714
3855.29 1740
3855.87 1805
3856.46 1508
3857.04 1525
3857.63 1624
3858.21 1588
3858.80 1808
3859.39 1791
3859.97 1710
3860.56 1847
3861.14 1827
3861.73 1853
3862.31 1906
3862.90 1976
3863.49 1980
3864.07 2016
3864.66 2151
3865.25 2230
3865.83 2159
3866.42 1937
3867.00 2082
3867.59 2279
3868.18 2295
3868.76 2234
3869.35 2202
3869.94 2031
3870.52 2086
3871.11 1927
3871.70 1775
3872.28 1768
3872.87 1756
3873.46 1722
3874.04 1779
3874.63 1758
3875.22 1781
3875.80 1810
3876.39 1839
3876.98 1867
3877.57 1784
3878.15 1806
3878.74 2005
3879.33 1802
3879.92 1843
3880.50 1716
3881.09 1794
3881.68 1719
3882.26 1695
3882.85 1628
3883.44 1514
3884.03 1493
3884.62 1442
3885.20 1566
3885.79 1565
3886.38 1458
3886.97 1628
3887.55 1612
3888.14 1636
3888.73 1826
3889.32 1849
3889.91 2000
3890.49 1943
3891.08 1905
3891.67 1910
3892.26 2086
3892.85 1998
3893.44 2155
3894.02 1991
3894.61 1910
3895.20 1872
3895.79 1873
3896.38 1852
3896.97 1748
3897.56 1886
3898.14 1840
3898.73 1718
3899.32 1712
3899.91 1887
3900.50 1951
3901.09 1767
3901.68 1580
3902.27 1688
3902.86 1878
3903.44 1769
3904.03 1792
3904.62 1814
3905.21 1777
3905.80 1732
3906.39 1778
3906.98 1942
3907.57 1799
3908.16 1934
3908.75 1915
3909.34 1891
3909.93 1982
3910.52 1779
3911.11 1844
3911.70 1747
3912.29 1712
3912.88 1616
3913.47 1619
3914.06 1532
3914.65 1585
3915.24 1684
3915.83 1656
3916.42 1489
3917.01 1528
3917.60 1573
3918.19 1667
3918.78 1676
3919.37 1622
3919.96 1733
3920.55 1599
3921.14 1585
3921.73 1564
3922.32 1657
3922.91 1548
3923.50 1687
3924.09 1803
3924.68 1740
3925.27 1688
3925.86 1626
3926.45 1540
3927.05 1524
3927.64 1594
3928.23 1529
3928.82 1646
3929.41 1576
3930.00 1575
3930.59 1497
3931.18 1528
3931.77 1445
3932.37 1459
3932.96 1514
3933.55 1505
3934.14 1496
3934.73 1532
3935.32 1537
3935.91 1608
3936.51 1434
3937.10 1547
3937.69 1623
3938.28 1704
3938.87 1689
3939.46 1717
3940.06 1808
3940.65 1830
3941.24 1965
3941.83 1970
3942.42 1948
3943.02 1978
3943.61 2032
3944.20 1995
3944.79 1940
3945.39 1919
3945.98 2062
3946.57 1919
3947.16 1860
3947.76 1784
3948.35 1706
3948.94 1613
3949.53 1605
3950.13 1683
3950.72 1578
3951.31 1683
3951.90 1675
3952.50 1782
3953.09 1727
3953.68 1640
3954.28 1710
3954.87 1659
3955.46 1681
3956.05 1827
3956.65 1991
3957.24 1887
3957.83 1756
3958.43 1896
3959.02 1909
3959.61 1851
3960.21 1824
3960.80 1831
3961.39 1858
3961.99 1783
3962.58 2010
3963.17 1735
3963.77 1720
3964.36 1835
3964.96 1951
3965.55 1930
3966.14 2040
3966.74 1964
3967.33 2037
3967.93 1959
3968.52 2109
3969.11 2095
3969.71 2149
3970.30 2159
3970.90 1946
3971.49 1939
3972.08 1942
3972.68 1857
3973.27 1852
3973.87 1905
3974.46 1985
3975.06 2009
3975.65 2107
3976.25 2565
3976.84 2624
3977.43 2749
3978.03 2742
3978.62 2737
3979.22 2598
3979.81 2748
3980.41 2617
3981.00 2424
3981.60 2256
3982.19 2170
3982.79 2029
3983.38 2150
3983.98 1927
3984.57 2150
3985.17 2195
3985.76 2126
3986.36 1894
3986.96 1942
3987.55 1999
3988.15 2067
3988.74 1886
3989.34 1887
3989.93 1988
3990.53 1985
3991.12 1861
3991.72 1915
3992.32 1887
3992.91 2025
3993.51 2096
3994.10 2105
3994.70 1969
3995.30 1963
3995.89 2027
3996.49 2238
3997.08 2138
3997.68 2001
3998.28 2039
3998.87 2068
3999.47 1957
4000.07 1923
4000.66 1945
4001.26 2143
4001.85 2063
4002.45 1993
4003.05 2060
4003.64 2040
4004.24 2046
4004.84 1968
4005.43 1973
4006.03 2095
4006.63 2059
4007.23 2110
4007.82 2106
4008.42 1922
4009.02 2015
4009.61 1992
4010.21 1904
4010.81 1899
4011.41 1805
4012.00 1896
4012.60 1855
4013.20 1781
4013.79 1897
4014.39 1846
4014.99 1906
4015.59 1901
4016.18 1915
4016.78 2061
4017.38 2113
4017.98 2127
4018.58 2110
4019.17 2009
4019.77 1967
4020.37 1902
4020.97 1932
4021.56 1948
4022.16 1923
4022.76 1890
4023.36 2038
4023.96 1883
4024.56 1904
4025.15 2146
4025.75 2021
4026.35 1990
4026.95 2092
4027.55 2265
4028.15 2412
4028.74 2240
4029.34 2343
4029.94 2536
4030.54 2630
4031.14 2436
4031.74 2341
4032.34 2467
4032.93 2570
4033.53 2746
4034.13 2866
4034.73 3084
4035.33 2870
4035.93 2653
4036.53 2835
4037.13 2538
4037.73 2382
4038.33 2234
4038.93 2279
4039.52 2044
4040.12 1919
4040.72 2000
4041.32 1951
4041.92 1819
4042.52 1739
4043.12 1775
4043.72 1677
4044.32 1608
4044.92 1744
4045.52 1705
4046.12 1762
4046.72 1682
4047.32 1675
4047.92 1708
4048.52 1619
4049.12 1636
4049.72 1697
4050.32 1770
4050.92 1866
4051.52 1647
4052.12 1788
4052.72 1804
4053.32 1697
4053.92 1773
4054.52 1839
4055.12 1842
4055.72 1825
4056.32 1691
4056.92 1782
4057.52 1791
4058.13 1651
4058.73 1497
4059.33 1512
4059.93 1519
4060.53 1507
4061.13 1684
4061.73 1642
4062.33 1762
4062.93 1716
4063.53 1718
4064.14 1513
4064.74 1672
4065.34 1732
4065.94 1715
4066.54 1724
4067.14 1611
4067.74 1578
4068.34 1592
4068.95 1518
4069.55 1633
4070.15 1599
4070.75 1585
4071.35 1732
4071.95 1569
4072.56 1422
4073.16 1448
4073.76 1472
4074.36 1543
4074.96 1612
4075.57 1593
4076.17 1545
4076.77 1665
4077.37 1498
4077.97 1609
4078.58 1667
4079.18 1589
4079.78 1700
4080.38 1484
4080.99 1517
4081.59 1575
4082.19 1559
4082.79 1561
4083.40 1437
4084.00 1454
4084.60 1486
4085.20 1596
4085.81 1503
4086.41 1517
4087.01 1525
4087.61 1451
4088.22 1597
4088.82 1530
4089.42 1517
4090.03 1435
4090.63 1441
4091.23 1702
4091.84 1701
4092.44 1557
4093.04 1570
4093.65 1721
4094.25 1573
4094.85 1623
4095.46 1635
4096.06 1540
4096.66 1610
4097.27 1743
4097.87 1672
4098.47 1566
4099.08 1588
4099.68 1644
4100.29 1694
4100.89 1676
4101.49 1479
4102.10 1562
4102.70 1583
4103.30 1404
4103.91 1459
4104.51 1433
4105.12 1428
4105.72 1493
4106.33 1434
4106.93 1530
4107.53 1573
4108.14 1527
4108.74 1399
4109.35 1546
4109.95 1574
4110.56 1494
4111.16 1470
4111.77 1413
4112.37 1451
4112.98 1497
4113.58 1569
4114.19 1579
4114.79 1509
4115.40 1512
4116.00 1493
4116.61 1479
4117.21 1468
4117.82 1507
4118.42 1478
4119.03 1509
4119.63 1556
4120.24 1434
4120.84 1486
4121.45 1415
4122.05 1453
4122.66 1501
4123.26 1510
4123.87 1491
4124.47 1441
4125.08 1496
4125.69 1425
4126.29 1530
4126.90 1508
4127.50 1498
4128.11 1410
4128.71 1486
4129.32 1417
4129.93 1429
4130.53 1513
4131.14 1524
4131.74 1459
4132.35 1496
4132.96 1519
4133.56 1493
4134.17 1572
4134.78 1626
4135.38 1540
4135.99 1583
4136.60 1608
4137.20 1580
4137.81 1699
4138.42 1644
4139.02 1610
4139.63 1598
4140.24 1738
4140.84 1747
4141.45 1730
4142.06 1727
4142.66 1770
4143.27 1870
4143.88 1685
4144.48 1680
4145.09 1792
4145.70 1743
4146.31 1699
4146.91 1723
4147.52 1771
4148.13 1583
4148.73 1634
4149.34 1667
4149.95 1620
4150.56 1670
4151.16 1557
4151.77 1529
4152.38 1535
4152.99 1554
4153.60 1470
4154.20 1529
4154.81 1505
4155.42 1649
4156.03 1658
4156.63 1495
4157.24 1607
4157.85 1744
4158.46 1557
4159.07 1752
4159.68 1769
4160.28 1696
4160.89 1822
4161.50 1877
4162.11 1698
4162.72 1681
4163.33 1754
4163.93 1739
4164.54 1752
4165.15 1710
4165.76 1713
4166.37 1785
4166.98 1690
4167.59 1783
4168.19 1795
4168.80 1638
4169.41 1693
4170.02 1715
4170.63 1776
4171.24 1748
4171.85 1634
4172.46 1692
4173.07 1568
4173.68 1475
4174.29 1484
4174.89 1518
4175.50 1654
4176.11 1421
4176.72 1479
4177.33 1529
4177.94 1485
4178.55 1568
4179.16 1550
4179.77 1515
4180.38 1513
4180.99 1610
4181.60 1592
4182.21 1583
4182.82 1628
4183.43 1577
4184.04 1531
4184.65 1607
4185.26 1562
4185.87 1626
4186.48 1492
4187.09 1452
4187.70 1531
4188.31 1565
4188.92 1577
4189.53 1545
4190.14 1501
4190.75 1425
4191.36 1511
4191.97 1560
4192.58 1682
4193.19 1583
4193.80 1567
4194.42 1548
4195.03 1597
4195.64 1683
4196.25 1544
4196.86 1598
4197.47 1545
4198.08 1707
4198.69 1627
4199.30 1547
4199.91 1530
4200.53 1648
4201.14 1610
4201.75 1571
4202.36 1488
4202.97 1554
4203.58 1473
4204.19 1522
4204.80 1601
4205.42 1557
4206.03 1526
4206.64 1708
4207.25 1624
4207.86 1660
4208.47 1585
4209.09 1607
4209.70 1471
4210.31 1621
4210.92 1570
4211.53 1523
4212.15 1490
4212.76 1541
4213.37 1631
4213.98 1647
4214.59 1533
4215.21 1593
4215.82 1585
4216.43 1652
4217.04 1794
4217.66 1774
4218.27 1811
4218.88 1817
4219.49 1995
4220.11 1869
4220.72 1972
4221.33 1909
4221.94 2023
4222.56 2012
4223.17 2114
4223.78 2142
4224.40 1946
4225.01 2070
4225.62 2105
4226.23 1974
4226.85 1919
4227.46 2106
4228.07 2085
4228.69 2025
4229.30 2040
4229.91 2197
4230.53 2156
4231.14 2185
4231.75 2257
4232.37 2550
4232.98 2939
4233.59 3247
4234.21 3673
4234.82 4095
4235.44 4397
4236.05 4450
4236.66 4189
4237.28 4420
4237.89 3952
4238.50 3708
4239.12 3297
4239.73 3161
4240.35 2700
4240.96 2409
4241.58 2281
4242.19 2094
4242.80 2082
4243.42 2131
4244.03 2048
4244.65 2100
4245.26 2075
4245.88 2197
4246.49 2025
4247.10 1980
4247.72 2102
4248.33 2180
4248.95 2152
4249.56 2146
4250.18 2122
4250.79 2013
4251.41 2013
4252.02 1896
4252.64 1907
4253.25 1928
4253.87 1965
4254.48 1994
4255.10 1901
4255.71 1871
4256.33 1777
4256.94 1722
4257.56 1897
4258.17 1808
4258.79 1735
4259.41 1681
4260.02 1592
4260.64 1696
4261.25 1838
4261.87 1723
4262.48 1629
4263.10 1717
4263.71 1774
4264.33 1813
4264.95 1866
4265.56 1871
4266.18 1790
4266.79 1893
4267.41 1943
4268.03 1931
4268.64 1962
4269.26 2041
4269.87 1958
4270.49 2139
4271.11 2018
4271.72 1839
4272.34 1899
4272.96 1986
4273.57 1927
4274.19 2021
4274.81 2087
4275.42 2126
4276.04 2252
4276.66 2385
4277.27 2366
4277.89 2409
4278.51 2522
4279.12 2552
4279.74 2555
4280.36 2276
4280.97 2191
4281.59 2110
4282.21 1877
4282.83 1864
4283.44 1868
4284.06 1901
4284.68 1724
4285.29 1560
4285.91 1646
4286.53 1687
4287.15 1632
4287.76 1696
4288.38 1765
4289.00 1906
4289.62 1863
4290.23 1777
4290.85 1838
4291.47 1700
4292.09 1856
4292.71 1667
4293.32 1655
4293.94 1631
4294.56 1746
4295.18 1733
4295.80 1743
4296.41 1754
4297.03 1643
4297.65 1635
4298.27 1542
4298.89 1666
4299.50 1666
4300.12 1634
4300.74 1701
4301.36 1655
4301.98 1676
4302.60 1671
4303.22 1708
4303.83 1721
4304.45 1709
4305.07 1759
4305.69 1762
4306.31 1886
4306.93 1880
4307.55 1872
4308.17 1784
4308.79 1770
4309.40 1718
4310.02 1858
4310.64 1865
4311.26 1737
4311.88 1762
4312.50 1765
4313.12 1790
4313.74 1657
4314.36 1723
4314.98 1751
4315.60 1755
4316.22 1776
4316.84 1864
4317.46 1734
4318.08 1768
4318.70 1768
4319.32 1709
4319.94 1802
4320.56 1687
4321.18 1735
4321.80 1814
4322.42 1893
4323.04 1817
4323.66 1862
4324.28 1944
4324.90 1968
4325.52 2061
4326.14 2015
4326.76 2104
4327.38 2138
4328.00 2101
4328.62 2185
4329.24 2130
4329.86 2067
4330.48 2000
4331.10 2166
4331.72 2391
4332.34 2371
4332.96 2296
4333.58 2374
4334.20 2475
4334.82 2895
4335.45 3253
4336.07 3395
4336.69 3807
4337.31 4381
4337.93 4707
4338.55 4877
4339.17 5186
4339.79 5038
4340.41 4927
4341.04 4691
4341.66 4477
4342.28 4254
4342.90 4242
4343.52 4385
4344.14 4356
4344.76 4814
4345.39 5509
4346.01 6351
4346.63 6961
4347.25 7711
4347.87 8067
4348.50 8108
4349.12 7233
4349.74 6543
4350.36 6155
4350.98 5766
4351.61 5115
4352.23 4346
4352.85 3962
4353.47 3380
4354.09 3165
4354.72 3052
4355.34 2645
4355.96 2851
4356.58 2805
4357.21 2735
4357.83 2604
4358.45 2812
4359.07 2730
4359.70 2708
4360.32 2726
4360.94 2716
4361.56 2703
4362.19 2494
4362.81 2317
4363.43 2366
4364.06 2526
4364.68 2562
4365.30 2440
4365.93 2415
4366.55 2379
4367.17 2171
4367.80 2096
4368.42 2103
4369.04 2022
4369.67 1986
4370.29 2145
4370.91 2016
4371.54 1935
4372.16 1860
4372.78 1636
4373.41 1692
4374.03 1686
4374.65 1733
4375.28 1689
4375.90 1835
4376.53 1801
4377.15 1806
4377.77 1697
4378.40 1808
4379.02 2017
4379.65 1761
4380.27 1884
4380.89 1799
4381.52 1747
4382.14 1849
4382.77 1864
4383.39 1815
4384.02 1818
4384.64 1729
4385.26 1743
4385.89 1796
4386.51 1758
4387.14 1747
4387.76 1645
4388.39 1654
4389.01 1686
4389.64 1591
4390.26 1595
4390.89 1621
4391.51 1674
4392.14 1691
4392.76 1594
4393.39 1541
4394.01 1505
4394.64 1587
4395.26 1563
4395.89 1625
4396.51 1541
4397.14 1670
4397.76 1682
4398.39 1621
4399.01 1670
4399.64 1577
4400.27 1613
4400.89 1668
4401.52 1810
4402.14 1727
4402.77 1721
4403.39 1752
4404.02 1701
4404.65 1830
4405.27 1742
4405.90 1649
4406.52 1612
4407.15 1756
4407.78 1734
4408.40 1697
4409.03 1737
4409.65 1668
4410.28 1748
4410.91 1777
4411.53 1710
4412.16 1686
4412.79 1727
4413.41 1866
4414.04 1687
4414.67 1605
4415.29 1803
4415.92 1762
4416.55 1724
4417.17 1813
4417.80 1741
4418.43 1652
4419.05 1749
4419.68 1718
4420.31 1556
4420.93 1540
4421.56 1636
4422.19 1706
4422.82 1583
4423.44 1596
4424.07 1742
4424.70 1558
4425.32 1601
4425.95 1501
4426.58 1573
4427.21 1703
4427.83 1570
4428.46 1519
4429.09 1420
4429.72 1583
4430.35 1555
4430.97 1541
4431.60 1531
4432.23 1566
4432.86 1713
4433.48 1738
4434.11 1704
4434.74 1634
4435.37 1646
4436.00 1700
4436.62 1855
4437.25 1850
4437.88 1912
4438.51 1966
4439.14 1913
4439.77 1929
4440.39 1701
4441.02 1694
4441.65 1675
4442.28 1744
4442.91 1749
4443.54 1633
4444.17 1571
4444.79 1565
4445.42 1625
4446.05 1547
4446.68 1603
4447.31 1716
4447.94 1748
4448.57 1722
4449.20 1702
4449.83 1734
4450.46 1777
4451.08 1630
4451.71 1631
4452.34 1732
4452.97 1930
4453.60 1934
4454.23 1915
4454.86 1884
4455.49 2132
4456.12 2085
4456.75 2147
4457.38 2234
4458.01 2258
4458.64 2073
4459.27 2143
4459.90 2078
4460.53 1897
4461.16 1770
4461.79 1838
4462.42 1853
4463.05 1588
4463.68 1459
4464.31 1581
4464.94 1638
4465.57 1612
4466.20 1636
4466.83 1569
4467.46 1578
4468.09 1522
4468.72 1654
4469.35 1576
4469.98 1523
4470.61 1475
4471.24 1482
4471.87 1344
4472.50 1443
4473.13 1429
4473.76 1399
4474.40 1495
4475.03 1542
4475.66 1457
4476.29 1497
4476.92 1434
4477.55 1418
4478.18 1544
4478.81 1514
4479.44 1613
4480.07 1417
4480.71 1476
4481.34 1639
4481.97 1515
4482.60 1553
4483.23 1603
4483.86 1659
4484.49 1701
4485.13 1574
4485.76 1507
4486.39 1668
4487.02 1654
4487.65 1768
4488.28 1775
4488.92 1753
4489.55 1674
4490.18 1696
4490.81 1887
4491.44 1764
4492.08 1790
4492.71 1651
4493.34 1664
4493.97 1622
4494.61 1706
4495.24 1691
4495.87 1739
4496.50 1755
4497.13 1846
4497.77 1737
4498.40 1817
4499.03 1906
4499.67 2117
4500.30 2316
4500.93 2570
4501.56 2653
4502.20 2857
4502.83 2844
4503.46 2921
4504.09 2892
4504.73 2770
4505.36 2404
4505.99 2266
4506.63 2298
4507.26 2206
4507.89 1954
4508.53 1971
4509.16 1767
4509.79 1839
4510.43 1749
4511.06 1692
4511.69 1858
4512.33 1765
4512.96 1795
4513.59 1777
4514.23 1801
4514.86 1754
4515.49 1741
4516.13 1601
4516.76 1601
4517.40 1588
4518.03 1596
4518.66 1515
4519.30 1585
4519.93 1432
4520.57 1407
4521.20 1581
4521.83 1561
4522.47 1459
4523.10 1379
4523.74 1575
4524.37 1575
4525.01 1532
4525.64 1483
4526.27 1620
4526.91 1554
4527.54 1565
4528.18 1693
4528.81 1651
4529.45 1735
4530.08 1790
4530.72 1866
4531.35 1829
4531.99 1950
4532.62 1954
4533.26 1900
4533.89 1845
4534.53 1919
4535.16 1910
4535.80 2032
4536.43 1901
4537.07 1660
4537.70 1678
4538.34 1559
4538.97 1767
4539.61 1595
4540.24 1498
4540.88 1475
4541.52 1441
4542.15 1407
4542.79 1561
4543.42 1578
4544.06 1444
4544.69 1520
4545.33 1587
4545.97 1539
4546.60 1336
4547.24 1399
4547.87 1356
4548.51 1377
4549.15 1401
4549.78 1417
4550.42 1431
4551.05 1516
4551.69 1415
4552.33 1382
4552.96 1380
4553.60 1313
4554.24 1425
4554.87 1394
4555.51 1351
4556.15 1414
4556.78 1447
4557.42 1478
4558.06 1346
4558.69 1338
4559.33 1377
4559.97 1383
4560.60 1388
4561.24 1348
4561.88 1503
4562.51 1438
4563.15 1474
4563.79 1491
4564.43 1329
4565.06 1455
4565.70 1483
4566.34 1372
4566.97 1388
4567.61 1498
4568.25 1596
4568.89 1433
4569.52 1387
4570.16 1341
4570.80 1468
4571.44 1564
4572.07 1500
4572.71 1402
4573.35 1416
4573.99 1414
4574.63 1454
4575.26 1332
4575.90 1370
4576.54 1358
4577.18 1565
4577.82 1483
4578.45 1394
4579.09 1460
4579.73 1443
4580.37 1514
4581.01 1637
4581.65 1613
4582.28 1597
4582.92 1686
4583.56 1564
4584.20 1471
4584.84 1467
4585.48 1569
4586.12 1468
4586.75 1764
4587.39 1839
4588.03 1619
4588.67 1794
4589.31 1992
4589.95 2081
4590.59 2280
4591.23 2607
4591.87 2700
4592.50 2813
4593.14 2960
4593.78 2949
4594.42 2670
4595.06 2616
4595.70 2334
4596.34 2077
4596.98 1868
4597.62 1773
4598.26 1801
4598.90 1697
4599.54 1633
4600.18 1732
4600.82 1714
4601.46 1666
4602.10 1652
4602.74 1849
4603.38 1915
4604.02 1940
4604.66 1979
4605.30 1931
4605.94 1884
4606.58 1929
4607.22 1804
4607.86 1867
4608.50 1863
4609.14 1673
4609.78 1651
4610.42 1591
4611.06 1442
4611.70 1452
4612.34 1505
4612.98 1702
4613.62 1534
4614.26 1422
4614.90 1493
4615.54 1562
4616.18 1492
4616.82 1554
4617.47 1545
4618.11 1524
4618.75 1419
4619.39 1485
4620.03 1502
4620.67 1367
4621.31 1359
4621.95 1391
4622.59 1401
4623.23 1267
4623.88 1329
4624.52 1489
4625.16 1433
4625.80 1313
4626.44 1275
4627.08 1463
4627.72 1361
4628.37 1365
4629.01 1447
4629.65 1468
4630.29 1425
4630.93 1492
4631.58 1462
4632.22 1541
4632.86 1613
4633.50 1569
4634.14 1508
4634.79 1504
4635.43 1495
4636.07 1538
4636.71 1548
4637.35 1504
4638.00 1381
4638.64 1443
4639.28 1391
4639.92 1390
4640.57 1374
4641.21 1373
4641.85 1274
4642.49 1344
4643.14 1371
4643.78 1420
4644.42 1456
4645.06 1430
4645.71 1447
4646.35 1551
4646.99 1614
4647.64 1454
4648.28 1438
4648.92 1428
4649.56 1465
4650.21 1406
4650.85 1505
4651.49 1564
4652.14 1601
4652.78 1569
4653.42 1571
4654.07 1410
4654.71 1527
4655.35 1487
4656.00 1516
4656.64 1597
4657.29 1477
4657.93 1453
4658.57 1460
4659.22 1487
4659.86 1384
4660.50 1383
4661.15 1395
4661.79 1374
4662.44 1355
4663.08 1321
4663.72 1372
4664.37 1370
4665.01 1313
4665.66 1308
4666.30 1307
4666.95 1316
4667.59 1309
4668.23 1247
4668.88 1287
4669.52 1265
4670.17 1090
4670.81 1275
4671.46 1251
4672.10 1215
4672.75 1188
4673.39 1333
4674.04 1264
4674.68 1296
4675.32 1317
4675.97 1240
4676.61 1348
4677.26 1291
4677.90 1331
4678.55 1397
4679.20 1294
4679.84 1330
4680.49 1316
4681.13 1357
4681.78 1328
4682.42 1344
4683.07 1443
4683.71 1442
4684.36 1477
4685.00 1409
4685.65 1443
4686.29 1337
4686.94 1339
4687.59 1439
4688.23 1434
4688.88 1409
4689.52 1369
4690.17 1317
4690.82 1336
4691.46 1324
4692.11 1301
4692.75 1371
4693.40 1479
4694.05 1480
4694.69 1467
4695.34 1558
4695.98 1578
4696.63 1832
4697.28 1958
4697.92 1992
4698.57 2253
4699.22 2465
4699.86 2350
4700.51 2456
4701.16 2697
4701.80 2663
4702.45 2584
4703.10 2393
4703.74 2161
4704.39 1960
4705.04 1886
4705.68 1874
4706.33 1834
4706.98 1790
4707.63 1588
4708.27 1843
4708.92 1871
4709.57 1848
4710.21 1771
4710.86 1728
4711.51 1809
4712.16 1812
4712.80 1787
4713.45 1820
4714.10 1795
4714.75 1807
4715.39 1774
4716.04 1785
4716.69 1733
4717.34 1534
4717.99 1609
4718.63 1750
4719.28 1775
4719.93 1734
4720.58 1693
4721.22 1752
4721.87 1783
4722.52 1849
4723.17 1795
4723.82 1780
4724.47 1923
4725.11 1871
4725.76 1937
4726.41 2052
4727.06 2115
4727.71 2300
4728.36 2261
4729.00 2156
4729.65 2170
4730.30 1957
4730.95 2056
4731.60 1900
4732.25 1861
4732.90 1730
4733.55 1620
4734.19 1688
4734.84 1651
4735.49 1684
4736.14 1525
4736.79 1650
4737.44 1744
4738.09 1634
4738.74 1570
4739.39 1711
4740.04 1746
4740.69 1821
4741.34 1800
4741.99 1848
4742.64 1848
4743.28 1839
4743.93 1880
4744.58 1964
4745.23 1832
4745.88 1756
4746.53 1722
4747.18 1789
4747.83 1690
4748.48 1811
4749.13 1843
4749.78 2005
4750.43 2009
4751.08 2068
4751.73 2013
4752.38 2182
4753.03 2269
4753.68 2216
4754.33 2121
4754.98 2063
4755.63 2038
4756.29 1932
4756.94 1928
4757.59 1847
4758.24 1676
4758.89 1665
4759.54 1731
4760.19 1709
4760.84 1462
4761.49 1459
4762.14 1482
4762.79 1599
4763.44 1528
4764.09 1590
4764.74 1473
4765.40 1582
4766.05 1643
4766.70 1552
4767.35 1592
4768.00 1566
4768.65 1607
4769.30 1575
4769.95 1522
4770.61 1578
4771.26 1563
4771.91 1570
4772.56 1521
4773.21 1441
4773.86 1336
4774.52 1305
4775.17 1423
4775.82 1422
4776.47 1289
4777.12 1374
4777.77 1406
4778.43 1570
4779.08 1613
4779.73 1415
4780.38 1434
4781.04 1567
4781.69 1538
4782.34 1524
4782.99 1515
4783.64 1548
4784.30 1513
4784.95 1505
4785.60 1521
4786.25 1533
4786.91 1457
4787.56 1437
4788.21 1385
4788.86 1498
4789.52 1430
4790.17 1415
4790.82 1439
4791.48 1403
4792.13 1445
4792.78 1342
4793.43 1391
4794.09 1502
4794.74 1357
4795.39 1259
4796.05 1393
4796.70 1409
4797.35 1511
4798.01 1504
4798.66 1304
4799.31 1406
4799.97 1367
4800.62 1305
4801.27 1508
4801.93 1496
4802.58 1391
4803.23 1482
4803.89 1506
4804.54 1536
4805.20 1449
4805.85 1321
4806.50 1343
4807.16 1469
4807.81 1422
4808.47 1383
4809.12 1463
4809.77 1466
4810.43 1546
4811.08 1496
4811.74 1556
4812.39 1605
4813.04 1639
4813.70 1689
4814.35 1748
4815.01 1690
4815.66 1708
4816.32 1724
4816.97 1634
4817.63 1688
4818.28 1696
4818.94 1596
4819.59 1608
4820.24 1727
4820.90 1861
4821.55 1731
4822.21 1759
4822.86 1862
4823.52 1877
4824.17 1945
4824.83 1759
4825.49 1785
4826.14 1709
4826.80 1706
4827.45 1921
4828.11 1972
4828.76 1996
4829.42 1862
4830.07 1951
4830.73 1911
4831.38 1996
4832.04 1981
4832.69 2110
4833.35 2117
4834.01 2112
4834.66 2213
4835.32 2291
4835.97 2452
4836.63 2559
4837.29 2669
4837.94 2631
4838.60 2499
4839.25 2672
4839.91 2733
4840.57 2727
4841.22 2803
4841.88 2689
4842.54 2690
4843.19 2820
4843.85 2828
4844.50 2787
4845.16 2893
4845.82 2855
4846.47 2936
4847.13 3131
4847.79 3294
4848.44 3799
4849.10 4123
4849.76 4395
4850.41 4560
4851.07 4777
4851.73 5041
4852.39 4931
4853.04 4677
4853.70 4444
4854.36 4205
4855.01 4049
4855.67 3986
4856.33 3992
4856.99 4374
4857.64 4629
4858.30 4644
4858.96 5057
4859.62 5495
4860.27 5371
4860.93 4947
4861.59 5099
4862.25 4726
4862.90 4664
4863.56 4355
4864.22 3924
4864.88 4026
4865.53 4040
4866.19 4244
4866.85 4215
4867.51 4212
4868.17 4280
4868.83 4356
4869.48 4298
4870.14 4077
4870.80 3945
4871.46 3894
4872.12 3498
4872.77 3275
4873.43 3255
4874.09 3218
4874.75 3212
4875.41 3045
4876.07 3286
4876.73 3198
4877.38 3193
4878.04 3184
4878.70 3438
4879.36 3370
4880.02 3361
4880.68 3320
4881.34 3192
4882.00 3090
4882.66 3001
4883.31 2930
4883.97 2636
4884.63 2510
4885.29 2417
4885.95 2501
4886.61 2486
4887.27 2441
4887.93 2387
4888.59 2453
4889.25 2641
4889.91 2630
4890.57 2562
4891.23 2768
4891.89 2845
4892.55 2786
4893.21 2867
4893.87 2711
4894.53 2654
4895.19 2734
4895.85 2681
4896.51 2509
4897.17 2341
4897.83 2368
4898.49 2307
4899.15 2386
4899.81 2395
4900.47 2396
4901.13 2416
4901.79 2259
4902.45 2313
4903.11 2172
4903.77 2178
4904.43 2004
4905.09 1985
4905.75 2152
4906.41 2128
4907.07 2124
4907.73 1975
4908.39 1923
4909.05 1904
4909.72 1989
4910.38 1847
4911.04 1965
4911.70 1995
4912.36 1752
4913.02 1907
4913.68 1857
4914.34 1976
4915.00 2010
4915.67 1886
4916.33 1670
4916.99 1647
4917.65 1792
4918.31 1758
4918.97 1653
4919.63 1594
4920.30 1647
4920.96 1574
4921.62 1742
4922.28 1717
4922.94 1714
4923.60 1732
4924.27 1690
4924.93 1586
4925.59 1562
4926.25 1727
4926.91 1684
4927.58 1604
4928.24 1699
4928.90 1654
4929.56 1627
4930.22 1645
4930.89 1686
4931.55 1701
4932.21 1573
4932.87 1629
4933.54 1655
4934.20 1485
4934.86 1617
4935.52 1491
4936.19 1578
4936.85 1592
4937.51 1668
4938.18 1670
4938.84 1675
4939.50 1621
4940.16 1627
4940.83 1606
4941.49 1689
4942.15 1493
4942.82 1481
4943.48 1576
4944.14 1490
4944.81 1441
4945.47 1363
4946.13 1475
4946.80 1603
4947.46 1460
4948.12 1433
4948.79 1438
4949.45 1475
4950.11 1389
4950.78 1532
4951.44 1576
4952.10 1548
4952.77 1455
4953.43 1381
4954.10 1461
4954.76 1321
4955.42 1503
4956.09 1464
4956.75 1521
4957.42 1454
4958.08 1569
4958.74 1479
4959.41 1502
4960.07 1584
4960.74 1537
4961.40 1634
4962.07 1711
4962.73 1789
4963.39 1898
4964.06 1952
4964.72 2111
4965.39 2010
4966.05 1980
4966.72 1997
4967.38 1856
4968.05 1904
4968.71 1856
4969.38 1879
4970.04 1794
4970.71 1662
4971.37 1622
4972.04 1530
4972.70 1482
4973.37 1545
4974.03 1526
4974.70 1478
4975.36 1508
4976.03 1671
4976.69 1801
4977.36 1695
4978.02 1801
4978.69 1808
4979.36 1873
4980.02 1872
4980.69 1772
4981.35 1709
4982.02 1697
4982.68 1615
4983.35 1531
4984.02 1568
4984.68 1586
4985.35 1525
4986.01 1599
4986.68 1528
4987.35 1568
4988.01 1552
4988.68 1670
4989.34 1715
4990.01 1818
4990.68 1850
4991.34 1853
4992.01 1788
4992.68 1759
4993.34 1708
4994.01 1605
4994.68 1569
4995.34 1541
4996.01 1458
4996.68 1448
4997.34 1450
4998.01 1432
4998.68 1423
4999.34 1308
5000.01 1247
5000.68 1295
5001.34 1298
5002.01 1250
5002.68 1251
5003.35 1293
5004.01 1425
5004.68 1350
5005.35 1257
5006.01 1273
5006.68 1200
5007.35 1262
5008.02 1199
5008.68 1292
5009.35 1334
5010.02 1306
5010.69 1279
5011.36 1377
5012.02 1430
5012.69 1372
5013.36 1361
5014.03 1267
5014.69 1454
5015.36 1383
5016.03 1291
5016.70 1254
5017.37 1301
5018.03 1411
5018.70 1373
5019.37 1413
5020.04 1466
5020.71 1447
5021.38 1405
5022.04 1451
5022.71 1548
5023.38 1561
5024.05 1536
5024.72 1494
5025.39 1504
5026.06 1465
5026.72 1384
5027.39 1555
5028.06 1482
5028.73 1567
5029.40 1552
5030.07 1486
5030.74 1504
5031.41 1408
5032.08 1379
5032.75 1347
5033.41 1488
5034.08 1397
5034.75 1294
5035.42 1184
5036.09 1246
5036.76 1240
5037.43 1261
5038.10 1318
5038.77 1189
5039.44 1146
5040.11 1145
5040.78 1288
5041.45 1315
5042.12 1257
5042.79 1273
5043.46 1350
5044.13 1325
5044.80 1294
5045.47 1342
5046.14 1343
5046.81 1322
5047.48 1280
5048.15 1357
5048.82 1339
5049.49 1321
5050.16 1321
5050.83 1361
5051.50 1297
5052.17 1295
5052.84 1325
5053.51 1290
5054.18 1347
5054.85 1268
5055.52 1274
5056.19 1251
5056.86 1341
5057.53 1272
5058.21 1213
5058.88 1309
5059.55 1288
5060.22 1373
5060.89 1331
5061.56 1233
5062.23 1321
5062.90 1290
5063.57 1276
5064.24 1335
5064.92 1221
5065.59 1255
5066.26 1326
5066.93 1336
5067.60 1346
5068.27 1240
5068.94 1221
5069.62 1260
5070.29 1219
5070.96 1190
5071.63 1165
5072.30 1229
5072.97 1278
5073.65 1197
5074.32 1281
5074.99 1223
5075.66 1313
5076.33 1487
5077.01 1437
5077.68 1568
5078.35 1585
5079.02 1765
5079.70 1779
5080.37 1618
5081.04 1761
5081.71 1653
5082.38 1516
5083.06 1582
5083.73 1417
5084.40 1497
5085.07 1500
5085.75 1422
5086.42 1428
5087.09 1379
5087.77 1355
5088.44 1432
5089.11 1603
5089.78 1647
5090.46 1664
5091.13 1758
5091.80 1787
5092.48 1745
5093.15 1704
5093.82 1812
5094.50 1756
5095.17 1677
5095.84 1559
5096.52 1505
5097.19 1551
5097.86 1412
5098.54 1418
5099.21 1359
5099.88 1271
5100.56 1392
5101.23 1390
5101.90 1379
5102.58 1439
5103.25 1481
5103.93 1577
5104.60 1482
5105.27 1503
5105.95 1437
5106.62 1423
5107.30 1499
5107.97 1420
5108.64 1461
5109.32 1399
5109.99 1342
5110.67 1330
5111.34 1270
5112.02 1264
5112.69 1313
5113.36 1250
5114.04 1441
5114.71 1423
5115.39 1325
5116.06 1425
5116.74 1249
5117.41 1306
5118.09 1364
5118.76 1537
5119.44 1494
5120.11 1633
5120.79 1638
5121.46 1624
5122.14 1534
5122.81 1580
5123.49 1400
5124.16 1418
5124.84 1489
5125.51 1387
5126.19 1396
5126.86 1392
5127.54 1305
5128.21 1354
5128.89 1376
5129.57 1326
5130.24 1442
5130.92 1591
5131.59 1566
5132.27 1549
5132.94 1615
5133.62 1631
5134.30 1507
5134.97 1559
5135.65 1636
5136.32 1574
5137.00 1447
5137.68 1401
5138.35 1427
5139.03 1493
5139.70 1450
5140.38 1397
5141.06 1423
5141.73 1368
5142.41 1343
5143.09 1451
5143.76 1368
5144.44 1279
5145.12 1242
5145.79 1145
5146.47 1310
5147.15 1277
5147.82 1250
5148.50 1241
5149.18 1217
5149.85 1289
5150.53 1285
5151.21 1140
5151.88 1201
5152.56 1192
5153.24 1134
5153.92 1097
5154.59 1252
5155.27 1258
5155.95 1161
5156.62 1149
5157.30 1185
5157.98 1159
5158.66 1124
5159.33 1208
5160.01 1279
5160.69 1174
5161.37 1161
5162.04 1211
5162.72 1201
5163.40 1193
5164.08 1297
5164.76 1272
5165.43 1235
5166.11 1195
5166.79 1124
5167.47 1258
5168.15 1270
5168.82 1201
5169.50 1245
5170.18 1233
5170.86 1241
5171.54 1236
5172.22 1097
5172.89 1096
5173.57 1176
5174.25 1142
5174.93 1129
5175.61 1060
5176.29 1136
5176.97 1207
5177.64 1199
5178.32 1184
5179.00 1290
5179.68 1171
5180.36 1262
5181.04 1320
5181.72 1286
5182.40 1416
5183.08 1222
5183.75 1338
5184.43 1420
5185.11 1345
5185.79 1208
5186.47 1160
5187.15 1122
5187.83 1183
5188.51 1184
5189.19 1092
5189.87 1157
5190.55 1107
5191.23 1064
5191.91 1057
5192.59 1260
5193.27 1296
5193.95 1218
5194.63 1125
5195.31 1141
5195.99 1200
5196.67 1109
5197.35 1134
5198.03 1251
5198.71 1190
5199.39 1278
5200.07 1249
5200.75 1252
5201.43 1175
5202.11 1206
5202.79 1262
5203.47 1165
5204.15 1187
5204.83 1174
5205.51 1237
5206.19 1273
5206.87 1407
5207.55 1386
5208.23 1365
5208.91 1331
5209.59 1382
5210.27 1393
5210.96 1302
5211.64 1306
5212.32 1352
5213.00 1312
5213.68 1286
5214.36 1294
5215.04 1352
5215.72 1503
5216.40 1414
5217.09 1446
5217.77 1543
5218.45 1454
5219.13 1606
5219.81 1464
5220.49 1562
5221.17 1615
5221.86 1524
5222.54 1672
5223.22 1539
5223.90 1480
5224.58 1354
5225.27 1438
5225.95 1492
5226.63 1420
5227.31 1436
5227.99 1339
5228.67 1326
5229.36 1337
5230.04 1365
5230.72 1328
5231.40 1366
5232.09 1350
5232.77 1397
5233.45 1404
5234.13 1282
5234.82 1269
5235.50 1401
5236.18 1494
5236.86 1425
5237.55 1450
5238.23 1648
5238.91 1570
5239.59 1553
5240.28 1625
5240.96 1664
5241.64 1755
5242.33 1639
5243.01 1608
5243.69 1493
5244.37 1471
5245.06 1394
5245.74 1264
5246.42 1376
5247.11 1348
5247.79 1450
5248.47 1439
5249.16 1350
5249.84 1610
5250.52 1659
5251.21 1567
5251.89 1696
5252.58 1619
5253.26 1761
5253.94 1745
5254.63 1581
5255.31 1540
5255.99 1420
5256.68 1288
5257.36 1322
5258.05 1396
5258.73 1393
5259.41 1362
5260.10 1533
5260.78 1488
5261.47 1411
5262.15 1407
5262.84 1463
5263.52 1495
5264.20 1435
5264.89 1416
5265.57 1341
5266.26 1457
5266.94 1457
5267.63 1465
5268.31 1564
5269.00 1382
5269.68 1457
5270.37 1274
5271.05 1302
5271.73 1373
5272.42 1275
5273.10 1252
5273.79 1291
5274.47 1266
5275.16 1219
5275.85 1268
5276.53 1323
5277.22 1298
5277.90 1383
5278.59 1322
5279.27 1424
5279.96 1498
5280.64 1392
5281.33 1383
5282.01 1495
5282.70 1601
5283.38 1510
5284.07 1530
5284.76 1548
5285.44 1518
5286.13 1408
5286.81 1311
5287.50 1277
5288.19 1246
5288.87 1313
5289.56 1274
5290.24 1424
5290.93 1281
5291.62 1197
5292.30 1321
5292.99 1341
5293.67 1205
5294.36 1242
5295.05 1324
5295.73 1218
5296.42 1304
5297.11 1338
5297.79 1355
5298.48 1368
5299.17 1426
5299.85 1433
5300.54 1453
5301.23 1676
5301.91 1737
5302.60 1704
5303.29 1709
5303.97 1711
5304.66 1661
5305.35 1663
5306.04 1727
5306.72 1630
5307.41 1515
5308.10 1552
5308.78 1694
5309.47 1644
5310.16 1788
5310.85 1777
5311.53 1927
5312.22 2024
5312.91 2065
5313.60 2116
5314.28 1942
5314.97 1939
5315.66 1664
5316.35 1625
5317.04 1629
5317.72 1613
5318.41 1640
5319.10 1610
5319.79 1695
5320.48 1720
5321.16 1931
5321.85 1893
5322.54 1960
5323.23 1841
5323.92 1816
5324.60 1667
5325.29 1644
5325.98 1447
5326.67 1465
5327.36 1431
5328.05 1261
5328.74 1345
5329.42 1425
5330.11 1358
5330.80 1365
5331.49 1363
5332.18 1403
5332.87 1314
5333.56 1248
5334.25 1367
5334.93 1365
5335.62 1322
5336.31 1312
5337.00 1291
5337.69 1254
5338.38 1254
5339.07 1350
5339.76 1309
5340.45 1315
5341.14 1389
5341.83 1269
5342.52 1349
5343.21 1405
5343.90 1330
5344.58 1461
5345.27 1453
5345.96 1452
5346.65 1517
5347.34 1591
5348.03 1491
5348.72 1641
5349.41 1575
5350.10 1648
5350.79 1648
5351.48 1747
5352.17 1733
5352.86 1660
5353.55 1642
5354.24 1583
5354.93 1488
5355.62 1426
5356.31 1493
5357.01 1312
5357.70 1324
5358.39 1268
5359.08 1284
5359.77 1335
5360.46 1393
5361.15 1449
5361.84 1432
5362.53 1526
5363.22 1468
5363.91 1380
5364.60 1471
5365.29 1305
5365.98 1311
5366.68 1282
5367.37 1363
5368.06 1306
5368.75 1197
5369.44 1196
5370.13 1211
5370.82 1222
5371.51 1180
5372.21 1191
5372.90 1202
5373.59 1117
5374.28 1147
5374.97 1134
5375.66 1139
5376.35 1108
5377.05 1114
5377.74 1096
5378.43 1095
5379.12 1060
5379.81 1113
5380.51 1072
5381.20 1188
5381.89 1161
5382.58 1137
5383.27 1142
5383.97 1123
5384.66 1052
5385.35 1067
5386.04 1107
5386.73 1145
5387.43 1150
5388.12 1128
5388.81 1186
5389.50 1242
5390.20 1215
5390.89 1211
5391.58 1323
5392.28 1211
5392.97 1142
5393.66 1180
5394.35 1225
5395.05 1300
5395.74 1214
5396.43 1106
5397.13 1091
5397.82 1204
5398.51 1083
5399.20 1117
5399.90 1199
5400.59 1117
5401.28 1201
5401.98 1210
5402.67 1132
5403.36 1166
5404.06 1226
5404.75 1080
5405.44 1126
5406.14 1096
5406.83 1100
5407.53 1121
5408.22 1258
5408.91 1177
5409.61 1150
5410.30 1150
5410.99 1211
5411.69 1266
5412.38 1203
5413.08 1121
5413.77 1221
5414.46 1195
5415.16 1115
5415.85 1105
5416.55 1070
5417.24 1143
5417.94 1165
5418.63 1209
5419.32 1109
5420.02 1162
5420.71 1151
5421.41 1240
5422.10 1245
5422.80 1206
5423.49 1321
5424.19 1259
5424.88 1163
5425.58 1238
5426.27 1135
5426.97 1203
5427.66 1191
5428.36 1149
5429.05 1140
5429.75 1217
5430.44 1231
5431.14 1138
5431.83 1204
5432.53 1331
5433.22 1307
5433.92 1241
5434.61 1430
5435.31 1358
5436.00 1480
5436.70 1610
5437.40 1616
5438.09 1512
5438.79 1573
5439.48 1643
5440.18 1549
5440.87 1466
5441.57 1456
5442.27 1321
5442.96 1242
5443.66 1387
5444.35 1514
5445.05 1545
5445.75 1499
5446.44 1532
5447.14 1467
5447.83 1524
5448.53 1493
5449.23 1495
5449.92 1490
5450.62 1501
5451.32 1534
5452.01 1459
5452.71 1435
5453.41 1374
5454.10 1449
5454.80 1486
5455.50 1506
5456.19 1507
5456.89 1603
5457.59 1534
5458.28 1440
5458.98 1505
5459.68 1517
5460.37 1466
5461.07 1537
5461.77 1744
5462.47 1719
5463.16 1503
5463.86 1558
5464.56 1574
5465.25 1531
5465.95 1495
5466.65 1606
5467.35 1593
5468.04 1519
5468.74 1639
5469.44 1548
5470.14 1682
5470.84 1674
5471.53 1687
5472.23 1701
5472.93 1741
5473.63 1710
5474.32 1738
5475.02 1819
5475.72 1885
5476.42 1947
5477.12 2106
5477.82 2315
5478.51 2465
5479.21 2845
5479.91 3018
5480.61 3286
5481.31 3473
5482.01 3412
5482.70 3374
5483.40 3312
5484.10 3061
5484.80 2988
5485.50 2669
5486.20 2587
5486.90 2296
5487.59 2296
5488.29 2116
5488.99 2114
5489.69 2083
5490.39 1934
5491.09 2058
5491.79 2267
5492.49 2412
5493.19 2342
5493.89 2421
5494.58 2505
5495.28 2291
5495.98 2411
5496.68 2678
5497.38 2836
5498.08 2962
5498.78 3532
5499.48 4073
5500.18 4546
5500.88 5066
5501.58 5419
5502.28 5541
5502.98 5541
5503.68 5242
5504.38 4833
5505.08 4276
5505.78 3682
5506.48 3203
5507.18 2693
5507.88 2503
5508.58 2317
5509.28 2097
5509.98 2119
5510.68 2132
5511.38 1998
5512.08 2010
5512.78 1997
5513.48 2077
5514.18 2125
5514.88 1979
5515.58 1900
5516.28 2005
5516.98 1941
5517.68 2046
5518.39 1910
5519.09 1780
5519.79 1784
5520.49 1839
5521.19 1795
5521.89 1872
5522.59 1798
5523.29 1812
5523.99 1554
5524.69 1552
5525.40 1643
5526.10 1556
5526.80 1606
5527.50 1503
5528.20 1512
5528.90 1572
5529.60 1656
5530.31 1698
5531.01 1620
5531.71 1635
5532.41 1490
5533.11 1604
5533.81 1481
5534.52 1540
5535.22 1569
5535.92 1421
5536.62 1339
5537.32 1461
5538.02 1504
5538.73 1397
5539.43 1565
5540.13 1483
5540.83 1428
5541.54 1469
5542.24 1481
5542.94 1422
5543.64 1377
5544.34 1379
5545.05 1337
5545.75 1256
5546.45 1242
5547.15 1229
5547.86 1371
5548.56 1344
5549.26 1387
5549.97 1397
5550.67 1358
5551.37 1258
5552.07 1392
5552.78 1354
5553.48 1458
5554.18 1330
5554.89 1295
5555.59 1338
5556.29 1332
5557.00 1250
5557.70 1275
5558.40 1329
5559.11 1151
5559.81 1222
5560.51 1232
5561.22 1369
5561.92 1350
5562.62 1351
5563.33 1364
5564.03 1405
5564.73 1476
5565.44 1401
5566.14 1487
5566.85 1494
5567.55 1443
5568.25 1382
5568.96 1352
5569.66 1302
5570.37 1246
5571.07 1267
5571.77 1319
5572.48 1294
5573.18 1266
5573.89 1298
5574.59 1355
5575.29 1352
5576.00 1331
5576.70 1318
5577.41 1250
5578.11 1195
5578.82 1398
5579.52 1336
5580.23 1267
5580.93 1345
5581.64 1357
5582.34 1278
5583.05 1230
5583.75 1215
5584.46 1220
5585.16 1302
5585.87 1231
5586.57 1240
5587.28 1305
5587.98 1326
5588.69 1366
5589.39 1219
5590.10 1211
5590.80 1244
5591.51 1240
5592.21 1279
5592.92 1242
5593.62 1204
5594.33 1190
5595.04 1287
5595.74 1309
5596.45 1262
5597.15 1296
5597.86 1266
5598.56 1264
5599.27 1294
5599.98 1261
5600.68 1238
5601.39 1239
5602.09 1267
5602.80 1184
5603.51 1189
5604.21 1201
5604.92 1287
5605.62 1218
5606.33 1257
5607.04 1202
5607.74 1243
5608.45 1202
5609.16 1252
5609.86 1274
5610.57 1208
5611.28 1304
5611.98 1235
5612.69 1213
5613.40 1146
5614.10 1263
5614.81 1252
5615.52 1244
5616.22 1198
5616.93 1202
5617.64 1162
5618.35 1237
5619.05 1235
5619.76 1117
5620.47 1163
5621.17 1115
5621.88 1157
5622.59 1115
5623.30 1160
5624.00 1234
5624.71 1204
5625.42 1296
5626.13 1333
5626.83 1324
5627.54 1298
5628.25 1391
5628.96 1413
5629.67 1419
5630.37 1380
5631.08 1352
5631.79 1364
5632.50 1368
5633.21 1334
5633.91 1357
5634.62 1380
5635.33 1352
5636.04 1344
5636.75 1363
5637.45 1368
5638.16 1448
5638.87 1492
5639.58 1314
5640.29 1403
5641.00 1540
5641.70 1528
5642.41 1571
5643.12 1524
5643.83 1494
5644.54 1405
5645.25 1348
5645.96 1319
5646.67 1419
5647.38 1415
5648.08 1337
5648.79 1279
5649.50 1339
5650.21 1477
5650.92 1404
5651.63 1343
5652.34 1457
5653.05 1423
5653.76 1368
5654.47 1385
5655.18 1365
5655.89 1548
5656.60 1764
5657.30 1715
5658.01 1987
5658.72 1938
5659.43 1979
5660.14 1883
5660.85 1819
5661.56 1883
5662.27 1709
5662.98 1546
5663.69 1528
5664.40 1467
5665.11 1346
5665.82 1272
5666.53 1418
5667.24 1359
5667.95 1330
5668.66 1266
5669.37 1265
5670.08 1315
5670.79 1350
5671.50 1331
5672.22 1327
5672.93 1332
5673.64 1297
5674.35 1306
5675.06 1278
5675.77 1275
5676.48 1188
5677.19 1268
5677.90 1213
5678.61 1235
5679.32 1121
5680.03 1225
5680.74 1264
5681.46 1200
5682.17 1222
5682.88 1255
5683.59 1258
5684.30 1225
5685.01 1193
5685.72 1198
5686.43 1151
5687.15 1116
5687.86 1101
5688.57 1147
5689.28 1138
5689.99 1211
5690.70 1182
5691.42 1141
5692.13 1176
5692.84 1135
5693.55 1201
5694.26 1218
5694.97 1173
5695.69 1143
5696.40 1155
5697.11 1126
5697.82 1129
5698.53 1153
5699.25 1086
5699.96 1191
5700.67 1197
5701.38 1021
5702.10 1040
5702.81 1105
5703.52 1110
5704.23 1057
5704.95 1127
5705.66 1154
5706.37 1210
5707.08 1172
5707.80 1145
5708.51 1102
5709.22 1193
5709.93 1152
5710.65 1136
5711.36 1087
5712.07 1024
5712.79 1099
5713.50 1132
5714.21 1086
5714.93 1071
5715.64 1061
5716.35 1074
5717.07 1052
5717.78 1050
5718.49 1046
5719.21 1052
5719.92 1096
5720.63 1081
5721.35 1069
5722.06 1030
5722.77 1064
5723.49 1052
5724.20 1039
5724.92 1067
5725.63 1071
5726.34 1043
5727.06 951
5727.77 1096
5728.48 1078
5729.20 1009
5729.91 1046
5730.63 1097
5731.34 1107
5732.06 1174
5732.77 1128
5733.48 1077
5734.20 1175
5734.91 1125
5735.63 1175
5736.34 1119
5737.06 1117
5737.77 1077
5738.49 1019
5739.20 1060
5739.91 1077
5740.63 1102
5741.34 1131
5742.06 1156
5742.77 1094
5743.49 1105
5744.20 1112
5744.92 975
5745.63 1028
5746.35 1132
5747.06 1033
5747.78 1103
5748.49 1059
5749.21 1062
5749.93 1061
5750.64 1020
5751.36 1010
5752.07 1037
5752.79 947
5753.50 980
5754.22 1120
5754.93 1105
5755.65 1006
5756.37 999
5757.08 1088
5757.80 1054
5758.51 1083
5759.23 1064
5759.95 1101
5760.66 1082
5761.38 1102
5762.09 1061
5762.81 970
5763.53 1014
5764.24 964
5764.96 1023
5765.67 1063
5766.39 1145
5767.11 1028
5767.82 1024
5768.54 1060
5769.26 1047
5769.97 1059
5770.69 1095
5771.41 1073
5772.12 1154
5772.84 1061
5773.56 981
5774.27 1075
5774.99 1103
5775.71 1050
5776.42 1111
5777.14 1134
5777.86 1154
5778.58 1155
5779.29 1129
5780.01 1178
5780.73 1126
5781.45 1228
5782.16 1220
5782.88 1197
5783.60 1123
5784.31 1221
5785.03 1185
5785.75 1155
5786.47 1025
5787.19 1136
5787.90 1110
5788.62 1160
5789.34 1106
5790.06 1156
5790.77 1187
5791.49 1200
5792.21 1197
5792.93 1152
5793.65 1254
5794.36 1258
5795.08 1313
5795.80 1396
5796.52 1467
5797.24 1450
5797.96 1457
5798.67 1504
5799.39 1691
5800.11 1826
5800.83 2017
5801.55 2384
5802.27 2849
5802.99 3166
5803.70 3235
5804.42 3377
5805.14 3219
5805.86 2959
5806.58 2588
5807.30 2288
5808.02 2080
5808.74 1798
5809.46 1640
5810.17 1529
5810.89 1544
5811.61 1470
5812.33 1421
5813.05 1417
5813.77 1409
5814.49 1533
5815.21 1410
5815.93 1439
5816.65 1467
5817.37 1582
5818.09 1628
5818.81 1687
5819.53 1668
5820.25 1540
5820.97 1563
5821.69 1543
5822.41 1537
5823.13 1495
5823.85 1549
5824.57 1559
5825.29 1468
5826.01 1431
5826.73 1437
5827.45 1325
5828.17 1376
5828.89 1415
5829.61 1290
5830.33 1255
5831.05 1287
5831.77 1253
5832.49 1301
5833.21 1344
5833.93 1336
5834.65 1284
5835.37 1265
5836.09 1277
5836.81 1260
5837.53 1253
5838.25 1286
5838.97 1240
5839.70 1283
5840.42 1314
5841.14 1352
5841.86 1145
5842.58 1233
5843.30 1254
5844.02 1341
5844.74 1240
5845.46 1259
5846.19 1235
5846.91 1233
5847.63 1248
5848.35 1339
5849.07 1296
5849.79 1309
5850.51 1341
5851.24 1278
5851.96 1223
5852.68 1280
5853.40 1198
5854.12 1225
5854.85 1299
5855.57 1278
5856.29 1232
5857.01 1228
5857.73 1256
5858.46 1257
5859.18 1135
5859.90 1177
5860.62 1252
5861.34 1265
5862.07 1230
5862.79 1122
5863.51 1158
5864.23 1231
5864.96 1203
5865.68 1128
5866.40 1263
5867.12 1311
5867.85 1222
5868.57 1190
5869.29 1177
5870.01 1254
5870.74 1385
5871.46 1379
5872.18 1313
5872.91 1229
5873.63 1210
5874.35 1224
5875.08 1182
5875.80 1225
5876.52 1194
5877.25 1226
5877.97 1288
5878.69 1183
5879.42 1202
5880.14 1183
5880.86 1234
5881.59 1209
5882.31 1350
5883.03 1351
5883.76 1223
5884.48 1192
5885.20 1259
5885.93 1376
5886.65 1468
5887.38 1325
5888.10 1443
5888.82 1447
5889.55 1352
5890.27 1330
5891.00 1241
5891.72 1184
5892.44 1262
5893.17 1286
5893.89 1201
5894.62 1132
5895.34 1233
5896.07 1290
5896.79 1206
5897.51 1285
5898.24 1325
5898.96 1286
5899.69 1204
5900.41 1252
5901.14 1248
5901.86 1241
5902.59 1233
5903.31 1254
5904.04 1314
5904.76 1192
5905.49 1310
5906.21 1271
5906.94 1271
5907.66 1356
5908.39 1350
5909.11 1357
5909.84 1320
5910.56 1411
5911.29 1329
5912.01 1276
5912.74 1353
5913.46 1340
5914.19 1415
5914.92 1483
5915.64 1347
5916.37 1414
5917.09 1352
5917.82 1380
5918.54 1398
5919.27 1409
5920.00 1374
5920.72 1565
5921.45 1476
5922.17 1448
5922.90 1483
5923.63 1428
5924.35 1516
5925.08 1459
5925.80 1523
5926.53 1561
5927.26 1597
5927.98 1506
5928.71 1682
5929.44 1804
5930.16 1677
5930.89 1682
5931.62 1815
5932.34 1753
5933.07 1657
5933.80 1741
5934.52 1731
5935.25 1764
5935.98 1796
5936.70 1902
5937.43 1885
5938.16 2044
5938.88 2091
5939.61 2046
5940.34 1994
5941.07 2009
5941.79 2077
5942.52 2145
5943.25 2092
5943.97 2149
5944.70 2188
5945.43 2317
5946.16 2323
5946.88 2409
5947.61 2456
5948.34 2480
5949.07 2700
5949.80 2696
5950.52 3040
5951.25 3312
5951.98 3402
5952.71 3604
5953.43 3953
5954.16 3889
5954.89 3679
5955.62 3633
5956.35 3420
5957.07 3366
5957.80 3332
5958.53 3354
5959.26 3352
5959.99 3251
5960.72 3374
5961.44 3466
5962.17 3454
5962.90 3446
5963.63 3540
5964.36 3899
5965.09 4243
5965.82 4783
5966.54 5339
5967.27 6030
5968.00 6469
5968.73 6666
5969.46 6483
5970.19 6211
5970.92 5617
5971.65 5276
5972.38 4899
5973.11 4560
5973.83 4229
5974.56 4051
5975.29 4159
5976.02 3651
5976.75 3671
5977.48 3791
5978.21 3846
5978.94 4167
5979.67 4237
5980.40 4221
5981.13 4336
5981.86 4593
5982.59 4861
5983.32 4723
5984.05 4646
5984.78 4702
5985.51 4649
5986.24 4602
5986.97 4665
5987.70 4653
5988.43 4554
5989.16 4540
5989.89 4345
5990.62 4311
5991.35 4442
5992.08 4387
5992.81 4374
5993.54 4337
5994.27 4446
5995.00 4527
5995.73 4612
5996.46 4604
5997.19 4546
5997.92 4795
5998.65 4861
5999.38 4795
6000.11 5067
6000.85 4952
6001.58 4882
6002.31 5089
6003.04 4738
6003.77 4561
6004.50 4539
6005.23 4693
6005.96 4635
6006.69 4654
6007.43 4675
6008.16 4718
6008.89 5124
6009.62 6016
6010.35 7081
6011.08 8329
6011.81 9777
6012.54 11942
6013.28 13709
6014.01 15564
6014.74 16632
6015.47 17369
6016.20 17086
6016.94 16638
6017.67 15232
6018.40 13623
6019.13 12256
6019.86 10458
6020.59 8697
6021.33 7485
6022.06 6245
6022.79 5423
6023.52 4820
6024.26 4516
6024.99 4339
6025.72 3984
6026.45 3722
6027.19 3767
6027.92 3724
6028.65 3627
6029.38 3643
6030.12 3402
6030.85 3260
6031.58 3393
6032.31 3290
6033.05 3158
6033.78 3085
6034.51 3248
6035.25 3104
6035.98 3128
6036.71 3028
6037.44 3016
6038.18 3150
6038.91 3125
6039.64 3296
6040.38 3397
6041.11 3517
6041.84 3441
6042.58 3517
6043.31 3580
6044.04 3666
6044.78 3716
6045.51 3880
6046.24 3844
6046.98 3950
6047.71 3987
6048.45 4106
6049.18 4205
6049.91 4358
6050.65 4920
6051.38 5264
6052.11 5881
6052.85 6323
6053.58 6910
6054.32 7077
6055.05 7532
6055.79 7197
6056.52 6546
6057.25 5968
6057.99 5389
6058.72 4881
6059.46 4350
6060.19 4057
6060.93 3772
6061.66 3808
6062.39 3731
6063.13 3703
6063.86 3627
6064.60 3536
6065.33 3474
6066.07 3471
6066.80 3260
6067.54 3398
6068.27 3385
6069.01 3330
6069.74 3202
6070.48 3243
6071.21 3145
6071.95 3094
6072.68 3062
6073.42 3014
6074.15 2880
6074.89 2800
6075.62 2940
6076.36 2835
6077.10 2822
6077.83 2903
6078.57 2900
6079.30 2793
6080.04 2711
6080.77 2678
6081.51 2735
6082.25 2719
6082.98 2557
6083.72 2561
6084.45 2426
6085.19 2483
6085.93 2389
6086.66 2334
6087.40 2361
6088.13 2270
6088.87 2323
6089.61 2334
6090.34 2336
6091.08 2557
6091.81 2506
6092.55 2435
6093.29 2431
6094.02 2503
6094.76 2474
6095.50 2418
6096.23 2373
6096.97 2340
6097.71 2233
6098.44 2240
6099.18 2089
6099.92 2008
6100.65 2067
6101.39 2033
6102.13 2027
6102.87 1943
6103.60 1988
6104.34 2075
6105.08 2064
6105.81 2091
6106.55 2005
6107.29 1917
6108.03 2098
6108.76 2121
6109.50 2112
6110.24 2056
6110.98 2055
6111.71 2104
6112.45 2088
6113.19 2147
6113.93 2150
6114.66 2110
6115.40 2005
6116.14 1972
6116.88 2128
6117.62 2097
6118.35 2089
6119.09 2106
6119.83 2068
6120.57 2119
6121.31 2071
6122.04 2024
6122.78 2117
6123.52 2158
6124.26 2117
6125.00 2188
6125.74 2194
6126.47 2218
6127.21 2239
6127.95 2360
6128.69 2213
6129.43 2172
6130.17 2110
6130.91 2158
6131.64 2086
6132.38 2161
6133.12 2044
6133.86 2163
6134.60 2140
6135.34 2329
6136.08 2229
6136.82 2195
6137.56 2170
6138.30 2291
6139.04 2391
6139.77 2310
6140.51 2388
6141.25 2349
6141.99 2202
6142.73 2292
6143.47 2240
6144.21 2172
6144.95 2216
6145.69 2254
6146.43 2183
6147.17 2132
6147.91 2254
6148.65 2072
6149.39 2073
6150.13 2169
6150.87 2286
6151.61 2277
6152.35 2331
6153.09 2382
6153.83 2288
6154.57 2317
6155.31 2358
6156.05 2401
6156.79 2435
6157.53 2377
6158.27 2564
6159.01 2516
6159.75 2415
6160.49 2532
6161.23 2529
6161.97 2587
6162.71 2681
6163.45 2761
6164.20 2861
6164.94 2959
6165.68 3075
6166.42 3262
6167.16 3355
6167.90 3548
6168.64 3612
6169.38 3606
6170.12 3713
6170.86 3701
6171.61 3540
6172.35 3501
6173.09 3265
6173.83 3189
6174.57 2861
6175.31 2906
6176.05 2970
6176.79 3020
6177.54 2952
6178.28 2798
6179.02 3009
6179.76 2982
6180.50 2911
6181.24 3065
6181.99 3089
6182.73 3110
6183.47 3260
6184.21 3355
6184.95 3409
6185.70 3475
6186.44 3393
6187.18 3346
6187.92 3525
6188.66 3630
6189.41 3528
6190.15 3694
6190.89 3725
6191.63 3932
6192.38 3997
6193.12 4077
6193.86 4161
6194.60 4167
6195.35 4434
6196.09 4551
6196.83 4328
6197.57 4437
6198.32 4343
6199.06 4475
6199.80 4476
6200.55 4203
6201.29 4184
6202.03 4428
6202.78 4510
6203.52 4720
6204.26 5161
6205.00 5892
6205.75 7222
6206.49 8976
6207.23 11597
6207.98 14612
6208.72 18033
6209.46 21137
6210.21 23260
6210.95 24483
6211.70 24340
6212.44 23005
6213.18 20864
6213.93 18425
6214.67 15455
6215.41 12433
6216.16 10236
6216.90 8402
6217.65 6834
6218.39 5673
6219.13 5059
6219.88 4532
6220.62 4139
6221.37 3800
6222.11 3592
6222.85 3562
6223.60 3729
6224.34 3610
6225.09 3540
6225.83 3452
6226.58 3399
6227.32 3099
6228.07 3012
6228.81 2813
6229.56 2651
6230.30 2573
6231.04 2427
6231.79 2431
6232.53 2369
6233.28 2346
6234.02 2548
6234.77 2526
6235.51 2402
6236.26 2552
6237.00 2657
6237.75 2910
6238.49 3059
6239.24 3423
6239.99 3611
6240.73 3814
6241.48 3953
6242.22 3775
6242.97 3853
6243.71 3700
6244.46 3463
6245.20 3302
6245.95 3283
6246.70 3342
6247.44 3350
6248.19 3635
6248.93 3765
6249.68 3620
6250.42 3572
6251.17 3529
6251.92 3486
6252.66 3337
6253.41 3331
6254.15 3218
6254.90 3184
6255.65 3015
6256.39 3026
6257.14 2901
6257.89 2825
6258.63 2703
6259.38 2758
6260.13 2698
6260.87 2648
6261.62 2591
6262.37 2694
6263.11 2642
6263.86 2577
6264.61 2486
6265.35 2437
6266.10 2361
6266.85 2447
6267.59 2579
6268.34 2365
6269.09 2422
6269.83 2486
6270.58 2466
6271.33 2417
6272.08 2414
6272.82 2551
6273.57 2503
6274.32 2487
6275.06 2502
6275.81 2579
6276.56 2577
6277.31 2580
6278.05 2489
6278.80 2758
6279.55 2903
6280.30 2629
6281.05 2562
6281.79 2639
6282.54 2715
6283.29 2657
6284.04 2507
6284.78 2377
6285.53 2217
6286.28 2054
6287.03 2154
6287.78 2260
6288.53 2104
6289.27 1977
6290.02 1962
6290.77 1988
6291.52 2066
6292.27 1924
6293.02 1868
6293.76 1810
6294.51 1857
6295.26 1884
6296.01 1870
6296.76 1891
6297.51 1855
6298.26 1891
6299.00 1784
6299.75 1872
6300.50 1824
6301.25 1831
6302.00 1731
6302.75 1764
6303.50 1728
6304.25 1723
6305.00 1751
6305.75 1716
6306.50 1808
6307.24 1698
6307.99 1735
6308.74 1822
6309.49 1815
6310.24 1803
6310.99 2024
6311.74 2032
6312.49 2015
6313.24 1983
6313.99 1949
6314.74 2017
6315.49 1857
6316.24 1731
6316.99 1766
6317.74 1754
6318.49 1753
6319.24 1730
6319.99 1653
6320.74 1736
6321.49 1692
6322.24 1754
6322.99 1756
6323.74 1785
6324.49 1629
6325.24 1717
6325.99 1743
6326.74 1744
6327.49 1692
6328.24 1663
6328.99 1624
6329.74 1578
6330.50 1735
6331.25 1563
6332.00 1573
6332.75 1640
6333.50 1741
6334.25 1670
6335.00 1644
6335.75 1638
6336.50 1765
6337.25 1820
6338.00 1755
6338.76 1719
6339.51 1663
6340.26 1681
6341.01 1707
6341.76 1693
6342.51 1632
6343.26 1804
6344.02 1819
6344.77 1824
6345.52 1747
6346.27 1823
6347.02 1948
6347.77 1932
6348.53 1821
6349.28 1955
6350.03 2117
6350.78 2382
6351.53 2443
6352.29 2634
6353.04 2995
6353.79 3224
6354.54 3271
6355.29 3356
6356.05 3049
6356.80 2842
6357.55 2724
6358.30 2563
6359.06 2305
6359.81 2230
6360.56 2091
6361.31 2029
6362.07 2008
6362.82 2018
6363.57 2014
6364.32 1928
6365.08 1923
6365.83 1971
6366.58 1890
6367.33 1899
6368.09 1903
6368.84 1898
6369.59 2019
6370.35 1938
6371.10 1990
6371.85 2048
6372.61 1853
6373.36 1786
6374.11 1763
6374.87 1789
6375.62 1761
6376.37 1784
6377.13 1797
6377.88 1766
6378.63 1718
6379.39 1729
6380.14 1668
6380.89 1654
6381.65 1815
6382.40 1828
6383.16 1693
6383.91 1697
6384.66 1806
6385.42 1739
6386.17 1611
6386.92 1603
6387.68 1591
6388.43 1628
6389.19 1635
6389.94 1503
6390.70 1416
6391.45 1427
6392.20 1480
6392.96 1576
6393.71 1537
6394.47 1486
6395.22 1662
6395.98 1575
6396.73 1617
6397.49 1637
6398.24 1623
6399.00 1700
6399.75 1534
6400.51 1500
6401.26 1559
6402.02 1595
6402.77 1504
6403.53 1543
6404.28 1586
6405.04 1539
6405.79 1456
6406.55 1649
6407.30 1618
6408.06 1639
6408.81 1715
6409.57 1942
6410.32 1892
6411.08 1997
6411.83 1872
6412.59 1889
6413.34 1897
6414.10 1907
6414.86 1802
6415.61 1832
6416.37 1895
6417.12 1822
6417.88 1784
6418.64 1732
6419.39 1687
6420.15 1776
6420.90 1664
6421.66 1540
6422.42 1585
6423.17 1605
6423.93 1745
6424.68 1595
6425.44 1556
6426.20 1529
6426.95 1611
6427.71 1545
6428.47 1602
6429.22 1584
6429.98 1488
6430.74 1552
6431.49 1542
6432.25 1524
6433.01 1586
6433.76 1578
6434.52 1559
6435.28 1539
6436.03 1543
6436.79 1525
6437.55 1620
6438.30 1651
6439.06 1555
6439.82 1464
6440.58 1590
6441.33 1566
6442.09 1524
6442.85 1465
6443.61 1439
6444.36 1528
6445.12 1628
6445.88 1480
6446.64 1543
6447.39 1558
6448.15 1640
6448.91 1575
6449.67 1567
6450.42 1588
6451.18 1644
6451.94 1661
6452.70 1601
6453.46 1579
6454.21 1516
6454.97 1599
6455.73 1585
6456.49 1650
6457.25 1681
6458.00 1704
6458.76 1777
6459.52 1789
6460.28 1812
6461.04 1691
6461.80 1766
6462.55 1805
6463.31 1803
6464.07 1732
6464.83 1741
6465.59 1820
6466.35 1749
6467.11 1738
6467.87 1873
6468.62 1745
6469.38 1908
6470.14 1887
6470.90 1944
6471.66 1930
6472.42 1926
6473.18 1996
6473.94 2072
6474.70 2012
6475.46 2002
6476.22 2053
6476.97 2090
6477.73 2188
6478.49 2100
6479.25 2113
6480.01 2140
6480.77 2096
6481.53 2217
6482.29 2158
6483.05 2228
6483.81 2326
6484.57 2336
6485.33 2463
6486.09 2531
6486.85 2456
6487.61 2569
6488.37 2656
6489.13 2607
6489.89 2727
6490.65 2870
6491.41 2737
6492.17 2883
6492.93 3100
6493.69 3129
6494.45 3323
6495.21 3377
6495.97 3388
6496.73 3370
6497.49 3320
6498.26 3386
6499.02 3330
6499.78 3261
6500.54 3230
6501.30 3219
6502.06 3272
6502.82 3274
6503.58 3315
6504.34 3300
6505.10 3327
6505.86 3463
6506.62 3445
6507.39 3531
6508.15 3462
6508.91 3698
6509.67 3811
6510.43 4063
6511.19 3963
6511.95 3934
6512.72 3947
6513.48 3942
6514.24 3968
6515.00 3938
6515.76 4030
6516.52 4030
6517.28 4089
6518.05 4299
6518.81 4313
6519.57 4381
6520.33 4491
6521.09 4532
6521.86 4563
6522.62 4719
6523.38 5123
6524.14 5388
6524.90 5927
6525.67 6378
6526.43 7234
6527.19 8170
6527.95 9064
6528.72 9765
6529.48 10004
6530.24 9916
6531.00 9627
6531.77 9579
6532.53 9463
6533.29 9667
6534.05 10514
6534.82 12033
6535.58 14416
6536.34 16464
6537.11 18753
6537.87 19572
6538.63 19879
6539.39 19379
6540.16 17600
6540.92 15317
6541.68 13057
6542.45 10948
6543.21 8855
6543.97 7203
6544.74 5941
6545.50 5141
6546.26 4661
6547.03 4083
6547.79 3650
6548.55 3616
6549.32 3500
6550.08 3352
6550.84 3360
6551.61 3335
6552.37 3311
6553.14 3456
6553.90 3322
6554.66 3248
6555.43 3141
6556.19 3082
6556.96 2951
6557.72 2745
6558.48 2753
6559.25 2845
6560.01 2956
6560.78 2860
6561.54 2883
6562.31 2971
6563.07 3205
6563.83 3410
6564.60 3526
6565.36 3734
6566.13 3681
6566.89 3858
6567.66 3987
6568.42 3805
6569.19 3587
6569.95 3608
6570.72 3593
6571.48 3603
6572.25 3645
6573.01 3602
6573.78 3808
6574.54 4087
6575.31 4136
6576.07 4508
6576.84 4305
6577.60 4325
6578.37 4220
6579.13 4107
6579.90 4141
6580.66 4180
6581.43 3967
6582.19 3882
6582.96 3685
6583.73 3612
6584.49 3761
6585.26 3739
6586.02 3730
6586.79 3781
6587.55 3683
6588.32 3846
6589.09 3781
6589.85 3880
6590.62 3974
6591.38 4155
6592.15 4346
6592.92 4677
6593.68 5016
6594.45 5544
6595.22 5605
6595.98 6007
6596.75 6246
6597.51 6033
6598.28 5676
6599.05 5502
6599.81 5095
6600.58 4754
6601.35 4413
6602.11 4238
6602.88 4025
6603.65 3878
6604.41 3849
6605.18 3892
6605.95 3999
6606.71 4187
6607.48 4253
6608.25 4756
6609.02 5165
6609.78 5405
6610.55 5605
6611.32 5630
6612.08 5548
6612.85 5009
6613.62 4618
6614.39 4389
6615.15 3938
6615.92 3584
6616.69 3504
6617.46 3322
6618.22 3209
6618.99 3170
6619.76 2845
6620.53 2939
6621.30 3049
6622.06 3071
6622.83 2829
6623.60 2729
6624.37 2776
6625.13 2640
6625.90 2655
6626.67 2633
6627.44 2600
6628.21 2522
6628.98 2506
6629.74 2540
6630.51 2751
6631.28 2787
6632.05 3067
6632.82 3330
6633.59 3635
6634.35 3833
6635.12 3917
6635.89 4201
6636.66 4212
6637.43 4271
6638.20 4150
6638.97 3800
6639.74 3506
6640.50 3278
6641.27 2978
6642.04 2974
6642.81 2924
6643.58 2759
6644.35 2695
6645.12 2565
6645.89 2697
6646.66 2796
6647.43 2695
6648.20 2749
6648.97 2707
6649.73 2730
6650.50 2831
6651.27 2780
6652.04 2955
6652.81 2894
6653.58 2951
6654.35 3002
6655.12 3008
6655.89 3198
6656.66 3124
6657.43 3301
6658.20 3283
6658.97 3111
6659.74 3080
6660.51 2945
6661.28 2796
6662.05 2808
6662.82 2789
6663.59 2738
6664.36 2680
6665.13 2696
6665.90 2735
6666.67 2686
6667.44 2689
6668.22 2680
6668.99 2684
6669.76 2756
6670.53 2843
6671.30 2851
6672.07 2796
6672.84 2955
6673.61 2767
6674.38 2812
6675.15 2776
6675.92 2801
6676.69 2715
6677.46 2836
6678.24 2880
6679.01 2846
6679.78 2809
6680.55 3020
6681.32 3065
6682.09 3165
6682.86 3284
6683.63 3403
6684.41 3635
6685.18 3886
6685.95 4293
6686.72 4546
6687.49 4513
6688.26 4303
6689.04 4003
6689.81 3643
6690.58 3356
6691.35 3037
6692.12 2827
6692.90 2828
6693.67 2640
6694.44 2546
6695.21 2521
6695.98 2595
6696.76 2554
6697.53 2458
6698.30 2444
6699.07 2417
6699.84 2497
6700.62 2621
6701.39 2607
6702.16 2545
6702.93 2482
6703.71 2445
6704.48 2295
6705.25 2409
6706.03 2517
6706.80 2356
6707.57 2467
6708.34 2398
6709.12 2348
6709.89 2507
6710.66 2357
6711.44 2244
6712.21 2304
6712.98 2359
6713.75 2355
6714.53 2272
6715.30 2179
6716.07 2226
6716.85 2099
6717.62 2052
6718.39 2278
6719.17 2119
6719.94 2161
6720.72 2193
6721.49 2188
6722.26 2181
6723.04 2175
6723.81 2203
6724.58 2205
6725.36 2287
6726.13 2199
6726.91 2337
6727.68 2169
6728.45 2208
6729.23 2274
6730.00 2347
6730.78 2293
6731.55 2310
6732.32 2329
6733.10 2341
6733.87 2326
6734.65 2485
6735.42 2585
6736.20 2552
6736.97 2618
6737.74 2539
6738.52 2601
6739.29 2621
6740.07 2675
6740.84 2735
6741.62 2661
6742.39 2710
6743.17 2683
6743.94 2671
6744.72 2610
6745.49 2765
6746.27 2801
6747.04 2818
6747.82 3020
6748.59 3020
6749.37 3148
6750.14 3251
6750.92 3516
6751.69 3888
6752.47 4393
6753.24 4841
6754.02 5060
6754.80 5229
6755.57 5060
6756.35 4717
6757.12 4201
6757.90 4105
6758.67 3539
6759.45 3227
6760.23 2968
6761.00 2915
6761.78 2746
6762.55 2545
6763.33 2557
6764.11 2448
6764.88 2394
6765.66 2435
6766.43 2586
6767.21 2421
6767.99 2515
6768.76 2510
6769.54 2564
6770.32 2664
6771.09 2417
6771.87 2402
6772.64 2419
6773.42 2430
6774.20 2284
6774.97 2280
6775.75 2323
6776.53 2327
6777.31 2343
6778.08 2271
6778.86 2214
6779.64 2084
6780.41 2249
6781.19 2300
6781.97 2076
6782.74 2182
6783.52 2133
6784.30 2040
6785.08 2078
6785.85 2040
6786.63 2076
6787.41 1974
6788.19 1925
6788.96 1905
6789.74 1932
6790.52 1866
6791.30 1948
6792.07 1904
6792.85 1873
6793.63 1838
6794.41 1880
6795.18 1834
6795.96 1860
6796.74 1759
6797.52 1837
6798.30 1850
6799.07 1810
6799.85 1880
6800.63 1839
6801.41 1870
6802.19 1860
6802.97 2076
6803.74 2019
6804.52 2070
6805.30 2026
6806.08 2101
6806.86 2226
6807.64 2249
6808.41 2150
6809.19 2090
6809.97 2046
6810.75 1948
6811.53 1994
6812.31 1944
6813.09 1884
6813.87 1836
6814.64 2066
6815.42 2037
6816.20 1976
6816.98 2011
6817.76 2125
6818.54 2104
6819.32 2067
6820.10 1967
6820.88 1950
6821.66 1945
6822.44 1885
6823.22 1884
6824.00 1858
6824.78 1867
6825.55 1890
6826.33 2007
6827.11 1938
6827.89 1941
6828.67 1928
6829.45 1863
6830.23 1920
6831.01 1781
6831.79 1830
6832.57 1791
6833.35 1755
6834.13 1723
6834.91 1710
6835.69 1777
6836.47 1751
6837.25 1832
6838.03 1676
6838.81 1693
6839.60 1792
6840.38 1691
6841.16 1700
6841.94 1828
6842.72 1828
6843.50 1744
6844.28 1724
6845.06 1713
6845.84 1777
6846.62 1798
6847.40 1984
6848.18 2415
6848.96 2448
6849.74 2763
6850.53 3238
6851.31 3830
6852.09 3911
6852.87 4015
6853.65 3769
6854.43 3782
6855.21 3492
6855.99 3215
6856.77 2892
6857.56 2750
6858.34 2530
6859.12 2132
6859.90 2196
6860.68 2096
6861.46 1969
6862.25 1998
6863.03 2081
6863.81 2111
6864.59 2074
6865.37 2041
6866.15 2017
6866.94 2193
6867.72 2135
6868.50 2193
6869.28 2280
6870.07 2201
6870.85 2179
6871.63 2078
6872.41 2149
6873.19 2165
6873.98 2207
6874.76 2132
6875.54 2130
6876.32 2138
6877.11 2271
6877.89 2278
6878.67 2423
6879.45 2562
6880.24 2591
6881.02 2633
6881.80 2748
6882.59 2817
6883.37 2781
6884.15 2911
6884.93 3080
6885.72 3389
6886.50 3813
6887.28 4577
6888.07 5315
6888.85 6089
6889.63 6317
6890.42 6306
6891.20 6132
6891.98 5348
6892.77 4756
6893.55 4100
6894.33 3575
6895.12 3193
6895.90 3134
6896.68 2745
6897.47 2628
6898.25 2604
6899.04 2494
6899.82 2523
6900.60 2573
6901.39 2504
6902.17 2503
6902.95 2526
6903.74 2628
6904.52 2744
6905.31 2628
6906.09 2631
6906.88 2544
6907.66 2583
6908.44 2686
6909.23 2570
6910.01 2643
6910.80 2510
6911.58 2379
6912.37 2231
6913.15 2147
6913.94 2197
6914.72 2260
6915.50 2281
6916.29 2100
6917.07 2113
6917.86 2207
6918.64 2274
6919.43 2236
6920.21 2228
6921.00 2318
6921.78 2340
6922.57 2170
6923.35 2219
6924.14 2167
6924.93 2266
6925.71 2238
6926.50 2330
6927.28 2192
6928.07 2203
6928.85 2210
6929.64 2285
6930.42 2218
6931.21 2182
6931.99 2387
6932.78 2480
6933.57 2347
6934.35 2324
6935.14 2409
6935.92 2479
6936.71 2355
6937.50 2409
6938.28 2438
6939.07 2472
6939.85 2526
6940.64 2742
6941.43 3053
6942.21 3139
6943.00 3201
6943.78 3321
6944.57 3662
6945.36 3616
6946.14 3579
6946.93 3583
6947.72 3810
6948.50 3849
6949.29 3897
6950.08 3763
6950.86 3808
6951.65 3976
6952.44 3698
6953.22 3276
6954.01 3227
6954.80 3106
6955.58 3152
6956.37 3094
6957.16 3094
6957.95 3056
6958.73 3040
6959.52 3071
6960.31 2947
6961.10 3044
6961.88 3106
6962.67 3020
6963.46 3126
6964.24 3172
6965.03 3239
6965.82 3260
6966.61 3475
6967.40 3634
6968.18 3749
6968.97 3926
6969.76 4033
6970.55 4297
6971.33 4465
6972.12 4446
6972.91 4452
6973.70 4525
6974.49 4631
6975.27 4378
6976.06 4410
6976.85 4447
6977.64 4561
6978.43 4619
6979.22 4457
6980.00 4713
6980.79 5117
6981.58 5840
6982.37 6925
6983.16 8459
6983.95 10622
6984.74 13487
6985.52 16808
6986.31 19933
6987.10 22201
6987.89 22984
6988.68 22153
6989.47 20410
6990.26 18066
6991.05 15297
6991.83 12574
6992.62 10120
6993.41 8326
6994.20 6884
6994.99 5668
6995.78 4877
6996.57 4257
6997.36 3914
6998.15 3665
6998.94 3438
6999.73 3369
7000.52 3333
7001.31 3261
7002.10 3159
7002.89 3184
7003.68 3318
7004.47 3116
7005.26 2903
7006.05 2753
7006.84 2439
7007.63 2321
7008.42 2265
7009.21 2217
7010.00 2223
7010.79 2224
7011.58 2366
7012.37 2454
7013.16 2640
7013.95 2890
7014.74 3075
7015.53 3163
7016.32 3180
7017.11 3056
7017.90 2935
7018.69 2713
7019.48 2802
7020.27 2728
7021.06 2702
7021.85 2832
7022.64 2885
7023.43 3018
7024.22 3104
7025.02 3227
7025.81 3319
7026.60 3425
7027.39 3251
7028.18 3231
7028.97 3100
7029.76 2989
7030.55 2877
7031.34 2694
7032.14 2660
7032.93 2609
7033.72 2614
7034.51 2557
7035.30 2527
7036.09 2565
7036.88 2657
7037.68 2528
7038.47 2584
7039.26 2726
7040.05 2761
7040.84 2967
7041.64 3033
7042.43 2994
7043.22 3124
7044.01 3247
7044.80 3169
7045.60 3132
7046.39 3343
7047.18 3509
7047.97 3757
7048.76 4183
7049.56 4629
7050.35 5127
7051.14 5546
7051.93 5753
7052.73 5819
7053.52 5492
7054.31 4817
7055.10 4225
7055.90 4084
7056.69 3541
7057.48 3264
7058.27 3160
7059.07 3049
7059.86 3110
7060.65 2946
7061.45 2906
7062.24 2919
7063.03 3026
7063.83 3115
7064.62 3058
7065.41 3038
7066.21 3038
7067.00 2980
7067.79 3002
7068.59 2793
7069.38 2708
7070.17 2681
7070.97 2712
7071.76 2706
7072.55 2691
7073.35 2743
7074.14 2772
7074.93 2742
7075.73 2645
7076.52 2458
7077.32 2319
7078.11 2346
7078.90 2237
7079.70 2236
7080.49 2300
7081.29 2318
7082.08 2319
7082.87 2434
7083.67 2328
7084.46 2189
7085.26 2160
7086.05 2139
7086.85 2114
7087.64 2197
7088.43 2134
7089.23 1966
7090.02 2029
7090.82 1967
7091.61 2002
7092.41 1978
7093.20 1950
7094.00 1991
7094.79 2058
7095.59 2010
7096.38 1979
7097.18 1938
7097.97 1997
7098.77 1926
7099.56 1919
7100.36 1880
7101.15 1817
7101.95 1847
7102.74 1898
7103.54 1923
7104.33 1843
7105.13 1776
7105.92 1780
7106.72 1775
7107.52 1726
7108.31 1740
7109.11 1691
7109.90 1746
7110.70 1599
7111.49 1675
7112.29 1630
7113.09 1645
7113.88 1612
7114.68 1636
7115.47 1688
7116.27 1773
7117.07 1812
7117.86 1886
7118.66 1797
7119.45 1777
7120.25 1781
7121.05 1757
7121.84 1721
7122.64 1727
7123.44 1773
7124.23 1721
7125.03 1644
7125.83 1715
7126.62 1587
7127.42 1607
7128.22 1565
7129.01 1565
7129.81 1667
7130.61 1697
7131.40 1793
7132.20 1740
7133.00 1754
7133.79 1809
7134.59 1739
7135.39 1656
7136.19 1696
7136.98 1664
7137.78 1569
7138.58 1500
7139.38 1514
7140.17 1509
7140.97 1523
7141.77 1520
7142.57 1450
7143.36 1484
7144.16 1575
7144.96 1535
7145.76 1539
7146.55 1411
7147.35 1449
7148.15 1328
7148.95 1301
7149.74 1385
7150.54 1315
7151.34 1384
7152.14 1421
7152.94 1307
7153.74 1353
7154.53 1335
7155.33 1323
7156.13 1442
7156.93 1434
7157.73 1469
7158.53 1556
7159.32 1521
7160.12 1507
7160.92 1463
7161.72 1376
7162.52 1459
7163.32 1388
7164.12 1303
7164.91 1288
7165.71 1199
7166.51 1273
7167.31 1293
7168.11 1277
7168.91 1203
7169.71 1254
7170.51 1244
7171.31 1262
7172.11 1282
7172.90 1283
7173.70 1220
7174.50 1266
7175.30 1316
7176.10 1217
7176.90 1135
7177.70 1239
7178.50 1200
7179.30 1255
7180.10 1225
7180.90 1147
7181.70 1164
7182.50 1109
7183.30 1223
7184.10 1131
7184.90 1188
7185.70 1162
7186.50 1221
7187.30 1126
7188.10 1089
7188.90 1244
7189.70 1266
7190.50 1246
7191.30 1364
7192.10 1238
7192.90 1208
7193.70 1208
7194.50 1099
7195.30 1133
7196.10 1138
7196.90 1204
7197.70 1297
7198.50 1162
7199.30 1169
7200.11 1102
7200.91 1177
7201.71 1133
7202.51 1196
7203.31 1199
7204.11 1147
7204.91 1183
7205.71 1135
7206.51 1065
7207.31 1105
7208.12 1083
7208.92 1138
7209.72 1165
7210.52 1155
7211.32 1161
7212.12 1181
7212.92 1148
7213.72 1236
7214.53 1213
7215.33 1169
7216.13 1136
7216.93 1201
7217.73 1304
7218.53 1273
7219.34 1301
7220.14 1327
7220.94 1326
7221.74 1280
7222.54 1396
7223.35 1279
7224.15 1314
7224.95 1175
7225.75 1245
7226.56 1268
7227.36 1193
7228.16 1205
7228.96 1226
7229.76 1129
7230.57 1088
7231.37 1090
7232.17 1119
7232.97 1102
7233.78 1000
7234.58 1103
7235.38 1146
7236.19 1184
7236.99 1116
7237.79 1133
7238.59 1198
7239.40 1181
7240.20 1162
7241.00 1256
7241.81 1175
7242.61 1124
7243.41 1103
7244.22 1161
7245.02 1177
7245.82 1150
7246.63 1191
7247.43 1266
7248.23 1173
7249.04 1092
7249.84 1136
7250.64 1095
7251.45 1137
7252.25 1149
7253.05 1118
7253.86 1132
7254.66 1084
7255.46 1134
7256.27 1140
7257.07 1159
7257.88 1170
7258.68 1172
7259.48 1177
7260.29 1174
7261.09 1203
7261.90 1250
7262.70 1249
7263.51 1249
7264.31 1275
7265.11 1203
7265.92 1276
7266.72 1222
7267.53 1146
7268.33 1136
7269.14 1186
7269.94 1081
7270.75 1080
7271.55 1151
7272.36 1189
7273.16 1221
7273.97 1169
7274.77 1182
7275.58 1206
7276.38 1219
7277.19 1193
7277.99 1208
7278.80 1170
7279.60 1182
7280.41 1274
7281.21 1185
7282.02 1183
7282.82 1332
7283.63 1473
7284.43 1603
7285.24 1557
7286.04 1667
7286.85 1671
7287.66 1666
7288.46 1486
7289.27 1429
7290.07 1478
7290.88 1408
7291.68 1360
7292.49 1251
7293.30 1214
7294.10 1338
7294.91 1303
7295.71 1280
7296.52 1263
7297.33 1251
7298.13 1260
7298.94 1367
7299.74 1212
7300.55 1224
7301.36 1293
7302.16 1362
7302.97 1415
7303.78 1394
7304.58 1327
7305.39 1299
7306.20 1392
7307.00 1449
7307.81 1375
7308.62 1357
7309.42 1441
7310.23 1581
7311.04 1608
7311.84 1503
7312.65 1646
7313.46 1573
7314.27 1528
7315.07 1627
7315.88 1743
7316.69 1886
7317.49 2187
7318.30 2589
7319.11 2808
7319.92 3054
7320.72 3356
7321.53 3365
7322.34 3003
7323.15 2689
7323.95 2307
7324.76 2084
7325.57 1997
7326.38 1821
7327.19 1592
7327.99 1622
7328.80 1608
7329.61 1566
7330.42 1540
7331.22 1532
7332.03 1498
7332.84 1526
7333.65 1503
7334.46 1582
7335.27 1626
7336.07 1528
7336.88 1487
7337.69 1512
7338.50 1491
7339.31 1411
7340.12 1395
7340.92 1503
7341.73 1405
7342.54 1297
7343.35 1304
7344.16 1259
7344.97 1254
7345.78 1208
7346.59 1127
7347.39 1265
7348.20 1200
7349.01 1243
7349.82 1204
7350.63 1193
7351.44 1263
7352.25 1187
7353.06 1140
7353.87 1142
7354.68 1168
7355.49 1090
7356.30 1158
7357.11 1201
7357.92 1253
7358.72 1207
7359.53 1178
7360.34 1120
7361.15 1078
7361.96 1041
7362.77 1061
7363.58 1046
7364.39 1126
7365.20 1101
7366.01 1087
7366.82 1081
7367.63 1074
7368.44 1081
7369.25 1020
7370.06 1045
7370.87 1112
7371.68 1022
7372.49 1026
7373.30 1085
7374.11 1140
7374.93 1058
7375.74 1064
7376.55 1062
7377.36 1025
7378.17 1167
7378.98 1198
7379.79 1182
7380.60 1201
7381.41 1089
7382.22 1095
7383.03 1067
7383.84 1009
7384.65 1058
7385.46 1032
7386.28 964
7387.09 1073
7387.90 1062
7388.71 1077
7389.52 1040
7390.33 1086
7391.14 1070
7391.95 1093
7392.77 1070
7393.58 1061
7394.39 1062
7395.20 983
7396.01 1006
7396.82 1019
7397.64 962
7398.45 965
7399.26 1003
7400.07 983
7400.88 1006
7401.69 986
7402.51 1006
7403.32 1008
7404.13 1033
7404.94 1013
7405.76 1006
7406.57 1013
7407.38 932
7408.19 986
7409.00 992
7409.82 920
7410.63 933
7411.44 982
7412.25 1007
7413.07 982
7413.88 971
7414.69 953
7415.50 895
7416.32 965
7417.13 949
7417.94 892
7418.76 904
7419.57 869
7420.38 967
7421.19 990
7422.01 1026
7422.82 940
7423.63 910
7424.45 944
7425.26 970
7426.07 988
7426.89 976
7427.70 1025
7428.51 993
7429.33 940
7430.14 899
7430.95 975
7431.77 999
7432.58 1017
7433.39 983
7434.21 921
7435.02 1000
7435.84 1045
7436.65 983
7437.46 1020
7438.28 997
7439.09 1033
7439.91 1033
7440.72 1001
7441.53 1012
7442.35 1037
7443.16 1021
7443.98 964
7444.79 1027
7445.60 995
7446.42 929
7447.23 971
7448.05 1019
7448.86 1012
7449.68 1053
7450.49 1049
7451.31 1070
7452.12 967
7452.94 929
7453.75 1002
7454.57 1035
7455.38 1048
7456.20 1011
7457.01 969
7457.83 1069
7458.64 1045
7459.46 1080
7460.27 1105
7461.09 1079
7461.90 1167
7462.72 1178
7463.53 1232
7464.35 1248
7465.16 1250
7465.98 1210
7466.79 1273
7467.61 1229
7468.42 1158
7469.24 1143
7470.06 1061
7470.87 1061
7471.69 1110
7472.50 1152
7473.32 1149
7474.13 1095
7474.95 1047
7475.77 1134
7476.58 1131
7477.40 1094
7478.21 1215
7479.03 1186
7479.85 1178
7480.66 1138
7481.48 1255
7482.30 1302
7483.11 1153
7483.93 1265
7484.75 1200
7485.56 1222
7486.38 1154
7487.20 1102
7488.01 1159
7488.83 1135
7489.65 1082
7490.46 1051
7491.28 1006
7492.10 1049
7492.91 1067
7493.73 1085
7494.55 1056
7495.36 1074
7496.18 996
7497.00 1150
7497.82 1076
7498.63 994
7499.45 988
7500.27 961
7501.08 951
7501.90 1000
7502.72 906
7503.54 990
7504.35 960
7505.17 975
7505.99 965
7506.81 979
7507.62 1014
7508.44 987
7509.26 1025
7510.08 1046
7510.90 952
7511.71 989
7512.53 1008
7513.35 970
7514.17 1029
7514.99 1008
7515.80 955
7516.62 975
7517.44 995
7518.26 1073
7519.08 1009
7519.90 915
7520.71 971
7521.53 943
7522.35 1036
7523.17 984
7523.99 946
7524.81 931
7525.63 893
7526.45 950
7527.26 958
7528.08 1015
7528.90 977
7529.72 1016
7530.54 1029
7531.36 1026
7532.18 1068
7533.00 1010
7533.82 981
7534.64 1010
7535.45 964
7536.27 917
7537.09 1007
7537.91 992
7538.73 960
7539.55 1012
7540.37 1033
7541.19 996
7542.01 1024
7542.83 996
7543.65 1022
7544.47 1044
7545.29 1079
7546.11 1061
7546.93 1069
7547.75 1099
7548.57 1043
7549.39 1074
7550.21 984
7551.03 1037
7551.85 1041
7552.67 1021
7553.49 1002
7554.31 1033
7555.13 1060
7555.95 1097
7556.77 1056
7557.59 1114
7558.41 1214
7559.23 1132
7560.05 1202
7560.87 1133
7561.69 1172
7562.51 1221
7563.34 1136
7564.16 1192
7564.98 1266
7565.80 1220
7566.62 1171
7567.44 1169
7568.26 1232
7569.08 1184
7569.90 1128
7570.72 1060
7571.55 1141
7572.37 1070
7573.19 1113
7574.01 1086
7574.83 1141
7575.65 1056
7576.47 1123
7577.30 1106
7578.12 1107
7578.94 1168
7579.76 1191
7580.58 1199
7581.40 1206
7582.23 1240
7583.05 1167
7583.87 1176
7584.69 1179
7585.51 1169
7586.33 1284
7587.16 1259
7587.98 1331
7588.80 1291
7589.62 1442
7590.45 1417
7591.27 1344
7592.09 1431
7592.91 1454
7593.74 1396
7594.56 1364
7595.38 1375
7596.20 1503
7597.03 1475
7597.85 1483
7598.67 1438
7599.49 1455
7600.32 1518
7601.14 1589
7601.96 1600
7602.78 1771
7603.61 1844
7604.43 2071
7605.25 2221
7606.08 2348
7606.90 2282
7607.72 2311
7608.55 2365
7609.37 2137
7610.19 2091
7611.02 2062
7611.84 1818
7612.66 1783
7613.49 1639
7614.31 1757
7615.13 1725
7615.96 1898
7616.78 2065
7617.60 2169
7618.43 2261
7619.25 2406
7620.08 2367
7620.90 2456
7621.72 2481
7622.55 2205
7623.37 2037
7624.20 1899
7625.02 1877
7625.84 1874
7626.67 1853
7627.49 1849
7628.32 1945
7629.14 1974
7629.97 2076
7630.79 2279
7631.61 2401
7632.44 2530
7633.26 2491
7634.09 2758
7634.91 2508
7635.74 2468
7636.56 2353
7637.39 2151
7638.21 2005
7639.04 1817
7639.86 1627
7640.69 1556
7641.51 1388
7642.34 1306
7643.16 1336
7643.99 1281
7644.81 1396
7645.64 1326
7646.46 1296
7647.29 1195
7648.11 1332
7648.94 1412
7649.76 1323
7650.59 1302
7651.42 1265
7652.24 1227
7653.07 1239
7653.89 1233
7654.72 1227
7655.54 1118
7656.37 1206
7657.20 1193
7658.02 1138
7658.85 1129
7659.67 1117
7660.50 1207
7661.33 1180
7662.15 1068
7662.98 1105
7663.80 1153
7664.63 1171
7665.46 1094
7666.28 1086
7667.11 1192
7667.94 1162
7668.76 1176
7669.59 1167
7670.42 1199
7671.24 1133
7672.07 1193
7672.90 1144
7673.72 1144
7674.55 1139
7675.38 1141
7676.20 1109
7677.03 1078
7677.86 1092
7678.68 1099
7679.51 1112
7680.34 1080
7681.16 1103
7681.99 1081
7682.82 1149
7683.65 1183
7684.47 1317
7685.30 1290
7686.13 1311
7686.96 1197
7687.78 1263
7688.61 1248
7689.44 1388
7690.27 1234
7691.09 1234
7691.92 1145
7692.75 1211
7693.58 1243
7694.41 1176
7695.23 1212
7696.06 1169
7696.89 1162
7697.72 1264
7698.55 1400
7699.37 1383
7700.20 1485
7701.03 1535
7701.86 1489
7702.69 1407
7703.51 1294
7704.34 1224
7705.17 1236
7706.00 1217
7706.83 1152
7707.66 1026
7708.49 1083
7709.31 1157
7710.14 1069
7710.97 1105
7711.80 1107
7712.63 1108
7713.46 1060
7714.29 1045
7715.12 1020
7715.95 1032
7716.77 1055
7717.60 1009
7718.43 974
7719.26 922
7720.09 942
7720.92 994
7721.75 1015
7722.58 977
7723.41 949
7724.24 957
7725.07 926
7725.90 886
7726.73 942
7727.56 947
7728.39 926
7729.22 1002
7730.05 930
7730.88 922
7731.71 928
7732.54 891
7733.37 939
7734.20 1041
7735.03 1022
7735.86 941
7736.69 953
7737.52 990
7738.35 944
7739.18 884
7740.01 873
7740.84 942
7741.67 889
7742.50 877
7743.33 905
7744.16 961
7744.99 928
7745.82 959
7746.65 941
7747.48 986
7748.31 1003
7749.14 1038
7749.97 1101
7750.81 1034
7751.64 1068
7752.47 1113
7753.30 1149
7754.13 1037
7754.96 1019
7755.79 939
7756.62 916
7757.45 938
7758.29 903
7759.12 892
7759.95 1054
7760.78 964
7761.61 917
7762.44 1004
7763.27 921
7764.11 952
7764.94 946
7765.77 995
7766.60 955
7767.43 1003
7768.26 990
7769.10 1001
7769.93 973
7770.76 979
7771.59 903
7772.42 1010
7773.26 989
7774.09 971
7774.92 910
7775.75 1002
7776.59 957
7777.42 926
7778.25 948
7779.08 916
7779.92 1005
7780.75 993
7781.58 997
7782.41 980
7783.25 928
7784.08 996
7784.91 982
7785.74 963
7786.58 1004
7787.41 1052
7788.24 1101
7789.08 1025
7789.91 1004
7790.74 992
7791.57 1012
7792.41 1023
7793.24 943
7794.07 1040
7794.91 989
7795.74 1097
7796.57 1050
7797.41 1036
7798.24 1021
7799.07 1021
7799.91 1056
7800.74 1078
7801.58 1066
7802.41 1060
7803.24 1090
7804.08 1119
7804.91 1153
7805.74 1131
7806.58 1178
7807.41 1238
7808.25 1213
7809.08 1168
7809.91 1240
7810.75 1281
7811.58 1318
7812.42 1458
7813.25 1434
7814.09 1529
7814.92 1510
7815.75 1617
7816.59 1652
7817.42 1604
7818.26 1645
7819.09 1654
7819.93 1645
7820.76 1619
7821.60 1575
7822.43 1481
7823.27 1522
7824.10 1507
7824.94 1593
7825.77 1619
7826.61 1623
7827.44 1768
7828.28 1753
7829.11 1722
7829.95 1714
7830.78 1634
7831.62 1701
7832.45 1540
7833.29 1661
7834.12 1650
7834.96 1691
7835.79 1733
7836.63 1775
7837.46 1638
7838.30 1536
7839.14 1442
7839.97 1452
7840.81 1376
7841.64 1349
7842.48 1383
7843.31 1355
7844.15 1399
7844.99 1324
7845.82 1304
7846.66 1381
7847.49 1409
7848.33 1393
7849.17 1325
7850.00 1366
7850.84 1345
7851.68 1332
7852.51 1396
7853.35 1451
7854.18 1395
7855.02 1410
7855.86 1436
7856.69 1475
7857.53 1537
7858.37 1607
7859.20 1770
7860.04 1896
7860.88 1867
7861.71 1894
7862.55 1807
7863.39 1635
7864.23 1516
7865.06 1462
7865.90 1547
7866.74 1417
7867.57 1424
7868.41 1415
7869.25 1534
7870.09 1515
7870.92 1600
7871.76 1623
7872.60 1671
7873.44 1639
7874.27 1768
7875.11 1717
7875.95 1748
7876.79 1881
7877.62 2072
7878.46 2307
7879.30 2320
7880.14 2461
7880.97 2441
7881.81 2226
7882.65 1988
7883.49 1950
7884.33 1869
7885.16 1813
7886.00 1734
7886.84 1583
7887.68 1591
7888.52 1549
7889.36 1649
7890.19 1683
7891.03 1805
7891.87 1776
7892.71 1844
7893.55 1799
7894.39 1723
7895.23 1630
7896.06 1544
7896.90 1582
7897.74 1475
7898.58 1412
7899.42 1439
7900.26 1490
7901.10 1475
7901.94 1456
7902.77 1367
7903.61 1371
7904.45 1391
7905.29 1285
7906.13 1201
7906.97 1178
7907.81 1251
7908.65 1239
7909.49 1288
7910.33 1271
7911.17 1236
7912.01 1218
7912.85 1269
7913.69 1360
7914.53 1345
7915.37 1351
7916.21 1498
7917.05 1509
7917.89 1623
7918.73 1802
7919.57 1860
7920.41 1866
7921.25 1832
7922.09 1857
7922.93 1828
7923.77 1676
7924.61 1581
7925.45 1525
7926.29 1401
7927.13 1354
7927.97 1337
7928.81 1231
7929.65 1151
7930.49 1211
7931.33 1160
7932.17 1215
7933.01 1205
7933.85 1225
7934.69 1143
7935.53 1248
7936.37 1171
7937.21 1173
7938.05 1207
7938.90 1202
7939.74 1183
7940.58 1240
7941.42 1172
7942.26 1144
7943.10 1159
7943.94 1207
7944.78 1152
7945.63 1271
7946.47 1329
7947.31 1252
7948.15 1356
7948.99 1354
7949.83 1248
7950.67 1335
7951.52 1398
7952.36 1444
7953.20 1496
7954.04 1536
7954.88 1580
7955.72 1715
7956.57 1754
7957.41 1802
7958.25 1751
7959.09 1764
7959.93 1633
7960.78 1620
7961.62 1683
7962.46 1662
7963.30 1735
7964.15 1656
7964.99 1613
7965.83 1781
7966.67 2109
7967.52 2381
7968.36 2575
7969.20 2576
7970.04 2529
7970.89 2373
7971.73 2267
7972.57 2093
7973.41 1894
7974.26 1680
7975.10 1470
7975.94 1425
7976.79 1423
7977.63 1455
7978.47 1430
7979.31 1361
7980.16 1334
7981.00 1331
7981.84 1357
7982.69 1311
7983.53 1375
7984.37 1372
7985.22 1342
7986.06 1260
7986.90 1238
7987.75 1299
7988.59 1219
7989.44 1211
7990.28 1245
7991.12 1141
7991.97 1076
7992.81 1148
7993.65 1175
7994.50 1103
7995.34 1091
7996.19 1031
7997.03 1033
7997.87 1015
7998.72 1080
7999.56 991
8000.41 1039
8001.25 993
8002.10 985
8002.94 986
8003.78 1018
8004.63 1003
8005.47 1049
8006.32 994
8007.16 994
8008.01 977
8008.85 1003
8009.70 1028
8010.54 951
8011.39 953
8012.23 972
8013.08 1027
8013.92 916
8014.77 887
8015.61 896
8016.46 963
8017.30 968
8018.15 987
8018.99 923
8019.84 1009
8020.68 992
8021.53 899
8022.37 991
8023.22 1003
8024.06 973
8024.91 976
8025.75 903
8026.60 944
8027.45 956
8028.29 894
8029.14 945
8029.98 946
8030.83 912
8031.67 923
8032.52 962
8033.37 917
8034.21 936
8035.06 915
8035.90 946
8036.75 960
8037.60 967
8038.44 1012
8039.29 941
8040.14 971
8040.98 912
8041.83 983
8042.68 948
8043.52 924
8044.37 872
8045.21 955
8046.06 868
8046.91 788
8047.75 897
8048.60 979
8049.45 938
8050.30 872
8051.14 878
8051.99 899
8052.84 921
8053.68 881
8054.53 920
8055.38 940
8056.22 861
8057.07 844
8057.92 827
8058.77 867
8059.61 842
8060.46 902
8061.31 963
8062.16 910
8063.00 884
8063.85 832
8064.70 823
8065.55 782
8066.39 817
8067.24 851
8068.09 887
8068.94 877
8069.79 903
8070.63 843
8071.48 801
8072.33 808
8073.18 822
8074.03 841
8074.87 822
8075.72 768
8076.57 847
8077.42 834
8078.27 789
8079.12 780
8079.96 778
8080.81 803
8081.66 839
8082.51 803
8083.36 764
8084.21 763
8085.06 815
8085.90 811
8086.75 835
8087.60 834
8088.45 853
8089.30 826
8090.15 869
8091.00 861
8091.85 793
8092.70 862
8093.54 831
8094.39 790
8095.24 831
8096.09 764
8096.94 800
8097.79 756
8098.64 769
8099.49 837
8100.34 812
8101.19 722
8102.04 818
8102.89 819
8103.74 816
8104.59 849
8105.44 828
8106.29 782
8107.14 774
8107.99 833
8108.84 795
8109.69 799
8110.54 887
8111.39 849
8112.24 783
8113.09 803
8113.94 777
8114.79 801
8115.64 778
8116.49 759
8117.34 743
8118.19 773
8119.04 788
8119.89 793
8120.74 777
8121.59 774
8122.44 845
8123.29 832
8124.14 837
8124.99 831
8125.84 839
8126.70 802
8127.55 809
8128.40 892
8129.25 827
8130.10 778
8130.95 837
8131.80 864
8132.65 788
8133.50 857
8134.36 854
8135.21 902
8136.06 894
8136.91 883
8137.76 898
8138.61 986
8139.46 904
8140.32 877
8141.17 893
8142.02 906
8142.87 915
8143.72 946
8144.57 905
8145.43 994
8146.28 1029
8147.13 1025
8147.98 958
8148.83 970
8149.69 1048
8150.54 970
8151.39 921
8152.24 950
8153.10 1088
8153.95 1195
8154.80 1348
8155.65 1529
8156.50 1517
8157.36 1373
8158.21 1319
8159.06 1335
8159.92 1280
8160.77 1105
8161.62 1001
8162.47 917
8163.33 924
8164.18 942
8165.03 920
8165.88 910
8166.74 894
8167.59 871
8168.44 872
8169.30 934
8170.15 904
8171.00 946
8171.86 907
8172.71 956
8173.56 947
8174.42 853
8175.27 921
8176.12 880
8176.98 843
8177.83 804
8178.68 807
8179.54 791
8180.39 795
8181.25 798
8182.10 813
8182.95 786
8183.81 860
8184.66 738
8185.51 745
8186.37 749
8187.22 742
8188.08 823
8188.93 833
8189.79 776
8190.64 732
8191.49 763
8192.35 703
8193.20 733
8194.06 741
8194.91 797
8195.77 751
8196.62 746
8197.47 795
8198.33 725
8199.18 726
8200.04 696
8200.89 756
8201.75 769
8202.60 800
8203.46 765
8204.31 680
8205.17 719
8206.02 790
8206.88 773
8207.73 809
8208.59 726
8209.44 770
8210.30 791
8211.15 779
8212.01 751
8212.87 744
8213.72 808
8214.58 779
8215.43 800
8216.29 746
8217.14 742
8218.00 766
8218.85 790
8219.71 753
8220.57 794
8221.42 797
8222.28 798
8223.13 784
8223.99 756
8224.85 856
8225.70 858
8226.56 781
8227.41 749
8228.27 823
8229.13 788
8229.98 677
8230.84 734
8231.70 809
8232.55 766
8233.41 766
8234.26 796
8235.12 780
8235.98 773
8236.83 767
8237.69 848
8238.55 741
8239.40 817
8240.26 782
8241.12 787
8241.98 784
8242.83 719
8243.69 752
8244.55 794
8245.40 737
8246.26 742
8247.12 720
8247.98 707
8248.83 782
8249.69 723
8250.55 710
8251.40 729
8252.26 731
8253.12 704
8253.98 746
8254.83 763
8255.69 719
8256.55 716
8257.41 722
8258.27 726
8259.12 785
8259.98 755
8260.84 734
8261.70 755
8262.55 852
8263.41 772
8264.27 669
8265.13 702
8265.99 803
8266.85 793
8267.70 765
8268.56 775
8269.42 773
8270.28 782
8271.14 825
8272.00 836
8272.85 878
8273.71 835
8274.57 855
8275.43 849
8276.29 833
8277.15 831
8278.01 812
8278.87 770
8279.72 772
8280.58 769
8281.44 828
8282.30 832
8283.16 818
8284.02 852
8284.88 844
8285.74 800
8286.60 915
8287.46 832
8288.32 891
8289.17 896
8290.03 906
8290.89 885
8291.75 878
8292.61 942
8293.47 1036
8294.33 1054
8295.19 1180
8296.05 1129
8296.91 1065
8297.77 1062
8298.63 1005
8299.49 1019
8300.35 975
8301.21 925
8302.07 852
8302.93 914
8303.79 938
8304.65 914
8305.51 904
8306.37 922
8307.23 948
8308.09 914
8308.95 850
8309.81 868
8310.67 933
8311.53 917
8312.39 863
8313.26 894
8314.12 951
8314.98 911
8315.84 919
8316.70 921
8317.56 909
8318.42 940
8319.28 976
8320.14 970
8321.00 890
8321.86 926
8322.73 982
8323.59 852
8324.45 775
8325.31 826
8326.17 852
8327.03 885
8327.89 872
8328.75 806
8329.62 781
8330.48 859
8331.34 776
8332.20 842
8333.06 794
8333.92 832
8334.79 880
8335.65 795
8336.51 794
8337.37 808
8338.23 811
8339.09 753
8339.96 747
8340.82 783
8341.68 825
8342.54 837
8343.41 819
8344.27 793
8345.13 847
8345.99 858
8346.85 848
8347.72 860
8348.58 869
8349.44 858
8350.30 863
8351.17 894
8352.03 832
8352.89 743
8353.76 746
8354.62 818
8355.48 815
8356.34 868
8357.21 841
8358.07 806
8358.93 818
8359.80 820
8360.66 801
8361.52 826
8362.38 831
8363.25 889
8364.11 848
8364.97 804
8365.84 805
8366.70 786
8367.56 825
8368.43 835
8369.29 823
8370.16 797
8371.02 817
8371.88 832
8372.75 845
8373.61 919
8374.47 933
8375.34 849
8376.20 840
8377.07 858
8377.93 812
8378.79 820
8379.66 812
8380.52 849
8381.39 847
8382.25 884
8383.11 883
8383.98 929
8384.84 877
8385.71 929
8386.57 979
8387.44 932
8388.30 964
8389.17 992
8390.03 942
8390.89 890
8391.76 891
8392.62 879
8393.49 891
8394.35 851
8395.22 833
8396.08 886
8396.95 922
8397.81 885
8398.68 877
8399.54 922
8400.41 898
8401.27 848
8402.14 874
8403.00 844
8403.87 936
8404.74 863
8405.60 869
8406.47 884
8407.33 860
8408.20 893
8409.06 982
8409.93 1079
8410.79 994
8411.66 960
8412.53 1035
8413.39 976
8414.26 951
8415.12 941
8415.99 1000
8416.86 1009
8417.72 1017
8418.59 968
8419.45 985
8420.32 1031
8421.19 1024
8422.05 1049
8422.92 1114
8423.78 1093
8424.65 1176
8425.52 1127
8426.38 1128
8427.25 1135
8428.12 1183
8428.98 1175
8429.85 1228
8430.72 1215
8431.58 1244
8432.45 1196
8433.32 1212
8434.18 1253
8435.05 1255
8435.92 1305
8436.79 1208
8437.65 1250
8438.52 1253
8439.39 1285
8440.25 1303
8441.12 1541
8441.99 1600
8442.86 1721
8443.72 1742
8444.59 1828
8445.46 1899
8446.33 1904
8447.19 1867
8448.06 1812
8448.93 1845
8449.80 1856
8450.66 1703
8451.53 1743
8452.40 1718
8453.27 1636
8454.14 1627
8455.00 1757
8455.87 1794
8456.74 1738
8457.61 1796
8458.48 1741
8459.34 1824
8460.21 1795
8461.08 1911
8461.95 1769
8462.82 1784
8463.69 1824
8464.55 1793
8465.42 1866
8466.29 1943
8467.16 2176
8468.03 2568
8468.90 3210
8469.77 3843
8470.63 4735
8471.50 5483
8472.37 5654
8473.24 5440
8474.11 5142
8474.98 4763
8475.85 4015
8476.72 3513
8477.59 2831
8478.45 2415
8479.32 2183
8480.19 1930
8481.06 1756
8481.93 1676
8482.80 1476
8483.67 1517
8484.54 1445
8485.41 1365
8486.28 1352
8487.15 1433
8488.02 1348
8488.89 1311
8489.76 1311
8490.63 1251
8491.50 1217
8492.37 1181
8493.24 1211
8494.11 1193
8494.98 1167
8495.85 1183
8496.72 1223
8497.59 1225
8498.46 1276
8499.33 1264
8500.20 1185
8501.07 1253
8501.94 1266
8502.81 1251
8503.68 1252
8504.55 1335
8505.42 1255
8506.29 1351
8507.16 1377
8508.03 1458
8508.90 1522
8509.77 1484
8510.65 1478
8511.52 1546
8512.39 1490
8513.26 1425
8514.13 1378
8515.00 1321
8515.87 1238
8516.74 1358
8517.61 1213
8518.48 1242
8519.36 1292
8520.23 1263
8521.10 1262
8521.97 1244
8522.84 1227
8523.71 1151
8524.58 1248
8525.46 1227
8526.33 1161
8527.20 1193
8528.07 1292
8528.94 1327
8529.81 1381
8530.69 1314
8531.56 1362
8532.43 1333
8533.30 1431
8534.17 1433
8535.05 1504
8535.92 1487
8536.79 1523
8537.66 1528
8538.54 1620
8539.41 1539
8540.28 1463
8541.15 1424
8542.02 1454
8542.90 1381
8543.77 1371
8544.64 1461
8545.51 1410
8546.39 1466
8547.26 1447
8548.13 1505
8549.01 1499
8549.88 1624
8550.75 1616
8551.62 1630
8552.50 1794
8553.37 1966
8554.24 2239
8555.12 2354
8555.99 2428
8556.86 2481
8557.74 2380
8558.61 2160
8559.48 2045
8560.36 1900
8561.23 1636
8562.10 1532
8562.98 1483
8563.85 1390
8564.72 1340
8565.60 1272
8566.47 1213
8567.34 1250
8568.22 1190
8569.09 1189
8569.97 1123
8570.84 1213
8571.71 1210
8572.59 1159
8573.46 1176
8574.34 1159
8575.21 1186
8576.08 1160
8576.96 1060
8577.83 1063
8578.71 1107
8579.58 1050
8580.46 1104
8581.33 1094
8582.20 1133
8583.08 1092
8583.95 1161
8584.83 1187
8585.70 1182
8586.58 1151
8587.45 1116
8588.33 1054
8589.20 1116
8590.08 1127
8590.95 1164
8591.83 1089
8592.70 1055
8593.58 1074
8594.45 1209
8595.33 1260
8596.20 1164
8597.08 1166
8597.95 1241
8598.83 1245
8599.70 1191
8600.58 1206
8601.45 1178
8602.33 1127
8603.21 1189
8604.08 1126
8604.96 1117
8605.83 1142
8606.71 1188
8607.58 1225
8608.46 1215
8609.34 1106
8610.21 1171
8611.09 1165
8611.96 1148
8612.84 1115
8613.72 1187
8614.59 1257
8615.47 1282
8616.34 1328
8617.22 1301
8618.10 1295
8618.97 1274
8619.85 1342
8620.73 1370
8621.60 1266
8622.48 1336
8623.36 1361
8624.23 1424
8625.11 1438
8625.99 1326
8626.86 1341
8627.74 1409
8628.62 1417
8629.49 1520
8630.37 1512
8631.25 1526
8632.12 1573
8633.00 1601
8633.88 1673
8634.76 1617
8635.63 1669
8636.51 1663
8637.39 1599
8638.26 1670
8639.14 1709
8640.02 1712
8640.90 1790
8641.77 1745
8642.65 1755
8643.53 1803
8644.41 1700
8645.28 1913
8646.16 1898
8647.04 1832
8647.92 1845
8648.80 1894
8649.67 1936
8650.55 1961
8651.43 1994
8652.31 1984
8653.19 1949
8654.06 2006
8654.94 1982
8655.82 1988
8656.70 2098
8657.58 2170
8658.46 2095
8659.33 2129
8660.21 2245
8661.09 2181
8661.97 2208
8662.85 2247
8663.73 2168
8664.61 2137
8665.48 2191
8666.36 2150
8667.24 2139
8668.12 2216
8669.00 2263
8669.88 2472
8670.76 2604
8671.64 2917
8672.52 3328
8673.40 3920
8674.27 4723
8675.15 5102
8676.03 5625
8676.91 5831
8677.79 5789
8678.67 5585
8679.55 4893
8680.43 4523
8681.31 3994
8682.19 3579
8683.07 3252
8683.95 2925
8684.83 2762
8685.71 2648
8686.59 2654
8687.47 2832
8688.35 2953
8689.23 3258
8690.11 3744
8690.99 4344
8691.87 5484
8692.75 6595
8693.63 7454
8694.51 7975
8695.39 7953
8696.27 7549
8697.15 6997
8698.03 6110
8698.91 5191
8699.79 4220
8700.67 3670
8701.55 3191
8702.43 2752
8703.31 2507
8704.19 2256
8705.07 2115
8705.95 2003
8706.84 1909
8707.72 1770
8708.60 1730
8709.48 1702
8710.36 1722
8711.24 1739
8712.12 1736
8713.00 1674
8713.88 1661
8714.76 1712
8715.65 1603
8716.53 1531
8717.41 1526
8718.29 1560
8719.17 1546
8720.05 1465
8720.93 1504
8721.82 1621
8722.70 1668
8723.58 1624
8724.46 1587
8725.34 1537
8726.22 1490
8727.11 1570
8727.99 1473
8728.87 1556
8729.75 1592
8730.63 1616
8731.52 1564
8732.40 1665
8733.28 1715
8734.16 1643
8735.05 1654
8735.93 1609
8736.81 1599
8737.69 1506
8738.58 1489
8739.46 1377
8740.34 1447
8741.22 1368
8742.11 1390
8742.99 1400
8743.87 1362
8744.75 1381
8745.64 1402
8746.52 1394
8747.40 1392
8748.28 1442
8749.17 1416
8750.05 1447
8750.93 1399
8751.82 1476
8752.70 1563
8753.58 1596
8754.47 1526
8755.35 1488
8756.23 1509
8757.12 1620
8758.00 1680
8758.88 1621
8759.77 1545
8760.65 1589
8761.53 1706
8762.42 1681
8763.30 1605
8764.19 1635
8765.07 1572
8765.95 1528
8766.84 1608
8767.72 1574
8768.60 1669
8769.49 1606
8770.37 1530
8771.26 1550
8772.14 1496
8773.03 1492
8773.91 1568
8774.79 1602
8775.68 1515
8776.56 1437
8777.45 1399
8778.33 1357
8779.22 1347
8780.10 1347
8780.98 1271
8781.87 1226
8782.75 1160
8783.64 1184
8784.52 1237
8785.41 1181
8786.29 1201
8787.18 1214
8788.06 1232
8788.95 1101
8789.83 1136
8790.72 1142
8791.60 1168
8792.49 1167
8793.37 1193
8794.26 1169
8795.14 1166
8796.03 1195
8796.92 1128
8797.80 1125
8798.69 1113
8799.57 1127
8800.46 1149
8801.34 1237
8802.23 1138
8803.11 1140
8804.00 1243
8804.89 1223
8805.77 1166
8806.66 1308
8807.54 1249
8808.43 1218
8809.32 1128
8810.20 1155
8811.09 1167
8811.97 1179
8812.86 1076
8813.75 1109
8814.63 1034
8815.52 1022
8816.41 1046
8817.29 1057
8818.18 1132
8819.06 1068
8819.95 1092
8820.84 1093
8821.72 1143
8822.61 1105
8823.50 1091
8824.38 1007
8825.27 1076
8826.16 1053
8827.05 1095
8827.93 1112
8828.82 1128
8829.71 1173
8830.59 1077
8831.48 1064
8832.37 1051
8833.25 980
8834.14 996
8835.03 957
8835.92 1030
8836.80 1005
8837.69 1050
8838.58 997
8839.47 961
8840.35 952
8841.24 948
8842.13 1019
8843.02 951
8843.90 926
8844.79 1051
8845.68 1033
8846.57 1060
8847.46 949
8848.34 988
8849.23 905
8850.12 938
8851.01 926
8851.90 807
8852.78 829
8853.67 897
8854.56 907
8855.45 841
8856.34 888
8857.23 854
8858.12 897
8859.00 777
8859.89 838
8860.78 858
8861.67 875
8862.56 830
8863.45 840
8864.34 875
8865.22 908
8866.11 946
8867.00 975
8867.89 923
8868.78 825
8869.67 866
8870.56 839
8871.45 802
8872.34 751
8873.23 815
8874.12 778
8875.00 797
8875.89 805
8876.78 790
8877.67 780
8878.56 802
8879.45 794
8880.34 836
8881.23 807
8882.12 840
8883.01 810
8883.90 776
8884.79 898
8885.68 808
8886.57 823
8887.46 841
8888.35 876
8889.24 853
8890.13 805
8891.02 842
8891.91 810
8892.80 733
8893.69 743
8894.58 834
8895.47 738
8896.36 748
8897.25 810
8898.14 726
8899.03 753
8899.92 766
8900.81 762
8901.71 711
8902.60 705
8903.49 804
8904.38 748
8905.27 825
8906.16 782
8907.05 775
8907.94 795
8908.83 708
8909.72 720
8910.61 747
8911.51 745
8912.40 676
8913.29 798
8914.18 733
8915.07 762
8915.96 698
8916.85 728
8917.75 735
8918.64 653
8919.53 673
8920.42 651
8921.31 696
8922.20 708
8923.09 768
8923.99 728
8924.88 704
8925.77 728
8926.66 697
8927.55 684
8928.45 697
8929.34 675
8930.23 718
8931.12 692
8932.01 704
8932.91 663
8933.80 675
8934.69 682
8935.58 655
8936.48 719
8937.37 688
8938.26 649
8939.15 657
8940.05 684
8940.94 664
8941.83 664
8942.72 686
8943.62 714
8944.51 673
8945.40 728
8946.30 702
8947.19 741
8948.08 654
8948.97 695
8949.87 638
8950.76 658
8951.65 613
8952.55 609
8953.44 682
8954.33 657
8955.23 658
8956.12 645
8957.01 707
8957.91 715
8958.80 615
8959.69 619
8960.59 640
8961.48 681
8962.38 653
8963.27 690
8964.16 679
8965.06 710
8965.95 691
8966.85 732
8967.74 705
8968.63 730
8969.53 669
8970.42 734
8971.32 731
8972.21 690
8973.10 664
8974.00 708
8974.89 648
8975.79 654
8976.68 665
8977.58 695
8978.47 644
8979.36 658
8980.26 633
8981.15 640
8982.05 676
8982.94 710
8983.84 680
8984.73 700
8985.63 745
8986.52 650
8987.42 673
8988.31 613
8989.21 607
8990.10 652
8991.00 685
8991.89 646
8992.79 615
8993.68 647
8994.58 636
8995.47 614
8996.37 645
8997.27 603
8998.16 599
8999.06 690
8999.95 646
9000.85 567
9001.74 613
9002.64 659
9003.53 622
9004.43 615
9005.33 653
9006.22 603
9007.12 614
9008.01 584
9008.91 623
9009.81 626
9010.70 647
9011.60 620
9012.49 641
9013.39 683
9014.29 660
9015.18 579
9016.08 651
9016.98 658
9017.87 609
9018.77 545
9019.67 591
9020.56 624
9021.46 583
9022.36 562
9023.25 616
9024.15 637
9025.05 635
9025.94 656
9026.84 630
9027.74 663
9028.63 633
9029.53 617
9030.43 634
9031.33 596
9032.22 594
9033.12 611
9034.02 622
9034.91 626
9035.81 652
9036.71 598
9037.61 607
9038.50 590
9039.40 629
9040.30 607
9041.20 657
9042.10 605
9042.99 681
9043.89 687
9044.79 642
9045.69 650
9046.58 686
9047.48 631
9048.38 618
9049.28 702
9050.18 618
9051.07 697
9051.97 626
9052.87 642
9053.77 680
9054.67 708
9055.57 640
9056.46 664
9057.36 679
9058.26 648
9059.16 686
9060.06 673
9060.96 677
9061.86 687
9062.75 745
9063.65 693
9064.55 668
9065.45 661
9066.35 689
9067.25 695
9068.15 662
9069.05 689
9069.95 699
9070.84 641
9071.74 740
9072.64 678
9073.54 674
9074.44 679
9075.34 709
9076.24 729
9077.14 687
9078.04 722
9078.94 709
9079.84 668
9080.74 748
9081.64 721
9082.54 662
9083.44 708
9084.34 740
9085.24 770
9086.14 682
9087.04 752
9087.94 757
9088.84 702
9089.74 787
9090.64 742
9091.54 810
9092.44 790
9093.34 778
9094.24 862
9095.14 816
9096.04 730
9096.94 806
9097.84 767
9098.74 749
9099.64 719
9100.54 741
9101.44 737
9102.34 686
9103.24 669
9104.14 655
9105.04 703
9105.95 664
9106.85 633
9107.75 705
9108.65 700
9109.55 676
9110.45 665
9111.35 647
9112.25 658
9113.15 695
9114.06 703
9114.96 713
9115.86 684
9116.76 656
9117.66 703
9118.56 646
9119.46 575
9120.37 663
9121.27 696
9122.17 667
9123.07 612
9123.97 639
9124.87 630
9125.78 655
9126.68 702
9127.58 658
9128.48 582
9129.38 629
9130.29 635
9131.19 653
9132.09 650
9132.99 623
9133.89 553
9134.80 630
9135.70 623
9136.60 636
9137.50 562
9138.41 627
9139.31 626
9140.21 599
9141.11 610
9142.02 682
9142.92 635
9143.82 628
9144.72 658
9145.63 656
9146.53 643
9147.43 674
9148.34 613
9149.24 655
9150.14 610
9151.05 605
9151.95 618
9152.85 693
9153.76 615
9154.66 636
9155.56 641
9156.47 663
9157.37 613
9158.27 618
9159.18 657
9160.08 630
9160.98 623
9161.89 611
9162.79 624
9163.69 622
9164.60 678
9165.50 639
9166.41 586
9167.31 538
9168.21 545
9169.12 608
9170.02 619
9170.93 608
9171.83 644
9172.73 701
9173.64 630
9174.54 594
9175.45 570
9176.35 617
9177.25 585
9178.16 613
9179.06 644
9179.97 570
9180.87 612
9181.78 612
9182.68 637
9183.59 627
9184.49 577
9185.40 580
9186.30 619
9187.21 617
9188.11 581
9189.02 654
9189.92 601
9190.83 619
9191.73 622
9192.64 658
9193.54 690
9194.45 652
9195.35 633
9196.26 630
9197.16 621
9198.07 632
9198.97 616
9199.88 619
9200.78 630
9201.69 609
9202.60 654
9203.50 622
9204.41 647
9205.31 628
9206.22 574
9207.13 602
9208.03 594
9208.94 596
9209.84 541
9210.75 541
9211.66 612
9212.56 609
9213.47 605
9214.37 601
9215.28 587
9216.19 656
9217.09 619
9218.00 625
9218.91 626
9219.81 593
9220.72 599
9221.63 594
9222.53 561
9223.44 604
9224.35 588
9225.25 570
9226.16 591
9227.07 565
9227.97 551
9228.88 595
9229.79 598
9230.69 611
9231.60 564
9232.51 569
9233.41 580
9234.32 569
9235.23 601
9236.14 599
9237.04 616
9237.95 624
9238.86 668
9239.77 628
9240.67 572
9241.58 542
9242.49 599
9243.40 660
9244.30 608
9245.21 602
9246.12 564
9247.03 649
9247.94 594
9248.84 560
9249.75 527
9250.66 561
9251.57 593
9252.48 601
9253.38 576
9254.29 555
9255.20 559
9256.11 578
9257.02 590
9257.93 558
9258.83 585
9259.74 555
9260.65 557
9261.56 547
9262.47 543
9263.38 568
9264.29 583
9265.19 567
9266.10 578
9267.01 554
9267.92 598
9268.83 603
9269.74 593
9270.65 576
9271.56 560
9272.47 589
9273.37 586
9274.28 596
9275.19 579
9276.10 588
9277.01 584
9277.92 608
9278.83 613
9279.74 665
9280.65 596
9281.56 577
9282.47 583
9283.38 570
9284.29 632
9285.20 555
9286.11 564
9287.02 575
9287.93 547
9288.84 572
9289.75 580
9290.66 588
9291.57 577
9292.48 581
9293.39 600
9294.30 638
9295.21 600
9296.12 555
9297.03 609
9297.94 635
9298.85 575
9299.76 652
9300.67 721
9301.58 680
9302.49 629
9303.40 630
9304.31 655
9305.22 682
9306.13 630
9307.04 675
9307.95 678
9308.87 759
9309.78 754
9310.69 739
9311.60 759
9312.51 749
9313.42 719
9314.33 710
9315.24 659
9316.15 631
9317.07 703
9317.98 661
9318.89 634
9319.80 606
9320.71 596
9321.62 580
9322.53 663
9323.45 612
9324.36 631
9325.27 613
9326.18 649
9327.09 596
9328.00 651
9328.92 633
9329.83 606
9330.74 651
9331.65 660
9332.56 654
9333.48 622
9334.39 586
9335.30 611
9336.21 655
9337.13 631
9338.04 684
9338.95 617
9339.86 611
9340.77 575
9341.69 552
9342.60 639
9343.51 588
9344.43 611
9345.34 625
9346.25 618
9347.16 560
9348.08 642
9348.99 592
9349.90 541
9350.81 566
9351.73 619
9352.64 625
9353.55 677
9354.47 572
9355.38 572
9356.29 595
9357.21 567
9358.12 588
9359.03 664
9359.95 640
9360.86 579
9361.77 646
9362.69 614
9363.60 571
9364.51 577
9365.43 576
9366.34 616
9367.26 591
9368.17 610
9369.08 635
9370.00 585
9370.91 590
9371.82 530
9372.74 575
9373.65 585
9374.57 544
9375.48 606
9376.40 561
9377.31 580
9378.22 550
9379.14 641
9380.05 548
9380.97 578
9381.88 563
9382.80 585
9383.71 597
9384.62 619
9385.54 633
9386.45 584
9387.37 666
9388.28 592
9389.20 598
9390.11 615
9391.03 631
9391.94 612
9392.86 609
9393.77 634
9394.69 625
9395.60 606
9396.52 592
9397.43 629
9398.35 643
9399.26 647
9400.18 605
9401.10 643
9402.01 573
9402.93 637
9403.84 656
9404.76 649
9405.67 574
9406.59 634
9407.50 647
9408.42 673
9409.34 665
9410.25 655
9411.17 631
9412.08 668
9413.00 675
9413.92 617
9414.83 656
9415.75 605
9416.66 614
9417.58 677
9418.50 626
9419.41 650
9420.33 658
9421.25 679
9422.16 648
9423.08 676
9423.99 682
9424.91 667
9425.83 652
9426.74 639
9427.66 666
9428.58 694
9429.49 672
9430.41 649
9431.33 668
9432.25 686
9433.16 682
9434.08 661
9435.00 669
9435.91 658
9436.83 723
9437.75 835
9438.67 761
9439.58 774
9440.50 796
9441.42 787
9442.33 774
9443.25 771
9444.17 743
9445.09 757
9446.00 752
9446.92 713
9447.84 729
9448.76 816
9449.68 872
9450.59 861
9451.51 998
9452.43 1050
9453.35 1155
9454.26 1249
9455.18 1349
9456.10 1357
9457.02 1271
9457.94 1240
9458.86 1170
9459.77 1037
9460.69 1009
9461.61 929
9462.53 881
9463.45 820
9464.37 784
9465.28 812
9466.20 781
9467.12 762
9468.04 767
9468.96 737
9469.88 711
9470.80 722
9471.72 722
9472.63 711
9473.55 734
9474.47 636
9475.39 736
9476.31 699
9477.23 723
9478.15 783
9479.07 770
9479.99 796
9480.91 925
9481.83 929
9482.74 927
9483.66 917
9484.58 940
9485.50 924
9486.42 842
9487.34 796
9488.26 771
9489.18 752
9490.10 741
9491.02 764
9491.94 666
9492.86 739
9493.78 688
9494.70 715
9495.62 668
9496.54 659
9497.46 713
9498.38 736
9499.30 701
9500.22 721
9501.14 686
9502.06 655
9502.98 696
9503.90 698
9504.82 700
9505.74 728
9506.66 748
9507.59 696
9508.51 646
9509.43 661
9510.35 655
9511.27 638
9512.19 672
9513.11 688
9514.03 669
9514.95 693
9515.87 701
9516.79 746
9517.71 720
9518.64 770
9519.56 704
9520.48 764
9521.40 755
9522.32 780
9523.24 757
9524.16 864
9525.08 787
9526.01 743
9526.93 794
9527.85 844
9528.77 779
9529.69 790
9530.61 846
9531.54 845
9532.46 857
9533.38 920
9534.30 912
9535.22 956
9536.15 1018
9537.07 969
9537.99 951
9538.91 922
9539.83 879
9540.76 883
9541.68 871
9542.60 826
9543.52 813
9544.45 813
9545.37 802
9546.29 785
9547.21 719
9548.14 762
9549.06 787
9549.98 806
9550.90 779
9551.83 818
9552.75 826
9553.67 794
9554.59 782
9555.52 793
9556.44 827
9557.36 797
9558.29 828
9559.21 858
9560.13 928
9561.06 921
9561.98 885
9562.90 810
9563.83 830
9564.75 812
9565.67 871
9566.60 884
9567.52 815
9568.44 803
9569.37 801
9570.29 770
9571.21 816
9572.14 773
9573.06 776
9573.98 809
9574.91 796
9575.83 761
9576.76 731
9577.68 783
9578.60 767
9579.53 818
9580.45 789
9581.38 846
9582.30 763
9583.23 797
9584.15 807
9585.07 751
9586.00 806
9586.92 836
9587.85 803
9588.77 803
9589.70 814
9590.62 731
9591.55 798
9592.47 817
9593.40 770
9594.32 856
9595.24 846
9596.17 842
9597.09 827
9598.02 814
9598.94 884
9599.87 920
9600.79 934
9601.72 892
9602.65 937
9603.57 976
9604.50 901
9605.42 858
9606.35 882
9607.27 944
9608.20 912
9609.12 913
9610.05 956
9610.97 917
9611.90 943
9612.83 935
9613.75 868
9614.68 885
9615.60 984
9616.53 937
9617.45 951
9618.38 896
9619.31 966
9620.23 1008
9621.16 973
9622.08 978
9623.01 1039
9623.94 1032
9624.86 1061
9625.79 1085
9626.72 1061
9627.64 1082
9628.57 1073
9629.50 1043
9630.42 1096
9631.35 1142
9632.27 1124
9633.20 1074
9634.13 1100
9635.06 1180
9635.98 1129
9636.91 1158
9637.84 1127
9638.76 1139
9639.69 1197
9640.62 1159
9641.54 1200
9642.47 1216
9643.40 1276
9644.33 1289
9645.25 1302
9646.18 1281
9647.11 1276
9648.03 1273
9648.96 1300
9649.89 1346
9650.82 1326
9651.74 1300
9652.67 1459
9653.60 1435
9654.53 1432
9655.46 1503
9656.38 1493
9657.31 1519
9658.24 1587
9659.17 1565
9660.09 1549
9661.02 1566
9661.95 1540
9662.88 1554
9663.81 1534
9664.74 1568
9665.66 1592
9666.59 1622
9667.52 1620
9668.45 1678
9669.38 1658
9670.31 1687
9671.23 1797
9672.16 1800
9673.09 1792
9674.02 1905
9674.95 1900
9675.88 1892
9676.81 1857
9677.73 1854
9678.66 1981
9679.59 1951
9680.52 1968
9681.45 2024
9682.38 2061
9683.31 2156
9684.24 2154
9685.17 2235
9686.10 2086
9687.03 2211
9687.95 2234
9688.88 2249
9689.81 2194
9690.74 2192
9691.67 2179
9692.60 2247
9693.53 2309
9694.46 2263
9695.39 2496
9696.32 2759
9697.25 2844
9698.18 3113
9699.11 3452
9700.04 3784
9700.97 3908
9701.90 4052
9702.83 3863
9703.76 3813
9704.69 3577
9705.62 3220
9706.55 3070
9707.48 2951
9708.41 2653
9709.34 2445
9710.27 2440
9711.20 2473
9712.13 2481
9713.06 2674
9713.99 2676
9714.92 2855
9715.85 3039
9716.79 3035
9717.72 3109
9718.65 3149
9719.58 3031
9720.51 2873
9721.44 2677
9722.37 2524
9723.30 2375
9724.23 2213
9725.16 2201
9726.09 2089
9727.03 2029
9727.96 2041
9728.89 2014
9729.82 1976
9730.75 2006
9731.68 1991
9732.61 2146
9733.55 2203
9734.48 2284
9735.41 2214
9736.34 2289
9737.27 2230
9738.20 2178
9739.14 2085
9740.07 1981
9741.00 1918
9741.93 1933
9742.86 1846
9743.79 1703
9744.73 1648
9745.66 1710
9746.59 1557
9747.52 1540
9748.46 1594
9749.39 1526
9750.32 1567
9751.25 1528
9752.18 1551
9753.12 1503
9754.05 1417
9754.98 1491
9755.91 1477
9756.85 1476
9757.78 1504
9758.71 1441
9759.65 1398
9760.58 1402
9761.51 1499
9762.44 1501
9763.38 1517
9764.31 1456
9765.24 1419
9766.18 1455
9767.11 1517
9768.04 1522
9768.98 1533
9769.91 1587
9770.84 1545
9771.78 1470
9772.71 1411
9773.64 1449
9774.58 1479
9775.51 1463
9776.44 1503
9777.38 1637
9778.31 1581
9779.24 1594
9780.18 1585
9781.11 1586
9782.05 1598
9782.98 1746
9783.91 1692
9784.85 1682
9785.78 1696
9786.71 1660
9787.65 1680
9788.58 1697
9789.52 1680
9790.45 1559
9791.39 1539
9792.32 1462
9793.25 1437
9794.19 1413
9795.12 1454
9796.06 1409
9796.99 1450
9797.93 1502
9798.86 1597
9799.80 1593
9800.73 1617
9801.67 1615
9802.60 1651
9803.54 1591
9804.47 1443
9805.41 1336
9806.34 1342
9807.28 1291
9808.21 1267
9809.15 1209
9810.08 1174
9811.02 1238
9811.95 1174
9812.89 1090
9813.82 1180
9814.76 1234
9815.69 1133
9816.63 1123
9817.56 1146
9818.50 1146
9819.43 1107
9820.37 1093
9821.31 1132
9822.24 1108
9823.18 1104
9824.11 1119
9825.05 1098
9825.99 1085
9826.92 1068
9827.86 1035
9828.79 1047
9829.73 1051
9830.67 1028
9831.60 1035
9832.54 1057
9833.47 1064
9834.41 1097
9835.35 1077
9836.28 1032
9837.22 990
9838.16 978
9839.09 1049
9840.03 1043
9840.97 1034
9841.90 1004
9842.84 1004
9843.78 1050
9844.71 1020
9845.65 1012
9846.59 1039
9847.52 1017
9848.46 1064
9849.40 1026
9850.34 926
9851.27 956
9852.21 992
9853.15 943
9854.08 961
9855.02 983
9855.96 950
9856.90 989
9857.83 1037
9858.77 983
9859.71 1019
9860.65 963
9861.58 960
9862.52 1006
9863.46 969
9864.40 961
9865.33 969
9866.27 963
9867.21 1030
9868.15 1012
9869.09 1007
9870.02 923
9870.96 996
9871.90 948
9872.84 961
9873.78 918
9874.72 983
9875.65 973
9876.59 1006
9877.53 969
9878.47 940
9879.41 1003
9880.35 989
9881.28 1015
9882.22 962
9883.16 917
9884.10 942
9885.04 958
9885.98 987
9886.92 951
9887.86 915
9888.79 875
9889.73 884
9890.67 886
9891.61 922
9892.55 914
9893.49 877
9894.43 842
9895.37 900
9896.31 835
9897.25 861
9898.19 875
9899.13 929
9900.07 916
9901.00 834
9901.94 821
9902.88 817
9903.82 860
9904.76 900
9905.70 873
9906.64 939
9907.58 968
9908.52 954
9909.46 898
9910.40 901
9911.34 969
9912.28 932
9913.22 976
9914.16 944
9915.10 1040
9916.04 968
9916.98 906
9917.92 944
9918.86 956
9919.80 979
9920.74 995
9921.69 1046
9922.63 1077
9923.57 1102
9924.51 1241
9925.45 1449
9926.39 1579
9927.33 1738
9928.27 1894
9929.21 2040
9930.15 2079
9931.09 2031
9932.03 1831
9932.97 1769
9933.92 1645
9934.86 1522
9935.80 1379
9936.74 1238
9937.68 1088
9938.62 1038
9939.56 1023
9940.50 971
9941.45 945
9942.39 984
9943.33 953
9944.27 942
9945.21 916
9946.15 966
9947.10 960
9948.04 984
9948.98 911
9949.92 843
9950.86 885
9951.80 943
9952.75 952
9953.69 951
9954.63 1035
9955.57 998
9956.52 1056
9957.46 1036
9958.40 1054
9959.34 1042
9960.28 1010
9961.23 1016
9962.17 1054
9963.11 1008
9964.05 932
9965.00 968
9965.94 941
9966.88 937
9967.82 979
9968.77 982
9969.71 936
9970.65 867
9971.60 849
9972.54 897
9973.48 880
9974.42 898
9975.37 922
9976.31 889
9977.25 883
9978.20 932
9979.14 953
9980.08 953
9981.03 868
9981.97 898
9982.91 886
9983.86 886
9984.80 807
9985.74 813
9986.69 905
9987.63 935
9988.57 951
9989.52 836
9990.46 816
9991.41 843
9992.35 862
9993.29 825
9994.24 735
9995.18 810
9996.13 843
9997.07 891
9998.01 860
9998.96 774
9999.90 787
10000.85 874
10001.79 850
10002.74 820
10003.68 824
10004.62 803
10005.57 850
10006.51 848
10007.46 864
10008.40 804
10009.35 805
10010.29 786
10011.24 818
10012.18 766
10013.13 760
10014.07 742
10015.02 764
10015.96 784
10016.91 693
10017.85 731
10018.80 786
10019.74 766
10020.69 692
10021.63 693
10022.58 659
10023.52 794
10024.47 751
10025.41 677
10026.36 701
10027.30 734
10028.25 782
10029.19 749
10030.14 764
10031.09 748
10032.03 795
10032.98 706
10033.92 698
10034.87 683
10035.82 766
10036.76 680
10037.71 666
10038.65 694
10039.60 682
10040.55 703
10041.49 691
10042.44 723
10043.38 763
10044.33 741
10045.28 688
10046.22 691
10047.17 675
10048.12 648
10049.06 670
10050.01 632
10050.96 607
10051.90 685
10052.85 697
10053.80 641
10054.74 625
10055.69 686
10056.64 713
10057.58 686
10058.53 708
10059.48 680
10060.42 672
10061.37 661
10062.32 673
10063.27 698
10064.21 745
10065.16 692
10066.11 677
10067.06 716
10068.00 666
10068.95 673
10069.90 638
10070.85 635
10071.79 611
10072.74 618
10073.69 660
10074.64 727
10075.58 648
10076.53 664
10077.48 656
10078.43 651
10079.38 635
10080.32 646
10081.27 657
10082.22 615
10083.17 637
10084.12 636
10085.06 630
10086.01 580
10086.96 634
10087.91 653
10088.86 640
10089.81 648
10090.75 626
10091.70 624
10092.65 605
10093.60 612
10094.55 622
10095.50 657
10096.45 648
10097.40 657
10098.34 645
10099.29 661
10100.24 631
10101.19 655
10102.14 629
10103.09 652
10104.04 599
10104.99 638
10105.94 674
10106.89 676
10107.84 665
10108.78 654
10109.73 670
10110.68 642
10111.63 695
10112.58 704
10113.53 623
10114.48 638
10115.43 612
10116.38 628
10117.33 606
10118.28 547
10119.23 585
10120.18 644
10121.13 625
10122.08 557
10123.03 578
10123.98 581
10124.93 643
10125.88 699
10126.83 699
10127.78 638
10128.73 576
10129.68 634
10130.63 603
10131.58 657
10132.53 660
10133.48 651
10134.43 667
10135.38 681
10136.34 611
10137.29 637
10138.24 654
10139.19 645
10140.14 656
10141.09 692
10142.04 670
10142.99 679
10143.94 690
10144.89 679
10145.84 629
10146.80 644
10147.75 720
10148.70 689
10149.65 678
10150.60 657
10151.55 728
10152.50 686
10153.45 690
10154.41 726
10155.36 702
10156.31 672
10157.26 694
10158.21 703
10159.16 629
10160.12 633
10161.07 640
10162.02 673
10162.97 723
10163.92 673
10164.88 686
10165.83 707
10166.78 675
10167.73 657
10168.68 636
10169.64 651
10170.59 710
10171.54 679
10172.49 637
10173.45 690
10174.40 692
10175.35 664
10176.30 678
10177.26 701
10178.21 772
10179.16 713
10180.11 686
10181.07 737
10182.02 743
10182.97 759
10183.92 713
10184.88 755
10185.83 759
10186.78 771
10187.74 752
10188.69 756
10189.64 803
10190.60 809
10191.55 809
10192.50 795
10193.46 812
10194.41 805
10195.36 825
10196.32 826
10197.27 844
10198.22 844
10199.18 870
10200.13 894
10201.08 892
10202.04 860
10202.99 838
10203.95 933
10204.90 971
10205.85 1003
10206.81 1038
10207.76 1141
10208.72 1110
10209.67 1082
10210.62 1099
10211.58 1084
10212.53 1040
10213.49 968
10214.44 989
10215.40 923
10216.35 860
10217.30 859
10218.26 912
10219.21 916
10220.17 838
10221.12 845
10222.08 852
10223.03 826
10223.99 739
10224.94 799
10225.90 814
10226.85 847
10227.81 763
10228.76 743
10229.72 798
10230.67 760
10231.63 764
10232.58 748
10233.54 785
10234.49 784
10235.45 802
10236.40 839
10237.36 836
10238.31 888
10239.27 862
10240.22 829
10241.18 810
10242.14 795
10243.09 759
10244.05 742
10245.00 707
10245.96 666
10246.91 676
10247.87 673
10248.83 660
10249.78 682
10250.74 681
10251.69 659
10252.65 680
10253.61 657
10254.56 609
10255.52 650
10256.48 692
10257.43 660
10258.39 631
10259.34 654
10260.30 666
10261.26 607
10262.21 605
10263.17 611
10264.13 646
10265.08 710
10266.04 602
10267.00 628
10267.95 616
10268.91 613
10269.87 596
10270.82 590
10271.78 615
10272.74 635
10273.70 590
10274.65 636
10275.61 613
10276.57 639
10277.52 619
10278.48 596
10279.44 598
10280.40 612
10281.35 643
10282.31 617
10283.27 605
10284.23 588
10285.18 589
10286.14 585
10287.10 549
10288.06 579
10289.02 623
10289.97 601
10290.93 588
10291.89 556
10292.85 573
10293.81 630
10294.76 627
10295.72 606
10296.68 580
10297.64 594
10298.60 619
10299.55 653
10300.51 593
10301.47 581
10302.43 617
10303.39 555
10304.35 538
10305.31 591
10306.26 614
10307.22 589
10308.18 581
10309.14 575
10310.10 591
10311.06 548
10312.02 580
10312.98 582
10313.93 553
10314.89 532
10315.85 557
10316.81 541
10317.77 577
10318.73 606
10319.69 614
10320.65 595
10321.61 575
10322.57 594
10323.53 558
10324.49 563
10325.45 560
10326.40 612
10327.36 595
10328.32 613
10329.28 590
10330.24 602
10331.20 618
10332.16 616
10333.12 575
10334.08 572
10335.04 593
10336.00 615
10336.96 610
10337.92 623
10338.88 602
10339.84 559
10340.80 589
10341.76 544
10342.72 525
10343.68 517
10344.64 569
10345.61 569
10346.57 583
10347.53 523
10348.49 547
10349.45 560
10350.41 548
10351.37 536
10352.33 500
10353.29 551
10354.25 521
10355.21 540
10356.17 513
10357.13 548
10358.10 590
10359.06 594
10360.02 548
10360.98 598
10361.94 578
10362.90 599
10363.86 572
10364.82 592
10365.79 577
10366.75 544
10367.71 536
10368.67 556
10369.63 491
10370.59 480
10371.55 519
10372.52 459
10373.48 517
10374.44 494
10375.40 484
10376.36 490
10377.33 538
10378.29 524
10379.25 510
10380.21 528
10381.17 504
10382.14 503
10383.10 491
10384.06 477
10385.02 458
10385.98 526
10386.95 506
10387.91 544
10388.87 503
10389.83 504
10390.80 504
10391.76 505
10392.72 504
10393.68 514
10394.65 503
10395.61 497
10396.57 535
10397.54 540
10398.50 504
10399.46 479
10400.42 484
10401.39 519
10402.35 485
10403.31 520
10404.28 558
10405.24 565
10406.20 517
10407.17 493
10408.13 453
10409.09 472
10410.06 442
10411.02 488
10411.98 479
10412.95 475
10413.91 454
10414.88 467
10415.84 490
10416.80 498
10417.77 481
10418.73 499
10419.69 440
10420.66 494
10421.62 502
10422.59 484
10423.55 466
10424.51 479
10425.48 499
10426.44 492
10427.41 443
10428.37 459
10429.34 518
10430.30 549
10431.26 522
10432.23 488
10433.19 480
10434.16 491
10435.12 455
10436.09 481
10437.05 519
10438.02 500
10438.98 490
10439.95 436
10440.91 471
10441.88 436
10442.84 453
10443.81 494
10444.77 485
10445.74 468
10446.70 503
10447.67 489
10448.63 465
10449.60 468
10450.56 452
10451.53 486
10452.49 459
10453.46 424
10454.42 421
10455.39 456
10456.36 439
10457.32 425
10458.29 466
10459.25 440
10460.22 460
10461.18 430
10462.15 466
10463.12 434
10464.08 402
10465.05 401
10466.01 463
10466.98 439
10467.95 421
10468.91 445
10469.88 442
10470.84 442
10471.81 416
10472.78 441
10473.74 473
10474.71 471
10475.68 477
10476.64 438
10477.61 456
10478.58 454
10479.54 442
10480.51 480
10481.48 438
10482.44 455
10483.41 447
10484.38 423
10485.34 439
10486.31 426
10487.28 461
10488.25 443
10489.21 447
10490.18 444
10491.15 440
10492.11 425
10493.08 403
10494.05 409
10495.02 426
10495.98 490
10496.95 508
10497.92 436
10498.89 410
10499.85 391
10500.82 401
10501.79 408
10502.76 391
10503.72 408
10504.69 454
10505.66 459
10506.63 431
10507.60 406
10508.56 440
10509.53 433
10510.50 400
10511.47 418
10512.44 419
10513.40 412
10514.37 417
10515.34 408
10516.31 468
10517.28 422
10518.25 415
10519.22 435
10520.18 487
10521.15 387
10522.12 424
10523.09 432
10524.06 415
10525.03 423
10526.00 435
10526.96 435
10527.93 417
10528.90 428
10529.87 452
10530.84 483
10531.81 424
10532.78 460
10533.75 458
10534.72 441
10535.69 442
10536.66 464
10537.63 475
10538.59 441
10539.56 459
10540.53 451
10541.50 451
10542.47 464
10543.44 435
10544.41 444
10545.38 467
10546.35 466
10547.32 463
10548.29 438
10549.26 453
10550.23 455
10551.20 462
10552.17 426
10553.14 503
10554.11 473
10555.08 438
10556.05 410
10557.02 433
10557.99 448
10558.96 419
10559.93 457
10560.90 457
10561.87 455
10562.84 464
10563.81 452
10564.79 469
10565.76 495
10566.73 394
10567.70 431
10568.67 373
10569.64 435
10570.61 419
10571.58 441
10572.55 416
10573.52 417
10574.49 434
10575.47 426
10576.44 405
10577.41 410
10578.38 457
10579.35 441
10580.32 424
10581.29 456
10582.26 447
10583.24 426
10584.21 419
10585.18 424
10586.15 444
10587.12 441
10588.09 464
10589.07 454
10590.04 423
10591.01 480
10591.98 448
10592.95 498
10593.92 489
10594.90 500
10595.87 467
10596.84 441
10597.81 457
10598.78 462
10599.76 470
10600.73 452
10601.70 451
10602.67 471
10603.65 463
10604.62 487
10605.59 442
10606.56 431
10607.54 467
10608.51 441
10609.48 423
10610.45 494
10611.43 512
10612.40 488
10613.37 454
10614.35 484
10615.32 468
10616.29 484
10617.26 510
10618.24 476
10619.21 472
10620.18 500
10621.16 469
10622.13 488
10623.10 500
10624.08 492
10625.05 554
10626.02 549
10627.00 528
10627.97 525
10628.94 480
10629.92 508
10630.89 492
10631.87 479
10632.84 512
10633.81 524
10634.79 486
10635.76 523
10636.73 527
10637.71 590
10638.68 639
10639.66 692
10640.63 653
10641.60 727
10642.58 686
10643.55 634
10644.53 618
10645.50 611
10646.48 660
10647.45 592
10648.43 536
10649.40 513
10650.37 485
10651.35 482
10652.32 441
10653.30 475
10654.27 486
10655.25 482
10656.22 458
10657.20 484
10658.17 473
10659.15 485
10660.12 455
10661.10 442
10662.07 504
10663.05 459
10664.02 477
10665.00 417
10665.97 467
10666.95 465
10667.92 488
10668.90 500
10669.87 441
10670.85 465
10671.83 487
10672.80 467
10673.78 461
10674.75 489
10675.73 458
10676.70 469
10677.68 506
10678.66 470
10679.63 469
10680.61 493
10681.58 500
10682.56 527
10683.54 561
10684.51 560
10685.49 542
10686.46 529
10687.44 470
10688.42 510
10689.39 471
10690.37 447
10691.35 481
10692.32 487
10693.30 486
10694.28 434
10695.25 409
10696.23 447
10697.21 485
10698.18 476
10699.16 496
10700.14 476
10701.11 499
10702.09 528
10703.07 480
10704.04 469
10705.02 480
10706.00 430
10706.97 462
10707.95 493
10708.93 532
10709.91 506
10710.88 493
10711.86 454
10712.84 415
10713.82 458
10714.79 483
10715.77 498
10716.75 464
10717.73 492
10718.70 465
10719.68 468
10720.66 453
10721.64 485
10722.61 502
10723.59 504
10724.57 529
10725.55 490
10726.53 466
10727.50 452
10728.48 454
10729.46 453
10730.44 430
10731.42 458
10732.40 495
10733.37 424
10734.35 467
10735.33 465
10736.31 467
10737.29 451
10738.27 451
10739.25 470
10740.22 458
10741.20 472
10742.18 480
10743.16 452
10744.14 434
10745.12 490
10746.10 452
10747.08 493
10748.05 489
10749.03 452
10750.01 456
10750.99 447
10751.97 457
10752.95 506
10753.93 486
10754.91 404
10755.89 524
10756.87 512
10757.85 527
10758.83 472
10759.81 440
10760.79 470
10761.77 416
10762.75 418
10763.73 408
10764.71 453
10765.68 489
10766.66 496
10767.64 462
10768.62 464
10769.60 472
10770.58 498
10771.56 445
10772.54 457
10773.53 436
10774.51 514
10775.49 495
10776.47 480
10777.45 449
10778.43 501
10779.41 479
10780.39 476
10781.37 491
10782.35 524
10783.33 499
10784.31 562
10785.29 556
10786.27 521
10787.25 518
10788.23 532
10789.21 514
10790.20 505
10791.18 478
10792.16 434
10793.14 473
10794.12 517
10795.10 461
10796.08 467
10797.06 472
10798.04 499
10799.03 484
10800.01 496
10800.99 490
10801.97 494
10802.95 492
10803.93 513
10804.91 510
10805.90 496
10806.88 446
10807.86 496
10808.84 496
10809.82 504
10810.81 494
10811.79 492
10812.77 504
10813.75 497
10814.73 509
10815.72 476
10816.70 471
10817.68 464
10818.66 541
10819.64 491
10820.63 513
10821.61 537
10822.59 493
10823.57 490
10824.56 450
10825.54 488
10826.52 482
10827.50 508
10828.49 561
10829.47 536
10830.45 495
10831.44 504
10832.42 451
10833.40 514
10834.38 478
10835.37 538
10836.35 572
10837.33 489
10838.32 472
10839.30 507
10840.28 531
10841.27 563
10842.25 492
10843.23 512
10844.22 533
10845.20 496
10846.18 494
10847.17 468
10848.15 541
10849.13 491
10850.12 541
10851.10 564
10852.09 518
10853.07 525
10854.05 585
10855.04 540
10856.02 599
10857.00 569
10857.99 571
10858.97 568
10859.96 564
10860.94 577
10861.93 558
10862.91 555
10863.89 562
10864.88 586
10865.86 584
10866.85 608
10867.83 588
10868.82 573
10869.80 624
10870.79 573
10871.77 530
10872.75 601
10873.74 600
10874.72 594
10875.71 607
10876.69 557
10877.68 580
10878.66 585
10879.65 568
10880.63 603
10881.62 612
10882.60 653
10883.59 653
10884.57 630
10885.56 724
10886.55 669
10887.53 614
10888.52 629
10889.50 665
10890.49 654
10891.47 655
10892.46 681
10893.44 672
10894.43 709
10895.42 647
10896.40 675
10897.39 651
10898.37 688
10899.36 711
10900.34 679
10901.33 682
10902.32 745
10903.30 729
10904.29 760
10905.27 763
10906.26 735
10907.25 730
10908.23 776
10909.22 773
10910.21 785
10911.19 764
10912.18 792
10913.17 767
10914.15 748
10915.14 772
10916.13 760
10917.11 787
10918.10 836
10919.09 813
10920.07 830
10921.06 851
10922.05 817
10923.03 807
10924.02 768
10925.01 744
10926.00 817
10926.98 848
10927.97 866
10928.96 865
10929.94 915
10930.93 865
10931.92 867
10932.91 871
10933.89 891
10934.88 858
10935.87 868
10936.86 904
10937.84 890
10938.83 939
10939.82 874
10940.81 898
10941.80 972
10942.78 976
10943.77 1013
10944.76 1032
10945.75 986
10946.74 1014
10947.72 1063
10948.71 1022
10949.70 1025
10950.69 1099
10951.68 1102
10952.66 1142
10953.65 1263
10954.64 1279
10955.63 1370
10956.62 1429
10957.61 1551
10958.60 1592
10959.58 1658
10960.57 1758
10961.56 1800
10962.55 1741
10963.54 1658
10964.53 1667
10965.52 1608
10966.51 1481
10967.49 1492
10968.48 1350
10969.47 1213
10970.46 1241
10971.45 1200
10972.44 1155
10973.43 1127
10974.42 1145
10975.41 1135
10976.40 1077
10977.39 1046
10978.38 1106
10979.37 1102
10980.36 1097
10981.35 1212
10982.34 1177
10983.32 1118
10984.31 1186
10985.30 1203
10986.29 1156
10987.28 1211
10988.27 1232
10989.26 1265
10990.25 1228
10991.24 1265
10992.23 1327
10993.22 1324
10994.21 1392
10995.20 1516
10996.20 1656
10997.19 1783
10998.18 1900
10999.17 2174
11000.16 2418
11001.15 2458
11002.14 2414
11003.13 2479
11004.12 2407
11005.11 2228
11006.10 2201
11007.09 1977
11008.08 1855
11009.07 1690
11010.06 1437
11011.06 1282
11012.05 1263
11013.04 1190
11014.03 1104
11015.02 1088
11016.01 1014
11017.00 1024
11017.99 1030
11018.98 964
11019.98 918
11020.97 900
11021.96 972
11022.95 958
11023.94 924
11024.93 931
11025.93 889
11026.92 998
11027.91 948
11028.90 891
11029.89 912
11030.88 844
11031.88 865
11032.87 901
11033.86 875
11034.85 903
11035.84 886
11036.84 885
11037.83 888
11038.82 867
11039.81 871
11040.81 887
11041.80 882
11042.79 916
11043.78 871
11044.77 910
11045.77 863
11046.76 828
11047.75 851
11048.75 831
11049.74 830
11050.73 820
11051.72 778
11052.72 780
11053.71 751
11054.70 748
11055.70 773
11056.69 679
11057.68 692
11058.67 764
11059.67 790
11060.66 797
11061.65 778
11062.65 805
11063.64 813
11064.63 797
11065.63 771
11066.62 771
11067.61 746
11068.61 822
11069.60 831
11070.60 791
11071.59 791
11072.58 766
11073.58 770
11074.57 768
11075.56 754
11076.56 771
11077.55 769
11078.55 762
11079.54 784
11080.53 781
11081.53 762
11082.52 750
11083.52 783
11084.51 748
11085.51 766
11086.50 761
11087.49 734
11088.49 736
11089.48 733
11090.48 722
11091.47 694
11092.47 707
11093.46 704
11094.46 751
11095.45 728
11096.45 729
11097.44 737
11098.44 698
11099.43 714
11100.43 677
11101.42 709
11102.42 703
11103.41 702
11104.41 691
11105.40 676
11106.40 695
11107.39 722
11108.39 632
11109.38 659
11110.38 730
11111.37 661
11112.37 632
11113.37 679
11114.36 704
11115.36 692
11116.35 646
11117.35 609
11118.34 659
11119.34 689
11120.34 667
11121.33 637
11122.33 684
11123.32 716
11124.32 708
11125.32 712
11126.31 718
11127.31 729
11128.30 739
11129.30 693
11130.30 711
11131.29 705
11132.29 710
11133.29 703
11134.28 685
11135.28 673
11136.28 652
11137.27 697
11138.27 685
11139.27 662
11140.26 647
11141.26 647
11142.26 680
11143.25 711
11144.25 724
11145.25 646
11146.24 623
11147.24 692
11148.24 720
11149.24 700
11150.23 621
11151.23 659
11152.23 663
11153.23 615
11154.22 612
11155.22 648
11156.22 688
11157.22 652
11158.21 620
11159.21 600
11160.21 676
11161.21 609
11162.20 640
11163.20 688
11164.20 638
11165.20 628
11166.20 650
11167.19 649
11168.19 633
11169.19 650
11170.19 689
11171.19 710
11172.18 668
11173.18 726
11174.18 734
11175.18 671
11176.18 708
11177.18 715
11178.17 722
11179.17 652
11180.17 679
11181.17 639
11182.17 691
11183.17 739
11184.17 713
11185.16 715
11186.16 729
11187.16 721
11188.16 680
11189.16 674
11190.16 750
11191.16 779
11192.16 772
11193.16 773
11194.16 815
11195.16 799
11196.15 878
11197.15 889
11198.15 843
11199.15 802
11200.15 786
11201.15 725
11202.15 780
11203.15 764
11204.15 720
11205.15 727
11206.15 752
11207.15 709
11208.15 716
11209.15 693
11210.15 713
11211.15 696
11212.15 657
11213.15 653
11214.15 686
11215.15 714
11216.15 663
11217.15 614
11218.15 640
11219.15 648
11220.15 647
11221.15 578
11222.15 570
11223.15 589
11224.15 593
11225.15 644
11226.15 629
11227.16 601
11228.16 609
11229.16 640
11230.16 620
11231.16 592
11232.16 568
11233.16 539
11234.16 582
11235.16 574
11236.16 571
11237.16 592
11238.17 528
11239.17 586
11240.17 543
11241.17 570
11242.17 597
11243.17 667
11244.17 659
11245.18 571
11246.18 573
11247.18 550
11248.18 578
11249.18 591
11250.18 632
11251.19 555
11252.19 579
11253.19 599
11254.19 612
11255.19 589
11256.19 553
11257.20 603
11258.20 609
11259.20 602
11260.20 537
11261.21 629
11262.21 567
11263.21 590
11264.21 549
11265.21 620
11266.22 584
11267.22 553
11268.22 589
11269.22 652
11270.23 615
11271.23 634
11272.23 657
11273.24 556
11274.24 613
11275.24 622
11276.24 638
11277.25 622
11278.25 691
11279.25 669
11280.26 701
11281.26 717
11282.26 708
11283.27 706
11284.27 672
11285.27 670
11286.28 686
11287.28 671
11288.28 615
11289.29 631
11290.29 616
11291.29 630
11292.30 601
11293.30 600
11294.30 559
11295.31 614
11296.31 647
11297.31 634
11298.32 527
11299.32 543
11300.33 576
11301.33 564
11302.33 561
11303.34 570
11304.34 558
11305.35 593
11306.35 611
11307.36 558
11308.36 636
11309.36 649
11310.37 686
11311.37 671
11312.38 722
11313.38 726
11314.39 775
11315.39 850
11316.40 903
11317.40 847
11318.41 822
11319.41 839
11320.41 851
11321.42 763
11322.42 644
11323.43 625
11324.43 629
11325.44 672
11326.44 569
11327.45 567
11328.46 570
11329.46 542
11330.47 522
11331.47 514
11332.48 528
11333.48 531
11334.49 562
11335.49 511
11336.50 549
11337.50 517
11338.51 512
11339.52 523
11340.52 525
11341.53 530
11342.53 469
11343.54 507
11344.54 509
11345.55 495
11346.56 513
11347.56 508
11348.57 530
11349.58 504
11350.58 525
11351.59 505
11352.59 478
11353.60 509
11354.61 500
11355.61 548
11356.62 503
11357.63 499
11358.63 537
11359.64 502
11360.65 530
11361.65 560
11362.66 538
11363.67 505
11364.67 494
11365.68 505
11366.69 484
11367.69 473
11368.70 539
11369.71 493
11370.71 445
11371.72 476
11372.73 527
11373.74 516
11374.74 479
11375.75 498
11376.76 483
11377.77 477
11378.77 486
11379.78 502
11380.79 486
11381.80 495
11382.80 497
11383.81 454
11384.82 507
11385.83 502
11386.83 514
11387.84 556
11388.85 455
11389.86 472
11390.87 484
11391.87 525
11392.88 513
11393.89 460
11394.90 523
11395.91 541
11396.91 479
11397.92 470
11398.93 491
11399.94 499
11400.95 514
11401.96 484
11402.97 475
11403.97 479
11404.98 479
11405.99 493
11407.00 454
11408.01 485
11409.02 494
11410.03 518
11411.03 491
11412.04 500
11413.05 512
11414.06 521
11415.07 499
11416.08 530
11417.09 499
11418.10 512
11419.11 552
11420.12 499
11421.13 504
11422.14 472
11423.14 502
11424.15 505
11425.16 491
11426.17 500
11427.18 541
11428.19 543
11429.20 542
11430.21 522
11431.22 507
11432.23 524
11433.24 497
11434.25 501
11435.26 512
11436.27 478
11437.28 501
11438.29 487
11439.30 542
11440.31 549
11441.32 520
11442.33 495
11443.34 508
11444.35 517
11445.36 520
11446.37 506
11447.38 520
11448.39 466
11449.41 513
11450.42 464
11451.43 448
11452.44 512
11453.45 494
11454.46 470
11455.47 459
11456.48 478
11457.49 509
11458.50 491
11459.51 539
11460.52 513
11461.54 518
11462.55 493
11463.56 481
11464.57 507
11465.58 522
11466.59 470
11467.60 494
11468.62 493
11469.63 506
11470.64 514
11471.65 538
11472.66 523
11473.67 506
11474.68 500
11475.70 494
11476.71 499
11477.72 485
11478.73 498
11479.74 531
11480.76 550
11481.77 505
11482.78 461
11483.79 472
11484.80 504
11485.82 497
11486.83 471
11487.84 461
11488.85 442
11489.87 392
11490.88 456
11491.89 486
11492.90 481
11493.92 510
11494.93 493
11495.94 460
11496.95 430
11497.97 458
11498.98 487
11499.99 458
11501.00 463
11502.02 453
11503.03 473
11504.04 505
11505.06 507
11506.07 454
11507.08 454
11508.10 502
11509.11 473
11510.12 476
11511.14 474
11512.15 449
11513.16 463
11514.18 495
11515.19 461
11516.20 451
11517.22 450
11518.23 457
11519.24 452
11520.26 464
11521.27 477
11522.29 496
11523.30 488
11524.31 490
11525.33 481
11526.34 429
11527.35 495
11528.37 506
11529.38 524
11530.40 482
11531.41 467
11532.43 491
11533.44 497
11534.45 478
11535.47 451
11536.48 485
11537.50 510
11538.51 477
11539.53 460
11540.54 516
11541.56 520
11542.57 517
11543.59 501
11544.60 473
11545.61 496
11546.63 536
11547.64 482
11548.66 502
11549.67 491
11550.69 508
11551.70 507
11552.72 498
11553.74 530
11554.75 473
11555.77 535
11556.78 511
11557.80 527
11558.81 494
11559.83 549
11560.84 572
11561.86 565
11562.87 557
11563.89 584
11564.91 557
11565.92 566
11566.94 545
11567.95 532
11568.97 532
11569.98 583
11571.00 582
11572.02 568
11573.03 535
11574.05 580
11575.06 594
11576.08 585
11577.10 608
11578.11 602
11579.13 611
11580.15 589
11581.16 589
11582.18 620
11583.20 644
11584.21 691
11585.23 723
11586.25 724
11587.26 756
11588.28 678
11589.30 736
11590.31 722
11591.33 742
11592.35 754
11593.36 806
11594.38 749
11595.40 826
11596.41 875
11597.43 855
11598.45 978
11599.47 1005
11600.48 1068
11601.50 1212
11602.52 1272
11603.53 1355
11604.55 1506
11605.57 1603
11606.59 1609
11607.60 1666
11608.62 1495
11609.64 1471
11610.66 1377
11611.68 1170
11612.69 1058
11613.71 976
11614.73 911
11615.75 814
11616.76 722
11617.78 744
11618.80 681
11619.82 613
11620.84 674
11621.86 618
11622.87 610
11623.89 583
11624.91 626
11625.93 632
11626.95 660
11627.97 607
11628.98 602
11630.00 611
11631.02 577
11632.04 608
11633.06 587
11634.08 575
11635.10 586
11636.11 618
11637.13 595
11638.15 586
11639.17 554
11640.19 544
11641.21 589
11642.23 593
11643.25 548
11644.27 581
11645.29 500
11646.31 590
11647.32 578
11648.34 479
11649.36 521
11650.38 549
11651.40 561
11652.42 492
11653.44 520
11654.46 480
11655.48 503
11656.50 538
11657.52 489
11658.54 508
11659.56 535
11660.58 483
11661.60 482
11662.62 486
11663.64 474
11664.66 511
11665.68 531
11666.70 516
11667.72 559
11668.74 526
11669.76 528
11670.78 538
11671.80 485
11672.82 491
11673.84 541
11674.86 562
11675.88 532
11676.90 523
11677.92 498
11678.95 554
11679.97 535
11680.99 521
11682.01 530
11683.03 549
11684.05 574
11685.07 520
11686.09 516
11687.11 546
11688.13 605
11689.16 553
11690.18 555
11691.20 553
11692.22 576
11693.24 534
11694.26 561
11695.28 498
11696.30 550
11697.33 550
11698.35 551
11699.37 519
11700.39 503
11701.41 533
11702.43 524
11703.46 532
11704.48 543
11705.50 541
11706.52 485
11707.54 517
11708.57 489
11709.59 512
11710.61 511
11711.63 526
11712.65 515
11713.68 549
11714.70 493
11715.72 475
11716.74 553
11717.77 497
11718.79 529
11719.81 504
11720.83 508
11721.86 460
11722.88 504
11723.90 481
11724.92 527
11725.95 461
11726.97 493
11727.99 493
11729.01 521
11730.04 478
11731.06 469
11732.08 520
11733.11 459
11734.13 443
11735.15 452
11736.18 571
11737.20 519
11738.22 512
11739.25 510
11740.27 493
11741.29 516
11742.32 505
11743.34 545
11744.36 508
11745.39 456
11746.41 509
11747.43 517
11748.46 474
11749.48 496
11750.51 462
11751.53 471
11752.55 480
11753.58 508
11754.60 502
11755.63 485
11756.65 500
11757.67 513
11758.70 515
11759.72 533
11760.75 488
11761.77 473
11762.80 543
11763.82 486
11764.84 476
11765.87 527
11766.89 500
11767.92 493
11768.94 532
11769.97 507
11770.99 498
11772.02 531
11773.04 476
11774.07 482
11775.09 550
11776.12 520
11777.14 495
11778.17 546
11779.19 499
11780.22 527
11781.24 518
11782.27 501
11783.29 471
11784.32 545
11785.34 487
11786.37 531
11787.39 514
11788.42 502
11789.45 499
11790.47 479
11791.50 527
11792.52 544
11793.55 552
11794.57 587
11795.60 528
11796.63 473
11797.65 562
11798.68 573
11799.70 587
11800.73 535
11801.75 545
11802.78 553
11803.81 570
11804.83 606
11805.86 584
11806.89 567
11807.91 517
11808.94 548
11809.97 586
11810.99 613
11812.02 611
11813.04 608
11814.07 611
11815.10 548
11816.12 521
11817.15 565
11818.18 517
11819.21 622
11820.23 578
11821.26 533
11822.29 513
11823.31 573
11824.34 580
11825.37 531
11826.39 557
11827.42 577
11828.45 595
11829.48 631
11830.50 625
11831.53 560
11832.56 581
11833.59 567
11834.61 566
11835.64 558
11836.67 551
11837.70 623
11838.72 640
11839.75 565
11840.78 532
11841.81 571
11842.83 549
11843.86 613
11844.89 604
11845.92 629
11846.95 608
11847.97 670
11849.00 626
11850.03 631
11851.06 627
11852.09 621
11853.12 617
11854.14 625
11855.17 559
11856.20 615
11857.23 616
11858.26 684
11859.29 644
11860.32 652
11861.34 692
11862.37 668
11863.40 708
11864.43 621
11865.46 677
11866.49 699
11867.52 714
11868.55 721
11869.57 703
11870.60 698
11871.63 711
11872.66 776
11873.69 767
11874.72 766
11875.75 693
11876.78 780
11877.81 710
11878.84 735
11879.87 725
11880.90 796
11881.93 794
11882.96 837
11883.99 792
11885.02 768
11886.05 823
11887.08 819
11888.11 895
11889.14 884
11890.16 856
11891.19 934
11892.22 911
11893.26 933
11894.29 914
11895.32 906
11896.35 928
11897.38 994
11898.41 1043
11899.44 1148
11900.47 1237
11901.50 1202
11902.53 1221
11903.56 1266
11904.59 1333
11905.62 1310
11906.65 1248
11907.68 1288
11908.71 1246
11909.74 1223
11910.77 1224
11911.80 1219
11912.83 1182
11913.87 1186
11914.90 1103
11915.93 1122
11916.96 1068
11917.99 1048
11919.02 1061
11920.05 1081
11921.08 1101
11922.11 1101
11923.15 1131
11924.18 1199
11925.21 1178
11926.24 1221
11927.27 1295
11928.30 1352
11929.34 1470
11930.37 1602
11931.40 1782
11932.43 1767
11933.46 1923
11934.49 2089
11935.53 1971
11936.56 1970
11937.59 1968
11938.62 1799
11939.65 1658
11940.69 1576
11941.72 1371
11942.75 1309
11943.78 1218
11944.82 1132
11945.85 1093
11946.88 1045
11947.91 959
11948.94 946
11949.98 940
11951.01 892
11952.04 878
11953.08 929
11954.11 912
11955.14 856
11956.17 847
11957.21 844
11958.24 861
11959.27 842
11960.31 895
11961.34 891
11962.37 839
11963.40 864
11964.44 812
11965.47 791
11966.50 835
11967.54 873
11968.57 847
11969.60 888
11970.64 837
11971.67 819
11972.70 802
11973.74 847
11974.77 839
11975.81 817
11976.84 793
11977.87 872
11978.91 835
11979.94 797
11980.97 785
11982.01 773
11983.04 797
11984.08 839
11985.11 726
11986.14 776
11987.18 807
11988.21 816
11989.25 803
11990.28 827
11991.32 800
11992.35 811
11993.38 838
11994.42 834
11995.45 774
11996.49 815
11997.52 829
11998.56 843
11999.59 822
12000.63 812
12001.66 872
12002.70 832
12003.73 841
12004.77 873
12005.80 883
12006.84 847
12007.87 905
12008.91 890
12009.94 880
12010.98 888
12012.01 889
12013.05 936
12014.08 976
12015.12 974
12016.15 1007
12017.19 966
12018.22 996
12019.26 1068
12020.29 1075
12021.33 1142
12022.37 1049
12023.40 1111
12024.44 1077
12025.47 987
12026.51 989
12027.54 1016
12028.58 988
12029.62 952
12030.65 1017
12031.69 932
12032.72 988
12033.76 990
12034.80 961
12035.83 1057
12036.87 1011
12037.91 993
12038.94 1015
12039.98 933
12041.01 924
12042.05 932
12043.09 903
12044.12 933
12045.16 946
12046.20 918
12047.23 926
12048.27 973
12049.31 956
12050.35 917
12051.38 914
12052.42 968
12053.46 948
12054.49 1022
12055.53 1033
12056.57 962
12057.60 1017
12058.64 1039
12059.68 980
12060.72 999
12061.75 1034
12062.79 1054
12063.83 1017
12064.87 1004
12065.90 1022
12066.94 1118
12067.98 1061
12069.02 1064
12070.05 1001
12071.09 1014
12072.13 1068
12073.17 1030
12074.21 1063
12075.24 1023
12076.28 1028
12077.32 1069
12078.36 1063
12079.40 1024
12080.43 997
12081.47 1039
12082.51 1045
12083.55 1003
12084.59 1014
12085.63 1082
12086.66 1100
12087.70 1037
12088.74 1120
12089.78 1137
12090.82 1177
12091.86 1187
12092.90 1217
12093.93 1303
12094.97 1245
12096.01 1233
12097.05 1296
12098.09 1373
12099.13 1377
12100.17 1461
12101.21 1608
12102.25 1628
12103.28 1640
12104.32 1801
12105.36 1930
12106.40 1914
12107.44 1911
12108.48 1893
12109.52 1786
12110.56 1641
12111.60 1549
12112.64 1449
12113.68 1366
12114.72 1244
12115.76 1133
12116.80 1162
12117.84 1067
12118.88 1006
12119.92 988
12120.96 943
12122.00 913
12123.04 881
12124.08 904
12125.12 874
12126.16 801
12127.20 819
12128.24 813
12129.28 862
12130.32 815
12131.36 778
12132.40 802
12133.44 799
12134.48 748
12135.52 798
12136.56 824
12137.60 787
12138.64 784
12139.68 745
12140.72 742
12141.76 751
12142.81 784
12143.85 736
12144.89 755
12145.93 752
12146.97 691
12148.01 683
12149.05 698
12150.09 672
12151.13 728
12152.18 748
12153.22 662
12154.26 670
12155.30 715
12156.34 724
12157.38 656
12158.42 665
12159.47 683
12160.51 662
12161.55 678
12162.59 668
12163.63 667
12164.67 692
12165.72 679
12166.76 663
12167.80 675
12168.84 642
12169.88 671
12170.93 697
12171.97 698
12173.01 672
12174.05 648
12175.09 673
12176.14 698
12177.18 689
12178.22 650
12179.26 643
12180.31 607
12181.35 611
12182.39 682
12183.43 655
12184.48 657
12185.52 636
12186.56 640
12187.60 634
12188.65 644
12189.69 668
12190.73 629
12191.78 696
12192.82 633
12193.86 683
12194.91 606
12195.95 618
12196.99 548
12198.04 621
12199.08 619
12200.12 608
12201.17 639
12202.21 675
12203.25 620
12204.30 602
12205.34 645
12206.38 642
12207.43 655
12208.47 587
12209.51 620
12210.56 620
12211.60 654
12212.65 630
12213.69 627
12214.73 626
12215.78 612
12216.82 597
12217.87 621
12218.91 654
12219.95 621
12221.00 637
12222.04 606
12223.09 636
12224.13 627
12225.17 623
12226.22 592
12227.26 606
12228.31 557
12229.35 615
12230.40 629
12231.44 633
12232.49 631
12233.53 607
12234.58 666
12235.62 591
12236.67 601
12237.71 559
12238.76 578
12239.80 550
12240.85 575
12241.89 574
12242.94 579
12243.98 613
12245.03 612
12246.07 588
12247.12 567
12248.16 608
12249.21 604
12250.25 606
12251.30 550
12252.34 547
12253.39 576
12254.44 571
12255.48 538
12256.53 539
12257.57 508
12258.62 527
12259.67 526
12260.71 526
12261.76 509
12262.80 472
12263.85 548
12264.90 502
12265.94 539
12266.99 459
12268.03 510
12269.08 489
12270.13 508
12271.17 505
12272.22 528
12273.27 501
12274.31 485
12275.36 484
12276.41 481
12277.45 488
12278.50 514
12279.55 540
12280.59 541
12281.64 536
12282.69 522
12283.73 491
12284.78 551
12285.83 497
12286.87 510
12287.92 530
12288.97 519
12290.01 512
12291.06 522
12292.11 520
12293.16 475
12294.20 485
12295.25 514
12296.30 469
12297.35 450
12298.39 492
12299.44 536
12300.49 471
12301.54 472
12302.58 467
12303.63 519
12304.68 417
12305.73 476
12306.78 451
12307.82 489
12308.87 467
12309.92 489
12310.97 503
12312.02 482
12313.06 479
12314.11 447
12315.16 473
12316.21 475
12317.26 478
12318.31 451
12319.35 485
12320.40 438
12321.45 464
12322.50 440
12323.55 453
12324.60 464
12325.65 469
12326.69 444
12327.74 422
12328.79 441
12329.84 469
12330.89 449
12331.94 466
12332.99 503
12334.04 465
12335.09 431
12336.13 447
12337.18 522
12338.23 449
12339.28 476
12340.33 435
12341.38 424
12342.43 453
12343.48 437
12344.53 501
12345.58 493
12346.63 480
12347.68 425
12348.73 470
12349.78 472
12350.83 480
12351.88 455
12352.93 466
12353.98 442
12355.03 489
12356.08 445
12357.13 456
12358.18 454
12359.23 461
12360.28 443
12361.33 458
12362.38 503
12363.43 470
12364.48 513
12365.53 423
12366.58 467
12367.63 464
12368.68 461
12369.73 446
12370.78 446
12371.83 468
12372.88 516
12373.93 454
12374.98 464
12376.04 422
12377.09 459
12378.14 410
12379.19 436
12380.24 439
12381.29 462
12382.34 504
12383.39 485
12384.44 457
12385.49 447
12386.55 485
12387.60 498
12388.65 501
12389.70 468
12390.75 472
12391.80 468
12392.85 478
12393.91 511
12394.96 460
12396.01 472
12397.06 463
12398.11 446
12399.17 483
12400.22 523
12401.27 469
12402.32 471
12403.37 476
12404.42 491
12405.48 484
12406.53 521
12407.58 499
12408.63 540
12409.69 507
12410.74 509
12411.79 468
12412.84 441
12413.90 495
12414.95 487
12416.00 507
12417.05 530
12418.11 486
12419.16 539
12420.21 521
12421.26 489
12422.32 497
12423.37 493
12424.42 501
12425.48 493
12426.53 506
12427.58 496
12428.63 515
12429.69 522
12430.74 537
12431.79 555
12432.85 559
12433.90 495
12434.95 562
12436.01 535
12437.06 562
12438.11 559
12439.17 538
12440.22 539
12441.28 527
12442.33 525
12443.38 577
12444.44 520
12445.49 522
12446.54 514
12447.60 506
12448.65 549
12449.71 538
12450.76 560
12451.81 550
12452.87 499
12453.92 546
12454.98 555
12456.03 550
12457.08 533
12458.14 547
12459.19 621
12460.25 591
12461.30 634
12462.36 597
12463.41 604
12464.47 603
12465.52 596
12466.58 644
12467.63 667
12468.68 623
12469.74 687
12470.79 698
12471.85 759
12472.90 788
12473.96 800
12475.01 926
12476.07 1021
12477.12 1162
12478.18 1202
12479.24 1222
12480.29 1312
12481.35 1262
12482.40 1191
12483.46 1271
12484.51 1143
12485.57 1011
12486.62 951
12487.68 887
12488.73 831
12489.79 786
12490.85 729
12491.90 696
12492.96 692
12494.01 647
12495.07 615
12496.13 649
12497.18 622
12498.24 627
12499.29 632
12500.35 612
12501.41 607
12502.46 555
12503.52 555
12504.57 592
12505.63 565
12506.69 622
12507.74 620
12508.80 601
12509.86 592
12510.91 557
12511.97 568
12513.03 554
12514.08 535
12515.14 543
12516.20 573
12517.25 611
12518.31 568
12519.37 567
12520.42 588
12521.48 542
12522.54 552
12523.60 541
12524.65 532
12525.71 543
12526.77 488
12527.82 522
12528.88 540
12529.94 563
12531.00 532
12532.05 537
12533.11 513
12534.17 496
12535.23 556
12536.28 591
12537.34 563
12538.40 532
12539.46 537
12540.52 507
12541.57 510
12542.63 556
12543.69 605
12544.75 565
12545.81 583
12546.86 562
12547.92 578
12548.98 633
12550.04 626
12551.10 613
12552.15 572
12553.21 616
12554.27 665
12555.33 693
12556.39 709
12557.45 733
12558.51 738
12559.56 746
12560.62 771
12561.68 752
12562.74 787
12563.80 764
12564.86 706
12565.92 688
12566.98 653
12568.03 657
12569.09 660
12570.15 676
12571.21 632
12572.27 611
12573.33 586
12574.39 610
12575.45 574
12576.51 582
12577.57 570
12578.63 537
12579.69 558
12580.75 559
12581.81 564
12582.87 549
12583.93 539
12584.98 570
12586.04 582
12587.10 560
12588.16 564
12589.22 555
12590.28 546
12591.34 538
12592.40 576
12593.46 520
12594.52 571
12595.58 573
12596.64 526
12597.70 524
12598.77 537
12599.83 567
12600.89 509
12601.95 514
12603.01 558
12604.07 520
12605.13 511
12606.19 515
12607.25 525
12608.31 480
12609.37 510
12610.43 518
12611.49 518
12612.55 534
12613.61 544
12614.68 560
12615.74 553
12616.80 544
12617.86 543
12618.92 572
12619.98 590
12621.04 607
12622.10 554
12623.16 565
12624.23 598
12625.29 612
12626.35 606
12627.41 571
12628.47 533
12629.53 558
12630.59 534
12631.66 512
12632.72 535
12633.78 521
12634.84 493
12635.90 521
12636.97 535
12638.03 527
12639.09 507
12640.15 541
12641.21 516
12642.28 552
12643.34 571
12644.40 529
12645.46 521
12646.52 528
12647.59 518
12648.65 586
12649.71 557
12650.77 567
12651.84 524
12652.90 571
12653.96 545
12655.03 541
12656.09 529
12657.15 566
12658.21 595
12659.28 523
12660.34 572
12661.40 555
12662.46 559
12663.53 559
12664.59 566
12665.65 594
12666.72 568
12667.78 585
12668.84 572
12669.91 583
12670.97 584
12672.03 568
12673.10 609
12674.16 634
12675.22 600
12676.29 547
12677.35 586
12678.42 609
12679.48 590
12680.54 626
12681.61 544
12682.67 548
12683.73 599
12684.80 665
12685.86 626
12686.93 638
12687.99 627
12689.05 668
12690.12 667
12691.18 660
12692.25 654
12693.31 644
12694.38 697
12695.44 715
12696.50 692
12697.57 737
12698.63 744
12699.70 763
12700.76 853
12701.83 847
12702.89 872
12703.96 868
12705.02 899
12706.09 956
12707.15 924
12708.22 965
12709.28 961
12710.35 919
12711.41 919
12712.48 862
12713.54 846
12714.61 839
12715.67 785
12716.74 725
12717.80 689
12718.87 673
12719.93 708
12721.00 714
12722.06 679
12723.13 634
12724.19 679
12725.26 662
12726.33 632
12727.39 651
12728.46 715
12729.52 625
12730.59 634
12731.66 644
12732.72 674
12733.79 649
12734.85 664
12735.92 656
12736.99 637
12738.05 670
12739.12 648
12740.18 579
12741.25 622
12742.32 634
12743.38 616
12744.45 635
12745.52 640
12746.58 654
12747.65 611
12748.72 575
12749.78 552
12750.85 533
12751.92 547
12752.98 547
12754.05 514
12755.12 500
12756.18 564
12757.25 543
12758.32 502
12759.38 504
12760.45 515
12761.52 531
12762.59 517
12763.65 477
12764.72 538
12765.79 502
12766.85 481
12767.92 466
12768.99 492
12770.06 510
12771.12 531
12772.19 520
12773.26 499
12774.33 498
12775.40 534
12776.46 531
12777.53 504
12778.60 475
12779.67 496
12780.73 492
12781.80 532
12782.87 530
12783.94 499
12785.01 508
12786.08 513
12787.14 529
12788.21 529
12789.28 513
12790.35 514
12791.42 548
12792.49 499
12793.55 506
12794.62 510
12795.69 521
12796.76 509
12797.83 554
12798.90 542
12799.97 539
12801.03 519
12802.10 496
12803.17 499
12804.24 513
12805.31 512
12806.38 448
12807.45 473
12808.52 475
12809.59 571
12810.66 505
12811.72 511
12812.79 492
12813.86 529
12814.93 549
12816.00 534
12817.07 567
12818.14 601
12819.21 619
12820.28 569
12821.35 585
12822.42 572
12823.49 617
12824.56 536
12825.63 545
12826.70 515
12827.77 553
12828.84 517
12829.91 504
12830.98 505
12832.05 501
12833.12 493
12834.19 520
12835.26 518
12836.33 477
12837.40 513
12838.47 539
12839.54 499
12840.61 508
12841.68 503
12842.75 483
12843.82 515
12844.89 479
12845.96 503
12847.04 455
12848.11 481
12849.18 494
12850.25 491
12851.32 455
12852.39 444
12853.46 465
12854.53 480
12855.60 466
12856.67 425
12857.75 495
12858.82 487
12859.89 483
12860.96 387
12862.03 438
12863.10 449
12864.17 453
12865.24 435
12866.32 465
12867.39 462
12868.46 443
12869.53 409
12870.60 386
12871.67 424
12872.75 472
12873.82 453
12874.89 405
12875.96 422
12877.03 432
12878.11 470
12879.18 410
12880.25 436
12881.32 391
12882.39 418
12883.47 396
12884.54 396
12885.61 406
12886.68 397
12887.76 392
12888.83 371
12889.90 407
12890.97 402
12892.05 394
12893.12 409
12894.19 428
12895.27 403
12896.34 387
12897.41 353
12898.48 408
12899.56 378
12900.63 409
12901.70 392
12902.78 391
12903.85 382
12904.92 378
12905.99 389
12907.07 383
12908.14 368
12909.21 363
12910.29 391
12911.36 371
12912.44 429
12913.51 398
12914.58 414
12915.66 361
12916.73 391
12917.80 390
12918.88 401
12919.95 368
12921.02 381
12922.10 397
12923.17 366
12924.25 377
12925.32 384
12926.39 365
12927.47 358
12928.54 409
12929.62 399
12930.69 393
12931.77 382
12932.84 390
12933.91 371
12934.99 368
12936.06 377
12937.14 418
12938.21 379
12939.29 400
12940.36 376
12941.44 351
12942.51 408
12943.59 389
12944.66 413
12945.73 387
12946.81 396
12947.88 416
12948.96 419
12950.03 347
12951.11 395
12952.18 372
12953.26 380
12954.34 360
12955.41 330
12956.49 366
12957.56 350
12958.64 387
12959.71 389
12960.79 402
12961.86 383
12962.94 397
12964.01 396
12965.09 346
12966.17 342
12967.24 347
12968.32 354
12969.39 378
12970.47 373
12971.54 369
12972.62 382
12973.70 373
12974.77 413
12975.85 374
12976.93 397
12978.00 378
12979.08 397
12980.15 367
12981.23 408
12982.31 402
12983.38 405
12984.46 369
12985.54 392
12986.61 360
12987.69 383
12988.77 373
12989.84 379
12990.92 398
12992.00 388
12993.07 401
12994.15 395
12995.23 397
12996.30 359
12997.38 386
12998.46 418
12999.53 448
13000.61 406
13001.69 412
13002.77 406
13003.84 429
13004.92 408
13006.00 408
13007.08 399
13008.15 391
13009.23 409
13010.31 416
13011.39 438
13012.46 429
13013.54 431
13014.62 420
13015.70 404
13016.77 394
13017.85 391
13018.93 389
13020.01 383
13021.09 399
13022.16 424
13023.24 389
13024.32 420
13025.40 420
13026.48 390
13027.56 441
13028.63 406
13029.71 440
13030.79 433
13031.87 465
13032.95 427
13034.03 430
13035.10 412
13036.18 441
13037.26 477
13038.34 438
13039.42 440
13040.50 429
13041.58 449
13042.66 439
13043.73 442
13044.81 487
13045.89 513
13046.97 482
13048.05 398
13049.13 468
13050.21 539
13051.29 477
13052.37 509
13053.45 508
13054.53 506
13055.61 464
13056.69 544
13057.76 525
13058.84 507
13059.92 449
13061.00 505
13062.08 494
13063.16 479
13064.24 495
13065.32 471
13066.40 449
13067.48 433
13068.56 459
13069.64 444
13070.72 432
13071.80 468
13072.88 463
13073.96 445
13075.04 446
13076.12 450
13077.20 451
13078.28 473
13079.36 434
13080.44 402
13081.53 453
13082.61 430
13083.69 416
13084.77 386
13085.85 384
13086.93 409
13088.01 420
13089.09 415
13090.17 454
13091.25 408
13092.33 403
13093.41 392
13094.49 434
13095.58 392
13096.66 385
13097.74 383
13098.82 374
13099.90 401
13100.98 402
13102.06 393
13103.14 381
13104.23 385
13105.31 392
13106.39 381
13107.47 403
13108.55 371
13109.63 388
13110.72 392
13111.80 398
13112.88 373
13113.96 406
13115.04 439
13116.13 377
13117.21 394
13118.29 412
13119.37 414
13120.45 397
13121.54 438
13122.62 406
13123.70 387
13124.78 414
13125.86 398
13126.95 374
13128.03 391
13129.11 399
13130.19 422
13131.28 445
13132.36 398
13133.44 423
13134.52 467
13135.61 424
13136.69 404
13137.77 388
13138.86 433
13139.94 414
13141.02 424
13142.11 410
13143.19 411
13144.27 375
13145.35 391
13146.44 390
13147.52 373
13148.60 369
13149.69 411
13150.77 386
13151.85 367
13152.94 367
13154.02 390
13155.10 390
13156.19 403
13157.27 409
13158.36 420
13159.44 421
13160.52 408
13161.61 400
13162.69 389
13163.77 413
13164.86 411
13165.94 446
13167.03 438
13168.11 440
13169.19 418
13170.28 421
13171.36 427
13172.45 392
13173.53 413
13174.62 393
13175.70 392
13176.79 403
13177.87 398
13178.95 386
13180.04 405
13181.12 420
13182.21 415
13183.29 414
13184.38 395
13185.46 434
13186.55 406
13187.63 390
13188.72 419
13189.80 415
13190.89 409
13191.97 461
13193.06 468
13194.14 391
13195.23 422
13196.31 429
13197.40 418
13198.48 393
13199.57 410
13200.65 425
13201.74 441
13202.83 424
13203.91 402
13205.00 414
13206.08 438
13207.17 445
13208.25 464
13209.34 450
13210.43 424
13211.51 467
13212.60 450
13213.68 467
13214.77 440
13215.86 477
13216.94 422
13218.03 435
13219.11 416
13220.20 427
13221.29 441
13222.37 433
13223.46 475
13224.55 443
13225.63 490
13226.72 398
13227.80 419
13228.89 435
13229.98 426
13231.06 431
13232.15 441
13233.24 449
13234.32 478
13235.41 477
13236.50 411
13237.59 477
13238.67 467
13239.76 457
13240.85 450
13241.93 446
13243.02 498
13244.11 472
13245.20 447
13246.28 475
13247.37 498
13248.46 482
13249.55 455
13250.63 493
13251.72 486
13252.81 494
13253.90 503
13254.98 513
13256.07 459
13257.16 488
13258.25 485
13259.33 507
13260.42 490
13261.51 526
13262.60 496
13263.69 462
13264.77 500
13265.86 534
13266.95 523
13268.04 534
13269.13 546
13270.22 520
13271.30 529
13272.39 557
13273.48 591
13274.57 606
13275.66 582
13276.75 606
13277.83 579
13278.92 569
13280.01 598
13281.10 576
13282.19 578
13283.28 608
13284.37 628
13285.46 621
13286.55 588
13287.63 624
13288.72 614
13289.81 619
13290.90 618
13291.99 624
13293.08 637
13294.17 624
13295.26 641
13296.35 622
13297.44 620
13298.53 641
13299.62 611
13300.71 625
13301.80 642
13302.89 618
13303.97 686
13305.06 668
13306.15 662
13307.24 681
13308.33 716
13309.42 715
13310.51 774
13311.60 814
13312.69 750
13313.78 725
13314.87 738
13315.96 710
13317.05 758
13318.14 723
13319.24 683
13320.33 725
13321.42 710
13322.51 723
13323.60 729
13324.69 741
13325.78 721
13326.87 724
13327.96 723
13329.05 714
13330.14 753
13331.23 739
13332.32 757
13333.41 701
13334.50 687
13335.60 714
13336.69 741
13337.78 753
13338.87 757
13339.96 729
13341.05 747
13342.14 709
13343.23 790
13344.32 775
13345.42 748
13346.51 799
13347.60 832
13348.69 822
13349.78 795
13350.87 757
13351.97 777
13353.06 800
13354.15 759
13355.24 812
13356.33 813
13357.42 811
13358.52 859
13359.61 857
13360.70 832
13361.79 870
13362.88 877
13363.98 912
13365.07 899
13366.16 887
13367.25 968
13368.35 1015
13369.44 1013
13370.53 1066
13371.62 1017
13372.72 1052
13373.81 1015
13374.90 986
13375.99 950
13377.09 932
13378.18 864
13379.27 880
13380.36 806
13381.46 830
13382.55 798
13383.64 819
13384.74 786
13385.83 758
13386.92 764
13388.02 754
13389.11 737
13390.20 686
13391.30 706
13392.39 677
13393.48 656
13394.58 681
13395.67 671
13396.76 703
13397.86 710
13398.95 673
13400.04 660
13401.14 702
13402.23 666
13403.32 658
13404.42 681
13405.51 682
13406.61 677
13407.70 670
13408.79 655
13409.89 674
13410.98 666
13412.08 717
13413.17 690
13414.26 656
13415.36 642
13416.45 677
13417.55 643
13418.64 647
13419.74 675
13420.83 675
13421.93 645
13423.02 657
13424.11 664
13425.21 694
13426.30 679
13427.40 636
13428.49 643
13429.59 700
13430.68 719
13431.78 687
13432.87 666
13433.97 679
13435.06 761
13436.16 723
13437.25 695
13438.35 732
13439.44 705
13440.54 724
13441.63 729
13442.73 697
13443.83 714
13444.92 705
13446.02 711
13447.11 721
13448.21 677
13449.30 724
13450.40 759
13451.49 751
13452.59 736
13453.69 776
13454.78 805
13455.88 801
13456.97 803
13458.07 773
13459.17 774
13460.26 768
13461.36 829
13462.45 828
13463.55 885
13464.65 891
13465.74 875
13466.84 898
13467.94 888
13469.03 861
13470.13 886
13471.23 890
13472.32 906
13473.42 891
13474.52 896
13475.61 865
13476.71 927
13477.81 904
13478.90 926
13480.00 903
13481.10 874
13482.19 909
13483.29 914
13484.39 884
13485.48 876
13486.58 925
13487.68 931
13488.78 975
13489.87 1017
13490.97 948
13492.07 993
13493.17 976
13494.26 945
13495.36 1091
13496.46 1079
13497.56 1057
13498.65 1022
13499.75 1091
13500.85 1194
13501.95 1136
13503.04 1126
13504.14 1205
13505.24 1242
13506.34 1371
13507.44 1237
13508.53 1223
13509.63 1226
13510.73 1246
13511.83 1134
13512.93 1114
13514.03 1059
13515.12 1001
13516.22 968
13517.32 954
13518.42 917
13519.52 951
13520.62 879
13521.71 817
13522.81 820
13523.91 790
13525.01 736
13526.11 746
13527.21 767
13528.31 761
13529.41 744
13530.51 781
13531.60 738
13532.70 716
13533.80 697
13534.90 691
13536.00 717
13537.10 690
13538.20 724
13539.30 702
13540.40 701
13541.50 725
13542.60 747
13543.70 670
13544.80 626
13545.90 662
13547.00 654
13548.09 681
13549.19 613
13550.29 617
13551.39 631
13552.49 631
13553.59 628
13554.69 641
13555.79 652
13556.89 650
13557.99 611
13559.09 622
13560.19 595
13561.29 586
13562.39 605
13563.50 599
13564.60 640
13565.70 628
13566.80 601
13567.90 604
13569.00 627
13570.10 625
13571.20 619
13572.30 606
13573.40 646
13574.50 639
13575.60 604
13576.70 600
13577.80 622
13578.90 651
13580.01 593
13581.11 624
13582.21 589
13583.31 579
13584.41 610
13585.51 618
13586.61 618
13587.71 612
13588.81 612
13589.92 626
13591.02 611
13592.12 592
13593.22 641
13594.32 625
13595.42 627
13596.53 641
13597.63 595
13598.73 551
13599.83 606
13600.93 614
13602.03 598
13603.14 573
13604.24 641
13605.34 595
13606.44 674
13607.54 634
13608.65 626
13609.75 629
13610.85 617
13611.95 624
13613.06 612
13614.16 565
13615.26 623
13616.36 633
13617.47 629
13618.57 610
13619.67 621
13620.77 652
13621.88 576
13622.98 612
13624.08 611
13625.18 650
13626.29 635
13627.39 615
13628.49 679
13629.60 644
13630.70 589
13631.80 571
13632.91 610
13634.01 620
13635.11 627
13636.21 640
13637.32 657
13638.42 660
13639.53 639
13640.63 628
13641.73 645
13642.84 669
13643.94 605
13645.04 633
13646.15 637
13647.25 649
13648.35 635
13649.46 609
13650.56 617
13651.67 587
13652.77 585
13653.87 604
13654.98 539
13656.08 606
13657.19 582
13658.29 587
13659.39 572
13660.50 627
13661.60 580
13662.71 562
13663.81 562
13664.92 581
13666.02 561
13667.12 581
13668.23 584
13669.33 539
13670.44 540
13671.54 557
13672.65 571
13673.75 569
13674.86 549
13675.96 571
13677.07 565
13678.17 546
13679.28 556
13680.38 566
13681.49 537
13682.59 585
13683.70 532
13684.80 550
13685.91 545
13687.01 536
13688.12 538
13689.22 523
13690.33 525
13691.44 589
13692.54 636
13693.65 588
13694.75 573
13695.86 546
13696.96 618
13698.07 578
13699.18 546
13700.28 578
13701.39 583
13702.49 574
13703.60 599
13704.71 594
13705.81 585
13706.92 591
13708.02 624
13709.13 633
13710.24 620
13711.34 608
13712.45 603
13713.56 584
13714.66 609
13715.77 628
13716.87 621
13717.98 628
13719.09 666
13720.19 674
13721.30 649
13722.41 617
13723.51 635
13724.62 703
13725.73 737
13726.84 729
13727.94 685
13729.05 752
13730.16 742
13731.26 744
13732.37 767
13733.48 755
13734.59 774
13735.69 753
13736.80 801
13737.91 789
13739.01 770
13740.12 773
13741.23 771
13742.34 757
13743.45 755
13744.55 731
13745.66 727
13746.77 808
13747.88 771
13748.98 770
13750.09 790
13751.20 821
13752.31 801
13753.42 872
13754.52 863
13755.63 890
13756.74 891
13757.85 895
13758.96 929
13760.06 1003
13761.17 972
13762.28 957
13763.39 1058
13764.50 1093
13765.61 1092
13766.72 1143
13767.82 1200
13768.93 1177
13770.04 1244
13771.15 1406
13772.26 1431
13773.37 1434
13774.48 1465
13775.59 1531
13776.69 1597
13777.80 1593
13778.91 1512
13780.02 1475
13781.13 1453
13782.24 1409
13783.35 1352
13784.46 1269
13785.57 1245
13786.68 1150
13787.79 1074
13788.90 980
13790.01 953
13791.12 921
13792.22 882
13793.33 827
13794.44 834
13795.55 825
13796.66 812
13797.77 742
13798.88 759
13799.99 741
13801.10 733
13802.21 755
13803.32 744
13804.43 678
13805.54 731
13806.65 730
13807.76 763
13808.87 755
13809.98 707
13811.09 734
13812.20 712
13813.32 680
13814.43 687
13815.54 712
13816.65 731
13817.76 731
13818.87 682
13819.98 693
13821.09 691
13822.20 626
13823.31 662
13824.42 648
13825.53 672
13826.64 701
13827.76 646
13828.87 653
13829.98 619
13831.09 627
13832.20 622
13833.31 603
13834.42 649
13835.53 599
13836.65 626
13837.76 629
13838.87 596
13839.98 587
13841.09 600
13842.20 630
13843.31 601
13844.43 584
13845.54 610
13846.65 619
13847.76 600
13848.87 656
13849.99 642
13851.10 635
13852.21 602
13853.32 634
13854.43 642
13855.55 621
13856.66 626
13857.77 627
13858.88 644
13859.99 645
13861.11 606
13862.22 600
13863.33 608
13864.44 656
13865.56 657
13866.67 653
13867.78 615
13868.89 663
13870.01 679
13871.12 635
13872.23 624
13873.35 640
13874.46 659
13875.57 656
13876.68 635
13877.80 657
13878.91 648
13880.02 683
13881.14 691
13882.25 658
13883.36 681
13884.48 670
13885.59 707
13886.70 712
13887.82 653
13888.93 655
13890.04 685
13891.16 702
13892.27 698
13893.39 694
13894.50 739
13895.61 732
13896.73 723
13897.84 738
13898.95 751
13900.07 737
13901.18 718
13902.30 744
13903.41 710
13904.52 658
13905.64 742
13906.75 719
13907.87 662
13908.98 628
13910.10 598
13911.21 634
13912.32 646
13913.44 624
13914.55 655
13915.67 616
13916.78 614
13917.90 639
13919.01 591
13920.13 550
13921.24 583
13922.36 618
13923.47 651
13924.59 585
13925.70 566
13926.82 593
13927.93 567
13929.05 596
13930.16 586
13931.28 583
13932.39 620
13933.51 660
13934.62 622
13935.74 603
13936.85 587
13937.97 583
13939.08 601
13940.20 595
13941.32 595
13942.43 598
13943.55 597
13944.66 606
13945.78 565
13946.89 598
13948.01 569
13949.13 573
13950.24 588
13951.36 570
13952.47 563
13953.59 572
13954.71 576
13955.82 580
13956.94 600
13958.05 553
13959.17 564
13960.29 579
13961.40 591
13962.52 563
13963.64 533
13964.75 556
13965.87 541
13966.99 525
13968.10 520
13969.22 536
13970.34 518
13971.45 583
13972.57 588
13973.69 561
13974.80 579
13975.92 550
13977.04 523
13978.16 560
13979.27 551
13980.39 571
13981.51 579
13982.62 519
13983.74 553
13984.86 549
13985.98 610
13987.09 564
13988.21 564
13989.33 536
13990.45 531
13991.56 514
13992.68 552
13993.80 580
13994.92 533
13996.03 539
13997.15 589
13998.27 601
13999.39 562
14000.51 533
14001.62 552
14002.74 596
14003.86 567
14004.98 562
14006.10 547
14007.21 599
14008.33 527
14009.45 563
14010.57 581
14011.69 549
14012.81 526
14013.93 519
14015.04 549
14016.16 516
14017.28 541
14018.40 560
14019.52 578
14020.64 596
14021.76 572
14022.87 546
14023.99 511
14025.11 580
14026.23 562
14027.35 566
14028.47 556
14029.59 581
14030.71 537
14031.83 543
14032.95 532
14034.07 588
14035.19 609
14036.30 581
14037.42 599
14038.54 571
14039.66 579
14040.78 632
14041.90 591
14043.02 598
14044.14 611
14045.26 630
14046.38 622
14047.50 602
14048.62 606
14049.74 623
14050.86 628
14051.98 659
14053.10 674
14054.22 582
14055.34 654
14056.46 676
14057.58 721
14058.70 649
14059.82 662
14060.94 703
14062.06 693
14063.18 702
14064.30 700
14065.43 706
14066.55 692
14067.67 748
14068.79 732
14069.91 714
14071.03 722
14072.15 718
14073.27 729
14074.39 780
14075.51 801
14076.63 823
14077.75 816
14078.88 822
14080.00 819
14081.12 812
14082.24 818
14083.36 885
14084.48 863
14085.60 888
14086.72 908
14087.85 871
14088.97 904
14090.09 921
14091.21 1018
14092.33 1033
14093.45 1080
14094.58 1089
14095.70 1091
14096.82 1066
14097.94 1130
14099.06 1139
14100.19 1168
14101.31 1158
14102.43 1165
14103.55 1204
14104.67 1184
14105.80 1197
14106.92 1148
14108.04 1111
14109.16 1055
14110.28 1000
14111.41 1009
14112.53 994
14113.65 911
14114.77 896
14115.90 775
14117.02 828
14118.14 781
14119.27 781
14120.39 763
14121.51 737
14122.63 755
14123.76 728
14124.88 746
14126.00 759
14127.13 738
14128.25 730
14129.37 699
14130.50 665
14131.62 777
14132.74 731
14133.86 759
14134.99 702
14136.11 746
14137.24 740
14138.36 753
14139.48 705
14140.61 673
14141.73 727
14142.85 725
14143.98 724
14145.10 677
14146.22 713
14147.35 711
14148.47 682
14149.60 652
14150.72 675
14151.84 667
14152.97 707
14154.09 679
14155.22 652
14156.34 651
14157.46 639
14158.59 677
14159.71 634
14160.84 621
14161.96 638
14163.09 654
14164.21 645
14165.34 666
14166.46 632
14167.58 675
14168.71 669
14169.83 627
14170.96 630
14172.08 625
14173.21 613
14174.33 617
14175.46 634
14176.58 550
14177.71 609
14178.83 641
14179.96 676
14181.08 629
14182.21 625
14183.33 629
14184.46 606
14185.59 597
14186.71 588
14187.84 601
14188.96 633
14190.09 623
14191.21 598
14192.34 609
14193.46 638
14194.59 605
14195.72 554
14196.84 599
14197.97 571
14199.09 566
14200.22 549
14201.35 609
14202.47 609
14203.60 593
14204.72 584
14205.85 568
14206.98 569
14208.10 582
14209.23 595
14210.35 584
14211.48 566
14212.61 556
14213.73 560
14214.86 543
14215.99 559
14217.11 568
14218.24 524
14219.37 533
14220.49 553
14221.62 598
14222.75 524
14223.87 533
14225.00 555
14226.13 566
14227.26 553
14228.38 573
14229.51 545
14230.64 574
14231.76 493
14232.89 563
14234.02 535
14235.15 586
14236.27 585
14237.40 568
14238.53 551
14239.66 552
14240.78 508
14241.91 563
14243.04 483
14244.17 478
14245.29 513
14246.42 489
14247.55 535
14248.68 495
14249.81 521
14250.93 478
14252.06 478
14253.19 456
14254.32 511
14255.45 522
14256.57 511
14257.70 521
14258.83 531
14259.96 481
14261.09 470
14262.22 528
14263.34 497
14264.47 516
14265.60 459
14266.73 479
14267.86 459
14268.99 514
14270.12 482
14271.24 503
14272.37 480
14273.50 510
14274.63 464
14275.76 466
14276.89 437
14278.02 448
14279.15 492
14280.28 465
14281.41 451
14282.54 460
14283.66 493
14284.79 469
14285.92 426
14287.05 454
14288.18 504
14289.31 475
14290.44 438
14291.57 450
14292.70 454
14293.83 472
14294.96 491
14296.09 466
14297.22 454
14298.35 442
14299.48 431
14300.61 466
14301.74 410
14302.87 429
14304.00 415
14305.13 441
14306.26 422
14307.39 453
14308.52 432
14309.65 449
14310.78 395
14311.91 393
14313.04 420
14314.17 405
14315.30 457
14316.43 442
14317.56 415
14318.69 387
14319.82 392
14320.96 426
14322.09 439
14323.22 422
14324.35 394
14325.48 410
14326.61 383
14327.74 383
14328.87 427
14330.00 402
14331.13 374
14332.27 417
14333.40 417
14334.53 388
14335.66 423
14336.79 423
14337.92 386
14339.05 393
14340.18 387
14341.32 377
14342.45 389
14343.58 404
14344.71 381
14345.84 418
14346.98 396
14348.11 410
14349.24 419
14350.37 376
14351.50 428
14352.63 380
14353.77 393
14354.90 368
14356.03 369
14357.16 371
14358.30 395
14359.43 405
14360.56 425
14361.69 402
14362.82 391
14363.96 406
14365.09 383
14366.22 383
14367.35 392
14368.49 362
14369.62 344
14370.75 412
14371.89 401
14373.02 382
14374.15 365
14375.28 424
14376.42 418
14377.55 414
14378.68 392
14379.82 383
14380.95 377
14382.08 383
14383.22 367
14384.35 376
14385.48 390
14386.62 373
14387.75 417
14388.88 384
14390.02 381
14391.15 354
14392.28 374
14393.42 383
14394.55 377
14395.68 393
14396.82 417
14397.95 368
14399.09 393
14400.22 379
14401.35 371
14402.49 393
14403.62 395
14404.76 396
14405.89 368
14407.02 389
14408.16 393
14409.29 437
14410.43 429
14411.56 372
14412.70 401
14413.83 440
14414.96 406
14416.10 439
14417.23 409
14418.37 397
14419.50 425
14420.64 390
14421.77 443
14422.91 425
14424.04 412
14425.18 395
14426.31 409
14427.45 378
14428.58 399
14429.72 407
14430.85 428
14431.99 414
14433.12 392
14434.26 396
14435.39 393
14436.53 420
14437.66 393
14438.80 429
14439.93 415
14441.07 402
14442.20 369
14443.34 404
14444.48 442
14445.61 401
14446.75 400
14447.88 413
14449.02 393
14450.15 434
14451.29 449
14452.43 376
14453.56 400
14454.70 374
14455.83 355
14456.97 372
14458.11 376
14459.24 374
14460.38 415
14461.52 410
14462.65 351
14463.79 389
14464.93 363
14466.06 369
14467.20 346
14468.33 380
14469.47 414
14470.61 392
14471.74 379
14472.88 342
14474.02 382
14475.16 409
14476.29 391
14477.43 405
14478.57 368
14479.70 376
14480.84 371
14481.98 352
14483.11 366
14484.25 421
14485.39 414
14486.53 381
14487.66 394
14488.80 383
14489.94 386
14491.08 402
14492.21 391
14493.35 372
14494.49 387
14495.63 414
14496.76 413
14497.90 395
14499.04 392
14500.18 385
14501.31 385
14502.45 414
14503.59 422
14504.73 389
14505.87 419
14507.01 371
14508.14 381
14509.28 425
14510.42 414
14511.56 423
14512.70 412
14513.83 372
14514.97 396
14516.11 396
14517.25 415
14518.39 430
14519.53 421
14520.67 409
14521.80 431
14522.94 411
14524.08 416
14525.22 434
14526.36 421
14527.50 426
14528.64 412
14529.78 401
14530.92 437
14532.05 442
14533.19 424
14534.33 403
14535.47 432
14536.61 447
14537.75 426
14538.89 419
14540.03 425
14541.17 405
14542.31 405
14543.45 406
14544.59 372
14545.73 408
14546.87 384
14548.01 357
14549.15 414
14550.29 409
14551.43 425
14552.57 451
14553.71 404
14554.85 367
14555.99 394
14557.13 406
14558.27 391
14559.41 434
14560.55 398
14561.69 403
14562.83 390
14563.97 417
14565.11 456
14566.25 436
14567.39 470
14568.53 424
14569.67 444
14570.81 422
14571.95 429
14573.09 407
14574.23 417
14575.37 417
14576.51 421
14577.66 451
14578.80 414
14579.94 474
14581.08 453
14582.22 442
14583.36 463
14584.50 491
14585.64 501
14586.78 481
14587.93 471
14589.07 490
14590.21 459
14591.35 466
14592.49 481
14593.63 504
14594.77 509
14595.92 518
14597.06 540
14598.20 516
14599.34 516
14600.48 524
14601.62 510
14602.77 506
14603.91 483
14605.05 486
14606.19 540
14607.33 532
14608.48 548
14609.62 528
14610.76 547
14611.90 522
14613.04 530
14614.19 519
14615.33 541
14616.47 593
14617.61 609
14618.76 584
14619.90 598
14621.04 596
14622.18 562
14623.33 606
14624.47 638
14625.61 630
14626.76 674
14627.90 654
14629.04 677
14630.18 670
14631.33 686
14632.47 672
14633.61 693
14634.76 768
14635.90 691
14637.04 709
14638.19 818
14639.33 742
14640.47 720
14641.62 711
14642.76 734
14643.90 696
14645.05 690
14646.19 665
14647.33 649
14648.48 682
14649.62 591
14650.76 594
14651.91 535
14653.05 573
14654.20 542
14655.34 507
14656.48 522
14657.63 541
14658.77 513
14659.92 478
14661.06 504
14662.20 495
14663.35 474
14664.49 425
14665.64 459
14666.78 433
14667.93 437
14669.07 471
14670.22 484
14671.36 470
14672.50 449
14673.65 460
14674.79 409
14675.94 408
14677.08 461
14678.23 479
14679.37 425
14680.52 405
14681.66 393
14682.81 389
14683.95 398
14685.10 385
14686.24 441
14687.39 390
14688.53 391
14689.68 389
14690.82 410
14691.97 403
14693.12 409
14694.26 375
14695.41 344
14696.55 364
14697.70 365
14698.84 349
14699.99 344
14701.13 360
14702.28 375
14703.43 349
14704.57 386
14705.72 393
14706.86 380
14708.01 350
14709.16 350
14710.30 370
14711.45 327
14712.59 313
14713.74 378
14714.89 390
14716.03 379
14717.18 356
14718.33 377
14719.47 370
14720.62 377
14721.77 342
14722.91 374
14724.06 372
14725.21 353
14726.35 344
14727.50 341
14728.65 347
14729.79 360
14730.94 354
14732.09 368
14733.23 342
14734.38 348
14735.53 319
14736.67 338
14737.82 393
14738.97 371
14740.12 321
14741.26 360
14742.41 349
14743.56 315
14744.71 334
14745.85 334
14747.00 359
14748.15 399
14749.30 378
14750.44 326
14751.59 327
14752.74 306
14753.89 328
14755.03 327
14756.18 313
14757.33 357
14758.48 348
14759.63 355
14760.77 351
14761.92 332
14763.07 304
14764.22 354
14765.37 363
14766.52 360
14767.66 317
14768.81 315
14769.96 322
14771.11 359
14772.26 356
14773.41 364
14774.55 281
14775.70 327
14776.85 325
14778.00 297
14779.15 347
14780.30 320
14781.45 320
14782.60 309
14783.74 349
14784.89 320
14786.04 335
14787.19 328
14788.34 311
14789.49 313
14790.64 291
14791.79 318
14792.94 294
14794.09 332
14795.24 313
14796.39 340
14797.54 317
14798.69 323
14799.83 278
14800.98 315
14802.13 273
14803.28 315
14804.43 295
14805.58 284
14806.73 322
14807.88 287
14809.03 292
14810.18 312
14811.33 304
14812.48 277
14813.63 308
14814.78 274
14815.93 319
14817.08 307
14818.23 322
14819.38 280
14820.53 309
14821.69 291
14822.84 279
14823.99 286
14825.14 305
14826.29 308
14827.44 298
14828.59 316
14829.74 277
14830.89 284
14832.04 312
14833.19 322
14834.34 280
14835.49 289
14836.65 293
14837.80 301
14838.95 271
14840.10 277
14841.25 287
14842.40 297
14843.55 303
14844.70 253
14845.85 273
14847.01 274
14848.16 295
14849.31 256
14850.46 283
14851.61 269
14852.76 313
14853.92 269
14855.07 290
14856.22 253
14857.37 261
14858.52 280
14859.67 271
14860.83 278
14861.98 293
14863.13 303
14864.28 276
14865.44 289
14866.59 296
14867.74 296
14868.89 282
14870.04 281
14871.20 257
14872.35 268
14873.50 279
14874.65 337
14875.81 277
14876.96 278
14878.11 289
14879.26 269
14880.42 278
14881.57 270
14882.72 287
14883.88 307
14885.03 301
14886.18 292
14887.33 310
14888.49 255
14889.64 295
14890.79 257
14891.95 283
14893.10 270
14894.25 254
14895.41 259
14896.56 295
14897.71 327
14898.87 319
14900.02 286
14901.17 264
14902.33 278
14903.48 287
14904.63 311
14905.79 283
14906.94 256
14908.10 277
14909.25 292
14910.40 292
14911.56 296
14912.71 295
14913.87 302
14915.02 312
14916.17 282
14917.33 329
14918.48 324
14919.64 289
14920.79 309
14921.94 318
14923.10 299
14924.25 317
14925.41 330
14926.56 356
14927.72 324
14928.87 314
14930.03 272
14931.18 305
14932.34 328
14933.49 336
14934.65 338
14935.80 355
14936.96 327
14938.11 314
14939.27 355
14940.42 317
14941.58 329
14942.73 334
14943.89 362
14945.04 353
14946.20 347
14947.35 326
14948.51 332
14949.66 343
14950.82 367
14951.97 349
14953.13 354
14954.28 360
14955.44 335
14956.60 368
14957.75 333
14958.91 374
14960.06 372
14961.22 390
14962.37 344
14963.53 391
14964.69 358
14965.84 379
14967.00 416
14968.16 387
14969.31 338
14970.47 356
14971.62 387
14972.78 367
14973.94 378
14975.09 352
14976.25 385
14977.41 370
14978.56 340
14979.72 330
14980.88 330
14982.03 337
14983.19 334
14984.35 329
14985.50 298
14986.66 319
14987.82 316
14988.97 314
14990.13 319
14991.29 280
14992.44 282
14993.60 329
14994.76 331
14995.92 302
14997.07 296
14998.23 312
14999.39 307
15000.55 273
15001.70 254
15002.86 298
15004.02 306
15005.18 294
15006.33 317
15007.49 253
15008.65 269
15009.81 280
15010.96 305
15012.12 281
15013.28 266
15014.44 287
15015.60 310
15016.75 297
15017.91 301
15019.07 292
15020.23 266
15021.39 313
15022.54 309
15023.70 291
15024.86 267
15026.02 288
15027.18 284
15028.34 277
15029.49 262
15030.65 318
15031.81 300
15032.97 276
15034.13 275
15035.29 271
15036.45 280
15037.61 295
15038.76 264
15039.92 276
15041.08 299
15042.24 285
15043.40 302
15044.56 270
15045.72 262
15046.88 259
15048.04 248
15049.20 258
15050.36 259
15051.51 280
15052.67 277
15053.83 250
15054.99 268
15056.15 279
15057.31 250
15058.47 265
15059.63 257
15060.79 291
15061.95 276
15063.11 258
15064.27 275
15065.43 276
15066.59 261
15067.75 266
15068.91 271
15070.07 253
15071.23 281
15072.39 249
15073.55 275
15074.71 271
15075.87 250
15077.03 274
15078.19 296
15079.35 245
15080.51 254
15081.67 235
15082.83 281
15083.99 281
15085.16 289
15086.32 253
15087.48 217
15088.64 230
15089.80 263
15090.96 256
15092.12 243
15093.28 266
15094.44 271
15095.60 270
15096.76 247
15097.93 283
15099.09 283
15100.25 268
15101.41 259
15102.57 249
15103.73 273
15104.89 316
15106.05 281
15107.22 249
15108.38 274
15109.54 303
15110.70 291
15111.86 289
15113.02 282
15114.19 260
15115.35 275
15116.51 270
15117.67 292
15118.83 279
15120.00 248
15121.16 291
15122.32 282
15123.48 277
15124.64 270
15125.81 267
15126.97 299
15128.13 282
15129.29 272
15130.46 303
15131.62 276
15132.78 273
15133.94 275
15135.11 313
15136.27 283
15137.43 306
15138.59 283
15139.76 287
15140.92 271
15142.08 289
15143.25 276
15144.41 279
15145.57 294
15146.73 292
15147.90 242
15149.06 281
15150.22 268
15151.39 263
15152.55 278
15153.71 289
15154.88 275
15156.04 283
15157.20 262
15158.37 284
15159.53 285
15160.69 297
15161.86 334
15163.02 287
15164.19 303
15165.35 302
15166.51 333
15167.68 278
15168.84 301
15170.00 287
15171.17 305
15172.33 315
15173.50 319
15174.66 294
15175.83 330
15176.99 318
15178.15 309
15179.32 286
15180.48 313
15181.65 291
15182.81 316
15183.98 319
15185.14 312
15186.30 298
15187.47 315
15188.63 284
15189.80 342
15190.96 346
15192.13 307
15193.29 360
15194.46 381
15195.62 343
15196.79 330
15197.95 342
15199.12 330
15200.28 365
15201.45 330
15202.61 342
15203.78 330
15204.94 371
15206.11 359
15207.27 340
15208.44 351
15209.61 359
15210.77 337
15211.94 363
15213.10 339
15214.27 364
15215.43 357
15216.60 358
15217.76 400
15218.93 347
15220.10 371
15221.26 375
15222.43 380
15223.59 392
15224.76 408
15225.93 395
15227.09 420
15228.26 415
15229.42 454
15230.59 455
15231.76 417
15232.92 424
15234.09 436
15235.26 426
15236.42 403
15237.59 454
15238.76 453
15239.92 425
15241.09 445
15242.26 433
15243.42 433
15244.59 437
15245.76 405
15246.92 385
15248.09 359
15249.26 399
15250.42 371
15251.59 394
15252.76 346
15253.93 345
15255.09 345
15256.26 308
15257.43 335
15258.60 315
15259.76 338
15260.93 353
15262.10 333
15263.26 321
15264.43 339
15265.60 293
15266.77 322
15267.94 330
15269.10 321
15270.27 307
15271.44 279
15272.61 313
15273.77 318
15274.94 333
15276.11 300
15277.28 309
15278.45 282
15279.62 345
15280.78 301
15281.95 304
15283.12 328
15284.29 329
15285.46 296
15286.62 286
15287.79 340
15288.96 319
15290.13 300
15291.30 307
15292.47 298
15293.64 278
15294.81 293
15295.97 261
15297.14 280
15298.31 276
15299.48 303
15300.65 274
15301.82 279
15302.99 290
15304.16 273
15305.33 313
15306.49 281
15307.66 312
15308.83 295
15310.00 331
15311.17 268
15312.34 303
15313.51 303
15314.68 320
15315.85 315
15317.02 313
15318.19 269
15319.36 288
15320.53 319
15321.70 289
15322.87 311
15324.04 284
15325.21 249
15326.38 304
15327.55 343
15328.72 306
15329.89 310
15331.06 310
15332.23 320
15333.40 303
15334.57 319
15335.74 290
15336.91 302
15338.08 303
15339.25 306
15340.42 316
15341.59 302
15342.76 287
15343.93 305
15345.10 356
15346.27 310
15347.44 303
15348.62 315
15349.79 344
15350.96 324
15352.13 313
15353.30 310
15354.47 329
15355.64 311
15356.81 300
15357.98 319
15359.15 366
15360.33 315
15361.50 319
15362.67 329
15363.84 282
15365.01 310
15366.18 292
15367.35 337
15368.53 333
15369.70 352
15370.87 312
15372.04 364
15373.21 311
15374.38 351
15375.56 371
15376.73 356
15377.90 313
15379.07 322
15380.24 366
15381.42 359
15382.59 306
15383.76 317
15384.93 328
15386.10 353
15387.28 309
15388.45 350
15389.62 343
15390.79 337
15391.97 340
15393.14 319
15394.31 410
15395.48 356
15396.66 360
15397.83 361
15399.00 331
15400.17 365
15401.35 359
15402.52 354
15403.69 313
15404.87 346
15406.04 345
15407.21 333
15408.39 318
15409.56 348
15410.73 350
15411.91 311
15413.08 340
15414.25 346
15415.42 310
15416.60 299
15417.77 307
15418.95 301
15420.12 296
15421.29 289
15422.47 302
15423.64 299
15424.81 278
15425.99 303
15427.16 273
15428.33 266
15429.51 286
15430.68 279
15431.86 264
15433.03 290
15434.20 260
15435.38 307
15436.55 265
15437.73 269
15438.90 249
15440.08 288
15441.25 299
15442.42 280
15443.60 260
15444.77 284
15445.95 291
15447.12 292
15448.30 264
15449.47 261
15450.65 267
15451.82 278
15453.00 323
15454.17 271
15455.35 280
15456.52 246
15457.70 293
15458.87 277
15460.05 231
15461.22 257
15462.40 243
15463.57 260
15464.75 252
15465.92 273
15467.10 251
15468.27 312
15469.45 292
15470.62 246
15471.80 292
15472.97 312
15474.15 284
15475.33 279
15476.50 276
15477.68 296
15478.85 265
15480.03 285
15481.20 269
15482.38 291
15483.56 290
15484.73 279
15485.91 271
15487.08 276
15488.26 303
15489.44 300
15490.61 293
15491.79 266
15492.97 275
15494.14 283
15495.32 248
15496.49 293
15497.67 327
15498.85 267
15500.02 274
15501.20 247
15502.38 273
15503.55 287
15504.73 290
15505.91 294
15507.08 292
15508.26 299
15509.44 295
15510.62 315
15511.79 281
15512.97 305
15514.15 260
15515.32 298
15516.50 313
15517.68 270
15518.86 290
15520.03 294
15521.21 280
15522.39 296
15523.57 291
15524.74 255
15525.92 270
15527.10 260
15528.28 286
15529.45 270
15530.63 285
15531.81 296
15532.99 307
15534.16 282
15535.34 299
15536.52 292
15537.70 295
15538.88 271
15540.06 267
15541.23 279
15542.41 307
15543.59 297
15544.77 289
15545.95 299
15547.12 278
15548.30 287
15549.48 319
15550.66 300
15551.84 278
15553.02 285
15554.20 324
15555.37 297
15556.55 290
15557.73 294
15558.91 295
15560.09 271
15561.27 309
15562.45 285
15563.63 301
15564.81 285
15565.98 301
15567.16 321
15568.34 305
15569.52 292
15570.70 339
15571.88 345
15573.06 329
15574.24 322
15575.42 309
15576.60 354
15577.78 358
15578.96 337
15580.14 354
15581.32 323
15582.50 330
15583.68 366
15584.86 335
15586.04 360
15587.22 337
15588.40 320
15589.58 356
15590.76 322
15591.94 355
15593.12 360
15594.30 372
15595.48 358
15596.66 387
15597.84 331
15599.02 367
15600.20 356
15601.38 375
15602.56 360
15603.74 360
15604.92 388
15606.10 393
15607.28 384
15608.46 366
15609.64 397
15610.82 384
15612.00 404
15613.19 379
15614.37 417
15615.55 408
15616.73 403
15617.91 413
15619.09 406
15620.27 400
15621.45 407
15622.63 412
15623.82 419
15625.00 447
15626.18 439
15627.36 430
15628.54 442
15629.72 417
15630.90 458
15632.09 462
15633.27 445
15634.45 455
15635.63 413
15636.81 430
15637.99 459
15639.18 464
15640.36 457
15641.54 418
15642.72 450
15643.90 418
15645.09 449
15646.27 450
15647.45 462
15648.63 439
15649.82 510
15651.00 494
15652.18 455
15653.36 482
15654.54 503
15655.73 491
15656.91 492
15658.09 492
15659.28 477
15660.46 492
15661.64 565
15662.82 546
15664.01 473
15665.19 490
15666.37 531
15667.55 539
15668.74 520
15669.92 529
15671.10 470
15672.29 480
15673.47 476
15674.65 496
15675.84 471
15677.02 493
15678.20 514
15679.39 511
15680.57 514
15681.75 432
15682.94 474
15684.12 527
15685.30 526
15686.49 470
15687.67 483
15688.86 482
15690.04 467
15691.22 501
15692.41 495
15693.59 470
15694.78 469
15695.96 496
15697.14 565
15698.33 538
15699.51 519
15700.70 519
15701.88 564
15703.06 569
15704.25 546
15705.43 571
15706.62 529
15707.80 554
15708.99 549
15710.17 552
15711.36 566
15712.54 563
15713.73 562
15714.91 579
15716.09 556
15717.28 579
15718.46 592
15719.65 636
15720.83 594
15722.02 612
15723.20 660
15724.39 624
15725.57 572
15726.76 591
15727.95 614
15729.13 616
15730.32 613
15731.50 566
15732.69 562
15733.87 557
15735.06 601
15736.24 609
15737.43 567
15738.61 572
15739.80 619
15740.99 641
15742.17 571
15743.36 572
15744.54 587
15745.73 584
15746.92 604
15748.10 590
15749.29 608
15750.47 652
15751.66 651
15752.85 619
15754.03 660
15755.22 603
15756.40 570
15757.59 627
15758.78 661
15759.96 645
15761.15 618
15762.34 616
15763.52 595
15764.71 581
15765.90 595
15767.08 594
15768.27 552
15769.46 562
15770.64 575
15771.83 588
15773.02 518
15774.20 545
15775.39 529
15776.58 520
15777.77 497
15778.95 507
15780.14 498
15781.33 478
15782.51 501
15783.70 497
15784.89 505
15786.08 547
15787.26 512
15788.45 488
15789.64 517
15790.83 528
15792.01 525
15793.20 452
15794.39 464
15795.58 450
15796.77 494
15797.95 478
15799.14 480
15800.33 466
15801.52 465
15802.71 415
15803.89 430
15805.08 437
15806.27 431
15807.46 453
15808.65 449
15809.84 460
15811.02 428
15812.21 441
15813.40 417
15814.59 426
15815.78 425
15816.97 424
15818.15 413
15819.34 452
15820.53 437
15821.72 402
15822.91 407
15824.10 398
15825.29 438
15826.48 422
15827.67 389
15828.85 391
15830.04 421
15831.23 390
15832.42 392
15833.61 391
15834.80 442
15835.99 389
15837.18 376
15838.37 378
15839.56 430
15840.75 411
15841.94 417
15843.13 378
15844.32 405
15845.51 378
15846.70 375
15847.89 433
15849.08 394
15850.27 415
15851.46 409
15852.65 396
15853.84 421
15855.03 423
15856.22 443
15857.41 418
15858.60 409
15859.79 409
15860.98 454
15862.17 417
15863.36 422
15864.55 402
15865.74 404
15866.93 398
15868.12 459
15869.31 480
15870.50 483
15871.69 454
15872.88 436
15874.07 423
15875.26 452
15876.45 425
15877.64 445
15878.84 433
15880.03 426
15881.22 474
15882.41 417
15883.60 476
15884.79 415
15885.98 445
15887.17 451
15888.36 461
15889.56 451
15890.75 494
15891.94 462
15893.13 449
15894.32 455
15895.51 490
15896.71 467
15897.90 432
15899.09 472
15900.28 519
15901.47 504
15902.66 498
15903.86 504
15905.05 508
15906.24 513
15907.43 537
15908.62 551
15909.82 552
15911.01 554
15912.20 527
15913.39 486
15914.58 524
15915.78 510
15916.97 549
15918.16 608
15919.35 565
15920.55 502
15921.74 516
15922.93 532
15924.12 546
15925.32 533
15926.51 572
15927.70 531
15928.90 559
15930.09 548
15931.28 520
15932.47 532
15933.67 548
15934.86 537
15936.05 572
15937.25 503
15938.44 523
15939.63 557
15940.83 538
15942.02 557
15943.21 519
15944.41 521
15945.60 527
15946.79 540
15947.99 513
15949.18 490
15950.37 460
15951.57 477
15952.76 487
15953.96 462
15955.15 397
15956.34 397
15957.54 413
15958.73 405
15959.92 396
15961.12 382
15962.31 420
15963.51 398
15964.70 392
15965.90 402
15967.09 401
15968.28 377
15969.48 373
15970.67 387
15971.87 364
15973.06 346
15974.26 346
15975.45 364
15976.65 349
15977.84 368
15979.03 362
15980.23 378
15981.42 323
15982.62 331
15983.81 334
15985.01 351
15986.20 315
15987.40 344
15988.59 347
15989.79 349
15990.98 348
15992.18 337
15993.37 335
15994.57 307
15995.77 369
15996.96 307
15998.16 295
15999.35 311
16000.55 339
16001.74 330
16002.94 329
16004.13 317
16005.33 295
16006.53 310
16007.72 328
16008.92 325
16010.11 304
16011.31 314
16012.51 307
16013.70 314
16014.90 271
16016.09 265
16017.29 295
16018.49 341
16019.68 308
16020.88 328
16022.07 294
16023.27 291
16024.47 298
16025.66 293
16026.86 274
16028.06 281
16029.25 301
16030.45 297
16031.65 304
16032.84 298
16034.04 311
16035.24 332
16036.43 327
16037.63 291
16038.83 317
16040.02 286
16041.22 320
16042.42 292
16043.62 281
16044.81 318
16046.01 304
16047.21 286
16048.40 309
16049.60 299
16050.80 291
16052.00 286
16053.19 303
16054.39 297
16055.59 262
16056.79 262
16057.99 281
16059.18 293
16060.38 290
16061.58 257
16062.78 273
16063.97 280
16065.17 278
16066.37 273
16067.57 292
16068.77 326
16069.96 282
16071.16 276
16072.36 319
16073.56 271
16074.76 328
16075.96 266
16077.15 293
16078.35 276
16079.55 283
16080.75 280
16081.95 282
16083.15 249
16084.35 249
16085.54 270
16086.74 271
16087.94 286
16089.14 276
16090.34 245
16091.54 265
16092.74 284
16093.94 284
16095.14 253
16096.33 270
16097.53 272
16098.73 239
16099.93 244
16101.13 258
16102.33 252
16103.53 283
16104.73 273
16105.93 277
16107.13 234
16108.33 254
16109.53 259
16110.73 232
16111.93 235
16113.13 257
16114.33 284
16115.53 243
16116.73 259
16117.93 271
16119.13 250
16120.33 259
16121.53 276
16122.73 247
16123.93 238
16125.13 218
16126.33 240
16127.53 235
16128.73 234
16129.93 283
16131.13 263
16132.33 257
16133.53 231
16134.73 222
16135.93 253
16137.13 268
16138.33 254
16139.53 265
16140.73 249
16141.93 249
16143.13 265
16144.34 250
16145.54 263
16146.74 248
16147.94 257
16149.14 249
16150.34 225
16151.54 251
16152.74 221
16153.94 239
16155.15 252
16156.35 226
16157.55 256
16158.75 265
16159.95 255
16161.15 247
16162.35 269
16163.56 253
16164.76 246
16165.96 233
16167.16 246
16168.36 248
16169.56 243
16170.77 238
16171.97 230
16173.17 218
16174.37 237
16175.57 237
16176.78 238
16177.98 251
16179.18 232
16180.38 236
16181.59 240
16182.79 226
16183.99 227
16185.19 257
16186.40 234
16187.60 245
16188.80 250
16190.00 272
16191.21 243
16192.41 254
16193.61 237
16194.81 236
16196.02 235
16197.22 236
16198.42 260
16199.63 239
16200.83 247
16202.03 271
16203.23 257
16204.44 242
16205.64 244
16206.84 271
16208.05 277
16209.25 279
16210.45 292
16211.66 236
16212.86 231
16214.06 250
16215.27 268
16216.47 271
16217.68 262
16218.88 257
16220.08 249
16221.29 254
16222.49 253
16223.69 234
16224.90 246
16226.10 254
16227.31 267
16228.51 269
16229.71 263
16230.92 288
16232.12 303
16233.33 274
16234.53 284
16235.74 286
16236.94 285
16238.14 245
16239.35 299
16240.55 270
16241.76 266
16242.96 272
16244.17 297
16245.37 268
16246.58 267
16247.78 262
16248.99 268
16250.19 309
16251.40 262
16252.60 281
16253.81 273
16255.01 283
16256.22 280
16257.42 315
16258.63 276
16259.83 291
16261.04 301
16262.24 306
16263.45 299
16264.65 301
16265.86 299
16267.06 284
16268.27 270
16269.47 295
16270.68 297
16271.89 315
16273.09 295
16274.30 295
16275.50 291
16276.71 265
16277.91 274
16279.12 279
16280.33 312
16281.53 300
16282.74 290
16283.94 299
16285.15 328
16286.36 319
16287.56 304
16288.77 311
16289.98 298
16291.18 306
16292.39 312
16293.59 324
16294.80 306
16296.01 303
16297.21 325
16298.42 311
16299.63 325
16300.83 310
16302.04 317
16303.25 315
16304.46 269
16305.66 335
16306.87 363
16308.08 330
16309.28 341
16310.49 315
16311.70 319
16312.90 296
16314.11 311
16315.32 305
16316.53 330
16317.73 324
16318.94 304
16320.15 305
16321.36 330
16322.56 313
16323.77 315
16324.98 313
16326.19 289
16327.39 294
16328.60 294
16329.81 317
16331.02 272
16332.23 278
16333.43 300
16334.64 294
16335.85 307
16337.06 289
16338.27 283
16339.47 280
16340.68 300
16341.89 280
16343.10 266
16344.31 276
16345.52 308
16346.72 300
16347.93 277
16349.14 249
16350.35 260
16351.56 276
16352.77 238
16353.98 258
16355.18 267
16356.39 255
16357.60 240
16358.81 260
16360.02 283
16361.23 248
16362.44 248
16363.65 246
16364.86 223
16366.07 258
16367.27 251
16368.48 255
16369.69 259
16370.90 260
16372.11 230
16373.32 241
16374.53 255
16375.74 266
16376.95 247
16378.16 237
16379.37 247
16380.58 248
16381.79 252
16383.00 244
16384.21 239
16385.42 225
16386.63 232
16387.84 252
16389.05 247
16390.26 246
16391.47 235
16392.68 217
16393.89 247
16395.10 248
16396.31 234
16397.52 218
16398.73 214
16399.94 241
16401.15 221
16402.36 247
16403.57 252
16404.78 249
16405.99 226
16407.20 268
16408.41 232
16409.62 241
16410.84 265
16412.05 270
16413.26 271
16414.47 249
16415.68 230
16416.89 262
16418.10 246
16419.31 226
16420.52 220
16421.73 237
16422.95 264
16424.16 243
16425.37 239
16426.58 230
16427.79 269
16429.00 228
16430.21 226
16431.43 256
16432.64 249
16433.85 245
16435.06 237
16436.27 221
16437.48 222
16438.70 235
16439.91 231
16441.12 254
16442.33 221
16443.54 245
16444.76 253
16445.97 262
16447.18 248
16448.39 243
16449.61 245
16450.82 226
16452.03 239
16453.24 255
16454.45 283
16455.67 233
16456.88 245
16458.09 226
16459.31 235
16460.52 231
16461.73 269
16462.94 241
16464.16 253
16465.37 260
16466.58 239
16467.79 218
16469.01 235
16470.22 236
16471.43 234
16472.65 253
16473.86 238
16475.07 217
16476.29 215
16477.50 213
16478.71 228
16479.93 233
16481.14 203
16482.35 268
16483.57 257
16484.78 232
16485.99 190
16487.21 205
16488.42 233
16489.64 219
16490.85 240
16492.06 202
16493.28 222
16494.49 189
16495.70 243
16496.92 231
16498.13 217
16499.35 210
16500.56 247
16501.77 227
16502.99 266
16504.20 223
16505.42 229
16506.63 220
16507.85 235
16509.06 277
16510.28 237
16511.49 212
16512.70 226
16513.92 221
16515.13 207
16516.35 208
16517.56 217
16518.78 209
16519.99 191
16521.21 247
16522.42 220
16523.64 228
16524.85 250
16526.07 208
16527.28 226
16528.50 225
16529.71 199
16530.93 217
16532.14 246
16533.36 236
16534.57 226
16535.79 231
16537.01 226
16538.22 234
16539.44 206
16540.65 205
16541.87 225
16543.08 213
16544.30 235
16545.52 237
16546.73 234
16547.95 222
16549.16 244
16550.38 243
16551.60 215
16552.81 228
16554.03 246
16555.24 251
16556.46 206
16557.68 255
16558.89 240
16560.11 296
16561.32 252
16562.54 253
16563.76 249
16564.97 266
16566.19 256
16567.41 257
16568.62 277
16569.84 267
16571.06 304
16572.27 279
16573.49 259
16574.71 247
16575.93 271
16577.14 286
16578.36 287
16579.58 283
16580.79 281
16582.01 264
16583.23 269
16584.44 282
16585.66 284
16586.88 286
16588.10 272
16589.31 264
16590.53 251
16591.75 245
16592.97 248
16594.18 271
16595.40 263
16596.62 298
16597.84 285
16599.06 274
16600.27 232
16601.49 237
16602.71 237
16603.93 237
16605.14 201
16606.36 260
16607.58 278
16608.80 235
16610.02 232
16611.24 213
16612.45 251
16613.67 244
16614.89 260
16616.11 208
16617.33 260
16618.55 243
16619.76 244
16620.98 241
16622.20 200
16623.42 194
16624.64 222
16625.86 262
16627.08 248
16628.30 216
16629.51 227
16630.73 270
16631.95 218
16633.17 202
16634.39 179
16635.61 240
16636.83 238
16638.05 218
16639.27 222
16640.49 246
16641.71 229
16642.92 232
16644.14 241
16645.36 218
16646.58 216
16647.80 233
16649.02 248
16650.24 230
16651.46 230
16652.68 228
16653.90 256
16655.12 214
16656.34 219
16657.56 221
16658.78 235
16660.00 221
16661.22 213
16662.44 226
16663.66 236
16664.88 231
16666.10 185
16667.32 199
16668.54 209
16669.76 256
16670.98 243
16672.20 212
16673.42 204
16674.64 229
16675.87 227
16677.09 228
16678.31 224
16679.53 203
16680.75 210
16681.97 230
16683.19 205
16684.41 174
16685.63 184
16686.85 205
16688.07 224
16689.30 192
16690.52 200
16691.74 190
16692.96 219
16694.18 199
16695.40 187
16696.62 172
16697.84 192
16699.07 196
16700.29 212
16701.51 208
16702.73 210
16703.95 240
16705.17 191
16706.40 189
16707.62 197
16708.84 227
16710.06 192
16711.28 240
16712.50 183
16713.73 217
16714.95 213
16716.17 219
16717.39 217
16718.61 181
16719.84 188
16721.06 204
16722.28 195
16723.50 197
16724.73 197
16725.95 201
16727.17 169
16728.39 193
16729.62 217
16730.84 207
16732.06 237
16733.28 191
16734.51 207
16735.73 190
16736.95 198
16738.18 182
16739.40 198
16740.62 173
16741.84 205
16743.07 223
16744.29 196
16745.51 203
16746.74 184
16747.96 197
16749.18 187
16750.41 208
16751.63 164
16752.85 190
16754.08 201
16755.30 193
16756.52 179
16757.75 210
16758.97 198
16760.20 187
16761.42 200
16762.64 185
16763.87 211
16765.09 207
16766.31 229
16767.54 185
16768.76 192
16769.99 178
16771.21 225
16772.43 205
16773.66 205
16774.88 214
16776.11 196
16777.33 182
16778.56 200
16779.78 202
16781.01 207
16782.23 199
16783.45 185
16784.68 200
16785.90 184
16787.13 182
16788.35 187
16789.58 212
16790.80 198
16792.03 251
16793.25 197
16794.48 195
16795.70 188
16796.93 206
16798.15 201
16799.38 223
16800.60 217
16801.83 181
16803.05 199
16804.28 195
16805.50 207
16806.73 194
16807.95 244
16809.18 216
16810.41 215
16811.63 219
16812.86 224
16814.08 213
16815.31 197
16816.53 245
16817.76 221
16818.99 217
16820.21 191
16821.44 230
16822.66 193
16823.89 208
16825.12 186
16826.34 217
16827.57 208
16828.79 224
16830.02 232
16831.25 228
16832.47 196
16833.70 212
16834.93 227
16836.15 213
16837.38 256
16838.61 222
16839.83 228
16841.06 242
16842.29 257
16843.51 228
16844.74 219
16845.97 213
16847.19 257
16848.42 274
16849.65 275
16850.87 253
16852.10 242
16853.33 253
16854.56 266
16855.78 258
16857.01 242
16858.24 239
16859.46 266
16860.69 265
16861.92 261
16863.15 248
16864.37 261
16865.60 266
16866.83 284
16868.06 271
16869.28 273
16870.51 255
16871.74 302
16872.97 353
16874.20 319
16875.42 286
16876.65 307
16877.88 330
16879.11 335
16880.34 319
16881.56 298
16882.79 340
16884.02 358
16885.25 308
16886.48 328
16887.71 330
16888.93 348
16890.16 332
16891.39 344
16892.62 357
16893.85 337
16895.08 321
16896.31 328
16897.53 338
16898.76 322
16899.99 319
16901.22 330
16902.45 344
16903.68 295
16904.91 298
16906.14 277
16907.37 297
16908.59 313
16909.82 291
16911.05 273
16912.28 283
16913.51 240
16914.74 264
16915.97 284
16917.20 261
16918.43 276
16919.66 257
16920.89 256
16922.12 255
16923.35 273
16924.58 257
16925.81 277
16927.04 259
16928.27 247
16929.50 294
16930.73 271
16931.96 222
16933.19 253
16934.42 258
16935.65 258
16936.88 241
16938.11 251
16939.34 217
16940.57 232
16941.80 277
16943.03 269
16944.26 258
16945.49 258
16946.72 234
16947.95 261
16949.18 251
16950.41 212
16951.64 241
16952.87 246
16954.10 231
16955.33 246
16956.57 252
16957.80 283
16959.03 239
16960.26 297
16961.49 234
16962.72 230
16963.95 228
16965.18 250
16966.41 253
16967.65 220
16968.88 236
16970.11 242
16971.34 271
16972.57 245
16973.80 231
16975.03 249
16976.27 223
16977.50 231
16978.73 261
16979.96 218
16981.19 238
16982.42 238
16983.66 243
16984.89 232
16986.12 242
16987.35 232
16988.58 231
16989.82 232
16991.05 227
16992.28 254
16993.51 228
16994.75 228
16995.98 202
16997.21 229
16998.44 245
16999.67 243
17000.91 238
17002.14 246
17003.37 240
17004.61 212
17005.84 230
17007.07 248
17008.30 234
17009.54 237
17010.77 227
17012.00 234
17013.23 205
17014.47 214
17015.70 217
17016.93 193
17018.17 195
17019.40 200
17020.63 191
17021.87 216
17023.10 232
17024.33 245
17025.57 241
17026.80 204
17028.03 226
17029.27 194
17030.50 209
17031.73 218
17032.97 210
17034.20 225
17035.44 239
17036.67 202
17037.90 199
17039.14 228
17040.37 183
17041.60 205
17042.84 211
17044.07 226
17045.31 200
17046.54 212
17047.78 191
17049.01 169
17050.24 199
17051.48 199
17052.71 192
17053.95 188
17055.18 206
17056.42 204
17057.65 203
17058.89 196
17060.12 179
17061.35 167
17062.59 190
17063.82 189
17065.06 159
17066.29 178
17067.53 184
17068.76 197
17070.00 167
17071.23 175
17072.47 165
17073.70 181
17074.94 194
17076.17 207
17077.41 198
17078.65 194
17079.88 189
17081.12 189
17082.35 181
17083.59 188
17084.82 206
17086.06 207
17087.29 197
17088.53 204
17089.77 188
17091.00 182
17092.24 192
17093.47 181
17094.71 164
17095.94 197
17097.18 181
17098.42 187
17099.65 182
17100.89 198
17102.12 179
17103.36 207
17104.60 205
17105.83 183
17107.07 154
17108.31 209
17109.54 203
17110.78 164
17112.02 175
17113.25 167
17114.49 174
17115.73 205
17116.96 184
17118.20 178
17119.44 177
17120.67 180
17121.91 175
17123.15 170
17124.38 179
17125.62 180
17126.86 188
17128.10 170
17129.33 169
17130.57 162
17131.81 179
17133.04 190
17134.28 181
17135.52 186
17136.76 164
17137.99 168
17139.23 195
17140.47 175
17141.71 165
17142.94 155
17144.18 217
17145.42 205
17146.66 180
17147.90 136
17149.13 171
17150.37 201
17151.61 202
17152.85 167
17154.08 168
17155.32 190
17156.56 165
17157.80 178
17159.04 202
17160.28 193
17161.51 168
17162.75 192
17163.99 177
17165.23 177
17166.47 149
17167.71 188
17168.95 194
17170.18 185
17171.42 180
17172.66 177
17173.90 165
17175.14 175
17176.38 194
17177.62 173
17178.86 160
17180.09 166
17181.33 179
17182.57 176
17183.81 167
17185.05 154
17186.29 174
17187.53 184
17188.77 164
17190.01 185
17191.25 180
17192.49 174
17193.73 202
17194.97 171
17196.21 174
17197.45 175
17198.69 171
17199.92 173
17201.16 191
17202.40 179
17203.64 174
17204.88 179
17206.12 187
17207.36 153
17208.60 157
17209.84 144
17211.08 168
17212.32 160
17213.56 153
17214.81 139
17216.05 171
17217.29 183
17218.53 183
17219.77 177
17221.01 168
17222.25 200
17223.49 190
17224.73 187
17225.97 169
17227.21 161
17228.45 170
17229.69 182
17230.93 157
17232.17 157
17233.41 183
17234.66 185
17235.90 166
17237.14 176
17238.38 158
17239.62 165
17240.86 171
17242.10 169
17243.34 159
17244.58 145
17245.83 183
17247.07 156
17248.31 168
17249.55 163
17250.79 168
17252.03 179
17253.28 162
17254.52 171
17255.76 162
17257.00 165
17258.24 151
17259.48 165
17260.73 192
17261.97 160
17263.21 152
17264.45 156
17265.69 164
17266.94 188
17268.18 194
17269.42 153
17270.66 184
17271.91 161
17273.15 147
17274.39 157
17275.63 161
17276.88 180
17278.12 173
17279.36 167
17280.60 161
17281.85 147
17283.09 176
17284.33 170
17285.57 180
17286.82 160
17288.06 188
17289.30 176
17290.55 187
17291.79 186
17293.03 174
17294.28 169
17295.52 166
17296.76 176
17298.01 154
17299.25 185
17300.49 168
17301.74 167
17302.98 154
17304.22 167
17305.47 176
17306.71 166
17307.95 160
17309.20 160
17310.44 184
17311.68 165
17312.93 158
17314.17 171
17315.42 164
17316.66 171
17317.90 191
17319.15 158
17320.39 172
17321.64 152
17322.88 135
17324.12 177
17325.37 160
17326.61 155
17327.86 174
17329.10 146
17330.35 133
17331.59 163
17332.83 161
17334.08 160
17335.32 180
17336.57 148
17337.81 157
17339.06 165
17340.30 161
17341.55 156
17342.79 153
17344.04 185
17345.28 212
17346.53 141
17347.77 139
17349.02 152
17350.26 159
17351.51 163
17352.75 151
17354.00 140
17355.24 163
17356.49 157
17357.73 186
17358.98 148
17360.23 147
17361.47 158
17362.72 165
17363.96 170
17365.21 164
17366.45 160
17367.70 168
17368.95 168
17370.19 159
17371.44 145
17372.68 146
17373.93 198
17375.18 171
17376.42 162
17377.67 154
17378.91 161
17380.16 189
17381.41 181
17382.65 150
17383.90 175
17385.15 177
17386.39 143
17387.64 162
17388.89 146
17390.13 151
17391.38 149
17392.63 147
17393.87 159
17395.12 172
17396.37 172
17397.61 154
17398.86 168
17400.11 173
17401.35 165
17402.60 148
17403.85 147
17405.09 154
17406.34 169
17407.59 146
17408.84 175
17410.08 156
17411.33 158
17412.58 159
17413.83 152
17415.07 122
17416.32 155
17417.57 165
17418.82 157
17420.06 147
17421.31 154
17422.56 159
17423.81 159
17425.05 176
17426.30 174
17427.55 177
17428.80 170
17430.05 176
17431.29 174
17432.54 133
17433.79 153
17435.04 179
17436.29 178
17437.54 169
17438.78 175
17440.03 161
17441.28 160
17442.53 143
17443.78 163
17445.03 148
17446.27 162
17447.52 154
17448.77 155
17450.02 164
17451.27 174
17452.52 189
17453.77 171
17455.02 145
17456.27 167
17457.51 174
17458.76 177
17460.01 161
17461.26 163
17462.51 163
17463.76 160
17465.01 170
17466.26 190
17467.51 185
17468.76 153
17470.01 149
17471.26 164
17472.51 151
17473.76 151
17475.01 172
17476.26 164
17477.50 176
17478.75 149
17480.00 154
17481.25 175
17482.50 158
17483.75 155
17485.00 175
17486.25 176
17487.50 170
17488.75 185
17490.00 175
17491.25 201
17492.51 153
17493.76 147
17495.01 158
17496.26 160
17497.51 165
17498.76 183
17500.01 170
17501.26 176
17502.51 162
17503.76 183
17505.01 190
17506.26 177
17507.51 189
17508.76 168
17510.01 182
17511.26 164
17512.52 181
17513.77 186
17515.02 172
17516.27 211
17517.52 187
17518.77 186
17520.02 198
17521.27 190
17522.53 185
17523.78 192
17525.03 160
17526.28 178
17527.53 173
17528.78 191
17530.03 191
17531.29 180
17532.54 174
17533.79 167
17535.04 181
17536.29 172
17537.55 212
17538.80 196
17540.05 205
17541.30 183
17542.55 186
17543.81 193
17545.06 216
17546.31 223
17547.56 205
17548.81 167
17550.07 168
17551.32 188
17552.57 184
17553.82 196
17555.08 188
17556.33 179
17557.58 175
17558.83 179
17560.09 179
17561.34 189
17562.59 188
17563.85 185
17565.10 182
17566.35 210
17567.60 178
17568.86 165
17570.11 175
17571.36 164
17572.62 172
17573.87 194
17575.12 187
17576.38 187
17577.63 182
17578.88 213
17580.14 204
17581.39 170
17582.64 189
17583.90 190
17585.15 201
17586.40 150
17587.66 165
17588.91 179
17590.17 172
17591.42 197
17592.67 201
17593.93 175
17595.18 193
17596.43 205
17597.69 194
17598.94 186
17600.20 189
17601.45 171
17602.71 180
17603.96 188
17605.21 162
17606.47 174
17607.72 196
17608.98 215
17610.23 191
17611.49 188
17612.74 200
17614.00 207
17615.25 199
17616.50 194
17617.76 171
17619.01 216
17620.27 202
17621.52 199
17622.78 172
17624.03 162
17625.29 179
17626.54 219
17627.80 205
17629.05 195
17630.31 197
17631.56 232
17632.82 180
17634.08 162
17635.33 184
17636.59 226
17637.84 224
17639.10 229
17640.35 208
17641.61 190
17642.86 228
17644.12 204
17645.38 195
17646.63 212
17647.89 196
17649.14 198
17650.40 198
17651.66 209
17652.91 176
17654.17 173
17655.42 159
17656.68 188
17657.94 165
17659.19 185
17660.45 191
17661.70 174
17662.96 178
17664.22 177
17665.47 178
17666.73 180
17667.99 195
17669.24 163
17670.50 168
17671.76 208
17673.01 190
17674.27 194
17675.53 197
17676.78 185
17678.04 194
17679.30 199
17680.56 168
17681.81 178
17683.07 192
17684.33 164
17685.58 176
17686.84 181
17688.10 171
17689.36 183
17690.61 185
17691.87 167
17693.13 156
17694.39 172
17695.64 166
17696.90 146
17698.16 178
17699.42 177
17700.67 190
17701.93 161
17703.19 184
17704.45 166
17705.70 193
17706.96 182
17708.22 159
17709.48 163
17710.74 174
17711.99 152
17713.25 163
17714.51 151
17715.77 151
17717.03 152
17718.29 157
17719.54 155
17720.80 154
17722.06 156
17723.32 149
17724.58 149
17725.84 167
17727.10 145
17728.35 171
17729.61 140
17730.87 170
17732.13 155
17733.39 167
17734.65 167
17735.91 163
17737.17 137
17738.43 157
17739.69 148
17740.94 120
17742.20 135
17743.46 158
17744.72 160
17745.98 161
17747.24 164
17748.50 140
17749.76 147
17751.02 136
17752.28 139
17753.54 166
17754.80 155
17756.06 161
17757.32 141
17758.58 150
17759.84 151
17761.10 177
17762.36 182
17763.62 172
17764.88 169
17766.14 187
17767.40 178
17768.66 201
17769.92 170
17771.18 161
17772.44 160
17773.70 198
17774.96 214
17776.22 154
17777.48 159
17778.74 171
17780.00 183
17781.26 187
17782.52 134
17783.78 144
17785.04 156
17786.30 151
17787.57 173
17788.83 183
17790.09 152
17791.35 171
17792.61 150
17793.87 135
17795.13 150
17796.39 141
17797.65 176
17798.91 160
17800.18 164
17801.44 149
17802.70 154
17803.96 162
17805.22 170
17806.48 158
17807.74 172
17809.01 190
17810.27 145
17811.53 141
17812.79 136
17814.05 162
17815.31 161
17816.58 165
17817.84 127
17819.10 157
17820.36 175
17821.62 176
17822.89 162
17824.15 149
17825.41 126
17826.67 155
17827.94 153
17829.20 136
17830.46 120
17831.72 128
17832.98 191
17834.25 146
17835.51 115
17836.77 137
17838.04 156
17839.30 153
17840.56 133
17841.82 149
17843.09 147
17844.35 176
17845.61 162
17846.87 134
17848.14 135
17849.40 129
17850.66 138
17851.93 150
17853.19 139
17854.45 145
17855.72 158
17856.98 141
17858.24 136
17859.51 153
17860.77 152
17862.03 156
17863.30 156
17864.56 147
17865.82 131
17867.09 134
17868.35 140
17869.62 139
17870.88 118
17872.14 144
17873.41 126
17874.67 155
17875.93 146
17877.20 160
17878.46 128
17879.73 141
17880.99 154
17882.26 134
17883.52 140
17884.78 159
17886.05 140
17887.31 151
17888.58 130
17889.84 148
17891.11 148
17892.37 154
17893.63 157
17894.90 140
17896.16 151
17897.43 130
17898.69 142
17899.96 133
17901.22 128
17902.49 142
17903.75 165
17905.02 170
17906.28 126
17907.55 139
17908.81 137
17910.08 153
17911.34 156
17912.61 131
17913.87 154
17915.14 154
17916.41 143
17917.67 131
17918.94 135
17920.20 166
17921.47 168
17922.73 155
17924.00 151
17925.26 146
17926.53 132
17927.80 143
17929.06 139
17930.33 159
17931.59 129
17932.86 151
17934.13 155
17935.39 131
17936.66 155
17937.92 171
17939.19 144
17940.46 150
17941.72 153
17942.99 140
17944.26 150
17945.52 127
17946.79 149
17948.06 148
17949.32 170
17950.59 160
17951.85 156
17953.12 137
17954.39 130
17955.66 137
17956.92 149
17958.19 144
17959.46 139
17960.72 108
17961.99 108
17963.26 118
17964.52 129
17965.79 148
17967.06 123
17968.33 145
17969.59 137
17970.86 147
17972.13 136
17973.40 157
17974.66 116
17975.93 149
17977.20 153
17978.47 144
17979.73 143
17981.00 142
17982.27 141
17983.54 141
17984.80 128
17986.07 137
17987.34 146
17988.61 133
17989.88 157
17991.14 127
17992.41 118
17993.68 135
17994.95 154
17996.22 161
17997.48 155
17998.75 141
18000.02 103
18001.29 137
18002.56 160
18003.83 153
18005.10 123
18006.36 152
18007.63 136
18008.90 141
18010.17 135
18011.44 134
18012.71 126
18013.98 136
18015.25 135
18016.51 136
18017.78 138
18019.05 121
18020.32 140
18021.59 141
18022.86 143
18024.13 140
18025.40 163
18026.67 152
18027.94 179
18029.21 140
18030.48 139
18031.75 148
18033.01 141
18034.28 141
18035.55 138
18036.82 138
18038.09 159
18039.36 141
18040.63 149
18041.90 145
18043.17 154
18044.44 151
18045.71 132
18046.98 141
18048.25 130
18049.52 161
18050.79 130
18052.06 167
18053.33 137
18054.60 133
18055.87 172
18057.14 162
18058.42 134
18059.69 132
18060.96 143
18062.23 119
18063.50 146
18064.77 110
18066.04 145
18067.31 138
18068.58 141
18069.85 142
18071.12 143
18072.39 145
18073.66 131
18074.93 160
18076.21 152
18077.48 149
18078.75 140
18080.02 158
18081.29 148
18082.56 126
18083.83 120
18085.10 145
18086.38 136
18087.65 147
18088.92 129
18090.19 156
18091.46 160
18092.73 139
18094.01 144
18095.28 158
18096.55 150
18097.82 136
18099.09 190
18100.36 146
18101.64 174
18102.91 151
18104.18 146
18105.45 162
18106.73 158
18108.00 144
18109.27 161
18110.54 162
18111.81 157
18113.09 162
18114.36 145
18115.63 129
18116.90 143
18118.18 176
18119.45 147
18120.72 141
18121.99 157
18123.27 158
18124.54 130
18125.81 123
18127.09 126
18128.36 146
18129.63 161
18130.90 134
18132.18 163
18133.45 151
18134.72 157
18136.00 157
18137.27 145
18138.54 155
18139.82 141
18141.09 158
18142.36 150
18143.64 149
18144.91 146
18146.18 108
18147.46 147
18148.73 148
18150.00 154
18151.28 151
18152.55 141
18153.83 124
18155.10 122
18156.37 162
18157.65 148
18158.92 149
18160.20 134
18161.47 154
18162.74 157
18164.02 146
18165.29 139
18166.57 148
18167.84 133
18169.12 126
18170.39 126
18171.66 135
18172.94 137
18174.21 152
18175.49 152
18176.76 151
18178.04 173
18179.31 141
18180.59 161
18181.86 158
18183.14 163
18184.41 141
18185.69 149
18186.96 130
18188.24 141
18189.51 146
18190.79 147
18192.06 150
18193.34 132
18194.61 134
18195.89 123
18197.16 137
18198.44 144
18199.71 148
18200.99 131
18202.26 142
18203.54 124
18204.81 161
18206.09 134
18207.37 138
18208.64 134
18209.92 157
18211.19 157
18212.47 130
18213.75 141
18215.02 143
18216.30 129
18217.57 133
18218.85 141
18220.13 132
18221.40 156
18222.68 145
18223.95 136
18225.23 158
18226.51 151
18227.78 140
18229.06 146
18230.34 129
18231.61 125
18232.89 143
18234.17 136
18235.44 149
18236.72 133
18238.00 139
18239.27 144
18240.55 140
18241.83 140
18243.10 118
18244.38 140
18245.66 147
18246.94 123
18248.21 157
18249.49 137
18250.77 135
18252.04 135
18253.32 140
18254.60 126
18255.88 145
18257.15 142
18258.43 146
18259.71 144
18260.99 153
18262.26 142
18263.54 138
18264.82 128
18266.10 125
18267.37 133
18268.65 128
18269.93 159
18271.21 167
18272.49 136
18273.76 153
18275.04 147
18276.32 164
18277.60 126
18278.88 159
18280.15 147
18281.43 155
18282.71 147
18283.99 125
18285.27 139
18286.55 151
18287.83 142
18289.10 130
18290.38 131
18291.66 137
18292.94 124
18294.22 138
18295.50 134
18296.78 130
18298.06 139
18299.33 143
18300.61 159
18301.89 140
18303.17 124
18304.45 139
18305.73 144
18307.01 122
18308.29 116
18309.57 156
18310.85 147
18312.13 161
18313.41 133
18314.68 147
18315.96 157
18317.24 164
18318.52 130
18319.80 136
18321.08 131
18322.36 153
18323.64 145
18324.92 141
18326.20 120
18327.48 129
18328.76 165
18330.04 182
18331.32 159
18332.60 136
18333.88 147
18335.16 145
18336.44 140
18337.72 123
18339.00 129
18340.28 140
18341.56 183
18342.84 151
18344.12 165
18345.41 148
18346.69 161
18347.97 159
18349.25 158
18350.53 121
18351.81 148
18353.09 130
18354.37 171
18355.65 150
18356.93 127
18358.21 154
18359.49 153
18360.78 161
18362.06 145
18363.34 149
18364.62 156
18365.90 158
18367.18 145
18368.46 127
18369.74 154
18371.03 146
18372.31 151
18373.59 132
18374.87 117
18376.15 164
18377.43 181
18378.72 147
18380.00 149
18381.28 134
18382.56 158
18383.84 160
18385.12 166
18386.41 126
18387.69 145
18388.97 127
18390.25 169
18391.53 161
18392.82 135
18394.10 138
18395.38 141
18396.66 154
18397.95 151
18399.23 166
18400.51 152
18401.79 149
18403.08 141
18404.36 123
18405.64 116
18406.92 133
18408.21 133
18409.49 128
18410.77 131
18412.06 121
18413.34 157
18414.62 153
18415.90 158
18417.19 119
18418.47 151
18419.75 128
18421.04 163
18422.32 132
18423.60 144
18424.89 152
18426.17 160
18427.45 135
18428.74 158
18430.02 154
18431.30 127
18432.59 136
18433.87 132
18435.15 152
18436.44 137
18437.72 139
18439.01 131
18440.29 139
18441.57 128
18442.86 126
18444.14 147
18445.43 142
18446.71 141
18447.99 124
18449.28 141
18450.56 139
18451.85 155
18453.13 144
18454.42 142
18455.70 148
18456.98 167
18458.27 131
18459.55 149
18460.84 147
18462.12 145
18463.41 136
18464.69 142
18465.98 146
18467.26 149
18468.55 146
18469.83 137
18471.12 136
18472.40 128
18473.69 142
18474.97 104
18476.26 132
18477.54 133
18478.83 156
18480.11 146
18481.40 182
18482.68 142
18483.97 122
18485.25 134
18486.54 130
18487.82 141
18489.11 136
18490.40 120
18491.68 149
18492.97 123
18494.25 140
18495.54 142
18496.82 146
18498.11 158
18499.40 127
18500.68 136
18501.97 115
18503.25 123
18504.54 130
18505.83 123
18507.11 139
18508.40 129
18509.69 127
18510.97 131
18512.26 121
18513.54 132
18514.83 116
18516.12 135
18517.40 128
18518.69 113
18519.98 121
18521.26 125
18522.55 133
18523.84 123
18525.12 139
18526.41 123
18527.70 151
18528.99 128
18530.27 141
18531.56 131
18532.85 139
18534.13 155
18535.42 138
18536.71 131
18538.00 133
18539.28 159
18540.57 134
18541.86 143
18543.14 117
18544.43 136
18545.72 145
18547.01 168
18548.30 137
18549.58 128
18550.87 136
18552.16 150
18553.45 146
18554.73 151
18556.02 133
18557.31 137
18558.60 147
18559.89 151
18561.17 162
18562.46 131
18563.75 155
18565.04 141
18566.33 150
18567.62 127
18568.90 155
18570.19 155
18571.48 162
18572.77 157
18574.06 126
18575.35 131
18576.63 154
18577.92 126
18579.21 157
18580.50 149
18581.79 153
18583.08 142
18584.37 147
18585.66 122
18586.95 145
18588.23 146
18589.52 182
18590.81 158
18592.10 139
18593.39 170
18594.68 139
18595.97 141
18597.26 150
18598.55 152
18599.84 160
18601.13 159
18602.42 166
18603.71 149
18605.00 162
18606.29 152
18607.58 150
18608.86 171
18610.15 154
18611.44 152
18612.73 180
18614.02 149
18615.31 156
18616.60 161
18617.89 137
18619.18 150
18620.47 184
18621.76 165
18623.06 131
18624.35 145
18625.64 148
18626.93 172
18628.22 158
18629.51 155
18630.80 149
18632.09 161
18633.38 163
18634.67 151
18635.96 144
18637.25 151
18638.54 151
18639.83 156
18641.12 130
18642.41 158
18643.71 184
18645.00 145
18646.29 144
18647.58 126
18648.87 147
18650.16 126
18651.45 132
18652.74 131
18654.03 125
18655.33 167
18656.62 154
18657.91 172
18659.20 135
18660.49 136
18661.78 142
18663.07 148
18664.37 142
18665.66 122
18666.95 138
18668.24 167
18669.53 158
18670.83 135
18672.12 145
18673.41 151
18674.70 129
18675.99 117
18677.29 132
18678.58 142
18679.87 125
18681.16 140
18682.45 133
18683.75 136
18685.04 124
18686.33 148
18687.62 151
18688.92 127
18690.21 149
18691.50 141
18692.79 140
18694.09 130
18695.38 106
18696.67 142
18697.97 132
18699.26 142
18700.55 152
18701.84 136
18703.14 144
18704.43 129
18705.72 118
18707.02 148
18708.31 138
18709.60 144
18710.90 134
18712.19 155
18713.48 136
18714.78 137
18716.07 145
18717.36 137
18718.66 122
18719.95 140
18721.24 132
18722.54 116
18723.83 132
18725.13 119
18726.42 123
18727.71 134
18729.01 141
18730.30 108
18731.60 118
18732.89 142
18734.18 118
18735.48 135
18736.77 137
18738.07 125
18739.36 140
18740.66 154
18741.95 127
18743.24 104
18744.54 133
18745.83 139
18747.13 119
18748.42 107
18749.72 107
18751.01 128
18752.31 145
18753.60 143
18754.90 123
18756.19 128
18757.49 138
18758.78 141
18760.08 131
18761.37 106
18762.67 126
18763.96 138
18765.26 145
18766.55 145
18767.85 143
18769.14 131
18770.44 117
18771.73 113
18773.03 114
18774.32 128
18775.62 114
18776.91 130
18778.21 149
18779.51 133
18780.80 133
18782.10 140
18783.39 120
18784.69 98
18785.99 117
18787.28 135
18788.58 121
18789.87 125
18791.17 108
18792.47 111
18793.76 113
18795.06 127
18796.35 124
18797.65 134
18798.95 135
18800.24 114
18801.54 113
18802.84 132
18804.13 134
18805.43 120
18806.73 129
18808.02 130
18809.32 131
18810.62 140
18811.91 121
18813.21 120
18814.51 151
18815.80 143
18817.10 135
18818.40 128
18819.69 144
18820.99 118
18822.29 143
18823.59 138
18824.88 115
18826.18 123
18827.48 134
18828.78 117
18830.07 104
18831.37 128
18832.67 149
18833.97 90
18835.26 109
18836.56 112
18837.86 115
18839.16 119
18840.45 124
18841.75 116
18843.05 95
18844.35 124
18845.65 136
18846.94 133
18848.24 119
18849.54 108
18850.84 127
18852.14 120
18853.43 126
18854.73 126
18856.03 113
18857.33 113
18858.63 117
18859.93 125
18861.22 116
18862.52 118
18863.82 117
18865.12 147
18866.42 129
18867.72 125
18869.02 138
18870.32 130
18871.61 111
18872.91 114
18874.21 107
18875.51 111
18876.81 131
18878.11 115
18879.41 111
18880.71 112
18882.01 129
18883.31 108
18884.61 137
18885.90 131
18887.20 102
18888.50 140
18889.80 122
18891.10 112
18892.40 94
18893.70 154
18895.00 117
18896.30 122
18897.60 118
18898.90 130
18900.20 119
18901.50 112
18902.80 125
18904.10 142
18905.40 132
18906.70 130
18908.00 124
18909.30 123
18910.60 127
18911.90 135
18913.20 138
18914.50 121
18915.80 154
18917.10 97
18918.40 119
18919.70 125
18921.00 124
18922.30 105
18923.61 103
18924.91 141
18926.21 102
18927.51 134
18928.81 145
18930.11 127
18931.41 128
18932.71 146
18934.01 147
18935.31 106
18936.61 92
18937.92 106
18939.22 148
18940.52 140
18941.82 114
18943.12 122
18944.42 120
18945.72 140
18947.03 127
18948.33 116
18949.63 111
18950.93 130
18952.23 113
18953.53 125
18954.84 121
18956.14 113
18957.44 138
18958.74 117
18960.04 109
18961.34 100
18962.65 125
18963.95 146
18965.25 127
18966.55 141
18967.86 135
18969.16 123
18970.46 105
18971.76 112
18973.06 119
18974.37 108
18975.67 122
18976.97 112
18978.27 129
18979.58 115
18980.88 117
18982.18 124
18983.48 117
18984.79 113
18986.09 121
18987.39 109
18988.70 96
18990.00 103
18991.30 112
18992.61 117
18993.91 128
18995.21 121
18996.51 132
18997.82 136
18999.12 114
19000.42 132
19001.73 132
19003.03 117
19004.33 107
19005.64 131
19006.94 135
19008.25 120
19009.55 105
19010.85 112
19012.16 115
19013.46 120
19014.76 119
19016.07 110
19017.37 132
19018.68 114
19019.98 130
19021.28 120
19022.59 104
19023.89 95
19025.20 132
19026.50 120
19027.80 102
19029.11 131
19030.41 124
19031.72 125
19033.02 144
19034.33 102
19035.63 118
19036.94 104
19038.24 122
19039.54 116
19040.85 118
19042.15 114
19043.46 125
19044.76 105
19046.07 116
19047.37 112
19048.68 139
19049.98 132
19051.29 122
19052.59 100
19053.90 113
19055.20 120
19056.51 134
19057.81 101
19059.12 122
19060.43 117
19061.73 125
19063.04 149
19064.34 120
19065.65 141
19066.95 115
19068.26 110
19069.56 101
19070.87 112
19072.18 119
19073.48 115
19074.79 108
19076.09 108
19077.40 124
19078.71 120
19080.01 152
19081.32 119
19082.62 134
19083.93 117
19085.24 137
19086.54 123
19087.85 114
19089.16 108
19090.46 124
19091.77 123
19093.07 131
19094.38 144
19095.69 112
19096.99 118
19098.30 144
19099.61 115
19100.91 115
19102.22 112
19103.53 131
19104.84 131
19106.14 123
19107.45 100
19108.76 123
19110.06 114
19111.37 114
19112.68 132
19113.98 109
19115.29 112
19116.60 114
19117.91 116
19119.21 144
19120.52 115
19121.83 136
19123.14 116
19124.44 120
19125.75 127
19127.06 140
19128.37 126
19129.68 133
19130.98 122
19132.29 111
19133.60 96
19134.91 117
19136.21 125
19137.52 113
19138.83 132
19140.14 115
19141.45 117
19142.76 112
19144.06 133
19145.37 140
19146.68 143
19147.99 119
19149.30 103
19150.61 126
19151.91 144
19153.22 118
19154.53 117
19155.84 118
19157.15 113
19158.46 116
19159.77 105
19161.07 134
19162.38 131
19163.69 128
19165.00 125
19166.31 125
19167.62 129
19168.93 124
19170.24 110
19171.55 114
19172.86 113
19174.17 127
19175.48 131
19176.78 115
19178.09 133
19179.40 137
19180.71 121
19182.02 124
19183.33 119
19184.64 109
19185.95 135
19187.26 158
19188.57 131
19189.88 141
19191.19 132
19192.50 117
19193.81 130
19195.12 116
19196.43 108
19197.74 110
19199.05 108
19200.36 107
19201.67 112
19202.98 113
19204.29 123
19205.60 144
19206.91 140
19208.22 117
19209.53 93
19210.84 126
19212.15 125
19213.47 124
19214.78 76
19216.09 127
19217.40 135
19218.71 119
19220.02 111
19221.33 126
19222.64 130
19223.95 125
19225.26 111
19226.57 134
19227.89 109
19229.20 109
19230.51 109
19231.82 109
19233.13 121
19234.44 114
19235.75 125
19237.06 127
19238.38 114
19239.69 98
19241.00 125
19242.31 132
19243.62 130
19244.93 117
19246.25 109
19247.56 109
19248.87 118
19250.18 116
19251.49 104
19252.81 117
19254.12 105
19255.43 109
19256.74 102
19258.05 107
19259.37 123
19260.68 108
19261.99 113
19263.30 115
19264.62 114
19265.93 125
19267.24 108
19268.55 103
19269.87 113
19271.18 106
19272.49 102
19273.80 122
19275.12 119
19276.43 90
19277.74 122
19279.05 116
19280.37 123
19281.68 124
19282.99 107
19284.31 103
19285.62 118
19286.93 129
19288.25 99
19289.56 123
19290.87 105
19292.19 104
19293.50 103
19294.81 94
19296.13 94
19297.44 116
19298.75 117
19300.07 112
19301.38 125
19302.69 108
19304.01 101
19305.32 106
19306.64 106
19307.95 117
19309.26 115
19310.58 103
19311.89 119
19313.21 105
19314.52 116
19315.83 120
19317.15 129
19318.46 98
19319.78 120
19321.09 120
19322.41 121
19323.72 133
19325.03 111
19326.35 96
19327.66 105
19328.98 114
19330.29 105
19331.61 115
19332.92 97
19334.24 113
19335.55 112
19336.87 105
19338.18 78
19339.50 109
19340.81 95
19342.13 122
19343.44 107
19344.76 115
19346.07 109
19347.39 108
19348.70 95
19350.02 101
19351.33 88
19352.65 106
19353.96 125
19355.28 104
19356.59 110
19357.91 91
19359.23 120
19360.54 120
19361.86 103
19363.17 103
19364.49 104
19365.80 106
19367.12 97
19368.44 100
19369.75 104
19371.07 120
19372.38 114
19373.70 110
19375.02 101
19376.33 101
19377.65 87
19378.97 127
19380.28 120
19381.60 103
19382.91 126
19384.23 115
19385.55 112
19386.86 102
19388.18 120
19389.50 117
19390.81 140
19392.13 119
19393.45 117
19394.76 125
19396.08 138
19397.40 131
19398.72 144
19400.03 107
19401.35 123
19402.67 124
19403.98 111
19405.30 103
19406.62 125
19407.94 111
19409.25 127
19410.57 116
19411.89 125
19413.20 120
19414.52 117
19415.84 108
19417.16 95
19418.48 121
19419.79 119
19421.11 143
19422.43 122
19423.75 115
19425.06 95
19426.38 135
19427.70 117
19429.02 113
19430.34 113
19431.65 127
19432.97 126
19434.29 125
19435.61 140
19436.93 107
19438.25 107
19439.56 121
19440.88 129
19442.20 114
19443.52 123
19444.84 119
19446.16 106
19447.47 94
19448.79 93
19450.11 110
19451.43 132
19452.75 111
19454.07 131
19455.39 108
19456.71 99
19458.03 140
19459.34 102
19460.66 114
19461.98 108
19463.30 132
19464.62 118
19465.94 109
19467.26 94
19468.58 131
19469.90 103
19471.22 101
19472.54 117
19473.86 120
19475.18 124
19476.50 104
19477.82 118
19479.14 97
19480.46 120
19481.78 120
19483.10 138
19484.42 117
19485.73 101
19487.05 123
19488.37 122
19489.70 104
19491.02 114
19492.34 99
19493.66 104
19494.98 134
19496.30 119
19497.62 121
19498.94 111
19500.26 110
19501.58 114
19502.90 115
19504.22 108
19505.54 130
19506.86 111
19508.18 127
19509.50 99
19510.82 125
19512.14 117
19513.46 130
19514.78 119
19516.11 97
19517.43 104
19518.75 108
19520.07 126
19521.39 99
19522.71 102
19524.03 98
19525.35 130
19526.68 110
19528.00 120
19529.32 103
19530.64 126
19531.96 118
19533.28 130
19534.60 114
19535.93 110
19537.25 119
19538.57 122
19539.89 122
19541.21 104
19542.53 134
19543.86 122
19545.18 110
19546.50 86
19547.82 103
19549.14 112
19550.47 149
19551.79 118
19553.11 103
19554.43 96
19555.76 114
19557.08 102
19558.40 121
19559.72 118
19561.05 116
19562.37 133
19563.69 110
19565.01 124
19566.34 112
19567.66 117
19568.98 107
19570.30 114
19571.63 95
19572.95 107
19574.27 127
19575.60 100
19576.92 119
19578.24 125
19579.57 119
19580.89 107
19582.21 133
19583.54 130
19584.86 134
19586.18 91
19587.51 131
19588.83 120
19590.15 115
19591.48 97
19592.80 119
19594.12 118
19595.45 104
19596.77 98
19598.09 121
19599.42 117
19600.74 101
19602.07 105
19603.39 105
19604.71 107
19606.04 122
19607.36 103
19608.69 112
19610.01 118
19611.33 136
19612.66 134
19613.98 103
19615.31 101
19616.63 114
19617.96 122
19619.28 115
19620.60 108
19621.93 100
19623.25 105
19624.58 123
19625.90 110
19627.23 118
19628.55 112
19629.88 120
19631.20 113
19632.53 124
19633.85 122
19635.18 106
19636.50 116
19637.83 130
19639.15 111
19640.48 124
19641.80 134
19643.13 122
19644.45 117
19645.78 104
19647.10 133
19648.43 116
19649.76 143
19651.08 96
19652.41 125
19653.73 127
19655.06 119
19656.38 105
19657.71 110
19659.04 122
19660.36 115
19661.69 123
19663.01 125
19664.34 107
19665.67 119
19666.99 133
19668.32 106
19669.64 118
19670.97 86
19672.30 109
19673.62 121
19674.95 119
19676.28 102
19677.60 131
19678.93 112
19680.25 137
19681.58 114
19682.91 126
19684.23 112
19685.56 119
19686.89 118
19688.22 101
19689.54 98
19690.87 96
19692.20 111
19693.52 110
19694.85 112
19696.18 110
19697.50 121
19698.83 119
19700.16 121
19701.49 103
19702.81 117
19704.14 109
19705.47 107
19706.80 119
19708.12 84
19709.45 122
19710.78 95
19712.11 119
19713.43 113
19714.76 106
19716.09 106
19717.42 125
19718.74 107
19720.07 119
19721.40 105
19722.73 117
19724.06 125
19725.38 112
19726.71 120
19728.04 101
19729.37 133
19730.70 123
19732.03 112
19733.35 88
19734.68 152
19736.01 127
19737.34 136
19738.67 123
19740.00 144
19741.32 112
19742.65 123
19743.98 115
19745.31 113
19746.64 128
19747.97 112
19749.30 130
19750.63 126
19751.96 117
19753.28 128
19754.61 119
19755.94 120
19757.27 148
19758.60 91
19759.93 97
19761.26 104
19762.59 110
19763.92 127
19765.25 131
19766.58 118
19767.91 99
19769.24 108
19770.57 109
19771.90 133
19773.22 117
19774.55 127
19775.88 129
19777.21 151
19778.54 111
19779.87 122
19781.20 103
19782.53 129
19783.86 111
19785.19 118
19786.52 113
19787.85 131
19789.18 127
19790.51 107
19791.85 123
19793.18 128
19794.51 140
19795.84 122
19797.17 119
19798.50 93
19799.83 119
19801.16 121
19802.49 108
19803.82 96
19805.15 140
19806.48 108
19807.81 124
19809.14 125
19810.47 112
19811.81 126
19813.14 106
19814.47 121
19815.80 97
19817.13 133
19818.46 101
19819.79 119
19821.12 105
19822.45 114
19823.79 91
19825.12 112
19826.45 130
19827.78 109
19829.11 107
19830.44 108
19831.78 119
19833.11 115
19834.44 125
19835.77 104
19837.10 125
19838.43 124
19839.77 143
19841.10 114
19842.43 112
19843.76 90
19845.09 122
19846.43 105
19847.76 107
19849.09 126
19850.42 111
19851.76 124
19853.09 111
19854.42 131
19855.75 106
19857.09 148
19858.42 132
19859.75 129
19861.08 125
19862.42 113
19863.75 118
19865.08 124
19866.41 111
19867.75 125
19869.08 115
19870.41 104
19871.75 115
19873.08 121
19874.41 129
19875.75 86
19877.08 106
19878.41 107
19879.75 151
19881.08 99
19882.41 121
19883.75 100
19885.08 123
19886.41 133
19887.75 144
19889.08 96
19890.41 126
19891.75 114
19893.08 125
19894.41 137
19895.75 130
19897.08 140
19898.42 113
19899.75 137
19901.08 114
19902.42 119
19903.75 109
19905.09 128
19906.42 103
19907.75 115
19909.09 111
19910.42 92
19911.76 132
19913.09 138
19914.43 113
19915.76 90
19917.10 102
19918.43 121
19919.77 136
19921.10 115
19922.43 126
19923.77 119
19925.10 119
19926.44 128
19927.77 124
19929.11 115
19930.44 125
19931.78 120
19933.11 119
19934.45 117
19935.78 92
19937.12 133
19938.45 132
19939.79 122
19941.13 90
19942.46 127
19943.80 108
19945.13 115
19946.47 99
19947.80 134
19949.14 116
19950.47 125
19951.81 113
19953.15 122
19954.48 113
19955.82 104
19957.15 110
19958.49 99
19959.83 111
19961.16 103
19962.50 123
19963.83 118
19965.17 131
19966.51 121
19967.84 132
19969.18 136
19970.51 127
19971.85 102
19973.19 100
19974.52 91
19975.86 114
19977.20 121
19978.53 84
19979.87 114
19981.21 111
19982.54 115
19983.88 84
19985.22 96
19986.55 98
19987.89 125
19989.23 116
19990.57 103
19991.90 133
19993.24 127
19994.58 114
19995.91 121
19997.25 105
19998.59 118
19999.93 119
20001.26 113
20002.60 137
20003.94 119
20005.28 119
20006.61 125
20007.95 132
20009.29 125
20010.63 98
20011.96 113
20013.30 135
20014.64 130
20015.98 114
20017.31 111
20018.65 102
20019.99 134
20021.33 103
20022.67 129
20024.01 97
20025.34 109
20026.68 116
20028.02 119
20029.36 123
20030.70 127
20032.03 120
20033.37 156
20034.71 114
20036.05 132
20037.39 146
20038.73 119
20040.07 117
20041.40 126
20042.74 120
20044.08 124
20045.42 133
20046.76 125
20048.10 135
20049.44 119
20050.78 103
20052.12 96
20053.46 132
20054.79 116
20056.13 111
20057.47 136
20058.81 114
20060.15 121
20061.49 126
20062.83 137
20064.17 126
20065.51 134
20066.85 129
20068.19 139
20069.53 107
20070.87 124
20072.21 113
20073.55 120
20074.89 99
20076.23 134
20077.57 120
20078.91 133
20080.25 154
20081.59 109
20082.93 99
20084.27 115
20085.61 121
20086.95 102
20088.29 121
20089.63 109
20090.97 121
20092.31 122
20093.65 125
20094.99 103
20096.33 131
20097.67 124
20099.01 133
20100.35 109
20101.69 103
20103.03 128
20104.38 114
20105.72 107
20107.06 81
20108.40 129
20109.74 99
20111.08 151
20112.42 123
20113.76 88
20115.10 96
20116.45 113
20117.79 141
20119.13 115
20120.47 100
20121.81 118
20123.15 154
20124.49 118
20125.84 107
20127.18 128
20128.52 134
20129.86 124
20131.20 123
20132.54 121
20133.89 108
20135.23 99
20136.57 119
20137.91 139
20139.25 136
20140.60 110
