# Supplementary material for: MALDI-TOF MS typing enables the classification of brewing yeasts of the genus Saccharomyces to major beer styles
Source: PLoS One. 2017 Aug 9;12(8):e0181694. doi: 10.1371/journal.pone.0181694 (PMC5549903; doi:10.1371/journal.pone.0181694)
Supplement: S16 File — The directory includes 90 raw files and was zipped to “.zip”; the folder has three strains with 30 spectra per strain; S1 Text explains the raw files with an example and Table 1 represents the yeast strains used within the experiment. (ZIP) [file pone.0181694.s019.zip › 46-48/30674-457-OG-WB-WB-YPG-18h-E-E_2015-11-04__0_F5_1.dat]

2000.55 2486
2000.97 2607
2001.39 2732
2001.81 2670
2002.23 2360
2002.65 2228
2003.08 2337
2003.50 2483
2003.92 2439
2004.34 2168
2004.76 2117
2005.19 2194
2005.61 2308
2006.03 2293
2006.45 2080
2006.87 2011
2007.30 1914
2007.72 2219
2008.14 2327
2008.56 2395
2008.99 2354
2009.41 2270
2009.83 2284
2010.25 2190
2010.68 2281
2011.10 2431
2011.52 2465
2011.94 2223
2012.37 2093
2012.79 2103
2013.21 2042
2013.63 2034
2014.06 1911
2014.48 1910
2014.90 1983
2015.33 1973
2015.75 1835
2016.17 1996
2016.60 2063
2017.02 2079
2017.44 2043
2017.86 2075
2018.29 2111
2018.71 2153
2019.14 2140
2019.56 2450
2019.98 2387
2020.41 2301
2020.83 2195
2021.25 2148
2021.68 2048
2022.10 2130
2022.52 2315
2022.95 2370
2023.37 2179
2023.80 2206
2024.22 1969
2024.64 1884
2025.07 1895
2025.49 1950
2025.92 1866
2026.34 1930
2026.76 1913
2027.19 1946
2027.61 2101
2028.04 2076
2028.46 1862
2028.89 1748
2029.31 1881
2029.74 2067
2030.16 1906
2030.58 1673
2031.01 1941
2031.43 1896
2031.86 1759
2032.28 1946
2032.71 1990
2033.13 1959
2033.56 2022
2033.98 2065
2034.41 2055
2034.83 1922
2035.26 2090
2035.68 2132
2036.11 2161
2036.53 2077
2036.96 2079
2037.38 2246
2037.81 2321
2038.24 2327
2038.66 2294
2039.09 2134
2039.51 2278
2039.94 2244
2040.36 2278
2040.79 2353
2041.21 2207
2041.64 2118
2042.07 2154
2042.49 2125
2042.92 2170
2043.34 1955
2043.77 1931
2044.20 1947
2044.62 1997
2045.05 1980
2045.47 2026
2045.90 2122
2046.33 2111
2046.75 2038
2047.18 2150
2047.61 2172
2048.03 2134
2048.46 2112
2048.89 2053
2049.31 2165
2049.74 2078
2050.16 2179
2050.59 1984
2051.02 1984
2051.45 2056
2051.87 2003
2052.30 2064
2052.73 2098
2053.15 2023
2053.58 1964
2054.01 1810
2054.43 1850
2054.86 2058
2055.29 1937
2055.72 1792
2056.14 1803
2056.57 1939
2057.00 1839
2057.43 1941
2057.85 1946
2058.28 1925
2058.71 2060
2059.14 2074
2059.56 1996
2059.99 2117
2060.42 2147
2060.85 2175
2061.27 2240
2061.70 2414
2062.13 2222
2062.56 2118
2062.99 2069
2063.41 2378
2063.84 2226
2064.27 2358
2064.70 2501
2065.13 2496
2065.55 2609
2065.98 2632
2066.41 2757
2066.84 2635
2067.27 2624
2067.70 2608
2068.13 2668
2068.55 2582
2068.98 2304
2069.41 2128
2069.84 2172
2070.27 2131
2070.70 2144
2071.13 1930
2071.56 1939
2071.98 1883
2072.41 1792
2072.84 1798
2073.27 1822
2073.70 1878
2074.13 2044
2074.56 2041
2074.99 2138
2075.42 2196
2075.85 2086
2076.28 2019
2076.71 2110
2077.13 2187
2077.56 2075
2077.99 2175
2078.42 2142
2078.85 2179
2079.28 2256
2079.71 2299
2080.14 2243
2080.57 2373
2081.00 2179
2081.43 2120
2081.86 2069
2082.29 2071
2082.72 2075
2083.15 2163
2083.58 2142
2084.01 2046
2084.44 2042
2084.87 2051
2085.30 1936
2085.73 1965
2086.16 1975
2086.59 2167
2087.02 2251
2087.46 2087
2087.89 1960
2088.32 2044
2088.75 2100
2089.18 2038
2089.61 1914
2090.04 1904
2090.47 1850
2090.90 1900
2091.33 1768
2091.76 1930
2092.19 2053
2092.63 1984
2093.06 2080
2093.49 1945
2093.92 2069
2094.35 2028
2094.78 1934
2095.21 1979
2095.64 2035
2096.08 1939
2096.51 1949
2096.94 1993
2097.37 1905
2097.80 1757
2098.23 1720
2098.67 1672
2099.10 1837
2099.53 1939
2099.96 1745
2100.39 1842
2100.82 1875
2101.26 1714
2101.69 1737
2102.12 1715
2102.55 1966
2102.98 2134
2103.42 1967
2103.85 1892
2104.28 1931
2104.71 1901
2105.15 1821
2105.58 1879
2106.01 2084
2106.44 1980
2106.88 1908
2107.31 1823
2107.74 1895
2108.17 1916
2108.61 1894
2109.04 2139
2109.47 2020
2109.90 2203
2110.34 2032
2110.77 2139
2111.20 2159
2111.64 2087
2112.07 2125
2112.50 2112
2112.94 1947
2113.37 1975
2113.80 1943
2114.24 1909
2114.67 2031
2115.10 1927
2115.54 1847
2115.97 1838
2116.40 1792
2116.84 1872
2117.27 1964
2117.70 1815
2118.14 1826
2118.57 1899
2119.00 1970
2119.44 1848
2119.87 1777
2120.31 1773
2120.74 1926
2121.17 1922
2121.61 2093
2122.04 1978
2122.48 2021
2122.91 1874
2123.35 1999
2123.78 2118
2124.21 2123
2124.65 1930
2125.08 1888
2125.52 1937
2125.95 1988
2126.39 1993
2126.82 1921
2127.26 1989
2127.69 1929
2128.12 1978
2128.56 2057
2128.99 2039
2129.43 1960
2129.86 1884
2130.30 1944
2130.73 2023
2131.17 2218
2131.60 2129
2132.04 2233
2132.47 2144
2132.91 2058
2133.34 2200
2133.78 2395
2134.22 2446
2134.65 2355
2135.09 2275
2135.52 2236
2135.96 2235
2136.39 2326
2136.83 2302
2137.26 2397
2137.70 2285
2138.14 2318
2138.57 2368
2139.01 2118
2139.44 2224
2139.88 2174
2140.31 2093
2140.75 2003
2141.19 2219
2141.62 2098
2142.06 2011
2142.50 1894
2142.93 1923
2143.37 1872
2143.80 1780
2144.24 1956
2144.68 1937
2145.11 1888
2145.55 1846
2145.99 1844
2146.42 2007
2146.86 2038
2147.30 2175
2147.73 2024
2148.17 2362
2148.61 2384
2149.04 2441
2149.48 2510
2149.92 2664
2150.35 2995
2150.79 3172
2151.23 3147
2151.67 3156
2152.10 3117
2152.54 3062
2152.98 2930
2153.41 2572
2153.85 2486
2154.29 2394
2154.73 2479
2155.16 2291
2155.60 2156
2156.04 2271
2156.48 2090
2156.91 1978
2157.35 1825
2157.79 1937
2158.23 2026
2158.67 2015
2159.10 2057
2159.54 2027
2159.98 2089
2160.42 2125
2160.86 1778
2161.29 1950
2161.73 2000
2162.17 2086
2162.61 2059
2163.05 1980
2163.48 1986
2163.92 1999
2164.36 2058
2164.80 2149
2165.24 2025
2165.68 1932
2166.12 1933
2166.55 1891
2166.99 1933
2167.43 2187
2167.87 2113
2168.31 2058
2168.75 2052
2169.19 2139
2169.63 2225
2170.06 2144
2170.50 2064
2170.94 2530
2171.38 2470
2171.82 2308
2172.26 2395
2172.70 2270
2173.14 2353
2173.58 2622
2174.02 2564
2174.46 2681
2174.90 2796
2175.34 2765
2175.78 2986
2176.22 3072
2176.65 3148
2177.09 3237
2177.53 2864
2177.97 2981
2178.41 2718
2178.85 2565
2179.29 2430
2179.73 2549
2180.17 2435
2180.61 2372
2181.05 2318
2181.49 2188
2181.93 2085
2182.37 1990
2182.81 2145
2183.26 2174
2183.70 1998
2184.14 2030
2184.58 1961
2185.02 1836
2185.46 1945
2185.90 1788
2186.34 1834
2186.78 1980
2187.22 1962
2187.66 2030
2188.10 2160
2188.54 2134
2188.98 2129
2189.42 1981
2189.87 2075
2190.31 2269
2190.75 2388
2191.19 2132
2191.63 2179
2192.07 2287
2192.51 2446
2192.95 2275
2193.39 2195
2193.84 2129
2194.28 2199
2194.72 2274
2195.16 2376
2195.60 2310
2196.04 2455
2196.49 2421
2196.93 2524
2197.37 2510
2197.81 2549
2198.25 2497
2198.69 2394
2199.14 2498
2199.58 2500
2200.02 2484
2200.46 2275
2200.90 2305
2201.35 2426
2201.79 2192
2202.23 2101
2202.67 2102
2203.12 2174
2203.56 2166
2204.00 2089
2204.44 2032
2204.89 1901
2205.33 1969
2205.77 2218
2206.21 2255
2206.66 2059
2207.10 2262
2207.54 2283
2207.98 2491
2208.43 2229
2208.87 2261
2209.31 2374
2209.76 2473
2210.20 2497
2210.64 2437
2211.09 2206
2211.53 2200
2211.97 2325
2212.41 2351
2212.86 2283
2213.30 2157
2213.74 2322
2214.19 2411
2214.63 2314
2215.08 2169
2215.52 2025
2215.96 2074
2216.41 2028
2216.85 1919
2217.29 2044
2217.74 2048
2218.18 1948
2218.63 1904
2219.07 2124
2219.51 1976
2219.96 1944
2220.40 2081
2220.85 2019
2221.29 2019
2221.73 2014
2222.18 2033
2222.62 2116
2223.07 2164
2223.51 2217
2223.96 2265
2224.40 2227
2224.84 2341
2225.29 2416
2225.73 2269
2226.18 2324
2226.62 2475
2227.07 2534
2227.51 2462
2227.96 2507
2228.40 2566
2228.85 2458
2229.29 2345
2229.74 2201
2230.18 2258
2230.63 2328
2231.07 2375
2231.52 2361
2231.96 2417
2232.41 2474
2232.85 2540
2233.30 2699
2233.74 2803
2234.19 2821
2234.63 2811
2235.08 2865
2235.53 2793
2235.97 2641
2236.42 2660
2236.86 2596
2237.31 2649
2237.75 2360
2238.20 2376
2238.65 2157
2239.09 2172
2239.54 2006
2239.98 1856
2240.43 1958
2240.88 2110
2241.32 1950
2241.77 1840
2242.21 1778
2242.66 1786
2243.11 1962
2243.55 1973
2244.00 1930
2244.45 1915
2244.89 1963
2245.34 1891
2245.79 1882
2246.23 1889
2246.68 1868
2247.13 1944
2247.57 1907
2248.02 1850
2248.47 1898
2248.91 2052
2249.36 2037
2249.81 2032
2250.25 1943
2250.70 2221
2251.15 1982
2251.60 1909
2252.04 2007
2252.49 2017
2252.94 1979
2253.39 1811
2253.83 1792
2254.28 1975
2254.73 2008
2255.17 1983
2255.62 1810
2256.07 1831
2256.52 1877
2256.97 1846
2257.41 1784
2257.86 1697
2258.31 1822
2258.76 1796
2259.20 1856
2259.65 1990
2260.10 1991
2260.55 1959
2261.00 1912
2261.45 2050
2261.89 1962
2262.34 2118
2262.79 2089
2263.24 2053
2263.69 1918
2264.13 2183
2264.58 2140
2265.03 2154
2265.48 2115
2265.93 2221
2266.38 2187
2266.83 2038
2267.28 2017
2267.72 2058
2268.17 2225
2268.62 2148
2269.07 2275
2269.52 2321
2269.97 2270
2270.42 2392
2270.87 2668
2271.32 2476
2271.76 2434
2272.21 2568
2272.66 2573
2273.11 2559
2273.56 2524
2274.01 2568
2274.46 2454
2274.91 2419
2275.36 2348
2275.81 2261
2276.26 2131
2276.71 2063
2277.16 2089
2277.61 2203
2278.06 1931
2278.51 1831
2278.96 1874
2279.41 1855
2279.86 1886
2280.31 1937
2280.76 1973
2281.21 1953
2281.66 2086
2282.11 1969
2282.56 1965
2283.01 1806
2283.46 1977
2283.91 1888
2284.36 1791
2284.81 1902
2285.26 1885
2285.71 1982
2286.16 1865
2286.61 1964
2287.06 2120
2287.51 2054
2287.96 2146
2288.42 2337
2288.87 2472
2289.32 2688
2289.77 2993
2290.22 3437
2290.67 3394
2291.12 3514
2291.57 3997
2292.02 4015
2292.48 4109
2292.93 3933
2293.38 3952
2293.83 4149
2294.28 3888
2294.73 3520
2295.18 3382
2295.63 3061
2296.09 2869
2296.54 2885
2296.99 2707
2297.44 2659
2297.89 2573
2298.35 2475
2298.80 2348
2299.25 2300
2299.70 2194
2300.15 2216
2300.60 2222
2301.06 1978
2301.51 2006
2301.96 1823
2302.41 1879
2302.87 1883
2303.32 1809
2303.77 1957
2304.22 1826
2304.67 1792
2305.13 1860
2305.58 1857
2306.03 1923
2306.49 1883
2306.94 1902
2307.39 2158
2307.84 2309
2308.30 2188
2308.75 2195
2309.20 2282
2309.65 2493
2310.11 2492
2310.56 2446
2311.01 2578
2311.47 2577
2311.92 2662
2312.37 2493
2312.83 2616
2313.28 2598
2313.73 2405
2314.19 2416
2314.64 2330
2315.09 2473
2315.55 2324
2316.00 2227
2316.45 2127
2316.91 2087
2317.36 2306
2317.81 2255
2318.27 2237
2318.72 2193
2319.18 2249
2319.63 2346
2320.08 2361
2320.54 2103
2320.99 2276
2321.45 2300
2321.90 2439
2322.35 2217
2322.81 2165
2323.26 2359
2323.72 2297
2324.17 2458
2324.63 2654
2325.08 2780
2325.53 2680
2325.99 2831
2326.44 2853
2326.90 2807
2327.35 2790
2327.81 2933
2328.26 2893
2328.72 2772
2329.17 2807
2329.63 2714
2330.08 2630
2330.54 2419
2330.99 2259
2331.45 2474
2331.90 2199
2332.36 2043
2332.81 2073
2333.27 2114
2333.72 2205
2334.18 1976
2334.63 2016
2335.09 2202
2335.54 2078
2336.00 2060
2336.46 2054
2336.91 2283
2337.37 2169
2337.82 2146
2338.28 2210
2338.73 2306
2339.19 2259
2339.65 2184
2340.10 2078
2340.56 2272
2341.01 2092
2341.47 2169
2341.93 2179
2342.38 2152
2342.84 2043
2343.29 2064
2343.75 2035
2344.21 2058
2344.66 2178
2345.12 2262
2345.58 2259
2346.03 2275
2346.49 2241
2346.94 2201
2347.40 2337
2347.86 2398
2348.31 2198
2348.77 2286
2349.23 2453
2349.69 2390
2350.14 2266
2350.60 2215
2351.06 2123
2351.51 2225
2351.97 2268
2352.43 1939
2352.88 1909
2353.34 2022
2353.80 2176
2354.26 2064
2354.71 2069
2355.17 2092
2355.63 2097
2356.09 2115
2356.54 2135
2357.00 2093
2357.46 1976
2357.92 2080
2358.37 2107
2358.83 2019
2359.29 2078
2359.75 2156
2360.20 2058
2360.66 2275
2361.12 2266
2361.58 2176
2362.04 2188
2362.49 2273
2362.95 2256
2363.41 2343
2363.87 2240
2364.33 2349
2364.79 2322
2365.24 2322
2365.70 2135
2366.16 2102
2366.62 2215
2367.08 2278
2367.54 2287
2367.99 2348
2368.45 2302
2368.91 2411
2369.37 2362
2369.83 2171
2370.29 2194
2370.75 2178
2371.21 2135
2371.67 2169
2372.12 2109
2372.58 2070
2373.04 2212
2373.50 2194
2373.96 2217
2374.42 2175
2374.88 2137
2375.34 2193
2375.80 2170
2376.26 2382
2376.72 2400
2377.18 2277
2377.64 2261
2378.10 2175
2378.56 2133
2379.01 2089
2379.47 2174
2379.93 2112
2380.39 2181
2380.85 2083
2381.31 2092
2381.77 2155
2382.23 2280
2382.69 2190
2383.15 2156
2383.61 2203
2384.07 2082
2384.53 2144
2384.99 2181
2385.45 2060
2385.92 2075
2386.38 1978
2386.84 2043
2387.30 2236
2387.76 1966
2388.22 1917
2388.68 1939
2389.14 1977
2389.60 2214
2390.06 2130
2390.52 2093
2390.98 2167
2391.44 2089
2391.90 2239
2392.36 2156
2392.83 2187
2393.29 2267
2393.75 2233
2394.21 2059
2394.67 2145
2395.13 2083
2395.59 1981
2396.05 2016
2396.52 2004
2396.98 1994
2397.44 1913
2397.90 1839
2398.36 1817
2398.82 1913
2399.28 2019
2399.75 2002
2400.21 1999
2400.67 2012
2401.13 1839
2401.59 2021
2402.06 2060
2402.52 1965
2402.98 1962
2403.44 2161
2403.90 2050
2404.37 2048
2404.83 2116
2405.29 2195
2405.75 2232
2406.21 1995
2406.68 2050
2407.14 2067
2407.60 2023
2408.06 1991
2408.53 2004
2408.99 1886
2409.45 1934
2409.91 2017
2410.38 1918
2410.84 1838
2411.30 1988
2411.77 2113
2412.23 2205
2412.69 1961
2413.15 2003
2413.62 2053
2414.08 1859
2414.54 1906
2415.01 1993
2415.47 1927
2415.93 1990
2416.40 2060
2416.86 2111
2417.32 2026
2417.79 2044
2418.25 2148
2418.71 2130
2419.18 2166
2419.64 2221
2420.10 2324
2420.57 2344
2421.03 2339
2421.50 2232
2421.96 2266
2422.42 2103
2422.89 2099
2423.35 2280
2423.81 2056
2424.28 2025
2424.74 2026
2425.21 2100
2425.67 2240
2426.14 2142
2426.60 2130
2427.06 2200
2427.53 2165
2427.99 2105
2428.46 1946
2428.92 1988
2429.39 1983
2429.85 2041
2430.32 2042
2430.78 2225
2431.24 2169
2431.71 2096
2432.17 1999
2432.64 1928
2433.10 2038
2433.57 2037
2434.03 2167
2434.50 2221
2434.96 2126
2435.43 2119
2435.89 2126
2436.36 2148
2436.82 2158
2437.29 2132
2437.76 2225
2438.22 2160
2438.69 2186
2439.15 2189
2439.62 2301
2440.08 2318
2440.55 2241
2441.01 2369
2441.48 2442
2441.95 2484
2442.41 2522
2442.88 2398
2443.34 2412
2443.81 2247
2444.27 2238
2444.74 2254
2445.21 2130
2445.67 2099
2446.14 2167
2446.60 2225
2447.07 1911
2447.54 1942
2448.00 1899
2448.47 1942
2448.94 1909
2449.40 1773
2449.87 1892
2450.34 1968
2450.80 2022
2451.27 2068
2451.74 2089
2452.20 1971
2452.67 1907
2453.14 1959
2453.60 1891
2454.07 1873
2454.54 1928
2455.00 1996
2455.47 2074
2455.94 2034
2456.40 1852
2456.87 1922
2457.34 1857
2457.81 1873
2458.27 2013
2458.74 1861
2459.21 1869
2459.68 1822
2460.14 1899
2460.61 1917
2461.08 1869
2461.55 1987
2462.01 1951
2462.48 1843
2462.95 1927
2463.42 1886
2463.88 1967
2464.35 1883
2464.82 1775
2465.29 1814
2465.76 1842
2466.22 1928
2466.69 2075
2467.16 1996
2467.63 2015
2468.10 2116
2468.57 2017
2469.03 2081
2469.50 1923
2469.97 2058
2470.44 1960
2470.91 1727
2471.38 1964
2471.84 1891
2472.31 1847
2472.78 1887
2473.25 1869
2473.72 1719
2474.19 1734
2474.66 1829
2475.13 1740
2475.59 1782
2476.06 1839
2476.53 1915
2477.00 1884
2477.47 1882
2477.94 1932
2478.41 1903
2478.88 1761
2479.35 1987
2479.82 1885
2480.29 1990
2480.76 2012
2481.23 1970
2481.69 1920
2482.16 1872
2482.63 2008
2483.10 1711
2483.57 1866
2484.04 1882
2484.51 1811
2484.98 1909
2485.45 2039
2485.92 1930
2486.39 1881
2486.86 1911
2487.33 1897
2487.80 2071
2488.27 2158
2488.74 2153
2489.21 2172
2489.68 2156
2490.15 2173
2490.62 2301
2491.09 2201
2491.56 2215
2492.04 2264
2492.51 2050
2492.98 2115
2493.45 2257
2493.92 2191
2494.39 2121
2494.86 2000
2495.33 2205
2495.80 2182
2496.27 2163
2496.74 2050
2497.21 2204
2497.68 1995
2498.16 2099
2498.63 2226
2499.10 2312
2499.57 2125
2500.04 1866
2500.51 1939
2500.98 1985
2501.45 1873
2501.93 2067
2502.40 1930
2502.87 1871
2503.34 1911
2503.81 1882
2504.28 1888
2504.76 1980
2505.23 1964
2505.70 2021
2506.17 1869
2506.64 1940
2507.11 1962
2507.59 1994
2508.06 1936
2508.53 1875
2509.00 1993
2509.47 2158
2509.95 2208
2510.42 2152
2510.89 2120
2511.36 2222
2511.84 2311
2512.31 2292
2512.78 2338
2513.25 2410
2513.73 2595
2514.20 2713
2514.67 2571
2515.14 2449
2515.62 2398
2516.09 2309
2516.56 2242
2517.03 2178
2517.51 2354
2517.98 2304
2518.45 2264
2518.93 2262
2519.40 2210
2519.87 2105
2520.35 2085
2520.82 2204
2521.29 2142
2521.77 2185
2522.24 2207
2522.71 2271
2523.19 2226
2523.66 2135
2524.13 2133
2524.61 2054
2525.08 1931
2525.55 1808
2526.03 1874
2526.50 1846
2526.97 1996
2527.45 1900
2527.92 1830
2528.40 1988
2528.87 1961
2529.34 1913
2529.82 1872
2530.29 1946
2530.77 2129
2531.24 2063
2531.71 2022
2532.19 2068
2532.66 2046
2533.14 2149
2533.61 2299
2534.09 2252
2534.56 2298
2535.04 2236
2535.51 2246
2535.98 2231
2536.46 2264
2536.93 2338
2537.41 2183
2537.88 2188
2538.36 2167
2538.83 2188
2539.31 2151
2539.78 1910
2540.26 2015
2540.73 2153
2541.21 2166
2541.68 2155
2542.16 2088
2542.63 2333
2543.11 2223
2543.59 2143
2544.06 2158
2544.54 2321
2545.01 2179
2545.49 1988
2545.96 2118
2546.44 2135
2546.91 2206
2547.39 2188
2547.87 2383
2548.34 2322
2548.82 2302
2549.29 2304
2549.77 2627
2550.24 2563
2550.72 2491
2551.20 2546
2551.67 2482
2552.15 2471
2552.62 2576
2553.10 2622
2553.58 2329
2554.05 2437
2554.53 2458
2555.01 2334
2555.48 2329
2555.96 2365
2556.44 2326
2556.91 2274
2557.39 2366
2557.87 2356
2558.34 2402
2558.82 2310
2559.30 2112
2559.77 2126
2560.25 1978
2560.73 2229
2561.20 2073
2561.68 2091
2562.16 2011
2562.64 1956
2563.11 2018
2563.59 1991
2564.07 2001
2564.54 1973
2565.02 1950
2565.50 1938
2565.98 1859
2566.45 1739
2566.93 1807
2567.41 1904
2567.89 1862
2568.36 1926
2568.84 1894
2569.32 1854
2569.80 1737
2570.28 1836
2570.75 1823
2571.23 1730
2571.71 1753
2572.19 1771
2572.66 1826
2573.14 1759
2573.62 1755
2574.10 1792
2574.58 1867
2575.06 1984
2575.53 1827
2576.01 1786
2576.49 1873
2576.97 1831
2577.45 1830
2577.93 1775
2578.40 1762
2578.88 1830
2579.36 1868
2579.84 1804
2580.32 1824
2580.80 1844
2581.28 1767
2581.76 1952
2582.24 1889
2582.71 1898
2583.19 2031
2583.67 1994
2584.15 2048
2584.63 1791
2585.11 1896
2585.59 1917
2586.07 1976
2586.55 1971
2587.03 2017
2587.51 1822
2587.99 1941
2588.47 1977
2588.95 2105
2589.42 2013
2589.90 1969
2590.38 2014
2590.86 2151
2591.34 1962
2591.82 2001
2592.30 1969
2592.78 1966
2593.26 2004
2593.74 2029
2594.22 2032
2594.70 1989
2595.18 1917
2595.66 2083
2596.14 2085
2596.62 1926
2597.10 1956
2597.58 2146
2598.07 1918
2598.55 1883
2599.03 1786
2599.51 1731
2599.99 1637
2600.47 1606
2600.95 1749
2601.43 1823
2601.91 1719
2602.39 1754
2602.87 1615
2603.35 1632
2603.83 1674
2604.31 1730
2604.80 1928
2605.28 1960
2605.76 1856
2606.24 1645
2606.72 1686
2607.20 1953
2607.68 2071
2608.16 1919
2608.65 1853
2609.13 1905
2609.61 1885
2610.09 1992
2610.57 2058
2611.05 2001
2611.53 2075
2612.02 1924
2612.50 1915
2612.98 1780
2613.46 1901
2613.94 1950
2614.43 1791
2614.91 1951
2615.39 1901
2615.87 1726
2616.35 1865
2616.84 1782
2617.32 1815
2617.80 1842
2618.28 1989
2618.77 2076
2619.25 1915
2619.73 1909
2620.21 1933
2620.69 1869
2621.18 1882
2621.66 1871
2622.14 1892
2622.63 1793
2623.11 1666
2623.59 1790
2624.07 1857
2624.56 1915
2625.04 2015
2625.52 1828
2626.01 1844
2626.49 1980
2626.97 1945
2627.45 1998
2627.94 1853
2628.42 1918
2628.90 1885
2629.39 1922
2629.87 1933
2630.35 1856
2630.84 1842
2631.32 1982
2631.80 2105
2632.29 1942
2632.77 1899
2633.26 1918
2633.74 1978
2634.22 1917
2634.71 1932
2635.19 2040
2635.67 1994
2636.16 1801
2636.64 1796
2637.13 1784
2637.61 1832
2638.09 2015
2638.58 1949
2639.06 2026
2639.55 2131
2640.03 2066
2640.52 1889
2641.00 2080
2641.48 2144
2641.97 2047
2642.45 2034
2642.94 2019
2643.42 2006
2643.91 2040
2644.39 1910
2644.88 1956
2645.36 1950
2645.85 1704
2646.33 1881
2646.82 1980
2647.30 1934
2647.79 1953
2648.27 1839
2648.76 1930
2649.24 2042
2649.73 1841
2650.21 2002
2650.70 1976
2651.18 1866
2651.67 1874
2652.15 1933
2652.64 2018
2653.12 2072
2653.61 1978
2654.10 1980
2654.58 1960
2655.07 2043
2655.55 2033
2656.04 1969
2656.52 2068
2657.01 2194
2657.50 2107
2657.98 2092
2658.47 2176
2658.95 1964
2659.44 2095
2659.93 2024
2660.41 1922
2660.90 2006
2661.38 1913
2661.87 1780
2662.36 1920
2662.84 1881
2663.33 1801
2663.82 1895
2664.30 1810
2664.79 1799
2665.28 1814
2665.76 1894
2666.25 1842
2666.74 1887
2667.22 1973
2667.71 1879
2668.20 1904
2668.68 1936
2669.17 1898
2669.66 1921
2670.14 2052
2670.63 1999
2671.12 1904
2671.61 1728
2672.09 1992
2672.58 2031
2673.07 2206
2673.55 2017
2674.04 2162
2674.53 2336
2675.02 2276
2675.50 2323
2675.99 2218
2676.48 2396
2676.97 2492
2677.46 2454
2677.94 2303
2678.43 2419
2678.92 2381
2679.41 2341
2679.89 2238
2680.38 2209
2680.87 2037
2681.36 1993
2681.85 2120
2682.33 2113
2682.82 2275
2683.31 2257
2683.80 2195
2684.29 2224
2684.78 2151
2685.26 2094
2685.75 1937
2686.24 2072
2686.73 2045
2687.22 1991
2687.71 1916
2688.20 2007
2688.68 1986
2689.17 1799
2689.66 1853
2690.15 1690
2690.64 1831
2691.13 1766
2691.62 1783
2692.11 1810
2692.60 1806
2693.09 1894
2693.57 1929
2694.06 1868
2694.55 1805
2695.04 1940
2695.53 1859
2696.02 1694
2696.51 1764
2697.00 1837
2697.49 1812
2697.98 1850
2698.47 1754
2698.96 1800
2699.45 1872
2699.94 1896
2700.43 2075
2700.92 1986
2701.41 2064
2701.90 2021
2702.39 2007
2702.88 1976
2703.37 2020
2703.86 2071
2704.35 2312
2704.84 2298
2705.33 2088
2705.82 2131
2706.31 2204
2706.80 2147
2707.29 2051
2707.78 1952
2708.27 2021
2708.76 2028
2709.25 1886
2709.74 1826
2710.23 1800
2710.72 1881
2711.21 1910
2711.71 1914
2712.20 1752
2712.69 1680
2713.18 1621
2713.67 1753
2714.16 1791
2714.65 1811
2715.14 1777
2715.63 1770
2716.12 1868
2716.62 1853
2717.11 1871
2717.60 1735
2718.09 1911
2718.58 1746
2719.07 1835
2719.56 1746
2720.06 1775
2720.55 1767
2721.04 1836
2721.53 1962
2722.02 1893
2722.51 1967
2723.01 2086
2723.50 2089
2723.99 2048
2724.48 1967
2724.97 2113
2725.47 2034
2725.96 1997
2726.45 1953
2726.94 1882
2727.44 2009
2727.93 1794
2728.42 1819
2728.91 1782
2729.40 1891
2729.90 1881
2730.39 2001
2730.88 1823
2731.37 1897
2731.87 1999
2732.36 1941
2732.85 1953
2733.35 1963
2733.84 1991
2734.33 1923
2734.82 2100
2735.32 2110
2735.81 2210
2736.30 2162
2736.80 2046
2737.29 2184
2737.78 2248
2738.28 2221
2738.77 2186
2739.26 2123
2739.76 1986
2740.25 2142
2740.74 2011
2741.24 1953
2741.73 1999
2742.22 2035
2742.72 2017
2743.21 1896
2743.70 1858
2744.20 1711
2744.69 1736
2745.19 1697
2745.68 1666
2746.17 1750
2746.67 1661
2747.16 1773
2747.66 1856
2748.15 1775
2748.64 1850
2749.14 1955
2749.63 1843
2750.13 1900
2750.62 1917
2751.12 1807
2751.61 1707
2752.10 1761
2752.60 1788
2753.09 1799
2753.59 1792
2754.08 1764
2754.58 1834
2755.07 1930
2755.57 1929
2756.06 1899
2756.56 1976
2757.05 2002
2757.55 1832
2758.04 1904
2758.54 1893
2759.03 1813
2759.53 2040
2760.02 1959
2760.52 1816
2761.01 1987
2761.51 1946
2762.00 1912
2762.50 1959
2762.99 1932
2763.49 1988
2763.99 2129
2764.48 2165
2764.98 2148
2765.47 2048
2765.97 1808
2766.46 1888
2766.96 1911
2767.46 1927
2767.95 1867
2768.45 1837
2768.94 1982
2769.44 1969
2769.94 1807
2770.43 1799
2770.93 1851
2771.42 1900
2771.92 1859
2772.42 1920
2772.91 1996
2773.41 2013
2773.91 1948
2774.40 2041
2774.90 2168
2775.40 2253
2775.89 2210
2776.39 2271
2776.89 2315
2777.38 2577
2777.88 2551
2778.38 2341
2778.87 2464
2779.37 2515
2779.87 2395
2780.36 2321
2780.86 2116
2781.36 2318
2781.85 1966
2782.35 2060
2782.85 1917
2783.35 1855
2783.84 1901
2784.34 1960
2784.84 1859
2785.34 1690
2785.83 1841
2786.33 1847
2786.83 1763
2787.33 1697
2787.82 1744
2788.32 1712
2788.82 1677
2789.32 1532
2789.81 1587
2790.31 1639
2790.81 1524
2791.31 1765
2791.81 1858
2792.30 1673
2792.80 1705
2793.30 1752
2793.80 1824
2794.30 1890
2794.80 1898
2795.29 1807
2795.79 1717
2796.29 1794
2796.79 1879
2797.29 1911
2797.79 2010
2798.29 2004
2798.78 2062
2799.28 2082
2799.78 2099
2800.28 2110
2800.78 1951
2801.28 1918
2801.78 1831
2802.28 1743
2802.77 1901
2803.27 1871
2803.77 1810
2804.27 1790
2804.77 1831
2805.27 1766
2805.77 1863
2806.27 1981
2806.77 2090
2807.27 2023
2807.77 1933
2808.27 2012
2808.77 2064
2809.27 2077
2809.77 2008
2810.27 2180
2810.77 2168
2811.27 2198
2811.76 2019
2812.26 2007
2812.76 2055
2813.26 2080
2813.76 2069
2814.26 1957
2814.76 1818
2815.26 1915
2815.76 2057
2816.27 1916
2816.77 1768
2817.27 1785
2817.77 1753
2818.27 1823
2818.77 1638
2819.27 1796
2819.77 1763
2820.27 1807
2820.77 1919
2821.27 1905
2821.77 1814
2822.27 1973
2822.77 1879
2823.27 1836
2823.77 1855
2824.27 1980
2824.78 2109
2825.28 1863
2825.78 1773
2826.28 1759
2826.78 1847
2827.28 1829
2827.78 1881
2828.28 1843
2828.79 1804
2829.29 1737
2829.79 1693
2830.29 1738
2830.79 1745
2831.29 1717
2831.79 1675
2832.30 1675
2832.80 1765
2833.30 1775
2833.80 1914
2834.30 1715
2834.80 1800
2835.31 1793
2835.81 1794
2836.31 2034
2836.81 1911
2837.31 1888
2837.82 1886
2838.32 1888
2838.82 1854
2839.32 1955
2839.83 1906
2840.33 1919
2840.83 1968
2841.33 1996
2841.84 2055
2842.34 1910
2842.84 1828
2843.34 1875
2843.85 1884
2844.35 1882
2844.85 1869
2845.35 1832
2845.86 1853
2846.36 1889
2846.86 2060
2847.37 2002
2847.87 2059
2848.37 2019
2848.87 1984
2849.38 1956
2849.88 1883
2850.38 1885
2850.89 2056
2851.39 1956
2851.89 2020
2852.40 1941
2852.90 1800
2853.40 1834
2853.91 2005
2854.41 2025
2854.92 1897
2855.42 2021
2855.92 2074
2856.43 2137
2856.93 2053
2857.43 2019
2857.94 2103
2858.44 2002
2858.95 2093
2859.45 2110
2859.95 1977
2860.46 1898
2860.96 1814
2861.47 1812
2861.97 1727
2862.48 1802
2862.98 1776
2863.48 1765
2863.99 1732
2864.49 1678
2865.00 1652
2865.50 1636
2866.01 1673
2866.51 1650
2867.02 1477
2867.52 1613
2868.03 1688
2868.53 1788
2869.04 1750
2869.54 1714
2870.05 1802
2870.55 1719
2871.06 1697
2871.56 1700
2872.07 1950
2872.57 1950
2873.08 1752
2873.58 1780
2874.09 1987
2874.59 2104
2875.10 1918
2875.60 1869
2876.11 1717
2876.61 1723
2877.12 1860
2877.63 1849
2878.13 1752
2878.64 1899
2879.14 2012
2879.65 1801
2880.15 1808
2880.66 1870
2881.17 1751
2881.67 1864
2882.18 1841
2882.68 1747
2883.19 1815
2883.70 1822
2884.20 1742
2884.71 2036
2885.22 2149
2885.72 1960
2886.23 2071
2886.74 1927
2887.24 1896
2887.75 2078
2888.25 2209
2888.76 2177
2889.27 2354
2889.77 2476
2890.28 2528
2890.79 2603
2891.30 2457
2891.80 2465
2892.31 2573
2892.82 2364
2893.32 2285
2893.83 2339
2894.34 2221
2894.84 2398
2895.35 2347
2895.86 2433
2896.37 2546
2896.87 2534
2897.38 2534
2897.89 2744
2898.40 2541
2898.90 2392
2899.41 2399
2899.92 2366
2900.43 2372
2900.93 2244
2901.44 2343
2901.95 2382
2902.46 2524
2902.96 2363
2903.47 2405
2903.98 2551
2904.49 2624
2905.00 2753
2905.50 2873
2906.01 2868
2906.52 2761
2907.03 2641
2907.54 2780
2908.05 2767
2908.55 2674
2909.06 2577
2909.57 2503
2910.08 2320
2910.59 2322
2911.10 2286
2911.61 2075
2912.11 2111
2912.62 2109
2913.13 2136
2913.64 2013
2914.15 2094
2914.66 2197
2915.17 2119
2915.68 2095
2916.19 2024
2916.69 2044
2917.20 2181
2917.71 2039
2918.22 1940
2918.73 2101
2919.24 1993
2919.75 2003
2920.26 1981
2920.77 1949
2921.28 1941
2921.79 2064
2922.30 1958
2922.81 1996
2923.32 2148
2923.83 2061
2924.34 2032
2924.85 2008
2925.36 2140
2925.87 2127
2926.38 2245
2926.89 2071
2927.40 2030
2927.91 2055
2928.42 2060
2928.93 2083
2929.44 2003
2929.95 1850
2930.46 1935
2930.97 1850
2931.48 1915
2931.99 1896
2932.50 1821
2933.01 1824
2933.52 1880
2934.03 1891
2934.54 1857
2935.05 1817
2935.56 1941
2936.07 1889
2936.58 2022
2937.09 2113
2937.60 2061
2938.12 2148
2938.63 1962
2939.14 2070
2939.65 2138
2940.16 2163
2940.67 2047
2941.18 2074
2941.69 1923
2942.20 1986
2942.72 1981
2943.23 2082
2943.74 2189
2944.25 2143
2944.76 2013
2945.27 1991
2945.79 2196
2946.30 2162
2946.81 2240
2947.32 2190
2947.83 2187
2948.34 2125
2948.86 2063
2949.37 2328
2949.88 2210
2950.39 2016
2950.90 1960
2951.42 1979
2951.93 1807
2952.44 1904
2952.95 1944
2953.46 1937
2953.98 1783
2954.49 1875
2955.00 1873
2955.51 1755
2956.03 1823
2956.54 1833
2957.05 1776
2957.56 1728
2958.08 2081
2958.59 1916
2959.10 1785
2959.62 1830
2960.13 1859
2960.64 1782
2961.15 1871
2961.67 1866
2962.18 1883
2962.69 1835
2963.21 1808
2963.72 1852
2964.23 1818
2964.75 1927
2965.26 1889
2965.77 1995
2966.29 1888
2966.80 2022
2967.31 1871
2967.83 1793
2968.34 1801
2968.85 1837
2969.37 1924
2969.88 1883
2970.40 1863
2970.91 1874
2971.42 1666
2971.94 1707
2972.45 1771
2972.96 1854
2973.48 1856
2973.99 1753
2974.51 1936
2975.02 1954
2975.54 1991
2976.05 2014
2976.56 2002
2977.08 1880
2977.59 1877
2978.11 2028
2978.62 1835
2979.14 1915
2979.65 1823
2980.16 1955
2980.68 1925
2981.19 2029
2981.71 2016
2982.22 2083
2982.74 2019
2983.25 1964
2983.77 2056
2984.28 2018
2984.80 2115
2985.31 2120
2985.83 2168
2986.34 2352
2986.86 2422
2987.37 2318
2987.89 2253
2988.40 2364
2988.92 2378
2989.44 2311
2989.95 2348
2990.47 2636
2990.98 2559
2991.50 2391
2992.01 2367
2992.53 2379
2993.04 2380
2993.56 2318
2994.08 2379
2994.59 2466
2995.11 2430
2995.62 2535
2996.14 2730
2996.66 2781
2997.17 2860
2997.69 2971
2998.20 2901
2998.72 2986
2999.24 2952
2999.75 3010
3000.27 2880
3000.79 2844
3001.30 3009
3001.82 3225
3002.33 3382
3002.85 3604
3003.37 3794
3003.88 4744
3004.40 5522
3004.92 5937
3005.43 6943
3005.95 7280
3006.47 7847
3006.99 7858
3007.50 7668
3008.02 7120
3008.54 6916
3009.05 6188
3009.57 5403
3010.09 4443
3010.60 3817
3011.12 3405
3011.64 3232
3012.16 2883
3012.67 2848
3013.19 2888
3013.71 2634
3014.23 2488
3014.74 2459
3015.26 2505
3015.78 2636
3016.30 2613
3016.82 2584
3017.33 2654
3017.85 2657
3018.37 2514
3018.89 2459
3019.40 2603
3019.92 2487
3020.44 2591
3020.96 2671
3021.48 2821
3022.00 2714
3022.51 2649
3023.03 2604
3023.55 2563
3024.07 2463
3024.59 2620
3025.11 2729
3025.62 2762
3026.14 2755
3026.66 2789
3027.18 2698
3027.70 2606
3028.22 2405
3028.74 2379
3029.25 2415
3029.77 2341
3030.29 2378
3030.81 2364
3031.33 2187
3031.85 2293
3032.37 2303
3032.89 2074
3033.41 2059
3033.93 2086
3034.45 2152
3034.96 2309
3035.48 2350
3036.00 2228
3036.52 2195
3037.04 2322
3037.56 2189
3038.08 2049
3038.60 2245
3039.12 2168
3039.64 2052
3040.16 2102
3040.68 2356
3041.20 2202
3041.72 2033
3042.24 2033
3042.76 2065
3043.28 2021
3043.80 1946
3044.32 2220
3044.84 2172
3045.36 2097
3045.88 2060
3046.40 2279
3046.92 2224
3047.44 2233
3047.96 2155
3048.48 2166
3049.00 2095
3049.52 2100
3050.04 2228
3050.56 2122
3051.09 2018
3051.61 2077
3052.13 2070
3052.65 2081
3053.17 2131
3053.69 2078
3054.21 2011
3054.73 1915
3055.25 1885
3055.77 2089
3056.29 2180
3056.82 2079
3057.34 2115
3057.86 2021
3058.38 1910
3058.90 1956
3059.42 2073
3059.94 1905
3060.47 1971
3060.99 2146
3061.51 2106
3062.03 2050
3062.55 2027
3063.07 2017
3063.60 2035
3064.12 2276
3064.64 2249
3065.16 2031
3065.68 2074
3066.21 2298
3066.73 2205
3067.25 2205
3067.77 2061
3068.29 1938
3068.82 2324
3069.34 2353
3069.86 2193
3070.38 2007
3070.90 1970
3071.43 2057
3071.95 2195
3072.47 2047
3072.99 2146
3073.52 2159
3074.04 2216
3074.56 2289
3075.09 2088
3075.61 2174
3076.13 2526
3076.65 2425
3077.18 2521
3077.70 2720
3078.22 2700
3078.75 2907
3079.27 3061
3079.79 3226
3080.32 3209
3080.84 3183
3081.36 3139
3081.89 3098
3082.41 2746
3082.93 2854
3083.46 2910
3083.98 2951
3084.50 2905
3085.03 2794
3085.55 2488
3086.07 2542
3086.60 2473
3087.12 2531
3087.64 2619
3088.17 2495
3088.69 2451
3089.22 2399
3089.74 2483
3090.26 2385
3090.79 2331
3091.31 2384
3091.84 2576
3092.36 2538
3092.89 2450
3093.41 2532
3093.93 2694
3094.46 2797
3094.98 2934
3095.51 2800
3096.03 2756
3096.56 2934
3097.08 3038
3097.61 3099
3098.13 3252
3098.66 3035
3099.18 3288
3099.70 3598
3100.23 3860
3100.75 4419
3101.28 5123
3101.80 5895
3102.33 7267
3102.85 8435
3103.38 9359
3103.91 10174
3104.43 11023
3104.96 10931
3105.48 10918
3106.01 10125
3106.53 9604
3107.06 8231
3107.58 6799
3108.11 5997
3108.63 5178
3109.16 4222
3109.69 3749
3110.21 3478
3110.74 3402
3111.26 3150
3111.79 2886
3112.31 2954
3112.84 3119
3113.37 3069
3113.89 2567
3114.42 2788
3114.94 2736
3115.47 2712
3116.00 2493
3116.52 2492
3117.05 2486
3117.58 2511
3118.10 2486
3118.63 2492
3119.16 2272
3119.68 2150
3120.21 2476
3120.73 2628
3121.26 2593
3121.79 2712
3122.31 2542
3122.84 2696
3123.37 2643
3123.90 2644
3124.42 2765
3124.95 2802
3125.48 2618
3126.00 2364
3126.53 2221
3127.06 2378
3127.58 2391
3128.11 2265
3128.64 2199
3129.17 2125
3129.69 2108
3130.22 2082
3130.75 2039
3131.28 2034
3131.80 2048
3132.33 2027
3132.86 2010
3133.39 1905
3133.91 2163
3134.44 2050
3134.97 2101
3135.50 2310
3136.03 2108
3136.55 2099
3137.08 2196
3137.61 2031
3138.14 2074
3138.67 2000
3139.19 2061
3139.72 2207
3140.25 2043
3140.78 1967
3141.31 1939
3141.84 2081
3142.36 2185
3142.89 1996
3143.42 2109
3143.95 2080
3144.48 2065
3145.01 2088
3145.54 2237
3146.06 2064
3146.59 2104
3147.12 2114
3147.65 2452
3148.18 2522
3148.71 2585
3149.24 2733
3149.77 2846
3150.30 2739
3150.83 2688
3151.35 2747
3151.88 2545
3152.41 2365
3152.94 2616
3153.47 2568
3154.00 2415
3154.53 2294
3155.06 2316
3155.59 2217
3156.12 2004
3156.65 2145
3157.18 2345
3157.71 2438
3158.24 2247
3158.77 2238
3159.30 2487
3159.83 2353
3160.36 2409
3160.89 2466
3161.42 2286
3161.95 2372
3162.48 2299
3163.01 2375
3163.54 2320
3164.07 2128
3164.60 1973
3165.13 2077
3165.66 2152
3166.19 2024
3166.72 2024
3167.25 2051
3167.78 2058
3168.31 1976
3168.84 1917
3169.37 1987
3169.90 1913
3170.44 1917
3170.97 1830
3171.50 1952
3172.03 1937
3172.56 1841
3173.09 1944
3173.62 2020
3174.15 2074
3174.68 2152
3175.21 2144
3175.75 2229
3176.28 2036
3176.81 2044
3177.34 2102
3177.87 2100
3178.40 2111
3178.93 2069
3179.47 2094
3180.00 1939
3180.53 1805
3181.06 1855
3181.59 1958
3182.12 1946
3182.66 1882
3183.19 1778
3183.72 1750
3184.25 1856
3184.78 1916
3185.32 1901
3185.85 1990
3186.38 1902
3186.91 1859
3187.44 1856
3187.98 2044
3188.51 2072
3189.04 2110
3189.57 2096
3190.11 1994
3190.64 2089
3191.17 1955
3191.70 2006
3192.24 1897
3192.77 1952
3193.30 2120
3193.84 2021
3194.37 2077
3194.90 1915
3195.43 1907
3195.97 2124
3196.50 2114
3197.03 2048
3197.57 1969
3198.10 1978
3198.63 1961
3199.17 2158
3199.70 2123
3200.23 2267
3200.77 2235
3201.30 2292
3201.83 2460
3202.37 2376
3202.90 2474
3203.43 2700
3203.97 2526
3204.50 2466
3205.03 2480
3205.57 2455
3206.10 2372
3206.63 2363
3207.17 2389
3207.70 2459
3208.24 2560
3208.77 2804
3209.30 2773
3209.84 2854
3210.37 3089
3210.91 3274
3211.44 3784
3211.98 3644
3212.51 3572
3213.04 3654
3213.58 3633
3214.11 3350
3214.65 3225
3215.18 3033
3215.72 2923
3216.25 2802
3216.79 2598
3217.32 2574
3217.86 2492
3218.39 2211
3218.93 2043
3219.46 2222
3220.00 2345
3220.53 2373
3221.07 2223
3221.60 2173
3222.14 2421
3222.67 2448
3223.21 2567
3223.74 2827
3224.28 2813
3224.81 2917
3225.35 2974
3225.88 3039
3226.42 3082
3226.95 2981
3227.49 3005
3228.02 2770
3228.56 2922
3229.10 2604
3229.63 2399
3230.17 2265
3230.70 2359
3231.24 2316
3231.78 2669
3232.31 2571
3232.85 2535
3233.38 2471
3233.92 2610
3234.46 2623
3234.99 2607
3235.53 2614
3236.06 2738
3236.60 2664
3237.14 2742
3237.67 2567
3238.21 2867
3238.75 2917
3239.28 2984
3239.82 2935
3240.36 2839
3240.89 2773
3241.43 2739
3241.97 2906
3242.50 2908
3243.04 2837
3243.58 2768
3244.11 2781
3244.65 2960
3245.19 2706
3245.72 2696
3246.26 2604
3246.80 2756
3247.34 2623
3247.87 2748
3248.41 2651
3248.95 2747
3249.49 2819
3250.02 2929
3250.56 2844
3251.10 2816
3251.64 2828
3252.17 2867
3252.71 2712
3253.25 2505
3253.79 2555
3254.32 2722
3254.86 2570
3255.40 2574
3255.94 2577
3256.48 2463
3257.01 2695
3257.55 2623
3258.09 2612
3258.63 2782
3259.17 2711
3259.70 3195
3260.24 3371
3260.78 3647
3261.32 4177
3261.86 4538
3262.40 4966
3262.93 5216
3263.47 5459
3264.01 6080
3264.55 6674
3265.09 6527
3265.63 7235
3266.17 8114
3266.71 8788
3267.24 9114
3267.78 9118
3268.32 8961
3268.86 9103
3269.40 8807
3269.94 8332
3270.48 7133
3271.02 6545
3271.56 5574
3272.10 4808
3272.64 4273
3273.18 3606
3273.71 3562
3274.25 3333
3274.79 3153
3275.33 3316
3275.87 3255
3276.41 3164
3276.95 2849
3277.49 3098
3278.03 3306
3278.57 3128
3279.11 3063
3279.65 3002
3280.19 3043
3280.73 3154
3281.27 3206
3281.81 3086
3282.35 3144
3282.89 3303
3283.43 3364
3283.97 3168
3284.51 3005
3285.05 3008
3285.59 3382
3286.13 3545
3286.67 3378
3287.21 3425
3287.75 3461
3288.30 3446
3288.84 3544
3289.38 3402
3289.92 3237
3290.46 3211
3291.00 3215
3291.54 3333
3292.08 3187
3292.62 3391
3293.16 3690
3293.70 3769
3294.24 3785
3294.79 4166
3295.33 4513
3295.87 4319
3296.41 4490
3296.95 4799
3297.49 5069
3298.03 5030
3298.57 4955
3299.12 4763
3299.66 4342
3300.20 3994
3300.74 4008
3301.28 4098
3301.82 4104
3302.37 4125
3302.91 4149
3303.45 4210
3303.99 4443
3304.53 4368
3305.08 4597
3305.62 4575
3306.16 4197
3306.70 4184
3307.24 4108
3307.79 4017
3308.33 3639
3308.87 3253
3309.41 3011
3309.96 3107
3310.50 3004
3311.04 3018
3311.58 2864
3312.13 3093
3312.67 3060
3313.21 2919
3313.75 3024
3314.30 3264
3314.84 3270
3315.38 3360
3315.92 3466
3316.47 3591
3317.01 3774
3317.55 3798
3318.10 3895
3318.64 4221
3319.18 4243
3319.73 4196
3320.27 4412
3320.81 4352
3321.36 4353
3321.90 4438
3322.44 4273
3322.99 4325
3323.53 4225
3324.07 4204
3324.62 4338
3325.16 4333
3325.70 3939
3326.25 3574
3326.79 3748
3327.34 3776
3327.88 3758
3328.42 3816
3328.97 3667
3329.51 3486
3330.06 3600
3330.60 3895
3331.14 4347
3331.69 4880
3332.23 6204
3332.78 8053
3333.32 10093
3333.86 13154
3334.41 16841
3334.95 19957
3335.50 22252
3336.04 24463
3336.59 26165
3337.13 27140
3337.68 28182
3338.22 28014
3338.77 27147
3339.31 25416
3339.86 23146
3340.40 21242
3340.94 18482
3341.49 15975
3342.03 13060
3342.58 10565
3343.13 8722
3343.67 7077
3344.22 5793
3344.76 5032
3345.31 4725
3345.85 4467
3346.40 4322
3346.94 4009
3347.49 3915
3348.03 3629
3348.58 3798
3349.12 3675
3349.67 3545
3350.22 3553
3350.76 3639
3351.31 3543
3351.85 3337
3352.40 3353
3352.94 3423
3353.49 3281
3354.04 3180
3354.58 3202
3355.13 3284
3355.67 3445
3356.22 3332
3356.77 3481
3357.31 3135
3357.86 3228
3358.41 3169
3358.95 3358
3359.50 3250
3360.05 3139
3360.59 3281
3361.14 3201
3361.68 3110
3362.23 3041
3362.78 3369
3363.33 3239
3363.87 3200
3364.42 3263
3364.97 3131
3365.51 3149
3366.06 3286
3366.61 3147
3367.15 3209
3367.70 3251
3368.25 3287
3368.79 3243
3369.34 3234
3369.89 3213
3370.44 3383
3370.98 3354
3371.53 3344
3372.08 3501
3372.63 3773
3373.17 4246
3373.72 4602
3374.27 4940
3374.82 5344
3375.36 5392
3375.91 5148
3376.46 4944
3377.01 4825
3377.56 4826
3378.10 4451
3378.65 4244
3379.20 3691
3379.75 3401
3380.30 3161
3380.84 2997
3381.39 2902
3381.94 2579
3382.49 2649
3383.04 2701
3383.59 2681
3384.13 2538
3384.68 2335
3385.23 2282
3385.78 2435
3386.33 2358
3386.88 2426
3387.43 2314
3387.97 2504
3388.52 2453
3389.07 2609
3389.62 2470
3390.17 2488
3390.72 2295
3391.27 2314
3391.82 2428
3392.37 2443
3392.92 2554
3393.46 2510
3394.01 2465
3394.56 2326
3395.11 2436
3395.66 2495
3396.21 2440
3396.76 2519
3397.31 2568
3397.86 2525
3398.41 2498
3398.96 2653
3399.51 2629
3400.06 2623
3400.61 2508
3401.16 2473
3401.71 2390
3402.26 2375
3402.81 2268
3403.36 2158
3403.91 2198
3404.46 2198
3405.01 2126
3405.56 2050
3406.11 1864
3406.66 1937
3407.21 2076
3407.76 2101
3408.31 2258
3408.86 2263
3409.41 2235
3409.96 2106
3410.51 2362
3411.06 2290
3411.61 2332
3412.16 2527
3412.71 2638
3413.27 2786
3413.82 2683
3414.37 2761
3414.92 2919
3415.47 2678
3416.02 2531
3416.57 2533
3417.12 2462
3417.67 2394
3418.22 2318
3418.78 2282
3419.33 2081
3419.88 2028
3420.43 2075
3420.98 2027
3421.53 2079
3422.08 2111
3422.64 2062
3423.19 2270
3423.74 2335
3424.29 2505
3424.84 2599
3425.39 2717
3425.95 2748
3426.50 2875
3427.05 2636
3427.60 2342
3428.15 2241
3428.71 2061
3429.26 2142
3429.81 2149
3430.36 2003
3430.91 1931
3431.47 2023
3432.02 2002
3432.57 2131
3433.12 2113
3433.68 2154
3434.23 2044
3434.78 1961
3435.33 2116
3435.89 2129
3436.44 2279
3436.99 2203
3437.54 2283
3438.10 2241
3438.65 2148
3439.20 2066
3439.76 1990
3440.31 2065
3440.86 2034
3441.42 2165
3441.97 2237
3442.52 2145
3443.07 2327
3443.63 2274
3444.18 2146
3444.73 2002
3445.29 2076
3445.84 2202
3446.39 1972
3446.95 2028
3447.50 2014
3448.06 2119
3448.61 1905
3449.16 1880
3449.72 1983
3450.27 2057
3450.82 2045
3451.38 1950
3451.93 1927
3452.49 1931
3453.04 1799
3453.59 1767
3454.15 1817
3454.70 1876
3455.26 1924
3455.81 1941
3456.36 2062
3456.92 1879
3457.47 1808
3458.03 1876
3458.58 1862
3459.14 1871
3459.69 1947
3460.25 2023
3460.80 1995
3461.36 1909
3461.91 1999
3462.46 1992
3463.02 2033
3463.57 1977
3464.13 1957
3464.68 1798
3465.24 1952
3465.79 2036
3466.35 2071
3466.90 2073
3467.46 2062
3468.02 2237
3468.57 2105
3469.13 2061
3469.68 2253
3470.24 2277
3470.79 2251
3471.35 2435
3471.90 2501
3472.46 2592
3473.01 2349
3473.57 2342
3474.13 2350
3474.68 2476
3475.24 2491
3475.79 2308
3476.35 2181
3476.90 2312
3477.46 2205
3478.02 2273
3478.57 2385
3479.13 2473
3479.68 2400
3480.24 2442
3480.80 2557
3481.35 2713
3481.91 2706
3482.47 2914
3483.02 2789
3483.58 2622
3484.14 2738
3484.69 2758
3485.25 2780
3485.81 2726
3486.36 2747
3486.92 2686
3487.48 3042
3488.03 3228
3488.59 3169
3489.15 3722
3489.70 4248
3490.26 5016
3490.82 5893
3491.37 7331
3491.93 8243
3492.49 9340
3493.05 10215
3493.60 11386
3494.16 11009
3494.72 10536
3495.27 9821
3495.83 9058
3496.39 7772
3496.95 6478
3497.50 5255
3498.06 4823
3498.62 4519
3499.18 4116
3499.74 4080
3500.29 3910
3500.85 3915
3501.41 4031
3501.97 3926
3502.52 4125
3503.08 4112
3503.64 4333
3504.20 4712
3504.76 4906
3505.32 5442
3505.87 5836
3506.43 5580
3506.99 5691
3507.55 5609
3508.11 5147
3508.67 4879
3509.22 4722
3509.78 4306
3510.34 4128
3510.90 3874
3511.46 3396
3512.02 3262
3512.58 3179
3513.13 3054
3513.69 2937
3514.25 2741
3514.81 2533
3515.37 2509
3515.93 2262
3516.49 2299
3517.05 2304
3517.61 2336
3518.17 2275
3518.73 2111
3519.28 2189
3519.84 2191
3520.40 2346
3520.96 2222
3521.52 2258
3522.08 2314
3522.64 2260
3523.20 2463
3523.76 2592
3524.32 2532
3524.88 2340
3525.44 2239
3526.00 2396
3526.56 2457
3527.12 2266
3527.68 2173
3528.24 2079
3528.80 1987
3529.36 2115
3529.92 2205
3530.48 2140
3531.04 1904
3531.60 1937
3532.16 2172
3532.72 2090
3533.28 1996
3533.84 2206
3534.40 2007
3534.96 2089
3535.52 2260
3536.08 2440
3536.65 2430
3537.21 2271
3537.77 2234
3538.33 2215
3538.89 2253
3539.45 2385
3540.01 2298
3540.57 2322
3541.13 2417
3541.69 2261
3542.25 2156
3542.82 2040
3543.38 2184
3543.94 2131
3544.50 2214
3545.06 2239
3545.62 2194
3546.18 2048
3546.75 2041
3547.31 2066
3547.87 2111
3548.43 2140
3548.99 2080
3549.55 1973
3550.12 2018
3550.68 1880
3551.24 1952
3551.80 1843
3552.36 1830
3552.92 1893
3553.49 1949
3554.05 1874
3554.61 1696
3555.17 1670
3555.74 1700
3556.30 1730
3556.86 1718
3557.42 1879
3557.98 2014
3558.55 1890
3559.11 1788
3559.67 1874
3560.23 1917
3560.80 2032
3561.36 2106
3561.92 2114
3562.49 2108
3563.05 2082
3563.61 1999
3564.17 1846
3564.74 1971
3565.30 2074
3565.86 2060
3566.43 2013
3566.99 1890
3567.55 1727
3568.11 1859
3568.68 1840
3569.24 1824
3569.80 1661
3570.37 1743
3570.93 1689
3571.49 1774
3572.06 1673
3572.62 1714
3573.19 1754
3573.75 1778
3574.31 1895
3574.88 1918
3575.44 1899
3576.00 2002
3576.57 1981
3577.13 2018
3577.70 2144
3578.26 2041
3578.82 2145
3579.39 2168
3579.95 2237
3580.52 2182
3581.08 2060
3581.64 2133
3582.21 2004
3582.77 2057
3583.34 2057
3583.90 2026
3584.47 2038
3585.03 1966
3585.60 1972
3586.16 1967
3586.72 1988
3587.29 1874
3587.85 1759
3588.42 1767
3588.98 1771
3589.55 1745
3590.11 1778
3590.68 1842
3591.24 1831
3591.81 1664
3592.37 1575
3592.94 1721
3593.50 1644
3594.07 1740
3594.63 1673
3595.20 1704
3595.77 1637
3596.33 1634
3596.90 1734
3597.46 1843
3598.03 1880
3598.59 1864
3599.16 1898
3599.72 1991
3600.29 1889
3600.86 1836
3601.42 1884
3601.99 1818
3602.55 1971
3603.12 1832
3603.69 1736
3604.25 1697
3604.82 1746
3605.38 1904
3605.95 1806
3606.52 1625
3607.08 1720
3607.65 1616
3608.21 1600
3608.78 1571
3609.35 1501
3609.91 1533
3610.48 1506
3611.05 1609
3611.61 1460
3612.18 1654
3612.75 1542
3613.31 1450
3613.88 1473
3614.45 1500
3615.01 1518
3615.58 1776
3616.15 1930
3616.72 1970
3617.28 1965
3617.85 2192
3618.42 2127
3618.98 2369
3619.55 2462
3620.12 2453
3620.69 2303
3621.25 2285
3621.82 2175
3622.39 2169
3622.96 1938
3623.52 1762
3624.09 1806
3624.66 1917
3625.23 1876
3625.79 1579
3626.36 1544
3626.93 1545
3627.50 1598
3628.06 1670
3628.63 1833
3629.20 1665
3629.77 1510
3630.34 1707
3630.91 1648
3631.47 1654
3632.04 1607
3632.61 1722
3633.18 1826
3633.75 1947
3634.31 1864
3634.88 1867
3635.45 1731
3636.02 1728
3636.59 1741
3637.16 1681
3637.73 1710
3638.29 1760
3638.86 1650
3639.43 1615
3640.00 1616
3640.57 1612
3641.14 1802
3641.71 1710
3642.28 1737
3642.85 1669
3643.42 1768
3643.98 1775
3644.55 1795
3645.12 1818
3645.69 1743
3646.26 1632
3646.83 1628
3647.40 1792
3647.97 1698
3648.54 1761
3649.11 1750
3649.68 2063
3650.25 2088
3650.82 2138
3651.39 2163
3651.96 2251
3652.53 2448
3653.10 2592
3653.67 2251
3654.24 2180
3654.81 2373
3655.38 2333
3655.95 2134
3656.52 2052
3657.09 2081
3657.66 1900
3658.23 1958
3658.80 1934
3659.37 1937
3659.94 1951
3660.51 2007
3661.08 1996
3661.65 2000
3662.22 1827
3662.79 1743
3663.36 1890
3663.93 1824
3664.50 1960
3665.07 1840
3665.64 1993
3666.22 2205
3666.79 2393
3667.36 2404
3667.93 2287
3668.50 2244
3669.07 2188
3669.64 2014
3670.21 1890
3670.78 1819
3671.36 1869
3671.93 1765
3672.50 1793
3673.07 1902
3673.64 1896
3674.21 1837
3674.78 1835
3675.36 1995
3675.93 2031
3676.50 2107
3677.07 2129
3677.64 2106
3678.21 2140
3678.79 2058
3679.36 1997
3679.93 1906
3680.50 2012
3681.07 1878
3681.65 1792
3682.22 1689
3682.79 1684
3683.36 1679
3683.94 1689
3684.51 1720
3685.08 1634
3685.65 1618
3686.23 1615
3686.80 1597
3687.37 1572
3687.94 1617
3688.52 1564
3689.09 1677
3689.66 1812
3690.23 1785
3690.81 1744
3691.38 1791
3691.95 1610
3692.52 1691
3693.10 1734
3693.67 1691
3694.24 1807
3694.82 1650
3695.39 1711
3695.96 1615
3696.54 1601
3697.11 1681
3697.68 1595
3698.26 1605
3698.83 1509
3699.40 1532
3699.98 1540
3700.55 1527
3701.12 1513
3701.70 1641
3702.27 1568
3702.85 1517
3703.42 1590
3703.99 1611
3704.57 1711
3705.14 1745
3705.71 1690
3706.29 1721
3706.86 1815
3707.44 1784
3708.01 1694
3708.59 1779
3709.16 1768
3709.73 1779
3710.31 1813
3710.88 1916
3711.46 1855
3712.03 1754
3712.61 1737
3713.18 1614
3713.75 1734
3714.33 1667
3714.90 1562
3715.48 1701
3716.05 1721
3716.63 1632
3717.20 1651
3717.78 1659
3718.35 1742
3718.93 1483
3719.50 1531
3720.08 1624
3720.65 1615
3721.23 1506
3721.80 1500
3722.38 1381
3722.95 1477
3723.53 1514
3724.11 1436
3724.68 1556
3725.26 1491
3725.83 1485
3726.41 1409
3726.98 1598
3727.56 1484
3728.13 1463
3728.71 1427
3729.29 1595
3729.86 1506
3730.44 1544
3731.01 1633
3731.59 1855
3732.17 1719
3732.74 1679
3733.32 1769
3733.89 1827
3734.47 1808
3735.05 1873
3735.62 1875
3736.20 1753
3736.77 1796
3737.35 1855
3737.93 1713
3738.50 1490
3739.08 1565
3739.66 1660
3740.23 1594
3740.81 1478
3741.39 1543
3741.96 1613
3742.54 1571
3743.12 1544
3743.69 1536
3744.27 1539
3744.85 1651
3745.43 1652
3746.00 1562
3746.58 1444
3747.16 1538
3747.73 1556
3748.31 1633
3748.89 1575
3749.47 1749
3750.04 1497
3750.62 1556
3751.20 1586
3751.78 1607
3752.35 1587
3752.93 1482
3753.51 1456
3754.09 1543
3754.66 1572
3755.24 1521
3755.82 1512
3756.40 1497
3756.98 1455
3757.55 1529
3758.13 1471
3758.71 1610
3759.29 1534
3759.87 1445
3760.44 1528
3761.02 1581
3761.60 1594
3762.18 1737
3762.76 1662
3763.34 1660
3763.91 1631
3764.49 1662
3765.07 1652
3765.65 1629
3766.23 1571
3766.81 1591
3767.39 1584
3767.96 1488
3768.54 1489
3769.12 1507
3769.70 1530
3770.28 1649
3770.86 1574
3771.44 1639
3772.02 1852
3772.60 1674
3773.18 1594
3773.76 1656
3774.33 1557
3774.91 1594
3775.49 1658
3776.07 1577
3776.65 1499
3777.23 1525
3777.81 1607
3778.39 1496
3778.97 1545
3779.55 1616
3780.13 1545
3780.71 1429
3781.29 1332
3781.87 1511
3782.45 1573
3783.03 1491
3783.61 1520
3784.19 1450
3784.77 1480
3785.35 1509
3785.93 1445
3786.51 1632
3787.09 1563
3787.67 1513
3788.25 1624
3788.83 1727
3789.41 1603
3789.99 1738
3790.57 1667
3791.15 1518
3791.73 1596
3792.31 1695
3792.89 1622
3793.48 1734
3794.06 1737
3794.64 1778
3795.22 1746
3795.80 1650
3796.38 1798
3796.96 1754
3797.54 1708
3798.12 1659
3798.70 1733
3799.28 1926
3799.87 1864
3800.45 1869
3801.03 1908
3801.61 1903
3802.19 2053
3802.77 2093
3803.35 2191
3803.94 2052
3804.52 2062
3805.10 2039
3805.68 2024
3806.26 2093
3806.84 2121
3807.43 2039
3808.01 2064
3808.59 2063
3809.17 2181
3809.75 2170
3810.34 2253
3810.92 2289
3811.50 2055
3812.08 2171
3812.66 2074
3813.25 2027
3813.83 2203
3814.41 2279
3814.99 2206
3815.58 2252
3816.16 2293
3816.74 2280
3817.32 2329
3817.91 2328
3818.49 2304
3819.07 2244
3819.65 2068
3820.24 1890
3820.82 1682
3821.40 1575
3821.99 1632
3822.57 1622
3823.15 1590
3823.73 1618
3824.32 1565
3824.90 1601
3825.48 1713
3826.07 1767
3826.65 1563
3827.23 1465
3827.82 1641
3828.40 1692
3828.98 1635
3829.57 1558
3830.15 1485
3830.73 1555
3831.32 1495
3831.90 1573
3832.49 1614
3833.07 1605
3833.65 1607
3834.24 1722
3834.82 1710
3835.41 1642
3835.99 1443
3836.57 1591
3837.16 1340
3837.74 1551
3838.33 1609
3838.91 1546
3839.49 1620
3840.08 1538
3840.66 1449
3841.25 1549
3841.83 1435
3842.42 1434
3843.00 1496
3843.58 1505
3844.17 1651
3844.75 1464
3845.34 1356
3845.92 1507
3846.51 1430
3847.09 1474
3847.68 1671
3848.26 1523
3848.85 1562
3849.43 1665
3850.02 1491
3850.60 1479
3851.19 1432
3851.77 1464
3852.36 1469
3852.94 1515
3853.53 1416
3854.11 1397
3854.70 1447
3855.29 1469
3855.87 1387
3856.46 1469
3857.04 1436
3857.63 1440
3858.21 1500
3858.80 1581
3859.39 1593
3859.97 1652
3860.56 1800
3861.14 1853
3861.73 1794
3862.31 1806
3862.90 1819
3863.49 1814
3864.07 1808
3864.66 1896
3865.25 1962
3865.83 2062
3866.42 2042
3867.00 2023
3867.59 2077
3868.18 2070
3868.76 1956
3869.35 1969
3869.94 1843
3870.52 1802
3871.11 1684
3871.70 1662
3872.28 1704
3872.87 1728
3873.46 1699
3874.04 1636
3874.63 1651
3875.22 1655
3875.80 1641
3876.39 1773
3876.98 1732
3877.57 1647
3878.15 1693
3878.74 1601
3879.33 1588
3879.92 1536
3880.50 1618
3881.09 1618
3881.68 1531
3882.26 1504
3882.85 1392
3883.44 1394
3884.03 1330
3884.62 1437
3885.20 1560
3885.79 1560
3886.38 1464
3886.97 1509
3887.55 1482
3888.14 1579
3888.73 1640
3889.32 1733
3889.91 1921
3890.49 1824
3891.08 1866
3891.67 1825
3892.26 1813
3892.85 2022
3893.44 1999
3894.02 1880
3894.61 1875
3895.20 1800
3895.79 1869
3896.38 1821
3896.97 1929
3897.56 1817
3898.14 1613
3898.73 1724
3899.32 1719
3899.91 1643
3900.50 1562
3901.09 1654
3901.68 1631
3902.27 1701
3902.86 1797
3903.44 1762
3904.03 1617
3904.62 1643
3905.21 1897
3905.80 1760
3906.39 1604
3906.98 1598
3907.57 1587
3908.16 1594
3908.75 1715
3909.34 1683
3909.93 1732
3910.52 1728
3911.11 1673
3911.70 1618
3912.29 1652
3912.88 1559
3913.47 1550
3914.06 1464
3914.65 1508
3915.24 1508
3915.83 1441
3916.42 1514
3917.01 1622
3917.60 1616
3918.19 1555
3918.78 1405
3919.37 1584
3919.96 1551
3920.55 1474
3921.14 1523
3921.73 1683
3922.32 1586
3922.91 1439
3923.50 1428
3924.09 1488
3924.68 1621
3925.27 1651
3925.86 1536
3926.45 1555
3927.05 1495
3927.64 1374
3928.23 1426
3928.82 1524
3929.41 1356
3930.00 1413
3930.59 1329
3931.18 1307
3931.77 1276
3932.37 1278
3932.96 1339
3933.55 1402
3934.14 1411
3934.73 1476
3935.32 1454
3935.91 1483
3936.51 1470
3937.10 1501
3937.69 1511
3938.28 1498
3938.87 1445
3939.46 1543
3940.06 1531
3940.65 1731
3941.24 1650
3941.83 1791
3942.42 1740
3943.02 1598
3943.61 1627
3944.20 1769
3944.79 1709
3945.39 1685
3945.98 1811
3946.57 1746
3947.16 1641
3947.76 1578
3948.35 1693
3948.94 1536
3949.53 1367
3950.13 1466
3950.72 1419
3951.31 1420
3951.90 1574
3952.50 1459
3953.09 1447
3953.68 1463
3954.28 1399
3954.87 1514
3955.46 1491
3956.05 1569
3956.65 1649
3957.24 1768
3957.83 1654
3958.43 1651
3959.02 1774
3959.61 1857
3960.21 1890
3960.80 1657
3961.39 1695
3961.99 1739
3962.58 1708
3963.17 1539
3963.77 1719
3964.36 1615
3964.96 1611
3965.55 1671
3966.14 1743
3966.74 1919
3967.33 1888
3967.93 2030
3968.52 1960
3969.11 1944
3969.71 1885
3970.30 1972
3970.90 1963
3971.49 1647
3972.08 1581
3972.68 1752
3973.27 1765
3973.87 1698
3974.46 1834
3975.06 2016
3975.65 2063
3976.25 1962
3976.84 2077
3977.43 2336
3978.03 2417
3978.62 2342
3979.22 2375
3979.81 2352
3980.41 2179
3981.00 1934
3981.60 1988
3982.19 1927
3982.79 1814
3983.38 1829
3983.98 1677
3984.57 1636
3985.17 1785
3985.76 1719
3986.36 1749
3986.96 1777
3987.55 1710
3988.15 1617
3988.74 1660
3989.34 1774
3989.93 1696
3990.53 1753
3991.12 1831
3991.72 1673
3992.32 1766
3992.91 1744
3993.51 1743
3994.10 1736
3994.70 1970
3995.30 1843
3995.89 1835
3996.49 1889
3997.08 1920
3997.68 1998
3998.28 2044
3998.87 1907
3999.47 1990
4000.07 1942
4000.66 1932
4001.26 1858
4001.85 1917
4002.45 1702
4003.05 1718
4003.64 1796
4004.24 1767
4004.84 1835
4005.43 1762
4006.03 1839
4006.63 1881
4007.23 1879
4007.82 1950
4008.42 1784
4009.02 1912
4009.61 1899
4010.21 1803
4010.81 1830
4011.41 1886
4012.00 1655
4012.60 1709
4013.20 1572
4013.79 1665
4014.39 1763
4014.99 1672
4015.59 1663
4016.18 1686
4016.78 1708
4017.38 1771
4017.98 1760
4018.58 1906
4019.17 1814
4019.77 1769
4020.37 1798
4020.97 1874
4021.56 1837
4022.16 1737
4022.76 1614
4023.36 1611
4023.96 1755
4024.56 1817
4025.15 1699
4025.75 1746
4026.35 1846
4026.95 1801
4027.55 1997
4028.15 2107
4028.74 2152
4029.34 2008
4029.94 2174
4030.54 2059
4031.14 2188
4031.74 2007
4032.34 2046
4032.93 1995
4033.53 2147
4034.13 2311
4034.73 2327
4035.33 2421
4035.93 2383
4036.53 2345
4037.13 2233
4037.73 2228
4038.33 1904
4038.93 1903
4039.52 1906
4040.12 1664
4040.72 1644
4041.32 1564
4041.92 1604
4042.52 1516
4043.12 1469
4043.72 1534
4044.32 1545
4044.92 1525
4045.52 1577
4046.12 1529
4046.72 1583
4047.32 1551
4047.92 1587
4048.52 1578
4049.12 1569
4049.72 1613
4050.32 1600
4050.92 1527
4051.52 1434
4052.12 1594
4052.72 1722
4053.32 1656
4053.92 1578
4054.52 1725
4055.12 1668
4055.72 1683
4056.32 1562
4056.92 1545
4057.52 1569
4058.13 1551
4058.73 1434
4059.33 1546
4059.93 1480
4060.53 1554
4061.13 1617
4061.73 1474
4062.33 1419
4062.93 1551
4063.53 1575
4064.14 1552
4064.74 1469
4065.34 1496
4065.94 1635
4066.54 1381
4067.14 1426
4067.74 1574
4068.34 1531
4068.95 1548
4069.55 1550
4070.15 1511
4070.75 1311
4071.35 1372
4071.95 1367
4072.56 1399
4073.16 1359
4073.76 1387
4074.36 1426
4074.96 1535
4075.57 1443
4076.17 1363
4076.77 1454
4077.37 1508
4077.97 1388
4078.58 1308
4079.18 1354
4079.78 1347
4080.38 1420
4080.99 1462
4081.59 1521
4082.19 1383
4082.79 1426
4083.40 1449
4084.00 1497
4084.60 1395
4085.20 1244
4085.81 1353
4086.41 1303
4087.01 1324
4087.61 1401
4088.22 1415
4088.82 1312
4089.42 1409
4090.03 1328
4090.63 1485
4091.23 1444
4091.84 1532
4092.44 1471
4093.04 1659
4093.65 1500
4094.25 1462
4094.85 1485
4095.46 1643
4096.06 1438
4096.66 1487
4097.27 1609
4097.87 1551
4098.47 1369
4099.08 1468
4099.68 1508
4100.29 1358
4100.89 1388
4101.49 1421
4102.10 1386
4102.70 1442
4103.30 1367
4103.91 1338
4104.51 1293
4105.12 1304
4105.72 1362
4106.33 1424
4106.93 1338
4107.53 1345
4108.14 1350
4108.74 1460
4109.35 1450
4109.95 1448
4110.56 1460
4111.16 1396
4111.77 1387
4112.37 1365
4112.98 1331
4113.58 1510
4114.19 1432
4114.79 1399
4115.40 1444
4116.00 1365
4116.61 1363
4117.21 1498
4117.82 1273
4118.42 1323
4119.03 1371
4119.63 1389
4120.24 1359
4120.84 1412
4121.45 1403
4122.05 1332
4122.66 1340
4123.26 1392
4123.87 1349
4124.47 1402
4125.08 1315
4125.69 1280
4126.29 1278
4126.90 1338
4127.50 1374
4128.11 1517
4128.71 1369
4129.32 1356
4129.93 1312
4130.53 1382
4131.14 1334
4131.74 1445
4132.35 1406
4132.96 1401
4133.56 1520
4134.17 1458
4134.78 1442
4135.38 1485
4135.99 1574
4136.60 1533
4137.20 1516
4137.81 1539
4138.42 1524
4139.02 1482
4139.63 1640
4140.24 1623
4140.84 1661
4141.45 1710
4142.06 1649
4142.66 1701
4143.27 1651
4143.88 1655
4144.48 1691
4145.09 1684
4145.70 1590
4146.31 1608
4146.91 1576
4147.52 1512
4148.13 1575
4148.73 1585
4149.34 1479
4149.95 1430
4150.56 1371
4151.16 1384
4151.77 1279
4152.38 1374
4152.99 1431
4153.60 1442
4154.20 1397
4154.81 1457
4155.42 1411
4156.03 1400
4156.63 1433
4157.24 1461
4157.85 1471
4158.46 1455
4159.07 1496
4159.68 1463
4160.28 1449
4160.89 1573
4161.50 1547
4162.11 1591
4162.72 1584
4163.33 1547
4163.93 1565
4164.54 1442
4165.15 1618
4165.76 1575
4166.37 1630
4166.98 1578
4167.59 1614
4168.19 1551
4168.80 1673
4169.41 1679
4170.02 1696
4170.63 1563
4171.24 1475
4171.85 1553
4172.46 1514
4173.07 1449
4173.68 1424
4174.29 1404
4174.89 1588
4175.50 1402
4176.11 1505
4176.72 1450
4177.33 1445
4177.94 1464
4178.55 1479
4179.16 1426
4179.77 1395
4180.38 1557
4180.99 1581
4181.60 1470
4182.21 1435
4182.82 1490
4183.43 1463
4184.04 1456
4184.65 1502
4185.26 1425
4185.87 1444
4186.48 1475
4187.09 1352
4187.70 1349
4188.31 1317
4188.92 1368
4189.53 1289
4190.14 1371
4190.75 1325
4191.36 1269
4191.97 1487
4192.58 1462
4193.19 1379
4193.80 1286
4194.42 1432
4195.03 1522
4195.64 1540
4196.25 1471
4196.86 1641
4197.47 1559
4198.08 1448
4198.69 1546
4199.30 1458
4199.91 1486
4200.53 1445
4201.14 1518
4201.75 1572
4202.36 1501
4202.97 1375
4203.58 1357
4204.19 1377
4204.80 1443
4205.42 1376
4206.03 1317
4206.64 1366
4207.25 1442
4207.86 1377
4208.47 1419
4209.09 1454
4209.70 1416
4210.31 1399
4210.92 1359
4211.53 1311
4212.15 1374
4212.76 1211
4213.37 1402
4213.98 1328
4214.59 1463
4215.21 1482
4215.82 1523
4216.43 1605
4217.04 1513
4217.66 1564
4218.27 1629
4218.88 1545
4219.49 1708
4220.11 1828
4220.72 1806
4221.33 1788
4221.94 1859
4222.56 1777
4223.17 1882
4223.78 1837
4224.40 1789
4225.01 2004
4225.62 2027
4226.23 1807
4226.85 1694
4227.46 1721
4228.07 1801
4228.69 1739
4229.30 1739
4229.91 1848
4230.53 1856
4231.14 1872
4231.75 2154
4232.37 2182
4232.98 2174
4233.59 2612
4234.21 3108
4234.82 3514
4235.44 3788
4236.05 3933
4236.66 3899
4237.28 3960
4237.89 3485
4238.50 3324
4239.12 2930
4239.73 2744
4240.35 2485
4240.96 2126
4241.58 2129
4242.19 1992
4242.80 1852
4243.42 1641
4244.03 1646
4244.65 1736
4245.26 1808
4245.88 1747
4246.49 1800
4247.10 1863
4247.72 1880
4248.33 1897
4248.95 1972
4249.56 1913
4250.18 1794
4250.79 1835
4251.41 1847
4252.02 1750
4252.64 1635
4253.25 1633
4253.87 1590
4254.48 1616
4255.10 1617
4255.71 1754
4256.33 1615
4256.94 1625
4257.56 1556
4258.17 1555
4258.79 1660
4259.41 1600
4260.02 1520
4260.64 1604
4261.25 1485
4261.87 1406
4262.48 1573
4263.10 1662
4263.71 1552
4264.33 1566
4264.95 1704
4265.56 1663
4266.18 1692
4266.79 1681
4267.41 1744
4268.03 1746
4268.64 1668
4269.26 1595
4269.87 1759
4270.49 1845
4271.11 1651
4271.72 1653
4272.34 1724
4272.96 1765
4273.57 1727
4274.19 1611
4274.81 1732
4275.42 1841
4276.04 1915
4276.66 1973
4277.27 2165
4277.89 2123
4278.51 2048
4279.12 2201
4279.74 2135
4280.36 1964
4280.97 1931
4281.59 1765
4282.21 1678
4282.83 1622
4283.44 1431
4284.06 1637
4284.68 1514
4285.29 1505
4285.91 1480
4286.53 1487
4287.15 1413
4287.76 1415
4288.38 1483
4289.00 1433
4289.62 1497
4290.23 1429
4290.85 1407
4291.47 1446
4292.09 1476
4292.71 1483
4293.32 1575
4293.94 1560
4294.56 1573
4295.18 1557
4295.80 1376
4296.41 1387
4297.03 1418
4297.65 1618
4298.27 1635
4298.89 1471
4299.50 1466
4300.12 1558
4300.74 1555
4301.36 1558
4301.98 1548
4302.60 1444
4303.22 1469
4303.83 1473
4304.45 1496
4305.07 1586
4305.69 1736
4306.31 1586
4306.93 1643
4307.55 1645
4308.17 1655
4308.79 1621
4309.40 1598
4310.02 1628
4310.64 1594
4311.26 1523
4311.88 1582
4312.50 1577
4313.12 1629
4313.74 1664
4314.36 1535
4314.98 1604
4315.60 1647
4316.22 1579
4316.84 1543
4317.46 1527
4318.08 1573
4318.70 1504
4319.32 1595
4319.94 1574
4320.56 1524
4321.18 1596
4321.80 1630
4322.42 1656
4323.04 1561
4323.66 1641
4324.28 1569
4324.90 1671
4325.52 1698
4326.14 1755
4326.76 1794
4327.38 1792
4328.00 1846
4328.62 1834
4329.24 1828
4329.86 1938
4330.48 1911
4331.10 1827
4331.72 1844
4332.34 1872
4332.96 2040
4333.58 2086
4334.20 2133
4334.82 2420
4335.45 2652
4336.07 3123
4336.69 3548
4337.31 4098
4337.93 4242
4338.55 4366
4339.17 4521
4339.79 4797
4340.41 4297
4341.04 4159
4341.66 4037
4342.28 3891
4342.90 3687
4343.52 3668
4344.14 3849
4344.76 4112
4345.39 4199
4346.01 5024
4346.63 5617
4347.25 5918
4347.87 6191
4348.50 6190
4349.12 5998
4349.74 5598
4350.36 5212
4350.98 4554
4351.61 4094
4352.23 3483
4352.85 3067
4353.47 2782
4354.09 2596
4354.72 2420
4355.34 2331
4355.96 2250
4356.58 2168
4357.21 2347
4357.83 2198
4358.45 2170
4359.07 2151
4359.70 2062
4360.32 2258
4360.94 2240
4361.56 2180
4362.19 2182
4362.81 2109
4363.43 2174
4364.06 1969
4364.68 2124
4365.30 2019
4365.93 2014
4366.55 1968
4367.17 2075
4367.80 2058
4368.42 1833
4369.04 1894
4369.67 1855
4370.29 1771
4370.91 1704
4371.54 1735
4372.16 1648
4372.78 1587
4373.41 1603
4374.03 1500
4374.65 1465
4375.28 1565
4375.90 1573
4376.53 1388
4377.15 1652
4377.77 1659
4378.40 1547
4379.02 1599
4379.65 1669
4380.27 1596
4380.89 1624
4381.52 1622
4382.14 1613
4382.77 1635
4383.39 1807
4384.02 1649
4384.64 1493
4385.26 1724
4385.89 1582
4386.51 1656
4387.14 1657
4387.76 1687
4388.39 1700
4389.01 1593
4389.64 1361
4390.26 1384
4390.89 1435
4391.51 1522
4392.14 1462
4392.76 1446
4393.39 1472
4394.01 1492
4394.64 1375
4395.26 1430
4395.89 1472
4396.51 1452
4397.14 1512
4397.76 1495
4398.39 1542
4399.01 1421
4399.64 1510
4400.27 1440
4400.89 1592
4401.52 1545
4402.14 1654
4402.77 1568
4403.39 1465
4404.02 1618
4404.65 1621
4405.27 1595
4405.90 1450
4406.52 1383
4407.15 1467
4407.78 1677
4408.40 1570
4409.03 1660
4409.65 1626
4410.28 1706
4410.91 1688
4411.53 1595
4412.16 1644
4412.79 1620
4413.41 1582
4414.04 1537
4414.67 1577
4415.29 1714
4415.92 1613
4416.55 1496
4417.17 1521
4417.80 1528
4418.43 1530
4419.05 1547
4419.68 1534
4420.31 1376
4420.93 1518
4421.56 1493
4422.19 1564
4422.82 1642
4423.44 1471
4424.07 1413
4424.70 1363
4425.32 1331
4425.95 1238
4426.58 1231
4427.21 1228
4427.83 1348
4428.46 1302
4429.09 1361
4429.72 1351
4430.35 1399
4430.97 1470
4431.60 1346
4432.23 1480
4432.86 1377
4433.48 1356
4434.11 1449
4434.74 1526
4435.37 1546
4436.00 1456
4436.62 1546
4437.25 1602
4437.88 1517
4438.51 1591
4439.14 1688
4439.77 1589
4440.39 1388
4441.02 1485
4441.65 1513
4442.28 1428
4442.91 1453
4443.54 1486
4444.17 1407
4444.79 1379
4445.42 1614
4446.05 1447
4446.68 1517
4447.31 1440
4447.94 1630
4448.57 1696
4449.20 1554
4449.83 1769
4450.46 1722
4451.08 1751
4451.71 1580
4452.34 1655
4452.97 1523
4453.60 1619
4454.23 1631
4454.86 1833
4455.49 1782
4456.12 1862
4456.75 2015
4457.38 1899
4458.01 1915
4458.64 1857
4459.27 1938
4459.90 1743
4460.53 1710
4461.16 1708
4461.79 1593
4462.42 1475
4463.05 1467
4463.68 1406
4464.31 1360
4464.94 1386
4465.57 1335
4466.20 1307
4466.83 1433
4467.46 1287
4468.09 1242
4468.72 1374
4469.35 1337
4469.98 1439
4470.61 1480
4471.24 1499
4471.87 1273
4472.50 1290
4473.13 1254
4473.76 1253
4474.40 1311
4475.03 1313
4475.66 1311
4476.29 1333
4476.92 1116
4477.55 1333
4478.18 1315
4478.81 1265
4479.44 1240
4480.07 1365
4480.71 1442
4481.34 1312
4481.97 1323
4482.60 1488
4483.23 1429
4483.86 1500
4484.49 1503
4485.13 1460
4485.76 1583
4486.39 1445
4487.02 1530
4487.65 1480
4488.28 1506
4488.92 1568
4489.55 1616
4490.18 1582
4490.81 1593
4491.44 1658
4492.08 1615
4492.71 1625
4493.34 1489
4493.97 1503
4494.61 1462
4495.24 1504
4495.87 1484
4496.50 1501
4497.13 1504
4497.77 1565
4498.40 1711
4499.03 1549
4499.67 1617
4500.30 1872
4500.93 2089
4501.56 2215
4502.20 2538
4502.83 2530
4503.46 2561
4504.09 2301
4504.73 2277
4505.36 2292
4505.99 2087
4506.63 2052
4507.26 1753
4507.89 1806
4508.53 1644
4509.16 1632
4509.79 1661
4510.43 1643
4511.06 1630
4511.69 1649
4512.33 1590
4512.96 1682
4513.59 1575
4514.23 1486
4514.86 1559
4515.49 1565
4516.13 1467
4516.76 1450
4517.40 1512
4518.03 1594
4518.66 1461
4519.30 1387
4519.93 1547
4520.57 1480
4521.20 1387
4521.83 1281
4522.47 1340
4523.10 1321
4523.74 1352
4524.37 1549
4525.01 1457
4525.64 1365
4526.27 1386
4526.91 1480
4527.54 1406
4528.18 1385
4528.81 1276
4529.45 1438
4530.08 1670
4530.72 1677
4531.35 1589
4531.99 1789
4532.62 1904
4533.26 1937
4533.89 1782
4534.53 1774
4535.16 1716
4535.80 1737
4536.43 1690
4537.07 1474
4537.70 1565
4538.34 1480
4538.97 1443
4539.61 1342
4540.24 1361
4540.88 1323
4541.52 1383
4542.15 1442
4542.79 1393
4543.42 1367
4544.06 1324
4544.69 1348
4545.33 1323
4545.97 1243
4546.60 1273
4547.24 1281
4547.87 1300
4548.51 1348
4549.15 1234
4549.78 1247
4550.42 1161
4551.05 1388
4551.69 1293
4552.33 1259
4552.96 1402
4553.60 1377
4554.24 1323
4554.87 1298
4555.51 1238
4556.15 1226
4556.78 1237
4557.42 1267
4558.06 1401
4558.69 1345
4559.33 1299
4559.97 1293
4560.60 1290
4561.24 1330
4561.88 1326
4562.51 1264
4563.15 1328
4563.79 1353
4564.43 1283
4565.06 1321
4565.70 1297
4566.34 1191
4566.97 1314
4567.61 1370
4568.25 1405
4568.89 1396
4569.52 1310
4570.16 1426
4570.80 1457
4571.44 1333
4572.07 1325
4572.71 1298
4573.35 1299
4573.99 1385
4574.63 1457
4575.26 1236
4575.90 1335
4576.54 1306
4577.18 1410
4577.82 1405
4578.45 1467
4579.09 1349
4579.73 1295
4580.37 1366
4581.01 1386
4581.65 1415
4582.28 1483
4582.92 1343
4583.56 1479
4584.20 1399
4584.84 1409
4585.48 1350
4586.12 1342
4586.75 1254
4587.39 1241
4588.03 1378
4588.67 1433
4589.31 1639
4589.95 1721
4590.59 1885
4591.23 2216
4591.87 2201
4592.50 2381
4593.14 2441
4593.78 2530
4594.42 2652
4595.06 2358
4595.70 2028
4596.34 1843
4596.98 1644
4597.62 1665
4598.26 1579
4598.90 1453
4599.54 1434
4600.18 1580
4600.82 1581
4601.46 1589
4602.10 1654
4602.74 1467
4603.38 1519
4604.02 1631
4604.66 1670
4605.30 1674
4605.94 1810
4606.58 1825
4607.22 1841
4607.86 1695
4608.50 1584
4609.14 1554
4609.78 1534
4610.42 1536
4611.06 1343
4611.70 1367
4612.34 1344
4612.98 1354
4613.62 1402
4614.26 1382
4614.90 1252
4615.54 1362
4616.18 1347
4616.82 1309
4617.47 1389
4618.11 1321
4618.75 1329
4619.39 1393
4620.03 1325
4620.67 1159
4621.31 1216
4621.95 1199
4622.59 1182
4623.23 1086
4623.88 1180
4624.52 1155
4625.16 1155
4625.80 1201
4626.44 1419
4627.08 1384
4627.72 1233
4628.37 1306
4629.01 1214
4629.65 1360
4630.29 1184
4630.93 1309
4631.58 1520
4632.22 1540
4632.86 1553
4633.50 1544
4634.14 1466
4634.79 1509
4635.43 1583
4636.07 1420
4636.71 1413
4637.35 1357
4638.00 1227
4638.64 1371
4639.28 1430
4639.92 1268
4640.57 1248
4641.21 1311
4641.85 1326
4642.49 1355
4643.14 1312
4643.78 1354
4644.42 1436
4645.06 1354
4645.71 1438
4646.35 1338
4646.99 1315
4647.64 1337
4648.28 1197
4648.92 1301
4649.56 1305
4650.21 1368
4650.85 1380
4651.49 1394
4652.14 1315
4652.78 1365
4653.42 1392
4654.07 1401
4654.71 1389
4655.35 1352
4656.00 1342
4656.64 1445
4657.29 1352
4657.93 1275
4658.57 1221
4659.22 1323
4659.86 1322
4660.50 1352
4661.15 1299
4661.79 1241
4662.44 1313
4663.08 1236
4663.72 1241
4664.37 1272
4665.01 1216
4665.66 1114
4666.30 1122
4666.95 1130
4667.59 1132
4668.23 1175
4668.88 1182
4669.52 1248
4670.17 1127
4670.81 1169
4671.46 1095
4672.10 1059
4672.75 1159
4673.39 1187
4674.04 1101
4674.68 1171
4675.32 1137
4675.97 1051
4676.61 1075
4677.26 1159
4677.90 1274
4678.55 1274
4679.20 1240
4679.84 1197
4680.49 1232
4681.13 1157
4681.78 1287
4682.42 1297
4683.07 1302
4683.71 1258
4684.36 1212
4685.00 1197
4685.65 1382
4686.29 1197
4686.94 1103
4687.59 1250
4688.23 1211
4688.88 1225
4689.52 1267
4690.17 1200
4690.82 1224
4691.46 1251
4692.11 1327
4692.75 1355
4693.40 1274
4694.05 1279
4694.69 1298
4695.34 1357
4695.98 1321
4696.63 1468
4697.28 1568
4697.92 1696
4698.57 1758
4699.22 2095
4699.86 2193
4700.51 2205
4701.16 2146
4701.80 2166
4702.45 2148
4703.10 1820
4703.74 1760
4704.39 1566
4705.04 1413
4705.68 1504
4706.33 1417
4706.98 1487
4707.63 1634
4708.27 1571
4708.92 1597
4709.57 1606
4710.21 1549
4710.86 1572
4711.51 1629
4712.16 1624
4712.80 1546
4713.45 1575
4714.10 1528
4714.75 1591
4715.39 1516
4716.04 1483
4716.69 1372
4717.34 1300
4717.99 1446
4718.63 1448
4719.28 1515
4719.93 1494
4720.58 1422
4721.22 1438
4721.87 1465
4722.52 1467
4723.17 1412
4723.82 1445
4724.47 1461
4725.11 1411
4725.76 1656
4726.41 1815
4727.06 1867
4727.71 1990
4728.36 1896
4729.00 1817
4729.65 1891
4730.30 1801
4730.95 1708
4731.60 1598
4732.25 1483
4732.90 1405
4733.55 1619
4734.19 1402
4734.84 1426
4735.49 1478
4736.14 1360
4736.79 1340
4737.44 1250
4738.09 1277
4738.74 1258
4739.39 1382
4740.04 1499
4740.69 1423
4741.34 1514
4741.99 1596
4742.64 1707
4743.28 1580
4743.93 1391
4744.58 1510
4745.23 1525
4745.88 1429
4746.53 1374
4747.18 1469
4747.83 1614
4748.48 1673
4749.13 1554
4749.78 1581
4750.43 1599
4751.08 1648
4751.73 1810
4752.38 1909
4753.03 1968
4753.68 1951
4754.33 1847
4754.98 1685
4755.63 1700
4756.29 1628
4756.94 1556
4757.59 1536
4758.24 1514
4758.89 1521
4759.54 1440
4760.19 1402
4760.84 1425
4761.49 1336
4762.14 1361
4762.79 1257
4763.44 1330
4764.09 1350
4764.74 1221
4765.40 1304
4766.05 1417
4766.70 1496
4767.35 1447
4768.00 1439
4768.65 1433
4769.30 1497
4769.95 1402
4770.61 1407
4771.26 1363
4771.91 1345
4772.56 1364
4773.21 1266
4773.86 1286
4774.52 1302
4775.17 1262
4775.82 1128
4776.47 1198
4777.12 1260
4777.77 1298
4778.43 1316
4779.08 1331
4779.73 1298
4780.38 1218
4781.04 1307
4781.69 1361
4782.34 1371
4782.99 1279
4783.64 1309
4784.30 1310
4784.95 1354
4785.60 1406
4786.25 1351
4786.91 1171
4787.56 1232
4788.21 1335
4788.86 1408
4789.52 1339
4790.17 1219
4790.82 1136
4791.48 1279
4792.13 1320
4792.78 1211
4793.43 1257
4794.09 1248
4794.74 1271
4795.39 1199
4796.05 1189
4796.70 1346
4797.35 1202
4798.01 1251
4798.66 1186
4799.31 1159
4799.97 1226
4800.62 1266
4801.27 1302
4801.93 1337
4802.58 1181
4803.23 1161
4803.89 1269
4804.54 1275
4805.20 1348
4805.85 1255
4806.50 1339
4807.16 1286
4807.81 1351
4808.47 1382
4809.12 1260
4809.77 1312
4810.43 1254
4811.08 1328
4811.74 1277
4812.39 1360
4813.04 1360
4813.70 1459
4814.35 1529
4815.01 1526
4815.66 1399
4816.32 1432
4816.97 1364
4817.63 1512
4818.28 1428
4818.94 1367
4819.59 1467
4820.24 1399
4820.90 1364
4821.55 1483
4822.21 1522
4822.86 1657
4823.52 1562
4824.17 1468
4824.83 1524
4825.49 1623
4826.14 1614
4826.80 1571
4827.45 1659
4828.11 1567
4828.76 1531
4829.42 1663
4830.07 1686
4830.73 1732
4831.38 1618
4832.04 1667
4832.69 1847
4833.35 1835
4834.01 1947
4834.66 1957
4835.32 1910
4835.97 1830
4836.63 2185
4837.29 2178
4837.94 2207
4838.60 2302
4839.25 2208
4839.91 2258
4840.57 2223
4841.22 2387
4841.88 2296
4842.54 2357
4843.19 2391
4843.85 2315
4844.50 2226
4845.16 2325
4845.82 2367
4846.47 2394
4847.13 2548
4847.79 2721
4848.44 2846
4849.10 3261
4849.76 3636
4850.41 3916
4851.07 4272
4851.73 4628
4852.39 4413
4853.04 4239
4853.70 4047
4854.36 3881
4855.01 3651
4855.67 3426
4856.33 3645
4856.99 3732
4857.64 3803
4858.30 4078
4858.96 4354
4859.62 4534
4860.27 4678
4860.93 4564
4861.59 4417
4862.25 4137
4862.90 3871
4863.56 3769
4864.22 3648
4864.88 3272
4865.53 3373
4866.19 3648
4866.85 3616
4867.51 3689
4868.17 3438
4868.83 3695
4869.48 3699
4870.14 3460
4870.80 3462
4871.46 3243
4872.12 3241
4872.77 3207
4873.43 2862
4874.09 2733
4874.75 2804
4875.41 2874
4876.07 2855
4876.73 2893
4877.38 2889
4878.04 2952
4878.70 2889
4879.36 3138
4880.02 2845
4880.68 2928
4881.34 2946
4882.00 2821
4882.66 2629
4883.31 2408
4883.97 2362
4884.63 2317
4885.29 2157
4885.95 2310
4886.61 2224
4887.27 2091
4887.93 2095
4888.59 2222
4889.25 2376
4889.91 2337
4890.57 2338
4891.23 2503
4891.89 2433
4892.55 2355
4893.21 2494
4893.87 2518
4894.53 2322
4895.19 2313
4895.85 2291
4896.51 2133
4897.17 1904
4897.83 2101
4898.49 2232
4899.15 2042
4899.81 2022
4900.47 2102
4901.13 2170
4901.79 2212
4902.45 2104
4903.11 2106
4903.77 2049
4904.43 1842
4905.09 1823
4905.75 1782
4906.41 1855
4907.07 1876
4907.73 1647
4908.39 1786
4909.05 1736
4909.72 1669
4910.38 1782
4911.04 1833
4911.70 1765
4912.36 1781
4913.02 1650
4913.68 1634
4914.34 1680
4915.00 1687
4915.67 1648
4916.33 1506
4916.99 1654
4917.65 1586
4918.31 1515
4918.97 1430
4919.63 1565
4920.30 1544
4920.96 1555
4921.62 1491
4922.28 1493
4922.94 1558
4923.60 1520
4924.27 1416
4924.93 1451
4925.59 1357
4926.25 1357
4926.91 1336
4927.58 1486
4928.24 1496
4928.90 1483
4929.56 1531
4930.22 1480
4930.89 1628
4931.55 1540
4932.21 1472
4932.87 1509
4933.54 1539
4934.20 1577
4934.86 1512
4935.52 1562
4936.19 1533
4936.85 1432
4937.51 1539
4938.18 1610
4938.84 1495
4939.50 1538
4940.16 1482
4940.83 1470
4941.49 1282
4942.15 1368
4942.82 1348
4943.48 1395
4944.14 1371
4944.81 1295
4945.47 1312
4946.13 1362
4946.80 1335
4947.46 1387
4948.12 1317
4948.79 1295
4949.45 1300
4950.11 1264
4950.78 1303
4951.44 1274
4952.10 1297
4952.77 1372
4953.43 1359
4954.10 1319
4954.76 1397
4955.42 1357
4956.09 1333
4956.75 1341
4957.42 1345
4958.08 1392
4958.74 1451
4959.41 1461
4960.07 1275
4960.74 1350
4961.40 1477
4962.07 1593
4962.73 1568
4963.39 1661
4964.06 1811
4964.72 1899
4965.39 1910
4966.05 2012
4966.72 2020
4967.38 1866
4968.05 1831
4968.71 1806
4969.38 1606
4970.04 1559
4970.71 1378
4971.37 1388
4972.04 1440
4972.70 1484
4973.37 1399
4974.03 1397
4974.70 1374
4975.36 1424
4976.03 1605
4976.69 1434
4977.36 1390
4978.02 1515
4978.69 1391
4979.36 1468
4980.02 1442
4980.69 1516
4981.35 1480
4982.02 1384
4982.68 1319
4983.35 1352
4984.02 1301
4984.68 1364
4985.35 1421
4986.01 1412
4986.68 1356
4987.35 1438
4988.01 1506
4988.68 1561
4989.34 1696
4990.01 1685
4990.68 1702
4991.34 1639
4992.01 1507
4992.68 1494
4993.34 1510
4994.01 1457
4994.68 1385
4995.34 1405
4996.01 1403
4996.68 1358
4997.34 1294
4998.01 1278
4998.68 1208
4999.34 1225
5000.01 1226
5000.68 1262
5001.34 1224
5002.01 1079
5002.68 1128
5003.35 1219
5004.01 1065
5004.68 1221
5005.35 1163
5006.01 1133
5006.68 1128
5007.35 1228
5008.02 1203
5008.68 1165
5009.35 1157
5010.02 1195
5010.69 1189
5011.36 1246
5012.02 1248
5012.69 1240
5013.36 1256
5014.03 1245
5014.69 1407
5015.36 1317
5016.03 1365
5016.70 1339
5017.37 1172
5018.03 1204
5018.70 1297
5019.37 1275
5020.04 1258
5020.71 1261
5021.38 1257
5022.04 1319
5022.71 1387
5023.38 1370
5024.05 1308
5024.72 1402
5025.39 1361
5026.06 1434
5026.72 1333
5027.39 1383
5028.06 1285
5028.73 1280
5029.40 1250
5030.07 1286
5030.74 1369
5031.41 1348
5032.08 1250
5032.75 1208
5033.41 1285
5034.08 1192
5034.75 1141
5035.42 1156
5036.09 1179
5036.76 1290
5037.43 1208
5038.10 1185
5038.77 1203
5039.44 1226
5040.11 1184
5040.78 1236
5041.45 1136
5042.12 1114
5042.79 1130
5043.46 1107
5044.13 1105
5044.80 1161
5045.47 1184
5046.14 1254
5046.81 1190
5047.48 1342
5048.15 1293
5048.82 1251
5049.49 1191
5050.16 1171
5050.83 1240
5051.50 1291
5052.17 1382
5052.84 1255
5053.51 1155
5054.18 1187
5054.85 1226
5055.52 1090
5056.19 1083
5056.86 1091
5057.53 1136
5058.21 1064
5058.88 1231
5059.55 1165
5060.22 1242
5060.89 1142
5061.56 1119
5062.23 1121
5062.90 1142
5063.57 1142
5064.24 1195
5064.92 1220
5065.59 1162
5066.26 1199
5066.93 1193
5067.60 1179
5068.27 1189
5068.94 1196
5069.62 1247
5070.29 1075
5070.96 1121
5071.63 1182
5072.30 1207
5072.97 1104
5073.65 1059
5074.32 1162
5074.99 1240
5075.66 1147
5076.33 1242
5077.01 1334
5077.68 1434
5078.35 1456
5079.02 1400
5079.70 1446
5080.37 1519
5081.04 1580
5081.71 1663
5082.38 1476
5083.06 1425
5083.73 1454
5084.40 1260
5085.07 1253
5085.75 1343
5086.42 1321
5087.09 1228
5087.77 1313
5088.44 1329
5089.11 1476
5089.78 1533
5090.46 1534
5091.13 1528
5091.80 1580
5092.48 1677
5093.15 1609
5093.82 1565
5094.50 1392
5095.17 1516
5095.84 1477
5096.52 1368
5097.19 1357
5097.86 1335
5098.54 1267
5099.21 1300
5099.88 1219
5100.56 1223
5101.23 1232
5101.90 1269
5102.58 1401
5103.25 1432
5103.93 1296
5104.60 1373
5105.27 1458
5105.95 1481
5106.62 1339
5107.30 1274
5107.97 1351
5108.64 1309
5109.32 1254
5109.99 1113
5110.67 1253
5111.34 1282
5112.02 1236
5112.69 1328
5113.36 1308
5114.04 1324
5114.71 1305
5115.39 1280
5116.06 1147
5116.74 1203
5117.41 1357
5118.09 1330
5118.76 1384
5119.44 1352
5120.11 1427
5120.79 1403
5121.46 1444
5122.14 1344
5122.81 1385
5123.49 1248
5124.16 1191
5124.84 1224
5125.51 1303
5126.19 1277
5126.86 1259
5127.54 1267
5128.21 1203
5128.89 1191
5129.57 1282
5130.24 1316
5130.92 1342
5131.59 1235
5132.27 1300
5132.94 1315
5133.62 1301
5134.30 1451
5134.97 1491
5135.65 1326
5136.32 1378
5137.00 1247
5137.68 1223
5138.35 1174
5139.03 1181
5139.70 1299
5140.38 1218
5141.06 1299
5141.73 1342
5142.41 1348
5143.09 1356
5143.76 1313
5144.44 1258
5145.12 1238
5145.79 1180
5146.47 1130
5147.15 1210
5147.82 1103
5148.50 1097
5149.18 1049
5149.85 1082
5150.53 1092
5151.21 1117
5151.88 1201
5152.56 1155
5153.24 1159
5153.92 1206
5154.59 1089
5155.27 1148
5155.95 1094
5156.62 1092
5157.30 1095
5157.98 1028
5158.66 1125
5159.33 1061
5160.01 1088
5160.69 1061
5161.37 1054
5162.04 1065
5162.72 1149
5163.40 1082
5164.08 1153
5164.76 1174
5165.43 1104
5166.11 1116
5166.79 1162
5167.47 1158
5168.15 1160
5168.82 1112
5169.50 1155
5170.18 1126
5170.86 1158
5171.54 1171
5172.22 1106
5172.89 1185
5173.57 1025
5174.25 1071
5174.93 1105
5175.61 1063
5176.29 1106
5176.97 1110
5177.64 1054
5178.32 1030
5179.00 1065
5179.68 1153
5180.36 1194
5181.04 1217
5181.72 1243
5182.40 1232
5183.08 1074
5183.75 1130
5184.43 1177
5185.11 1195
5185.79 1165
5186.47 1161
5187.15 1071
5187.83 1037
5188.51 1030
5189.19 1041
5189.87 1012
5190.55 902
5191.23 966
5191.91 1096
5192.59 1008
5193.27 981
5193.95 1036
5194.63 1038
5195.31 1101
5195.99 1095
5196.67 926
5197.35 1015
5198.03 1111
5198.71 1101
5199.39 1137
5200.07 1108
5200.75 1173
5201.43 1173
5202.11 1073
5202.79 1075
5203.47 1103
5204.15 1047
5204.83 1069
5205.51 1158
5206.19 1265
5206.87 1134
5207.55 1118
5208.23 1194
5208.91 1224
5209.59 1273
5210.27 1373
5210.96 1316
5211.64 1204
5212.32 1296
5213.00 1264
5213.68 1144
5214.36 1260
5215.04 1335
5215.72 1291
5216.40 1415
5217.09 1449
5217.77 1437
5218.45 1483
5219.13 1521
5219.81 1467
5220.49 1492
5221.17 1431
5221.86 1444
5222.54 1550
5223.22 1530
5223.90 1468
5224.58 1374
5225.27 1438
5225.95 1424
5226.63 1427
5227.31 1356
5227.99 1298
5228.67 1214
5229.36 1289
5230.04 1189
5230.72 1316
5231.40 1195
5232.09 1216
5232.77 1260
5233.45 1203
5234.13 1283
5234.82 1223
5235.50 1126
5236.18 1316
5236.86 1375
5237.55 1391
5238.23 1408
5238.91 1579
5239.59 1520
5240.28 1554
5240.96 1431
5241.64 1365
5242.33 1332
5243.01 1317
5243.69 1321
5244.37 1265
5245.06 1165
5245.74 1242
5246.42 1290
5247.11 1230
5247.79 1295
5248.47 1255
5249.16 1330
5249.84 1332
5250.52 1440
5251.21 1524
5251.89 1554
5252.58 1594
5253.26 1534
5253.94 1565
5254.63 1467
5255.31 1489
5255.99 1360
5256.68 1343
5257.36 1221
5258.05 1264
5258.73 1191
5259.41 1229
5260.10 1306
5260.78 1229
5261.47 1283
5262.15 1359
5262.84 1313
5263.52 1412
5264.20 1434
5264.89 1317
5265.57 1289
5266.26 1437
5266.94 1387
5267.63 1279
5268.31 1369
5269.00 1326
5269.68 1245
5270.37 1215
5271.05 1139
5271.73 1263
5272.42 1098
5273.10 1231
5273.79 1212
5274.47 1279
5275.16 1216
5275.85 1236
5276.53 1254
5277.22 1186
5277.90 1133
5278.59 1211
5279.27 1236
5279.96 1269
5280.64 1267
5281.33 1225
5282.01 1226
5282.70 1165
5283.38 1312
5284.07 1448
5284.76 1321
5285.44 1202
5286.13 1243
5286.81 1205
5287.50 1201
5288.19 1262
5288.87 1189
5289.56 1090
5290.24 1181
5290.93 1173
5291.62 1060
5292.30 1250
5292.99 1273
5293.67 1151
5294.36 1120
5295.05 1178
5295.73 1141
5296.42 1215
5297.11 1219
5297.79 1171
5298.48 1183
5299.17 1268
5299.85 1316
5300.54 1424
5301.23 1473
5301.91 1479
5302.60 1588
5303.29 1548
5303.97 1615
5304.66 1614
5305.35 1560
5306.04 1595
5306.72 1537
5307.41 1358
5308.10 1350
5308.78 1421
5309.47 1446
5310.16 1430
5310.85 1397
5311.53 1590
5312.22 1562
5312.91 1520
5313.60 1658
5314.28 1605
5314.97 1604
5315.66 1612
5316.35 1475
5317.04 1349
5317.72 1284
5318.41 1452
5319.10 1441
5319.79 1524
5320.48 1580
5321.16 1784
5321.85 1707
5322.54 1654
5323.23 1735
5323.92 1566
5324.60 1511
5325.29 1428
5325.98 1301
5326.67 1244
5327.36 1323
5328.05 1269
5328.74 1401
5329.42 1276
5330.11 1213
5330.80 1254
5331.49 1313
5332.18 1157
5332.87 1123
5333.56 1139
5334.25 1165
5334.93 1128
5335.62 1179
5336.31 1170
5337.00 1186
5337.69 1240
5338.38 1175
5339.07 1169
5339.76 1174
5340.45 1176
5341.14 1260
5341.83 1308
5342.52 1209
5343.21 1226
5343.90 1261
5344.58 1244
5345.27 1258
5345.96 1386
5346.65 1315
5347.34 1321
5348.03 1371
5348.72 1370
5349.41 1489
5350.10 1593
5350.79 1598
5351.48 1508
5352.17 1608
5352.86 1579
5353.55 1630
5354.24 1526
5354.93 1438
5355.62 1339
5356.31 1414
5357.01 1301
5357.70 1291
5358.39 1150
5359.08 1178
5359.77 1209
5360.46 1241
5361.15 1278
5361.84 1241
5362.53 1200
5363.22 1258
5363.91 1255
5364.60 1192
5365.29 1210
5365.98 1225
5366.68 1352
5367.37 1232
5368.06 1139
5368.75 1077
5369.44 1025
5370.13 1052
5370.82 1065
5371.51 1011
5372.21 1027
5372.90 1153
5373.59 1045
5374.28 1125
5374.97 1122
5375.66 1054
5376.35 1020
5377.05 1039
5377.74 995
5378.43 996
5379.12 1019
5379.81 1022
5380.51 1121
5381.20 1041
5381.89 1123
5382.58 1147
5383.27 1092
5383.97 1087
5384.66 1066
5385.35 1159
5386.04 1121
5386.73 1037
5387.43 1083
5388.12 1098
5388.81 1139
5389.50 1130
5390.20 1148
5390.89 1117
5391.58 1139
5392.28 1258
5392.97 1304
5393.66 1147
5394.35 1158
5395.05 1151
5395.74 1155
5396.43 1039
5397.13 1040
5397.82 1067
5398.51 1004
5399.20 994
5399.90 1051
5400.59 971
5401.28 1025
5401.98 1047
5402.67 1115
5403.36 1037
5404.06 997
5404.75 1053
5405.44 1023
5406.14 1082
5406.83 1150
5407.53 1104
5408.22 1142
5408.91 1021
5409.61 1086
5410.30 1057
5410.99 1096
5411.69 1073
5412.38 1034
5413.08 1022
5413.77 968
5414.46 1058
5415.16 1042
5415.85 1014
5416.55 1014
5417.24 1063
5417.94 1044
5418.63 1055
5419.32 989
5420.02 1006
5420.71 1102
5421.41 1172
5422.10 1092
5422.80 1028
5423.49 1217
5424.19 1074
5424.88 1020
5425.58 1053
5426.27 1151
5426.97 1108
5427.66 1236
5428.36 1099
5429.05 1131
5429.75 1018
5430.44 956
5431.14 1070
5431.83 1133
5432.53 1120
5433.22 1081
5433.92 1126
5434.61 1166
5435.31 1170
5436.00 1181
5436.70 1293
5437.40 1340
5438.09 1549
5438.79 1386
5439.48 1270
5440.18 1252
5440.87 1257
5441.57 1202
5442.27 1214
5442.96 1203
5443.66 1240
5444.35 1269
5445.05 1234
5445.75 1302
5446.44 1334
5447.14 1245
5447.83 1224
5448.53 1206
5449.23 1296
5449.92 1345
5450.62 1344
5451.32 1277
5452.01 1332
5452.71 1320
5453.41 1257
5454.10 1339
5454.80 1256
5455.50 1221
5456.19 1241
5456.89 1340
5457.59 1314
5458.28 1294
5458.98 1191
5459.68 1272
5460.37 1364
5461.07 1293
5461.77 1385
5462.47 1362
5463.16 1437
5463.86 1511
5464.56 1325
5465.25 1406
5465.95 1233
5466.65 1237
5467.35 1255
5468.04 1326
5468.74 1286
5469.44 1306
5470.14 1442
5470.84 1529
5471.53 1534
5472.23 1414
5472.93 1552
5473.63 1498
5474.32 1573
5475.02 1668
5475.72 1662
5476.42 1844
5477.12 1846
5477.82 1816
5478.51 2003
5479.21 2182
5479.91 2490
5480.61 2687
5481.31 2985
5482.01 3247
5482.70 3261
5483.40 3016
5484.10 2913
5484.80 2606
5485.50 2439
5486.20 2259
5486.90 2019
5487.59 1935
5488.29 1859
5488.99 1852
5489.69 1832
5490.39 1935
5491.09 2014
5491.79 1838
5492.49 1941
5493.19 2215
5493.89 2188
5494.58 2176
5495.28 2238
5495.98 2300
5496.68 2246
5497.38 2245
5498.08 2511
5498.78 2908
5499.48 3075
5500.18 3651
5500.88 4247
5501.58 4691
5502.28 5186
5502.98 5112
5503.68 5015
5504.38 4413
5505.08 3999
5505.78 3573
5506.48 2971
5507.18 2540
5507.88 2339
5508.58 2200
5509.28 1968
5509.98 2018
5510.68 1922
5511.38 1799
5512.08 1723
5512.78 1816
5513.48 1855
5514.18 1858
5514.88 1804
5515.58 1859
5516.28 1971
5516.98 1943
5517.68 1838
5518.39 1710
5519.09 1707
5519.79 1743
5520.49 1770
5521.19 1710
5521.89 1609
5522.59 1624
5523.29 1718
5523.99 1676
5524.69 1490
5525.40 1464
5526.10 1448
5526.80 1502
5527.50 1452
5528.20 1434
5528.90 1564
5529.60 1654
5530.31 1646
5531.01 1555
5531.71 1456
5532.41 1537
5533.11 1543
5533.81 1432
5534.52 1443
5535.22 1411
5535.92 1292
5536.62 1382
5537.32 1463
5538.02 1343
5538.73 1252
5539.43 1329
5540.13 1321
5540.83 1367
5541.54 1413
5542.24 1395
5542.94 1377
5543.64 1382
5544.34 1272
5545.05 1215
5545.75 1216
5546.45 1268
5547.15 1171
5547.86 1157
5548.56 1201
5549.26 1200
5549.97 1403
5550.67 1354
5551.37 1296
5552.07 1327
5552.78 1221
5553.48 1160
5554.18 1219
5554.89 1147
5555.59 1214
5556.29 1312
5557.00 1300
5557.70 1197
5558.40 1182
5559.11 1112
5559.81 1180
5560.51 1175
5561.22 1205
5561.92 1223
5562.62 1304
5563.33 1232
5564.03 1301
5564.73 1285
5565.44 1373
5566.14 1261
5566.85 1343
5567.55 1262
5568.25 1265
5568.96 1232
5569.66 1265
5570.37 1188
5571.07 1205
5571.77 1173
5572.48 1148
5573.18 1160
5573.89 1130
5574.59 1225
5575.29 1139
5576.00 1146
5576.70 1121
5577.41 1218
5578.11 1194
5578.82 1259
5579.52 1211
5580.23 1175
5580.93 1145
5581.64 1205
5582.34 1220
5583.05 1119
5583.75 1059
5584.46 1094
5585.16 1072
5585.87 1097
5586.57 1067
5587.28 1214
5587.98 1101
5588.69 1237
5589.39 1134
5590.10 1134
5590.80 1201
5591.51 1118
5592.21 1134
5592.92 1076
5593.62 1039
5594.33 1093
5595.04 1078
5595.74 1149
5596.45 1187
5597.15 1224
5597.86 1122
5598.56 1194
5599.27 1166
5599.98 1276
5600.68 1126
5601.39 1180
5602.09 1101
5602.80 1106
5603.51 1115
5604.21 1105
5604.92 1159
5605.62 1067
5606.33 1104
5607.04 1079
5607.74 1106
5608.45 1110
5609.16 1184
5609.86 1143
5610.57 1151
5611.28 1204
5611.98 1115
5612.69 1045
5613.40 1041
5614.10 1171
5614.81 1190
5615.52 1191
5616.22 1093
5616.93 1184
5617.64 1115
5618.35 986
5619.05 1030
5619.76 1121
5620.47 1100
5621.17 1059
5621.88 1149
5622.59 1033
5623.30 1104
5624.00 1129
5624.71 1175
5625.42 1204
5626.13 1182
5626.83 1195
5627.54 1213
5628.25 1170
5628.96 1287
5629.67 1246
5630.37 1277
5631.08 1269
5631.79 1278
5632.50 1261
5633.21 1210
5633.91 1234
5634.62 1132
5635.33 1152
5636.04 1225
5636.75 1138
5637.45 1244
5638.16 1265
5638.87 1270
5639.58 1344
5640.29 1332
5641.00 1409
5641.70 1423
5642.41 1485
5643.12 1429
5643.83 1365
5644.54 1351
5645.25 1270
5645.96 1260
5646.67 1276
5647.38 1307
5648.08 1248
5648.79 1167
5649.50 1313
5650.21 1242
5650.92 1228
5651.63 1216
5652.34 1203
5653.05 1312
5653.76 1248
5654.47 1274
5655.18 1301
5655.89 1344
5656.60 1440
5657.30 1645
5658.01 1677
5658.72 1727
5659.43 1865
5660.14 1720
5660.85 1665
5661.56 1641
5662.27 1605
5662.98 1477
5663.69 1379
5664.40 1400
5665.11 1346
5665.82 1274
5666.53 1303
5667.24 1266
5667.95 1176
5668.66 1328
5669.37 1149
5670.08 1232
5670.79 1203
5671.50 1129
5672.22 1133
5672.93 1226
5673.64 1164
5674.35 1179
5675.06 1167
5675.77 1127
5676.48 1116
5677.19 1131
5677.90 1130
5678.61 1073
5679.32 1139
5680.03 1112
5680.74 1123
5681.46 1118
5682.17 1121
5682.88 1155
5683.59 1236
5684.30 1165
5685.01 1130
5685.72 1046
5686.43 1084
5687.15 1006
5687.86 1036
5688.57 1123
5689.28 1055
5689.99 1136
5690.70 1073
5691.42 1092
5692.13 1153
5692.84 1176
5693.55 1106
5694.26 1091
5694.97 1022
5695.69 1033
5696.40 998
5697.11 1050
5697.82 912
5698.53 1027
5699.25 981
5699.96 958
5700.67 942
5701.38 1023
5702.10 1082
5702.81 1090
5703.52 1070
5704.23 1079
5704.95 1125
5705.66 1083
5706.37 1071
5707.08 1045
5707.80 1065
5708.51 1033
5709.22 1044
5709.93 994
5710.65 936
5711.36 979
5712.07 1023
5712.79 978
5713.50 962
5714.21 995
5714.93 914
5715.64 991
5716.35 917
5717.07 929
5717.78 975
5718.49 1020
5719.21 1081
5719.92 971
5720.63 1014
5721.35 935
5722.06 883
5722.77 985
5723.49 965
5724.20 901
5724.92 943
5725.63 949
5726.34 931
5727.06 993
5727.77 985
5728.48 1020
5729.20 1012
5729.91 1071
5730.63 1104
5731.34 1117
5732.06 993
5732.77 902
5733.48 933
5734.20 993
5734.91 1066
5735.63 1061
5736.34 1042
5737.06 1030
5737.77 1092
5738.49 1006
5739.20 967
5739.91 1053
5740.63 1054
5741.34 964
5742.06 973
5742.77 1099
5743.49 1092
5744.20 1002
5744.92 954
5745.63 1007
5746.35 990
5747.06 986
5747.78 968
5748.49 980
5749.21 914
5749.93 1007
5750.64 1007
5751.36 973
5752.07 956
5752.79 838
5753.50 873
5754.22 864
5754.93 920
5755.65 956
5756.37 931
5757.08 1001
5757.80 1067
5758.51 918
5759.23 979
5759.95 968
5760.66 929
5761.38 905
5762.09 964
5762.81 950
5763.53 990
5764.24 900
5764.96 955
5765.67 943
5766.39 966
5767.11 963
5767.82 968
5768.54 950
5769.26 977
5769.97 978
5770.69 1013
5771.41 985
5772.12 1012
5772.84 1023
5773.56 992
5774.27 948
5774.99 1051
5775.71 943
5776.42 1000
5777.14 1030
5777.86 987
5778.58 1063
5779.29 1020
5780.01 1125
5780.73 1063
5781.45 1023
5782.16 1073
5782.88 1118
5783.60 1060
5784.31 1012
5785.03 932
5785.75 985
5786.47 960
5787.19 954
5787.90 1017
5788.62 1155
5789.34 1004
5790.06 1016
5790.77 1032
5791.49 1068
5792.21 1159
5792.93 1103
5793.65 1021
5794.36 1046
5795.08 1143
5795.80 1180
5796.52 1295
5797.24 1350
5797.96 1289
5798.67 1253
5799.39 1367
5800.11 1509
5800.83 1684
5801.55 1844
5802.27 2100
5802.99 2527
5803.70 2606
5804.42 2556
5805.14 2572
5805.86 2460
5806.58 2304
5807.30 2011
5808.02 1693
5808.74 1565
5809.46 1480
5810.17 1321
5810.89 1338
5811.61 1261
5812.33 1342
5813.05 1305
5813.77 1224
5814.49 1281
5815.21 1207
5815.93 1269
5816.65 1356
5817.37 1381
5818.09 1487
5818.81 1339
5819.53 1448
5820.25 1417
5820.97 1474
5821.69 1312
5822.41 1360
5823.13 1365
5823.85 1267
5824.57 1322
5825.29 1287
5826.01 1189
5826.73 1169
5827.45 1192
5828.17 1182
5828.89 1196
5829.61 1183
5830.33 1159
5831.05 1163
5831.77 1168
5832.49 1160
5833.21 1118
5833.93 1172
5834.65 1168
5835.37 1177
5836.09 1152
5836.81 1134
5837.53 1107
5838.25 1097
5838.97 1139
5839.70 1088
5840.42 1115
5841.14 1229
5841.86 1105
5842.58 1205
5843.30 1115
5844.02 1150
5844.74 1222
5845.46 1163
5846.19 1109
5846.91 1110
5847.63 1091
5848.35 1017
5849.07 1089
5849.79 1147
5850.51 1086
5851.24 995
5851.96 1116
5852.68 1157
5853.40 1038
5854.12 1104
5854.85 1170
5855.57 1236
5856.29 1202
5857.01 1152
5857.73 1061
5858.46 1096
5859.18 1031
5859.90 1093
5860.62 1160
5861.34 1169
5862.07 1094
5862.79 1158
5863.51 1110
5864.23 1047
5864.96 1044
5865.68 1047
5866.40 991
5867.12 1065
5867.85 1111
5868.57 1097
5869.29 1207
5870.01 1208
5870.74 1186
5871.46 1131
5872.18 1161
5872.91 1116
5873.63 1213
5874.35 1058
5875.08 1067
5875.80 1017
5876.52 1059
5877.25 1098
5877.97 1186
5878.69 1125
5879.42 1075
5880.14 1160
5880.86 1125
5881.59 1104
5882.31 1061
5883.03 1132
5883.76 1187
5884.48 1169
5885.20 1142
5885.93 1241
5886.65 1183
5887.38 1207
5888.10 1208
5888.82 1178
5889.55 1192
5890.27 1263
5891.00 1257
5891.72 1200
5892.44 1145
5893.17 1195
5893.89 1131
5894.62 1080
5895.34 1169
5896.07 1213
5896.79 1251
5897.51 1142
5898.24 1064
5898.96 1110
5899.69 1091
5900.41 1117
5901.14 1018
5901.86 1065
5902.59 1152
5903.31 1141
5904.04 1131
5904.76 1130
5905.49 1171
5906.21 1119
5906.94 1160
5907.66 1187
5908.39 1249
5909.11 1245
5909.84 1274
5910.56 1237
5911.29 1219
5912.01 1245
5912.74 1333
5913.46 1358
5914.19 1223
5914.92 1250
5915.64 1191
5916.37 1146
5917.09 1309
5917.82 1348
5918.54 1324
5919.27 1152
5920.00 1250
5920.72 1236
5921.45 1277
5922.17 1281
5922.90 1373
5923.63 1339
5924.35 1359
5925.08 1416
5925.80 1327
5926.53 1329
5927.26 1299
5927.98 1333
5928.71 1342
5929.44 1426
5930.16 1440
5930.89 1418
5931.62 1463
5932.34 1448
5933.07 1490
5933.80 1523
5934.52 1530
5935.25 1529
5935.98 1571
5936.70 1652
5937.43 1654
5938.16 1755
5938.88 1686
5939.61 1675
5940.34 1817
5941.07 1688
5941.79 1741
5942.52 1749
5943.25 1760
5943.97 1686
5944.70 1820
5945.43 1888
5946.16 2007
5946.88 2067
5947.61 2018
5948.34 2116
5949.07 2127
5949.80 2303
5950.52 2424
5951.25 2705
5951.98 2951
5952.71 3093
5953.43 3031
5954.16 3257
5954.89 3132
5955.62 3151
5956.35 2928
5957.07 2921
5957.80 2790
5958.53 2814
5959.26 2784
5959.99 2877
5960.72 2887
5961.44 2854
5962.17 2907
5962.90 2814
5963.63 2817
5964.36 3128
5965.09 3407
5965.82 3851
5966.54 4455
5967.27 4772
5968.00 5153
5968.73 5814
5969.46 5577
5970.19 5392
5970.92 5148
5971.65 4637
5972.38 4362
5973.11 3935
5973.83 3555
5974.56 3518
5975.29 3375
5976.02 3413
5976.75 3442
5977.48 3275
5978.21 3206
5978.94 3388
5979.67 3427
5980.40 3489
5981.13 3902
5981.86 3932
5982.59 3881
5983.32 4098
5984.05 4075
5984.78 4137
5985.51 4227
5986.24 4195
5986.97 4226
5987.70 4102
5988.43 3950
5989.16 3966
5989.89 3914
5990.62 3826
5991.35 3868
5992.08 4021
5992.81 4098
5993.54 3992
5994.27 3920
5995.00 3970
5995.73 3943
5996.46 4048
5997.19 4194
5997.92 4287
5998.65 4358
5999.38 4427
6000.11 4471
6000.85 4529
6001.58 4575
6002.31 4509
6003.04 4658
6003.77 4374
6004.50 4218
6005.23 4362
6005.96 4126
6006.69 4231
6007.43 4322
6008.16 4355
6008.89 4619
6009.62 5084
6010.35 5896
6011.08 7029
6011.81 8612
6012.54 10330
6013.28 12605
6014.01 14581
6014.74 16315
6015.47 17277
6016.20 17760
6016.94 17107
6017.67 15915
6018.40 14607
6019.13 12842
6019.86 10680
6020.59 9129
6021.33 7749
6022.06 6445
6022.79 5437
6023.52 4832
6024.26 4375
6024.99 3981
6025.72 3862
6026.45 3514
6027.19 3321
6027.92 3317
6028.65 3368
6029.38 3245
6030.12 3140
6030.85 3262
6031.58 2998
6032.31 3046
6033.05 3052
6033.78 3047
6034.51 2795
6035.25 2740
6035.98 2811
6036.71 2983
6037.44 2727
6038.18 2767
6038.91 3058
6039.64 2951
6040.38 2912
6041.11 3001
6041.84 3256
6042.58 3325
6043.31 3406
6044.04 3349
6044.78 3536
6045.51 3496
6046.24 3448
6046.98 3403
6047.71 3704
6048.45 3790
6049.18 3565
6049.91 3818
6050.65 4240
6051.38 4728
6052.11 5211
6052.85 5654
6053.58 6230
6054.32 6685
6055.05 6750
6055.79 6684
6056.52 6313
6057.25 5638
6057.99 5236
6058.72 4562
6059.46 4103
6060.19 3687
6060.93 3300
6061.66 3502
6062.39 3502
6063.13 3405
6063.86 3299
6064.60 3214
6065.33 3249
6066.07 3068
6066.80 3193
6067.54 3109
6068.27 3096
6069.01 3079
6069.74 2987
6070.48 3034
6071.21 2982
6071.95 2919
6072.68 2786
6073.42 2756
6074.15 2755
6074.89 2780
6075.62 2778
6076.36 2735
6077.10 2605
6077.83 2711
6078.57 2742
6079.30 2609
6080.04 2580
6080.77 2669
6081.51 2654
6082.25 2626
6082.98 2509
6083.72 2475
6084.45 2442
6085.19 2478
6085.93 2464
6086.66 2220
6087.40 2266
6088.13 2312
6088.87 2395
6089.61 2424
6090.34 2405
6091.08 2431
6091.81 2312
6092.55 2375
6093.29 2461
6094.02 2561
6094.76 2403
6095.50 2233
6096.23 2280
6096.97 2102
6097.71 2087
6098.44 2002
6099.18 1900
6099.92 1918
6100.65 1920
6101.39 1931
6102.13 2044
6102.87 1991
6103.60 1913
6104.34 2028
6105.08 2090
6105.81 1974
6106.55 2085
6107.29 1995
6108.03 1931
6108.76 2030
6109.50 2052
6110.24 2036
6110.98 2035
6111.71 1984
6112.45 2040
6113.19 2161
6113.93 2188
6114.66 2110
6115.40 2109
6116.14 2207
6116.88 2304
6117.62 2206
6118.35 2179
6119.09 2127
6119.83 2164
6120.57 2106
6121.31 2184
6122.04 2197
6122.78 2161
6123.52 2168
6124.26 2235
6125.00 2378
6125.74 2244
6126.47 2265
6127.21 2407
6127.95 2401
6128.69 2322
6129.43 2310
6130.17 2158
6130.91 2232
6131.64 2181
6132.38 2220
6133.12 2191
6133.86 2169
6134.60 2195
6135.34 2145
6136.08 2168
6136.82 2195
6137.56 2172
6138.30 2252
6139.04 2235
6139.77 2174
6140.51 2280
6141.25 2288
6141.99 2178
6142.73 2326
6143.47 2338
6144.21 2219
6144.95 2331
6145.69 2181
6146.43 2226
6147.17 2350
6147.91 2255
6148.65 2212
6149.39 2152
6150.13 2223
6150.87 2258
6151.61 2232
6152.35 2294
6153.09 2427
6153.83 2433
6154.57 2457
6155.31 2482
6156.05 2573
6156.79 2627
6157.53 2763
6158.27 2968
6159.01 3050
6159.75 3178
6160.49 3308
6161.23 3213
6161.97 3021
6162.71 3190
6163.45 3118
6164.20 3206
6164.94 3350
6165.68 3299
6166.42 3521
6167.16 3627
6167.90 3726
6168.64 3743
6169.38 3588
6170.12 3644
6170.86 3566
6171.61 3452
6172.35 3362
6173.09 3278
6173.83 3274
6174.57 3159
6175.31 3056
6176.05 2978
6176.79 2833
6177.54 2808
6178.28 3037
6179.02 2985
6179.76 2926
6180.50 2975
6181.24 2965
6181.99 3009
6182.73 3017
6183.47 3109
6184.21 3219
6184.95 3192
6185.70 3286
6186.44 3331
6187.18 3376
6187.92 3403
6188.66 3459
6189.41 3590
6190.15 3652
6190.89 3719
6191.63 3835
6192.38 3838
6193.12 4099
6193.86 4155
6194.60 4280
6195.35 4424
6196.09 4362
6196.83 4514
6197.57 4496
6198.32 4418
6199.06 4387
6199.80 4153
6200.55 4266
6201.29 4239
6202.03 4477
6202.78 4458
6203.52 4483
6204.26 4868
6205.00 5484
6205.75 6529
6206.49 8023
6207.23 10405
6207.98 13371
6208.72 17061
6209.46 20531
6210.21 22627
6210.95 24233
6211.70 25049
6212.44 24315
6213.18 22332
6213.93 20429
6214.67 17897
6215.41 14957
6216.16 11757
6216.90 9622
6217.65 7743
6218.39 6573
6219.13 5447
6219.88 4837
6220.62 4454
6221.37 4272
6222.11 3830
6222.85 3779
6223.60 3740
6224.34 3730
6225.09 3689
6225.83 3600
6226.58 3635
6227.32 3267
6228.07 3269
6228.81 3161
6229.56 2932
6230.30 2857
6231.04 2629
6231.79 2474
6232.53 2483
6233.28 2504
6234.02 2379
6234.77 2299
6235.51 2371
6236.26 2462
6237.00 2639
6237.75 2919
6238.49 3146
6239.24 3154
6239.99 3420
6240.73 3632
6241.48 3973
6242.22 4030
6242.97 3801
6243.71 3451
6244.46 3397
6245.20 3356
6245.95 3306
6246.70 3396
6247.44 3509
6248.19 3581
6248.93 3782
6249.68 3787
6250.42 3748
6251.17 3792
6251.92 3715
6252.66 3583
6253.41 3393
6254.15 3326
6254.90 3183
6255.65 3100
6256.39 3080
6257.14 2823
6257.89 2654
6258.63 2622
6259.38 2635
6260.13 2792
6260.87 2568
6261.62 2570
6262.37 2612
6263.11 2581
6263.86 2477
6264.61 2346
6265.35 2483
6266.10 2411
6266.85 2473
6267.59 2429
6268.34 2381
6269.09 2447
6269.83 2416
6270.58 2489
6271.33 2545
6272.08 2524
6272.82 2658
6273.57 2646
6274.32 2598
6275.06 2596
6275.81 2457
6276.56 2529
6277.31 2501
6278.05 2553
6278.80 2536
6279.55 2676
6280.30 2554
6281.05 2649
6281.79 2679
6282.54 2616
6283.29 2574
6284.04 2542
6284.78 2335
6285.53 2379
6286.28 2230
6287.03 2228
6287.78 2215
6288.53 2125
6289.27 2007
6290.02 2015
6290.77 2042
6291.52 1986
6292.27 1960
6293.02 1877
6293.76 1792
6294.51 1824
6295.26 1837
6296.01 1817
6296.76 1773
6297.51 1835
6298.26 1776
6299.00 1758
6299.75 1818
6300.50 1716
6301.25 1810
6302.00 1830
6302.75 1710
6303.50 1729
6304.25 1721
6305.00 1751
6305.75 1765
6306.50 1698
6307.24 1710
6307.99 1749
6308.74 1813
6309.49 1926
6310.24 1786
6310.99 1849
6311.74 1834
6312.49 1901
6313.24 1971
6313.99 1991
6314.74 1873
6315.49 1731
6316.24 1668
6316.99 1701
6317.74 1757
6318.49 1681
6319.24 1675
6319.99 1621
6320.74 1569
6321.49 1530
6322.24 1646
6322.99 1552
6323.74 1636
6324.49 1628
6325.24 1548
6325.99 1633
6326.74 1631
6327.49 1662
6328.24 1639
6328.99 1544
6329.74 1548
6330.50 1677
6331.25 1626
6332.00 1655
6332.75 1618
6333.50 1753
6334.25 1621
6335.00 1649
6335.75 1679
6336.50 1683
6337.25 1661
6338.00 1642
6338.76 1641
6339.51 1643
6340.26 1647
6341.01 1619
6341.76 1648
6342.51 1615
6343.26 1658
6344.02 1719
6344.77 1637
6345.52 1717
6346.27 1775
6347.02 1715
6347.77 1825
6348.53 1849
6349.28 1880
6350.03 1953
6350.78 2207
6351.53 2296
6352.29 2464
6353.04 2705
6353.79 2932
6354.54 3124
6355.29 3143
6356.05 3248
6356.80 3101
6357.55 2807
6358.30 2549
6359.06 2326
6359.81 2155
6360.56 2051
6361.31 2059
6362.07 1929
6362.82 1832
6363.57 1813
6364.32 1867
6365.08 1856
6365.83 1829
6366.58 1794
6367.33 1812
6368.09 1831
6368.84 1911
6369.59 1944
6370.35 1945
6371.10 1883
6371.85 1868
6372.61 1975
6373.36 1891
6374.11 1749
6374.87 1774
6375.62 1811
6376.37 1785
6377.13 1829
6377.88 1708
6378.63 1695
6379.39 1714
6380.14 1769
6380.89 1760
6381.65 1663
6382.40 1681
6383.16 1726
6383.91 1772
6384.66 1669
6385.42 1701
6386.17 1608
6386.92 1612
6387.68 1589
6388.43 1544
6389.19 1583
6389.94 1503
6390.70 1442
6391.45 1515
6392.20 1437
6392.96 1528
6393.71 1628
6394.47 1628
6395.22 1609
6395.98 1459
6396.73 1549
6397.49 1523
6398.24 1491
6399.00 1476
6399.75 1466
6400.51 1448
6401.26 1500
6402.02 1434
6402.77 1488
6403.53 1515
6404.28 1448
6405.04 1435
6405.79 1521
6406.55 1407
6407.30 1485
6408.06 1655
6408.81 1683
6409.57 1761
6410.32 1903
6411.08 2107
6411.83 1924
6412.59 1842
6413.34 1917
6414.10 1715
6414.86 1658
6415.61 1715
6416.37 1710
6417.12 1654
6417.88 1665
6418.64 1593
6419.39 1642
6420.15 1689
6420.90 1650
6421.66 1464
6422.42 1541
6423.17 1565
6423.93 1460
6424.68 1436
6425.44 1429
6426.20 1550
6426.95 1517
6427.71 1523
6428.47 1564
6429.22 1478
6429.98 1478
6430.74 1439
6431.49 1463
6432.25 1531
6433.01 1439
6433.76 1454
6434.52 1423
6435.28 1421
6436.03 1426
6436.79 1436
6437.55 1446
6438.30 1474
6439.06 1526
6439.82 1397
6440.58 1508
6441.33 1488
6442.09 1438
6442.85 1410
6443.61 1394
6444.36 1549
6445.12 1432
6445.88 1404
6446.64 1508
6447.39 1425
6448.15 1505
6448.91 1524
6449.67 1463
6450.42 1398
6451.18 1501
6451.94 1334
6452.70 1421
6453.46 1452
6454.21 1472
6454.97 1466
6455.73 1457
6456.49 1529
6457.25 1613
6458.00 1640
6458.76 1496
6459.52 1514
6460.28 1450
6461.04 1452
6461.80 1526
6462.55 1508
6463.31 1483
6464.07 1570
6464.83 1643
6465.59 1618
6466.35 1551
6467.11 1586
6467.87 1764
6468.62 1729
6469.38 1684
6470.14 1711
6470.90 1685
6471.66 1732
6472.42 1658
6473.18 1723
6473.94 1775
6474.70 1728
6475.46 1795
6476.22 1855
6476.97 1728
6477.73 1637
6478.49 1744
6479.25 1883
6480.01 1802
6480.77 1842
6481.53 1817
6482.29 1963
6483.05 2022
6483.81 2071
6484.57 2080
6485.33 2037
6486.09 2256
6486.85 2272
6487.61 2307
6488.37 2231
6489.13 2221
6489.89 2374
6490.65 2406
6491.41 2378
6492.17 2390
6492.93 2483
6493.69 2597
6494.45 2800
6495.21 2816
6495.97 2892
6496.73 2797
6497.49 2980
6498.26 2903
6499.02 2895
6499.78 2845
6500.54 2693
6501.30 2835
6502.06 2859
6502.82 2814
6503.58 2796
6504.34 2939
6505.10 2856
6505.86 2900
6506.62 2927
6507.39 2985
6508.15 3113
6508.91 3088
6509.67 3232
6510.43 3289
6511.19 3230
6511.95 3115
6512.72 3288
6513.48 3438
6514.24 3528
6515.00 3538
6515.76 3507
6516.52 3683
6517.28 3627
6518.05 3607
6518.81 3761
6519.57 3748
6520.33 3713
6521.09 4188
6521.86 4286
6522.62 4449
6523.38 4521
6524.14 4736
6524.90 5058
6525.67 5522
6526.43 6245
6527.19 6963
6527.95 7841
6528.72 8602
6529.48 9019
6530.24 9044
6531.00 9185
6531.77 9239
6532.53 8853
6533.29 8617
6534.05 8807
6534.82 10289
6535.58 11953
6536.34 14262
6537.11 16633
6537.87 18239
6538.63 19268
6539.39 19075
6540.16 18134
6540.92 15942
6541.68 13758
6542.45 11347
6543.21 9333
6543.97 7757
6544.74 6115
6545.50 5257
6546.26 4428
6547.03 3837
6547.79 3619
6548.55 3480
6549.32 3348
6550.08 3258
6550.84 3052
6551.61 3062
6552.37 3025
6553.14 3007
6553.90 2972
6554.66 2855
6555.43 2943
6556.19 2837
6556.96 2785
6557.72 2845
6558.48 2789
6559.25 2656
6560.01 2709
6560.78 2646
6561.54 2573
6562.31 2725
6563.07 2942
6563.83 2930
6564.60 3209
6565.36 3306
6566.13 3504
6566.89 3665
6567.66 3429
6568.42 3404
6569.19 3424
6569.95 3497
6570.72 3305
6571.48 3345
6572.25 3265
6573.01 3375
6573.78 3594
6574.54 3653
6575.31 3980
6576.07 4099
6576.84 4261
6577.60 4213
6578.37 4116
6579.13 4116
6579.90 3932
6580.66 3819
6581.43 3735
6582.19 3669
6582.96 3559
6583.73 3499
6584.49 3417
6585.26 3500
6586.02 3418
6586.79 3338
6587.55 3326
6588.32 3419
6589.09 3296
6589.85 3477
6590.62 3486
6591.38 3623
6592.15 4046
6592.92 4182
6593.68 4450
6594.45 4734
6595.22 5204
6595.98 5562
6596.75 5680
6597.51 5711
6598.28 5727
6599.05 5374
6599.81 5213
6600.58 4803
6601.35 4414
6602.11 4051
6602.88 3942
6603.65 3770
6604.41 3757
6605.18 3624
6605.95 3740
6606.71 3972
6607.48 4009
6608.25 4264
6609.02 4703
6609.78 5075
6610.55 5445
6611.32 5570
6612.08 5337
6612.85 4982
6613.62 4766
6614.39 4379
6615.15 4228
6615.92 3872
6616.69 3680
6617.46 3242
6618.22 2923
6618.99 2881
6619.76 2792
6620.53 2683
6621.30 2529
6622.06 2547
6622.83 2709
6623.60 2634
6624.37 2601
6625.13 2503
6625.90 2519
6626.67 2610
6627.44 2519
6628.21 2366
6628.98 2419
6629.74 2477
6630.51 2414
6631.28 2427
6632.05 2550
6632.82 2900
6633.59 3107
6634.35 3477
6635.12 3794
6635.89 3858
6636.66 4018
6637.43 4081
6638.20 3762
6638.97 3652
6639.74 3411
6640.50 3280
6641.27 3104
6642.04 2944
6642.81 2736
6643.58 2721
6644.35 2540
6645.12 2524
6645.89 2526
6646.66 2445
6647.43 2508
6648.20 2557
6648.97 2488
6649.73 2548
6650.50 2655
6651.27 2586
6652.04 2552
6652.81 2701
6653.58 2775
6654.35 2756
6655.12 2657
6655.89 2697
6656.66 2942
6657.43 2994
6658.20 3005
6658.97 2856
6659.74 2775
6660.51 2680
6661.28 2873
6662.05 2628
6662.82 2444
6663.59 2507
6664.36 2516
6665.13 2353
6665.90 2333
6666.67 2416
6667.44 2463
6668.22 2450
6668.99 2448
6669.76 2659
6670.53 2464
6671.30 2525
6672.07 2722
6672.84 2707
6673.61 2674
6674.38 2831
6675.15 2805
6675.92 2633
6676.69 2646
6677.46 2735
6678.24 2677
6679.01 2760
6679.78 2801
6680.55 2651
6681.32 2616
6682.09 2808
6682.86 2902
6683.63 3069
6684.41 3292
6685.18 3483
6685.95 3692
6686.72 4027
6687.49 4004
6688.26 3993
6689.04 3666
6689.81 3475
6690.58 3068
6691.35 2849
6692.12 2665
6692.90 2468
6693.67 2358
6694.44 2362
6695.21 2180
6695.98 2308
6696.76 2315
6697.53 2370
6698.30 2357
6699.07 2150
6699.84 2284
6700.62 2306
6701.39 2221
6702.16 2196
6702.93 2230
6703.71 2151
6704.48 2215
6705.25 2211
6706.03 2457
6706.80 2358
6707.57 2276
6708.34 2201
6709.12 2227
6709.89 2298
6710.66 2200
6711.44 2243
6712.21 2199
6712.98 2158
6713.75 2054
6714.53 2068
6715.30 2077
6716.07 1896
6716.85 1820
6717.62 1873
6718.39 1966
6719.17 2029
6719.94 1996
6720.72 1980
6721.49 2049
6722.26 1994
6723.04 2104
6723.81 2040
6724.58 2044
6725.36 1960
6726.13 2000
6726.91 1960
6727.68 1889
6728.45 2070
6729.23 2123
6730.00 2051
6730.78 2036
6731.55 2161
6732.32 2222
6733.10 2223
6733.87 2143
6734.65 2279
6735.42 2320
6736.20 2368
6736.97 2315
6737.74 2353
6738.52 2346
6739.29 2263
6740.07 2193
6740.84 2362
6741.62 2323
6742.39 2281
6743.17 2345
6743.94 2410
6744.72 2432
6745.49 2374
6746.27 2357
6747.04 2368
6747.82 2588
6748.59 2585
6749.37 2754
6750.14 2820
6750.92 2860
6751.69 3166
6752.47 3635
6753.24 4090
6754.02 4345
6754.80 4628
6755.57 4473
6756.35 4253
6757.12 3976
6757.90 3576
6758.67 3310
6759.45 2930
6760.23 2674
6761.00 2560
6761.78 2552
6762.55 2426
6763.33 2326
6764.11 2291
6764.88 2189
6765.66 2188
6766.43 2198
6767.21 2147
6767.99 2282
6768.76 2214
6769.54 2240
6770.32 2316
6771.09 2218
6771.87 2257
6772.64 2137
6773.42 2108
6774.20 2131
6774.97 2086
6775.75 2009
6776.53 2019
6777.31 2034
6778.08 2126
6778.86 2093
6779.64 1912
6780.41 2017
6781.19 1932
6781.97 1921
6782.74 1987
6783.52 1971
6784.30 1893
6785.08 1807
6785.85 1864
6786.63 1848
6787.41 1806
6788.19 1799
6788.96 1793
6789.74 1753
6790.52 1636
6791.30 1804
6792.07 1730
6792.85 1712
6793.63 1684
6794.41 1723
6795.18 1797
6795.96 1709
6796.74 1721
6797.52 1731
6798.30 1687
6799.07 1700
6799.85 1739
6800.63 1787
6801.41 1799
6802.19 1753
6802.97 1775
6803.74 1904
6804.52 1930
6805.30 1989
6806.08 2150
6806.86 2077
6807.64 2040
6808.41 2004
6809.19 1957
6809.97 1805
6810.75 1948
6811.53 1842
6812.31 1799
6813.09 1827
6813.87 1799
6814.64 1858
6815.42 1800
6816.20 1866
6816.98 1934
6817.76 1918
6818.54 1978
6819.32 1966
6820.10 1967
6820.88 1970
6821.66 1867
6822.44 1844
6823.22 1874
6824.00 1864
6824.78 1909
6825.55 1871
6826.33 1880
6827.11 1908
6827.89 1775
6828.67 1835
6829.45 1876
6830.23 1898
6831.01 1724
6831.79 1615
6832.57 1651
6833.35 1748
6834.13 1628
6834.91 1649
6835.69 1576
6836.47 1660
6837.25 1618
6838.03 1512
6838.81 1572
6839.60 1600
6840.38 1600
6841.16 1658
6841.94 1659
6842.72 1601
6843.50 1557
6844.28 1569
6845.06 1597
6845.84 1683
6846.62 1732
6847.40 1679
6848.18 1728
6848.96 2072
6849.74 2337
6850.53 2784
6851.31 3222
6852.09 3574
6852.87 3915
6853.65 3824
6854.43 3754
6855.21 3590
6855.99 3215
6856.77 2779
6857.56 2578
6858.34 2271
6859.12 2025
6859.90 1911
6860.68 1947
6861.46 1751
6862.25 1733
6863.03 1875
6863.81 1744
6864.59 1799
6865.37 1890
6866.15 1885
6866.94 1906
6867.72 1942
6868.50 2012
6869.28 1890
6870.07 1974
6870.85 2040
6871.63 2076
6872.41 2049
6873.19 1977
6873.98 1952
6874.76 1924
6875.54 1912
6876.32 1893
6877.11 1950
6877.89 1971
6878.67 2156
6879.45 2223
6880.24 2336
6881.02 2261
6881.80 2398
6882.59 2553
6883.37 2486
6884.15 2401
6884.93 2661
6885.72 2791
6886.50 3251
6887.28 3864
6888.07 4520
6888.85 5240
6889.63 6023
6890.42 6246
6891.20 5728
6891.98 5346
6892.77 4627
6893.55 4048
6894.33 3508
6895.12 3127
6895.90 2901
6896.68 2616
6897.47 2453
6898.25 2371
6899.04 2485
6899.82 2374
6900.60 2369
6901.39 2503
6902.17 2469
6902.95 2469
6903.74 2563
6904.52 2526
6905.31 2470
6906.09 2499
6906.88 2475
6907.66 2520
6908.44 2534
6909.23 2520
6910.01 2468
6910.80 2309
6911.58 2154
6912.37 2132
6913.15 2207
6913.94 2048
6914.72 2107
6915.50 2021
6916.29 2068
6917.07 2093
6917.86 2047
6918.64 1958
6919.43 2083
6920.21 2041
6921.00 2026
6921.78 2102
6922.57 2033
6923.35 2051
6924.14 2002
6924.93 1967
6925.71 2045
6926.50 2057
6927.28 2133
6928.07 2190
6928.85 2085
6929.64 2139
6930.42 2212
6931.21 2154
6931.99 2242
6932.78 2162
6933.57 2204
6934.35 2208
6935.14 2165
6935.92 2184
6936.71 2139
6937.50 2125
6938.28 2170
6939.07 2248
6939.85 2412
6940.64 2586
6941.43 2764
6942.21 2779
6943.00 2831
6943.78 3016
6944.57 3096
6945.36 3263
6946.14 3271
6946.93 3456
6947.72 3508
6948.50 3603
6949.29 3908
6950.08 3702
6950.86 3668
6951.65 3631
6952.44 3479
6953.22 3257
6954.01 3054
6954.80 2918
6955.58 2912
6956.37 2820
6957.16 2830
6957.95 2783
6958.73 2882
6959.52 2752
6960.31 2754
6961.10 2922
6961.88 2875
6962.67 2815
6963.46 2988
6964.24 3029
6965.03 2918
6965.82 3028
6966.61 3118
6967.40 3279
6968.18 3391
6968.97 3671
6969.76 3740
6970.55 3882
6971.33 4015
6972.12 4005
6972.91 4025
6973.70 4103
6974.49 4133
6975.27 4117
6976.06 4050
6976.85 3965
6977.64 3978
6978.43 3972
6979.22 4008
6980.00 4117
6980.79 4396
6981.58 4649
6982.37 5302
6983.16 6706
6983.95 8772
6984.74 11531
6985.52 14521
6986.31 17704
6987.10 19793
6987.89 21416
6988.68 21447
6989.47 20491
6990.26 19070
6991.05 15822
6991.83 13270
6992.62 10903
6993.41 8920
6994.20 7180
6994.99 5885
6995.78 4998
6996.57 4361
6997.36 3791
6998.15 3660
6998.94 3340
6999.73 3183
7000.52 3128
7001.31 3073
7002.10 3053
7002.89 3094
7003.68 3011
7004.47 2879
7005.26 2744
7006.05 2681
7006.84 2597
7007.63 2441
7008.42 2286
7009.21 2193
7010.00 2106
7010.79 2134
7011.58 2317
7012.37 2332
7013.16 2578
7013.95 2733
7014.74 2741
7015.53 2849
7016.32 3017
7017.11 2924
7017.90 2843
7018.69 2787
7019.48 2595
7020.27 2691
7021.06 2741
7021.85 2652
7022.64 2802
7023.43 2847
7024.22 3095
7025.02 3288
7025.81 3339
7026.60 3331
7027.39 3153
7028.18 3036
7028.97 3082
7029.76 2981
7030.55 2766
7031.34 2648
7032.14 2590
7032.93 2437
7033.72 2354
7034.51 2340
7035.30 2287
7036.09 2315
7036.88 2275
7037.68 2312
7038.47 2298
7039.26 2312
7040.05 2288
7040.84 2439
7041.64 2627
7042.43 2685
7043.22 2802
7044.01 2733
7044.80 2769
7045.60 2982
7046.39 3098
7047.18 2979
7047.97 3044
7048.76 3334
7049.56 3644
7050.35 3926
7051.14 4532
7051.93 4748
7052.73 4766
7053.52 4548
7054.31 4240
7055.10 3765
7055.90 3442
7056.69 3147
7057.48 2922
7058.27 2859
7059.07 2748
7059.86 2660
7060.65 2614
7061.45 2650
7062.24 2682
7063.03 2719
7063.83 2710
7064.62 2643
7065.41 2675
7066.21 2580
7067.00 2627
7067.79 2621
7068.59 2488
7069.38 2493
7070.17 2553
7070.97 2323
7071.76 2287
7072.55 2416
7073.35 2291
7074.14 2243
7074.93 2216
7075.73 2243
7076.52 2121
7077.32 2086
7078.11 1995
7078.90 2030
7079.70 1990
7080.49 1986
7081.29 2034
7082.08 2060
7082.87 2072
7083.67 2063
7084.46 1957
7085.26 2004
7086.05 1867
7086.85 1875
7087.64 1884
7088.43 1843
7089.23 1794
7090.02 1763
7090.82 1856
7091.61 1922
7092.41 1807
7093.20 1750
7094.00 1850
7094.79 1861
7095.59 1932
7096.38 1821
7097.18 1709
7097.97 1656
7098.77 1573
7099.56 1629
7100.36 1704
7101.15 1725
7101.95 1670
7102.74 1643
7103.54 1644
7104.33 1556
7105.13 1546
7105.92 1642
7106.72 1581
7107.52 1492
7108.31 1478
7109.11 1502
7109.90 1440
7110.70 1401
7111.49 1430
7112.29 1431
7113.09 1393
7113.88 1540
7114.68 1519
7115.47 1488
7116.27 1531
7117.07 1570
7117.86 1610
7118.66 1541
7119.45 1474
7120.25 1521
7121.05 1562
7121.84 1610
7122.64 1533
7123.44 1502
7124.23 1627
7125.03 1489
7125.83 1485
7126.62 1435
7127.42 1416
7128.22 1420
7129.01 1451
7129.81 1502
7130.61 1495
7131.40 1482
7132.20 1599
7133.00 1515
7133.79 1639
7134.59 1674
7135.39 1557
7136.19 1469
7136.98 1385
7137.78 1348
7138.58 1380
7139.38 1447
7140.17 1352
7140.97 1335
7141.77 1325
7142.57 1362
7143.36 1341
7144.16 1288
7144.96 1319
7145.76 1310
7146.55 1333
7147.35 1301
7148.15 1241
7148.95 1286
7149.74 1209
7150.54 1266
7151.34 1236
7152.14 1280
7152.94 1292
7153.74 1293
7154.53 1301
7155.33 1296
7156.13 1362
7156.93 1301
7157.73 1372
7158.53 1443
7159.32 1463
7160.12 1420
7160.92 1388
7161.72 1283
7162.52 1258
7163.32 1243
7164.12 1203
7164.91 1123
7165.71 1107
7166.51 1140
7167.31 1139
7168.11 1186
7168.91 1147
7169.71 1207
7170.51 1128
7171.31 1144
7172.11 1219
7172.90 1101
7173.70 1106
7174.50 1207
7175.30 1161
7176.10 1005
7176.90 1051
7177.70 1160
7178.50 1068
7179.30 1105
7180.10 1121
7180.90 1113
7181.70 1107
7182.50 1122
7183.30 1103
7184.10 1005
7184.90 1058
7185.70 980
7186.50 1208
7187.30 1121
7188.10 1108
7188.90 1115
7189.70 1165
7190.50 1141
7191.30 1125
7192.10 1222
7192.90 1167
7193.70 1108
7194.50 1034
7195.30 1086
7196.10 1109
7196.90 1071
7197.70 969
7198.50 1054
7199.30 1083
7200.11 1101
7200.91 1220
7201.71 1200
7202.51 1090
7203.31 1079
7204.11 1001
7204.91 962
7205.71 1070
7206.51 1053
7207.31 1081
7208.12 1076
7208.92 1021
7209.72 1074
7210.52 1076
7211.32 1098
7212.12 1083
7212.92 1117
7213.72 1199
7214.53 1171
7215.33 1104
7216.13 1151
7216.93 1176
7217.73 1237
7218.53 1263
7219.34 1191
7220.14 1251
7220.94 1254
7221.74 1121
7222.54 1235
7223.35 1179
7224.15 1160
7224.95 1146
7225.75 1140
7226.56 1156
7227.36 1177
7228.16 1074
7228.96 1063
7229.76 1187
7230.57 1105
7231.37 1110
7232.17 1086
7232.97 1046
7233.78 1021
7234.58 1099
7235.38 1112
7236.19 1052
7236.99 1027
7237.79 1092
7238.59 1037
7239.40 1084
7240.20 1072
7241.00 1073
7241.81 1088
7242.61 1017
7243.41 1002
7244.22 1105
7245.02 1223
7245.82 1097
7246.63 1064
7247.43 1121
7248.23 1028
7249.04 1075
7249.84 1032
7250.64 1075
7251.45 1019
7252.25 1074
7253.05 1022
7253.86 1051
7254.66 1085
7255.46 1116
7256.27 1092
7257.07 1072
7257.88 1129
7258.68 1151
7259.48 1112
7260.29 1151
7261.09 1219
7261.90 1194
7262.70 1188
7263.51 1186
7264.31 1206
7265.11 1103
7265.92 1130
7266.72 1100
7267.53 1125
7268.33 1110
7269.14 1095
7269.94 1139
7270.75 1076
7271.55 1022
7272.36 1158
7273.16 1093
7273.97 1062
7274.77 1135
7275.58 1126
7276.38 1141
7277.19 1093
7277.99 1083
7278.80 1145
7279.60 1153
7280.41 1117
7281.21 1168
7282.02 1130
7282.82 1204
7283.63 1380
7284.43 1394
7285.24 1547
7286.04 1581
7286.85 1639
7287.66 1562
7288.46 1531
7289.27 1432
7290.07 1382
7290.88 1382
7291.68 1306
7292.49 1160
7293.30 1126
7294.10 1226
7294.91 1107
7295.71 1083
7296.52 1194
7297.33 1112
7298.13 1147
7298.94 1194
7299.74 1234
7300.55 1244
7301.36 1240
7302.16 1254
7302.97 1282
7303.78 1246
7304.58 1293
7305.39 1309
7306.20 1254
7307.00 1309
7307.81 1317
7308.62 1230
7309.42 1319
7310.23 1313
7311.04 1390
7311.84 1443
7312.65 1475
7313.46 1428
7314.27 1471
7315.07 1481
7315.88 1611
7316.69 1757
7317.49 1974
7318.30 2236
7319.11 2602
7319.92 3010
7320.72 3185
7321.53 3186
7322.34 2726
7323.15 2500
7323.95 2329
7324.76 2025
7325.57 1765
7326.38 1627
7327.19 1576
7327.99 1554
7328.80 1407
7329.61 1552
7330.42 1451
7331.22 1434
7332.03 1381
7332.84 1392
7333.65 1438
7334.46 1444
7335.27 1467
7336.07 1470
7336.88 1429
7337.69 1369
7338.50 1412
7339.31 1457
7340.12 1369
7340.92 1482
7341.73 1346
7342.54 1300
7343.35 1230
7344.16 1182
7344.97 1080
7345.78 1102
7346.59 1194
7347.39 1160
7348.20 1155
7349.01 1193
7349.82 1205
7350.63 1134
7351.44 1116
7352.25 1166
7353.06 1106
7353.87 1236
7354.68 1113
7355.49 1061
7356.30 1107
7357.11 1155
7357.92 1098
7358.72 990
7359.53 1124
7360.34 1102
7361.15 1065
7361.96 1074
7362.77 1110
7363.58 1030
7364.39 1005
7365.20 1045
7366.01 980
7366.82 1046
7367.63 1072
7368.44 1055
7369.25 1041
7370.06 1063
7370.87 1066
7371.68 1038
7372.49 1185
7373.30 1051
7374.11 996
7374.93 1039
7375.74 1101
7376.55 1057
7377.36 1032
7378.17 1092
7378.98 1056
7379.79 1008
7380.60 981
7381.41 1021
7382.22 981
7383.03 1031
7383.84 966
7384.65 1015
7385.46 1021
7386.28 1096
7387.09 1114
7387.90 1088
7388.71 1038
7389.52 993
7390.33 1054
7391.14 1085
7391.95 1073
7392.77 1060
7393.58 992
7394.39 949
7395.20 984
7396.01 958
7396.82 957
7397.64 953
7398.45 944
7399.26 951
7400.07 911
7400.88 950
7401.69 935
7402.51 962
7403.32 1063
7404.13 1020
7404.94 1003
7405.76 1004
7406.57 980
7407.38 923
7408.19 956
7409.00 989
7409.82 894
7410.63 959
7411.44 1035
7412.25 1005
7413.07 946
7413.88 1015
7414.69 928
7415.50 902
7416.32 926
7417.13 958
7417.94 985
7418.76 1001
7419.57 904
7420.38 931
7421.19 911
7422.01 909
7422.82 951
7423.63 863
7424.45 908
7425.26 818
7426.07 887
7426.89 969
7427.70 968
7428.51 952
7429.33 872
7430.14 973
7430.95 968
7431.77 942
7432.58 965
7433.39 930
7434.21 914
7435.02 904
7435.84 910
7436.65 881
7437.46 918
7438.28 971
7439.09 1050
7439.91 1022
7440.72 1010
7441.53 980
7442.35 935
7443.16 936
7443.98 972
7444.79 943
7445.60 942
7446.42 1007
7447.23 988
7448.05 988
7448.86 964
7449.68 971
7450.49 996
7451.31 966
7452.12 1059
7452.94 1059
7453.75 1020
7454.57 1036
7455.38 1016
7456.20 1028
7457.01 1004
7457.83 973
7458.64 1002
7459.46 1075
7460.27 1000
7461.09 1051
7461.90 1095
7462.72 1146
7463.53 1223
7464.35 1270
7465.16 1248
7465.98 1226
7466.79 1168
7467.61 1132
7468.42 1181
7469.24 1110
7470.06 1012
7470.87 1103
7471.69 1127
7472.50 1025
7473.32 1017
7474.13 1054
7474.95 1168
7475.77 1121
7476.58 1096
7477.40 1188
7478.21 1075
7479.03 1070
7479.85 1108
7480.66 1100
7481.48 1040
7482.30 1077
7483.11 1127
7483.93 1115
7484.75 1012
7485.56 1057
7486.38 1118
7487.20 1021
7488.01 940
7488.83 952
7489.65 987
7490.46 951
7491.28 950
7492.10 1010
7492.91 966
7493.73 941
7494.55 914
7495.36 953
7496.18 926
7497.00 941
7497.82 969
7498.63 975
7499.45 903
7500.27 851
7501.08 939
7501.90 905
7502.72 941
7503.54 852
7504.35 937
7505.17 978
7505.99 945
7506.81 955
7507.62 888
7508.44 898
7509.26 920
7510.08 980
7510.90 921
7511.71 981
7512.53 910
7513.35 912
7514.17 947
7514.99 936
7515.80 867
7516.62 884
7517.44 984
7518.26 932
7519.08 991
7519.90 938
7520.71 974
7521.53 1022
7522.35 967
7523.17 945
7523.99 884
7524.81 892
7525.63 961
7526.45 927
7527.26 929
7528.08 858
7528.90 996
7529.72 975
7530.54 925
7531.36 926
7532.18 864
7533.00 887
7533.82 857
7534.64 914
7535.45 896
7536.27 908
7537.09 928
7537.91 978
7538.73 886
7539.55 954
7540.37 902
7541.19 909
7542.01 948
7542.83 961
7543.65 909
7544.47 878
7545.29 896
7546.11 894
7546.93 908
7547.75 917
7548.57 1007
7549.39 929
7550.21 984
7551.03 931
7551.85 957
7552.67 1044
7553.49 976
7554.31 897
7555.13 909
7555.95 1009
7556.77 961
7557.59 944
7558.41 999
7559.23 963
7560.05 1063
7560.87 964
7561.69 969
7562.51 1069
7563.34 934
7564.16 1029
7564.98 1044
7565.80 1069
7566.62 977
7567.44 1004
7568.26 1034
7569.08 1054
7569.90 1020
7570.72 968
7571.55 1039
7572.37 992
7573.19 1026
7574.01 978
7574.83 955
7575.65 1047
7576.47 1048
7577.30 1014
7578.12 983
7578.94 949
7579.76 982
7580.58 1012
7581.40 1056
7582.23 1064
7583.05 1051
7583.87 1015
7584.69 1069
7585.51 1116
7586.33 1077
7587.16 1112
7587.98 1201
7588.80 1210
7589.62 1250
7590.45 1240
7591.27 1199
7592.09 1213
7592.91 1222
7593.74 1310
7594.56 1335
7595.38 1316
7596.20 1230
7597.03 1243
7597.85 1217
7598.67 1339
7599.49 1393
7600.32 1280
7601.14 1374
7601.96 1409
7602.78 1412
7603.61 1582
7604.43 1736
7605.25 1736
7606.08 1851
7606.90 1889
7607.72 1880
7608.55 1848
7609.37 1789
7610.19 1800
7611.02 1801
7611.84 1732
7612.66 1520
7613.49 1484
7614.31 1488
7615.13 1641
7615.96 1663
7616.78 1658
7617.60 1911
7618.43 2114
7619.25 2231
7620.08 2199
7620.90 2219
7621.72 2167
7622.55 1993
7623.37 1782
7624.20 1687
7625.02 1577
7625.84 1582
7626.67 1722
7627.49 1514
7628.32 1583
7629.14 1727
7629.97 1796
7630.79 1879
7631.61 2078
7632.44 2234
7633.26 2320
7634.09 2379
7634.91 2249
7635.74 2233
7636.56 2076
7637.39 1934
7638.21 1850
7639.04 1576
7639.86 1416
7640.69 1367
7641.51 1354
7642.34 1222
7643.16 1226
7643.99 1103
7644.81 1165
7645.64 1196
7646.46 1198
7647.29 1150
7648.11 1121
7648.94 1111
7649.76 1150
7650.59 1140
7651.42 1110
7652.24 1038
7653.07 976
7653.89 1023
7654.72 1022
7655.54 1059
7656.37 1054
7657.20 1042
7658.02 1023
7658.85 1060
7659.67 1041
7660.50 1023
7661.33 1084
7662.15 1107
7662.98 1098
7663.80 1048
7664.63 1076
7665.46 1084
7666.28 1103
7667.11 1018
7667.94 1126
7668.76 1031
7669.59 1015
7670.42 1055
7671.24 1018
7672.07 1018
7672.90 1027
7673.72 1041
7674.55 1086
7675.38 1021
7676.20 974
7677.03 1095
7677.86 1085
7678.68 1028
7679.51 987
7680.34 1028
7681.16 948
7681.99 973
7682.82 932
7683.65 1065
7684.47 1132
7685.30 1166
7686.13 1183
7686.96 1048
7687.78 1106
7688.61 1088
7689.44 1124
7690.27 1116
7691.09 1047
7691.92 1038
7692.75 1004
7693.58 1064
7694.41 1019
7695.23 973
7696.06 1034
7696.89 1100
7697.72 1159
7698.55 1215
7699.37 1320
7700.20 1383
7701.03 1392
7701.86 1372
7702.69 1226
7703.51 1133
7704.34 1097
7705.17 1038
7706.00 1068
7706.83 1118
7707.66 994
7708.49 1054
7709.31 958
7710.14 1000
7710.97 1015
7711.80 973
7712.63 943
7713.46 994
7714.29 979
7715.12 969
7715.95 957
7716.77 970
7717.60 980
7718.43 932
7719.26 934
7720.09 849
7720.92 925
7721.75 892
7722.58 880
7723.41 867
7724.24 848
7725.07 909
7725.90 944
7726.73 843
7727.56 902
7728.39 872
7729.22 872
7730.05 881
7730.88 857
7731.71 838
7732.54 861
7733.37 902
7734.20 950
7735.03 829
7735.86 824
7736.69 845
7737.52 908
7738.35 851
7739.18 851
7740.01 884
7740.84 942
7741.67 952
7742.50 880
7743.33 827
7744.16 853
7744.99 839
7745.82 891
7746.65 889
7747.48 906
7748.31 925
7749.14 1109
7749.97 1062
7750.81 1014
7751.64 1054
7752.47 1018
7753.30 1021
7754.13 983
7754.96 930
7755.79 936
7756.62 945
7757.45 910
7758.29 880
7759.12 921
7759.95 937
7760.78 868
7761.61 844
7762.44 891
7763.27 911
7764.11 943
7764.94 931
7765.77 840
7766.60 903
7767.43 952
7768.26 954
7769.10 933
7769.93 904
7770.76 959
7771.59 907
7772.42 894
7773.26 977
7774.09 942
7774.92 911
7775.75 828
7776.59 881
7777.42 984
7778.25 916
7779.08 871
7779.92 911
7780.75 930
7781.58 873
7782.41 889
7783.25 911
7784.08 858
7784.91 883
7785.74 932
7786.58 962
7787.41 904
7788.24 897
7789.08 831
7789.91 883
7790.74 988
7791.57 971
7792.41 959
7793.24 927
7794.07 926
7794.91 917
7795.74 968
7796.57 943
7797.41 964
7798.24 1004
7799.07 995
7799.91 1047
7800.74 1050
7801.58 1027
7802.41 1063
7803.24 1087
7804.08 982
7804.91 1012
7805.74 1096
7806.58 1099
7807.41 1099
7808.25 1154
7809.08 1174
7809.91 1165
7810.75 1245
7811.58 1351
7812.42 1310
7813.25 1408
7814.09 1405
7814.92 1429
7815.75 1540
7816.59 1578
7817.42 1709
7818.26 1768
7819.09 1712
7819.93 1675
7820.76 1680
7821.60 1641
7822.43 1562
7823.27 1407
7824.10 1454
7824.94 1525
7825.77 1607
7826.61 1574
7827.44 1735
7828.28 1807
7829.11 1922
7829.95 1866
7830.78 1813
7831.62 1767
7832.45 1665
7833.29 1584
7834.12 1490
7834.96 1664
7835.79 1706
7836.63 1721
7837.46 1657
7838.30 1566
7839.14 1524
7839.97 1548
7840.81 1476
7841.64 1333
7842.48 1328
7843.31 1338
7844.15 1295
7844.99 1290
7845.82 1242
7846.66 1229
7847.49 1343
7848.33 1256
7849.17 1333
7850.00 1338
7850.84 1301
7851.68 1282
7852.51 1390
7853.35 1348
7854.18 1284
7855.02 1273
7855.86 1401
7856.69 1432
7857.53 1546
7858.37 1576
7859.20 1666
7860.04 1763
7860.88 1879
7861.71 1934
7862.55 1759
7863.39 1642
7864.23 1600
7865.06 1506
7865.90 1353
7866.74 1361
7867.57 1463
7868.41 1457
7869.25 1417
7870.09 1414
7870.92 1501
7871.76 1533
7872.60 1536
7873.44 1538
7874.27 1581
7875.11 1673
7875.95 1801
7876.79 1959
7877.62 2151
7878.46 2429
7879.30 2527
7880.14 2602
7880.97 2459
7881.81 2370
7882.65 2206
7883.49 1908
7884.33 1878
7885.16 1787
7886.00 1721
7886.84 1619
7887.68 1603
7888.52 1642
7889.36 1636
7890.19 1652
7891.03 1596
7891.87 1733
7892.71 1796
7893.55 1869
7894.39 1834
7895.23 1552
7896.06 1526
7896.90 1507
7897.74 1481
7898.58 1405
7899.42 1491
7900.26 1434
7901.10 1365
7901.94 1203
7902.77 1206
7903.61 1218
7904.45 1279
7905.29 1308
7906.13 1200
7906.97 1219
7907.81 1173
7908.65 1218
7909.49 1236
7910.33 1288
7911.17 1176
7912.01 1205
7912.85 1189
7913.69 1160
7914.53 1227
7915.37 1240
7916.21 1295
7917.05 1361
7917.89 1591
7918.73 1629
7919.57 1676
7920.41 1775
7921.25 1818
7922.09 1676
7922.93 1697
7923.77 1724
7924.61 1478
7925.45 1442
7926.29 1424
7927.13 1289
7927.97 1263
7928.81 1196
7929.65 1188
7930.49 1145
7931.33 1152
7932.17 1122
7933.01 1028
7933.85 1133
7934.69 1114
7935.53 1105
7936.37 1185
7937.21 1232
7938.05 1117
7938.90 1017
7939.74 981
7940.58 1061
7941.42 1050
7942.26 1061
7943.10 1143
7943.94 1130
7944.78 1050
7945.63 1132
7946.47 1200
7947.31 1246
7948.15 1162
7948.99 1204
7949.83 1249
7950.67 1251
7951.52 1245
7952.36 1324
7953.20 1411
7954.04 1376
7954.88 1537
7955.72 1652
7956.57 1686
7957.41 1623
7958.25 1581
7959.09 1615
7959.93 1479
7960.78 1421
7961.62 1454
7962.46 1546
7963.30 1366
7964.15 1406
7964.99 1483
7965.83 1648
7966.67 1683
7967.52 1878
7968.36 2021
7969.20 2125
7970.04 2044
7970.89 2080
7971.73 1927
7972.57 1738
7973.41 1606
7974.26 1412
7975.10 1332
7975.94 1276
7976.79 1258
7977.63 1171
7978.47 1201
7979.31 1198
7980.16 1229
7981.00 1211
7981.84 1171
7982.69 1154
7983.53 1146
7984.37 1067
7985.22 1079
7986.06 1106
7986.90 1181
7987.75 1124
7988.59 1124
7989.44 1067
7990.28 1076
7991.12 1015
7991.97 1014
7992.81 1081
7993.65 1005
7994.50 969
7995.34 1009
7996.19 1034
7997.03 1038
7997.87 959
7998.72 938
7999.56 1021
8000.41 1044
8001.25 903
8002.10 897
8002.94 835
8003.78 885
8004.63 911
8005.47 899
8006.32 894
8007.16 875
8008.01 923
8008.85 916
8009.70 877
8010.54 913
8011.39 952
8012.23 983
8013.08 876
8013.92 861
8014.77 834
8015.61 887
8016.46 850
8017.30 910
8018.15 917
8018.99 864
8019.84 844
8020.68 941
8021.53 924
8022.37 845
8023.22 841
8024.06 802
8024.91 892
8025.75 896
8026.60 816
8027.45 865
8028.29 886
8029.14 838
8029.98 827
8030.83 906
8031.67 882
8032.52 890
8033.37 978
8034.21 863
8035.06 793
8035.90 855
8036.75 852
8037.60 878
8038.44 879
8039.29 897
8040.14 925
8040.98 931
8041.83 935
8042.68 883
8043.52 891
8044.37 1000
8045.21 955
8046.06 870
8046.91 863
8047.75 842
8048.60 925
8049.45 872
8050.30 878
8051.14 797
8051.99 891
8052.84 913
8053.68 788
8054.53 782
8055.38 824
8056.22 811
8057.07 857
8057.92 835
8058.77 786
8059.61 804
8060.46 741
8061.31 797
8062.16 817
8063.00 799
8063.85 813
8064.70 857
8065.55 833
8066.39 819
8067.24 792
8068.09 778
8068.94 837
8069.79 855
8070.63 721
8071.48 731
8072.33 829
8073.18 788
8074.03 778
8074.87 791
8075.72 774
8076.57 747
8077.42 753
8078.27 860
8079.12 810
8079.96 732
8080.81 819
8081.66 809
8082.51 795
8083.36 796
8084.21 804
8085.06 794
8085.90 741
8086.75 727
8087.60 773
8088.45 830
8089.30 799
8090.15 781
8091.00 783
8091.85 793
8092.70 797
8093.54 851
8094.39 804
8095.24 752
8096.09 699
8096.94 795
8097.79 733
8098.64 737
8099.49 788
8100.34 778
8101.19 733
8102.04 723
8102.89 716
8103.74 773
8104.59 741
8105.44 734
8106.29 686
8107.14 734
8107.99 713
8108.84 732
8109.69 714
8110.54 669
8111.39 670
8112.24 716
8113.09 667
8113.94 731
8114.79 663
8115.64 738
8116.49 707
8117.34 775
8118.19 750
8119.04 712
8119.89 773
8120.74 841
8121.59 800
8122.44 759
8123.29 829
8124.14 768
8124.99 853
8125.84 821
8126.70 802
8127.55 767
8128.40 845
8129.25 936
8130.10 827
8130.95 829
8131.80 828
8132.65 778
8133.50 823
8134.36 848
8135.21 871
8136.06 850
8136.91 779
8137.76 865
8138.61 815
8139.46 813
8140.32 816
8141.17 840
8142.02 889
8142.87 831
8143.72 825
8144.57 820
8145.43 905
8146.28 872
8147.13 919
8147.98 950
8148.83 906
8149.69 928
8150.54 989
8151.39 1015
8152.24 931
8153.10 1017
8153.95 1109
8154.80 1131
8155.65 1202
8156.50 1311
8157.36 1249
8158.21 1221
8159.06 1246
8159.92 1090
8160.77 1052
8161.62 915
8162.47 884
8163.33 943
8164.18 892
8165.03 807
8165.88 909
8166.74 934
8167.59 797
8168.44 790
8169.30 881
8170.15 866
8171.00 855
8171.86 849
8172.71 798
8173.56 790
8174.42 829
8175.27 785
8176.12 805
8176.98 788
8177.83 725
8178.68 766
8179.54 723
8180.39 839
8181.25 722
8182.10 700
8182.95 691
8183.81 695
8184.66 711
8185.51 646
8186.37 774
8187.22 790
8188.08 739
8188.93 758
8189.79 732
8190.64 770
8191.49 695
8192.35 706
8193.20 723
8194.06 748
8194.91 740
8195.77 786
8196.62 852
8197.47 765
8198.33 756
8199.18 720
8200.04 790
8200.89 808
8201.75 778
8202.60 720
8203.46 743
8204.31 722
8205.17 755
8206.02 712
8206.88 667
8207.73 688
8208.59 758
8209.44 786
8210.30 653
8211.15 787
8212.01 749
8212.87 797
8213.72 827
8214.58 828
8215.43 793
8216.29 817
8217.14 767
8218.00 716
8218.85 842
8219.71 815
8220.57 731
8221.42 782
8222.28 816
8223.13 836
8223.99 815
8224.85 728
8225.70 745
8226.56 693
8227.41 732
8228.27 760
8229.13 769
8229.98 681
8230.84 706
8231.70 792
8232.55 774
8233.41 751
8234.26 747
8235.12 690
8235.98 747
8236.83 770
8237.69 774
8238.55 678
8239.40 690
8240.26 721
8241.12 758
8241.98 824
8242.83 727
8243.69 682
8244.55 730
8245.40 716
8246.26 723
8247.12 696
8247.98 780
8248.83 691
8249.69 736
8250.55 737
8251.40 752
8252.26 736
8253.12 744
8253.98 740
8254.83 663
8255.69 672
8256.55 696
8257.41 746
8258.27 752
8259.12 705
8259.98 751
8260.84 778
8261.70 786
8262.55 710
8263.41 706
8264.27 720
8265.13 748
8265.99 724
8266.85 784
8267.70 776
8268.56 704
8269.42 741
8270.28 762
8271.14 725
8272.00 708
8272.85 787
8273.71 799
8274.57 760
8275.43 763
8276.29 789
8277.15 771
8278.01 804
8278.87 749
8279.72 730
8280.58 796
8281.44 736
8282.30 846
8283.16 854
8284.02 705
8284.88 716
8285.74 803
8286.60 845
8287.46 809
8288.32 858
8289.17 864
8290.03 903
8290.89 928
8291.75 966
8292.61 986
8293.47 1058
8294.33 1152
8295.19 1182
8296.05 1276
8296.91 1175
8297.77 1033
8298.63 1049
8299.49 1028
8300.35 932
8301.21 886
8302.07 866
8302.93 886
8303.79 818
8304.65 885
8305.51 858
8306.37 918
8307.23 870
8308.09 875
8308.95 798
8309.81 866
8310.67 812
8311.53 876
8312.39 842
8313.26 862
8314.12 880
8314.98 869
8315.84 775
8316.70 883
8317.56 947
8318.42 918
8319.28 860
8320.14 942
8321.00 850
8321.86 868
8322.73 874
8323.59 865
8324.45 817
8325.31 798
8326.17 722
8327.03 806
8327.89 816
8328.75 683
8329.62 757
8330.48 796
8331.34 787
8332.20 733
8333.06 774
8333.92 783
8334.79 768
8335.65 743
8336.51 732
8337.37 772
8338.23 743
8339.09 769
8339.96 771
8340.82 749
8341.68 780
8342.54 742
8343.41 805
8344.27 813
8345.13 833
8345.99 862
8346.85 790
8347.72 826
8348.58 983
8349.44 840
8350.30 782
8351.17 707
8352.03 749
8352.89 809
8353.76 790
8354.62 820
8355.48 817
8356.34 838
8357.21 746
8358.07 745
8358.93 755
8359.80 807
8360.66 850
8361.52 785
8362.38 753
8363.25 813
8364.11 913
8364.97 874
8365.84 766
8366.70 759
8367.56 789
8368.43 817
8369.29 827
8370.16 835
8371.02 816
8371.88 792
8372.75 762
8373.61 786
8374.47 701
8375.34 760
8376.20 816
8377.07 804
8377.93 800
8378.79 707
8379.66 765
8380.52 774
8381.39 728
8382.25 787
8383.11 781
8383.98 856
8384.84 884
8385.71 825
8386.57 755
8387.44 808
8388.30 837
8389.17 881
8390.03 837
8390.89 830
8391.76 832
8392.62 846
8393.49 860
8394.35 805
8395.22 804
8396.08 805
8396.95 753
8397.81 769
8398.68 772
8399.54 770
8400.41 824
8401.27 840
8402.14 851
8403.00 799
8403.87 851
8404.74 859
8405.60 749
8406.47 797
8407.33 787
8408.20 849
8409.06 886
8409.93 797
8410.79 822
8411.66 803
8412.53 854
8413.39 886
8414.26 839
8415.12 862
8415.99 878
8416.86 911
8417.72 910
8418.59 848
8419.45 883
8420.32 986
8421.19 937
8422.05 934
8422.92 949
8423.78 1032
8424.65 1123
8425.52 1059
8426.38 1100
8427.25 1046
8428.12 1024
8428.98 1013
8429.85 989
8430.72 1090
8431.58 1059
8432.45 1098
8433.32 1097
8434.18 1103
8435.05 1068
8435.92 1016
8436.79 1118
8437.65 1180
8438.52 1210
8439.39 1179
8440.25 1208
8441.12 1304
8441.99 1421
8442.86 1454
8443.72 1565
8444.59 1738
8445.46 1685
8446.33 1716
8447.19 1697
8448.06 1585
8448.93 1605
8449.80 1600
8450.66 1557
8451.53 1498
8452.40 1443
8453.27 1501
8454.14 1519
8455.00 1527
8455.87 1540
8456.74 1477
8457.61 1622
8458.48 1581
8459.34 1595
8460.21 1581
8461.08 1600
8461.95 1603
8462.82 1521
8463.69 1571
8464.55 1602
8465.42 1583
8466.29 1616
8467.16 1842
8468.03 2148
8468.90 2593
8469.77 3236
8470.63 3917
8471.50 4685
8472.37 4952
8473.24 5076
8474.11 4822
8474.98 4459
8475.85 4024
8476.72 3287
8477.59 2725
8478.45 2311
8479.32 2196
8480.19 1918
8481.06 1623
8481.93 1540
8482.80 1425
8483.67 1389
8484.54 1297
8485.41 1266
8486.28 1201
8487.15 1196
8488.02 1259
8488.89 1212
8489.76 1206
8490.63 1153
8491.50 1170
8492.37 1109
8493.24 1043
8494.11 1111
8494.98 1132
8495.85 1060
8496.72 1093
8497.59 1105
8498.46 1116
8499.33 1164
8500.20 1183
8501.07 1176
8501.94 1124
8502.81 1128
8503.68 1073
8504.55 1180
8505.42 1165
8506.29 1191
8507.16 1277
8508.03 1336
8508.90 1363
8509.77 1371
8510.65 1413
8511.52 1487
8512.39 1426
8513.26 1326
8514.13 1329
8515.00 1198
8515.87 1211
8516.74 1139
8517.61 1149
8518.48 1101
8519.36 1059
8520.23 1087
8521.10 1059
8521.97 1124
8522.84 1077
8523.71 1077
8524.58 1102
8525.46 1088
8526.33 1130
8527.20 1105
8528.07 1162
8528.94 1152
8529.81 1185
8530.69 1254
8531.56 1265
8532.43 1232
8533.30 1218
8534.17 1215
8535.05 1296
8535.92 1274
8536.79 1284
8537.66 1281
8538.54 1312
8539.41 1261
8540.28 1294
8541.15 1329
8542.02 1328
8542.90 1351
8543.77 1245
8544.64 1250
8545.51 1217
8546.39 1243
8547.26 1248
8548.13 1289
8549.01 1259
8549.88 1329
8550.75 1362
8551.62 1496
8552.50 1522
8553.37 1681
8554.24 1800
8555.12 1908
8555.99 2043
8556.86 2076
8557.74 1994
8558.61 1953
8559.48 1800
8560.36 1693
8561.23 1556
8562.10 1412
8562.98 1273
8563.85 1190
8564.72 1206
8565.60 1094
8566.47 1065
8567.34 1097
8568.22 1017
8569.09 1081
8569.97 1066
8570.84 1083
8571.71 1058
8572.59 1011
8573.46 1090
8574.34 1038
8575.21 1011
8576.08 1024
8576.96 1053
8577.83 956
8578.71 1011
8579.58 1053
8580.46 1010
8581.33 1014
8582.20 944
8583.08 965
8583.95 1041
8584.83 1035
8585.70 1002
8586.58 1084
8587.45 1039
8588.33 1060
8589.20 991
8590.08 1030
8590.95 1048
8591.83 987
8592.70 1022
8593.58 1033
8594.45 1014
8595.33 1066
8596.20 1070
8597.08 1106
8597.95 1132
8598.83 1147
8599.70 1118
8600.58 1057
8601.45 1049
8602.33 1092
8603.21 1035
8604.08 1027
8604.96 1036
8605.83 1091
8606.71 1071
8607.58 1091
8608.46 1045
8609.34 1003
8610.21 1086
8611.09 1090
8611.96 1002
8612.84 1059
8613.72 1133
8614.59 1052
8615.47 1061
8616.34 1140
8617.22 1164
8618.10 1075
8618.97 1196
8619.85 1157
8620.73 1166
8621.60 1190
8622.48 1242
8623.36 1154
8624.23 1157
8625.11 1170
8625.99 1210
8626.86 1249
8627.74 1246
8628.62 1285
8629.49 1350
8630.37 1390
8631.25 1343
8632.12 1321
8633.00 1328
8633.88 1447
8634.76 1331
8635.63 1432
8636.51 1391
8637.39 1458
8638.26 1388
8639.14 1481
8640.02 1492
8640.90 1502
8641.77 1578
8642.65 1510
8643.53 1570
8644.41 1604
8645.28 1576
8646.16 1592
8647.04 1638
8647.92 1622
8648.80 1591
8649.67 1751
8650.55 1654
8651.43 1786
8652.31 1771
8653.19 1756
8654.06 1865
8654.94 1803
8655.82 1810
8656.70 1863
8657.58 1822
8658.46 1878
8659.33 1776
8660.21 1891
8661.09 1873
8661.97 1831
8662.85 1953
8663.73 1891
8664.61 1817
8665.48 1870
8666.36 1912
8667.24 1854
8668.12 1958
8669.00 1945
8669.88 2182
8670.76 2203
8671.64 2472
8672.52 2934
8673.40 3512
8674.27 4073
8675.15 4772
8676.03 5189
8676.91 5516
8677.79 5743
8678.67 5469
8679.55 5047
8680.43 4575
8681.31 4124
8682.19 3778
8683.07 3294
8683.95 2881
8684.83 2534
8685.71 2540
8686.59 2274
8687.47 2263
8688.35 2341
8689.23 2585
8690.11 3086
8690.99 3585
8691.87 4292
8692.75 5069
8693.63 6084
8694.51 6570
8695.39 6822
8696.27 6540
8697.15 6096
8698.03 5405
8698.91 4822
8699.79 3863
8700.67 3208
8701.55 2783
8702.43 2576
8703.31 2231
8704.19 2067
8705.07 1873
8705.95 1718
8706.84 1684
8707.72 1629
8708.60 1630
8709.48 1615
8710.36 1553
8711.24 1592
8712.12 1558
8713.00 1573
8713.88 1630
8714.76 1573
8715.65 1579
8716.53 1531
8717.41 1478
8718.29 1426
8719.17 1406
8720.05 1449
8720.93 1413
8721.82 1425
8722.70 1480
8723.58 1530
8724.46 1521
8725.34 1404
8726.22 1385
8727.11 1370
8727.99 1362
8728.87 1454
8729.75 1413
8730.63 1379
8731.52 1443
8732.40 1464
8733.28 1487
8734.16 1535
8735.05 1552
8735.93 1480
8736.81 1390
8737.69 1389
8738.58 1313
8739.46 1300
8740.34 1315
8741.22 1252
8742.11 1265
8742.99 1269
8743.87 1315
8744.75 1270
8745.64 1261
8746.52 1303
8747.40 1316
8748.28 1249
8749.17 1249
8750.05 1264
8750.93 1345
8751.82 1255
8752.70 1277
8753.58 1341
8754.47 1379
8755.35 1337
8756.23 1365
8757.12 1387
8758.00 1357
8758.88 1359
8759.77 1426
8760.65 1502
8761.53 1447
8762.42 1546
8763.30 1446
8764.19 1402
8765.07 1335
8765.95 1414
8766.84 1356
8767.72 1392
8768.60 1396
8769.49 1419
8770.37 1429
8771.26 1402
8772.14 1450
8773.03 1390
8773.91 1467
8774.79 1489
8775.68 1348
8776.56 1270
8777.45 1270
8778.33 1225
8779.22 1267
8780.10 1219
8780.98 1178
8781.87 1128
8782.75 1187
8783.64 1136
8784.52 1150
8785.41 1072
8786.29 1058
8787.18 1130
8788.06 1201
8788.95 1091
8789.83 1061
8790.72 1092
8791.60 1041
8792.49 1064
8793.37 1107
8794.26 1133
8795.14 1114
8796.03 1007
8796.92 1124
8797.80 1060
8798.69 1110
8799.57 1064
8800.46 1107
8801.34 1093
8802.23 1044
8803.11 1104
8804.00 1048
8804.89 1066
8805.77 1115
8806.66 1099
8807.54 1175
8808.43 1140
8809.32 1049
8810.20 1047
8811.09 1038
8811.97 988
8812.86 1027
8813.75 969
8814.63 977
8815.52 990
8816.41 1002
8817.29 1003
8818.18 1037
8819.06 1046
8819.95 1159
8820.84 1190
8821.72 1091
8822.61 1064
8823.50 1078
8824.38 1108
8825.27 1064
8826.16 989
8827.05 1024
8827.93 1038
8828.82 1164
8829.71 1095
8830.59 1051
8831.48 1028
8832.37 949
8833.25 1006
8834.14 955
8835.03 925
8835.92 992
8836.80 974
8837.69 1013
8838.58 916
8839.47 868
8840.35 876
8841.24 937
8842.13 860
8843.02 895
8843.90 891
8844.79 920
8845.68 912
8846.57 907
8847.46 844
8848.34 898
8849.23 907
8850.12 929
8851.01 887
8851.90 933
8852.78 912
8853.67 942
8854.56 835
8855.45 861
8856.34 859
8857.23 820
8858.12 828
8859.00 800
8859.89 801
8860.78 785
8861.67 754
8862.56 843
8863.45 828
8864.34 801
8865.22 789
8866.11 842
8867.00 849
8867.89 808
8868.78 773
8869.67 741
8870.56 751
8871.45 777
8872.34 776
8873.23 765
8874.12 765
8875.00 763
8875.89 765
8876.78 788
8877.67 753
8878.56 736
8879.45 790
8880.34 742
8881.23 706
8882.12 754
8883.01 811
8883.90 836
8884.79 807
8885.68 855
8886.57 853
8887.46 872
8888.35 816
8889.24 751
8890.13 732
8891.02 734
8891.91 698
8892.80 743
8893.69 713
8894.58 678
8895.47 715
8896.36 728
8897.25 738
8898.14 759
8899.03 738
8899.92 726
8900.81 754
8901.71 781
8902.60 721
8903.49 681
8904.38 779
8905.27 794
8906.16 774
8907.05 659
8907.94 703
8908.83 691
8909.72 664
8910.61 666
8911.51 623
8912.40 674
8913.29 725
8914.18 733
8915.07 690
8915.96 661
8916.85 663
8917.75 737
8918.64 750
8919.53 693
8920.42 698
8921.31 738
8922.20 663
8923.09 663
8923.99 663
8924.88 712
8925.77 662
8926.66 671
8927.55 661
8928.45 637
8929.34 648
8930.23 731
8931.12 718
8932.01 693
8932.91 647
8933.80 648
8934.69 654
8935.58 600
8936.48 644
8937.37 678
8938.26 632
8939.15 628
8940.05 673
8940.94 719
8941.83 612
8942.72 662
8943.62 629
8944.51 627
8945.40 631
8946.30 619
8947.19 637
8948.08 623
8948.97 616
8949.87 661
8950.76 660
8951.65 606
8952.55 569
8953.44 667
8954.33 655
8955.23 678
8956.12 621
8957.01 633
8957.91 666
8958.80 633
8959.69 619
8960.59 602
8961.48 601
8962.38 566
8963.27 664
8964.16 623
8965.06 732
8965.95 692
8966.85 617
8967.74 664
8968.63 754
8969.53 696
8970.42 749
8971.32 733
8972.21 684
8973.10 664
8974.00 690
8974.89 656
8975.79 628
8976.68 595
8977.58 556
8978.47 664
8979.36 621
8980.26 579
8981.15 581
8982.05 606
8982.94 637
8983.84 603
8984.73 623
8985.63 649
8986.52 644
8987.42 532
8988.31 582
8989.21 652
8990.10 675
8991.00 612
8991.89 601
8992.79 583
8993.68 600
8994.58 602
8995.47 640
8996.37 634
8997.27 556
8998.16 598
8999.06 641
8999.95 569
9000.85 602
9001.74 684
9002.64 631
9003.53 628
9004.43 628
9005.33 592
9006.22 568
9007.12 628
9008.01 594
9008.91 517
9009.81 613
9010.70 604
9011.60 638
9012.49 655
9013.39 601
9014.29 546
9015.18 590
9016.08 613
9016.98 583
9017.87 550
9018.77 586
9019.67 618
9020.56 596
9021.46 537
9022.36 568
9023.25 569
9024.15 617
9025.05 573
9025.94 619
9026.84 646
9027.74 609
9028.63 630
9029.53 591
9030.43 589
9031.33 558
9032.22 564
9033.12 572
9034.02 562
9034.91 588
9035.81 637
9036.71 620
9037.61 621
9038.50 599
9039.40 652
9040.30 616
9041.20 601
9042.10 648
9042.99 622
9043.89 621
9044.79 663
9045.69 605
9046.58 621
9047.48 641
9048.38 668
9049.28 654
9050.18 621
9051.07 624
9051.97 636
9052.87 686
9053.77 692
9054.67 656
9055.57 667
9056.46 723
9057.36 658
9058.26 637
9059.16 594
9060.06 641
9060.96 616
9061.86 659
9062.75 632
9063.65 632
9064.55 694
9065.45 668
9066.35 697
9067.25 637
9068.15 592
9069.05 623
9069.95 689
9070.84 737
9071.74 703
9072.64 720
9073.54 663
9074.44 660
9075.34 668
9076.24 671
9077.14 659
9078.04 651
9078.94 648
9079.84 645
9080.74 728
9081.64 707
9082.54 663
9083.44 678
9084.34 666
9085.24 692
9086.14 647
9087.04 609
9087.94 684
9088.84 735
9089.74 710
9090.64 822
9091.54 822
9092.44 832
9093.34 822
9094.24 750
9095.14 779
9096.04 714
9096.94 671
9097.84 703
9098.74 704
9099.64 692
9100.54 709
9101.44 705
9102.34 703
9103.24 680
9104.14 706
9105.04 717
9105.95 693
9106.85 684
9107.75 713
9108.65 710
9109.55 595
9110.45 625
9111.35 691
9112.25 628
9113.15 628
9114.06 611
9114.96 598
9115.86 566
9116.76 604
9117.66 601
9118.56 582
9119.46 621
9120.37 635
9121.27 629
9122.17 607
9123.07 667
9123.97 657
9124.87 644
9125.78 650
9126.68 625
9127.58 603
9128.48 662
9129.38 687
9130.29 662
9131.19 635
9132.09 625
9132.99 612
9133.89 592
9134.80 530
9135.70 568
9136.60 627
9137.50 594
9138.41 592
9139.31 633
9140.21 615
9141.11 532
9142.02 611
9142.92 621
9143.82 584
9144.72 586
9145.63 576
9146.53 596
9147.43 584
9148.34 651
9149.24 623
9150.14 645
9151.05 663
9151.95 641
9152.85 556
9153.76 558
9154.66 574
9155.56 579
9156.47 588
9157.37 650
9158.27 671
9159.18 645
9160.08 576
9160.98 586
9161.89 635
9162.79 598
9163.69 639
9164.60 629
9165.50 602
9166.41 564
9167.31 637
9168.21 620
9169.12 563
9170.02 599
9170.93 635
9171.83 569
9172.73 584
9173.64 567
9174.54 558
9175.45 569
9176.35 583
9177.25 564
9178.16 582
9179.06 597
9179.97 575
9180.87 558
9181.78 584
9182.68 595
9183.59 576
9184.49 570
9185.40 590
9186.30 580
9187.21 594
9188.11 572
9189.02 541
9189.92 545
9190.83 631
9191.73 636
9192.64 662
9193.54 592
9194.45 569
9195.35 595
9196.26 665
9197.16 637
9198.07 640
9198.97 635
9199.88 627
9200.78 581
9201.69 615
9202.60 582
9203.50 568
9204.41 557
9205.31 576
9206.22 588
9207.13 554
9208.03 601
9208.94 615
9209.84 680
9210.75 582
9211.66 583
9212.56 636
9213.47 603
9214.37 580
9215.28 525
9216.19 592
9217.09 631
9218.00 611
9218.91 584
9219.81 542
9220.72 592
9221.63 611
9222.53 551
9223.44 565
9224.35 547
9225.25 521
9226.16 553
9227.07 587
9227.97 584
9228.88 607
9229.79 578
9230.69 585
9231.60 539
9232.51 531
9233.41 542
9234.32 612
9235.23 598
9236.14 603
9237.04 648
9237.95 614
9238.86 627
9239.77 528
9240.67 597
9241.58 549
9242.49 543
9243.40 553
9244.30 553
9245.21 555
9246.12 580
9247.03 570
9247.94 577
9248.84 551
9249.75 563
9250.66 614
9251.57 638
9252.48 609
9253.38 567
9254.29 550
9255.20 589
9256.11 587
9257.02 573
9257.93 577
9258.83 617
9259.74 647
9260.65 540
9261.56 545
9262.47 570
9263.38 564
9264.29 571
9265.19 550
9266.10 557
9267.01 534
9267.92 538
9268.83 542
9269.74 551
9270.65 595
9271.56 550
9272.47 541
9273.37 585
9274.28 529
9275.19 572
9276.10 567
9277.01 544
9277.92 566
9278.83 573
9279.74 603
9280.65 562
9281.56 566
9282.47 510
9283.38 566
9284.29 525
9285.20 563
9286.11 548
9287.02 567
9287.93 574
9288.84 594
9289.75 543
9290.66 581
9291.57 524
9292.48 558
9293.39 545
9294.30 540
9295.21 646
9296.12 599
9297.03 589
9297.94 592
9298.85 653
9299.76 634
9300.67 629
9301.58 581
9302.49 623
9303.40 603
9304.31 652
9305.22 674
9306.13 645
9307.04 631
9307.95 676
9308.87 735
9309.78 727
9310.69 759
9311.60 754
9312.51 755
9313.42 730
9314.33 680
9315.24 668
9316.15 615
9317.07 609
9317.98 641
9318.89 566
9319.80 635
9320.71 672
9321.62 672
9322.53 613
9323.45 632
9324.36 630
9325.27 600
9326.18 624
9327.09 637
9328.00 641
9328.92 627
9329.83 629
9330.74 612
9331.65 604
9332.56 574
9333.48 580
9334.39 609
9335.30 562
9336.21 630
9337.13 623
9338.04 618
9338.95 573
9339.86 566
9340.77 538
9341.69 550
9342.60 548
9343.51 645
9344.43 622
9345.34 611
9346.25 547
9347.16 568
9348.08 585
9348.99 599
9349.90 588
9350.81 605
9351.73 602
9352.64 567
9353.55 553
9354.47 542
9355.38 636
9356.29 565
9357.21 545
9358.12 537
9359.03 549
9359.95 572
9360.86 593
9361.77 555
9362.69 527
9363.60 546
9364.51 587
9365.43 578
9366.34 567
9367.26 529
9368.17 602
9369.08 607
9370.00 560
9370.91 609
9371.82 581
9372.74 632
9373.65 555
9374.57 541
9375.48 581
9376.40 608
9377.31 562
9378.22 589
9379.14 602
9380.05 577
9380.97 640
9381.88 598
9382.80 602
9383.71 591
9384.62 591
9385.54 605
9386.45 605
9387.37 636
9388.28 630
9389.20 605
9390.11 654
9391.03 574
9391.94 626
9392.86 590
9393.77 594
9394.69 642
9395.60 665
9396.52 614
9397.43 616
9398.35 638
9399.26 630
9400.18 635
9401.10 643
9402.01 608
9402.93 588
9403.84 585
9404.76 571
9405.67 579
9406.59 621
9407.50 616
9408.42 558
9409.34 598
9410.25 589
9411.17 569
9412.08 617
9413.00 585
9413.92 588
9414.83 601
9415.75 613
9416.66 599
9417.58 572
9418.50 575
9419.41 592
9420.33 662
9421.25 647
9422.16 644
9423.08 616
9423.99 612
9424.91 649
9425.83 619
9426.74 640
9427.66 675
9428.58 690
9429.49 670
9430.41 648
9431.33 700
9432.25 673
9433.16 717
9434.08 737
9435.00 713
9435.91 728
9436.83 640
9437.75 676
9438.67 710
9439.58 757
9440.50 705
9441.42 711
9442.33 716
9443.25 707
9444.17 728
9445.09 731
9446.00 782
9446.92 789
9447.84 750
9448.76 742
9449.68 735
9450.59 767
9451.51 917
9452.43 914
9453.35 1076
9454.26 1202
9455.18 1348
9456.10 1287
9457.02 1271
9457.94 1173
9458.86 1080
9459.77 1014
9460.69 1019
9461.61 932
9462.53 816
9463.45 805
9464.37 781
9465.28 785
9466.20 789
9467.12 766
9468.04 734
9468.96 764
9469.88 703
9470.80 715
9471.72 698
9472.63 778
9473.55 700
9474.47 662
9475.39 699
9476.31 705
9477.23 749
9478.15 757
9479.07 832
9479.99 839
9480.91 861
9481.83 859
9482.74 881
9483.66 939
9484.58 890
9485.50 877
9486.42 868
9487.34 795
9488.26 702
9489.18 705
9490.10 748
9491.02 752
9491.94 694
9492.86 679
9493.78 725
9494.70 643
9495.62 651
9496.54 675
9497.46 637
9498.38 678
9499.30 681
9500.22 702
9501.14 704
9502.06 699
9502.98 714
9503.90 681
9504.82 666
9505.74 699
9506.66 732
9507.59 708
9508.51 726
9509.43 710
9510.35 749
9511.27 683
9512.19 722
9513.11 745
9514.03 666
9514.95 743
9515.87 757
9516.79 802
9517.71 802
9518.64 726
9519.56 710
9520.48 730
9521.40 719
9522.32 748
9523.24 731
9524.16 762
9525.08 668
9526.01 670
9526.93 657
9527.85 766
9528.77 754
9529.69 756
9530.61 728
9531.54 808
9532.46 785
9533.38 876
9534.30 866
9535.22 901
9536.15 898
9537.07 905
9537.99 867
9538.91 848
9539.83 800
9540.76 771
9541.68 799
9542.60 820
9543.52 765
9544.45 727
9545.37 774
9546.29 766
9547.21 756
9548.14 742
9549.06 742
9549.98 765
9550.90 734
9551.83 726
9552.75 761
9553.67 747
9554.59 748
9555.52 783
9556.44 751
9557.36 763
9558.29 802
9559.21 824
9560.13 808
9561.06 797
9561.98 857
9562.90 878
9563.83 784
9564.75 769
9565.67 811
9566.60 782
9567.52 777
9568.44 744
9569.37 768
9570.29 753
9571.21 735
9572.14 741
9573.06 769
9573.98 755
9574.91 756
9575.83 752
9576.76 747
9577.68 734
9578.60 774
9579.53 778
9580.45 699
9581.38 736
9582.30 764
9583.23 752
9584.15 719
9585.07 751
9586.00 778
9586.92 743
9587.85 678
9588.77 764
9589.70 788
9590.62 776
9591.55 767
9592.47 773
9593.40 795
9594.32 789
9595.24 785
9596.17 752
9597.09 835
9598.02 761
9598.94 746
9599.87 770
9600.79 869
9601.72 881
9602.65 834
9603.57 826
9604.50 871
9605.42 797
9606.35 798
9607.27 861
9608.20 865
9609.12 790
9610.05 819
9610.97 811
9611.90 871
9612.83 889
9613.75 875
9614.68 922
9615.60 891
9616.53 889
9617.45 903
9618.38 933
9619.31 870
9620.23 901
9621.16 919
9622.08 993
9623.01 970
9623.94 930
9624.86 968
9625.79 1021
9626.72 981
9627.64 985
9628.57 1002
9629.50 999
9630.42 993
9631.35 1041
9632.27 1029
9633.20 965
9634.13 1022
9635.06 983
9635.98 1035
9636.91 1015
9637.84 983
9638.76 1059
9639.69 1134
9640.62 1181
9641.54 1126
9642.47 1127
9643.40 1126
9644.33 1083
9645.25 1163
9646.18 1164
9647.11 1227
9648.03 1146
9648.96 1196
9649.89 1222
9650.82 1178
9651.74 1261
9652.67 1250
9653.60 1245
9654.53 1332
9655.46 1383
9656.38 1371
9657.31 1270
9658.24 1362
9659.17 1379
9660.09 1373
9661.02 1402
9661.95 1379
9662.88 1314
9663.81 1327
9664.74 1364
9665.66 1404
9666.59 1357
9667.52 1408
9668.45 1503
9669.38 1562
9670.31 1654
9671.23 1723
9672.16 1679
9673.09 1647
9674.02 1631
9674.95 1650
9675.88 1628
9676.81 1564
9677.73 1609
9678.66 1693
9679.59 1717
9680.52 1697
9681.45 1842
9682.38 1833
9683.31 2019
9684.24 2026
9685.17 1911
9686.10 2046
9687.03 2061
9687.95 1964
9688.88 1938
9689.81 1919
9690.74 1954
9691.67 2057
9692.60 2025
9693.53 2051
9694.46 2170
9695.39 2243
9696.32 2284
9697.25 2533
9698.18 2767
9699.11 2969
9700.04 3292
9700.97 3597
9701.90 3784
9702.83 3702
9703.76 3760
9704.69 3486
9705.62 3266
9706.55 2952
9707.48 2722
9708.41 2566
9709.34 2408
9710.27 2323
9711.20 2326
9712.13 2245
9713.06 2393
9713.99 2522
9714.92 2546
9715.85 2701
9716.79 2910
9717.72 2991
9718.65 2978
9719.58 2957
9720.51 2896
9721.44 2672
9722.37 2587
9723.30 2356
9724.23 2217
9725.16 2055
9726.09 1928
9727.03 1937
9727.96 1866
9728.89 1916
9729.82 1905
9730.75 1857
9731.68 1936
9732.61 1969
9733.55 1990
9734.48 2035
9735.41 2143
9736.34 2062
9737.27 2086
9738.20 2018
9739.14 2030
9740.07 2049
9741.00 1877
9741.93 1849
9742.86 1725
9743.79 1727
9744.73 1658
9745.66 1573
9746.59 1528
9747.52 1587
9748.46 1522
9749.39 1475
9750.32 1518
9751.25 1494
9752.18 1519
9753.12 1422
9754.05 1399
9754.98 1325
9755.91 1352
9756.85 1371
9757.78 1325
9758.71 1355
9759.65 1334
9760.58 1394
9761.51 1396
9762.44 1419
9763.38 1392
9764.31 1414
9765.24 1372
9766.18 1350
9767.11 1415
9768.04 1466
9768.98 1388
9769.91 1366
9770.84 1446
9771.78 1387
9772.71 1430
9773.64 1432
9774.58 1369
9775.51 1392
9776.44 1349
9777.38 1463
9778.31 1465
9779.24 1466
9780.18 1399
9781.11 1474
9782.05 1571
9782.98 1513
9783.91 1556
9784.85 1582
9785.78 1640
9786.71 1532
9787.65 1548
9788.58 1565
9789.52 1407
9790.45 1416
9791.39 1407
9792.32 1324
9793.25 1282
9794.19 1256
9795.12 1309
9796.06 1321
9796.99 1402
9797.93 1355
9798.86 1396
9799.80 1444
9800.73 1507
9801.67 1587
9802.60 1582
9803.54 1495
9804.47 1447
9805.41 1457
9806.34 1281
9807.28 1200
9808.21 1241
9809.15 1244
9810.08 1216
9811.02 1183
9811.95 1089
9812.89 1116
9813.82 1107
9814.76 1079
9815.69 1081
9816.63 1036
9817.56 1090
9818.50 1026
9819.43 1013
9820.37 997
9821.31 1011
9822.24 1040
9823.18 1044
9824.11 1028
9825.05 1059
9825.99 1018
9826.92 1063
9827.86 1017
9828.79 969
9829.73 1004
9830.67 1026
9831.60 1017
9832.54 947
9833.47 956
9834.41 1020
9835.35 991
9836.28 1041
9837.22 1031
9838.16 923
9839.09 1012
9840.03 1034
9840.97 940
9841.90 989
9842.84 994
9843.78 1057
9844.71 1010
9845.65 965
9846.59 992
9847.52 997
9848.46 982
9849.40 935
9850.34 955
9851.27 927
9852.21 1026
9853.15 933
9854.08 989
9855.02 968
9855.96 931
9856.90 994
9857.83 965
9858.77 945
9859.71 959
9860.65 961
9861.58 997
9862.52 991
9863.46 983
9864.40 973
9865.33 977
9866.27 937
9867.21 908
9868.15 975
9869.09 980
9870.02 961
9870.96 902
9871.90 917
9872.84 952
9873.78 975
9874.72 989
9875.65 1001
9876.59 927
9877.53 1011
9878.47 971
9879.41 908
9880.35 937
9881.28 944
9882.22 991
9883.16 921
9884.10 888
9885.04 912
9885.98 939
9886.92 906
9887.86 929
9888.79 892
9889.73 873
9890.67 882
9891.61 855
9892.55 814
9893.49 791
9894.43 867
9895.37 823
9896.31 893
9897.25 841
9898.19 831
9899.13 844
9900.07 912
9901.00 852
9901.94 904
9902.88 901
9903.82 908
9904.76 817
9905.70 880
9906.64 892
9907.58 942
9908.52 941
9909.46 902
9910.40 919
9911.34 940
9912.28 959
9913.22 902
9914.16 944
9915.10 895
9916.04 921
9916.98 948
9917.92 947
9918.86 867
9919.80 886
9920.74 909
9921.69 884
9922.63 960
9923.57 1040
9924.51 1142
9925.45 1306
9926.39 1419
9927.33 1646
9928.27 1816
9929.21 1983
9930.15 2097
9931.09 2106
9932.03 1902
9932.97 1726
9933.92 1608
9934.86 1391
9935.80 1366
9936.74 1294
9937.68 1116
9938.62 1042
9939.56 990
9940.50 986
9941.45 955
9942.39 931
9943.33 911
9944.27 908
9945.21 913
9946.15 891
9947.10 886
9948.04 885
9948.98 893
9949.92 841
9950.86 881
9951.80 871
9952.75 874
9953.69 915
9954.63 889
9955.57 869
9956.52 888
9957.46 968
9958.40 989
9959.34 974
9960.28 909
9961.23 875
9962.17 934
9963.11 916
9964.05 843
9965.00 828
9965.94 847
9966.88 865
9967.82 892
9968.77 863
9969.71 847
9970.65 869
9971.60 863
9972.54 829
9973.48 844
9974.42 833
9975.37 816
9976.31 859
9977.25 855
9978.20 865
9979.14 844
9980.08 890
9981.03 810
9981.97 780
9982.91 802
9983.86 787
9984.80 760
9985.74 764
9986.69 848
9987.63 810
9988.57 822
9989.52 779
9990.46 764
9991.41 776
9992.35 742
9993.29 737
9994.24 765
9995.18 740
9996.13 722
9997.07 765
9998.01 762
9998.96 682
9999.90 774
10000.85 745
10001.79 751
10002.74 765
10003.68 736
10004.62 717
10005.57 787
10006.51 797
10007.46 807
10008.40 722
10009.35 728
10010.29 779
10011.24 722
10012.18 753
10013.13 749
10014.07 753
10015.02 721
10015.96 762
10016.91 723
10017.85 718
10018.80 725
10019.74 671
10020.69 709
10021.63 695
10022.58 751
10023.52 666
10024.47 715
10025.41 700
10026.36 697
10027.30 695
10028.25 644
10029.19 740
10030.14 676
10031.09 663
10032.03 751
10032.98 782
10033.92 706
10034.87 701
10035.82 673
10036.76 716
10037.71 727
10038.65 641
10039.60 632
10040.55 615
10041.49 687
10042.44 669
10043.38 696
10044.33 660
10045.28 696
10046.22 701
10047.17 694
10048.12 698
10049.06 633
10050.01 602
10050.96 664
10051.90 652
10052.85 639
10053.80 619
10054.74 601
10055.69 615
10056.64 670
10057.58 717
10058.53 738
10059.48 639
10060.42 616
10061.37 664
10062.32 655
10063.27 630
10064.21 646
10065.16 686
10066.11 663
10067.06 617
10068.00 652
10068.95 678
10069.90 640
10070.85 649
10071.79 614
10072.74 684
10073.69 637
10074.64 647
10075.58 695
10076.53 620
10077.48 642
10078.43 623
10079.38 624
10080.32 633
10081.27 654
10082.22 611
10083.17 623
10084.12 667
10085.06 628
10086.01 586
10086.96 625
10087.91 675
10088.86 705
10089.81 646
10090.75 600
10091.70 641
10092.65 611
10093.60 616
10094.55 610
10095.50 615
10096.45 597
10097.40 591
10098.34 651
10099.29 685
10100.24 682
10101.19 630
10102.14 635
10103.09 676
10104.04 675
10104.99 636
10105.94 643
10106.89 575
10107.84 619
10108.78 592
10109.73 588
10110.68 591
10111.63 581
10112.58 606
10113.53 618
10114.48 641
10115.43 607
10116.38 612
10117.33 608
10118.28 650
10119.23 635
10120.18 691
10121.13 576
10122.08 603
10123.03 636
10123.98 603
10124.93 570
10125.88 570
10126.83 631
10127.78 594
10128.73 622
10129.68 620
10130.63 568
10131.58 567
10132.53 617
10133.48 622
10134.43 646
10135.38 642
10136.34 602
10137.29 639
10138.24 595
10139.19 579
10140.14 609
10141.09 670
10142.04 662
10142.99 625
10143.94 638
10144.89 646
10145.84 660
10146.80 612
10147.75 632
10148.70 644
10149.65 626
10150.60 614
10151.55 633
10152.50 634
10153.45 629
10154.41 618
10155.36 621
10156.31 665
10157.26 667
10158.21 656
10159.16 676
10160.12 666
10161.07 692
10162.02 604
10162.97 684
10163.92 653
10164.88 685
10165.83 682
10166.78 651
10167.73 646
10168.68 713
10169.64 746
10170.59 676
10171.54 706
10172.49 695
10173.45 663
10174.40 589
10175.35 631
10176.30 662
10177.26 727
10178.21 734
10179.16 744
10180.11 745
10181.07 724
10182.02 757
10182.97 797
10183.92 816
10184.88 809
10185.83 762
10186.78 815
10187.74 812
10188.69 805
10189.64 800
10190.60 834
10191.55 819
10192.50 850
10193.46 839
10194.41 843
10195.36 814
10196.32 767
10197.27 833
10198.22 879
10199.18 906
10200.13 952
10201.08 964
10202.04 895
10202.99 920
10203.95 953
10204.90 976
10205.85 1053
10206.81 1135
10207.76 1245
10208.72 1281
10209.67 1204
10210.62 1283
10211.58 1229
10212.53 1134
10213.49 1028
10214.44 978
10215.40 970
10216.35 977
10217.30 900
10218.26 911
10219.21 889
10220.17 839
10221.12 850
10222.08 847
10223.03 833
10223.99 816
10224.94 804
10225.90 855
10226.85 770
10227.81 767
10228.76 749
10229.72 750
10230.67 691
10231.63 785
10232.58 746
10233.54 773
10234.49 766
10235.45 814
10236.40 869
10237.36 862
10238.31 835
10239.27 849
10240.22 827
10241.18 840
10242.14 794
10243.09 787
10244.05 765
10245.00 689
10245.96 703
10246.91 706
10247.87 665
10248.83 678
10249.78 693
10250.74 739
10251.69 633
10252.65 609
10253.61 621
10254.56 580
10255.52 601
10256.48 592
10257.43 641
10258.39 674
10259.34 620
10260.30 641
10261.26 685
10262.21 654
10263.17 648
10264.13 660
10265.08 591
10266.04 594
10267.00 582
10267.95 572
10268.91 606
10269.87 570
10270.82 636
10271.78 627
10272.74 574
10273.70 589
10274.65 573
10275.61 575
10276.57 623
10277.52 631
10278.48 602
10279.44 569
10280.40 582
10281.35 605
10282.31 561
10283.27 562
10284.23 592
10285.18 577
10286.14 554
10287.10 574
10288.06 598
10289.02 596
10289.97 641
10290.93 574
10291.89 589
10292.85 613
10293.81 633
10294.76 607
10295.72 556
10296.68 574
10297.64 627
10298.60 586
10299.55 558
10300.51 593
10301.47 632
10302.43 569
10303.39 589
10304.35 584
10305.31 662
10306.26 581
10307.22 613
10308.18 595
10309.14 585
10310.10 579
10311.06 621
10312.02 513
10312.98 596
10313.93 555
10314.89 593
10315.85 593
10316.81 569
10317.77 564
10318.73 588
10319.69 575
10320.65 569
10321.61 562
10322.57 550
10323.53 612
10324.49 608
10325.45 562
10326.40 564
10327.36 597
10328.32 553
10329.28 577
10330.24 524
10331.20 603
10332.16 603
10333.12 584
10334.08 598
10335.04 632
10336.00 558
10336.96 588
10337.92 589
10338.88 558
10339.84 567
10340.80 513
10341.76 584
10342.72 551
10343.68 562
10344.64 540
10345.61 525
10346.57 553
10347.53 543
10348.49 557
10349.45 558
10350.41 585
10351.37 545
10352.33 553
10353.29 584
10354.25 578
10355.21 581
10356.17 516
10357.13 525
10358.10 579
10359.06 578
10360.02 574
10360.98 589
10361.94 581
10362.90 530
10363.86 560
10364.82 581
10365.79 567
10366.75 612
10367.71 584
10368.67 569
10369.63 511
10370.59 526
10371.55 528
10372.52 539
10373.48 529
10374.44 491
10375.40 492
10376.36 542
10377.33 489
10378.29 489
10379.25 510
10380.21 506
10381.17 511
10382.14 510
10383.10 548
10384.06 494
10385.02 565
10385.98 505
10386.95 497
10387.91 495
10388.87 491
10389.83 503
10390.80 442
10391.76 425
10392.72 468
10393.68 459
10394.65 510
10395.61 525
10396.57 477
10397.54 488
10398.50 451
10399.46 572
10400.42 479
10401.39 492
10402.35 532
10403.31 528
10404.28 503
10405.24 492
10406.20 513
10407.17 478
10408.13 469
10409.09 485
10410.06 487
10411.02 483
10411.98 494
10412.95 539
10413.91 528
10414.88 468
10415.84 436
10416.80 462
10417.77 484
10418.73 451
10419.69 460
10420.66 488
10421.62 535
10422.59 505
10423.55 434
10424.51 455
10425.48 470
10426.44 483
10427.41 474
10428.37 451
10429.34 472
10430.30 444
10431.26 487
10432.23 468
10433.19 445
10434.16 448
10435.12 445
10436.09 480
10437.05 503
10438.02 468
10438.98 420
10439.95 483
10440.91 469
10441.88 367
10442.84 443
10443.81 445
10444.77 509
10445.74 444
10446.70 443
10447.67 411
10448.63 402
10449.60 471
10450.56 476
10451.53 446
10452.49 417
10453.46 463
10454.42 414
10455.39 438
10456.36 443
10457.32 429
10458.29 441
10459.25 439
10460.22 404
10461.18 480
10462.15 442
10463.12 473
10464.08 458
10465.05 471
10466.01 453
10466.98 436
10467.95 421
10468.91 431
10469.88 475
10470.84 430
10471.81 486
10472.78 462
10473.74 467
10474.71 438
10475.68 435
10476.64 410
10477.61 436
10478.58 416
10479.54 458
10480.51 418
10481.48 456
10482.44 419
10483.41 459
10484.38 490
10485.34 468
10486.31 423
10487.28 467
10488.25 477
10489.21 461
10490.18 487
10491.15 494
10492.11 458
10493.08 478
10494.05 437
10495.02 457
10495.98 453
10496.95 432
10497.92 429
10498.89 427
10499.85 403
10500.82 432
10501.79 421
10502.76 441
10503.72 445
10504.69 443
10505.66 445
10506.63 405
10507.60 409
10508.56 406
10509.53 426
10510.50 451
10511.47 441
10512.44 412
10513.40 465
10514.37 435
10515.34 436
10516.31 409
10517.28 449
10518.25 417
10519.22 408
10520.18 467
10521.15 433
10522.12 471
10523.09 429
10524.06 415
10525.03 460
10526.00 425
10526.96 399
10527.93 446
10528.90 444
10529.87 447
10530.84 426
10531.81 420
10532.78 457
10533.75 436
10534.72 409
10535.69 391
10536.66 437
10537.63 442
10538.59 449
10539.56 419
10540.53 394
10541.50 434
10542.47 434
10543.44 399
10544.41 422
10545.38 445
10546.35 396
10547.32 454
10548.29 436
10549.26 399
10550.23 495
10551.20 450
10552.17 450
10553.14 452
10554.11 465
10555.08 471
10556.05 456
10557.02 401
10557.99 407
10558.96 445
10559.93 431
10560.90 419
10561.87 441
10562.84 437
10563.81 428
10564.79 474
10565.76 459
10566.73 459
10567.70 414
10568.67 453
10569.64 425
10570.61 410
10571.58 462
10572.55 450
10573.52 425
10574.49 401
10575.47 432
10576.44 428
10577.41 439
10578.38 453
10579.35 494
10580.32 432
10581.29 431
10582.26 492
10583.24 441
10584.21 401
10585.18 454
10586.15 440
10587.12 429
10588.09 450
10589.07 405
10590.04 457
10591.01 450
10591.98 460
10592.95 443
10593.92 457
10594.90 451
10595.87 461
10596.84 465
10597.81 430
10598.78 479
10599.76 454
10600.73 444
10601.70 413
10602.67 467
10603.65 448
10604.62 468
10605.59 453
10606.56 438
10607.54 467
10608.51 444
10609.48 405
10610.45 444
10611.43 456
10612.40 476
10613.37 467
10614.35 431
10615.32 491
10616.29 476
10617.26 415
10618.24 425
10619.21 447
10620.18 463
10621.16 507
10622.13 541
10623.10 520
10624.08 469
10625.05 477
10626.02 502
10627.00 474
10627.97 490
10628.94 502
10629.92 517
10630.89 556
10631.87 493
10632.84 494
10633.81 442
10634.79 516
10635.76 538
10636.73 524
10637.71 548
10638.68 575
10639.66 616
10640.63 634
10641.60 703
10642.58 678
10643.55 699
10644.53 720
10645.50 660
10646.48 615
10647.45 586
10648.43 530
10649.40 547
10650.37 585
10651.35 528
10652.32 508
10653.30 472
10654.27 452
10655.25 451
10656.22 464
10657.20 472
10658.17 440
10659.15 455
10660.12 449
10661.10 433
10662.07 472
10663.05 501
10664.02 476
10665.00 452
10665.97 505
10666.95 475
10667.92 486
10668.90 490
10669.87 499
10670.85 482
10671.83 453
10672.80 448
10673.78 474
10674.75 442
10675.73 474
10676.70 443
10677.68 493
10678.66 439
10679.63 495
10680.61 481
10681.58 459
10682.56 474
10683.54 516
10684.51 508
10685.49 502
10686.46 475
10687.44 471
10688.42 523
10689.39 442
10690.37 426
10691.35 397
10692.32 499
10693.30 443
10694.28 450
10695.25 454
10696.23 475
10697.21 447
10698.18 393
10699.16 417
10700.14 490
10701.11 404
10702.09 410
10703.07 461
10704.04 424
10705.02 415
10706.00 445
10706.97 450
10707.95 460
10708.93 470
10709.91 446
10710.88 485
10711.86 444
10712.84 439
10713.82 482
10714.79 494
10715.77 474
10716.75 445
10717.73 478
10718.70 452
10719.68 502
10720.66 507
10721.64 492
10722.61 500
10723.59 472
10724.57 466
10725.55 444
10726.53 431
10727.50 469
10728.48 417
10729.46 450
10730.44 483
10731.42 443
10732.40 423
10733.37 423
10734.35 455
10735.33 438
10736.31 414
10737.29 380
10738.27 430
10739.25 424
10740.22 449
10741.20 441
10742.18 482
10743.16 499
10744.14 467
10745.12 438
10746.10 485
10747.08 461
10748.05 411
10749.03 444
10750.01 419
10750.99 411
10751.97 414
10752.95 455
10753.93 457
10754.91 451
10755.89 467
10756.87 461
10757.85 426
10758.83 461
10759.81 480
10760.79 448
10761.77 504
10762.75 477
10763.73 495
10764.71 477
10765.68 477
10766.66 451
10767.64 452
10768.62 447
10769.60 503
10770.58 495
10771.56 486
10772.54 441
10773.53 457
10774.51 488
10775.49 469
10776.47 521
10777.45 561
10778.43 525
10779.41 516
10780.39 481
10781.37 444
10782.35 453
10783.33 517
10784.31 504
10785.29 457
10786.27 474
10787.25 427
10788.23 415
10789.21 480
10790.20 468
10791.18 497
10792.16 471
10793.14 455
10794.12 440
10795.10 460
10796.08 461
10797.06 455
10798.04 443
10799.03 441
10800.01 418
10800.99 427
10801.97 499
10802.95 434
10803.93 429
10804.91 434
10805.90 498
10806.88 459
10807.86 456
10808.84 492
10809.82 483
10810.81 451
10811.79 445
10812.77 439
10813.75 428
10814.73 456
10815.72 513
10816.70 523
10817.68 430
10818.66 446
10819.64 506
10820.63 453
10821.61 472
10822.59 442
10823.57 428
10824.56 495
10825.54 489
10826.52 504
10827.50 490
10828.49 488
10829.47 474
10830.45 489
10831.44 496
10832.42 493
10833.40 477
10834.38 500
10835.37 493
10836.35 477
10837.33 477
10838.32 468
10839.30 515
10840.28 501
10841.27 514
10842.25 442
10843.23 539
10844.22 551
10845.20 500
10846.18 452
10847.17 462
10848.15 513
10849.13 483
10850.12 461
10851.10 493
10852.09 497
10853.07 463
10854.05 541
10855.04 543
10856.02 510
10857.00 459
10857.99 505
10858.97 564
10859.96 520
10860.94 499
10861.93 494
10862.91 501
10863.89 482
10864.88 528
10865.86 485
10866.85 512
10867.83 569
10868.82 517
10869.80 531
10870.79 540
10871.77 533
10872.75 582
10873.74 535
10874.72 606
10875.71 563
10876.69 553
10877.68 555
10878.66 568
10879.65 595
10880.63 580
10881.62 616
10882.60 600
10883.59 609
10884.57 580
10885.56 638
10886.55 653
10887.53 635
10888.52 597
10889.50 586
10890.49 639
10891.47 641
10892.46 606
10893.44 638
10894.43 662
10895.42 660
10896.40 648
10897.39 638
10898.37 578
10899.36 589
10900.34 679
10901.33 598
10902.32 623
10903.30 643
10904.29 705
10905.27 671
10906.26 646
10907.25 618
10908.23 687
10909.22 645
10910.21 668
10911.19 692
10912.18 651
10913.17 712
10914.15 673
10915.14 681
10916.13 674
10917.11 724
10918.10 689
10919.09 738
10920.07 707
10921.06 748
10922.05 758
10923.03 763
10924.02 782
10925.01 779
10926.00 795
10926.98 772
10927.97 765
10928.96 758
10929.94 795
10930.93 787
10931.92 802
10932.91 754
10933.89 806
10934.88 827
10935.87 794
10936.86 845
10937.84 830
10938.83 824
10939.82 849
10940.81 933
10941.80 898
10942.78 865
10943.77 885
10944.76 889
10945.75 912
10946.74 951
10947.72 999
10948.71 985
10949.70 959
10950.69 982
10951.68 956
10952.66 1111
10953.65 1095
10954.64 1130
10955.63 1205
10956.62 1278
10957.61 1398
10958.60 1478
10959.58 1523
10960.57 1572
10961.56 1675
10962.55 1649
10963.54 1756
10964.53 1635
10965.52 1513
10966.51 1403
10967.49 1380
10968.48 1340
10969.47 1267
10970.46 1219
10971.45 1149
10972.44 1127
10973.43 1139
10974.42 1118
10975.41 1015
10976.40 1065
10977.39 1033
10978.38 1028
10979.37 1032
10980.36 1051
10981.35 1065
10982.34 1114
10983.32 1119
10984.31 1106
10985.30 1150
10986.29 1143
10987.28 1125
10988.27 1162
10989.26 1147
10990.25 1174
10991.24 1127
10992.23 1155
10993.22 1220
10994.21 1223
10995.20 1354
10996.20 1515
10997.19 1593
10998.18 1785
10999.17 1944
11000.16 2146
11001.15 2248
11002.14 2393
11003.13 2515
11004.12 2431
11005.11 2400
11006.10 2136
11007.09 1946
11008.08 1788
11009.07 1613
11010.06 1564
11011.06 1361
11012.05 1251
11013.04 1093
11014.03 1091
11015.02 1067
11016.01 1008
11017.00 993
11017.99 917
11018.98 880
11019.98 1001
11020.97 916
11021.96 848
11022.95 819
11023.94 824
11024.93 779
11025.93 813
11026.92 826
11027.91 803
11028.90 835
11029.89 848
11030.88 873
11031.88 835
11032.87 817
11033.86 885
11034.85 863
11035.84 884
11036.84 848
11037.83 887
11038.82 878
11039.81 873
11040.81 884
11041.80 879
11042.79 850
11043.78 805
11044.77 798
11045.77 801
11046.76 814
11047.75 762
11048.75 730
11049.74 697
11050.73 752
11051.72 744
11052.72 796
11053.71 753
11054.70 777
11055.70 714
11056.69 730
11057.68 713
11058.67 670
11059.67 686
11060.66 700
11061.65 692
11062.65 698
11063.64 702
11064.63 720
11065.63 742
11066.62 761
11067.61 762
11068.61 735
11069.60 763
11070.60 739
11071.59 704
11072.58 789
11073.58 786
11074.57 754
11075.56 720
11076.56 708
11077.55 741
11078.55 744
11079.54 660
11080.53 707
11081.53 747
11082.52 752
11083.52 715
11084.51 703
11085.51 648
11086.50 731
11087.49 738
11088.49 714
11089.48 671
11090.48 675
11091.47 701
11092.47 722
11093.46 657
11094.46 682
11095.45 689
11096.45 683
11097.44 706
11098.44 672
11099.43 640
11100.43 697
11101.42 673
11102.42 636
11103.41 670
11104.41 651
11105.40 611
11106.40 675
11107.39 691
11108.39 647
11109.38 656
11110.38 639
11111.37 631
11112.37 672
11113.37 722
11114.36 690
11115.36 650
11116.35 694
11117.35 616
11118.34 620
11119.34 587
11120.34 644
11121.33 646
11122.33 657
11123.32 650
11124.32 648
11125.32 692
11126.31 673
11127.31 714
11128.30 726
11129.30 737
11130.30 746
11131.29 730
11132.29 778
11133.29 736
11134.28 665
11135.28 715
11136.28 692
11137.27 677
11138.27 616
11139.27 638
11140.26 662
11141.26 682
11142.26 651
11143.25 648
11144.25 651
11145.25 666
11146.24 670
11147.24 688
11148.24 661
11149.24 593
11150.23 570
11151.23 600
11152.23 595
11153.23 645
11154.22 622
11155.22 630
11156.22 641
11157.22 636
11158.21 652
11159.21 650
11160.21 662
11161.21 602
11162.20 605
11163.20 596
11164.20 574
11165.20 619
11166.20 645
11167.19 698
11168.19 674
11169.19 698
11170.19 666
11171.19 639
11172.18 657
11173.18 672
11174.18 677
11175.18 655
11176.18 677
11177.18 698
11178.17 648
11179.17 679
11180.17 702
11181.17 722
11182.17 741
11183.17 707
11184.17 700
11185.16 710
11186.16 745
11187.16 753
11188.16 730
11189.16 736
11190.16 783
11191.16 763
11192.16 774
11193.16 781
11194.16 832
11195.16 869
11196.15 847
11197.15 861
11198.15 833
11199.15 786
11200.15 792
11201.15 771
11202.15 728
11203.15 637
11204.15 700
11205.15 730
11206.15 778
11207.15 712
11208.15 781
11209.15 743
11210.15 762
11211.15 789
11212.15 697
11213.15 690
11214.15 676
11215.15 658
11216.15 644
11217.15 679
11218.15 630
11219.15 675
11220.15 624
11221.15 604
11222.15 600
11223.15 635
11224.15 701
11225.15 635
11226.15 633
11227.16 594
11228.16 572
11229.16 556
11230.16 627
11231.16 632
11232.16 640
11233.16 615
11234.16 666
11235.16 586
11236.16 616
11237.16 621
11238.17 584
11239.17 601
11240.17 605
11241.17 575
11242.17 561
11243.17 569
11244.17 590
11245.18 576
11246.18 586
11247.18 611
11248.18 615
11249.18 602
11250.18 572
11251.19 605
11252.19 560
11253.19 612
11254.19 568
11255.19 553
11256.19 569
11257.20 524
11258.20 526
11259.20 608
11260.20 577
11261.21 568
11262.21 586
11263.21 548
11264.21 633
11265.21 624
11266.22 573
11267.22 626
11268.22 634
11269.22 587
11270.23 603
11271.23 611
11272.23 636
11273.24 591
11274.24 608
11275.24 607
11276.24 718
11277.25 680
11278.25 664
11279.25 737
11280.26 725
11281.26 711
11282.26 686
11283.27 689
11284.27 638
11285.27 676
11286.28 651
11287.28 641
11288.28 607
11289.29 623
11290.29 604
11291.29 630
11292.30 652
11293.30 567
11294.30 603
11295.31 574
11296.31 609
11297.31 637
11298.32 601
11299.32 602
11300.33 616
11301.33 609
11302.33 615
11303.34 627
11304.34 622
11305.35 591
11306.35 632
11307.36 641
11308.36 671
11309.36 675
11310.37 695
11311.37 712
11312.38 748
11313.38 789
11314.39 838
11315.39 845
11316.40 819
11317.40 890
11318.41 767
11319.41 798
11320.41 798
11321.42 754
11322.42 683
11323.43 715
11324.43 662
11325.44 645
11326.44 580
11327.45 547
11328.46 578
11329.46 543
11330.47 557
11331.47 525
11332.48 555
11333.48 585
11334.49 567
11335.49 538
11336.50 556
11337.50 537
11338.51 554
11339.52 549
11340.52 476
11341.53 507
11342.53 478
11343.54 543
11344.54 508
11345.55 512
11346.56 512
11347.56 539
11348.57 546
11349.58 494
11350.58 496
11351.59 507
11352.59 457
11353.60 468
11354.61 485
11355.61 498
11356.62 521
11357.63 568
11358.63 584
11359.64 535
11360.65 531
11361.65 507
11362.66 518
11363.67 547
11364.67 503
11365.68 527
11366.69 514
11367.69 481
11368.70 481
11369.71 460
11370.71 469
11371.72 481
11372.73 501
11373.74 476
11374.74 485
11375.75 485
11376.76 522
11377.77 489
11378.77 483
11379.78 509
11380.79 491
11381.80 469
11382.80 484
11383.81 460
11384.82 530
11385.83 479
11386.83 504
11387.84 535
11388.85 507
11389.86 509
11390.87 528
11391.87 528
11392.88 482
11393.89 466
11394.90 502
11395.91 500
11396.91 552
11397.92 498
11398.93 517
11399.94 524
11400.95 496
11401.96 526
11402.97 528
11403.97 519
11404.98 485
11405.99 475
11407.00 503
11408.01 518
11409.02 537
11410.03 477
11411.03 469
11412.04 503
11413.05 512
11414.06 502
11415.07 463
11416.08 455
11417.09 501
11418.10 536
11419.11 516
11420.12 497
11421.13 503
11422.14 504
11423.14 503
11424.15 518
11425.16 467
11426.17 451
11427.18 526
11428.19 495
11429.20 480
11430.21 526
11431.22 524
11432.23 492
11433.24 507
11434.25 502
11435.26 501
11436.27 533
11437.28 519
11438.29 530
11439.30 510
11440.31 485
11441.32 507
11442.33 504
11443.34 467
11444.35 537
11445.36 526
11446.37 486
11447.38 481
11448.39 514
11449.41 490
11450.42 476
11451.43 494
11452.44 462
11453.45 475
11454.46 504
11455.47 495
11456.48 444
11457.49 449
11458.50 457
11459.51 517
11460.52 484
11461.54 512
11462.55 473
11463.56 537
11464.57 477
11465.58 458
11466.59 471
11467.60 541
11468.62 473
11469.63 520
11470.64 473
11471.65 452
11472.66 492
11473.67 524
11474.68 461
11475.70 499
11476.71 459
11477.72 502
11478.73 486
11479.74 435
11480.76 487
11481.77 468
11482.78 462
11483.79 456
11484.80 443
11485.82 459
11486.83 480
11487.84 466
11488.85 462
11489.87 457
11490.88 470
11491.89 457
11492.90 473
11493.92 492
11494.93 460
11495.94 451
11496.95 513
11497.97 495
11498.98 467
11499.99 463
11501.00 471
11502.02 459
11503.03 484
11504.04 459
11505.06 454
11506.07 481
11507.08 449
11508.10 448
11509.11 533
11510.12 467
11511.14 439
11512.15 435
11513.16 441
11514.18 449
11515.19 434
11516.20 427
11517.22 453
11518.23 430
11519.24 458
11520.26 433
11521.27 450
11522.29 443
11523.30 472
11524.31 509
11525.33 453
11526.34 433
11527.35 465
11528.37 470
11529.38 477
11530.40 475
11531.41 440
11532.43 463
11533.44 471
11534.45 434
11535.47 476
11536.48 472
11537.50 481
11538.51 482
11539.53 489
11540.54 493
11541.56 484
11542.57 509
11543.59 491
11544.60 476
11545.61 465
11546.63 416
11547.64 412
11548.66 445
11549.67 517
11550.69 545
11551.70 520
11552.72 542
11553.74 495
11554.75 499
11555.77 491
11556.78 509
11557.80 486
11558.81 495
11559.83 533
11560.84 497
11561.86 498
11562.87 501
11563.89 502
11564.91 568
11565.92 527
11566.94 523
11567.95 487
11568.97 492
11569.98 519
11571.00 557
11572.02 544
11573.03 528
11574.05 552
11575.06 559
11576.08 557
11577.10 551
11578.11 536
11579.13 535
11580.15 509
11581.16 516
11582.18 511
11583.20 583
11584.21 617
11585.23 588
11586.25 617
11587.26 596
11588.28 680
11589.30 660
11590.31 701
11591.33 674
11592.35 673
11593.36 733
11594.38 723
11595.40 728
11596.41 757
11597.43 832
11598.45 862
11599.47 918
11600.48 984
11601.50 1058
11602.52 1121
11603.53 1250
11604.55 1350
11605.57 1371
11606.59 1381
11607.60 1429
11608.62 1351
11609.64 1315
11610.66 1251
11611.68 1092
11612.69 1004
11613.71 929
11614.73 792
11615.75 734
11616.76 729
11617.78 696
11618.80 704
11619.82 613
11620.84 666
11621.86 653
11622.87 642
11623.89 609
11624.91 555
11625.93 555
11626.95 560
11627.97 569
11628.98 556
11630.00 569
11631.02 566
11632.04 575
11633.06 596
11634.08 590
11635.10 555
11636.11 548
11637.13 581
11638.15 557
11639.17 513
11640.19 541
11641.21 546
11642.23 561
11643.25 527
11644.27 525
11645.29 526
11646.31 555
11647.32 541
11648.34 493
11649.36 508
11650.38 511
11651.40 539
11652.42 508
11653.44 484
11654.46 494
11655.48 491
11656.50 503
11657.52 486
11658.54 468
11659.56 462
11660.58 477
11661.60 500
11662.62 484
11663.64 465
11664.66 505
11665.68 489
11666.70 516
11667.72 473
11668.74 466
11669.76 428
11670.78 451
11671.80 468
11672.82 498
11673.84 444
11674.86 456
11675.88 484
11676.90 487
11677.92 511
11678.95 501
11679.97 515
11680.99 512
11682.01 513
11683.03 488
11684.05 505
11685.07 521
11686.09 507
11687.11 482
11688.13 495
11689.16 535
11690.18 538
11691.20 529
11692.22 441
11693.24 487
11694.26 533
11695.28 499
11696.30 492
11697.33 488
11698.35 529
11699.37 529
11700.39 539
11701.41 511
11702.43 492
11703.46 497
11704.48 545
11705.50 497
11706.52 436
11707.54 478
11708.57 464
11709.59 488
11710.61 477
11711.63 494
11712.65 466
11713.68 475
11714.70 482
11715.72 473
11716.74 425
11717.77 412
11718.79 475
11719.81 465
11720.83 481
11721.86 482
11722.88 489
11723.90 468
11724.92 452
11725.95 482
11726.97 481
11727.99 488
11729.01 467
11730.04 478
11731.06 477
11732.08 487
11733.11 473
11734.13 451
11735.15 430
11736.18 460
11737.20 498
11738.22 468
11739.25 520
11740.27 476
11741.29 484
11742.32 487
11743.34 482
11744.36 438
11745.39 485
11746.41 511
11747.43 453
11748.46 469
11749.48 465
11750.51 490
11751.53 434
11752.55 446
11753.58 410
11754.60 440
11755.63 466
11756.65 451
11757.67 424
11758.70 449
11759.72 467
11760.75 462
11761.77 452
11762.80 450
11763.82 481
11764.84 497
11765.87 475
11766.89 467
11767.92 465
11768.94 477
11769.97 498
11770.99 429
11772.02 466
11773.04 485
11774.07 503
11775.09 513
11776.12 464
11777.14 488
11778.17 501
11779.19 509
11780.22 486
11781.24 490
11782.27 467
11783.29 469
11784.32 493
11785.34 480
11786.37 466
11787.39 521
11788.42 496
11789.45 483
11790.47 471
11791.50 456
11792.52 529
11793.55 556
11794.57 456
11795.60 480
11796.63 484
11797.65 485
11798.68 520
11799.70 535
11800.73 496
11801.75 460
11802.78 466
11803.81 502
11804.83 519
11805.86 527
11806.89 511
11807.91 489
11808.94 503
11809.97 514
11810.99 460
11812.02 460
11813.04 534
11814.07 512
11815.10 459
11816.12 485
11817.15 529
11818.18 504
11819.21 521
11820.23 546
11821.26 534
11822.29 534
11823.31 527
11824.34 543
11825.37 562
11826.39 575
11827.42 534
11828.45 565
11829.48 499
11830.50 443
11831.53 526
11832.56 557
11833.59 548
11834.61 556
11835.64 516
11836.67 502
11837.70 514
11838.72 538
11839.75 495
11840.78 542
11841.81 559
11842.83 572
11843.86 527
11844.89 541
11845.92 583
11846.95 526
11847.97 536
11849.00 513
11850.03 559
11851.06 524
11852.09 582
11853.12 565
11854.14 606
11855.17 583
11856.20 578
11857.23 611
11858.26 555
11859.29 568
11860.32 621
11861.34 598
11862.37 592
11863.40 593
11864.43 626
11865.46 596
11866.49 602
11867.52 603
11868.55 600
11869.57 620
11870.60 633
11871.63 650
11872.66 629
11873.69 640
11874.72 658
11875.75 649
11876.78 682
11877.81 595
11878.84 664
11879.87 658
11880.90 658
11881.93 696
11882.96 658
11883.99 717
11885.02 706
11886.05 715
11887.08 776
11888.11 804
11889.14 796
11890.16 787
11891.19 756
11892.22 791
11893.26 772
11894.29 814
11895.32 810
11896.35 828
11897.38 872
11898.41 901
11899.44 912
11900.47 1007
11901.50 1090
11902.53 1091
11903.56 1141
11904.59 1152
11905.62 1168
11906.65 1172
11907.68 1124
11908.71 1065
11909.74 1011
11910.77 1070
11911.80 990
11912.83 957
11913.87 895
11914.90 940
11915.93 1004
11916.96 913
11917.99 898
11919.02 890
11920.05 983
11921.08 929
11922.11 897
11923.15 983
11924.18 1033
11925.21 998
11926.24 1084
11927.27 1213
11928.30 1231
11929.34 1365
11930.37 1449
11931.40 1578
11932.43 1710
11933.46 1815
11934.49 1821
11935.53 1845
11936.56 1808
11937.59 1709
11938.62 1625
11939.65 1514
11940.69 1361
11941.72 1296
11942.75 1225
11943.78 1083
11944.82 1037
11945.85 952
11946.88 921
11947.91 949
11948.94 879
11949.98 842
11951.01 857
11952.04 852
11953.08 778
11954.11 745
11955.14 775
11956.17 786
11957.21 802
11958.24 776
11959.27 803
11960.31 827
11961.34 807
11962.37 742
11963.40 718
11964.44 705
11965.47 784
11966.50 737
11967.54 777
11968.57 749
11969.60 735
11970.64 748
11971.67 779
11972.70 745
11973.74 789
11974.77 739
11975.81 721
11976.84 755
11977.87 740
11978.91 780
11979.94 733
11980.97 757
11982.01 769
11983.04 731
11984.08 767
11985.11 787
11986.14 777
11987.18 688
11988.21 683
11989.25 772
11990.28 752
11991.32 749
11992.35 707
11993.38 773
11994.42 770
11995.45 784
11996.49 788
11997.52 758
11998.56 766
11999.59 779
12000.63 780
12001.66 777
12002.70 799
12003.73 796
12004.77 811
12005.80 810
12006.84 785
12007.87 808
12008.91 832
12009.94 804
12010.98 842
12012.01 818
12013.05 809
12014.08 824
12015.12 829
12016.15 867
12017.19 885
12018.22 909
12019.26 983
12020.29 990
12021.33 999
12022.37 981
12023.40 983
12024.44 1007
12025.47 965
12026.51 940
12027.54 961
12028.58 904
12029.62 914
12030.65 932
12031.69 848
12032.72 914
12033.76 951
12034.80 911
12035.83 907
12036.87 841
12037.91 852
12038.94 852
12039.98 863
12041.01 884
12042.05 827
12043.09 865
12044.12 881
12045.16 827
12046.20 822
12047.23 783
12048.27 803
12049.31 857
12050.35 814
12051.38 823
12052.42 870
12053.46 911
12054.49 869
12055.53 858
12056.57 878
12057.60 921
12058.64 936
12059.68 927
12060.72 886
12061.75 931
12062.79 915
12063.83 892
12064.87 886
12065.90 893
12066.94 881
12067.98 905
12069.02 914
12070.05 933
12071.09 925
12072.13 941
12073.17 949
12074.21 939
12075.24 951
12076.28 954
12077.32 970
12078.36 981
12079.40 900
12080.43 889
12081.47 935
12082.51 944
12083.55 962
12084.59 989
12085.63 992
12086.66 995
12087.70 989
12088.74 1010
12089.78 1002
12090.82 1093
12091.86 1055
12092.90 1143
12093.93 1125
12094.97 1148
12096.01 1229
12097.05 1182
12098.09 1288
12099.13 1266
12100.17 1348
12101.21 1437
12102.25 1502
12103.28 1676
12104.32 1703
12105.36 1770
12106.40 1798
12107.44 1791
12108.48 1750
12109.52 1764
12110.56 1628
12111.60 1523
12112.64 1342
12113.68 1270
12114.72 1166
12115.76 1131
12116.80 1033
12117.84 993
12118.88 925
12119.92 906
12120.96 883
12122.00 874
12123.04 840
12124.08 855
12125.12 822
12126.16 757
12127.20 730
12128.24 790
12129.28 775
12130.32 733
12131.36 757
12132.40 728
12133.44 761
12134.48 712
12135.52 713
12136.56 712
12137.60 697
12138.64 726
12139.68 741
12140.72 723
12141.76 753
12142.81 680
12143.85 713
12144.89 728
12145.93 707
12146.97 719
12148.01 697
12149.05 744
12150.09 726
12151.13 699
12152.18 678
12153.22 652
12154.26 680
12155.30 686
12156.34 670
12157.38 639
12158.42 634
12159.47 597
12160.51 631
12161.55 618
12162.59 625
12163.63 644
12164.67 659
12165.72 601
12166.76 618
12167.80 629
12168.84 597
12169.88 629
12170.93 644
12171.97 659
12173.01 619
12174.05 670
12175.09 694
12176.14 649
12177.18 653
12178.22 650
12179.26 589
12180.31 587
12181.35 517
12182.39 627
12183.43 633
12184.48 618
12185.52 631
12186.56 663
12187.60 624
12188.65 690
12189.69 679
12190.73 613
12191.78 610
12192.82 606
12193.86 672
12194.91 634
12195.95 593
12196.99 609
12198.04 675
12199.08 618
12200.12 596
12201.17 566
12202.21 663
12203.25 642
12204.30 633
12205.34 604
12206.38 634
12207.43 601
12208.47 609
12209.51 634
12210.56 663
12211.60 649
12212.65 596
12213.69 679
12214.73 639
12215.78 608
12216.82 651
12217.87 639
12218.91 602
12219.95 622
12221.00 619
12222.04 628
12223.09 637
12224.13 538
12225.17 614
12226.22 631
12227.26 613
12228.31 643
12229.35 618
12230.40 607
12231.44 637
12232.49 610
12233.53 610
12234.58 578
12235.62 622
12236.67 559
12237.71 576
12238.76 589
12239.80 569
12240.85 611
12241.89 565
12242.94 575
12243.98 602
12245.03 605
12246.07 571
12247.12 595
12248.16 608
12249.21 622
12250.25 602
12251.30 610
12252.34 587
12253.39 576
12254.44 567
12255.48 536
12256.53 559
12257.57 522
12258.62 541
12259.67 536
12260.71 584
12261.76 539
12262.80 502
12263.85 496
12264.90 562
12265.94 535
12266.99 499
12268.03 532
12269.08 509
12270.13 536
12271.17 483
12272.22 518
12273.27 540
12274.31 505
12275.36 523
12276.41 543
12277.45 517
12278.50 563
12279.55 536
12280.59 566
12281.64 493
12282.69 498
12283.73 504
12284.78 490
12285.83 531
12286.87 511
12287.92 527
12288.97 486
12290.01 492
12291.06 481
12292.11 499
12293.16 465
12294.20 473
12295.25 476
12296.30 510
12297.35 497
12298.39 494
12299.44 497
12300.49 470
12301.54 457
12302.58 504
12303.63 490
12304.68 489
12305.73 479
12306.78 440
12307.82 508
12308.87 437
12309.92 465
12310.97 435
12312.02 491
12313.06 490
12314.11 463
12315.16 456
12316.21 462
12317.26 447
12318.31 512
12319.35 492
12320.40 466
12321.45 467
12322.50 474
12323.55 514
12324.60 470
12325.65 428
12326.69 464
12327.74 474
12328.79 445
12329.84 429
12330.89 408
12331.94 455
12332.99 464
12334.04 448
12335.09 400
12336.13 450
12337.18 455
12338.23 482
12339.28 450
12340.33 409
12341.38 425
12342.43 439
12343.48 458
12344.53 425
12345.58 457
12346.63 449
12347.68 420
12348.73 453
12349.78 428
12350.83 457
12351.88 460
12352.93 467
12353.98 489
12355.03 461
12356.08 429
12357.13 453
12358.18 458
12359.23 479
12360.28 439
12361.33 445
12362.38 454
12363.43 511
12364.48 455
12365.53 466
12366.58 442
12367.63 449
12368.68 402
12369.73 441
12370.78 446
12371.83 445
12372.88 454
12373.93 455
12374.98 474
12376.04 460
12377.09 511
12378.14 460
12379.19 458
12380.24 462
12381.29 487
12382.34 501
12383.39 417
12384.44 460
12385.49 496
12386.55 497
12387.60 443
12388.65 490
12389.70 496
12390.75 463
12391.80 428
12392.85 463
12393.91 450
12394.96 454
12396.01 444
12397.06 446
12398.11 468
12399.17 446
12400.22 473
12401.27 485
12402.32 457
12403.37 448
12404.42 487
12405.48 453
12406.53 452
12407.58 446
12408.63 501
12409.69 450
12410.74 447
12411.79 447
12412.84 486
12413.90 489
12414.95 465
12416.00 469
12417.05 509
12418.11 494
12419.16 453
12420.21 469
12421.26 498
12422.32 472
12423.37 466
12424.42 505
12425.48 476
12426.53 469
12427.58 460
12428.63 558
12429.69 579
12430.74 546
12431.79 491
12432.85 530
12433.90 497
12434.95 560
12436.01 503
12437.06 510
12438.11 527
12439.17 508
12440.22 521
12441.28 465
12442.33 487
12443.38 505
12444.44 525
12445.49 542
12446.54 516
12447.60 520
12448.65 507
12449.71 505
12450.76 503
12451.81 538
12452.87 477
12453.92 541
12454.98 559
12456.03 518
12457.08 542
12458.14 533
12459.19 523
12460.25 503
12461.30 538
12462.36 541
12463.41 607
12464.47 609
12465.52 608
12466.58 599
12467.63 597
12468.68 628
12469.74 677
12470.79 684
12471.85 700
12472.90 771
12473.96 863
12475.01 909
12476.07 966
12477.12 1076
12478.18 1074
12479.24 1143
12480.29 1169
12481.35 1169
12482.40 1212
12483.46 1117
12484.51 1108
12485.57 1011
12486.62 934
12487.68 865
12488.73 789
12489.79 757
12490.85 722
12491.90 669
12492.96 607
12494.01 622
12495.07 617
12496.13 614
12497.18 585
12498.24 579
12499.29 588
12500.35 573
12501.41 570
12502.46 535
12503.52 585
12504.57 532
12505.63 557
12506.69 559
12507.74 532
12508.80 522
12509.86 522
12510.91 542
12511.97 578
12513.03 557
12514.08 538
12515.14 569
12516.20 542
12517.25 561
12518.31 549
12519.37 602
12520.42 562
12521.48 507
12522.54 500
12523.60 526
12524.65 529
12525.71 518
12526.77 491
12527.82 459
12528.88 515
12529.94 501
12531.00 519
12532.05 509
12533.11 499
12534.17 487
12535.23 515
12536.28 499
12537.34 493
12538.40 471
12539.46 526
12540.52 517
12541.57 460
12542.63 501
12543.69 582
12544.75 508
12545.81 491
12546.86 571
12547.92 534
12548.98 612
12550.04 560
12551.10 634
12552.15 582
12553.21 645
12554.27 626
12555.33 631
12556.39 674
12557.45 680
12558.51 698
12559.56 712
12560.62 710
12561.68 678
12562.74 666
12563.80 692
12564.86 637
12565.92 610
12566.98 617
12568.03 583
12569.09 611
12570.15 580
12571.21 586
12572.27 537
12573.33 520
12574.39 559
12575.45 539
12576.51 542
12577.57 521
12578.63 548
12579.69 555
12580.75 537
12581.81 499
12582.87 513
12583.93 536
12584.98 513
12586.04 484
12587.10 535
12588.16 561
12589.22 562
12590.28 538
12591.34 517
12592.40 516
12593.46 497
12594.52 553
12595.58 520
12596.64 531
12597.70 516
12598.77 534
12599.83 565
12600.89 540
12601.95 524
12603.01 512
12604.07 489
12605.13 518
12606.19 537
12607.25 502
12608.31 478
12609.37 518
12610.43 563
12611.49 520
12612.55 534
12613.61 494
12614.68 531
12615.74 542
12616.80 523
12617.86 574
12618.92 584
12619.98 554
12621.04 568
12622.10 584
12623.16 609
12624.23 589
12625.29 555
12626.35 584
12627.41 592
12628.47 539
12629.53 550
12630.59 527
12631.66 507
12632.72 471
12633.78 517
12634.84 531
12635.90 565
12636.97 555
12638.03 533
12639.09 549
12640.15 543
12641.21 497
12642.28 500
12643.34 495
12644.40 517
12645.46 515
12646.52 591
12647.59 558
12648.65 560
12649.71 519
12650.77 514
12651.84 538
12652.90 536
12653.96 537
12655.03 510
12656.09 572
12657.15 534
12658.21 560
12659.28 555
12660.34 603
12661.40 562
12662.46 533
12663.53 539
12664.59 567
12665.65 557
12666.72 550
12667.78 527
12668.84 583
12669.91 551
12670.97 552
12672.03 570
12673.10 555
12674.16 571
12675.22 571
12676.29 556
12677.35 585
12678.42 596
12679.48 547
12680.54 563
12681.61 593
12682.67 591
12683.73 563
12684.80 551
12685.86 601
12686.93 616
12687.99 623
12689.05 604
12690.12 594
12691.18 600
12692.25 630
12693.31 702
12694.38 712
12695.44 687
12696.50 687
12697.57 737
12698.63 770
12699.70 785
12700.76 829
12701.83 867
12702.89 915
12703.96 930
12705.02 939
12706.09 1005
12707.15 1042
12708.22 986
12709.28 993
12710.35 974
12711.41 944
12712.48 903
12713.54 910
12714.61 855
12715.67 839
12716.74 757
12717.80 774
12718.87 746
12719.93 740
12721.00 721
12722.06 716
12723.13 679
12724.19 683
12725.26 716
12726.33 744
12727.39 711
12728.46 690
12729.52 696
12730.59 679
12731.66 634
12732.72 655
12733.79 675
12734.85 657
12735.92 612
12736.99 672
12738.05 677
12739.12 622
12740.18 637
12741.25 636
12742.32 664
12743.38 652
12744.45 643
12745.52 581
12746.58 578
12747.65 580
12748.72 575
12749.78 555
12750.85 527
12751.92 554
12752.98 525
12754.05 541
12755.12 540
12756.18 538
12757.25 508
12758.32 541
12759.38 503
12760.45 555
12761.52 505
12762.59 490
12763.65 494
12764.72 474
12765.79 450
12766.85 516
12767.92 481
12768.99 502
12770.06 513
12771.12 489
12772.19 500
12773.26 491
12774.33 540
12775.40 517
12776.46 544
12777.53 498
12778.60 478
12779.67 485
12780.73 491
12781.80 533
12782.87 529
12783.94 492
12785.01 512
12786.08 519
12787.14 489
12788.21 535
12789.28 526
12790.35 500
12791.42 522
12792.49 494
12793.55 521
12794.62 504
12795.69 505
12796.76 562
12797.83 534
12798.90 542
12799.97 528
12801.03 513
12802.10 503
12803.17 478
12804.24 547
12805.31 541
12806.38 517
12807.45 473
12808.52 524
12809.59 528
12810.66 517
12811.72 544
12812.79 612
12813.86 593
12814.93 571
12816.00 631
12817.07 650
12818.14 651
12819.21 644
12820.28 615
12821.35 634
12822.42 651
12823.49 623
12824.56 607
12825.63 550
12826.70 577
12827.77 577
12828.84 587
12829.91 573
12830.98 529
12832.05 537
12833.12 555
12834.19 552
12835.26 573
12836.33 530
12837.40 565
12838.47 549
12839.54 518
12840.61 491
12841.68 493
12842.75 551
12843.82 530
12844.89 509
12845.96 501
12847.04 520
12848.11 466
12849.18 503
12850.25 475
12851.32 494
12852.39 551
12853.46 498
12854.53 458
12855.60 452
12856.67 478
12857.75 428
12858.82 425
12859.89 421
12860.96 412
12862.03 468
12863.10 483
12864.17 436
12865.24 458
12866.32 406
12867.39 437
12868.46 434
12869.53 406
12870.60 414
12871.67 430
12872.75 425
12873.82 468
12874.89 473
12875.96 434
12877.03 425
12878.11 404
12879.18 402
12880.25 415
12881.32 436
12882.39 401
12883.47 418
12884.54 375
12885.61 393
12886.68 429
12887.76 420
12888.83 434
12889.90 404
12890.97 399
12892.05 389
12893.12 407
12894.19 412
12895.27 429
12896.34 391
12897.41 424
12898.48 408
12899.56 426
12900.63 410
12901.70 384
12902.78 409
12903.85 401
12904.92 397
12905.99 352
12907.07 413
12908.14 356
12909.21 437
12910.29 394
12911.36 433
12912.44 427
12913.51 382
12914.58 389
12915.66 421
12916.73 421
12917.80 405
12918.88 401
12919.95 383
12921.02 409
12922.10 389
12923.17 399
12924.25 367
12925.32 405
12926.39 398
12927.47 387
12928.54 418
12929.62 402
12930.69 431
12931.77 405
12932.84 382
12933.91 372
12934.99 413
12936.06 408
12937.14 377
12938.21 384
12939.29 425
12940.36 386
12941.44 415
12942.51 370
12943.59 394
12944.66 375
12945.73 395
12946.81 370
12947.88 386
12948.96 423
12950.03 411
12951.11 402
12952.18 323
12953.26 365
12954.34 386
12955.41 357
12956.49 340
12957.56 368
12958.64 406
12959.71 406
12960.79 370
12961.86 375
12962.94 423
12964.01 386
12965.09 356
12966.17 381
12967.24 374
12968.32 373
12969.39 406
12970.47 404
12971.54 383
12972.62 336
12973.70 410
12974.77 397
12975.85 360
12976.93 356
12978.00 388
12979.08 383
12980.15 371
12981.23 387
12982.31 378
12983.38 377
12984.46 380
12985.54 398
12986.61 384
12987.69 387
12988.77 353
12989.84 421
12990.92 374
12992.00 370
12993.07 390
12994.15 405
12995.23 379
12996.30 401
12997.38 383
12998.46 396
12999.53 417
13000.61 394
13001.69 386
13002.77 390
13003.84 396
13004.92 393
13006.00 409
13007.08 400
13008.15 424
13009.23 395
13010.31 417
13011.39 391
13012.46 391
13013.54 408
13014.62 420
13015.70 392
13016.77 436
13017.85 435
13018.93 405
13020.01 371
13021.09 363
13022.16 388
13023.24 381
13024.32 401
13025.40 435
13026.48 441
13027.56 400
13028.63 397
13029.71 385
13030.79 461
13031.87 436
13032.95 454
13034.03 421
13035.10 439
13036.18 449
13037.26 440
13038.34 460
13039.42 448
13040.50 427
13041.58 450
13042.66 432
13043.73 457
13044.81 452
13045.89 456
13046.97 438
13048.05 468
13049.13 466
13050.21 474
13051.29 496
13052.37 520
13053.45 541
13054.53 531
13055.61 503
13056.69 517
13057.76 515
13058.84 485
13059.92 515
13061.00 524
13062.08 492
13063.16 487
13064.24 455
13065.32 499
13066.40 479
13067.48 422
13068.56 437
13069.64 442
13070.72 438
13071.80 425
13072.88 440
13073.96 417
13075.04 470
13076.12 477
13077.20 413
13078.28 375
13079.36 446
13080.44 400
13081.53 419
13082.61 408
13083.69 415
13084.77 387
13085.85 379
13086.93 408
13088.01 402
13089.09 413
13090.17 425
13091.25 416
13092.33 410
13093.41 382
13094.49 390
13095.58 417
13096.66 393
13097.74 379
13098.82 383
13099.90 401
13100.98 441
13102.06 386
13103.14 362
13104.23 377
13105.31 393
13106.39 390
13107.47 399
13108.55 377
13109.63 370
13110.72 385
13111.80 353
13112.88 382
13113.96 386
13115.04 394
13116.13 388
13117.21 406
13118.29 391
13119.37 414
13120.45 380
13121.54 370
13122.62 397
13123.70 398
13124.78 400
13125.86 387
13126.95 391
13128.03 372
13129.11 388
13130.19 397
13131.28 379
13132.36 409
13133.44 441
13134.52 396
13135.61 418
13136.69 405
13137.77 422
13138.86 412
13139.94 444
13141.02 349
13142.11 367
13143.19 431
13144.27 414
13145.35 365
13146.44 409
13147.52 385
13148.60 426
13149.69 396
13150.77 352
13151.85 361
13152.94 363
13154.02 426
13155.10 418
13156.19 376
13157.27 382
13158.36 413
13159.44 429
13160.52 434
13161.61 399
13162.69 441
13163.77 419
13164.86 468
13165.94 428
13167.03 398
13168.11 381
13169.19 393
13170.28 401
13171.36 371
13172.45 382
13173.53 381
13174.62 418
13175.70 419
13176.79 397
13177.87 350
13178.95 368
13180.04 415
13181.12 425
13182.21 403
13183.29 437
13184.38 451
13185.46 418
13186.55 432
13187.63 391
13188.72 401
13189.80 452
13190.89 469
13191.97 427
13193.06 416
13194.14 373
13195.23 424
13196.31 390
13197.40 431
13198.48 369
13199.57 405
13200.65 420
13201.74 377
13202.83 381
13203.91 385
13205.00 415
13206.08 454
13207.17 465
13208.25 449
13209.34 414
13210.43 405
13211.51 439
13212.60 440
13213.68 419
13214.77 419
13215.86 423
13216.94 422
13218.03 465
13219.11 417
13220.20 423
13221.29 420
13222.37 440
13223.46 403
13224.55 418
13225.63 440
13226.72 469
13227.80 471
13228.89 411
13229.98 413
13231.06 433
13232.15 454
13233.24 423
13234.32 411
13235.41 439
13236.50 436
13237.59 457
13238.67 429
13239.76 422
13240.85 424
13241.93 465
13243.02 456
13244.11 450
13245.20 404
13246.28 382
13247.37 478
13248.46 450
13249.55 439
13250.63 457
13251.72 455
13252.81 440
13253.90 459
13254.98 474
13256.07 406
13257.16 448
13258.25 485
13259.33 448
13260.42 434
13261.51 462
13262.60 515
13263.69 520
13264.77 496
13265.86 418
13266.95 500
13268.04 507
13269.13 476
13270.22 495
13271.30 509
13272.39 480
13273.48 517
13274.57 495
13275.66 502
13276.75 513
13277.83 515
13278.92 533
13280.01 523
13281.10 482
13282.19 535
13283.28 557
13284.37 542
13285.46 527
13286.55 512
13287.63 553
13288.72 571
13289.81 540
13290.90 557
13291.99 563
13293.08 549
13294.17 545
13295.26 574
13296.35 552
13297.44 605
13298.53 569
13299.62 567
13300.71 593
13301.80 619
13302.89 603
13303.97 626
13305.06 672
13306.15 612
13307.24 620
13308.33 669
13309.42 682
13310.51 678
13311.60 696
13312.69 711
13313.78 708
13314.87 705
13315.96 719
13317.05 712
13318.14 663
13319.24 647
13320.33 675
13321.42 703
13322.51 668
13323.60 654
13324.69 621
13325.78 640
13326.87 662
13327.96 668
13329.05 675
13330.14 683
13331.23 650
13332.32 652
13333.41 653
13334.50 645
13335.60 706
13336.69 665
13337.78 716
13338.87 690
13339.96 708
13341.05 701
13342.14 722
13343.23 724
13344.32 716
13345.42 690
13346.51 733
13347.60 704
13348.69 701
13349.78 701
13350.87 742
13351.97 739
13353.06 777
13354.15 726
13355.24 724
13356.33 727
13357.42 780
13358.52 763
13359.61 758
13360.70 778
13361.79 785
13362.88 795
13363.98 877
13365.07 845
13366.16 904
13367.25 930
13368.35 877
13369.44 922
13370.53 950
13371.62 995
13372.72 954
13373.81 970
13374.90 950
13375.99 916
13377.09 860
13378.18 832
13379.27 874
13380.36 856
13381.46 834
13382.55 807
13383.64 762
13384.74 726
13385.83 693
13386.92 679
13388.02 657
13389.11 617
13390.20 637
13391.30 636
13392.39 600
13393.48 613
13394.58 617
13395.67 632
13396.76 655
13397.86 661
13398.95 701
13400.04 641
13401.14 611
13402.23 583
13403.32 604
13404.42 635
13405.51 643
13406.61 643
13407.70 608
13408.79 574
13409.89 614
13410.98 629
13412.08 640
13413.17 654
13414.26 614
13415.36 648
13416.45 637
13417.55 661
13418.64 623
13419.74 596
13420.83 593
13421.93 626
13423.02 600
13424.11 599
13425.21 622
13426.30 584
13427.40 587
13428.49 589
13429.59 604
13430.68 597
13431.78 653
13432.87 632
13433.97 637
13435.06 582
13436.16 608
13437.25 624
13438.35 608
13439.44 623
13440.54 649
13441.63 654
13442.73 640
13443.83 647
13444.92 571
13446.02 641
13447.11 677
13448.21 667
13449.30 642
13450.40 695
13451.49 709
13452.59 741
13453.69 728
13454.78 713
13455.88 775
13456.97 707
13458.07 728
13459.17 771
13460.26 790
13461.36 738
13462.45 770
13463.55 778
13464.65 808
13465.74 813
13466.84 821
13467.94 829
13469.03 800
13470.13 805
13471.23 813
13472.32 759
13473.42 820
13474.52 811
13475.61 779
13476.71 818
13477.81 846
13478.90 791
13480.00 795
13481.10 763
13482.19 812
13483.29 860
13484.39 873
13485.48 817
13486.58 780
13487.68 798
13488.78 814
13489.87 823
13490.97 893
13492.07 929
13493.17 885
13494.26 926
13495.36 995
13496.46 925
13497.56 966
13498.65 1006
13499.75 1082
13500.85 1078
13501.95 1086
13503.04 1098
13504.14 1125
13505.24 1184
13506.34 1209
13507.44 1165
13508.53 1131
13509.63 1140
13510.73 1087
13511.83 1100
13512.93 1026
13514.03 1061
13515.12 1017
13516.22 945
13517.32 899
13518.42 878
13519.52 819
13520.62 842
13521.71 770
13522.81 729
13523.91 753
13525.01 715
13526.11 775
13527.21 734
13528.31 734
13529.41 736
13530.51 735
13531.60 698
13532.70 702
13533.80 682
13534.90 709
13536.00 694
13537.10 688
13538.20 671
13539.30 664
13540.40 673
13541.50 675
13542.60 649
13543.70 637
13544.80 678
13545.90 677
13547.00 605
13548.09 602
13549.19 639
13550.29 613
13551.39 634
13552.49 591
13553.59 560
13554.69 579
13555.79 600
13556.89 614
13557.99 610
13559.09 551
13560.19 591
13561.29 577
13562.39 574
13563.50 533
13564.60 548
13565.70 589
13566.80 618
13567.90 539
13569.00 561
13570.10 604
13571.20 594
13572.30 602
13573.40 602
13574.50 572
13575.60 570
13576.70 576
13577.80 588
13578.90 588
13580.01 545
13581.11 585
13582.21 603
13583.31 564
13584.41 530
13585.51 579
13586.61 624
13587.71 595
13588.81 606
13589.92 562
13591.02 567
13592.12 545
13593.22 557
13594.32 582
13595.42 571
13596.53 631
13597.63 605
13598.73 600
13599.83 612
13600.93 628
13602.03 599
13603.14 580
13604.24 588
13605.34 560
13606.44 609
13607.54 595
13608.65 556
13609.75 583
13610.85 588
13611.95 606
13613.06 618
13614.16 610
13615.26 603
13616.36 569
13617.47 591
13618.57 615
13619.67 598
13620.77 619
13621.88 568
13622.98 594
13624.08 596
13625.18 612
13626.29 595
13627.39 612
13628.49 585
13629.60 612
13630.70 619
13631.80 643
13632.91 639
13634.01 608
13635.11 612
13636.21 610
13637.32 638
13638.42 615
13639.53 616
13640.63 601
13641.73 637
13642.84 667
13643.94 619
13645.04 605
13646.15 639
13647.25 662
13648.35 623
13649.46 623
13650.56 607
13651.67 591
13652.77 562
13653.87 505
13654.98 581
13656.08 605
13657.19 572
13658.29 572
13659.39 576
13660.50 594
13661.60 528
13662.71 536
13663.81 548
13664.92 529
13666.02 474
13667.12 519
13668.23 566
13669.33 547
13670.44 542
13671.54 543
13672.65 551
13673.75 489
13674.86 488
13675.96 495
13677.07 497
13678.17 508
13679.28 478
13680.38 518
13681.49 505
13682.59 513
13683.70 541
13684.80 518
13685.91 511
13687.01 503
13688.12 530
13689.22 545
13690.33 520
13691.44 491
13692.54 554
13693.65 484
13694.75 544
13695.86 539
13696.96 540
13698.07 520
13699.18 466
13700.28 485
13701.39 517
13702.49 551
13703.60 569
13704.71 572
13705.81 564
13706.92 612
13708.02 566
13709.13 555
13710.24 612
13711.34 573
13712.45 591
13713.56 582
13714.66 581
13715.77 571
13716.87 561
13717.98 561
13719.09 575
13720.19 543
13721.30 586
13722.41 586
13723.51 612
13724.62 602
13725.73 635
13726.84 606
13727.94 652
13729.05 615
13730.16 668
13731.26 651
13732.37 696
13733.48 687
13734.59 655
13735.69 672
13736.80 706
13737.91 695
13739.01 695
13740.12 734
13741.23 731
13742.34 737
13743.45 759
13744.55 723
13745.66 714
13746.77 736
13747.88 725
13748.98 750
13750.09 694
13751.20 767
13752.31 793
13753.42 787
13754.52 811
13755.63 779
13756.74 799
13757.85 823
13758.96 850
13760.06 868
13761.17 840
13762.28 892
13763.39 971
13764.50 1004
13765.61 978
13766.72 1076
13767.82 1218
13768.93 1240
13770.04 1210
13771.15 1264
13772.26 1398
13773.37 1367
13774.48 1424
13775.59 1534
13776.69 1533
13777.80 1501
13778.91 1542
13780.02 1454
13781.13 1358
13782.24 1315
13783.35 1244
13784.46 1195
13785.57 1169
13786.68 1095
13787.79 1056
13788.90 1003
13790.01 971
13791.12 911
13792.22 866
13793.33 806
13794.44 817
13795.55 809
13796.66 765
13797.77 770
13798.88 695
13799.99 731
13801.10 745
13802.21 712
13803.32 681
13804.43 689
13805.54 726
13806.65 665
13807.76 679
13808.87 685
13809.98 678
13811.09 649
13812.20 700
13813.32 672
13814.43 619
13815.54 703
13816.65 696
13817.76 729
13818.87 651
13819.98 638
13821.09 623
13822.20 604
13823.31 621
13824.42 623
13825.53 623
13826.64 609
13827.76 646
13828.87 588
13829.98 595
13831.09 612
13832.20 602
13833.31 595
13834.42 570
13835.53 590
13836.65 615
13837.76 596
13838.87 607
13839.98 584
13841.09 589
13842.20 598
13843.31 628
13844.43 615
13845.54 648
13846.65 607
13847.76 589
13848.87 621
13849.99 606
13851.10 608
13852.21 597
13853.32 615
13854.43 579
13855.55 591
13856.66 578
13857.77 640
13858.88 672
13859.99 675
13861.11 629
13862.22 618
13863.33 627
13864.44 644
13865.56 621
13866.67 659
13867.78 676
13868.89 637
13870.01 648
13871.12 651
13872.23 663
13873.35 695
13874.46 669
13875.57 610
13876.68 643
13877.80 668
13878.91 638
13880.02 683
13881.14 675
13882.25 615
13883.36 630
13884.48 623
13885.59 659
13886.70 654
13887.82 674
13888.93 684
13890.04 732
13891.16 708
13892.27 692
13893.39 675
13894.50 736
13895.61 747
13896.73 800
13897.84 800
13898.95 789
13900.07 783
13901.18 752
13902.30 726
13903.41 713
13904.52 705
13905.64 674
13906.75 697
13907.87 729
13908.98 747
13910.10 631
13911.21 624
13912.32 594
13913.44 591
13914.55 604
13915.67 602
13916.78 595
13917.90 598
13919.01 564
13920.13 591
13921.24 584
13922.36 585
13923.47 574
13924.59 621
13925.70 643
13926.82 605
13927.93 551
13929.05 591
13930.16 553
13931.28 588
13932.39 554
13933.51 539
13934.62 602
13935.74 564
13936.85 568
13937.97 598
13939.08 547
13940.20 554
13941.32 596
13942.43 543
13943.55 561
13944.66 529
13945.78 592
13946.89 555
13948.01 517
13949.13 543
13950.24 567
13951.36 588
13952.47 580
13953.59 528
13954.71 513
13955.82 541
13956.94 551
13958.05 543
13959.17 554
13960.29 519
13961.40 555
13962.52 554
13963.64 515
13964.75 502
13965.87 473
13966.99 522
13968.10 555
13969.22 483
13970.34 519
13971.45 547
13972.57 505
13973.69 532
13974.80 562
13975.92 537
13977.04 543
13978.16 513
13979.27 532
13980.39 533
13981.51 565
13982.62 519
13983.74 525
13984.86 510
13985.98 495
13987.09 540
13988.21 540
13989.33 494
13990.45 465
13991.56 504
13992.68 492
13993.80 499
13994.92 527
13996.03 531
13997.15 511
13998.27 566
13999.39 521
14000.51 521
14001.62 540
14002.74 534
14003.86 527
14004.98 492
14006.10 484
14007.21 486
14008.33 560
14009.45 568
14010.57 519
14011.69 494
14012.81 540
14013.93 525
14015.04 569
14016.16 476
14017.28 497
14018.40 531
14019.52 525
14020.64 513
14021.76 483
14022.87 500
14023.99 511
14025.11 482
14026.23 491
14027.35 521
14028.47 491
14029.59 516
14030.71 536
14031.83 497
14032.95 509
14034.07 539
14035.19 510
14036.30 469
14037.42 483
14038.54 522
14039.66 494
14040.78 547
14041.90 539
14043.02 502
14044.14 533
14045.26 548
14046.38 567
14047.50 542
14048.62 553
14049.74 565
14050.86 529
14051.98 528
14053.10 518
14054.22 526
14055.34 565
14056.46 573
14057.58 528
14058.70 565
14059.82 594
14060.94 581
14062.06 583
14063.18 570
14064.30 611
14065.43 577
14066.55 615
14067.67 625
14068.79 604
14069.91 579
14071.03 635
14072.15 641
14073.27 634
14074.39 655
14075.51 668
14076.63 669
14077.75 672
14078.88 749
14080.00 728
14081.12 723
14082.24 733
14083.36 735
14084.48 733
14085.60 739
14086.72 729
14087.85 778
14088.97 790
14090.09 759
14091.21 834
14092.33 837
14093.45 860
14094.58 876
14095.70 884
14096.82 907
14097.94 973
14099.06 1028
14100.19 1033
14101.31 967
14102.43 979
14103.55 1023
14104.67 977
14105.80 1014
14106.92 923
14108.04 949
14109.16 922
14110.28 877
14111.41 758
14112.53 766
14113.65 728
14114.77 740
14115.90 732
14117.02 690
14118.14 676
14119.27 681
14120.39 630
14121.51 668
14122.63 665
14123.76 612
14124.88 601
14126.00 648
14127.13 635
14128.25 630
14129.37 627
14130.50 634
14131.62 605
14132.74 631
14133.86 594
14134.99 566
14136.11 558
14137.24 561
14138.36 588
14139.48 601
14140.61 576
14141.73 610
14142.85 606
14143.98 609
14145.10 591
14146.22 584
14147.35 582
14148.47 570
14149.60 584
14150.72 578
14151.84 578
14152.97 595
14154.09 596
14155.22 579
14156.34 568
14157.46 543
14158.59 588
14159.71 583
14160.84 575
14161.96 566
14163.09 605
14164.21 595
14165.34 560
14166.46 545
14167.58 560
14168.71 595
14169.83 582
14170.96 564
14172.08 579
14173.21 557
14174.33 499
14175.46 533
14176.58 513
14177.71 551
14178.83 561
14179.96 545
14181.08 518
14182.21 543
14183.33 575
14184.46 533
14185.59 536
14186.71 547
14187.84 535
14188.96 571
14190.09 582
14191.21 495
14192.34 515
14193.46 518
14194.59 501
14195.72 494
14196.84 526
14197.97 505
14199.09 519
14200.22 511
14201.35 539
14202.47 496
14203.60 509
14204.72 518
14205.85 461
14206.98 511
14208.10 523
14209.23 481
14210.35 477
14211.48 467
14212.61 468
14213.73 497
14214.86 476
14215.99 483
14217.11 492
14218.24 492
14219.37 465
14220.49 477
14221.62 494
14222.75 501
14223.87 495
14225.00 485
14226.13 533
14227.26 503
14228.38 486
14229.51 464
14230.64 479
14231.76 479
14232.89 497
14234.02 490
14235.15 488
14236.27 460
14237.40 470
14238.53 489
14239.66 465
14240.78 438
14241.91 433
14243.04 497
14244.17 459
14245.29 452
14246.42 437
14247.55 485
14248.68 454
14249.81 450
14250.93 440
14252.06 480
14253.19 447
14254.32 438
14255.45 474
14256.57 447
14257.70 457
14258.83 438
14259.96 446
14261.09 412
14262.22 452
14263.34 442
14264.47 424
14265.60 424
14266.73 457
14267.86 463
14268.99 423
14270.12 468
14271.24 431
14272.37 444
14273.50 415
14274.63 406
14275.76 448
14276.89 438
14278.02 443
14279.15 466
14280.28 483
14281.41 452
14282.54 380
14283.66 432
14284.79 400
14285.92 397
14287.05 391
14288.18 414
14289.31 359
14290.44 405
14291.57 415
14292.70 391
14293.83 438
14294.96 402
14296.09 421
14297.22 403
14298.35 453
14299.48 355
14300.61 414
14301.74 401
14302.87 422
14304.00 393
14305.13 413
14306.26 396
14307.39 383
14308.52 379
14309.65 396
14310.78 437
14311.91 414
14313.04 396
14314.17 389
14315.30 386
14316.43 382
14317.56 402
14318.69 378
14319.82 350
14320.96 357
14322.09 353
14323.22 365
14324.35 381
14325.48 384
14326.61 373
14327.74 380
14328.87 369
14330.00 415
14331.13 373
14332.27 385
14333.40 366
14334.53 365
14335.66 348
14336.79 388
14337.92 395
14339.05 372
14340.18 356
14341.32 364
14342.45 361
14343.58 366
14344.71 359
14345.84 346
14346.98 364
14348.11 380
14349.24 364
14350.37 376
14351.50 374
14352.63 375
14353.77 360
14354.90 342
14356.03 371
14357.16 375
14358.30 367
14359.43 347
14360.56 348
14361.69 371
14362.82 377
14363.96 385
14365.09 369
14366.22 357
14367.35 329
14368.49 365
14369.62 391
14370.75 398
14371.89 349
14373.02 325
14374.15 321
14375.28 349
14376.42 392
14377.55 350
14378.68 330
14379.82 325
14380.95 341
14382.08 352
14383.22 356
14384.35 365
14385.48 337
14386.62 361
14387.75 361
14388.88 352
14390.02 414
14391.15 348
14392.28 364
14393.42 338
14394.55 356
14395.68 396
14396.82 377
14397.95 358
14399.09 339
14400.22 390
14401.35 397
14402.49 391
14403.62 352
14404.76 350
14405.89 363
14407.02 402
14408.16 361
14409.29 377
14410.43 384
14411.56 360
14412.70 361
14413.83 402
14414.96 432
14416.10 362
14417.23 389
14418.37 372
14419.50 388
14420.64 381
14421.77 397
14422.91 399
14424.04 383
14425.18 373
14426.31 385
14427.45 377
14428.58 376
14429.72 366
14430.85 406
14431.99 407
14433.12 392
14434.26 391
14435.39 388
14436.53 419
14437.66 402
14438.80 437
14439.93 406
14441.07 412
14442.20 415
14443.34 421
14444.48 417
14445.61 416
14446.75 371
14447.88 398
14449.02 414
14450.15 396
14451.29 370
14452.43 371
14453.56 361
14454.70 369
14455.83 382
14456.97 364
14458.11 376
14459.24 377
14460.38 357
14461.52 337
14462.65 349
14463.79 340
14464.93 356
14466.06 337
14467.20 352
14468.33 356
14469.47 364
14470.61 340
14471.74 352
14472.88 300
14474.02 346
14475.16 368
14476.29 336
14477.43 343
14478.57 370
14479.70 370
14480.84 375
14481.98 350
14483.11 348
14484.25 354
14485.39 375
14486.53 352
14487.66 365
14488.80 376
14489.94 402
14491.08 366
14492.21 387
14493.35 380
14494.49 328
14495.63 373
14496.76 380
14497.90 409
14499.04 368
14500.18 366
14501.31 366
14502.45 348
14503.59 380
14504.73 392
14505.87 376
14507.01 373
14508.14 383
14509.28 423
14510.42 416
14511.56 399
14512.70 404
14513.83 375
14514.97 403
14516.11 375
14517.25 388
14518.39 404
14519.53 428
14520.67 460
14521.80 372
14522.94 407
14524.08 449
14525.22 406
14526.36 449
14527.50 421
14528.64 425
14529.78 419
14530.92 392
14532.05 414
14533.19 413
14534.33 397
14535.47 378
14536.61 425
14537.75 405
14538.89 367
14540.03 413
14541.17 421
14542.31 400
14543.45 354
14544.59 373
14545.73 372
14546.87 396
14548.01 403
14549.15 389
14550.29 375
14551.43 378
14552.57 413
14553.71 362
14554.85 378
14555.99 370
14557.13 415
14558.27 423
14559.41 399
14560.55 386
14561.69 411
14562.83 393
14563.97 406
14565.11 421
14566.25 388
14567.39 408
14568.53 415
14569.67 374
14570.81 400
14571.95 406
14573.09 426
14574.23 456
14575.37 443
14576.51 403
14577.66 424
14578.80 444
14579.94 442
14581.08 427
14582.22 410
14583.36 426
14584.50 457
14585.64 443
14586.78 455
14587.93 424
14589.07 432
14590.21 441
14591.35 428
14592.49 439
14593.63 456
14594.77 476
14595.92 468
14597.06 490
14598.20 438
14599.34 449
14600.48 478
14601.62 456
14602.77 450
14603.91 481
14605.05 486
14606.19 455
14607.33 509
14608.48 468
14609.62 496
14610.76 500
14611.90 564
14613.04 559
14614.19 510
14615.33 568
14616.47 582
14617.61 562
14618.76 564
14619.90 573
14621.04 580
14622.18 584
14623.33 595
14624.47 566
14625.61 577
14626.76 594
14627.90 605
14629.04 657
14630.18 658
14631.33 662
14632.47 672
14633.61 706
14634.76 702
14635.90 748
14637.04 769
14638.19 796
14639.33 848
14640.47 811
14641.62 757
14642.76 762
14643.90 740
14645.05 685
14646.19 697
14647.33 644
14648.48 592
14649.62 618
14650.76 592
14651.91 594
14653.05 550
14654.20 554
14655.34 525
14656.48 487
14657.63 509
14658.77 469
14659.92 479
14661.06 478
14662.20 496
14663.35 494
14664.49 455
14665.64 445
14666.78 427
14667.93 466
14669.07 462
14670.22 473
14671.36 438
14672.50 435
14673.65 427
14674.79 413
14675.94 412
14677.08 419
14678.23 407
14679.37 390
14680.52 420
14681.66 434
14682.81 431
14683.95 390
14685.10 390
14686.24 387
14687.39 370
14688.53 395
14689.68 379
14690.82 397
14691.97 430
14693.12 407
14694.26 370
14695.41 365
14696.55 386
14697.70 388
14698.84 383
14699.99 399
14701.13 394
14702.28 375
14703.43 387
14704.57 346
14705.72 367
14706.86 372
14708.01 351
14709.16 376
14710.30 358
14711.45 357
14712.59 387
14713.74 382
14714.89 388
14716.03 391
14717.18 398
14718.33 364
14719.47 367
14720.62 343
14721.77 372
14722.91 352
14724.06 344
14725.21 381
14726.35 395
14727.50 401
14728.65 372
14729.79 349
14730.94 336
14732.09 362
14733.23 351
14734.38 341
14735.53 344
14736.67 356
14737.82 349
14738.97 376
14740.12 358
14741.26 419
14742.41 413
14743.56 358
14744.71 346
14745.85 313
14747.00 329
14748.15 331
14749.30 335
14750.44 315
14751.59 332
14752.74 321
14753.89 303
14755.03 380
14756.18 337
14757.33 341
14758.48 365
14759.63 367
14760.77 342
14761.92 340
14763.07 369
14764.22 368
14765.37 322
14766.52 301
14767.66 328
14768.81 300
14769.96 302
14771.11 325
14772.26 382
14773.41 336
14774.55 321
14775.70 307
14776.85 307
14778.00 313
14779.15 300
14780.30 331
14781.45 341
14782.60 325
14783.74 308
14784.89 337
14786.04 327
14787.19 310
14788.34 290
14789.49 328
14790.64 330
14791.79 331
14792.94 287
14794.09 283
14795.24 293
14796.39 290
14797.54 295
14798.69 267
14799.83 281
14800.98 285
14802.13 277
14803.28 283
14804.43 290
14805.58 302
14806.73 291
14807.88 298
14809.03 276
14810.18 291
14811.33 293
14812.48 295
14813.63 309
14814.78 304
14815.93 266
14817.08 305
14818.23 307
14819.38 241
14820.53 304
14821.69 287
14822.84 297
14823.99 300
14825.14 264
14826.29 265
14827.44 285
14828.59 282
14829.74 292
14830.89 245
14832.04 275
14833.19 305
14834.34 277
14835.49 285
14836.65 274
14837.80 300
14838.95 288
14840.10 258
14841.25 275
14842.40 280
14843.55 304
14844.70 278
14845.85 269
14847.01 289
14848.16 275
14849.31 257
14850.46 305
14851.61 261
14852.76 277
14853.92 277
14855.07 290
14856.22 293
14857.37 261
14858.52 241
14859.67 235
14860.83 256
14861.98 272
14863.13 262
14864.28 275
14865.44 276
14866.59 315
14867.74 317
14868.89 276
14870.04 253
14871.20 280
14872.35 312
14873.50 288
14874.65 270
14875.81 253
14876.96 269
14878.11 294
14879.26 258
14880.42 267
14881.57 257
14882.72 290
14883.88 293
14885.03 274
14886.18 269
14887.33 262
14888.49 261
14889.64 267
14890.79 251
14891.95 263
14893.10 315
14894.25 297
14895.41 263
14896.56 243
14897.71 259
14898.87 304
14900.02 315
14901.17 263
14902.33 244
14903.48 256
14904.63 295
14905.79 275
14906.94 250
14908.10 233
14909.25 300
14910.40 309
14911.56 284
14912.71 254
14913.87 258
14915.02 274
14916.17 296
14917.33 288
14918.48 259
14919.64 271
14920.79 289
14921.94 321
14923.10 285
14924.25 314
14925.41 314
14926.56 264
14927.72 296
14928.87 286
14930.03 237
14931.18 292
14932.34 289
14933.49 305
14934.65 304
14935.80 291
14936.96 312
14938.11 307
14939.27 302
14940.42 297
14941.58 308
14942.73 346
14943.89 356
14945.04 320
14946.20 313
14947.35 309
14948.51 312
14949.66 317
14950.82 289
14951.97 317
14953.13 331
14954.28 347
14955.44 330
14956.60 331
14957.75 328
14958.91 282
14960.06 351
14961.22 391
14962.37 358
14963.53 317
14964.69 312
14965.84 372
14967.00 368
14968.16 365
14969.31 340
14970.47 351
14971.62 350
14972.78 366
14973.94 346
14975.09 316
14976.25 321
14977.41 337
14978.56 330
14979.72 294
14980.88 287
14982.03 335
14983.19 346
14984.35 323
14985.50 294
14986.66 277
14987.82 300
14988.97 307
14990.13 333
14991.29 303
14992.44 293
14993.60 305
14994.76 289
14995.92 283
14997.07 286
14998.23 337
14999.39 289
15000.55 291
15001.70 284
15002.86 282
15004.02 307
15005.18 279
15006.33 295
15007.49 279
15008.65 322
15009.81 276
15010.96 286
15012.12 292
15013.28 303
15014.44 326
15015.60 260
15016.75 276
15017.91 245
15019.07 261
15020.23 262
15021.39 277
15022.54 283
15023.70 269
15024.86 298
15026.02 299
15027.18 301
15028.34 250
15029.49 270
15030.65 296
15031.81 272
15032.97 251
15034.13 233
15035.29 288
15036.45 262
15037.61 245
15038.76 269
15039.92 276
15041.08 272
15042.24 242
15043.40 249
15044.56 253
15045.72 274
15046.88 281
15048.04 259
15049.20 261
15050.36 269
15051.51 283
15052.67 289
15053.83 279
15054.99 301
15056.15 267
15057.31 290
15058.47 259
15059.63 228
15060.79 297
15061.95 252
15063.11 254
15064.27 260
15065.43 257
15066.59 250
15067.75 250
15068.91 240
15070.07 253
15071.23 262
15072.39 270
15073.55 279
15074.71 261
15075.87 259
15077.03 236
15078.19 264
15079.35 274
15080.51 284
15081.67 281
15082.83 276
15083.99 260
15085.16 258
15086.32 276
15087.48 278
15088.64 267
15089.80 239
15090.96 256
15092.12 284
15093.28 283
15094.44 260
15095.60 302
15096.76 264
15097.93 258
15099.09 264
15100.25 305
15101.41 256
15102.57 300
15103.73 268
15104.89 258
15106.05 265
15107.22 263
15108.38 290
15109.54 252
15110.70 271
15111.86 241
15113.02 246
15114.19 283
15115.35 288
15116.51 283
15117.67 278
15118.83 285
15120.00 291
15121.16 265
15122.32 260
15123.48 272
15124.64 258
15125.81 245
15126.97 284
15128.13 250
15129.29 282
15130.46 282
15131.62 288
15132.78 262
15133.94 307
15135.11 274
15136.27 287
15137.43 265
15138.59 274
15139.76 277
15140.92 264
15142.08 279
15143.25 272
15144.41 281
15145.57 272
15146.73 265
15147.90 290
15149.06 249
15150.22 280
15151.39 265
15152.55 266
15153.71 227
15154.88 288
15156.04 269
15157.20 280
15158.37 302
15159.53 289
15160.69 282
15161.86 283
15163.02 268
15164.19 277
15165.35 324
15166.51 324
15167.68 285
15168.84 274
15170.00 283
15171.17 251
15172.33 293
15173.50 306
15174.66 302
15175.83 272
15176.99 286
15178.15 325
15179.32 315
15180.48 317
15181.65 316
15182.81 324
15183.98 293
15185.14 302
15186.30 285
15187.47 314
15188.63 301
15189.80 305
15190.96 297
15192.13 339
15193.29 322
15194.46 304
15195.62 330
15196.79 329
15197.95 332
15199.12 285
15200.28 319
15201.45 329
15202.61 355
15203.78 315
15204.94 345
15206.11 326
15207.27 332
15208.44 361
15209.61 336
15210.77 305
15211.94 355
15213.10 357
15214.27 364
15215.43 376
15216.60 347
15217.76 364
15218.93 382
15220.10 395
15221.26 430
15222.43 399
15223.59 368
15224.76 376
15225.93 395
15227.09 404
15228.26 420
15229.42 425
15230.59 434
15231.76 446
15232.92 432
15234.09 448
15235.26 459
15236.42 478
15237.59 469
15238.76 462
15239.92 449
15241.09 409
15242.26 431
15243.42 441
15244.59 439
15245.76 438
15246.92 427
15248.09 389
15249.26 387
15250.42 405
15251.59 375
15252.76 345
15253.93 372
15255.09 371
15256.26 356
15257.43 322
15258.60 308
15259.76 336
15260.93 323
15262.10 341
15263.26 291
15264.43 300
15265.60 330
15266.77 345
15267.94 356
15269.10 326
15270.27 328
15271.44 282
15272.61 296
15273.77 287
15274.94 327
15276.11 298
15277.28 348
15278.45 300
15279.62 287
15280.78 277
15281.95 332
15283.12 325
15284.29 320
15285.46 289
15286.62 301
15287.79 302
15288.96 255
15290.13 297
15291.30 278
15292.47 295
15293.64 308
15294.81 307
15295.97 307
15297.14 297
15298.31 273
15299.48 293
15300.65 271
15301.82 274
15302.99 295
15304.16 290
15305.33 312
15306.49 304
15307.66 285
15308.83 263
15310.00 295
15311.17 303
15312.34 302
15313.51 295
15314.68 313
15315.85 321
15317.02 307
15318.19 286
15319.36 304
15320.53 304
15321.70 311
15322.87 286
15324.04 274
15325.21 299
15326.38 297
15327.55 285
15328.72 275
15329.89 274
15331.06 302
15332.23 312
15333.40 291
15334.57 330
15335.74 319
15336.91 286
15338.08 270
15339.25 314
15340.42 280
15341.59 285
15342.76 305
15343.93 298
15345.10 315
15346.27 263
15347.44 283
15348.62 296
15349.79 351
15350.96 277
15352.13 302
15353.30 305
15354.47 304
15355.64 311
15356.81 307
15357.98 315
15359.15 315
15360.33 303
15361.50 334
15362.67 297
15363.84 280
15365.01 324
15366.18 319
15367.35 329
15368.53 311
15369.70 319
15370.87 346
15372.04 343
15373.21 311
15374.38 302
15375.56 320
15376.73 338
15377.90 328
15379.07 316
15380.24 295
15381.42 306
15382.59 307
15383.76 279
15384.93 316
15386.10 299
15387.28 306
15388.45 320
15389.62 346
15390.79 311
15391.97 318
15393.14 359
15394.31 327
15395.48 314
15396.66 335
15397.83 369
15399.00 396
15400.17 332
15401.35 320
15402.52 357
15403.69 351
15404.87 352
15406.04 332
15407.21 311
15408.39 322
15409.56 345
15410.73 284
15411.91 294
15413.08 311
15414.25 303
15415.42 331
15416.60 316
15417.77 304
15418.95 296
15420.12 323
15421.29 276
15422.47 318
15423.64 291
15424.81 314
15425.99 302
15427.16 294
15428.33 289
15429.51 278
15430.68 295
15431.86 300
15433.03 285
15434.20 243
15435.38 267
15436.55 289
15437.73 272
15438.90 275
15440.08 279
15441.25 245
15442.42 283
15443.60 262
15444.77 276
15445.95 267
15447.12 280
15448.30 260
15449.47 261
15450.65 267
15451.82 246
15453.00 240
15454.17 267
15455.35 266
15456.52 262
15457.70 266
15458.87 284
15460.05 261
15461.22 295
15462.40 265
15463.57 270
15464.75 288
15465.92 284
15467.10 268
15468.27 246
15469.45 290
15470.62 274
15471.80 281
15472.97 262
15474.15 287
15475.33 306
15476.50 283
15477.68 262
15478.85 275
15480.03 278
15481.20 266
15482.38 250
15483.56 237
15484.73 239
15485.91 304
15487.08 282
15488.26 255
15489.44 242
15490.61 250
15491.79 269
15492.97 304
15494.14 260
15495.32 270
15496.49 242
15497.67 232
15498.85 285
15500.02 274
15501.20 247
15502.38 265
15503.55 281
15504.73 285
15505.91 277
15507.08 270
15508.26 345
15509.44 292
15510.62 290
15511.79 273
15512.97 291
15514.15 282
15515.32 296
15516.50 300
15517.68 301
15518.86 246
15520.03 277
15521.21 300
15522.39 306
15523.57 278
15524.74 258
15525.92 300
15527.10 305
15528.28 302
15529.45 290
15530.63 304
15531.81 261
15532.99 289
15534.16 291
15535.34 322
15536.52 290
15537.70 287
15538.88 299
15540.06 302
15541.23 265
15542.41 279
15543.59 341
15544.77 309
15545.95 291
15547.12 315
15548.30 329
15549.48 322
15550.66 299
15551.84 274
15553.02 284
15554.20 307
15555.37 283
15556.55 291
15557.73 292
15558.91 303
15560.09 293
15561.27 296
15562.45 291
15563.63 295
15564.81 285
15565.98 365
15567.16 285
15568.34 305
15569.52 314
15570.70 327
15571.88 309
15573.06 323
15574.24 333
15575.42 325
15576.60 309
15577.78 337
15578.96 356
15580.14 330
15581.32 289
15582.50 298
15583.68 352
15584.86 321
15586.04 320
15587.22 339
15588.40 328
15589.58 344
15590.76 313
15591.94 318
15593.12 310
15594.30 349
15595.48 354
15596.66 404
15597.84 352
15599.02 311
15600.20 339
15601.38 380
15602.56 352
15603.74 368
15604.92 394
15606.10 389
15607.28 339
15608.46 329
15609.64 377
15610.82 384
15612.00 391
15613.19 379
15614.37 407
15615.55 384
15616.73 430
15617.91 408
15619.09 424
15620.27 396
15621.45 450
15622.63 427
15623.82 379
15625.00 379
15626.18 442
15627.36 457
15628.54 474
15629.72 411
15630.90 424
15632.09 449
15633.27 429
15634.45 485
15635.63 442
15636.81 428
15637.99 431
15639.18 452
15640.36 432
15641.54 421
15642.72 458
15643.90 476
15645.09 494
15646.27 505
15647.45 476
15648.63 538
15649.82 558
15651.00 488
15652.18 493
15653.36 513
15654.54 512
15655.73 499
15656.91 540
15658.09 497
15659.28 520
15660.46 524
15661.64 521
15662.82 513
15664.01 474
15665.19 537
15666.37 548
15667.55 532
15668.74 503
15669.92 493
15671.10 537
15672.29 501
15673.47 522
15674.65 555
15675.84 490
15677.02 506
15678.20 467
15679.39 453
15680.57 484
15681.75 519
15682.94 511
15684.12 489
15685.30 472
15686.49 504
15687.67 462
15688.86 482
15690.04 496
15691.22 474
15692.41 468
15693.59 458
15694.78 487
15695.96 466
15697.14 504
15698.33 573
15699.51 554
15700.70 474
15701.88 496
15703.06 558
15704.25 536
15705.43 493
15706.62 524
15707.80 524
15708.99 562
15710.17 582
15711.36 616
15712.54 576
15713.73 544
15714.91 633
15716.09 591
15717.28 568
15718.46 596
15719.65 629
15720.83 616
15722.02 598
15723.20 556
15724.39 637
15725.57 618
15726.76 610
15727.95 609
15729.13 602
15730.32 576
15731.50 601
15732.69 581
15733.87 574
15735.06 572
15736.24 549
15737.43 610
15738.61 593
15739.80 574
15740.99 573
15742.17 604
15743.36 599
15744.54 633
15745.73 603
15746.92 639
15748.10 657
15749.29 642
15750.47 690
15751.66 677
15752.85 636
15754.03 659
15755.22 647
15756.40 714
15757.59 681
15758.78 687
15759.96 685
15761.15 702
15762.34 674
15763.52 645
15764.71 662
15765.90 682
15767.08 619
15768.27 641
15769.46 597
15770.64 586
15771.83 607
15773.02 553
15774.20 574
15775.39 500
15776.58 532
15777.77 517
15778.95 532
15780.14 539
15781.33 517
15782.51 523
15783.70 504
15784.89 526
15786.08 542
15787.26 506
15788.45 509
15789.64 533
15790.83 540
15792.01 519
15793.20 500
15794.39 493
15795.58 533
15796.77 480
15797.95 468
15799.14 485
15800.33 465
15801.52 470
15802.71 441
15803.89 449
15805.08 439
15806.27 444
15807.46 434
15808.65 455
15809.84 420
15811.02 398
15812.21 417
15813.40 414
15814.59 389
15815.78 417
15816.97 408
15818.15 413
15819.34 395
15820.53 430
15821.72 420
15822.91 414
15824.10 419
15825.29 412
15826.48 390
15827.67 404
15828.85 414
15830.04 427
15831.23 407
15832.42 394
15833.61 419
15834.80 415
15835.99 404
15837.18 388
15838.37 429
15839.56 368
15840.75 389
15841.94 404
15843.13 380
15844.32 402
15845.51 395
15846.70 402
15847.89 377
15849.08 375
15850.27 381
15851.46 396
15852.65 412
15853.84 380
15855.03 410
15856.22 395
15857.41 417
15858.60 412
15859.79 405
15860.98 403
15862.17 438
15863.36 427
15864.55 396
15865.74 368
15866.93 444
15868.12 422
15869.31 430
15870.50 455
15871.69 415
15872.88 416
15874.07 400
15875.26 429
15876.45 420
15877.64 448
15878.84 421
15880.03 437
15881.22 424
15882.41 432
15883.60 390
15884.79 411
15885.98 393
15887.17 455
15888.36 464
15889.56 445
15890.75 451
15891.94 454
15893.13 421
15894.32 445
15895.51 486
15896.71 437
15897.90 445
15899.09 462
15900.28 526
15901.47 467
15902.66 491
15903.86 454
15905.05 495
15906.24 507
15907.43 500
15908.62 492
15909.82 535
15911.01 513
15912.20 525
15913.39 525
15914.58 516
15915.78 492
15916.97 504
15918.16 521
15919.35 515
15920.55 516
15921.74 516
15922.93 526
15924.12 530
15925.32 536
15926.51 527
15927.70 532
15928.90 554
15930.09 545
15931.28 560
15932.47 522
15933.67 553
15934.86 554
15936.05 571
15937.25 554
15938.44 549
15939.63 540
15940.83 546
15942.02 496
15943.21 459
15944.41 429
15945.60 456
15946.79 462
15947.99 407
15949.18 419
15950.37 462
15951.57 432
15952.76 435
15953.96 415
15955.15 359
15956.34 372
15957.54 407
15958.73 395
15959.92 353
15961.12 340
15962.31 362
15963.51 384
15964.70 371
15965.90 343
15967.09 360
15968.28 348
15969.48 358
15970.67 333
15971.87 369
15973.06 356
15974.26 356
15975.45 363
15976.65 360
15977.84 331
15979.03 323
15980.23 342
15981.42 333
15982.62 310
15983.81 296
15985.01 302
15986.20 325
15987.40 345
15988.59 315
15989.79 318
15990.98 296
15992.18 303
15993.37 284
15994.57 320
15995.77 289
15996.96 339
15998.16 321
15999.35 302
16000.55 295
16001.74 304
16002.94 334
16004.13 298
16005.33 295
16006.53 319
16007.72 308
16008.92 287
16010.11 281
16011.31 256
16012.51 279
16013.70 297
16014.90 317
16016.09 313
16017.29 287
16018.49 337
16019.68 290
16020.88 323
16022.07 302
16023.27 285
16024.47 297
16025.66 295
16026.86 296
16028.06 298
16029.25 305
16030.45 296
16031.65 331
16032.84 277
16034.04 267
16035.24 282
16036.43 305
16037.63 263
16038.83 291
16040.02 278
16041.22 297
16042.42 275
16043.62 298
16044.81 273
16046.01 279
16047.21 301
16048.40 290
16049.60 283
16050.80 280
16052.00 303
16053.19 288
16054.39 311
16055.59 283
16056.79 295
16057.99 270
16059.18 308
16060.38 306
16061.58 293
16062.78 280
16063.97 314
16065.17 299
16066.37 255
16067.57 272
16068.77 271
16069.96 270
16071.16 275
16072.36 277
16073.56 261
16074.76 254
16075.96 259
16077.15 275
16078.35 238
16079.55 276
16080.75 310
16081.95 307
16083.15 280
16084.35 274
16085.54 258
16086.74 281
16087.94 255
16089.14 267
16090.34 270
16091.54 287
16092.74 320
16093.94 273
16095.14 277
16096.33 270
16097.53 281
16098.73 240
16099.93 233
16101.13 242
16102.33 263
16103.53 221
16104.73 248
16105.93 229
16107.13 256
16108.33 254
16109.53 271
16110.73 259
16111.93 290
16113.13 260
16114.33 259
16115.53 285
16116.73 279
16117.93 225
16119.13 251
16120.33 239
16121.53 255
16122.73 244
16123.93 255
16125.13 231
16126.33 246
16127.53 263
16128.73 265
16129.93 248
16131.13 268
16132.33 252
16133.53 281
16134.73 211
16135.93 233
16137.13 263
16138.33 274
16139.53 257
16140.73 233
16141.93 236
16143.13 250
16144.34 257
16145.54 225
16146.74 215
16147.94 232
16149.14 270
16150.34 254
16151.54 230
16152.74 250
16153.94 212
16155.15 250
16156.35 231
16157.55 249
16158.75 249
16159.95 235
16161.15 241
16162.35 235
16163.56 196
16164.76 214
16165.96 255
16167.16 239
16168.36 218
16169.56 261
16170.77 235
16171.97 223
16173.17 233
16174.37 237
16175.57 239
16176.78 217
16177.98 246
16179.18 265
16180.38 230
16181.59 230
16182.79 244
16183.99 225
16185.19 242
16186.40 245
16187.60 242
16188.80 233
16190.00 213
16191.21 237
16192.41 235
16193.61 256
16194.81 262
16196.02 265
16197.22 244
16198.42 229
16199.63 237
16200.83 271
16202.03 270
16203.23 281
16204.44 252
16205.64 269
16206.84 244
16208.05 254
16209.25 264
16210.45 244
16211.66 250
16212.86 237
16214.06 254
16215.27 259
16216.47 250
16217.68 273
16218.88 225
16220.08 245
16221.29 256
16222.49 283
16223.69 270
16224.90 242
16226.10 270
16227.31 256
16228.51 296
16229.71 257
16230.92 259
16232.12 228
16233.33 242
16234.53 253
16235.74 248
16236.94 246
16238.14 276
16239.35 252
16240.55 255
16241.76 271
16242.96 238
16244.17 251
16245.37 244
16246.58 272
16247.78 252
16248.99 255
16250.19 268
16251.40 278
16252.60 283
16253.81 271
16255.01 251
16256.22 288
16257.42 283
16258.63 262
16259.83 264
16261.04 246
16262.24 264
16263.45 279
16264.65 293
16265.86 252
16267.06 257
16268.27 291
16269.47 305
16270.68 263
16271.89 300
16273.09 275
16274.30 306
16275.50 261
16276.71 265
16277.91 284
16279.12 287
16280.33 271
16281.53 274
16282.74 267
16283.94 282
16285.15 295
16286.36 298
16287.56 279
16288.77 310
16289.98 302
16291.18 321
16292.39 317
16293.59 311
16294.80 308
16296.01 260
16297.21 299
16298.42 314
16299.63 309
16300.83 324
16302.04 329
16303.25 330
16304.46 334
16305.66 341
16306.87 308
16308.08 317
16309.28 343
16310.49 318
16311.70 313
16312.90 345
16314.11 352
16315.32 345
16316.53 319
16317.73 331
16318.94 329
16320.15 318
16321.36 310
16322.56 320
16323.77 335
16324.98 297
16326.19 309
16327.39 259
16328.60 305
16329.81 300
16331.02 308
16332.23 299
16333.43 289
16334.64 286
16335.85 277
16337.06 286
16338.27 246
16339.47 281
16340.68 272
16341.89 257
16343.10 253
16344.31 280
16345.52 288
16346.72 285
16347.93 248
16349.14 252
16350.35 244
16351.56 269
16352.77 264
16353.98 249
16355.18 262
16356.39 269
16357.60 272
16358.81 250
16360.02 277
16361.23 271
16362.44 235
16363.65 246
16364.86 239
16366.07 235
16367.27 213
16368.48 256
16369.69 253
16370.90 268
16372.11 247
16373.32 252
16374.53 254
16375.74 259
16376.95 220
16378.16 238
16379.37 255
16380.58 234
16381.79 240
16383.00 250
16384.21 275
16385.42 252
16386.63 244
16387.84 239
16389.05 259
16390.26 229
16391.47 227
16392.68 201
16393.89 223
16395.10 240
16396.31 249
16397.52 255
16398.73 234
16399.94 231
16401.15 264
16402.36 239
16403.57 226
16404.78 245
16405.99 245
16407.20 242
16408.41 216
16409.62 222
16410.84 211
16412.05 241
16413.26 244
16414.47 228
16415.68 198
16416.89 231
16418.10 246
16419.31 245
16420.52 252
16421.73 238
16422.95 253
16424.16 230
16425.37 211
16426.58 234
16427.79 251
16429.00 246
16430.21 228
16431.43 231
16432.64 232
16433.85 223
16435.06 239
16436.27 245
16437.48 267
16438.70 232
16439.91 253
16441.12 243
16442.33 227
16443.54 227
16444.76 222
16445.97 248
16447.18 219
16448.39 231
16449.61 223
16450.82 236
16452.03 226
16453.24 225
16454.45 204
16455.67 220
16456.88 222
16458.09 219
16459.31 195
16460.52 224
16461.73 224
16462.94 217
16464.16 230
16465.37 237
16466.58 239
16467.79 228
16469.01 237
16470.22 255
16471.43 207
16472.65 237
16473.86 241
16475.07 230
16476.29 229
16477.50 220
16478.71 255
16479.93 274
16481.14 225
16482.35 206
16483.57 223
16484.78 226
16485.99 222
16487.21 225
16488.42 219
16489.64 202
16490.85 234
16492.06 248
16493.28 211
16494.49 243
16495.70 232
16496.92 213
16498.13 198
16499.35 191
16500.56 208
16501.77 248
16502.99 259
16504.20 222
16505.42 201
16506.63 217
16507.85 226
16509.06 241
16510.28 226
16511.49 230
16512.70 245
16513.92 216
16515.13 205
16516.35 190
16517.56 205
16518.78 253
16519.99 228
16521.21 197
16522.42 230
16523.64 227
16524.85 229
16526.07 220
16527.28 200
16528.50 243
16529.71 231
16530.93 239
16532.14 215
16533.36 232
16534.57 224
16535.79 258
16537.01 229
16538.22 211
16539.44 246
16540.65 197
16541.87 282
16543.08 240
16544.30 217
16545.52 247
16546.73 260
16547.95 257
16549.16 261
16550.38 269
16551.60 229
16552.81 256
16554.03 263
16555.24 260
16556.46 237
16557.68 276
16558.89 253
16560.11 255
16561.32 244
16562.54 221
16563.76 243
16564.97 264
16566.19 251
16567.41 277
16568.62 253
16569.84 257
16571.06 260
16572.27 264
16573.49 258
16574.71 257
16575.93 262
16577.14 285
16578.36 271
16579.58 287
16580.79 274
16582.01 294
16583.23 273
16584.44 293
16585.66 274
16586.88 254
16588.10 268
16589.31 277
16590.53 286
16591.75 294
16592.97 300
16594.18 289
16595.40 280
16596.62 256
16597.84 274
16599.06 264
16600.27 250
16601.49 231
16602.71 248
16603.93 276
16605.14 267
16606.36 259
16607.58 236
16608.80 233
16610.02 231
16611.24 241
16612.45 200
16613.67 241
16614.89 263
16616.11 197
16617.33 245
16618.55 219
16619.76 236
16620.98 255
16622.20 233
16623.42 223
16624.64 226
16625.86 219
16627.08 244
16628.30 222
16629.51 207
16630.73 218
16631.95 189
16633.17 238
16634.39 221
16635.61 224
16636.83 222
16638.05 186
16639.27 220
16640.49 220
16641.71 239
16642.92 226
16644.14 211
16645.36 260
16646.58 240
16647.80 243
16649.02 213
16650.24 211
16651.46 208
16652.68 227
16653.90 236
16655.12 203
16656.34 224
16657.56 219
16658.78 228
16660.00 234
16661.22 216
16662.44 237
16663.66 234
16664.88 219
16666.10 241
16667.32 227
16668.54 217
16669.76 213
16670.98 236
16672.20 221
16673.42 220
16674.64 234
16675.87 206
16677.09 219
16678.31 206
16679.53 205
16680.75 185
16681.97 217
16683.19 202
16684.41 236
16685.63 224
16686.85 245
16688.07 233
16689.30 211
16690.52 236
16691.74 241
16692.96 222
16694.18 219
16695.40 242
16696.62 236
16697.84 221
16699.07 221
16700.29 232
16701.51 233
16702.73 221
16703.95 230
16705.17 222
16706.40 206
16707.62 212
16708.84 251
16710.06 208
16711.28 199
16712.50 218
16713.73 241
16714.95 231
16716.17 213
16717.39 225
16718.61 230
16719.84 244
16721.06 211
16722.28 229
16723.50 217
16724.73 237
16725.95 203
16727.17 184
16728.39 205
16729.62 174
16730.84 178
16732.06 208
16733.28 210
16734.51 204
16735.73 188
16736.95 186
16738.18 211
16739.40 193
16740.62 199
16741.84 227
16743.07 212
16744.29 212
16745.51 218
16746.74 223
16747.96 231
16749.18 185
16750.41 188
16751.63 206
16752.85 203
16754.08 194
16755.30 249
16756.52 230
16757.75 179
16758.97 204
16760.20 209
16761.42 233
16762.64 224
16763.87 209
16765.09 199
16766.31 196
16767.54 192
16768.76 192
16769.99 211
16771.21 218
16772.43 185
16773.66 207
16774.88 186
16776.11 205
16777.33 194
16778.56 203
16779.78 213
16781.01 211
16782.23 200
16783.45 220
16784.68 233
16785.90 201
16787.13 218
16788.35 220
16789.58 200
16790.80 207
16792.03 194
16793.25 194
16794.48 191
16795.70 198
16796.93 205
16798.15 204
16799.38 213
16800.60 205
16801.83 196
16803.05 193
16804.28 222
16805.50 199
16806.73 202
16807.95 212
16809.18 198
16810.41 195
16811.63 190
16812.86 190
16814.08 199
16815.31 227
16816.53 212
16817.76 212
16818.99 217
16820.21 209
16821.44 217
16822.66 219
16823.89 203
16825.12 202
16826.34 218
16827.57 222
16828.79 227
16830.02 232
16831.25 188
16832.47 226
16833.70 226
16834.93 247
16836.15 217
16837.38 223
16838.61 226
16839.83 227
16841.06 267
16842.29 263
16843.51 264
16844.74 230
16845.97 224
16847.19 250
16848.42 260
16849.65 261
16850.87 244
16852.10 225
16853.33 238
16854.56 263
16855.78 275
16857.01 236
16858.24 223
16859.46 272
16860.69 264
16861.92 253
16863.15 270
16864.37 274
16865.60 312
16866.83 290
16868.06 247
16869.28 291
16870.51 345
16871.74 303
16872.97 322
16874.20 288
16875.42 367
16876.65 371
16877.88 368
16879.11 294
16880.34 354
16881.56 315
16882.79 377
16884.02 392
16885.25 350
16886.48 364
16887.71 355
16888.93 392
16890.16 372
16891.39 384
16892.62 382
16893.85 385
16895.08 353
16896.31 374
16897.53 366
16898.76 345
16899.99 325
16901.22 335
16902.45 300
16903.68 286
16904.91 299
16906.14 317
16907.37 301
16908.59 297
16909.82 295
16911.05 305
16912.28 289
16913.51 294
16914.74 332
16915.97 326
16917.20 304
16918.43 289
16919.66 279
16920.89 255
16922.12 302
16923.35 255
16924.58 268
16925.81 252
16927.04 257
16928.27 244
16929.50 276
16930.73 237
16931.96 234
16933.19 234
16934.42 256
16935.65 228
16936.88 248
16938.11 235
16939.34 227
16940.57 249
16941.80 272
16943.03 256
16944.26 238
16945.49 267
16946.72 269
16947.95 278
16949.18 265
16950.41 224
16951.64 244
16952.87 262
16954.10 224
16955.33 239
16956.57 212
16957.80 206
16959.03 216
16960.26 238
16961.49 250
16962.72 269
16963.95 233
16965.18 229
16966.41 255
16967.65 227
16968.88 220
16970.11 221
16971.34 237
16972.57 239
16973.80 234
16975.03 228
16976.27 222
16977.50 227
16978.73 261
16979.96 230
16981.19 242
16982.42 234
16983.66 273
16984.89 242
16986.12 207
16987.35 217
16988.58 235
16989.82 248
16991.05 222
16992.28 257
16993.51 225
16994.75 233
16995.98 238
16997.21 239
16998.44 243
16999.67 241
17000.91 234
17002.14 222
17003.37 231
17004.61 230
17005.84 211
17007.07 247
17008.30 243
17009.54 256
17010.77 215
17012.00 215
17013.23 224
17014.47 229
17015.70 226
17016.93 217
17018.17 207
17019.40 238
17020.63 237
17021.87 215
17023.10 203
17024.33 214
17025.57 221
17026.80 217
17028.03 216
17029.27 220
17030.50 221
17031.73 211
17032.97 207
17034.20 253
17035.44 230
17036.67 211
17037.90 206
17039.14 211
17040.37 226
17041.60 210
17042.84 205
17044.07 218
17045.31 182
17046.54 202
17047.78 208
17049.01 193
17050.24 185
17051.48 188
17052.71 210
17053.95 206
17055.18 210
17056.42 221
17057.65 207
17058.89 225
17060.12 205
17061.35 197
17062.59 232
17063.82 217
17065.06 220
17066.29 226
17067.53 192
17068.76 214
17070.00 203
17071.23 212
17072.47 212
17073.70 175
17074.94 202
17076.17 227
17077.41 194
17078.65 200
17079.88 195
17081.12 213
17082.35 202
17083.59 209
17084.82 214
17086.06 199
17087.29 193
17088.53 188
17089.77 181
17091.00 217
17092.24 193
17093.47 224
17094.71 194
17095.94 172
17097.18 205
17098.42 183
17099.65 228
17100.89 205
17102.12 215
17103.36 193
17104.60 196
17105.83 188
17107.07 180
17108.31 195
17109.54 183
17110.78 165
17112.02 158
17113.25 193
17114.49 192
17115.73 186
17116.96 175
17118.20 200
17119.44 172
17120.67 177
17121.91 169
17123.15 166
17124.38 186
17125.62 168
17126.86 163
17128.10 203
17129.33 178
17130.57 186
17131.81 190
17133.04 187
17134.28 184
17135.52 197
17136.76 198
17137.99 192
17139.23 194
17140.47 193
17141.71 200
17142.94 204
17144.18 209
17145.42 208
17146.66 196
17147.90 186
17149.13 180
17150.37 187
17151.61 184
17152.85 214
17154.08 167
17155.32 182
17156.56 187
17157.80 174
17159.04 176
17160.28 172
17161.51 187
17162.75 169
17163.99 187
17165.23 172
17166.47 172
17167.71 198
17168.95 196
17170.18 172
17171.42 196
17172.66 180
17173.90 187
17175.14 182
17176.38 185
17177.62 189
17178.86 180
17180.09 186
17181.33 174
17182.57 196
17183.81 197
17185.05 179
17186.29 202
17187.53 192
17188.77 161
17190.01 185
17191.25 177
17192.49 174
17193.73 185
17194.97 198
17196.21 201
17197.45 171
17198.69 184
17199.92 149
17201.16 141
17202.40 153
17203.64 152
17204.88 183
17206.12 164
17207.36 164
17208.60 200
17209.84 177
17211.08 180
17212.32 162
17213.56 173
17214.81 183
17216.05 179
17217.29 205
17218.53 159
17219.77 191
17221.01 197
17222.25 190
17223.49 193
17224.73 189
17225.97 181
17227.21 175
17228.45 170
17229.69 181
17230.93 175
17232.17 193
17233.41 185
17234.66 164
17235.90 173
17237.14 193
17238.38 198
17239.62 181
17240.86 172
17242.10 156
17243.34 167
17244.58 166
17245.83 170
17247.07 140
17248.31 197
17249.55 203
17250.79 178
17252.03 163
17253.28 184
17254.52 172
17255.76 169
17257.00 183
17258.24 147
17259.48 157
17260.73 171
17261.97 179
17263.21 176
17264.45 181
17265.69 158
17266.94 191
17268.18 172
17269.42 178
17270.66 154
17271.91 152
17273.15 152
17274.39 164
17275.63 183
17276.88 149
17278.12 190
17279.36 188
17280.60 199
17281.85 160
17283.09 170
17284.33 154
17285.57 174
17286.82 185
17288.06 189
17289.30 171
17290.55 167
17291.79 171
17293.03 193
17294.28 171
17295.52 136
17296.76 155
17298.01 190
17299.25 191
17300.49 166
17301.74 146
17302.98 168
17304.22 180
17305.47 159
17306.71 186
17307.95 163
17309.20 176
17310.44 165
17311.68 155
17312.93 136
17314.17 146
17315.42 162
17316.66 187
17317.90 190
17319.15 163
17320.39 161
17321.64 162
17322.88 158
17324.12 155
17325.37 178
17326.61 176
17327.86 165
17329.10 140
17330.35 166
17331.59 166
17332.83 167
17334.08 170
17335.32 146
17336.57 139
17337.81 169
17339.06 182
17340.30 164
17341.55 151
17342.79 171
17344.04 166
17345.28 176
17346.53 168
17347.77 158
17349.02 150
17350.26 155
17351.51 166
17352.75 169
17354.00 149
17355.24 173
17356.49 168
17357.73 164
17358.98 121
17360.23 156
17361.47 159
17362.72 180
17363.96 168
17365.21 174
17366.45 188
17367.70 180
17368.95 172
17370.19 151
17371.44 197
17372.68 178
17373.93 169
17375.18 177
17376.42 159
17377.67 174
17378.91 171
17380.16 153
17381.41 175
17382.65 161
17383.90 184
17385.15 160
17386.39 181
17387.64 172
17388.89 171
17390.13 156
17391.38 175
17392.63 192
17393.87 160
17395.12 159
17396.37 149
17397.61 164
17398.86 171
17400.11 195
17401.35 153
17402.60 155
17403.85 164
17405.09 197
17406.34 160
17407.59 175
17408.84 156
17410.08 160
17411.33 161
17412.58 185
17413.83 183
17415.07 160
17416.32 161
17417.57 173
17418.82 161
17420.06 162
17421.31 151
17422.56 155
17423.81 179
17425.05 150
17426.30 163
17427.55 180
17428.80 194
17430.05 170
17431.29 167
17432.54 174
17433.79 171
17435.04 172
17436.29 175
17437.54 181
17438.78 169
17440.03 152
17441.28 163
17442.53 183
17443.78 171
17445.03 153
17446.27 177
17447.52 169
17448.77 193
17450.02 149
17451.27 173
17452.52 160
17453.77 169
17455.02 151
17456.27 182
17457.51 166
17458.76 154
17460.01 153
17461.26 201
17462.51 179
17463.76 174
17465.01 151
17466.26 166
17467.51 207
17468.76 180
17470.01 179
17471.26 147
17472.51 180
17473.76 176
17475.01 193
17476.26 160
17477.50 139
17478.75 166
17480.00 214
17481.25 179
17482.50 181
17483.75 194
17485.00 167
17486.25 188
17487.50 164
17488.75 167
17490.00 167
17491.25 187
17492.51 161
17493.76 153
17495.01 143
17496.26 156
17497.51 166
17498.76 185
17500.01 163
17501.26 176
17502.51 150
17503.76 188
17505.01 175
17506.26 196
17507.51 175
17508.76 163
17510.01 216
17511.26 183
17512.52 203
17513.77 177
17515.02 177
17516.27 171
17517.52 196
17518.77 171
17520.02 203
17521.27 173
17522.53 207
17523.78 167
17525.03 169
17526.28 170
17527.53 187
17528.78 217
17530.03 206
17531.29 180
17532.54 195
17533.79 158
17535.04 163
17536.29 195
17537.55 194
17538.80 183
17540.05 151
17541.30 191
17542.55 182
17543.81 189
17545.06 188
17546.31 202
17547.56 205
17548.81 193
17550.07 202
17551.32 151
17552.57 179
17553.82 177
17555.08 186
17556.33 176
17557.58 198
17558.83 172
17560.09 196
17561.34 180
17562.59 192
17563.85 187
17565.10 186
17566.35 159
17567.60 165
17568.86 180
17570.11 190
17571.36 206
17572.62 180
17573.87 203
17575.12 185
17576.38 195
17577.63 193
17578.88 182
17580.14 155
17581.39 192
17582.64 196
17583.90 197
17585.15 195
17586.40 191
17587.66 206
17588.91 157
17590.17 192
17591.42 177
17592.67 198
17593.93 167
17595.18 193
17596.43 194
17597.69 194
17598.94 207
17600.20 228
17601.45 164
17602.71 162
17603.96 167
17605.21 201
17606.47 173
17607.72 186
17608.98 181
17610.23 192
17611.49 215
17612.74 199
17614.00 190
17615.25 180
17616.50 229
17617.76 205
17619.01 188
17620.27 166
17621.52 207
17622.78 197
17624.03 223
17625.29 189
17626.54 170
17627.80 184
17629.05 188
17630.31 191
17631.56 201
17632.82 202
17634.08 201
17635.33 184
17636.59 181
17637.84 193
17639.10 193
17640.35 192
17641.61 187
17642.86 204
17644.12 209
17645.38 209
17646.63 212
17647.89 177
17649.14 200
17650.40 174
17651.66 226
17652.91 191
17654.17 162
17655.42 175
17656.68 196
17657.94 190
17659.19 203
17660.45 181
17661.70 181
17662.96 191
17664.22 184
17665.47 184
17666.73 188
17667.99 206
17669.24 211
17670.50 200
17671.76 192
17673.01 188
17674.27 165
17675.53 219
17676.78 174
17678.04 196
17679.30 170
17680.56 193
17681.81 157
17683.07 172
17684.33 169
17685.58 163
17686.84 184
17688.10 170
17689.36 172
17690.61 170
17691.87 180
17693.13 178
17694.39 191
17695.64 170
17696.90 168
17698.16 154
17699.42 175
17700.67 184
17701.93 190
17703.19 172
17704.45 168
17705.70 166
17706.96 195
17708.22 168
17709.48 154
17710.74 178
17711.99 175
17713.25 184
17714.51 168
17715.77 169
17717.03 171
17718.29 169
17719.54 146
17720.80 155
17722.06 160
17723.32 179
17724.58 171
17725.84 164
17727.10 151
17728.35 161
17729.61 183
17730.87 178
17732.13 163
17733.39 167
17734.65 165
17735.91 153
17737.17 183
17738.43 167
17739.69 170
17740.94 166
17742.20 162
17743.46 168
17744.72 174
17745.98 171
17747.24 194
17748.50 174
17749.76 169
17751.02 165
17752.28 166
17753.54 207
17754.80 207
17756.06 176
17757.32 172
17758.58 191
17759.84 190
17761.10 194
17762.36 184
17763.62 169
17764.88 184
17766.14 180
17767.40 182
17768.66 154
17769.92 166
17771.18 142
17772.44 183
17773.70 166
17774.96 148
17776.22 142
17777.48 168
17778.74 164
17780.00 150
17781.26 171
17782.52 159
17783.78 170
17785.04 153
17786.30 169
17787.57 174
17788.83 173
17790.09 162
17791.35 162
17792.61 144
17793.87 167
17795.13 161
17796.39 184
17797.65 131
17798.91 138
17800.18 155
17801.44 158
17802.70 146
17803.96 169
17805.22 163
17806.48 169
17807.74 178
17809.01 175
17810.27 175
17811.53 169
17812.79 187
17814.05 171
17815.31 166
17816.58 170
17817.84 165
17819.10 156
17820.36 171
17821.62 155
17822.89 150
17824.15 159
17825.41 148
17826.67 139
17827.94 160
17829.20 152
17830.46 156
17831.72 181
17832.98 195
17834.25 184
17835.51 142
17836.77 165
17838.04 195
17839.30 181
17840.56 154
17841.82 162
17843.09 160
17844.35 170
17845.61 167
17846.87 182
17848.14 191
17849.40 136
17850.66 172
17851.93 169
17853.19 172
17854.45 166
17855.72 163
17856.98 142
17858.24 150
17859.51 137
17860.77 158
17862.03 166
17863.30 155
17864.56 188
17865.82 184
17867.09 159
17868.35 163
17869.62 163
17870.88 166
17872.14 156
17873.41 134
17874.67 146
17875.93 162
17877.20 155
17878.46 152
17879.73 159
17880.99 160
17882.26 164
17883.52 161
17884.78 164
17886.05 165
17887.31 150
17888.58 164
17889.84 163
17891.11 171
17892.37 172
17893.63 163
17894.90 156
17896.16 175
17897.43 152
17898.69 168
17899.96 163
17901.22 155
17902.49 166
17903.75 152
17905.02 174
17906.28 149
17907.55 174
17908.81 145
17910.08 146
17911.34 165
17912.61 150
17913.87 165
17915.14 164
17916.41 134
17917.67 144
17918.94 153
17920.20 158
17921.47 135
17922.73 166
17924.00 165
17925.26 132
17926.53 134
17927.80 154
17929.06 185
17930.33 150
17931.59 129
17932.86 128
17934.13 154
17935.39 148
17936.66 140
17937.92 154
17939.19 160
17940.46 163
17941.72 155
17942.99 154
17944.26 149
17945.52 137
17946.79 163
17948.06 158
17949.32 166
17950.59 168
17951.85 154
17953.12 188
17954.39 154
17955.66 137
17956.92 118
17958.19 156
17959.46 195
17960.72 132
17961.99 159
17963.26 137
17964.52 165
17965.79 180
17967.06 154
17968.33 118
17969.59 148
17970.86 145
17972.13 155
17973.40 151
17974.66 150
17975.93 146
17977.20 160
17978.47 174
17979.73 175
17981.00 169
17982.27 157
17983.54 164
17984.80 143
17986.07 154
17987.34 154
17988.61 143
17989.88 144
17991.14 158
17992.41 158
17993.68 154
17994.95 145
17996.22 162
17997.48 155
17998.75 136
18000.02 150
18001.29 176
18002.56 161
18003.83 172
18005.10 156
18006.36 156
18007.63 167
18008.90 173
18010.17 180
18011.44 137
18012.71 150
18013.98 156
18015.25 158
18016.51 130
18017.78 125
18019.05 131
18020.32 150
18021.59 149
18022.86 143
18024.13 146
18025.40 146
18026.67 167
18027.94 167
18029.21 162
18030.48 156
18031.75 151
18033.01 189
18034.28 154
18035.55 146
18036.82 157
18038.09 156
18039.36 141
18040.63 180
18041.90 168
18043.17 147
18044.44 131
18045.71 138
18046.98 115
18048.25 157
18049.52 152
18050.79 156
18052.06 135
18053.33 155
18054.60 133
18055.87 173
18057.14 186
18058.42 146
18059.69 170
18060.96 147
18062.23 142
18063.50 163
18064.77 147
18066.04 135
18067.31 159
18068.58 135
18069.85 173
18071.12 160
18072.39 175
18073.66 152
18074.93 156
18076.21 157
18077.48 162
18078.75 140
18080.02 163
18081.29 167
18082.56 145
18083.83 151
18085.10 156
18086.38 181
18087.65 137
18088.92 175
18090.19 156
18091.46 173
18092.73 177
18094.01 164
18095.28 176
18096.55 136
18097.82 160
18099.09 153
18100.36 161
18101.64 144
18102.91 157
18104.18 149
18105.45 149
18106.73 136
18108.00 159
18109.27 158
18110.54 166
18111.81 170
18113.09 175
18114.36 152
18115.63 151
18116.90 179
18118.18 162
18119.45 178
18120.72 149
18121.99 161
18123.27 156
18124.54 164
18125.81 170
18127.09 162
18128.36 154
18129.63 154
18130.90 170
18132.18 158
18133.45 166
18134.72 162
18136.00 154
18137.27 149
18138.54 173
18139.82 143
18141.09 157
18142.36 126
18143.64 165
18144.91 170
18146.18 170
18147.46 139
18148.73 153
18150.00 131
18151.28 180
18152.55 163
18153.83 151
18155.10 152
18156.37 142
18157.65 174
18158.92 142
18160.20 159
18161.47 133
18162.74 162
18164.02 148
18165.29 156
18166.57 156
18167.84 150
18169.12 158
18170.39 149
18171.66 183
18172.94 132
18174.21 153
18175.49 147
18176.76 142
18178.04 157
18179.31 141
18180.59 150
18181.86 166
18183.14 164
18184.41 134
18185.69 113
18186.96 149
18188.24 153
18189.51 145
18190.79 147
18192.06 151
18193.34 135
18194.61 159
18195.89 168
18197.16 161
18198.44 179
18199.71 135
18200.99 165
18202.26 143
18203.54 146
18204.81 133
18206.09 145
18207.37 150
18208.64 170
18209.92 149
18211.19 163
18212.47 151
18213.75 185
18215.02 163
18216.30 142
18217.57 149
18218.85 161
18220.13 200
18221.40 138
18222.68 140
18223.95 138
18225.23 171
18226.51 156
18227.78 157
18229.06 161
18230.34 139
18231.61 143
18232.89 147
18234.17 145
18235.44 121
18236.72 164
18238.00 131
18239.27 158
18240.55 136
18241.83 152
18243.10 166
18244.38 151
18245.66 136
18246.94 145
18248.21 137
18249.49 165
18250.77 164
18252.04 155
18253.32 153
18254.60 154
18255.88 169
18257.15 135
18258.43 136
18259.71 151
18260.99 165
18262.26 133
18263.54 185
18264.82 153
18266.10 175
18267.37 164
18268.65 184
18269.93 151
18271.21 139
18272.49 158
18273.76 148
18275.04 170
18276.32 145
18277.60 169
18278.88 149
18280.15 164
18281.43 140
18282.71 166
18283.99 152
18285.27 163
18286.55 163
18287.83 147
18289.10 142
18290.38 149
18291.66 137
18292.94 134
18294.22 136
18295.50 157
18296.78 166
18298.06 153
18299.33 145
18300.61 127
18301.89 166
18303.17 152
18304.45 137
18305.73 144
18307.01 152
18308.29 170
18309.57 169
18310.85 168
18312.13 162
18313.41 140
18314.68 124
18315.96 147
18317.24 154
18318.52 150
18319.80 157
18321.08 179
18322.36 161
18323.64 142
18324.92 164
18326.20 152
18327.48 129
18328.76 146
18330.04 136
18331.32 154
18332.60 132
18333.88 146
18335.16 147
18336.44 154
18337.72 153
18339.00 152
18340.28 139
18341.56 120
18342.84 170
18344.12 141
18345.41 154
18346.69 124
18347.97 159
18349.25 124
18350.53 141
18351.81 144
18353.09 168
18354.37 162
18355.65 153
18356.93 140
18358.21 148
18359.49 150
18360.78 146
18362.06 156
18363.34 157
18364.62 153
18365.90 116
18367.18 134
18368.46 136
18369.74 155
18371.03 152
18372.31 156
18373.59 155
18374.87 163
18376.15 165
18377.43 145
18378.72 165
18380.00 148
18381.28 148
18382.56 143
18383.84 170
18385.12 145
18386.41 182
18387.69 163
18388.97 186
18390.25 162
18391.53 152
18392.82 161
18394.10 145
18395.38 167
18396.66 148
18397.95 147
18399.23 145
18400.51 160
18401.79 139
18403.08 145
18404.36 154
18405.64 179
18406.92 178
18408.21 165
18409.49 151
18410.77 150
18412.06 144
18413.34 145
18414.62 140
18415.90 152
18417.19 157
18418.47 167
18419.75 170
18421.04 173
18422.32 156
18423.60 173
18424.89 160
18426.17 163
18427.45 165
18428.74 147
18430.02 170
18431.30 172
18432.59 140
18433.87 123
18435.15 140
18436.44 160
18437.72 155
18439.01 159
18440.29 151
18441.57 142
18442.86 165
18444.14 187
18445.43 149
18446.71 142
18447.99 166
18449.28 153
18450.56 131
18451.85 141
18453.13 164
18454.42 140
18455.70 147
18456.98 160
18458.27 157
18459.55 148
18460.84 140
18462.12 133
18463.41 157
18464.69 143
18465.98 152
18467.26 150
18468.55 142
18469.83 175
18471.12 169
18472.40 143
18473.69 157
18474.97 161
18476.26 132
18477.54 173
18478.83 149
18480.11 157
18481.40 141
18482.68 142
18483.97 136
18485.25 162
18486.54 158
18487.82 158
18489.11 149
18490.40 155
18491.68 164
18492.97 136
18494.25 146
18495.54 156
18496.82 166
18498.11 135
18499.40 139
18500.68 140
18501.97 143
18503.25 151
18504.54 154
18505.83 127
18507.11 133
18508.40 142
18509.69 133
18510.97 128
18512.26 139
18513.54 132
18514.83 122
18516.12 161
18517.40 135
18518.69 138
18519.98 148
18521.26 173
18522.55 131
18523.84 157
18525.12 137
18526.41 147
18527.70 135
18528.99 145
18530.27 135
18531.56 147
18532.85 156
18534.13 151
18535.42 153
18536.71 124
18538.00 159
18539.28 136
18540.57 171
18541.86 143
18543.14 159
18544.43 143
18545.72 147
18547.01 143
18548.30 141
18549.58 123
18550.87 144
18552.16 151
18553.45 156
18554.73 161
18556.02 152
18557.31 145
18558.60 144
18559.89 168
18561.17 154
18562.46 175
18563.75 139
18565.04 181
18566.33 142
18567.62 144
18568.90 153
18570.19 136
18571.48 168
18572.77 157
18574.06 176
18575.35 144
18576.63 151
18577.92 177
18579.21 151
18580.50 128
18581.79 146
18583.08 136
18584.37 146
18585.66 113
18586.95 153
18588.23 160
18589.52 152
18590.81 164
18592.10 186
18593.39 183
18594.68 138
18595.97 167
18597.26 155
18598.55 155
18599.84 155
18601.13 175
18602.42 140
18603.71 164
18605.00 143
18606.29 162
18607.58 187
18608.86 156
18610.15 154
18611.44 182
18612.73 200
18614.02 181
18615.31 187
18616.60 185
18617.89 175
18619.18 148
18620.47 143
18621.76 152
18623.06 157
18624.35 160
18625.64 181
18626.93 158
18628.22 173
18629.51 167
18630.80 179
18632.09 165
18633.38 159
18634.67 162
18635.96 168
18637.25 155
18638.54 154
18639.83 140
18641.12 139
18642.41 161
18643.71 128
18645.00 182
18646.29 143
18647.58 137
18648.87 132
18650.16 163
18651.45 154
18652.74 139
18654.03 132
18655.33 145
18656.62 150
18657.91 125
18659.20 143
18660.49 154
18661.78 152
18663.07 126
18664.37 154
18665.66 146
18666.95 151
18668.24 153
18669.53 152
18670.83 157
18672.12 126
18673.41 161
18674.70 145
18675.99 152
18677.29 136
18678.58 126
18679.87 150
18681.16 171
18682.45 142
18683.75 146
18685.04 140
18686.33 151
18687.62 144
18688.92 139
18690.21 140
18691.50 124
18692.79 142
18694.09 141
18695.38 153
18696.67 119
18697.97 152
18699.26 162
18700.55 121
18701.84 129
18703.14 153
18704.43 127
18705.72 160
18707.02 143
18708.31 163
18709.60 145
18710.90 155
18712.19 148
18713.48 119
18714.78 118
18716.07 134
18717.36 132
18718.66 134
18719.95 158
18721.24 141
18722.54 182
18723.83 141
18725.13 135
18726.42 123
18727.71 150
18729.01 137
18730.30 164
18731.60 147
18732.89 155
18734.18 148
18735.48 161
18736.77 155
18738.07 142
18739.36 146
18740.66 144
18741.95 162
18743.24 119
18744.54 148
18745.83 144
18747.13 160
18748.42 133
18749.72 158
18751.01 148
18752.31 141
18753.60 144
18754.90 157
18756.19 145
18757.49 131
18758.78 144
18760.08 125
18761.37 135
18762.67 129
18763.96 166
18765.26 131
18766.55 151
18767.85 135
18769.14 128
18770.44 121
18771.73 155
18773.03 155
18774.32 156
18775.62 135
18776.91 145
18778.21 143
18779.51 143
18780.80 138
18782.10 145
18783.39 146
18784.69 137
18785.99 161
18787.28 146
18788.58 145
18789.87 128
18791.17 123
18792.47 125
18793.76 151
18795.06 132
18796.35 127
18797.65 146
18798.95 168
18800.24 164
18801.54 156
18802.84 153
18804.13 138
18805.43 149
18806.73 120
18808.02 157
18809.32 141
18810.62 137
18811.91 140
18813.21 147
18814.51 148
18815.80 140
18817.10 128
18818.40 145
18819.69 131
18820.99 123
18822.29 148
18823.59 137
18824.88 109
18826.18 123
18827.48 157
18828.78 162
18830.07 168
18831.37 127
18832.67 150
18833.97 121
18835.26 138
18836.56 134
18837.86 145
18839.16 137
18840.45 143
18841.75 152
18843.05 152
18844.35 156
18845.65 151
18846.94 153
18848.24 134
18849.54 160
18850.84 136
18852.14 142
18853.43 150
18854.73 123
18856.03 126
18857.33 126
18858.63 120
18859.93 128
18861.22 148
18862.52 137
18863.82 126
18865.12 129
18866.42 164
18867.72 135
18869.02 126
18870.32 143
18871.61 137
18872.91 130
18874.21 151
18875.51 138
18876.81 141
18878.11 141
18879.41 143
18880.71 162
18882.01 124
18883.31 134
18884.61 129
18885.90 134
18887.20 135
18888.50 142
18889.80 136
18891.10 158
18892.40 129
18893.70 126
18895.00 127
18896.30 133
18897.60 126
18898.90 123
18900.20 133
18901.50 141
18902.80 120
18904.10 122
18905.40 143
18906.70 124
18908.00 122
18909.30 137
18910.60 158
18911.90 146
18913.20 138
18914.50 136
18915.80 143
18917.10 124
18918.40 117
18919.70 138
18921.00 112
18922.30 131
18923.61 138
18924.91 139
18926.21 117
18927.51 158
18928.81 148
18930.11 137
18931.41 139
18932.71 143
18934.01 136
18935.31 139
18936.61 143
18937.92 135
18939.22 163
18940.52 136
18941.82 121
18943.12 126
18944.42 143
18945.72 117
18947.03 127
18948.33 117
18949.63 134
18950.93 131
18952.23 132
18953.53 120
18954.84 134
18956.14 133
18957.44 131
18958.74 140
18960.04 123
18961.34 119
18962.65 151
18963.95 114
18965.25 130
18966.55 139
18967.86 137
18969.16 131
18970.46 133
18971.76 129
18973.06 95
18974.37 134
18975.67 114
18976.97 112
18978.27 141
18979.58 126
18980.88 126
18982.18 136
18983.48 123
18984.79 106
18986.09 125
18987.39 143
18988.70 164
18990.00 126
18991.30 127
18992.61 105
18993.91 136
18995.21 137
18996.51 141
18997.82 140
18999.12 141
19000.42 149
19001.73 128
19003.03 129
19004.33 135
19005.64 120
19006.94 112
19008.25 146
19009.55 126
19010.85 133
19012.16 122
19013.46 127
19014.76 120
19016.07 141
19017.37 115
19018.68 107
19019.98 135
19021.28 118
19022.59 108
19023.89 111
19025.20 139
19026.50 134
19027.80 130
19029.11 134
19030.41 133
19031.72 126
19033.02 123
19034.33 123
19035.63 119
19036.94 122
19038.24 120
19039.54 116
19040.85 115
19042.15 112
19043.46 125
19044.76 143
19046.07 128
19047.37 129
19048.68 129
19049.98 131
19051.29 148
19052.59 148
19053.90 128
19055.20 116
19056.51 133
19057.81 143
19059.12 127
19060.43 129
19061.73 147
19063.04 137
19064.34 131
19065.65 150
19066.95 140
19068.26 154
19069.56 137
19070.87 133
19072.18 156
19073.48 138
19074.79 121
19076.09 133
19077.40 122
19078.71 133
19080.01 116
19081.32 133
19082.62 140
19083.93 122
19085.24 126
19086.54 146
19087.85 133
19089.16 113
19090.46 150
19091.77 141
19093.07 111
19094.38 118
19095.69 145
19096.99 169
19098.30 150
19099.61 144
19100.91 138
19102.22 147
19103.53 149
19104.84 146
19106.14 135
19107.45 146
19108.76 125
19110.06 129
19111.37 142
19112.68 154
19113.98 166
19115.29 147
19116.60 153
19117.91 144
19119.21 116
19120.52 120
19121.83 136
19123.14 121
19124.44 105
19125.75 138
19127.06 134
19128.37 140
19129.68 144
19130.98 136
19132.29 124
19133.60 142
19134.91 145
19136.21 123
19137.52 117
19138.83 121
19140.14 150
19141.45 122
19142.76 136
19144.06 137
19145.37 154
19146.68 141
19147.99 147
19149.30 173
19150.61 125
19151.91 162
19153.22 125
19154.53 122
19155.84 126
19157.15 116
19158.46 114
19159.77 147
19161.07 129
19162.38 142
19163.69 140
19165.00 149
19166.31 133
19167.62 121
19168.93 104
19170.24 124
19171.55 126
19172.86 105
19174.17 127
19175.48 117
19176.78 141
19178.09 125
19179.40 130
19180.71 143
19182.02 119
19183.33 122
19184.64 135
19185.95 135
19187.26 128
19188.57 132
19189.88 108
19191.19 141
19192.50 116
19193.81 121
19195.12 127
19196.43 144
19197.74 138
19199.05 167
19200.36 137
19201.67 106
19202.98 133
19204.29 147
19205.60 147
19206.91 135
19208.22 144
19209.53 146
19210.84 136
19212.15 143
19213.47 173
19214.78 128
19216.09 136
19217.40 125
19218.71 124
19220.02 128
19221.33 123
19222.64 136
19223.95 142
19225.26 117
19226.57 118
19227.89 161
19229.20 142
19230.51 104
19231.82 118
19233.13 143
19234.44 136
19235.75 107
19237.06 130
19238.38 117
19239.69 119
19241.00 127
19242.31 139
19243.62 117
19244.93 125
19246.25 129
19247.56 120
19248.87 119
19250.18 115
19251.49 142
19252.81 154
19254.12 127
19255.43 114
19256.74 120
19258.05 142
19259.37 143
19260.68 146
19261.99 140
19263.30 141
19264.62 152
19265.93 127
19267.24 134
19268.55 141
19269.87 155
19271.18 155
19272.49 139
19273.80 130
19275.12 111
19276.43 126
19277.74 146
19279.05 116
19280.37 126
19281.68 132
19282.99 136
19284.31 131
19285.62 132
19286.93 132
19288.25 138
19289.56 142
19290.87 152
19292.19 133
19293.50 117
19294.81 135
19296.13 118
19297.44 117
19298.75 123
19300.07 123
19301.38 138
19302.69 142
19304.01 114
19305.32 111
19306.64 119
19307.95 109
19309.26 129
19310.58 102
19311.89 116
19313.21 131
19314.52 130
19315.83 126
19317.15 117
19318.46 129
19319.78 115
19321.09 119
19322.41 119
19323.72 127
19325.03 131
19326.35 105
19327.66 124
19328.98 135
19330.29 129
19331.61 132
19332.92 139
19334.24 129
19335.55 119
19336.87 138
19338.18 119
19339.50 129
19340.81 146
19342.13 141
19343.44 123
19344.76 120
19346.07 125
19347.39 129
19348.70 127
19350.02 123
19351.33 140
19352.65 143
19353.96 128
19355.28 122
19356.59 117
19357.91 132
19359.23 134
19360.54 130
19361.86 138
19363.17 112
19364.49 131
19365.80 121
19367.12 132
19368.44 146
19369.75 124
19371.07 126
19372.38 116
19373.70 128
19375.02 125
19376.33 134
19377.65 135
19378.97 152
19380.28 136
19381.60 142
19382.91 135
19384.23 145
19385.55 144
19386.86 122
19388.18 122
19389.50 122
19390.81 118
19392.13 128
19393.45 112
19394.76 141
19396.08 140
19397.40 110
19398.72 126
19400.03 131
19401.35 136
19402.67 112
19403.98 122
19405.30 119
19406.62 133
19407.94 118
19409.25 120
19410.57 129
19411.89 142
19413.20 135
19414.52 132
19415.84 131
19417.16 116
19418.48 108
19419.79 127
19421.11 127
19422.43 132
19423.75 137
19425.06 137
19426.38 129
19427.70 115
19429.02 127
19430.34 132
19431.65 137
19432.97 150
19434.29 125
19435.61 148
19436.93 117
19438.25 112
19439.56 123
19440.88 124
19442.20 127
19443.52 135
19444.84 134
19446.16 122
19447.47 120
19448.79 135
19450.11 133
19451.43 151
19452.75 119
19454.07 145
19455.39 140
19456.71 141
19458.03 117
19459.34 128
19460.66 139
19461.98 144
19463.30 137
19464.62 152
19465.94 162
19467.26 111
19468.58 127
19469.90 131
19471.22 134
19472.54 107
19473.86 149
19475.18 118
19476.50 121
19477.82 139
19479.14 136
19480.46 141
19481.78 149
19483.10 131
19484.42 154
19485.73 126
19487.05 98
19488.37 124
19489.70 132
19491.02 154
19492.34 129
19493.66 125
19494.98 116
19496.30 124
19497.62 130
19498.94 130
19500.26 124
19501.58 107
19502.90 130
19504.22 114
19505.54 122
19506.86 123
19508.18 121
19509.50 130
19510.82 102
19512.14 109
19513.46 134
19514.78 134
19516.11 87
19517.43 119
19518.75 135
19520.07 134
19521.39 110
19522.71 120
19524.03 137
19525.35 146
19526.68 129
19528.00 126
19529.32 141
19530.64 128
19531.96 138
19533.28 128
19534.60 124
19535.93 127
19537.25 119
19538.57 124
19539.89 117
19541.21 93
19542.53 137
19543.86 130
19545.18 124
19546.50 119
19547.82 124
19549.14 124
19550.47 125
19551.79 111
19553.11 112
19554.43 136
19555.76 140
19557.08 113
19558.40 132
19559.72 104
19561.05 134
19562.37 140
19563.69 132
19565.01 115
19566.34 129
19567.66 126
19568.98 138
19570.30 136
19571.63 119
19572.95 131
19574.27 141
19575.60 114
19576.92 126
19578.24 133
19579.57 142
19580.89 124
19582.21 112
19583.54 117
19584.86 131
19586.18 126
19587.51 124
19588.83 123
19590.15 130
19591.48 116
19592.80 138
19594.12 111
19595.45 123
19596.77 123
19598.09 133
19599.42 149
19600.74 141
19602.07 125
19603.39 119
19604.71 123
19606.04 115
19607.36 116
19608.69 151
19610.01 149
19611.33 123
19612.66 130
19613.98 127
19615.31 111
19616.63 137
19617.96 128
19619.28 146
19620.60 159
19621.93 135
19623.25 128
19624.58 145
19625.90 120
19627.23 142
19628.55 152
19629.88 128
19631.20 100
19632.53 120
19633.85 126
19635.18 112
19636.50 111
19637.83 119
19639.15 112
19640.48 148
19641.80 124
19643.13 136
19644.45 132
19645.78 139
19647.10 141
19648.43 128
19649.76 123
19651.08 119
19652.41 124
19653.73 112
19655.06 120
19656.38 151
19657.71 120
19659.04 137
19660.36 152
19661.69 116
19663.01 140
19664.34 147
19665.67 118
19666.99 119
19668.32 123
19669.64 136
19670.97 130
19672.30 154
19673.62 117
19674.95 107
19676.28 110
19677.60 116
19678.93 134
19680.25 128
19681.58 131
19682.91 125
19684.23 123
19685.56 152
19686.89 125
19688.22 140
19689.54 122
19690.87 110
19692.20 134
19693.52 115
19694.85 116
19696.18 125
19697.50 119
19698.83 128
19700.16 121
19701.49 157
19702.81 147
19704.14 128
19705.47 135
19706.80 116
19708.12 106
19709.45 135
19710.78 111
19712.11 141
19713.43 141
19714.76 119
19716.09 139
19717.42 115
19718.74 131
19720.07 115
19721.40 121
19722.73 137
19724.06 116
19725.38 109
19726.71 130
19728.04 144
19729.37 128
19730.70 98
19732.03 112
19733.35 123
19734.68 112
19736.01 107
19737.34 131
19738.67 127
19740.00 134
19741.32 149
19742.65 131
19743.98 139
19745.31 117
19746.64 110
19747.97 133
19749.30 152
19750.63 129
19751.96 127
19753.28 127
19754.61 111
19755.94 127
19757.27 137
19758.60 149
19759.93 128
19761.26 143
19762.59 158
19763.92 125
19765.25 106
19766.58 141
19767.91 146
19769.24 128
19770.57 122
19771.90 126
19773.22 133
19774.55 126
19775.88 122
19777.21 125
19778.54 128
19779.87 137
19781.20 118
19782.53 129
19783.86 113
19785.19 107
19786.52 112
19787.85 114
19789.18 119
19790.51 114
19791.85 123
19793.18 119
19794.51 123
19795.84 115
19797.17 136
19798.50 132
19799.83 119
19801.16 116
19802.49 120
19803.82 124
19805.15 114
19806.48 123
19807.81 134
19809.14 117
19810.47 137
19811.81 144
19813.14 151
19814.47 140
19815.80 130
19817.13 148
19818.46 144
19819.79 152
19821.12 139
19822.45 148
19823.79 116
19825.12 128
19826.45 130
19827.78 124
19829.11 114
19830.44 138
19831.78 158
19833.11 142
19834.44 107
19835.77 135
19837.10 137
19838.43 135
19839.77 136
19841.10 158
19842.43 135
19843.76 125
19845.09 129
19846.43 139
19847.76 134
19849.09 127
19850.42 131
19851.76 131
19853.09 116
19854.42 128
19855.75 146
19857.09 140
19858.42 137
19859.75 148
19861.08 114
19862.42 146
19863.75 133
19865.08 137
19866.41 149
19867.75 127
19869.08 150
19870.41 140
19871.75 95
19873.08 110
19874.41 102
19875.75 128
19877.08 126
19878.41 128
19879.75 117
19881.08 123
19882.41 147
19883.75 128
19885.08 113
19886.41 120
19887.75 142
19889.08 124
19890.41 140
19891.75 125
19893.08 152
19894.41 147
19895.75 152
19897.08 151
19898.42 141
19899.75 121
19901.08 140
19902.42 125
19903.75 113
19905.09 108
19906.42 123
19907.75 150
19909.09 143
19910.42 119
19911.76 107
19913.09 139
19914.43 111
19915.76 137
19917.10 138
19918.43 109
19919.77 116
19921.10 128
19922.43 132
19923.77 116
19925.10 129
19926.44 140
19927.77 146
19929.11 92
19930.44 78
19931.78 109
19933.11 113
19934.45 115
19935.78 109
19937.12 126
19938.45 131
19939.79 118
19941.13 142
19942.46 116
19943.80 124
19945.13 108
19946.47 137
19947.80 138
19949.14 102
19950.47 129
19951.81 142
19953.15 129
19954.48 121
19955.82 122
19957.15 114
19958.49 133
19959.83 135
19961.16 131
19962.50 125
19963.83 127
19965.17 121
19966.51 137
19967.84 130
19969.18 137
19970.51 123
19971.85 131
19973.19 126
19974.52 121
19975.86 133
19977.20 150
19978.53 135
19979.87 130
19981.21 127
19982.54 149
19983.88 135
19985.22 115
19986.55 139
19987.89 126
19989.23 122
19990.57 139
19991.90 129
19993.24 132
19994.58 139
19995.91 146
19997.25 148
19998.59 120
19999.93 133
20001.26 128
20002.60 131
20003.94 143
20005.28 134
20006.61 156
20007.95 139
20009.29 111
20010.63 124
20011.96 122
20013.30 119
20014.64 130
20015.98 144
20017.31 153
20018.65 139
20019.99 118
20021.33 126
20022.67 138
20024.01 117
20025.34 100
20026.68 125
20028.02 121
20029.36 119
20030.70 134
20032.03 150
20033.37 124
20034.71 130
20036.05 122
20037.39 137
20038.73 134
20040.07 124
20041.40 134
20042.74 115
20044.08 133
20045.42 130
20046.76 140
20048.10 128
20049.44 123
20050.78 155
20052.12 125
20053.46 139
20054.79 141
20056.13 165
20057.47 151
20058.81 130
20060.15 147
20061.49 142
20062.83 125
20064.17 124
20065.51 153
20066.85 152
20068.19 119
20069.53 131
20070.87 144
20072.21 155
20073.55 136
20074.89 131
20076.23 128
20077.57 152
20078.91 133
20080.25 139
20081.59 135
20082.93 140
20084.27 133
20085.61 131
20086.95 141
20088.29 142
20089.63 114
20090.97 133
20092.31 117
20093.65 137
20094.99 117
20096.33 149
20097.67 138
20099.01 125
20100.35 108
20101.69 139
20103.03 168
20104.38 116
20105.72 117
20107.06 126
20108.40 97
20109.74 112
20111.08 133
20112.42 133
20113.76 132
20115.10 128
20116.45 115
20117.79 134
20119.13 155
20120.47 132
20121.81 137
20123.15 139
20124.49 133
20125.84 123
20127.18 132
20128.52 142
20129.86 103
20131.20 134
20132.54 147
20133.89 125
20135.23 128
20136.57 135
20137.91 131
20139.25 131
20140.60 151
