# Supplementary material for: MALDI-TOF MS typing enables the classification of brewing yeasts of the genus Saccharomyces to major beer styles
Source: PLoS One. 2017 Aug 9;12(8):e0181694. doi: 10.1371/journal.pone.0181694 (PMC5549903; doi:10.1371/journal.pone.0181694)
Supplement: S16 File — The directory includes 90 raw files and was zipped to “.zip”; the folder has three strains with 30 spectra per strain; S1 Text explains the raw files with an example and Table 1 represents the yeast strains used within the experiment. (ZIP) [file pone.0181694.s019.zip › 46-48/30674-457-OG-WB-WB-YPG-18h-E-E_2015-11-04__0_F6_1.dat]

2000.55 2809
2000.97 2674
2001.39 2801
2001.81 2605
2002.23 2758
2002.65 2659
2003.08 2559
2003.50 2543
2003.92 2632
2004.34 2450
2004.76 2192
2005.19 2300
2005.61 2253
2006.03 2485
2006.45 2409
2006.87 2338
2007.30 2227
2007.72 2364
2008.14 2441
2008.56 2475
2008.99 2308
2009.41 2466
2009.83 2607
2010.25 2521
2010.68 2642
2011.10 2554
2011.52 2404
2011.94 2532
2012.37 2464
2012.79 2430
2013.21 2429
2013.63 2293
2014.06 2284
2014.48 2243
2014.90 2214
2015.33 2182
2015.75 2048
2016.17 2148
2016.60 2076
2017.02 2177
2017.44 2235
2017.86 2338
2018.29 2468
2018.71 2417
2019.14 2389
2019.56 2500
2019.98 2625
2020.41 2494
2020.83 2554
2021.25 2681
2021.68 2627
2022.10 2669
2022.52 2546
2022.95 2406
2023.37 2402
2023.80 2534
2024.22 2333
2024.64 2197
2025.07 2203
2025.49 2204
2025.92 2172
2026.34 2248
2026.76 2222
2027.19 2149
2027.61 2120
2028.04 2109
2028.46 2208
2028.89 2348
2029.31 2181
2029.74 2148
2030.16 2209
2030.58 2110
2031.01 2111
2031.43 2229
2031.86 2203
2032.28 2311
2032.71 2385
2033.13 2412
2033.56 2475
2033.98 2294
2034.41 2440
2034.83 2309
2035.26 2344
2035.68 2389
2036.11 2437
2036.53 2556
2036.96 2445
2037.38 2377
2037.81 2448
2038.24 2369
2038.66 2543
2039.09 2797
2039.51 2748
2039.94 2564
2040.36 2592
2040.79 2671
2041.21 2535
2041.64 2388
2042.07 2530
2042.49 2435
2042.92 2263
2043.34 2158
2043.77 2383
2044.20 2142
2044.62 2184
2045.05 2363
2045.47 2229
2045.90 2125
2046.33 2146
2046.75 2215
2047.18 2286
2047.61 2338
2048.03 2302
2048.46 2410
2048.89 2430
2049.31 2406
2049.74 2244
2050.16 2193
2050.59 2301
2051.02 2258
2051.45 2262
2051.87 2374
2052.30 2409
2052.73 2204
2053.15 2181
2053.58 2253
2054.01 2240
2054.43 2172
2054.86 2059
2055.29 2219
2055.72 2365
2056.14 2096
2056.57 2050
2057.00 2244
2057.43 2226
2057.85 2166
2058.28 2211
2058.71 2355
2059.14 2182
2059.56 2249
2059.99 2221
2060.42 2264
2060.85 2437
2061.27 2327
2061.70 2387
2062.13 2375
2062.56 2364
2062.99 2249
2063.41 2473
2063.84 2668
2064.27 2535
2064.70 2669
2065.13 2731
2065.55 2663
2065.98 3102
2066.41 3200
2066.84 3103
2067.27 3273
2067.70 2910
2068.13 2797
2068.55 2659
2068.98 2608
2069.41 2591
2069.84 2530
2070.27 2475
2070.70 2494
2071.13 2360
2071.56 2242
2071.98 2172
2072.41 2230
2072.84 2211
2073.27 2158
2073.70 2144
2074.13 2150
2074.56 2364
2074.99 2409
2075.42 2318
2075.85 2285
2076.28 2306
2076.71 2334
2077.13 2411
2077.56 2405
2077.99 2429
2078.42 2296
2078.85 2384
2079.28 2466
2079.71 2461
2080.14 2327
2080.57 2553
2081.00 2705
2081.43 2430
2081.86 2417
2082.29 2436
2082.72 2372
2083.15 2299
2083.58 2285
2084.01 2264
2084.44 2209
2084.87 2255
2085.30 2300
2085.73 2441
2086.16 2240
2086.59 2238
2087.02 2292
2087.46 2420
2087.89 2268
2088.32 2324
2088.75 2139
2089.18 2138
2089.61 2110
2090.04 2264
2090.47 2213
2090.90 2180
2091.33 2154
2091.76 2078
2092.19 2166
2092.63 2210
2093.06 2270
2093.49 2176
2093.92 2313
2094.35 2212
2094.78 2361
2095.21 2328
2095.64 2284
2096.08 2317
2096.51 2247
2096.94 2214
2097.37 2209
2097.80 2069
2098.23 2153
2098.67 2264
2099.10 2237
2099.53 2208
2099.96 2227
2100.39 2185
2100.82 2001
2101.26 2070
2101.69 1939
2102.12 2090
2102.55 1930
2102.98 2089
2103.42 2294
2103.85 2296
2104.28 2191
2104.71 2232
2105.15 2273
2105.58 2259
2106.01 2238
2106.44 2185
2106.88 2311
2107.31 2117
2107.74 2238
2108.17 2257
2108.61 2394
2109.04 2355
2109.47 2343
2109.90 2160
2110.34 2335
2110.77 2287
2111.20 2094
2111.64 2104
2112.07 2187
2112.50 1974
2112.94 1980
2113.37 2132
2113.80 2288
2114.24 2179
2114.67 2131
2115.10 1974
2115.54 2024
2115.97 2020
2116.40 1925
2116.84 1968
2117.27 2074
2117.70 1918
2118.14 2001
2118.57 2051
2119.00 2051
2119.44 1906
2119.87 2077
2120.31 2017
2120.74 2054
2121.17 2081
2121.61 2161
2122.04 2231
2122.48 2245
2122.91 2234
2123.35 2279
2123.78 2373
2124.21 2288
2124.65 2113
2125.08 2389
2125.52 2302
2125.95 2187
2126.39 2213
2126.82 2179
2127.26 2121
2127.69 1979
2128.12 2113
2128.56 2050
2128.99 2196
2129.43 2370
2129.86 2261
2130.30 2315
2130.73 2433
2131.17 2494
2131.60 2662
2132.04 2510
2132.47 2655
2132.91 2464
2133.34 2514
2133.78 2831
2134.22 2583
2134.65 2660
2135.09 2658
2135.52 2534
2135.96 2556
2136.39 2663
2136.83 2677
2137.26 2495
2137.70 2685
2138.14 2683
2138.57 2599
2139.01 2513
2139.44 2633
2139.88 2538
2140.31 2444
2140.75 2501
2141.19 2504
2141.62 2173
2142.06 2051
2142.50 1978
2142.93 1997
2143.37 2116
2143.80 2089
2144.24 1957
2144.68 1946
2145.11 2254
2145.55 2413
2145.99 2246
2146.42 2227
2146.86 2093
2147.30 2387
2147.73 2636
2148.17 2567
2148.61 2610
2149.04 3047
2149.48 3162
2149.92 3299
2150.35 3330
2150.79 3576
2151.23 3706
2151.67 3555
2152.10 3411
2152.54 3424
2152.98 3184
2153.41 2934
2153.85 3014
2154.29 2675
2154.73 2360
2155.16 2266
2155.60 2422
2156.04 2302
2156.48 2190
2156.91 2125
2157.35 2261
2157.79 2223
2158.23 2166
2158.67 2280
2159.10 2231
2159.54 2486
2159.98 2318
2160.42 2229
2160.86 2301
2161.29 2218
2161.73 2270
2162.17 2222
2162.61 2373
2163.05 2241
2163.48 2185
2163.92 2272
2164.36 2309
2164.80 2231
2165.24 2361
2165.68 2316
2166.12 2556
2166.55 2307
2166.99 2142
2167.43 2179
2167.87 2381
2168.31 2323
2168.75 2192
2169.19 2289
2169.63 2409
2170.06 2326
2170.50 2370
2170.94 2339
2171.38 2655
2171.82 2636
2172.26 2529
2172.70 2718
2173.14 2739
2173.58 2885
2174.02 2895
2174.46 2901
2174.90 3159
2175.34 3278
2175.78 3447
2176.22 3469
2176.65 3367
2177.09 3034
2177.53 3016
2177.97 3202
2178.41 3316
2178.85 3093
2179.29 2685
2179.73 2902
2180.17 2729
2180.61 2790
2181.05 2501
2181.49 2414
2181.93 2656
2182.37 2583
2182.81 2270
2183.26 2225
2183.70 2229
2184.14 2260
2184.58 2297
2185.02 2149
2185.46 2209
2185.90 2301
2186.34 2296
2186.78 2230
2187.22 2271
2187.66 2485
2188.10 2381
2188.54 2758
2188.98 2497
2189.42 2479
2189.87 2713
2190.31 2714
2190.75 2524
2191.19 2513
2191.63 2436
2192.07 2439
2192.51 2324
2192.95 2436
2193.39 2356
2193.84 2582
2194.28 2549
2194.72 2656
2195.16 2640
2195.60 2539
2196.04 2594
2196.49 2816
2196.93 2858
2197.37 2608
2197.81 2949
2198.25 2938
2198.69 2832
2199.14 2532
2199.58 2554
2200.02 2572
2200.46 2591
2200.90 2542
2201.35 2331
2201.79 2142
2202.23 2342
2202.67 2344
2203.12 2427
2203.56 2476
2204.00 2445
2204.44 2344
2204.89 2582
2205.33 2361
2205.77 2269
2206.21 2347
2206.66 2450
2207.10 2489
2207.54 2665
2207.98 2631
2208.43 2732
2208.87 2602
2209.31 2610
2209.76 2432
2210.20 2434
2210.64 2583
2211.09 2728
2211.53 2689
2211.97 2559
2212.41 2662
2212.86 2674
2213.30 2560
2213.74 2543
2214.19 2478
2214.63 2280
2215.08 2423
2215.52 2516
2215.96 2334
2216.41 2327
2216.85 2326
2217.29 2357
2217.74 2333
2218.18 2423
2218.63 2289
2219.07 2277
2219.51 2192
2219.96 2256
2220.40 2274
2220.85 2169
2221.29 2295
2221.73 2382
2222.18 2377
2222.62 2458
2223.07 2428
2223.51 2361
2223.96 2443
2224.40 2721
2224.84 2637
2225.29 2606
2225.73 2713
2226.18 2832
2226.62 2696
2227.07 2723
2227.51 2952
2227.96 2669
2228.40 2764
2228.85 2774
2229.29 2713
2229.74 2713
2230.18 2682
2230.63 2640
2231.07 2637
2231.52 2824
2231.96 2949
2232.41 2994
2232.85 2914
2233.30 3111
2233.74 3253
2234.19 3154
2234.63 3251
2235.08 3259
2235.53 3383
2235.97 3014
2236.42 2891
2236.86 2859
2237.31 2769
2237.75 2627
2238.20 2477
2238.65 2367
2239.09 2535
2239.54 2350
2239.98 2252
2240.43 2171
2240.88 2109
2241.32 2085
2241.77 2190
2242.21 2107
2242.66 2123
2243.11 2092
2243.55 2188
2244.00 2103
2244.45 1893
2244.89 1999
2245.34 2161
2245.79 2244
2246.23 2212
2246.68 2238
2247.13 2276
2247.57 2221
2248.02 2189
2248.47 2157
2248.91 1997
2249.36 2117
2249.81 2176
2250.25 2181
2250.70 2198
2251.15 2132
2251.60 2340
2252.04 2455
2252.49 2252
2252.94 2238
2253.39 2180
2253.83 2299
2254.28 2142
2254.73 2022
2255.17 2153
2255.62 2065
2256.07 2064
2256.52 2150
2256.97 2095
2257.41 2040
2257.86 1970
2258.31 2026
2258.76 2253
2259.20 2176
2259.65 2182
2260.10 2264
2260.55 2283
2261.00 2204
2261.45 2273
2261.89 2306
2262.34 2347
2262.79 2527
2263.24 2413
2263.69 2333
2264.13 2468
2264.58 2520
2265.03 2594
2265.48 2665
2265.93 2582
2266.38 2359
2266.83 2574
2267.28 2558
2267.72 2395
2268.17 2442
2268.62 2534
2269.07 2469
2269.52 2630
2269.97 2518
2270.42 2631
2270.87 2703
2271.32 2989
2271.76 2839
2272.21 2911
2272.66 2973
2273.11 2773
2273.56 2852
2274.01 2922
2274.46 2831
2274.91 2711
2275.36 2790
2275.81 2745
2276.26 2495
2276.71 2591
2277.16 2549
2277.61 2444
2278.06 2396
2278.51 2272
2278.96 2311
2279.41 2328
2279.86 2331
2280.31 2236
2280.76 2271
2281.21 2206
2281.66 2147
2282.11 2229
2282.56 2161
2283.01 2194
2283.46 2045
2283.91 2241
2284.36 2221
2284.81 2254
2285.26 2193
2285.71 2204
2286.16 2152
2286.61 2094
2287.06 2383
2287.51 2423
2287.96 2298
2288.42 2614
2288.87 3042
2289.32 3369
2289.77 3727
2290.22 3916
2290.67 4286
2291.12 4229
2291.57 4670
2292.02 4888
2292.48 4792
2292.93 4679
2293.38 4612
2293.83 4303
2294.28 4096
2294.73 3754
2295.18 3603
2295.63 3358
2296.09 3182
2296.54 3039
2296.99 2868
2297.44 2708
2297.89 2856
2298.35 2821
2298.80 2754
2299.25 2567
2299.70 2426
2300.15 2217
2300.60 2317
2301.06 2328
2301.51 2278
2301.96 2383
2302.41 2372
2302.87 2409
2303.32 2214
2303.77 2295
2304.22 2242
2304.67 2260
2305.13 2195
2305.58 2239
2306.03 2239
2306.49 2225
2306.94 2471
2307.39 2363
2307.84 2595
2308.30 2572
2308.75 2467
2309.20 2626
2309.65 2723
2310.11 2776
2310.56 2886
2311.01 3116
2311.47 3354
2311.92 3045
2312.37 3146
2312.83 3119
2313.28 2916
2313.73 2858
2314.19 2781
2314.64 2694
2315.09 2493
2315.55 2522
2316.00 2423
2316.45 2527
2316.91 2562
2317.36 2496
2317.81 2593
2318.27 2390
2318.72 2357
2319.18 2399
2319.63 2721
2320.08 2824
2320.54 2522
2320.99 2642
2321.45 2716
2321.90 2710
2322.35 2508
2322.81 2444
2323.26 2708
2323.72 2778
2324.17 2962
2324.63 2852
2325.08 2933
2325.53 2943
2325.99 3250
2326.44 3031
2326.90 3050
2327.35 3227
2327.81 3257
2328.26 3284
2328.72 3117
2329.17 3047
2329.63 2839
2330.08 2654
2330.54 2853
2330.99 2788
2331.45 2633
2331.90 2547
2332.36 2526
2332.81 2329
2333.27 2315
2333.72 2325
2334.18 2397
2334.63 2403
2335.09 2362
2335.54 2263
2336.00 2249
2336.46 2354
2336.91 2329
2337.37 2332
2337.82 2306
2338.28 2380
2338.73 2518
2339.19 2512
2339.65 2382
2340.10 2366
2340.56 2392
2341.01 2496
2341.47 2428
2341.93 2513
2342.38 2520
2342.84 2292
2343.29 2483
2343.75 2274
2344.21 2369
2344.66 2523
2345.12 2616
2345.58 2394
2346.03 2557
2346.49 2618
2346.94 2747
2347.40 2558
2347.86 2664
2348.31 2662
2348.77 2464
2349.23 2487
2349.69 2616
2350.14 2516
2350.60 2724
2351.06 2492
2351.51 2522
2351.97 2335
2352.43 2408
2352.88 2376
2353.34 2258
2353.80 2417
2354.26 2309
2354.71 2284
2355.17 2434
2355.63 2286
2356.09 2260
2356.54 2402
2357.00 2439
2357.46 2365
2357.92 2354
2358.37 2294
2358.83 2329
2359.29 2319
2359.75 2416
2360.20 2475
2360.66 2499
2361.12 2440
2361.58 2811
2362.04 2546
2362.49 2499
2362.95 2454
2363.41 2432
2363.87 2376
2364.33 2519
2364.79 2559
2365.24 2329
2365.70 2380
2366.16 2746
2366.62 2492
2367.08 2476
2367.54 2548
2367.99 2512
2368.45 2738
2368.91 2642
2369.37 2547
2369.83 2401
2370.29 2570
2370.75 2429
2371.21 2427
2371.67 2410
2372.12 2380
2372.58 2522
2373.04 2596
2373.50 2578
2373.96 2771
2374.42 2844
2374.88 2648
2375.34 2815
2375.80 2654
2376.26 2717
2376.72 2769
2377.18 2751
2377.64 2673
2378.10 2611
2378.56 2653
2379.01 2534
2379.47 2379
2379.93 2656
2380.39 2526
2380.85 2434
2381.31 2318
2381.77 2281
2382.23 2303
2382.69 2352
2383.15 2380
2383.61 2374
2384.07 2438
2384.53 2153
2384.99 2287
2385.45 2157
2385.92 2383
2386.38 2320
2386.84 2210
2387.30 2406
2387.76 2394
2388.22 2348
2388.68 2367
2389.14 2569
2389.60 2392
2390.06 2222
2390.52 2503
2390.98 2624
2391.44 2802
2391.90 2487
2392.36 2358
2392.83 2503
2393.29 2409
2393.75 2310
2394.21 2412
2394.67 2432
2395.13 2380
2395.59 2267
2396.05 2167
2396.52 2181
2396.98 2376
2397.44 2527
2397.90 2393
2398.36 2221
2398.82 2283
2399.28 2348
2399.75 2442
2400.21 2274
2400.67 2214
2401.13 2207
2401.59 2203
2402.06 2198
2402.52 2180
2402.98 2156
2403.44 2112
2403.90 2076
2404.37 2246
2404.83 2333
2405.29 2303
2405.75 2257
2406.21 2401
2406.68 2310
2407.14 2374
2407.60 2336
2408.06 2447
2408.53 2356
2408.99 2212
2409.45 2126
2409.91 2057
2410.38 2231
2410.84 2113
2411.30 2023
2411.77 2163
2412.23 1949
2412.69 2116
2413.15 2284
2413.62 2296
2414.08 2349
2414.54 2112
2415.01 2244
2415.47 2129
2415.93 2250
2416.40 2319
2416.86 2408
2417.32 2267
2417.79 2367
2418.25 2582
2418.71 2761
2419.18 2675
2419.64 2613
2420.10 2581
2420.57 2556
2421.03 2603
2421.50 2600
2421.96 2561
2422.42 2417
2422.89 2361
2423.35 2425
2423.81 2548
2424.28 2375
2424.74 2156
2425.21 2351
2425.67 2426
2426.14 2402
2426.60 2331
2427.06 2500
2427.53 2548
2427.99 2609
2428.46 2430
2428.92 2443
2429.39 2138
2429.85 2180
2430.32 2240
2430.78 2223
2431.24 2331
2431.71 2340
2432.17 2343
2432.64 2162
2433.10 2318
2433.57 2251
2434.03 2322
2434.50 2484
2434.96 2354
2435.43 2328
2435.89 2379
2436.36 2360
2436.82 2605
2437.29 2455
2437.76 2378
2438.22 2503
2438.69 2606
2439.15 2575
2439.62 2667
2440.08 2556
2440.55 2724
2441.01 2771
2441.48 2873
2441.95 2880
2442.41 2773
2442.88 2817
2443.34 2876
2443.81 2856
2444.27 2686
2444.74 2727
2445.21 2398
2445.67 2529
2446.14 2552
2446.60 2201
2447.07 2205
2447.54 2250
2448.00 2387
2448.47 2239
2448.94 2104
2449.40 2025
2449.87 1877
2450.34 1931
2450.80 2086
2451.27 2178
2451.74 2174
2452.20 2393
2452.67 2312
2453.14 2295
2453.60 2135
2454.07 2355
2454.54 2355
2455.00 2259
2455.47 2039
2455.94 2133
2456.40 2351
2456.87 2263
2457.34 2096
2457.81 2159
2458.27 2181
2458.74 2105
2459.21 2155
2459.68 2133
2460.14 2237
2460.61 2262
2461.08 2137
2461.55 2121
2462.01 2291
2462.48 2280
2462.95 2129
2463.42 2341
2463.88 1987
2464.35 1949
2464.82 2230
2465.29 2419
2465.76 2352
2466.22 2168
2466.69 2230
2467.16 2388
2467.63 2333
2468.10 2239
2468.57 2399
2469.03 2349
2469.50 2255
2469.97 2180
2470.44 2193
2470.91 2395
2471.38 2242
2471.84 2121
2472.31 2124
2472.78 2194
2473.25 2071
2473.72 2114
2474.19 2077
2474.66 1988
2475.13 2270
2475.59 2047
2476.06 2130
2476.53 2236
2477.00 2088
2477.47 2345
2477.94 2203
2478.41 2219
2478.88 2207
2479.35 2253
2479.82 2232
2480.29 2115
2480.76 2339
2481.23 2272
2481.69 2163
2482.16 2052
2482.63 2126
2483.10 2226
2483.57 2122
2484.04 2039
2484.51 2060
2484.98 2113
2485.45 2143
2485.92 2257
2486.39 2293
2486.86 2341
2487.33 2417
2487.80 2608
2488.27 2501
2488.74 2403
2489.21 2467
2489.68 2495
2490.15 2551
2490.62 2452
2491.09 2781
2491.56 2542
2492.04 2370
2492.51 2468
2492.98 2538
2493.45 2475
2493.92 2454
2494.39 2456
2494.86 2578
2495.33 2507
2495.80 2437
2496.27 2438
2496.74 2782
2497.21 2605
2497.68 2510
2498.16 2411
2498.63 2405
2499.10 2400
2499.57 2291
2500.04 2166
2500.51 2253
2500.98 2281
2501.45 2199
2501.93 2182
2502.40 2241
2502.87 2302
2503.34 2439
2503.81 2188
2504.28 2102
2504.76 2219
2505.23 2342
2505.70 2156
2506.17 2166
2506.64 2229
2507.11 2224
2507.59 2297
2508.06 2257
2508.53 2308
2509.00 2340
2509.47 2438
2509.95 2545
2510.42 2558
2510.89 2720
2511.36 2998
2511.84 2892
2512.31 2952
2512.78 2984
2513.25 3160
2513.73 3046
2514.20 3014
2514.67 2934
2515.14 2762
2515.62 2741
2516.09 2715
2516.56 2555
2517.03 2679
2517.51 2607
2517.98 2698
2518.45 2616
2518.93 2461
2519.40 2641
2519.87 2584
2520.35 2465
2520.82 2463
2521.29 2406
2521.77 2206
2522.24 2408
2522.71 2343
2523.19 2363
2523.66 2418
2524.13 2043
2524.61 2099
2525.08 2110
2525.55 2072
2526.03 2177
2526.50 2092
2526.97 2264
2527.45 2282
2527.92 2121
2528.40 2094
2528.87 2064
2529.34 2145
2529.82 2318
2530.29 2280
2530.77 2433
2531.24 2381
2531.71 2631
2532.19 2501
2532.66 2439
2533.14 2400
2533.61 2548
2534.09 2482
2534.56 2495
2535.04 2569
2535.51 2486
2535.98 2197
2536.46 2140
2536.93 2326
2537.41 2296
2537.88 2411
2538.36 2287
2538.83 2343
2539.31 2298
2539.78 2546
2540.26 2640
2540.73 2251
2541.21 2453
2541.68 2599
2542.16 2594
2542.63 2471
2543.11 2317
2543.59 2381
2544.06 2413
2544.54 2415
2545.01 2293
2545.49 2261
2545.96 2435
2546.44 2629
2546.91 2359
2547.39 2501
2547.87 2595
2548.34 2801
2548.82 2859
2549.29 3004
2549.77 3007
2550.24 2931
2550.72 3102
2551.20 3146
2551.67 2955
2552.15 2857
2552.62 2986
2553.10 3129
2553.58 2964
2554.05 2967
2554.53 2889
2555.01 2887
2555.48 2928
2555.96 2608
2556.44 2819
2556.91 2642
2557.39 2446
2557.87 2595
2558.34 2537
2558.82 2358
2559.30 2488
2559.77 2464
2560.25 2417
2560.73 2380
2561.20 2319
2561.68 2420
2562.16 2356
2562.64 2200
2563.11 2401
2563.59 2300
2564.07 2234
2564.54 2279
2565.02 1990
2565.50 2151
2565.98 2117
2566.45 2039
2566.93 2014
2567.41 2011
2567.89 2033
2568.36 2149
2568.84 2178
2569.32 2017
2569.80 2077
2570.28 2126
2570.75 2152
2571.23 2124
2571.71 1957
2572.19 1996
2572.66 2201
2573.14 2139
2573.62 2201
2574.10 2156
2574.58 2222
2575.06 2360
2575.53 2236
2576.01 2047
2576.49 2153
2576.97 2171
2577.45 2137
2577.93 2125
2578.40 2161
2578.88 2031
2579.36 1983
2579.84 2015
2580.32 2141
2580.80 2190
2581.28 2095
2581.76 2097
2582.24 2043
2582.71 2085
2583.19 2389
2583.67 2179
2584.15 2102
2584.63 2286
2585.11 2242
2585.59 2150
2586.07 2068
2586.55 2078
2587.03 2267
2587.51 2296
2587.99 2059
2588.47 2210
2588.95 2322
2589.42 2340
2589.90 2326
2590.38 2225
2590.86 2196
2591.34 2262
2591.82 2471
2592.30 2547
2592.78 2584
2593.26 2298
2593.74 2357
2594.22 2322
2594.70 2166
2595.18 2248
2595.66 2264
2596.14 2335
2596.62 2263
2597.10 2244
2597.58 2072
2598.07 2079
2598.55 2079
2599.03 2077
2599.51 1963
2599.99 1988
2600.47 2037
2600.95 2002
2601.43 1958
2601.91 2079
2602.39 2014
2602.87 2081
2603.35 1973
2603.83 1877
2604.31 1882
2604.80 1940
2605.28 2179
2605.76 1999
2606.24 1871
2606.72 2051
2607.20 2160
2607.68 2073
2608.16 2248
2608.65 2276
2609.13 2033
2609.61 2112
2610.09 2165
2610.57 2263
2611.05 2260
2611.53 2273
2612.02 2327
2612.50 2037
2612.98 1995
2613.46 2240
2613.94 2282
2614.43 2166
2614.91 2106
2615.39 2026
2615.87 2297
2616.35 2299
2616.84 2304
2617.32 2372
2617.80 2300
2618.28 2357
2618.77 2206
2619.25 2251
2619.73 2098
2620.21 2203
2620.69 2299
2621.18 2142
2621.66 2289
2622.14 2129
2622.63 2337
2623.11 2218
2623.59 2165
2624.07 2324
2624.56 2339
2625.04 2149
2625.52 2180
2626.01 2131
2626.49 2309
2626.97 2240
2627.45 2398
2627.94 2365
2628.42 2244
2628.90 2307
2629.39 2131
2629.87 2196
2630.35 2144
2630.84 2272
2631.32 2324
2631.80 2474
2632.29 2449
2632.77 2300
2633.26 2267
2633.74 2310
2634.22 2244
2634.71 2128
2635.19 2020
2635.67 2236
2636.16 2250
2636.64 2171
2637.13 2169
2637.61 2089
2638.09 2328
2638.58 2390
2639.06 2469
2639.55 2451
2640.03 2532
2640.52 2458
2641.00 2321
2641.48 2530
2641.97 2562
2642.45 2398
2642.94 2371
2643.42 2444
2643.91 2447
2644.39 2514
2644.88 2303
2645.36 2239
2645.85 2138
2646.33 2251
2646.82 2143
2647.30 2132
2647.79 2196
2648.27 2305
2648.76 2283
2649.24 2226
2649.73 2237
2650.21 2217
2650.70 2258
2651.18 2269
2651.67 2168
2652.15 2318
2652.64 2293
2653.12 2308
2653.61 2284
2654.10 2214
2654.58 2223
2655.07 2198
2655.55 2400
2656.04 2393
2656.52 2520
2657.01 2635
2657.50 2554
2657.98 2484
2658.47 2412
2658.95 2356
2659.44 2413
2659.93 2358
2660.41 2285
2660.90 2137
2661.38 2293
2661.87 2219
2662.36 2058
2662.84 2318
2663.33 2082
2663.82 2191
2664.30 2189
2664.79 2191
2665.28 2195
2665.76 2116
2666.25 2196
2666.74 2390
2667.22 2334
2667.71 2093
2668.20 2158
2668.68 2217
2669.17 2268
2669.66 2182
2670.14 2227
2670.63 2237
2671.12 2340
2671.61 2351
2672.09 2272
2672.58 2459
2673.07 2392
2673.55 2343
2674.04 2559
2674.53 2598
2675.02 2600
2675.50 2727
2675.99 2880
2676.48 3107
2676.97 2796
2677.46 2764
2677.94 2730
2678.43 2699
2678.92 2657
2679.41 2700
2679.89 2786
2680.38 2786
2680.87 2518
2681.36 2604
2681.85 2454
2682.33 2331
2682.82 2372
2683.31 2312
2683.80 2414
2684.29 2458
2684.78 2368
2685.26 2401
2685.75 2252
2686.24 2185
2686.73 2182
2687.22 2194
2687.71 2259
2688.20 2185
2688.68 1998
2689.17 2101
2689.66 2150
2690.15 2013
2690.64 2179
2691.13 2122
2691.62 2180
2692.11 2062
2692.60 2025
2693.09 2043
2693.57 1952
2694.06 2058
2694.55 1957
2695.04 2036
2695.53 2104
2696.02 2226
2696.51 2187
2697.00 2229
2697.49 2070
2697.98 2087
2698.47 2063
2698.96 2099
2699.45 2098
2699.94 2127
2700.43 2216
2700.92 2232
2701.41 2093
2701.90 2241
2702.39 2187
2702.88 2268
2703.37 2341
2703.86 2125
2704.35 2428
2704.84 2544
2705.33 2502
2705.82 2548
2706.31 2516
2706.80 2398
2707.29 2269
2707.78 2339
2708.27 2229
2708.76 2175
2709.25 2196
2709.74 1936
2710.23 2058
2710.72 1970
2711.21 1991
2711.71 2073
2712.20 2053
2712.69 2169
2713.18 2264
2713.67 2114
2714.16 2209
2714.65 2218
2715.14 2105
2715.63 2120
2716.12 2043
2716.62 2228
2717.11 2112
2717.60 2224
2718.09 2106
2718.58 1932
2719.07 1970
2719.56 2076
2720.06 2070
2720.55 2135
2721.04 2133
2721.53 2048
2722.02 2233
2722.51 2271
2723.01 2394
2723.50 2401
2723.99 2427
2724.48 2484
2724.97 2295
2725.47 2232
2725.96 2283
2726.45 2282
2726.94 2282
2727.44 2222
2727.93 2049
2728.42 2083
2728.91 1981
2729.40 2197
2729.90 1998
2730.39 1949
2730.88 1915
2731.37 2215
2731.87 2198
2732.36 2196
2732.85 2221
2733.35 2426
2733.84 2446
2734.33 2379
2734.82 2416
2735.32 2676
2735.81 2477
2736.30 2478
2736.80 2403
2737.29 2453
2737.78 2433
2738.28 2360
2738.77 2191
2739.26 2317
2739.76 2292
2740.25 2403
2740.74 2350
2741.24 2353
2741.73 2158
2742.22 2214
2742.72 2142
2743.21 2239
2743.70 2370
2744.20 2229
2744.69 2042
2745.19 2001
2745.68 2092
2746.17 2049
2746.67 1985
2747.16 2005
2747.66 1974
2748.15 2144
2748.64 2222
2749.14 2129
2749.63 2245
2750.13 2225
2750.62 2049
2751.12 2113
2751.61 2131
2752.10 1969
2752.60 1999
2753.09 2051
2753.59 2070
2754.08 2153
2754.58 2102
2755.07 2226
2755.57 2162
2756.06 2263
2756.56 2200
2757.05 2179
2757.55 2155
2758.04 2174
2758.54 2232
2759.03 2233
2759.53 2247
2760.02 2213
2760.52 2123
2761.01 2368
2761.51 2395
2762.00 2505
2762.50 2304
2762.99 2261
2763.49 2424
2763.99 2417
2764.48 2379
2764.98 2474
2765.47 2351
2765.97 2256
2766.46 2208
2766.96 2223
2767.46 2096
2767.95 2167
2768.45 2190
2768.94 2374
2769.44 2253
2769.94 1980
2770.43 1992
2770.93 2112
2771.42 2250
2771.92 2222
2772.42 2176
2772.91 2295
2773.41 2391
2773.91 2212
2774.40 2355
2774.90 2584
2775.40 2679
2775.89 2859
2776.39 2734
2776.89 2704
2777.38 2839
2777.88 2989
2778.38 2873
2778.87 2781
2779.37 2662
2779.87 2596
2780.36 2642
2780.86 2632
2781.36 2507
2781.85 2453
2782.35 2317
2782.85 2090
2783.35 2174
2783.84 2165
2784.34 2338
2784.84 2273
2785.34 2154
2785.83 2039
2786.33 2005
2786.83 2125
2787.33 2109
2787.82 1984
2788.32 2092
2788.82 2058
2789.32 1933
2789.81 1962
2790.31 2009
2790.81 1851
2791.31 1907
2791.81 2159
2792.30 2003
2792.80 1889
2793.30 1866
2793.80 1807
2794.30 1978
2794.80 1978
2795.29 2006
2795.79 1968
2796.29 2151
2796.79 2296
2797.29 2337
2797.79 2416
2798.29 2284
2798.78 2162
2799.28 2404
2799.78 2465
2800.28 2436
2800.78 2354
2801.28 2367
2801.78 2173
2802.28 2143
2802.77 2049
2803.27 2160
2803.77 2328
2804.27 2245
2804.77 2087
2805.27 2113
2805.77 2326
2806.27 2460
2806.77 2434
2807.27 2517
2807.77 2599
2808.27 2590
2808.77 2627
2809.27 2558
2809.77 2465
2810.27 2480
2810.77 2360
2811.27 2525
2811.76 2294
2812.26 2394
2812.76 2290
2813.26 2071
2813.76 2038
2814.26 2142
2814.76 2032
2815.26 2098
2815.76 2169
2816.27 2342
2816.77 2104
2817.27 2128
2817.77 2132
2818.27 2031
2818.77 2000
2819.27 2080
2819.77 2136
2820.27 2136
2820.77 2131
2821.27 2044
2821.77 2110
2822.27 2029
2822.77 2131
2823.27 2124
2823.77 2215
2824.27 1985
2824.78 2073
2825.28 2173
2825.78 2098
2826.28 2079
2826.78 2071
2827.28 2036
2827.78 2056
2828.28 2109
2828.79 2028
2829.29 2145
2829.79 2155
2830.29 2114
2830.79 2012
2831.29 2072
2831.79 2034
2832.30 1872
2832.80 1960
2833.30 2197
2833.80 2131
2834.30 2124
2834.80 1996
2835.31 1989
2835.81 2292
2836.31 2031
2836.81 2096
2837.31 2110
2837.82 2237
2838.32 2296
2838.82 2358
2839.32 2284
2839.83 2144
2840.33 2040
2840.83 2172
2841.33 2294
2841.84 2417
2842.34 2253
2842.84 2105
2843.34 2142
2843.85 2105
2844.35 2170
2844.85 2112
2845.35 2181
2845.86 2213
2846.36 2281
2846.86 2069
2847.37 2256
2847.87 2254
2848.37 2085
2848.87 2152
2849.38 2265
2849.88 2414
2850.38 2377
2850.89 2163
2851.39 2244
2851.89 2293
2852.40 2326
2852.90 2113
2853.40 2315
2853.91 2380
2854.41 2186
2854.92 2257
2855.42 2160
2855.92 2310
2856.43 2154
2856.93 2327
2857.43 2432
2857.94 2230
2858.44 2377
2858.95 2201
2859.45 2199
2859.95 2151
2860.46 2202
2860.96 2077
2861.47 2089
2861.97 2016
2862.48 1967
2862.98 2031
2863.48 1904
2863.99 1839
2864.49 1962
2865.00 1969
2865.50 1761
2866.01 1866
2866.51 1963
2867.02 2041
2867.52 2041
2868.03 1896
2868.53 1801
2869.04 1915
2869.54 2030
2870.05 2060
2870.55 1865
2871.06 2032
2871.56 2200
2872.07 2150
2872.57 2188
2873.08 2280
2873.58 2250
2874.09 2310
2874.59 2273
2875.10 2292
2875.60 2377
2876.11 2218
2876.61 2135
2877.12 2022
2877.63 2023
2878.13 2144
2878.64 2194
2879.14 2176
2879.65 2251
2880.15 2172
2880.66 1984
2881.17 2004
2881.67 2146
2882.18 2034
2882.68 2115
2883.19 2159
2883.70 2174
2884.20 2394
2884.71 2294
2885.22 2281
2885.72 2344
2886.23 2257
2886.74 2360
2887.24 2353
2887.75 2535
2888.25 2807
2888.76 2655
2889.27 2709
2889.77 2806
2890.28 2699
2890.79 2674
2891.30 2732
2891.80 2830
2892.31 2785
2892.82 2601
2893.32 2564
2893.83 2591
2894.34 2719
2894.84 2902
2895.35 3022
2895.86 2645
2896.37 2991
2896.87 2977
2897.38 2874
2897.89 2814
2898.40 2734
2898.90 2641
2899.41 2537
2899.92 2721
2900.43 2499
2900.93 2619
2901.44 2716
2901.95 2829
2902.46 2870
2902.96 2699
2903.47 3018
2903.98 2842
2904.49 2901
2905.00 2985
2905.50 3312
2906.01 3256
2906.52 3212
2907.03 3291
2907.54 3273
2908.05 3267
2908.55 3025
2909.06 2911
2909.57 2848
2910.08 2590
2910.59 2504
2911.10 2737
2911.61 2662
2912.11 2630
2912.62 2321
2913.13 2269
2913.64 2541
2914.15 2431
2914.66 2451
2915.17 2414
2915.68 2533
2916.19 2467
2916.69 2383
2917.20 2224
2917.71 2331
2918.22 2393
2918.73 2421
2919.24 2573
2919.75 2378
2920.26 2465
2920.77 2378
2921.28 2325
2921.79 2507
2922.30 2517
2922.81 2442
2923.32 2272
2923.83 2331
2924.34 2575
2924.85 2632
2925.36 2845
2925.87 2648
2926.38 2582
2926.89 2529
2927.40 2577
2927.91 2681
2928.42 2662
2928.93 2407
2929.44 2339
2929.95 2158
2930.46 2000
2930.97 2012
2931.48 2232
2931.99 2028
2932.50 2021
2933.01 2194
2933.52 2290
2934.03 2292
2934.54 2175
2935.05 2130
2935.56 2274
2936.07 2245
2936.58 2311
2937.09 2449
2937.60 2361
2938.12 2363
2938.63 2396
2939.14 2519
2939.65 2518
2940.16 2373
2940.67 2357
2941.18 2446
2941.69 2540
2942.20 2316
2942.72 2391
2943.23 2415
2943.74 2337
2944.25 2503
2944.76 2479
2945.27 2612
2945.79 2636
2946.30 2583
2946.81 2731
2947.32 2847
2947.83 2593
2948.34 2570
2948.86 2493
2949.37 2370
2949.88 2484
2950.39 2349
2950.90 2177
2951.42 2419
2951.93 2392
2952.44 2239
2952.95 2100
2953.46 2242
2953.98 2166
2954.49 2106
2955.00 2017
2955.51 1928
2956.03 2052
2956.54 2064
2957.05 2133
2957.56 2053
2958.08 2117
2958.59 2228
2959.10 2164
2959.62 2144
2960.13 2062
2960.64 2175
2961.15 2293
2961.67 2105
2962.18 2051
2962.69 2172
2963.21 2409
2963.72 2314
2964.23 2306
2964.75 2457
2965.26 2183
2965.77 2209
2966.29 2217
2966.80 2182
2967.31 2165
2967.83 2276
2968.34 2208
2968.85 2216
2969.37 2399
2969.88 2317
2970.40 2104
2970.91 2159
2971.42 2054
2971.94 2111
2972.45 2284
2972.96 2159
2973.48 2297
2973.99 2268
2974.51 2217
2975.02 2267
2975.54 2388
2976.05 2323
2976.56 2455
2977.08 2391
2977.59 2345
2978.11 2223
2978.62 2261
2979.14 2163
2979.65 2181
2980.16 2232
2980.68 2287
2981.19 2441
2981.71 2340
2982.22 2437
2982.74 2435
2983.25 2349
2983.77 2487
2984.28 2592
2984.80 2478
2985.31 2586
2985.83 2671
2986.34 2522
2986.86 2619
2987.37 2867
2987.89 3050
2988.40 2936
2988.92 2722
2989.44 2927
2989.95 3049
2990.47 2959
2990.98 2814
2991.50 2735
2992.01 2718
2992.53 2845
2993.04 2968
2993.56 2756
2994.08 2926
2994.59 2829
2995.11 2812
2995.62 3144
2996.14 3170
2996.66 3130
2997.17 3163
2997.69 3293
2998.20 3425
2998.72 3369
2999.24 3459
2999.75 3287
3000.27 3372
3000.79 3321
3001.30 3609
3001.82 3889
3002.33 4218
3002.85 4638
3003.37 4829
3003.88 5629
3004.40 6373
3004.92 6958
3005.43 7853
3005.95 8334
3006.47 8609
3006.99 8941
3007.50 8290
3008.02 8076
3008.54 7564
3009.05 6877
3009.57 5642
3010.09 5080
3010.60 4292
3011.12 3804
3011.64 3338
3012.16 3114
3012.67 3031
3013.19 2801
3013.71 2898
3014.23 2755
3014.74 2867
3015.26 2916
3015.78 2640
3016.30 2808
3016.82 2927
3017.33 2930
3017.85 2954
3018.37 2966
3018.89 2962
3019.40 2877
3019.92 2864
3020.44 3005
3020.96 2948
3021.48 3030
3022.00 3199
3022.51 2980
3023.03 3070
3023.55 2814
3024.07 3114
3024.59 3035
3025.11 3088
3025.62 3213
3026.14 3108
3026.66 3150
3027.18 3069
3027.70 2949
3028.22 2713
3028.74 2687
3029.25 2749
3029.77 2465
3030.29 2529
3030.81 2507
3031.33 2595
3031.85 2786
3032.37 2754
3032.89 2749
3033.41 2477
3033.93 2338
3034.45 2574
3034.96 2603
3035.48 2532
3036.00 2603
3036.52 2565
3037.04 2502
3037.56 2644
3038.08 2613
3038.60 2602
3039.12 2620
3039.64 2578
3040.16 2369
3040.68 2376
3041.20 2376
3041.72 2329
3042.24 2451
3042.76 2333
3043.28 2279
3043.80 2300
3044.32 2248
3044.84 2232
3045.36 2212
3045.88 2332
3046.40 2306
3046.92 2470
3047.44 2749
3047.96 2640
3048.48 2755
3049.00 2387
3049.52 2457
3050.04 2665
3050.56 2588
3051.09 2391
3051.61 2353
3052.13 2303
3052.65 2443
3053.17 2476
3053.69 2338
3054.21 2179
3054.73 2145
3055.25 2453
3055.77 2334
3056.29 2173
3056.82 2410
3057.34 2445
3057.86 2382
3058.38 2392
3058.90 2298
3059.42 2270
3059.94 2323
3060.47 2377
3060.99 2223
3061.51 2260
3062.03 2349
3062.55 2330
3063.07 2270
3063.60 2500
3064.12 2496
3064.64 2366
3065.16 2303
3065.68 2422
3066.21 2433
3066.73 2478
3067.25 2441
3067.77 2799
3068.29 2692
3068.82 2446
3069.34 2444
3069.86 2483
3070.38 2483
3070.90 2553
3071.43 2465
3071.95 2410
3072.47 2480
3072.99 2443
3073.52 2401
3074.04 2464
3074.56 2571
3075.09 2526
3075.61 2544
3076.13 2699
3076.65 2608
3077.18 2614
3077.70 2679
3078.22 2977
3078.75 2918
3079.27 3183
3079.79 3249
3080.32 3165
3080.84 3216
3081.36 3275
3081.89 3501
3082.41 3406
3082.93 3426
3083.46 3321
3083.98 3427
3084.50 3324
3085.03 3105
3085.55 3100
3086.07 3075
3086.60 2776
3087.12 2898
3087.64 2868
3088.17 2911
3088.69 2779
3089.22 2795
3089.74 2954
3090.26 2842
3090.79 2717
3091.31 2666
3091.84 2587
3092.36 2934
3092.89 2991
3093.41 3032
3093.93 2884
3094.46 2988
3094.98 3119
3095.51 3011
3096.03 3199
3096.56 3472
3097.08 3520
3097.61 3545
3098.13 3576
3098.66 3847
3099.18 3889
3099.70 4232
3100.23 4713
3100.75 5456
3101.28 6459
3101.80 7590
3102.33 8706
3102.85 9489
3103.38 11163
3103.91 12039
3104.43 12863
3104.96 13066
3105.48 12382
3106.01 11113
3106.53 9756
3107.06 8995
3107.58 7916
3108.11 5868
3108.63 4817
3109.16 4535
3109.69 4283
3110.21 3671
3110.74 3624
3111.26 3560
3111.79 2968
3112.31 3285
3112.84 3207
3113.37 3342
3113.89 3078
3114.42 3183
3114.94 3358
3115.47 3294
3116.00 2811
3116.52 2769
3117.05 2763
3117.58 2761
3118.10 2633
3118.63 2698
3119.16 2806
3119.68 2748
3120.21 2744
3120.73 2639
3121.26 2716
3121.79 2878
3122.31 3063
3122.84 3255
3123.37 3091
3123.90 2977
3124.42 3245
3124.95 3098
3125.48 2880
3126.00 2780
3126.53 2737
3127.06 2691
3127.58 2467
3128.11 2496
3128.64 2501
3129.17 2526
3129.69 2396
3130.22 2241
3130.75 2442
3131.28 2438
3131.80 2584
3132.33 2359
3132.86 2474
3133.39 2480
3133.91 2354
3134.44 2237
3134.97 2296
3135.50 2384
3136.03 2360
3136.55 2655
3137.08 2625
3137.61 2370
3138.14 2423
3138.67 2453
3139.19 2540
3139.72 2542
3140.25 2479
3140.78 2519
3141.31 2301
3141.84 2341
3142.36 2414
3142.89 2375
3143.42 2355
3143.95 2462
3144.48 2558
3145.01 2550
3145.54 2343
3146.06 2398
3146.59 2375
3147.12 2574
3147.65 2889
3148.18 2870
3148.71 2877
3149.24 2788
3149.77 3003
3150.30 3172
3150.83 3009
3151.35 2987
3151.88 2890
3152.41 2996
3152.94 3012
3153.47 2884
3154.00 2875
3154.53 2747
3155.06 2564
3155.59 2502
3156.12 2625
3156.65 2703
3157.18 2689
3157.71 2602
3158.24 2526
3158.77 2544
3159.30 2580
3159.83 2522
3160.36 2585
3160.89 2691
3161.42 2611
3161.95 2752
3162.48 2705
3163.01 2523
3163.54 2596
3164.07 2476
3164.60 2595
3165.13 2636
3165.66 2290
3166.19 2239
3166.72 2504
3167.25 2391
3167.78 2416
3168.31 2367
3168.84 2252
3169.37 2373
3169.90 2324
3170.44 2190
3170.97 2107
3171.50 2083
3172.03 2320
3172.56 2188
3173.09 2304
3173.62 2473
3174.15 2370
3174.68 2252
3175.21 2378
3175.75 2497
3176.28 2537
3176.81 2386
3177.34 2339
3177.87 2336
3178.40 2310
3178.93 2250
3179.47 2321
3180.00 2274
3180.53 2206
3181.06 2177
3181.59 2284
3182.12 2338
3182.66 2291
3183.19 2268
3183.72 2198
3184.25 2304
3184.78 2413
3185.32 2327
3185.85 2274
3186.38 2282
3186.91 2274
3187.44 2401
3187.98 2402
3188.51 2346
3189.04 2380
3189.57 2255
3190.11 2260
3190.64 2276
3191.17 2317
3191.70 2279
3192.24 2403
3192.77 2226
3193.30 2236
3193.84 2221
3194.37 2391
3194.90 2540
3195.43 2383
3195.97 2259
3196.50 2303
3197.03 2338
3197.57 2528
3198.10 2517
3198.63 2483
3199.17 2361
3199.70 2404
3200.23 2507
3200.77 2700
3201.30 2682
3201.83 2796
3202.37 2816
3202.90 2927
3203.43 3067
3203.97 2955
3204.50 2729
3205.03 2797
3205.57 3032
3206.10 2809
3206.63 2713
3207.17 2994
3207.70 3034
3208.24 2992
3208.77 3013
3209.30 3138
3209.84 3490
3210.37 3791
3210.91 3991
3211.44 4199
3211.98 4270
3212.51 4202
3213.04 4209
3213.58 4205
3214.11 4136
3214.65 3916
3215.18 3611
3215.72 3268
3216.25 3237
3216.79 3019
3217.32 2861
3217.86 2713
3218.39 2690
3218.93 2544
3219.46 2640
3220.00 2446
3220.53 2573
3221.07 2721
3221.60 2787
3222.14 2799
3222.67 2941
3223.21 3150
3223.74 3142
3224.28 3282
3224.81 3584
3225.35 3749
3225.88 3684
3226.42 3549
3226.95 3518
3227.49 3236
3228.02 3280
3228.56 2975
3229.10 3007
3229.63 2833
3230.17 2777
3230.70 2807
3231.24 2880
3231.78 2655
3232.31 2796
3232.85 2797
3233.38 2799
3233.92 2864
3234.46 2713
3234.99 2935
3235.53 3006
3236.06 3085
3236.60 3080
3237.14 3100
3237.67 2964
3238.21 3038
3238.75 3301
3239.28 3319
3239.82 3249
3240.36 3250
3240.89 3215
3241.43 2989
3241.97 3230
3242.50 2918
3243.04 2870
3243.58 3155
3244.11 2981
3244.65 3009
3245.19 3012
3245.72 2993
3246.26 3215
3246.80 2918
3247.34 2961
3247.87 2933
3248.41 3196
3248.95 3272
3249.49 3228
3250.02 3145
3250.56 3192
3251.10 3277
3251.64 3094
3252.17 3158
3252.71 2878
3253.25 3185
3253.79 3283
3254.32 3107
3254.86 2934
3255.40 2992
3255.94 3029
3256.48 3031
3257.01 3104
3257.55 3087
3258.09 3245
3258.63 3357
3259.17 3530
3259.70 3639
3260.24 3936
3260.78 4258
3261.32 4611
3261.86 5249
3262.40 5424
3262.93 5851
3263.47 6083
3264.01 6924
3264.55 7489
3265.09 7829
3265.63 8113
3266.17 9097
3266.71 9497
3267.24 9927
3267.78 10045
3268.32 10188
3268.86 9961
3269.40 9300
3269.94 8953
3270.48 7980
3271.02 7043
3271.56 6407
3272.10 5484
3272.64 4770
3273.18 4163
3273.71 4119
3274.25 3715
3274.79 3608
3275.33 3685
3275.87 3575
3276.41 3595
3276.95 3486
3277.49 3605
3278.03 3546
3278.57 3475
3279.11 3812
3279.65 3722
3280.19 3575
3280.73 3679
3281.27 3417
3281.81 3490
3282.35 3668
3282.89 3754
3283.43 3636
3283.97 3497
3284.51 3755
3285.05 3909
3285.59 4089
3286.13 4040
3286.67 3808
3287.21 3655
3287.75 3700
3288.30 4072
3288.84 3811
3289.38 3657
3289.92 3721
3290.46 3488
3291.00 3502
3291.54 3847
3292.08 3788
3292.62 3835
3293.16 3997
3293.70 4338
3294.24 4442
3294.79 4722
3295.33 5028
3295.87 5405
3296.41 5312
3296.95 5360
3297.49 5397
3298.03 5334
3298.57 5527
3299.12 5281
3299.66 5112
3300.20 4917
3300.74 4822
3301.28 4890
3301.82 4844
3302.37 4998
3302.91 4901
3303.45 4999
3303.99 5209
3304.53 4950
3305.08 4770
3305.62 4790
3306.16 4609
3306.70 4390
3307.24 4103
3307.79 4003
3308.33 3786
3308.87 3724
3309.41 3607
3309.96 3327
3310.50 3562
3311.04 3397
3311.58 3409
3312.13 3531
3312.67 3705
3313.21 3653
3313.75 3713
3314.30 3713
3314.84 3786
3315.38 4117
3315.92 4144
3316.47 4100
3317.01 4252
3317.55 4433
3318.10 4773
3318.64 4774
3319.18 4902
3319.73 4689
3320.27 4863
3320.81 4995
3321.36 4696
3321.90 4800
3322.44 4970
3322.99 4810
3323.53 4686
3324.07 4926
3324.62 4833
3325.16 4553
3325.70 4729
3326.25 4608
3326.79 4217
3327.34 4110
3327.88 4245
3328.42 4345
3328.97 4219
3329.51 4140
3330.06 4441
3330.60 4629
3331.14 5145
3331.69 6442
3332.23 7822
3332.78 10058
3333.32 12862
3333.86 16430
3334.41 20274
3334.95 23776
3335.50 27055
3336.04 30109
3336.59 32764
3337.13 33768
3337.68 34465
3338.22 33589
3338.77 32488
3339.31 29807
3339.86 26476
3340.40 22757
3340.94 18481
3341.49 14959
3342.03 11933
3342.58 9494
3343.13 7741
3343.67 6526
3344.22 6080
3344.76 5530
3345.31 4899
3345.85 4717
3346.40 4302
3346.94 4076
3347.49 4011
3348.03 3983
3348.58 3777
3349.12 4047
3349.67 3993
3350.22 3845
3350.76 3686
3351.31 3723
3351.85 3805
3352.40 3802
3352.94 3596
3353.49 3421
3354.04 3298
3354.58 3598
3355.13 3634
3355.67 3377
3356.22 3627
3356.77 3675
3357.31 3425
3357.86 3593
3358.41 3732
3358.95 3706
3359.50 3598
3360.05 3581
3360.59 3418
3361.14 3566
3361.68 3717
3362.23 3635
3362.78 3536
3363.33 3583
3363.87 3562
3364.42 3578
3364.97 3589
3365.51 3471
3366.06 3601
3366.61 3726
3367.15 3694
3367.70 3356
3368.25 3510
3368.79 3317
3369.34 3408
3369.89 3604
3370.44 3745
3370.98 3919
3371.53 4140
3372.08 4151
3372.63 4540
3373.17 4770
3373.72 5024
3374.27 5079
3374.82 5315
3375.36 5389
3375.91 5336
3376.46 5464
3377.01 5300
3377.56 4964
3378.10 4419
3378.65 4199
3379.20 3962
3379.75 3681
3380.30 3573
3380.84 3228
3381.39 3112
3381.94 3081
3382.49 3032
3383.04 2854
3383.59 2765
3384.13 2694
3384.68 2724
3385.23 2774
3385.78 2669
3386.33 2699
3386.88 2512
3387.43 2646
3387.97 2798
3388.52 2601
3389.07 2707
3389.62 2645
3390.17 2686
3390.72 2554
3391.27 2559
3391.82 2648
3392.37 2734
3392.92 2844
3393.46 2809
3394.01 2675
3394.56 2645
3395.11 2702
3395.66 2774
3396.21 2892
3396.76 2941
3397.31 2854
3397.86 2820
3398.41 2697
3398.96 2819
3399.51 2881
3400.06 2951
3400.61 2847
3401.16 2926
3401.71 2643
3402.26 2639
3402.81 2641
3403.36 2376
3403.91 2403
3404.46 2689
3405.01 2400
3405.56 2423
3406.11 2445
3406.66 2403
3407.21 2406
3407.76 2448
3408.31 2469
3408.86 2584
3409.41 2496
3409.96 2658
3410.51 2640
3411.06 2900
3411.61 2843
3412.16 2929
3412.71 3050
3413.27 2808
3413.82 2976
3414.37 2972
3414.92 2900
3415.47 3014
3416.02 2930
3416.57 2987
3417.12 2658
3417.67 2582
3418.22 2450
3418.78 2569
3419.33 2594
3419.88 2487
3420.43 2258
3420.98 2309
3421.53 2434
3422.08 2526
3422.64 2510
3423.19 2725
3423.74 2810
3424.29 3087
3424.84 3115
3425.39 2994
3425.95 2994
3426.50 3003
3427.05 2994
3427.60 2857
3428.15 2725
3428.71 2534
3429.26 2548
3429.81 2633
3430.36 2492
3430.91 2420
3431.47 2366
3432.02 2338
3432.57 2366
3433.12 2434
3433.68 2471
3434.23 2392
3434.78 2395
3435.33 2347
3435.89 2325
3436.44 2349
3436.99 2458
3437.54 2449
3438.10 2400
3438.65 2481
3439.20 2320
3439.76 2208
3440.31 2330
3440.86 2432
3441.42 2274
3441.97 2297
3442.52 2379
3443.07 2567
3443.63 2519
3444.18 2390
3444.73 2383
3445.29 2275
3445.84 2280
3446.39 2284
3446.95 2312
3447.50 2191
3448.06 2263
3448.61 2145
3449.16 2005
3449.72 2242
3450.27 2274
3450.82 2273
3451.38 2336
3451.93 2287
3452.49 2213
3453.04 2282
3453.59 2320
3454.15 2376
3454.70 2317
3455.26 2257
3455.81 2392
3456.36 2239
3456.92 2155
3457.47 2219
3458.03 2253
3458.58 2391
3459.14 2326
3459.69 2369
3460.25 2233
3460.80 2229
3461.36 2334
3461.91 2338
3462.46 2526
3463.02 2450
3463.57 2383
3464.13 2467
3464.68 2435
3465.24 2331
3465.79 2445
3466.35 2436
3466.90 2582
3467.46 2573
3468.02 2771
3468.57 2597
3469.13 2573
3469.68 2562
3470.24 2569
3470.79 2690
3471.35 2655
3471.90 2853
3472.46 2896
3473.01 2794
3473.57 2673
3474.13 2747
3474.68 2589
3475.24 2696
3475.79 2529
3476.35 2583
3476.90 2651
3477.46 2736
3478.02 2806
3478.57 2981
3479.13 3026
3479.68 2905
3480.24 2910
3480.80 2910
3481.35 3120
3481.91 3143
3482.47 3264
3483.02 3205
3483.58 3215
3484.14 3003
3484.69 3269
3485.25 3288
3485.81 3263
3486.36 3197
3486.92 3371
3487.48 3426
3488.03 3553
3488.59 4020
3489.15 4514
3489.70 5219
3490.26 6144
3490.82 7488
3491.37 8436
3491.93 9854
3492.49 10899
3493.05 11795
3493.60 11970
3494.16 11791
3494.72 11332
3495.27 10303
3495.83 8945
3496.39 7729
3496.95 6774
3497.50 5845
3498.06 5142
3498.62 4725
3499.18 4383
3499.74 4402
3500.29 4656
3500.85 4345
3501.41 4480
3501.97 4808
3502.52 4951
3503.08 5212
3503.64 5416
3504.20 5909
3504.76 6313
3505.32 6408
3505.87 6599
3506.43 6694
3506.99 6565
3507.55 6507
3508.11 5876
3508.67 5759
3509.22 5105
3509.78 5023
3510.34 4639
3510.90 4111
3511.46 3813
3512.02 3498
3512.58 3494
3513.13 3244
3513.69 3095
3514.25 3241
3514.81 3177
3515.37 2729
3515.93 2684
3516.49 2706
3517.05 2559
3517.61 2536
3518.17 2489
3518.73 2483
3519.28 2514
3519.84 2524
3520.40 2675
3520.96 2665
3521.52 2676
3522.08 2651
3522.64 2667
3523.20 2644
3523.76 2697
3524.32 2741
3524.88 2774
3525.44 2836
3526.00 2552
3526.56 2640
3527.12 2477
3527.68 2265
3528.24 2223
3528.80 2225
3529.36 2422
3529.92 2352
3530.48 2368
3531.04 2386
3531.60 2468
3532.16 2526
3532.72 2401
3533.28 2405
3533.84 2333
3534.40 2505
3534.96 2532
3535.52 2488
3536.08 2474
3536.65 2600
3537.21 2731
3537.77 2581
3538.33 2794
3538.89 2724
3539.45 2703
3540.01 2761
3540.57 2683
3541.13 2563
3541.69 2572
3542.25 2613
3542.82 2550
3543.38 2451
3543.94 2390
3544.50 2404
3545.06 2456
3545.62 2510
3546.18 2401
3546.75 2339
3547.31 2460
3547.87 2374
3548.43 2265
3548.99 2286
3549.55 2397
3550.12 2197
3550.68 2126
3551.24 1979
3551.80 2023
3552.36 1963
3552.92 2073
3553.49 1964
3554.05 2045
3554.61 2053
3555.17 2030
3555.74 2007
3556.30 2140
3556.86 2053
3557.42 2030
3557.98 2082
3558.55 2106
3559.11 2246
3559.67 2221
3560.23 2134
3560.80 2278
3561.36 2396
3561.92 2485
3562.49 2376
3563.05 2375
3563.61 2458
3564.17 2321
3564.74 2348
3565.30 2363
3565.86 2335
3566.43 2229
3566.99 2284
3567.55 2178
3568.11 2109
3568.68 2403
3569.24 2200
3569.80 2108
3570.37 2154
3570.93 2018
3571.49 2061
3572.06 1967
3572.62 2077
3573.19 2206
3573.75 2228
3574.31 2225
3574.88 2125
3575.44 2171
3576.00 2513
3576.57 2501
3577.13 2584
3577.70 2577
3578.26 2641
3578.82 2726
3579.39 2669
3579.95 2638
3580.52 2598
3581.08 2553
3581.64 2439
3582.21 2320
3582.77 2101
3583.34 2116
3583.90 2048
3584.47 2225
3585.03 2223
3585.60 2185
3586.16 2284
3586.72 2324
3587.29 2212
3587.85 2135
3588.42 2107
3588.98 2023
3589.55 2087
3590.11 2197
3590.68 2218
3591.24 2150
3591.81 2174
3592.37 2292
3592.94 2110
3593.50 2077
3594.07 2032
3594.63 2066
3595.20 2071
3595.77 2082
3596.33 2122
3596.90 2208
3597.46 2227
3598.03 2338
3598.59 2401
3599.16 2369
3599.72 2241
3600.29 2311
3600.86 2192
3601.42 2113
3601.99 2064
3602.55 2131
3603.12 2249
3603.69 2119
3604.25 2046
3604.82 2021
3605.38 1937
3605.95 1865
3606.52 1862
3607.08 1874
3607.65 1715
3608.21 1787
3608.78 1987
3609.35 1884
3609.91 1879
3610.48 1966
3611.05 1972
3611.61 1764
3612.18 1822
3612.75 1825
3613.31 1894
3613.88 1804
3614.45 1796
3615.01 1912
3615.58 2029
3616.15 2393
3616.72 2341
3617.28 2543
3617.85 2558
3618.42 2729
3618.98 2729
3619.55 2621
3620.12 2652
3620.69 2737
3621.25 2747
3621.82 2643
3622.39 2469
3622.96 2389
3623.52 2103
3624.09 2141
3624.66 2121
3625.23 2147
3625.79 1892
3626.36 1919
3626.93 2026
3627.50 1885
3628.06 2059
3628.63 2073
3629.20 1935
3629.77 2016
3630.34 2087
3630.91 2074
3631.47 2050
3632.04 2082
3632.61 2089
3633.18 1939
3633.75 2079
3634.31 2294
3634.88 2257
3635.45 2198
3636.02 2073
3636.59 2083
3637.16 1913
3637.73 1882
3638.29 1902
3638.86 1986
3639.43 2129
3640.00 2005
3640.57 2026
3641.14 1918
3641.71 1913
3642.28 1904
3642.85 1891
3643.42 2109
3643.98 2041
3644.55 1983
3645.12 2054
3645.69 2025
3646.26 1982
3646.83 2113
3647.40 2058
3647.97 2036
3648.54 2130
3649.11 2300
3649.68 2437
3650.25 2413
3650.82 2491
3651.39 2559
3651.96 2474
3652.53 2529
3653.10 2594
3653.67 2497
3654.24 2470
3654.81 2512
3655.38 2501
3655.95 2458
3656.52 2319
3657.09 2180
3657.66 2127
3658.23 2270
3658.80 2145
3659.37 2147
3659.94 2037
3660.51 2048
3661.08 2214
3661.65 2149
3662.22 2099
3662.79 2145
3663.36 2381
3663.93 2291
3664.50 2331
3665.07 2279
3665.64 2434
3666.22 2304
3666.79 2400
3667.36 2612
3667.93 2636
3668.50 2439
3669.07 2239
3669.64 2264
3670.21 2138
3670.78 2078
3671.36 2140
3671.93 2137
3672.50 2065
3673.07 2148
3673.64 2199
3674.21 2214
3674.78 2133
3675.36 2421
3675.93 2507
3676.50 2592
3677.07 2599
3677.64 2501
3678.21 2481
3678.79 2508
3679.36 2360
3679.93 2248
3680.50 2151
3681.07 2206
3681.65 2275
3682.22 2142
3682.79 2040
3683.36 1905
3683.94 1922
3684.51 2006
3685.08 1887
3685.65 1861
3686.23 1897
3686.80 1974
3687.37 1879
3687.94 1896
3688.52 1910
3689.09 1889
3689.66 1968
3690.23 1858
3690.81 2075
3691.38 1991
3691.95 1740
3692.52 1897
3693.10 1921
3693.67 1872
3694.24 2075
3694.82 1841
3695.39 1845
3695.96 1869
3696.54 1819
3697.11 1745
3697.68 1777
3698.26 1873
3698.83 1783
3699.40 1754
3699.98 1693
3700.55 1777
3701.12 1839
3701.70 1749
3702.27 1813
3702.85 1836
3703.42 1926
3703.99 1909
3704.57 2013
3705.14 2051
3705.71 1956
3706.29 2070
3706.86 2188
3707.44 2135
3708.01 2103
3708.59 2048
3709.16 2055
3709.73 1992
3710.31 2248
3710.88 2214
3711.46 2136
3712.03 2051
3712.61 1904
3713.18 1905
3713.75 1999
3714.33 1982
3714.90 2021
3715.48 2067
3716.05 1845
3716.63 1737
3717.20 1905
3717.78 1873
3718.35 1827
3718.93 1790
3719.50 1788
3720.08 1766
3720.65 1795
3721.23 1844
3721.80 1837
3722.38 1831
3722.95 1946
3723.53 1782
3724.11 1693
3724.68 1625
3725.26 1720
3725.83 1881
3726.41 1665
3726.98 1616
3727.56 1555
3728.13 1678
3728.71 1850
3729.29 1844
3729.86 1804
3730.44 1976
3731.01 2025
3731.59 2025
3732.17 2217
3732.74 2235
3733.32 2107
3733.89 2096
3734.47 2290
3735.05 2307
3735.62 1995
3736.20 2068
3736.77 2107
3737.35 2155
3737.93 1776
3738.50 1881
3739.08 1955
3739.66 1946
3740.23 1992
3740.81 1893
3741.39 1805
3741.96 1807
3742.54 1858
3743.12 1686
3743.69 1701
3744.27 1761
3744.85 1726
3745.43 1782
3746.00 1828
3746.58 1793
3747.16 1819
3747.73 1859
3748.31 1859
3748.89 1832
3749.47 1886
3750.04 1928
3750.62 1791
3751.20 1830
3751.78 1827
3752.35 1673
3752.93 1796
3753.51 1835
3754.09 1746
3754.66 1683
3755.24 1814
3755.82 1725
3756.40 1499
3756.98 1588
3757.55 1747
3758.13 1932
3758.71 1936
3759.29 1864
3759.87 1796
3760.44 1848
3761.02 1957
3761.60 1852
3762.18 1884
3762.76 2023
3763.34 1990
3763.91 1909
3764.49 1874
3765.07 1843
3765.65 1787
3766.23 1924
3766.81 1920
3767.39 1780
3767.96 1812
3768.54 1723
3769.12 1881
3769.70 2015
3770.28 2026
3770.86 2030
3771.44 1922
3772.02 1834
3772.60 2031
3773.18 1916
3773.76 1898
3774.33 1952
3774.91 1786
3775.49 1784
3776.07 1873
3776.65 1790
3777.23 1652
3777.81 1593
3778.39 1761
3778.97 1900
3779.55 1820
3780.13 1708
3780.71 1835
3781.29 1810
3781.87 1803
3782.45 1740
3783.03 1679
3783.61 1811
3784.19 1826
3784.77 1755
3785.35 1746
3785.93 1969
3786.51 1821
3787.09 1766
3787.67 1828
3788.25 1836
3788.83 1771
3789.41 1938
3789.99 1902
3790.57 1883
3791.15 1869
3791.73 1837
3792.31 1863
3792.89 1883
3793.48 1774
3794.06 1858
3794.64 2083
3795.22 2040
3795.80 1965
3796.38 1942
3796.96 1934
3797.54 1948
3798.12 1992
3798.70 1992
3799.28 1851
3799.87 2032
3800.45 2186
3801.03 2133
3801.61 2004
3802.19 2120
3802.77 2165
3803.35 2335
3803.94 2123
3804.52 2203
3805.10 2358
3805.68 2296
3806.26 2361
3806.84 2338
3807.43 2353
3808.01 2447
3808.59 2577
3809.17 2388
3809.75 2583
3810.34 2700
3810.92 2474
3811.50 2370
3812.08 2592
3812.66 2509
3813.25 2429
3813.83 2535
3814.41 2608
3814.99 2528
3815.58 2389
3816.16 2528
3816.74 2584
3817.32 2596
3817.91 2495
3818.49 2210
3819.07 2375
3819.65 2155
3820.24 2072
3820.82 1879
3821.40 1809
3821.99 1818
3822.57 1878
3823.15 1860
3823.73 1814
3824.32 1740
3824.90 1715
3825.48 1922
3826.07 1842
3826.65 1877
3827.23 1928
3827.82 1731
3828.40 1795
3828.98 1666
3829.57 1824
3830.15 1816
3830.73 1760
3831.32 1833
3831.90 1826
3832.49 1745
3833.07 1806
3833.65 1844
3834.24 1811
3834.82 1780
3835.41 1721
3835.99 1746
3836.57 1746
3837.16 1744
3837.74 1721
3838.33 1736
3838.91 1705
3839.49 1828
3840.08 1985
3840.66 1845
3841.25 1850
3841.83 1676
3842.42 1626
3843.00 1581
3843.58 1625
3844.17 1764
3844.75 1644
3845.34 1778
3845.92 1743
3846.51 1662
3847.09 1756
3847.68 1839
3848.26 1855
3848.85 1842
3849.43 1660
3850.02 1867
3850.60 1758
3851.19 1687
3851.77 1752
3852.36 1764
3852.94 1731
3853.53 1756
3854.11 1811
3854.70 1873
3855.29 1759
3855.87 1943
3856.46 1883
3857.04 1759
3857.63 1687
3858.21 1762
3858.80 1889
3859.39 1964
3859.97 1954
3860.56 1905
3861.14 2051
3861.73 2192
3862.31 2173
3862.90 2283
3863.49 2399
3864.07 2431
3864.66 2401
3865.25 2272
3865.83 2253
3866.42 2288
3867.00 2395
3867.59 2199
3868.18 2281
3868.76 2038
3869.35 2051
3869.94 1955
3870.52 1950
3871.11 1995
3871.70 2130
3872.28 1833
3872.87 1905
3873.46 1948
3874.04 1995
3874.63 1878
3875.22 1775
3875.80 1730
3876.39 1934
3876.98 1962
3877.57 2108
3878.15 2140
3878.74 1972
3879.33 1800
3879.92 1784
3880.50 1827
3881.09 1916
3881.68 1767
3882.26 1660
3882.85 1599
3883.44 1498
3884.03 1601
3884.62 1552
3885.20 1656
3885.79 1770
3886.38 1664
3886.97 1856
3887.55 1941
3888.14 1847
3888.73 1994
3889.32 2177
3889.91 2295
3890.49 2327
3891.08 2389
3891.67 2422
3892.26 2268
3892.85 2290
3893.44 2336
3894.02 2185
3894.61 2174
3895.20 2141
3895.79 2275
3896.38 2218
3896.97 2103
3897.56 2115
3898.14 2019
3898.73 1938
3899.32 1933
3899.91 1914
3900.50 2016
3901.09 1935
3901.68 2018
3902.27 1933
3902.86 1934
3903.44 1911
3904.03 1901
3904.62 1961
3905.21 1893
3905.80 1962
3906.39 1853
3906.98 1914
3907.57 1923
3908.16 2158
3908.75 2103
3909.34 1957
3909.93 1950
3910.52 2035
3911.11 1933
3911.70 1806
3912.29 1929
3912.88 1813
3913.47 1639
3914.06 1822
3914.65 1792
3915.24 1715
3915.83 1708
3916.42 1828
3917.01 1834
3917.60 1766
3918.19 1728
3918.78 1633
3919.37 1700
3919.96 1748
3920.55 1753
3921.14 1738
3921.73 1800
3922.32 1692
3922.91 1815
3923.50 1950
3924.09 1890
3924.68 1866
3925.27 1802
3925.86 1836
3926.45 1771
3927.05 1780
3927.64 1688
3928.23 1799
3928.82 1852
3929.41 1766
3930.00 1697
3930.59 1693
3931.18 1564
3931.77 1563
3932.37 1571
3932.96 1538
3933.55 1679
3934.14 1685
3934.73 1624
3935.32 1691
3935.91 1718
3936.51 1677
3937.10 1738
3937.69 1860
3938.28 1828
3938.87 1857
3939.46 1845
3940.06 1826
3940.65 1912
3941.24 1973
3941.83 1877
3942.42 1824
3943.02 1834
3943.61 2051
3944.20 2154
3944.79 2128
3945.39 2086
3945.98 2103
3946.57 1842
3947.16 1885
3947.76 1988
3948.35 1907
3948.94 1928
3949.53 1870
3950.13 1682
3950.72 1600
3951.31 1644
3951.90 1903
3952.50 1878
3953.09 1770
3953.68 1739
3954.28 1749
3954.87 1812
3955.46 2075
3956.05 1943
3956.65 1912
3957.24 1965
3957.83 1881
3958.43 2022
3959.02 2073
3959.61 2162
3960.21 2238
3960.80 2103
3961.39 1920
3961.99 1909
3962.58 1852
3963.17 1849
3963.77 1983
3964.36 1966
3964.96 2055
3965.55 1980
3966.14 2163
3966.74 2005
3967.33 1981
3967.93 2223
3968.52 2396
3969.11 2194
3969.71 2169
3970.30 2089
3970.90 2033
3971.49 2038
3972.08 1887
3972.68 1793
3973.27 1832
3973.87 1907
3974.46 1974
3975.06 2239
3975.65 2157
3976.25 2278
3976.84 2436
3977.43 2470
3978.03 2644
3978.62 2407
3979.22 2391
3979.81 2313
3980.41 2313
3981.00 2268
3981.60 2140
3982.19 2287
3982.79 2080
3983.38 1956
3983.98 1830
3984.57 1962
3985.17 1973
3985.76 2001
3986.36 1978
3986.96 2148
3987.55 2200
3988.15 2117
3988.74 1964
3989.34 1855
3989.93 1945
3990.53 2018
3991.12 1942
3991.72 1865
3992.32 2004
3992.91 2051
3993.51 2136
3994.10 2257
3994.70 2191
3995.30 2211
3995.89 2330
3996.49 2238
3997.08 2296
3997.68 2295
3998.28 2284
3998.87 2251
3999.47 2287
4000.07 2269
4000.66 2053
4001.26 2058
4001.85 2181
4002.45 2173
4003.05 2043
4003.64 2070
4004.24 2171
4004.84 2208
4005.43 2392
4006.03 2181
4006.63 2264
4007.23 2280
4007.82 2108
4008.42 2188
4009.02 2072
4009.61 1886
4010.21 2014
4010.81 2117
4011.41 2095
4012.00 2022
4012.60 1843
4013.20 1895
4013.79 1898
4014.39 1921
4014.99 1898
4015.59 2002
4016.18 2115
4016.78 2160
4017.38 2213
4017.98 2174
4018.58 2066
4019.17 2153
4019.77 2065
4020.37 2127
4020.97 2089
4021.56 1996
4022.16 1915
4022.76 1914
4023.36 1946
4023.96 1974
4024.56 1886
4025.15 2056
4025.75 2235
4026.35 2298
4026.95 2311
4027.55 2342
4028.15 2449
4028.74 2501
4029.34 2487
4029.94 2676
4030.54 2498
4031.14 2659
4031.74 2596
4032.34 2540
4032.93 2366
4033.53 2317
4034.13 2567
4034.73 2525
4035.33 2436
4035.93 2747
4036.53 2576
4037.13 2431
4037.73 2309
4038.33 2387
4038.93 2117
4039.52 2066
4040.12 1978
4040.72 1927
4041.32 1852
4041.92 1750
4042.52 1659
4043.12 1631
4043.72 1674
4044.32 1725
4044.92 1784
4045.52 1789
4046.12 1746
4046.72 1868
4047.32 1741
4047.92 1760
4048.52 1749
4049.12 1820
4049.72 1889
4050.32 1974
4050.92 1933
4051.52 1990
4052.12 2123
4052.72 2046
4053.32 1904
4053.92 2025
4054.52 2004
4055.12 1940
4055.72 1831
4056.32 1865
4056.92 1919
4057.52 1791
4058.13 1775
4058.73 1736
4059.33 1741
4059.93 1740
4060.53 1728
4061.13 1756
4061.73 1664
4062.33 1689
4062.93 1825
4063.53 1769
4064.14 1925
4064.74 1790
4065.34 1721
4065.94 1770
4066.54 1699
4067.14 1737
4067.74 1710
4068.34 1786
4068.95 1691
4069.55 1638
4070.15 1572
4070.75 1703
4071.35 1754
4071.95 1439
4072.56 1534
4073.16 1599
4073.76 1587
4074.36 1648
4074.96 1681
4075.57 1593
4076.17 1601
4076.77 1656
4077.37 1680
4077.97 1646
4078.58 1645
4079.18 1621
4079.78 1578
4080.38 1559
4080.99 1541
4081.59 1557
4082.19 1618
4082.79 1644
4083.40 1591
4084.00 1648
4084.60 1493
4085.20 1422
4085.81 1472
4086.41 1655
4087.01 1625
4087.61 1599
4088.22 1746
4088.82 1751
4089.42 1685
4090.03 1621
4090.63 1556
4091.23 1699
4091.84 1649
4092.44 1636
4093.04 1656
4093.65 1620
4094.25 1710
4094.85 1717
4095.46 1626
4096.06 1753
4096.66 1855
4097.27 1805
4097.87 1613
4098.47 1569
4099.08 1717
4099.68 1716
4100.29 1617
4100.89 1536
4101.49 1705
4102.10 1690
4102.70 1548
4103.30 1546
4103.91 1601
4104.51 1632
4105.12 1500
4105.72 1635
4106.33 1638
4106.93 1630
4107.53 1646
4108.14 1647
4108.74 1728
4109.35 1614
4109.95 1624
4110.56 1544
4111.16 1462
4111.77 1575
4112.37 1620
4112.98 1561
4113.58 1550
4114.19 1646
4114.79 1583
4115.40 1570
4116.00 1372
4116.61 1524
4117.21 1644
4117.82 1634
4118.42 1690
4119.03 1663
4119.63 1761
4120.24 1707
4120.84 1732
4121.45 1592
4122.05 1556
4122.66 1650
4123.26 1656
4123.87 1528
4124.47 1559
4125.08 1668
4125.69 1508
4126.29 1578
4126.90 1568
4127.50 1617
4128.11 1793
4128.71 1715
4129.32 1698
4129.93 1686
4130.53 1706
4131.14 1721
4131.74 1616
4132.35 1587
4132.96 1588
4133.56 1680
4134.17 1752
4134.78 1746
4135.38 1684
4135.99 1580
4136.60 1627
4137.20 1697
4137.81 1830
4138.42 1785
4139.02 1782
4139.63 1976
4140.24 1896
4140.84 1780
4141.45 1807
4142.06 1955
4142.66 2106
4143.27 1960
4143.88 2024
4144.48 2066
4145.09 1972
4145.70 1850
4146.31 1817
4146.91 1860
4147.52 1759
4148.13 1755
4148.73 1817
4149.34 1780
4149.95 1830
4150.56 1873
4151.16 1781
4151.77 1646
4152.38 1568
4152.99 1579
4153.60 1617
4154.20 1627
4154.81 1542
4155.42 1533
4156.03 1485
4156.63 1497
4157.24 1719
4157.85 1671
4158.46 1667
4159.07 1696
4159.68 1730
4160.28 1728
4160.89 1817
4161.50 1784
4162.11 1599
4162.72 1579
4163.33 1681
4163.93 1913
4164.54 1756
4165.15 1771
4165.76 1903
4166.37 1853
4166.98 1871
4167.59 1930
4168.19 1935
4168.80 1996
4169.41 1885
4170.02 1889
4170.63 1793
4171.24 1843
4171.85 1824
4172.46 1849
4173.07 1610
4173.68 1765
4174.29 1724
4174.89 1614
4175.50 1625
4176.11 1642
4176.72 1609
4177.33 1825
4177.94 1859
4178.55 1682
4179.16 1716
4179.77 1789
4180.38 1713
4180.99 1711
4181.60 1662
4182.21 1600
4182.82 1622
4183.43 1402
4184.04 1581
4184.65 1685
4185.26 1594
4185.87 1728
4186.48 1773
4187.09 1710
4187.70 1613
4188.31 1762
4188.92 1731
4189.53 1744
4190.14 1759
4190.75 1628
4191.36 1676
4191.97 1781
4192.58 1657
4193.19 1678
4193.80 1732
4194.42 1769
4195.03 1670
4195.64 1667
4196.25 1691
4196.86 1683
4197.47 1848
4198.08 1813
4198.69 1875
4199.30 1685
4199.91 1624
4200.53 1715
4201.14 1840
4201.75 1789
4202.36 1666
4202.97 1609
4203.58 1544
4204.19 1593
4204.80 1607
4205.42 1683
4206.03 1688
4206.64 1658
4207.25 1687
4207.86 1635
4208.47 1636
4209.09 1650
4209.70 1633
4210.31 1653
4210.92 1558
4211.53 1580
4212.15 1631
4212.76 1686
4213.37 1751
4213.98 1608
4214.59 1708
4215.21 1619
4215.82 1665
4216.43 1709
4217.04 1774
4217.66 1961
4218.27 1936
4218.88 1834
4219.49 1917
4220.11 2002
4220.72 2033
4221.33 2139
4221.94 2108
4222.56 2277
4223.17 2151
4223.78 2235
4224.40 2118
4225.01 1932
4225.62 2026
4226.23 2089
4226.85 2010
4227.46 1914
4228.07 2032
4228.69 2049
4229.30 2194
4229.91 2183
4230.53 2154
4231.14 2108
4231.75 2226
4232.37 2611
4232.98 2605
4233.59 2762
4234.21 3130
4234.82 3455
4235.44 3520
4236.05 3864
4236.66 3809
4237.28 3709
4237.89 3621
4238.50 3340
4239.12 3028
4239.73 2694
4240.35 2292
4240.96 2309
4241.58 2148
4242.19 2092
4242.80 2111
4243.42 1926
4244.03 1879
4244.65 1932
4245.26 1958
4245.88 2070
4246.49 1971
4247.10 2008
4247.72 2155
4248.33 2081
4248.95 2015
4249.56 2130
4250.18 1900
4250.79 2020
4251.41 1999
4252.02 1954
4252.64 1835
4253.25 1786
4253.87 1927
4254.48 1996
4255.10 1984
4255.71 1913
4256.33 1834
4256.94 1919
4257.56 1853
4258.17 1868
4258.79 2032
4259.41 1918
4260.02 1868
4260.64 1845
4261.25 1784
4261.87 1756
4262.48 1802
4263.10 1713
4263.71 1697
4264.33 1834
4264.95 1955
4265.56 1976
4266.18 1899
4266.79 1984
4267.41 2002
4268.03 2070
4268.64 2046
4269.26 2129
4269.87 1935
4270.49 1936
4271.11 2096
4271.72 2127
4272.34 2091
4272.96 1897
4273.57 1964
4274.19 2059
4274.81 2001
4275.42 1974
4276.04 2063
4276.66 1962
4277.27 2051
4277.89 2077
4278.51 2054
4279.12 2100
4279.74 2287
4280.36 2143
4280.97 1991
4281.59 1821
4282.21 1862
4282.83 1777
4283.44 1510
4284.06 1730
4284.68 1746
4285.29 1741
4285.91 1726
4286.53 1634
4287.15 1577
4287.76 1687
4288.38 1544
4289.00 1600
4289.62 1643
4290.23 1901
4290.85 1889
4291.47 1812
4292.09 1749
4292.71 1627
4293.32 1619
4293.94 1645
4294.56 1581
4295.18 1756
4295.80 1854
4296.41 1839
4297.03 1839
4297.65 1777
4298.27 1814
4298.89 1676
4299.50 1818
4300.12 1668
4300.74 1756
4301.36 1798
4301.98 1833
4302.60 1760
4303.22 1679
4303.83 1836
4304.45 1853
4305.07 1819
4305.69 1860
4306.31 1964
4306.93 1962
4307.55 1944
4308.17 1832
4308.79 1917
4309.40 1834
4310.02 1849
4310.64 1826
4311.26 1837
4311.88 1812
4312.50 1796
4313.12 1854
4313.74 1785
4314.36 1907
4314.98 1671
4315.60 1773
4316.22 1842
4316.84 1825
4317.46 1769
4318.08 1668
4318.70 1562
4319.32 1876
4319.94 1782
4320.56 1817
4321.18 1793
4321.80 1788
4322.42 1831
4323.04 1919
4323.66 1993
4324.28 1978
4324.90 1953
4325.52 1955
4326.14 1998
4326.76 2149
4327.38 2211
4328.00 2087
4328.62 1993
4329.24 1975
4329.86 2237
4330.48 1917
4331.10 2113
4331.72 2248
4332.34 2316
4332.96 2263
4333.58 2211
4334.20 2448
4334.82 2614
4335.45 3137
4336.07 3288
4336.69 3510
4337.31 3758
4337.93 3930
4338.55 4326
4339.17 4599
4339.79 4563
4340.41 4514
4341.04 4295
4341.66 3863
4342.28 3666
4342.90 3436
4343.52 3353
4344.14 3841
4344.76 4142
4345.39 4355
4346.01 5193
4346.63 5753
4347.25 6142
4347.87 6301
4348.50 6057
4349.12 6010
4349.74 5535
4350.36 5001
4350.98 4305
4351.61 3795
4352.23 3196
4352.85 3030
4353.47 2766
4354.09 2531
4354.72 2539
4355.34 2496
4355.96 2328
4356.58 2432
4357.21 2331
4357.83 2474
4358.45 2398
4359.07 2421
4359.70 2415
4360.32 2475
4360.94 2544
4361.56 2356
4362.19 2217
4362.81 2258
4363.43 2323
4364.06 2437
4364.68 2309
4365.30 2246
4365.93 2180
4366.55 2275
4367.17 2139
4367.80 2077
4368.42 1929
4369.04 1946
4369.67 1894
4370.29 1760
4370.91 1789
4371.54 1807
4372.16 1716
4372.78 1770
4373.41 1755
4374.03 1781
4374.65 1664
4375.28 1749
4375.90 1752
4376.53 1794
4377.15 1720
4377.77 1774
4378.40 1794
4379.02 1895
4379.65 1862
4380.27 2106
4380.89 1962
4381.52 1852
4382.14 1770
4382.77 1912
4383.39 1877
4384.02 1714
4384.64 1914
4385.26 1815
4385.89 1650
4386.51 1609
4387.14 1545
4387.76 1687
4388.39 1682
4389.01 1806
4389.64 1641
4390.26 1519
4390.89 1563
4391.51 1580
4392.14 1565
4392.76 1590
4393.39 1588
4394.01 1626
4394.64 1646
4395.26 1664
4395.89 1611
4396.51 1707
4397.14 1682
4397.76 1626
4398.39 1737
4399.01 1773
4399.64 1712
4400.27 1808
4400.89 1693
4401.52 1699
4402.14 1790
4402.77 1749
4403.39 1834
4404.02 1702
4404.65 1717
4405.27 1779
4405.90 1649
4406.52 1667
4407.15 1668
4407.78 1602
4408.40 1761
4409.03 1663
4409.65 1706
4410.28 1703
4410.91 1653
4411.53 1719
4412.16 1775
4412.79 1713
4413.41 1793
4414.04 1837
4414.67 1789
4415.29 1804
4415.92 1814
4416.55 1834
4417.17 1786
4417.80 1800
4418.43 1783
4419.05 1766
4419.68 1861
4420.31 1837
4420.93 1720
4421.56 1703
4422.19 1640
4422.82 1596
4423.44 1497
4424.07 1520
4424.70 1530
4425.32 1485
4425.95 1594
4426.58 1511
4427.21 1577
4427.83 1608
4428.46 1460
4429.09 1517
4429.72 1542
4430.35 1539
4430.97 1549
4431.60 1514
4432.23 1454
4432.86 1641
4433.48 1628
4434.11 1632
4434.74 1592
4435.37 1505
4436.00 1646
4436.62 1701
4437.25 1759
4437.88 1780
4438.51 1852
4439.14 1835
4439.77 1694
4440.39 1801
4441.02 1797
4441.65 1686
4442.28 1709
4442.91 1559
4443.54 1600
4444.17 1474
4444.79 1555
4445.42 1651
4446.05 1879
4446.68 1899
4447.31 1752
4447.94 1759
4448.57 1917
4449.20 1965
4449.83 1929
4450.46 1825
4451.08 1752
4451.71 1836
4452.34 1656
4452.97 1741
4453.60 1824
4454.23 1943
4454.86 1937
4455.49 2020
4456.12 2052
4456.75 2085
4457.38 2311
4458.01 2128
4458.64 2040
4459.27 2057
4459.90 2071
4460.53 2016
4461.16 2002
4461.79 1874
4462.42 1685
4463.05 1488
4463.68 1547
4464.31 1448
4464.94 1428
4465.57 1483
4466.20 1551
4466.83 1546
4467.46 1625
4468.09 1530
4468.72 1499
4469.35 1476
4469.98 1571
4470.61 1456
4471.24 1447
4471.87 1595
4472.50 1492
4473.13 1555
4473.76 1436
4474.40 1319
4475.03 1491
4475.66 1553
4476.29 1527
4476.92 1528
4477.55 1467
4478.18 1513
4478.81 1517
4479.44 1494
4480.07 1525
4480.71 1608
4481.34 1714
4481.97 1622
4482.60 1591
4483.23 1727
4483.86 1680
4484.49 1661
4485.13 1512
4485.76 1544
4486.39 1680
4487.02 1714
4487.65 1814
4488.28 1688
4488.92 1624
4489.55 1516
4490.18 1647
4490.81 1643
4491.44 1572
4492.08 1723
4492.71 1670
4493.34 1654
4493.97 1691
4494.61 1727
4495.24 1693
4495.87 1724
4496.50 1656
4497.13 1808
4497.77 1633
4498.40 1900
4499.03 1943
4499.67 1882
4500.30 2158
4500.93 2328
4501.56 2434
4502.20 2811
4502.83 2796
4503.46 2742
4504.09 2796
4504.73 2785
4505.36 2472
4505.99 2201
4506.63 2190
4507.26 2118
4507.89 2103
4508.53 2036
4509.16 1912
4509.79 1776
4510.43 1723
4511.06 1741
4511.69 1739
4512.33 1742
4512.96 1766
4513.59 1788
4514.23 1614
4514.86 1641
4515.49 1628
4516.13 1607
4516.76 1660
4517.40 1521
4518.03 1503
4518.66 1499
4519.30 1554
4519.93 1570
4520.57 1599
4521.20 1423
4521.83 1546
4522.47 1645
4523.10 1456
4523.74 1568
4524.37 1745
4525.01 1685
4525.64 1639
4526.27 1544
4526.91 1634
4527.54 1635
4528.18 1619
4528.81 1664
4529.45 1921
4530.08 2025
4530.72 1951
4531.35 1936
4531.99 1875
4532.62 2104
4533.26 2186
4533.89 2136
4534.53 2006
4535.16 1996
4535.80 1970
4536.43 1884
4537.07 1659
4537.70 1597
4538.34 1646
4538.97 1473
4539.61 1565
4540.24 1409
4540.88 1512
4541.52 1574
4542.15 1589
4542.79 1535
4543.42 1531
4544.06 1540
4544.69 1708
4545.33 1598
4545.97 1546
4546.60 1493
4547.24 1379
4547.87 1393
4548.51 1429
4549.15 1449
4549.78 1457
4550.42 1451
4551.05 1409
4551.69 1407
4552.33 1498
4552.96 1380
4553.60 1357
4554.24 1410
4554.87 1354
4555.51 1399
4556.15 1493
4556.78 1555
4557.42 1504
4558.06 1496
4558.69 1436
4559.33 1449
4559.97 1486
4560.60 1498
4561.24 1473
4561.88 1502
4562.51 1584
4563.15 1424
4563.79 1548
4564.43 1507
4565.06 1501
4565.70 1506
4566.34 1657
4566.97 1613
4567.61 1643
4568.25 1692
4568.89 1843
4569.52 1612
4570.16 1551
4570.80 1634
4571.44 1589
4572.07 1555
4572.71 1555
4573.35 1365
4573.99 1429
4574.63 1524
4575.26 1464
4575.90 1517
4576.54 1515
4577.18 1533
4577.82 1431
4578.45 1553
4579.09 1503
4579.73 1700
4580.37 1650
4581.01 1601
4581.65 1773
4582.28 1644
4582.92 1566
4583.56 1609
4584.20 1582
4584.84 1535
4585.48 1630
4586.12 1648
4586.75 1579
4587.39 1588
4588.03 1622
4588.67 1771
4589.31 1788
4589.95 1984
4590.59 2221
4591.23 2108
4591.87 2329
4592.50 2452
4593.14 2515
4593.78 2524
4594.42 2441
4595.06 2394
4595.70 2263
4596.34 1954
4596.98 1875
4597.62 1697
4598.26 1677
4598.90 1638
4599.54 1593
4600.18 1726
4600.82 1695
4601.46 1765
4602.10 1688
4602.74 1853
4603.38 1847
4604.02 1816
4604.66 1950
4605.30 1915
4605.94 2056
4606.58 1905
4607.22 1823
4607.86 1678
4608.50 1626
4609.14 1592
4609.78 1567
4610.42 1693
4611.06 1661
4611.70 1598
4612.34 1485
4612.98 1539
4613.62 1411
4614.26 1582
4614.90 1465
4615.54 1580
4616.18 1539
4616.82 1555
4617.47 1532
4618.11 1532
4618.75 1392
4619.39 1407
4620.03 1485
4620.67 1447
4621.31 1348
4621.95 1313
4622.59 1329
4623.23 1355
4623.88 1432
4624.52 1423
4625.16 1367
4625.80 1445
4626.44 1412
4627.08 1474
4627.72 1365
4628.37 1396
4629.01 1395
4629.65 1442
4630.29 1425
4630.93 1455
4631.58 1553
4632.22 1580
4632.86 1560
4633.50 1587
4634.14 1690
4634.79 1606
4635.43 1499
4636.07 1362
4636.71 1492
4637.35 1530
4638.00 1516
4638.64 1561
4639.28 1469
4639.92 1417
4640.57 1337
4641.21 1459
4641.85 1390
4642.49 1434
4643.14 1468
4643.78 1553
4644.42 1574
4645.06 1596
4645.71 1645
4646.35 1548
4646.99 1456
4647.64 1598
4648.28 1523
4648.92 1413
4649.56 1382
4650.21 1488
4650.85 1573
4651.49 1637
4652.14 1533
4652.78 1716
4653.42 1670
4654.07 1734
4654.71 1659
4655.35 1587
4656.00 1596
4656.64 1559
4657.29 1503
4657.93 1671
4658.57 1503
4659.22 1499
4659.86 1507
4660.50 1491
4661.15 1427
4661.79 1372
4662.44 1416
4663.08 1427
4663.72 1416
4664.37 1409
4665.01 1398
4665.66 1427
4666.30 1483
4666.95 1423
4667.59 1407
4668.23 1399
4668.88 1262
4669.52 1225
4670.17 1275
4670.81 1336
4671.46 1289
4672.10 1283
4672.75 1244
4673.39 1296
4674.04 1330
4674.68 1374
4675.32 1260
4675.97 1303
4676.61 1354
4677.26 1387
4677.90 1434
4678.55 1395
4679.20 1515
4679.84 1430
4680.49 1451
4681.13 1559
4681.78 1516
4682.42 1511
4683.07 1536
4683.71 1517
4684.36 1525
4685.00 1415
4685.65 1441
4686.29 1431
4686.94 1494
4687.59 1525
4688.23 1354
4688.88 1473
4689.52 1507
4690.17 1521
4690.82 1332
4691.46 1417
4692.11 1482
4692.75 1418
4693.40 1570
4694.05 1634
4694.69 1539
4695.34 1491
4695.98 1555
4696.63 1599
4697.28 1712
4697.92 1809
4698.57 1837
4699.22 2099
4699.86 2365
4700.51 2168
4701.16 2104
4701.80 2276
4702.45 2030
4703.10 1746
4703.74 1764
4704.39 1744
4705.04 1683
4705.68 1696
4706.33 1556
4706.98 1704
4707.63 1649
4708.27 1626
4708.92 1660
4709.57 1884
4710.21 1795
4710.86 1820
4711.51 1905
4712.16 1812
4712.80 1793
4713.45 1721
4714.10 1646
4714.75 1675
4715.39 1553
4716.04 1553
4716.69 1606
4717.34 1546
4717.99 1449
4718.63 1631
4719.28 1781
4719.93 1638
4720.58 1712
4721.22 1634
4721.87 1684
4722.52 1664
4723.17 1726
4723.82 1765
4724.47 1792
4725.11 1746
4725.76 1843
4726.41 1819
4727.06 1959
4727.71 1926
4728.36 2043
4729.00 2109
4729.65 1981
4730.30 2040
4730.95 1932
4731.60 1755
4732.25 1872
4732.90 1448
4733.55 1570
4734.19 1619
4734.84 1591
4735.49 1601
4736.14 1559
4736.79 1531
4737.44 1593
4738.09 1463
4738.74 1538
4739.39 1701
4740.04 1715
4740.69 1636
4741.34 1656
4741.99 1661
4742.64 1641
4743.28 1733
4743.93 1766
4744.58 1698
4745.23 1698
4745.88 1715
4746.53 1641
4747.18 1494
4747.83 1625
4748.48 1774
4749.13 1745
4749.78 1740
4750.43 1840
4751.08 1962
4751.73 2047
4752.38 2069
4753.03 2106
4753.68 2066
4754.33 1994
4754.98 2017
4755.63 1919
4756.29 1731
4756.94 1833
4757.59 1715
4758.24 1701
4758.89 1456
4759.54 1568
4760.19 1614
4760.84 1623
4761.49 1496
4762.14 1530
4762.79 1558
4763.44 1483
4764.09 1452
4764.74 1656
4765.40 1543
4766.05 1566
4766.70 1542
4767.35 1609
4768.00 1600
4768.65 1629
4769.30 1635
4769.95 1506
4770.61 1426
4771.26 1538
4771.91 1563
4772.56 1281
4773.21 1337
4773.86 1413
4774.52 1407
4775.17 1469
4775.82 1498
4776.47 1526
4777.12 1544
4777.77 1372
4778.43 1515
4779.08 1557
4779.73 1541
4780.38 1525
4781.04 1618
4781.69 1568
4782.34 1614
4782.99 1441
4783.64 1488
4784.30 1410
4784.95 1558
4785.60 1528
4786.25 1490
4786.91 1480
4787.56 1478
4788.21 1564
4788.86 1513
4789.52 1454
4790.17 1313
4790.82 1366
4791.48 1386
4792.13 1555
4792.78 1447
4793.43 1393
4794.09 1372
4794.74 1403
4795.39 1524
4796.05 1470
4796.70 1590
4797.35 1479
4798.01 1579
4798.66 1431
4799.31 1458
4799.97 1433
4800.62 1392
4801.27 1513
4801.93 1562
4802.58 1587
4803.23 1561
4803.89 1375
4804.54 1467
4805.20 1578
4805.85 1525
4806.50 1496
4807.16 1448
4807.81 1385
4808.47 1449
4809.12 1460
4809.77 1529
4810.43 1641
4811.08 1626
4811.74 1626
4812.39 1716
4813.04 1728
4813.70 1683
4814.35 1728
4815.01 1746
4815.66 1649
4816.32 1624
4816.97 1730
4817.63 1745
4818.28 1732
4818.94 1654
4819.59 1648
4820.24 1850
4820.90 1851
4821.55 1683
4822.21 1767
4822.86 1791
4823.52 1806
4824.17 1770
4824.83 1816
4825.49 1853
4826.14 1818
4826.80 1870
4827.45 1901
4828.11 2033
4828.76 2118
4829.42 1883
4830.07 1931
4830.73 1929
4831.38 1967
4832.04 1974
4832.69 2099
4833.35 2041
4834.01 2151
4834.66 2071
4835.32 2126
4835.97 2265
4836.63 2306
4837.29 2466
4837.94 2645
4838.60 2688
4839.25 2572
4839.91 2655
4840.57 2621
4841.22 2561
4841.88 2605
4842.54 2662
4843.19 2693
4843.85 2686
4844.50 2655
4845.16 2718
4845.82 2807
4846.47 2955
4847.13 2994
4847.79 3272
4848.44 3364
4849.10 3711
4849.76 3988
4850.41 4353
4851.07 4724
4851.73 4675
4852.39 4572
4853.04 4612
4853.70 4384
4854.36 4037
4855.01 4072
4855.67 4081
4856.33 3873
4856.99 3865
4857.64 4099
4858.30 4472
4858.96 5018
4859.62 4884
4860.27 4806
4860.93 5108
4861.59 4931
4862.25 4472
4862.90 4285
4863.56 4091
4864.22 3834
4864.88 3709
4865.53 4023
4866.19 4084
4866.85 3976
4867.51 4019
4868.17 4024
4868.83 4024
4869.48 4006
4870.14 3959
4870.80 3620
4871.46 3649
4872.12 3494
4872.77 3291
4873.43 3284
4874.09 3095
4874.75 3058
4875.41 2939
4876.07 3164
4876.73 3125
4877.38 3007
4878.04 2873
4878.70 3007
4879.36 3309
4880.02 3056
4880.68 2895
4881.34 2942
4882.00 2884
4882.66 2787
4883.31 2632
4883.97 2450
4884.63 2543
4885.29 2461
4885.95 2389
4886.61 2388
4887.27 2338
4887.93 2380
4888.59 2415
4889.25 2372
4889.91 2415
4890.57 2484
4891.23 2542
4891.89 2493
4892.55 2579
4893.21 2707
4893.87 2629
4894.53 2496
4895.19 2360
4895.85 2161
4896.51 2237
4897.17 2308
4897.83 2086
4898.49 2320
4899.15 2402
4899.81 2425
4900.47 2444
4901.13 2362
4901.79 2413
4902.45 2329
4903.11 2279
4903.77 2102
4904.43 2039
4905.09 2099
4905.75 1990
4906.41 1860
4907.07 1854
4907.73 1822
4908.39 1940
4909.05 1987
4909.72 1920
4910.38 1780
4911.04 1875
4911.70 1941
4912.36 1952
4913.02 1956
4913.68 1882
4914.34 1830
4915.00 1726
4915.67 1824
4916.33 1744
4916.99 1782
4917.65 1685
4918.31 1679
4918.97 1838
4919.63 1732
4920.30 1771
4920.96 1640
4921.62 1728
4922.28 1696
4922.94 1705
4923.60 1730
4924.27 1655
4924.93 1546
4925.59 1571
4926.25 1605
4926.91 1691
4927.58 1730
4928.24 1590
4928.90 1558
4929.56 1541
4930.22 1587
4930.89 1662
4931.55 1658
4932.21 1540
4932.87 1663
4933.54 1850
4934.20 1769
4934.86 1565
4935.52 1612
4936.19 1606
4936.85 1475
4937.51 1485
4938.18 1512
4938.84 1659
4939.50 1521
4940.16 1522
4940.83 1531
4941.49 1701
4942.15 1605
4942.82 1447
4943.48 1575
4944.14 1573
4944.81 1537
4945.47 1401
4946.13 1500
4946.80 1511
4947.46 1422
4948.12 1377
4948.79 1447
4949.45 1559
4950.11 1491
4950.78 1492
4951.44 1458
4952.10 1470
4952.77 1495
4953.43 1520
4954.10 1524
4954.76 1508
4955.42 1536
4956.09 1473
4956.75 1640
4957.42 1619
4958.08 1765
4958.74 1587
4959.41 1526
4960.07 1602
4960.74 1657
4961.40 1655
4962.07 1633
4962.73 1985
4963.39 1933
4964.06 2093
4964.72 2016
4965.39 2038
4966.05 2106
4966.72 1915
4967.38 1805
4968.05 1962
4968.71 1822
4969.38 1728
4970.04 1550
4970.71 1542
4971.37 1541
4972.04 1555
4972.70 1355
4973.37 1477
4974.03 1406
4974.70 1502
4975.36 1526
4976.03 1585
4976.69 1590
4977.36 1666
4978.02 1571
4978.69 1692
4979.36 1594
4980.02 1718
4980.69 1744
4981.35 1675
4982.02 1541
4982.68 1597
4983.35 1564
4984.02 1433
4984.68 1435
4985.35 1471
4986.01 1520
4986.68 1587
4987.35 1612
4988.01 1691
4988.68 1720
4989.34 1864
4990.01 1986
4990.68 1883
4991.34 1875
4992.01 1771
4992.68 1895
4993.34 1659
4994.01 1608
4994.68 1689
4995.34 1628
4996.01 1555
4996.68 1538
4997.34 1565
4998.01 1477
4998.68 1466
4999.34 1434
5000.01 1287
5000.68 1436
5001.34 1505
5002.01 1380
5002.68 1249
5003.35 1273
5004.01 1329
5004.68 1299
5005.35 1273
5006.01 1332
5006.68 1322
5007.35 1416
5008.02 1359
5008.68 1404
5009.35 1435
5010.02 1413
5010.69 1413
5011.36 1445
5012.02 1495
5012.69 1444
5013.36 1506
5014.03 1538
5014.69 1405
5015.36 1464
5016.03 1450
5016.70 1413
5017.37 1373
5018.03 1254
5018.70 1267
5019.37 1327
5020.04 1345
5020.71 1446
5021.38 1463
5022.04 1438
5022.71 1456
5023.38 1598
5024.05 1608
5024.72 1478
5025.39 1489
5026.06 1510
5026.72 1544
5027.39 1577
5028.06 1608
5028.73 1475
5029.40 1449
5030.07 1418
5030.74 1401
5031.41 1458
5032.08 1460
5032.75 1364
5033.41 1311
5034.08 1397
5034.75 1294
5035.42 1313
5036.09 1284
5036.76 1254
5037.43 1254
5038.10 1264
5038.77 1484
5039.44 1386
5040.11 1282
5040.78 1297
5041.45 1448
5042.12 1223
5042.79 1139
5043.46 1245
5044.13 1255
5044.80 1351
5045.47 1321
5046.14 1349
5046.81 1381
5047.48 1379
5048.15 1399
5048.82 1456
5049.49 1430
5050.16 1426
5050.83 1401
5051.50 1321
5052.17 1380
5052.84 1346
5053.51 1413
5054.18 1345
5054.85 1334
5055.52 1238
5056.19 1307
5056.86 1361
5057.53 1351
5058.21 1383
5058.88 1242
5059.55 1289
5060.22 1338
5060.89 1198
5061.56 1289
5062.23 1400
5062.90 1330
5063.57 1432
5064.24 1335
5064.92 1270
5065.59 1227
5066.26 1323
5066.93 1389
5067.60 1418
5068.27 1281
5068.94 1273
5069.62 1299
5070.29 1249
5070.96 1177
5071.63 1163
5072.30 1304
5072.97 1347
5073.65 1310
5074.32 1280
5074.99 1273
5075.66 1424
5076.33 1243
5077.01 1378
5077.68 1536
5078.35 1755
5079.02 1557
5079.70 1521
5080.37 1637
5081.04 1674
5081.71 1675
5082.38 1599
5083.06 1550
5083.73 1480
5084.40 1555
5085.07 1410
5085.75 1328
5086.42 1360
5087.09 1430
5087.77 1456
5088.44 1542
5089.11 1603
5089.78 1675
5090.46 1644
5091.13 1774
5091.80 1816
5092.48 1858
5093.15 1753
5093.82 1852
5094.50 1883
5095.17 1736
5095.84 1637
5096.52 1634
5097.19 1572
5097.86 1457
5098.54 1450
5099.21 1402
5099.88 1491
5100.56 1448
5101.23 1492
5101.90 1382
5102.58 1365
5103.25 1403
5103.93 1552
5104.60 1591
5105.27 1503
5105.95 1520
5106.62 1625
5107.30 1566
5107.97 1636
5108.64 1642
5109.32 1477
5109.99 1555
5110.67 1498
5111.34 1511
5112.02 1459
5112.69 1409
5113.36 1444
5114.04 1461
5114.71 1421
5115.39 1509
5116.06 1564
5116.74 1544
5117.41 1509
5118.09 1425
5118.76 1484
5119.44 1638
5120.11 1528
5120.79 1529
5121.46 1589
5122.14 1466
5122.81 1478
5123.49 1546
5124.16 1474
5124.84 1430
5125.51 1413
5126.19 1485
5126.86 1468
5127.54 1305
5128.21 1372
5128.89 1375
5129.57 1427
5130.24 1456
5130.92 1382
5131.59 1373
5132.27 1497
5132.94 1514
5133.62 1408
5134.30 1473
5134.97 1501
5135.65 1441
5136.32 1598
5137.00 1471
5137.68 1460
5138.35 1351
5139.03 1433
5139.70 1509
5140.38 1478
5141.06 1517
5141.73 1418
5142.41 1496
5143.09 1471
5143.76 1350
5144.44 1352
5145.12 1287
5145.79 1303
5146.47 1293
5147.15 1291
5147.82 1378
5148.50 1234
5149.18 1211
5149.85 1306
5150.53 1356
5151.21 1360
5151.88 1361
5152.56 1312
5153.24 1230
5153.92 1208
5154.59 1320
5155.27 1268
5155.95 1220
5156.62 1236
5157.30 1241
5157.98 1190
5158.66 1241
5159.33 1249
5160.01 1296
5160.69 1304
5161.37 1299
5162.04 1220
5162.72 1159
5163.40 1304
5164.08 1275
5164.76 1174
5165.43 1290
5166.11 1351
5166.79 1291
5167.47 1326
5168.15 1322
5168.82 1355
5169.50 1426
5170.18 1322
5170.86 1209
5171.54 1292
5172.22 1190
5172.89 1255
5173.57 1286
5174.25 1217
5174.93 1244
5175.61 1192
5176.29 1230
5176.97 1108
5177.64 1233
5178.32 1200
5179.00 1156
5179.68 1261
5180.36 1299
5181.04 1343
5181.72 1373
5182.40 1373
5183.08 1344
5183.75 1263
5184.43 1263
5185.11 1341
5185.79 1154
5186.47 1217
5187.15 1262
5187.83 1295
5188.51 1238
5189.19 1234
5189.87 1169
5190.55 1192
5191.23 1261
5191.91 1294
5192.59 1316
5193.27 1250
5193.95 1250
5194.63 1241
5195.31 1093
5195.99 1241
5196.67 1128
5197.35 1179
5198.03 1156
5198.71 1209
5199.39 1218
5200.07 1157
5200.75 1204
5201.43 1274
5202.11 1267
5202.79 1192
5203.47 1229
5204.15 1306
5204.83 1371
5205.51 1345
5206.19 1391
5206.87 1406
5207.55 1377
5208.23 1387
5208.91 1453
5209.59 1388
5210.27 1420
5210.96 1439
5211.64 1375
5212.32 1412
5213.00 1443
5213.68 1401
5214.36 1478
5215.04 1481
5215.72 1469
5216.40 1409
5217.09 1468
5217.77 1548
5218.45 1409
5219.13 1581
5219.81 1599
5220.49 1536
5221.17 1498
5221.86 1579
5222.54 1625
5223.22 1607
5223.90 1498
5224.58 1710
5225.27 1565
5225.95 1494
5226.63 1548
5227.31 1407
5227.99 1447
5228.67 1326
5229.36 1420
5230.04 1409
5230.72 1387
5231.40 1360
5232.09 1270
5232.77 1298
5233.45 1400
5234.13 1389
5234.82 1418
5235.50 1438
5236.18 1407
5236.86 1499
5237.55 1578
5238.23 1570
5238.91 1653
5239.59 1698
5240.28 1654
5240.96 1897
5241.64 1604
5242.33 1526
5243.01 1501
5243.69 1448
5244.37 1414
5245.06 1238
5245.74 1318
5246.42 1379
5247.11 1389
5247.79 1428
5248.47 1420
5249.16 1351
5249.84 1414
5250.52 1507
5251.21 1657
5251.89 1728
5252.58 1690
5253.26 1776
5253.94 1718
5254.63 1560
5255.31 1553
5255.99 1450
5256.68 1393
5257.36 1478
5258.05 1301
5258.73 1299
5259.41 1421
5260.10 1379
5260.78 1419
5261.47 1467
5262.15 1527
5262.84 1499
5263.52 1412
5264.20 1539
5264.89 1507
5265.57 1495
5266.26 1566
5266.94 1524
5267.63 1401
5268.31 1436
5269.00 1429
5269.68 1430
5270.37 1447
5271.05 1382
5271.73 1351
5272.42 1331
5273.10 1308
5273.79 1283
5274.47 1316
5275.16 1252
5275.85 1365
5276.53 1307
5277.22 1367
5277.90 1359
5278.59 1391
5279.27 1325
5279.96 1234
5280.64 1343
5281.33 1432
5282.01 1556
5282.70 1503
5283.38 1657
5284.07 1487
5284.76 1330
5285.44 1389
5286.13 1366
5286.81 1344
5287.50 1288
5288.19 1313
5288.87 1309
5289.56 1294
5290.24 1261
5290.93 1185
5291.62 1220
5292.30 1288
5292.99 1221
5293.67 1343
5294.36 1373
5295.05 1383
5295.73 1381
5296.42 1408
5297.11 1335
5297.79 1392
5298.48 1340
5299.17 1427
5299.85 1521
5300.54 1381
5301.23 1600
5301.91 1811
5302.60 1838
5303.29 1727
5303.97 1743
5304.66 1775
5305.35 1603
5306.04 1541
5306.72 1649
5307.41 1590
5308.10 1525
5308.78 1514
5309.47 1494
5310.16 1703
5310.85 1661
5311.53 1805
5312.22 1806
5312.91 1777
5313.60 1680
5314.28 1654
5314.97 1534
5315.66 1560
5316.35 1526
5317.04 1399
5317.72 1491
5318.41 1470
5319.10 1631
5319.79 1734
5320.48 1628
5321.16 1923
5321.85 1950
5322.54 1750
5323.23 1617
5323.92 1623
5324.60 1648
5325.29 1569
5325.98 1589
5326.67 1518
5327.36 1459
5328.05 1345
5328.74 1394
5329.42 1332
5330.11 1453
5330.80 1431
5331.49 1327
5332.18 1411
5332.87 1349
5333.56 1330
5334.25 1388
5334.93 1410
5335.62 1450
5336.31 1391
5337.00 1340
5337.69 1392
5338.38 1333
5339.07 1268
5339.76 1418
5340.45 1472
5341.14 1326
5341.83 1286
5342.52 1319
5343.21 1296
5343.90 1411
5344.58 1495
5345.27 1479
5345.96 1556
5346.65 1564
5347.34 1582
5348.03 1566
5348.72 1705
5349.41 1860
5350.10 1868
5350.79 1918
5351.48 1955
5352.17 1788
5352.86 1741
5353.55 1933
5354.24 1745
5354.93 1601
5355.62 1525
5356.31 1388
5357.01 1390
5357.70 1542
5358.39 1446
5359.08 1360
5359.77 1420
5360.46 1401
5361.15 1351
5361.84 1402
5362.53 1414
5363.22 1435
5363.91 1407
5364.60 1375
5365.29 1335
5365.98 1392
5366.68 1324
5367.37 1261
5368.06 1284
5368.75 1332
5369.44 1198
5370.13 1157
5370.82 1152
5371.51 1170
5372.21 1242
5372.90 1255
5373.59 1232
5374.28 1215
5374.97 1100
5375.66 1176
5376.35 1195
5377.05 1243
5377.74 1185
5378.43 1144
5379.12 1180
5379.81 1129
5380.51 1158
5381.20 1154
5381.89 1122
5382.58 1238
5383.27 1149
5383.97 1136
5384.66 1174
5385.35 1224
5386.04 1238
5386.73 1177
5387.43 1202
5388.12 1190
5388.81 1255
5389.50 1319
5390.20 1360
5390.89 1386
5391.58 1384
5392.28 1319
5392.97 1243
5393.66 1265
5394.35 1297
5395.05 1207
5395.74 1303
5396.43 1356
5397.13 1244
5397.82 1204
5398.51 1189
5399.20 1277
5399.90 1228
5400.59 1199
5401.28 1265
5401.98 1250
5402.67 1213
5403.36 1168
5404.06 1067
5404.75 1219
5405.44 1247
5406.14 1211
5406.83 1165
5407.53 1131
5408.22 1198
5408.91 1283
5409.61 1230
5410.30 1209
5410.99 1216
5411.69 1322
5412.38 1184
5413.08 1190
5413.77 1087
5414.46 1183
5415.16 1098
5415.85 1162
5416.55 1225
5417.24 1273
5417.94 1359
5418.63 1358
5419.32 1246
5420.02 1283
5420.71 1200
5421.41 1232
5422.10 1311
5422.80 1327
5423.49 1301
5424.19 1161
5424.88 1232
5425.58 1231
5426.27 1243
5426.97 1258
5427.66 1283
5428.36 1310
5429.05 1225
5429.75 1177
5430.44 1314
5431.14 1276
5431.83 1309
5432.53 1237
5433.22 1368
5433.92 1416
5434.61 1350
5435.31 1392
5436.00 1394
5436.70 1443
5437.40 1484
5438.09 1529
5438.79 1461
5439.48 1438
5440.18 1309
5440.87 1398
5441.57 1384
5442.27 1280
5442.96 1319
5443.66 1446
5444.35 1546
5445.05 1560
5445.75 1541
5446.44 1574
5447.14 1650
5447.83 1581
5448.53 1521
5449.23 1564
5449.92 1614
5450.62 1573
5451.32 1545
5452.01 1457
5452.71 1513
5453.41 1643
5454.10 1562
5454.80 1554
5455.50 1580
5456.19 1554
5456.89 1503
5457.59 1421
5458.28 1468
5458.98 1503
5459.68 1676
5460.37 1723
5461.07 1658
5461.77 1653
5462.47 1760
5463.16 1646
5463.86 1621
5464.56 1564
5465.25 1574
5465.95 1610
5466.65 1620
5467.35 1568
5468.04 1596
5468.74 1655
5469.44 1620
5470.14 1628
5470.84 1729
5471.53 1955
5472.23 1804
5472.93 1855
5473.63 1837
5474.32 1826
5475.02 2006
5475.72 1929
5476.42 2042
5477.12 2142
5477.82 2172
5478.51 2408
5479.21 2575
5479.91 2861
5480.61 3133
5481.31 3187
5482.01 3685
5482.70 3752
5483.40 3262
5484.10 3111
5484.80 2864
5485.50 2687
5486.20 2525
5486.90 2466
5487.59 2159
5488.29 2135
5488.99 2049
5489.69 2145
5490.39 2237
5491.09 2135
5491.79 2098
5492.49 2255
5493.19 2325
5493.89 2407
5494.58 2465
5495.28 2408
5495.98 2414
5496.68 2589
5497.38 2808
5498.08 2773
5498.78 3091
5499.48 3865
5500.18 4140
5500.88 4761
5501.58 5322
5502.28 5530
5502.98 5523
5503.68 5297
5504.38 4787
5505.08 4136
5505.78 3666
5506.48 3143
5507.18 2805
5507.88 2451
5508.58 2369
5509.28 2245
5509.98 2157
5510.68 2033
5511.38 1988
5512.08 2000
5512.78 2098
5513.48 2089
5514.18 2051
5514.88 1939
5515.58 2015
5516.28 2207
5516.98 2013
5517.68 1920
5518.39 2018
5519.09 1869
5519.79 1826
5520.49 1973
5521.19 2009
5521.89 1923
5522.59 1679
5523.29 1725
5523.99 1709
5524.69 1678
5525.40 1729
5526.10 1602
5526.80 1611
5527.50 1598
5528.20 1691
5528.90 1698
5529.60 1819
5530.31 1790
5531.01 1745
5531.71 1648
5532.41 1681
5533.11 1766
5533.81 1492
5534.52 1729
5535.22 1656
5535.92 1498
5536.62 1527
5537.32 1482
5538.02 1529
5538.73 1538
5539.43 1426
5540.13 1514
5540.83 1532
5541.54 1539
5542.24 1418
5542.94 1530
5543.64 1422
5544.34 1477
5545.05 1555
5545.75 1355
5546.45 1430
5547.15 1362
5547.86 1483
5548.56 1500
5549.26 1425
5549.97 1427
5550.67 1462
5551.37 1419
5552.07 1343
5552.78 1276
5553.48 1450
5554.18 1467
5554.89 1407
5555.59 1361
5556.29 1283
5557.00 1486
5557.70 1479
5558.40 1499
5559.11 1483
5559.81 1419
5560.51 1319
5561.22 1438
5561.92 1485
5562.62 1438
5563.33 1426
5564.03 1531
5564.73 1552
5565.44 1543
5566.14 1554
5566.85 1507
5567.55 1483
5568.25 1427
5568.96 1323
5569.66 1416
5570.37 1324
5571.07 1374
5571.77 1362
5572.48 1369
5573.18 1377
5573.89 1466
5574.59 1465
5575.29 1306
5576.00 1353
5576.70 1435
5577.41 1350
5578.11 1511
5578.82 1430
5579.52 1342
5580.23 1213
5580.93 1324
5581.64 1323
5582.34 1323
5583.05 1345
5583.75 1301
5584.46 1355
5585.16 1377
5585.87 1396
5586.57 1338
5587.28 1376
5587.98 1231
5588.69 1371
5589.39 1406
5590.10 1250
5590.80 1225
5591.51 1361
5592.21 1326
5592.92 1243
5593.62 1288
5594.33 1338
5595.04 1293
5595.74 1229
5596.45 1423
5597.15 1545
5597.86 1370
5598.56 1336
5599.27 1389
5599.98 1327
5600.68 1277
5601.39 1266
5602.09 1237
5602.80 1198
5603.51 1247
5604.21 1252
5604.92 1181
5605.62 1386
5606.33 1315
5607.04 1173
5607.74 1280
5608.45 1410
5609.16 1396
5609.86 1392
5610.57 1361
5611.28 1342
5611.98 1308
5612.69 1277
5613.40 1262
5614.10 1251
5614.81 1387
5615.52 1296
5616.22 1384
5616.93 1357
5617.64 1289
5618.35 1243
5619.05 1223
5619.76 1185
5620.47 1198
5621.17 1295
5621.88 1205
5622.59 1203
5623.30 1282
5624.00 1286
5624.71 1326
5625.42 1337
5626.13 1308
5626.83 1414
5627.54 1505
5628.25 1443
5628.96 1445
5629.67 1435
5630.37 1552
5631.08 1538
5631.79 1352
5632.50 1474
5633.21 1484
5633.91 1471
5634.62 1386
5635.33 1331
5636.04 1426
5636.75 1377
5637.45 1462
5638.16 1510
5638.87 1613
5639.58 1551
5640.29 1700
5641.00 1693
5641.70 1643
5642.41 1545
5643.12 1589
5643.83 1596
5644.54 1585
5645.25 1524
5645.96 1432
5646.67 1432
5647.38 1323
5648.08 1373
5648.79 1330
5649.50 1357
5650.21 1416
5650.92 1429
5651.63 1400
5652.34 1408
5653.05 1385
5653.76 1525
5654.47 1627
5655.18 1590
5655.89 1600
5656.60 1756
5657.30 1860
5658.01 1872
5658.72 1974
5659.43 2003
5660.14 1979
5660.85 1804
5661.56 1723
5662.27 1770
5662.98 1698
5663.69 1510
5664.40 1351
5665.11 1333
5665.82 1336
5666.53 1334
5667.24 1351
5667.95 1426
5668.66 1362
5669.37 1328
5670.08 1286
5670.79 1356
5671.50 1457
5672.22 1390
5672.93 1470
5673.64 1328
5674.35 1418
5675.06 1304
5675.77 1273
5676.48 1371
5677.19 1320
5677.90 1193
5678.61 1226
5679.32 1239
5680.03 1307
5680.74 1237
5681.46 1282
5682.17 1319
5682.88 1380
5683.59 1391
5684.30 1324
5685.01 1239
5685.72 1211
5686.43 1190
5687.15 1219
5687.86 1236
5688.57 1207
5689.28 1296
5689.99 1199
5690.70 1170
5691.42 1191
5692.13 1346
5692.84 1319
5693.55 1279
5694.26 1308
5694.97 1336
5695.69 1179
5696.40 1207
5697.11 1167
5697.82 1131
5698.53 1143
5699.25 1164
5699.96 1139
5700.67 1219
5701.38 1278
5702.10 1276
5702.81 1260
5703.52 1219
5704.23 1199
5704.95 1087
5705.66 1133
5706.37 1268
5707.08 1296
5707.80 1258
5708.51 1198
5709.22 1250
5709.93 1302
5710.65 1210
5711.36 1228
5712.07 1165
5712.79 1249
5713.50 1284
5714.21 1129
5714.93 1127
5715.64 1163
5716.35 1124
5717.07 1031
5717.78 1159
5718.49 1083
5719.21 1028
5719.92 1100
5720.63 1175
5721.35 1186
5722.06 1218
5722.77 1182
5723.49 1193
5724.20 1183
5724.92 1222
5725.63 1110
5726.34 1114
5727.06 1227
5727.77 1181
5728.48 1180
5729.20 1195
5729.91 1190
5730.63 1163
5731.34 1194
5732.06 1185
5732.77 1180
5733.48 1184
5734.20 1194
5734.91 1148
5735.63 1212
5736.34 1200
5737.06 1167
5737.77 1248
5738.49 1199
5739.20 1160
5739.91 1177
5740.63 1209
5741.34 1118
5742.06 1173
5742.77 1155
5743.49 1115
5744.20 1082
5744.92 1209
5745.63 1199
5746.35 1183
5747.06 1165
5747.78 1133
5748.49 1174
5749.21 1272
5749.93 1239
5750.64 1117
5751.36 1147
5752.07 1152
5752.79 1080
5753.50 1099
5754.22 1065
5754.93 1042
5755.65 1139
5756.37 1136
5757.08 1109
5757.80 1266
5758.51 1071
5759.23 1182
5759.95 1218
5760.66 1080
5761.38 1100
5762.09 1162
5762.81 1186
5763.53 1166
5764.24 1152
5764.96 1199
5765.67 1231
5766.39 1228
5767.11 1127
5767.82 1163
5768.54 1168
5769.26 1081
5769.97 1123
5770.69 1159
5771.41 1101
5772.12 1172
5772.84 1264
5773.56 1225
5774.27 1162
5774.99 1179
5775.71 1272
5776.42 1179
5777.14 1224
5777.86 1343
5778.58 1229
5779.29 1199
5780.01 1264
5780.73 1287
5781.45 1301
5782.16 1244
5782.88 1234
5783.60 1252
5784.31 1183
5785.03 1223
5785.75 1131
5786.47 1223
5787.19 1310
5787.90 1184
5788.62 1206
5789.34 1187
5790.06 1225
5790.77 1173
5791.49 1130
5792.21 1308
5792.93 1311
5793.65 1270
5794.36 1229
5795.08 1322
5795.80 1280
5796.52 1337
5797.24 1460
5797.96 1443
5798.67 1506
5799.39 1534
5800.11 1566
5800.83 1783
5801.55 2156
5802.27 2369
5802.99 2535
5803.70 2651
5804.42 2739
5805.14 2671
5805.86 2439
5806.58 2214
5807.30 2007
5808.02 1791
5808.74 1674
5809.46 1594
5810.17 1426
5810.89 1475
5811.61 1380
5812.33 1285
5813.05 1303
5813.77 1344
5814.49 1344
5815.21 1503
5815.93 1535
5816.65 1521
5817.37 1437
5818.09 1494
5818.81 1469
5819.53 1422
5820.25 1626
5820.97 1610
5821.69 1594
5822.41 1519
5823.13 1483
5823.85 1451
5824.57 1438
5825.29 1495
5826.01 1362
5826.73 1366
5827.45 1461
5828.17 1391
5828.89 1324
5829.61 1284
5830.33 1346
5831.05 1418
5831.77 1281
5832.49 1434
5833.21 1320
5833.93 1395
5834.65 1305
5835.37 1291
5836.09 1353
5836.81 1269
5837.53 1376
5838.25 1315
5838.97 1372
5839.70 1346
5840.42 1297
5841.14 1262
5841.86 1299
5842.58 1364
5843.30 1343
5844.02 1321
5844.74 1418
5845.46 1235
5846.19 1138
5846.91 1254
5847.63 1202
5848.35 1247
5849.07 1178
5849.79 1193
5850.51 1242
5851.24 1345
5851.96 1285
5852.68 1296
5853.40 1260
5854.12 1311
5854.85 1464
5855.57 1414
5856.29 1302
5857.01 1270
5857.73 1287
5858.46 1322
5859.18 1268
5859.90 1389
5860.62 1310
5861.34 1211
5862.07 1286
5862.79 1267
5863.51 1300
5864.23 1359
5864.96 1284
5865.68 1245
5866.40 1303
5867.12 1309
5867.85 1341
5868.57 1324
5869.29 1335
5870.01 1329
5870.74 1317
5871.46 1333
5872.18 1285
5872.91 1245
5873.63 1342
5874.35 1370
5875.08 1284
5875.80 1234
5876.52 1263
5877.25 1301
5877.97 1186
5878.69 1282
5879.42 1307
5880.14 1327
5880.86 1533
5881.59 1386
5882.31 1318
5883.03 1391
5883.76 1384
5884.48 1455
5885.20 1372
5885.93 1417
5886.65 1467
5887.38 1382
5888.10 1422
5888.82 1337
5889.55 1412
5890.27 1354
5891.00 1337
5891.72 1349
5892.44 1382
5893.17 1374
5893.89 1338
5894.62 1217
5895.34 1349
5896.07 1293
5896.79 1325
5897.51 1331
5898.24 1311
5898.96 1315
5899.69 1368
5900.41 1418
5901.14 1356
5901.86 1396
5902.59 1294
5903.31 1345
5904.04 1378
5904.76 1313
5905.49 1395
5906.21 1421
5906.94 1394
5907.66 1434
5908.39 1404
5909.11 1443
5909.84 1490
5910.56 1517
5911.29 1502
5912.01 1535
5912.74 1491
5913.46 1536
5914.19 1543
5914.92 1529
5915.64 1432
5916.37 1508
5917.09 1555
5917.82 1498
5918.54 1547
5919.27 1651
5920.00 1668
5920.72 1655
5921.45 1613
5922.17 1566
5922.90 1507
5923.63 1582
5924.35 1699
5925.08 1730
5925.80 1591
5926.53 1608
5927.26 1574
5927.98 1778
5928.71 1748
5929.44 1693
5930.16 1722
5930.89 1692
5931.62 1705
5932.34 1785
5933.07 1841
5933.80 2000
5934.52 2056
5935.25 2008
5935.98 1979
5936.70 1972
5937.43 2062
5938.16 2191
5938.88 2127
5939.61 2203
5940.34 2349
5941.07 2296
5941.79 2244
5942.52 2244
5943.25 2186
5943.97 2278
5944.70 2300
5945.43 2373
5946.16 2311
5946.88 2500
5947.61 2536
5948.34 2649
5949.07 2768
5949.80 2918
5950.52 3056
5951.25 3263
5951.98 3594
5952.71 3680
5953.43 3735
5954.16 3815
5954.89 3755
5955.62 3676
5956.35 3618
5957.07 3501
5957.80 3484
5958.53 3407
5959.26 3456
5959.99 3258
5960.72 3313
5961.44 3392
5962.17 3550
5962.90 3546
5963.63 3530
5964.36 4128
5965.09 4203
5965.82 4311
5966.54 4964
5967.27 5628
5968.00 6324
5968.73 6332
5969.46 6309
5970.19 6218
5970.92 5708
5971.65 5336
5972.38 5082
5973.11 4822
5973.83 4595
5974.56 4445
5975.29 4298
5976.02 4141
5976.75 4206
5977.48 4154
5978.21 4141
5978.94 4232
5979.67 4293
5980.40 4529
5981.13 4823
5981.86 4871
5982.59 4958
5983.32 5143
5984.05 5160
5984.78 5164
5985.51 5194
5986.24 5090
5986.97 5210
5987.70 5332
5988.43 5133
5989.16 5006
5989.89 4981
5990.62 4909
5991.35 4973
5992.08 5172
5992.81 4952
5993.54 4974
5994.27 5098
5995.00 5129
5995.73 5222
5996.46 5389
5997.19 5528
5997.92 5798
5998.65 5885
5999.38 5750
6000.11 6014
6000.85 5841
6001.58 6060
6002.31 5869
6003.04 5841
6003.77 5683
6004.50 5633
6005.23 5416
6005.96 5110
6006.69 5210
6007.43 5493
6008.16 5607
6008.89 5998
6009.62 6416
6010.35 7580
6011.08 9495
6011.81 11270
6012.54 13799
6013.28 16735
6014.01 18766
6014.74 20488
6015.47 21656
6016.20 21866
6016.94 20879
6017.67 19052
6018.40 16968
6019.13 14780
6019.86 12591
6020.59 10735
6021.33 8793
6022.06 7325
6022.79 6273
6023.52 5389
6024.26 4974
6024.99 4589
6025.72 4453
6026.45 4298
6027.19 4077
6027.92 3966
6028.65 3980
6029.38 3905
6030.12 3781
6030.85 3712
6031.58 3612
6032.31 3631
6033.05 3609
6033.78 3562
6034.51 3477
6035.25 3337
6035.98 3343
6036.71 3441
6037.44 3497
6038.18 3497
6038.91 3629
6039.64 3571
6040.38 3610
6041.11 3687
6041.84 3536
6042.58 3793
6043.31 3793
6044.04 3991
6044.78 4150
6045.51 4155
6046.24 4293
6046.98 4286
6047.71 4329
6048.45 4419
6049.18 4513
6049.91 4516
6050.65 4932
6051.38 5369
6052.11 6043
6052.85 6627
6053.58 7358
6054.32 7746
6055.05 7532
6055.79 7238
6056.52 7085
6057.25 6337
6057.99 5797
6058.72 5225
6059.46 4947
6060.19 4505
6060.93 4305
6061.66 4038
6062.39 4064
6063.13 4073
6063.86 3985
6064.60 3940
6065.33 3843
6066.07 3880
6066.80 3743
6067.54 3739
6068.27 3722
6069.01 3736
6069.74 3794
6070.48 3503
6071.21 3563
6071.95 3586
6072.68 3433
6073.42 3374
6074.15 3251
6074.89 3368
6075.62 3401
6076.36 3193
6077.10 3142
6077.83 3023
6078.57 3067
6079.30 3104
6080.04 3122
6080.77 3173
6081.51 3211
6082.25 3252
6082.98 3142
6083.72 3087
6084.45 3031
6085.19 2767
6085.93 2881
6086.66 3001
6087.40 2893
6088.13 2898
6088.87 2769
6089.61 2769
6090.34 2794
6091.08 2861
6091.81 2870
6092.55 2767
6093.29 2804
6094.02 2857
6094.76 2847
6095.50 2688
6096.23 2675
6096.97 2654
6097.71 2474
6098.44 2464
6099.18 2388
6099.92 2509
6100.65 2290
6101.39 2236
6102.13 2448
6102.87 2416
6103.60 2330
6104.34 2368
6105.08 2353
6105.81 2318
6106.55 2174
6107.29 2232
6108.03 2395
6108.76 2280
6109.50 2270
6110.24 2263
6110.98 2430
6111.71 2453
6112.45 2455
6113.19 2333
6113.93 2369
6114.66 2471
6115.40 2368
6116.14 2445
6116.88 2390
6117.62 2322
6118.35 2405
6119.09 2390
6119.83 2409
6120.57 2248
6121.31 2336
6122.04 2417
6122.78 2369
6123.52 2431
6124.26 2475
6125.00 2411
6125.74 2473
6126.47 2592
6127.21 2587
6127.95 2577
6128.69 2554
6129.43 2487
6130.17 2526
6130.91 2453
6131.64 2558
6132.38 2473
6133.12 2525
6133.86 2599
6134.60 2487
6135.34 2552
6136.08 2604
6136.82 2646
6137.56 2619
6138.30 2598
6139.04 2719
6139.77 2871
6140.51 2780
6141.25 2802
6141.99 2586
6142.73 2792
6143.47 2609
6144.21 2601
6144.95 2511
6145.69 2423
6146.43 2487
6147.17 2500
6147.91 2645
6148.65 2530
6149.39 2468
6150.13 2621
6150.87 2664
6151.61 2663
6152.35 2746
6153.09 2771
6153.83 2734
6154.57 2670
6155.31 2709
6156.05 2799
6156.79 2877
6157.53 3009
6158.27 3005
6159.01 3007
6159.75 2917
6160.49 2968
6161.23 2999
6161.97 3113
6162.71 3249
6163.45 3403
6164.20 3592
6164.94 3834
6165.68 3928
6166.42 4091
6167.16 4424
6167.90 4666
6168.64 4775
6169.38 4659
6170.12 4607
6170.86 4766
6171.61 4718
6172.35 4501
6173.09 4084
6173.83 4139
6174.57 3920
6175.31 3849
6176.05 3799
6176.79 3759
6177.54 3844
6178.28 3730
6179.02 3855
6179.76 3728
6180.50 3853
6181.24 3798
6181.99 3990
6182.73 4107
6183.47 4183
6184.21 4091
6184.95 4230
6185.70 4208
6186.44 4198
6187.18 4447
6187.92 4228
6188.66 4373
6189.41 4422
6190.15 4507
6190.89 4827
6191.63 5018
6192.38 5084
6193.12 5321
6193.86 5605
6194.60 5724
6195.35 5809
6196.09 5859
6196.83 5792
6197.57 5583
6198.32 5849
6199.06 5885
6199.80 5591
6200.55 5415
6201.29 5509
6202.03 5616
6202.78 5707
6203.52 5954
6204.26 6641
6205.00 7422
6205.75 9208
6206.49 11563
6207.23 14950
6207.98 19230
6208.72 23145
6209.46 27094
6210.21 29844
6210.95 31330
6211.70 31527
6212.44 30422
6213.18 28056
6213.93 25005
6214.67 20934
6215.41 17058
6216.16 13707
6216.90 10938
6217.65 8714
6218.39 7387
6219.13 6422
6219.88 5671
6220.62 5166
6221.37 4928
6222.11 4726
6222.85 4501
6223.60 4315
6224.34 4298
6225.09 4418
6225.83 4336
6226.58 4099
6227.32 3766
6228.07 3625
6228.81 3481
6229.56 3238
6230.30 3215
6231.04 2944
6231.79 3006
6232.53 2853
6233.28 2810
6234.02 2959
6234.77 2968
6235.51 3062
6236.26 3070
6237.00 3144
6237.75 3313
6238.49 3631
6239.24 3786
6239.99 3889
6240.73 4171
6241.48 4337
6242.22 4275
6242.97 3943
6243.71 3947
6244.46 3759
6245.20 3819
6245.95 3952
6246.70 4180
6247.44 4240
6248.19 4411
6248.93 4629
6249.68 4677
6250.42 4631
6251.17 4638
6251.92 4565
6252.66 4372
6253.41 4089
6254.15 3936
6254.90 3764
6255.65 3697
6256.39 3487
6257.14 3419
6257.89 3375
6258.63 3421
6259.38 3348
6260.13 3400
6260.87 3299
6261.62 3219
6262.37 3131
6263.11 3122
6263.86 3036
6264.61 3073
6265.35 3100
6266.10 3057
6266.85 2974
6267.59 2917
6268.34 2983
6269.09 2975
6269.83 2979
6270.58 3063
6271.33 2984
6272.08 2881
6272.82 3086
6273.57 3052
6274.32 2867
6275.06 2843
6275.81 2912
6276.56 2949
6277.31 2954
6278.05 2974
6278.80 2994
6279.55 2994
6280.30 3240
6281.05 3149
6281.79 2937
6282.54 2925
6283.29 2743
6284.04 2682
6284.78 2690
6285.53 2726
6286.28 2670
6287.03 2604
6287.78 2571
6288.53 2411
6289.27 2478
6290.02 2363
6290.77 2318
6291.52 2387
6292.27 2165
6293.02 2163
6293.76 2148
6294.51 2006
6295.26 1981
6296.01 2034
6296.76 2026
6297.51 2146
6298.26 2009
6299.00 2139
6299.75 2075
6300.50 1976
6301.25 2057
6302.00 2093
6302.75 2084
6303.50 1964
6304.25 1902
6305.00 1995
6305.75 2032
6306.50 2084
6307.24 2117
6307.99 2050
6308.74 2108
6309.49 2021
6310.24 2101
6310.99 2264
6311.74 2279
6312.49 2220
6313.24 2201
6313.99 2262
6314.74 2296
6315.49 2208
6316.24 2196
6316.99 2199
6317.74 2177
6318.49 2040
6319.24 2040
6319.99 1974
6320.74 1850
6321.49 1817
6322.24 1957
6322.99 1841
6323.74 1919
6324.49 1937
6325.24 2047
6325.99 1936
6326.74 1912
6327.49 1752
6328.24 1866
6328.99 1939
6329.74 1789
6330.50 1803
6331.25 1792
6332.00 1814
6332.75 1787
6333.50 1836
6334.25 1868
6335.00 2037
6335.75 1996
6336.50 1930
6337.25 1963
6338.00 1868
6338.76 1768
6339.51 1926
6340.26 2113
6341.01 1891
6341.76 1996
6342.51 2000
6343.26 1893
6344.02 1877
6344.77 1980
6345.52 2007
6346.27 1979
6347.02 2077
6347.77 2064
6348.53 2231
6349.28 2308
6350.03 2380
6350.78 2413
6351.53 2830
6352.29 2947
6353.04 3123
6353.79 3426
6354.54 3617
6355.29 3568
6356.05 3580
6356.80 3203
6357.55 2892
6358.30 2845
6359.06 2596
6359.81 2543
6360.56 2189
6361.31 2055
6362.07 2043
6362.82 2084
6363.57 2097
6364.32 2154
6365.08 2142
6365.83 2055
6366.58 2002
6367.33 2146
6368.09 2084
6368.84 2086
6369.59 2242
6370.35 2183
6371.10 2089
6371.85 2141
6372.61 2077
6373.36 2025
6374.11 2113
6374.87 2100
6375.62 1962
6376.37 1894
6377.13 1930
6377.88 1931
6378.63 1944
6379.39 2000
6380.14 2000
6380.89 1890
6381.65 1992
6382.40 2032
6383.16 2019
6383.91 1965
6384.66 1877
6385.42 1956
6386.17 1880
6386.92 1883
6387.68 1845
6388.43 1778
6389.19 1837
6389.94 1810
6390.70 1757
6391.45 1640
6392.20 1791
6392.96 1760
6393.71 1692
6394.47 1743
6395.22 1907
6395.98 1864
6396.73 1755
6397.49 1821
6398.24 1736
6399.00 1771
6399.75 1783
6400.51 1732
6401.26 1802
6402.02 1709
6402.77 1795
6403.53 1728
6404.28 1699
6405.04 1809
6405.79 1752
6406.55 1691
6407.30 1801
6408.06 1870
6408.81 1982
6409.57 2122
6410.32 2323
6411.08 2211
6411.83 2149
6412.59 2117
6413.34 2076
6414.10 1907
6414.86 1927
6415.61 1804
6416.37 1806
6417.12 1807
6417.88 1875
6418.64 1900
6419.39 2001
6420.15 1847
6420.90 1881
6421.66 1808
6422.42 1787
6423.17 1746
6423.93 1650
6424.68 1625
6425.44 1633
6426.20 1707
6426.95 1795
6427.71 1716
6428.47 1741
6429.22 1774
6429.98 1741
6430.74 1748
6431.49 1768
6432.25 1747
6433.01 1733
6433.76 1712
6434.52 1740
6435.28 1820
6436.03 1726
6436.79 1754
6437.55 1748
6438.30 1717
6439.06 1745
6439.82 1756
6440.58 1817
6441.33 1795
6442.09 1698
6442.85 1654
6443.61 1601
6444.36 1759
6445.12 1775
6445.88 1873
6446.64 1721
6447.39 1767
6448.15 1895
6448.91 1853
6449.67 1648
6450.42 1688
6451.18 1637
6451.94 1830
6452.70 1847
6453.46 1825
6454.21 1860
6454.97 1819
6455.73 1746
6456.49 1870
6457.25 1818
6458.00 1851
6458.76 1969
6459.52 2036
6460.28 2012
6461.04 1806
6461.80 1962
6462.55 1999
6463.31 1999
6464.07 2054
6464.83 1891
6465.59 2032
6466.35 1959
6467.11 2064
6467.87 2193
6468.62 2110
6469.38 1988
6470.14 2048
6470.90 2084
6471.66 2109
6472.42 2201
6473.18 2204
6473.94 2404
6474.70 2306
6475.46 2229
6476.22 2327
6476.97 2283
6477.73 2351
6478.49 2453
6479.25 2440
6480.01 2398
6480.77 2483
6481.53 2395
6482.29 2434
6483.05 2535
6483.81 2595
6484.57 2587
6485.33 2657
6486.09 2761
6486.85 2820
6487.61 2880
6488.37 2915
6489.13 2949
6489.89 2966
6490.65 2903
6491.41 2931
6492.17 3160
6492.93 3312
6493.69 3325
6494.45 3512
6495.21 3639
6495.97 3697
6496.73 3846
6497.49 3825
6498.26 3801
6499.02 3768
6499.78 3711
6500.54 3761
6501.30 3581
6502.06 3831
6502.82 3704
6503.58 3614
6504.34 3648
6505.10 3747
6505.86 3851
6506.62 3918
6507.39 3947
6508.15 3992
6508.91 4129
6509.67 4165
6510.43 4232
6511.19 4368
6511.95 4464
6512.72 4419
6513.48 4549
6514.24 4507
6515.00 4509
6515.76 4414
6516.52 4657
6517.28 4880
6518.05 4947
6518.81 4763
6519.57 4929
6520.33 5030
6521.09 5223
6521.86 5383
6522.62 5454
6523.38 5741
6524.14 5909
6524.90 6319
6525.67 6902
6526.43 7877
6527.19 8518
6527.95 9606
6528.72 10191
6529.48 10819
6530.24 11096
6531.00 10607
6531.77 10295
6532.53 10089
6533.29 10282
6534.05 11581
6534.82 13137
6535.58 16181
6536.34 18918
6537.11 21792
6537.87 23923
6538.63 24647
6539.39 23374
6540.16 21850
6540.92 18896
6541.68 16124
6542.45 13254
6543.21 11033
6543.97 8733
6544.74 7314
6545.50 6102
6546.26 5431
6547.03 4809
6547.79 4446
6548.55 4260
6549.32 3979
6550.08 3925
6550.84 3968
6551.61 3908
6552.37 3742
6553.14 3652
6553.90 3719
6554.66 3693
6555.43 3615
6556.19 3432
6556.96 3374
6557.72 3342
6558.48 3202
6559.25 3157
6560.01 3195
6560.78 3247
6561.54 3334
6562.31 3349
6563.07 3719
6563.83 3826
6564.60 4105
6565.36 4158
6566.13 4274
6566.89 4342
6567.66 4346
6568.42 4320
6569.19 4208
6569.95 4141
6570.72 4132
6571.48 4094
6572.25 4230
6573.01 4378
6573.78 4639
6574.54 4644
6575.31 4960
6576.07 5265
6576.84 5287
6577.60 5250
6578.37 5110
6579.13 5046
6579.90 4862
6580.66 4728
6581.43 4555
6582.19 4572
6582.96 4529
6583.73 4407
6584.49 4283
6585.26 4246
6586.02 4196
6586.79 4156
6587.55 4137
6588.32 4334
6589.09 4346
6589.85 4331
6590.62 4456
6591.38 4601
6592.15 4908
6592.92 5000
6593.68 5676
6594.45 5921
6595.22 6213
6595.98 6568
6596.75 6712
6597.51 6664
6598.28 6403
6599.05 6157
6599.81 5920
6600.58 5753
6601.35 5229
6602.11 4698
6602.88 4566
6603.65 4546
6604.41 4556
6605.18 4559
6605.95 4486
6606.71 4702
6607.48 5097
6608.25 5346
6609.02 5821
6609.78 5995
6610.55 5980
6611.32 6311
6612.08 6194
6612.85 5758
6613.62 5585
6614.39 5278
6615.15 4728
6615.92 4552
6616.69 4124
6617.46 3920
6618.22 3640
6618.99 3549
6619.76 3425
6620.53 3190
6621.30 3092
6622.06 3081
6622.83 3173
6623.60 3030
6624.37 2903
6625.13 2990
6625.90 3107
6626.67 3049
6627.44 3013
6628.21 2964
6628.98 2909
6629.74 3063
6630.51 2912
6631.28 3015
6632.05 3126
6632.82 3494
6633.59 3680
6634.35 3928
6635.12 4378
6635.89 4553
6636.66 4795
6637.43 4755
6638.20 4418
6638.97 4126
6639.74 3988
6640.50 3816
6641.27 3644
6642.04 3373
6642.81 3138
6643.58 3046
6644.35 3039
6645.12 2984
6645.89 2995
6646.66 3020
6647.43 2972
6648.20 2993
6648.97 3009
6649.73 2981
6650.50 2977
6651.27 3164
6652.04 3108
6652.81 3302
6653.58 3103
6654.35 3067
6655.12 3223
6655.89 3335
6656.66 3280
6657.43 3497
6658.20 3431
6658.97 3332
6659.74 3353
6660.51 3136
6661.28 3135
6662.05 2961
6662.82 2944
6663.59 2841
6664.36 2847
6665.13 2821
6665.90 2860
6666.67 2987
6667.44 2865
6668.22 2860
6668.99 2834
6669.76 2894
6670.53 3080
6671.30 3108
6672.07 3051
6672.84 3078
6673.61 3109
6674.38 3001
6675.15 3018
6675.92 3030
6676.69 3177
6677.46 3084
6678.24 2985
6679.01 3144
6679.78 3201
6680.55 3277
6681.32 3307
6682.09 3282
6682.86 3460
6683.63 3706
6684.41 3723
6685.18 4162
6685.95 4424
6686.72 4504
6687.49 4681
6688.26 4416
6689.04 4224
6689.81 3856
6690.58 3496
6691.35 3196
6692.12 2919
6692.90 2838
6693.67 2852
6694.44 2865
6695.21 2794
6695.98 2610
6696.76 2526
6697.53 2668
6698.30 2702
6699.07 2612
6699.84 2560
6700.62 2800
6701.39 2651
6702.16 2580
6702.93 2609
6703.71 2621
6704.48 2650
6705.25 2573
6706.03 2671
6706.80 2606
6707.57 2682
6708.34 2672
6709.12 2658
6709.89 2683
6710.66 2627
6711.44 2476
6712.21 2492
6712.98 2426
6713.75 2432
6714.53 2494
6715.30 2399
6716.07 2282
6716.85 2364
6717.62 2265
6718.39 2261
6719.17 2393
6719.94 2292
6720.72 2275
6721.49 2383
6722.26 2247
6723.04 2295
6723.81 2398
6724.58 2323
6725.36 2264
6726.13 2312
6726.91 2331
6727.68 2343
6728.45 2284
6729.23 2341
6730.00 2318
6730.78 2283
6731.55 2315
6732.32 2340
6733.10 2473
6733.87 2501
6734.65 2603
6735.42 2570
6736.20 2434
6736.97 2536
6737.74 2633
6738.52 2552
6739.29 2506
6740.07 2598
6740.84 2631
6741.62 2569
6742.39 2639
6743.17 2714
6743.94 2554
6744.72 2574
6745.49 2801
6746.27 2683
6747.04 2844
6747.82 3051
6748.59 2931
6749.37 3028
6750.14 3257
6750.92 3467
6751.69 3608
6752.47 4046
6753.24 4579
6754.02 4784
6754.80 4814
6755.57 4881
6756.35 4657
6757.12 4194
6757.90 3844
6758.67 3465
6759.45 3010
6760.23 2916
6761.00 2814
6761.78 2774
6762.55 2609
6763.33 2606
6764.11 2512
6764.88 2405
6765.66 2369
6766.43 2434
6767.21 2439
6767.99 2633
6768.76 2511
6769.54 2520
6770.32 2482
6771.09 2510
6771.87 2472
6772.64 2625
6773.42 2409
6774.20 2459
6774.97 2429
6775.75 2373
6776.53 2305
6777.31 2250
6778.08 2285
6778.86 2221
6779.64 2222
6780.41 2327
6781.19 2304
6781.97 2243
6782.74 2175
6783.52 2162
6784.30 2147
6785.08 2053
6785.85 2066
6786.63 1998
6787.41 2033
6788.19 2202
6788.96 2124
6789.74 2197
6790.52 2055
6791.30 2055
6792.07 2098
6792.85 1967
6793.63 1982
6794.41 2082
6795.18 2082
6795.96 2004
6796.74 1924
6797.52 1873
6798.30 1831
6799.07 1887
6799.85 1996
6800.63 2051
6801.41 2007
6802.19 1995
6802.97 2137
6803.74 2057
6804.52 2068
6805.30 2185
6806.08 2190
6806.86 2249
6807.64 2322
6808.41 2186
6809.19 2194
6809.97 2146
6810.75 2105
6811.53 2096
6812.31 2050
6813.09 2018
6813.87 2041
6814.64 1960
6815.42 2041
6816.20 2045
6816.98 2178
6817.76 2081
6818.54 2018
6819.32 2064
6820.10 2137
6820.88 2165
6821.66 2131
6822.44 2153
6823.22 1975
6824.00 1984
6824.78 2143
6825.55 2018
6826.33 1806
6827.11 1921
6827.89 2068
6828.67 2008
6829.45 1923
6830.23 1838
6831.01 1889
6831.79 1990
6832.57 1861
6833.35 1838
6834.13 1934
6834.91 1845
6835.69 1832
6836.47 1866
6837.25 1863
6838.03 1911
6838.81 1931
6839.60 1885
6840.38 1950
6841.16 1809
6841.94 1830
6842.72 1824
6843.50 1847
6844.28 1818
6845.06 1842
6845.84 1987
6846.62 1989
6847.40 2139
6848.18 2261
6848.96 2664
6849.74 3054
6850.53 3527
6851.31 4053
6852.09 4363
6852.87 4658
6853.65 4777
6854.43 4447
6855.21 4083
6855.99 3639
6856.77 3208
6857.56 2804
6858.34 2554
6859.12 2440
6859.90 2437
6860.68 2205
6861.46 2227
6862.25 2230
6863.03 2169
6863.81 2134
6864.59 2262
6865.37 2253
6866.15 2213
6866.94 2221
6867.72 2333
6868.50 2391
6869.28 2390
6870.07 2359
6870.85 2356
6871.63 2313
6872.41 2318
6873.19 2398
6873.98 2346
6874.76 2432
6875.54 2347
6876.32 2309
6877.11 2419
6877.89 2591
6878.67 2699
6879.45 2605
6880.24 2675
6881.02 2814
6881.80 2946
6882.59 3041
6883.37 2905
6884.15 2805
6884.93 3060
6885.72 3375
6886.50 3840
6887.28 4323
6888.07 5160
6888.85 5886
6889.63 6318
6890.42 6560
6891.20 6383
6891.98 5913
6892.77 5050
6893.55 4230
6894.33 3762
6895.12 3420
6895.90 3190
6896.68 3013
6897.47 2888
6898.25 2837
6899.04 2848
6899.82 2865
6900.60 2788
6901.39 2847
6902.17 2925
6902.95 2836
6903.74 2959
6904.52 2919
6905.31 2884
6906.09 2911
6906.88 2942
6907.66 2826
6908.44 2860
6909.23 2931
6910.01 2784
6910.80 2722
6911.58 2574
6912.37 2687
6913.15 2601
6913.94 2432
6914.72 2409
6915.50 2396
6916.29 2398
6917.07 2644
6917.86 2525
6918.64 2489
6919.43 2541
6920.21 2418
6921.00 2444
6921.78 2384
6922.57 2332
6923.35 2540
6924.14 2479
6924.93 2461
6925.71 2432
6926.50 2556
6927.28 2579
6928.07 2578
6928.85 2704
6929.64 2728
6930.42 2585
6931.21 2710
6931.99 2669
6932.78 2613
6933.57 2632
6934.35 2627
6935.14 2847
6935.92 2673
6936.71 2759
6937.50 2787
6938.28 2730
6939.07 2835
6939.85 2967
6940.64 3037
6941.43 3198
6942.21 3401
6943.00 3631
6943.78 3879
6944.57 3997
6945.36 4184
6946.14 4158
6946.93 4160
6947.72 4292
6948.50 4507
6949.29 4446
6950.08 4368
6950.86 4526
6951.65 4398
6952.44 4113
6953.22 3798
6954.01 3659
6954.80 3638
6955.58 3515
6956.37 3440
6957.16 3413
6957.95 3300
6958.73 3390
6959.52 3362
6960.31 3301
6961.10 3440
6961.88 3594
6962.67 3507
6963.46 3658
6964.24 3524
6965.03 3786
6965.82 3897
6966.61 3840
6967.40 4182
6968.18 4517
6968.97 4586
6969.76 4711
6970.55 5031
6971.33 5143
6972.12 5326
6972.91 5437
6973.70 5407
6974.49 5297
6975.27 5156
6976.06 5089
6976.85 5159
6977.64 5046
6978.43 5128
6979.22 5079
6980.00 5342
6980.79 5865
6981.58 6400
6982.37 7349
6983.16 9154
6983.95 11942
6984.74 15347
6985.52 19032
6986.31 22404
6987.10 25162
6987.89 26073
6988.68 25850
6989.47 24030
6990.26 21572
6991.05 18170
6991.83 14993
6992.62 12110
6993.41 9744
6994.20 7843
6994.99 6579
6995.78 5546
6996.57 4810
6997.36 4430
6998.15 3973
6998.94 3834
6999.73 3764
7000.52 3714
7001.31 3515
7002.10 3478
7002.89 3538
7003.68 3465
7004.47 3367
7005.26 3234
7006.05 3084
7006.84 2859
7007.63 2644
7008.42 2673
7009.21 2763
7010.00 2770
7010.79 2777
7011.58 2864
7012.37 2848
7013.16 3012
7013.95 3202
7014.74 3297
7015.53 3502
7016.32 3312
7017.11 3245
7017.90 3086
7018.69 3035
7019.48 3000
7020.27 3030
7021.06 3200
7021.85 3290
7022.64 3290
7023.43 3546
7024.22 3620
7025.02 3860
7025.81 3904
7026.60 3908
7027.39 3839
7028.18 3671
7028.97 3458
7029.76 3276
7030.55 3153
7031.34 3139
7032.14 3096
7032.93 2764
7033.72 2839
7034.51 2560
7035.30 2641
7036.09 2624
7036.88 2617
7037.68 2681
7038.47 2690
7039.26 2880
7040.05 2887
7040.84 2931
7041.64 2939
7042.43 2948
7043.22 3048
7044.01 3051
7044.80 3185
7045.60 3179
7046.39 3280
7047.18 3384
7047.97 3565
7048.76 3779
7049.56 4034
7050.35 4441
7051.14 4781
7051.93 4809
7052.73 4937
7053.52 4830
7054.31 4343
7055.10 3897
7055.90 3542
7056.69 3266
7057.48 3188
7058.27 2933
7059.07 2927
7059.86 2839
7060.65 2866
7061.45 3011
7062.24 3045
7063.03 3057
7063.83 3026
7064.62 3035
7065.41 3038
7066.21 3020
7067.00 2856
7067.79 2804
7068.59 2811
7069.38 2782
7070.17 2603
7070.97 2506
7071.76 2605
7072.55 2519
7073.35 2471
7074.14 2482
7074.93 2573
7075.73 2395
7076.52 2262
7077.32 2176
7078.11 2118
7078.90 2146
7079.70 2261
7080.49 2242
7081.29 2227
7082.08 2391
7082.87 2251
7083.67 2099
7084.46 2293
7085.26 2140
7086.05 2036
7086.85 2084
7087.64 2092
7088.43 2032
7089.23 1937
7090.02 2005
7090.82 2165
7091.61 2034
7092.41 1991
7093.20 2004
7094.00 2033
7094.79 2099
7095.59 1936
7096.38 1975
7097.18 2033
7097.97 1959
7098.77 1963
7099.56 2037
7100.36 1882
7101.15 1882
7101.95 1796
7102.74 1801
7103.54 1930
7104.33 1831
7105.13 1718
7105.92 1693
7106.72 1715
7107.52 1734
7108.31 1641
7109.11 1736
7109.90 1810
7110.70 1696
7111.49 1512
7112.29 1578
7113.09 1660
7113.88 1670
7114.68 1642
7115.47 1656
7116.27 1726
7117.07 1750
7117.86 1688
7118.66 1783
7119.45 1884
7120.25 1738
7121.05 1791
7121.84 1745
7122.64 1626
7123.44 1596
7124.23 1664
7125.03 1542
7125.83 1719
7126.62 1576
7127.42 1628
7128.22 1696
7129.01 1653
7129.81 1642
7130.61 1708
7131.40 1695
7132.20 1713
7133.00 1738
7133.79 1753
7134.59 1775
7135.39 1666
7136.19 1691
7136.98 1674
7137.78 1753
7138.58 1577
7139.38 1529
7140.17 1439
7140.97 1443
7141.77 1439
7142.57 1490
7143.36 1602
7144.16 1454
7144.96 1409
7145.76 1414
7146.55 1444
7147.35 1507
7148.15 1432
7148.95 1372
7149.74 1391
7150.54 1377
7151.34 1377
7152.14 1385
7152.94 1382
7153.74 1387
7154.53 1375
7155.33 1393
7156.13 1437
7156.93 1572
7157.73 1655
7158.53 1596
7159.32 1616
7160.12 1576
7160.92 1556
7161.72 1515
7162.52 1441
7163.32 1389
7164.12 1416
7164.91 1369
7165.71 1370
7166.51 1337
7167.31 1365
7168.11 1313
7168.91 1315
7169.71 1256
7170.51 1274
7171.31 1282
7172.11 1324
7172.90 1315
7173.70 1293
7174.50 1284
7175.30 1313
7176.10 1171
7176.90 1196
7177.70 1228
7178.50 1228
7179.30 1221
7180.10 1280
7180.90 1245
7181.70 1263
7182.50 1277
7183.30 1318
7184.10 1291
7184.90 1183
7185.70 1277
7186.50 1311
7187.30 1266
7188.10 1268
7188.90 1217
7189.70 1181
7190.50 1278
7191.30 1271
7192.10 1185
7192.90 1220
7193.70 1239
7194.50 1323
7195.30 1179
7196.10 1172
7196.90 1245
7197.70 1213
7198.50 1188
7199.30 1310
7200.11 1212
7200.91 1220
7201.71 1275
7202.51 1268
7203.31 1314
7204.11 1213
7204.91 1248
7205.71 1216
7206.51 1295
7207.31 1377
7208.12 1236
7208.92 1214
7209.72 1186
7210.52 1174
7211.32 1228
7212.12 1186
7212.92 1297
7213.72 1329
7214.53 1222
7215.33 1260
7216.13 1394
7216.93 1354
7217.73 1431
7218.53 1409
7219.34 1527
7220.14 1431
7220.94 1421
7221.74 1499
7222.54 1406
7223.35 1387
7224.15 1320
7224.95 1242
7225.75 1302
7226.56 1278
7227.36 1263
7228.16 1293
7228.96 1240
7229.76 1282
7230.57 1157
7231.37 1197
7232.17 1266
7232.97 1291
7233.78 1313
7234.58 1246
7235.38 1184
7236.19 1146
7236.99 1170
7237.79 1137
7238.59 1148
7239.40 1292
7240.20 1177
7241.00 1248
7241.81 1295
7242.61 1300
7243.41 1231
7244.22 1356
7245.02 1299
7245.82 1272
7246.63 1253
7247.43 1261
7248.23 1276
7249.04 1230
7249.84 1322
7250.64 1221
7251.45 1220
7252.25 1362
7253.05 1291
7253.86 1232
7254.66 1337
7255.46 1281
7256.27 1172
7257.07 1178
7257.88 1245
7258.68 1291
7259.48 1253
7260.29 1282
7261.09 1238
7261.90 1313
7262.70 1513
7263.51 1421
7264.31 1399
7265.11 1332
7265.92 1245
7266.72 1204
7267.53 1209
7268.33 1193
7269.14 1159
7269.94 1229
7270.75 1166
7271.55 1245
7272.36 1281
7273.16 1244
7273.97 1216
7274.77 1291
7275.58 1345
7276.38 1319
7277.19 1306
7277.99 1347
7278.80 1314
7279.60 1278
7280.41 1263
7281.21 1302
7282.02 1431
7282.82 1463
7283.63 1575
7284.43 1713
7285.24 1664
7286.04 1831
7286.85 1905
7287.66 1848
7288.46 1857
7289.27 1642
7290.07 1592
7290.88 1475
7291.68 1419
7292.49 1356
7293.30 1446
7294.10 1332
7294.91 1294
7295.71 1277
7296.52 1356
7297.33 1446
7298.13 1419
7298.94 1376
7299.74 1400
7300.55 1386
7301.36 1480
7302.16 1453
7302.97 1489
7303.78 1469
7304.58 1447
7305.39 1424
7306.20 1490
7307.00 1433
7307.81 1407
7308.62 1474
7309.42 1459
7310.23 1449
7311.04 1527
7311.84 1711
7312.65 1705
7313.46 1583
7314.27 1765
7315.07 1758
7315.88 1792
7316.69 1783
7317.49 2052
7318.30 2443
7319.11 2812
7319.92 3049
7320.72 3283
7321.53 3223
7322.34 3043
7323.15 2788
7323.95 2428
7324.76 2164
7325.57 1852
7326.38 1822
7327.19 1793
7327.99 1662
7328.80 1553
7329.61 1552
7330.42 1622
7331.22 1620
7332.03 1694
7332.84 1717
7333.65 1778
7334.46 1619
7335.27 1559
7336.07 1580
7336.88 1546
7337.69 1622
7338.50 1679
7339.31 1637
7340.12 1520
7340.92 1606
7341.73 1529
7342.54 1450
7343.35 1441
7344.16 1378
7344.97 1408
7345.78 1429
7346.59 1388
7347.39 1327
7348.20 1260
7349.01 1282
7349.82 1368
7350.63 1314
7351.44 1293
7352.25 1195
7353.06 1333
7353.87 1331
7354.68 1336
7355.49 1297
7356.30 1250
7357.11 1318
7357.92 1221
7358.72 1237
7359.53 1228
7360.34 1240
7361.15 1114
7361.96 1232
7362.77 1243
7363.58 1195
7364.39 1172
7365.20 1206
7366.01 1230
7366.82 1243
7367.63 1091
7368.44 1082
7369.25 1147
7370.06 1139
7370.87 1211
7371.68 1133
7372.49 1105
7373.30 1135
7374.11 1193
7374.93 1128
7375.74 1142
7376.55 1113
7377.36 1118
7378.17 1116
7378.98 1202
7379.79 1200
7380.60 1208
7381.41 1188
7382.22 1218
7383.03 1205
7383.84 1139
7384.65 1214
7385.46 1202
7386.28 1201
7387.09 1173
7387.90 1163
7388.71 1213
7389.52 1147
7390.33 1083
7391.14 1102
7391.95 1149
7392.77 1166
7393.58 1124
7394.39 1133
7395.20 1169
7396.01 1197
7396.82 1169
7397.64 1051
7398.45 1031
7399.26 1149
7400.07 1188
7400.88 1134
7401.69 1153
7402.51 1068
7403.32 1056
7404.13 1015
7404.94 1043
7405.76 1107
7406.57 1084
7407.38 966
7408.19 1044
7409.00 1061
7409.82 1084
7410.63 1097
7411.44 1126
7412.25 1077
7413.07 1008
7413.88 1048
7414.69 1094
7415.50 1096
7416.32 957
7417.13 962
7417.94 1064
7418.76 1146
7419.57 1090
7420.38 1051
7421.19 1033
7422.01 1069
7422.82 1032
7423.63 1117
7424.45 1073
7425.26 1048
7426.07 1139
7426.89 1125
7427.70 1116
7428.51 1069
7429.33 1061
7430.14 1047
7430.95 1080
7431.77 1019
7432.58 1104
7433.39 1103
7434.21 1096
7435.02 1228
7435.84 1099
7436.65 1103
7437.46 1081
7438.28 1097
7439.09 1133
7439.91 1136
7440.72 1132
7441.53 1204
7442.35 1210
7443.16 1095
7443.98 997
7444.79 1065
7445.60 1141
7446.42 1120
7447.23 1093
7448.05 1117
7448.86 1140
7449.68 1133
7450.49 1097
7451.31 1188
7452.12 1229
7452.94 1175
7453.75 1122
7454.57 1163
7455.38 1109
7456.20 1104
7457.01 1121
7457.83 1147
7458.64 1160
7459.46 1177
7460.27 1301
7461.09 1268
7461.90 1244
7462.72 1248
7463.53 1176
7464.35 1208
7465.16 1231
7465.98 1224
7466.79 1370
7467.61 1310
7468.42 1183
7469.24 1175
7470.06 1199
7470.87 1147
7471.69 1217
7472.50 1227
7473.32 1143
7474.13 1204
7474.95 1195
7475.77 1236
7476.58 1105
7477.40 1171
7478.21 1202
7479.03 1172
7479.85 1240
7480.66 1181
7481.48 1172
7482.30 1064
7483.11 1135
7483.93 1196
7484.75 1176
7485.56 1044
7486.38 1185
7487.20 1199
7488.01 1192
7488.83 1139
7489.65 1067
7490.46 1061
7491.28 1053
7492.10 1147
7492.91 1124
7493.73 1096
7494.55 1169
7495.36 1062
7496.18 1038
7497.00 978
7497.82 994
7498.63 1079
7499.45 1051
7500.27 1074
7501.08 954
7501.90 1028
7502.72 1079
7503.54 1131
7504.35 1092
7505.17 1046
7505.99 1141
7506.81 1103
7507.62 1133
7508.44 1131
7509.26 1035
7510.08 1039
7510.90 1047
7511.71 996
7512.53 1066
7513.35 1071
7514.17 1119
7514.99 1110
7515.80 998
7516.62 1030
7517.44 1081
7518.26 1186
7519.08 1093
7519.90 1067
7520.71 1079
7521.53 1051
7522.35 1052
7523.17 1151
7523.99 1022
7524.81 1016
7525.63 1121
7526.45 1074
7527.26 1067
7528.08 1084
7528.90 1204
7529.72 1088
7530.54 1091
7531.36 1096
7532.18 1066
7533.00 1019
7533.82 1049
7534.64 1024
7535.45 1055
7536.27 1021
7537.09 947
7537.91 929
7538.73 985
7539.55 1084
7540.37 1033
7541.19 1092
7542.01 1053
7542.83 1060
7543.65 1091
7544.47 1079
7545.29 1107
7546.11 1158
7546.93 1179
7547.75 1167
7548.57 1140
7549.39 1115
7550.21 1173
7551.03 1105
7551.85 1168
7552.67 1103
7553.49 1033
7554.31 1137
7555.13 1192
7555.95 1015
7556.77 1022
7557.59 1133
7558.41 1173
7559.23 1213
7560.05 1143
7560.87 1211
7561.69 1234
7562.51 1132
7563.34 1122
7564.16 1223
7564.98 1311
7565.80 1263
7566.62 1285
7567.44 1134
7568.26 1118
7569.08 1202
7569.90 1223
7570.72 1228
7571.55 1175
7572.37 1195
7573.19 1192
7574.01 1212
7574.83 1143
7575.65 1116
7576.47 1120
7577.30 1175
7578.12 1165
7578.94 1133
7579.76 1164
7580.58 1167
7581.40 1228
7582.23 1171
7583.05 1210
7583.87 1282
7584.69 1327
7585.51 1322
7586.33 1300
7587.16 1292
7587.98 1340
7588.80 1370
7589.62 1574
7590.45 1456
7591.27 1485
7592.09 1556
7592.91 1428
7593.74 1438
7594.56 1471
7595.38 1441
7596.20 1471
7597.03 1582
7597.85 1547
7598.67 1559
7599.49 1485
7600.32 1475
7601.14 1619
7601.96 1625
7602.78 1624
7603.61 1845
7604.43 1990
7605.25 2116
7606.08 2222
7606.90 2196
7607.72 2078
7608.55 2115
7609.37 2119
7610.19 2025
7611.02 1848
7611.84 1895
7612.66 1871
7613.49 1724
7614.31 1687
7615.13 1641
7615.96 1733
7616.78 1900
7617.60 2050
7618.43 2268
7619.25 2543
7620.08 2656
7620.90 2542
7621.72 2317
7622.55 2169
7623.37 2071
7624.20 1863
7625.02 1855
7625.84 1633
7626.67 1694
7627.49 1722
7628.32 1808
7629.14 1821
7629.97 1938
7630.79 2121
7631.61 2290
7632.44 2305
7633.26 2386
7634.09 2476
7634.91 2439
7635.74 2264
7636.56 2072
7637.39 2133
7638.21 1905
7639.04 1723
7639.86 1591
7640.69 1557
7641.51 1470
7642.34 1407
7643.16 1447
7643.99 1366
7644.81 1370
7645.64 1286
7646.46 1346
7647.29 1269
7648.11 1337
7648.94 1283
7649.76 1257
7650.59 1318
7651.42 1243
7652.24 1277
7653.07 1249
7653.89 1245
7654.72 1226
7655.54 1288
7656.37 1133
7657.20 1149
7658.02 1216
7658.85 1287
7659.67 1208
7660.50 1172
7661.33 1271
7662.15 1195
7662.98 1276
7663.80 1151
7664.63 1084
7665.46 1156
7666.28 1197
7667.11 1212
7667.94 1135
7668.76 1175
7669.59 1266
7670.42 1181
7671.24 1164
7672.07 1142
7672.90 1228
7673.72 1219
7674.55 1261
7675.38 1180
7676.20 1184
7677.03 1119
7677.86 1173
7678.68 1177
7679.51 1141
7680.34 1077
7681.16 1131
7681.99 1147
7682.82 1152
7683.65 1235
7684.47 1272
7685.30 1312
7686.13 1173
7686.96 1352
7687.78 1251
7688.61 1349
7689.44 1333
7690.27 1301
7691.09 1272
7691.92 1163
7692.75 1129
7693.58 1109
7694.41 1152
7695.23 1266
7696.06 1293
7696.89 1260
7697.72 1271
7698.55 1459
7699.37 1392
7700.20 1359
7701.03 1431
7701.86 1451
7702.69 1440
7703.51 1338
7704.34 1326
7705.17 1253
7706.00 1243
7706.83 1193
7707.66 1118
7708.49 1152
7709.31 1087
7710.14 1184
7710.97 1187
7711.80 1037
7712.63 1074
7713.46 1069
7714.29 1061
7715.12 1071
7715.95 1053
7716.77 1084
7717.60 1104
7718.43 1094
7719.26 1114
7720.09 1085
7720.92 1052
7721.75 1166
7722.58 1122
7723.41 1043
7724.24 1030
7725.07 1058
7725.90 1030
7726.73 1030
7727.56 963
7728.39 1033
7729.22 1108
7730.05 1101
7730.88 1042
7731.71 1069
7732.54 1069
7733.37 1129
7734.20 1067
7735.03 1074
7735.86 1061
7736.69 966
7737.52 1070
7738.35 1004
7739.18 1031
7740.01 1042
7740.84 1049
7741.67 993
7742.50 1045
7743.33 1061
7744.16 1042
7744.99 1049
7745.82 1115
7746.65 1102
7747.48 1080
7748.31 1050
7749.14 1104
7749.97 1138
7750.81 1200
7751.64 1069
7752.47 1203
7753.30 1049
7754.13 1086
7754.96 1010
7755.79 934
7756.62 956
7757.45 1040
7758.29 957
7759.12 1034
7759.95 1033
7760.78 1007
7761.61 999
7762.44 1036
7763.27 1024
7764.11 1064
7764.94 1015
7765.77 1083
7766.60 1126
7767.43 1070
7768.26 1044
7769.10 986
7769.93 1078
7770.76 1109
7771.59 1093
7772.42 1058
7773.26 1040
7774.09 1005
7774.92 1024
7775.75 1054
7776.59 1158
7777.42 1102
7778.25 976
7779.08 1008
7779.92 1083
7780.75 1075
7781.58 1113
7782.41 1096
7783.25 1074
7784.08 1077
7784.91 1159
7785.74 1136
7786.58 1114
7787.41 1010
7788.24 1106
7789.08 1135
7789.91 1140
7790.74 1150
7791.57 1123
7792.41 1060
7793.24 1119
7794.07 1141
7794.91 1118
7795.74 1138
7796.57 1178
7797.41 1140
7798.24 1090
7799.07 1137
7799.91 1213
7800.74 1203
7801.58 1242
7802.41 1209
7803.24 1205
7804.08 1248
7804.91 1200
7805.74 1294
7806.58 1337
7807.41 1393
7808.25 1347
7809.08 1331
7809.91 1455
7810.75 1398
7811.58 1417
7812.42 1541
7813.25 1550
7814.09 1631
7814.92 1765
7815.75 1691
7816.59 1822
7817.42 1866
7818.26 1945
7819.09 1872
7819.93 1852
7820.76 1796
7821.60 1803
7822.43 1670
7823.27 1514
7824.10 1613
7824.94 1590
7825.77 1692
7826.61 1808
7827.44 1932
7828.28 1986
7829.11 1985
7829.95 1919
7830.78 1928
7831.62 1923
7832.45 1889
7833.29 1822
7834.12 1793
7834.96 1897
7835.79 1975
7836.63 1769
7837.46 1770
7838.30 1714
7839.14 1701
7839.97 1623
7840.81 1648
7841.64 1565
7842.48 1535
7843.31 1469
7844.15 1395
7844.99 1383
7845.82 1537
7846.66 1565
7847.49 1536
7848.33 1488
7849.17 1398
7850.00 1402
7850.84 1531
7851.68 1520
7852.51 1567
7853.35 1458
7854.18 1468
7855.02 1476
7855.86 1551
7856.69 1571
7857.53 1603
7858.37 1687
7859.20 1816
7860.04 1855
7860.88 1889
7861.71 1977
7862.55 1985
7863.39 1829
7864.23 1669
7865.06 1740
7865.90 1616
7866.74 1545
7867.57 1536
7868.41 1611
7869.25 1697
7870.09 1688
7870.92 1620
7871.76 1702
7872.60 1716
7873.44 1656
7874.27 1682
7875.11 1650
7875.95 1819
7876.79 1996
7877.62 2201
7878.46 2385
7879.30 2320
7880.14 2519
7880.97 2468
7881.81 2499
7882.65 2304
7883.49 2150
7884.33 1897
7885.16 1932
7886.00 2012
7886.84 1797
7887.68 1737
7888.52 1688
7889.36 1761
7890.19 1680
7891.03 1794
7891.87 1937
7892.71 1945
7893.55 2021
7894.39 1985
7895.23 1894
7896.06 1840
7896.90 1707
7897.74 1576
7898.58 1555
7899.42 1506
7900.26 1522
7901.10 1562
7901.94 1575
7902.77 1552
7903.61 1453
7904.45 1363
7905.29 1466
7906.13 1468
7906.97 1378
7907.81 1429
7908.65 1333
7909.49 1382
7910.33 1443
7911.17 1390
7912.01 1366
7912.85 1396
7913.69 1458
7914.53 1508
7915.37 1558
7916.21 1580
7917.05 1612
7917.89 1814
7918.73 1887
7919.57 2019
7920.41 2055
7921.25 2165
7922.09 2153
7922.93 2120
7923.77 1996
7924.61 1733
7925.45 1678
7926.29 1618
7927.13 1484
7927.97 1469
7928.81 1346
7929.65 1351
7930.49 1323
7931.33 1356
7932.17 1313
7933.01 1353
7933.85 1299
7934.69 1307
7935.53 1307
7936.37 1295
7937.21 1298
7938.05 1354
7938.90 1280
7939.74 1265
7940.58 1251
7941.42 1297
7942.26 1288
7943.10 1269
7943.94 1275
7944.78 1258
7945.63 1280
7946.47 1347
7947.31 1417
7948.15 1396
7948.99 1356
7949.83 1404
7950.67 1427
7951.52 1615
7952.36 1494
7953.20 1484
7954.04 1579
7954.88 1666
7955.72 1820
7956.57 1888
7957.41 1833
7958.25 1822
7959.09 1716
7959.93 1620
7960.78 1671
7961.62 1651
7962.46 1581
7963.30 1678
7964.15 1667
7964.99 1714
7965.83 1668
7966.67 1756
7967.52 2000
7968.36 2106
7969.20 2225
7970.04 2309
7970.89 2171
7971.73 2054
7972.57 1826
7973.41 1709
7974.26 1555
7975.10 1645
7975.94 1515
7976.79 1405
7977.63 1429
7978.47 1379
7979.31 1431
7980.16 1332
7981.00 1279
7981.84 1287
7982.69 1306
7983.53 1261
7984.37 1302
7985.22 1328
7986.06 1348
7986.90 1426
7987.75 1305
7988.59 1296
7989.44 1325
7990.28 1333
7991.12 1132
7991.97 1112
7992.81 1222
7993.65 1182
7994.50 1062
7995.34 1194
7996.19 1065
7997.03 1046
7997.87 1103
7998.72 1159
7999.56 1125
8000.41 1101
8001.25 1107
8002.10 1054
8002.94 1071
8003.78 1058
8004.63 1061
8005.47 980
8006.32 1072
8007.16 1035
8008.01 1089
8008.85 1028
8009.70 982
8010.54 1034
8011.39 1065
8012.23 1028
8013.08 956
8013.92 982
8014.77 981
8015.61 977
8016.46 1036
8017.30 1001
8018.15 1020
8018.99 982
8019.84 1001
8020.68 1023
8021.53 1031
8022.37 1051
8023.22 964
8024.06 964
8024.91 1001
8025.75 929
8026.60 984
8027.45 970
8028.29 936
8029.14 902
8029.98 967
8030.83 964
8031.67 1019
8032.52 939
8033.37 986
8034.21 970
8035.06 935
8035.90 998
8036.75 1015
8037.60 998
8038.44 936
8039.29 923
8040.14 982
8040.98 993
8041.83 1058
8042.68 964
8043.52 1034
8044.37 977
8045.21 943
8046.06 942
8046.91 967
8047.75 911
8048.60 862
8049.45 995
8050.30 1016
8051.14 979
8051.99 936
8052.84 957
8053.68 940
8054.53 938
8055.38 1005
8056.22 924
8057.07 974
8057.92 944
8058.77 954
8059.61 892
8060.46 924
8061.31 930
8062.16 959
8063.00 948
8063.85 911
8064.70 940
8065.55 921
8066.39 879
8067.24 935
8068.09 956
8068.94 898
8069.79 949
8070.63 870
8071.48 850
8072.33 886
8073.18 868
8074.03 907
8074.87 847
8075.72 848
8076.57 875
8077.42 850
8078.27 916
8079.12 845
8079.96 872
8080.81 929
8081.66 899
8082.51 840
8083.36 863
8084.21 851
8085.06 868
8085.90 853
8086.75 857
8087.60 956
8088.45 902
8089.30 884
8090.15 956
8091.00 894
8091.85 842
8092.70 857
8093.54 858
8094.39 885
8095.24 850
8096.09 846
8096.94 834
8097.79 845
8098.64 860
8099.49 844
8100.34 871
8101.19 921
8102.04 898
8102.89 915
8103.74 925
8104.59 895
8105.44 965
8106.29 959
8107.14 988
8107.99 895
8108.84 925
8109.69 913
8110.54 940
8111.39 965
8112.24 965
8113.09 909
8113.94 891
8114.79 857
8115.64 815
8116.49 828
8117.34 895
8118.19 891
8119.04 847
8119.89 884
8120.74 891
8121.59 940
8122.44 928
8123.29 957
8124.14 946
8124.99 840
8125.84 943
8126.70 956
8127.55 1003
8128.40 955
8129.25 913
8130.10 918
8130.95 854
8131.80 916
8132.65 949
8133.50 988
8134.36 962
8135.21 1003
8136.06 980
8136.91 915
8137.76 868
8138.61 910
8139.46 971
8140.32 1020
8141.17 998
8142.02 1012
8142.87 1064
8143.72 1051
8144.57 996
8145.43 1007
8146.28 1042
8147.13 1036
8147.98 1001
8148.83 1006
8149.69 1061
8150.54 965
8151.39 1001
8152.24 1076
8153.10 1115
8153.95 1051
8154.80 1262
8155.65 1330
8156.50 1350
8157.36 1356
8158.21 1348
8159.06 1302
8159.92 1277
8160.77 1159
8161.62 1042
8162.47 1080
8163.33 1104
8164.18 1089
8165.03 962
8165.88 966
8166.74 894
8167.59 889
8168.44 964
8169.30 1010
8170.15 950
8171.00 1027
8171.86 1018
8172.71 1012
8173.56 954
8174.42 973
8175.27 959
8176.12 1032
8176.98 915
8177.83 926
8178.68 917
8179.54 891
8180.39 896
8181.25 849
8182.10 822
8182.95 850
8183.81 778
8184.66 819
8185.51 847
8186.37 850
8187.22 854
8188.08 891
8188.93 888
8189.79 822
8190.64 835
8191.49 898
8192.35 814
8193.20 854
8194.06 795
8194.91 865
8195.77 830
8196.62 879
8197.47 858
8198.33 886
8199.18 880
8200.04 926
8200.89 870
8201.75 903
8202.60 853
8203.46 835
8204.31 866
8205.17 779
8206.02 761
8206.88 790
8207.73 784
8208.59 817
8209.44 773
8210.30 829
8211.15 884
8212.01 926
8212.87 851
8213.72 853
8214.58 927
8215.43 892
8216.29 917
8217.14 877
8218.00 897
8218.85 890
8219.71 853
8220.57 875
8221.42 779
8222.28 908
8223.13 884
8223.99 930
8224.85 893
8225.70 787
8226.56 817
8227.41 859
8228.27 908
8229.13 911
8229.98 848
8230.84 844
8231.70 883
8232.55 893
8233.41 878
8234.26 800
8235.12 899
8235.98 854
8236.83 825
8237.69 812
8238.55 803
8239.40 814
8240.26 848
8241.12 845
8241.98 857
8242.83 854
8243.69 852
8244.55 887
8245.40 884
8246.26 888
8247.12 860
8247.98 925
8248.83 867
8249.69 737
8250.55 793
8251.40 869
8252.26 853
8253.12 837
8253.98 815
8254.83 836
8255.69 849
8256.55 828
8257.41 780
8258.27 778
8259.12 742
8259.98 810
8260.84 864
8261.70 838
8262.55 798
8263.41 828
8264.27 788
8265.13 826
8265.99 794
8266.85 770
8267.70 849
8268.56 897
8269.42 929
8270.28 887
8271.14 937
8272.00 900
8272.85 941
8273.71 929
8274.57 937
8275.43 907
8276.29 968
8277.15 926
8278.01 824
8278.87 879
8279.72 952
8280.58 942
8281.44 839
8282.30 904
8283.16 974
8284.02 933
8284.88 869
8285.74 932
8286.60 892
8287.46 897
8288.32 986
8289.17 957
8290.03 950
8290.89 948
8291.75 1032
8292.61 1091
8293.47 1180
8294.33 1281
8295.19 1377
8296.05 1468
8296.91 1301
8297.77 1253
8298.63 1214
8299.49 1106
8300.35 1115
8301.21 1067
8302.07 997
8302.93 974
8303.79 979
8304.65 1023
8305.51 1052
8306.37 1066
8307.23 929
8308.09 934
8308.95 993
8309.81 962
8310.67 990
8311.53 977
8312.39 992
8313.26 1009
8314.12 952
8314.98 930
8315.84 978
8316.70 1007
8317.56 1045
8318.42 1039
8319.28 1001
8320.14 991
8321.00 990
8321.86 946
8322.73 933
8323.59 908
8324.45 956
8325.31 978
8326.17 892
8327.03 935
8327.89 869
8328.75 870
8329.62 941
8330.48 923
8331.34 851
8332.20 845
8333.06 913
8333.92 866
8334.79 906
8335.65 915
8336.51 911
8337.37 871
8338.23 909
8339.09 800
8339.96 863
8340.82 871
8341.68 858
8342.54 887
8343.41 946
8344.27 940
8345.13 902
8345.99 998
8346.85 965
8347.72 915
8348.58 963
8349.44 994
8350.30 929
8351.17 869
8352.03 900
8352.89 903
8353.76 926
8354.62 962
8355.48 911
8356.34 919
8357.21 948
8358.07 897
8358.93 889
8359.80 920
8360.66 883
8361.52 906
8362.38 913
8363.25 913
8364.11 938
8364.97 951
8365.84 923
8366.70 883
8367.56 942
8368.43 905
8369.29 932
8370.16 926
8371.02 938
8371.88 983
8372.75 966
8373.61 985
8374.47 983
8375.34 910
8376.20 890
8377.07 945
8377.93 926
8378.79 950
8379.66 976
8380.52 1034
8381.39 964
8382.25 927
8383.11 935
8383.98 1035
8384.84 999
8385.71 960
8386.57 970
8387.44 1060
8388.30 1055
8389.17 1031
8390.03 1088
8390.89 1034
8391.76 1016
8392.62 969
8393.49 943
8394.35 897
8395.22 918
8396.08 966
8396.95 964
8397.81 931
8398.68 906
8399.54 884
8400.41 910
8401.27 921
8402.14 894
8403.00 969
8403.87 923
8404.74 1018
8405.60 991
8406.47 1006
8407.33 915
8408.20 931
8409.06 998
8409.93 1010
8410.79 973
8411.66 970
8412.53 961
8413.39 933
8414.26 956
8415.12 1035
8415.99 1056
8416.86 1013
8417.72 1016
8418.59 1026
8419.45 1069
8420.32 1057
8421.19 1035
8422.05 1109
8422.92 1134
8423.78 987
8424.65 1069
8425.52 1081
8426.38 1199
8427.25 1247
8428.12 1266
8428.98 1233
8429.85 1285
8430.72 1299
8431.58 1267
8432.45 1243
8433.32 1264
8434.18 1260
8435.05 1219
8435.92 1311
8436.79 1346
8437.65 1326
8438.52 1328
8439.39 1388
8440.25 1486
8441.12 1537
8441.99 1644
8442.86 1693
8443.72 1874
8444.59 1867
8445.46 1877
8446.33 1940
8447.19 1923
8448.06 1892
8448.93 1900
8449.80 1868
8450.66 1796
8451.53 1815
8452.40 1753
8453.27 1798
8454.14 1684
8455.00 1676
8455.87 1802
8456.74 1812
8457.61 1876
8458.48 1902
8459.34 1834
8460.21 1875
8461.08 1776
8461.95 1863
8462.82 1869
8463.69 1854
8464.55 1797
8465.42 1776
8466.29 1891
8467.16 2138
8468.03 2304
8468.90 2831
8469.77 3463
8470.63 4339
8471.50 4961
8472.37 5420
8473.24 5506
8474.11 5207
8474.98 4610
8475.85 4140
8476.72 3421
8477.59 2976
8478.45 2598
8479.32 2300
8480.19 2012
8481.06 1742
8481.93 1614
8482.80 1512
8483.67 1620
8484.54 1486
8485.41 1406
8486.28 1416
8487.15 1311
8488.02 1425
8488.89 1344
8489.76 1354
8490.63 1319
8491.50 1288
8492.37 1240
8493.24 1167
8494.11 1224
8494.98 1198
8495.85 1226
8496.72 1233
8497.59 1183
8498.46 1296
8499.33 1247
8500.20 1310
8501.07 1318
8501.94 1346
8502.81 1276
8503.68 1293
8504.55 1345
8505.42 1329
8506.29 1378
8507.16 1351
8508.03 1419
8508.90 1493
8509.77 1647
8510.65 1593
8511.52 1608
8512.39 1702
8513.26 1612
8514.13 1462
8515.00 1480
8515.87 1501
8516.74 1441
8517.61 1303
8518.48 1347
8519.36 1313
8520.23 1311
8521.10 1297
8521.97 1210
8522.84 1245
8523.71 1337
8524.58 1361
8525.46 1347
8526.33 1313
8527.20 1312
8528.07 1404
8528.94 1384
8529.81 1397
8530.69 1367
8531.56 1483
8532.43 1384
8533.30 1405
8534.17 1490
8535.05 1512
8535.92 1519
8536.79 1462
8537.66 1534
8538.54 1502
8539.41 1482
8540.28 1453
8541.15 1457
8542.02 1495
8542.90 1512
8543.77 1429
8544.64 1438
8545.51 1464
8546.39 1540
8547.26 1515
8548.13 1604
8549.01 1561
8549.88 1539
8550.75 1550
8551.62 1730
8552.50 1751
8553.37 1872
8554.24 2075
8555.12 2116
8555.99 2193
8556.86 2336
8557.74 2322
8558.61 2164
8559.48 2119
8560.36 1838
8561.23 1681
8562.10 1598
8562.98 1453
8563.85 1461
8564.72 1389
8565.60 1300
8566.47 1233
8567.34 1235
8568.22 1220
8569.09 1203
8569.97 1231
8570.84 1238
8571.71 1210
8572.59 1265
8573.46 1209
8574.34 1212
8575.21 1235
8576.08 1203
8576.96 1251
8577.83 1137
8578.71 1176
8579.58 1156
8580.46 1166
8581.33 1134
8582.20 1171
8583.08 1190
8583.95 1282
8584.83 1263
8585.70 1266
8586.58 1265
8587.45 1203
8588.33 1232
8589.20 1259
8590.08 1251
8590.95 1302
8591.83 1242
8592.70 1264
8593.58 1318
8594.45 1333
8595.33 1332
8596.20 1279
8597.08 1360
8597.95 1328
8598.83 1308
8599.70 1335
8600.58 1209
8601.45 1265
8602.33 1309
8603.21 1295
8604.08 1271
8604.96 1227
8605.83 1304
8606.71 1289
8607.58 1219
8608.46 1301
8609.34 1317
8610.21 1283
8611.09 1253
8611.96 1338
8612.84 1366
8613.72 1295
8614.59 1293
8615.47 1279
8616.34 1363
8617.22 1376
8618.10 1399
8618.97 1386
8619.85 1351
8620.73 1346
8621.60 1408
8622.48 1365
8623.36 1350
8624.23 1348
8625.11 1416
8625.99 1501
8626.86 1534
8627.74 1456
8628.62 1507
8629.49 1528
8630.37 1519
8631.25 1538
8632.12 1698
8633.00 1701
8633.88 1677
8634.76 1646
8635.63 1689
8636.51 1657
8637.39 1683
8638.26 1737
8639.14 1780
8640.02 1814
8640.90 1667
8641.77 1736
8642.65 1793
8643.53 1793
8644.41 1921
8645.28 1886
8646.16 1893
8647.04 1854
8647.92 1911
8648.80 1928
8649.67 2022
8650.55 2056
8651.43 2026
8652.31 2020
8653.19 1926
8654.06 2024
8654.94 1999
8655.82 2016
8656.70 2090
8657.58 2148
8658.46 2124
8659.33 2272
8660.21 2189
8661.09 2273
8661.97 2243
8662.85 2253
8663.73 2250
8664.61 2139
8665.48 2241
8666.36 2349
8667.24 2276
8668.12 2164
8669.00 2201
8669.88 2301
8670.76 2569
8671.64 2864
8672.52 3267
8673.40 3677
8674.27 4278
8675.15 4992
8676.03 5424
8676.91 5759
8677.79 5915
8678.67 5646
8679.55 5375
8680.43 4845
8681.31 4372
8682.19 3824
8683.07 3430
8683.95 3046
8684.83 2883
8685.71 2845
8686.59 2710
8687.47 2627
8688.35 2682
8689.23 2955
8690.11 3471
8690.99 4059
8691.87 4645
8692.75 5617
8693.63 6440
8694.51 7082
8695.39 7321
8696.27 7241
8697.15 6580
8698.03 6021
8698.91 5025
8699.79 4250
8700.67 3807
8701.55 3135
8702.43 2687
8703.31 2315
8704.19 2231
8705.07 2038
8705.95 1947
8706.84 1840
8707.72 1810
8708.60 1890
8709.48 1821
8710.36 1756
8711.24 1695
8712.12 1723
8713.00 1812
8713.88 1752
8714.76 1749
8715.65 1657
8716.53 1651
8717.41 1665
8718.29 1652
8719.17 1605
8720.05 1658
8720.93 1629
8721.82 1592
8722.70 1663
8723.58 1618
8724.46 1597
8725.34 1660
8726.22 1622
8727.11 1625
8727.99 1467
8728.87 1561
8729.75 1650
8730.63 1631
8731.52 1657
8732.40 1768
8733.28 1853
8734.16 1853
8735.05 1747
8735.93 1649
8736.81 1650
8737.69 1592
8738.58 1502
8739.46 1538
8740.34 1535
8741.22 1436
8742.11 1519
8742.99 1486
8743.87 1542
8744.75 1462
8745.64 1432
8746.52 1512
8747.40 1513
8748.28 1477
8749.17 1512
8750.05 1474
8750.93 1536
8751.82 1528
8752.70 1500
8753.58 1529
8754.47 1567
8755.35 1623
8756.23 1593
8757.12 1588
8758.00 1635
8758.88 1686
8759.77 1647
8760.65 1688
8761.53 1678
8762.42 1598
8763.30 1644
8764.19 1709
8765.07 1543
8765.95 1532
8766.84 1666
8767.72 1596
8768.60 1496
8769.49 1588
8770.37 1650
8771.26 1696
8772.14 1664
8773.03 1637
8773.91 1566
8774.79 1551
8775.68 1518
8776.56 1408
8777.45 1439
8778.33 1396
8779.22 1402
8780.10 1385
8780.98 1305
8781.87 1311
8782.75 1248
8783.64 1242
8784.52 1217
8785.41 1320
8786.29 1232
8787.18 1205
8788.06 1248
8788.95 1331
8789.83 1290
8790.72 1235
8791.60 1298
8792.49 1222
8793.37 1244
8794.26 1188
8795.14 1167
8796.03 1150
8796.92 1146
8797.80 1148
8798.69 1176
8799.57 1257
8800.46 1176
8801.34 1215
8802.23 1203
8803.11 1174
8804.00 1246
8804.89 1161
8805.77 1208
8806.66 1242
8807.54 1316
8808.43 1344
8809.32 1231
8810.20 1191
8811.09 1151
8811.97 1147
8812.86 1150
8813.75 1204
8814.63 1161
8815.52 1135
8816.41 1124
8817.29 1135
8818.18 1092
8819.06 1051
8819.95 1133
8820.84 1175
8821.72 1128
8822.61 1093
8823.50 1146
8824.38 1108
8825.27 1133
8826.16 1085
8827.05 1159
8827.93 1127
8828.82 1182
8829.71 1181
8830.59 1168
8831.48 1099
8832.37 1130
8833.25 1093
8834.14 1036
8835.03 978
8835.92 1077
8836.80 989
8837.69 1007
8838.58 988
8839.47 1081
8840.35 1013
8841.24 980
8842.13 988
8843.02 1046
8843.90 1035
8844.79 1026
8845.68 981
8846.57 999
8847.46 1018
8848.34 1002
8849.23 963
8850.12 975
8851.01 934
8851.90 996
8852.78 912
8853.67 954
8854.56 933
8855.45 919
8856.34 896
8857.23 949
8858.12 936
8859.00 900
8859.89 847
8860.78 883
8861.67 827
8862.56 882
8863.45 884
8864.34 972
8865.22 943
8866.11 883
8867.00 877
8867.89 877
8868.78 861
8869.67 829
8870.56 830
8871.45 839
8872.34 847
8873.23 793
8874.12 806
8875.00 925
8875.89 891
8876.78 901
8877.67 812
8878.56 775
8879.45 822
8880.34 804
8881.23 881
8882.12 913
8883.01 821
8883.90 857
8884.79 874
8885.68 836
8886.57 924
8887.46 886
8888.35 935
8889.24 921
8890.13 889
8891.02 911
8891.91 846
8892.80 890
8893.69 827
8894.58 798
8895.47 812
8896.36 813
8897.25 774
8898.14 807
8899.03 808
8899.92 849
8900.81 837
8901.71 870
8902.60 770
8903.49 749
8904.38 770
8905.27 860
8906.16 877
8907.05 802
8907.94 832
8908.83 836
8909.72 785
8910.61 813
8911.51 820
8912.40 786
8913.29 742
8914.18 725
8915.07 790
8915.96 860
8916.85 792
8917.75 704
8918.64 787
8919.53 764
8920.42 741
8921.31 732
8922.20 791
8923.09 790
8923.99 770
8924.88 787
8925.77 767
8926.66 735
8927.55 767
8928.45 771
8929.34 800
8930.23 794
8931.12 736
8932.01 791
8932.91 752
8933.80 730
8934.69 749
8935.58 696
8936.48 780
8937.37 752
8938.26 742
8939.15 805
8940.05 760
8940.94 731
8941.83 788
8942.72 765
8943.62 724
8944.51 736
8945.40 803
8946.30 732
8947.19 689
8948.08 743
8948.97 775
8949.87 760
8950.76 754
8951.65 708
8952.55 715
8953.44 766
8954.33 714
8955.23 711
8956.12 729
8957.01 740
8957.91 740
8958.80 774
8959.69 755
8960.59 738
8961.48 744
8962.38 748
8963.27 713
8964.16 794
8965.06 790
8965.95 804
8966.85 779
8967.74 788
8968.63 818
8969.53 862
8970.42 795
8971.32 859
8972.21 838
8973.10 768
8974.00 728
8974.89 743
8975.79 798
8976.68 744
8977.58 740
8978.47 783
8979.36 750
8980.26 763
8981.15 749
8982.05 717
8982.94 737
8983.84 803
8984.73 750
8985.63 790
8986.52 767
8987.42 761
8988.31 745
8989.21 708
8990.10 726
8991.00 703
8991.89 743
8992.79 763
8993.68 773
8994.58 716
8995.47 754
8996.37 700
8997.27 747
8998.16 820
8999.06 779
8999.95 799
9000.85 740
9001.74 703
9002.64 714
9003.53 676
9004.43 682
9005.33 789
9006.22 729
9007.12 802
9008.01 720
9008.91 721
9009.81 736
9010.70 671
9011.60 641
9012.49 701
9013.39 693
9014.29 683
9015.18 672
9016.08 699
9016.98 752
9017.87 695
9018.77 747
9019.67 771
9020.56 734
9021.46 677
9022.36 751
9023.25 691
9024.15 791
9025.05 716
9025.94 708
9026.84 682
9027.74 662
9028.63 646
9029.53 761
9030.43 686
9031.33 676
9032.22 718
9033.12 709
9034.02 694
9034.91 708
9035.81 718
9036.71 706
9037.61 755
9038.50 679
9039.40 719
9040.30 758
9041.20 683
9042.10 718
9042.99 723
9043.89 701
9044.79 727
9045.69 753
9046.58 754
9047.48 754
9048.38 739
9049.28 785
9050.18 806
9051.07 790
9051.97 728
9052.87 803
9053.77 812
9054.67 827
9055.57 822
9056.46 808
9057.36 792
9058.26 789
9059.16 845
9060.06 827
9060.96 823
9061.86 835
9062.75 885
9063.65 794
9064.55 714
9065.45 722
9066.35 772
9067.25 761
9068.15 799
9069.05 740
9069.95 744
9070.84 760
9071.74 792
9072.64 761
9073.54 789
9074.44 763
9075.34 806
9076.24 800
9077.14 776
9078.04 820
9078.94 840
9079.84 844
9080.74 759
9081.64 788
9082.54 775
9083.44 771
9084.34 785
9085.24 853
9086.14 751
9087.04 768
9087.94 825
9088.84 804
9089.74 870
9090.64 843
9091.54 835
9092.44 820
9093.34 907
9094.24 851
9095.14 820
9096.04 809
9096.94 809
9097.84 753
9098.74 797
9099.64 776
9100.54 758
9101.44 770
9102.34 723
9103.24 754
9104.14 725
9105.04 781
9105.95 766
9106.85 710
9107.75 732
9108.65 771
9109.55 797
9110.45 743
9111.35 728
9112.25 754
9113.15 783
9114.06 780
9114.96 738
9115.86 813
9116.76 782
9117.66 725
9118.56 747
9119.46 745
9120.37 688
9121.27 691
9122.17 680
9123.07 656
9123.97 732
9124.87 734
9125.78 667
9126.68 702
9127.58 666
9128.48 664
9129.38 697
9130.29 695
9131.19 698
9132.09 700
9132.99 673
9133.89 683
9134.80 762
9135.70 720
9136.60 744
9137.50 718
9138.41 751
9139.31 739
9140.21 784
9141.11 697
9142.02 643
9142.92 724
9143.82 701
9144.72 739
9145.63 746
9146.53 693
9147.43 644
9148.34 624
9149.24 648
9150.14 671
9151.05 756
9151.95 681
9152.85 685
9153.76 716
9154.66 680
9155.56 726
9156.47 707
9157.37 745
9158.27 643
9159.18 747
9160.08 711
9160.98 683
9161.89 687
9162.79 714
9163.69 665
9164.60 685
9165.50 673
9166.41 647
9167.31 698
9168.21 720
9169.12 676
9170.02 708
9170.93 704
9171.83 694
9172.73 708
9173.64 723
9174.54 688
9175.45 680
9176.35 698
9177.25 680
9178.16 764
9179.06 687
9179.97 714
9180.87 707
9181.78 750
9182.68 710
9183.59 674
9184.49 689
9185.40 652
9186.30 669
9187.21 664
9188.11 709
9189.02 740
9189.92 699
9190.83 706
9191.73 688
9192.64 656
9193.54 623
9194.45 648
9195.35 711
9196.26 745
9197.16 656
9198.07 708
9198.97 651
9199.88 710
9200.78 712
9201.69 645
9202.60 667
9203.50 682
9204.41 631
9205.31 690
9206.22 667
9207.13 652
9208.03 689
9208.94 645
9209.84 676
9210.75 663
9211.66 661
9212.56 645
9213.47 613
9214.37 592
9215.28 655
9216.19 696
9217.09 684
9218.00 679
9218.91 692
9219.81 604
9220.72 687
9221.63 662
9222.53 661
9223.44 696
9224.35 669
9225.25 613
9226.16 597
9227.07 695
9227.97 654
9228.88 678
9229.79 683
9230.69 688
9231.60 684
9232.51 712
9233.41 672
9234.32 725
9235.23 642
9236.14 638
9237.04 681
9237.95 731
9238.86 681
9239.77 710
9240.67 649
9241.58 682
9242.49 655
9243.40 659
9244.30 626
9245.21 657
9246.12 690
9247.03 592
9247.94 616
9248.84 615
9249.75 626
9250.66 665
9251.57 597
9252.48 632
9253.38 678
9254.29 604
9255.20 607
9256.11 684
9257.02 666
9257.93 629
9258.83 609
9259.74 586
9260.65 578
9261.56 605
9262.47 675
9263.38 645
9264.29 637
9265.19 681
9266.10 712
9267.01 701
9267.92 665
9268.83 669
9269.74 660
9270.65 678
9271.56 684
9272.47 668
9273.37 718
9274.28 716
9275.19 677
9276.10 597
9277.01 635
9277.92 661
9278.83 739
9279.74 770
9280.65 755
9281.56 633
9282.47 682
9283.38 663
9284.29 668
9285.20 594
9286.11 608
9287.02 670
9287.93 703
9288.84 709
9289.75 635
9290.66 650
9291.57 709
9292.48 695
9293.39 671
9294.30 669
9295.21 684
9296.12 673
9297.03 739
9297.94 642
9298.85 707
9299.76 699
9300.67 725
9301.58 736
9302.49 786
9303.40 779
9304.31 785
9305.22 774
9306.13 670
9307.04 768
9307.95 775
9308.87 816
9309.78 876
9310.69 894
9311.60 934
9312.51 940
9313.42 858
9314.33 834
9315.24 794
9316.15 781
9317.07 802
9317.98 829
9318.89 764
9319.80 730
9320.71 713
9321.62 763
9322.53 747
9323.45 742
9324.36 741
9325.27 739
9326.18 792
9327.09 758
9328.00 735
9328.92 746
9329.83 736
9330.74 772
9331.65 723
9332.56 713
9333.48 698
9334.39 740
9335.30 755
9336.21 751
9337.13 729
9338.04 708
9338.95 735
9339.86 680
9340.77 672
9341.69 690
9342.60 719
9343.51 755
9344.43 725
9345.34 727
9346.25 719
9347.16 723
9348.08 716
9348.99 681
9349.90 736
9350.81 709
9351.73 674
9352.64 757
9353.55 733
9354.47 711
9355.38 668
9356.29 674
9357.21 684
9358.12 620
9359.03 678
9359.95 680
9360.86 646
9361.77 662
9362.69 716
9363.60 737
9364.51 757
9365.43 707
9366.34 645
9367.26 654
9368.17 668
9369.08 693
9370.00 661
9370.91 723
9371.82 705
9372.74 673
9373.65 663
9374.57 700
9375.48 702
9376.40 708
9377.31 751
9378.22 665
9379.14 646
9380.05 688
9380.97 692
9381.88 659
9382.80 672
9383.71 727
9384.62 693
9385.54 686
9386.45 705
9387.37 702
9388.28 695
9389.20 680
9390.11 708
9391.03 746
9391.94 745
9392.86 786
9393.77 724
9394.69 793
9395.60 709
9396.52 719
9397.43 736
9398.35 762
9399.26 753
9400.18 723
9401.10 728
9402.01 775
9402.93 765
9403.84 745
9404.76 823
9405.67 793
9406.59 729
9407.50 752
9408.42 754
9409.34 746
9410.25 765
9411.17 750
9412.08 794
9413.00 755
9413.92 732
9414.83 745
9415.75 732
9416.66 764
9417.58 744
9418.50 772
9419.41 830
9420.33 732
9421.25 779
9422.16 736
9423.08 785
9423.99 812
9424.91 803
9425.83 792
9426.74 819
9427.66 844
9428.58 751
9429.49 822
9430.41 790
9431.33 764
9432.25 773
9433.16 811
9434.08 846
9435.00 813
9435.91 830
9436.83 897
9437.75 929
9438.67 956
9439.58 899
9440.50 881
9441.42 921
9442.33 933
9443.25 921
9444.17 852
9445.09 871
9446.00 878
9446.92 866
9447.84 953
9448.76 935
9449.68 965
9450.59 1005
9451.51 1057
9452.43 1135
9453.35 1276
9454.26 1401
9455.18 1536
9456.10 1569
9457.02 1611
9457.94 1566
9458.86 1381
9459.77 1192
9460.69 1144
9461.61 1160
9462.53 1060
9463.45 1030
9464.37 972
9465.28 906
9466.20 863
9467.12 885
9468.04 822
9468.96 831
9469.88 880
9470.80 884
9471.72 869
9472.63 838
9473.55 797
9474.47 858
9475.39 820
9476.31 824
9477.23 846
9478.15 896
9479.07 941
9479.99 955
9480.91 1034
9481.83 1014
9482.74 994
9483.66 1038
9484.58 980
9485.50 1008
9486.42 1032
9487.34 947
9488.26 905
9489.18 840
9490.10 826
9491.02 943
9491.94 870
9492.86 816
9493.78 814
9494.70 836
9495.62 779
9496.54 827
9497.46 854
9498.38 942
9499.30 828
9500.22 829
9501.14 817
9502.06 761
9502.98 785
9503.90 810
9504.82 838
9505.74 799
9506.66 807
9507.59 831
9508.51 862
9509.43 838
9510.35 809
9511.27 825
9512.19 786
9513.11 799
9514.03 831
9514.95 851
9515.87 835
9516.79 824
9517.71 864
9518.64 886
9519.56 857
9520.48 920
9521.40 946
9522.32 880
9523.24 877
9524.16 860
9525.08 894
9526.01 897
9526.93 861
9527.85 915
9528.77 938
9529.69 993
9530.61 984
9531.54 957
9532.46 969
9533.38 1055
9534.30 1073
9535.22 1098
9536.15 1161
9537.07 1097
9537.99 1091
9538.91 1160
9539.83 1068
9540.76 966
9541.68 1054
9542.60 969
9543.52 989
9544.45 882
9545.37 841
9546.29 909
9547.21 921
9548.14 1015
9549.06 923
9549.98 899
9550.90 969
9551.83 943
9552.75 872
9553.67 921
9554.59 884
9555.52 881
9556.44 899
9557.36 934
9558.29 922
9559.21 903
9560.13 965
9561.06 963
9561.98 911
9562.90 972
9563.83 986
9564.75 944
9565.67 1075
9566.60 992
9567.52 975
9568.44 954
9569.37 948
9570.29 909
9571.21 916
9572.14 893
9573.06 974
9573.98 924
9574.91 862
9575.83 825
9576.76 932
9577.68 963
9578.60 960
9579.53 894
9580.45 974
9581.38 934
9582.30 904
9583.23 923
9584.15 927
9585.07 964
9586.00 883
9586.92 926
9587.85 995
9588.77 895
9589.70 997
9590.62 986
9591.55 1037
9592.47 977
9593.40 1001
9594.32 992
9595.24 1100
9596.17 1001
9597.09 954
9598.02 1051
9598.94 985
9599.87 993
9600.79 1085
9601.72 1068
9602.65 1075
9603.57 1045
9604.50 1083
9605.42 1115
9606.35 1092
9607.27 1048
9608.20 1093
9609.12 1045
9610.05 1115
9610.97 1085
9611.90 1086
9612.83 1136
9613.75 1205
9614.68 1224
9615.60 1184
9616.53 1116
9617.45 1164
9618.38 1165
9619.31 1140
9620.23 1138
9621.16 1263
9622.08 1215
9623.01 1108
9623.94 1192
9624.86 1211
9625.79 1258
9626.72 1196
9627.64 1238
9628.57 1353
9629.50 1274
9630.42 1277
9631.35 1314
9632.27 1257
9633.20 1245
9634.13 1248
9635.06 1310
9635.98 1359
9636.91 1369
9637.84 1388
9638.76 1438
9639.69 1321
9640.62 1303
9641.54 1334
9642.47 1403
9643.40 1424
9644.33 1422
9645.25 1472
9646.18 1455
9647.11 1452
9648.03 1499
9648.96 1578
9649.89 1550
9650.82 1543
9651.74 1504
9652.67 1540
9653.60 1611
9654.53 1555
9655.46 1662
9656.38 1684
9657.31 1698
9658.24 1820
9659.17 1841
9660.09 1781
9661.02 1791
9661.95 1847
9662.88 1815
9663.81 1784
9664.74 1793
9665.66 1848
9666.59 1906
9667.52 1931
9668.45 1911
9669.38 1908
9670.31 1989
9671.23 1993
9672.16 1999
9673.09 1982
9674.02 2053
9674.95 2129
9675.88 2220
9676.81 2175
9677.73 2254
9678.66 2236
9679.59 2219
9680.52 2303
9681.45 2265
9682.38 2323
9683.31 2339
9684.24 2429
9685.17 2524
9686.10 2436
9687.03 2408
9687.95 2477
9688.88 2580
9689.81 2691
9690.74 2545
9691.67 2504
9692.60 2578
9693.53 2565
9694.46 2709
9695.39 2721
9696.32 2865
9697.25 3027
9698.18 3325
9699.11 3667
9700.04 4022
9700.97 4260
9701.90 4415
9702.83 4377
9703.76 4335
9704.69 4181
9705.62 3821
9706.55 3622
9707.48 3336
9708.41 3030
9709.34 2960
9710.27 2818
9711.20 2676
9712.13 2754
9713.06 2754
9713.99 2997
9714.92 3313
9715.85 3409
9716.79 3326
9717.72 3440
9718.65 3484
9719.58 3461
9720.51 3339
9721.44 3121
9722.37 2983
9723.30 2846
9724.23 2679
9725.16 2429
9726.09 2353
9727.03 2281
9727.96 2048
9728.89 2078
9729.82 2136
9730.75 2199
9731.68 2196
9732.61 2297
9733.55 2377
9734.48 2345
9735.41 2412
9736.34 2538
9737.27 2473
9738.20 2485
9739.14 2435
9740.07 2374
9741.00 2338
9741.93 2221
9742.86 2064
9743.79 1974
9744.73 1907
9745.66 1839
9746.59 1819
9747.52 1857
9748.46 1770
9749.39 1709
9750.32 1777
9751.25 1718
9752.18 1705
9753.12 1655
9754.05 1664
9754.98 1679
9755.91 1672
9756.85 1671
9757.78 1564
9758.71 1552
9759.65 1643
9760.58 1660
9761.51 1672
9762.44 1644
9763.38 1705
9764.31 1682
9765.24 1610
9766.18 1673
9767.11 1701
9768.04 1667
9768.98 1655
9769.91 1782
9770.84 1746
9771.78 1745
9772.71 1687
9773.64 1562
9774.58 1632
9775.51 1707
9776.44 1666
9777.38 1721
9778.31 1740
9779.24 1723
9780.18 1767
9781.11 1832
9782.05 1866
9782.98 1908
9783.91 1804
9784.85 1853
9785.78 1883
9786.71 1847
9787.65 1887
9788.58 1824
9789.52 1847
9790.45 1815
9791.39 1786
9792.32 1688
9793.25 1505
9794.19 1573
9795.12 1545
9796.06 1523
9796.99 1567
9797.93 1586
9798.86 1667
9799.80 1817
9800.73 1845
9801.67 1771
9802.60 1805
9803.54 1792
9804.47 1753
9805.41 1665
9806.34 1558
9807.28 1431
9808.21 1374
9809.15 1445
9810.08 1396
9811.02 1280
9811.95 1260
9812.89 1301
9813.82 1282
9814.76 1225
9815.69 1226
9816.63 1310
9817.56 1298
9818.50 1185
9819.43 1194
9820.37 1273
9821.31 1277
9822.24 1212
9823.18 1188
9824.11 1209
9825.05 1168
9825.99 1242
9826.92 1241
9827.86 1188
9828.79 1089
9829.73 1096
9830.67 1177
9831.60 1158
9832.54 1104
9833.47 1121
9834.41 1115
9835.35 1143
9836.28 1191
9837.22 1016
9838.16 1138
9839.09 1225
9840.03 1188
9840.97 1135
9841.90 1177
9842.84 1168
9843.78 1190
9844.71 1190
9845.65 1185
9846.59 1183
9847.52 1169
9848.46 1160
9849.40 1119
9850.34 1082
9851.27 1155
9852.21 1138
9853.15 1106
9854.08 1113
9855.02 1114
9855.96 1085
9856.90 1079
9857.83 1095
9858.77 1070
9859.71 1062
9860.65 1102
9861.58 1127
9862.52 1176
9863.46 1137
9864.40 1066
9865.33 1091
9866.27 1057
9867.21 1144
9868.15 1177
9869.09 1152
9870.02 1108
9870.96 1123
9871.90 1074
9872.84 1133
9873.78 1137
9874.72 1157
9875.65 1190
9876.59 1094
9877.53 1090
9878.47 1103
9879.41 1149
9880.35 1161
9881.28 1147
9882.22 1021
9883.16 1133
9884.10 1101
9885.04 1067
9885.98 1072
9886.92 1051
9887.86 1061
9888.79 1041
9889.73 969
9890.67 966
9891.61 1030
9892.55 976
9893.49 969
9894.43 1024
9895.37 1065
9896.31 1019
9897.25 1021
9898.19 1009
9899.13 997
9900.07 1012
9901.00 1050
9901.94 961
9902.88 970
9903.82 990
9904.76 1018
9905.70 1051
9906.64 1035
9907.58 1057
9908.52 1053
9909.46 1097
9910.40 1060
9911.34 1073
9912.28 1099
9913.22 1083
9914.16 1092
9915.10 1149
9916.04 1154
9916.98 1116
9917.92 1124
9918.86 1100
9919.80 1103
9920.74 1124
9921.69 1166
9922.63 1178
9923.57 1284
9924.51 1319
9925.45 1486
9926.39 1625
9927.33 1903
9928.27 2069
9929.21 2245
9930.15 2276
9931.09 2220
9932.03 2186
9932.97 2082
9933.92 1856
9934.86 1727
9935.80 1712
9936.74 1448
9937.68 1311
9938.62 1208
9939.56 1165
9940.50 1069
9941.45 983
9942.39 989
9943.33 1027
9944.27 1021
9945.21 994
9946.15 974
9947.10 962
9948.04 977
9948.98 1031
9949.92 1048
9950.86 1030
9951.80 995
9952.75 969
9953.69 1033
9954.63 1033
9955.57 985
9956.52 1036
9957.46 1067
9958.40 1128
9959.34 1081
9960.28 1042
9961.23 1003
9962.17 1094
9963.11 1085
9964.05 1043
9965.00 1053
9965.94 1044
9966.88 999
9967.82 1008
9968.77 1004
9969.71 1011
9970.65 1003
9971.60 1007
9972.54 986
9973.48 960
9974.42 1005
9975.37 920
9976.31 985
9977.25 1043
9978.20 1051
9979.14 1013
9980.08 1019
9981.03 998
9981.97 964
9982.91 969
9983.86 938
9984.80 960
9985.74 968
9986.69 925
9987.63 848
9988.57 943
9989.52 919
9990.46 899
9991.41 924
9992.35 908
9993.29 944
9994.24 949
9995.18 920
9996.13 957
9997.07 912
9998.01 875
9998.96 900
9999.90 879
10000.85 903
10001.79 910
10002.74 876
10003.68 958
10004.62 971
10005.57 944
10006.51 911
10007.46 894
10008.40 913
10009.35 878
10010.29 914
10011.24 948
10012.18 849
10013.13 906
10014.07 854
10015.02 840
10015.96 884
10016.91 871
10017.85 930
10018.80 878
10019.74 880
10020.69 846
10021.63 840
10022.58 815
10023.52 815
10024.47 813
10025.41 867
10026.36 822
10027.30 824
10028.25 858
10029.19 818
10030.14 848
10031.09 860
10032.03 843
10032.98 873
10033.92 883
10034.87 825
10035.82 809
10036.76 889
10037.71 847
10038.65 825
10039.60 770
10040.55 794
10041.49 762
10042.44 796
10043.38 774
10044.33 752
10045.28 767
10046.22 738
10047.17 740
10048.12 795
10049.06 794
10050.01 789
10050.96 797
10051.90 683
10052.85 787
10053.80 773
10054.74 796
10055.69 746
10056.64 747
10057.58 778
10058.53 772
10059.48 766
10060.42 827
10061.37 808
10062.32 774
10063.27 774
10064.21 743
10065.16 786
10066.11 758
10067.06 733
10068.00 731
10068.95 704
10069.90 699
10070.85 755
10071.79 836
10072.74 787
10073.69 716
10074.64 759
10075.58 762
10076.53 789
10077.48 746
10078.43 777
10079.38 781
10080.32 741
10081.27 723
10082.22 751
10083.17 800
10084.12 732
10085.06 713
10086.01 722
10086.96 692
10087.91 727
10088.86 694
10089.81 727
10090.75 731
10091.70 640
10092.65 664
10093.60 765
10094.55 773
10095.50 705
10096.45 697
10097.40 758
10098.34 737
10099.29 739
10100.24 739
10101.19 776
10102.14 730
10103.09 778
10104.04 789
10104.99 756
10105.94 761
10106.89 717
10107.84 731
10108.78 699
10109.73 768
10110.68 781
10111.63 793
10112.58 756
10113.53 710
10114.48 708
10115.43 806
10116.38 783
10117.33 750
10118.28 739
10119.23 750
10120.18 805
10121.13 766
10122.08 723
10123.03 705
10123.98 703
10124.93 740
10125.88 740
10126.83 764
10127.78 756
10128.73 725
10129.68 730
10130.63 709
10131.58 692
10132.53 764
10133.48 688
10134.43 744
10135.38 715
10136.34 746
10137.29 788
10138.24 764
10139.19 745
10140.14 792
10141.09 748
10142.04 779
10142.99 779
10143.94 767
10144.89 759
10145.84 767
10146.80 726
10147.75 780
10148.70 791
10149.65 797
10150.60 745
10151.55 768
10152.50 846
10153.45 776
10154.41 763
10155.36 760
10156.31 776
10157.26 798
10158.21 828
10159.16 765
10160.12 809
10161.07 816
10162.02 797
10162.97 790
10163.92 774
10164.88 819
10165.83 841
10166.78 806
10167.73 865
10168.68 856
10169.64 850
10170.59 852
10171.54 895
10172.49 917
10173.45 819
10174.40 861
10175.35 857
10176.30 850
10177.26 804
10178.21 796
10179.16 834
10180.11 852
10181.07 864
10182.02 909
10182.97 907
10183.92 931
10184.88 939
10185.83 886
10186.78 903
10187.74 980
10188.69 997
10189.64 950
10190.60 996
10191.55 987
10192.50 952
10193.46 957
10194.41 944
10195.36 916
10196.32 998
10197.27 1063
10198.22 1013
10199.18 1043
10200.13 1056
10201.08 1021
10202.04 1015
10202.99 1047
10203.95 1079
10204.90 1133
10205.85 1097
10206.81 1222
10207.76 1424
10208.72 1371
10209.67 1322
10210.62 1393
10211.58 1370
10212.53 1252
10213.49 1171
10214.44 1122
10215.40 1059
10216.35 1080
10217.30 1056
10218.26 1026
10219.21 1005
10220.17 965
10221.12 950
10222.08 952
10223.03 1014
10223.99 994
10224.94 953
10225.90 1015
10226.85 913
10227.81 910
10228.76 970
10229.72 940
10230.67 884
10231.63 932
10232.58 868
10233.54 820
10234.49 910
10235.45 966
10236.40 992
10237.36 980
10238.31 999
10239.27 1078
10240.22 1067
10241.18 1023
10242.14 964
10243.09 925
10244.05 946
10245.00 921
10245.96 885
10246.91 818
10247.87 807
10248.83 862
10249.78 893
10250.74 769
10251.69 786
10252.65 810
10253.61 779
10254.56 722
10255.52 702
10256.48 722
10257.43 733
10258.39 759
10259.34 787
10260.30 742
10261.26 727
10262.21 755
10263.17 781
10264.13 782
10265.08 754
10266.04 710
10267.00 689
10267.95 756
10268.91 746
10269.87 673
10270.82 640
10271.78 673
10272.74 719
10273.70 717
10274.65 750
10275.61 728
10276.57 690
10277.52 740
10278.48 756
10279.44 762
10280.40 709
10281.35 768
10282.31 767
10283.27 708
10284.23 747
10285.18 766
10286.14 733
10287.10 713
10288.06 713
10289.02 698
10289.97 768
10290.93 747
10291.89 715
10292.85 727
10293.81 758
10294.76 714
10295.72 708
10296.68 725
10297.64 663
10298.60 694
10299.55 654
10300.51 645
10301.47 654
10302.43 707
10303.39 721
10304.35 664
10305.31 658
10306.26 695
10307.22 706
10308.18 673
10309.14 605
10310.10 639
10311.06 746
10312.02 687
10312.98 694
10313.93 713
10314.89 735
10315.85 677
10316.81 639
10317.77 674
10318.73 661
10319.69 684
10320.65 664
10321.61 665
10322.57 642
10323.53 681
10324.49 674
10325.45 710
10326.40 642
10327.36 642
10328.32 675
10329.28 684
10330.24 739
10331.20 755
10332.16 689
10333.12 739
10334.08 737
10335.04 716
10336.00 712
10336.96 678
10337.92 670
10338.88 699
10339.84 699
10340.80 698
10341.76 706
10342.72 680
10343.68 622
10344.64 609
10345.61 601
10346.57 620
10347.53 625
10348.49 607
10349.45 642
10350.41 712
10351.37 616
10352.33 680
10353.29 706
10354.25 677
10355.21 622
10356.17 626
10357.13 681
10358.10 640
10359.06 655
10360.02 701
10360.98 727
10361.94 669
10362.90 676
10363.86 654
10364.82 647
10365.79 688
10366.75 700
10367.71 671
10368.67 660
10369.63 619
10370.59 650
10371.55 637
10372.52 641
10373.48 616
10374.44 612
10375.40 625
10376.36 637
10377.33 581
10378.29 655
10379.25 664
10380.21 627
10381.17 662
10382.14 603
10383.10 612
10384.06 633
10385.02 642
10385.98 619
10386.95 544
10387.91 576
10388.87 600
10389.83 645
10390.80 560
10391.76 617
10392.72 576
10393.68 608
10394.65 579
10395.61 571
10396.57 544
10397.54 552
10398.50 587
10399.46 566
10400.42 566
10401.39 612
10402.35 535
10403.31 616
10404.28 592
10405.24 563
10406.20 611
10407.17 600
10408.13 584
10409.09 592
10410.06 570
10411.02 547
10411.98 559
10412.95 604
10413.91 578
10414.88 598
10415.84 598
10416.80 547
10417.77 552
10418.73 570
10419.69 551
10420.66 597
10421.62 547
10422.59 561
10423.55 583
10424.51 604
10425.48 565
10426.44 563
10427.41 542
10428.37 551
10429.34 555
10430.30 530
10431.26 581
10432.23 567
10433.19 571
10434.16 493
10435.12 528
10436.09 530
10437.05 560
10438.02 520
10438.98 537
10439.95 513
10440.91 532
10441.88 511
10442.84 570
10443.81 528
10444.77 519
10445.74 515
10446.70 532
10447.67 558
10448.63 511
10449.60 589
10450.56 532
10451.53 509
10452.49 532
10453.46 578
10454.42 536
10455.39 491
10456.36 488
10457.32 541
10458.29 590
10459.25 512
10460.22 574
10461.18 517
10462.15 526
10463.12 528
10464.08 502
10465.05 497
10466.01 556
10466.98 531
10467.95 489
10468.91 476
10469.88 582
10470.84 530
10471.81 468
10472.78 474
10473.74 531
10474.71 475
10475.68 521
10476.64 545
10477.61 556
10478.58 537
10479.54 510
10480.51 538
10481.48 552
10482.44 527
10483.41 481
10484.38 487
10485.34 526
10486.31 550
10487.28 518
10488.25 489
10489.21 548
10490.18 543
10491.15 506
10492.11 494
10493.08 519
10494.05 531
10495.02 576
10495.98 610
10496.95 526
10497.92 551
10498.89 493
10499.85 522
10500.82 518
10501.79 487
10502.76 502
10503.72 497
10504.69 527
10505.66 521
10506.63 505
10507.60 525
10508.56 512
10509.53 571
10510.50 521
10511.47 522
10512.44 499
10513.40 553
10514.37 488
10515.34 497
10516.31 514
10517.28 529
10518.25 539
10519.22 513
10520.18 487
10521.15 469
10522.12 531
10523.09 550
10524.06 510
10525.03 484
10526.00 518
10526.96 493
10527.93 487
10528.90 518
10529.87 491
10530.84 522
10531.81 498
10532.78 537
10533.75 503
10534.72 543
10535.69 518
10536.66 501
10537.63 496
10538.59 474
10539.56 510
10540.53 516
10541.50 495
10542.47 497
10543.44 529
10544.41 544
10545.38 515
10546.35 531
10547.32 469
10548.29 530
10549.26 529
10550.23 501
10551.20 520
10552.17 460
10553.14 460
10554.11 550
10555.08 581
10556.05 517
10557.02 508
10557.99 506
10558.96 473
10559.93 499
10560.90 490
10561.87 489
10562.84 559
10563.81 546
10564.79 527
10565.76 580
10566.73 501
10567.70 517
10568.67 479
10569.64 531
10570.61 529
10571.58 491
10572.55 507
10573.52 515
10574.49 530
10575.47 504
10576.44 495
10577.41 539
10578.38 543
10579.35 601
10580.32 554
10581.29 541
10582.26 569
10583.24 554
10584.21 604
10585.18 547
10586.15 549
10587.12 521
10588.09 525
10589.07 553
10590.04 546
10591.01 541
10591.98 563
10592.95 522
10593.92 525
10594.90 576
10595.87 554
10596.84 507
10597.81 556
10598.78 592
10599.76 544
10600.73 569
10601.70 542
10602.67 528
10603.65 536
10604.62 570
10605.59 546
10606.56 512
10607.54 515
10608.51 517
10609.48 536
10610.45 548
10611.43 543
10612.40 585
10613.37 532
10614.35 530
10615.32 565
10616.29 584
10617.26 540
10618.24 539
10619.21 572
10620.18 564
10621.16 542
10622.13 553
10623.10 607
10624.08 569
10625.05 596
10626.02 520
10627.00 592
10627.97 595
10628.94 522
10629.92 545
10630.89 558
10631.87 574
10632.84 585
10633.81 598
10634.79 613
10635.76 588
10636.73 609
10637.71 682
10638.68 683
10639.66 783
10640.63 735
10641.60 808
10642.58 811
10643.55 783
10644.53 786
10645.50 738
10646.48 766
10647.45 727
10648.43 682
10649.40 636
10650.37 684
10651.35 642
10652.32 571
10653.30 613
10654.27 575
10655.25 635
10656.22 546
10657.20 585
10658.17 547
10659.15 584
10660.12 557
10661.10 570
10662.07 542
10663.05 578
10664.02 557
10665.00 546
10665.97 594
10666.95 537
10667.92 573
10668.90 593
10669.87 564
10670.85 599
10671.83 570
10672.80 596
10673.78 645
10674.75 558
10675.73 534
10676.70 554
10677.68 535
10678.66 547
10679.63 548
10680.61 642
10681.58 637
10682.56 616
10683.54 616
10684.51 628
10685.49 615
10686.46 602
10687.44 598
10688.42 564
10689.39 584
10690.37 536
10691.35 555
10692.32 565
10693.30 507
10694.28 570
10695.25 504
10696.23 538
10697.21 532
10698.18 582
10699.16 560
10700.14 541
10701.11 521
10702.09 593
10703.07 550
10704.04 585
10705.02 504
10706.00 528
10706.97 501
10707.95 496
10708.93 520
10709.91 515
10710.88 529
10711.86 500
10712.84 559
10713.82 589
10714.79 548
10715.77 564
10716.75 619
10717.73 629
10718.70 576
10719.68 591
10720.66 580
10721.64 581
10722.61 542
10723.59 547
10724.57 544
10725.55 572
10726.53 603
10727.50 559
10728.48 525
10729.46 532
10730.44 517
10731.42 541
10732.40 552
10733.37 566
10734.35 543
10735.33 504
10736.31 489
10737.29 496
10738.27 551
10739.25 569
10740.22 521
10741.20 550
10742.18 508
10743.16 496
10744.14 547
10745.12 508
10746.10 600
10747.08 551
10748.05 536
10749.03 547
10750.01 517
10750.99 492
10751.97 518
10752.95 547
10753.93 560
10754.91 554
10755.89 577
10756.87 524
10757.85 508
10758.83 529
10759.81 538
10760.79 617
10761.77 564
10762.75 562
10763.73 566
10764.71 597
10765.68 544
10766.66 530
10767.64 557
10768.62 525
10769.60 545
10770.58 549
10771.56 578
10772.54 517
10773.53 582
10774.51 544
10775.49 609
10776.47 530
10777.45 559
10778.43 642
10779.41 600
10780.39 598
10781.37 556
10782.35 557
10783.33 563
10784.31 594
10785.29 648
10786.27 619
10787.25 609
10788.23 548
10789.21 565
10790.20 565
10791.18 566
10792.16 595
10793.14 551
10794.12 602
10795.10 547
10796.08 556
10797.06 544
10798.04 569
10799.03 601
10800.01 587
10800.99 534
10801.97 566
10802.95 593
10803.93 574
10804.91 580
10805.90 605
10806.88 583
10807.86 549
10808.84 528
10809.82 531
10810.81 591
10811.79 586
10812.77 514
10813.75 609
10814.73 572
10815.72 607
10816.70 652
10817.68 631
10818.66 583
10819.64 549
10820.63 573
10821.61 597
10822.59 585
10823.57 578
10824.56 609
10825.54 599
10826.52 583
10827.50 572
10828.49 609
10829.47 580
10830.45 617
10831.44 603
10832.42 571
10833.40 568
10834.38 583
10835.37 642
10836.35 616
10837.33 631
10838.32 643
10839.30 597
10840.28 618
10841.27 598
10842.25 656
10843.23 627
10844.22 645
10845.20 616
10846.18 620
10847.17 635
10848.15 652
10849.13 640
10850.12 618
10851.10 650
10852.09 590
10853.07 637
10854.05 610
10855.04 643
10856.02 664
10857.00 702
10857.99 656
10858.97 690
10859.96 669
10860.94 674
10861.93 667
10862.91 750
10863.89 729
10864.88 663
10865.86 664
10866.85 677
10867.83 732
10868.82 730
10869.80 752
10870.79 733
10871.77 632
10872.75 695
10873.74 750
10874.72 716
10875.71 700
10876.69 736
10877.68 667
10878.66 706
10879.65 711
10880.63 729
10881.62 772
10882.60 793
10883.59 727
10884.57 755
10885.56 754
10886.55 763
10887.53 787
10888.52 823
10889.50 839
10890.49 881
10891.47 803
10892.46 798
10893.44 809
10894.43 799
10895.42 800
10896.40 800
10897.39 820
10898.37 838
10899.36 772
10900.34 813
10901.33 818
10902.32 865
10903.30 898
10904.29 914
10905.27 844
10906.26 892
10907.25 859
10908.23 883
10909.22 896
10910.21 911
10911.19 922
10912.18 898
10913.17 879
10914.15 886
10915.14 950
10916.13 884
10917.11 999
10918.10 1029
10919.09 1002
10920.07 1002
10921.06 1005
10922.05 1008
10923.03 988
10924.02 1035
10925.01 1038
10926.00 972
10926.98 974
10927.97 1003
10928.96 1005
10929.94 1008
10930.93 1006
10931.92 1037
10932.91 1013
10933.89 1026
10934.88 1056
10935.87 1037
10936.86 1076
10937.84 1151
10938.83 1152
10939.82 1127
10940.81 1147
10941.80 1153
10942.78 1204
10943.77 1139
10944.76 1133
10945.75 1254
10946.74 1284
10947.72 1247
10948.71 1268
10949.70 1236
10950.69 1337
10951.68 1323
10952.66 1278
10953.65 1379
10954.64 1476
10955.63 1522
10956.62 1648
10957.61 1719
10958.60 1741
10959.58 1954
10960.57 2002
10961.56 2056
10962.55 2085
10963.54 2010
10964.53 1974
10965.52 1861
10966.51 1788
10967.49 1773
10968.48 1572
10969.47 1522
10970.46 1515
10971.45 1441
10972.44 1390
10973.43 1371
10974.42 1353
10975.41 1345
10976.40 1353
10977.39 1341
10978.38 1340
10979.37 1246
10980.36 1316
10981.35 1365
10982.34 1362
10983.32 1414
10984.31 1394
10985.30 1405
10986.29 1402
10987.28 1515
10988.27 1483
10989.26 1480
10990.25 1442
10991.24 1524
10992.23 1448
10993.22 1498
10994.21 1586
10995.20 1738
10996.20 1818
10997.19 1973
10998.18 2082
10999.17 2219
11000.16 2506
11001.15 2715
11002.14 2913
11003.13 2951
11004.12 2922
11005.11 2828
11006.10 2697
11007.09 2467
11008.08 2331
11009.07 2106
11010.06 1834
11011.06 1687
11012.05 1627
11013.04 1383
11014.03 1318
11015.02 1263
11016.01 1231
11017.00 1228
11017.99 1223
11018.98 1208
11019.98 1175
11020.97 1075
11021.96 1177
11022.95 1185
11023.94 1177
11024.93 1110
11025.93 1058
11026.92 1091
11027.91 1041
11028.90 1083
11029.89 1070
11030.88 1025
11031.88 1019
11032.87 1089
11033.86 1117
11034.85 1120
11035.84 1098
11036.84 964
11037.83 1039
11038.82 1082
11039.81 1108
11040.81 1072
11041.80 1084
11042.79 1044
11043.78 1078
11044.77 1110
11045.77 1007
11046.76 1007
11047.75 957
11048.75 883
11049.74 962
11050.73 968
11051.72 968
11052.72 902
11053.71 907
11054.70 883
11055.70 856
11056.69 934
11057.68 959
11058.67 932
11059.67 931
11060.66 899
11061.65 926
11062.65 941
11063.64 907
11064.63 912
11065.63 997
11066.62 924
11067.61 935
11068.61 954
11069.60 898
11070.60 930
11071.59 893
11072.58 876
11073.58 870
11074.57 894
11075.56 988
11076.56 946
11077.55 904
11078.55 881
11079.54 957
11080.53 976
11081.53 988
11082.52 920
11083.52 876
11084.51 876
11085.51 919
11086.50 907
11087.49 948
11088.49 894
11089.48 907
11090.48 933
11091.47 900
11092.47 892
11093.46 939
11094.46 907
11095.45 854
11096.45 848
11097.44 867
11098.44 854
11099.43 860
11100.43 844
11101.42 802
11102.42 859
11103.41 894
11104.41 826
11105.40 842
11106.40 833
11107.39 822
11108.39 824
11109.38 831
11110.38 790
11111.37 798
11112.37 795
11113.37 831
11114.36 822
11115.36 802
11116.35 822
11117.35 818
11118.34 824
11119.34 838
11120.34 877
11121.33 778
11122.33 802
11123.32 802
11124.32 838
11125.32 797
11126.31 850
11127.31 858
11128.30 862
11129.30 924
11130.30 866
11131.29 848
11132.29 849
11133.29 865
11134.28 857
11135.28 788
11136.28 796
11137.27 842
11138.27 755
11139.27 740
11140.26 748
11141.26 709
11142.26 780
11143.25 773
11144.25 803
11145.25 775
11146.24 731
11147.24 739
11148.24 772
11149.24 756
11150.23 766
11151.23 771
11152.23 787
11153.23 802
11154.22 744
11155.22 763
11156.22 793
11157.22 753
11158.21 779
11159.21 803
11160.21 785
11161.21 810
11162.20 768
11163.20 767
11164.20 776
11165.20 848
11166.20 731
11167.19 739
11168.19 785
11169.19 786
11170.19 840
11171.19 859
11172.18 808
11173.18 793
11174.18 811
11175.18 870
11176.18 840
11177.18 850
11178.17 839
11179.17 766
11180.17 848
11181.17 870
11182.17 855
11183.17 830
11184.17 903
11185.16 900
11186.16 866
11187.16 866
11188.16 856
11189.16 895
11190.16 870
11191.16 841
11192.16 866
11193.16 884
11194.16 1003
11195.16 973
11196.15 951
11197.15 961
11198.15 891
11199.15 909
11200.15 849
11201.15 888
11202.15 870
11203.15 871
11204.15 882
11205.15 809
11206.15 789
11207.15 835
11208.15 875
11209.15 813
11210.15 807
11211.15 871
11212.15 880
11213.15 817
11214.15 774
11215.15 769
11216.15 832
11217.15 798
11218.15 709
11219.15 781
11220.15 748
11221.15 766
11222.15 764
11223.15 762
11224.15 749
11225.15 759
11226.15 745
11227.16 780
11228.16 769
11229.16 766
11230.16 756
11231.16 805
11232.16 710
11233.16 689
11234.16 729
11235.16 736
11236.16 737
11237.16 733
11238.17 687
11239.17 733
11240.17 709
11241.17 684
11242.17 752
11243.17 746
11244.17 764
11245.18 781
11246.18 682
11247.18 747
11248.18 722
11249.18 716
11250.18 769
11251.19 758
11252.19 711
11253.19 692
11254.19 712
11255.19 734
11256.19 728
11257.20 709
11258.20 740
11259.20 767
11260.20 716
11261.21 653
11262.21 673
11263.21 708
11264.21 691
11265.21 695
11266.22 686
11267.22 652
11268.22 705
11269.22 750
11270.23 776
11271.23 774
11272.23 796
11273.24 770
11274.24 776
11275.24 792
11276.24 828
11277.25 816
11278.25 845
11279.25 847
11280.26 864
11281.26 826
11282.26 811
11283.27 815
11284.27 827
11285.27 769
11286.28 790
11287.28 811
11288.28 836
11289.29 785
11290.29 773
11291.29 773
11292.30 725
11293.30 768
11294.30 752
11295.31 740
11296.31 740
11297.31 732
11298.32 772
11299.32 775
11300.33 698
11301.33 767
11302.33 745
11303.34 705
11304.34 728
11305.35 706
11306.35 679
11307.36 735
11308.36 764
11309.36 776
11310.37 780
11311.37 825
11312.38 901
11313.38 908
11314.39 948
11315.39 981
11316.40 1030
11317.40 992
11318.41 924
11319.41 935
11320.41 897
11321.42 824
11322.42 851
11323.43 818
11324.43 721
11325.44 741
11326.44 756
11327.45 726
11328.46 670
11329.46 665
11330.47 705
11331.47 604
11332.48 602
11333.48 592
11334.49 596
11335.49 596
11336.50 617
11337.50 635
11338.51 606
11339.52 608
11340.52 613
11341.53 647
11342.53 642
11343.54 639
11344.54 614
11345.55 627
11346.56 691
11347.56 642
11348.57 628
11349.58 618
11350.58 612
11351.59 594
11352.59 660
11353.60 669
11354.61 663
11355.61 648
11356.62 679
11357.63 660
11358.63 624
11359.64 578
11360.65 639
11361.65 653
11362.66 677
11363.67 642
11364.67 679
11365.68 634
11366.69 634
11367.69 591
11368.70 630
11369.71 559
11370.71 517
11371.72 557
11372.73 599
11373.74 641
11374.74 639
11375.75 637
11376.76 650
11377.77 630
11378.77 570
11379.78 587
11380.79 617
11381.80 585
11382.80 589
11383.81 603
11384.82 624
11385.83 656
11386.83 649
11387.84 627
11388.85 618
11389.86 600
11390.87 606
11391.87 608
11392.88 597
11393.89 631
11394.90 617
11395.91 596
11396.91 604
11397.92 649
11398.93 613
11399.94 569
11400.95 592
11401.96 584
11402.97 598
11403.97 598
11404.98 604
11405.99 576
11407.00 580
11408.01 562
11409.02 583
11410.03 611
11411.03 573
11412.04 566
11413.05 566
11414.06 591
11415.07 589
11416.08 594
11417.09 612
11418.10 615
11419.11 543
11420.12 541
11421.13 521
11422.14 591
11423.14 622
11424.15 596
11425.16 587
11426.17 581
11427.18 581
11428.19 576
11429.20 552
11430.21 573
11431.22 578
11432.23 637
11433.24 588
11434.25 604
11435.26 608
11436.27 621
11437.28 611
11438.29 661
11439.30 600
11440.31 587
11441.32 611
11442.33 561
11443.34 601
11444.35 582
11445.36 589
11446.37 591
11447.38 570
11448.39 621
11449.41 610
11450.42 627
11451.43 539
11452.44 580
11453.45 578
11454.46 627
11455.47 617
11456.48 559
11457.49 576
11458.50 631
11459.51 624
11460.52 575
11461.54 552
11462.55 603
11463.56 551
11464.57 531
11465.58 581
11466.59 578
11467.60 614
11468.62 547
11469.63 587
11470.64 570
11471.65 612
11472.66 668
11473.67 583
11474.68 634
11475.70 635
11476.71 611
11477.72 602
11478.73 599
11479.74 590
11480.76 565
11481.77 589
11482.78 587
11483.79 579
11484.80 601
11485.82 565
11486.83 517
11487.84 552
11488.85 577
11489.87 582
11490.88 502
11491.89 591
11492.90 572
11493.92 557
11494.93 574
11495.94 561
11496.95 544
11497.97 532
11498.98 578
11499.99 590
11501.00 566
11502.02 567
11503.03 597
11504.04 574
11505.06 553
11506.07 549
11507.08 627
11508.10 564
11509.11 571
11510.12 562
11511.14 531
11512.15 532
11513.16 527
11514.18 547
11515.19 563
11516.20 578
11517.22 574
11518.23 526
11519.24 556
11520.26 556
11521.27 564
11522.29 574
11523.30 602
11524.31 610
11525.33 610
11526.34 578
11527.35 579
11528.37 574
11529.38 575
11530.40 588
11531.41 554
11532.43 556
11533.44 532
11534.45 546
11535.47 567
11536.48 635
11537.50 639
11538.51 610
11539.53 574
11540.54 557
11541.56 604
11542.57 574
11543.59 580
11544.60 620
11545.61 628
11546.63 600
11547.64 543
11548.66 565
11549.67 563
11550.69 580
11551.70 607
11552.72 671
11553.74 603
11554.75 565
11555.77 640
11556.78 630
11557.80 639
11558.81 674
11559.83 679
11560.84 665
11561.86 612
11562.87 661
11563.89 677
11564.91 671
11565.92 693
11566.94 622
11567.95 675
11568.97 685
11569.98 675
11571.00 599
11572.02 617
11573.03 634
11574.05 592
11575.06 692
11576.08 695
11577.10 674
11578.11 639
11579.13 682
11580.15 683
11581.16 703
11582.18 713
11583.20 724
11584.21 781
11585.23 777
11586.25 749
11587.26 806
11588.28 828
11589.30 779
11590.31 784
11591.33 799
11592.35 832
11593.36 810
11594.38 818
11595.40 845
11596.41 865
11597.43 876
11598.45 965
11599.47 970
11600.48 1074
11601.50 1175
11602.52 1291
11603.53 1361
11604.55 1441
11605.57 1575
11606.59 1715
11607.60 1664
11608.62 1580
11609.64 1538
11610.66 1383
11611.68 1296
11612.69 1129
11613.71 1040
11614.73 959
11615.75 978
11616.76 907
11617.78 822
11618.80 799
11619.82 736
11620.84 666
11621.86 687
11622.87 691
11623.89 688
11624.91 710
11625.93 664
11626.95 699
11627.97 671
11628.98 743
11630.00 699
11631.02 692
11632.04 689
11633.06 698
11634.08 687
11635.10 712
11636.11 642
11637.13 661
11638.15 637
11639.17 656
11640.19 676
11641.21 654
11642.23 631
11643.25 626
11644.27 660
11645.29 700
11646.31 695
11647.32 668
11648.34 628
11649.36 619
11650.38 647
11651.40 605
11652.42 599
11653.44 620
11654.46 637
11655.48 629
11656.50 609
11657.52 602
11658.54 621
11659.56 629
11660.58 612
11661.60 567
11662.62 572
11663.64 637
11664.66 622
11665.68 619
11666.70 550
11667.72 565
11668.74 597
11669.76 608
11670.78 604
11671.80 582
11672.82 605
11673.84 628
11674.86 579
11675.88 561
11676.90 631
11677.92 575
11678.95 546
11679.97 575
11680.99 631
11682.01 590
11683.03 587
11684.05 588
11685.07 631
11686.09 629
11687.11 669
11688.13 649
11689.16 578
11690.18 637
11691.20 642
11692.22 657
11693.24 620
11694.26 598
11695.28 569
11696.30 607
11697.33 587
11698.35 601
11699.37 590
11700.39 589
11701.41 617
11702.43 560
11703.46 563
11704.48 573
11705.50 627
11706.52 623
11707.54 593
11708.57 610
11709.59 637
11710.61 590
11711.63 613
11712.65 589
11713.68 556
11714.70 571
11715.72 597
11716.74 574
11717.77 585
11718.79 596
11719.81 530
11720.83 598
11721.86 635
11722.88 590
11723.90 592
11724.92 559
11725.95 592
11726.97 589
11727.99 593
11729.01 580
11730.04 577
11731.06 577
11732.08 541
11733.11 581
11734.13 563
11735.15 561
11736.18 550
11737.20 618
11738.22 567
11739.25 578
11740.27 615
11741.29 572
11742.32 612
11743.34 609
11744.36 629
11745.39 604
11746.41 576
11747.43 552
11748.46 549
11749.48 611
11750.51 591
11751.53 534
11752.55 570
11753.58 602
11754.60 596
11755.63 577
11756.65 589
11757.67 541
11758.70 517
11759.72 590
11760.75 561
11761.77 648
11762.80 607
11763.82 618
11764.84 574
11765.87 550
11766.89 537
11767.92 553
11768.94 582
11769.97 571
11770.99 628
11772.02 554
11773.04 576
11774.07 617
11775.09 593
11776.12 562
11777.14 552
11778.17 590
11779.19 625
11780.22 587
11781.24 575
11782.27 614
11783.29 607
11784.32 615
11785.34 599
11786.37 603
11787.39 640
11788.42 584
11789.45 572
11790.47 568
11791.50 605
11792.52 629
11793.55 629
11794.57 616
11795.60 605
11796.63 645
11797.65 619
11798.68 592
11799.70 622
11800.73 630
11801.75 591
11802.78 627
11803.81 587
11804.83 603
11805.86 607
11806.89 611
11807.91 663
11808.94 642
11809.97 631
11810.99 640
11812.02 631
11813.04 653
11814.07 647
11815.10 651
11816.12 625
11817.15 621
11818.18 610
11819.21 652
11820.23 686
11821.26 642
11822.29 661
11823.31 632
11824.34 626
11825.37 645
11826.39 659
11827.42 655
11828.45 656
11829.48 653
11830.50 676
11831.53 693
11832.56 704
11833.59 712
11834.61 709
11835.64 653
11836.67 681
11837.70 667
11838.72 713
11839.75 626
11840.78 699
11841.81 675
11842.83 650
11843.86 666
11844.89 715
11845.92 670
11846.95 697
11847.97 652
11849.00 662
11850.03 701
11851.06 738
11852.09 728
11853.12 722
11854.14 659
11855.17 701
11856.20 736
11857.23 703
11858.26 724
11859.29 764
11860.32 788
11861.34 755
11862.37 777
11863.40 772
11864.43 810
11865.46 748
11866.49 750
11867.52 726
11868.55 768
11869.57 802
11870.60 850
11871.63 829
11872.66 812
11873.69 830
11874.72 791
11875.75 857
11876.78 810
11877.81 780
11878.84 783
11879.87 812
11880.90 848
11881.93 894
11882.96 897
11883.99 898
11885.02 899
11886.05 846
11887.08 897
11888.11 958
11889.14 982
11890.16 936
11891.19 945
11892.22 922
11893.26 1000
11894.29 990
11895.32 1019
11896.35 996
11897.38 1118
11898.41 1098
11899.44 1157
11900.47 1240
11901.50 1210
11902.53 1213
11903.56 1303
11904.59 1389
11905.62 1401
11906.65 1351
11907.68 1344
11908.71 1342
11909.74 1350
11910.77 1260
11911.80 1231
11912.83 1314
11913.87 1264
11914.90 1199
11915.93 1205
11916.96 1174
11917.99 1172
11919.02 1205
11920.05 1127
11921.08 1098
11922.11 1086
11923.15 1167
11924.18 1243
11925.21 1234
11926.24 1194
11927.27 1292
11928.30 1366
11929.34 1491
11930.37 1579
11931.40 1785
11932.43 1929
11933.46 2025
11934.49 2011
11935.53 2066
11936.56 2080
11937.59 2088
11938.62 1814
11939.65 1794
11940.69 1686
11941.72 1610
11942.75 1441
11943.78 1327
11944.82 1310
11945.85 1201
11946.88 1178
11947.91 1108
11948.94 1080
11949.98 1034
11951.01 1024
11952.04 955
11953.08 980
11954.11 996
11955.14 973
11956.17 965
11957.21 985
11958.24 973
11959.27 929
11960.31 991
11961.34 899
11962.37 943
11963.40 925
11964.44 895
11965.47 909
11966.50 977
11967.54 1002
11968.57 979
11969.60 1010
11970.64 1007
11971.67 922
11972.70 945
11973.74 993
11974.77 1003
11975.81 979
11976.84 969
11977.87 984
11978.91 947
11979.94 913
11980.97 871
11982.01 945
11983.04 964
11984.08 975
11985.11 938
11986.14 943
11987.18 864
11988.21 914
11989.25 948
11990.28 985
11991.32 975
11992.35 973
11993.38 987
11994.42 916
11995.45 926
11996.49 933
11997.52 970
11998.56 966
11999.59 978
12000.63 944
12001.66 935
12002.70 913
12003.73 1005
12004.77 998
12005.80 970
12006.84 983
12007.87 1033
12008.91 1065
12009.94 1078
12010.98 1067
12012.01 1071
12013.05 1091
12014.08 1182
12015.12 1221
12016.15 1064
12017.19 1118
12018.22 1169
12019.26 1206
12020.29 1234
12021.33 1173
12022.37 1206
12023.40 1187
12024.44 1207
12025.47 1177
12026.51 1161
12027.54 1065
12028.58 1070
12029.62 1129
12030.65 1070
12031.69 1103
12032.72 1178
12033.76 1193
12034.80 1131
12035.83 1113
12036.87 1131
12037.91 1085
12038.94 1106
12039.98 1019
12041.01 1114
12042.05 1119
12043.09 1067
12044.12 1124
12045.16 974
12046.20 1030
12047.23 1079
12048.27 1001
12049.31 1010
12050.35 1136
12051.38 1112
12052.42 1087
12053.46 1095
12054.49 1089
12055.53 1086
12056.57 1099
12057.60 1089
12058.64 1110
12059.68 1075
12060.72 1134
12061.75 1175
12062.79 1141
12063.83 1192
12064.87 1184
12065.90 1225
12066.94 1156
12067.98 1239
12069.02 1222
12070.05 1173
12071.09 1179
12072.13 1170
12073.17 1208
12074.21 1205
12075.24 1147
12076.28 1102
12077.32 1234
12078.36 1195
12079.40 1169
12080.43 1161
12081.47 1208
12082.51 1219
12083.55 1257
12084.59 1267
12085.63 1206
12086.66 1236
12087.70 1324
12088.74 1258
12089.78 1281
12090.82 1322
12091.86 1302
12092.90 1355
12093.93 1415
12094.97 1378
12096.01 1462
12097.05 1464
12098.09 1504
12099.13 1643
12100.17 1589
12101.21 1604
12102.25 1766
12103.28 1827
12104.32 1909
12105.36 2065
12106.40 2138
12107.44 2210
12108.48 2177
12109.52 2055
12110.56 1924
12111.60 1815
12112.64 1698
12113.68 1585
12114.72 1533
12115.76 1437
12116.80 1346
12117.84 1200
12118.88 1143
12119.92 1070
12120.96 1081
12122.00 1021
12123.04 968
12124.08 960
12125.12 965
12126.16 1010
12127.20 969
12128.24 962
12129.28 920
12130.32 930
12131.36 949
12132.40 948
12133.44 949
12134.48 892
12135.52 825
12136.56 867
12137.60 932
12138.64 919
12139.68 918
12140.72 920
12141.76 912
12142.81 824
12143.85 844
12144.89 886
12145.93 862
12146.97 846
12148.01 872
12149.05 907
12150.09 852
12151.13 803
12152.18 839
12153.22 798
12154.26 821
12155.30 802
12156.34 813
12157.38 803
12158.42 788
12159.47 757
12160.51 765
12161.55 813
12162.59 871
12163.63 783
12164.67 816
12165.72 835
12166.76 809
12167.80 817
12168.84 857
12169.88 838
12170.93 839
12171.97 772
12173.01 731
12174.05 782
12175.09 750
12176.14 754
12177.18 790
12178.22 801
12179.26 800
12180.31 801
12181.35 765
12182.39 747
12183.43 714
12184.48 742
12185.52 842
12186.56 836
12187.60 784
12188.65 755
12189.69 775
12190.73 741
12191.78 860
12192.82 790
12193.86 847
12194.91 778
12195.95 741
12196.99 781
12198.04 787
12199.08 722
12200.12 713
12201.17 738
12202.21 755
12203.25 766
12204.30 792
12205.34 812
12206.38 806
12207.43 818
12208.47 747
12209.51 764
12210.56 764
12211.60 743
12212.65 759
12213.69 777
12214.73 721
12215.78 751
12216.82 761
12217.87 797
12218.91 703
12219.95 756
12221.00 726
12222.04 721
12223.09 711
12224.13 802
12225.17 756
12226.22 749
12227.26 758
12228.31 719
12229.35 729
12230.40 663
12231.44 717
12232.49 753
12233.53 669
12234.58 722
12235.62 748
12236.67 739
12237.71 654
12238.76 694
12239.80 723
12240.85 720
12241.89 727
12242.94 665
12243.98 733
12245.03 677
12246.07 641
12247.12 728
12248.16 744
12249.21 707
12250.25 682
12251.30 666
12252.34 670
12253.39 629
12254.44 649
12255.48 680
12256.53 655
12257.57 661
12258.62 703
12259.67 659
12260.71 629
12261.76 574
12262.80 563
12263.85 607
12264.90 671
12265.94 611
12266.99 628
12268.03 616
12269.08 622
12270.13 598
12271.17 629
12272.22 634
12273.27 609
12274.31 621
12275.36 612
12276.41 603
12277.45 627
12278.50 590
12279.55 626
12280.59 642
12281.64 670
12282.69 597
12283.73 580
12284.78 610
12285.83 647
12286.87 611
12287.92 647
12288.97 596
12290.01 601
12291.06 618
12292.11 612
12293.16 554
12294.20 563
12295.25 589
12296.30 591
12297.35 581
12298.39 624
12299.44 621
12300.49 595
12301.54 587
12302.58 560
12303.63 571
12304.68 623
12305.73 645
12306.78 614
12307.82 573
12308.87 590
12309.92 588
12310.97 594
12312.02 597
12313.06 568
12314.11 587
12315.16 571
12316.21 548
12317.26 552
12318.31 525
12319.35 544
12320.40 563
12321.45 540
12322.50 495
12323.55 513
12324.60 569
12325.65 544
12326.69 537
12327.74 520
12328.79 561
12329.84 536
12330.89 528
12331.94 547
12332.99 551
12334.04 572
12335.09 569
12336.13 543
12337.18 501
12338.23 539
12339.28 581
12340.33 554
12341.38 552
12342.43 563
12343.48 554
12344.53 590
12345.58 556
12346.63 514
12347.68 518
12348.73 559
12349.78 554
12350.83 545
12351.88 580
12352.93 545
12353.98 547
12355.03 581
12356.08 568
12357.13 525
12358.18 543
12359.23 578
12360.28 604
12361.33 561
12362.38 525
12363.43 532
12364.48 545
12365.53 549
12366.58 500
12367.63 568
12368.68 601
12369.73 548
12370.78 540
12371.83 557
12372.88 556
12373.93 560
12374.98 569
12376.04 566
12377.09 548
12378.14 546
12379.19 518
12380.24 552
12381.29 561
12382.34 556
12383.39 569
12384.44 576
12385.49 541
12386.55 575
12387.60 591
12388.65 571
12389.70 525
12390.75 532
12391.80 542
12392.85 592
12393.91 547
12394.96 562
12396.01 546
12397.06 590
12398.11 566
12399.17 539
12400.22 551
12401.27 535
12402.32 535
12403.37 545
12404.42 555
12405.48 566
12406.53 585
12407.58 525
12408.63 565
12409.69 543
12410.74 564
12411.79 595
12412.84 592
12413.90 599
12414.95 575
12416.00 586
12417.05 595
12418.11 618
12419.16 597
12420.21 627
12421.26 596
12422.32 581
12423.37 644
12424.42 649
12425.48 611
12426.53 661
12427.58 671
12428.63 601
12429.69 619
12430.74 582
12431.79 663
12432.85 587
12433.90 601
12434.95 651
12436.01 598
12437.06 636
12438.11 643
12439.17 637
12440.22 618
12441.28 641
12442.33 648
12443.38 577
12444.44 589
12445.49 627
12446.54 635
12447.60 626
12448.65 678
12449.71 660
12450.76 601
12451.81 564
12452.87 653
12453.92 678
12454.98 635
12456.03 631
12457.08 650
12458.14 691
12459.19 679
12460.25 635
12461.30 630
12462.36 687
12463.41 690
12464.47 676
12465.52 662
12466.58 683
12467.63 721
12468.68 757
12469.74 782
12470.79 832
12471.85 886
12472.90 825
12473.96 906
12475.01 985
12476.07 1125
12477.12 1170
12478.18 1230
12479.24 1270
12480.29 1381
12481.35 1426
12482.40 1391
12483.46 1348
12484.51 1240
12485.57 1149
12486.62 1064
12487.68 977
12488.73 909
12489.79 906
12490.85 875
12491.90 837
12492.96 758
12494.01 725
12495.07 766
12496.13 723
12497.18 726
12498.24 668
12499.29 654
12500.35 693
12501.41 704
12502.46 717
12503.52 696
12504.57 719
12505.63 722
12506.69 666
12507.74 661
12508.80 674
12509.86 642
12510.91 680
12511.97 686
12513.03 690
12514.08 630
12515.14 604
12516.20 640
12517.25 684
12518.31 679
12519.37 666
12520.42 700
12521.48 718
12522.54 677
12523.60 677
12524.65 649
12525.71 635
12526.77 676
12527.82 677
12528.88 637
12529.94 583
12531.00 627
12532.05 619
12533.11 617
12534.17 578
12535.23 617
12536.28 633
12537.34 647
12538.40 654
12539.46 649
12540.52 635
12541.57 659
12542.63 723
12543.69 659
12544.75 645
12545.81 723
12546.86 680
12547.92 653
12548.98 703
12550.04 689
12551.10 690
12552.15 703
12553.21 714
12554.27 728
12555.33 744
12556.39 737
12557.45 753
12558.51 804
12559.56 846
12560.62 845
12561.68 859
12562.74 861
12563.80 796
12564.86 798
12565.92 830
12566.98 803
12568.03 807
12569.09 740
12570.15 732
12571.21 783
12572.27 772
12573.33 682
12574.39 713
12575.45 672
12576.51 653
12577.57 640
12578.63 633
12579.69 677
12580.75 664
12581.81 732
12582.87 758
12583.93 684
12584.98 672
12586.04 697
12587.10 667
12588.16 673
12589.22 637
12590.28 666
12591.34 691
12592.40 676
12593.46 647
12594.52 639
12595.58 688
12596.64 694
12597.70 631
12598.77 639
12599.83 631
12600.89 673
12601.95 682
12603.01 655
12604.07 632
12605.13 673
12606.19 648
12607.25 587
12608.31 595
12609.37 671
12610.43 656
12611.49 631
12612.55 652
12613.61 651
12614.68 710
12615.74 691
12616.80 665
12617.86 724
12618.92 751
12619.98 687
12621.04 714
12622.10 714
12623.16 711
12624.23 710
12625.29 768
12626.35 749
12627.41 684
12628.47 660
12629.53 663
12630.59 679
12631.66 684
12632.72 582
12633.78 666
12634.84 644
12635.90 650
12636.97 669
12638.03 730
12639.09 691
12640.15 657
12641.21 665
12642.28 638
12643.34 700
12644.40 725
12645.46 684
12646.52 696
12647.59 701
12648.65 709
12649.71 719
12650.77 699
12651.84 627
12652.90 670
12653.96 661
12655.03 661
12656.09 706
12657.15 695
12658.21 764
12659.28 681
12660.34 699
12661.40 688
12662.46 713
12663.53 705
12664.59 671
12665.65 720
12666.72 721
12667.78 649
12668.84 720
12669.91 726
12670.97 697
12672.03 736
12673.10 714
12674.16 681
12675.22 735
12676.29 756
12677.35 759
12678.42 744
12679.48 749
12680.54 739
12681.61 739
12682.67 729
12683.73 804
12684.80 751
12685.86 759
12686.93 733
12687.99 794
12689.05 814
12690.12 825
12691.18 833
12692.25 854
12693.31 839
12694.38 894
12695.44 884
12696.50 849
12697.57 838
12698.63 891
12699.70 869
12700.76 922
12701.83 1004
12702.89 1066
12703.96 1111
12705.02 1133
12706.09 1213
12707.15 1202
12708.22 1238
12709.28 1258
12710.35 1155
12711.41 1101
12712.48 1136
12713.54 1048
12714.61 1020
12715.67 979
12716.74 984
12717.80 889
12718.87 825
12719.93 882
12721.00 867
12722.06 840
12723.13 757
12724.19 808
12725.26 796
12726.33 802
12727.39 824
12728.46 814
12729.52 809
12730.59 821
12731.66 726
12732.72 800
12733.79 777
12734.85 816
12735.92 851
12736.99 826
12738.05 794
12739.12 799
12740.18 784
12741.25 798
12742.32 795
12743.38 714
12744.45 800
12745.52 762
12746.58 774
12747.65 757
12748.72 757
12749.78 736
12750.85 704
12751.92 710
12752.98 696
12754.05 730
12755.12 705
12756.18 649
12757.25 632
12758.32 708
12759.38 676
12760.45 709
12761.52 649
12762.59 634
12763.65 639
12764.72 663
12765.79 613
12766.85 635
12767.92 673
12768.99 655
12770.06 678
12771.12 609
12772.19 626
12773.26 640
12774.33 700
12775.40 640
12776.46 648
12777.53 632
12778.60 600
12779.67 612
12780.73 621
12781.80 597
12782.87 648
12783.94 651
12785.01 681
12786.08 639
12787.14 634
12788.21 650
12789.28 615
12790.35 709
12791.42 665
12792.49 706
12793.55 659
12794.62 679
12795.69 656
12796.76 707
12797.83 659
12798.90 634
12799.97 695
12801.03 676
12802.10 641
12803.17 650
12804.24 655
12805.31 675
12806.38 685
12807.45 667
12808.52 663
12809.59 705
12810.66 687
12811.72 680
12812.79 677
12813.86 639
12814.93 714
12816.00 743
12817.07 794
12818.14 737
12819.21 706
12820.28 724
12821.35 745
12822.42 814
12823.49 786
12824.56 774
12825.63 732
12826.70 745
12827.77 734
12828.84 711
12829.91 675
12830.98 666
12832.05 695
12833.12 657
12834.19 668
12835.26 679
12836.33 674
12837.40 662
12838.47 606
12839.54 638
12840.61 708
12841.68 661
12842.75 665
12843.82 628
12844.89 597
12845.96 589
12847.04 645
12848.11 608
12849.18 577
12850.25 556
12851.32 628
12852.39 591
12853.46 581
12854.53 564
12855.60 563
12856.67 597
12857.75 583
12858.82 569
12859.89 552
12860.96 543
12862.03 544
12863.10 619
12864.17 514
12865.24 533
12866.32 557
12867.39 541
12868.46 538
12869.53 532
12870.60 554
12871.67 526
12872.75 559
12873.82 535
12874.89 540
12875.96 554
12877.03 538
12878.11 530
12879.18 545
12880.25 526
12881.32 545
12882.39 502
12883.47 516
12884.54 497
12885.61 544
12886.68 518
12887.76 516
12888.83 495
12889.90 490
12890.97 496
12892.05 484
12893.12 503
12894.19 521
12895.27 520
12896.34 514
12897.41 538
12898.48 478
12899.56 494
12900.63 491
12901.70 511
12902.78 499
12903.85 520
12904.92 493
12905.99 547
12907.07 506
12908.14 572
12909.21 511
12910.29 497
12911.36 559
12912.44 499
12913.51 487
12914.58 503
12915.66 484
12916.73 457
12917.80 493
12918.88 532
12919.95 533
12921.02 501
12922.10 503
12923.17 530
12924.25 505
12925.32 474
12926.39 484
12927.47 499
12928.54 440
12929.62 481
12930.69 493
12931.77 486
12932.84 489
12933.91 497
12934.99 443
12936.06 469
12937.14 438
12938.21 482
12939.29 492
12940.36 463
12941.44 490
12942.51 497
12943.59 484
12944.66 496
12945.73 469
12946.81 485
12947.88 534
12948.96 474
12950.03 493
12951.11 454
12952.18 465
12953.26 503
12954.34 529
12955.41 521
12956.49 516
12957.56 488
12958.64 472
12959.71 457
12960.79 470
12961.86 496
12962.94 529
12964.01 498
12965.09 462
12966.17 492
12967.24 470
12968.32 507
12969.39 486
12970.47 465
12971.54 457
12972.62 468
12973.70 488
12974.77 479
12975.85 488
12976.93 482
12978.00 484
12979.08 495
12980.15 486
12981.23 461
12982.31 516
12983.38 477
12984.46 507
12985.54 486
12986.61 459
12987.69 490
12988.77 500
12989.84 495
12990.92 483
12992.00 483
12993.07 522
12994.15 521
12995.23 489
12996.30 509
12997.38 457
12998.46 507
12999.53 505
13000.61 508
13001.69 475
13002.77 476
13003.84 515
13004.92 502
13006.00 528
13007.08 523
13008.15 526
13009.23 522
13010.31 501
13011.39 520
13012.46 472
13013.54 487
13014.62 519
13015.70 471
13016.77 485
13017.85 526
13018.93 521
13020.01 517
13021.09 544
13022.16 548
13023.24 526
13024.32 519
13025.40 508
13026.48 489
13027.56 500
13028.63 475
13029.71 470
13030.79 530
13031.87 500
13032.95 516
13034.03 570
13035.10 567
13036.18 566
13037.26 544
13038.34 603
13039.42 578
13040.50 561
13041.58 577
13042.66 572
13043.73 555
13044.81 556
13045.89 537
13046.97 585
13048.05 567
13049.13 590
13050.21 570
13051.29 566
13052.37 620
13053.45 567
13054.53 626
13055.61 620
13056.69 601
13057.76 624
13058.84 621
13059.92 640
13061.00 624
13062.08 595
13063.16 605
13064.24 665
13065.32 615
13066.40 568
13067.48 531
13068.56 564
13069.64 572
13070.72 512
13071.80 515
13072.88 559
13073.96 574
13075.04 543
13076.12 512
13077.20 547
13078.28 499
13079.36 549
13080.44 513
13081.53 484
13082.61 496
13083.69 489
13084.77 500
13085.85 488
13086.93 504
13088.01 471
13089.09 502
13090.17 540
13091.25 486
13092.33 482
13093.41 468
13094.49 536
13095.58 495
13096.66 509
13097.74 479
13098.82 493
13099.90 474
13100.98 492
13102.06 496
13103.14 479
13104.23 486
13105.31 488
13106.39 493
13107.47 512
13108.55 503
13109.63 530
13110.72 499
13111.80 480
13112.88 490
13113.96 472
13115.04 516
13116.13 519
13117.21 516
13118.29 508
13119.37 495
13120.45 493
13121.54 482
13122.62 475
13123.70 494
13124.78 481
13125.86 501
13126.95 565
13128.03 525
13129.11 538
13130.19 516
13131.28 554
13132.36 545
13133.44 486
13134.52 528
13135.61 546
13136.69 510
13137.77 462
13138.86 529
13139.94 494
13141.02 453
13142.11 506
13143.19 524
13144.27 548
13145.35 485
13146.44 475
13147.52 544
13148.60 538
13149.69 529
13150.77 570
13151.85 558
13152.94 508
13154.02 518
13155.10 547
13156.19 517
13157.27 538
13158.36 504
13159.44 520
13160.52 522
13161.61 536
13162.69 507
13163.77 527
13164.86 493
13165.94 525
13167.03 485
13168.11 503
13169.19 484
13170.28 489
13171.36 535
13172.45 486
13173.53 519
13174.62 490
13175.70 520
13176.79 516
13177.87 541
13178.95 551
13180.04 580
13181.12 574
13182.21 538
13183.29 575
13184.38 555
13185.46 560
13186.55 528
13187.63 485
13188.72 567
13189.80 552
13190.89 511
13191.97 572
13193.06 533
13194.14 525
13195.23 523
13196.31 593
13197.40 558
13198.48 548
13199.57 606
13200.65 554
13201.74 588
13202.83 557
13203.91 545
13205.00 544
13206.08 536
13207.17 496
13208.25 589
13209.34 546
13210.43 568
13211.51 515
13212.60 535
13213.68 557
13214.77 584
13215.86 561
13216.94 496
13218.03 547
13219.11 553
13220.20 580
13221.29 572
13222.37 539
13223.46 562
13224.55 577
13225.63 502
13226.72 492
13227.80 545
13228.89 593
13229.98 542
13231.06 554
13232.15 554
13233.24 572
13234.32 518
13235.41 574
13236.50 564
13237.59 564
13238.67 540
13239.76 549
13240.85 587
13241.93 601
13243.02 576
13244.11 526
13245.20 605
13246.28 623
13247.37 585
13248.46 558
13249.55 568
13250.63 644
13251.72 631
13252.81 615
13253.90 627
13254.98 599
13256.07 606
13257.16 574
13258.25 602
13259.33 614
13260.42 604
13261.51 613
13262.60 591
13263.69 649
13264.77 619
13265.86 647
13266.95 686
13268.04 694
13269.13 650
13270.22 701
13271.30 693
13272.39 653
13273.48 682
13274.57 666
13275.66 704
13276.75 638
13277.83 679
13278.92 659
13280.01 674
13281.10 700
13282.19 796
13283.28 707
13284.37 723
13285.46 775
13286.55 762
13287.63 748
13288.72 726
13289.81 772
13290.90 766
13291.99 769
13293.08 762
13294.17 764
13295.26 756
13296.35 778
13297.44 823
13298.53 810
13299.62 780
13300.71 788
13301.80 792
13302.89 845
13303.97 853
13305.06 832
13306.15 858
13307.24 846
13308.33 867
13309.42 901
13310.51 916
13311.60 880
13312.69 945
13313.78 907
13314.87 924
13315.96 916
13317.05 963
13318.14 966
13319.24 950
13320.33 917
13321.42 891
13322.51 883
13323.60 882
13324.69 850
13325.78 872
13326.87 873
13327.96 851
13329.05 886
13330.14 912
13331.23 846
13332.32 847
13333.41 906
13334.50 922
13335.60 880
13336.69 897
13337.78 943
13338.87 941
13339.96 920
13341.05 876
13342.14 922
13343.23 916
13344.32 905
13345.42 933
13346.51 854
13347.60 873
13348.69 854
13349.78 962
13350.87 919
13351.97 977
13353.06 950
13354.15 953
13355.24 984
13356.33 933
13357.42 997
13358.52 1009
13359.61 1017
13360.70 990
13361.79 1050
13362.88 1071
13363.98 1073
13365.07 1051
13366.16 1128
13367.25 1092
13368.35 1128
13369.44 1184
13370.53 1230
13371.62 1306
13372.72 1251
13373.81 1255
13374.90 1298
13375.99 1190
13377.09 1182
13378.18 1207
13379.27 1102
13380.36 1087
13381.46 1066
13382.55 1099
13383.64 982
13384.74 934
13385.83 955
13386.92 933
13388.02 943
13389.11 918
13390.20 862
13391.30 879
13392.39 855
13393.48 823
13394.58 796
13395.67 857
13396.76 866
13397.86 882
13398.95 852
13400.04 872
13401.14 804
13402.23 840
13403.32 820
13404.42 804
13405.51 835
13406.61 865
13407.70 861
13408.79 798
13409.89 762
13410.98 711
13412.08 720
13413.17 822
13414.26 828
13415.36 843
13416.45 843
13417.55 844
13418.64 853
13419.74 894
13420.83 851
13421.93 836
13423.02 842
13424.11 780
13425.21 750
13426.30 756
13427.40 786
13428.49 818
13429.59 843
13430.68 834
13431.78 847
13432.87 789
13433.97 847
13435.06 835
13436.16 834
13437.25 815
13438.35 867
13439.44 829
13440.54 869
13441.63 844
13442.73 830
13443.83 800
13444.92 839
13446.02 831
13447.11 908
13448.21 867
13449.30 864
13450.40 870
13451.49 908
13452.59 955
13453.69 897
13454.78 950
13455.88 949
13456.97 944
13458.07 988
13459.17 951
13460.26 996
13461.36 956
13462.45 964
13463.55 980
13464.65 1026
13465.74 988
13466.84 1042
13467.94 1044
13469.03 1069
13470.13 951
13471.23 1060
13472.32 1025
13473.42 1061
13474.52 1060
13475.61 1034
13476.71 1015
13477.81 1028
13478.90 1045
13480.00 1004
13481.10 1002
13482.19 1036
13483.29 1014
13484.39 1059
13485.48 1034
13486.58 1000
13487.68 1060
13488.78 1031
13489.87 1069
13490.97 1057
13492.07 1092
13493.17 1101
13494.26 1087
13495.36 1135
13496.46 1172
13497.56 1202
13498.65 1231
13499.75 1322
13500.85 1297
13501.95 1261
13503.04 1376
13504.14 1392
13505.24 1431
13506.34 1420
13507.44 1421
13508.53 1425
13509.63 1467
13510.73 1440
13511.83 1333
13512.93 1346
13514.03 1226
13515.12 1286
13516.22 1188
13517.32 1138
13518.42 1107
13519.52 1064
13520.62 1014
13521.71 965
13522.81 976
13523.91 926
13525.01 947
13526.11 927
13527.21 932
13528.31 911
13529.41 944
13530.51 844
13531.60 836
13532.70 898
13533.80 855
13534.90 883
13536.00 835
13537.10 830
13538.20 799
13539.30 828
13540.40 841
13541.50 808
13542.60 789
13543.70 836
13544.80 849
13545.90 834
13547.00 814
13548.09 809
13549.19 817
13550.29 821
13551.39 748
13552.49 777
13553.59 769
13554.69 726
13555.79 742
13556.89 801
13557.99 771
13559.09 785
13560.19 725
13561.29 741
13562.39 739
13563.50 731
13564.60 703
13565.70 717
13566.80 719
13567.90 740
13569.00 698
13570.10 756
13571.20 738
13572.30 801
13573.40 748
13574.50 757
13575.60 786
13576.70 723
13577.80 724
13578.90 757
13580.01 745
13581.11 734
13582.21 735
13583.31 745
13584.41 742
13585.51 711
13586.61 756
13587.71 723
13588.81 741
13589.92 716
13591.02 724
13592.12 730
13593.22 777
13594.32 735
13595.42 773
13596.53 711
13597.63 720
13598.73 751
13599.83 757
13600.93 778
13602.03 777
13603.14 762
13604.24 750
13605.34 757
13606.44 668
13607.54 750
13608.65 757
13609.75 713
13610.85 728
13611.95 755
13613.06 740
13614.16 795
13615.26 760
13616.36 808
13617.47 738
13618.57 744
13619.67 724
13620.77 703
13621.88 740
13622.98 740
13624.08 734
13625.18 707
13626.29 725
13627.39 776
13628.49 819
13629.60 729
13630.70 772
13631.80 762
13632.91 784
13634.01 756
13635.11 721
13636.21 742
13637.32 779
13638.42 754
13639.53 759
13640.63 768
13641.73 808
13642.84 764
13643.94 760
13645.04 765
13646.15 766
13647.25 726
13648.35 743
13649.46 711
13650.56 700
13651.67 742
13652.77 719
13653.87 716
13654.98 739
13656.08 721
13657.19 735
13658.29 715
13659.39 712
13660.50 697
13661.60 704
13662.71 723
13663.81 717
13664.92 735
13666.02 683
13667.12 682
13668.23 665
13669.33 693
13670.44 679
13671.54 701
13672.65 698
13673.75 651
13674.86 654
13675.96 700
13677.07 689
13678.17 725
13679.28 689
13680.38 694
13681.49 666
13682.59 699
13683.70 678
13684.80 689
13685.91 689
13687.01 636
13688.12 653
13689.22 719
13690.33 702
13691.44 711
13692.54 682
13693.65 714
13694.75 686
13695.86 691
13696.96 712
13698.07 681
13699.18 711
13700.28 717
13701.39 687
13702.49 684
13703.60 728
13704.71 652
13705.81 731
13706.92 695
13708.02 690
13709.13 681
13710.24 695
13711.34 738
13712.45 749
13713.56 752
13714.66 798
13715.77 715
13716.87 736
13717.98 803
13719.09 847
13720.19 829
13721.30 783
13722.41 811
13723.51 815
13724.62 816
13725.73 857
13726.84 881
13727.94 871
13729.05 812
13730.16 859
13731.26 863
13732.37 918
13733.48 927
13734.59 931
13735.69 957
13736.80 971
13737.91 983
13739.01 985
13740.12 968
13741.23 972
13742.34 966
13743.45 938
13744.55 955
13745.66 950
13746.77 959
13747.88 916
13748.98 961
13750.09 999
13751.20 1046
13752.31 996
13753.42 1018
13754.52 1014
13755.63 1081
13756.74 1054
13757.85 1094
13758.96 1094
13760.06 1071
13761.17 1041
13762.28 1162
13763.39 1267
13764.50 1298
13765.61 1277
13766.72 1344
13767.82 1416
13768.93 1441
13770.04 1520
13771.15 1582
13772.26 1721
13773.37 1676
13774.48 1757
13775.59 1832
13776.69 1837
13777.80 1872
13778.91 1889
13780.02 1903
13781.13 1819
13782.24 1759
13783.35 1688
13784.46 1651
13785.57 1596
13786.68 1395
13787.79 1290
13788.90 1263
13790.01 1226
13791.12 1211
13792.22 1147
13793.33 1098
13794.44 1066
13795.55 1044
13796.66 956
13797.77 943
13798.88 945
13799.99 1003
13801.10 900
13802.21 852
13803.32 885
13804.43 858
13805.54 946
13806.65 838
13807.76 944
13808.87 859
13809.98 909
13811.09 868
13812.20 905
13813.32 886
13814.43 871
13815.54 856
13816.65 886
13817.76 853
13818.87 889
13819.98 826
13821.09 841
13822.20 773
13823.31 834
13824.42 861
13825.53 880
13826.64 794
13827.76 722
13828.87 807
13829.98 798
13831.09 794
13832.20 774
13833.31 764
13834.42 755
13835.53 815
13836.65 734
13837.76 763
13838.87 774
13839.98 749
13841.09 826
13842.20 820
13843.31 805
13844.43 745
13845.54 779
13846.65 825
13847.76 813
13848.87 767
13849.99 786
13851.10 757
13852.21 767
13853.32 807
13854.43 821
13855.55 808
13856.66 823
13857.77 784
13858.88 797
13859.99 846
13861.11 830
13862.22 849
13863.33 850
13864.44 800
13865.56 801
13866.67 860
13867.78 878
13868.89 840
13870.01 842
13871.12 810
13872.23 791
13873.35 852
13874.46 834
13875.57 848
13876.68 881
13877.80 813
13878.91 838
13880.02 883
13881.14 857
13882.25 835
13883.36 915
13884.48 851
13885.59 879
13886.70 811
13887.82 803
13888.93 819
13890.04 875
13891.16 924
13892.27 915
13893.39 908
13894.50 898
13895.61 910
13896.73 916
13897.84 975
13898.95 991
13900.07 972
13901.18 926
13902.30 988
13903.41 939
13904.52 967
13905.64 919
13906.75 899
13907.87 909
13908.98 864
13910.10 846
13911.21 770
13912.32 800
13913.44 782
13914.55 823
13915.67 732
13916.78 759
13917.90 759
13919.01 765
13920.13 719
13921.24 716
13922.36 734
13923.47 751
13924.59 774
13925.70 737
13926.82 764
13927.93 743
13929.05 700
13930.16 709
13931.28 707
13932.39 695
13933.51 743
13934.62 727
13935.74 736
13936.85 695
13937.97 731
13939.08 713
13940.20 690
13941.32 701
13942.43 692
13943.55 705
13944.66 729
13945.78 697
13946.89 695
13948.01 752
13949.13 726
13950.24 689
13951.36 707
13952.47 641
13953.59 633
13954.71 690
13955.82 695
13956.94 691
13958.05 677
13959.17 728
13960.29 696
13961.40 638
13962.52 639
13963.64 667
13964.75 720
13965.87 716
13966.99 651
13968.10 644
13969.22 724
13970.34 668
13971.45 703
13972.57 678
13973.69 667
13974.80 677
13975.92 677
13977.04 617
13978.16 582
13979.27 728
13980.39 692
13981.51 647
13982.62 615
13983.74 651
13984.86 631
13985.98 682
13987.09 606
13988.21 686
13989.33 682
13990.45 709
13991.56 703
13992.68 695
13993.80 711
13994.92 673
13996.03 676
13997.15 656
13998.27 623
13999.39 634
14000.51 700
14001.62 733
14002.74 681
14003.86 677
14004.98 699
14006.10 676
14007.21 664
14008.33 686
14009.45 688
14010.57 678
14011.69 667
14012.81 657
14013.93 624
14015.04 686
14016.16 635
14017.28 667
14018.40 678
14019.52 690
14020.64 611
14021.76 663
14022.87 630
14023.99 686
14025.11 632
14026.23 626
14027.35 675
14028.47 682
14029.59 678
14030.71 644
14031.83 672
14032.95 649
14034.07 623
14035.19 688
14036.30 684
14037.42 617
14038.54 664
14039.66 630
14040.78 695
14041.90 706
14043.02 671
14044.14 630
14045.26 695
14046.38 687
14047.50 695
14048.62 680
14049.74 650
14050.86 761
14051.98 729
14053.10 695
14054.22 722
14055.34 781
14056.46 745
14057.58 728
14058.70 648
14059.82 734
14060.94 781
14062.06 803
14063.18 799
14064.30 736
14065.43 768
14066.55 812
14067.67 799
14068.79 775
14069.91 745
14071.03 770
14072.15 852
14073.27 828
14074.39 761
14075.51 790
14076.63 813
14077.75 828
14078.88 835
14080.00 777
14081.12 900
14082.24 914
14083.36 876
14084.48 880
14085.60 856
14086.72 895
14087.85 933
14088.97 917
14090.09 932
14091.21 949
14092.33 994
14093.45 1018
14094.58 1016
14095.70 1019
14096.82 1094
14097.94 1097
14099.06 1124
14100.19 1130
14101.31 1205
14102.43 1220
14103.55 1169
14104.67 1135
14105.80 1145
14106.92 1106
14108.04 1034
14109.16 1082
14110.28 1089
14111.41 959
14112.53 949
14113.65 908
14114.77 949
14115.90 887
14117.02 818
14118.14 766
14119.27 777
14120.39 802
14121.51 790
14122.63 803
14123.76 725
14124.88 723
14126.00 744
14127.13 733
14128.25 736
14129.37 781
14130.50 797
14131.62 758
14132.74 724
14133.86 722
14134.99 704
14136.11 722
14137.24 749
14138.36 705
14139.48 735
14140.61 770
14141.73 730
14142.85 687
14143.98 707
14145.10 714
14146.22 720
14147.35 728
14148.47 703
14149.60 714
14150.72 710
14151.84 781
14152.97 752
14154.09 692
14155.22 716
14156.34 731
14157.46 757
14158.59 761
14159.71 694
14160.84 727
14161.96 697
14163.09 678
14164.21 693
14165.34 667
14166.46 706
14167.58 701
14168.71 701
14169.83 703
14170.96 647
14172.08 637
14173.21 691
14174.33 657
14175.46 656
14176.58 686
14177.71 650
14178.83 688
14179.96 642
14181.08 632
14182.21 636
14183.33 677
14184.46 652
14185.59 663
14186.71 677
14187.84 619
14188.96 683
14190.09 617
14191.21 603
14192.34 583
14193.46 611
14194.59 656
14195.72 584
14196.84 626
14197.97 618
14199.09 615
14200.22 598
14201.35 581
14202.47 617
14203.60 642
14204.72 655
14205.85 666
14206.98 659
14208.10 658
14209.23 615
14210.35 610
14211.48 615
14212.61 588
14213.73 622
14214.86 558
14215.99 611
14217.11 568
14218.24 599
14219.37 584
14220.49 590
14221.62 592
14222.75 604
14223.87 587
14225.00 600
14226.13 587
14227.26 590
14228.38 572
14229.51 536
14230.64 559
14231.76 590
14232.89 615
14234.02 611
14235.15 596
14236.27 597
14237.40 570
14238.53 570
14239.66 601
14240.78 555
14241.91 541
14243.04 531
14244.17 548
14245.29 592
14246.42 563
14247.55 560
14248.68 555
14249.81 550
14250.93 562
14252.06 536
14253.19 573
14254.32 545
14255.45 565
14256.57 529
14257.70 540
14258.83 548
14259.96 532
14261.09 520
14262.22 542
14263.34 554
14264.47 501
14265.60 545
14266.73 518
14267.86 469
14268.99 550
14270.12 540
14271.24 535
14272.37 491
14273.50 545
14274.63 557
14275.76 534
14276.89 520
14278.02 515
14279.15 509
14280.28 551
14281.41 561
14282.54 565
14283.66 538
14284.79 506
14285.92 526
14287.05 577
14288.18 552
14289.31 512
14290.44 578
14291.57 560
14292.70 525
14293.83 544
14294.96 505
14296.09 534
14297.22 491
14298.35 464
14299.48 513
14300.61 531
14301.74 517
14302.87 544
14304.00 513
14305.13 497
14306.26 475
14307.39 529
14308.52 510
14309.65 517
14310.78 515
14311.91 495
14313.04 472
14314.17 510
14315.30 491
14316.43 484
14317.56 490
14318.69 514
14319.82 520
14320.96 499
14322.09 515
14323.22 500
14324.35 434
14325.48 514
14326.61 479
14327.74 497
14328.87 491
14330.00 475
14331.13 475
14332.27 446
14333.40 471
14334.53 468
14335.66 501
14336.79 484
14337.92 492
14339.05 474
14340.18 499
14341.32 460
14342.45 435
14343.58 442
14344.71 464
14345.84 461
14346.98 477
14348.11 473
14349.24 474
14350.37 469
14351.50 466
14352.63 466
14353.77 493
14354.90 500
14356.03 484
14357.16 431
14358.30 459
14359.43 484
14360.56 469
14361.69 436
14362.82 444
14363.96 472
14365.09 463
14366.22 451
14367.35 468
14368.49 484
14369.62 437
14370.75 466
14371.89 457
14373.02 468
14374.15 455
14375.28 460
14376.42 477
14377.55 472
14378.68 479
14379.82 506
14380.95 468
14382.08 478
14383.22 446
14384.35 496
14385.48 437
14386.62 463
14387.75 432
14388.88 441
14390.02 450
14391.15 492
14392.28 471
14393.42 476
14394.55 428
14395.68 477
14396.82 444
14397.95 499
14399.09 477
14400.22 458
14401.35 468
14402.49 474
14403.62 486
14404.76 456
14405.89 462
14407.02 477
14408.16 463
14409.29 470
14410.43 462
14411.56 489
14412.70 478
14413.83 491
14414.96 474
14416.10 487
14417.23 507
14418.37 499
14419.50 463
14420.64 503
14421.77 459
14422.91 518
14424.04 471
14425.18 479
14426.31 512
14427.45 490
14428.58 473
14429.72 497
14430.85 513
14431.99 523
14433.12 552
14434.26 516
14435.39 514
14436.53 534
14437.66 522
14438.80 539
14439.93 507
14441.07 517
14442.20 512
14443.34 483
14444.48 490
14445.61 497
14446.75 527
14447.88 513
14449.02 486
14450.15 507
14451.29 475
14452.43 449
14453.56 459
14454.70 462
14455.83 475
14456.97 453
14458.11 468
14459.24 481
14460.38 497
14461.52 476
14462.65 490
14463.79 482
14464.93 490
14466.06 470
14467.20 479
14468.33 457
14469.47 438
14470.61 452
14471.74 491
14472.88 544
14474.02 497
14475.16 483
14476.29 495
14477.43 489
14478.57 508
14479.70 464
14480.84 476
14481.98 482
14483.11 500
14484.25 510
14485.39 475
14486.53 478
14487.66 456
14488.80 504
14489.94 485
14491.08 487
14492.21 458
14493.35 459
14494.49 487
14495.63 529
14496.76 462
14497.90 481
14499.04 496
14500.18 528
14501.31 500
14502.45 459
14503.59 521
14504.73 486
14505.87 484
14507.01 498
14508.14 453
14509.28 512
14510.42 488
14511.56 452
14512.70 502
14513.83 502
14514.97 520
14516.11 503
14517.25 538
14518.39 504
14519.53 513
14520.67 515
14521.80 540
14522.94 499
14524.08 498
14525.22 534
14526.36 519
14527.50 524
14528.64 528
14529.78 536
14530.92 514
14532.05 514
14533.19 533
14534.33 499
14535.47 493
14536.61 481
14537.75 485
14538.89 484
14540.03 459
14541.17 522
14542.31 466
14543.45 475
14544.59 497
14545.73 479
14546.87 512
14548.01 508
14549.15 522
14550.29 530
14551.43 534
14552.57 465
14553.71 498
14554.85 551
14555.99 518
14557.13 493
14558.27 473
14559.41 494
14560.55 475
14561.69 489
14562.83 531
14563.97 545
14565.11 523
14566.25 513
14567.39 545
14568.53 562
14569.67 554
14570.81 511
14571.95 506
14573.09 514
14574.23 535
14575.37 533
14576.51 555
14577.66 578
14578.80 577
14579.94 576
14581.08 556
14582.22 516
14583.36 618
14584.50 554
14585.64 580
14586.78 615
14587.93 584
14589.07 555
14590.21 557
14591.35 517
14592.49 558
14593.63 623
14594.77 638
14595.92 628
14597.06 609
14598.20 563
14599.34 598
14600.48 576
14601.62 582
14602.77 618
14603.91 632
14605.05 636
14606.19 607
14607.33 590
14608.48 588
14609.62 595
14610.76 655
14611.90 625
14613.04 624
14614.19 629
14615.33 650
14616.47 673
14617.61 744
14618.76 690
14619.90 727
14621.04 713
14622.18 761
14623.33 701
14624.47 731
14625.61 713
14626.76 688
14627.90 730
14629.04 777
14630.18 800
14631.33 784
14632.47 842
14633.61 821
14634.76 817
14635.90 883
14637.04 899
14638.19 880
14639.33 901
14640.47 965
14641.62 917
14642.76 915
14643.90 919
14645.05 895
14646.19 797
14647.33 776
14648.48 789
14649.62 743
14650.76 710
14651.91 709
14653.05 656
14654.20 616
14655.34 619
14656.48 591
14657.63 623
14658.77 586
14659.92 538
14661.06 575
14662.20 563
14663.35 540
14664.49 533
14665.64 538
14666.78 560
14667.93 572
14669.07 504
14670.22 580
14671.36 537
14672.50 544
14673.65 598
14674.79 571
14675.94 547
14677.08 500
14678.23 529
14679.37 575
14680.52 543
14681.66 485
14682.81 487
14683.95 528
14685.10 502
14686.24 487
14687.39 463
14688.53 498
14689.68 507
14690.82 540
14691.97 487
14693.12 458
14694.26 489
14695.41 476
14696.55 492
14697.70 468
14698.84 479
14699.99 503
14701.13 476
14702.28 505
14703.43 477
14704.57 471
14705.72 480
14706.86 482
14708.01 470
14709.16 407
14710.30 429
14711.45 444
14712.59 496
14713.74 469
14714.89 446
14716.03 428
14717.18 480
14718.33 425
14719.47 445
14720.62 404
14721.77 460
14722.91 442
14724.06 427
14725.21 475
14726.35 443
14727.50 437
14728.65 444
14729.79 452
14730.94 447
14732.09 448
14733.23 459
14734.38 454
14735.53 438
14736.67 440
14737.82 473
14738.97 449
14740.12 423
14741.26 453
14742.41 441
14743.56 458
14744.71 416
14745.85 464
14747.00 448
14748.15 411
14749.30 441
14750.44 424
14751.59 436
14752.74 445
14753.89 407
14755.03 419
14756.18 425
14757.33 460
14758.48 431
14759.63 430
14760.77 447
14761.92 385
14763.07 431
14764.22 428
14765.37 429
14766.52 400
14767.66 414
14768.81 405
14769.96 382
14771.11 373
14772.26 420
14773.41 403
14774.55 397
14775.70 422
14776.85 396
14778.00 387
14779.15 408
14780.30 421
14781.45 431
14782.60 410
14783.74 397
14784.89 394
14786.04 429
14787.19 380
14788.34 404
14789.49 394
14790.64 386
14791.79 349
14792.94 414
14794.09 392
14795.24 384
14796.39 387
14797.54 390
14798.69 412
14799.83 406
14800.98 393
14802.13 375
14803.28 326
14804.43 354
14805.58 344
14806.73 342
14807.88 352
14809.03 380
14810.18 362
14811.33 366
14812.48 360
14813.63 361
14814.78 400
14815.93 333
14817.08 390
14818.23 358
14819.38 365
14820.53 343
14821.69 348
14822.84 352
14823.99 366
14825.14 379
14826.29 382
14827.44 354
14828.59 357
14829.74 365
14830.89 356
14832.04 378
14833.19 349
14834.34 372
14835.49 385
14836.65 387
14837.80 340
14838.95 317
14840.10 342
14841.25 359
14842.40 385
14843.55 393
14844.70 373
14845.85 359
14847.01 372
14848.16 354
14849.31 348
14850.46 352
14851.61 341
14852.76 388
14853.92 333
14855.07 349
14856.22 379
14857.37 313
14858.52 361
14859.67 331
14860.83 341
14861.98 356
14863.13 347
14864.28 338
14865.44 334
14866.59 388
14867.74 349
14868.89 371
14870.04 356
14871.20 393
14872.35 371
14873.50 334
14874.65 323
14875.81 346
14876.96 337
14878.11 366
14879.26 384
14880.42 362
14881.57 361
14882.72 383
14883.88 388
14885.03 333
14886.18 361
14887.33 337
14888.49 328
14889.64 357
14890.79 346
14891.95 356
14893.10 334
14894.25 338
14895.41 336
14896.56 364
14897.71 360
14898.87 296
14900.02 331
14901.17 341
14902.33 337
14903.48 328
14904.63 342
14905.79 355
14906.94 357
14908.10 361
14909.25 343
14910.40 373
14911.56 364
14912.71 390
14913.87 344
14915.02 355
14916.17 348
14917.33 335
14918.48 344
14919.64 379
14920.79 399
14921.94 370
14923.10 385
14924.25 343
14925.41 328
14926.56 329
14927.72 416
14928.87 416
14930.03 400
14931.18 368
14932.34 354
14933.49 380
14934.65 372
14935.80 382
14936.96 340
14938.11 369
14939.27 368
14940.42 372
14941.58 353
14942.73 373
14943.89 375
14945.04 411
14946.20 331
14947.35 368
14948.51 388
14949.66 389
14950.82 366
14951.97 345
14953.13 383
14954.28 421
14955.44 458
14956.60 453
14957.75 390
14958.91 441
14960.06 431
14961.22 405
14962.37 382
14963.53 376
14964.69 379
14965.84 419
14967.00 428
14968.16 401
14969.31 400
14970.47 414
14971.62 410
14972.78 437
14973.94 461
14975.09 429
14976.25 399
14977.41 417
14978.56 408
14979.72 397
14980.88 419
14982.03 408
14983.19 368
14984.35 361
14985.50 350
14986.66 366
14987.82 360
14988.97 389
14990.13 350
14991.29 344
14992.44 390
14993.60 368
14994.76 382
14995.92 387
14997.07 429
14998.23 391
14999.39 360
15000.55 352
15001.70 371
15002.86 335
15004.02 328
15005.18 319
15006.33 370
15007.49 362
15008.65 330
15009.81 327
15010.96 312
15012.12 337
15013.28 327
15014.44 359
15015.60 325
15016.75 334
15017.91 340
15019.07 357
15020.23 367
15021.39 376
15022.54 348
15023.70 345
15024.86 345
15026.02 320
15027.18 303
15028.34 344
15029.49 347
15030.65 334
15031.81 304
15032.97 325
15034.13 356
15035.29 357
15036.45 307
15037.61 288
15038.76 326
15039.92 316
15041.08 319
15042.24 321
15043.40 322
15044.56 358
15045.72 338
15046.88 321
15048.04 348
15049.20 331
15050.36 332
15051.51 338
15052.67 314
15053.83 350
15054.99 334
15056.15 340
15057.31 375
15058.47 343
15059.63 317
15060.79 306
15061.95 326
15063.11 324
15064.27 320
15065.43 320
15066.59 316
15067.75 329
15068.91 333
15070.07 295
15071.23 325
15072.39 295
15073.55 305
15074.71 307
15075.87 337
15077.03 297
15078.19 306
15079.35 324
15080.51 342
15081.67 333
15082.83 331
15083.99 330
15085.16 278
15086.32 374
15087.48 318
15088.64 297
15089.80 320
15090.96 298
15092.12 336
15093.28 322
15094.44 341
15095.60 328
15096.76 365
15097.93 347
15099.09 309
15100.25 333
15101.41 351
15102.57 321
15103.73 315
15104.89 342
15106.05 352
15107.22 343
15108.38 358
15109.54 340
15110.70 331
15111.86 350
15113.02 351
15114.19 327
15115.35 357
15116.51 327
15117.67 343
15118.83 332
15120.00 338
15121.16 319
15122.32 345
15123.48 325
15124.64 364
15125.81 355
15126.97 355
15128.13 357
15129.29 330
15130.46 349
15131.62 374
15132.78 383
15133.94 327
15135.11 339
15136.27 355
15137.43 319
15138.59 348
15139.76 349
15140.92 331
15142.08 350
15143.25 407
15144.41 358
15145.57 369
15146.73 344
15147.90 354
15149.06 346
15150.22 382
15151.39 366
15152.55 356
15153.71 369
15154.88 362
15156.04 350
15157.20 374
15158.37 374
15159.53 390
15160.69 370
15161.86 380
15163.02 352
15164.19 377
15165.35 414
15166.51 404
15167.68 379
15168.84 344
15170.00 382
15171.17 371
15172.33 391
15173.50 365
15174.66 386
15175.83 381
15176.99 427
15178.15 388
15179.32 379
15180.48 399
15181.65 398
15182.81 408
15183.98 421
15185.14 425
15186.30 421
15187.47 427
15188.63 434
15189.80 417
15190.96 428
15192.13 405
15193.29 397
15194.46 411
15195.62 419
15196.79 414
15197.95 411
15199.12 431
15200.28 404
15201.45 399
15202.61 449
15203.78 410
15204.94 404
15206.11 451
15207.27 459
15208.44 429
15209.61 438
15210.77 437
15211.94 443
15213.10 453
15214.27 433
15215.43 430
15216.60 440
15217.76 450
15218.93 480
15220.10 434
15221.26 469
15222.43 456
15223.59 460
15224.76 485
15225.93 454
15227.09 478
15228.26 528
15229.42 536
15230.59 552
15231.76 493
15232.92 512
15234.09 566
15235.26 558
15236.42 567
15237.59 571
15238.76 564
15239.92 575
15241.09 555
15242.26 526
15243.42 510
15244.59 579
15245.76 548
15246.92 478
15248.09 520
15249.26 485
15250.42 460
15251.59 429
15252.76 453
15253.93 474
15255.09 449
15256.26 456
15257.43 465
15258.60 460
15259.76 438
15260.93 418
15262.10 400
15263.26 432
15264.43 391
15265.60 372
15266.77 424
15267.94 396
15269.10 388
15270.27 405
15271.44 390
15272.61 398
15273.77 400
15274.94 359
15276.11 404
15277.28 373
15278.45 425
15279.62 417
15280.78 377
15281.95 389
15283.12 432
15284.29 378
15285.46 372
15286.62 385
15287.79 392
15288.96 367
15290.13 365
15291.30 398
15292.47 400
15293.64 377
15294.81 385
15295.97 371
15297.14 378
15298.31 372
15299.48 377
15300.65 356
15301.82 371
15302.99 348
15304.16 309
15305.33 348
15306.49 427
15307.66 385
15308.83 379
15310.00 377
15311.17 361
15312.34 421
15313.51 361
15314.68 354
15315.85 335
15317.02 349
15318.19 353
15319.36 394
15320.53 403
15321.70 385
15322.87 341
15324.04 405
15325.21 371
15326.38 400
15327.55 384
15328.72 381
15329.89 368
15331.06 376
15332.23 396
15333.40 381
15334.57 376
15335.74 396
15336.91 368
15338.08 389
15339.25 395
15340.42 378
15341.59 375
15342.76 405
15343.93 413
15345.10 390
15346.27 396
15347.44 401
15348.62 395
15349.79 377
15350.96 382
15352.13 397
15353.30 400
15354.47 412
15355.64 430
15356.81 411
15357.98 376
15359.15 412
15360.33 394
15361.50 381
15362.67 382
15363.84 403
15365.01 406
15366.18 353
15367.35 381
15368.53 404
15369.70 483
15370.87 410
15372.04 393
15373.21 457
15374.38 423
15375.56 417
15376.73 402
15377.90 451
15379.07 400
15380.24 436
15381.42 427
15382.59 412
15383.76 418
15384.93 412
15386.10 447
15387.28 444
15388.45 428
15389.62 444
15390.79 415
15391.97 466
15393.14 414
15394.31 467
15395.48 437
15396.66 433
15397.83 398
15399.00 447
15400.17 484
15401.35 453
15402.52 423
15403.69 436
15404.87 470
15406.04 465
15407.21 434
15408.39 419
15409.56 514
15410.73 448
15411.91 421
15413.08 394
15414.25 373
15415.42 397
15416.60 374
15417.77 354
15418.95 386
15420.12 320
15421.29 381
15422.47 398
15423.64 380
15424.81 371
15425.99 425
15427.16 342
15428.33 326
15429.51 358
15430.68 414
15431.86 385
15433.03 382
15434.20 392
15435.38 378
15436.55 358
15437.73 363
15438.90 357
15440.08 355
15441.25 371
15442.42 360
15443.60 386
15444.77 362
15445.95 352
15447.12 398
15448.30 378
15449.47 365
15450.65 336
15451.82 333
15453.00 366
15454.17 389
15455.35 379
15456.52 404
15457.70 337
15458.87 377
15460.05 381
15461.22 374
15462.40 342
15463.57 361
15464.75 384
15465.92 385
15467.10 407
15468.27 313
15469.45 346
15470.62 335
15471.80 380
15472.97 343
15474.15 320
15475.33 357
15476.50 400
15477.68 351
15478.85 321
15480.03 371
15481.20 366
15482.38 383
15483.56 354
15484.73 375
15485.91 381
15487.08 403
15488.26 384
15489.44 343
15490.61 331
15491.79 394
15492.97 374
15494.14 317
15495.32 357
15496.49 328
15497.67 353
15498.85 369
15500.02 356
15501.20 353
15502.38 360
15503.55 373
15504.73 393
15505.91 375
15507.08 379
15508.26 376
15509.44 371
15510.62 378
15511.79 342
15512.97 353
15514.15 383
15515.32 373
15516.50 329
15517.68 334
15518.86 368
15520.03 387
15521.21 400
15522.39 350
15523.57 376
15524.74 383
15525.92 388
15527.10 383
15528.28 394
15529.45 376
15530.63 373
15531.81 400
15532.99 354
15534.16 348
15535.34 374
15536.52 401
15537.70 379
15538.88 366
15540.06 350
15541.23 368
15542.41 398
15543.59 357
15544.77 416
15545.95 447
15547.12 396
15548.30 409
15549.48 365
15550.66 383
15551.84 369
15553.02 397
15554.20 414
15555.37 366
15556.55 385
15557.73 394
15558.91 409
15560.09 400
15561.27 439
15562.45 389
15563.63 395
15564.81 351
15565.98 417
15567.16 384
15568.34 428
15569.52 383
15570.70 373
15571.88 432
15573.06 429
15574.24 434
15575.42 435
15576.60 394
15577.78 423
15578.96 430
15580.14 435
15581.32 438
15582.50 423
15583.68 425
15584.86 449
15586.04 466
15587.22 461
15588.40 423
15589.58 433
15590.76 440
15591.94 490
15593.12 427
15594.30 443
15595.48 425
15596.66 453
15597.84 443
15599.02 455
15600.20 510
15601.38 474
15602.56 483
15603.74 483
15604.92 478
15606.10 474
15607.28 495
15608.46 491
15609.64 510
15610.82 524
15612.00 506
15613.19 462
15614.37 505
15615.55 523
15616.73 535
15617.91 507
15619.09 522
15620.27 504
15621.45 570
15622.63 570
15623.82 516
15625.00 581
15626.18 566
15627.36 544
15628.54 504
15629.72 566
15630.90 573
15632.09 574
15633.27 543
15634.45 560
15635.63 613
15636.81 583
15637.99 552
15639.18 610
15640.36 604
15641.54 615
15642.72 618
15643.90 624
15645.09 576
15646.27 618
15647.45 693
15648.63 670
15649.82 617
15651.00 595
15652.18 614
15653.36 654
15654.54 652
15655.73 680
15656.91 708
15658.09 703
15659.28 670
15660.46 613
15661.64 623
15662.82 714
15664.01 697
15665.19 654
15666.37 632
15667.55 642
15668.74 652
15669.92 664
15671.10 668
15672.29 652
15673.47 683
15674.65 693
15675.84 678
15677.02 674
15678.20 684
15679.39 677
15680.57 628
15681.75 644
15682.94 613
15684.12 621
15685.30 632
15686.49 641
15687.67 572
15688.86 576
15690.04 616
15691.22 637
15692.41 604
15693.59 595
15694.78 636
15695.96 646
15697.14 655
15698.33 601
15699.51 621
15700.70 670
15701.88 655
15703.06 634
15704.25 629
15705.43 622
15706.62 678
15707.80 680
15708.99 685
15710.17 644
15711.36 617
15712.54 696
15713.73 695
15714.91 691
15716.09 696
15717.28 751
15718.46 772
15719.65 741
15720.83 728
15722.02 758
15723.20 752
15724.39 800
15725.57 790
15726.76 745
15727.95 756
15729.13 738
15730.32 755
15731.50 768
15732.69 786
15733.87 693
15735.06 708
15736.24 740
15737.43 714
15738.61 741
15739.80 747
15740.99 773
15742.17 770
15743.36 766
15744.54 720
15745.73 743
15746.92 744
15748.10 774
15749.29 792
15750.47 767
15751.66 790
15752.85 763
15754.03 769
15755.22 821
15756.40 817
15757.59 827
15758.78 846
15759.96 818
15761.15 800
15762.34 803
15763.52 791
15764.71 817
15765.90 760
15767.08 717
15768.27 694
15769.46 701
15770.64 721
15771.83 699
15773.02 638
15774.20 676
15775.39 659
15776.58 661
15777.77 622
15778.95 667
15780.14 682
15781.33 668
15782.51 704
15783.70 651
15784.89 627
15786.08 601
15787.26 605
15788.45 683
15789.64 664
15790.83 640
15792.01 654
15793.20 666
15794.39 610
15795.58 615
15796.77 641
15797.95 598
15799.14 602
15800.33 570
15801.52 579
15802.71 562
15803.89 537
15805.08 527
15806.27 570
15807.46 527
15808.65 558
15809.84 569
15811.02 535
15812.21 515
15813.40 522
15814.59 583
15815.78 517
15816.97 535
15818.15 543
15819.34 532
15820.53 514
15821.72 503
15822.91 540
15824.10 511
15825.29 503
15826.48 529
15827.67 517
15828.85 508
15830.04 525
15831.23 494
15832.42 523
15833.61 493
15834.80 486
15835.99 483
15837.18 480
15838.37 487
15839.56 541
15840.75 505
15841.94 506
15843.13 546
15844.32 520
15845.51 459
15846.70 473
15847.89 478
15849.08 515
15850.27 529
15851.46 503
15852.65 522
15853.84 555
15855.03 529
15856.22 518
15857.41 490
15858.60 513
15859.79 511
15860.98 504
15862.17 526
15863.36 498
15864.55 488
15865.74 521
15866.93 508
15868.12 521
15869.31 530
15870.50 491
15871.69 550
15872.88 562
15874.07 525
15875.26 509
15876.45 534
15877.64 522
15878.84 556
15880.03 543
15881.22 473
15882.41 506
15883.60 528
15884.79 512
15885.98 553
15887.17 577
15888.36 591
15889.56 506
15890.75 579
15891.94 599
15893.13 539
15894.32 542
15895.51 516
15896.71 567
15897.90 635
15899.09 588
15900.28 583
15901.47 554
15902.66 603
15903.86 652
15905.05 641
15906.24 617
15907.43 605
15908.62 588
15909.82 644
15911.01 590
15912.20 673
15913.39 648
15914.58 704
15915.78 593
15916.97 595
15918.16 641
15919.35 674
15920.55 639
15921.74 611
15922.93 620
15924.12 634
15925.32 634
15926.51 622
15927.70 658
15928.90 629
15930.09 609
15931.28 631
15932.47 666
15933.67 646
15934.86 642
15936.05 623
15937.25 640
15938.44 619
15939.63 676
15940.83 660
15942.02 624
15943.21 604
15944.41 622
15945.60 625
15946.79 593
15947.99 541
15949.18 574
15950.37 530
15951.57 532
15952.76 537
15953.96 559
15955.15 498
15956.34 508
15957.54 529
15958.73 473
15959.92 457
15961.12 504
15962.31 496
15963.51 484
15964.70 458
15965.90 469
15967.09 468
15968.28 439
15969.48 439
15970.67 416
15971.87 387
15973.06 441
15974.26 436
15975.45 447
15976.65 433
15977.84 467
15979.03 428
15980.23 422
15981.42 425
15982.62 366
15983.81 399
15985.01 386
15986.20 448
15987.40 424
15988.59 401
15989.79 420
15990.98 439
15992.18 418
15993.37 423
15994.57 414
15995.77 449
15996.96 448
15998.16 405
15999.35 383
16000.55 400
16001.74 388
16002.94 448
16004.13 422
16005.33 363
16006.53 376
16007.72 401
16008.92 400
16010.11 368
16011.31 382
16012.51 414
16013.70 405
16014.90 391
16016.09 382
16017.29 358
16018.49 377
16019.68 432
16020.88 377
16022.07 362
16023.27 395
16024.47 401
16025.66 362
16026.86 366
16028.06 370
16029.25 423
16030.45 412
16031.65 381
16032.84 355
16034.04 363
16035.24 395
16036.43 395
16037.63 374
16038.83 375
16040.02 381
16041.22 354
16042.42 380
16043.62 388
16044.81 372
16046.01 357
16047.21 355
16048.40 335
16049.60 359
16050.80 348
16052.00 363
16053.19 364
16054.39 371
16055.59 394
16056.79 378
16057.99 341
16059.18 367
16060.38 366
16061.58 327
16062.78 354
16063.97 357
16065.17 375
16066.37 372
16067.57 348
16068.77 323
16069.96 328
16071.16 325
16072.36 338
16073.56 356
16074.76 348
16075.96 326
16077.15 342
16078.35 324
16079.55 320
16080.75 330
16081.95 327
16083.15 340
16084.35 329
16085.54 355
16086.74 306
16087.94 336
16089.14 326
16090.34 345
16091.54 326
16092.74 327
16093.94 343
16095.14 285
16096.33 329
16097.53 322
16098.73 328
16099.93 331
16101.13 319
16102.33 297
16103.53 332
16104.73 361
16105.93 360
16107.13 343
16108.33 316
16109.53 349
16110.73 323
16111.93 288
16113.13 310
16114.33 309
16115.53 338
16116.73 360
16117.93 324
16119.13 312
16120.33 316
16121.53 268
16122.73 304
16123.93 303
16125.13 324
16126.33 350
16127.53 323
16128.73 342
16129.93 312
16131.13 303
16132.33 353
16133.53 327
16134.73 297
16135.93 286
16137.13 331
16138.33 352
16139.53 314
16140.73 328
16141.93 301
16143.13 326
16144.34 314
16145.54 335
16146.74 349
16147.94 316
16149.14 296
16150.34 296
16151.54 303
16152.74 270
16153.94 312
16155.15 321
16156.35 340
16157.55 294
16158.75 296
16159.95 355
16161.15 314
16162.35 300
16163.56 342
16164.76 319
16165.96 304
16167.16 340
16168.36 320
16169.56 271
16170.77 289
16171.97 315
16173.17 302
16174.37 325
16175.57 304
16176.78 296
16177.98 323
16179.18 321
16180.38 303
16181.59 332
16182.79 300
16183.99 318
16185.19 284
16186.40 326
16187.60 326
16188.80 324
16190.00 329
16191.21 303
16192.41 276
16193.61 341
16194.81 323
16196.02 349
16197.22 321
16198.42 300
16199.63 295
16200.83 338
16202.03 335
16203.23 293
16204.44 339
16205.64 336
16206.84 345
16208.05 338
16209.25 341
16210.45 358
16211.66 358
16212.86 328
16214.06 333
16215.27 348
16216.47 339
16217.68 334
16218.88 331
16220.08 332
16221.29 312
16222.49 356
16223.69 319
16224.90 324
16226.10 321
16227.31 354
16228.51 340
16229.71 309
16230.92 352
16232.12 334
16233.33 318
16234.53 341
16235.74 329
16236.94 306
16238.14 372
16239.35 375
16240.55 359
16241.76 349
16242.96 341
16244.17 355
16245.37 335
16246.58 348
16247.78 315
16248.99 325
16250.19 357
16251.40 359
16252.60 371
16253.81 384
16255.01 370
16256.22 365
16257.42 369
16258.63 368
16259.83 325
16261.04 332
16262.24 365
16263.45 399
16264.65 360
16265.86 361
16267.06 344
16268.27 376
16269.47 371
16270.68 379
16271.89 338
16273.09 348
16274.30 369
16275.50 374
16276.71 365
16277.91 343
16279.12 357
16280.33 409
16281.53 394
16282.74 387
16283.94 368
16285.15 372
16286.36 372
16287.56 374
16288.77 407
16289.98 375
16291.18 376
16292.39 387
16293.59 354
16294.80 378
16296.01 359
16297.21 376
16298.42 374
16299.63 409
16300.83 384
16302.04 387
16303.25 365
16304.46 385
16305.66 380
16306.87 388
16308.08 433
16309.28 425
16310.49 393
16311.70 396
16312.90 388
16314.11 408
16315.32 415
16316.53 411
16317.73 407
16318.94 359
16320.15 383
16321.36 448
16322.56 439
16323.77 407
16324.98 420
16326.19 404
16327.39 390
16328.60 427
16329.81 373
16331.02 384
16332.23 363
16333.43 380
16334.64 384
16335.85 380
16337.06 325
16338.27 381
16339.47 343
16340.68 340
16341.89 323
16343.10 350
16344.31 336
16345.52 351
16346.72 343
16347.93 326
16349.14 351
16350.35 306
16351.56 328
16352.77 334
16353.98 325
16355.18 366
16356.39 369
16357.60 340
16358.81 311
16360.02 331
16361.23 354
16362.44 331
16363.65 308
16364.86 297
16366.07 320
16367.27 320
16368.48 311
16369.69 321
16370.90 280
16372.11 323
16373.32 328
16374.53 326
16375.74 307
16376.95 303
16378.16 269
16379.37 340
16380.58 319
16381.79 314
16383.00 314
16384.21 334
16385.42 319
16386.63 295
16387.84 331
16389.05 300
16390.26 306
16391.47 298
16392.68 313
16393.89 292
16395.10 297
16396.31 251
16397.52 318
16398.73 322
16399.94 340
16401.15 320
16402.36 315
16403.57 299
16404.78 278
16405.99 278
16407.20 289
16408.41 305
16409.62 287
16410.84 334
16412.05 300
16413.26 301
16414.47 303
16415.68 328
16416.89 338
16418.10 310
16419.31 306
16420.52 294
16421.73 277
16422.95 300
16424.16 302
16425.37 308
16426.58 297
16427.79 298
16429.00 295
16430.21 288
16431.43 359
16432.64 311
16433.85 313
16435.06 317
16436.27 302
16437.48 289
16438.70 300
16439.91 291
16441.12 323
16442.33 271
16443.54 322
16444.76 301
16445.97 287
16447.18 284
16448.39 303
16449.61 312
16450.82 306
16452.03 317
16453.24 274
16454.45 336
16455.67 314
16456.88 296
16458.09 315
16459.31 279
16460.52 332
16461.73 305
16462.94 295
16464.16 325
16465.37 327
16466.58 300
16467.79 336
16469.01 257
16470.22 296
16471.43 320
16472.65 314
16473.86 284
16475.07 333
16476.29 317
16477.50 290
16478.71 299
16479.93 304
16481.14 281
16482.35 264
16483.57 292
16484.78 320
16485.99 307
16487.21 303
16488.42 261
16489.64 268
16490.85 279
16492.06 294
16493.28 300
16494.49 306
16495.70 284
16496.92 303
16498.13 287
16499.35 281
16500.56 290
16501.77 309
16502.99 291
16504.20 302
16505.42 291
16506.63 308
16507.85 280
16509.06 299
16510.28 285
16511.49 288
16512.70 299
16513.92 317
16515.13 290
16516.35 329
16517.56 262
16518.78 285
16519.99 343
16521.21 274
16522.42 280
16523.64 289
16524.85 300
16526.07 284
16527.28 292
16528.50 305
16529.71 295
16530.93 304
16532.14 302
16533.36 309
16534.57 313
16535.79 319
16537.01 310
16538.22 319
16539.44 308
16540.65 309
16541.87 313
16543.08 302
16544.30 295
16545.52 311
16546.73 304
16547.95 380
16549.16 309
16550.38 343
16551.60 327
16552.81 339
16554.03 345
16555.24 292
16556.46 296
16557.68 305
16558.89 311
16560.11 330
16561.32 296
16562.54 316
16563.76 330
16564.97 324
16566.19 342
16567.41 352
16568.62 324
16569.84 328
16571.06 369
16572.27 326
16573.49 365
16574.71 361
16575.93 366
16577.14 354
16578.36 335
16579.58 379
16580.79 352
16582.01 377
16583.23 358
16584.44 366
16585.66 342
16586.88 372
16588.10 353
16589.31 335
16590.53 366
16591.75 397
16592.97 394
16594.18 381
16595.40 380
16596.62 360
16597.84 402
16599.06 355
16600.27 336
16601.49 337
16602.71 383
16603.93 368
16605.14 348
16606.36 338
16607.58 350
16608.80 341
16610.02 370
16611.24 317
16612.45 313
16613.67 344
16614.89 329
16616.11 332
16617.33 304
16618.55 305
16619.76 304
16620.98 315
16622.20 330
16623.42 312
16624.64 314
16625.86 320
16627.08 251
16628.30 281
16629.51 280
16630.73 266
16631.95 279
16633.17 277
16634.39 285
16635.61 286
16636.83 315
16638.05 329
16639.27 318
16640.49 278
16641.71 297
16642.92 292
16644.14 349
16645.36 249
16646.58 305
16647.80 292
16649.02 316
16650.24 275
16651.46 251
16652.68 267
16653.90 279
16655.12 295
16656.34 275
16657.56 318
16658.78 290
16660.00 301
16661.22 295
16662.44 283
16663.66 297
16664.88 296
16666.10 274
16667.32 281
16668.54 270
16669.76 296
16670.98 307
16672.20 283
16673.42 272
16674.64 282
16675.87 289
16677.09 301
16678.31 283
16679.53 272
16680.75 280
16681.97 278
16683.19 287
16684.41 265
16685.63 304
16686.85 277
16688.07 282
16689.30 282
16690.52 336
16691.74 283
16692.96 273
16694.18 283
16695.40 275
16696.62 280
16697.84 284
16699.07 290
16700.29 281
16701.51 267
16702.73 264
16703.95 299
16705.17 253
16706.40 263
16707.62 253
16708.84 289
16710.06 283
16711.28 286
16712.50 283
16713.73 278
16714.95 278
16716.17 257
16717.39 267
16718.61 271
16719.84 268
16721.06 235
16722.28 253
16723.50 238
16724.73 264
16725.95 270
16727.17 227
16728.39 269
16729.62 264
16730.84 254
16732.06 251
16733.28 272
16734.51 302
16735.73 291
16736.95 235
16738.18 287
16739.40 278
16740.62 306
16741.84 252
16743.07 282
16744.29 279
16745.51 286
16746.74 254
16747.96 245
16749.18 292
16750.41 299
16751.63 234
16752.85 282
16754.08 264
16755.30 251
16756.52 266
16757.75 269
16758.97 253
16760.20 230
16761.42 256
16762.64 273
16763.87 280
16765.09 284
16766.31 263
16767.54 247
16768.76 290
16769.99 290
16771.21 242
16772.43 267
16773.66 261
16774.88 276
16776.11 257
16777.33 247
16778.56 200
16779.78 243
16781.01 275
16782.23 275
16783.45 263
16784.68 256
16785.90 293
16787.13 313
16788.35 284
16789.58 271
16790.80 247
16792.03 285
16793.25 301
16794.48 261
16795.70 267
16796.93 257
16798.15 272
16799.38 271
16800.60 261
16801.83 267
16803.05 261
16804.28 275
16805.50 331
16806.73 269
16807.95 274
16809.18 256
16810.41 288
16811.63 296
16812.86 260
16814.08 258
16815.31 294
16816.53 273
16817.76 287
16818.99 298
16820.21 254
16821.44 293
16822.66 294
16823.89 292
16825.12 296
16826.34 299
16827.57 291
16828.79 294
16830.02 265
16831.25 253
16832.47 309
16833.70 310
16834.93 325
16836.15 304
16837.38 288
16838.61 288
16839.83 346
16841.06 325
16842.29 303
16843.51 273
16844.74 290
16845.97 323
16847.19 303
16848.42 342
16849.65 329
16850.87 341
16852.10 303
16853.33 299
16854.56 314
16855.78 319
16857.01 311
16858.24 362
16859.46 372
16860.69 367
16861.92 360
16863.15 353
16864.37 365
16865.60 341
16866.83 377
16868.06 378
16869.28 391
16870.51 359
16871.74 380
16872.97 377
16874.20 365
16875.42 402
16876.65 426
16877.88 407
16879.11 444
16880.34 436
16881.56 457
16882.79 417
16884.02 437
16885.25 440
16886.48 427
16887.71 432
16888.93 402
16890.16 493
16891.39 476
16892.62 471
16893.85 428
16895.08 456
16896.31 439
16897.53 470
16898.76 435
16899.99 443
16901.22 439
16902.45 417
16903.68 391
16904.91 413
16906.14 385
16907.37 385
16908.59 343
16909.82 375
16911.05 353
16912.28 387
16913.51 393
16914.74 377
16915.97 407
16917.20 382
16918.43 354
16919.66 334
16920.89 402
16922.12 345
16923.35 351
16924.58 332
16925.81 318
16927.04 340
16928.27 332
16929.50 331
16930.73 337
16931.96 352
16933.19 298
16934.42 360
16935.65 342
16936.88 320
16938.11 324
16939.34 326
16940.57 325
16941.80 347
16943.03 344
16944.26 308
16945.49 290
16946.72 311
16947.95 316
16949.18 341
16950.41 309
16951.64 323
16952.87 333
16954.10 302
16955.33 308
16956.57 290
16957.80 293
16959.03 286
16960.26 303
16961.49 259
16962.72 302
16963.95 306
16965.18 334
16966.41 305
16967.65 302
16968.88 299
16970.11 306
16971.34 302
16972.57 295
16973.80 291
16975.03 288
16976.27 318
16977.50 300
16978.73 308
16979.96 310
16981.19 318
16982.42 268
16983.66 291
16984.89 297
16986.12 332
16987.35 302
16988.58 313
16989.82 328
16991.05 267
16992.28 265
16993.51 302
16994.75 293
16995.98 294
16997.21 296
16998.44 293
16999.67 297
17000.91 238
17002.14 288
17003.37 271
17004.61 301
17005.84 278
17007.07 271
17008.30 297
17009.54 291
17010.77 307
17012.00 288
17013.23 309
17014.47 319
17015.70 276
17016.93 284
17018.17 295
17019.40 270
17020.63 295
17021.87 294
17023.10 291
17024.33 281
17025.57 287
17026.80 279
17028.03 278
17029.27 257
17030.50 263
17031.73 285
17032.97 256
17034.20 243
17035.44 300
17036.67 341
17037.90 262
17039.14 262
17040.37 250
17041.60 272
17042.84 277
17044.07 249
17045.31 250
17046.54 245
17047.78 272
17049.01 280
17050.24 270
17051.48 229
17052.71 277
17053.95 256
17055.18 283
17056.42 264
17057.65 304
17058.89 265
17060.12 269
17061.35 248
17062.59 255
17063.82 252
17065.06 275
17066.29 281
17067.53 297
17068.76 283
17070.00 246
17071.23 240
17072.47 243
17073.70 275
17074.94 258
17076.17 265
17077.41 259
17078.65 253
17079.88 238
17081.12 279
17082.35 229
17083.59 242
17084.82 299
17086.06 285
17087.29 266
17088.53 248
17089.77 272
17091.00 276
17092.24 218
17093.47 222
17094.71 288
17095.94 233
17097.18 248
17098.42 250
17099.65 267
17100.89 223
17102.12 209
17103.36 246
17104.60 249
17105.83 266
17107.07 247
17108.31 241
17109.54 254
17110.78 234
17112.02 208
17113.25 271
17114.49 246
17115.73 252
17116.96 239
17118.20 273
17119.44 249
17120.67 235
17121.91 226
17123.15 252
17124.38 280
17125.62 246
17126.86 233
17128.10 249
17129.33 211
17130.57 210
17131.81 276
17133.04 212
17134.28 254
17135.52 230
17136.76 261
17137.99 284
17139.23 260
17140.47 247
17141.71 248
17142.94 270
17144.18 232
17145.42 251
17146.66 269
17147.90 229
17149.13 223
17150.37 225
17151.61 228
17152.85 239
17154.08 223
17155.32 260
17156.56 261
17157.80 211
17159.04 211
17160.28 236
17161.51 228
17162.75 290
17163.99 237
17165.23 198
17166.47 232
17167.71 220
17168.95 239
17170.18 221
17171.42 237
17172.66 240
17173.90 267
17175.14 229
17176.38 203
17177.62 244
17178.86 251
17180.09 248
17181.33 213
17182.57 240
17183.81 241
17185.05 240
17186.29 220
17187.53 236
17188.77 240
17190.01 220
17191.25 225
17192.49 238
17193.73 206
17194.97 206
17196.21 225
17197.45 239
17198.69 185
17199.92 216
17201.16 240
17202.40 216
17203.64 197
17204.88 241
17206.12 250
17207.36 180
17208.60 238
17209.84 265
17211.08 248
17212.32 198
17213.56 204
17214.81 211
17216.05 226
17217.29 218
17218.53 254
17219.77 246
17221.01 228
17222.25 219
17223.49 220
17224.73 257
17225.97 256
17227.21 224
17228.45 228
17229.69 235
17230.93 214
17232.17 235
17233.41 249
17234.66 281
17235.90 225
17237.14 240
17238.38 210
17239.62 216
17240.86 247
17242.10 248
17243.34 239
17244.58 229
17245.83 256
17247.07 211
17248.31 228
17249.55 200
17250.79 204
17252.03 229
17253.28 245
17254.52 198
17255.76 230
17257.00 205
17258.24 213
17259.48 237
17260.73 222
17261.97 201
17263.21 230
17264.45 233
17265.69 208
17266.94 231
17268.18 190
17269.42 218
17270.66 247
17271.91 236
17273.15 202
17274.39 222
17275.63 219
17276.88 225
17278.12 240
17279.36 211
17280.60 185
17281.85 229
17283.09 230
17284.33 220
17285.57 207
17286.82 221
17288.06 254
17289.30 206
17290.55 225
17291.79 226
17293.03 258
17294.28 256
17295.52 203
17296.76 206
17298.01 199
17299.25 218
17300.49 213
17301.74 209
17302.98 218
17304.22 217
17305.47 249
17306.71 227
17307.95 201
17309.20 194
17310.44 227
17311.68 245
17312.93 218
17314.17 220
17315.42 227
17316.66 244
17317.90 222
17319.15 220
17320.39 185
17321.64 224
17322.88 241
17324.12 215
17325.37 233
17326.61 209
17327.86 201
17329.10 192
17330.35 222
17331.59 198
17332.83 204
17334.08 215
17335.32 235
17336.57 239
17337.81 235
17339.06 205
17340.30 225
17341.55 214
17342.79 203
17344.04 210
17345.28 218
17346.53 236
17347.77 210
17349.02 189
17350.26 214
17351.51 205
17352.75 205
17354.00 213
17355.24 189
17356.49 200
17357.73 202
17358.98 203
17360.23 224
17361.47 221
17362.72 196
17363.96 203
17365.21 187
17366.45 213
17367.70 209
17368.95 212
17370.19 228
17371.44 233
17372.68 236
17373.93 246
17375.18 219
17376.42 217
17377.67 239
17378.91 220
17380.16 257
17381.41 241
17382.65 231
17383.90 191
17385.15 191
17386.39 244
17387.64 192
17388.89 198
17390.13 201
17391.38 194
17392.63 212
17393.87 214
17395.12 193
17396.37 204
17397.61 224
17398.86 222
17400.11 219
17401.35 201
17402.60 213
17403.85 198
17405.09 211
17406.34 181
17407.59 193
17408.84 204
17410.08 224
17411.33 242
17412.58 209
17413.83 211
17415.07 203
17416.32 228
17417.57 221
17418.82 205
17420.06 225
17421.31 205
17422.56 215
17423.81 218
17425.05 212
17426.30 224
17427.55 223
17428.80 222
17430.05 227
17431.29 200
17432.54 229
17433.79 218
17435.04 238
17436.29 237
17437.54 231
17438.78 238
17440.03 275
17441.28 229
17442.53 212
17443.78 187
17445.03 216
17446.27 245
17447.52 274
17448.77 201
17450.02 216
17451.27 215
17452.52 220
17453.77 217
17455.02 225
17456.27 234
17457.51 194
17458.76 206
17460.01 194
17461.26 200
17462.51 207
17463.76 215
17465.01 195
17466.26 196
17467.51 237
17468.76 221
17470.01 217
17471.26 235
17472.51 246
17473.76 215
17475.01 216
17476.26 226
17477.50 226
17478.75 220
17480.00 244
17481.25 239
17482.50 227
17483.75 221
17485.00 232
17486.25 209
17487.50 228
17488.75 213
17490.00 204
17491.25 238
17492.51 242
17493.76 244
17495.01 251
17496.26 242
17497.51 228
17498.76 244
17500.01 232
17501.26 206
17502.51 205
17503.76 207
17505.01 245
17506.26 231
17507.51 208
17508.76 241
17510.01 223
17511.26 222
17512.52 201
17513.77 197
17515.02 229
17516.27 225
17517.52 238
17518.77 228
17520.02 277
17521.27 248
17522.53 243
17523.78 233
17525.03 207
17526.28 223
17527.53 244
17528.78 281
17530.03 262
17531.29 232
17532.54 253
17533.79 274
17535.04 256
17536.29 256
17537.55 255
17538.80 214
17540.05 269
17541.30 251
17542.55 217
17543.81 199
17545.06 207
17546.31 230
17547.56 230
17548.81 245
17550.07 251
17551.32 236
17552.57 240
17553.82 206
17555.08 197
17556.33 252
17557.58 289
17558.83 245
17560.09 219
17561.34 227
17562.59 256
17563.85 240
17565.10 237
17566.35 229
17567.60 249
17568.86 234
17570.11 201
17571.36 255
17572.62 232
17573.87 253
17575.12 226
17576.38 245
17577.63 265
17578.88 252
17580.14 250
17581.39 257
17582.64 259
17583.90 252
17585.15 248
17586.40 252
17587.66 228
17588.91 230
17590.17 261
17591.42 234
17592.67 235
17593.93 215
17595.18 228
17596.43 233
17597.69 216
17598.94 224
17600.20 227
17601.45 266
17602.71 272
17603.96 237
17605.21 228
17606.47 212
17607.72 254
17608.98 258
17610.23 270
17611.49 280
17612.74 269
17614.00 256
17615.25 269
17616.50 240
17617.76 222
17619.01 244
17620.27 265
17621.52 241
17622.78 231
17624.03 235
17625.29 256
17626.54 240
17627.80 245
17629.05 238
17630.31 212
17631.56 240
17632.82 243
17634.08 247
17635.33 282
17636.59 257
17637.84 225
17639.10 234
17640.35 234
17641.61 250
17642.86 264
17644.12 266
17645.38 217
17646.63 238
17647.89 210
17649.14 228
17650.40 271
17651.66 234
17652.91 221
17654.17 256
17655.42 267
17656.68 250
17657.94 260
17659.19 257
17660.45 263
17661.70 254
17662.96 244
17664.22 237
17665.47 245
17666.73 244
17667.99 249
17669.24 251
17670.50 252
17671.76 234
17673.01 203
17674.27 239
17675.53 235
17676.78 238
17678.04 234
17679.30 233
17680.56 236
17681.81 267
17683.07 219
17684.33 211
17685.58 251
17686.84 237
17688.10 214
17689.36 216
17690.61 222
17691.87 221
17693.13 225
17694.39 222
17695.64 215
17696.90 268
17698.16 234
17699.42 229
17700.67 212
17701.93 220
17703.19 197
17704.45 220
17705.70 264
17706.96 216
17708.22 216
17709.48 218
17710.74 226
17711.99 222
17713.25 198
17714.51 187
17715.77 190
17717.03 212
17718.29 196
17719.54 212
17720.80 183
17722.06 236
17723.32 203
17724.58 237
17725.84 230
17727.10 212
17728.35 205
17729.61 205
17730.87 201
17732.13 202
17733.39 243
17734.65 223
17735.91 208
17737.17 216
17738.43 236
17739.69 214
17740.94 249
17742.20 230
17743.46 244
17744.72 208
17745.98 218
17747.24 213
17748.50 211
17749.76 209
17751.02 207
17752.28 239
17753.54 219
17754.80 182
17756.06 209
17757.32 239
17758.58 207
17759.84 191
17761.10 208
17762.36 225
17763.62 218
17764.88 227
17766.14 237
17767.40 221
17768.66 211
17769.92 205
17771.18 253
17772.44 258
17773.70 232
17774.96 217
17776.22 218
17777.48 223
17778.74 227
17780.00 207
17781.26 213
17782.52 225
17783.78 214
17785.04 216
17786.30 234
17787.57 199
17788.83 169
17790.09 195
17791.35 211
17792.61 222
17793.87 210
17795.13 205
17796.39 211
17797.65 201
17798.91 168
17800.18 209
17801.44 211
17802.70 229
17803.96 193
17805.22 198
17806.48 177
17807.74 187
17809.01 215
17810.27 195
17811.53 195
17812.79 200
17814.05 205
17815.31 205
17816.58 215
17817.84 205
17819.10 222
17820.36 203
17821.62 193
17822.89 179
17824.15 205
17825.41 175
17826.67 181
17827.94 211
17829.20 206
17830.46 195
17831.72 199
17832.98 209
17834.25 186
17835.51 206
17836.77 213
17838.04 195
17839.30 200
17840.56 225
17841.82 211
17843.09 215
17844.35 198
17845.61 230
17846.87 195
17848.14 200
17849.40 183
17850.66 181
17851.93 207
17853.19 198
17854.45 200
17855.72 201
17856.98 200
17858.24 206
17859.51 219
17860.77 190
17862.03 204
17863.30 211
17864.56 192
17865.82 218
17867.09 197
17868.35 187
17869.62 207
17870.88 202
17872.14 192
17873.41 214
17874.67 206
17875.93 234
17877.20 182
17878.46 205
17879.73 184
17880.99 207
17882.26 225
17883.52 212
17884.78 199
17886.05 200
17887.31 180
17888.58 220
17889.84 194
17891.11 180
17892.37 199
17893.63 194
17894.90 215
17896.16 182
17897.43 197
17898.69 212
17899.96 190
17901.22 191
17902.49 191
17903.75 179
17905.02 180
17906.28 211
17907.55 205
17908.81 188
17910.08 205
17911.34 218
17912.61 215
17913.87 198
17915.14 193
17916.41 201
17917.67 198
17918.94 194
17920.20 193
17921.47 193
17922.73 182
17924.00 188
17925.26 210
17926.53 239
17927.80 210
17929.06 221
17930.33 214
17931.59 216
17932.86 219
17934.13 200
17935.39 237
17936.66 196
17937.92 188
17939.19 188
17940.46 209
17941.72 197
17942.99 224
17944.26 199
17945.52 205
17946.79 189
17948.06 187
17949.32 193
17950.59 211
17951.85 199
17953.12 174
17954.39 207
17955.66 225
17956.92 211
17958.19 186
17959.46 218
17960.72 196
17961.99 209
17963.26 186
17964.52 222
17965.79 215
17967.06 202
17968.33 180
17969.59 179
17970.86 214
17972.13 203
17973.40 175
17974.66 180
17975.93 223
17977.20 218
17978.47 194
17979.73 161
17981.00 196
17982.27 200
17983.54 226
17984.80 203
17986.07 218
17987.34 174
17988.61 212
17989.88 213
17991.14 209
17992.41 210
17993.68 232
17994.95 205
17996.22 178
17997.48 175
17998.75 206
18000.02 213
18001.29 207
18002.56 199
18003.83 203
18005.10 199
18006.36 222
18007.63 192
18008.90 198
18010.17 175
18011.44 226
18012.71 203
18013.98 211
18015.25 189
18016.51 206
18017.78 192
18019.05 204
18020.32 193
18021.59 220
18022.86 202
18024.13 212
18025.40 238
18026.67 177
18027.94 169
18029.21 204
18030.48 211
18031.75 189
18033.01 172
18034.28 169
18035.55 192
18036.82 185
18038.09 192
18039.36 189
18040.63 181
18041.90 176
18043.17 220
18044.44 199
18045.71 188
18046.98 193
18048.25 203
18049.52 195
18050.79 186
18052.06 173
18053.33 200
18054.60 229
18055.87 194
18057.14 200
18058.42 154
18059.69 187
18060.96 213
18062.23 183
18063.50 188
18064.77 198
18066.04 216
18067.31 198
18068.58 192
18069.85 198
18071.12 170
18072.39 197
18073.66 228
18074.93 200
18076.21 215
18077.48 197
18078.75 203
18080.02 161
18081.29 209
18082.56 187
18083.83 190
18085.10 181
18086.38 191
18087.65 215
18088.92 189
18090.19 187
18091.46 200
18092.73 203
18094.01 189
18095.28 203
18096.55 198
18097.82 231
18099.09 221
18100.36 204
18101.64 175
18102.91 185
18104.18 194
18105.45 200
18106.73 220
18108.00 205
18109.27 220
18110.54 203
18111.81 200
18113.09 203
18114.36 234
18115.63 236
18116.90 212
18118.18 186
18119.45 195
18120.72 181
18121.99 195
18123.27 219
18124.54 191
18125.81 183
18127.09 203
18128.36 230
18129.63 212
18130.90 221
18132.18 204
18133.45 225
18134.72 195
18136.00 194
18137.27 190
18138.54 191
18139.82 178
18141.09 188
18142.36 214
18143.64 205
18144.91 209
18146.18 194
18147.46 213
18148.73 192
18150.00 219
18151.28 192
18152.55 182
18153.83 217
18155.10 180
18156.37 193
18157.65 180
18158.92 179
18160.20 179
18161.47 169
18162.74 196
18164.02 198
18165.29 193
18166.57 184
18167.84 188
18169.12 202
18170.39 220
18171.66 217
18172.94 199
18174.21 207
18175.49 192
18176.76 180
18178.04 184
18179.31 202
18180.59 181
18181.86 194
18183.14 194
18184.41 181
18185.69 185
18186.96 219
18188.24 185
18189.51 175
18190.79 189
18192.06 207
18193.34 197
18194.61 159
18195.89 183
18197.16 184
18198.44 209
18199.71 194
18200.99 210
18202.26 172
18203.54 183
18204.81 173
18206.09 192
18207.37 211
18208.64 225
18209.92 205
18211.19 209
18212.47 212
18213.75 176
18215.02 205
18216.30 203
18217.57 181
18218.85 178
18220.13 198
18221.40 200
18222.68 195
18223.95 208
18225.23 170
18226.51 192
18227.78 197
18229.06 179
18230.34 180
18231.61 183
18232.89 160
18234.17 180
18235.44 183
18236.72 173
18238.00 193
18239.27 186
18240.55 167
18241.83 213
18243.10 208
18244.38 183
18245.66 179
18246.94 166
18248.21 181
18249.49 210
18250.77 183
18252.04 173
18253.32 192
18254.60 180
18255.88 181
18257.15 184
18258.43 199
18259.71 203
18260.99 188
18262.26 163
18263.54 207
18264.82 199
18266.10 205
18267.37 226
18268.65 204
18269.93 169
18271.21 185
18272.49 190
18273.76 192
18275.04 186
18276.32 192
18277.60 203
18278.88 211
18280.15 183
18281.43 181
18282.71 196
18283.99 185
18285.27 198
18286.55 157
18287.83 177
18289.10 169
18290.38 187
18291.66 197
18292.94 155
18294.22 196
18295.50 172
18296.78 181
18298.06 180
18299.33 182
18300.61 190
18301.89 196
18303.17 217
18304.45 184
18305.73 200
18307.01 200
18308.29 219
18309.57 182
18310.85 191
18312.13 223
18313.41 183
18314.68 218
18315.96 217
18317.24 199
18318.52 201
18319.80 193
18321.08 197
18322.36 192
18323.64 185
18324.92 183
18326.20 209
18327.48 201
18328.76 207
18330.04 217
18331.32 183
18332.60 190
18333.88 200
18335.16 185
18336.44 196
18337.72 218
18339.00 209
18340.28 191
18341.56 199
18342.84 206
18344.12 176
18345.41 188
18346.69 195
18347.97 203
18349.25 201
18350.53 180
18351.81 189
18353.09 163
18354.37 176
18355.65 191
18356.93 191
18358.21 191
18359.49 185
18360.78 173
18362.06 175
18363.34 199
18364.62 213
18365.90 181
18367.18 194
18368.46 203
18369.74 163
18371.03 176
18372.31 190
18373.59 170
18374.87 199
18376.15 209
18377.43 202
18378.72 169
18380.00 202
18381.28 217
18382.56 191
18383.84 203
18385.12 194
18386.41 215
18387.69 229
18388.97 172
18390.25 187
18391.53 185
18392.82 196
18394.10 206
18395.38 185
18396.66 186
18397.95 170
18399.23 195
18400.51 187
18401.79 180
18403.08 193
18404.36 201
18405.64 203
18406.92 195
18408.21 165
18409.49 186
18410.77 199
18412.06 172
18413.34 183
18414.62 213
18415.90 209
18417.19 191
18418.47 162
18419.75 169
18421.04 166
18422.32 220
18423.60 210
18424.89 208
18426.17 183
18427.45 188
18428.74 207
18430.02 210
18431.30 216
18432.59 191
18433.87 201
18435.15 202
18436.44 166
18437.72 183
18439.01 186
18440.29 190
18441.57 206
18442.86 194
18444.14 199
18445.43 203
18446.71 202
18447.99 204
18449.28 210
18450.56 196
18451.85 206
18453.13 227
18454.42 198
18455.70 188
18456.98 155
18458.27 208
18459.55 200
18460.84 201
18462.12 171
18463.41 195
18464.69 200
18465.98 227
18467.26 203
18468.55 198
18469.83 193
18471.12 188
18472.40 198
18473.69 191
18474.97 203
18476.26 191
18477.54 220
18478.83 209
18480.11 189
18481.40 166
18482.68 181
18483.97 216
18485.25 189
18486.54 165
18487.82 195
18489.11 193
18490.40 188
18491.68 192
18492.97 202
18494.25 211
18495.54 189
18496.82 182
18498.11 187
18499.40 200
18500.68 193
18501.97 184
18503.25 167
18504.54 201
18505.83 193
18507.11 185
18508.40 187
18509.69 223
18510.97 190
18512.26 218
18513.54 216
18514.83 197
18516.12 184
18517.40 167
18518.69 184
18519.98 203
18521.26 221
18522.55 185
18523.84 175
18525.12 187
18526.41 190
18527.70 197
18528.99 181
18530.27 169
18531.56 163
18532.85 181
18534.13 162
18535.42 161
18536.71 180
18538.00 167
18539.28 151
18540.57 198
18541.86 184
18543.14 202
18544.43 212
18545.72 219
18547.01 203
18548.30 172
18549.58 174
18550.87 180
18552.16 205
18553.45 191
18554.73 193
18556.02 178
18557.31 199
18558.60 224
18559.89 221
18561.17 187
18562.46 216
18563.75 177
18565.04 173
18566.33 211
18567.62 199
18568.90 181
18570.19 204
18571.48 214
18572.77 193
18574.06 184
18575.35 199
18576.63 192
18577.92 218
18579.21 218
18580.50 218
18581.79 221
18583.08 200
18584.37 200
18585.66 206
18586.95 210
18588.23 186
18589.52 184
18590.81 229
18592.10 220
18593.39 218
18594.68 197
18595.97 214
18597.26 194
18598.55 194
18599.84 175
18601.13 215
18602.42 220
18603.71 231
18605.00 218
18606.29 195
18607.58 207
18608.86 204
18610.15 218
18611.44 224
18612.73 221
18614.02 180
18615.31 198
18616.60 206
18617.89 209
18619.18 202
18620.47 231
18621.76 215
18623.06 245
18624.35 213
18625.64 253
18626.93 223
18628.22 211
18629.51 228
18630.80 219
18632.09 210
18633.38 189
18634.67 214
18635.96 206
18637.25 213
18638.54 227
18639.83 251
18641.12 223
18642.41 196
18643.71 214
18645.00 245
18646.29 188
18647.58 165
18648.87 182
18650.16 195
18651.45 201
18652.74 214
18654.03 212
18655.33 205
18656.62 204
18657.91 187
18659.20 211
18660.49 199
18661.78 241
18663.07 201
18664.37 190
18665.66 179
18666.95 214
18668.24 206
18669.53 217
18670.83 195
18672.12 183
18673.41 187
18674.70 184
18675.99 178
18677.29 182
18678.58 171
18679.87 172
18681.16 201
18682.45 192
18683.75 173
18685.04 176
18686.33 172
18687.62 176
18688.92 182
18690.21 185
18691.50 196
18692.79 207
18694.09 197
18695.38 199
18696.67 180
18697.97 179
18699.26 196
18700.55 179
18701.84 170
18703.14 173
18704.43 203
18705.72 195
18707.02 212
18708.31 201
18709.60 140
18710.90 192
18712.19 170
18713.48 187
18714.78 189
18716.07 200
18717.36 189
18718.66 184
18719.95 167
18721.24 191
18722.54 176
18723.83 203
18725.13 192
18726.42 204
18727.71 178
18729.01 158
18730.30 170
18731.60 162
18732.89 182
18734.18 167
18735.48 189
18736.77 160
18738.07 150
18739.36 170
18740.66 169
18741.95 206
18743.24 205
18744.54 192
18745.83 186
18747.13 184
18748.42 197
18749.72 189
18751.01 189
18752.31 168
18753.60 185
18754.90 189
18756.19 167
18757.49 165
18758.78 196
18760.08 175
18761.37 195
18762.67 165
18763.96 173
18765.26 171
18766.55 155
18767.85 162
18769.14 170
18770.44 141
18771.73 169
18773.03 217
18774.32 189
18775.62 169
18776.91 145
18778.21 198
18779.51 184
18780.80 181
18782.10 193
18783.39 177
18784.69 198
18785.99 170
18787.28 160
18788.58 203
18789.87 165
18791.17 196
18792.47 159
18793.76 185
18795.06 178
18796.35 174
18797.65 183
18798.95 173
18800.24 162
18801.54 170
18802.84 212
18804.13 166
18805.43 175
18806.73 180
18808.02 180
18809.32 181
18810.62 170
18811.91 187
18813.21 172
18814.51 171
18815.80 175
18817.10 160
18818.40 182
18819.69 176
18820.99 174
18822.29 173
18823.59 173
18824.88 199
18826.18 191
18827.48 150
18828.78 161
18830.07 182
18831.37 172
18832.67 195
18833.97 172
18835.26 174
18836.56 172
18837.86 204
18839.16 180
18840.45 163
18841.75 203
18843.05 185
18844.35 157
18845.65 173
18846.94 166
18848.24 155
18849.54 189
18850.84 152
18852.14 163
18853.43 170
18854.73 163
18856.03 182
18857.33 188
18858.63 180
18859.93 181
18861.22 182
18862.52 186
18863.82 206
18865.12 177
18866.42 189
18867.72 180
18869.02 160
18870.32 148
18871.61 151
18872.91 167
18874.21 179
18875.51 177
18876.81 180
18878.11 158
18879.41 168
18880.71 175
18882.01 184
18883.31 176
18884.61 182
18885.90 178
18887.20 178
18888.50 219
18889.80 145
18891.10 166
18892.40 162
18893.70 158
18895.00 176
18896.30 170
18897.60 163
18898.90 151
18900.20 159
18901.50 186
18902.80 155
18904.10 157
18905.40 179
18906.70 181
18908.00 160
18909.30 185
18910.60 155
18911.90 155
18913.20 184
18914.50 171
18915.80 164
18917.10 154
18918.40 185
18919.70 190
18921.00 196
18922.30 164
18923.61 156
18924.91 180
18926.21 144
18927.51 178
18928.81 159
18930.11 177
18931.41 171
18932.71 185
18934.01 192
18935.31 171
18936.61 200
18937.92 168
18939.22 182
18940.52 189
18941.82 156
18943.12 147
18944.42 153
18945.72 168
18947.03 166
18948.33 151
18949.63 210
18950.93 191
18952.23 158
18953.53 157
18954.84 191
18956.14 146
18957.44 179
18958.74 166
18960.04 176
18961.34 172
18962.65 133
18963.95 179
18965.25 204
18966.55 178
18967.86 183
18969.16 187
18970.46 159
18971.76 161
18973.06 158
18974.37 178
18975.67 165
18976.97 153
18978.27 161
18979.58 185
18980.88 175
18982.18 162
18983.48 171
18984.79 181
18986.09 192
18987.39 152
18988.70 162
18990.00 156
18991.30 159
18992.61 196
18993.91 188
18995.21 177
18996.51 189
18997.82 171
18999.12 186
19000.42 150
19001.73 180
19003.03 176
19004.33 185
19005.64 192
19006.94 154
19008.25 144
19009.55 154
19010.85 174
19012.16 167
19013.46 179
19014.76 186
19016.07 183
19017.37 186
19018.68 180
19019.98 167
19021.28 166
19022.59 180
19023.89 161
19025.20 177
19026.50 159
19027.80 189
19029.11 175
19030.41 189
19031.72 183
19033.02 158
19034.33 179
19035.63 189
19036.94 166
19038.24 160
19039.54 143
19040.85 179
19042.15 188
19043.46 162
19044.76 148
19046.07 166
19047.37 180
19048.68 163
19049.98 163
19051.29 165
19052.59 158
19053.90 143
19055.20 190
19056.51 158
19057.81 183
19059.12 162
19060.43 179
19061.73 168
19063.04 164
19064.34 159
19065.65 156
19066.95 164
19068.26 149
19069.56 154
19070.87 158
19072.18 202
19073.48 194
19074.79 174
19076.09 189
19077.40 180
19078.71 151
19080.01 165
19081.32 151
19082.62 180
19083.93 142
19085.24 174
19086.54 209
19087.85 176
19089.16 178
19090.46 167
19091.77 201
19093.07 160
19094.38 198
19095.69 168
19096.99 185
19098.30 188
19099.61 181
19100.91 188
19102.22 186
19103.53 187
19104.84 178
19106.14 184
19107.45 181
19108.76 153
19110.06 187
19111.37 174
19112.68 172
19113.98 184
19115.29 184
19116.60 206
19117.91 168
19119.21 176
19120.52 143
19121.83 187
19123.14 168
19124.44 176
19125.75 192
19127.06 192
19128.37 178
19129.68 174
19130.98 187
19132.29 165
19133.60 169
19134.91 173
19136.21 148
19137.52 151
19138.83 150
19140.14 180
19141.45 189
19142.76 165
19144.06 172
19145.37 170
19146.68 205
19147.99 187
19149.30 173
19150.61 189
19151.91 167
19153.22 171
19154.53 179
19155.84 170
19157.15 198
19158.46 193
19159.77 158
19161.07 167
19162.38 180
19163.69 168
19165.00 151
19166.31 159
19167.62 171
19168.93 165
19170.24 163
19171.55 163
19172.86 211
19174.17 156
19175.48 161
19176.78 168
19178.09 210
19179.40 177
19180.71 169
19182.02 169
19183.33 158
19184.64 168
19185.95 184
19187.26 186
19188.57 147
19189.88 159
19191.19 169
19192.50 180
19193.81 188
19195.12 181
19196.43 198
19197.74 196
19199.05 170
19200.36 148
19201.67 168
19202.98 189
19204.29 165
19205.60 166
19206.91 176
19208.22 160
19209.53 146
19210.84 166
19212.15 149
19213.47 135
19214.78 163
19216.09 154
19217.40 176
19218.71 162
19220.02 198
19221.33 178
19222.64 182
19223.95 137
19225.26 152
19226.57 161
19227.89 188
19229.20 138
19230.51 140
19231.82 202
19233.13 172
19234.44 158
19235.75 168
19237.06 156
19238.38 171
19239.69 152
19241.00 147
19242.31 136
19243.62 161
19244.93 151
19246.25 170
19247.56 169
19248.87 145
19250.18 163
19251.49 178
19252.81 165
19254.12 159
19255.43 176
19256.74 170
19258.05 178
19259.37 172
19260.68 159
19261.99 169
19263.30 163
19264.62 182
19265.93 157
19267.24 163
19268.55 180
19269.87 177
19271.18 190
19272.49 158
19273.80 160
19275.12 183
19276.43 173
19277.74 132
19279.05 139
19280.37 176
19281.68 182
19282.99 169
19284.31 168
19285.62 167
19286.93 189
19288.25 159
19289.56 149
19290.87 153
19292.19 148
19293.50 154
19294.81 179
19296.13 133
19297.44 143
19298.75 175
19300.07 173
19301.38 162
19302.69 130
19304.01 169
19305.32 149
19306.64 180
19307.95 145
19309.26 167
19310.58 170
19311.89 164
19313.21 180
19314.52 176
19315.83 158
19317.15 146
19318.46 160
19319.78 177
19321.09 179
19322.41 183
19323.72 190
19325.03 149
19326.35 145
19327.66 160
19328.98 177
19330.29 169
19331.61 171
19332.92 133
19334.24 180
19335.55 166
19336.87 179
19338.18 174
19339.50 194
19340.81 200
19342.13 166
19343.44 141
19344.76 146
19346.07 180
19347.39 162
19348.70 186
19350.02 168
19351.33 178
19352.65 178
19353.96 158
19355.28 201
19356.59 150
19357.91 167
19359.23 150
19360.54 163
19361.86 179
19363.17 164
19364.49 163
19365.80 190
19367.12 171
19368.44 156
19369.75 156
19371.07 175
19372.38 167
19373.70 171
19375.02 142
19376.33 182
19377.65 167
19378.97 178
19380.28 164
19381.60 155
19382.91 147
19384.23 170
19385.55 199
19386.86 155
19388.18 179
19389.50 171
19390.81 177
19392.13 180
19393.45 155
19394.76 176
19396.08 148
19397.40 150
19398.72 170
19400.03 151
19401.35 151
19402.67 168
19403.98 158
19405.30 176
19406.62 190
19407.94 188
19409.25 178
19410.57 144
19411.89 158
19413.20 180
19414.52 175
19415.84 157
19417.16 165
19418.48 191
19419.79 175
19421.11 157
19422.43 177
19423.75 164
19425.06 151
19426.38 150
19427.70 171
19429.02 170
19430.34 179
19431.65 161
19432.97 141
19434.29 125
19435.61 165
19436.93 151
19438.25 180
19439.56 181
19440.88 167
19442.20 146
19443.52 189
19444.84 157
19446.16 162
19447.47 176
19448.79 153
19450.11 158
19451.43 179
19452.75 179
19454.07 166
19455.39 158
19456.71 144
19458.03 168
19459.34 150
19460.66 156
19461.98 155
19463.30 158
19464.62 186
19465.94 163
19467.26 155
19468.58 153
19469.90 159
19471.22 179
19472.54 185
19473.86 175
19475.18 165
19476.50 193
19477.82 173
19479.14 164
19480.46 169
19481.78 171
19483.10 167
19484.42 138
19485.73 153
19487.05 190
19488.37 154
19489.70 177
19491.02 161
19492.34 185
19493.66 156
19494.98 168
19496.30 187
19497.62 161
19498.94 151
19500.26 183
19501.58 162
19502.90 153
19504.22 148
19505.54 154
19506.86 164
19508.18 161
19509.50 195
19510.82 150
19512.14 156
19513.46 162
19514.78 163
19516.11 170
19517.43 172
19518.75 168
19520.07 166
19521.39 160
19522.71 166
19524.03 189
19525.35 166
19526.68 170
19528.00 168
19529.32 157
19530.64 193
19531.96 186
19533.28 171
19534.60 194
19535.93 174
19537.25 152
19538.57 159
19539.89 177
19541.21 155
19542.53 180
19543.86 163
19545.18 163
19546.50 160
19547.82 140
19549.14 176
19550.47 166
19551.79 155
19553.11 171
19554.43 161
19555.76 169
19557.08 159
19558.40 171
19559.72 182
19561.05 162
19562.37 152
19563.69 162
19565.01 165
19566.34 178
19567.66 153
19568.98 140
19570.30 172
19571.63 204
19572.95 183
19574.27 155
19575.60 155
19576.92 145
19578.24 153
19579.57 169
19580.89 139
19582.21 169
19583.54 161
19584.86 159
19586.18 161
19587.51 159
19588.83 147
19590.15 184
19591.48 172
19592.80 180
19594.12 156
19595.45 143
19596.77 174
19598.09 175
19599.42 192
19600.74 177
19602.07 159
19603.39 147
19604.71 166
19606.04 161
19607.36 165
19608.69 160
19610.01 186
19611.33 199
19612.66 188
19613.98 174
19615.31 174
19616.63 171
19617.96 182
19619.28 206
19620.60 173
19621.93 149
19623.25 157
19624.58 178
19625.90 141
19627.23 164
19628.55 147
19629.88 160
19631.20 149
19632.53 169
19633.85 164
19635.18 167
19636.50 148
19637.83 164
19639.15 153
19640.48 166
19641.80 178
19643.13 179
19644.45 182
19645.78 148
19647.10 147
19648.43 168
19649.76 206
19651.08 175
19652.41 183
19653.73 174
19655.06 167
19656.38 181
19657.71 183
19659.04 122
19660.36 145
19661.69 165
19663.01 188
19664.34 180
19665.67 159
19666.99 162
19668.32 170
19669.64 177
19670.97 188
19672.30 161
19673.62 163
19674.95 154
19676.28 138
19677.60 157
19678.93 177
19680.25 176
19681.58 155
19682.91 157
19684.23 160
19685.56 192
19686.89 175
19688.22 168
19689.54 161
19690.87 175
19692.20 160
19693.52 153
19694.85 164
19696.18 173
19697.50 153
19698.83 162
19700.16 175
19701.49 150
19702.81 166
19704.14 160
19705.47 174
19706.80 166
19708.12 180
19709.45 201
19710.78 199
19712.11 160
19713.43 163
19714.76 170
19716.09 197
19717.42 186
19718.74 168
19720.07 137
19721.40 148
19722.73 154
19724.06 167
19725.38 194
19726.71 176
19728.04 187
19729.37 179
19730.70 151
19732.03 155
19733.35 166
19734.68 175
19736.01 167
19737.34 169
19738.67 146
19740.00 172
19741.32 170
19742.65 180
19743.98 133
19745.31 149
19746.64 166
19747.97 189
19749.30 178
19750.63 137
19751.96 148
19753.28 142
19754.61 163
19755.94 144
19757.27 180
19758.60 147
19759.93 155
19761.26 189
19762.59 158
19763.92 177
19765.25 172
19766.58 174
19767.91 177
19769.24 201
19770.57 168
19771.90 170
19773.22 202
19774.55 175
19775.88 184
19777.21 182
19778.54 191
19779.87 169
19781.20 160
19782.53 167
19783.86 156
19785.19 170
19786.52 170
19787.85 172
19789.18 180
19790.51 159
19791.85 172
19793.18 171
19794.51 150
19795.84 155
19797.17 165
19798.50 161
19799.83 201
19801.16 178
19802.49 192
19803.82 179
19805.15 186
19806.48 165
19807.81 182
19809.14 155
19810.47 145
19811.81 174
19813.14 191
19814.47 193
19815.80 176
19817.13 180
19818.46 159
19819.79 173
19821.12 178
19822.45 167
19823.79 171
19825.12 183
19826.45 162
19827.78 172
19829.11 199
19830.44 192
19831.78 176
19833.11 179
19834.44 171
19835.77 158
19837.10 199
19838.43 190
19839.77 173
19841.10 173
19842.43 180
19843.76 173
19845.09 183
19846.43 168
19847.76 171
19849.09 167
19850.42 186
19851.76 174
19853.09 192
19854.42 167
19855.75 171
19857.09 172
19858.42 134
19859.75 148
19861.08 166
19862.42 153
19863.75 146
19865.08 166
19866.41 172
19867.75 151
19869.08 144
19870.41 187
19871.75 171
19873.08 188
19874.41 183
19875.75 197
19877.08 188
19878.41 155
19879.75 169
19881.08 175
19882.41 176
19883.75 169
19885.08 172
19886.41 153
19887.75 164
19889.08 177
19890.41 173
19891.75 173
19893.08 177
19894.41 178
19895.75 168
19897.08 169
19898.42 155
19899.75 177
19901.08 161
19902.42 158
19903.75 155
19905.09 174
19906.42 183
19907.75 175
19909.09 167
19910.42 163
19911.76 170
19913.09 155
19914.43 156
19915.76 178
19917.10 193
19918.43 203
19919.77 165
19921.10 155
19922.43 166
19923.77 169
19925.10 184
19926.44 167
19927.77 179
19929.11 191
19930.44 170
19931.78 157
19933.11 155
19934.45 165
19935.78 176
19937.12 184
19938.45 164
19939.79 160
19941.13 142
19942.46 157
19943.80 178
19945.13 143
19946.47 167
19947.80 177
19949.14 151
19950.47 152
19951.81 174
19953.15 176
19954.48 159
19955.82 167
19957.15 161
19958.49 136
19959.83 135
19961.16 176
19962.50 163
19963.83 170
19965.17 180
19966.51 168
19967.84 168
19969.18 153
19970.51 174
19971.85 160
19973.19 160
19974.52 143
19975.86 159
19977.20 173
19978.53 162
19979.87 150
19981.21 190
19982.54 199
19983.88 156
19985.22 185
19986.55 178
19987.89 169
19989.23 160
19990.57 188
19991.90 167
19993.24 159
19994.58 164
19995.91 209
19997.25 181
19998.59 151
19999.93 162
20001.26 162
20002.60 166
20003.94 174
20005.28 185
20006.61 197
20007.95 182
20009.29 172
20010.63 162
20011.96 143
20013.30 153
20014.64 159
20015.98 165
20017.31 175
20018.65 167
20019.99 179
20021.33 180
20022.67 183
20024.01 169
20025.34 160
20026.68 167
20028.02 172
20029.36 197
20030.70 190
20032.03 164
20033.37 162
20034.71 190
20036.05 167
20037.39 167
20038.73 172
20040.07 208
20041.40 184
20042.74 191
20044.08 201
20045.42 164
20046.76 169
20048.10 172
20049.44 182
20050.78 190
20052.12 181
20053.46 185
20054.79 189
20056.13 183
20057.47 145
20058.81 154
20060.15 169
20061.49 163
20062.83 178
20064.17 175
20065.51 170
20066.85 186
20068.19 175
20069.53 156
20070.87 188
20072.21 155
20073.55 170
20074.89 173
20076.23 171
20077.57 163
20078.91 146
20080.25 164
20081.59 168
20082.93 164
20084.27 182
20085.61 197
20086.95 194
20088.29 190
20089.63 187
20090.97 175
20092.31 158
20093.65 179
20094.99 175
20096.33 152
20097.67 157
20099.01 168
20100.35 158
20101.69 196
20103.03 177
20104.38 183
20105.72 166
20107.06 189
20108.40 155
20109.74 175
20111.08 181
20112.42 157
20113.76 186
20115.10 181
20116.45 179
20117.79 176
20119.13 174
20120.47 136
20121.81 181
20123.15 153
20124.49 165
20125.84 158
20127.18 165
20128.52 168
20129.86 137
20131.20 167
20132.54 145
20133.89 177
20135.23 181
20136.57 169
20137.91 149
20139.25 172
20140.60 145
