# Supplementary material for: MALDI-TOF MS typing enables the classification of brewing yeasts of the genus Saccharomyces to major beer styles
Source: PLoS One. 2017 Aug 9;12(8):e0181694. doi: 10.1371/journal.pone.0181694 (PMC5549903; doi:10.1371/journal.pone.0181694)
Supplement: S16 File — The directory includes 90 raw files and was zipped to “.zip”; the folder has three strains with 30 spectra per strain; S1 Text explains the raw files with an example and Table 1 represents the yeast strains used within the experiment. (ZIP) [file pone.0181694.s019.zip › 46-48/30674-457-OG-WB-WB-YPG-18h-E-E_2015-11-05__0_G4_1.dat]

2000.55 1177
2000.97 1314
2001.39 1411
2001.81 1277
2002.23 1318
2002.65 1157
2003.08 1212
2003.50 1128
2003.92 953
2004.34 1114
2004.76 1175
2005.19 1132
2005.61 1137
2006.03 1159
2006.45 1049
2006.87 897
2007.30 1026
2007.72 1122
2008.14 1208
2008.56 1296
2008.99 1224
2009.41 1228
2009.83 1233
2010.25 1277
2010.68 1192
2011.10 1245
2011.52 1139
2011.94 1015
2012.37 1059
2012.79 1011
2013.21 942
2013.63 1003
2014.06 1045
2014.48 1042
2014.90 959
2015.33 955
2015.75 930
2016.17 946
2016.60 951
2017.02 988
2017.44 1055
2017.86 984
2018.29 897
2018.71 962
2019.14 1126
2019.56 1090
2019.98 1107
2020.41 1063
2020.83 1208
2021.25 1122
2021.68 1015
2022.10 988
2022.52 1080
2022.95 1229
2023.37 1217
2023.80 1110
2024.22 997
2024.64 987
2025.07 961
2025.49 959
2025.92 974
2026.34 1007
2026.76 1024
2027.19 898
2027.61 825
2028.04 900
2028.46 878
2028.89 895
2029.31 966
2029.74 925
2030.16 1030
2030.58 919
2031.01 987
2031.43 990
2031.86 1008
2032.28 1037
2032.71 1010
2033.13 1077
2033.56 934
2033.98 1043
2034.41 1094
2034.83 993
2035.26 1037
2035.68 999
2036.11 935
2036.53 875
2036.96 972
2037.38 1098
2037.81 1038
2038.24 1062
2038.66 1044
2039.09 1084
2039.51 1084
2039.94 1067
2040.36 1001
2040.79 1059
2041.21 1020
2041.64 1067
2042.07 1100
2042.49 1110
2042.92 1075
2043.34 1067
2043.77 975
2044.20 1017
2044.62 996
2045.05 1159
2045.47 1143
2045.90 1237
2046.33 1156
2046.75 1083
2047.18 1069
2047.61 1079
2048.03 1065
2048.46 1167
2048.89 1228
2049.31 1212
2049.74 1109
2050.16 1163
2050.59 1255
2051.02 1117
2051.45 1048
2051.87 1033
2052.30 1090
2052.73 1081
2053.15 967
2053.58 1002
2054.01 1087
2054.43 1024
2054.86 908
2055.29 979
2055.72 991
2056.14 1018
2056.57 1137
2057.00 1145
2057.43 1156
2057.85 1107
2058.28 982
2058.71 1107
2059.14 1123
2059.56 1189
2059.99 1194
2060.42 1117
2060.85 1093
2061.27 1266
2061.70 1221
2062.13 1101
2062.56 1190
2062.99 1094
2063.41 1102
2063.84 1209
2064.27 1428
2064.70 1529
2065.13 1760
2065.55 1705
2065.98 1528
2066.41 1737
2066.84 1886
2067.27 1649
2067.70 1436
2068.13 1326
2068.55 1331
2068.98 1300
2069.41 1182
2069.84 1228
2070.27 1198
2070.70 1058
2071.13 1006
2071.56 931
2071.98 1171
2072.41 1043
2072.84 941
2073.27 957
2073.70 967
2074.13 1083
2074.56 1023
2074.99 1013
2075.42 1093
2075.85 1151
2076.28 1132
2076.71 1023
2077.13 965
2077.56 1027
2077.99 1023
2078.42 1139
2078.85 1143
2079.28 1237
2079.71 1226
2080.14 1117
2080.57 1069
2081.00 1127
2081.43 1062
2081.86 1158
2082.29 1153
2082.72 1032
2083.15 1077
2083.58 1057
2084.01 1084
2084.44 1031
2084.87 1029
2085.30 1043
2085.73 1001
2086.16 913
2086.59 1124
2087.02 1167
2087.46 1061
2087.89 946
2088.32 971
2088.75 1002
2089.18 1004
2089.61 988
2090.04 934
2090.47 979
2090.90 883
2091.33 1006
2091.76 975
2092.19 919
2092.63 983
2093.06 1033
2093.49 997
2093.92 971
2094.35 1043
2094.78 964
2095.21 986
2095.64 941
2096.08 950
2096.51 1091
2096.94 976
2097.37 980
2097.80 927
2098.23 973
2098.67 1045
2099.10 1015
2099.53 978
2099.96 870
2100.39 940
2100.82 903
2101.26 1056
2101.69 965
2102.12 832
2102.55 954
2102.98 963
2103.42 912
2103.85 941
2104.28 886
2104.71 998
2105.15 1003
2105.58 1010
2106.01 1005
2106.44 1027
2106.88 1071
2107.31 1086
2107.74 1037
2108.17 983
2108.61 1058
2109.04 941
2109.47 882
2109.90 906
2110.34 959
2110.77 1015
2111.20 962
2111.64 924
2112.07 967
2112.50 1081
2112.94 1155
2113.37 1008
2113.80 910
2114.24 960
2114.67 1095
2115.10 1041
2115.54 919
2115.97 828
2116.40 885
2116.84 911
2117.27 945
2117.70 988
2118.14 905
2118.57 895
2119.00 890
2119.44 878
2119.87 829
2120.31 863
2120.74 1040
2121.17 1054
2121.61 1009
2122.04 1072
2122.48 960
2122.91 986
2123.35 923
2123.78 952
2124.21 944
2124.65 1017
2125.08 1041
2125.52 986
2125.95 1005
2126.39 998
2126.82 895
2127.26 1114
2127.69 956
2128.12 941
2128.56 995
2128.99 959
2129.43 1060
2129.86 957
2130.30 1046
2130.73 884
2131.17 988
2131.60 1089
2132.04 1087
2132.47 1054
2132.91 1138
2133.34 1221
2133.78 1114
2134.22 1288
2134.65 1186
2135.09 1069
2135.52 1047
2135.96 1121
2136.39 1250
2136.83 1251
2137.26 1167
2137.70 1196
2138.14 1163
2138.57 1116
2139.01 1019
2139.44 990
2139.88 1096
2140.31 1172
2140.75 1151
2141.19 909
2141.62 914
2142.06 919
2142.50 1036
2142.93 1023
2143.37 954
2143.80 888
2144.24 940
2144.68 892
2145.11 1045
2145.55 945
2145.99 977
2146.42 989
2146.86 1019
2147.30 1028
2147.73 1079
2148.17 1144
2148.61 1331
2149.04 1265
2149.48 1267
2149.92 1446
2150.35 1397
2150.79 1523
2151.23 1522
2151.67 1343
2152.10 1506
2152.54 1380
2152.98 1356
2153.41 1282
2153.85 1218
2154.29 1107
2154.73 1137
2155.16 1135
2155.60 1111
2156.04 941
2156.48 1017
2156.91 899
2157.35 926
2157.79 1022
2158.23 980
2158.67 1014
2159.10 1072
2159.54 1089
2159.98 1104
2160.42 1178
2160.86 1060
2161.29 999
2161.73 1001
2162.17 1062
2162.61 1002
2163.05 864
2163.48 1005
2163.92 967
2164.36 1087
2164.80 1010
2165.24 913
2165.68 1034
2166.12 1058
2166.55 1015
2166.99 1110
2167.43 1167
2167.87 1148
2168.31 1000
2168.75 1165
2169.19 1271
2169.63 1120
2170.06 1151
2170.50 1130
2170.94 1165
2171.38 1234
2171.82 1157
2172.26 1357
2172.70 1500
2173.14 1427
2173.58 1344
2174.02 1640
2174.46 1819
2174.90 1617
2175.34 1717
2175.78 1686
2176.22 1410
2176.65 1464
2177.09 1569
2177.53 1467
2177.97 1459
2178.41 1431
2178.85 1314
2179.29 1263
2179.73 1198
2180.17 1089
2180.61 1129
2181.05 1012
2181.49 1097
2181.93 1140
2182.37 1204
2182.81 1083
2183.26 1071
2183.70 1136
2184.14 1165
2184.58 1095
2185.02 986
2185.46 1055
2185.90 1031
2186.34 985
2186.78 858
2187.22 1060
2187.66 1034
2188.10 1045
2188.54 1152
2188.98 1173
2189.42 1179
2189.87 1163
2190.31 1188
2190.75 1186
2191.19 1063
2191.63 1214
2192.07 1079
2192.51 1052
2192.95 1283
2193.39 1162
2193.84 1153
2194.28 1169
2194.72 1210
2195.16 1103
2195.60 1195
2196.04 1101
2196.49 1234
2196.93 1201
2197.37 1163
2197.81 1077
2198.25 1109
2198.69 1084
2199.14 1147
2199.58 1354
2200.02 1146
2200.46 1092
2200.90 1171
2201.35 1194
2201.79 1134
2202.23 1116
2202.67 1105
2203.12 1099
2203.56 1148
2204.00 1090
2204.44 1050
2204.89 1164
2205.33 1173
2205.77 1308
2206.21 1177
2206.66 1200
2207.10 1178
2207.54 1227
2207.98 1133
2208.43 1268
2208.87 1213
2209.31 1099
2209.76 1109
2210.20 1170
2210.64 1085
2211.09 971
2211.53 1072
2211.97 1095
2212.41 1090
2212.86 1114
2213.30 1128
2213.74 1166
2214.19 1072
2214.63 1048
2215.08 1080
2215.52 1071
2215.96 938
2216.41 1004
2216.85 1108
2217.29 1052
2217.74 1093
2218.18 1110
2218.63 940
2219.07 1036
2219.51 1002
2219.96 974
2220.40 1034
2220.85 1003
2221.29 939
2221.73 1057
2222.18 1148
2222.62 1071
2223.07 1162
2223.51 1057
2223.96 1018
2224.40 1041
2224.84 1019
2225.29 1096
2225.73 1097
2226.18 988
2226.62 1110
2227.07 1147
2227.51 1078
2227.96 1115
2228.40 1021
2228.85 1031
2229.29 1130
2229.74 1161
2230.18 1145
2230.63 1141
2231.07 1114
2231.52 918
2231.96 993
2232.41 1255
2232.85 1250
2233.30 1226
2233.74 1173
2234.19 1257
2234.63 1230
2235.08 1226
2235.53 1283
2235.97 1202
2236.42 1157
2236.86 1171
2237.31 1157
2237.75 1041
2238.20 1151
2238.65 1075
2239.09 1103
2239.54 1001
2239.98 1088
2240.43 1042
2240.88 951
2241.32 903
2241.77 969
2242.21 1019
2242.66 961
2243.11 861
2243.55 910
2244.00 939
2244.45 871
2244.89 911
2245.34 999
2245.79 955
2246.23 932
2246.68 1015
2247.13 1027
2247.57 1037
2248.02 925
2248.47 995
2248.91 915
2249.36 914
2249.81 974
2250.25 1069
2250.70 1015
2251.15 866
2251.60 809
2252.04 932
2252.49 1007
2252.94 968
2253.39 1032
2253.83 1043
2254.28 1116
2254.73 892
2255.17 956
2255.62 992
2256.07 1061
2256.52 1066
2256.97 995
2257.41 986
2257.86 960
2258.31 891
2258.76 904
2259.20 994
2259.65 979
2260.10 863
2260.55 858
2261.00 1035
2261.45 902
2261.89 934
2262.34 903
2262.79 1050
2263.24 1060
2263.69 1041
2264.13 1025
2264.58 1007
2265.03 1002
2265.48 987
2265.93 858
2266.38 1016
2266.83 1028
2267.28 1094
2267.72 1005
2268.17 1029
2268.62 1008
2269.07 1057
2269.52 1064
2269.97 1152
2270.42 1242
2270.87 1214
2271.32 1080
2271.76 1080
2272.21 1179
2272.66 1109
2273.11 1158
2273.56 1172
2274.01 1035
2274.46 1070
2274.91 1048
2275.36 1002
2275.81 1009
2276.26 1031
2276.71 972
2277.16 848
2277.61 959
2278.06 930
2278.51 976
2278.96 971
2279.41 1009
2279.86 945
2280.31 1002
2280.76 954
2281.21 975
2281.66 1022
2282.11 998
2282.56 1010
2283.01 1054
2283.46 960
2283.91 903
2284.36 933
2284.81 902
2285.26 896
2285.71 1007
2286.16 939
2286.61 935
2287.06 891
2287.51 1062
2287.96 1247
2288.42 1328
2288.87 1262
2289.32 1349
2289.77 1377
2290.22 1503
2290.67 1641
2291.12 1653
2291.57 1782
2292.02 1840
2292.48 1889
2292.93 1720
2293.38 1682
2293.83 1677
2294.28 1600
2294.73 1616
2295.18 1468
2295.63 1412
2296.09 1433
2296.54 1376
2296.99 1300
2297.44 1220
2297.89 1272
2298.35 1145
2298.80 1088
2299.25 1061
2299.70 1186
2300.15 1055
2300.60 980
2301.06 963
2301.51 974
2301.96 949
2302.41 1007
2302.87 847
2303.32 904
2303.77 878
2304.22 901
2304.67 939
2305.13 957
2305.58 894
2306.03 1015
2306.49 1111
2306.94 980
2307.39 898
2307.84 1130
2308.30 1192
2308.75 1112
2309.20 957
2309.65 1002
2310.11 1269
2310.56 1248
2311.01 1183
2311.47 1286
2311.92 1327
2312.37 1174
2312.83 1201
2313.28 1248
2313.73 1174
2314.19 1230
2314.64 1164
2315.09 1169
2315.55 1109
2316.00 944
2316.45 929
2316.91 1123
2317.36 999
2317.81 1119
2318.27 1203
2318.72 1332
2319.18 1240
2319.63 993
2320.08 977
2320.54 1083
2320.99 1042
2321.45 1195
2321.90 1163
2322.35 1142
2322.81 1143
2323.26 1284
2323.72 1337
2324.17 1263
2324.63 1407
2325.08 1481
2325.53 1650
2325.99 1748
2326.44 1665
2326.90 1741
2327.35 1674
2327.81 1814
2328.26 1549
2328.72 1388
2329.17 1464
2329.63 1307
2330.08 1183
2330.54 1182
2330.99 1180
2331.45 1110
2331.90 1083
2332.36 1176
2332.81 1204
2333.27 1112
2333.72 1074
2334.18 1123
2334.63 911
2335.09 1034
2335.54 991
2336.00 1005
2336.46 982
2336.91 1072
2337.37 1107
2337.82 1092
2338.28 961
2338.73 840
2339.19 946
2339.65 1055
2340.10 1067
2340.56 1008
2341.01 1038
2341.47 1000
2341.93 935
2342.38 956
2342.84 1088
2343.29 1138
2343.75 1042
2344.21 951
2344.66 1076
2345.12 1152
2345.58 1027
2346.03 1108
2346.49 1208
2346.94 1270
2347.40 1191
2347.86 1162
2348.31 1271
2348.77 1202
2349.23 1157
2349.69 1167
2350.14 1164
2350.60 1019
2351.06 1108
2351.51 1091
2351.97 1024
2352.43 921
2352.88 1098
2353.34 1029
2353.80 882
2354.26 1045
2354.71 973
2355.17 898
2355.63 969
2356.09 992
2356.54 1061
2357.00 991
2357.46 976
2357.92 1009
2358.37 891
2358.83 991
2359.29 1044
2359.75 1033
2360.20 1078
2360.66 1079
2361.12 1078
2361.58 1084
2362.04 1040
2362.49 1030
2362.95 1150
2363.41 1080
2363.87 1157
2364.33 1245
2364.79 1134
2365.24 1125
2365.70 1052
2366.16 1239
2366.62 1193
2367.08 1124
2367.54 1166
2367.99 1125
2368.45 1023
2368.91 1022
2369.37 1033
2369.83 1016
2370.29 1103
2370.75 1066
2371.21 1019
2371.67 1012
2372.12 1019
2372.58 988
2373.04 990
2373.50 1016
2373.96 1081
2374.42 1141
2374.88 1132
2375.34 1060
2375.80 1150
2376.26 1182
2376.72 1117
2377.18 1079
2377.64 992
2378.10 1044
2378.56 1004
2379.01 1030
2379.47 1007
2379.93 922
2380.39 1069
2380.85 1016
2381.31 1093
2381.77 1056
2382.23 1039
2382.69 995
2383.15 1122
2383.61 919
2384.07 991
2384.53 1128
2384.99 1019
2385.45 926
2385.92 892
2386.38 909
2386.84 966
2387.30 1033
2387.76 954
2388.22 1034
2388.68 973
2389.14 964
2389.60 963
2390.06 833
2390.52 995
2390.98 1166
2391.44 1023
2391.90 1011
2392.36 1099
2392.83 1079
2393.29 1049
2393.75 914
2394.21 994
2394.67 1003
2395.13 1007
2395.59 959
2396.05 930
2396.52 905
2396.98 986
2397.44 1021
2397.90 919
2398.36 958
2398.82 1044
2399.28 1001
2399.75 977
2400.21 1057
2400.67 1021
2401.13 974
2401.59 1071
2402.06 1061
2402.52 938
2402.98 762
2403.44 825
2403.90 911
2404.37 878
2404.83 971
2405.29 990
2405.75 1015
2406.21 984
2406.68 910
2407.14 887
2407.60 1058
2408.06 995
2408.53 936
2408.99 1001
2409.45 980
2409.91 862
2410.38 908
2410.84 1002
2411.30 949
2411.77 914
2412.23 866
2412.69 977
2413.15 924
2413.62 801
2414.08 948
2414.54 1084
2415.01 1082
2415.47 918
2415.93 841
2416.40 964
2416.86 1058
2417.32 944
2417.79 964
2418.25 1014
2418.71 1102
2419.18 970
2419.64 1078
2420.10 997
2420.57 998
2421.03 1003
2421.50 949
2421.96 1040
2422.42 1005
2422.89 1008
2423.35 886
2423.81 981
2424.28 990
2424.74 1057
2425.21 942
2425.67 1078
2426.14 955
2426.60 927
2427.06 958
2427.53 978
2427.99 1009
2428.46 1041
2428.92 1050
2429.39 996
2429.85 907
2430.32 913
2430.78 973
2431.24 1027
2431.71 931
2432.17 1024
2432.64 899
2433.10 895
2433.57 961
2434.03 983
2434.50 948
2434.96 962
2435.43 1022
2435.89 930
2436.36 1014
2436.82 910
2437.29 883
2437.76 990
2438.22 1052
2438.69 957
2439.15 1107
2439.62 1080
2440.08 1025
2440.55 1060
2441.01 1148
2441.48 1159
2441.95 1133
2442.41 1177
2442.88 1168
2443.34 1156
2443.81 1075
2444.27 1130
2444.74 1034
2445.21 972
2445.67 977
2446.14 876
2446.60 907
2447.07 990
2447.54 959
2448.00 1038
2448.47 902
2448.94 910
2449.40 914
2449.87 902
2450.34 954
2450.80 949
2451.27 921
2451.74 982
2452.20 940
2452.67 939
2453.14 934
2453.60 939
2454.07 940
2454.54 843
2455.00 979
2455.47 1026
2455.94 919
2456.40 897
2456.87 931
2457.34 981
2457.81 870
2458.27 963
2458.74 1104
2459.21 1093
2459.68 926
2460.14 963
2460.61 892
2461.08 875
2461.55 1006
2462.01 944
2462.48 895
2462.95 777
2463.42 834
2463.88 902
2464.35 898
2464.82 808
2465.29 925
2465.76 821
2466.22 980
2466.69 1004
2467.16 1034
2467.63 861
2468.10 873
2468.57 910
2469.03 884
2469.50 821
2469.97 880
2470.44 989
2470.91 1049
2471.38 865
2471.84 948
2472.31 923
2472.78 868
2473.25 834
2473.72 813
2474.19 920
2474.66 931
2475.13 830
2475.59 818
2476.06 872
2476.53 879
2477.00 858
2477.47 933
2477.94 929
2478.41 1093
2478.88 986
2479.35 932
2479.82 831
2480.29 916
2480.76 870
2481.23 924
2481.69 1005
2482.16 849
2482.63 809
2483.10 843
2483.57 828
2484.04 851
2484.51 839
2484.98 895
2485.45 920
2485.92 848
2486.39 916
2486.86 962
2487.33 926
2487.80 1072
2488.27 1066
2488.74 1085
2489.21 1152
2489.68 1021
2490.15 1056
2490.62 1117
2491.09 1003
2491.56 990
2492.04 1021
2492.51 1111
2492.98 1093
2493.45 1121
2493.92 1175
2494.39 1124
2494.86 970
2495.33 913
2495.80 971
2496.27 973
2496.74 1061
2497.21 983
2497.68 921
2498.16 817
2498.63 887
2499.10 849
2499.57 831
2500.04 903
2500.51 915
2500.98 927
2501.45 1072
2501.93 888
2502.40 851
2502.87 980
2503.34 897
2503.81 945
2504.28 1039
2504.76 1021
2505.23 1042
2505.70 964
2506.17 982
2506.64 975
2507.11 1043
2507.59 987
2508.06 980
2508.53 969
2509.00 979
2509.47 1038
2509.95 1188
2510.42 1167
2510.89 1205
2511.36 1130
2511.84 1144
2512.31 1135
2512.78 1054
2513.25 1146
2513.73 1112
2514.20 1086
2514.67 1028
2515.14 1150
2515.62 1056
2516.09 1136
2516.56 1107
2517.03 1031
2517.51 881
2517.98 1062
2518.45 1022
2518.93 1001
2519.40 968
2519.87 978
2520.35 1085
2520.82 969
2521.29 927
2521.77 887
2522.24 1039
2522.71 1036
2523.19 1005
2523.66 1005
2524.13 990
2524.61 896
2525.08 868
2525.55 962
2526.03 956
2526.50 1054
2526.97 1003
2527.45 1057
2527.92 912
2528.40 949
2528.87 909
2529.34 1091
2529.82 987
2530.29 1089
2530.77 971
2531.24 1031
2531.71 1099
2532.19 1082
2532.66 1229
2533.14 1181
2533.61 1205
2534.09 1147
2534.56 1032
2535.04 988
2535.51 1173
2535.98 1045
2536.46 1059
2536.93 1141
2537.41 1043
2537.88 926
2538.36 1017
2538.83 1112
2539.31 1108
2539.78 1022
2540.26 1081
2540.73 1201
2541.21 1185
2541.68 1072
2542.16 1093
2542.63 1061
2543.11 1059
2543.59 1061
2544.06 1051
2544.54 1024
2545.01 1096
2545.49 1093
2545.96 1099
2546.44 997
2546.91 1057
2547.39 1055
2547.87 1111
2548.34 1080
2548.82 1076
2549.29 1044
2549.77 1142
2550.24 1122
2550.72 1157
2551.20 1046
2551.67 1070
2552.15 1111
2552.62 1045
2553.10 1022
2553.58 1097
2554.05 1223
2554.53 1140
2555.01 1080
2555.48 1148
2555.96 1262
2556.44 1333
2556.91 1161
2557.39 1073
2557.87 1168
2558.34 1047
2558.82 1050
2559.30 1042
2559.77 1025
2560.25 1034
2560.73 1021
2561.20 892
2561.68 844
2562.16 817
2562.64 977
2563.11 825
2563.59 943
2564.07 849
2564.54 886
2565.02 919
2565.50 930
2565.98 900
2566.45 878
2566.93 925
2567.41 934
2567.89 884
2568.36 859
2568.84 892
2569.32 834
2569.80 845
2570.28 892
2570.75 996
2571.23 994
2571.71 889
2572.19 754
2572.66 871
2573.14 902
2573.62 862
2574.10 760
2574.58 801
2575.06 934
2575.53 840
2576.01 785
2576.49 857
2576.97 784
2577.45 946
2577.93 988
2578.40 853
2578.88 863
2579.36 990
2579.84 960
2580.32 881
2580.80 844
2581.28 901
2581.76 948
2582.24 920
2582.71 866
2583.19 848
2583.67 903
2584.15 904
2584.63 996
2585.11 997
2585.59 1068
2586.07 972
2586.55 961
2587.03 905
2587.51 999
2587.99 973
2588.47 948
2588.95 904
2589.42 1024
2589.90 976
2590.38 936
2590.86 981
2591.34 1149
2591.82 1129
2592.30 1036
2592.78 948
2593.26 987
2593.74 1072
2594.22 870
2594.70 898
2595.18 1098
2595.66 936
2596.14 950
2596.62 943
2597.10 958
2597.58 1008
2598.07 871
2598.55 881
2599.03 954
2599.51 910
2599.99 943
2600.47 918
2600.95 818
2601.43 831
2601.91 867
2602.39 939
2602.87 1015
2603.35 1047
2603.83 922
2604.31 939
2604.80 893
2605.28 845
2605.76 814
2606.24 908
2606.72 951
2607.20 835
2607.68 862
2608.16 971
2608.65 1020
2609.13 962
2609.61 978
2610.09 888
2610.57 848
2611.05 887
2611.53 935
2612.02 897
2612.50 984
2612.98 1090
2613.46 1057
2613.94 949
2614.43 941
2614.91 999
2615.39 971
2615.87 1041
2616.35 923
2616.84 829
2617.32 899
2617.80 836
2618.28 835
2618.77 948
2619.25 881
2619.73 920
2620.21 1018
2620.69 891
2621.18 861
2621.66 902
2622.14 903
2622.63 820
2623.11 882
2623.59 910
2624.07 948
2624.56 875
2625.04 833
2625.52 929
2626.01 979
2626.49 988
2626.97 986
2627.45 881
2627.94 715
2628.42 922
2628.90 874
2629.39 804
2629.87 856
2630.35 823
2630.84 856
2631.32 931
2631.80 950
2632.29 1008
2632.77 974
2633.26 968
2633.74 873
2634.22 896
2634.71 908
2635.19 959
2635.67 1013
2636.16 929
2636.64 957
2637.13 946
2637.61 995
2638.09 953
2638.58 1053
2639.06 985
2639.55 1108
2640.03 979
2640.52 1014
2641.00 984
2641.48 986
2641.97 940
2642.45 945
2642.94 871
2643.42 775
2643.91 951
2644.39 985
2644.88 940
2645.36 835
2645.85 851
2646.33 979
2646.82 1011
2647.30 972
2647.79 982
2648.27 899
2648.76 910
2649.24 837
2649.73 985
2650.21 889
2650.70 992
2651.18 942
2651.67 956
2652.15 963
2652.64 973
2653.12 866
2653.61 953
2654.10 965
2654.58 989
2655.07 919
2655.55 901
2656.04 1021
2656.52 1101
2657.01 1056
2657.50 982
2657.98 972
2658.47 1050
2658.95 982
2659.44 1087
2659.93 947
2660.41 806
2660.90 964
2661.38 949
2661.87 859
2662.36 898
2662.84 842
2663.33 944
2663.82 924
2664.30 905
2664.79 933
2665.28 855
2665.76 817
2666.25 928
2666.74 921
2667.22 913
2667.71 962
2668.20 913
2668.68 888
2669.17 850
2669.66 932
2670.14 951
2670.63 953
2671.12 918
2671.61 1018
2672.09 1048
2672.58 1018
2673.07 982
2673.55 1082
2674.04 1080
2674.53 1120
2675.02 1125
2675.50 985
2675.99 1067
2676.48 1091
2676.97 1149
2677.46 1096
2677.94 1107
2678.43 1021
2678.92 953
2679.41 1072
2679.89 919
2680.38 891
2680.87 927
2681.36 869
2681.85 952
2682.33 918
2682.82 953
2683.31 944
2683.80 1037
2684.29 944
2684.78 861
2685.26 957
2685.75 1018
2686.24 1068
2686.73 1149
2687.22 1057
2687.71 1006
2688.20 963
2688.68 958
2689.17 965
2689.66 1012
2690.15 953
2690.64 848
2691.13 924
2691.62 884
2692.11 810
2692.60 883
2693.09 1019
2693.57 884
2694.06 854
2694.55 899
2695.04 997
2695.53 970
2696.02 985
2696.51 959
2697.00 917
2697.49 901
2697.98 952
2698.47 935
2698.96 850
2699.45 927
2699.94 902
2700.43 889
2700.92 826
2701.41 981
2701.90 915
2702.39 938
2702.88 895
2703.37 938
2703.86 957
2704.35 912
2704.84 951
2705.33 926
2705.82 956
2706.31 970
2706.80 918
2707.29 1049
2707.78 1018
2708.27 897
2708.76 865
2709.25 866
2709.74 812
2710.23 915
2710.72 942
2711.21 1009
2711.71 1017
2712.20 975
2712.69 867
2713.18 876
2713.67 1001
2714.16 834
2714.65 927
2715.14 889
2715.63 943
2716.12 968
2716.62 894
2717.11 831
2717.60 766
2718.09 969
2718.58 958
2719.07 899
2719.56 833
2720.06 939
2720.55 985
2721.04 825
2721.53 817
2722.02 830
2722.51 817
2723.01 941
2723.50 1032
2723.99 946
2724.48 842
2724.97 854
2725.47 1003
2725.96 903
2726.45 765
2726.94 880
2727.44 904
2727.93 897
2728.42 882
2728.91 887
2729.40 848
2729.90 884
2730.39 880
2730.88 931
2731.37 981
2731.87 786
2732.36 927
2732.85 1018
2733.35 945
2733.84 908
2734.33 941
2734.82 914
2735.32 949
2735.81 977
2736.30 1048
2736.80 988
2737.29 960
2737.78 993
2738.28 920
2738.77 907
2739.26 995
2739.76 964
2740.25 998
2740.74 948
2741.24 900
2741.73 948
2742.22 988
2742.72 848
2743.21 861
2743.70 826
2744.20 846
2744.69 798
2745.19 857
2745.68 842
2746.17 886
2746.67 980
2747.16 1032
2747.66 899
2748.15 898
2748.64 954
2749.14 934
2749.63 902
2750.13 969
2750.62 879
2751.12 970
2751.61 998
2752.10 972
2752.60 905
2753.09 889
2753.59 869
2754.08 809
2754.58 888
2755.07 836
2755.57 967
2756.06 974
2756.56 968
2757.05 1007
2757.55 1106
2758.04 982
2758.54 904
2759.03 990
2759.53 924
2760.02 951
2760.52 953
2761.01 901
2761.51 846
2762.00 892
2762.50 808
2762.99 836
2763.49 871
2763.99 785
2764.48 900
2764.98 880
2765.47 930
2765.97 951
2766.46 893
2766.96 977
2767.46 968
2767.95 950
2768.45 960
2768.94 950
2769.44 1053
2769.94 955
2770.43 981
2770.93 1013
2771.42 991
2771.92 981
2772.42 1039
2772.91 977
2773.41 906
2773.91 980
2774.40 897
2774.90 1003
2775.40 931
2775.89 942
2776.39 933
2776.89 1048
2777.38 1025
2777.88 1081
2778.38 1164
2778.87 1118
2779.37 1067
2779.87 1094
2780.36 1101
2780.86 1036
2781.36 953
2781.85 1023
2782.35 921
2782.85 889
2783.35 866
2783.84 850
2784.34 881
2784.84 821
2785.34 904
2785.83 920
2786.33 913
2786.83 928
2787.33 912
2787.82 851
2788.32 822
2788.82 787
2789.32 835
2789.81 779
2790.31 753
2790.81 831
2791.31 803
2791.81 809
2792.30 830
2792.80 921
2793.30 908
2793.80 857
2794.30 955
2794.80 900
2795.29 883
2795.79 891
2796.29 1010
2796.79 983
2797.29 1006
2797.79 879
2798.29 877
2798.78 869
2799.28 983
2799.78 958
2800.28 859
2800.78 867
2801.28 803
2801.78 897
2802.28 862
2802.77 884
2803.27 811
2803.77 764
2804.27 788
2804.77 853
2805.27 904
2805.77 985
2806.27 920
2806.77 999
2807.27 912
2807.77 949
2808.27 928
2808.77 969
2809.27 976
2809.77 1021
2810.27 904
2810.77 914
2811.27 1005
2811.76 990
2812.26 968
2812.76 950
2813.26 868
2813.76 911
2814.26 986
2814.76 1017
2815.26 894
2815.76 946
2816.27 1039
2816.77 998
2817.27 963
2817.77 818
2818.27 925
2818.77 923
2819.27 936
2819.77 856
2820.27 929
2820.77 1035
2821.27 1111
2821.77 1045
2822.27 1007
2822.77 1160
2823.27 1090
2823.77 1051
2824.27 1011
2824.78 956
2825.28 822
2825.78 781
2826.28 868
2826.78 995
2827.28 863
2827.78 1005
2828.28 874
2828.79 868
2829.29 848
2829.79 793
2830.29 827
2830.79 767
2831.29 868
2831.79 868
2832.30 810
2832.80 823
2833.30 949
2833.80 820
2834.30 864
2834.80 864
2835.31 895
2835.81 905
2836.31 808
2836.81 956
2837.31 945
2837.82 985
2838.32 990
2838.82 956
2839.32 970
2839.83 1036
2840.33 989
2840.83 1038
2841.33 968
2841.84 927
2842.34 954
2842.84 982
2843.34 945
2843.85 891
2844.35 873
2844.85 973
2845.35 1025
2845.86 996
2846.36 895
2846.86 932
2847.37 951
2847.87 994
2848.37 1036
2848.87 1001
2849.38 1057
2849.88 1009
2850.38 988
2850.89 1061
2851.39 910
2851.89 1043
2852.40 1068
2852.90 877
2853.40 874
2853.91 914
2854.41 978
2854.92 943
2855.42 960
2855.92 928
2856.43 929
2856.93 1014
2857.43 894
2857.94 925
2858.44 1024
2858.95 879
2859.45 848
2859.95 830
2860.46 811
2860.96 895
2861.47 921
2861.97 890
2862.48 854
2862.98 830
2863.48 873
2863.99 800
2864.49 897
2865.00 856
2865.50 832
2866.01 737
2866.51 749
2867.02 861
2867.52 785
2868.03 784
2868.53 807
2869.04 822
2869.54 866
2870.05 796
2870.55 753
2871.06 771
2871.56 761
2872.07 938
2872.57 962
2873.08 855
2873.58 977
2874.09 989
2874.59 911
2875.10 900
2875.60 888
2876.11 918
2876.61 880
2877.12 860
2877.63 900
2878.13 911
2878.64 951
2879.14 973
2879.65 919
2880.15 917
2880.66 825
2881.17 822
2881.67 897
2882.18 921
2882.68 969
2883.19 947
2883.70 918
2884.20 1041
2884.71 1086
2885.22 953
2885.72 907
2886.23 1024
2886.74 1010
2887.24 1104
2887.75 1096
2888.25 1114
2888.76 1040
2889.27 1174
2889.77 1243
2890.28 1289
2890.79 1253
2891.30 1300
2891.80 1082
2892.31 1076
2892.82 1173
2893.32 1242
2893.83 1210
2894.34 1335
2894.84 1308
2895.35 1440
2895.86 1503
2896.37 1557
2896.87 1746
2897.38 1574
2897.89 1539
2898.40 1490
2898.90 1505
2899.41 1375
2899.92 1207
2900.43 1170
2900.93 1246
2901.44 1284
2901.95 1365
2902.46 1215
2902.96 1197
2903.47 1291
2903.98 1409
2904.49 1348
2905.00 1421
2905.50 1248
2906.01 1389
2906.52 1406
2907.03 1237
2907.54 1260
2908.05 1267
2908.55 1267
2909.06 1161
2909.57 1041
2910.08 1083
2910.59 997
2911.10 901
2911.61 895
2912.11 977
2912.62 955
2913.13 901
2913.64 1030
2914.15 988
2914.66 967
2915.17 944
2915.68 1036
2916.19 1106
2916.69 1006
2917.20 862
2917.71 996
2918.22 1086
2918.73 1080
2919.24 1030
2919.75 1034
2920.26 1134
2920.77 1019
2921.28 981
2921.79 1000
2922.30 1040
2922.81 874
2923.32 925
2923.83 969
2924.34 1124
2924.85 976
2925.36 1011
2925.87 1017
2926.38 939
2926.89 917
2927.40 962
2927.91 1039
2928.42 933
2928.93 967
2929.44 940
2929.95 893
2930.46 886
2930.97 1026
2931.48 939
2931.99 790
2932.50 837
2933.01 888
2933.52 886
2934.03 962
2934.54 992
2935.05 1005
2935.56 974
2936.07 949
2936.58 953
2937.09 974
2937.60 993
2938.12 950
2938.63 1109
2939.14 1134
2939.65 1029
2940.16 1011
2940.67 971
2941.18 955
2941.69 1000
2942.20 1054
2942.72 1114
2943.23 989
2943.74 1002
2944.25 952
2944.76 1080
2945.27 1020
2945.79 1114
2946.30 1006
2946.81 982
2947.32 1016
2947.83 1067
2948.34 1113
2948.86 931
2949.37 999
2949.88 1020
2950.39 885
2950.90 948
2951.42 940
2951.93 870
2952.44 853
2952.95 877
2953.46 824
2953.98 858
2954.49 939
2955.00 870
2955.51 824
2956.03 889
2956.54 823
2957.05 882
2957.56 862
2958.08 932
2958.59 823
2959.10 793
2959.62 930
2960.13 991
2960.64 842
2961.15 835
2961.67 951
2962.18 911
2962.69 909
2963.21 807
2963.72 846
2964.23 857
2964.75 875
2965.26 894
2965.77 993
2966.29 915
2966.80 875
2967.31 926
2967.83 986
2968.34 928
2968.85 866
2969.37 1014
2969.88 931
2970.40 964
2970.91 985
2971.42 959
2971.94 985
2972.45 1143
2972.96 974
2973.48 1070
2973.99 956
2974.51 902
2975.02 868
2975.54 868
2976.05 898
2976.56 884
2977.08 918
2977.59 908
2978.11 968
2978.62 1023
2979.14 1008
2979.65 1042
2980.16 1156
2980.68 1199
2981.19 1081
2981.71 1048
2982.22 1093
2982.74 1048
2983.25 1157
2983.77 1118
2984.28 1058
2984.80 1206
2985.31 1105
2985.83 1141
2986.34 1203
2986.86 1201
2987.37 1141
2987.89 1163
2988.40 1265
2988.92 1149
2989.44 1242
2989.95 1284
2990.47 1307
2990.98 1206
2991.50 1265
2992.01 1131
2992.53 1119
2993.04 1146
2993.56 1319
2994.08 1147
2994.59 1156
2995.11 1176
2995.62 1212
2996.14 1327
2996.66 1347
2997.17 1270
2997.69 1367
2998.20 1412
2998.72 1386
2999.24 1474
2999.75 1534
3000.27 1578
3000.79 1495
3001.30 1650
3001.82 1842
3002.33 2381
3002.85 2519
3003.37 2507
3003.88 3093
3004.40 3376
3004.92 3644
3005.43 3907
3005.95 4348
3006.47 4171
3006.99 4077
3007.50 3768
3008.02 3755
3008.54 3105
3009.05 2929
3009.57 2525
3010.09 2127
3010.60 1855
3011.12 1672
3011.64 1637
3012.16 1498
3012.67 1357
3013.19 1355
3013.71 1310
3014.23 1213
3014.74 1228
3015.26 1333
3015.78 1328
3016.30 1223
3016.82 1311
3017.33 1325
3017.85 1362
3018.37 1246
3018.89 1251
3019.40 1272
3019.92 1162
3020.44 1163
3020.96 1248
3021.48 1322
3022.00 1252
3022.51 1355
3023.03 1305
3023.55 1330
3024.07 1526
3024.59 1452
3025.11 1344
3025.62 1228
3026.14 1328
3026.66 1286
3027.18 1281
3027.70 1262
3028.22 1132
3028.74 1237
3029.25 1361
3029.77 1079
3030.29 1165
3030.81 1216
3031.33 1112
3031.85 1178
3032.37 1069
3032.89 1059
3033.41 1123
3033.93 1031
3034.45 1132
3034.96 1179
3035.48 1175
3036.00 1184
3036.52 1076
3037.04 1137
3037.56 1030
3038.08 1041
3038.60 1019
3039.12 1165
3039.64 1127
3040.16 1065
3040.68 990
3041.20 968
3041.72 1002
3042.24 1165
3042.76 1169
3043.28 1090
3043.80 1058
3044.32 1014
3044.84 995
3045.36 1063
3045.88 1080
3046.40 1129
3046.92 1105
3047.44 1088
3047.96 1137
3048.48 1076
3049.00 1128
3049.52 1007
3050.04 1018
3050.56 1057
3051.09 1015
3051.61 1038
3052.13 1023
3052.65 1055
3053.17 991
3053.69 914
3054.21 911
3054.73 921
3055.25 1026
3055.77 933
3056.29 961
3056.82 1061
3057.34 1141
3057.86 1179
3058.38 1070
3058.90 1044
3059.42 1118
3059.94 1121
3060.47 1022
3060.99 1018
3061.51 927
3062.03 1152
3062.55 1137
3063.07 1122
3063.60 1112
3064.12 965
3064.64 950
3065.16 1032
3065.68 1103
3066.21 1193
3066.73 1102
3067.25 1086
3067.77 1107
3068.29 1047
3068.82 1087
3069.34 1081
3069.86 1206
3070.38 1197
3070.90 1094
3071.43 1026
3071.95 1117
3072.47 1100
3072.99 1124
3073.52 1095
3074.04 1060
3074.56 1087
3075.09 1236
3075.61 1401
3076.13 1452
3076.65 1539
3077.18 1572
3077.70 1879
3078.22 1996
3078.75 1916
3079.27 1679
3079.79 1780
3080.32 1630
3080.84 1778
3081.36 1853
3081.89 1722
3082.41 1590
3082.93 1559
3083.46 1560
3083.98 1583
3084.50 1470
3085.03 1358
3085.55 1376
3086.07 1425
3086.60 1391
3087.12 1348
3087.64 1270
3088.17 1238
3088.69 1335
3089.22 1258
3089.74 1115
3090.26 1202
3090.79 1258
3091.31 1278
3091.84 1269
3092.36 1328
3092.89 1275
3093.41 1360
3093.93 1370
3094.46 1397
3094.98 1437
3095.51 1486
3096.03 1627
3096.56 1537
3097.08 1629
3097.61 1818
3098.13 1841
3098.66 1933
3099.18 2059
3099.70 2392
3100.23 2867
3100.75 3443
3101.28 4230
3101.80 4972
3102.33 5635
3102.85 6503
3103.38 7321
3103.91 7608
3104.43 8277
3104.96 7474
3105.48 6900
3106.01 6510
3106.53 5838
3107.06 4603
3107.58 3744
3108.11 3001
3108.63 2572
3109.16 2255
3109.69 2018
3110.21 1900
3110.74 1608
3111.26 1553
3111.79 1581
3112.31 1643
3112.84 1791
3113.37 1630
3113.89 1643
3114.42 1654
3114.94 1460
3115.47 1514
3116.00 1436
3116.52 1340
3117.05 1448
3117.58 1393
3118.10 1399
3118.63 1420
3119.16 1319
3119.68 1312
3120.21 1292
3120.73 1320
3121.26 1408
3121.79 1268
3122.31 1382
3122.84 1439
3123.37 1464
3123.90 1507
3124.42 1589
3124.95 1490
3125.48 1514
3126.00 1423
3126.53 1500
3127.06 1297
3127.58 1166
3128.11 1222
3128.64 1182
3129.17 1145
3129.69 1264
3130.22 1067
3130.75 1084
3131.28 1212
3131.80 1187
3132.33 1099
3132.86 1037
3133.39 1167
3133.91 1129
3134.44 1137
3134.97 1189
3135.50 1180
3136.03 1083
3136.55 1119
3137.08 1075
3137.61 1041
3138.14 1071
3138.67 1106
3139.19 1132
3139.72 1056
3140.25 1131
3140.78 1089
3141.31 1067
3141.84 1066
3142.36 1070
3142.89 1022
3143.42 1070
3143.95 1050
3144.48 1038
3145.01 1086
3145.54 1103
3146.06 1116
3146.59 1155
3147.12 1262
3147.65 1305
3148.18 1375
3148.71 1353
3149.24 1181
3149.77 1346
3150.30 1314
3150.83 1259
3151.35 1284
3151.88 1461
3152.41 1358
3152.94 1358
3153.47 1132
3154.00 1213
3154.53 1068
3155.06 1190
3155.59 1126
3156.12 1064
3156.65 1095
3157.18 1175
3157.71 1110
3158.24 1146
3158.77 1130
3159.30 1183
3159.83 1203
3160.36 1056
3160.89 998
3161.42 1112
3161.95 1157
3162.48 1174
3163.01 1060
3163.54 977
3164.07 982
3164.60 898
3165.13 913
3165.66 1072
3166.19 1035
3166.72 1021
3167.25 982
3167.78 1018
3168.31 1023
3168.84 968
3169.37 957
3169.90 1116
3170.44 958
3170.97 946
3171.50 891
3172.03 1028
3172.56 1032
3173.09 1032
3173.62 1166
3174.15 1148
3174.68 1027
3175.21 1054
3175.75 1091
3176.28 1160
3176.81 1254
3177.34 1225
3177.87 1127
3178.40 1110
3178.93 1033
3179.47 983
3180.00 913
3180.53 985
3181.06 971
3181.59 1077
3182.12 1039
3182.66 897
3183.19 936
3183.72 1021
3184.25 889
3184.78 1000
3185.32 1032
3185.85 1077
3186.38 1102
3186.91 980
3187.44 1026
3187.98 1076
3188.51 1126
3189.04 1058
3189.57 981
3190.11 920
3190.64 1012
3191.17 1116
3191.70 1039
3192.24 1028
3192.77 1003
3193.30 985
3193.84 998
3194.37 934
3194.90 919
3195.43 950
3195.97 1094
3196.50 1025
3197.03 1049
3197.57 988
3198.10 995
3198.63 1006
3199.17 1039
3199.70 1029
3200.23 1132
3200.77 1121
3201.30 1136
3201.83 1131
3202.37 1063
3202.90 1130
3203.43 1340
3203.97 1205
3204.50 1099
3205.03 1087
3205.57 1103
3206.10 1128
3206.63 1107
3207.17 1138
3207.70 1211
3208.24 1255
3208.77 1338
3209.30 1365
3209.84 1521
3210.37 1504
3210.91 1744
3211.44 1625
3211.98 1599
3212.51 1590
3213.04 1745
3213.58 1682
3214.11 1520
3214.65 1321
3215.18 1211
3215.72 1139
3216.25 1176
3216.79 1139
3217.32 1083
3217.86 1106
3218.39 1163
3218.93 1105
3219.46 1091
3220.00 1027
3220.53 1097
3221.07 1161
3221.60 1170
3222.14 1286
3222.67 1361
3223.21 1284
3223.74 1401
3224.28 1268
3224.81 1371
3225.35 1436
3225.88 1438
3226.42 1454
3226.95 1368
3227.49 1270
3228.02 1273
3228.56 1357
3229.10 1365
3229.63 1305
3230.17 1368
3230.70 1263
3231.24 1326
3231.78 1393
3232.31 1351
3232.85 1386
3233.38 1443
3233.92 1359
3234.46 1322
3234.99 1360
3235.53 1505
3236.06 1381
3236.60 1414
3237.14 1395
3237.67 1615
3238.21 1619
3238.75 1708
3239.28 1622
3239.82 1570
3240.36 1640
3240.89 1440
3241.43 1406
3241.97 1388
3242.50 1429
3243.04 1582
3243.58 1558
3244.11 1455
3244.65 1624
3245.19 1447
3245.72 1419
3246.26 1550
3246.80 1509
3247.34 1353
3247.87 1380
3248.41 1577
3248.95 1369
3249.49 1339
3250.02 1362
3250.56 1490
3251.10 1444
3251.64 1412
3252.17 1334
3252.71 1379
3253.25 1446
3253.79 1357
3254.32 1452
3254.86 1482
3255.40 1456
3255.94 1490
3256.48 1549
3257.01 1616
3257.55 1599
3258.09 1742
3258.63 1868
3259.17 1862
3259.70 2010
3260.24 2367
3260.78 2627
3261.32 2888
3261.86 3111
3262.40 3341
3262.93 3856
3263.47 4134
3264.01 4463
3264.55 4827
3265.09 5083
3265.63 5136
3266.17 5638
3266.71 5397
3267.24 5751
3267.78 5896
3268.32 5464
3268.86 5665
3269.40 4811
3269.94 4324
3270.48 3575
3271.02 3189
3271.56 2872
3272.10 2435
3272.64 2108
3273.18 1852
3273.71 1798
3274.25 1846
3274.79 1699
3275.33 1745
3275.87 1658
3276.41 1620
3276.95 1627
3277.49 1736
3278.03 1695
3278.57 1589
3279.11 1697
3279.65 1721
3280.19 1769
3280.73 1714
3281.27 1674
3281.81 1552
3282.35 1554
3282.89 1583
3283.43 1662
3283.97 1642
3284.51 1662
3285.05 1757
3285.59 1775
3286.13 1647
3286.67 1807
3287.21 1830
3287.75 1738
3288.30 1593
3288.84 1635
3289.38 1722
3289.92 1773
3290.46 1535
3291.00 1473
3291.54 1673
3292.08 1652
3292.62 1696
3293.16 1795
3293.70 1865
3294.24 1906
3294.79 2004
3295.33 2142
3295.87 2405
3296.41 2393
3296.95 2471
3297.49 2321
3298.03 2531
3298.57 2311
3299.12 2318
3299.66 2181
3300.20 2318
3300.74 2226
3301.28 2229
3301.82 2093
3302.37 2380
3302.91 2407
3303.45 2417
3303.99 2455
3304.53 2462
3305.08 2463
3305.62 2351
3306.16 2176
3306.70 2030
3307.24 2139
3307.79 1858
3308.33 1660
3308.87 1892
3309.41 1830
3309.96 1572
3310.50 1541
3311.04 1483
3311.58 1474
3312.13 1603
3312.67 1495
3313.21 1487
3313.75 1622
3314.30 1714
3314.84 1769
3315.38 2038
3315.92 1986
3316.47 2022
3317.01 1830
3317.55 1955
3318.10 1766
3318.64 1727
3319.18 1687
3319.73 1463
3320.27 1470
3320.81 1700
3321.36 1635
3321.90 1503
3322.44 1488
3322.99 1627
3323.53 1630
3324.07 1642
3324.62 1463
3325.16 1389
3325.70 1609
3326.25 1358
3326.79 1423
3327.34 1400
3327.88 1400
3328.42 1510
3328.97 1347
3329.51 1329
3330.06 1343
3330.60 1487
3331.14 1917
3331.69 2185
3332.23 2647
3332.78 3029
3333.32 3468
3333.86 4023
3334.41 4882
3334.95 5601
3335.50 6093
3336.04 6842
3336.59 7200
3337.13 7207
3337.68 7038
3338.22 6995
3338.77 6222
3339.31 5673
3339.86 5085
3340.40 4233
3340.94 3614
3341.49 2954
3342.03 2591
3342.58 2349
3343.13 2039
3343.67 1740
3344.22 1638
3344.76 1578
3345.31 1605
3345.85 1580
3346.40 1645
3346.94 1513
3347.49 1496
3348.03 1647
3348.58 1571
3349.12 1587
3349.67 1427
3350.22 1381
3350.76 1575
3351.31 1639
3351.85 1569
3352.40 1345
3352.94 1307
3353.49 1439
3354.04 1508
3354.58 1505
3355.13 1592
3355.67 1461
3356.22 1452
3356.77 1388
3357.31 1471
3357.86 1442
3358.41 1365
3358.95 1387
3359.50 1253
3360.05 1121
3360.59 1313
3361.14 1345
3361.68 1184
3362.23 1361
3362.78 1238
3363.33 1123
3363.87 1121
3364.42 1252
3364.97 1273
3365.51 1330
3366.06 1514
3366.61 1400
3367.15 1364
3367.70 1381
3368.25 1351
3368.79 1343
3369.34 1220
3369.89 1335
3370.44 1428
3370.98 1405
3371.53 1492
3372.08 1550
3372.63 1551
3373.17 1801
3373.72 1764
3374.27 1814
3374.82 1866
3375.36 1906
3375.91 1813
3376.46 1773
3377.01 1619
3377.56 1455
3378.10 1357
3378.65 1320
3379.20 1338
3379.75 1261
3380.30 1251
3380.84 1285
3381.39 1099
3381.94 1197
3382.49 1228
3383.04 1090
3383.59 1165
3384.13 1103
3384.68 1050
3385.23 1063
3385.78 1169
3386.33 1173
3386.88 1115
3387.43 1045
3387.97 1136
3388.52 1096
3389.07 1083
3389.62 1147
3390.17 1134
3390.72 1122
3391.27 1155
3391.82 1087
3392.37 913
3392.92 1104
3393.46 1114
3394.01 1040
3394.56 1005
3395.11 1125
3395.66 1155
3396.21 1090
3396.76 1076
3397.31 1220
3397.86 1177
3398.41 1169
3398.96 1147
3399.51 1048
3400.06 1138
3400.61 1059
3401.16 1068
3401.71 1122
3402.26 1070
3402.81 1006
3403.36 915
3403.91 1057
3404.46 915
3405.01 929
3405.56 888
3406.11 923
3406.66 1002
3407.21 1040
3407.76 987
3408.31 872
3408.86 981
3409.41 1126
3409.96 1107
3410.51 1103
3411.06 1077
3411.61 1252
3412.16 1275
3412.71 1134
3413.27 1069
3413.82 978
3414.37 1064
3414.92 1091
3415.47 1086
3416.02 1117
3416.57 999
3417.12 1098
3417.67 1203
3418.22 1078
3418.78 958
3419.33 939
3419.88 1007
3420.43 951
3420.98 1029
3421.53 1181
3422.08 1268
3422.64 1314
3423.19 1333
3423.74 1374
3424.29 1324
3424.84 1592
3425.39 1635
3425.95 1437
3426.50 1548
3427.05 1354
3427.60 1302
3428.15 1245
3428.71 1239
3429.26 1155
3429.81 1054
3430.36 1072
3430.91 1043
3431.47 1021
3432.02 1087
3432.57 1125
3433.12 977
3433.68 979
3434.23 1066
3434.78 1053
3435.33 1072
3435.89 1137
3436.44 1130
3436.99 1071
3437.54 1065
3438.10 1064
3438.65 1070
3439.20 1053
3439.76 1145
3440.31 1204
3440.86 1150
3441.42 1170
3441.97 1299
3442.52 1228
3443.07 1305
3443.63 1412
3444.18 1281
3444.73 1305
3445.29 1148
3445.84 1074
3446.39 966
3446.95 1029
3447.50 1099
3448.06 1076
3448.61 1159
3449.16 1100
3449.72 1005
3450.27 1032
3450.82 1178
3451.38 925
3451.93 1029
3452.49 1100
3453.04 1074
3453.59 1077
3454.15 1030
3454.70 1040
3455.26 951
3455.81 1017
3456.36 984
3456.92 1044
3457.47 1026
3458.03 1109
3458.58 1012
3459.14 902
3459.69 1093
3460.25 1133
3460.80 1070
3461.36 1050
3461.91 971
3462.46 1025
3463.02 1089
3463.57 1014
3464.13 1004
3464.68 1043
3465.24 1147
3465.79 1113
3466.35 1064
3466.90 1147
3467.46 1189
3468.02 1124
3468.57 1168
3469.13 1226
3469.68 1092
3470.24 1022
3470.79 1218
3471.35 1318
3471.90 1430
3472.46 1339
3473.01 1271
3473.57 1337
3474.13 1318
3474.68 1310
3475.24 1250
3475.79 1140
3476.35 1174
3476.90 1079
3477.46 1171
3478.02 1161
3478.57 1304
3479.13 1289
3479.68 1243
3480.24 1323
3480.80 1344
3481.35 1349
3481.91 1208
3482.47 1338
3483.02 1418
3483.58 1398
3484.14 1415
3484.69 1441
3485.25 1564
3485.81 1379
3486.36 1496
3486.92 1693
3487.48 1925
3488.03 2129
3488.59 2325
3489.15 2928
3489.70 3545
3490.26 3991
3490.82 4826
3491.37 5428
3491.93 5946
3492.49 6587
3493.05 7035
3493.60 6979
3494.16 6605
3494.72 5991
3495.27 5177
3495.83 4471
3496.39 3819
3496.95 3493
3497.50 2825
3498.06 2391
3498.62 2245
3499.18 2293
3499.74 2000
3500.29 1997
3500.85 2120
3501.41 2221
3501.97 2454
3502.52 2658
3503.08 2929
3503.64 3120
3504.20 3406
3504.76 3770
3505.32 3741
3505.87 3829
3506.43 3873
3506.99 3944
3507.55 3410
3508.11 3122
3508.67 3007
3509.22 2871
3509.78 2440
3510.34 2125
3510.90 2091
3511.46 1900
3512.02 1842
3512.58 1795
3513.13 1749
3513.69 1635
3514.25 1457
3514.81 1368
3515.37 1243
3515.93 1274
3516.49 1206
3517.05 1236
3517.61 1264
3518.17 1172
3518.73 1208
3519.28 1268
3519.84 1061
3520.40 1257
3520.96 1402
3521.52 1352
3522.08 1395
3522.64 1355
3523.20 1507
3523.76 1395
3524.32 1355
3524.88 1328
3525.44 1409
3526.00 1328
3526.56 1350
3527.12 1254
3527.68 1178
3528.24 1195
3528.80 1299
3529.36 1186
3529.92 1229
3530.48 1256
3531.04 1241
3531.60 1220
3532.16 1144
3532.72 1166
3533.28 1044
3533.84 1078
3534.40 1200
3534.96 1259
3535.52 1159
3536.08 1129
3536.65 1294
3537.21 1138
3537.77 1222
3538.33 1168
3538.89 1155
3539.45 1209
3540.01 1223
3540.57 1157
3541.13 1214
3541.69 1163
3542.25 1166
3542.82 1266
3543.38 1314
3543.94 1162
3544.50 1211
3545.06 1305
3545.62 1157
3546.18 1052
3546.75 1094
3547.31 1279
3547.87 1146
3548.43 1192
3548.99 1147
3549.55 1058
3550.12 984
3550.68 935
3551.24 882
3551.80 997
3552.36 1033
3552.92 970
3553.49 899
3554.05 922
3554.61 866
3555.17 846
3555.74 965
3556.30 1114
3556.86 1070
3557.42 984
3557.98 917
3558.55 956
3559.11 960
3559.67 1035
3560.23 1025
3560.80 1005
3561.36 1164
3561.92 1030
3562.49 1024
3563.05 987
3563.61 1042
3564.17 1125
3564.74 1036
3565.30 1082
3565.86 1202
3566.43 1055
3566.99 1057
3567.55 1097
3568.11 1040
3568.68 1086
3569.24 1017
3569.80 1080
3570.37 964
3570.93 1040
3571.49 1030
3572.06 1018
3572.62 1013
3573.19 986
3573.75 976
3574.31 1082
3574.88 1231
3575.44 1187
3576.00 1187
3576.57 1201
3577.13 1364
3577.70 1528
3578.26 1457
3578.82 1442
3579.39 1302
3579.95 1339
3580.52 1246
3581.08 1174
3581.64 1161
3582.21 1184
3582.77 1198
3583.34 1145
3583.90 966
3584.47 1066
3585.03 895
3585.60 951
3586.16 919
3586.72 982
3587.29 908
3587.85 925
3588.42 1054
3588.98 902
3589.55 936
3590.11 810
3590.68 798
3591.24 922
3591.81 831
3592.37 854
3592.94 827
3593.50 885
3594.07 893
3594.63 923
3595.20 929
3595.77 893
3596.33 835
3596.90 848
3597.46 915
3598.03 965
3598.59 935
3599.16 899
3599.72 911
3600.29 920
3600.86 999
3601.42 1034
3601.99 898
3602.55 969
3603.12 933
3603.69 958
3604.25 970
3604.82 929
3605.38 883
3605.95 843
3606.52 881
3607.08 876
3607.65 861
3608.21 833
3608.78 878
3609.35 816
3609.91 821
3610.48 671
3611.05 731
3611.61 720
3612.18 811
3612.75 805
3613.31 751
3613.88 779
3614.45 827
3615.01 842
3615.58 891
3616.15 928
3616.72 921
3617.28 896
3617.85 987
3618.42 963
3618.98 1119
3619.55 961
3620.12 927
3620.69 937
3621.25 985
3621.82 949
3622.39 900
3622.96 987
3623.52 966
3624.09 986
3624.66 961
3625.23 863
3625.79 830
3626.36 800
3626.93 927
3627.50 882
3628.06 796
3628.63 784
3629.20 924
3629.77 847
3630.34 787
3630.91 893
3631.47 895
3632.04 883
3632.61 927
3633.18 860
3633.75 916
3634.31 1046
3634.88 938
3635.45 899
3636.02 897
3636.59 917
3637.16 889
3637.73 870
3638.29 918
3638.86 997
3639.43 1034
3640.00 994
3640.57 1136
3641.14 1032
3641.71 994
3642.28 1145
3642.85 1044
3643.42 977
3643.98 1055
3644.55 1147
3645.12 927
3645.69 954
3646.26 985
3646.83 889
3647.40 1012
3647.97 977
3648.54 1002
3649.11 1012
3649.68 1036
3650.25 1152
3650.82 1231
3651.39 1296
3651.96 1215
3652.53 1189
3653.10 1282
3653.67 1392
3654.24 1324
3654.81 1479
3655.38 1359
3655.95 1148
3656.52 1135
3657.09 1123
3657.66 1149
3658.23 1271
3658.80 1232
3659.37 1048
3659.94 1043
3660.51 1094
3661.08 1058
3661.65 1188
3662.22 1130
3662.79 1196
3663.36 1248
3663.93 1248
3664.50 1526
3665.07 1571
3665.64 1606
3666.22 1712
3666.79 1617
3667.36 1809
3667.93 1564
3668.50 1337
3669.07 1364
3669.64 1445
3670.21 1233
3670.78 1176
3671.36 1168
3671.93 1055
3672.50 1093
3673.07 1165
3673.64 1248
3674.21 1155
3674.78 1143
3675.36 1143
3675.93 1055
3676.50 1081
3677.07 1169
3677.64 1287
3678.21 1207
3678.79 1118
3679.36 1033
3679.93 1173
3680.50 1137
3681.07 1005
3681.65 1002
3682.22 968
3682.79 917
3683.36 869
3683.94 908
3684.51 813
3685.08 778
3685.65 890
3686.23 947
3686.80 936
3687.37 860
3687.94 879
3688.52 994
3689.09 963
3689.66 957
3690.23 943
3690.81 936
3691.38 861
3691.95 883
3692.52 895
3693.10 919
3693.67 809
3694.24 858
3694.82 820
3695.39 838
3695.96 781
3696.54 810
3697.11 767
3697.68 782
3698.26 883
3698.83 933
3699.40 791
3699.98 739
3700.55 862
3701.12 780
3701.70 759
3702.27 843
3702.85 914
3703.42 931
3703.99 819
3704.57 861
3705.14 833
3705.71 907
3706.29 879
3706.86 961
3707.44 988
3708.01 925
3708.59 909
3709.16 960
3709.73 999
3710.31 969
3710.88 984
3711.46 906
3712.03 943
3712.61 979
3713.18 932
3713.75 805
3714.33 889
3714.90 923
3715.48 990
3716.05 1045
3716.63 902
3717.20 966
3717.78 991
3718.35 863
3718.93 886
3719.50 916
3720.08 996
3720.65 908
3721.23 940
3721.80 822
3722.38 853
3722.95 847
3723.53 763
3724.11 806
3724.68 819
3725.26 805
3725.83 797
3726.41 851
3726.98 758
3727.56 747
3728.13 737
3728.71 849
3729.29 855
3729.86 792
3730.44 812
3731.01 903
3731.59 862
3732.17 827
3732.74 920
3733.32 910
3733.89 960
3734.47 978
3735.05 876
3735.62 816
3736.20 938
3736.77 974
3737.35 891
3737.93 849
3738.50 819
3739.08 887
3739.66 931
3740.23 851
3740.81 795
3741.39 769
3741.96 781
3742.54 718
3743.12 762
3743.69 818
3744.27 774
3744.85 759
3745.43 767
3746.00 751
3746.58 772
3747.16 777
3747.73 699
3748.31 788
3748.89 749
3749.47 812
3750.04 969
3750.62 860
3751.20 913
3751.78 774
3752.35 875
3752.93 857
3753.51 838
3754.09 798
3754.66 826
3755.24 784
3755.82 843
3756.40 820
3756.98 793
3757.55 927
3758.13 884
3758.71 857
3759.29 960
3759.87 1023
3760.44 950
3761.02 994
3761.60 853
3762.18 879
3762.76 933
3763.34 927
3763.91 792
3764.49 847
3765.07 873
3765.65 850
3766.23 841
3766.81 790
3767.39 918
3767.96 914
3768.54 837
3769.12 851
3769.70 879
3770.28 873
3770.86 901
3771.44 913
3772.02 1053
3772.60 969
3773.18 917
3773.76 913
3774.33 911
3774.91 854
3775.49 769
3776.07 819
3776.65 898
3777.23 895
3777.81 863
3778.39 913
3778.97 829
3779.55 924
3780.13 898
3780.71 943
3781.29 816
3781.87 810
3782.45 914
3783.03 863
3783.61 875
3784.19 899
3784.77 788
3785.35 830
3785.93 783
3786.51 824
3787.09 830
3787.67 928
3788.25 906
3788.83 879
3789.41 903
3789.99 858
3790.57 885
3791.15 954
3791.73 991
3792.31 931
3792.89 989
3793.48 929
3794.06 1058
3794.64 1079
3795.22 1119
3795.80 1038
3796.38 1073
3796.96 1063
3797.54 1006
3798.12 1197
3798.70 1207
3799.28 1237
3799.87 1313
3800.45 1400
3801.03 1501
3801.61 1467
3802.19 1657
3802.77 1708
3803.35 1649
3803.94 1598
3804.52 1465
3805.10 1512
3805.68 1670
3806.26 1521
3806.84 1592
3807.43 1399
3808.01 1391
3808.59 1375
3809.17 1349
3809.75 1583
3810.34 1316
3810.92 1401
3811.50 1397
3812.08 1441
3812.66 1495
3813.25 1618
3813.83 1697
3814.41 1983
3814.99 2036
3815.58 1878
3816.16 1898
3816.74 1890
3817.32 1747
3817.91 1678
3818.49 1426
3819.07 1425
3819.65 1284
3820.24 1226
3820.82 1120
3821.40 1083
3821.99 1108
3822.57 917
3823.15 1015
3823.73 984
3824.32 897
3824.90 921
3825.48 951
3826.07 883
3826.65 957
3827.23 918
3827.82 947
3828.40 924
3828.98 1028
3829.57 939
3830.15 999
3830.73 892
3831.32 848
3831.90 855
3832.49 898
3833.07 896
3833.65 994
3834.24 1020
3834.82 945
3835.41 892
3835.99 896
3836.57 885
3837.16 867
3837.74 763
3838.33 749
3838.91 800
3839.49 839
3840.08 872
3840.66 865
3841.25 798
3841.83 828
3842.42 834
3843.00 869
3843.58 816
3844.17 848
3844.75 871
3845.34 962
3845.92 925
3846.51 870
3847.09 918
3847.68 912
3848.26 799
3848.85 828
3849.43 930
3850.02 958
3850.60 841
3851.19 826
3851.77 816
3852.36 746
3852.94 796
3853.53 909
3854.11 868
3854.70 846
3855.29 726
3855.87 713
3856.46 776
3857.04 785
3857.63 972
3858.21 892
3858.80 884
3859.39 856
3859.97 999
3860.56 965
3861.14 1002
3861.73 989
3862.31 907
3862.90 942
3863.49 981
3864.07 999
3864.66 1019
3865.25 1053
3865.83 1161
3866.42 1175
3867.00 1111
3867.59 1101
3868.18 1135
3868.76 1196
3869.35 1128
3869.94 1029
3870.52 979
3871.11 952
3871.70 942
3872.28 905
3872.87 945
3873.46 917
3874.04 879
3874.63 850
3875.22 904
3875.80 904
3876.39 957
3876.98 982
3877.57 991
3878.15 957
3878.74 861
3879.33 901
3879.92 807
3880.50 802
3881.09 854
3881.68 946
3882.26 799
3882.85 728
3883.44 763
3884.03 646
3884.62 823
3885.20 885
3885.79 772
3886.38 816
3886.97 891
3887.55 854
3888.14 793
3888.73 777
3889.32 907
3889.91 988
3890.49 1128
3891.08 1100
3891.67 1067
3892.26 967
3892.85 986
3893.44 975
3894.02 1016
3894.61 917
3895.20 929
3895.79 890
3896.38 800
3896.97 790
3897.56 878
3898.14 888
3898.73 841
3899.32 721
3899.91 791
3900.50 789
3901.09 854
3901.68 829
3902.27 831
3902.86 840
3903.44 902
3904.03 944
3904.62 940
3905.21 983
3905.80 1014
3906.39 1138
3906.98 1084
3907.57 1024
3908.16 1027
3908.75 1035
3909.34 1027
3909.93 994
3910.52 906
3911.11 934
3911.70 915
3912.29 1025
3912.88 993
3913.47 947
3914.06 876
3914.65 828
3915.24 909
3915.83 832
3916.42 755
3917.01 726
3917.60 734
3918.19 838
3918.78 861
3919.37 832
3919.96 907
3920.55 860
3921.14 793
3921.73 842
3922.32 858
3922.91 870
3923.50 913
3924.09 875
3924.68 784
3925.27 712
3925.86 789
3926.45 821
3927.05 897
3927.64 839
3928.23 907
3928.82 770
3929.41 899
3930.00 799
3930.59 863
3931.18 783
3931.77 680
3932.37 733
3932.96 734
3933.55 687
3934.14 680
3934.73 670
3935.32 788
3935.91 866
3936.51 890
3937.10 826
3937.69 876
3938.28 968
3938.87 899
3939.46 766
3940.06 696
3940.65 875
3941.24 895
3941.83 906
3942.42 777
3943.02 848
3943.61 858
3944.20 821
3944.79 832
3945.39 889
3945.98 833
3946.57 805
3947.16 847
3947.76 782
3948.35 945
3948.94 817
3949.53 677
3950.13 777
3950.72 786
3951.31 752
3951.90 831
3952.50 809
3953.09 827
3953.68 835
3954.28 852
3954.87 838
3955.46 861
3956.05 798
3956.65 892
3957.24 854
3957.83 968
3958.43 914
3959.02 889
3959.61 895
3960.21 862
3960.80 905
3961.39 851
3961.99 944
3962.58 1145
3963.17 1025
3963.77 916
3964.36 946
3964.96 1150
3965.55 1075
3966.14 1184
3966.74 1089
3967.33 1104
3967.93 1134
3968.52 1171
3969.11 1159
3969.71 1247
3970.30 1148
3970.90 1040
3971.49 1071
3972.08 1018
3972.68 1000
3973.27 1039
3973.87 1135
3974.46 1180
3975.06 1296
3975.65 1367
3976.25 1514
3976.84 1673
3977.43 1652
3978.03 1553
3978.62 1547
3979.22 1567
3979.81 1462
3980.41 1358
3981.00 1297
3981.60 1236
3982.19 1051
3982.79 1113
3983.38 1252
3983.98 1170
3984.57 1009
3985.17 1074
3985.76 1152
3986.36 1104
3986.96 1115
3987.55 1039
3988.15 972
3988.74 968
3989.34 1021
3989.93 1014
3990.53 1026
3991.12 938
3991.72 1063
3992.32 995
3992.91 1002
3993.51 1056
3994.10 997
3994.70 976
3995.30 903
3995.89 950
3996.49 975
3997.08 995
3997.68 1021
3998.28 926
3998.87 993
3999.47 915
4000.07 815
4000.66 832
4001.26 1018
4001.85 1051
4002.45 978
4003.05 930
4003.64 840
4004.24 958
4004.84 1069
4005.43 1012
4006.03 1011
4006.63 1103
4007.23 1110
4007.82 1002
4008.42 1014
4009.02 1080
4009.61 996
4010.21 1028
4010.81 971
4011.41 1001
4012.00 890
4012.60 885
4013.20 865
4013.79 935
4014.39 943
4014.99 962
4015.59 942
4016.18 941
4016.78 797
4017.38 836
4017.98 883
4018.58 843
4019.17 983
4019.77 920
4020.37 846
4020.97 917
4021.56 932
4022.16 833
4022.76 761
4023.36 869
4023.96 882
4024.56 938
4025.15 878
4025.75 847
4026.35 922
4026.95 993
4027.55 939
4028.15 899
4028.74 876
4029.34 983
4029.94 1015
4030.54 999
4031.14 1108
4031.74 1081
4032.34 1212
4032.93 1330
4033.53 1437
4034.13 1356
4034.73 1540
4035.33 1452
4035.93 1345
4036.53 1298
4037.13 1191
4037.73 1143
4038.33 998
4038.93 1005
4039.52 928
4040.12 820
4040.72 786
4041.32 944
4041.92 868
4042.52 946
4043.12 777
4043.72 814
4044.32 862
4044.92 885
4045.52 825
4046.12 828
4046.72 888
4047.32 824
4047.92 836
4048.52 859
4049.12 833
4049.72 834
4050.32 761
4050.92 797
4051.52 817
4052.12 947
4052.72 932
4053.32 870
4053.92 933
4054.52 922
4055.12 850
4055.72 812
4056.32 780
4056.92 817
4057.52 847
4058.13 793
4058.73 751
4059.33 711
4059.93 665
4060.53 766
4061.13 803
4061.73 809
4062.33 793
4062.93 759
4063.53 725
4064.14 703
4064.74 624
4065.34 722
4065.94 770
4066.54 751
4067.14 684
4067.74 768
4068.34 672
4068.95 651
4069.55 675
4070.15 809
4070.75 817
4071.35 750
4071.95 877
4072.56 759
4073.16 811
4073.76 885
4074.36 799
4074.96 862
4075.57 938
4076.17 953
4076.77 904
4077.37 820
4077.97 915
4078.58 772
4079.18 800
4079.78 985
4080.38 935
4080.99 909
4081.59 865
4082.19 880
4082.79 896
4083.40 910
4084.00 851
4084.60 791
4085.20 902
4085.81 753
4086.41 795
4087.01 743
4087.61 882
4088.22 845
4088.82 742
4089.42 727
4090.03 729
4090.63 738
4091.23 735
4091.84 738
4092.44 721
4093.04 786
4093.65 829
4094.25 901
4094.85 785
4095.46 744
4096.06 792
4096.66 790
4097.27 785
4097.87 760
4098.47 736
4099.08 817
4099.68 784
4100.29 734
4100.89 721
4101.49 779
4102.10 693
4102.70 764
4103.30 750
4103.91 777
4104.51 760
4105.12 749
4105.72 709
4106.33 698
4106.93 744
4107.53 793
4108.14 782
4108.74 730
4109.35 636
4109.95 677
4110.56 708
4111.16 695
4111.77 645
4112.37 737
4112.98 697
4113.58 689
4114.19 716
4114.79 715
4115.40 769
4116.00 709
4116.61 603
4117.21 696
4117.82 642
4118.42 697
4119.03 734
4119.63 655
4120.24 686
4120.84 718
4121.45 768
4122.05 760
4122.66 758
4123.26 653
4123.87 678
4124.47 630
4125.08 659
4125.69 683
4126.29 637
4126.90 643
4127.50 757
4128.11 764
4128.71 813
4129.32 784
4129.93 670
4130.53 726
4131.14 800
4131.74 766
4132.35 862
4132.96 741
4133.56 836
4134.17 845
4134.78 834
4135.38 750
4135.99 711
4136.60 788
4137.20 853
4137.81 839
4138.42 845
4139.02 800
4139.63 884
4140.24 867
4140.84 846
4141.45 875
4142.06 1018
4142.66 937
4143.27 904
4143.88 960
4144.48 985
4145.09 978
4145.70 943
4146.31 881
4146.91 773
4147.52 764
4148.13 839
4148.73 830
4149.34 689
4149.95 708
4150.56 822
4151.16 679
4151.77 812
4152.38 918
4152.99 830
4153.60 762
4154.20 698
4154.81 783
4155.42 806
4156.03 852
4156.63 959
4157.24 1046
4157.85 955
4158.46 1001
4159.07 1069
4159.68 1155
4160.28 945
4160.89 1052
4161.50 976
4162.11 908
4162.72 794
4163.33 789
4163.93 951
4164.54 891
4165.15 794
4165.76 791
4166.37 852
4166.98 883
4167.59 872
4168.19 811
4168.80 863
4169.41 847
4170.02 784
4170.63 819
4171.24 873
4171.85 860
4172.46 747
4173.07 786
4173.68 787
4174.29 759
4174.89 733
4175.50 673
4176.11 738
4176.72 660
4177.33 744
4177.94 711
4178.55 778
4179.16 792
4179.77 730
4180.38 675
4180.99 711
4181.60 740
4182.21 823
4182.82 775
4183.43 721
4184.04 724
4184.65 770
4185.26 749
4185.87 791
4186.48 806
4187.09 769
4187.70 697
4188.31 713
4188.92 687
4189.53 789
4190.14 696
4190.75 754
4191.36 814
4191.97 746
4192.58 858
4193.19 867
4193.80 786
4194.42 836
4195.03 902
4195.64 811
4196.25 831
4196.86 870
4197.47 913
4198.08 940
4198.69 877
4199.30 842
4199.91 827
4200.53 906
4201.14 888
4201.75 851
4202.36 807
4202.97 868
4203.58 878
4204.19 852
4204.80 803
4205.42 817
4206.03 839
4206.64 810
4207.25 817
4207.86 788
4208.47 853
4209.09 828
4209.70 853
4210.31 781
4210.92 749
4211.53 840
4212.15 789
4212.76 855
4213.37 881
4213.98 841
4214.59 826
4215.21 851
4215.82 875
4216.43 881
4217.04 896
4217.66 969
4218.27 954
4218.88 1112
4219.49 1060
4220.11 1031
4220.72 1095
4221.33 969
4221.94 938
4222.56 956
4223.17 962
4223.78 1048
4224.40 1002
4225.01 927
4225.62 1020
4226.23 1017
4226.85 1144
4227.46 1053
4228.07 945
4228.69 1073
4229.30 1054
4229.91 1037
4230.53 1174
4231.14 1348
4231.75 1607
4232.37 1803
4232.98 2056
4233.59 2473
4234.21 2568
4234.82 2830
4235.44 3025
4236.05 2992
4236.66 2885
4237.28 2770
4237.89 2387
4238.50 2094
4239.12 1877
4239.73 1555
4240.35 1292
4240.96 1310
4241.58 1241
4242.19 1156
4242.80 1140
4243.42 1226
4244.03 1121
4244.65 1110
4245.26 1108
4245.88 1165
4246.49 1105
4247.10 1119
4247.72 1237
4248.33 1138
4248.95 1233
4249.56 1166
4250.18 1051
4250.79 1010
4251.41 1025
4252.02 962
4252.64 893
4253.25 980
4253.87 889
4254.48 1005
4255.10 1029
4255.71 881
4256.33 964
4256.94 1041
4257.56 1071
4258.17 952
4258.79 939
4259.41 910
4260.02 954
4260.64 899
4261.25 883
4261.87 873
4262.48 844
4263.10 828
4263.71 878
4264.33 898
4264.95 904
4265.56 946
4266.18 923
4266.79 1019
4267.41 844
4268.03 859
4268.64 897
4269.26 982
4269.87 1056
4270.49 1051
4271.11 1119
4271.72 989
4272.34 997
4272.96 1082
4273.57 1181
4274.19 1252
4274.81 1396
4275.42 1459
4276.04 1386
4276.66 1516
4277.27 1568
4277.89 1753
4278.51 1624
4279.12 1399
4279.74 1274
4280.36 1210
4280.97 1121
4281.59 1225
4282.21 1137
4282.83 931
4283.44 958
4284.06 1012
4284.68 969
4285.29 962
4285.91 889
4286.53 870
4287.15 846
4287.76 843
4288.38 842
4289.00 832
4289.62 825
4290.23 923
4290.85 960
4291.47 891
4292.09 845
4292.71 871
4293.32 878
4293.94 924
4294.56 852
4295.18 923
4295.80 967
4296.41 792
4297.03 872
4297.65 901
4298.27 837
4298.89 781
4299.50 829
4300.12 863
4300.74 835
4301.36 793
4301.98 850
4302.60 872
4303.22 942
4303.83 832
4304.45 828
4305.07 924
4305.69 811
4306.31 900
4306.93 808
4307.55 830
4308.17 863
4308.79 832
4309.40 902
4310.02 1015
4310.64 885
4311.26 826
4311.88 855
4312.50 885
4313.12 960
4313.74 847
4314.36 788
4314.98 856
4315.60 1018
4316.22 938
4316.84 883
4317.46 878
4318.08 874
4318.70 843
4319.32 932
4319.94 912
4320.56 977
4321.18 1043
4321.80 1008
4322.42 980
4323.04 1023
4323.66 1009
4324.28 958
4324.90 1002
4325.52 1070
4326.14 1177
4326.76 1118
4327.38 990
4328.00 1099
4328.62 1125
4329.24 1253
4329.86 1056
4330.48 1063
4331.10 1069
4331.72 1060
4332.34 1204
4332.96 1255
4333.58 1321
4334.20 1352
4334.82 1553
4335.45 1779
4336.07 1905
4336.69 2138
4337.31 2429
4337.93 2539
4338.55 2490
4339.17 2744
4339.79 2720
4340.41 2294
4341.04 2297
4341.66 2197
4342.28 2079
4342.90 2197
4343.52 2408
4344.14 2695
4344.76 3236
4345.39 3757
4346.01 4198
4346.63 4998
4347.25 4773
4347.87 4769
4348.50 4646
4349.12 4345
4349.74 3794
4350.36 3058
4350.98 2607
4351.61 2270
4352.23 2120
4352.85 1685
4353.47 1663
4354.09 1452
4354.72 1390
4355.34 1469
4355.96 1423
4356.58 1304
4357.21 1299
4357.83 1302
4358.45 1406
4359.07 1316
4359.70 1257
4360.32 1351
4360.94 1361
4361.56 1333
4362.19 1240
4362.81 1411
4363.43 1385
4364.06 1322
4364.68 1253
4365.30 1201
4365.93 1168
4366.55 1200
4367.17 1271
4367.80 1116
4368.42 1011
4369.04 1073
4369.67 966
4370.29 857
4370.91 965
4371.54 962
4372.16 948
4372.78 869
4373.41 859
4374.03 927
4374.65 862
4375.28 826
4375.90 967
4376.53 933
4377.15 944
4377.77 1011
4378.40 919
4379.02 991
4379.65 1046
4380.27 1176
4380.89 1099
4381.52 1031
4382.14 971
4382.77 968
4383.39 954
4384.02 1009
4384.64 1000
4385.26 1081
4385.89 1098
4386.51 981
4387.14 939
4387.76 964
4388.39 1007
4389.01 926
4389.64 898
4390.26 882
4390.89 807
4391.51 863
4392.14 797
4392.76 855
4393.39 897
4394.01 784
4394.64 790
4395.26 914
4395.89 852
4396.51 875
4397.14 921
4397.76 974
4398.39 918
4399.01 902
4399.64 955
4400.27 974
4400.89 935
4401.52 883
4402.14 788
4402.77 773
4403.39 803
4404.02 899
4404.65 885
4405.27 776
4405.90 828
4406.52 919
4407.15 954
4407.78 904
4408.40 957
4409.03 958
4409.65 954
4410.28 941
4410.91 1031
4411.53 1052
4412.16 1004
4412.79 986
4413.41 1090
4414.04 1009
4414.67 1012
4415.29 913
4415.92 880
4416.55 826
4417.17 856
4417.80 978
4418.43 910
4419.05 892
4419.68 852
4420.31 915
4420.93 888
4421.56 837
4422.19 821
4422.82 824
4423.44 833
4424.07 869
4424.70 787
4425.32 765
4425.95 789
4426.58 816
4427.21 825
4427.83 776
4428.46 775
4429.09 896
4429.72 893
4430.35 838
4430.97 871
4431.60 853
4432.23 755
4432.86 850
4433.48 950
4434.11 903
4434.74 866
4435.37 935
4436.00 965
4436.62 1024
4437.25 1135
4437.88 1067
4438.51 987
4439.14 1030
4439.77 971
4440.39 909
4441.02 894
4441.65 959
4442.28 920
4442.91 810
4443.54 817
4444.17 785
4444.79 822
4445.42 903
4446.05 850
4446.68 956
4447.31 957
4447.94 905
4448.57 982
4449.20 999
4449.83 937
4450.46 959
4451.08 988
4451.71 916
4452.34 988
4452.97 935
4453.60 964
4454.23 1054
4454.86 1072
4455.49 1204
4456.12 1296
4456.75 1191
4457.38 1336
4458.01 1304
4458.64 1194
4459.27 1217
4459.90 1104
4460.53 1056
4461.16 861
4461.79 868
4462.42 840
4463.05 922
4463.68 927
4464.31 811
4464.94 732
4465.57 804
4466.20 942
4466.83 839
4467.46 853
4468.09 792
4468.72 830
4469.35 750
4469.98 852
4470.61 842
4471.24 818
4471.87 814
4472.50 845
4473.13 758
4473.76 756
4474.40 766
4475.03 751
4475.66 717
4476.29 702
4476.92 837
4477.55 799
4478.18 813
4478.81 728
4479.44 758
4480.07 805
4480.71 717
4481.34 850
4481.97 865
4482.60 888
4483.23 846
4483.86 942
4484.49 988
4485.13 964
4485.76 954
4486.39 866
4487.02 912
4487.65 949
4488.28 934
4488.92 943
4489.55 1003
4490.18 1002
4490.81 825
4491.44 857
4492.08 995
4492.71 1058
4493.34 931
4493.97 922
4494.61 963
4495.24 962
4495.87 977
4496.50 903
4497.13 995
4497.77 1035
4498.40 1187
4499.03 1229
4499.67 1360
4500.30 1386
4500.93 1436
4501.56 1537
4502.20 1714
4502.83 1649
4503.46 1558
4504.09 1422
4504.73 1338
4505.36 1159
4505.99 1092
4506.63 1101
4507.26 1135
4507.89 1141
4508.53 1029
4509.16 1005
4509.79 1000
4510.43 1005
4511.06 851
4511.69 944
4512.33 873
4512.96 874
4513.59 901
4514.23 903
4514.86 844
4515.49 901
4516.13 890
4516.76 839
4517.40 869
4518.03 869
4518.66 804
4519.30 842
4519.93 782
4520.57 819
4521.20 758
4521.83 783
4522.47 801
4523.10 852
4523.74 822
4524.37 785
4525.01 834
4525.64 820
4526.27 872
4526.91 882
4527.54 870
4528.18 814
4528.81 931
4529.45 1014
4530.08 829
4530.72 904
4531.35 928
4531.99 926
4532.62 857
4533.26 871
4533.89 875
4534.53 958
4535.16 831
4535.80 828
4536.43 925
4537.07 836
4537.70 788
4538.34 805
4538.97 789
4539.61 871
4540.24 866
4540.88 791
4541.52 712
4542.15 764
4542.79 731
4543.42 651
4544.06 691
4544.69 733
4545.33 836
4545.97 779
4546.60 801
4547.24 784
4547.87 859
4548.51 874
4549.15 828
4549.78 855
4550.42 821
4551.05 853
4551.69 842
4552.33 868
4552.96 891
4553.60 812
4554.24 773
4554.87 806
4555.51 811
4556.15 795
4556.78 723
4557.42 734
4558.06 836
4558.69 685
4559.33 727
4559.97 722
4560.60 655
4561.24 716
4561.88 759
4562.51 727
4563.15 786
4563.79 768
4564.43 730
4565.06 739
4565.70 774
4566.34 648
4566.97 760
4567.61 807
4568.25 868
4568.89 835
4569.52 779
4570.16 815
4570.80 781
4571.44 764
4572.07 789
4572.71 762
4573.35 731
4573.99 732
4574.63 818
4575.26 808
4575.90 773
4576.54 793
4577.18 810
4577.82 810
4578.45 847
4579.09 787
4579.73 828
4580.37 783
4581.01 719
4581.65 702
4582.28 711
4582.92 753
4583.56 823
4584.20 889
4584.84 897
4585.48 979
4586.12 1006
4586.75 932
4587.39 944
4588.03 1109
4588.67 1226
4589.31 1251
4589.95 1507
4590.59 1822
4591.23 1736
4591.87 1875
4592.50 1831
4593.14 1847
4593.78 1749
4594.42 1622
4595.06 1414
4595.70 1155
4596.34 1080
4596.98 1104
4597.62 980
4598.26 927
4598.90 1027
4599.54 1052
4600.18 1052
4600.82 1025
4601.46 1059
4602.10 1057
4602.74 1082
4603.38 1106
4604.02 944
4604.66 1055
4605.30 967
4605.94 1065
4606.58 976
4607.22 972
4607.86 933
4608.50 941
4609.14 875
4609.78 908
4610.42 795
4611.06 731
4611.70 794
4612.34 912
4612.98 804
4613.62 758
4614.26 744
4614.90 820
4615.54 786
4616.18 761
4616.82 757
4617.47 759
4618.11 905
4618.75 808
4619.39 813
4620.03 766
4620.67 724
4621.31 756
4621.95 717
4622.59 806
4623.23 812
4623.88 935
4624.52 852
4625.16 758
4625.80 806
4626.44 823
4627.08 808
4627.72 823
4628.37 816
4629.01 921
4629.65 844
4630.29 867
4630.93 989
4631.58 1043
4632.22 1022
4632.86 1058
4633.50 1014
4634.14 1002
4634.79 915
4635.43 816
4636.07 867
4636.71 820
4637.35 855
4638.00 850
4638.64 741
4639.28 839
4639.92 911
4640.57 894
4641.21 826
4641.85 768
4642.49 885
4643.14 845
4643.78 760
4644.42 790
4645.06 875
4645.71 848
4646.35 753
4646.99 827
4647.64 729
4648.28 846
4648.92 781
4649.56 791
4650.21 755
4650.85 812
4651.49 801
4652.14 739
4652.78 783
4653.42 809
4654.07 750
4654.71 684
4655.35 727
4656.00 730
4656.64 720
4657.29 660
4657.93 792
4658.57 804
4659.22 845
4659.86 769
4660.50 797
4661.15 888
4661.79 851
4662.44 718
4663.08 660
4663.72 714
4664.37 729
4665.01 655
4665.66 731
4666.30 637
4666.95 678
4667.59 806
4668.23 687
4668.88 735
4669.52 693
4670.17 658
4670.81 606
4671.46 662
4672.10 723
4672.75 668
4673.39 633
4674.04 641
4674.68 693
4675.32 745
4675.97 698
4676.61 666
4677.26 701
4677.90 756
4678.55 798
4679.20 726
4679.84 723
4680.49 712
4681.13 790
4681.78 801
4682.42 763
4683.07 869
4683.71 719
4684.36 693
4685.00 813
4685.65 741
4686.29 752
4686.94 750
4687.59 823
4688.23 724
4688.88 678
4689.52 677
4690.17 791
4690.82 757
4691.46 864
4692.11 892
4692.75 812
4693.40 853
4694.05 906
4694.69 926
4695.34 919
4695.98 1135
4696.63 1123
4697.28 1393
4697.92 1579
4698.57 1735
4699.22 1838
4699.86 1873
4700.51 1897
4701.16 2002
4701.80 1641
4702.45 1532
4703.10 1419
4703.74 1187
4704.39 1133
4705.04 969
4705.68 907
4706.33 962
4706.98 1033
4707.63 1011
4708.27 1141
4708.92 1074
4709.57 1011
4710.21 1071
4710.86 1090
4711.51 1117
4712.16 1118
4712.80 1049
4713.45 1069
4714.10 1014
4714.75 1000
4715.39 908
4716.04 980
4716.69 1022
4717.34 913
4717.99 942
4718.63 1002
4719.28 965
4719.93 934
4720.58 935
4721.22 984
4721.87 1048
4722.52 972
4723.17 970
4723.82 1080
4724.47 1042
4725.11 1239
4725.76 1245
4726.41 1259
4727.06 1240
4727.71 1287
4728.36 1380
4729.00 1316
4729.65 1269
4730.30 1091
4730.95 1027
4731.60 1049
4732.25 869
4732.90 873
4733.55 892
4734.19 915
4734.84 880
4735.49 944
4736.14 903
4736.79 853
4737.44 965
4738.09 881
4738.74 920
4739.39 948
4740.04 978
4740.69 1060
4741.34 1051
4741.99 965
4742.64 969
4743.28 967
4743.93 949
4744.58 838
4745.23 920
4745.88 860
4746.53 839
4747.18 847
4747.83 1050
4748.48 1028
4749.13 901
4749.78 961
4750.43 993
4751.08 1015
4751.73 1064
4752.38 999
4753.03 994
4753.68 967
4754.33 955
4754.98 954
4755.63 911
4756.29 890
4756.94 861
4757.59 851
4758.24 921
4758.89 949
4759.54 836
4760.19 790
4760.84 745
4761.49 727
4762.14 832
4762.79 866
4763.44 763
4764.09 730
4764.74 774
4765.40 756
4766.05 792
4766.70 844
4767.35 911
4768.00 816
4768.65 780
4769.30 822
4769.95 691
4770.61 774
4771.26 767
4771.91 729
4772.56 740
4773.21 807
4773.86 765
4774.52 727
4775.17 727
4775.82 647
4776.47 586
4777.12 669
4777.77 748
4778.43 649
4779.08 668
4779.73 791
4780.38 783
4781.04 800
4781.69 709
4782.34 864
4782.99 758
4783.64 677
4784.30 758
4784.95 753
4785.60 759
4786.25 735
4786.91 774
4787.56 732
4788.21 807
4788.86 741
4789.52 743
4790.17 726
4790.82 704
4791.48 762
4792.13 754
4792.78 702
4793.43 723
4794.09 737
4794.74 762
4795.39 698
4796.05 655
4796.70 695
4797.35 565
4798.01 686
4798.66 775
4799.31 789
4799.97 812
4800.62 735
4801.27 737
4801.93 757
4802.58 744
4803.23 756
4803.89 716
4804.54 679
4805.20 763
4805.85 757
4806.50 770
4807.16 841
4807.81 842
4808.47 913
4809.12 817
4809.77 796
4810.43 803
4811.08 885
4811.74 870
4812.39 882
4813.04 810
4813.70 912
4814.35 907
4815.01 966
4815.66 810
4816.32 856
4816.97 828
4817.63 868
4818.28 910
4818.94 908
4819.59 864
4820.24 963
4820.90 1053
4821.55 939
4822.21 948
4822.86 899
4823.52 1021
4824.17 807
4824.83 935
4825.49 950
4826.14 1026
4826.80 891
4827.45 1065
4828.11 1004
4828.76 978
4829.42 840
4830.07 934
4830.73 990
4831.38 1013
4832.04 985
4832.69 1109
4833.35 1155
4834.01 1145
4834.66 1149
4835.32 1186
4835.97 1222
4836.63 1285
4837.29 1228
4837.94 1292
4838.60 1328
4839.25 1322
4839.91 1185
4840.57 1223
4841.22 1357
4841.88 1348
4842.54 1238
4843.19 1296
4843.85 1333
4844.50 1281
4845.16 1462
4845.82 1471
4846.47 1746
4847.13 1884
4847.79 1959
4848.44 2217
4849.10 2390
4849.76 2677
4850.41 2653
4851.07 2827
4851.73 2820
4852.39 2608
4853.04 2433
4853.70 2242
4854.36 2131
4855.01 2023
4855.67 2113
4856.33 2247
4856.99 2370
4857.64 2331
4858.30 2319
4858.96 2617
4859.62 2807
4860.27 2498
4860.93 2556
4861.59 2314
4862.25 2151
4862.90 2058
4863.56 1999
4864.22 2019
4864.88 2098
4865.53 1975
4866.19 1888
4866.85 1914
4867.51 2046
4868.17 2046
4868.83 1922
4869.48 1997
4870.14 1905
4870.80 1983
4871.46 1750
4872.12 1723
4872.77 1748
4873.43 1661
4874.09 1642
4874.75 1619
4875.41 1824
4876.07 1632
4876.73 1772
4877.38 1869
4878.04 1969
4878.70 2171
4879.36 1974
4880.02 1852
4880.68 1842
4881.34 1670
4882.00 1537
4882.66 1684
4883.31 1404
4883.97 1355
4884.63 1233
4885.29 1281
4885.95 1329
4886.61 1337
4887.27 1346
4887.93 1386
4888.59 1475
4889.25 1568
4889.91 1588
4890.57 1536
4891.23 1620
4891.89 1673
4892.55 1721
4893.21 1528
4893.87 1450
4894.53 1357
4895.19 1463
4895.85 1501
4896.51 1444
4897.17 1528
4897.83 1667
4898.49 1521
4899.15 1754
4899.81 1710
4900.47 1788
4901.13 1658
4901.79 1470
4902.45 1418
4903.11 1294
4903.77 1220
4904.43 1319
4905.09 1318
4905.75 1195
4906.41 1098
4907.07 1147
4907.73 1036
4908.39 1003
4909.05 1084
4909.72 1146
4910.38 1025
4911.04 1032
4911.70 1115
4912.36 1093
4913.02 1105
4913.68 1066
4914.34 1058
4915.00 984
4915.67 1048
4916.33 1010
4916.99 978
4917.65 979
4918.31 969
4918.97 958
4919.63 1026
4920.30 908
4920.96 990
4921.62 1021
4922.28 942
4922.94 914
4923.60 991
4924.27 992
4924.93 876
4925.59 911
4926.25 860
4926.91 962
4927.58 1022
4928.24 987
4928.90 960
4929.56 1048
4930.22 981
4930.89 962
4931.55 1080
4932.21 997
4932.87 974
4933.54 959
4934.20 925
4934.86 873
4935.52 959
4936.19 936
4936.85 920
4937.51 914
4938.18 848
4938.84 893
4939.50 837
4940.16 920
4940.83 911
4941.49 962
4942.15 1036
4942.82 862
4943.48 833
4944.14 866
4944.81 901
4945.47 754
4946.13 808
4946.80 906
4947.46 957
4948.12 862
4948.79 845
4949.45 772
4950.11 792
4950.78 762
4951.44 742
4952.10 733
4952.77 773
4953.43 782
4954.10 897
4954.76 887
4955.42 784
4956.09 834
4956.75 838
4957.42 792
4958.08 817
4958.74 873
4959.41 929
4960.07 970
4960.74 968
4961.40 1126
4962.07 1167
4962.73 1298
4963.39 1421
4964.06 1535
4964.72 1370
4965.39 1500
4966.05 1434
4966.72 1350
4967.38 1160
4968.05 1131
4968.71 1098
4969.38 1015
4970.04 931
4970.71 954
4971.37 987
4972.04 976
4972.70 960
4973.37 923
4974.03 828
4974.70 944
4975.36 1006
4976.03 1021
4976.69 1024
4977.36 989
4978.02 1020
4978.69 992
4979.36 1003
4980.02 973
4980.69 883
4981.35 918
4982.02 880
4982.68 776
4983.35 825
4984.02 923
4984.68 877
4985.35 808
4986.01 772
4986.68 832
4987.35 921
4988.01 895
4988.68 821
4989.34 845
4990.01 958
4990.68 880
4991.34 825
4992.01 766
4992.68 752
4993.34 795
4994.01 837
4994.68 830
4995.34 778
4996.01 785
4996.68 752
4997.34 678
4998.01 677
4998.68 629
4999.34 716
5000.01 736
5000.68 683
5001.34 770
5002.01 828
5002.68 823
5003.35 807
5004.01 689
5004.68 722
5005.35 737
5006.01 708
5006.68 643
5007.35 674
5008.02 793
5008.68 712
5009.35 734
5010.02 807
5010.69 767
5011.36 804
5012.02 680
5012.69 681
5013.36 735
5014.03 767
5014.69 779
5015.36 705
5016.03 704
5016.70 797
5017.37 681
5018.03 708
5018.70 713
5019.37 656
5020.04 707
5020.71 734
5021.38 736
5022.04 777
5022.71 770
5023.38 881
5024.05 806
5024.72 784
5025.39 810
5026.06 762
5026.72 760
5027.39 735
5028.06 774
5028.73 739
5029.40 745
5030.07 736
5030.74 755
5031.41 728
5032.08 792
5032.75 798
5033.41 704
5034.08 718
5034.75 663
5035.42 744
5036.09 625
5036.76 702
5037.43 703
5038.10 672
5038.77 612
5039.44 602
5040.11 540
5040.78 637
5041.45 684
5042.12 654
5042.79 652
5043.46 715
5044.13 705
5044.80 679
5045.47 673
5046.14 596
5046.81 651
5047.48 635
5048.15 651
5048.82 648
5049.49 735
5050.16 799
5050.83 755
5051.50 698
5052.17 674
5052.84 748
5053.51 723
5054.18 735
5054.85 758
5055.52 694
5056.19 613
5056.86 581
5057.53 603
5058.21 664
5058.88 581
5059.55 704
5060.22 719
5060.89 726
5061.56 690
5062.23 669
5062.90 653
5063.57 640
5064.24 641
5064.92 724
5065.59 757
5066.26 753
5066.93 727
5067.60 687
5068.27 681
5068.94 717
5069.62 610
5070.29 595
5070.96 633
5071.63 666
5072.30 660
5072.97 726
5073.65 787
5074.32 793
5074.99 796
5075.66 826
5076.33 894
5077.01 923
5077.68 933
5078.35 1200
5079.02 1143
5079.70 1116
5080.37 1003
5081.04 1110
5081.71 978
5082.38 961
5083.06 877
5083.73 783
5084.40 789
5085.07 775
5085.75 734
5086.42 827
5087.09 761
5087.77 764
5088.44 857
5089.11 850
5089.78 771
5090.46 851
5091.13 836
5091.80 882
5092.48 973
5093.15 869
5093.82 828
5094.50 915
5095.17 796
5095.84 840
5096.52 816
5097.19 636
5097.86 597
5098.54 705
5099.21 748
5099.88 786
5100.56 702
5101.23 801
5101.90 800
5102.58 812
5103.25 779
5103.93 843
5104.60 908
5105.27 945
5105.95 905
5106.62 883
5107.30 897
5107.97 935
5108.64 921
5109.32 913
5109.99 917
5110.67 814
5111.34 813
5112.02 875
5112.69 852
5113.36 809
5114.04 738
5114.71 737
5115.39 809
5116.06 929
5116.74 907
5117.41 948
5118.09 1023
5118.76 1019
5119.44 1029
5120.11 1074
5120.79 1023
5121.46 965
5122.14 1026
5122.81 955
5123.49 967
5124.16 893
5124.84 868
5125.51 865
5126.19 856
5126.86 788
5127.54 708
5128.21 743
5128.89 738
5129.57 863
5130.24 986
5130.92 992
5131.59 1032
5132.27 1080
5132.94 1030
5133.62 1006
5134.30 998
5134.97 875
5135.65 882
5136.32 852
5137.00 872
5137.68 867
5138.35 739
5139.03 808
5139.70 746
5140.38 749
5141.06 671
5141.73 734
5142.41 749
5143.09 695
5143.76 687
5144.44 753
5145.12 650
5145.79 693
5146.47 761
5147.15 798
5147.82 715
5148.50 679
5149.18 592
5149.85 624
5150.53 647
5151.21 658
5151.88 602
5152.56 561
5153.24 598
5153.92 633
5154.59 583
5155.27 593
5155.95 721
5156.62 702
5157.30 771
5157.98 744
5158.66 614
5159.33 606
5160.01 612
5160.69 612
5161.37 611
5162.04 583
5162.72 680
5163.40 690
5164.08 623
5164.76 641
5165.43 714
5166.11 683
5166.79 678
5167.47 609
5168.15 691
5168.82 724
5169.50 676
5170.18 693
5170.86 662
5171.54 670
5172.22 638
5172.89 589
5173.57 607
5174.25 599
5174.93 645
5175.61 636
5176.29 614
5176.97 677
5177.64 690
5178.32 745
5179.00 710
5179.68 665
5180.36 780
5181.04 703
5181.72 716
5182.40 646
5183.08 703
5183.75 757
5184.43 706
5185.11 692
5185.79 741
5186.47 723
5187.15 650
5187.83 645
5188.51 676
5189.19 613
5189.87 651
5190.55 646
5191.23 714
5191.91 751
5192.59 675
5193.27 694
5193.95 737
5194.63 740
5195.31 685
5195.99 643
5196.67 640
5197.35 660
5198.03 650
5198.71 719
5199.39 688
5200.07 730
5200.75 728
5201.43 686
5202.11 710
5202.79 716
5203.47 712
5204.15 657
5204.83 698
5205.51 750
5206.19 823
5206.87 765
5207.55 723
5208.23 721
5208.91 819
5209.59 821
5210.27 733
5210.96 711
5211.64 773
5212.32 760
5213.00 799
5213.68 786
5214.36 799
5215.04 837
5215.72 935
5216.40 935
5217.09 971
5217.77 1030
5218.45 1075
5219.13 1055
5219.81 1006
5220.49 1018
5221.17 1041
5221.86 1105
5222.54 981
5223.22 1004
5223.90 966
5224.58 945
5225.27 1004
5225.95 915
5226.63 854
5227.31 777
5227.99 920
5228.67 793
5229.36 769
5230.04 761
5230.72 790
5231.40 876
5232.09 805
5232.77 933
5233.45 822
5234.13 735
5234.82 807
5235.50 934
5236.18 947
5236.86 950
5237.55 896
5238.23 907
5238.91 1033
5239.59 937
5240.28 917
5240.96 820
5241.64 844
5242.33 893
5243.01 705
5243.69 817
5244.37 789
5245.06 718
5245.74 820
5246.42 825
5247.11 857
5247.79 987
5248.47 950
5249.16 1055
5249.84 1067
5250.52 1105
5251.21 1144
5251.89 1127
5252.58 1094
5253.26 992
5253.94 1029
5254.63 987
5255.31 834
5255.99 778
5256.68 694
5257.36 797
5258.05 831
5258.73 839
5259.41 725
5260.10 807
5260.78 860
5261.47 858
5262.15 916
5262.84 984
5263.52 908
5264.20 890
5264.89 958
5265.57 958
5266.26 770
5266.94 712
5267.63 784
5268.31 823
5269.00 880
5269.68 833
5270.37 790
5271.05 763
5271.73 701
5272.42 752
5273.10 720
5273.79 736
5274.47 794
5275.16 761
5275.85 759
5276.53 821
5277.22 778
5277.90 739
5278.59 788
5279.27 746
5279.96 856
5280.64 858
5281.33 725
5282.01 699
5282.70 809
5283.38 782
5284.07 633
5284.76 708
5285.44 763
5286.13 739
5286.81 729
5287.50 703
5288.19 761
5288.87 736
5289.56 725
5290.24 745
5290.93 745
5291.62 782
5292.30 762
5292.99 692
5293.67 714
5294.36 726
5295.05 653
5295.73 717
5296.42 695
5297.11 727
5297.79 755
5298.48 835
5299.17 769
5299.85 746
5300.54 886
5301.23 925
5301.91 956
5302.60 1053
5303.29 993
5303.97 923
5304.66 1059
5305.35 1161
5306.04 993
5306.72 798
5307.41 926
5308.10 946
5308.78 1005
5309.47 1108
5310.16 1256
5310.85 1271
5311.53 1427
5312.22 1420
5312.91 1459
5313.60 1309
5314.28 1198
5314.97 1008
5315.66 1019
5316.35 1027
5317.04 982
5317.72 994
5318.41 1024
5319.10 1119
5319.79 1052
5320.48 1125
5321.16 1069
5321.85 1041
5322.54 1163
5323.23 1043
5323.92 1006
5324.60 935
5325.29 830
5325.98 746
5326.67 746
5327.36 781
5328.05 777
5328.74 725
5329.42 745
5330.11 802
5330.80 757
5331.49 708
5332.18 725
5332.87 692
5333.56 759
5334.25 655
5334.93 650
5335.62 737
5336.31 719
5337.00 638
5337.69 702
5338.38 738
5339.07 746
5339.76 703
5340.45 767
5341.14 750
5341.83 819
5342.52 850
5343.21 711
5343.90 766
5344.58 738
5345.27 869
5345.96 902
5346.65 855
5347.34 768
5348.03 788
5348.72 835
5349.41 788
5350.10 909
5350.79 978
5351.48 877
5352.17 845
5352.86 828
5353.55 873
5354.24 787
5354.93 697
5355.62 742
5356.31 741
5357.01 718
5357.70 768
5358.39 843
5359.08 694
5359.77 679
5360.46 694
5361.15 850
5361.84 819
5362.53 706
5363.22 831
5363.91 752
5364.60 729
5365.29 694
5365.98 741
5366.68 665
5367.37 710
5368.06 706
5368.75 651
5369.44 576
5370.13 626
5370.82 650
5371.51 684
5372.21 606
5372.90 678
5373.59 710
5374.28 658
5374.97 610
5375.66 644
5376.35 670
5377.05 551
5377.74 536
5378.43 704
5379.12 708
5379.81 702
5380.51 665
5381.20 681
5381.89 621
5382.58 587
5383.27 606
5383.97 612
5384.66 597
5385.35 602
5386.04 668
5386.73 670
5387.43 645
5388.12 636
5388.81 739
5389.50 736
5390.20 707
5390.89 683
5391.58 703
5392.28 683
5392.97 678
5393.66 699
5394.35 558
5395.05 569
5395.74 617
5396.43 635
5397.13 567
5397.82 559
5398.51 635
5399.20 661
5399.90 690
5400.59 650
5401.28 605
5401.98 592
5402.67 578
5403.36 605
5404.06 669
5404.75 617
5405.44 557
5406.14 650
5406.83 606
5407.53 650
5408.22 636
5408.91 671
5409.61 572
5410.30 641
5410.99 613
5411.69 603
5412.38 597
5413.08 648
5413.77 590
5414.46 643
5415.16 642
5415.85 610
5416.55 637
5417.24 610
5417.94 598
5418.63 563
5419.32 654
5420.02 633
5420.71 594
5421.41 607
5422.10 628
5422.80 672
5423.49 748
5424.19 660
5424.88 637
5425.58 650
5426.27 661
5426.97 688
5427.66 672
5428.36 596
5429.05 672
5429.75 753
5430.44 716
5431.14 681
5431.83 613
5432.53 759
5433.22 794
5433.92 807
5434.61 885
5435.31 923
5436.00 1034
5436.70 978
5437.40 908
5438.09 817
5438.79 888
5439.48 901
5440.18 823
5440.87 768
5441.57 825
5442.27 801
5442.96 851
5443.66 785
5444.35 830
5445.05 911
5445.75 970
5446.44 870
5447.14 929
5447.83 844
5448.53 808
5449.23 818
5449.92 772
5450.62 825
5451.32 809
5452.01 815
5452.71 853
5453.41 913
5454.10 863
5454.80 901
5455.50 862
5456.19 871
5456.89 863
5457.59 862
5458.28 851
5458.98 748
5459.68 862
5460.37 847
5461.07 935
5461.77 888
5462.47 978
5463.16 879
5463.86 873
5464.56 822
5465.25 840
5465.95 901
5466.65 924
5467.35 1033
5468.04 938
5468.74 853
5469.44 898
5470.14 990
5470.84 997
5471.53 1063
5472.23 924
5472.93 878
5473.63 898
5474.32 1154
5475.02 1080
5475.72 1196
5476.42 1231
5477.12 1373
5477.82 1577
5478.51 1773
5479.21 2180
5479.91 2265
5480.61 2259
5481.31 2454
5482.01 2298
5482.70 2130
5483.40 1930
5484.10 1747
5484.80 1598
5485.50 1609
5486.20 1492
5486.90 1339
5487.59 1313
5488.29 1330
5488.99 1300
5489.69 1276
5490.39 1336
5491.09 1228
5491.79 1368
5492.49 1470
5493.19 1545
5493.89 1562
5494.58 1528
5495.28 1493
5495.98 1601
5496.68 1749
5497.38 1929
5498.08 2232
5498.78 2753
5499.48 3337
5500.18 3652
5500.88 3909
5501.58 4050
5502.28 4153
5502.98 3932
5503.68 3313
5504.38 2704
5505.08 2228
5505.78 2110
5506.48 1705
5507.18 1591
5507.88 1456
5508.58 1471
5509.28 1351
5509.98 1372
5510.68 1288
5511.38 1296
5512.08 1218
5512.78 1255
5513.48 1359
5514.18 1265
5514.88 1284
5515.58 1343
5516.28 1350
5516.98 1242
5517.68 1266
5518.39 1204
5519.09 1111
5519.79 1101
5520.49 1118
5521.19 1086
5521.89 1084
5522.59 978
5523.29 916
5523.99 979
5524.69 1027
5525.40 1019
5526.10 976
5526.80 942
5527.50 955
5528.20 954
5528.90 1026
5529.60 1042
5530.31 994
5531.01 961
5531.71 1038
5532.41 1063
5533.11 1001
5533.81 972
5534.52 932
5535.22 972
5535.92 856
5536.62 845
5537.32 917
5538.02 961
5538.73 883
5539.43 858
5540.13 834
5540.83 862
5541.54 826
5542.24 803
5542.94 858
5543.64 768
5544.34 780
5545.05 846
5545.75 683
5546.45 843
5547.15 871
5547.86 811
5548.56 767
5549.26 742
5549.97 778
5550.67 731
5551.37 700
5552.07 791
5552.78 820
5553.48 818
5554.18 775
5554.89 709
5555.59 703
5556.29 775
5557.00 760
5557.70 773
5558.40 759
5559.11 862
5559.81 865
5560.51 855
5561.22 847
5561.92 882
5562.62 902
5563.33 900
5564.03 960
5564.73 909
5565.44 897
5566.14 892
5566.85 822
5567.55 849
5568.25 732
5568.96 704
5569.66 754
5570.37 707
5571.07 728
5571.77 730
5572.48 748
5573.18 758
5573.89 764
5574.59 729
5575.29 785
5576.00 763
5576.70 815
5577.41 782
5578.11 746
5578.82 738
5579.52 756
5580.23 719
5580.93 694
5581.64 679
5582.34 698
5583.05 697
5583.75 659
5584.46 648
5585.16 719
5585.87 670
5586.57 711
5587.28 782
5587.98 817
5588.69 780
5589.39 704
5590.10 729
5590.80 697
5591.51 739
5592.21 653
5592.92 721
5593.62 671
5594.33 698
5595.04 680
5595.74 668
5596.45 756
5597.15 865
5597.86 668
5598.56 784
5599.27 771
5599.98 615
5600.68 716
5601.39 721
5602.09 674
5602.80 674
5603.51 700
5604.21 743
5604.92 763
5605.62 787
5606.33 804
5607.04 741
5607.74 646
5608.45 626
5609.16 671
5609.86 797
5610.57 757
5611.28 699
5611.98 685
5612.69 661
5613.40 687
5614.10 722
5614.81 675
5615.52 733
5616.22 686
5616.93 755
5617.64 746
5618.35 768
5619.05 795
5619.76 721
5620.47 710
5621.17 712
5621.88 676
5622.59 664
5623.30 622
5624.00 667
5624.71 662
5625.42 760
5626.13 813
5626.83 878
5627.54 839
5628.25 741
5628.96 893
5629.67 864
5630.37 965
5631.08 1003
5631.79 895
5632.50 896
5633.21 915
5633.91 838
5634.62 756
5635.33 875
5636.04 846
5636.75 901
5637.45 825
5638.16 1044
5638.87 1057
5639.58 1000
5640.29 1099
5641.00 1150
5641.70 1055
5642.41 1041
5643.12 1006
5643.83 973
5644.54 867
5645.25 805
5645.96 868
5646.67 828
5647.38 778
5648.08 702
5648.79 822
5649.50 839
5650.21 857
5650.92 768
5651.63 828
5652.34 855
5653.05 875
5653.76 873
5654.47 1060
5655.18 1061
5655.89 1009
5656.60 1173
5657.30 1185
5658.01 1201
5658.72 1174
5659.43 1139
5660.14 1100
5660.85 1060
5661.56 968
5662.27 886
5662.98 864
5663.69 894
5664.40 814
5665.11 781
5665.82 749
5666.53 822
5667.24 835
5667.95 788
5668.66 816
5669.37 738
5670.08 788
5670.79 746
5671.50 803
5672.22 901
5672.93 883
5673.64 773
5674.35 772
5675.06 705
5675.77 835
5676.48 683
5677.19 732
5677.90 730
5678.61 740
5679.32 815
5680.03 782
5680.74 767
5681.46 793
5682.17 732
5682.88 712
5683.59 797
5684.30 707
5685.01 688
5685.72 677
5686.43 724
5687.15 707
5687.86 685
5688.57 686
5689.28 806
5689.99 704
5690.70 669
5691.42 682
5692.13 640
5692.84 700
5693.55 661
5694.26 645
5694.97 679
5695.69 710
5696.40 714
5697.11 630
5697.82 620
5698.53 679
5699.25 729
5699.96 677
5700.67 671
5701.38 679
5702.10 700
5702.81 662
5703.52 654
5704.23 666
5704.95 704
5705.66 659
5706.37 741
5707.08 671
5707.80 642
5708.51 601
5709.22 590
5709.93 610
5710.65 642
5711.36 638
5712.07 703
5712.79 670
5713.50 615
5714.21 606
5714.93 571
5715.64 550
5716.35 670
5717.07 573
5717.78 584
5718.49 635
5719.21 649
5719.92 590
5720.63 623
5721.35 589
5722.06 617
5722.77 646
5723.49 605
5724.20 625
5724.92 574
5725.63 632
5726.34 694
5727.06 616
5727.77 662
5728.48 632
5729.20 590
5729.91 617
5730.63 585
5731.34 585
5732.06 598
5732.77 654
5733.48 603
5734.20 609
5734.91 592
5735.63 662
5736.34 661
5737.06 535
5737.77 553
5738.49 584
5739.20 664
5739.91 660
5740.63 644
5741.34 644
5742.06 704
5742.77 611
5743.49 533
5744.20 544
5744.92 587
5745.63 645
5746.35 551
5747.06 560
5747.78 591
5748.49 606
5749.21 650
5749.93 674
5750.64 566
5751.36 525
5752.07 607
5752.79 522
5753.50 569
5754.22 601
5754.93 496
5755.65 555
5756.37 557
5757.08 551
5757.80 578
5758.51 612
5759.23 611
5759.95 571
5760.66 567
5761.38 580
5762.09 567
5762.81 592
5763.53 567
5764.24 593
5764.96 552
5765.67 549
5766.39 624
5767.11 549
5767.82 533
5768.54 560
5769.26 556
5769.97 626
5770.69 637
5771.41 609
5772.12 579
5772.84 596
5773.56 552
5774.27 624
5774.99 593
5775.71 627
5776.42 523
5777.14 542
5777.86 542
5778.58 620
5779.29 648
5780.01 697
5780.73 598
5781.45 606
5782.16 709
5782.88 670
5783.60 641
5784.31 539
5785.03 506
5785.75 580
5786.47 591
5787.19 580
5787.90 630
5788.62 635
5789.34 589
5790.06 557
5790.77 646
5791.49 602
5792.21 648
5792.93 667
5793.65 683
5794.36 683
5795.08 729
5795.80 644
5796.52 717
5797.24 761
5797.96 859
5798.67 1019
5799.39 1164
5800.11 1250
5800.83 1509
5801.55 1564
5802.27 1667
5802.99 1789
5803.70 1782
5804.42 1535
5805.14 1343
5805.86 1319
5806.58 1166
5807.30 952
5808.02 886
5808.74 799
5809.46 842
5810.17 740
5810.89 834
5811.61 712
5812.33 787
5813.05 734
5813.77 819
5814.49 860
5815.21 784
5815.93 770
5816.65 673
5817.37 669
5818.09 748
5818.81 704
5819.53 755
5820.25 825
5820.97 739
5821.69 752
5822.41 789
5823.13 767
5823.85 771
5824.57 728
5825.29 700
5826.01 689
5826.73 677
5827.45 658
5828.17 687
5828.89 746
5829.61 732
5830.33 654
5831.05 712
5831.77 726
5832.49 753
5833.21 750
5833.93 632
5834.65 654
5835.37 673
5836.09 575
5836.81 624
5837.53 708
5838.25 649
5838.97 619
5839.70 633
5840.42 678
5841.14 655
5841.86 671
5842.58 620
5843.30 660
5844.02 684
5844.74 691
5845.46 690
5846.19 659
5846.91 649
5847.63 654
5848.35 631
5849.07 701
5849.79 677
5850.51 652
5851.24 639
5851.96 694
5852.68 632
5853.40 579
5854.12 653
5854.85 676
5855.57 747
5856.29 695
5857.01 648
5857.73 648
5858.46 610
5859.18 578
5859.90 583
5860.62 586
5861.34 632
5862.07 639
5862.79 641
5863.51 651
5864.23 616
5864.96 634
5865.68 670
5866.40 768
5867.12 721
5867.85 685
5868.57 715
5869.29 761
5870.01 775
5870.74 813
5871.46 707
5872.18 710
5872.91 756
5873.63 752
5874.35 727
5875.08 665
5875.80 712
5876.52 645
5877.25 701
5877.97 719
5878.69 758
5879.42 720
5880.14 782
5880.86 714
5881.59 621
5882.31 752
5883.03 721
5883.76 690
5884.48 749
5885.20 843
5885.93 773
5886.65 801
5887.38 697
5888.10 663
5888.82 708
5889.55 716
5890.27 685
5891.00 689
5891.72 676
5892.44 657
5893.17 592
5893.89 627
5894.62 571
5895.34 594
5896.07 623
5896.79 716
5897.51 595
5898.24 632
5898.96 650
5899.69 679
5900.41 770
5901.14 755
5901.86 682
5902.59 600
5903.31 685
5904.04 662
5904.76 728
5905.49 721
5906.21 675
5906.94 696
5907.66 730
5908.39 728
5909.11 739
5909.84 716
5910.56 775
5911.29 642
5912.01 694
5912.74 650
5913.46 711
5914.19 704
5914.92 714
5915.64 748
5916.37 809
5917.09 732
5917.82 711
5918.54 710
5919.27 752
5920.00 798
5920.72 712
5921.45 800
5922.17 867
5922.90 791
5923.63 796
5924.35 791
5925.08 838
5925.80 815
5926.53 819
5927.26 829
5927.98 794
5928.71 867
5929.44 887
5930.16 893
5930.89 925
5931.62 857
5932.34 893
5933.07 881
5933.80 846
5934.52 969
5935.25 948
5935.98 934
5936.70 900
5937.43 943
5938.16 957
5938.88 1014
5939.61 1010
5940.34 987
5941.07 974
5941.79 1076
5942.52 1116
5943.25 1112
5943.97 1238
5944.70 1189
5945.43 1240
5946.16 1198
5946.88 1378
5947.61 1353
5948.34 1276
5949.07 1418
5949.80 1592
5950.52 1709
5951.25 1930
5951.98 1942
5952.71 1950
5953.43 2002
5954.16 1946
5954.89 1810
5955.62 1687
5956.35 1582
5957.07 1600
5957.80 1630
5958.53 1546
5959.26 1580
5959.99 1738
5960.72 1732
5961.44 1650
5962.17 1714
5962.90 1987
5963.63 2205
5964.36 2524
5965.09 2923
5965.82 3301
5966.54 3614
5967.27 3870
5968.00 3825
5968.73 3539
5969.46 3278
5970.19 3172
5970.92 2737
5971.65 2389
5972.38 2212
5973.11 2032
5973.83 2075
5974.56 1919
5975.29 1954
5976.02 1831
5976.75 1808
5977.48 1899
5978.21 1978
5978.94 1988
5979.67 2137
5980.40 2113
5981.13 2239
5981.86 2229
5982.59 2149
5983.32 2165
5984.05 2415
5984.78 2228
5985.51 2243
5986.24 2371
5986.97 2269
5987.70 2269
5988.43 2364
5989.16 2095
5989.89 2096
5990.62 2154
5991.35 2188
5992.08 2028
5992.81 2086
5993.54 2085
5994.27 1950
5995.00 2135
5995.73 2087
5996.46 2200
5997.19 2321
5997.92 2243
5998.65 2254
5999.38 2161
6000.11 2269
6000.85 2276
6001.58 2231
6002.31 2219
6003.04 2242
6003.77 2188
6004.50 2306
6005.23 2269
6005.96 2163
6006.69 2253
6007.43 2553
6008.16 2649
6008.89 3242
6009.62 3965
6010.35 4676
6011.08 5583
6011.81 6475
6012.54 7278
6013.28 8195
6014.01 8584
6014.74 8516
6015.47 8477
6016.20 8011
6016.94 7294
6017.67 6423
6018.40 5611
6019.13 4841
6019.86 3952
6020.59 3183
6021.33 2777
6022.06 2522
6022.79 2234
6023.52 2042
6024.26 2078
6024.99 1869
6025.72 1757
6026.45 1748
6027.19 1732
6027.92 1837
6028.65 1786
6029.38 1830
6030.12 1751
6030.85 1715
6031.58 1658
6032.31 1649
6033.05 1598
6033.78 1563
6034.51 1495
6035.25 1602
6035.98 1486
6036.71 1644
6037.44 1582
6038.18 1618
6038.91 1707
6039.64 1706
6040.38 1736
6041.11 1764
6041.84 1772
6042.58 1728
6043.31 1872
6044.04 1889
6044.78 1959
6045.51 1821
6046.24 1757
6046.98 1906
6047.71 2028
6048.45 2153
6049.18 2255
6049.91 2422
6050.65 2724
6051.38 3030
6052.11 3216
6052.85 3563
6053.58 3690
6054.32 3374
6055.05 3387
6055.79 2995
6056.52 2691
6057.25 2432
6057.99 2240
6058.72 2040
6059.46 1911
6060.19 1834
6060.93 1756
6061.66 1731
6062.39 1724
6063.13 1624
6063.86 1610
6064.60 1605
6065.33 1702
6066.07 1593
6066.80 1566
6067.54 1548
6068.27 1586
6069.01 1595
6069.74 1632
6070.48 1590
6071.21 1476
6071.95 1431
6072.68 1431
6073.42 1525
6074.15 1471
6074.89 1491
6075.62 1496
6076.36 1375
6077.10 1380
6077.83 1453
6078.57 1457
6079.30 1352
6080.04 1405
6080.77 1525
6081.51 1369
6082.25 1349
6082.98 1295
6083.72 1347
6084.45 1216
6085.19 1211
6085.93 1231
6086.66 1175
6087.40 1272
6088.13 1266
6088.87 1287
6089.61 1336
6090.34 1443
6091.08 1354
6091.81 1368
6092.55 1347
6093.29 1260
6094.02 1255
6094.76 1221
6095.50 1135
6096.23 1195
6096.97 1194
6097.71 1068
6098.44 1101
6099.18 1105
6099.92 1082
6100.65 1042
6101.39 1075
6102.13 1138
6102.87 1119
6103.60 1077
6104.34 1077
6105.08 1079
6105.81 1163
6106.55 1063
6107.29 1060
6108.03 1112
6108.76 1205
6109.50 1144
6110.24 1043
6110.98 1120
6111.71 1227
6112.45 1281
6113.19 1209
6113.93 1194
6114.66 1266
6115.40 1267
6116.14 1212
6116.88 1219
6117.62 1245
6118.35 1138
6119.09 1225
6119.83 1291
6120.57 1329
6121.31 1319
6122.04 1464
6122.78 1518
6123.52 1485
6124.26 1446
6125.00 1414
6125.74 1440
6126.47 1516
6127.21 1523
6127.95 1426
6128.69 1453
6129.43 1308
6130.17 1344
6130.91 1386
6131.64 1412
6132.38 1219
6133.12 1244
6133.86 1293
6134.60 1341
6135.34 1347
6136.08 1282
6136.82 1285
6137.56 1352
6138.30 1431
6139.04 1408
6139.77 1386
6140.51 1462
6141.25 1337
6141.99 1316
6142.73 1465
6143.47 1347
6144.21 1211
6144.95 1216
6145.69 1310
6146.43 1224
6147.17 1309
6147.91 1308
6148.65 1389
6149.39 1331
6150.13 1335
6150.87 1257
6151.61 1350
6152.35 1447
6153.09 1464
6153.83 1502
6154.57 1641
6155.31 1677
6156.05 1812
6156.79 2001
6157.53 2033
6158.27 1984
6159.01 2156
6159.75 2220
6160.49 2109
6161.23 2122
6161.97 2028
6162.71 1888
6163.45 1962
6164.20 2042
6164.94 1942
6165.68 2009
6166.42 2013
6167.16 2101
6167.90 2036
6168.64 2132
6169.38 2122
6170.12 1983
6170.86 2006
6171.61 1922
6172.35 1827
6173.09 1868
6173.83 1856
6174.57 1723
6175.31 1628
6176.05 1632
6176.79 1662
6177.54 1562
6178.28 1566
6179.02 1677
6179.76 1729
6180.50 1682
6181.24 1780
6181.99 1761
6182.73 1610
6183.47 1785
6184.21 1761
6184.95 1763
6185.70 1718
6186.44 1737
6187.18 1842
6187.92 2010
6188.66 1986
6189.41 1882
6190.15 1945
6190.89 2046
6191.63 2260
6192.38 2401
6193.12 2373
6193.86 2537
6194.60 2454
6195.35 2522
6196.09 2398
6196.83 2386
6197.57 2334
6198.32 2480
6199.06 2371
6199.80 2342
6200.55 2490
6201.29 2383
6202.03 2507
6202.78 2708
6203.52 3247
6204.26 3798
6205.00 4845
6205.75 6261
6206.49 8064
6207.23 10141
6207.98 12048
6208.72 13885
6209.46 14852
6210.21 15263
6210.95 14975
6211.70 14022
6212.44 12520
6213.18 10428
6213.93 8565
6214.67 6990
6215.41 5757
6216.16 4554
6216.90 3815
6217.65 3188
6218.39 2824
6219.13 2489
6219.88 2361
6220.62 2222
6221.37 2275
6222.11 2207
6222.85 2243
6223.60 2020
6224.34 2078
6225.09 1963
6225.83 1939
6226.58 1921
6227.32 1802
6228.07 1744
6228.81 1641
6229.56 1569
6230.30 1424
6231.04 1416
6231.79 1482
6232.53 1463
6233.28 1532
6234.02 1629
6234.77 1561
6235.51 1741
6236.26 1789
6237.00 2010
6237.75 2201
6238.49 2285
6239.24 2454
6239.99 2527
6240.73 2566
6241.48 2341
6242.22 2495
6242.97 2417
6243.71 2093
6244.46 2062
6245.20 2081
6245.95 2087
6246.70 2123
6247.44 2190
6248.19 2302
6248.93 2176
6249.68 2194
6250.42 2086
6251.17 1989
6251.92 1777
6252.66 1811
6253.41 1751
6254.15 1782
6254.90 1750
6255.65 1579
6256.39 1541
6257.14 1552
6257.89 1517
6258.63 1614
6259.38 1562
6260.13 1495
6260.87 1503
6261.62 1470
6262.37 1427
6263.11 1422
6263.86 1449
6264.61 1383
6265.35 1407
6266.10 1417
6266.85 1431
6267.59 1462
6268.34 1395
6269.09 1579
6269.83 1521
6270.58 1490
6271.33 1571
6272.08 1523
6272.82 1436
6273.57 1479
6274.32 1378
6275.06 1410
6275.81 1474
6276.56 1461
6277.31 1412
6278.05 1457
6278.80 1592
6279.55 1522
6280.30 1569
6281.05 1524
6281.79 1490
6282.54 1403
6283.29 1314
6284.04 1346
6284.78 1326
6285.53 1287
6286.28 1317
6287.03 1271
6287.78 1220
6288.53 1113
6289.27 1015
6290.02 1159
6290.77 1100
6291.52 1061
6292.27 1039
6293.02 1041
6293.76 999
6294.51 1114
6295.26 1085
6296.01 1039
6296.76 971
6297.51 1084
6298.26 1021
6299.00 1034
6299.75 1096
6300.50 1015
6301.25 1044
6302.00 1050
6302.75 1118
6303.50 1019
6304.25 1115
6305.00 1140
6305.75 1059
6306.50 1119
6307.24 1200
6307.99 1190
6308.74 1243
6309.49 1273
6310.24 1324
6310.99 1301
6311.74 1321
6312.49 1371
6313.24 1323
6313.99 1258
6314.74 1228
6315.49 1181
6316.24 1122
6316.99 1090
6317.74 1099
6318.49 1108
6319.24 1024
6319.99 973
6320.74 955
6321.49 949
6322.24 976
6322.99 1034
6323.74 1030
6324.49 917
6325.24 907
6325.99 949
6326.74 893
6327.49 984
6328.24 988
6328.99 1000
6329.74 966
6330.50 923
6331.25 1005
6332.00 973
6332.75 951
6333.50 985
6334.25 971
6335.00 1005
6335.75 952
6336.50 1060
6337.25 1003
6338.00 1070
6338.76 1006
6339.51 936
6340.26 1022
6341.01 994
6341.76 944
6342.51 1047
6343.26 1048
6344.02 979
6344.77 1105
6345.52 1083
6346.27 1077
6347.02 1131
6347.77 1156
6348.53 1177
6349.28 1221
6350.03 1509
6350.78 1690
6351.53 1732
6352.29 2009
6353.04 2155
6353.79 2087
6354.54 2083
6355.29 2001
6356.05 1876
6356.80 1591
6357.55 1451
6358.30 1315
6359.06 1251
6359.81 1153
6360.56 1185
6361.31 1180
6362.07 1172
6362.82 1091
6363.57 1069
6364.32 1001
6365.08 1067
6365.83 1099
6366.58 1205
6367.33 1193
6368.09 1269
6368.84 1129
6369.59 1105
6370.35 1207
6371.10 1175
6371.85 1176
6372.61 1101
6373.36 1005
6374.11 1073
6374.87 1107
6375.62 1036
6376.37 1014
6377.13 921
6377.88 1016
6378.63 933
6379.39 1007
6380.14 973
6380.89 1023
6381.65 1068
6382.40 1061
6383.16 1057
6383.91 1017
6384.66 1006
6385.42 968
6386.17 955
6386.92 1014
6387.68 910
6388.43 876
6389.19 899
6389.94 921
6390.70 964
6391.45 932
6392.20 899
6392.96 834
6393.71 892
6394.47 940
6395.22 954
6395.98 931
6396.73 861
6397.49 857
6398.24 802
6399.00 952
6399.75 994
6400.51 895
6401.26 877
6402.02 933
6402.77 905
6403.53 893
6404.28 896
6405.04 1030
6405.79 922
6406.55 902
6407.30 1104
6408.06 1228
6408.81 1238
6409.57 1244
6410.32 1325
6411.08 1321
6411.83 1184
6412.59 1050
6413.34 1189
6414.10 1027
6414.86 1034
6415.61 1028
6416.37 1067
6417.12 1073
6417.88 1072
6418.64 940
6419.39 975
6420.15 1005
6420.90 922
6421.66 924
6422.42 953
6423.17 983
6423.93 893
6424.68 930
6425.44 891
6426.20 1000
6426.95 958
6427.71 952
6428.47 818
6429.22 832
6429.98 836
6430.74 938
6431.49 904
6432.25 873
6433.01 840
6433.76 854
6434.52 796
6435.28 798
6436.03 880
6436.79 746
6437.55 794
6438.30 793
6439.06 785
6439.82 751
6440.58 776
6441.33 800
6442.09 865
6442.85 813
6443.61 847
6444.36 909
6445.12 799
6445.88 826
6446.64 829
6447.39 844
6448.15 795
6448.91 830
6449.67 814
6450.42 854
6451.18 858
6451.94 877
6452.70 858
6453.46 796
6454.21 771
6454.97 790
6455.73 801
6456.49 885
6457.25 886
6458.00 866
6458.76 842
6459.52 807
6460.28 869
6461.04 826
6461.80 904
6462.55 867
6463.31 833
6464.07 912
6464.83 935
6465.59 886
6466.35 896
6467.11 819
6467.87 841
6468.62 878
6469.38 970
6470.14 939
6470.90 896
6471.66 952
6472.42 929
6473.18 925
6473.94 998
6474.70 954
6475.46 1049
6476.22 992
6476.97 917
6477.73 945
6478.49 1074
6479.25 1080
6480.01 1135
6480.77 1068
6481.53 1024
6482.29 1055
6483.05 1041
6483.81 1162
6484.57 1247
6485.33 1179
6486.09 1198
6486.85 1196
6487.61 1222
6488.37 1237
6489.13 1228
6489.89 1298
6490.65 1396
6491.41 1279
6492.17 1452
6492.93 1522
6493.69 1603
6494.45 1605
6495.21 1563
6495.97 1550
6496.73 1543
6497.49 1654
6498.26 1572
6499.02 1501
6499.78 1520
6500.54 1505
6501.30 1432
6502.06 1542
6502.82 1516
6503.58 1575
6504.34 1564
6505.10 1546
6505.86 1657
6506.62 1666
6507.39 1643
6508.15 1701
6508.91 1764
6509.67 1817
6510.43 1820
6511.19 1827
6511.95 1982
6512.72 1911
6513.48 1939
6514.24 1865
6515.00 1906
6515.76 1969
6516.52 2051
6517.28 2028
6518.05 1993
6518.81 2093
6519.57 2187
6520.33 2208
6521.09 2357
6521.86 2461
6522.62 2732
6523.38 2872
6524.14 3090
6524.90 3556
6525.67 4039
6526.43 4580
6527.19 5160
6527.95 5495
6528.72 5640
6529.48 5421
6530.24 5611
6531.00 5420
6531.77 5171
6532.53 5364
6533.29 6074
6534.05 6907
6534.82 8077
6535.58 8996
6536.34 9937
6537.11 10382
6537.87 10171
6538.63 9591
6539.39 8171
6540.16 6870
6540.92 6105
6541.68 4722
6542.45 3888
6543.21 3192
6543.97 2653
6544.74 2283
6545.50 2013
6546.26 1907
6547.03 1799
6547.79 1876
6548.55 1731
6549.32 1747
6550.08 1738
6550.84 1655
6551.61 1719
6552.37 1607
6553.14 1587
6553.90 1577
6554.66 1518
6555.43 1500
6556.19 1492
6556.96 1485
6557.72 1453
6558.48 1515
6559.25 1392
6560.01 1539
6560.78 1526
6561.54 1511
6562.31 1607
6563.07 1806
6563.83 1814
6564.60 1885
6565.36 2004
6566.13 1856
6566.89 1850
6567.66 1851
6568.42 1802
6569.19 1849
6569.95 1756
6570.72 1715
6571.48 1762
6572.25 1961
6573.01 2054
6573.78 2157
6574.54 2245
6575.31 2262
6576.07 2210
6576.84 2272
6577.60 2091
6578.37 2143
6579.13 2047
6579.90 1927
6580.66 1908
6581.43 1936
6582.19 1939
6582.96 1851
6583.73 1972
6584.49 1902
6585.26 1797
6586.02 1841
6586.79 1876
6587.55 1854
6588.32 1902
6589.09 2076
6589.85 2139
6590.62 2200
6591.38 2385
6592.15 2517
6592.92 2883
6593.68 3089
6594.45 3148
6595.22 3367
6595.98 3275
6596.75 3148
6597.51 3029
6598.28 2966
6599.05 2786
6599.81 2538
6600.58 2443
6601.35 2245
6602.11 2103
6602.88 2063
6603.65 2097
6604.41 2135
6605.18 2212
6605.95 2338
6606.71 2521
6607.48 2801
6608.25 3010
6609.02 3155
6609.78 3126
6610.55 2978
6611.32 2917
6612.08 2814
6612.85 2572
6613.62 2362
6614.39 2239
6615.15 1971
6615.92 1765
6616.69 1728
6617.46 1657
6618.22 1587
6618.99 1614
6619.76 1518
6620.53 1488
6621.30 1451
6622.06 1461
6622.83 1461
6623.60 1297
6624.37 1331
6625.13 1368
6625.90 1361
6626.67 1374
6627.44 1348
6628.21 1364
6628.98 1408
6629.74 1429
6630.51 1515
6631.28 1669
6632.05 1667
6632.82 1850
6633.59 1970
6634.35 2154
6635.12 2138
6635.89 2197
6636.66 2227
6637.43 2180
6638.20 2055
6638.97 1855
6639.74 1626
6640.50 1585
6641.27 1425
6642.04 1497
6642.81 1457
6643.58 1488
6644.35 1466
6645.12 1379
6645.89 1442
6646.66 1551
6647.43 1442
6648.20 1444
6648.97 1631
6649.73 1592
6650.50 1518
6651.27 1595
6652.04 1530
6652.81 1587
6653.58 1698
6654.35 1774
6655.12 2056
6655.89 1845
6656.66 1899
6657.43 1766
6658.20 1727
6658.97 1824
6659.74 1607
6660.51 1577
6661.28 1441
6662.05 1517
6662.82 1488
6663.59 1485
6664.36 1453
6665.13 1448
6665.90 1491
6666.67 1542
6667.44 1565
6668.22 1634
6668.99 1628
6669.76 1641
6670.53 1586
6671.30 1647
6672.07 1664
6672.84 1659
6673.61 1704
6674.38 1664
6675.15 1700
6675.92 1593
6676.69 1627
6677.46 1764
6678.24 1769
6679.01 1718
6679.78 1626
6680.55 1762
6681.32 1851
6682.09 1998
6682.86 2201
6683.63 2333
6684.41 2562
6685.18 2613
6685.95 2510
6686.72 2602
6687.49 2478
6688.26 2258
6689.04 1983
6689.81 1850
6690.58 1692
6691.35 1570
6692.12 1566
6692.90 1479
6693.67 1456
6694.44 1449
6695.21 1473
6695.98 1476
6696.76 1482
6697.53 1478
6698.30 1422
6699.07 1493
6699.84 1472
6700.62 1427
6701.39 1384
6702.16 1431
6702.93 1485
6703.71 1455
6704.48 1429
6705.25 1344
6706.03 1344
6706.80 1397
6707.57 1329
6708.34 1458
6709.12 1413
6709.89 1430
6710.66 1402
6711.44 1368
6712.21 1242
6712.98 1223
6713.75 1241
6714.53 1304
6715.30 1219
6716.07 1265
6716.85 1256
6717.62 1216
6718.39 1262
6719.17 1269
6719.94 1319
6720.72 1318
6721.49 1262
6722.26 1243
6723.04 1250
6723.81 1268
6724.58 1310
6725.36 1258
6726.13 1293
6726.91 1327
6727.68 1358
6728.45 1306
6729.23 1336
6730.00 1347
6730.78 1306
6731.55 1361
6732.32 1416
6733.10 1434
6733.87 1444
6734.65 1363
6735.42 1575
6736.20 1714
6736.97 1667
6737.74 1505
6738.52 1550
6739.29 1487
6740.07 1417
6740.84 1518
6741.62 1585
6742.39 1565
6743.17 1502
6743.94 1483
6744.72 1574
6745.49 1613
6746.27 1638
6747.04 1617
6747.82 1670
6748.59 1904
6749.37 1998
6750.14 2340
6750.92 2487
6751.69 2756
6752.47 3190
6753.24 3227
6754.02 3199
6754.80 2971
6755.57 2648
6756.35 2406
6757.12 2223
6757.90 1994
6758.67 1779
6759.45 1764
6760.23 1663
6761.00 1571
6761.78 1557
6762.55 1354
6763.33 1422
6764.11 1538
6764.88 1437
6765.66 1504
6766.43 1498
6767.21 1477
6767.99 1566
6768.76 1523
6769.54 1372
6770.32 1448
6771.09 1537
6771.87 1483
6772.64 1434
6773.42 1383
6774.20 1319
6774.97 1365
6775.75 1372
6776.53 1299
6777.31 1275
6778.08 1355
6778.86 1297
6779.64 1266
6780.41 1234
6781.19 1325
6781.97 1347
6782.74 1235
6783.52 1205
6784.30 1183
6785.08 1117
6785.85 1147
6786.63 1223
6787.41 1291
6788.19 1185
6788.96 1184
6789.74 1156
6790.52 1120
6791.30 1181
6792.07 1125
6792.85 1095
6793.63 1072
6794.41 1173
6795.18 1110
6795.96 1080
6796.74 1084
6797.52 1188
6798.30 1144
6799.07 1167
6799.85 1132
6800.63 1125
6801.41 1185
6802.19 1200
6802.97 1351
6803.74 1380
6804.52 1436
6805.30 1517
6806.08 1504
6806.86 1350
6807.64 1348
6808.41 1375
6809.19 1361
6809.97 1370
6810.75 1240
6811.53 1141
6812.31 1282
6813.09 1302
6813.87 1313
6814.64 1359
6815.42 1280
6816.20 1330
6816.98 1388
6817.76 1324
6818.54 1359
6819.32 1372
6820.10 1306
6820.88 1241
6821.66 1252
6822.44 1359
6823.22 1360
6824.00 1248
6824.78 1348
6825.55 1210
6826.33 1273
6827.11 1249
6827.89 1196
6828.67 1255
6829.45 1181
6830.23 1166
6831.01 1153
6831.79 1093
6832.57 1116
6833.35 1107
6834.13 1057
6834.91 1098
6835.69 1070
6836.47 1071
6837.25 1063
6838.03 1086
6838.81 1050
6839.60 985
6840.38 1059
6841.16 1045
6841.94 1036
6842.72 1029
6843.50 1071
6844.28 1026
6845.06 1049
6845.84 1191
6846.62 1291
6847.40 1412
6848.18 1702
6848.96 1976
6849.74 2242
6850.53 2310
6851.31 2308
6852.09 2226
6852.87 2257
6853.65 2026
6854.43 1989
6855.21 1797
6855.99 1537
6856.77 1468
6857.56 1340
6858.34 1176
6859.12 1197
6859.90 1155
6860.68 1190
6861.46 1129
6862.25 1094
6863.03 1160
6863.81 1147
6864.59 1259
6865.37 1288
6866.15 1349
6866.94 1324
6867.72 1300
6868.50 1346
6869.28 1473
6870.07 1303
6870.85 1319
6871.63 1223
6872.41 1297
6873.19 1377
6873.98 1210
6874.76 1305
6875.54 1287
6876.32 1244
6877.11 1399
6877.89 1468
6878.67 1592
6879.45 1544
6880.24 1605
6881.02 1679
6881.80 1610
6882.59 1722
6883.37 1785
6884.15 2040
6884.93 2453
6885.72 2932
6886.50 3549
6887.28 4032
6888.07 4172
6888.85 4232
6889.63 4331
6890.42 3992
6891.20 3302
6891.98 2805
6892.77 2408
6893.55 2054
6894.33 1851
6895.12 1654
6895.90 1487
6896.68 1630
6897.47 1714
6898.25 1689
6899.04 1621
6899.82 1703
6900.60 1577
6901.39 1562
6902.17 1748
6902.95 1686
6903.74 1610
6904.52 1645
6905.31 1655
6906.09 1696
6906.88 1729
6907.66 1658
6908.44 1603
6909.23 1584
6910.01 1485
6910.80 1376
6911.58 1398
6912.37 1423
6913.15 1443
6913.94 1330
6914.72 1344
6915.50 1324
6916.29 1381
6917.07 1328
6917.86 1273
6918.64 1255
6919.43 1413
6920.21 1435
6921.00 1306
6921.78 1215
6922.57 1279
6923.35 1275
6924.14 1189
6924.93 1323
6925.71 1374
6926.50 1394
6927.28 1346
6928.07 1417
6928.85 1435
6929.64 1343
6930.42 1284
6931.21 1294
6931.99 1322
6932.78 1249
6933.57 1339
6934.35 1439
6935.14 1371
6935.92 1366
6936.71 1494
6937.50 1442
6938.28 1407
6939.07 1550
6939.85 1706
6940.64 1697
6941.43 1867
6942.21 1880
6943.00 1956
6943.78 1990
6944.57 2093
6945.36 2122
6946.14 2221
6946.93 2441
6947.72 2366
6948.50 2591
6949.29 2323
6950.08 2356
6950.86 2213
6951.65 2079
6952.44 1948
6953.22 1823
6954.01 1814
6954.80 1765
6955.58 1733
6956.37 1655
6957.16 1730
6957.95 1735
6958.73 1767
6959.52 1790
6960.31 1766
6961.10 1862
6961.88 1843
6962.67 1837
6963.46 1788
6964.24 1771
6965.03 1824
6965.82 1936
6966.61 2023
6967.40 2102
6968.18 2174
6968.97 2283
6969.76 2144
6970.55 2190
6971.33 2328
6972.12 2563
6972.91 2352
6973.70 2328
6974.49 2324
6975.27 2327
6976.06 2386
6976.85 2309
6977.64 2225
6978.43 2349
6979.22 2457
6980.00 2900
6980.79 3338
6981.58 3957
6982.37 5116
6983.16 6736
6983.95 8400
6984.74 10082
6985.52 11411
6986.31 11865
6987.10 11753
6987.89 10957
6988.68 9778
6989.47 8427
6990.26 7120
6991.05 5654
6991.83 4552
6992.62 3778
6993.41 3173
6994.20 2595
6994.99 2374
6995.78 2130
6996.57 2052
6997.36 1905
6998.15 1782
6998.94 1834
6999.73 1830
7000.52 1732
7001.31 1795
7002.10 1791
7002.89 1779
7003.68 1618
7004.47 1554
7005.26 1530
7006.05 1342
7006.84 1336
7007.63 1396
7008.42 1420
7009.21 1404
7010.00 1417
7010.79 1495
7011.58 1370
7012.37 1524
7013.16 1621
7013.95 1602
7014.74 1631
7015.53 1626
7016.32 1498
7017.11 1510
7017.90 1519
7018.69 1456
7019.48 1536
7020.27 1581
7021.06 1716
7021.85 1836
7022.64 1868
7023.43 1984
7024.22 2002
7025.02 1964
7025.81 1942
7026.60 1867
7027.39 1887
7028.18 1751
7028.97 1693
7029.76 1622
7030.55 1445
7031.34 1382
7032.14 1489
7032.93 1522
7033.72 1401
7034.51 1454
7035.30 1455
7036.09 1502
7036.88 1504
7037.68 1578
7038.47 1552
7039.26 1576
7040.05 1676
7040.84 1810
7041.64 1869
7042.43 1841
7043.22 1899
7044.01 2023
7044.80 2126
7045.60 2261
7046.39 2496
7047.18 2548
7047.97 3006
7048.76 3530
7049.56 4013
7050.35 4158
7051.14 4146
7051.93 3821
7052.73 3244
7053.52 2800
7054.31 2418
7055.10 2247
7055.90 2086
7056.69 1932
7057.48 1891
7058.27 1790
7059.07 1724
7059.86 1778
7060.65 1795
7061.45 1800
7062.24 1957
7063.03 1952
7063.83 1974
7064.62 1909
7065.41 1705
7066.21 1664
7067.00 1664
7067.79 1692
7068.59 1716
7069.38 1559
7070.17 1573
7070.97 1566
7071.76 1537
7072.55 1560
7073.35 1489
7074.14 1356
7074.93 1338
7075.73 1400
7076.52 1376
7077.32 1316
7078.11 1386
7078.90 1371
7079.70 1381
7080.49 1412
7081.29 1305
7082.08 1392
7082.87 1317
7083.67 1346
7084.46 1185
7085.26 1208
7086.05 1168
7086.85 1135
7087.64 1193
7088.43 1209
7089.23 1226
7090.02 1211
7090.82 1218
7091.61 1235
7092.41 1217
7093.20 1217
7094.00 1158
7094.79 1148
7095.59 1080
7096.38 1051
7097.18 1145
7097.97 1039
7098.77 1077
7099.56 1180
7100.36 1174
7101.15 1166
7101.95 1119
7102.74 1058
7103.54 972
7104.33 967
7105.13 1013
7105.92 1013
7106.72 966
7107.52 1035
7108.31 929
7109.11 913
7109.90 892
7110.70 885
7111.49 986
7112.29 912
7113.09 901
7113.88 886
7114.68 1004
7115.47 1007
7116.27 970
7117.07 1045
7117.86 992
7118.66 996
7119.45 1015
7120.25 996
7121.05 998
7121.84 936
7122.64 1015
7123.44 1023
7124.23 1000
7125.03 939
7125.83 878
7126.62 927
7127.42 899
7128.22 872
7129.01 960
7129.81 1025
7130.61 947
7131.40 952
7132.20 897
7133.00 1036
7133.79 1025
7134.59 937
7135.39 986
7136.19 942
7136.98 958
7137.78 993
7138.58 971
7139.38 876
7140.17 895
7140.97 852
7141.77 910
7142.57 901
7143.36 903
7144.16 929
7144.96 820
7145.76 846
7146.55 855
7147.35 806
7148.15 724
7148.95 744
7149.74 768
7150.54 774
7151.34 725
7152.14 743
7152.94 707
7153.74 802
7154.53 838
7155.33 925
7156.13 855
7156.93 889
7157.73 831
7158.53 865
7159.32 828
7160.12 833
7160.92 819
7161.72 757
7162.52 799
7163.32 745
7164.12 736
7164.91 721
7165.71 705
7166.51 716
7167.31 787
7168.11 701
7168.91 720
7169.71 741
7170.51 773
7171.31 781
7172.11 722
7172.90 708
7173.70 736
7174.50 710
7175.30 764
7176.10 696
7176.90 759
7177.70 845
7178.50 684
7179.30 687
7180.10 680
7180.90 742
7181.70 655
7182.50 760
7183.30 720
7184.10 676
7184.90 684
7185.70 742
7186.50 671
7187.30 699
7188.10 717
7188.90 725
7189.70 758
7190.50 748
7191.30 684
7192.10 711
7192.90 723
7193.70 670
7194.50 683
7195.30 630
7196.10 692
7196.90 690
7197.70 713
7198.50 655
7199.30 782
7200.11 733
7200.91 665
7201.71 681
7202.51 688
7203.31 740
7204.11 733
7204.91 706
7205.71 711
7206.51 739
7207.31 717
7208.12 686
7208.92 684
7209.72 700
7210.52 709
7211.32 741
7212.12 701
7212.92 630
7213.72 792
7214.53 724
7215.33 811
7216.13 867
7216.93 872
7217.73 1036
7218.53 897
7219.34 901
7220.14 923
7220.94 858
7221.74 800
7222.54 803
7223.35 762
7224.15 721
7224.95 701
7225.75 808
7226.56 766
7227.36 739
7228.16 717
7228.96 655
7229.76 692
7230.57 734
7231.37 643
7232.17 673
7232.97 716
7233.78 755
7234.58 728
7235.38 694
7236.19 715
7236.99 675
7237.79 619
7238.59 720
7239.40 740
7240.20 695
7241.00 658
7241.81 753
7242.61 755
7243.41 667
7244.22 655
7245.02 697
7245.82 741
7246.63 839
7247.43 744
7248.23 734
7249.04 736
7249.84 726
7250.64 689
7251.45 792
7252.25 714
7253.05 730
7253.86 645
7254.66 658
7255.46 594
7256.27 688
7257.07 702
7257.88 718
7258.68 717
7259.48 734
7260.29 769
7261.09 740
7261.90 854
7262.70 768
7263.51 711
7264.31 679
7265.11 724
7265.92 695
7266.72 699
7267.53 690
7268.33 700
7269.14 736
7269.94 668
7270.75 721
7271.55 709
7272.36 682
7273.16 706
7273.97 655
7274.77 605
7275.58 759
7276.38 744
7277.19 732
7277.99 753
7278.80 668
7279.60 715
7280.41 784
7281.21 847
7282.02 884
7282.82 946
7283.63 1068
7284.43 1047
7285.24 1063
7286.04 1062
7286.85 1063
7287.66 1017
7288.46 843
7289.27 835
7290.07 788
7290.88 844
7291.68 680
7292.49 712
7293.30 745
7294.10 781
7294.91 780
7295.71 828
7296.52 730
7297.33 748
7298.13 801
7298.94 804
7299.74 799
7300.55 823
7301.36 725
7302.16 672
7302.97 804
7303.78 810
7304.58 816
7305.39 839
7306.20 881
7307.00 920
7307.81 906
7308.62 856
7309.42 933
7310.23 970
7311.04 1023
7311.84 978
7312.65 969
7313.46 1028
7314.27 1233
7315.07 1356
7315.88 1498
7316.69 1671
7317.49 2030
7318.30 2191
7319.11 2337
7319.92 2313
7320.72 1999
7321.53 1814
7322.34 1606
7323.15 1434
7323.95 1213
7324.76 1099
7325.57 1009
7326.38 973
7327.19 1010
7327.99 995
7328.80 945
7329.61 919
7330.42 928
7331.22 940
7332.03 910
7332.84 961
7333.65 920
7334.46 954
7335.27 1029
7336.07 924
7336.88 912
7337.69 1014
7338.50 948
7339.31 827
7340.12 835
7340.92 807
7341.73 788
7342.54 749
7343.35 747
7344.16 747
7344.97 808
7345.78 800
7346.59 732
7347.39 738
7348.20 731
7349.01 798
7349.82 700
7350.63 697
7351.44 759
7352.25 741
7353.06 678
7353.87 699
7354.68 678
7355.49 654
7356.30 714
7357.11 730
7357.92 714
7358.72 652
7359.53 743
7360.34 646
7361.15 705
7361.96 653
7362.77 715
7363.58 704
7364.39 624
7365.20 655
7366.01 632
7366.82 611
7367.63 631
7368.44 620
7369.25 660
7370.06 652
7370.87 646
7371.68 725
7372.49 723
7373.30 646
7374.11 711
7374.93 691
7375.74 677
7376.55 696
7377.36 669
7378.17 682
7378.98 775
7379.79 725
7380.60 703
7381.41 684
7382.22 680
7383.03 770
7383.84 756
7384.65 737
7385.46 682
7386.28 665
7387.09 685
7387.90 714
7388.71 732
7389.52 719
7390.33 705
7391.14 656
7391.95 650
7392.77 584
7393.58 656
7394.39 609
7395.20 610
7396.01 632
7396.82 642
7397.64 612
7398.45 665
7399.26 591
7400.07 581
7400.88 620
7401.69 641
7402.51 640
7403.32 650
7404.13 614
7404.94 671
7405.76 630
7406.57 620
7407.38 583
7408.19 539
7409.00 560
7409.82 624
7410.63 548
7411.44 560
7412.25 537
7413.07 568
7413.88 628
7414.69 617
7415.50 601
7416.32 626
7417.13 531
7417.94 561
7418.76 566
7419.57 590
7420.38 636
7421.19 553
7422.01 558
7422.82 578
7423.63 588
7424.45 553
7425.26 594
7426.07 587
7426.89 587
7427.70 612
7428.51 671
7429.33 607
7430.14 654
7430.95 611
7431.77 599
7432.58 591
7433.39 608
7434.21 555
7435.02 511
7435.84 590
7436.65 637
7437.46 630
7438.28 561
7439.09 661
7439.91 626
7440.72 635
7441.53 599
7442.35 654
7443.16 639
7443.98 617
7444.79 600
7445.60 619
7446.42 650
7447.23 596
7448.05 559
7448.86 614
7449.68 676
7450.49 667
7451.31 679
7452.12 657
7452.94 584
7453.75 552
7454.57 622
7455.38 632
7456.20 545
7457.01 645
7457.83 617
7458.64 571
7459.46 570
7460.27 654
7461.09 728
7461.90 832
7462.72 830
7463.53 862
7464.35 821
7465.16 752
7465.98 671
7466.79 745
7467.61 756
7468.42 699
7469.24 640
7470.06 730
7470.87 744
7471.69 680
7472.50 666
7473.32 721
7474.13 799
7474.95 767
7475.77 719
7476.58 727
7477.40 728
7478.21 732
7479.03 713
7479.85 633
7480.66 702
7481.48 792
7482.30 754
7483.11 780
7483.93 688
7484.75 639
7485.56 642
7486.38 676
7487.20 682
7488.01 623
7488.83 595
7489.65 665
7490.46 646
7491.28 620
7492.10 622
7492.91 643
7493.73 585
7494.55 637
7495.36 663
7496.18 598
7497.00 555
7497.82 630
7498.63 653
7499.45 552
7500.27 566
7501.08 623
7501.90 627
7502.72 595
7503.54 555
7504.35 611
7505.17 638
7505.99 592
7506.81 530
7507.62 574
7508.44 589
7509.26 573
7510.08 628
7510.90 630
7511.71 637
7512.53 621
7513.35 610
7514.17 564
7514.99 604
7515.80 647
7516.62 636
7517.44 572
7518.26 528
7519.08 553
7519.90 620
7520.71 600
7521.53 630
7522.35 551
7523.17 547
7523.99 578
7524.81 606
7525.63 675
7526.45 661
7527.26 549
7528.08 579
7528.90 578
7529.72 549
7530.54 545
7531.36 537
7532.18 582
7533.00 625
7533.82 567
7534.64 592
7535.45 558
7536.27 576
7537.09 556
7537.91 592
7538.73 563
7539.55 575
7540.37 665
7541.19 643
7542.01 597
7542.83 559
7543.65 563
7544.47 633
7545.29 627
7546.11 599
7546.93 628
7547.75 622
7548.57 606
7549.39 628
7550.21 567
7551.03 582
7551.85 617
7552.67 645
7553.49 641
7554.31 642
7555.13 619
7555.95 611
7556.77 608
7557.59 647
7558.41 707
7559.23 793
7560.05 724
7560.87 663
7561.69 665
7562.51 702
7563.34 704
7564.16 695
7564.98 741
7565.80 733
7566.62 783
7567.44 704
7568.26 735
7569.08 664
7569.90 607
7570.72 612
7571.55 662
7572.37 687
7573.19 622
7574.01 576
7574.83 633
7575.65 690
7576.47 644
7577.30 649
7578.12 685
7578.94 629
7579.76 635
7580.58 688
7581.40 583
7582.23 676
7583.05 761
7583.87 742
7584.69 826
7585.51 741
7586.33 801
7587.16 901
7587.98 899
7588.80 866
7589.62 859
7590.45 901
7591.27 931
7592.09 939
7592.91 850
7593.74 856
7594.56 919
7595.38 915
7596.20 968
7597.03 1036
7597.85 1051
7598.67 949
7599.49 991
7600.32 1141
7601.14 1231
7601.96 1296
7602.78 1455
7603.61 1544
7604.43 1658
7605.25 1715
7606.08 1726
7606.90 1693
7607.72 1462
7608.55 1378
7609.37 1340
7610.19 1267
7611.02 1248
7611.84 1098
7612.66 1168
7613.49 1214
7614.31 1338
7615.13 1446
7615.96 1494
7616.78 1699
7617.60 1903
7618.43 1956
7619.25 1862
7620.08 1723
7620.90 1536
7621.72 1513
7622.55 1340
7623.37 1248
7624.20 1215
7625.02 1215
7625.84 1246
7626.67 1228
7627.49 1357
7628.32 1483
7629.14 1707
7629.97 1806
7630.79 1947
7631.61 2000
7632.44 2014
7633.26 2093
7634.09 1871
7634.91 1720
7635.74 1659
7636.56 1397
7637.39 1234
7638.21 1132
7639.04 1058
7639.86 939
7640.69 973
7641.51 999
7642.34 941
7643.16 862
7643.99 870
7644.81 830
7645.64 919
7646.46 873
7647.29 892
7648.11 850
7648.94 808
7649.76 838
7650.59 780
7651.42 779
7652.24 810
7653.07 741
7653.89 727
7654.72 750
7655.54 728
7656.37 772
7657.20 747
7658.02 736
7658.85 747
7659.67 740
7660.50 666
7661.33 644
7662.15 708
7662.98 718
7663.80 732
7664.63 722
7665.46 714
7666.28 755
7667.11 724
7667.94 748
7668.76 765
7669.59 741
7670.42 723
7671.24 773
7672.07 749
7672.90 773
7673.72 741
7674.55 775
7675.38 761
7676.20 772
7677.03 803
7677.86 679
7678.68 663
7679.51 692
7680.34 807
7681.16 822
7681.99 777
7682.82 909
7683.65 962
7684.47 1032
7685.30 923
7686.13 992
7686.96 921
7687.78 927
7688.61 846
7689.44 812
7690.27 782
7691.09 818
7691.92 786
7692.75 757
7693.58 823
7694.41 864
7695.23 857
7696.06 997
7696.89 1112
7697.72 1162
7698.55 1228
7699.37 1277
7700.20 1153
7701.03 1111
7701.86 1035
7702.69 860
7703.51 829
7704.34 811
7705.17 782
7706.00 865
7706.83 762
7707.66 723
7708.49 624
7709.31 658
7710.14 678
7710.97 692
7711.80 627
7712.63 664
7713.46 703
7714.29 725
7715.12 687
7715.95 726
7716.77 707
7717.60 720
7718.43 657
7719.26 600
7720.09 658
7720.92 658
7721.75 690
7722.58 689
7723.41 583
7724.24 576
7725.07 613
7725.90 618
7726.73 649
7727.56 650
7728.39 588
7729.22 588
7730.05 561
7730.88 520
7731.71 546
7732.54 559
7733.37 603
7734.20 546
7735.03 531
7735.86 506
7736.69 548
7737.52 597
7738.35 589
7739.18 549
7740.01 599
7740.84 529
7741.67 577
7742.50 616
7743.33 585
7744.16 577
7744.99 629
7745.82 630
7746.65 627
7747.48 579
7748.31 664
7749.14 666
7749.97 606
7750.81 575
7751.64 618
7752.47 622
7753.30 562
7754.13 550
7754.96 579
7755.79 554
7756.62 585
7757.45 559
7758.29 528
7759.12 618
7759.95 613
7760.78 512
7761.61 591
7762.44 609
7763.27 614
7764.11 532
7764.94 571
7765.77 571
7766.60 571
7767.43 615
7768.26 604
7769.10 564
7769.93 560
7770.76 590
7771.59 652
7772.42 572
7773.26 619
7774.09 610
7774.92 585
7775.75 613
7776.59 567
7777.42 653
7778.25 607
7779.08 601
7779.92 592
7780.75 558
7781.58 545
7782.41 613
7783.25 570
7784.08 596
7784.91 639
7785.74 612
7786.58 608
7787.41 601
7788.24 528
7789.08 514
7789.91 587
7790.74 558
7791.57 578
7792.41 599
7793.24 587
7794.07 587
7794.91 693
7795.74 712
7796.57 598
7797.41 698
7798.24 683
7799.07 678
7799.91 679
7800.74 664
7801.58 629
7802.41 676
7803.24 681
7804.08 723
7804.91 754
7805.74 783
7806.58 800
7807.41 828
7808.25 810
7809.08 832
7809.91 901
7810.75 948
7811.58 973
7812.42 968
7813.25 1046
7814.09 1080
7814.92 1101
7815.75 987
7816.59 992
7817.42 966
7818.26 1148
7819.09 1016
7819.93 1007
7820.76 942
7821.60 991
7822.43 1069
7823.27 1046
7824.10 1127
7824.94 1236
7825.77 1355
7826.61 1298
7827.44 1426
7828.28 1331
7829.11 1354
7829.95 1255
7830.78 1205
7831.62 1202
7832.45 1219
7833.29 1294
7834.12 1345
7834.96 1272
7835.79 1153
7836.63 1145
7837.46 995
7838.30 1033
7839.14 1011
7839.97 955
7840.81 874
7841.64 956
7842.48 845
7843.31 908
7844.15 922
7844.99 938
7845.82 963
7846.66 1035
7847.49 871
7848.33 824
7849.17 865
7850.00 917
7850.84 933
7851.68 881
7852.51 890
7853.35 911
7854.18 1019
7855.02 1005
7855.86 1176
7856.69 1294
7857.53 1447
7858.37 1468
7859.20 1465
7860.04 1274
7860.88 1216
7861.71 1168
7862.55 1109
7863.39 1017
7864.23 940
7865.06 976
7865.90 969
7866.74 1049
7867.57 966
7868.41 981
7869.25 1052
7870.09 1041
7870.92 1125
7871.76 1212
7872.60 1166
7873.44 1192
7874.27 1358
7875.11 1503
7875.95 1691
7876.79 1658
7877.62 1779
7878.46 1802
7879.30 1679
7880.14 1665
7880.97 1365
7881.81 1319
7882.65 1204
7883.49 1044
7884.33 1028
7885.16 1099
7886.00 1091
7886.84 1065
7887.68 1104
7888.52 1188
7889.36 1186
7890.19 1202
7891.03 1284
7891.87 1216
7892.71 1131
7893.55 1069
7894.39 1096
7895.23 1049
7896.06 1028
7896.90 1061
7897.74 961
7898.58 893
7899.42 955
7900.26 869
7901.10 814
7901.94 888
7902.77 877
7903.61 816
7904.45 857
7905.29 850
7906.13 837
7906.97 818
7907.81 823
7908.65 733
7909.49 796
7910.33 822
7911.17 808
7912.01 828
7912.85 760
7913.69 793
7914.53 876
7915.37 1000
7916.21 985
7917.05 1031
7917.89 1026
7918.73 1071
7919.57 1051
7920.41 1107
7921.25 1064
7922.09 1072
7922.93 1076
7923.77 914
7924.61 870
7925.45 824
7926.29 686
7927.13 750
7927.97 736
7928.81 725
7929.65 751
7930.49 695
7931.33 783
7932.17 768
7933.01 819
7933.85 836
7934.69 843
7935.53 805
7936.37 774
7937.21 688
7938.05 737
7938.90 756
7939.74 740
7940.58 768
7941.42 750
7942.26 769
7943.10 773
7943.94 787
7944.78 814
7945.63 917
7946.47 1003
7947.31 929
7948.15 1007
7948.99 990
7949.83 986
7950.67 1092
7951.52 1166
7952.36 1156
7953.20 1237
7954.04 1307
7954.88 1456
7955.72 1429
7956.57 1321
7957.41 1214
7958.25 1180
7959.09 1202
7959.93 1192
7960.78 1261
7961.62 1185
7962.46 1204
7963.30 1253
7964.15 1400
7964.99 1596
7965.83 1741
7966.67 1838
7967.52 2065
7968.36 1943
7969.20 1829
7970.04 1607
7970.89 1412
7971.73 1217
7972.57 1158
7973.41 1097
7974.26 1016
7975.10 929
7975.94 979
7976.79 928
7977.63 831
7978.47 857
7979.31 856
7980.16 952
7981.00 920
7981.84 905
7982.69 900
7983.53 893
7984.37 972
7985.22 913
7986.06 881
7986.90 776
7987.75 781
7988.59 854
7989.44 820
7990.28 755
7991.12 716
7991.97 753
7992.81 763
7993.65 738
7994.50 711
7995.34 665
7996.19 723
7997.03 663
7997.87 669
7998.72 641
7999.56 694
8000.41 696
8001.25 666
8002.10 663
8002.94 596
8003.78 614
8004.63 591
8005.47 652
8006.32 589
8007.16 642
8008.01 666
8008.85 627
8009.70 603
8010.54 598
8011.39 608
8012.23 541
8013.08 580
8013.92 607
8014.77 618
8015.61 554
8016.46 584
8017.30 679
8018.15 621
8018.99 672
8019.84 593
8020.68 626
8021.53 623
8022.37 515
8023.22 616
8024.06 574
8024.91 564
8025.75 591
8026.60 616
8027.45 603
8028.29 552
8029.14 564
8029.98 608
8030.83 525
8031.67 575
8032.52 570
8033.37 565
8034.21 582
8035.06 590
8035.90 599
8036.75 589
8037.60 640
8038.44 699
8039.29 712
8040.14 648
8040.98 599
8041.83 619
8042.68 584
8043.52 602
8044.37 623
8045.21 565
8046.06 574
8046.91 568
8047.75 613
8048.60 611
8049.45 582
8050.30 604
8051.14 532
8051.99 574
8052.84 593
8053.68 623
8054.53 557
8055.38 520
8056.22 523
8057.07 510
8057.92 554
8058.77 571
8059.61 626
8060.46 555
8061.31 586
8062.16 569
8063.00 538
8063.85 560
8064.70 554
8065.55 607
8066.39 546
8067.24 543
8068.09 535
8068.94 575
8069.79 519
8070.63 549
8071.48 524
8072.33 483
8073.18 475
8074.03 514
8074.87 537
8075.72 478
8076.57 463
8077.42 485
8078.27 476
8079.12 537
8079.96 477
8080.81 475
8081.66 504
8082.51 513
8083.36 563
8084.21 475
8085.06 534
8085.90 561
8086.75 575
8087.60 550
8088.45 502
8089.30 497
8090.15 485
8091.00 456
8091.85 490
8092.70 469
8093.54 497
8094.39 539
8095.24 503
8096.09 528
8096.94 549
8097.79 507
8098.64 520
8099.49 527
8100.34 547
8101.19 516
8102.04 501
8102.89 449
8103.74 438
8104.59 470
8105.44 495
8106.29 452
8107.14 420
8107.99 443
8108.84 462
8109.69 441
8110.54 463
8111.39 478
8112.24 494
8113.09 456
8113.94 481
8114.79 516
8115.64 491
8116.49 503
8117.34 511
8118.19 441
8119.04 491
8119.89 441
8120.74 473
8121.59 485
8122.44 514
8123.29 559
8124.14 528
8124.99 519
8125.84 572
8126.70 555
8127.55 475
8128.40 503
8129.25 494
8130.10 488
8130.95 448
8131.80 546
8132.65 571
8133.50 512
8134.36 479
8135.21 562
8136.06 546
8136.91 583
8137.76 517
8138.61 536
8139.46 619
8140.32 557
8141.17 540
8142.02 596
8142.87 638
8143.72 594
8144.57 576
8145.43 538
8146.28 605
8147.13 678
8147.98 654
8148.83 546
8149.69 598
8150.54 659
8151.39 652
8152.24 783
8153.10 801
8153.95 939
8154.80 1005
8155.65 906
8156.50 952
8157.36 902
8158.21 736
8159.06 635
8159.92 695
8160.77 552
8161.62 623
8162.47 652
8163.33 597
8164.18 589
8165.03 550
8165.88 569
8166.74 601
8167.59 567
8168.44 608
8169.30 562
8170.15 583
8171.00 579
8171.86 535
8172.71 553
8173.56 604
8174.42 537
8175.27 498
8176.12 462
8176.98 475
8177.83 485
8178.68 514
8179.54 496
8180.39 543
8181.25 477
8182.10 518
8182.95 453
8183.81 472
8184.66 449
8185.51 499
8186.37 461
8187.22 498
8188.08 461
8188.93 487
8189.79 525
8190.64 504
8191.49 406
8192.35 431
8193.20 415
8194.06 452
8194.91 494
8195.77 513
8196.62 522
8197.47 433
8198.33 475
8199.18 438
8200.04 430
8200.89 448
8201.75 450
8202.60 465
8203.46 456
8204.31 462
8205.17 468
8206.02 461
8206.88 478
8207.73 441
8208.59 438
8209.44 468
8210.30 463
8211.15 526
8212.01 535
8212.87 476
8213.72 460
8214.58 435
8215.43 404
8216.29 464
8217.14 498
8218.00 483
8218.85 427
8219.71 457
8220.57 439
8221.42 458
8222.28 442
8223.13 411
8223.99 490
8224.85 516
8225.70 525
8226.56 491
8227.41 461
8228.27 486
8229.13 484
8229.98 495
8230.84 480
8231.70 459
8232.55 496
8233.41 467
8234.26 461
8235.12 454
8235.98 476
8236.83 499
8237.69 455
8238.55 461
8239.40 472
8240.26 475
8241.12 467
8241.98 431
8242.83 433
8243.69 465
8244.55 473
8245.40 461
8246.26 420
8247.12 439
8247.98 446
8248.83 387
8249.69 480
8250.55 457
8251.40 433
8252.26 412
8253.12 439
8253.98 442
8254.83 474
8255.69 417
8256.55 412
8257.41 409
8258.27 440
8259.12 451
8259.98 493
8260.84 456
8261.70 422
8262.55 414
8263.41 444
8264.27 436
8265.13 413
8265.99 416
8266.85 400
8267.70 408
8268.56 487
8269.42 507
8270.28 541
8271.14 496
8272.00 478
8272.85 540
8273.71 538
8274.57 469
8275.43 474
8276.29 538
8277.15 503
8278.01 487
8278.87 489
8279.72 449
8280.58 423
8281.44 445
8282.30 526
8283.16 502
8284.02 493
8284.88 530
8285.74 520
8286.60 504
8287.46 493
8288.32 534
8289.17 544
8290.03 622
8290.89 654
8291.75 788
8292.61 776
8293.47 820
8294.33 866
8295.19 791
8296.05 712
8296.91 656
8297.77 601
8298.63 552
8299.49 527
8300.35 525
8301.21 619
8302.07 506
8302.93 519
8303.79 508
8304.65 509
8305.51 543
8306.37 511
8307.23 511
8308.09 566
8308.95 532
8309.81 514
8310.67 573
8311.53 565
8312.39 511
8313.26 604
8314.12 565
8314.98 604
8315.84 545
8316.70 565
8317.56 605
8318.42 573
8319.28 509
8320.14 543
8321.00 570
8321.86 532
8322.73 505
8323.59 421
8324.45 458
8325.31 489
8326.17 440
8327.03 465
8327.89 476
8328.75 467
8329.62 462
8330.48 500
8331.34 459
8332.20 472
8333.06 467
8333.92 526
8334.79 455
8335.65 450
8336.51 418
8337.37 433
8338.23 452
8339.09 453
8339.96 486
8340.82 502
8341.68 474
8342.54 433
8343.41 481
8344.27 437
8345.13 461
8345.99 510
8346.85 511
8347.72 459
8348.58 434
8349.44 429
8350.30 446
8351.17 443
8352.03 454
8352.89 443
8353.76 420
8354.62 456
8355.48 438
8356.34 507
8357.21 513
8358.07 530
8358.93 464
8359.80 467
8360.66 442
8361.52 463
8362.38 443
8363.25 490
8364.11 454
8364.97 457
8365.84 492
8366.70 529
8367.56 433
8368.43 460
8369.29 446
8370.16 456
8371.02 466
8371.88 445
8372.75 440
8373.61 446
8374.47 462
8375.34 451
8376.20 467
8377.07 475
8377.93 454
8378.79 440
8379.66 437
8380.52 457
8381.39 505
8382.25 486
8383.11 526
8383.98 538
8384.84 498
8385.71 517
8386.57 483
8387.44 492
8388.30 480
8389.17 531
8390.03 558
8390.89 527
8391.76 511
8392.62 515
8393.49 571
8394.35 524
8395.22 496
8396.08 490
8396.95 493
8397.81 487
8398.68 536
8399.54 505
8400.41 516
8401.27 495
8402.14 512
8403.00 490
8403.87 487
8404.74 488
8405.60 487
8406.47 547
8407.33 578
8408.20 603
8409.06 568
8409.93 530
8410.79 607
8411.66 561
8412.53 557
8413.39 488
8414.26 500
8415.12 513
8415.99 564
8416.86 591
8417.72 605
8418.59 547
8419.45 556
8420.32 626
8421.19 618
8422.05 630
8422.92 581
8423.78 587
8424.65 612
8425.52 663
8426.38 715
8427.25 718
8428.12 639
8428.98 672
8429.85 719
8430.72 713
8431.58 683
8432.45 676
8433.32 675
8434.18 732
8435.05 743
8435.92 794
8436.79 820
8437.65 867
8438.52 900
8439.39 1019
8440.25 1017
8441.12 1018
8441.99 1215
8442.86 1351
8443.72 1256
8444.59 1324
8445.46 1359
8446.33 1333
8447.19 1367
8448.06 1178
8448.93 1069
8449.80 1101
8450.66 1071
8451.53 1148
8452.40 1080
8453.27 1072
8454.14 1128
8455.00 1083
8455.87 1059
8456.74 1098
8457.61 1037
8458.48 1140
8459.34 1100
8460.21 1086
8461.08 1085
8461.95 1031
8462.82 1021
8463.69 1095
8464.55 1056
8465.42 1335
8466.29 1686
8467.16 2085
8468.03 2566
8468.90 2987
8469.77 3333
8470.63 3494
8471.50 3416
8472.37 3102
8473.24 2877
8474.11 2313
8474.98 1938
8475.85 1629
8476.72 1382
8477.59 1248
8478.45 1185
8479.32 1057
8480.19 933
8481.06 850
8481.93 826
8482.80 780
8483.67 826
8484.54 804
8485.41 775
8486.28 774
8487.15 742
8488.02 759
8488.89 749
8489.76 733
8490.63 701
8491.50 700
8492.37 657
8493.24 690
8494.11 687
8494.98 664
8495.85 648
8496.72 707
8497.59 695
8498.46 650
8499.33 636
8500.20 684
8501.07 664
8501.94 676
8502.81 694
8503.68 688
8504.55 779
8505.42 751
8506.29 891
8507.16 887
8508.03 858
8508.90 895
8509.77 816
8510.65 956
8511.52 850
8512.39 854
8513.26 738
8514.13 680
8515.00 760
8515.87 723
8516.74 720
8517.61 738
8518.48 673
8519.36 669
8520.23 665
8521.10 638
8521.97 696
8522.84 703
8523.71 737
8524.58 680
8525.46 658
8526.33 714
8527.20 678
8528.07 742
8528.94 771
8529.81 732
8530.69 717
8531.56 750
8532.43 727
8533.30 794
8534.17 829
8535.05 864
8535.92 769
8536.79 836
8537.66 785
8538.54 844
8539.41 835
8540.28 789
8541.15 754
8542.02 771
8542.90 788
8543.77 786
8544.64 797
8545.51 754
8546.39 760
8547.26 853
8548.13 941
8549.01 942
8549.88 934
8550.75 1029
8551.62 1184
8552.50 1292
8553.37 1437
8554.24 1424
8555.12 1438
8555.99 1512
8556.86 1369
8557.74 1223
8558.61 1043
8559.48 949
8560.36 898
8561.23 828
8562.10 728
8562.98 682
8563.85 615
8564.72 678
8565.60 697
8566.47 613
8567.34 713
8568.22 680
8569.09 710
8569.97 664
8570.84 657
8571.71 617
8572.59 609
8573.46 645
8574.34 625
8575.21 621
8576.08 596
8576.96 656
8577.83 690
8578.71 634
8579.58 626
8580.46 565
8581.33 637
8582.20 610
8583.08 622
8583.95 615
8584.83 592
8585.70 606
8586.58 560
8587.45 622
8588.33 550
8589.20 606
8590.08 571
8590.95 652
8591.83 627
8592.70 636
8593.58 612
8594.45 661
8595.33 648
8596.20 615
8597.08 640
8597.95 617
8598.83 618
8599.70 627
8600.58 578
8601.45 639
8602.33 695
8603.21 588
8604.08 592
8604.96 639
8605.83 612
8606.71 607
8607.58 620
8608.46 615
8609.34 618
8610.21 573
8611.09 600
8611.96 696
8612.84 659
8613.72 683
8614.59 682
8615.47 706
8616.34 610
8617.22 635
8618.10 610
8618.97 663
8619.85 724
8620.73 686
8621.60 727
8622.48 697
8623.36 714
8624.23 737
8625.11 670
8625.99 678
8626.86 674
8627.74 745
8628.62 719
8629.49 745
8630.37 787
8631.25 871
8632.12 807
8633.00 784
8633.88 807
8634.76 810
8635.63 755
8636.51 786
8637.39 779
8638.26 824
8639.14 784
8640.02 869
8640.90 840
8641.77 839
8642.65 887
8643.53 902
8644.41 832
8645.28 832
8646.16 930
8647.04 916
8647.92 964
8648.80 880
8649.67 950
8650.55 907
8651.43 1015
8652.31 1003
8653.19 1068
8654.06 991
8654.94 973
8655.82 999
8656.70 1005
8657.58 936
8658.46 961
8659.33 1051
8660.21 1036
8661.09 1044
8661.97 1006
8662.85 1055
8663.73 959
8664.61 960
8665.48 1030
8666.36 1092
8667.24 1099
8668.12 1182
8669.00 1302
8669.88 1481
8670.76 1653
8671.64 1941
8672.52 2171
8673.40 2482
8674.27 2560
8675.15 2601
8676.03 2633
8676.91 2506
8677.79 2381
8678.67 2122
8679.55 1951
8680.43 1758
8681.31 1538
8682.19 1306
8683.07 1405
8683.95 1307
8684.83 1258
8685.71 1239
8686.59 1459
8687.47 1740
8688.35 2159
8689.23 2734
8690.11 3348
8690.99 3794
8691.87 4404
8692.75 4647
8693.63 4774
8694.51 4345
8695.39 3926
8696.27 3353
8697.15 2711
8698.03 2230
8698.91 1792
8699.79 1613
8700.67 1463
8701.55 1317
8702.43 1119
8703.31 1046
8704.19 1074
8705.07 1013
8705.95 932
8706.84 932
8707.72 918
8708.60 946
8709.48 984
8710.36 927
8711.24 947
8712.12 918
8713.00 953
8713.88 805
8714.76 833
8715.65 865
8716.53 823
8717.41 814
8718.29 833
8719.17 828
8720.05 887
8720.93 863
8721.82 855
8722.70 775
8723.58 771
8724.46 836
8725.34 832
8726.22 798
8727.11 856
8727.99 845
8728.87 849
8729.75 898
8730.63 909
8731.52 987
8732.40 944
8733.28 860
8734.16 839
8735.05 763
8735.93 729
8736.81 724
8737.69 753
8738.58 723
8739.46 735
8740.34 753
8741.22 774
8742.11 727
8742.99 729
8743.87 715
8744.75 667
8745.64 749
8746.52 668
8747.40 706
8748.28 717
8749.17 781
8750.05 729
8750.93 772
8751.82 782
8752.70 779
8753.58 869
8754.47 878
8755.35 869
8756.23 895
8757.12 887
8758.00 959
8758.88 999
8759.77 971
8760.65 927
8761.53 938
8762.42 902
8763.30 874
8764.19 818
8765.07 872
8765.95 887
8766.84 889
8767.72 903
8768.60 830
8769.49 896
8770.37 956
8771.26 881
8772.14 961
8773.03 921
8773.91 874
8774.79 796
8775.68 775
8776.56 723
8777.45 782
8778.33 750
8779.22 709
8780.10 686
8780.98 732
8781.87 691
8782.75 716
8783.64 721
8784.52 688
8785.41 691
8786.29 716
8787.18 677
8788.06 689
8788.95 664
8789.83 673
8790.72 660
8791.60 667
8792.49 653
8793.37 651
8794.26 691
8795.14 668
8796.03 640
8796.92 653
8797.80 705
8798.69 732
8799.57 755
8800.46 723
8801.34 684
8802.23 688
8803.11 757
8804.00 808
8804.89 750
8805.77 744
8806.66 717
8807.54 720
8808.43 737
8809.32 631
8810.20 639
8811.09 618
8811.97 604
8812.86 629
8813.75 607
8814.63 671
8815.52 668
8816.41 660
8817.29 685
8818.18 728
8819.06 757
8819.95 762
8820.84 754
8821.72 716
8822.61 761
8823.50 672
8824.38 746
8825.27 744
8826.16 716
8827.05 744
8827.93 760
8828.82 711
8829.71 672
8830.59 652
8831.48 682
8832.37 617
8833.25 626
8834.14 591
8835.03 648
8835.92 636
8836.80 589
8837.69 630
8838.58 623
8839.47 570
8840.35 546
8841.24 582
8842.13 548
8843.02 523
8843.90 578
8844.79 592
8845.68 602
8846.57 581
8847.46 578
8848.34 507
8849.23 467
8850.12 483
8851.01 473
8851.90 531
8852.78 560
8853.67 536
8854.56 533
8855.45 540
8856.34 456
8857.23 474
8858.12 509
8859.00 494
8859.89 516
8860.78 521
8861.67 564
8862.56 552
8863.45 527
8864.34 515
8865.22 506
8866.11 526
8867.00 499
8867.89 468
8868.78 510
8869.67 459
8870.56 447
8871.45 468
8872.34 452
8873.23 433
8874.12 466
8875.00 511
8875.89 530
8876.78 430
8877.67 453
8878.56 469
8879.45 499
8880.34 481
8881.23 437
8882.12 507
8883.01 589
8883.90 608
8884.79 560
8885.68 550
8886.57 510
8887.46 596
8888.35 563
8889.24 552
8890.13 523
8891.02 499
8891.91 496
8892.80 485
8893.69 416
8894.58 436
8895.47 448
8896.36 497
8897.25 449
8898.14 489
8899.03 503
8899.92 461
8900.81 503
8901.71 504
8902.60 521
8903.49 465
8904.38 485
8905.27 478
8906.16 473
8907.05 462
8907.94 433
8908.83 411
8909.72 458
8910.61 464
8911.51 428
8912.40 397
8913.29 419
8914.18 449
8915.07 417
8915.96 456
8916.85 389
8917.75 401
8918.64 367
8919.53 390
8920.42 413
8921.31 414
8922.20 441
8923.09 430
8923.99 483
8924.88 424
8925.77 425
8926.66 430
8927.55 389
8928.45 387
8929.34 401
8930.23 382
8931.12 419
8932.01 386
8932.91 396
8933.80 318
8934.69 380
8935.58 410
8936.48 389
8937.37 383
8938.26 383
8939.15 355
8940.05 341
8940.94 406
8941.83 410
8942.72 398
8943.62 379
8944.51 403
8945.40 387
8946.30 348
8947.19 374
8948.08 359
8948.97 417
8949.87 405
8950.76 383
8951.65 404
8952.55 379
8953.44 396
8954.33 352
8955.23 417
8956.12 385
8957.01 348
8957.91 398
8958.80 396
8959.69 387
8960.59 389
8961.48 376
8962.38 366
8963.27 434
8964.16 412
8965.06 440
8965.95 420
8966.85 428
8967.74 401
8968.63 415
8969.53 425
8970.42 372
8971.32 420
8972.21 397
8973.10 369
8974.00 361
8974.89 371
8975.79 360
8976.68 424
8977.58 396
8978.47 360
8979.36 430
8980.26 417
8981.15 387
8982.05 388
8982.94 361
8983.84 342
8984.73 364
8985.63 386
8986.52 404
8987.42 401
8988.31 381
8989.21 390
8990.10 361
8991.00 370
8991.89 398
8992.79 377
8993.68 416
8994.58 346
8995.47 355
8996.37 406
8997.27 365
8998.16 354
8999.06 329
8999.95 374
9000.85 313
9001.74 336
9002.64 393
9003.53 392
9004.43 360
9005.33 365
9006.22 393
9007.12 398
9008.01 359
9008.91 357
9009.81 313
9010.70 327
9011.60 345
9012.49 349
9013.39 351
9014.29 322
9015.18 367
9016.08 322
9016.98 286
9017.87 332
9018.77 363
9019.67 358
9020.56 375
9021.46 342
9022.36 360
9023.25 345
9024.15 345
9025.05 342
9025.94 335
9026.84 345
9027.74 345
9028.63 344
9029.53 322
9030.43 365
9031.33 302
9032.22 355
9033.12 383
9034.02 391
9034.91 366
9035.81 405
9036.71 378
9037.61 359
9038.50 376
9039.40 365
9040.30 310
9041.20 351
9042.10 398
9042.99 403
9043.89 369
9044.79 399
9045.69 421
9046.58 385
9047.48 377
9048.38 392
9049.28 428
9050.18 392
9051.07 423
9051.97 387
9052.87 370
9053.77 380
9054.67 413
9055.57 388
9056.46 370
9057.36 392
9058.26 366
9059.16 411
9060.06 418
9060.96 408
9061.86 389
9062.75 390
9063.65 373
9064.55 366
9065.45 413
9066.35 415
9067.25 404
9068.15 406
9069.05 376
9069.95 388
9070.84 464
9071.74 403
9072.64 384
9073.54 400
9074.44 372
9075.34 350
9076.24 378
9077.14 464
9078.04 436
9078.94 436
9079.84 462
9080.74 393
9081.64 410
9082.54 387
9083.44 441
9084.34 446
9085.24 437
9086.14 471
9087.04 467
9087.94 514
9088.84 520
9089.74 546
9090.64 491
9091.54 526
9092.44 532
9093.34 487
9094.24 513
9095.14 498
9096.04 440
9096.94 411
9097.84 426
9098.74 441
9099.64 412
9100.54 422
9101.44 404
9102.34 439
9103.24 439
9104.14 408
9105.04 356
9105.95 378
9106.85 364
9107.75 390
9108.65 366
9109.55 371
9110.45 371
9111.35 376
9112.25 399
9113.15 398
9114.06 397
9114.96 363
9115.86 346
9116.76 344
9117.66 348
9118.56 391
9119.46 369
9120.37 372
9121.27 287
9122.17 365
9123.07 332
9123.97 409
9124.87 389
9125.78 321
9126.68 334
9127.58 404
9128.48 391
9129.38 353
9130.29 419
9131.19 420
9132.09 386
9132.99 406
9133.89 378
9134.80 347
9135.70 339
9136.60 381
9137.50 415
9138.41 384
9139.31 394
9140.21 313
9141.11 357
9142.02 338
9142.92 335
9143.82 357
9144.72 340
9145.63 330
9146.53 347
9147.43 344
9148.34 321
9149.24 344
9150.14 364
9151.05 346
9151.95 316
9152.85 343
9153.76 347
9154.66 318
9155.56 324
9156.47 368
9157.37 357
9158.27 377
9159.18 324
9160.08 349
9160.98 342
9161.89 298
9162.79 389
9163.69 400
9164.60 352
9165.50 323
9166.41 340
9167.31 324
9168.21 410
9169.12 311
9170.02 312
9170.93 301
9171.83 352
9172.73 298
9173.64 346
9174.54 359
9175.45 287
9176.35 343
9177.25 387
9178.16 350
9179.06 310
9179.97 343
9180.87 375
9181.78 351
9182.68 349
9183.59 328
9184.49 343
9185.40 297
9186.30 306
9187.21 344
9188.11 389
9189.02 374
9189.92 376
9190.83 337
9191.73 356
9192.64 395
9193.54 363
9194.45 326
9195.35 368
9196.26 365
9197.16 381
9198.07 341
9198.97 362
9199.88 349
9200.78 359
9201.69 321
9202.60 339
9203.50 367
9204.41 350
9205.31 374
9206.22 389
9207.13 326
9208.03 323
9208.94 344
9209.84 320
9210.75 319
9211.66 318
9212.56 352
9213.47 307
9214.37 343
9215.28 354
9216.19 336
9217.09 335
9218.00 344
9218.91 365
9219.81 368
9220.72 341
9221.63 329
9222.53 336
9223.44 333
9224.35 338
9225.25 336
9226.16 334
9227.07 337
9227.97 304
9228.88 302
9229.79 311
9230.69 353
9231.60 338
9232.51 356
9233.41 358
9234.32 342
9235.23 297
9236.14 292
9237.04 315
9237.95 352
9238.86 349
9239.77 345
9240.67 325
9241.58 354
9242.49 321
9243.40 348
9244.30 379
9245.21 356
9246.12 303
9247.03 325
9247.94 274
9248.84 320
9249.75 333
9250.66 356
9251.57 335
9252.48 305
9253.38 293
9254.29 328
9255.20 333
9256.11 316
9257.02 320
9257.93 308
9258.83 375
9259.74 330
9260.65 352
9261.56 336
9262.47 317
9263.38 330
9264.29 344
9265.19 321
9266.10 318
9267.01 281
9267.92 318
9268.83 308
9269.74 317
9270.65 302
9271.56 332
9272.47 332
9273.37 319
9274.28 333
9275.19 289
9276.10 348
9277.01 348
9277.92 307
9278.83 334
9279.74 337
9280.65 370
9281.56 332
9282.47 336
9283.38 313
9284.29 326
9285.20 296
9286.11 344
9287.02 335
9287.93 315
9288.84 306
9289.75 396
9290.66 361
9291.57 368
9292.48 336
9293.39 329
9294.30 336
9295.21 348
9296.12 401
9297.03 370
9297.94 389
9298.85 317
9299.76 407
9300.67 421
9301.58 450
9302.49 380
9303.40 453
9304.31 455
9305.22 467
9306.13 547
9307.04 502
9307.95 486
9308.87 470
9309.78 466
9310.69 501
9311.60 493
9312.51 450
9313.42 464
9314.33 422
9315.24 457
9316.15 441
9317.07 394
9317.98 399
9318.89 364
9319.80 390
9320.71 416
9321.62 375
9322.53 419
9323.45 407
9324.36 361
9325.27 328
9326.18 360
9327.09 370
9328.00 381
9328.92 404
9329.83 382
9330.74 323
9331.65 327
9332.56 357
9333.48 364
9334.39 385
9335.30 413
9336.21 426
9337.13 334
9338.04 335
9338.95 349
9339.86 314
9340.77 387
9341.69 352
9342.60 338
9343.51 387
9344.43 343
9345.34 304
9346.25 350
9347.16 352
9348.08 390
9348.99 350
9349.90 373
9350.81 348
9351.73 355
9352.64 334
9353.55 315
9354.47 328
9355.38 396
9356.29 350
9357.21 321
9358.12 345
9359.03 299
9359.95 376
9360.86 371
9361.77 366
9362.69 322
9363.60 322
9364.51 367
9365.43 370
9366.34 333
9367.26 330
9368.17 353
9369.08 368
9370.00 309
9370.91 300
9371.82 313
9372.74 317
9373.65 314
9374.57 366
9375.48 339
9376.40 344
9377.31 374
9378.22 354
9379.14 337
9380.05 315
9380.97 301
9381.88 334
9382.80 362
9383.71 404
9384.62 366
9385.54 325
9386.45 320
9387.37 344
9388.28 359
9389.20 367
9390.11 343
9391.03 345
9391.94 344
9392.86 377
9393.77 323
9394.69 336
9395.60 373
9396.52 405
9397.43 366
9398.35 378
9399.26 369
9400.18 359
9401.10 348
9402.01 334
9402.93 310
9403.84 359
9404.76 364
9405.67 365
9406.59 419
9407.50 386
9408.42 327
9409.34 388
9410.25 414
9411.17 388
9412.08 363
9413.00 389
9413.92 397
9414.83 341
9415.75 341
9416.66 371
9417.58 363
9418.50 349
9419.41 371
9420.33 391
9421.25 415
9422.16 374
9423.08 416
9423.99 440
9424.91 370
9425.83 382
9426.74 380
9427.66 372
9428.58 332
9429.49 396
9430.41 410
9431.33 384
9432.25 415
9433.16 458
9434.08 369
9435.00 449
9435.91 470
9436.83 447
9437.75 504
9438.67 440
9439.58 416
9440.50 418
9441.42 402
9442.33 402
9443.25 375
9444.17 442
9445.09 428
9446.00 398
9446.92 403
9447.84 519
9448.76 564
9449.68 588
9450.59 645
9451.51 750
9452.43 850
9453.35 876
9454.26 801
9455.18 758
9456.10 675
9457.02 697
9457.94 600
9458.86 560
9459.77 466
9460.69 438
9461.61 406
9462.53 454
9463.45 435
9464.37 424
9465.28 403
9466.20 391
9467.12 411
9468.04 370
9468.96 415
9469.88 404
9470.80 421
9471.72 440
9472.63 337
9473.55 354
9474.47 376
9475.39 365
9476.31 371
9477.23 436
9478.15 539
9479.07 563
9479.99 571
9480.91 523
9481.83 548
9482.74 488
9483.66 487
9484.58 435
9485.50 440
9486.42 416
9487.34 432
9488.26 381
9489.18 411
9490.10 370
9491.02 396
9491.94 391
9492.86 377
9493.78 357
9494.70 351
9495.62 405
9496.54 395
9497.46 333
9498.38 357
9499.30 333
9500.22 353
9501.14 370
9502.06 383
9502.98 339
9503.90 350
9504.82 343
9505.74 350
9506.66 356
9507.59 333
9508.51 373
9509.43 402
9510.35 380
9511.27 372
9512.19 347
9513.11 369
9514.03 369
9514.95 334
9515.87 382
9516.79 390
9517.71 375
9518.64 450
9519.56 412
9520.48 419
9521.40 362
9522.32 394
9523.24 375
9524.16 365
9525.08 352
9526.01 415
9526.93 444
9527.85 394
9528.77 401
9529.69 407
9530.61 429
9531.54 442
9532.46 468
9533.38 503
9534.30 433
9535.22 430
9536.15 467
9537.07 450
9537.99 388
9538.91 403
9539.83 419
9540.76 399
9541.68 402
9542.60 382
9543.52 387
9544.45 403
9545.37 349
9546.29 363
9547.21 352
9548.14 409
9549.06 389
9549.98 365
9550.90 381
9551.83 377
9552.75 413
9553.67 444
9554.59 411
9555.52 373
9556.44 375
9557.36 424
9558.29 464
9559.21 457
9560.13 429
9561.06 433
9561.98 455
9562.90 423
9563.83 378
9564.75 424
9565.67 412
9566.60 385
9567.52 405
9568.44 421
9569.37 392
9570.29 396
9571.21 384
9572.14 387
9573.06 392
9573.98 369
9574.91 384
9575.83 382
9576.76 408
9577.68 411
9578.60 404
9579.53 405
9580.45 397
9581.38 442
9582.30 421
9583.23 399
9584.15 386
9585.07 392
9586.00 451
9586.92 380
9587.85 395
9588.77 439
9589.70 393
9590.62 372
9591.55 401
9592.47 405
9593.40 382
9594.32 343
9595.24 415
9596.17 401
9597.09 414
9598.02 389
9598.94 433
9599.87 417
9600.79 465
9601.72 464
9602.65 422
9603.57 427
9604.50 411
9605.42 425
9606.35 461
9607.27 422
9608.20 412
9609.12 429
9610.05 467
9610.97 446
9611.90 437
9612.83 491
9613.75 405
9614.68 418
9615.60 456
9616.53 469
9617.45 493
9618.38 453
9619.31 472
9620.23 443
9621.16 434
9622.08 454
9623.01 468
9623.94 462
9624.86 466
9625.79 472
9626.72 494
9627.64 467
9628.57 521
9629.50 482
9630.42 535
9631.35 505
9632.27 504
9633.20 540
9634.13 518
9635.06 561
9635.98 559
9636.91 540
9637.84 520
9638.76 538
9639.69 537
9640.62 591
9641.54 550
9642.47 614
9643.40 600
9644.33 610
9645.25 531
9646.18 563
9647.11 547
9648.03 618
9648.96 620
9649.89 570
9650.82 686
9651.74 672
9652.67 679
9653.60 649
9654.53 689
9655.46 766
9656.38 678
9657.31 646
9658.24 679
9659.17 770
9660.09 687
9661.02 686
9661.95 651
9662.88 702
9663.81 723
9664.74 744
9665.66 742
9666.59 819
9667.52 744
9668.45 770
9669.38 817
9670.31 831
9671.23 825
9672.16 836
9673.09 837
9674.02 815
9674.95 848
9675.88 920
9676.81 888
9677.73 864
9678.66 853
9679.59 929
9680.52 959
9681.45 941
9682.38 1029
9683.31 992
9684.24 994
9685.17 1044
9686.10 996
9687.03 1009
9687.95 1005
9688.88 1035
9689.81 1063
9690.74 1028
9691.67 1007
9692.60 1146
9693.53 1290
9694.46 1321
9695.39 1482
9696.32 1714
9697.25 1903
9698.18 1990
9699.11 2071
9700.04 2030
9700.97 1939
9701.90 1869
9702.83 1631
9703.76 1554
9704.69 1434
9705.62 1354
9706.55 1241
9707.48 1162
9708.41 1128
9709.34 1161
9710.27 1229
9711.20 1276
9712.13 1350
9713.06 1483
9713.99 1521
9714.92 1412
9715.85 1519
9716.79 1472
9717.72 1469
9718.65 1329
9719.58 1265
9720.51 1231
9721.44 981
9722.37 1069
9723.30 1018
9724.23 1021
9725.16 919
9726.09 866
9727.03 939
9727.96 976
9728.89 978
9729.82 942
9730.75 990
9731.68 990
9732.61 1034
9733.55 1105
9734.48 1086
9735.41 1027
9736.34 918
9737.27 935
9738.20 990
9739.14 944
9740.07 866
9741.00 874
9741.93 790
9742.86 811
9743.79 833
9744.73 755
9745.66 820
9746.59 760
9747.52 819
9748.46 751
9749.39 798
9750.32 716
9751.25 726
9752.18 786
9753.12 746
9754.05 734
9754.98 708
9755.91 699
9756.85 719
9757.78 707
9758.71 760
9759.65 755
9760.58 747
9761.51 756
9762.44 719
9763.38 715
9764.31 791
9765.24 793
9766.18 741
9767.11 741
9768.04 705
9768.98 814
9769.91 737
9770.84 704
9771.78 717
9772.71 755
9773.64 774
9774.58 756
9775.51 790
9776.44 847
9777.38 788
9778.31 886
9779.24 872
9780.18 916
9781.11 969
9782.05 994
9782.98 977
9783.91 1001
9784.85 1026
9785.78 983
9786.71 926
9787.65 862
9788.58 855
9789.52 818
9790.45 832
9791.39 759
9792.32 757
9793.25 793
9794.19 868
9795.12 885
9796.06 943
9796.99 875
9797.93 1026
9798.86 1103
9799.80 980
9800.73 1000
9801.67 857
9802.60 855
9803.54 857
9804.47 809
9805.41 763
9806.34 625
9807.28 646
9808.21 633
9809.15 625
9810.08 594
9811.02 613
9811.95 622
9812.89 639
9813.82 602
9814.76 604
9815.69 542
9816.63 628
9817.56 653
9818.50 616
9819.43 543
9820.37 539
9821.31 610
9822.24 657
9823.18 611
9824.11 617
9825.05 621
9825.99 582
9826.92 634
9827.86 592
9828.79 589
9829.73 589
9830.67 572
9831.60 544
9832.54 522
9833.47 542
9834.41 567
9835.35 592
9836.28 566
9837.22 578
9838.16 587
9839.09 591
9840.03 604
9840.97 549
9841.90 570
9842.84 544
9843.78 510
9844.71 487
9845.65 559
9846.59 575
9847.52 485
9848.46 531
9849.40 533
9850.34 543
9851.27 564
9852.21 567
9853.15 583
9854.08 528
9855.02 616
9855.96 604
9856.90 592
9857.83 572
9858.77 563
9859.71 606
9860.65 599
9861.58 599
9862.52 573
9863.46 546
9864.40 516
9865.33 504
9866.27 575
9867.21 566
9868.15 558
9869.09 547
9870.02 537
9870.96 505
9871.90 537
9872.84 562
9873.78 513
9874.72 526
9875.65 559
9876.59 553
9877.53 533
9878.47 543
9879.41 544
9880.35 572
9881.28 537
9882.22 547
9883.16 563
9884.10 494
9885.04 565
9885.98 530
9886.92 503
9887.86 492
9888.79 546
9889.73 522
9890.67 546
9891.61 500
9892.55 545
9893.49 559
9894.43 463
9895.37 539
9896.31 530
9897.25 477
9898.19 472
9899.13 535
9900.07 500
9901.00 503
9901.94 534
9902.88 524
9903.82 567
9904.76 588
9905.70 581
9906.64 566
9907.58 525
9908.52 568
9909.46 537
9910.40 555
9911.34 558
9912.28 623
9913.22 540
9914.16 536
9915.10 581
9916.04 556
9916.98 590
9917.92 518
9918.86 523
9919.80 586
9920.74 625
9921.69 669
9922.63 825
9923.57 1023
9924.51 1123
9925.45 1318
9926.39 1447
9927.33 1452
9928.27 1436
9929.21 1374
9930.15 1235
9931.09 1008
9932.03 911
9932.97 834
9933.92 709
9934.86 712
9935.80 676
9936.74 571
9937.68 543
9938.62 627
9939.56 601
9940.50 532
9941.45 527
9942.39 552
9943.33 538
9944.27 540
9945.21 528
9946.15 497
9947.10 516
9948.04 528
9948.98 563
9949.92 528
9950.86 544
9951.80 557
9952.75 581
9953.69 603
9954.63 594
9955.57 670
9956.52 622
9957.46 582
9958.40 587
9959.34 576
9960.28 613
9961.23 551
9962.17 559
9963.11 580
9964.05 558
9965.00 553
9965.94 554
9966.88 524
9967.82 556
9968.77 556
9969.71 584
9970.65 554
9971.60 504
9972.54 542
9973.48 552
9974.42 618
9975.37 565
9976.31 574
9977.25 547
9978.20 590
9979.14 605
9980.08 518
9981.03 510
9981.97 503
9982.91 570
9983.86 541
9984.80 504
9985.74 563
9986.69 540
9987.63 500
9988.57 471
9989.52 525
9990.46 524
9991.41 519
9992.35 491
9993.29 472
9994.24 506
9995.18 444
9996.13 445
9997.07 471
9998.01 477
9998.96 491
9999.90 486
10000.85 519
10001.79 498
10002.74 484
10003.68 458
10004.62 493
10005.57 503
10006.51 442
10007.46 428
10008.40 424
10009.35 417
10010.29 425
10011.24 407
10012.18 436
10013.13 455
10014.07 433
10015.02 377
10015.96 373
10016.91 387
10017.85 407
10018.80 418
10019.74 474
10020.69 434
10021.63 388
10022.58 406
10023.52 414
10024.47 418
10025.41 418
10026.36 479
10027.30 458
10028.25 445
10029.19 408
10030.14 413
10031.09 384
10032.03 389
10032.98 425
10033.92 410
10034.87 393
10035.82 411
10036.76 405
10037.71 392
10038.65 403
10039.60 351
10040.55 352
10041.49 378
10042.44 370
10043.38 405
10044.33 399
10045.28 319
10046.22 355
10047.17 352
10048.12 363
10049.06 378
10050.01 385
10050.96 370
10051.90 380
10052.85 385
10053.80 337
10054.74 381
10055.69 411
10056.64 331
10057.58 338
10058.53 416
10059.48 403
10060.42 385
10061.37 386
10062.32 374
10063.27 352
10064.21 353
10065.16 376
10066.11 350
10067.06 330
10068.00 377
10068.95 352
10069.90 362
10070.85 326
10071.79 351
10072.74 355
10073.69 348
10074.64 358
10075.58 394
10076.53 333
10077.48 323
10078.43 384
10079.38 375
10080.32 349
10081.27 341
10082.22 345
10083.17 359
10084.12 369
10085.06 330
10086.01 320
10086.96 388
10087.91 392
10088.86 343
10089.81 376
10090.75 352
10091.70 326
10092.65 384
10093.60 327
10094.55 368
10095.50 356
10096.45 335
10097.40 363
10098.34 361
10099.29 325
10100.24 328
10101.19 378
10102.14 395
10103.09 362
10104.04 337
10104.99 356
10105.94 373
10106.89 328
10107.84 358
10108.78 333
10109.73 320
10110.68 344
10111.63 331
10112.58 331
10113.53 324
10114.48 396
10115.43 383
10116.38 353
10117.33 347
10118.28 327
10119.23 336
10120.18 368
10121.13 357
10122.08 319
10123.03 324
10123.98 352
10124.93 363
10125.88 383
10126.83 391
10127.78 365
10128.73 359
10129.68 387
10130.63 365
10131.58 330
10132.53 347
10133.48 324
10134.43 322
10135.38 334
10136.34 341
10137.29 414
10138.24 399
10139.19 361
10140.14 379
10141.09 397
10142.04 387
10142.99 384
10143.94 363
10144.89 384
10145.84 428
10146.80 421
10147.75 361
10148.70 411
10149.65 399
10150.60 412
10151.55 375
10152.50 395
10153.45 397
10154.41 413
10155.36 419
10156.31 394
10157.26 435
10158.21 391
10159.16 364
10160.12 403
10161.07 385
10162.02 371
10162.97 372
10163.92 401
10164.88 397
10165.83 429
10166.78 397
10167.73 402
10168.68 382
10169.64 449
10170.59 432
10171.54 406
10172.49 416
10173.45 413
10174.40 425
10175.35 462
10176.30 460
10177.26 444
10178.21 457
10179.16 475
10180.11 473
10181.07 487
10182.02 460
10182.97 510
10183.92 486
10184.88 503
10185.83 494
10186.78 447
10187.74 492
10188.69 500
10189.64 503
10190.60 520
10191.55 523
10192.50 549
10193.46 549
10194.41 525
10195.36 532
10196.32 573
10197.27 500
10198.22 590
10199.18 570
10200.13 631
10201.08 596
10202.04 661
10202.99 742
10203.95 720
10204.90 729
10205.85 771
10206.81 877
10207.76 845
10208.72 707
10209.67 710
10210.62 695
10211.58 721
10212.53 677
10213.49 623
10214.44 624
10215.40 588
10216.35 562
10217.30 529
10218.26 529
10219.21 561
10220.17 492
10221.12 517
10222.08 537
10223.03 492
10223.99 495
10224.94 482
10225.90 457
10226.85 501
10227.81 503
10228.76 535
10229.72 525
10230.67 488
10231.63 498
10232.58 543
10233.54 567
10234.49 599
10235.45 629
10236.40 622
10237.36 637
10238.31 578
10239.27 540
10240.22 482
10241.18 492
10242.14 498
10243.09 434
10244.05 432
10245.00 388
10245.96 414
10246.91 390
10247.87 382
10248.83 350
10249.78 363
10250.74 412
10251.69 392
10252.65 373
10253.61 368
10254.56 342
10255.52 337
10256.48 382
10257.43 357
10258.39 372
10259.34 367
10260.30 386
10261.26 362
10262.21 341
10263.17 329
10264.13 348
10265.08 386
10266.04 435
10267.00 380
10267.95 384
10268.91 369
10269.87 355
10270.82 370
10271.78 361
10272.74 317
10273.70 328
10274.65 364
10275.61 351
10276.57 369
10277.52 387
10278.48 358
10279.44 336
10280.40 397
10281.35 329
10282.31 352
10283.27 351
10284.23 348
10285.18 340
10286.14 352
10287.10 344
10288.06 354
10289.02 359
10289.97 352
10290.93 353
10291.89 370
10292.85 384
10293.81 342
10294.76 393
10295.72 377
10296.68 334
10297.64 329
10298.60 346
10299.55 317
10300.51 319
10301.47 372
10302.43 303
10303.39 312
10304.35 353
10305.31 309
10306.26 320
10307.22 327
10308.18 346
10309.14 362
10310.10 342
10311.06 302
10312.02 324
10312.98 336
10313.93 365
10314.89 405
10315.85 341
10316.81 320
10317.77 343
10318.73 337
10319.69 350
10320.65 367
10321.61 348
10322.57 319
10323.53 312
10324.49 302
10325.45 312
10326.40 367
10327.36 367
10328.32 344
10329.28 350
10330.24 365
10331.20 389
10332.16 330
10333.12 339
10334.08 314
10335.04 313
10336.00 357
10336.96 352
10337.92 304
10338.88 277
10339.84 359
10340.80 317
10341.76 287
10342.72 284
10343.68 355
10344.64 350
10345.61 294
10346.57 322
10347.53 335
10348.49 295
10349.45 330
10350.41 326
10351.37 301
10352.33 325
10353.29 342
10354.25 298
10355.21 289
10356.17 340
10357.13 321
10358.10 331
10359.06 328
10360.02 310
10360.98 292
10361.94 333
10362.90 360
10363.86 332
10364.82 304
10365.79 308
10366.75 279
10367.71 280
10368.67 287
10369.63 299
10370.59 301
10371.55 309
10372.52 276
10373.48 290
10374.44 322
10375.40 295
10376.36 290
10377.33 280
10378.29 267
10379.25 287
10380.21 284
10381.17 301
10382.14 310
10383.10 338
10384.06 293
10385.02 286
10385.98 317
10386.95 280
10387.91 252
10388.87 293
10389.83 302
10390.80 308
10391.76 285
10392.72 295
10393.68 288
10394.65 256
10395.61 290
10396.57 291
10397.54 320
10398.50 290
10399.46 299
10400.42 305
10401.39 286
10402.35 249
10403.31 262
10404.28 286
10405.24 276
10406.20 253
10407.17 270
10408.13 301
10409.09 270
10410.06 260
10411.02 253
10411.98 227
10412.95 284
10413.91 300
10414.88 293
10415.84 261
10416.80 267
10417.77 346
10418.73 289
10419.69 283
10420.66 263
10421.62 288
10422.59 282
10423.55 259
10424.51 252
10425.48 296
10426.44 321
10427.41 287
10428.37 228
10429.34 235
10430.30 288
10431.26 239
10432.23 257
10433.19 225
10434.16 268
10435.12 256
10436.09 208
10437.05 266
10438.02 244
10438.98 234
10439.95 255
10440.91 273
10441.88 223
10442.84 238
10443.81 247
10444.77 238
10445.74 282
10446.70 236
10447.67 246
10448.63 265
10449.60 279
10450.56 259
10451.53 237
10452.49 246
10453.46 242
10454.42 236
10455.39 235
10456.36 251
10457.32 233
10458.29 256
10459.25 253
10460.22 260
10461.18 245
10462.15 256
10463.12 284
10464.08 262
10465.05 271
10466.01 244
10466.98 246
10467.95 248
10468.91 239
10469.88 230
10470.84 239
10471.81 265
10472.78 237
10473.74 235
10474.71 221
10475.68 256
10476.64 225
10477.61 192
10478.58 218
10479.54 221
10480.51 221
10481.48 231
10482.44 226
10483.41 243
10484.38 231
10485.34 267
10486.31 227
10487.28 231
10488.25 247
10489.21 271
10490.18 260
10491.15 283
10492.11 226
10493.08 229
10494.05 229
10495.02 256
10495.98 252
10496.95 263
10497.92 264
10498.89 236
10499.85 243
10500.82 246
10501.79 237
10502.76 224
10503.72 230
10504.69 220
10505.66 219
10506.63 266
10507.60 245
10508.56 264
10509.53 251
10510.50 231
10511.47 206
10512.44 238
10513.40 203
10514.37 224
10515.34 215
10516.31 246
10517.28 249
10518.25 220
10519.22 235
10520.18 218
10521.15 258
10522.12 286
10523.09 237
10524.06 221
10525.03 259
10526.00 221
10526.96 216
10527.93 222
10528.90 203
10529.87 220
10530.84 247
10531.81 249
10532.78 199
10533.75 203
10534.72 211
10535.69 246
10536.66 244
10537.63 209
10538.59 217
10539.56 227
10540.53 255
10541.50 263
10542.47 259
10543.44 241
10544.41 267
10545.38 263
10546.35 218
10547.32 217
10548.29 223
10549.26 213
10550.23 238
10551.20 230
10552.17 256
10553.14 237
10554.11 235
10555.08 205
10556.05 221
10557.02 230
10557.99 240
10558.96 224
10559.93 241
10560.90 268
10561.87 216
10562.84 277
10563.81 277
10564.79 273
10565.76 230
10566.73 245
10567.70 243
10568.67 231
10569.64 206
10570.61 246
10571.58 250
10572.55 227
10573.52 219
10574.49 242
10575.47 245
10576.44 218
10577.41 234
10578.38 228
10579.35 225
10580.32 215
10581.29 248
10582.26 265
10583.24 239
10584.21 208
10585.18 218
10586.15 236
10587.12 243
10588.09 229
10589.07 237
10590.04 268
10591.01 255
10591.98 227
10592.95 213
10593.92 265
10594.90 238
10595.87 237
10596.84 232
10597.81 236
10598.78 245
10599.76 227
10600.73 239
10601.70 270
10602.67 301
10603.65 264
10604.62 263
10605.59 254
10606.56 202
10607.54 267
10608.51 281
10609.48 262
10610.45 243
10611.43 229
10612.40 261
10613.37 227
10614.35 283
10615.32 254
10616.29 261
10617.26 262
10618.24 269
10619.21 253
10620.18 274
10621.16 312
10622.13 286
10623.10 292
10624.08 240
10625.05 243
10626.02 277
10627.00 275
10627.97 229
10628.94 241
10629.92 264
10630.89 269
10631.87 311
10632.84 277
10633.81 308
10634.79 335
10635.76 319
10636.73 368
10637.71 360
10638.68 381
10639.66 395
10640.63 368
10641.60 427
10642.58 368
10643.55 378
10644.53 355
10645.50 301
10646.48 250
10647.45 253
10648.43 245
10649.40 268
10650.37 273
10651.35 282
10652.32 256
10653.30 262
10654.27 286
10655.25 263
10656.22 249
10657.20 234
10658.17 244
10659.15 257
10660.12 274
10661.10 263
10662.07 256
10663.05 254
10664.02 268
10665.00 274
10665.97 300
10666.95 224
10667.92 231
10668.90 266
10669.87 282
10670.85 261
10671.83 305
10672.80 282
10673.78 275
10674.75 246
10675.73 252
10676.70 247
10677.68 278
10678.66 233
10679.63 275
10680.61 264
10681.58 296
10682.56 275
10683.54 263
10684.51 258
10685.49 224
10686.46 216
10687.44 236
10688.42 245
10689.39 238
10690.37 233
10691.35 263
10692.32 240
10693.30 260
10694.28 273
10695.25 269
10696.23 239
10697.21 279
10698.18 274
10699.16 241
10700.14 284
10701.11 218
10702.09 252
10703.07 253
10704.04 204
10705.02 256
10706.00 246
10706.97 244
10707.95 250
10708.93 219
10709.91 262
10710.88 253
10711.86 274
10712.84 254
10713.82 256
10714.79 256
10715.77 241
10716.75 274
10717.73 250
10718.70 252
10719.68 243
10720.66 250
10721.64 257
10722.61 251
10723.59 248
10724.57 218
10725.55 249
10726.53 252
10727.50 235
10728.48 208
10729.46 236
10730.44 257
10731.42 253
10732.40 250
10733.37 300
10734.35 249
10735.33 257
10736.31 267
10737.29 245
10738.27 268
10739.25 259
10740.22 238
10741.20 238
10742.18 256
10743.16 273
10744.14 235
10745.12 214
10746.10 244
10747.08 219
10748.05 243
10749.03 230
10750.01 260
10750.99 219
10751.97 269
10752.95 234
10753.93 258
10754.91 241
10755.89 274
10756.87 268
10757.85 282
10758.83 262
10759.81 290
10760.79 303
10761.77 299
10762.75 266
10763.73 281
10764.71 305
10765.68 262
10766.66 270
10767.64 258
10768.62 260
10769.60 273
10770.58 290
10771.56 277
10772.54 280
10773.53 253
10774.51 291
10775.49 272
10776.47 256
10777.45 291
10778.43 288
10779.41 256
10780.39 234
10781.37 290
10782.35 297
10783.33 263
10784.31 281
10785.29 251
10786.27 287
10787.25 280
10788.23 289
10789.21 286
10790.20 279
10791.18 258
10792.16 338
10793.14 267
10794.12 254
10795.10 296
10796.08 257
10797.06 238
10798.04 254
10799.03 239
10800.01 260
10800.99 274
10801.97 272
10802.95 261
10803.93 272
10804.91 279
10805.90 241
10806.88 250
10807.86 272
10808.84 252
10809.82 272
10810.81 276
10811.79 266
10812.77 260
10813.75 228
10814.73 278
10815.72 286
10816.70 254
10817.68 254
10818.66 244
10819.64 282
10820.63 292
10821.61 293
10822.59 265
10823.57 265
10824.56 217
10825.54 252
10826.52 274
10827.50 258
10828.49 286
10829.47 255
10830.45 262
10831.44 271
10832.42 258
10833.40 271
10834.38 268
10835.37 297
10836.35 261
10837.33 220
10838.32 237
10839.30 258
10840.28 275
10841.27 275
10842.25 286
10843.23 247
10844.22 285
10845.20 274
10846.18 301
10847.17 276
10848.15 268
10849.13 289
10850.12 276
10851.10 320
10852.09 281
10853.07 264
10854.05 293
10855.04 293
10856.02 268
10857.00 293
10857.99 285
10858.97 311
10859.96 308
10860.94 292
10861.93 262
10862.91 277
10863.89 326
10864.88 308
10865.86 304
10866.85 308
10867.83 345
10868.82 301
10869.80 329
10870.79 295
10871.77 344
10872.75 330
10873.74 344
10874.72 339
10875.71 312
10876.69 307
10877.68 331
10878.66 342
10879.65 329
10880.63 315
10881.62 329
10882.60 319
10883.59 355
10884.57 367
10885.56 372
10886.55 356
10887.53 337
10888.52 352
10889.50 363
10890.49 348
10891.47 351
10892.46 355
10893.44 366
10894.43 324
10895.42 331
10896.40 333
10897.39 373
10898.37 356
10899.36 361
10900.34 382
10901.33 410
10902.32 380
10903.30 366
10904.29 340
10905.27 399
10906.26 407
10907.25 375
10908.23 369
10909.22 425
10910.21 414
10911.19 375
10912.18 426
10913.17 466
10914.15 441
10915.14 431
10916.13 406
10917.11 404
10918.10 467
10919.09 451
10920.07 456
10921.06 434
10922.05 401
10923.03 433
10924.02 430
10925.01 432
10926.00 455
10926.98 461
10927.97 448
10928.96 446
10929.94 430
10930.93 452
10931.92 455
10932.91 451
10933.89 441
10934.88 460
10935.87 492
10936.86 465
10937.84 498
10938.83 511
10939.82 518
10940.81 570
10941.80 602
10942.78 597
10943.77 592
10944.76 584
10945.75 627
10946.74 629
10947.72 630
10948.71 677
10949.70 674
10950.69 752
10951.68 805
10952.66 836
10953.65 894
10954.64 956
10955.63 1021
10956.62 1090
10957.61 1082
10958.60 1123
10959.58 1099
10960.57 1053
10961.56 1055
10962.55 952
10963.54 860
10964.53 826
10965.52 807
10966.51 750
10967.49 710
10968.48 705
10969.47 655
10970.46 609
10971.45 645
10972.44 632
10973.43 639
10974.42 685
10975.41 611
10976.40 641
10977.39 676
10978.38 682
10979.37 691
10980.36 694
10981.35 708
10982.34 718
10983.32 657
10984.31 632
10985.30 696
10986.29 790
10987.28 727
10988.27 755
10989.26 778
10990.25 810
10991.24 848
10992.23 911
10993.22 942
10994.21 1064
10995.20 1279
10996.20 1403
10997.19 1545
10998.18 1650
10999.17 1768
11000.16 1783
11001.15 1686
11002.14 1526
11003.13 1484
11004.12 1274
11005.11 1078
11006.10 954
11007.09 903
11008.08 833
11009.07 756
11010.06 732
11011.06 678
11012.05 636
11013.04 620
11014.03 635
11015.02 614
11016.01 601
11017.00 624
11017.99 639
11018.98 616
11019.98 600
11020.97 509
11021.96 523
11022.95 512
11023.94 528
11024.93 536
11025.93 505
11026.92 552
11027.91 508
11028.90 543
11029.89 541
11030.88 525
11031.88 525
11032.87 531
11033.86 575
11034.85 553
11035.84 534
11036.84 547
11037.83 563
11038.82 538
11039.81 516
11040.81 520
11041.80 516
11042.79 533
11043.78 519
11044.77 543
11045.77 478
11046.76 545
11047.75 523
11048.75 520
11049.74 465
11050.73 444
11051.72 474
11052.72 438
11053.71 446
11054.70 466
11055.70 475
11056.69 444
11057.68 424
11058.67 475
11059.67 512
11060.66 488
11061.65 500
11062.65 489
11063.64 535
11064.63 535
11065.63 531
11066.62 507
11067.61 486
11068.61 549
11069.60 520
11070.60 507
11071.59 493
11072.58 453
11073.58 464
11074.57 450
11075.56 460
11076.56 496
11077.55 500
11078.55 480
11079.54 481
11080.53 508
11081.53 488
11082.52 426
11083.52 418
11084.51 427
11085.51 445
11086.50 479
11087.49 445
11088.49 413
11089.48 432
11090.48 391
11091.47 413
11092.47 408
11093.46 377
11094.46 419
11095.45 408
11096.45 414
11097.44 402
11098.44 446
11099.43 458
11100.43 411
11101.42 396
11102.42 446
11103.41 389
11104.41 414
11105.40 412
11106.40 426
11107.39 420
11108.39 397
11109.38 399
11110.38 400
11111.37 459
11112.37 423
11113.37 395
11114.36 415
11115.36 418
11116.35 476
11117.35 461
11118.34 466
11119.34 400
11120.34 484
11121.33 462
11122.33 515
11123.32 483
11124.32 438
11125.32 469
11126.31 500
11127.31 535
11128.30 488
11129.30 432
11130.30 492
11131.29 469
11132.29 438
11133.29 413
11134.28 384
11135.28 385
11136.28 394
11137.27 406
11138.27 379
11139.27 369
11140.26 417
11141.26 448
11142.26 384
11143.25 369
11144.25 433
11145.25 430
11146.24 384
11147.24 425
11148.24 460
11149.24 394
11150.23 411
11151.23 448
11152.23 401
11153.23 419
11154.22 399
11155.22 423
11156.22 428
11157.22 401
11158.21 360
11159.21 411
11160.21 386
11161.21 387
11162.20 377
11163.20 404
11164.20 351
11165.20 431
11166.20 421
11167.19 436
11168.19 468
11169.19 394
11170.19 387
11171.19 457
11172.18 421
11173.18 422
11174.18 408
11175.18 430
11176.18 423
11177.18 405
11178.17 396
11179.17 401
11180.17 417
11181.17 389
11182.17 410
11183.17 417
11184.17 415
11185.16 436
11186.16 472
11187.16 459
11188.16 471
11189.16 506
11190.16 462
11191.16 469
11192.16 499
11193.16 474
11194.16 530
11195.16 522
11196.15 545
11197.15 493
11198.15 453
11199.15 444
11200.15 462
11201.15 383
11202.15 426
11203.15 447
11204.15 419
11205.15 447
11206.15 389
11207.15 420
11208.15 453
11209.15 460
11210.15 482
11211.15 403
11212.15 442
11213.15 390
11214.15 379
11215.15 355
11216.15 351
11217.15 364
11218.15 358
11219.15 360
11220.15 341
11221.15 386
11222.15 352
11223.15 360
11224.15 400
11225.15 346
11226.15 342
11227.16 369
11228.16 353
11229.16 330
11230.16 373
11231.16 349
11232.16 361
11233.16 370
11234.16 332
11235.16 336
11236.16 324
11237.16 348
11238.17 388
11239.17 347
11240.17 388
11241.17 382
11242.17 361
11243.17 341
11244.17 328
11245.18 350
11246.18 384
11247.18 357
11248.18 346
11249.18 312
11250.18 307
11251.19 331
11252.19 320
11253.19 369
11254.19 324
11255.19 337
11256.19 373
11257.20 363
11258.20 335
11259.20 386
11260.20 353
11261.21 392
11262.21 393
11263.21 347
11264.21 361
11265.21 359
11266.22 356
11267.22 327
11268.22 387
11269.22 365
11270.23 360
11271.23 409
11272.23 408
11273.24 403
11274.24 472
11275.24 460
11276.24 458
11277.25 452
11278.25 491
11279.25 497
11280.26 456
11281.26 420
11282.26 405
11283.27 414
11284.27 432
11285.27 401
11286.28 437
11287.28 360
11288.28 362
11289.29 331
11290.29 371
11291.29 368
11292.30 392
11293.30 347
11294.30 339
11295.31 344
11296.31 408
11297.31 348
11298.32 382
11299.32 350
11300.33 376
11301.33 354
11302.33 399
11303.34 384
11304.34 337
11305.35 341
11306.35 385
11307.36 438
11308.36 394
11309.36 435
11310.37 472
11311.37 502
11312.38 558
11313.38 548
11314.39 539
11315.39 508
11316.40 484
11317.40 516
11318.41 478
11319.41 458
11320.41 408
11321.42 338
11322.42 329
11323.43 374
11324.43 343
11325.44 317
11326.44 309
11327.45 340
11328.46 332
11329.46 306
11330.47 302
11331.47 288
11332.48 297
11333.48 293
11334.49 290
11335.49 321
11336.50 296
11337.50 285
11338.51 313
11339.52 301
11340.52 322
11341.53 311
11342.53 311
11343.54 296
11344.54 271
11345.55 323
11346.56 314
11347.56 305
11348.57 288
11349.58 289
11350.58 276
11351.59 319
11352.59 337
11353.60 330
11354.61 320
11355.61 318
11356.62 335
11357.63 320
11358.63 323
11359.64 307
11360.65 354
11361.65 281
11362.66 313
11363.67 301
11364.67 326
11365.68 315
11366.69 311
11367.69 297
11368.70 267
11369.71 279
11370.71 274
11371.72 295
11372.73 280
11373.74 270
11374.74 287
11375.75 330
11376.76 300
11377.77 305
11378.77 309
11379.78 290
11380.79 267
11381.80 290
11382.80 258
11383.81 283
11384.82 285
11385.83 264
11386.83 303
11387.84 277
11388.85 292
11389.86 306
11390.87 304
11391.87 260
11392.88 243
11393.89 263
11394.90 316
11395.91 281
11396.91 314
11397.92 295
11398.93 305
11399.94 274
11400.95 283
11401.96 276
11402.97 285
11403.97 269
11404.98 278
11405.99 296
11407.00 249
11408.01 275
11409.02 272
11410.03 293
11411.03 268
11412.04 296
11413.05 278
11414.06 266
11415.07 269
11416.08 278
11417.09 264
11418.10 269
11419.11 270
11420.12 272
11421.13 285
11422.14 276
11423.14 289
11424.15 308
11425.16 266
11426.17 232
11427.18 277
11428.19 269
11429.20 295
11430.21 310
11431.22 293
11432.23 261
11433.24 257
11434.25 278
11435.26 242
11436.27 278
11437.28 268
11438.29 283
11439.30 254
11440.31 268
11441.32 302
11442.33 282
11443.34 248
11444.35 268
11445.36 269
11446.37 253
11447.38 280
11448.39 275
11449.41 268
11450.42 290
11451.43 295
11452.44 283
11453.45 261
11454.46 233
11455.47 262
11456.48 288
11457.49 287
11458.50 242
11459.51 268
11460.52 284
11461.54 237
11462.55 251
11463.56 249
11464.57 252
11465.58 255
11466.59 277
11467.60 251
11468.62 254
11469.63 272
11470.64 278
11471.65 258
11472.66 255
11473.67 280
11474.68 268
11475.70 273
11476.71 232
11477.72 218
11478.73 247
11479.74 267
11480.76 283
11481.77 237
11482.78 261
11483.79 257
11484.80 247
11485.82 289
11486.83 224
11487.84 242
11488.85 248
11489.87 234
11490.88 243
11491.89 267
11492.90 257
11493.92 244
11494.93 265
11495.94 235
11496.95 223
11497.97 220
11498.98 257
11499.99 273
11501.00 246
11502.02 249
11503.03 273
11504.04 262
11505.06 237
11506.07 236
11507.08 262
11508.10 261
11509.11 258
11510.12 239
11511.14 235
11512.15 243
11513.16 252
11514.18 241
11515.19 219
11516.20 228
11517.22 253
11518.23 243
11519.24 216
11520.26 246
11521.27 232
11522.29 244
11523.30 231
11524.31 254
11525.33 227
11526.34 246
11527.35 268
11528.37 235
11529.38 228
11530.40 252
11531.41 263
11532.43 237
11533.44 261
11534.45 242
11535.47 262
11536.48 244
11537.50 251
11538.51 254
11539.53 266
11540.54 234
11541.56 292
11542.57 248
11543.59 240
11544.60 288
11545.61 257
11546.63 265
11547.64 256
11548.66 278
11549.67 265
11550.69 264
11551.70 270
11552.72 267
11553.74 289
11554.75 269
11555.77 252
11556.78 253
11557.80 290
11558.81 316
11559.83 293
11560.84 250
11561.86 281
11562.87 265
11563.89 336
11564.91 276
11565.92 255
11566.94 248
11567.95 271
11568.97 307
11569.98 289
11571.00 287
11572.02 293
11573.03 267
11574.05 284
11575.06 294
11576.08 320
11577.10 313
11578.11 306
11579.13 310
11580.15 319
11581.16 341
11582.18 361
11583.20 336
11584.21 352
11585.23 346
11586.25 327
11587.26 355
11588.28 365
11589.30 350
11590.31 399
11591.33 409
11592.35 385
11593.36 387
11594.38 436
11595.40 436
11596.41 496
11597.43 547
11598.45 602
11599.47 682
11600.48 776
11601.50 777
11602.52 807
11603.53 802
11604.55 820
11605.57 752
11606.59 677
11607.60 619
11608.62 588
11609.64 527
11610.66 477
11611.68 454
11612.69 406
11613.71 374
11614.73 392
11615.75 341
11616.76 291
11617.78 326
11618.80 317
11619.82 318
11620.84 290
11621.86 327
11622.87 304
11623.89 313
11624.91 301
11625.93 283
11626.95 281
11627.97 281
11628.98 263
11630.00 296
11631.02 290
11632.04 298
11633.06 280
11634.08 277
11635.10 282
11636.11 257
11637.13 292
11638.15 281
11639.17 301
11640.19 284
11641.21 284
11642.23 276
11643.25 253
11644.27 289
11645.29 295
11646.31 270
11647.32 267
11648.34 285
11649.36 282
11650.38 238
11651.40 221
11652.42 240
11653.44 237
11654.46 255
11655.48 251
11656.50 225
11657.52 269
11658.54 245
11659.56 271
11660.58 244
11661.60 228
11662.62 262
11663.64 257
11664.66 234
11665.68 244
11666.70 282
11667.72 251
11668.74 287
11669.76 267
11670.78 226
11671.80 269
11672.82 247
11673.84 277
11674.86 286
11675.88 265
11676.90 254
11677.92 259
11678.95 264
11679.97 272
11680.99 275
11682.01 243
11683.03 237
11684.05 263
11685.07 248
11686.09 249
11687.11 270
11688.13 293
11689.16 260
11690.18 262
11691.20 262
11692.22 277
11693.24 282
11694.26 272
11695.28 245
11696.30 262
11697.33 246
11698.35 257
11699.37 253
11700.39 260
11701.41 261
11702.43 271
11703.46 259
11704.48 244
11705.50 262
11706.52 238
11707.54 234
11708.57 257
11709.59 273
11710.61 241
11711.63 254
11712.65 255
11713.68 262
11714.70 267
11715.72 272
11716.74 265
11717.77 276
11718.79 257
11719.81 255
11720.83 246
11721.86 277
11722.88 215
11723.90 225
11724.92 237
11725.95 250
11726.97 238
11727.99 200
11729.01 241
11730.04 245
11731.06 243
11732.08 249
11733.11 235
11734.13 206
11735.15 244
11736.18 227
11737.20 234
11738.22 242
11739.25 204
11740.27 238
11741.29 231
11742.32 233
11743.34 209
11744.36 250
11745.39 278
11746.41 266
11747.43 246
11748.46 256
11749.48 218
11750.51 255
11751.53 236
11752.55 246
11753.58 229
11754.60 248
11755.63 265
11756.65 228
11757.67 218
11758.70 208
11759.72 259
11760.75 234
11761.77 224
11762.80 249
11763.82 232
11764.84 231
11765.87 238
11766.89 251
11767.92 227
11768.94 253
11769.97 249
11770.99 253
11772.02 218
11773.04 251
11774.07 267
11775.09 286
11776.12 257
11777.14 221
11778.17 276
11779.19 298
11780.22 247
11781.24 274
11782.27 238
11783.29 259
11784.32 255
11785.34 243
11786.37 241
11787.39 256
11788.42 232
11789.45 253
11790.47 257
11791.50 247
11792.52 258
11793.55 247
11794.57 293
11795.60 299
11796.63 268
11797.65 268
11798.68 283
11799.70 237
11800.73 299
11801.75 311
11802.78 270
11803.81 286
11804.83 272
11805.86 256
11806.89 276
11807.91 244
11808.94 230
11809.97 252
11810.99 275
11812.02 270
11813.04 247
11814.07 284
11815.10 243
11816.12 311
11817.15 283
11818.18 289
11819.21 260
11820.23 248
11821.26 301
11822.29 269
11823.31 283
11824.34 300
11825.37 276
11826.39 260
11827.42 295
11828.45 302
11829.48 279
11830.50 308
11831.53 338
11832.56 337
11833.59 316
11834.61 267
11835.64 271
11836.67 254
11837.70 283
11838.72 289
11839.75 293
11840.78 286
11841.81 287
11842.83 308
11843.86 272
11844.89 297
11845.92 299
11846.95 313
11847.97 312
11849.00 299
11850.03 289
11851.06 308
11852.09 292
11853.12 284
11854.14 289
11855.17 297
11856.20 322
11857.23 265
11858.26 294
11859.29 318
11860.32 300
11861.34 304
11862.37 299
11863.40 316
11864.43 335
11865.46 281
11866.49 318
11867.52 316
11868.55 341
11869.57 361
11870.60 356
11871.63 325
11872.66 358
11873.69 388
11874.72 395
11875.75 336
11876.78 362
11877.81 450
11878.84 370
11879.87 386
11880.90 405
11881.93 430
11882.96 405
11883.99 413
11885.02 429
11886.05 425
11887.08 428
11888.11 429
11889.14 462
11890.16 496
11891.19 539
11892.22 514
11893.26 476
11894.29 502
11895.32 579
11896.35 573
11897.38 576
11898.41 647
11899.44 687
11900.47 679
11901.50 739
11902.53 714
11903.56 704
11904.59 652
11905.62 684
11906.65 612
11907.68 584
11908.71 585
11909.74 580
11910.77 612
11911.80 541
11912.83 551
11913.87 544
11914.90 593
11915.93 564
11916.96 590
11917.99 579
11919.02 560
11920.05 569
11921.08 582
11922.11 589
11923.15 660
11924.18 709
11925.21 783
11926.24 900
11927.27 936
11928.30 1038
11929.34 1107
11930.37 1143
11931.40 1188
11932.43 1171
11933.46 1199
11934.49 1063
11935.53 935
11936.56 865
11937.59 789
11938.62 703
11939.65 608
11940.69 625
11941.72 594
11942.75 545
11943.78 570
11944.82 552
11945.85 541
11946.88 534
11947.91 500
11948.94 465
11949.98 435
11951.01 455
11952.04 474
11953.08 481
11954.11 482
11955.14 448
11956.17 430
11957.21 437
11958.24 438
11959.27 398
11960.31 395
11961.34 443
11962.37 393
11963.40 392
11964.44 408
11965.47 404
11966.50 462
11967.54 471
11968.57 484
11969.60 438
11970.64 388
11971.67 427
11972.70 458
11973.74 446
11974.77 433
11975.81 444
11976.84 444
11977.87 423
11978.91 402
11979.94 364
11980.97 371
11982.01 399
11983.04 426
11984.08 380
11985.11 374
11986.14 396
11987.18 427
11988.21 403
11989.25 396
11990.28 421
11991.32 464
11992.35 420
11993.38 357
11994.42 429
11995.45 437
11996.49 411
11997.52 428
11998.56 465
11999.59 446
12000.63 454
12001.66 484
12002.70 462
12003.73 465
12004.77 483
12005.80 484
12006.84 430
12007.87 458
12008.91 486
12009.94 461
12010.98 483
12012.01 474
12013.05 526
12014.08 561
12015.12 597
12016.15 579
12017.19 558
12018.22 582
12019.26 517
12020.29 605
12021.33 556
12022.37 599
12023.40 532
12024.44 502
12025.47 510
12026.51 498
12027.54 522
12028.58 520
12029.62 480
12030.65 462
12031.69 484
12032.72 527
12033.76 496
12034.80 529
12035.83 517
12036.87 474
12037.91 478
12038.94 442
12039.98 468
12041.01 454
12042.05 447
12043.09 414
12044.12 504
12045.16 480
12046.20 482
12047.23 474
12048.27 434
12049.31 461
12050.35 426
12051.38 411
12052.42 441
12053.46 432
12054.49 482
12055.53 496
12056.57 495
12057.60 460
12058.64 508
12059.68 522
12060.72 501
12061.75 486
12062.79 458
12063.83 477
12064.87 478
12065.90 484
12066.94 520
12067.98 532
12069.02 491
12070.05 490
12071.09 466
12072.13 461
12073.17 478
12074.21 483
12075.24 540
12076.28 501
12077.32 521
12078.36 495
12079.40 501
12080.43 495
12081.47 454
12082.51 515
12083.55 539
12084.59 511
12085.63 544
12086.66 537
12087.70 559
12088.74 562
12089.78 501
12090.82 514
12091.86 569
12092.90 584
12093.93 566
12094.97 683
12096.01 675
12097.05 641
12098.09 740
12099.13 803
12100.17 818
12101.21 877
12102.25 888
12103.28 887
12104.32 883
12105.36 865
12106.40 873
12107.44 788
12108.48 686
12109.52 659
12110.56 647
12111.60 601
12112.64 550
12113.68 503
12114.72 496
12115.76 541
12116.80 466
12117.84 452
12118.88 396
12119.92 385
12120.96 423
12122.00 392
12123.04 384
12124.08 420
12125.12 442
12126.16 411
12127.20 404
12128.24 364
12129.28 416
12130.32 408
12131.36 425
12132.40 357
12133.44 402
12134.48 393
12135.52 404
12136.56 394
12137.60 428
12138.64 410
12139.68 335
12140.72 386
12141.76 369
12142.81 344
12143.85 325
12144.89 349
12145.93 324
12146.97 317
12148.01 385
12149.05 362
12150.09 364
12151.13 363
12152.18 348
12153.22 376
12154.26 380
12155.30 343
12156.34 363
12157.38 358
12158.42 363
12159.47 403
12160.51 357
12161.55 351
12162.59 313
12163.63 309
12164.67 333
12165.72 324
12166.76 335
12167.80 313
12168.84 314
12169.88 344
12170.93 347
12171.97 314
12173.01 342
12174.05 358
12175.09 326
12176.14 329
12177.18 338
12178.22 305
12179.26 311
12180.31 340
12181.35 323
12182.39 305
12183.43 322
12184.48 314
12185.52 331
12186.56 319
12187.60 348
12188.65 347
12189.69 342
12190.73 350
12191.78 311
12192.82 294
12193.86 326
12194.91 351
12195.95 332
12196.99 337
12198.04 316
12199.08 327
12200.12 325
12201.17 343
12202.21 332
12203.25 334
12204.30 353
12205.34 366
12206.38 390
12207.43 365
12208.47 330
12209.51 338
12210.56 363
12211.60 370
12212.65 365
12213.69 360
12214.73 328
12215.78 320
12216.82 343
12217.87 332
12218.91 337
12219.95 350
12221.00 324
12222.04 328
12223.09 366
12224.13 408
12225.17 396
12226.22 375
12227.26 384
12228.31 355
12229.35 346
12230.40 350
12231.44 341
12232.49 341
12233.53 342
12234.58 335
12235.62 351
12236.67 354
12237.71 366
12238.76 356
12239.80 370
12240.85 354
12241.89 361
12242.94 368
12243.98 387
12245.03 416
12246.07 369
12247.12 365
12248.16 362
12249.21 374
12250.25 367
12251.30 344
12252.34 313
12253.39 337
12254.44 316
12255.48 338
12256.53 310
12257.57 345
12258.62 311
12259.67 279
12260.71 320
12261.76 322
12262.80 309
12263.85 271
12264.90 297
12265.94 279
12266.99 279
12268.03 285
12269.08 317
12270.13 288
12271.17 272
12272.22 304
12273.27 278
12274.31 281
12275.36 273
12276.41 311
12277.45 260
12278.50 280
12279.55 277
12280.59 267
12281.64 267
12282.69 285
12283.73 249
12284.78 280
12285.83 291
12286.87 304
12287.92 287
12288.97 258
12290.01 269
12291.06 275
12292.11 278
12293.16 289
12294.20 275
12295.25 266
12296.30 266
12297.35 288
12298.39 295
12299.44 270
12300.49 285
12301.54 345
12302.58 287
12303.63 282
12304.68 269
12305.73 254
12306.78 261
12307.82 249
12308.87 264
12309.92 286
12310.97 283
12312.02 270
12313.06 277
12314.11 262
12315.16 265
12316.21 271
12317.26 253
12318.31 276
12319.35 255
12320.40 217
12321.45 263
12322.50 260
12323.55 244
12324.60 232
12325.65 228
12326.69 206
12327.74 254
12328.79 277
12329.84 265
12330.89 250
12331.94 272
12332.99 231
12334.04 239
12335.09 203
12336.13 231
12337.18 242
12338.23 266
12339.28 245
12340.33 228
12341.38 206
12342.43 214
12343.48 235
12344.53 235
12345.58 253
12346.63 236
12347.68 275
12348.73 250
12349.78 233
12350.83 232
12351.88 266
12352.93 274
12353.98 281
12355.03 260
12356.08 251
12357.13 257
12358.18 269
12359.23 249
12360.28 220
12361.33 240
12362.38 267
12363.43 252
12364.48 287
12365.53 258
12366.58 234
12367.63 277
12368.68 241
12369.73 237
12370.78 243
12371.83 248
12372.88 238
12373.93 264
12374.98 246
12376.04 247
12377.09 260
12378.14 253
12379.19 258
12380.24 232
12381.29 257
12382.34 252
12383.39 233
12384.44 247
12385.49 250
12386.55 275
12387.60 278
12388.65 292
12389.70 259
12390.75 270
12391.80 283
12392.85 261
12393.91 261
12394.96 249
12396.01 242
12397.06 289
12398.11 240
12399.17 227
12400.22 228
12401.27 259
12402.32 246
12403.37 263
12404.42 257
12405.48 249
12406.53 263
12407.58 281
12408.63 255
12409.69 250
12410.74 254
12411.79 277
12412.84 279
12413.90 245
12414.95 244
12416.00 277
12417.05 294
12418.11 309
12419.16 281
12420.21 281
12421.26 285
12422.32 278
12423.37 270
12424.42 264
12425.48 286
12426.53 308
12427.58 318
12428.63 286
12429.69 282
12430.74 309
12431.79 306
12432.85 327
12433.90 271
12434.95 293
12436.01 305
12437.06 285
12438.11 266
12439.17 290
12440.22 304
12441.28 323
12442.33 292
12443.38 275
12444.44 297
12445.49 276
12446.54 287
12447.60 271
12448.65 306
12449.71 298
12450.76 316
12451.81 292
12452.87 297
12453.92 291
12454.98 333
12456.03 321
12457.08 318
12458.14 301
12459.19 289
12460.25 302
12461.30 322
12462.36 345
12463.41 352
12464.47 335
12465.52 328
12466.58 391
12467.63 416
12468.68 420
12469.74 456
12470.79 530
12471.85 557
12472.90 680
12473.96 668
12475.01 782
12476.07 827
12477.12 874
12478.18 784
12479.24 741
12480.29 711
12481.35 647
12482.40 606
12483.46 507
12484.51 495
12485.57 490
12486.62 391
12487.68 368
12488.73 358
12489.79 396
12490.85 387
12491.90 341
12492.96 352
12494.01 347
12495.07 320
12496.13 332
12497.18 333
12498.24 321
12499.29 317
12500.35 303
12501.41 307
12502.46 337
12503.52 324
12504.57 290
12505.63 326
12506.69 282
12507.74 331
12508.80 317
12509.86 334
12510.91 298
12511.97 297
12513.03 308
12514.08 307
12515.14 305
12516.20 300
12517.25 303
12518.31 338
12519.37 310
12520.42 314
12521.48 311
12522.54 288
12523.60 264
12524.65 288
12525.71 265
12526.77 298
12527.82 291
12528.88 256
12529.94 262
12531.00 281
12532.05 308
12533.11 313
12534.17 310
12535.23 289
12536.28 296
12537.34 320
12538.40 331
12539.46 300
12540.52 299
12541.57 307
12542.63 305
12543.69 321
12544.75 306
12545.81 338
12546.86 302
12547.92 295
12548.98 307
12550.04 338
12551.10 348
12552.15 353
12553.21 370
12554.27 399
12555.33 396
12556.39 382
12557.45 348
12558.51 376
12559.56 377
12560.62 328
12561.68 399
12562.74 364
12563.80 341
12564.86 344
12565.92 326
12566.98 320
12568.03 310
12569.09 302
12570.15 291
12571.21 336
12572.27 311
12573.33 305
12574.39 295
12575.45 300
12576.51 294
12577.57 297
12578.63 292
12579.69 323
12580.75 292
12581.81 294
12582.87 281
12583.93 302
12584.98 319
12586.04 294
12587.10 335
12588.16 264
12589.22 262
12590.28 299
12591.34 302
12592.40 285
12593.46 292
12594.52 308
12595.58 321
12596.64 291
12597.70 282
12598.77 323
12599.83 307
12600.89 287
12601.95 300
12603.01 289
12604.07 295
12605.13 311
12606.19 281
12607.25 289
12608.31 279
12609.37 301
12610.43 326
12611.49 350
12612.55 339
12613.61 328
12614.68 380
12615.74 356
12616.80 352
12617.86 378
12618.92 391
12619.98 401
12621.04 389
12622.10 389
12623.16 381
12624.23 366
12625.29 373
12626.35 306
12627.41 302
12628.47 302
12629.53 302
12630.59 295
12631.66 297
12632.72 287
12633.78 279
12634.84 287
12635.90 253
12636.97 262
12638.03 293
12639.09 320
12640.15 303
12641.21 291
12642.28 300
12643.34 292
12644.40 292
12645.46 283
12646.52 302
12647.59 292
12648.65 336
12649.71 340
12650.77 296
12651.84 304
12652.90 276
12653.96 265
12655.03 323
12656.09 316
12657.15 321
12658.21 318
12659.28 307
12660.34 317
12661.40 317
12662.46 297
12663.53 297
12664.59 282
12665.65 286
12666.72 304
12667.78 315
12668.84 305
12669.91 307
12670.97 312
12672.03 328
12673.10 313
12674.16 304
12675.22 336
12676.29 288
12677.35 325
12678.42 323
12679.48 320
12680.54 305
12681.61 359
12682.67 359
12683.73 315
12684.80 358
12685.86 368
12686.93 391
12687.99 371
12689.05 363
12690.12 369
12691.18 382
12692.25 373
12693.31 395
12694.38 454
12695.44 440
12696.50 459
12697.57 516
12698.63 591
12699.70 616
12700.76 556
12701.83 602
12702.89 610
12703.96 637
12705.02 646
12706.09 584
12707.15 537
12708.22 549
12709.28 541
12710.35 430
12711.41 406
12712.48 404
12713.54 423
12714.61 399
12715.67 411
12716.74 446
12717.80 429
12718.87 384
12719.93 374
12721.00 388
12722.06 378
12723.13 375
12724.19 363
12725.26 416
12726.33 405
12727.39 341
12728.46 385
12729.52 392
12730.59 383
12731.66 379
12732.72 414
12733.79 402
12734.85 382
12735.92 376
12736.99 372
12738.05 393
12739.12 386
12740.18 376
12741.25 320
12742.32 362
12743.38 348
12744.45 323
12745.52 332
12746.58 330
12747.65 325
12748.72 321
12749.78 306
12750.85 306
12751.92 284
12752.98 290
12754.05 271
12755.12 289
12756.18 308
12757.25 307
12758.32 259
12759.38 278
12760.45 262
12761.52 280
12762.59 280
12763.65 280
12764.72 313
12765.79 277
12766.85 322
12767.92 278
12768.99 258
12770.06 284
12771.12 293
12772.19 270
12773.26 273
12774.33 292
12775.40 297
12776.46 276
12777.53 276
12778.60 280
12779.67 238
12780.73 248
12781.80 312
12782.87 314
12783.94 284
12785.01 299
12786.08 300
12787.14 282
12788.21 269
12789.28 313
12790.35 324
12791.42 320
12792.49 325
12793.55 312
12794.62 307
12795.69 307
12796.76 285
12797.83 299
12798.90 324
12799.97 299
12801.03 310
12802.10 337
12803.17 295
12804.24 296
12805.31 326
12806.38 315
12807.45 309
12808.52 318
12809.59 313
12810.66 370
12811.72 366
12812.79 378
12813.86 378
12814.93 383
12816.00 388
12817.07 349
12818.14 376
12819.21 395
12820.28 352
12821.35 371
12822.42 380
12823.49 309
12824.56 338
12825.63 355
12826.70 329
12827.77 345
12828.84 334
12829.91 352
12830.98 319
12832.05 313
12833.12 316
12834.19 335
12835.26 288
12836.33 281
12837.40 300
12838.47 271
12839.54 276
12840.61 299
12841.68 295
12842.75 272
12843.82 282
12844.89 291
12845.96 287
12847.04 281
12848.11 291
12849.18 251
12850.25 268
12851.32 237
12852.39 259
12853.46 240
12854.53 249
12855.60 234
12856.67 258
12857.75 281
12858.82 256
12859.89 252
12860.96 236
12862.03 227
12863.10 249
12864.17 212
12865.24 220
12866.32 241
12867.39 226
12868.46 231
12869.53 230
12870.60 228
12871.67 244
12872.75 237
12873.82 259
12874.89 210
12875.96 199
12877.03 217
12878.11 214
12879.18 212
12880.25 235
12881.32 249
12882.39 253
12883.47 211
12884.54 232
12885.61 259
12886.68 257
12887.76 255
12888.83 217
12889.90 225
12890.97 222
12892.05 242
12893.12 229
12894.19 230
12895.27 212
12896.34 219
12897.41 233
12898.48 209
12899.56 207
12900.63 238
12901.70 233
12902.78 220
12903.85 223
12904.92 248
12905.99 212
12907.07 218
12908.14 205
12909.21 236
12910.29 237
12911.36 238
12912.44 238
12913.51 214
12914.58 213
12915.66 215
12916.73 210
12917.80 224
12918.88 208
12919.95 211
12921.02 213
12922.10 225
12923.17 229
12924.25 190
12925.32 210
12926.39 218
12927.47 221
12928.54 240
12929.62 201
12930.69 214
12931.77 221
12932.84 218
12933.91 238
12934.99 191
12936.06 212
12937.14 215
12938.21 231
12939.29 240
12940.36 211
12941.44 225
12942.51 219
12943.59 223
12944.66 238
12945.73 233
12946.81 226
12947.88 212
12948.96 173
12950.03 200
12951.11 208
12952.18 194
12953.26 196
12954.34 178
12955.41 155
12956.49 171
12957.56 201
12958.64 194
12959.71 225
12960.79 227
12961.86 214
12962.94 216
12964.01 196
12965.09 172
12966.17 191
12967.24 205
12968.32 205
12969.39 214
12970.47 213
12971.54 198
12972.62 206
12973.70 187
12974.77 199
12975.85 211
12976.93 211
12978.00 199
12979.08 208
12980.15 199
12981.23 196
12982.31 216
12983.38 201
12984.46 223
12985.54 218
12986.61 212
12987.69 193
12988.77 186
12989.84 211
12990.92 195
12992.00 213
12993.07 212
12994.15 191
12995.23 189
12996.30 246
12997.38 201
12998.46 190
12999.53 210
13000.61 206
13001.69 210
13002.77 208
13003.84 219
13004.92 195
13006.00 214
13007.08 237
13008.15 244
13009.23 221
13010.31 196
13011.39 217
13012.46 215
13013.54 212
13014.62 221
13015.70 234
13016.77 218
13017.85 247
13018.93 229
13020.01 193
13021.09 228
13022.16 221
13023.24 219
13024.32 221
13025.40 211
13026.48 252
13027.56 244
13028.63 200
13029.71 215
13030.79 232
13031.87 235
13032.95 265
13034.03 226
13035.10 193
13036.18 229
13037.26 241
13038.34 209
13039.42 212
13040.50 238
13041.58 245
13042.66 254
13043.73 252
13044.81 222
13045.89 228
13046.97 260
13048.05 273
13049.13 252
13050.21 260
13051.29 298
13052.37 301
13053.45 289
13054.53 287
13055.61 303
13056.69 294
13057.76 272
13058.84 265
13059.92 282
13061.00 262
13062.08 226
13063.16 220
13064.24 220
13065.32 227
13066.40 218
13067.48 223
13068.56 214
13069.64 210
13070.72 223
13071.80 222
13072.88 205
13073.96 178
13075.04 230
13076.12 229
13077.20 205
13078.28 207
13079.36 225
13080.44 211
13081.53 201
13082.61 234
13083.69 252
13084.77 240
13085.85 244
13086.93 187
13088.01 207
13089.09 210
13090.17 216
13091.25 220
13092.33 195
13093.41 215
13094.49 204
13095.58 196
13096.66 208
13097.74 193
13098.82 218
13099.90 233
13100.98 218
13102.06 213
13103.14 217
13104.23 190
13105.31 203
13106.39 180
13107.47 175
13108.55 203
13109.63 227
13110.72 180
13111.80 188
13112.88 187
13113.96 182
13115.04 187
13116.13 196
13117.21 214
13118.29 202
13119.37 237
13120.45 239
13121.54 207
13122.62 167
13123.70 176
13124.78 218
13125.86 249
13126.95 199
13128.03 224
13129.11 187
13130.19 224
13131.28 203
13132.36 196
13133.44 188
13134.52 190
13135.61 205
13136.69 206
13137.77 193
13138.86 197
13139.94 205
13141.02 199
13142.11 195
13143.19 166
13144.27 198
13145.35 195
13146.44 183
13147.52 203
13148.60 220
13149.69 215
13150.77 197
13151.85 179
13152.94 221
13154.02 206
13155.10 200
13156.19 222
13157.27 227
13158.36 210
13159.44 220
13160.52 196
13161.61 212
13162.69 211
13163.77 224
13164.86 213
13165.94 214
13167.03 189
13168.11 194
13169.19 207
13170.28 217
13171.36 204
13172.45 228
13173.53 220
13174.62 211
13175.70 219
13176.79 207
13177.87 184
13178.95 203
13180.04 219
13181.12 252
13182.21 200
13183.29 195
13184.38 195
13185.46 225
13186.55 196
13187.63 201
13188.72 200
13189.80 209
13190.89 216
13191.97 207
13193.06 199
13194.14 199
13195.23 207
13196.31 212
13197.40 191
13198.48 188
13199.57 227
13200.65 218
13201.74 221
13202.83 212
13203.91 192
13205.00 213
13206.08 227
13207.17 182
13208.25 199
13209.34 242
13210.43 197
13211.51 212
13212.60 194
13213.68 229
13214.77 189
13215.86 220
13216.94 225
13218.03 195
13219.11 224
13220.20 241
13221.29 225
13222.37 194
13223.46 203
13224.55 233
13225.63 232
13226.72 209
13227.80 199
13228.89 195
13229.98 224
13231.06 241
13232.15 201
13233.24 216
13234.32 230
13235.41 224
13236.50 228
13237.59 226
13238.67 227
13239.76 223
13240.85 249
13241.93 231
13243.02 203
13244.11 252
13245.20 233
13246.28 269
13247.37 235
13248.46 221
13249.55 231
13250.63 263
13251.72 256
13252.81 223
13253.90 254
13254.98 273
13256.07 245
13257.16 257
13258.25 253
13259.33 260
13260.42 236
13261.51 268
13262.60 252
13263.69 263
13264.77 274
13265.86 312
13266.95 291
13268.04 240
13269.13 278
13270.22 292
13271.30 310
13272.39 308
13273.48 306
13274.57 257
13275.66 296
13276.75 294
13277.83 275
13278.92 268
13280.01 282
13281.10 314
13282.19 281
13283.28 290
13284.37 272
13285.46 317
13286.55 307
13287.63 270
13288.72 324
13289.81 321
13290.90 354
13291.99 319
13293.08 308
13294.17 307
13295.26 325
13296.35 314
13297.44 320
13298.53 326
13299.62 317
13300.71 297
13301.80 339
13302.89 343
13303.97 361
13305.06 365
13306.15 397
13307.24 440
13308.33 377
13309.42 392
13310.51 384
13311.60 419
13312.69 417
13313.78 406
13314.87 367
13315.96 387
13317.05 367
13318.14 367
13319.24 344
13320.33 376
13321.42 349
13322.51 352
13323.60 347
13324.69 323
13325.78 327
13326.87 371
13327.96 352
13329.05 340
13330.14 333
13331.23 354
13332.32 373
13333.41 339
13334.50 416
13335.60 446
13336.69 369
13337.78 377
13338.87 396
13339.96 377
13341.05 421
13342.14 393
13343.23 390
13344.32 397
13345.42 375
13346.51 399
13347.60 397
13348.69 445
13349.78 407
13350.87 377
13351.97 427
13353.06 441
13354.15 451
13355.24 455
13356.33 463
13357.42 453
13358.52 429
13359.61 471
13360.70 505
13361.79 509
13362.88 543
13363.98 572
13365.07 617
13366.16 521
13367.25 567
13368.35 539
13369.44 558
13370.53 510
13371.62 540
13372.72 556
13373.81 491
13374.90 484
13375.99 422
13377.09 438
13378.18 408
13379.27 378
13380.36 376
13381.46 395
13382.55 357
13383.64 365
13384.74 363
13385.83 398
13386.92 367
13388.02 381
13389.11 372
13390.20 339
13391.30 367
13392.39 345
13393.48 327
13394.58 326
13395.67 341
13396.76 308
13397.86 333
13398.95 317
13400.04 301
13401.14 341
13402.23 307
13403.32 334
13404.42 332
13405.51 328
13406.61 337
13407.70 353
13408.79 353
13409.89 314
13410.98 329
13412.08 317
13413.17 307
13414.26 351
13415.36 338
13416.45 334
13417.55 304
13418.64 289
13419.74 325
13420.83 292
13421.93 301
13423.02 331
13424.11 343
13425.21 361
13426.30 333
13427.40 350
13428.49 362
13429.59 393
13430.68 362
13431.78 371
13432.87 385
13433.97 341
13435.06 376
13436.16 381
13437.25 373
13438.35 347
13439.44 358
13440.54 368
13441.63 378
13442.73 378
13443.83 366
13444.92 392
13446.02 411
13447.11 369
13448.21 355
13449.30 395
13450.40 411
13451.49 403
13452.59 408
13453.69 415
13454.78 435
13455.88 418
13456.97 413
13458.07 465
13459.17 425
13460.26 416
13461.36 442
13462.45 532
13463.55 452
13464.65 473
13465.74 503
13466.84 494
13467.94 469
13469.03 439
13470.13 459
13471.23 497
13472.32 451
13473.42 474
13474.52 505
13475.61 498
13476.71 496
13477.81 487
13478.90 477
13480.00 445
13481.10 473
13482.19 475
13483.29 500
13484.39 484
13485.48 465
13486.58 518
13487.68 504
13488.78 526
13489.87 550
13490.97 583
13492.07 537
13493.17 545
13494.26 575
13495.36 590
13496.46 604
13497.56 617
13498.65 655
13499.75 659
13500.85 666
13501.95 716
13503.04 729
13504.14 711
13505.24 690
13506.34 604
13507.44 656
13508.53 641
13509.63 587
13510.73 573
13511.83 536
13512.93 563
13514.03 475
13515.12 482
13516.22 487
13517.32 421
13518.42 421
13519.52 433
13520.62 396
13521.71 419
13522.81 431
13523.91 451
13525.01 399
13526.11 442
13527.21 406
13528.31 384
13529.41 417
13530.51 374
13531.60 385
13532.70 395
13533.80 387
13534.90 383
13536.00 363
13537.10 360
13538.20 409
13539.30 388
13540.40 398
13541.50 372
13542.60 364
13543.70 371
13544.80 363
13545.90 392
13547.00 406
13548.09 350
13549.19 367
13550.29 354
13551.39 368
13552.49 355
13553.59 352
13554.69 380
13555.79 333
13556.89 324
13557.99 318
13559.09 341
13560.19 321
13561.29 356
13562.39 344
13563.50 327
13564.60 353
13565.70 311
13566.80 286
13567.90 306
13569.00 312
13570.10 329
13571.20 314
13572.30 321
13573.40 341
13574.50 319
13575.60 338
13576.70 314
13577.80 318
13578.90 310
13580.01 315
13581.11 310
13582.21 342
13583.31 335
13584.41 355
13585.51 380
13586.61 337
13587.71 363
13588.81 366
13589.92 341
13591.02 349
13592.12 335
13593.22 353
13594.32 360
13595.42 339
13596.53 319
13597.63 342
13598.73 352
13599.83 339
13600.93 311
13602.03 350
13603.14 328
13604.24 347
13605.34 355
13606.44 333
13607.54 315
13608.65 369
13609.75 411
13610.85 360
13611.95 355
13613.06 394
13614.16 373
13615.26 361
13616.36 305
13617.47 363
13618.57 348
13619.67 380
13620.77 333
13621.88 377
13622.98 358
13624.08 386
13625.18 404
13626.29 394
13627.39 373
13628.49 382
13629.60 418
13630.70 403
13631.80 359
13632.91 393
13634.01 402
13635.11 384
13636.21 369
13637.32 388
13638.42 380
13639.53 391
13640.63 399
13641.73 396
13642.84 363
13643.94 379
13645.04 385
13646.15 366
13647.25 353
13648.35 335
13649.46 342
13650.56 406
13651.67 371
13652.77 328
13653.87 315
13654.98 376
13656.08 389
13657.19 305
13658.29 305
13659.39 317
13660.50 340
13661.60 343
13662.71 316
13663.81 319
13664.92 333
13666.02 341
13667.12 292
13668.23 321
13669.33 294
13670.44 324
13671.54 309
13672.65 321
13673.75 320
13674.86 299
13675.96 286
13677.07 295
13678.17 312
13679.28 288
13680.38 279
13681.49 290
13682.59 292
13683.70 299
13684.80 296
13685.91 296
13687.01 331
13688.12 312
13689.22 321
13690.33 340
13691.44 362
13692.54 332
13693.65 326
13694.75 336
13695.86 304
13696.96 295
13698.07 334
13699.18 323
13700.28 339
13701.39 311
13702.49 326
13703.60 329
13704.71 315
13705.81 333
13706.92 292
13708.02 301
13709.13 312
13710.24 290
13711.34 283
13712.45 342
13713.56 324
13714.66 322
13715.77 342
13716.87 338
13717.98 391
13719.09 374
13720.19 337
13721.30 363
13722.41 420
13723.51 360
13724.62 416
13725.73 442
13726.84 455
13727.94 433
13729.05 426
13730.16 447
13731.26 475
13732.37 422
13733.48 442
13734.59 458
13735.69 430
13736.80 463
13737.91 445
13739.01 411
13740.12 446
13741.23 454
13742.34 490
13743.45 449
13744.55 473
13745.66 500
13746.77 488
13747.88 550
13748.98 510
13750.09 476
13751.20 525
13752.31 543
13753.42 547
13754.52 519
13755.63 553
13756.74 560
13757.85 577
13758.96 604
13760.06 599
13761.17 623
13762.28 652
13763.39 677
13764.50 722
13765.61 810
13766.72 864
13767.82 880
13768.93 933
13770.04 923
13771.15 906
13772.26 994
13773.37 1022
13774.48 987
13775.59 926
13776.69 949
13777.80 932
13778.91 846
13780.02 725
13781.13 765
13782.24 706
13783.35 700
13784.46 624
13785.57 578
13786.68 555
13787.79 535
13788.90 570
13790.01 513
13791.12 481
13792.22 453
13793.33 480
13794.44 493
13795.55 485
13796.66 432
13797.77 442
13798.88 459
13799.99 473
13801.10 422
13802.21 423
13803.32 458
13804.43 463
13805.54 469
13806.65 447
13807.76 428
13808.87 453
13809.98 475
13811.09 431
13812.20 429
13813.32 452
13814.43 458
13815.54 396
13816.65 413
13817.76 403
13818.87 407
13819.98 423
13821.09 397
13822.20 354
13823.31 371
13824.42 414
13825.53 403
13826.64 418
13827.76 390
13828.87 400
13829.98 391
13831.09 380
13832.20 365
13833.31 370
13834.42 351
13835.53 363
13836.65 360
13837.76 371
13838.87 354
13839.98 379
13841.09 395
13842.20 361
13843.31 333
13844.43 326
13845.54 366
13846.65 360
13847.76 362
13848.87 357
13849.99 347
13851.10 369
13852.21 386
13853.32 368
13854.43 368
13855.55 331
13856.66 368
13857.77 393
13858.88 365
13859.99 376
13861.11 366
13862.22 388
13863.33 402
13864.44 366
13865.56 407
13866.67 405
13867.78 457
13868.89 398
13870.01 386
13871.12 405
13872.23 390
13873.35 408
13874.46 407
13875.57 437
13876.68 427
13877.80 442
13878.91 412
13880.02 402
13881.14 380
13882.25 411
13883.36 450
13884.48 466
13885.59 478
13886.70 496
13887.82 510
13888.93 490
13890.04 468
13891.16 494
13892.27 519
13893.39 508
13894.50 584
13895.61 534
13896.73 552
13897.84 478
13898.95 442
13900.07 446
13901.18 486
13902.30 477
13903.41 427
13904.52 398
13905.64 389
13906.75 440
13907.87 435
13908.98 407
13910.10 413
13911.21 411
13912.32 414
13913.44 405
13914.55 412
13915.67 357
13916.78 402
13917.90 386
13919.01 370
13920.13 372
13921.24 393
13922.36 406
13923.47 369
13924.59 370
13925.70 344
13926.82 351
13927.93 416
13929.05 402
13930.16 375
13931.28 395
13932.39 368
13933.51 394
13934.62 383
13935.74 364
13936.85 370
13937.97 336
13939.08 352
13940.20 359
13941.32 359
13942.43 355
13943.55 367
13944.66 334
13945.78 326
13946.89 340
13948.01 356
13949.13 370
13950.24 347
13951.36 354
13952.47 343
13953.59 367
13954.71 335
13955.82 336
13956.94 349
13958.05 327
13959.17 353
13960.29 361
13961.40 347
13962.52 379
13963.64 331
13964.75 322
13965.87 355
13966.99 337
13968.10 341
13969.22 355
13970.34 379
13971.45 358
13972.57 324
13973.69 343
13974.80 364
13975.92 364
13977.04 326
13978.16 353
13979.27 335
13980.39 351
13981.51 351
13982.62 351
13983.74 332
13984.86 302
13985.98 347
13987.09 314
13988.21 328
13989.33 320
13990.45 350
13991.56 315
13992.68 355
13993.80 340
13994.92 356
13996.03 331
13997.15 341
13998.27 350
13999.39 344
14000.51 386
14001.62 367
14002.74 357
14003.86 373
14004.98 389
14006.10 328
14007.21 328
14008.33 363
14009.45 321
14010.57 302
14011.69 314
14012.81 341
14013.93 332
14015.04 322
14016.16 332
14017.28 317
14018.40 324
14019.52 328
14020.64 330
14021.76 326
14022.87 308
14023.99 331
14025.11 318
14026.23 325
14027.35 309
14028.47 353
14029.59 294
14030.71 325
14031.83 325
14032.95 324
14034.07 343
14035.19 329
14036.30 329
14037.42 384
14038.54 329
14039.66 372
14040.78 361
14041.90 377
14043.02 359
14044.14 332
14045.26 361
14046.38 386
14047.50 394
14048.62 381
14049.74 367
14050.86 351
14051.98 396
14053.10 378
14054.22 392
14055.34 397
14056.46 354
14057.58 403
14058.70 374
14059.82 405
14060.94 412
14062.06 440
14063.18 385
14064.30 408
14065.43 460
14066.55 445
14067.67 401
14068.79 416
14069.91 441
14071.03 432
14072.15 489
14073.27 490
14074.39 541
14075.51 524
14076.63 511
14077.75 497
14078.88 549
14080.00 565
14081.12 521
14082.24 575
14083.36 582
14084.48 572
14085.60 584
14086.72 635
14087.85 620
14088.97 640
14090.09 664
14091.21 684
14092.33 742
14093.45 759
14094.58 740
14095.70 764
14096.82 800
14097.94 758
14099.06 750
14100.19 769
14101.31 751
14102.43 711
14103.55 688
14104.67 670
14105.80 612
14106.92 588
14108.04 549
14109.16 568
14110.28 494
14111.41 469
14112.53 505
14113.65 458
14114.77 462
14115.90 433
14117.02 458
14118.14 465
14119.27 447
14120.39 428
14121.51 443
14122.63 447
14123.76 454
14124.88 419
14126.00 427
14127.13 386
14128.25 375
14129.37 366
14130.50 386
14131.62 444
14132.74 428
14133.86 419
14134.99 369
14136.11 414
14137.24 409
14138.36 429
14139.48 395
14140.61 395
14141.73 371
14142.85 359
14143.98 349
14145.10 388
14146.22 375
14147.35 366
14148.47 360
14149.60 403
14150.72 357
14151.84 402
14152.97 383
14154.09 363
14155.22 375
14156.34 382
14157.46 373
14158.59 374
14159.71 384
14160.84 380
14161.96 391
14163.09 377
14164.21 368
14165.34 332
14166.46 309
14167.58 344
14168.71 353
14169.83 337
14170.96 359
14172.08 349
14173.21 320
14174.33 325
14175.46 340
14176.58 338
14177.71 319
14178.83 332
14179.96 338
14181.08 328
14182.21 347
14183.33 367
14184.46 344
14185.59 349
14186.71 324
14187.84 342
14188.96 317
14190.09 321
14191.21 358
14192.34 331
14193.46 354
14194.59 356
14195.72 343
14196.84 303
14197.97 296
14199.09 328
14200.22 327
14201.35 298
14202.47 297
14203.60 312
14204.72 301
14205.85 305
14206.98 294
14208.10 326
14209.23 334
14210.35 317
14211.48 305
14212.61 310
14213.73 283
14214.86 297
14215.99 304
14217.11 263
14218.24 264
14219.37 302
14220.49 315
14221.62 281
14222.75 276
14223.87 276
14225.00 294
14226.13 291
14227.26 296
14228.38 266
14229.51 299
14230.64 297
14231.76 322
14232.89 305
14234.02 335
14235.15 312
14236.27 327
14237.40 320
14238.53 298
14239.66 283
14240.78 328
14241.91 324
14243.04 285
14244.17 264
14245.29 274
14246.42 259
14247.55 280
14248.68 281
14249.81 283
14250.93 288
14252.06 273
14253.19 256
14254.32 296
14255.45 279
14256.57 289
14257.70 284
14258.83 260
14259.96 270
14261.09 265
14262.22 275
14263.34 295
14264.47 259
14265.60 277
14266.73 258
14267.86 254
14268.99 254
14270.12 245
14271.24 265
14272.37 269
14273.50 279
14274.63 262
14275.76 283
14276.89 276
14278.02 289
14279.15 278
14280.28 297
14281.41 279
14282.54 303
14283.66 279
14284.79 282
14285.92 235
14287.05 249
14288.18 249
14289.31 234
14290.44 237
14291.57 242
14292.70 246
14293.83 226
14294.96 229
14296.09 237
14297.22 227
14298.35 234
14299.48 247
14300.61 208
14301.74 235
14302.87 247
14304.00 228
14305.13 239
14306.26 218
14307.39 210
14308.52 239
14309.65 273
14310.78 243
14311.91 208
14313.04 223
14314.17 234
14315.30 214
14316.43 244
14317.56 228
14318.69 228
14319.82 203
14320.96 226
14322.09 211
14323.22 186
14324.35 238
14325.48 228
14326.61 222
14327.74 221
14328.87 238
14330.00 217
14331.13 213
14332.27 218
14333.40 213
14334.53 239
14335.66 227
14336.79 189
14337.92 203
14339.05 249
14340.18 222
14341.32 240
14342.45 248
14343.58 207
14344.71 197
14345.84 232
14346.98 227
14348.11 212
14349.24 217
14350.37 242
14351.50 214
14352.63 212
14353.77 209
14354.90 241
14356.03 209
14357.16 186
14358.30 208
14359.43 191
14360.56 206
14361.69 221
14362.82 195
14363.96 189
14365.09 194
14366.22 198
14367.35 210
14368.49 194
14369.62 213
14370.75 243
14371.89 213
14373.02 210
14374.15 223
14375.28 188
14376.42 210
14377.55 219
14378.68 193
14379.82 223
14380.95 210
14382.08 219
14383.22 226
14384.35 240
14385.48 231
14386.62 196
14387.75 226
14388.88 191
14390.02 207
14391.15 210
14392.28 230
14393.42 227
14394.55 221
14395.68 208
14396.82 246
14397.95 207
14399.09 238
14400.22 251
14401.35 207
14402.49 227
14403.62 222
14404.76 221
14405.89 193
14407.02 208
14408.16 223
14409.29 242
14410.43 228
14411.56 222
14412.70 247
14413.83 238
14414.96 252
14416.10 259
14417.23 260
14418.37 249
14419.50 244
14420.64 227
14421.77 207
14422.91 250
14424.04 216
14425.18 236
14426.31 266
14427.45 249
14428.58 250
14429.72 254
14430.85 263
14431.99 247
14433.12 258
14434.26 234
14435.39 259
14436.53 276
14437.66 278
14438.80 275
14439.93 264
14441.07 263
14442.20 252
14443.34 233
14444.48 262
14445.61 260
14446.75 269
14447.88 222
14449.02 237
14450.15 223
14451.29 196
14452.43 228
14453.56 213
14454.70 224
14455.83 213
14456.97 232
14458.11 238
14459.24 228
14460.38 229
14461.52 214
14462.65 212
14463.79 235
14464.93 223
14466.06 232
14467.20 222
14468.33 223
14469.47 236
14470.61 212
14471.74 261
14472.88 256
14474.02 196
14475.16 241
14476.29 221
14477.43 224
14478.57 217
14479.70 216
14480.84 227
14481.98 214
14483.11 212
14484.25 227
14485.39 203
14486.53 227
14487.66 208
14488.80 247
14489.94 244
14491.08 234
14492.21 247
14493.35 240
14494.49 259
14495.63 256
14496.76 245
14497.90 231
14499.04 239
14500.18 229
14501.31 239
14502.45 216
14503.59 242
14504.73 224
14505.87 200
14507.01 217
14508.14 231
14509.28 223
14510.42 219
14511.56 249
14512.70 252
14513.83 256
14514.97 245
14516.11 229
14517.25 219
14518.39 260
14519.53 234
14520.67 243
14521.80 232
14522.94 226
14524.08 240
14525.22 217
14526.36 268
14527.50 222
14528.64 228
14529.78 240
14530.92 254
14532.05 202
14533.19 222
14534.33 227
14535.47 232
14536.61 224
14537.75 226
14538.89 249
14540.03 239
14541.17 224
14542.31 237
14543.45 238
14544.59 213
14545.73 212
14546.87 240
14548.01 229
14549.15 214
14550.29 237
14551.43 261
14552.57 286
14553.71 244
14554.85 261
14555.99 258
14557.13 252
14558.27 229
14559.41 222
14560.55 244
14561.69 244
14562.83 225
14563.97 252
14565.11 232
14566.25 246
14567.39 257
14568.53 260
14569.67 229
14570.81 226
14571.95 227
14573.09 268
14574.23 258
14575.37 263
14576.51 245
14577.66 253
14578.80 278
14579.94 285
14581.08 264
14582.22 232
14583.36 257
14584.50 259
14585.64 258
14586.78 267
14587.93 296
14589.07 285
14590.21 256
14591.35 272
14592.49 301
14593.63 307
14594.77 308
14595.92 289
14597.06 334
14598.20 290
14599.34 302
14600.48 266
14601.62 280
14602.77 286
14603.91 306
14605.05 308
14606.19 277
14607.33 297
14608.48 283
14609.62 310
14610.76 314
14611.90 332
14613.04 330
14614.19 347
14615.33 354
14616.47 327
14617.61 361
14618.76 361
14619.90 334
14621.04 348
14622.18 375
14623.33 403
14624.47 407
14625.61 419
14626.76 408
14627.90 454
14629.04 443
14630.18 486
14631.33 480
14632.47 491
14633.61 487
14634.76 446
14635.90 477
14637.04 452
14638.19 422
14639.33 414
14640.47 411
14641.62 399
14642.76 417
14643.90 351
14645.05 333
14646.19 313
14647.33 323
14648.48 287
14649.62 301
14650.76 294
14651.91 255
14653.05 305
14654.20 291
14655.34 277
14656.48 298
14657.63 274
14658.77 297
14659.92 278
14661.06 264
14662.20 274
14663.35 257
14664.49 274
14665.64 268
14666.78 261
14667.93 258
14669.07 242
14670.22 266
14671.36 223
14672.50 236
14673.65 241
14674.79 245
14675.94 231
14677.08 253
14678.23 265
14679.37 246
14680.52 247
14681.66 226
14682.81 207
14683.95 200
14685.10 222
14686.24 232
14687.39 239
14688.53 236
14689.68 250
14690.82 215
14691.97 218
14693.12 199
14694.26 204
14695.41 212
14696.55 229
14697.70 194
14698.84 217
14699.99 230
14701.13 233
14702.28 244
14703.43 222
14704.57 222
14705.72 211
14706.86 217
14708.01 211
14709.16 200
14710.30 193
14711.45 234
14712.59 218
14713.74 192
14714.89 208
14716.03 208
14717.18 183
14718.33 198
14719.47 187
14720.62 188
14721.77 236
14722.91 203
14724.06 211
14725.21 232
14726.35 227
14727.50 230
14728.65 232
14729.79 219
14730.94 212
14732.09 178
14733.23 196
14734.38 167
14735.53 220
14736.67 243
14737.82 197
14738.97 195
14740.12 226
14741.26 238
14742.41 215
14743.56 200
14744.71 190
14745.85 215
14747.00 196
14748.15 197
14749.30 209
14750.44 203
14751.59 205
14752.74 204
14753.89 187
14755.03 195
14756.18 191
14757.33 217
14758.48 219
14759.63 203
14760.77 177
14761.92 213
14763.07 219
14764.22 191
14765.37 206
14766.52 199
14767.66 189
14768.81 169
14769.96 185
14771.11 168
14772.26 192
14773.41 184
14774.55 194
14775.70 179
14776.85 186
14778.00 175
14779.15 186
14780.30 194
14781.45 199
14782.60 200
14783.74 193
14784.89 193
14786.04 156
14787.19 190
14788.34 178
14789.49 166
14790.64 171
14791.79 175
14792.94 196
14794.09 166
14795.24 179
14796.39 198
14797.54 175
14798.69 157
14799.83 182
14800.98 177
14802.13 190
14803.28 189
14804.43 189
14805.58 153
14806.73 195
14807.88 206
14809.03 187
14810.18 156
14811.33 166
14812.48 178
14813.63 194
14814.78 180
14815.93 157
14817.08 187
14818.23 184
14819.38 182
14820.53 152
14821.69 151
14822.84 181
14823.99 176
14825.14 177
14826.29 158
14827.44 170
14828.59 161
14829.74 169
14830.89 170
14832.04 155
14833.19 149
14834.34 153
14835.49 148
14836.65 154
14837.80 156
14838.95 161
14840.10 157
14841.25 150
14842.40 151
14843.55 146
14844.70 156
14845.85 147
14847.01 148
14848.16 150
14849.31 142
14850.46 165
14851.61 161
14852.76 156
14853.92 141
14855.07 167
14856.22 172
14857.37 165
14858.52 159
14859.67 142
14860.83 161
14861.98 164
14863.13 165
14864.28 135
14865.44 156
14866.59 159
14867.74 160
14868.89 172
14870.04 144
14871.20 163
14872.35 131
14873.50 154
14874.65 147
14875.81 158
14876.96 152
14878.11 142
14879.26 143
14880.42 153
14881.57 161
14882.72 146
14883.88 154
14885.03 142
14886.18 145
14887.33 139
14888.49 185
14889.64 147
14890.79 154
14891.95 148
14893.10 152
14894.25 164
14895.41 185
14896.56 170
14897.71 161
14898.87 163
14900.02 154
14901.17 163
14902.33 187
14903.48 189
14904.63 160
14905.79 168
14906.94 147
14908.10 161
14909.25 172
14910.40 160
14911.56 136
14912.71 174
14913.87 165
14915.02 163
14916.17 169
14917.33 197
14918.48 179
14919.64 176
14920.79 176
14921.94 170
14923.10 181
14924.25 162
14925.41 169
14926.56 167
14927.72 175
14928.87 201
14930.03 172
14931.18 180
14932.34 173
14933.49 193
14934.65 208
14935.80 222
14936.96 223
14938.11 199
14939.27 217
14940.42 210
14941.58 175
14942.73 194
14943.89 228
14945.04 231
14946.20 206
14947.35 197
14948.51 199
14949.66 206
14950.82 196
14951.97 237
14953.13 206
14954.28 225
14955.44 225
14956.60 189
14957.75 214
14958.91 216
14960.06 235
14961.22 226
14962.37 206
14963.53 217
14964.69 240
14965.84 225
14967.00 218
14968.16 230
14969.31 215
14970.47 202
14971.62 209
14972.78 198
14973.94 207
14975.09 198
14976.25 211
14977.41 184
14978.56 179
14979.72 192
14980.88 191
14982.03 201
14983.19 174
14984.35 157
14985.50 211
14986.66 182
14987.82 175
14988.97 184
14990.13 203
14991.29 185
14992.44 162
14993.60 213
14994.76 200
14995.92 165
14997.07 181
14998.23 182
14999.39 170
15000.55 150
15001.70 195
15002.86 166
15004.02 166
15005.18 151
15006.33 161
15007.49 182
15008.65 146
15009.81 148
15010.96 157
15012.12 184
15013.28 196
15014.44 163
15015.60 188
15016.75 157
15017.91 181
15019.07 174
15020.23 159
15021.39 153
15022.54 175
15023.70 196
15024.86 180
15026.02 165
15027.18 195
15028.34 160
15029.49 154
15030.65 157
15031.81 162
15032.97 136
15034.13 139
15035.29 155
15036.45 162
15037.61 148
15038.76 151
15039.92 179
15041.08 169
15042.24 177
15043.40 161
15044.56 172
15045.72 148
15046.88 141
15048.04 160
15049.20 178
15050.36 183
15051.51 129
15052.67 118
15053.83 154
15054.99 181
15056.15 167
15057.31 152
15058.47 152
15059.63 177
15060.79 146
15061.95 139
15063.11 147
15064.27 137
15065.43 158
15066.59 160
15067.75 155
15068.91 167
15070.07 179
15071.23 168
15072.39 164
15073.55 157
15074.71 127
15075.87 149
15077.03 161
15078.19 149
15079.35 136
15080.51 150
15081.67 156
15082.83 193
15083.99 156
15085.16 134
15086.32 148
15087.48 152
15088.64 150
15089.80 151
15090.96 150
15092.12 133
15093.28 146
15094.44 144
15095.60 135
15096.76 152
15097.93 152
15099.09 164
15100.25 170
15101.41 132
15102.57 131
15103.73 129
15104.89 152
15106.05 156
15107.22 143
15108.38 161
15109.54 145
15110.70 164
15111.86 147
15113.02 153
15114.19 152
15115.35 160
15116.51 157
15117.67 165
15118.83 141
15120.00 154
15121.16 136
15122.32 152
15123.48 132
15124.64 144
15125.81 162
15126.97 171
15128.13 164
15129.29 178
15130.46 145
15131.62 171
15132.78 132
15133.94 160
15135.11 177
15136.27 186
15137.43 193
15138.59 142
15139.76 156
15140.92 143
15142.08 173
15143.25 161
15144.41 182
15145.57 163
15146.73 181
15147.90 163
15149.06 175
15150.22 168
15151.39 155
15152.55 160
15153.71 167
15154.88 167
15156.04 197
15157.20 140
15158.37 154
15159.53 158
15160.69 191
15161.86 184
15163.02 173
15164.19 161
15165.35 194
15166.51 156
15167.68 181
15168.84 164
15170.00 177
15171.17 183
15172.33 166
15173.50 185
15174.66 191
15175.83 170
15176.99 164
15178.15 175
15179.32 177
15180.48 179
15181.65 218
15182.81 221
15183.98 174
15185.14 201
15186.30 207
15187.47 206
15188.63 165
15189.80 190
15190.96 183
15192.13 182
15193.29 179
15194.46 191
15195.62 220
15196.79 184
15197.95 198
15199.12 209
15200.28 215
15201.45 217
15202.61 210
15203.78 200
15204.94 196
15206.11 218
15207.27 218
15208.44 209
15209.61 185
15210.77 224
15211.94 263
15213.10 242
15214.27 250
15215.43 211
15216.60 206
15217.76 248
15218.93 286
15220.10 263
15221.26 233
15222.43 249
15223.59 281
15224.76 286
15225.93 284
15227.09 332
15228.26 327
15229.42 361
15230.59 332
15231.76 303
15232.92 332
15234.09 312
15235.26 325
15236.42 296
15237.59 277
15238.76 300
15239.92 290
15241.09 284
15242.26 261
15243.42 248
15244.59 224
15245.76 260
15246.92 265
15248.09 229
15249.26 260
15250.42 227
15251.59 237
15252.76 268
15253.93 196
15255.09 189
15256.26 211
15257.43 201
15258.60 189
15259.76 185
15260.93 212
15262.10 203
15263.26 174
15264.43 202
15265.60 203
15266.77 186
15267.94 194
15269.10 192
15270.27 195
15271.44 183
15272.61 197
15273.77 204
15274.94 164
15276.11 164
15277.28 170
15278.45 185
15279.62 184
15280.78 171
15281.95 181
15283.12 176
15284.29 194
15285.46 175
15286.62 182
15287.79 188
15288.96 173
15290.13 198
15291.30 163
15292.47 189
15293.64 199
15294.81 191
15295.97 211
15297.14 157
15298.31 154
15299.48 173
15300.65 184
15301.82 182
15302.99 177
15304.16 193
15305.33 201
15306.49 187
15307.66 205
15308.83 158
15310.00 167
15311.17 184
15312.34 214
15313.51 189
15314.68 205
15315.85 182
15317.02 228
15318.19 186
15319.36 162
15320.53 185
15321.70 183
15322.87 191
15324.04 190
15325.21 179
15326.38 176
15327.55 196
15328.72 201
15329.89 169
15331.06 182
15332.23 183
15333.40 209
15334.57 194
15335.74 171
15336.91 191
15338.08 209
15339.25 230
15340.42 209
15341.59 194
15342.76 206
15343.93 168
15345.10 178
15346.27 186
15347.44 231
15348.62 210
15349.79 213
15350.96 219
15352.13 226
15353.30 185
15354.47 193
15355.64 200
15356.81 238
15357.98 221
15359.15 213
15360.33 224
15361.50 212
15362.67 201
15363.84 220
15365.01 216
15366.18 211
15367.35 248
15368.53 214
15369.70 234
15370.87 235
15372.04 211
15373.21 221
15374.38 201
15375.56 229
15376.73 237
15377.90 214
15379.07 231
15380.24 209
15381.42 239
15382.59 253
15383.76 224
15384.93 234
15386.10 248
15387.28 247
15388.45 246
15389.62 279
15390.79 253
15391.97 278
15393.14 306
15394.31 245
15395.48 264
15396.66 241
15397.83 234
15399.00 286
15400.17 264
15401.35 250
15402.52 225
15403.69 215
15404.87 214
15406.04 223
15407.21 225
15408.39 201
15409.56 216
15410.73 185
15411.91 216
15413.08 187
15414.25 181
15415.42 165
15416.60 213
15417.77 168
15418.95 149
15420.12 194
15421.29 188
15422.47 194
15423.64 166
15424.81 183
15425.99 192
15427.16 192
15428.33 199
15429.51 189
15430.68 196
15431.86 173
15433.03 202
15434.20 218
15435.38 167
15436.55 165
15437.73 166
15438.90 173
15440.08 173
15441.25 144
15442.42 140
15443.60 182
15444.77 175
15445.95 161
15447.12 165
15448.30 173
15449.47 172
15450.65 194
15451.82 180
15453.00 168
15454.17 179
15455.35 182
15456.52 162
15457.70 140
15458.87 151
15460.05 177
15461.22 174
15462.40 182
15463.57 181
15464.75 157
15465.92 154
15467.10 170
15468.27 182
15469.45 191
15470.62 157
15471.80 178
15472.97 165
15474.15 148
15475.33 134
15476.50 148
15477.68 179
15478.85 182
15480.03 158
15481.20 146
15482.38 156
15483.56 159
15484.73 148
15485.91 165
15487.08 192
15488.26 158
15489.44 171
15490.61 168
15491.79 144
15492.97 158
15494.14 173
15495.32 157
15496.49 163
15497.67 177
15498.85 179
15500.02 190
15501.20 157
15502.38 188
15503.55 179
15504.73 175
15505.91 162
15507.08 157
15508.26 169
15509.44 152
15510.62 136
15511.79 129
15512.97 173
15514.15 184
15515.32 179
15516.50 156
15517.68 187
15518.86 161
15520.03 167
15521.21 182
15522.39 152
15523.57 139
15524.74 176
15525.92 152
15527.10 168
15528.28 151
15529.45 182
15530.63 165
15531.81 160
15532.99 166
15534.16 168
15535.34 177
15536.52 155
15537.70 171
15538.88 178
15540.06 159
15541.23 177
15542.41 172
15543.59 168
15544.77 138
15545.95 160
15547.12 176
15548.30 155
15549.48 175
15550.66 191
15551.84 197
15553.02 184
15554.20 169
15555.37 161
15556.55 202
15557.73 171
15558.91 194
15560.09 180
15561.27 176
15562.45 177
15563.63 186
15564.81 210
15565.98 200
15567.16 174
15568.34 186
15569.52 182
15570.70 191
15571.88 166
15573.06 158
15574.24 198
15575.42 191
15576.60 212
15577.78 208
15578.96 218
15580.14 206
15581.32 178
15582.50 201
15583.68 226
15584.86 201
15586.04 221
15587.22 222
15588.40 231
15589.58 204
15590.76 185
15591.94 176
15593.12 213
15594.30 197
15595.48 204
15596.66 210
15597.84 187
15599.02 225
15600.20 207
15601.38 243
15602.56 257
15603.74 231
15604.92 251
15606.10 260
15607.28 231
15608.46 259
15609.64 223
15610.82 252
15612.00 236
15613.19 222
15614.37 305
15615.55 261
15616.73 260
15617.91 270
15619.09 244
15620.27 255
15621.45 290
15622.63 291
15623.82 275
15625.00 281
15626.18 295
15627.36 280
15628.54 290
15629.72 295
15630.90 275
15632.09 270
15633.27 261
15634.45 266
15635.63 266
15636.81 311
15637.99 321
15639.18 315
15640.36 322
15641.54 289
15642.72 310
15643.90 320
15645.09 311
15646.27 336
15647.45 348
15648.63 339
15649.82 334
15651.00 322
15652.18 384
15653.36 330
15654.54 333
15655.73 320
15656.91 334
15658.09 342
15659.28 363
15660.46 352
15661.64 349
15662.82 330
15664.01 313
15665.19 345
15666.37 351
15667.55 345
15668.74 326
15669.92 304
15671.10 301
15672.29 311
15673.47 343
15674.65 320
15675.84 290
15677.02 301
15678.20 302
15679.39 324
15680.57 325
15681.75 320
15682.94 297
15684.12 330
15685.30 297
15686.49 296
15687.67 308
15688.86 322
15690.04 324
15691.22 326
15692.41 341
15693.59 328
15694.78 337
15695.96 317
15697.14 313
15698.33 340
15699.51 349
15700.70 369
15701.88 373
15703.06 386
15704.25 369
15705.43 412
15706.62 400
15707.80 377
15708.99 414
15710.17 393
15711.36 404
15712.54 444
15713.73 384
15714.91 383
15716.09 423
15717.28 427
15718.46 401
15719.65 429
15720.83 445
15722.02 434
15723.20 447
15724.39 431
15725.57 436
15726.76 421
15727.95 400
15729.13 413
15730.32 390
15731.50 353
15732.69 395
15733.87 396
15735.06 409
15736.24 404
15737.43 378
15738.61 372
15739.80 376
15740.99 416
15742.17 400
15743.36 422
15744.54 413
15745.73 432
15746.92 414
15748.10 465
15749.29 437
15750.47 464
15751.66 432
15752.85 430
15754.03 479
15755.22 390
15756.40 452
15757.59 458
15758.78 410
15759.96 377
15761.15 350
15762.34 383
15763.52 401
15764.71 407
15765.90 367
15767.08 339
15768.27 361
15769.46 328
15770.64 371
15771.83 337
15773.02 366
15774.20 356
15775.39 364
15776.58 361
15777.77 307
15778.95 323
15780.14 361
15781.33 327
15782.51 316
15783.70 288
15784.89 297
15786.08 307
15787.26 303
15788.45 313
15789.64 294
15790.83 319
15792.01 296
15793.20 290
15794.39 266
15795.58 259
15796.77 291
15797.95 320
15799.14 245
15800.33 248
15801.52 291
15802.71 252
15803.89 257
15805.08 256
15806.27 257
15807.46 250
15808.65 268
15809.84 288
15811.02 250
15812.21 293
15813.40 250
15814.59 284
15815.78 258
15816.97 264
15818.15 248
15819.34 292
15820.53 248
15821.72 242
15822.91 241
15824.10 262
15825.29 248
15826.48 288
15827.67 272
15828.85 233
15830.04 259
15831.23 255
15832.42 295
15833.61 271
15834.80 278
15835.99 284
15837.18 300
15838.37 259
15839.56 288
15840.75 265
15841.94 236
15843.13 260
15844.32 263
15845.51 241
15846.70 261
15847.89 257
15849.08 281
15850.27 261
15851.46 259
15852.65 275
15853.84 270
15855.03 275
15856.22 265
15857.41 265
15858.60 272
15859.79 304
15860.98 261
15862.17 290
15863.36 273
15864.55 284
15865.74 273
15866.93 310
15868.12 286
15869.31 262
15870.50 289
15871.69 296
15872.88 311
15874.07 263
15875.26 273
15876.45 285
15877.64 270
15878.84 264
15880.03 287
15881.22 282
15882.41 329
15883.60 292
15884.79 305
15885.98 307
15887.17 321
15888.36 320
15889.56 312
15890.75 319
15891.94 310
15893.13 337
15894.32 320
15895.51 356
15896.71 298
15897.90 362
15899.09 339
15900.28 346
15901.47 324
15902.66 327
15903.86 352
15905.05 386
15906.24 343
15907.43 390
15908.62 410
15909.82 389
15911.01 371
15912.20 375
15913.39 379
15914.58 405
15915.78 442
15916.97 399
15918.16 400
15919.35 408
15920.55 368
15921.74 366
15922.93 369
15924.12 400
15925.32 384
15926.51 408
15927.70 434
15928.90 393
15930.09 401
15931.28 386
15932.47 407
15933.67 389
15934.86 390
15936.05 396
15937.25 377
15938.44 369
15939.63 325
15940.83 343
15942.02 326
15943.21 357
15944.41 358
15945.60 284
15946.79 304
15947.99 304
15949.18 297
15950.37 287
15951.57 262
15952.76 269
15953.96 255
15955.15 272
15956.34 262
15957.54 234
15958.73 260
15959.92 283
15961.12 284
15962.31 262
15963.51 216
15964.70 249
15965.90 232
15967.09 244
15968.28 214
15969.48 243
15970.67 240
15971.87 253
15973.06 239
15974.26 228
15975.45 217
15976.65 203
15977.84 217
15979.03 212
15980.23 212
15981.42 205
15982.62 229
15983.81 209
15985.01 185
15986.20 226
15987.40 244
15988.59 212
15989.79 213
15990.98 205
15992.18 214
15993.37 175
15994.57 182
15995.77 235
15996.96 234
15998.16 215
15999.35 185
16000.55 190
16001.74 197
16002.94 191
16004.13 167
16005.33 185
16006.53 195
16007.72 198
16008.92 201
16010.11 217
16011.31 208
16012.51 182
16013.70 150
16014.90 168
16016.09 185
16017.29 204
16018.49 185
16019.68 163
16020.88 186
16022.07 168
16023.27 173
16024.47 193
16025.66 205
16026.86 163
16028.06 180
16029.25 176
16030.45 204
16031.65 191
16032.84 169
16034.04 206
16035.24 186
16036.43 169
16037.63 153
16038.83 198
16040.02 199
16041.22 201
16042.42 192
16043.62 194
16044.81 184
16046.01 186
16047.21 202
16048.40 192
16049.60 193
16050.80 195
16052.00 183
16053.19 199
16054.39 182
16055.59 201
16056.79 181
16057.99 188
16059.18 187
16060.38 192
16061.58 176
16062.78 160
16063.97 194
16065.17 150
16066.37 177
16067.57 174
16068.77 182
16069.96 165
16071.16 160
16072.36 182
16073.56 195
16074.76 177
16075.96 150
16077.15 187
16078.35 191
16079.55 184
16080.75 181
16081.95 153
16083.15 146
16084.35 180
16085.54 161
16086.74 150
16087.94 161
16089.14 185
16090.34 168
16091.54 144
16092.74 167
16093.94 137
16095.14 152
16096.33 163
16097.53 157
16098.73 156
16099.93 171
16101.13 151
16102.33 145
16103.53 154
16104.73 169
16105.93 141
16107.13 151
16108.33 169
16109.53 136
16110.73 134
16111.93 151
16113.13 150
16114.33 160
16115.53 159
16116.73 135
16117.93 135
16119.13 149
16120.33 134
16121.53 150
16122.73 162
16123.93 143
16125.13 150
16126.33 147
16127.53 157
16128.73 159
16129.93 163
16131.13 152
16132.33 167
16133.53 174
16134.73 143
16135.93 139
16137.13 173
16138.33 135
16139.53 146
16140.73 178
16141.93 184
16143.13 137
16144.34 142
16145.54 135
16146.74 139
16147.94 145
16149.14 177
16150.34 163
16151.54 131
16152.74 123
16153.94 152
16155.15 159
16156.35 162
16157.55 145
16158.75 145
16159.95 133
16161.15 119
16162.35 139
16163.56 157
16164.76 116
16165.96 126
16167.16 141
16168.36 140
16169.56 131
16170.77 157
16171.97 142
16173.17 137
16174.37 127
16175.57 141
16176.78 171
16177.98 162
16179.18 140
16180.38 134
16181.59 129
16182.79 154
16183.99 131
16185.19 148
16186.40 139
16187.60 157
16188.80 126
16190.00 149
16191.21 148
16192.41 136
16193.61 128
16194.81 138
16196.02 145
16197.22 155
16198.42 142
16199.63 155
16200.83 143
16202.03 147
16203.23 150
16204.44 160
16205.64 135
16206.84 147
16208.05 172
16209.25 151
16210.45 151
16211.66 131
16212.86 159
16214.06 138
16215.27 136
16216.47 158
16217.68 153
16218.88 179
16220.08 166
16221.29 156
16222.49 123
16223.69 132
16224.90 141
16226.10 159
16227.31 170
16228.51 134
16229.71 150
16230.92 175
16232.12 169
16233.33 132
16234.53 154
16235.74 170
16236.94 149
16238.14 141
16239.35 128
16240.55 147
16241.76 123
16242.96 156
16244.17 148
16245.37 163
16246.58 158
16247.78 178
16248.99 177
16250.19 153
16251.40 145
16252.60 141
16253.81 164
16255.01 169
16256.22 159
16257.42 166
16258.63 169
16259.83 154
16261.04 171
16262.24 184
16263.45 160
16264.65 146
16265.86 163
16267.06 202
16268.27 181
16269.47 146
16270.68 143
16271.89 168
16273.09 156
16274.30 176
16275.50 167
16276.71 199
16277.91 184
16279.12 175
16280.33 161
16281.53 174
16282.74 168
16283.94 185
16285.15 183
16286.36 166
16287.56 172
16288.77 175
16289.98 200
16291.18 191
16292.39 161
16293.59 175
16294.80 212
16296.01 196
16297.21 194
16298.42 201
16299.63 173
16300.83 191
16302.04 217
16303.25 208
16304.46 202
16305.66 198
16306.87 210
16308.08 187
16309.28 210
16310.49 206
16311.70 207
16312.90 195
16314.11 177
16315.32 169
16316.53 183
16317.73 175
16318.94 196
16320.15 168
16321.36 200
16322.56 166
16323.77 183
16324.98 181
16326.19 178
16327.39 153
16328.60 162
16329.81 162
16331.02 151
16332.23 157
16333.43 146
16334.64 153
16335.85 148
16337.06 146
16338.27 152
16339.47 157
16340.68 181
16341.89 145
16343.10 143
16344.31 160
16345.52 143
16346.72 149
16347.93 137
16349.14 126
16350.35 141
16351.56 146
16352.77 125
16353.98 143
16355.18 117
16356.39 167
16357.60 151
16358.81 143
16360.02 145
16361.23 140
16362.44 173
16363.65 116
16364.86 136
16366.07 142
16367.27 134
16368.48 147
16369.69 136
16370.90 130
16372.11 132
16373.32 136
16374.53 155
16375.74 103
16376.95 124
16378.16 130
16379.37 149
16380.58 152
16381.79 136
16383.00 120
16384.21 167
16385.42 154
16386.63 134
16387.84 151
16389.05 151
16390.26 127
16391.47 151
16392.68 131
16393.89 140
16395.10 145
16396.31 133
16397.52 159
16398.73 120
16399.94 122
16401.15 150
16402.36 163
16403.57 127
16404.78 116
16405.99 137
16407.20 132
16408.41 128
16409.62 114
16410.84 133
16412.05 143
16413.26 140
16414.47 125
16415.68 134
16416.89 145
16418.10 136
16419.31 129
16420.52 155
16421.73 121
16422.95 114
16424.16 129
16425.37 136
16426.58 118
16427.79 120
16429.00 123
16430.21 133
16431.43 146
16432.64 131
16433.85 118
16435.06 129
16436.27 156
16437.48 143
16438.70 139
16439.91 137
16441.12 120
16442.33 152
16443.54 112
16444.76 126
16445.97 91
16447.18 133
16448.39 109
16449.61 143
16450.82 146
16452.03 148
16453.24 129
16454.45 118
16455.67 104
16456.88 141
16458.09 123
16459.31 135
16460.52 153
16461.73 123
16462.94 136
16464.16 131
16465.37 157
16466.58 132
16467.79 135
16469.01 130
16470.22 123
16471.43 122
16472.65 121
16473.86 125
16475.07 156
16476.29 148
16477.50 146
16478.71 121
16479.93 127
16481.14 117
16482.35 140
16483.57 110
16484.78 102
16485.99 106
16487.21 131
16488.42 110
16489.64 118
16490.85 111
16492.06 136
16493.28 152
16494.49 140
16495.70 124
16496.92 136
16498.13 119
16499.35 116
16500.56 118
16501.77 140
16502.99 133
16504.20 127
16505.42 134
16506.63 149
16507.85 121
16509.06 124
16510.28 133
16511.49 121
16512.70 120
16513.92 122
16515.13 118
16516.35 122
16517.56 118
16518.78 138
16519.99 136
16521.21 108
16522.42 142
16523.64 137
16524.85 149
16526.07 145
16527.28 144
16528.50 138
16529.71 124
16530.93 125
16532.14 111
16533.36 135
16534.57 113
16535.79 140
16537.01 132
16538.22 132
16539.44 121
16540.65 134
16541.87 133
16543.08 144
16544.30 141
16545.52 162
16546.73 126
16547.95 129
16549.16 120
16550.38 138
16551.60 137
16552.81 135
16554.03 169
16555.24 147
16556.46 139
16557.68 134
16558.89 169
16560.11 152
16561.32 146
16562.54 130
16563.76 134
16564.97 150
16566.19 154
16567.41 179
16568.62 147
16569.84 156
16571.06 169
16572.27 159
16573.49 136
16574.71 168
16575.93 189
16577.14 170
16578.36 132
16579.58 159
16580.79 171
16582.01 188
16583.23 177
16584.44 189
16585.66 174
16586.88 166
16588.10 172
16589.31 157
16590.53 164
16591.75 173
16592.97 175
16594.18 162
16595.40 127
16596.62 138
16597.84 134
16599.06 139
16600.27 140
16601.49 140
16602.71 144
16603.93 132
16605.14 149
16606.36 130
16607.58 156
16608.80 146
16610.02 119
16611.24 146
16612.45 116
16613.67 144
16614.89 153
16616.11 140
16617.33 137
16618.55 123
16619.76 125
16620.98 153
16622.20 145
16623.42 138
16624.64 100
16625.86 118
16627.08 126
16628.30 129
16629.51 117
16630.73 126
16631.95 134
16633.17 132
16634.39 163
16635.61 130
16636.83 121
16638.05 131
16639.27 138
16640.49 132
16641.71 129
16642.92 132
16644.14 143
16645.36 129
16646.58 119
16647.80 124
16649.02 115
16650.24 138
16651.46 123
16652.68 122
16653.90 125
16655.12 127
16656.34 128
16657.56 142
16658.78 130
16660.00 113
16661.22 119
16662.44 131
16663.66 100
16664.88 135
16666.10 112
16667.32 103
16668.54 120
16669.76 119
16670.98 124
16672.20 115
16673.42 101
16674.64 127
16675.87 99
16677.09 124
16678.31 117
16679.53 122
16680.75 123
16681.97 100
16683.19 115
16684.41 121
16685.63 155
16686.85 129
16688.07 97
16689.30 129
16690.52 136
16691.74 128
16692.96 110
16694.18 116
16695.40 111
16696.62 125
16697.84 116
16699.07 123
16700.29 137
16701.51 145
16702.73 96
16703.95 113
16705.17 116
16706.40 100
16707.62 133
16708.84 121
16710.06 108
16711.28 121
16712.50 113
16713.73 110
16714.95 119
16716.17 100
16717.39 131
16718.61 117
16719.84 134
16721.06 117
16722.28 109
16723.50 110
16724.73 116
16725.95 118
16727.17 112
16728.39 142
16729.62 131
16730.84 127
16732.06 121
16733.28 125
16734.51 111
16735.73 136
16736.95 149
16738.18 107
16739.40 108
16740.62 96
16741.84 101
16743.07 117
16744.29 113
16745.51 123
16746.74 130
16747.96 109
16749.18 121
16750.41 107
16751.63 126
16752.85 108
16754.08 105
16755.30 106
16756.52 117
16757.75 83
16758.97 115
16760.20 110
16761.42 106
16762.64 105
16763.87 114
16765.09 130
16766.31 119
16767.54 101
16768.76 115
16769.99 110
16771.21 115
16772.43 99
16773.66 93
16774.88 95
16776.11 98
16777.33 116
16778.56 121
16779.78 113
16781.01 107
16782.23 136
16783.45 114
16784.68 106
16785.90 101
16787.13 101
16788.35 125
16789.58 112
16790.80 125
16792.03 117
16793.25 106
16794.48 114
16795.70 92
16796.93 103
16798.15 96
16799.38 133
16800.60 121
16801.83 111
16803.05 113
16804.28 152
16805.50 138
16806.73 122
16807.95 119
16809.18 121
16810.41 108
16811.63 127
16812.86 125
16814.08 121
16815.31 123
16816.53 116
16817.76 123
16818.99 112
16820.21 101
16821.44 114
16822.66 116
16823.89 142
16825.12 111
16826.34 119
16827.57 119
16828.79 136
16830.02 154
16831.25 108
16832.47 129
16833.70 148
16834.93 163
16836.15 164
16837.38 134
16838.61 117
16839.83 133
16841.06 142
16842.29 163
16843.51 149
16844.74 148
16845.97 175
16847.19 135
16848.42 155
16849.65 160
16850.87 160
16852.10 153
16853.33 170
16854.56 181
16855.78 169
16857.01 165
16858.24 184
16859.46 188
16860.69 168
16861.92 147
16863.15 185
16864.37 215
16865.60 202
16866.83 175
16868.06 189
16869.28 217
16870.51 222
16871.74 224
16872.97 206
16874.20 205
16875.42 221
16876.65 214
16877.88 227
16879.11 249
16880.34 268
16881.56 247
16882.79 286
16884.02 243
16885.25 243
16886.48 290
16887.71 234
16888.93 230
16890.16 202
16891.39 246
16892.62 248
16893.85 233
16895.08 218
16896.31 215
16897.53 232
16898.76 203
16899.99 216
16901.22 229
16902.45 187
16903.68 194
16904.91 179
16906.14 194
16907.37 197
16908.59 178
16909.82 190
16911.05 174
16912.28 180
16913.51 154
16914.74 172
16915.97 179
16917.20 148
16918.43 154
16919.66 161
16920.89 155
16922.12 170
16923.35 173
16924.58 168
16925.81 163
16927.04 164
16928.27 178
16929.50 172
16930.73 149
16931.96 168
16933.19 151
16934.42 133
16935.65 147
16936.88 165
16938.11 159
16939.34 162
16940.57 151
16941.80 140
16943.03 136
16944.26 139
16945.49 137
16946.72 150
16947.95 149
16949.18 161
16950.41 143
16951.64 158
16952.87 107
16954.10 124
16955.33 124
16956.57 180
16957.80 108
16959.03 121
16960.26 106
16961.49 152
16962.72 129
16963.95 117
16965.18 130
16966.41 117
16967.65 139
16968.88 145
16970.11 150
16971.34 137
16972.57 151
16973.80 136
16975.03 160
16976.27 157
16977.50 129
16978.73 117
16979.96 136
16981.19 127
16982.42 124
16983.66 137
16984.89 124
16986.12 134
16987.35 123
16988.58 122
16989.82 109
16991.05 122
16992.28 121
16993.51 107
16994.75 134
16995.98 127
16997.21 132
16998.44 139
16999.67 136
17000.91 148
17002.14 128
17003.37 126
17004.61 118
17005.84 117
17007.07 140
17008.30 138
17009.54 141
17010.77 126
17012.00 148
17013.23 142
17014.47 134
17015.70 127
17016.93 125
17018.17 135
17019.40 108
17020.63 133
17021.87 130
17023.10 123
17024.33 119
17025.57 113
17026.80 116
17028.03 117
17029.27 138
17030.50 124
17031.73 121
17032.97 121
17034.20 105
17035.44 130
17036.67 109
17037.90 136
17039.14 130
17040.37 129
17041.60 132
17042.84 113
17044.07 116
17045.31 118
17046.54 125
17047.78 126
17049.01 123
17050.24 121
17051.48 132
17052.71 137
17053.95 107
17055.18 112
17056.42 116
17057.65 123
17058.89 123
17060.12 120
17061.35 121
17062.59 104
17063.82 131
17065.06 118
17066.29 133
17067.53 122
17068.76 107
17070.00 133
17071.23 117
17072.47 136
17073.70 108
17074.94 118
17076.17 110
17077.41 104
17078.65 108
17079.88 121
17081.12 119
17082.35 112
17083.59 115
17084.82 90
17086.06 88
17087.29 110
17088.53 115
17089.77 117
17091.00 122
17092.24 109
17093.47 134
17094.71 115
17095.94 105
17097.18 110
17098.42 112
17099.65 130
17100.89 108
17102.12 92
17103.36 92
17104.60 90
17105.83 113
17107.07 108
17108.31 112
17109.54 92
17110.78 85
17112.02 128
17113.25 113
17114.49 99
17115.73 84
17116.96 106
17118.20 99
17119.44 115
17120.67 112
17121.91 107
17123.15 90
17124.38 102
17125.62 109
17126.86 81
17128.10 114
17129.33 98
17130.57 98
17131.81 88
17133.04 114
17134.28 86
17135.52 129
17136.76 109
17137.99 101
17139.23 88
17140.47 89
17141.71 83
17142.94 91
17144.18 90
17145.42 95
17146.66 96
17147.90 96
17149.13 106
17150.37 107
17151.61 109
17152.85 106
17154.08 111
17155.32 85
17156.56 125
17157.80 108
17159.04 113
17160.28 103
17161.51 86
17162.75 93
17163.99 92
17165.23 95
17166.47 95
17167.71 125
17168.95 124
17170.18 109
17171.42 97
17172.66 102
17173.90 108
17175.14 105
17176.38 100
17177.62 87
17178.86 105
17180.09 86
17181.33 98
17182.57 96
17183.81 84
17185.05 119
17186.29 100
17187.53 104
17188.77 101
17190.01 111
17191.25 115
17192.49 107
17193.73 95
17194.97 98
17196.21 104
17197.45 108
17198.69 83
17199.92 81
17201.16 93
17202.40 91
17203.64 89
17204.88 73
17206.12 92
17207.36 108
17208.60 106
17209.84 120
17211.08 106
17212.32 90
17213.56 100
17214.81 109
17216.05 92
17217.29 95
17218.53 85
17219.77 101
17221.01 84
17222.25 84
17223.49 105
17224.73 112
17225.97 106
17227.21 107
17228.45 95
17229.69 89
17230.93 102
17232.17 97
17233.41 85
17234.66 91
17235.90 96
17237.14 85
17238.38 91
17239.62 88
17240.86 82
17242.10 80
17243.34 96
17244.58 73
17245.83 99
17247.07 94
17248.31 87
17249.55 78
17250.79 94
17252.03 101
17253.28 105
17254.52 98
17255.76 92
17257.00 101
17258.24 103
17259.48 101
17260.73 101
17261.97 84
17263.21 88
17264.45 94
17265.69 96
17266.94 83
17268.18 105
17269.42 108
17270.66 86
17271.91 97
17273.15 87
17274.39 127
17275.63 86
17276.88 75
17278.12 76
17279.36 87
17280.60 86
17281.85 90
17283.09 104
17284.33 86
17285.57 78
17286.82 110
17288.06 90
17289.30 82
17290.55 83
17291.79 88
17293.03 96
17294.28 90
17295.52 90
17296.76 79
17298.01 86
17299.25 100
17300.49 92
17301.74 123
17302.98 128
17304.22 97
17305.47 112
17306.71 103
17307.95 97
17309.20 92
17310.44 101
17311.68 87
17312.93 104
17314.17 92
17315.42 96
17316.66 101
17317.90 104
17319.15 84
17320.39 96
17321.64 104
17322.88 79
17324.12 76
17325.37 96
17326.61 100
17327.86 90
17329.10 115
17330.35 109
17331.59 76
17332.83 91
17334.08 93
17335.32 103
17336.57 89
17337.81 90
17339.06 88
17340.30 76
17341.55 85
17342.79 79
17344.04 81
17345.28 83
17346.53 63
17347.77 73
17349.02 89
17350.26 95
17351.51 85
17352.75 92
17354.00 84
17355.24 87
17356.49 85
17357.73 92
17358.98 102
17360.23 87
17361.47 81
17362.72 80
17363.96 75
17365.21 83
17366.45 87
17367.70 87
17368.95 72
17370.19 79
17371.44 92
17372.68 97
17373.93 87
17375.18 96
17376.42 102
17377.67 110
17378.91 86
17380.16 79
17381.41 88
17382.65 100
17383.90 92
17385.15 102
17386.39 92
17387.64 94
17388.89 103
17390.13 97
17391.38 88
17392.63 83
17393.87 86
17395.12 107
17396.37 99
17397.61 93
17398.86 87
17400.11 108
17401.35 96
17402.60 94
17403.85 108
17405.09 90
17406.34 126
17407.59 99
17408.84 83
17410.08 93
17411.33 91
17412.58 93
17413.83 90
17415.07 104
17416.32 86
17417.57 77
17418.82 92
17420.06 88
17421.31 88
17422.56 107
17423.81 104
17425.05 109
17426.30 83
17427.55 63
17428.80 92
17430.05 81
17431.29 92
17432.54 88
17433.79 76
17435.04 90
17436.29 95
17437.54 107
17438.78 81
17440.03 83
17441.28 100
17442.53 124
17443.78 95
17445.03 85
17446.27 82
17447.52 88
17448.77 117
17450.02 92
17451.27 110
17452.52 88
17453.77 72
17455.02 93
17456.27 102
17457.51 102
17458.76 103
17460.01 93
17461.26 107
17462.51 105
17463.76 105
17465.01 98
17466.26 113
17467.51 91
17468.76 85
17470.01 90
17471.26 99
17472.51 119
17473.76 99
17475.01 109
17476.26 111
17477.50 105
17478.75 99
17480.00 110
17481.25 86
17482.50 106
17483.75 112
17485.00 93
17486.25 101
17487.50 89
17488.75 107
17490.00 105
17491.25 91
17492.51 94
17493.76 86
17495.01 93
17496.26 108
17497.51 89
17498.76 100
17500.01 127
17501.26 117
17502.51 119
17503.76 100
17505.01 86
17506.26 90
17507.51 98
17508.76 118
17510.01 99
17511.26 99
17512.52 100
17513.77 104
17515.02 114
17516.27 110
17517.52 89
17518.77 111
17520.02 117
17521.27 100
17522.53 122
17523.78 110
17525.03 123
17526.28 123
17527.53 128
17528.78 117
17530.03 133
17531.29 95
17532.54 92
17533.79 97
17535.04 103
17536.29 108
17537.55 101
17538.80 114
17540.05 114
17541.30 111
17542.55 110
17543.81 110
17545.06 126
17546.31 116
17547.56 115
17548.81 103
17550.07 85
17551.32 98
17552.57 97
17553.82 99
17555.08 105
17556.33 109
17557.58 131
17558.83 114
17560.09 122
17561.34 112
17562.59 112
17563.85 104
17565.10 112
17566.35 118
17567.60 103
17568.86 107
17570.11 89
17571.36 129
17572.62 115
17573.87 115
17575.12 122
17576.38 106
17577.63 109
17578.88 101
17580.14 92
17581.39 100
17582.64 106
17583.90 108
17585.15 109
17586.40 108
17587.66 99
17588.91 107
17590.17 124
17591.42 118
17592.67 107
17593.93 111
17595.18 104
17596.43 81
17597.69 101
17598.94 114
17600.20 103
17601.45 117
17602.71 124
17603.96 122
17605.21 106
17606.47 98
17607.72 107
17608.98 112
17610.23 114
17611.49 128
17612.74 112
17614.00 101
17615.25 130
17616.50 110
17617.76 90
17619.01 95
17620.27 112
17621.52 127
17622.78 134
17624.03 98
17625.29 103
17626.54 117
17627.80 81
17629.05 109
17630.31 120
17631.56 114
17632.82 114
17634.08 103
17635.33 119
17636.59 116
17637.84 98
17639.10 97
17640.35 128
17641.61 104
17642.86 109
17644.12 99
17645.38 120
17646.63 126
17647.89 116
17649.14 110
17650.40 107
17651.66 107
17652.91 106
17654.17 107
17655.42 116
17656.68 111
17657.94 115
17659.19 130
17660.45 119
17661.70 94
17662.96 102
17664.22 128
17665.47 104
17666.73 97
17667.99 79
17669.24 102
17670.50 115
17671.76 91
17673.01 89
17674.27 107
17675.53 116
17676.78 88
17678.04 122
17679.30 87
17680.56 80
17681.81 93
17683.07 123
17684.33 120
17685.58 111
17686.84 107
17688.10 109
17689.36 100
17690.61 91
17691.87 85
17693.13 101
17694.39 102
17695.64 89
17696.90 83
17698.16 91
17699.42 94
17700.67 121
17701.93 104
17703.19 89
17704.45 81
17705.70 73
17706.96 88
17708.22 104
17709.48 86
17710.74 90
17711.99 92
17713.25 93
17714.51 90
17715.77 95
17717.03 80
17718.29 93
17719.54 72
17720.80 104
17722.06 84
17723.32 101
17724.58 104
17725.84 82
17727.10 84
17728.35 102
17729.61 87
17730.87 86
17732.13 105
17733.39 96
17734.65 91
17735.91 121
17737.17 89
17738.43 88
17739.69 100
17740.94 113
17742.20 84
17743.46 90
17744.72 96
17745.98 89
17747.24 104
17748.50 93
17749.76 96
17751.02 81
17752.28 82
17753.54 88
17754.80 88
17756.06 87
17757.32 94
17758.58 100
17759.84 93
17761.10 103
17762.36 99
17763.62 91
17764.88 94
17766.14 95
17767.40 96
17768.66 90
17769.92 103
17771.18 112
17772.44 133
17773.70 77
17774.96 99
17776.22 108
17777.48 106
17778.74 97
17780.00 91
17781.26 118
17782.52 111
17783.78 106
17785.04 107
17786.30 94
17787.57 90
17788.83 80
17790.09 88
17791.35 105
17792.61 76
17793.87 92
17795.13 101
17796.39 102
17797.65 94
17798.91 82
17800.18 89
17801.44 77
17802.70 84
17803.96 83
17805.22 89
17806.48 120
17807.74 111
17809.01 98
17810.27 111
17811.53 89
17812.79 109
17814.05 99
17815.31 99
17816.58 86
17817.84 83
17819.10 92
17820.36 108
17821.62 94
17822.89 98
17824.15 99
17825.41 89
17826.67 77
17827.94 90
17829.20 101
17830.46 101
17831.72 75
17832.98 90
17834.25 74
17835.51 102
17836.77 91
17838.04 75
17839.30 80
17840.56 98
17841.82 96
17843.09 96
17844.35 85
17845.61 84
17846.87 88
17848.14 89
17849.40 73
17850.66 74
17851.93 91
17853.19 98
17854.45 87
17855.72 78
17856.98 89
17858.24 77
17859.51 88
17860.77 77
17862.03 96
17863.30 80
17864.56 83
17865.82 74
17867.09 88
17868.35 79
17869.62 103
17870.88 102
17872.14 85
17873.41 66
17874.67 94
17875.93 96
17877.20 97
17878.46 78
17879.73 70
17880.99 79
17882.26 69
17883.52 82
17884.78 84
17886.05 71
17887.31 89
17888.58 83
17889.84 79
17891.11 79
17892.37 85
17893.63 73
17894.90 76
17896.16 70
17897.43 85
17898.69 78
17899.96 66
17901.22 78
17902.49 65
17903.75 75
17905.02 93
17906.28 78
17907.55 69
17908.81 81
17910.08 71
17911.34 82
17912.61 83
17913.87 85
17915.14 100
17916.41 97
17917.67 79
17918.94 76
17920.20 83
17921.47 65
17922.73 73
17924.00 76
17925.26 81
17926.53 71
17927.80 76
17929.06 67
17930.33 83
17931.59 104
17932.86 87
17934.13 65
17935.39 74
17936.66 84
17937.92 82
17939.19 85
17940.46 82
17941.72 78
17942.99 83
17944.26 78
17945.52 60
17946.79 94
17948.06 69
17949.32 83
17950.59 71
17951.85 62
17953.12 54
17954.39 85
17955.66 95
17956.92 69
17958.19 72
17959.46 69
17960.72 79
17961.99 73
17963.26 69
17964.52 80
17965.79 79
17967.06 91
17968.33 84
17969.59 88
17970.86 69
17972.13 59
17973.40 99
17974.66 91
17975.93 66
17977.20 72
17978.47 83
17979.73 80
17981.00 75
17982.27 69
17983.54 88
17984.80 108
17986.07 88
17987.34 86
17988.61 74
17989.88 81
17991.14 84
17992.41 71
17993.68 82
17994.95 51
17996.22 56
17997.48 76
17998.75 81
18000.02 74
18001.29 95
18002.56 78
18003.83 69
18005.10 57
18006.36 67
18007.63 55
18008.90 69
18010.17 93
18011.44 77
18012.71 72
18013.98 75
18015.25 99
18016.51 87
18017.78 67
18019.05 68
18020.32 71
18021.59 89
18022.86 62
18024.13 65
18025.40 80
18026.67 64
18027.94 74
18029.21 72
18030.48 82
18031.75 71
18033.01 72
18034.28 83
18035.55 80
18036.82 70
18038.09 79
18039.36 85
18040.63 74
18041.90 81
18043.17 78
18044.44 69
18045.71 71
18046.98 73
18048.25 73
18049.52 80
18050.79 69
18052.06 95
18053.33 74
18054.60 82
18055.87 65
18057.14 77
18058.42 92
18059.69 85
18060.96 67
18062.23 77
18063.50 91
18064.77 88
18066.04 74
18067.31 65
18068.58 76
18069.85 85
18071.12 83
18072.39 76
18073.66 89
18074.93 76
18076.21 95
18077.48 65
18078.75 76
18080.02 80
18081.29 91
18082.56 82
18083.83 89
18085.10 89
18086.38 81
18087.65 82
18088.92 86
18090.19 77
18091.46 69
18092.73 90
18094.01 54
18095.28 65
18096.55 87
18097.82 67
18099.09 73
18100.36 84
18101.64 93
18102.91 91
18104.18 81
18105.45 87
18106.73 92
18108.00 85
18109.27 84
18110.54 62
18111.81 77
18113.09 80
18114.36 99
18115.63 103
18116.90 86
18118.18 84
18119.45 73
18120.72 82
18121.99 69
18123.27 72
18124.54 78
18125.81 71
18127.09 91
18128.36 79
18129.63 83
18130.90 85
18132.18 71
18133.45 90
18134.72 90
18136.00 72
18137.27 71
18138.54 79
18139.82 82
18141.09 70
18142.36 70
18143.64 99
18144.91 76
18146.18 76
18147.46 80
18148.73 77
18150.00 80
18151.28 63
18152.55 56
18153.83 95
18155.10 76
18156.37 84
18157.65 78
18158.92 88
18160.20 75
18161.47 71
18162.74 102
18164.02 80
18165.29 84
18166.57 79
18167.84 75
18169.12 79
18170.39 78
18171.66 65
18172.94 71
18174.21 83
18175.49 99
18176.76 66
18178.04 76
18179.31 75
18180.59 90
18181.86 87
18183.14 80
18184.41 91
18185.69 79
18186.96 86
18188.24 73
18189.51 78
18190.79 94
18192.06 87
18193.34 94
18194.61 80
18195.89 72
18197.16 55
18198.44 60
18199.71 67
18200.99 66
18202.26 74
18203.54 82
18204.81 76
18206.09 67
18207.37 63
18208.64 76
18209.92 76
18211.19 72
18212.47 57
18213.75 45
18215.02 66
18216.30 87
18217.57 88
18218.85 74
18220.13 74
18221.40 79
18222.68 92
18223.95 69
18225.23 70
18226.51 80
18227.78 87
18229.06 87
18230.34 88
18231.61 71
18232.89 75
18234.17 94
18235.44 74
18236.72 65
18238.00 72
18239.27 84
18240.55 80
18241.83 88
18243.10 69
18244.38 88
18245.66 66
18246.94 84
18248.21 64
18249.49 89
18250.77 87
18252.04 86
18253.32 66
18254.60 71
18255.88 86
18257.15 77
18258.43 95
18259.71 80
18260.99 76
18262.26 84
18263.54 82
18264.82 80
18266.10 81
18267.37 73
18268.65 89
18269.93 58
18271.21 98
18272.49 99
18273.76 66
18275.04 82
18276.32 85
18277.60 93
18278.88 69
18280.15 69
18281.43 73
18282.71 92
18283.99 102
18285.27 78
18286.55 102
18287.83 91
18289.10 70
18290.38 84
18291.66 85
18292.94 93
18294.22 80
18295.50 94
18296.78 74
18298.06 67
18299.33 84
18300.61 86
18301.89 79
18303.17 76
18304.45 72
18305.73 70
18307.01 78
18308.29 70
18309.57 90
18310.85 73
18312.13 74
18313.41 87
18314.68 88
18315.96 71
18317.24 67
18318.52 76
18319.80 100
18321.08 83
18322.36 55
18323.64 73
18324.92 78
18326.20 80
18327.48 67
18328.76 94
18330.04 89
18331.32 75
18332.60 74
18333.88 71
18335.16 72
18336.44 80
18337.72 66
18339.00 85
18340.28 78
18341.56 90
18342.84 70
18344.12 77
18345.41 67
18346.69 80
18347.97 87
18349.25 88
18350.53 79
18351.81 65
18353.09 74
18354.37 58
18355.65 75
18356.93 68
18358.21 76
18359.49 104
18360.78 78
18362.06 77
18363.34 64
18364.62 77
18365.90 77
18367.18 98
18368.46 75
18369.74 76
18371.03 88
18372.31 92
18373.59 78
18374.87 91
18376.15 82
18377.43 78
18378.72 88
18380.00 89
18381.28 93
18382.56 82
18383.84 84
18385.12 82
18386.41 82
18387.69 81
18388.97 86
18390.25 104
18391.53 78
18392.82 81
18394.10 70
18395.38 92
18396.66 75
18397.95 78
18399.23 88
18400.51 77
18401.79 90
18403.08 81
18404.36 66
18405.64 74
18406.92 77
18408.21 74
18409.49 71
18410.77 76
18412.06 68
18413.34 52
18414.62 76
18415.90 81
18417.19 81
18418.47 71
18419.75 77
18421.04 99
18422.32 70
18423.60 62
18424.89 87
18426.17 83
18427.45 82
18428.74 52
18430.02 70
18431.30 76
18432.59 92
18433.87 85
18435.15 66
18436.44 104
18437.72 78
18439.01 86
18440.29 78
18441.57 79
18442.86 65
18444.14 83
18445.43 94
18446.71 68
18447.99 101
18449.28 77
18450.56 69
18451.85 86
18453.13 71
18454.42 70
18455.70 52
18456.98 62
18458.27 82
18459.55 55
18460.84 64
18462.12 65
18463.41 90
18464.69 64
18465.98 82
18467.26 73
18468.55 69
18469.83 83
18471.12 77
18472.40 65
18473.69 67
18474.97 67
18476.26 92
18477.54 63
18478.83 69
18480.11 56
18481.40 69
18482.68 93
18483.97 65
18485.25 69
18486.54 55
18487.82 66
18489.11 62
18490.40 76
18491.68 70
18492.97 59
18494.25 63
18495.54 50
18496.82 77
18498.11 67
18499.40 82
18500.68 84
18501.97 82
18503.25 74
18504.54 67
18505.83 65
18507.11 65
18508.40 72
18509.69 63
18510.97 83
18512.26 80
18513.54 71
18514.83 63
18516.12 88
18517.40 99
18518.69 75
18519.98 58
18521.26 87
18522.55 65
18523.84 77
18525.12 74
18526.41 71
18527.70 72
18528.99 89
18530.27 62
18531.56 67
18532.85 72
18534.13 70
18535.42 90
18536.71 88
18538.00 68
18539.28 69
18540.57 91
18541.86 82
18543.14 76
18544.43 75
18545.72 73
18547.01 61
18548.30 84
18549.58 83
18550.87 92
18552.16 76
18553.45 78
18554.73 91
18556.02 102
18557.31 99
18558.60 81
18559.89 77
18561.17 79
18562.46 83
18563.75 77
18565.04 89
18566.33 78
18567.62 86
18568.90 72
18570.19 95
18571.48 73
18572.77 64
18574.06 69
18575.35 73
18576.63 80
18577.92 75
18579.21 90
18580.50 99
18581.79 92
18583.08 77
18584.37 71
18585.66 81
18586.95 87
18588.23 70
18589.52 83
18590.81 62
18592.10 92
18593.39 81
18594.68 87
18595.97 108
18597.26 114
18598.55 92
18599.84 88
18601.13 93
18602.42 81
18603.71 90
18605.00 75
18606.29 111
18607.58 104
18608.86 104
18610.15 78
18611.44 94
18612.73 94
18614.02 82
18615.31 94
18616.60 75
18617.89 89
18619.18 96
18620.47 97
18621.76 89
18623.06 96
18624.35 80
18625.64 105
18626.93 90
18628.22 86
18629.51 91
18630.80 100
18632.09 102
18633.38 96
18634.67 81
18635.96 90
18637.25 97
18638.54 75
18639.83 78
18641.12 86
18642.41 97
18643.71 68
18645.00 81
18646.29 70
18647.58 114
18648.87 92
18650.16 80
18651.45 77
18652.74 76
18654.03 65
18655.33 72
18656.62 75
18657.91 80
18659.20 80
18660.49 87
18661.78 91
18663.07 64
18664.37 86
18665.66 90
18666.95 114
18668.24 79
18669.53 82
18670.83 88
18672.12 77
18673.41 68
18674.70 80
18675.99 63
18677.29 84
18678.58 84
18679.87 63
18681.16 90
18682.45 60
18683.75 78
18685.04 85
18686.33 97
18687.62 78
18688.92 70
18690.21 71
18691.50 99
18692.79 67
18694.09 74
18695.38 79
18696.67 83
18697.97 68
18699.26 87
18700.55 55
18701.84 74
18703.14 73
18704.43 65
18705.72 68
18707.02 65
18708.31 66
18709.60 81
18710.90 80
18712.19 61
18713.48 74
18714.78 64
18716.07 69
18717.36 51
18718.66 66
18719.95 72
18721.24 88
18722.54 75
18723.83 66
18725.13 73
18726.42 71
18727.71 82
18729.01 48
18730.30 75
18731.60 82
18732.89 62
18734.18 65
18735.48 67
18736.77 61
18738.07 77
18739.36 82
18740.66 57
18741.95 68
18743.24 77
18744.54 69
18745.83 77
18747.13 77
18748.42 82
18749.72 86
18751.01 54
18752.31 84
18753.60 78
18754.90 88
18756.19 72
18757.49 71
18758.78 72
18760.08 70
18761.37 122
18762.67 98
18763.96 59
18765.26 60
18766.55 77
18767.85 87
18769.14 56
18770.44 65
18771.73 95
18773.03 72
18774.32 66
18775.62 64
18776.91 59
18778.21 88
18779.51 89
18780.80 76
18782.10 77
18783.39 73
18784.69 61
18785.99 72
18787.28 84
18788.58 61
18789.87 77
18791.17 72
18792.47 74
18793.76 65
18795.06 79
18796.35 68
18797.65 83
18798.95 60
18800.24 59
18801.54 72
18802.84 84
18804.13 68
18805.43 73
18806.73 75
18808.02 87
18809.32 65
18810.62 86
18811.91 62
18813.21 82
18814.51 75
18815.80 69
18817.10 70
18818.40 68
18819.69 68
18820.99 80
18822.29 75
18823.59 72
18824.88 74
18826.18 77
18827.48 60
18828.78 62
18830.07 60
18831.37 65
18832.67 89
18833.97 66
18835.26 69
18836.56 64
18837.86 68
18839.16 67
18840.45 69
18841.75 79
18843.05 76
18844.35 75
18845.65 71
18846.94 73
18848.24 67
18849.54 47
18850.84 47
18852.14 62
18853.43 67
18854.73 62
18856.03 63
18857.33 74
18858.63 68
18859.93 54
18861.22 68
18862.52 69
18863.82 71
18865.12 59
18866.42 71
18867.72 73
18869.02 64
18870.32 78
18871.61 70
18872.91 69
18874.21 66
18875.51 62
18876.81 65
18878.11 65
18879.41 57
18880.71 56
18882.01 54
18883.31 55
18884.61 60
18885.90 73
18887.20 58
18888.50 81
18889.80 72
18891.10 94
18892.40 71
18893.70 68
18895.00 56
18896.30 58
18897.60 68
18898.90 73
18900.20 63
18901.50 61
18902.80 77
18904.10 60
18905.40 61
18906.70 53
18908.00 53
18909.30 57
18910.60 69
18911.90 80
18913.20 51
18914.50 68
18915.80 51
18917.10 61
18918.40 68
18919.70 55
18921.00 73
18922.30 57
18923.61 69
18924.91 76
18926.21 49
18927.51 86
18928.81 57
18930.11 61
18931.41 66
18932.71 76
18934.01 72
18935.31 67
18936.61 63
18937.92 78
18939.22 54
18940.52 61
18941.82 60
18943.12 70
18944.42 71
18945.72 69
18947.03 82
18948.33 79
18949.63 68
18950.93 68
18952.23 77
18953.53 64
18954.84 59
18956.14 59
18957.44 65
18958.74 68
18960.04 71
18961.34 64
18962.65 64
18963.95 63
18965.25 58
18966.55 88
18967.86 76
18969.16 66
18970.46 72
18971.76 65
18973.06 59
18974.37 65
18975.67 72
18976.97 76
18978.27 57
18979.58 69
18980.88 55
18982.18 51
18983.48 52
18984.79 54
18986.09 75
18987.39 73
18988.70 59
18990.00 62
18991.30 75
18992.61 58
18993.91 53
18995.21 69
18996.51 65
18997.82 80
18999.12 53
19000.42 67
19001.73 50
19003.03 54
19004.33 61
19005.64 82
19006.94 64
19008.25 70
19009.55 82
19010.85 73
19012.16 67
19013.46 82
19014.76 81
19016.07 70
19017.37 74
19018.68 71
19019.98 76
19021.28 74
19022.59 75
19023.89 62
19025.20 64
19026.50 69
19027.80 82
19029.11 58
19030.41 51
19031.72 55
19033.02 57
19034.33 72
19035.63 69
19036.94 54
19038.24 61
19039.54 60
19040.85 66
19042.15 60
19043.46 64
19044.76 64
19046.07 78
19047.37 70
19048.68 83
19049.98 74
19051.29 72
19052.59 76
19053.90 70
19055.20 58
19056.51 50
19057.81 67
19059.12 70
19060.43 59
19061.73 57
19063.04 60
19064.34 77
19065.65 65
19066.95 53
19068.26 67
19069.56 62
19070.87 68
19072.18 56
19073.48 63
19074.79 64
19076.09 69
19077.40 72
19078.71 66
19080.01 67
19081.32 51
19082.62 62
19083.93 65
19085.24 53
19086.54 63
19087.85 56
19089.16 56
19090.46 51
19091.77 60
19093.07 48
19094.38 55
19095.69 81
19096.99 68
19098.30 76
19099.61 62
19100.91 68
19102.22 59
19103.53 80
19104.84 68
19106.14 47
19107.45 81
19108.76 77
19110.06 60
19111.37 69
19112.68 53
19113.98 73
19115.29 64
19116.60 73
19117.91 71
19119.21 64
19120.52 66
19121.83 71
19123.14 78
19124.44 55
19125.75 73
19127.06 74
19128.37 76
19129.68 67
19130.98 61
19132.29 57
19133.60 68
19134.91 83
19136.21 70
19137.52 71
19138.83 46
19140.14 69
19141.45 73
19142.76 74
19144.06 81
19145.37 62
19146.68 87
19147.99 81
19149.30 61
19150.61 95
19151.91 82
19153.22 84
19154.53 74
19155.84 59
19157.15 54
19158.46 65
19159.77 81
19161.07 58
19162.38 56
19163.69 61
19165.00 69
19166.31 82
19167.62 64
19168.93 52
19170.24 58
19171.55 67
19172.86 59
19174.17 61
19175.48 48
19176.78 63
19178.09 71
19179.40 64
19180.71 57
19182.02 77
19183.33 61
19184.64 81
19185.95 62
19187.26 53
19188.57 61
19189.88 87
19191.19 72
19192.50 55
19193.81 63
19195.12 59
19196.43 73
19197.74 85
19199.05 65
19200.36 59
19201.67 77
19202.98 96
19204.29 72
19205.60 55
19206.91 65
19208.22 75
19209.53 78
19210.84 55
19212.15 73
19213.47 62
19214.78 84
19216.09 64
19217.40 59
19218.71 57
19220.02 49
19221.33 58
19222.64 62
19223.95 70
19225.26 83
19226.57 77
19227.89 82
19229.20 61
19230.51 52
19231.82 63
19233.13 94
19234.44 77
19235.75 67
19237.06 81
19238.38 65
19239.69 71
19241.00 69
19242.31 64
19243.62 66
19244.93 67
19246.25 51
19247.56 55
19248.87 69
19250.18 64
19251.49 71
19252.81 64
19254.12 82
19255.43 65
19256.74 66
19258.05 64
19259.37 59
19260.68 81
19261.99 79
19263.30 67
19264.62 52
19265.93 73
19267.24 72
19268.55 64
19269.87 61
19271.18 65
19272.49 68
19273.80 68
19275.12 71
19276.43 68
19277.74 63
19279.05 60
19280.37 65
19281.68 69
19282.99 69
19284.31 65
19285.62 53
19286.93 72
19288.25 62
19289.56 63
19290.87 60
19292.19 71
19293.50 55
19294.81 60
19296.13 55
19297.44 74
19298.75 70
19300.07 64
19301.38 69
19302.69 61
19304.01 62
19305.32 61
19306.64 62
19307.95 50
19309.26 59
19310.58 46
19311.89 65
19313.21 67
19314.52 62
19315.83 70
19317.15 73
19318.46 67
19319.78 66
19321.09 60
19322.41 58
19323.72 68
19325.03 71
19326.35 64
19327.66 69
19328.98 78
19330.29 79
19331.61 76
19332.92 56
19334.24 47
19335.55 52
19336.87 61
19338.18 61
19339.50 63
19340.81 58
19342.13 61
19343.44 57
19344.76 55
19346.07 40
19347.39 56
19348.70 43
19350.02 63
19351.33 73
19352.65 57
19353.96 52
19355.28 50
19356.59 63
19357.91 47
19359.23 68
19360.54 50
19361.86 56
19363.17 77
19364.49 54
19365.80 57
19367.12 47
19368.44 64
19369.75 47
19371.07 60
19372.38 58
19373.70 47
19375.02 64
19376.33 57
19377.65 62
19378.97 73
19380.28 78
19381.60 77
19382.91 50
19384.23 54
19385.55 57
19386.86 53
19388.18 52
19389.50 72
19390.81 70
19392.13 61
19393.45 63
19394.76 59
19396.08 53
19397.40 57
19398.72 70
19400.03 50
19401.35 59
19402.67 51
19403.98 62
19405.30 68
19406.62 67
19407.94 47
19409.25 52
19410.57 66
19411.89 60
19413.20 59
19414.52 54
19415.84 79
19417.16 51
19418.48 55
19419.79 46
19421.11 42
19422.43 57
19423.75 80
19425.06 64
19426.38 52
19427.70 61
19429.02 48
19430.34 55
19431.65 57
19432.97 59
19434.29 60
19435.61 51
19436.93 51
19438.25 53
19439.56 63
19440.88 64
19442.20 43
19443.52 71
19444.84 63
19446.16 59
19447.47 64
19448.79 54
19450.11 61
19451.43 63
19452.75 62
19454.07 58
19455.39 48
19456.71 52
19458.03 54
19459.34 67
19460.66 68
19461.98 79
19463.30 83
19464.62 56
19465.94 45
19467.26 47
19468.58 67
19469.90 69
19471.22 65
19472.54 60
19473.86 51
19475.18 59
19476.50 61
19477.82 60
19479.14 62
19480.46 56
19481.78 58
19483.10 63
19484.42 55
19485.73 66
19487.05 77
19488.37 57
19489.70 49
19491.02 68
19492.34 68
19493.66 65
19494.98 56
19496.30 60
19497.62 60
19498.94 39
19500.26 63
19501.58 45
19502.90 51
19504.22 51
19505.54 44
19506.86 62
19508.18 57
19509.50 55
19510.82 60
19512.14 64
19513.46 50
19514.78 49
19516.11 50
19517.43 50
19518.75 55
19520.07 45
19521.39 53
19522.71 60
19524.03 59
19525.35 57
19526.68 58
19528.00 52
19529.32 59
19530.64 81
19531.96 71
19533.28 78
19534.60 68
19535.93 59
19537.25 70
19538.57 66
19539.89 55
19541.21 60
19542.53 77
19543.86 73
19545.18 56
19546.50 71
19547.82 48
19549.14 91
19550.47 71
19551.79 63
19553.11 58
19554.43 62
19555.76 54
19557.08 63
19558.40 70
19559.72 66
19561.05 62
19562.37 55
19563.69 55
19565.01 61
19566.34 41
19567.66 40
19568.98 57
19570.30 65
19571.63 60
19572.95 58
19574.27 66
19575.60 57
19576.92 66
19578.24 58
19579.57 62
19580.89 70
19582.21 62
19583.54 73
19584.86 74
19586.18 63
19587.51 61
19588.83 63
19590.15 69
19591.48 63
19592.80 52
19594.12 77
19595.45 65
19596.77 68
19598.09 77
19599.42 57
19600.74 50
19602.07 51
19603.39 74
19604.71 70
19606.04 54
19607.36 64
19608.69 63
19610.01 49
19611.33 55
19612.66 47
19613.98 75
19615.31 60
19616.63 58
19617.96 64
19619.28 58
19620.60 58
19621.93 66
19623.25 68
19624.58 69
19625.90 49
19627.23 65
19628.55 63
19629.88 79
19631.20 62
19632.53 40
19633.85 81
19635.18 55
19636.50 48
19637.83 69
19639.15 60
19640.48 74
19641.80 81
19643.13 65
19644.45 57
19645.78 66
19647.10 70
19648.43 65
19649.76 53
19651.08 52
19652.41 67
19653.73 64
19655.06 46
19656.38 48
19657.71 66
19659.04 65
19660.36 66
19661.69 61
19663.01 62
19664.34 54
19665.67 70
19666.99 61
19668.32 45
19669.64 46
19670.97 64
19672.30 51
19673.62 62
19674.95 60
19676.28 48
19677.60 66
19678.93 65
19680.25 46
19681.58 51
19682.91 54
19684.23 66
19685.56 61
19686.89 47
19688.22 58
19689.54 62
19690.87 75
19692.20 72
19693.52 61
19694.85 62
19696.18 71
19697.50 75
19698.83 61
19700.16 57
19701.49 76
19702.81 68
19704.14 63
19705.47 52
19706.80 75
19708.12 67
19709.45 71
19710.78 68
19712.11 70
19713.43 49
19714.76 58
19716.09 59
19717.42 53
19718.74 46
19720.07 62
19721.40 71
19722.73 83
19724.06 75
19725.38 63
19726.71 50
19728.04 78
19729.37 43
19730.70 51
19732.03 53
19733.35 65
19734.68 58
19736.01 47
19737.34 61
19738.67 61
19740.00 61
19741.32 63
19742.65 59
19743.98 47
19745.31 52
19746.64 69
19747.97 59
19749.30 62
19750.63 53
19751.96 48
19753.28 59
19754.61 46
19755.94 59
19757.27 49
19758.60 52
19759.93 56
19761.26 56
19762.59 59
19763.92 61
19765.25 57
19766.58 83
19767.91 59
19769.24 55
19770.57 58
19771.90 65
19773.22 66
19774.55 51
19775.88 51
19777.21 60
19778.54 73
19779.87 72
19781.20 56
19782.53 71
19783.86 74
19785.19 59
19786.52 63
19787.85 74
19789.18 52
19790.51 48
19791.85 80
19793.18 71
19794.51 71
19795.84 73
19797.17 72
19798.50 90
19799.83 61
19801.16 67
19802.49 72
19803.82 58
19805.15 65
19806.48 55
19807.81 57
19809.14 78
19810.47 76
19811.81 52
19813.14 53
19814.47 54
19815.80 68
19817.13 72
19818.46 67
19819.79 61
19821.12 56
19822.45 87
19823.79 66
19825.12 62
19826.45 67
19827.78 49
19829.11 60
19830.44 69
19831.78 74
19833.11 58
19834.44 67
19835.77 70
19837.10 59
19838.43 66
19839.77 63
19841.10 72
19842.43 60
19843.76 50
19845.09 54
19846.43 73
19847.76 74
19849.09 60
19850.42 66
19851.76 68
19853.09 84
19854.42 61
19855.75 65
19857.09 67
19858.42 70
19859.75 65
19861.08 91
19862.42 77
19863.75 61
19865.08 71
19866.41 65
19867.75 71
19869.08 46
19870.41 59
19871.75 67
19873.08 66
19874.41 82
19875.75 72
19877.08 69
19878.41 73
19879.75 70
19881.08 69
19882.41 70
19883.75 69
19885.08 50
19886.41 63
19887.75 55
19889.08 48
19890.41 71
19891.75 66
19893.08 77
19894.41 61
19895.75 76
19897.08 62
19898.42 55
19899.75 58
19901.08 74
19902.42 63
19903.75 61
19905.09 70
19906.42 58
19907.75 57
19909.09 64
19910.42 63
19911.76 55
19913.09 60
19914.43 64
19915.76 62
19917.10 61
19918.43 59
19919.77 55
19921.10 71
19922.43 65
19923.77 63
19925.10 67
19926.44 58
19927.77 71
19929.11 69
19930.44 64
19931.78 51
19933.11 47
19934.45 64
19935.78 60
19937.12 63
19938.45 64
19939.79 54
19941.13 72
19942.46 61
19943.80 68
19945.13 57
19946.47 69
19947.80 74
19949.14 56
19950.47 62
19951.81 61
19953.15 74
19954.48 61
19955.82 61
19957.15 54
19958.49 47
19959.83 53
19961.16 68
19962.50 71
19963.83 50
19965.17 54
19966.51 76
19967.84 71
19969.18 55
19970.51 62
19971.85 65
19973.19 55
19974.52 48
19975.86 44
19977.20 55
19978.53 62
19979.87 59
19981.21 73
19982.54 50
19983.88 52
19985.22 50
19986.55 70
19987.89 57
19989.23 58
19990.57 52
19991.90 56
19993.24 47
19994.58 63
19995.91 71
19997.25 61
19998.59 47
19999.93 67
20001.26 67
20002.60 59
20003.94 55
20005.28 60
20006.61 82
20007.95 50
20009.29 69
20010.63 65
20011.96 65
20013.30 59
20014.64 63
20015.98 66
20017.31 60
20018.65 69
20019.99 61
20021.33 72
20022.67 53
20024.01 67
20025.34 55
20026.68 67
20028.02 62
20029.36 41
20030.70 57
20032.03 69
20033.37 74
20034.71 84
20036.05 53
20037.39 77
20038.73 60
20040.07 66
20041.40 55
20042.74 49
20044.08 75
20045.42 68
20046.76 58
20048.10 33
20049.44 41
20050.78 53
20052.12 73
20053.46 57
20054.79 62
20056.13 83
20057.47 69
20058.81 71
20060.15 61
20061.49 61
20062.83 66
20064.17 69
20065.51 66
20066.85 53
20068.19 51
20069.53 61
20070.87 66
20072.21 69
20073.55 57
20074.89 59
20076.23 73
20077.57 72
20078.91 54
20080.25 57
20081.59 65
20082.93 74
20084.27 84
20085.61 74
20086.95 58
20088.29 60
20089.63 71
20090.97 63
20092.31 67
20093.65 64
20094.99 93
20096.33 54
20097.67 60
20099.01 57
20100.35 66
20101.69 80
20103.03 57
20104.38 50
20105.72 54
20107.06 101
20108.40 62
20109.74 70
20111.08 62
20112.42 61
20113.76 53
20115.10 57
20116.45 63
20117.79 66
20119.13 67
20120.47 63
20121.81 57
20123.15 49
20124.49 58
20125.84 59
20127.18 64
20128.52 64
20129.86 65
20131.20 51
20132.54 78
20133.89 78
20135.23 59
20136.57 52
20137.91 73
20139.25 70
20140.60 55
