# Supplementary material for: MALDI-TOF MS typing enables the classification of brewing yeasts of the genus Saccharomyces to major beer styles
Source: PLoS One. 2017 Aug 9;12(8):e0181694. doi: 10.1371/journal.pone.0181694 (PMC5549903; doi:10.1371/journal.pone.0181694)
Supplement: S16 File — The directory includes 90 raw files and was zipped to “.zip”; the folder has three strains with 30 spectra per strain; S1 Text explains the raw files with an example and Table 1 represents the yeast strains used within the experiment. (ZIP) [file pone.0181694.s019.zip › 46-48/30674-457-OG-WB-WB-YPG-18h-E-E_2015-11-05__0_G5_1.dat]

2000.55 859
2000.97 895
2001.39 1048
2001.81 1115
2002.23 986
2002.65 1047
2003.08 969
2003.50 831
2003.92 748
2004.34 801
2004.76 763
2005.19 751
2005.61 809
2006.03 792
2006.45 804
2006.87 880
2007.30 894
2007.72 880
2008.14 835
2008.56 828
2008.99 940
2009.41 797
2009.83 888
2010.25 872
2010.68 830
2011.10 798
2011.52 759
2011.94 695
2012.37 846
2012.79 763
2013.21 718
2013.63 681
2014.06 642
2014.48 664
2014.90 643
2015.33 744
2015.75 682
2016.17 733
2016.60 783
2017.02 809
2017.44 697
2017.86 722
2018.29 860
2018.71 871
2019.14 868
2019.56 893
2019.98 942
2020.41 808
2020.83 932
2021.25 918
2021.68 811
2022.10 829
2022.52 879
2022.95 871
2023.37 775
2023.80 769
2024.22 782
2024.64 866
2025.07 829
2025.49 815
2025.92 871
2026.34 717
2026.76 826
2027.19 804
2027.61 780
2028.04 720
2028.46 753
2028.89 890
2029.31 769
2029.74 732
2030.16 768
2030.58 749
2031.01 744
2031.43 828
2031.86 681
2032.28 713
2032.71 777
2033.13 834
2033.56 806
2033.98 692
2034.41 873
2034.83 913
2035.26 772
2035.68 775
2036.11 795
2036.53 797
2036.96 793
2037.38 704
2037.81 727
2038.24 789
2038.66 793
2039.09 830
2039.51 963
2039.94 757
2040.36 808
2040.79 915
2041.21 874
2041.64 811
2042.07 688
2042.49 744
2042.92 729
2043.34 779
2043.77 810
2044.20 875
2044.62 869
2045.05 863
2045.47 799
2045.90 881
2046.33 875
2046.75 858
2047.18 804
2047.61 944
2048.03 777
2048.46 760
2048.89 812
2049.31 821
2049.74 817
2050.16 782
2050.59 781
2051.02 626
2051.45 722
2051.87 824
2052.30 855
2052.73 818
2053.15 873
2053.58 784
2054.01 688
2054.43 657
2054.86 773
2055.29 752
2055.72 720
2056.14 774
2056.57 754
2057.00 856
2057.43 932
2057.85 750
2058.28 784
2058.71 833
2059.14 784
2059.56 909
2059.99 879
2060.42 779
2060.85 747
2061.27 812
2061.70 882
2062.13 915
2062.56 910
2062.99 884
2063.41 886
2063.84 922
2064.27 912
2064.70 967
2065.13 1035
2065.55 982
2065.98 1168
2066.41 1203
2066.84 1107
2067.27 1090
2067.70 1159
2068.13 1082
2068.55 985
2068.98 943
2069.41 936
2069.84 937
2070.27 814
2070.70 730
2071.13 763
2071.56 808
2071.98 852
2072.41 808
2072.84 676
2073.27 753
2073.70 752
2074.13 832
2074.56 908
2074.99 780
2075.42 850
2075.85 790
2076.28 905
2076.71 862
2077.13 872
2077.56 826
2077.99 847
2078.42 763
2078.85 805
2079.28 887
2079.71 924
2080.14 983
2080.57 909
2081.00 811
2081.43 797
2081.86 880
2082.29 837
2082.72 759
2083.15 894
2083.58 806
2084.01 762
2084.44 769
2084.87 806
2085.30 771
2085.73 755
2086.16 772
2086.59 787
2087.02 863
2087.46 821
2087.89 720
2088.32 843
2088.75 810
2089.18 718
2089.61 800
2090.04 855
2090.47 789
2090.90 750
2091.33 739
2091.76 794
2092.19 791
2092.63 754
2093.06 774
2093.49 681
2093.92 762
2094.35 787
2094.78 715
2095.21 853
2095.64 813
2096.08 940
2096.51 763
2096.94 699
2097.37 725
2097.80 830
2098.23 753
2098.67 788
2099.10 808
2099.53 773
2099.96 705
2100.39 651
2100.82 665
2101.26 682
2101.69 616
2102.12 651
2102.55 687
2102.98 731
2103.42 656
2103.85 644
2104.28 750
2104.71 708
2105.15 763
2105.58 829
2106.01 837
2106.44 730
2106.88 816
2107.31 773
2107.74 789
2108.17 740
2108.61 771
2109.04 780
2109.47 806
2109.90 749
2110.34 669
2110.77 810
2111.20 850
2111.64 789
2112.07 696
2112.50 617
2112.94 760
2113.37 864
2113.80 729
2114.24 732
2114.67 771
2115.10 756
2115.54 703
2115.97 669
2116.40 700
2116.84 827
2117.27 836
2117.70 732
2118.14 675
2118.57 644
2119.00 734
2119.44 712
2119.87 712
2120.31 668
2120.74 675
2121.17 802
2121.61 812
2122.04 773
2122.48 790
2122.91 784
2123.35 760
2123.78 826
2124.21 820
2124.65 835
2125.08 714
2125.52 771
2125.95 857
2126.39 773
2126.82 672
2127.26 729
2127.69 745
2128.12 717
2128.56 723
2128.99 684
2129.43 755
2129.86 765
2130.30 742
2130.73 790
2131.17 774
2131.60 762
2132.04 793
2132.47 937
2132.91 897
2133.34 769
2133.78 801
2134.22 873
2134.65 833
2135.09 929
2135.52 922
2135.96 940
2136.39 914
2136.83 979
2137.26 945
2137.70 963
2138.14 1018
2138.57 908
2139.01 965
2139.44 979
2139.88 889
2140.31 749
2140.75 755
2141.19 755
2141.62 791
2142.06 723
2142.50 675
2142.93 740
2143.37 806
2143.80 844
2144.24 685
2144.68 723
2145.11 647
2145.55 650
2145.99 734
2146.42 742
2146.86 802
2147.30 852
2147.73 905
2148.17 989
2148.61 918
2149.04 969
2149.48 1018
2149.92 1185
2150.35 1234
2150.79 1174
2151.23 1226
2151.67 1176
2152.10 1119
2152.54 1201
2152.98 1175
2153.41 991
2153.85 910
2154.29 859
2154.73 826
2155.16 819
2155.60 802
2156.04 761
2156.48 717
2156.91 739
2157.35 834
2157.79 801
2158.23 744
2158.67 777
2159.10 755
2159.54 650
2159.98 707
2160.42 720
2160.86 814
2161.29 763
2161.73 745
2162.17 755
2162.61 689
2163.05 810
2163.48 758
2163.92 808
2164.36 808
2164.80 819
2165.24 859
2165.68 699
2166.12 730
2166.55 821
2166.99 895
2167.43 868
2167.87 857
2168.31 853
2168.75 838
2169.19 767
2169.63 973
2170.06 891
2170.50 841
2170.94 1004
2171.38 1051
2171.82 1046
2172.26 971
2172.70 897
2173.14 944
2173.58 1097
2174.02 1150
2174.46 1155
2174.90 999
2175.34 1084
2175.78 1153
2176.22 1130
2176.65 1140
2177.09 978
2177.53 1019
2177.97 1032
2178.41 1085
2178.85 985
2179.29 977
2179.73 895
2180.17 1007
2180.61 917
2181.05 725
2181.49 801
2181.93 801
2182.37 786
2182.81 753
2183.26 723
2183.70 756
2184.14 805
2184.58 748
2185.02 638
2185.46 752
2185.90 718
2186.34 760
2186.78 865
2187.22 853
2187.66 841
2188.10 824
2188.54 965
2188.98 918
2189.42 731
2189.87 830
2190.31 837
2190.75 718
2191.19 866
2191.63 874
2192.07 788
2192.51 799
2192.95 869
2193.39 793
2193.84 924
2194.28 943
2194.72 932
2195.16 951
2195.60 995
2196.04 1054
2196.49 927
2196.93 823
2197.37 910
2197.81 995
2198.25 1062
2198.69 967
2199.14 927
2199.58 991
2200.02 993
2200.46 952
2200.90 865
2201.35 868
2201.79 939
2202.23 862
2202.67 881
2203.12 856
2203.56 821
2204.00 991
2204.44 978
2204.89 1033
2205.33 919
2205.77 934
2206.21 989
2206.66 874
2207.10 887
2207.54 842
2207.98 838
2208.43 939
2208.87 960
2209.31 888
2209.76 888
2210.20 1008
2210.64 944
2211.09 953
2211.53 867
2211.97 940
2212.41 888
2212.86 890
2213.30 858
2213.74 871
2214.19 856
2214.63 803
2215.08 790
2215.52 777
2215.96 728
2216.41 739
2216.85 744
2217.29 778
2217.74 843
2218.18 765
2218.63 767
2219.07 756
2219.51 823
2219.96 779
2220.40 755
2220.85 754
2221.29 883
2221.73 734
2222.18 765
2222.62 887
2223.07 842
2223.51 877
2223.96 1044
2224.40 876
2224.84 922
2225.29 748
2225.73 887
2226.18 1003
2226.62 864
2227.07 1066
2227.51 1004
2227.96 932
2228.40 861
2228.85 854
2229.29 931
2229.74 994
2230.18 984
2230.63 852
2231.07 990
2231.52 924
2231.96 949
2232.41 1110
2232.85 1066
2233.30 1056
2233.74 946
2234.19 992
2234.63 1004
2235.08 963
2235.53 927
2235.97 951
2236.42 862
2236.86 970
2237.31 917
2237.75 873
2238.20 739
2238.65 880
2239.09 894
2239.54 791
2239.98 844
2240.43 807
2240.88 714
2241.32 665
2241.77 689
2242.21 671
2242.66 655
2243.11 650
2243.55 734
2244.00 749
2244.45 669
2244.89 697
2245.34 647
2245.79 727
2246.23 678
2246.68 721
2247.13 791
2247.57 710
2248.02 671
2248.47 792
2248.91 765
2249.36 776
2249.81 801
2250.25 773
2250.70 788
2251.15 711
2251.60 832
2252.04 790
2252.49 753
2252.94 795
2253.39 762
2253.83 814
2254.28 736
2254.73 848
2255.17 756
2255.62 750
2256.07 784
2256.52 675
2256.97 698
2257.41 716
2257.86 750
2258.31 817
2258.76 681
2259.20 622
2259.65 724
2260.10 782
2260.55 783
2261.00 741
2261.45 814
2261.89 815
2262.34 827
2262.79 873
2263.24 830
2263.69 846
2264.13 843
2264.58 867
2265.03 821
2265.48 797
2265.93 831
2266.38 895
2266.83 911
2267.28 847
2267.72 846
2268.17 689
2268.62 715
2269.07 764
2269.52 914
2269.97 864
2270.42 794
2270.87 819
2271.32 956
2271.76 866
2272.21 811
2272.66 856
2273.11 955
2273.56 925
2274.01 877
2274.46 859
2274.91 864
2275.36 890
2275.81 761
2276.26 807
2276.71 793
2277.16 894
2277.61 768
2278.06 662
2278.51 749
2278.96 762
2279.41 732
2279.86 744
2280.31 831
2280.76 783
2281.21 752
2281.66 712
2282.11 819
2282.56 802
2283.01 771
2283.46 748
2283.91 713
2284.36 758
2284.81 680
2285.26 800
2285.71 747
2286.16 733
2286.61 862
2287.06 728
2287.51 866
2287.96 985
2288.42 947
2288.87 1135
2289.32 1178
2289.77 1144
2290.22 1221
2290.67 1378
2291.12 1474
2291.57 1408
2292.02 1459
2292.48 1470
2292.93 1460
2293.38 1474
2293.83 1529
2294.28 1420
2294.73 1388
2295.18 1305
2295.63 1180
2296.09 1066
2296.54 1085
2296.99 1157
2297.44 1029
2297.89 932
2298.35 1001
2298.80 919
2299.25 909
2299.70 801
2300.15 818
2300.60 851
2301.06 893
2301.51 795
2301.96 863
2302.41 758
2302.87 739
2303.32 743
2303.77 776
2304.22 751
2304.67 751
2305.13 652
2305.58 738
2306.03 750
2306.49 786
2306.94 826
2307.39 846
2307.84 912
2308.30 926
2308.75 820
2309.20 942
2309.65 934
2310.11 971
2310.56 1056
2311.01 1005
2311.47 922
2311.92 917
2312.37 954
2312.83 993
2313.28 870
2313.73 919
2314.19 974
2314.64 891
2315.09 992
2315.55 1005
2316.00 947
2316.45 889
2316.91 813
2317.36 822
2317.81 872
2318.27 836
2318.72 867
2319.18 834
2319.63 843
2320.08 830
2320.54 796
2320.99 809
2321.45 864
2321.90 1017
2322.35 869
2322.81 992
2323.26 1023
2323.72 1009
2324.17 1074
2324.63 1130
2325.08 1256
2325.53 1115
2325.99 1114
2326.44 1042
2326.90 1021
2327.35 1068
2327.81 983
2328.26 947
2328.72 1069
2329.17 971
2329.63 815
2330.08 822
2330.54 922
2330.99 1017
2331.45 1022
2331.90 925
2332.36 906
2332.81 897
2333.27 849
2333.72 943
2334.18 760
2334.63 758
2335.09 863
2335.54 803
2336.00 797
2336.46 797
2336.91 812
2337.37 808
2337.82 899
2338.28 858
2338.73 790
2339.19 786
2339.65 868
2340.10 775
2340.56 806
2341.01 781
2341.47 734
2341.93 912
2342.38 803
2342.84 759
2343.29 857
2343.75 797
2344.21 782
2344.66 788
2345.12 798
2345.58 794
2346.03 755
2346.49 836
2346.94 898
2347.40 1041
2347.86 847
2348.31 877
2348.77 911
2349.23 840
2349.69 780
2350.14 777
2350.60 743
2351.06 815
2351.51 845
2351.97 880
2352.43 846
2352.88 790
2353.34 773
2353.80 839
2354.26 701
2354.71 693
2355.17 673
2355.63 753
2356.09 912
2356.54 937
2357.00 845
2357.46 765
2357.92 785
2358.37 817
2358.83 854
2359.29 835
2359.75 831
2360.20 863
2360.66 869
2361.12 872
2361.58 910
2362.04 881
2362.49 998
2362.95 899
2363.41 838
2363.87 825
2364.33 876
2364.79 870
2365.24 808
2365.70 810
2366.16 922
2366.62 987
2367.08 968
2367.54 996
2367.99 981
2368.45 842
2368.91 919
2369.37 972
2369.83 839
2370.29 889
2370.75 767
2371.21 813
2371.67 768
2372.12 763
2372.58 815
2373.04 972
2373.50 886
2373.96 782
2374.42 848
2374.88 896
2375.34 877
2375.80 794
2376.26 813
2376.72 937
2377.18 893
2377.64 846
2378.10 818
2378.56 831
2379.01 826
2379.47 879
2379.93 896
2380.39 841
2380.85 821
2381.31 779
2381.77 718
2382.23 929
2382.69 897
2383.15 757
2383.61 864
2384.07 900
2384.53 859
2384.99 840
2385.45 760
2385.92 754
2386.38 810
2386.84 911
2387.30 798
2387.76 845
2388.22 878
2388.68 907
2389.14 897
2389.60 767
2390.06 781
2390.52 785
2390.98 792
2391.44 736
2391.90 861
2392.36 793
2392.83 772
2393.29 763
2393.75 770
2394.21 798
2394.67 793
2395.13 834
2395.59 766
2396.05 766
2396.52 788
2396.98 746
2397.44 806
2397.90 870
2398.36 818
2398.82 752
2399.28 844
2399.75 760
2400.21 678
2400.67 791
2401.13 826
2401.59 716
2402.06 639
2402.52 742
2402.98 721
2403.44 711
2403.90 742
2404.37 859
2404.83 890
2405.29 779
2405.75 888
2406.21 838
2406.68 785
2407.14 769
2407.60 779
2408.06 823
2408.53 704
2408.99 788
2409.45 996
2409.91 918
2410.38 740
2410.84 759
2411.30 800
2411.77 929
2412.23 817
2412.69 716
2413.15 762
2413.62 616
2414.08 653
2414.54 766
2415.01 762
2415.47 725
2415.93 682
2416.40 730
2416.86 819
2417.32 872
2417.79 746
2418.25 769
2418.71 865
2419.18 850
2419.64 821
2420.10 865
2420.57 829
2421.03 768
2421.50 799
2421.96 853
2422.42 760
2422.89 773
2423.35 906
2423.81 725
2424.28 856
2424.74 836
2425.21 885
2425.67 851
2426.14 790
2426.60 847
2427.06 872
2427.53 787
2427.99 741
2428.46 854
2428.92 815
2429.39 813
2429.85 839
2430.32 854
2430.78 759
2431.24 730
2431.71 684
2432.17 700
2432.64 778
2433.10 786
2433.57 724
2434.03 707
2434.50 764
2434.96 885
2435.43 896
2435.89 877
2436.36 816
2436.82 893
2437.29 978
2437.76 846
2438.22 796
2438.69 815
2439.15 892
2439.62 844
2440.08 899
2440.55 932
2441.01 997
2441.48 964
2441.95 1025
2442.41 980
2442.88 855
2443.34 801
2443.81 833
2444.27 818
2444.74 774
2445.21 867
2445.67 809
2446.14 859
2446.60 841
2447.07 753
2447.54 712
2448.00 719
2448.47 715
2448.94 789
2449.40 725
2449.87 666
2450.34 727
2450.80 875
2451.27 806
2451.74 703
2452.20 859
2452.67 883
2453.14 783
2453.60 747
2454.07 853
2454.54 888
2455.00 787
2455.47 839
2455.94 767
2456.40 699
2456.87 763
2457.34 737
2457.81 839
2458.27 756
2458.74 694
2459.21 695
2459.68 628
2460.14 684
2460.61 680
2461.08 676
2461.55 644
2462.01 824
2462.48 825
2462.95 737
2463.42 784
2463.88 693
2464.35 837
2464.82 849
2465.29 694
2465.76 821
2466.22 871
2466.69 848
2467.16 827
2467.63 804
2468.10 729
2468.57 704
2469.03 735
2469.50 721
2469.97 731
2470.44 661
2470.91 663
2471.38 695
2471.84 757
2472.31 714
2472.78 700
2473.25 709
2473.72 669
2474.19 698
2474.66 725
2475.13 715
2475.59 776
2476.06 711
2476.53 724
2477.00 742
2477.47 642
2477.94 678
2478.41 749
2478.88 717
2479.35 800
2479.82 717
2480.29 769
2480.76 775
2481.23 711
2481.69 744
2482.16 753
2482.63 746
2483.10 707
2483.57 766
2484.04 714
2484.51 728
2484.98 745
2485.45 749
2485.92 833
2486.39 779
2486.86 819
2487.33 834
2487.80 846
2488.27 816
2488.74 833
2489.21 836
2489.68 902
2490.15 808
2490.62 853
2491.09 896
2491.56 904
2492.04 904
2492.51 857
2492.98 835
2493.45 800
2493.92 861
2494.39 893
2494.86 834
2495.33 870
2495.80 758
2496.27 720
2496.74 795
2497.21 773
2497.68 857
2498.16 815
2498.63 891
2499.10 912
2499.57 837
2500.04 831
2500.51 889
2500.98 858
2501.45 874
2501.93 862
2502.40 773
2502.87 831
2503.34 864
2503.81 811
2504.28 751
2504.76 749
2505.23 857
2505.70 858
2506.17 748
2506.64 787
2507.11 799
2507.59 809
2508.06 763
2508.53 872
2509.00 828
2509.47 909
2509.95 957
2510.42 947
2510.89 934
2511.36 1001
2511.84 927
2512.31 944
2512.78 987
2513.25 1033
2513.73 1105
2514.20 1053
2514.67 967
2515.14 868
2515.62 957
2516.09 900
2516.56 866
2517.03 940
2517.51 869
2517.98 910
2518.45 937
2518.93 929
2519.40 846
2519.87 873
2520.35 814
2520.82 736
2521.29 771
2521.77 711
2522.24 766
2522.71 780
2523.19 743
2523.66 858
2524.13 777
2524.61 859
2525.08 756
2525.55 730
2526.03 727
2526.50 721
2526.97 719
2527.45 790
2527.92 721
2528.40 682
2528.87 672
2529.34 863
2529.82 748
2530.29 832
2530.77 799
2531.24 849
2531.71 926
2532.19 870
2532.66 798
2533.14 865
2533.61 944
2534.09 904
2534.56 822
2535.04 779
2535.51 867
2535.98 938
2536.46 952
2536.93 847
2537.41 791
2537.88 723
2538.36 654
2538.83 753
2539.31 928
2539.78 823
2540.26 821
2540.73 732
2541.21 895
2541.68 910
2542.16 862
2542.63 922
2543.11 935
2543.59 855
2544.06 1002
2544.54 866
2545.01 855
2545.49 903
2545.96 883
2546.44 795
2546.91 776
2547.39 831
2547.87 871
2548.34 876
2548.82 901
2549.29 961
2549.77 1036
2550.24 1079
2550.72 876
2551.20 919
2551.67 881
2552.15 889
2552.62 984
2553.10 851
2553.58 904
2554.05 947
2554.53 1080
2555.01 989
2555.48 1010
2555.96 974
2556.44 950
2556.91 975
2557.39 891
2557.87 917
2558.34 893
2558.82 870
2559.30 855
2559.77 818
2560.25 747
2560.73 752
2561.20 762
2561.68 823
2562.16 778
2562.64 809
2563.11 857
2563.59 918
2564.07 761
2564.54 667
2565.02 733
2565.50 781
2565.98 764
2566.45 758
2566.93 809
2567.41 777
2567.89 688
2568.36 704
2568.84 595
2569.32 660
2569.80 688
2570.28 721
2570.75 691
2571.23 667
2571.71 728
2572.19 751
2572.66 657
2573.14 681
2573.62 645
2574.10 676
2574.58 647
2575.06 576
2575.53 718
2576.01 696
2576.49 703
2576.97 700
2577.45 685
2577.93 672
2578.40 734
2578.88 684
2579.36 718
2579.84 720
2580.32 745
2580.80 767
2581.28 760
2581.76 730
2582.24 795
2582.71 843
2583.19 911
2583.67 805
2584.15 808
2584.63 732
2585.11 667
2585.59 697
2586.07 652
2586.55 738
2587.03 702
2587.51 751
2587.99 772
2588.47 763
2588.95 778
2589.42 952
2589.90 970
2590.38 873
2590.86 876
2591.34 855
2591.82 893
2592.30 891
2592.78 820
2593.26 746
2593.74 788
2594.22 840
2594.70 779
2595.18 705
2595.66 702
2596.14 806
2596.62 751
2597.10 710
2597.58 774
2598.07 702
2598.55 738
2599.03 684
2599.51 675
2599.99 710
2600.47 711
2600.95 729
2601.43 665
2601.91 693
2602.39 645
2602.87 739
2603.35 773
2603.83 787
2604.31 638
2604.80 755
2605.28 963
2605.76 823
2606.24 704
2606.72 777
2607.20 793
2607.68 803
2608.16 775
2608.65 737
2609.13 733
2609.61 835
2610.09 985
2610.57 928
2611.05 696
2611.53 716
2612.02 837
2612.50 855
2612.98 808
2613.46 794
2613.94 809
2614.43 895
2614.91 798
2615.39 871
2615.87 760
2616.35 692
2616.84 789
2617.32 770
2617.80 752
2618.28 748
2618.77 772
2619.25 771
2619.73 760
2620.21 694
2620.69 773
2621.18 736
2621.66 628
2622.14 645
2622.63 652
2623.11 710
2623.59 755
2624.07 753
2624.56 689
2625.04 697
2625.52 692
2626.01 725
2626.49 760
2626.97 721
2627.45 832
2627.94 726
2628.42 763
2628.90 746
2629.39 750
2629.87 724
2630.35 658
2630.84 701
2631.32 816
2631.80 778
2632.29 748
2632.77 802
2633.26 695
2633.74 723
2634.22 774
2634.71 839
2635.19 784
2635.67 801
2636.16 799
2636.64 727
2637.13 737
2637.61 766
2638.09 746
2638.58 866
2639.06 828
2639.55 808
2640.03 787
2640.52 813
2641.00 897
2641.48 764
2641.97 756
2642.45 825
2642.94 752
2643.42 837
2643.91 823
2644.39 746
2644.88 867
2645.36 981
2645.85 853
2646.33 750
2646.82 857
2647.30 737
2647.79 825
2648.27 805
2648.76 731
2649.24 751
2649.73 728
2650.21 827
2650.70 761
2651.18 630
2651.67 764
2652.15 813
2652.64 773
2653.12 826
2653.61 811
2654.10 785
2654.58 770
2655.07 830
2655.55 833
2656.04 798
2656.52 862
2657.01 917
2657.50 906
2657.98 996
2658.47 938
2658.95 821
2659.44 818
2659.93 774
2660.41 800
2660.90 732
2661.38 857
2661.87 814
2662.36 859
2662.84 725
2663.33 772
2663.82 690
2664.30 706
2664.79 768
2665.28 770
2665.76 796
2666.25 773
2666.74 778
2667.22 651
2667.71 764
2668.20 736
2668.68 705
2669.17 777
2669.66 807
2670.14 857
2670.63 754
2671.12 746
2671.61 843
2672.09 918
2672.58 923
2673.07 775
2673.55 842
2674.04 935
2674.53 936
2675.02 919
2675.50 997
2675.99 948
2676.48 869
2676.97 1023
2677.46 997
2677.94 834
2678.43 821
2678.92 946
2679.41 947
2679.89 828
2680.38 756
2680.87 784
2681.36 828
2681.85 842
2682.33 992
2682.82 942
2683.31 847
2683.80 782
2684.29 824
2684.78 822
2685.26 766
2685.75 812
2686.24 795
2686.73 844
2687.22 828
2687.71 828
2688.20 810
2688.68 809
2689.17 874
2689.66 760
2690.15 754
2690.64 651
2691.13 595
2691.62 784
2692.11 852
2692.60 734
2693.09 724
2693.57 845
2694.06 735
2694.55 688
2695.04 775
2695.53 784
2696.02 714
2696.51 688
2697.00 796
2697.49 813
2697.98 738
2698.47 797
2698.96 721
2699.45 718
2699.94 744
2700.43 698
2700.92 826
2701.41 719
2701.90 789
2702.39 853
2702.88 897
2703.37 784
2703.86 826
2704.35 839
2704.84 891
2705.33 821
2705.82 787
2706.31 833
2706.80 816
2707.29 810
2707.78 793
2708.27 756
2708.76 635
2709.25 737
2709.74 627
2710.23 688
2710.72 689
2711.21 686
2711.71 762
2712.20 700
2712.69 687
2713.18 789
2713.67 768
2714.16 826
2714.65 779
2715.14 761
2715.63 728
2716.12 813
2716.62 674
2717.11 765
2717.60 729
2718.09 714
2718.58 781
2719.07 764
2719.56 757
2720.06 689
2720.55 617
2721.04 831
2721.53 896
2722.02 775
2722.51 808
2723.01 736
2723.50 843
2723.99 865
2724.48 730
2724.97 768
2725.47 764
2725.96 712
2726.45 677
2726.94 720
2727.44 695
2727.93 648
2728.42 708
2728.91 640
2729.40 734
2729.90 680
2730.39 773
2730.88 774
2731.37 699
2731.87 809
2732.36 862
2732.85 746
2733.35 848
2733.84 803
2734.33 806
2734.82 827
2735.32 857
2735.81 859
2736.30 869
2736.80 873
2737.29 744
2737.78 762
2738.28 804
2738.77 790
2739.26 815
2739.76 793
2740.25 867
2740.74 829
2741.24 749
2741.73 768
2742.22 766
2742.72 722
2743.21 749
2743.70 663
2744.20 738
2744.69 764
2745.19 718
2745.68 772
2746.17 743
2746.67 726
2747.16 725
2747.66 750
2748.15 671
2748.64 781
2749.14 782
2749.63 730
2750.13 827
2750.62 841
2751.12 856
2751.61 821
2752.10 831
2752.60 803
2753.09 844
2753.59 912
2754.08 897
2754.58 767
2755.07 708
2755.57 850
2756.06 843
2756.56 880
2757.05 824
2757.55 800
2758.04 877
2758.54 821
2759.03 854
2759.53 771
2760.02 814
2760.52 674
2761.01 793
2761.51 822
2762.00 758
2762.50 736
2762.99 798
2763.49 795
2763.99 838
2764.48 752
2764.98 779
2765.47 812
2765.97 739
2766.46 739
2766.96 825
2767.46 786
2767.95 793
2768.45 861
2768.94 714
2769.44 766
2769.94 695
2770.43 735
2770.93 724
2771.42 724
2771.92 737
2772.42 890
2772.91 833
2773.41 831
2773.91 841
2774.40 800
2774.90 852
2775.40 866
2775.89 1042
2776.39 1041
2776.89 909
2777.38 1038
2777.88 1057
2778.38 816
2778.87 957
2779.37 896
2779.87 773
2780.36 748
2780.86 859
2781.36 939
2781.85 812
2782.35 836
2782.85 716
2783.35 822
2783.84 844
2784.34 937
2784.84 824
2785.34 738
2785.83 763
2786.33 743
2786.83 670
2787.33 791
2787.82 725
2788.32 749
2788.82 738
2789.32 720
2789.81 831
2790.31 643
2790.81 804
2791.31 789
2791.81 761
2792.30 753
2792.80 780
2793.30 742
2793.80 691
2794.30 807
2794.80 806
2795.29 843
2795.79 729
2796.29 746
2796.79 726
2797.29 811
2797.79 839
2798.29 675
2798.78 698
2799.28 736
2799.78 696
2800.28 729
2800.78 739
2801.28 781
2801.78 774
2802.28 759
2802.77 694
2803.27 675
2803.77 607
2804.27 617
2804.77 772
2805.27 671
2805.77 741
2806.27 731
2806.77 725
2807.27 754
2807.77 862
2808.27 999
2808.77 861
2809.27 958
2809.77 858
2810.27 828
2810.77 824
2811.27 804
2811.76 797
2812.26 732
2812.76 685
2813.26 688
2813.76 668
2814.26 725
2814.76 730
2815.26 672
2815.76 737
2816.27 797
2816.77 740
2817.27 762
2817.77 759
2818.27 852
2818.77 960
2819.27 960
2819.77 898
2820.27 805
2820.77 886
2821.27 954
2821.77 898
2822.27 810
2822.77 861
2823.27 804
2823.77 846
2824.27 736
2824.78 841
2825.28 734
2825.78 652
2826.28 701
2826.78 741
2827.28 836
2827.78 706
2828.28 765
2828.79 747
2829.29 705
2829.79 667
2830.29 719
2830.79 826
2831.29 748
2831.79 645
2832.30 796
2832.80 740
2833.30 651
2833.80 699
2834.30 699
2834.80 722
2835.31 571
2835.81 724
2836.31 821
2836.81 728
2837.31 698
2837.82 860
2838.32 728
2838.82 749
2839.32 669
2839.83 697
2840.33 771
2840.83 819
2841.33 683
2841.84 716
2842.34 726
2842.84 714
2843.34 809
2843.85 721
2844.35 740
2844.85 800
2845.35 778
2845.86 762
2846.36 829
2846.86 831
2847.37 725
2847.87 858
2848.37 832
2848.87 816
2849.38 947
2849.88 937
2850.38 1008
2850.89 928
2851.39 697
2851.89 768
2852.40 800
2852.90 786
2853.40 717
2853.91 704
2854.41 809
2854.92 806
2855.42 845
2855.92 814
2856.43 772
2856.93 814
2857.43 756
2857.94 812
2858.44 794
2858.95 702
2859.45 780
2859.95 749
2860.46 754
2860.96 770
2861.47 674
2861.97 713
2862.48 717
2862.98 732
2863.48 741
2863.99 675
2864.49 728
2865.00 730
2865.50 670
2866.01 681
2866.51 674
2867.02 724
2867.52 598
2868.03 700
2868.53 702
2869.04 581
2869.54 707
2870.05 810
2870.55 747
2871.06 694
2871.56 787
2872.07 896
2872.57 752
2873.08 670
2873.58 623
2874.09 603
2874.59 860
2875.10 805
2875.60 771
2876.11 843
2876.61 814
2877.12 742
2877.63 773
2878.13 730
2878.64 793
2879.14 823
2879.65 726
2880.15 772
2880.66 740
2881.17 699
2881.67 770
2882.18 767
2882.68 677
2883.19 754
2883.70 735
2884.20 807
2884.71 825
2885.22 891
2885.72 829
2886.23 865
2886.74 900
2887.24 815
2887.75 857
2888.25 1003
2888.76 962
2889.27 978
2889.77 1057
2890.28 950
2890.79 1043
2891.30 984
2891.80 957
2892.31 1015
2892.82 1012
2893.32 935
2893.83 969
2894.34 1039
2894.84 1101
2895.35 1126
2895.86 1198
2896.37 1150
2896.87 1141
2897.38 1176
2897.89 1251
2898.40 1127
2898.90 1001
2899.41 1018
2899.92 965
2900.43 1081
2900.93 1054
2901.44 1011
2901.95 1008
2902.46 990
2902.96 891
2903.47 968
2903.98 937
2904.49 1012
2905.00 961
2905.50 1072
2906.01 987
2906.52 1088
2907.03 1131
2907.54 1109
2908.05 1029
2908.55 946
2909.06 953
2909.57 926
2910.08 923
2910.59 809
2911.10 815
2911.61 999
2912.11 878
2912.62 803
2913.13 747
2913.64 818
2914.15 825
2914.66 824
2915.17 829
2915.68 803
2916.19 851
2916.69 783
2917.20 892
2917.71 838
2918.22 895
2918.73 902
2919.24 920
2919.75 791
2920.26 865
2920.77 784
2921.28 858
2921.79 814
2922.30 750
2922.81 838
2923.32 915
2923.83 858
2924.34 913
2924.85 768
2925.36 818
2925.87 777
2926.38 885
2926.89 909
2927.40 886
2927.91 884
2928.42 833
2928.93 823
2929.44 793
2929.95 796
2930.46 813
2930.97 821
2931.48 761
2931.99 653
2932.50 828
2933.01 919
2933.52 806
2934.03 658
2934.54 755
2935.05 812
2935.56 949
2936.07 853
2936.58 680
2937.09 755
2937.60 805
2938.12 755
2938.63 828
2939.14 772
2939.65 816
2940.16 806
2940.67 834
2941.18 875
2941.69 904
2942.20 866
2942.72 813
2943.23 900
2943.74 849
2944.25 830
2944.76 803
2945.27 880
2945.79 894
2946.30 897
2946.81 879
2947.32 965
2947.83 964
2948.34 1004
2948.86 861
2949.37 869
2949.88 807
2950.39 877
2950.90 805
2951.42 750
2951.93 772
2952.44 823
2952.95 859
2953.46 751
2953.98 787
2954.49 743
2955.00 758
2955.51 779
2956.03 743
2956.54 767
2957.05 820
2957.56 791
2958.08 696
2958.59 795
2959.10 685
2959.62 658
2960.13 606
2960.64 654
2961.15 761
2961.67 665
2962.18 651
2962.69 741
2963.21 714
2963.72 646
2964.23 765
2964.75 799
2965.26 806
2965.77 716
2966.29 725
2966.80 741
2967.31 768
2967.83 826
2968.34 792
2968.85 787
2969.37 810
2969.88 797
2970.40 813
2970.91 770
2971.42 767
2971.94 847
2972.45 835
2972.96 889
2973.48 928
2973.99 879
2974.51 870
2975.02 760
2975.54 806
2976.05 860
2976.56 862
2977.08 792
2977.59 754
2978.11 806
2978.62 826
2979.14 862
2979.65 928
2980.16 859
2980.68 864
2981.19 904
2981.71 890
2982.22 862
2982.74 907
2983.25 960
2983.77 933
2984.28 915
2984.80 909
2985.31 971
2985.83 1029
2986.34 1059
2986.86 1097
2987.37 1098
2987.89 1020
2988.40 967
2988.92 1018
2989.44 1064
2989.95 995
2990.47 979
2990.98 1000
2991.50 907
2992.01 1040
2992.53 1076
2993.04 1094
2993.56 1075
2994.08 1007
2994.59 1087
2995.11 1217
2995.62 1245
2996.14 1130
2996.66 1194
2997.17 1235
2997.69 1205
2998.20 1282
2998.72 1241
2999.24 1390
2999.75 1445
3000.27 1330
3000.79 1317
3001.30 1494
3001.82 1687
3002.33 1973
3002.85 2127
3003.37 2252
3003.88 2506
3004.40 2869
3004.92 3102
3005.43 3244
3005.95 3708
3006.47 3516
3006.99 3420
3007.50 3265
3008.02 2927
3008.54 2584
3009.05 2489
3009.57 2014
3010.09 1761
3010.60 1569
3011.12 1267
3011.64 1174
3012.16 1132
3012.67 1233
3013.19 1148
3013.71 1155
3014.23 1132
3014.74 1055
3015.26 1095
3015.78 1101
3016.30 1043
3016.82 1058
3017.33 1135
3017.85 1216
3018.37 1045
3018.89 1160
3019.40 1122
3019.92 1166
3020.44 1168
3020.96 1286
3021.48 1251
3022.00 1034
3022.51 1023
3023.03 1086
3023.55 1054
3024.07 1167
3024.59 1047
3025.11 1124
3025.62 1064
3026.14 1035
3026.66 987
3027.18 989
3027.70 1136
3028.22 1052
3028.74 1091
3029.25 939
3029.77 1048
3030.29 1003
3030.81 991
3031.33 883
3031.85 968
3032.37 893
3032.89 803
3033.41 949
3033.93 865
3034.45 985
3034.96 904
3035.48 1028
3036.00 979
3036.52 946
3037.04 986
3037.56 1035
3038.08 1055
3038.60 945
3039.12 1124
3039.64 1039
3040.16 1000
3040.68 860
3041.20 977
3041.72 1015
3042.24 1006
3042.76 887
3043.28 796
3043.80 846
3044.32 1011
3044.84 933
3045.36 940
3045.88 906
3046.40 851
3046.92 881
3047.44 905
3047.96 1015
3048.48 886
3049.00 794
3049.52 788
3050.04 802
3050.56 842
3051.09 822
3051.61 804
3052.13 832
3052.65 868
3053.17 766
3053.69 900
3054.21 912
3054.73 818
3055.25 815
3055.77 803
3056.29 804
3056.82 776
3057.34 824
3057.86 760
3058.38 800
3058.90 797
3059.42 704
3059.94 794
3060.47 699
3060.99 787
3061.51 836
3062.03 804
3062.55 828
3063.07 881
3063.60 898
3064.12 817
3064.64 899
3065.16 988
3065.68 873
3066.21 842
3066.73 840
3067.25 873
3067.77 914
3068.29 869
3068.82 885
3069.34 858
3069.86 868
3070.38 879
3070.90 937
3071.43 883
3071.95 814
3072.47 802
3072.99 834
3073.52 878
3074.04 894
3074.56 943
3075.09 872
3075.61 990
3076.13 933
3076.65 965
3077.18 1049
3077.70 1175
3078.22 1182
3078.75 1118
3079.27 1205
3079.79 1222
3080.32 1341
3080.84 1336
3081.36 1328
3081.89 1334
3082.41 1275
3082.93 1232
3083.46 1295
3083.98 1270
3084.50 1199
3085.03 1125
3085.55 1144
3086.07 1060
3086.60 1036
3087.12 1081
3087.64 1002
3088.17 1077
3088.69 926
3089.22 1029
3089.74 1042
3090.26 967
3090.79 1020
3091.31 990
3091.84 973
3092.36 1009
3092.89 970
3093.41 1057
3093.93 1125
3094.46 937
3094.98 1092
3095.51 1198
3096.03 1253
3096.56 1262
3097.08 1367
3097.61 1227
3098.13 1343
3098.66 1513
3099.18 1793
3099.70 1967
3100.23 2503
3100.75 2635
3101.28 3264
3101.80 3715
3102.33 4430
3102.85 5106
3103.38 5494
3103.91 5457
3104.43 5623
3104.96 5920
3105.48 5299
3106.01 4559
3106.53 4022
3107.06 3333
3107.58 2764
3108.11 2211
3108.63 2092
3109.16 1788
3109.69 1604
3110.21 1450
3110.74 1414
3111.26 1355
3111.79 1369
3112.31 1301
3112.84 1345
3113.37 1336
3113.89 1237
3114.42 1308
3114.94 1185
3115.47 1103
3116.00 1172
3116.52 1275
3117.05 1204
3117.58 1186
3118.10 1095
3118.63 1036
3119.16 899
3119.68 1018
3120.21 1041
3120.73 1122
3121.26 1149
3121.79 1148
3122.31 1183
3122.84 1103
3123.37 1110
3123.90 1068
3124.42 1080
3124.95 1074
3125.48 1039
3126.00 1092
3126.53 1031
3127.06 943
3127.58 1006
3128.11 908
3128.64 898
3129.17 1016
3129.69 884
3130.22 1003
3130.75 964
3131.28 830
3131.80 889
3132.33 902
3132.86 764
3133.39 902
3133.91 925
3134.44 895
3134.97 873
3135.50 820
3136.03 931
3136.55 857
3137.08 799
3137.61 831
3138.14 903
3138.67 1053
3139.19 809
3139.72 790
3140.25 797
3140.78 808
3141.31 836
3141.84 741
3142.36 886
3142.89 842
3143.42 847
3143.95 943
3144.48 783
3145.01 877
3145.54 903
3146.06 944
3146.59 1083
3147.12 1051
3147.65 1087
3148.18 1144
3148.71 1095
3149.24 1022
3149.77 1197
3150.30 1183
3150.83 1012
3151.35 1010
3151.88 1006
3152.41 1041
3152.94 1051
3153.47 974
3154.00 1080
3154.53 1078
3155.06 942
3155.59 942
3156.12 1011
3156.65 949
3157.18 934
3157.71 891
3158.24 961
3158.77 1000
3159.30 987
3159.83 1055
3160.36 922
3160.89 979
3161.42 1056
3161.95 915
3162.48 938
3163.01 926
3163.54 843
3164.07 796
3164.60 826
3165.13 870
3165.66 803
3166.19 853
3166.72 779
3167.25 835
3167.78 745
3168.31 875
3168.84 748
3169.37 744
3169.90 737
3170.44 797
3170.97 780
3171.50 774
3172.03 819
3172.56 868
3173.09 837
3173.62 788
3174.15 923
3174.68 949
3175.21 889
3175.75 785
3176.28 891
3176.81 872
3177.34 838
3177.87 889
3178.40 921
3178.93 759
3179.47 825
3180.00 837
3180.53 760
3181.06 765
3181.59 866
3182.12 849
3182.66 808
3183.19 859
3183.72 783
3184.25 784
3184.78 844
3185.32 843
3185.85 800
3186.38 903
3186.91 914
3187.44 921
3187.98 866
3188.51 795
3189.04 804
3189.57 873
3190.11 837
3190.64 840
3191.17 871
3191.70 750
3192.24 807
3192.77 906
3193.30 934
3193.84 848
3194.37 807
3194.90 840
3195.43 860
3195.97 820
3196.50 912
3197.03 835
3197.57 801
3198.10 838
3198.63 844
3199.17 842
3199.70 968
3200.23 899
3200.77 887
3201.30 882
3201.83 925
3202.37 957
3202.90 984
3203.43 943
3203.97 917
3204.50 1037
3205.03 1113
3205.57 1056
3206.10 1030
3206.63 1048
3207.17 977
3207.70 1013
3208.24 1003
3208.77 1084
3209.30 1222
3209.84 1316
3210.37 1329
3210.91 1481
3211.44 1460
3211.98 1549
3212.51 1642
3213.04 1502
3213.58 1456
3214.11 1393
3214.65 1365
3215.18 1111
3215.72 931
3216.25 1101
3216.79 1095
3217.32 1028
3217.86 998
3218.39 1002
3218.93 972
3219.46 990
3220.00 877
3220.53 1072
3221.07 1074
3221.60 819
3222.14 1085
3222.67 1019
3223.21 1053
3223.74 1189
3224.28 1092
3224.81 1239
3225.35 1221
3225.88 1196
3226.42 1121
3226.95 1164
3227.49 1174
3228.02 1107
3228.56 1152
3229.10 1265
3229.63 1124
3230.17 1124
3230.70 1030
3231.24 948
3231.78 1001
3232.31 925
3232.85 1105
3233.38 962
3233.92 1039
3234.46 1211
3234.99 1332
3235.53 1201
3236.06 1094
3236.60 1203
3237.14 1158
3237.67 1316
3238.21 1403
3238.75 1291
3239.28 1205
3239.82 1240
3240.36 1293
3240.89 1201
3241.43 1314
3241.97 1264
3242.50 1311
3243.04 1141
3243.58 1230
3244.11 1267
3244.65 1157
3245.19 1161
3245.72 1103
3246.26 1263
3246.80 1253
3247.34 1169
3247.87 1123
3248.41 1153
3248.95 1247
3249.49 1140
3250.02 1311
3250.56 1336
3251.10 1424
3251.64 1161
3252.17 1022
3252.71 1306
3253.25 1197
3253.79 1286
3254.32 1157
3254.86 1108
3255.40 1107
3255.94 1204
3256.48 1164
3257.01 1357
3257.55 1223
3258.09 1345
3258.63 1455
3259.17 1579
3259.70 1686
3260.24 1796
3260.78 1990
3261.32 1955
3261.86 2337
3262.40 2687
3262.93 2769
3263.47 3089
3264.01 3624
3264.55 3762
3265.09 3790
3265.63 4072
3266.17 4144
3266.71 4034
3267.24 3980
3267.78 4138
3268.32 4368
3268.86 4154
3269.40 3616
3269.94 3139
3270.48 2828
3271.02 2447
3271.56 2061
3272.10 1821
3272.64 1539
3273.18 1666
3273.71 1551
3274.25 1375
3274.79 1458
3275.33 1370
3275.87 1349
3276.41 1399
3276.95 1248
3277.49 1310
3278.03 1366
3278.57 1389
3279.11 1377
3279.65 1526
3280.19 1528
3280.73 1455
3281.27 1269
3281.81 1462
3282.35 1476
3282.89 1408
3283.43 1315
3283.97 1299
3284.51 1235
3285.05 1332
3285.59 1313
3286.13 1292
3286.67 1330
3287.21 1234
3287.75 1275
3288.30 1423
3288.84 1386
3289.38 1308
3289.92 1346
3290.46 1254
3291.00 1212
3291.54 1180
3292.08 1383
3292.62 1396
3293.16 1365
3293.70 1626
3294.24 1696
3294.79 1712
3295.33 1642
3295.87 1833
3296.41 2017
3296.95 1983
3297.49 1861
3298.03 1903
3298.57 1863
3299.12 1855
3299.66 1873
3300.20 1988
3300.74 1926
3301.28 1901
3301.82 1677
3302.37 1670
3302.91 1931
3303.45 1970
3303.99 2023
3304.53 2159
3305.08 2037
3305.62 1791
3306.16 1647
3306.70 1802
3307.24 1828
3307.79 1666
3308.33 1432
3308.87 1384
3309.41 1218
3309.96 1155
3310.50 1199
3311.04 1319
3311.58 1236
3312.13 1279
3312.67 1316
3313.21 1299
3313.75 1286
3314.30 1381
3314.84 1400
3315.38 1471
3315.92 1407
3316.47 1422
3317.01 1437
3317.55 1422
3318.10 1448
3318.64 1376
3319.18 1210
3319.73 1370
3320.27 1376
3320.81 1189
3321.36 1346
3321.90 1183
3322.44 1240
3322.99 1257
3323.53 1213
3324.07 1360
3324.62 1288
3325.16 1118
3325.70 1107
3326.25 1172
3326.79 1193
3327.34 1157
3327.88 1236
3328.42 1388
3328.97 1285
3329.51 1207
3330.06 1327
3330.60 1450
3331.14 1418
3331.69 1714
3332.23 1961
3332.78 2221
3333.32 2783
3333.86 3149
3334.41 3792
3334.95 4658
3335.50 5152
3336.04 5573
3336.59 5940
3337.13 6198
3337.68 5841
3338.22 5590
3338.77 5108
3339.31 4551
3339.86 4136
3340.40 3759
3340.94 3242
3341.49 2563
3342.03 2251
3342.58 1982
3343.13 1733
3343.67 1566
3344.22 1448
3344.76 1394
3345.31 1271
3345.85 1153
3346.40 1241
3346.94 1307
3347.49 1211
3348.03 1229
3348.58 1219
3349.12 1189
3349.67 1159
3350.22 1255
3350.76 1266
3351.31 1229
3351.85 1167
3352.40 1125
3352.94 1244
3353.49 1127
3354.04 1087
3354.58 1122
3355.13 1134
3355.67 1049
3356.22 1149
3356.77 1187
3357.31 1231
3357.86 1147
3358.41 1035
3358.95 956
3359.50 1161
3360.05 1134
3360.59 1051
3361.14 928
3361.68 963
3362.23 985
3362.78 973
3363.33 967
3363.87 1083
3364.42 994
3364.97 1115
3365.51 1061
3366.06 999
3366.61 1058
3367.15 1049
3367.70 1145
3368.25 1017
3368.79 1022
3369.34 1148
3369.89 1033
3370.44 1131
3370.98 1076
3371.53 1131
3372.08 1092
3372.63 1202
3373.17 1229
3373.72 1340
3374.27 1344
3374.82 1260
3375.36 1237
3375.91 1329
3376.46 1331
3377.01 1295
3377.56 1135
3378.10 1113
3378.65 1138
3379.20 1106
3379.75 1045
3380.30 998
3380.84 883
3381.39 842
3381.94 849
3382.49 1091
3383.04 972
3383.59 927
3384.13 821
3384.68 777
3385.23 941
3385.78 946
3386.33 934
3386.88 820
3387.43 913
3387.97 874
3388.52 896
3389.07 964
3389.62 911
3390.17 874
3390.72 729
3391.27 933
3391.82 943
3392.37 913
3392.92 899
3393.46 874
3394.01 863
3394.56 886
3395.11 882
3395.66 872
3396.21 893
3396.76 894
3397.31 974
3397.86 915
3398.41 895
3398.96 1011
3399.51 961
3400.06 914
3400.61 943
3401.16 877
3401.71 967
3402.26 842
3402.81 802
3403.36 805
3403.91 855
3404.46 852
3405.01 751
3405.56 897
3406.11 883
3406.66 795
3407.21 912
3407.76 827
3408.31 935
3408.86 848
3409.41 863
3409.96 874
3410.51 877
3411.06 943
3411.61 925
3412.16 896
3412.71 929
3413.27 894
3413.82 844
3414.37 805
3414.92 848
3415.47 952
3416.02 944
3416.57 941
3417.12 884
3417.67 844
3418.22 791
3418.78 783
3419.33 850
3419.88 795
3420.43 824
3420.98 839
3421.53 917
3422.08 1032
3422.64 1014
3423.19 1094
3423.74 1186
3424.29 1165
3424.84 1109
3425.39 1306
3425.95 1195
3426.50 1207
3427.05 1036
3427.60 936
3428.15 993
3428.71 850
3429.26 925
3429.81 838
3430.36 794
3430.91 928
3431.47 813
3432.02 875
3432.57 839
3433.12 823
3433.68 889
3434.23 953
3434.78 894
3435.33 755
3435.89 871
3436.44 862
3436.99 878
3437.54 837
3438.10 807
3438.65 908
3439.20 915
3439.76 826
3440.31 873
3440.86 937
3441.42 1020
3441.97 979
3442.52 854
3443.07 940
3443.63 793
3444.18 896
3444.73 932
3445.29 841
3445.84 773
3446.39 803
3446.95 807
3447.50 877
3448.06 848
3448.61 779
3449.16 831
3449.72 812
3450.27 758
3450.82 820
3451.38 821
3451.93 834
3452.49 797
3453.04 824
3453.59 796
3454.15 827
3454.70 860
3455.26 839
3455.81 924
3456.36 759
3456.92 779
3457.47 836
3458.03 863
3458.58 855
3459.14 781
3459.69 899
3460.25 884
3460.80 959
3461.36 860
3461.91 848
3462.46 819
3463.02 880
3463.57 888
3464.13 866
3464.68 847
3465.24 916
3465.79 1019
3466.35 966
3466.90 911
3467.46 918
3468.02 1002
3468.57 1009
3469.13 1042
3469.68 942
3470.24 1074
3470.79 1079
3471.35 1080
3471.90 1020
3472.46 1066
3473.01 1010
3473.57 1148
3474.13 957
3474.68 1019
3475.24 1103
3475.79 1191
3476.35 1153
3476.90 1021
3477.46 1121
3478.02 1005
3478.57 1058
3479.13 1076
3479.68 1134
3480.24 1130
3480.80 1153
3481.35 1117
3481.91 939
3482.47 1031
3483.02 1189
3483.58 1247
3484.14 1191
3484.69 1208
3485.25 1136
3485.81 1153
3486.36 1356
3486.92 1528
3487.48 1550
3488.03 1864
3488.59 2088
3489.15 2426
3489.70 2902
3490.26 3585
3490.82 3984
3491.37 4885
3491.93 5178
3492.49 4947
3493.05 5491
3493.60 5326
3494.16 5056
3494.72 4753
3495.27 4079
3495.83 3663
3496.39 3070
3496.95 2690
3497.50 2145
3498.06 1907
3498.62 1789
3499.18 1806
3499.74 1603
3500.29 1812
3500.85 1990
3501.41 2022
3501.97 2101
3502.52 2316
3503.08 2598
3503.64 2995
3504.20 3224
3504.76 3305
3505.32 3504
3505.87 3383
3506.43 3517
3506.99 3330
3507.55 3092
3508.11 3010
3508.67 3042
3509.22 2711
3509.78 2359
3510.34 1885
3510.90 1904
3511.46 1728
3512.02 1478
3512.58 1501
3513.13 1384
3513.69 1291
3514.25 1287
3514.81 1056
3515.37 992
3515.93 1018
3516.49 972
3517.05 958
3517.61 955
3518.17 912
3518.73 940
3519.28 1020
3519.84 1060
3520.40 1070
3520.96 1031
3521.52 1074
3522.08 988
3522.64 1055
3523.20 1078
3523.76 1195
3524.32 1081
3524.88 1038
3525.44 998
3526.00 1079
3526.56 1035
3527.12 868
3527.68 989
3528.24 991
3528.80 970
3529.36 979
3529.92 910
3530.48 918
3531.04 1015
3531.60 957
3532.16 951
3532.72 1053
3533.28 1066
3533.84 1036
3534.40 909
3534.96 1068
3535.52 889
3536.08 962
3536.65 1028
3537.21 992
3537.77 998
3538.33 1002
3538.89 879
3539.45 862
3540.01 848
3540.57 887
3541.13 974
3541.69 966
3542.25 1008
3542.82 1113
3543.38 959
3543.94 996
3544.50 1088
3545.06 1087
3545.62 982
3546.18 942
3546.75 978
3547.31 881
3547.87 898
3548.43 890
3548.99 847
3549.55 905
3550.12 866
3550.68 823
3551.24 866
3551.80 715
3552.36 729
3552.92 721
3553.49 813
3554.05 844
3554.61 741
3555.17 759
3555.74 643
3556.30 745
3556.86 811
3557.42 700
3557.98 782
3558.55 837
3559.11 813
3559.67 786
3560.23 756
3560.80 913
3561.36 886
3561.92 871
3562.49 725
3563.05 811
3563.61 801
3564.17 867
3564.74 791
3565.30 914
3565.86 889
3566.43 831
3566.99 879
3567.55 868
3568.11 874
3568.68 833
3569.24 743
3569.80 840
3570.37 830
3570.93 838
3571.49 812
3572.06 780
3572.62 852
3573.19 834
3573.75 859
3574.31 885
3574.88 1040
3575.44 965
3576.00 1048
3576.57 1006
3577.13 1101
3577.70 1173
3578.26 1062
3578.82 1178
3579.39 1248
3579.95 1174
3580.52 1112
3581.08 1004
3581.64 992
3582.21 951
3582.77 949
3583.34 963
3583.90 877
3584.47 929
3585.03 818
3585.60 795
3586.16 831
3586.72 838
3587.29 852
3587.85 885
3588.42 728
3588.98 824
3589.55 762
3590.11 749
3590.68 767
3591.24 735
3591.81 785
3592.37 753
3592.94 748
3593.50 737
3594.07 745
3594.63 752
3595.20 763
3595.77 758
3596.33 771
3596.90 868
3597.46 796
3598.03 916
3598.59 849
3599.16 848
3599.72 732
3600.29 724
3600.86 851
3601.42 704
3601.99 693
3602.55 694
3603.12 766
3603.69 761
3604.25 788
3604.82 785
3605.38 737
3605.95 743
3606.52 743
3607.08 655
3607.65 701
3608.21 631
3608.78 653
3609.35 754
3609.91 749
3610.48 759
3611.05 729
3611.61 701
3612.18 756
3612.75 638
3613.31 644
3613.88 625
3614.45 743
3615.01 800
3615.58 747
3616.15 795
3616.72 719
3617.28 948
3617.85 842
3618.42 845
3618.98 906
3619.55 963
3620.12 921
3620.69 838
3621.25 839
3621.82 843
3622.39 872
3622.96 808
3623.52 915
3624.09 811
3624.66 823
3625.23 815
3625.79 762
3626.36 765
3626.93 665
3627.50 689
3628.06 664
3628.63 705
3629.20 698
3629.77 641
3630.34 800
3630.91 785
3631.47 796
3632.04 728
3632.61 709
3633.18 708
3633.75 842
3634.31 755
3634.88 834
3635.45 833
3636.02 805
3636.59 743
3637.16 643
3637.73 679
3638.29 744
3638.86 865
3639.43 814
3640.00 918
3640.57 830
3641.14 768
3641.71 905
3642.28 841
3642.85 794
3643.42 678
3643.98 796
3644.55 803
3645.12 807
3645.69 888
3646.26 790
3646.83 672
3647.40 762
3647.97 775
3648.54 865
3649.11 954
3649.68 890
3650.25 843
3650.82 781
3651.39 983
3651.96 1044
3652.53 1189
3653.10 1132
3653.67 1118
3654.24 1057
3654.81 1169
3655.38 1153
3655.95 980
3656.52 985
3657.09 994
3657.66 936
3658.23 943
3658.80 971
3659.37 1033
3659.94 961
3660.51 1015
3661.08 876
3661.65 902
3662.22 943
3662.79 947
3663.36 930
3663.93 968
3664.50 925
3665.07 1105
3665.64 1331
3666.22 1420
3666.79 1267
3667.36 1400
3667.93 1217
3668.50 1138
3669.07 1083
3669.64 1067
3670.21 913
3670.78 928
3671.36 967
3671.93 1018
3672.50 927
3673.07 896
3673.64 949
3674.21 916
3674.78 1020
3675.36 985
3675.93 1049
3676.50 1046
3677.07 1044
3677.64 1020
3678.21 993
3678.79 944
3679.36 901
3679.93 917
3680.50 873
3681.07 801
3681.65 718
3682.22 838
3682.79 722
3683.36 664
3683.94 667
3684.51 800
3685.08 709
3685.65 716
3686.23 701
3686.80 807
3687.37 736
3687.94 677
3688.52 739
3689.09 818
3689.66 836
3690.23 782
3690.81 671
3691.38 725
3691.95 766
3692.52 696
3693.10 659
3693.67 628
3694.24 622
3694.82 680
3695.39 782
3695.96 772
3696.54 723
3697.11 810
3697.68 724
3698.26 664
3698.83 653
3699.40 598
3699.98 681
3700.55 594
3701.12 663
3701.70 656
3702.27 725
3702.85 719
3703.42 771
3703.99 815
3704.57 796
3705.14 746
3705.71 711
3706.29 740
3706.86 845
3707.44 765
3708.01 791
3708.59 755
3709.16 762
3709.73 777
3710.31 794
3710.88 698
3711.46 655
3712.03 595
3712.61 692
3713.18 703
3713.75 705
3714.33 682
3714.90 891
3715.48 903
3716.05 729
3716.63 712
3717.20 697
3717.78 739
3718.35 706
3718.93 735
3719.50 804
3720.08 716
3720.65 693
3721.23 603
3721.80 573
3722.38 611
3722.95 722
3723.53 721
3724.11 693
3724.68 672
3725.26 687
3725.83 676
3726.41 638
3726.98 620
3727.56 694
3728.13 719
3728.71 702
3729.29 731
3729.86 734
3730.44 854
3731.01 858
3731.59 828
3732.17 759
3732.74 734
3733.32 826
3733.89 775
3734.47 853
3735.05 794
3735.62 901
3736.20 928
3736.77 816
3737.35 656
3737.93 767
3738.50 748
3739.08 829
3739.66 734
3740.23 726
3740.81 771
3741.39 712
3741.96 684
3742.54 713
3743.12 649
3743.69 632
3744.27 688
3744.85 638
3745.43 730
3746.00 724
3746.58 566
3747.16 625
3747.73 655
3748.31 712
3748.89 704
3749.47 746
3750.04 750
3750.62 690
3751.20 707
3751.78 767
3752.35 765
3752.93 748
3753.51 712
3754.09 697
3754.66 706
3755.24 705
3755.82 702
3756.40 760
3756.98 635
3757.55 720
3758.13 706
3758.71 676
3759.29 854
3759.87 828
3760.44 802
3761.02 819
3761.60 738
3762.18 728
3762.76 719
3763.34 739
3763.91 761
3764.49 730
3765.07 743
3765.65 721
3766.23 636
3766.81 614
3767.39 669
3767.96 723
3768.54 610
3769.12 674
3769.70 707
3770.28 771
3770.86 851
3771.44 820
3772.02 823
3772.60 798
3773.18 696
3773.76 713
3774.33 720
3774.91 773
3775.49 827
3776.07 695
3776.65 727
3777.23 645
3777.81 676
3778.39 747
3778.97 755
3779.55 660
3780.13 717
3780.71 645
3781.29 707
3781.87 683
3782.45 690
3783.03 635
3783.61 630
3784.19 689
3784.77 664
3785.35 661
3785.93 720
3786.51 642
3787.09 679
3787.67 784
3788.25 660
3788.83 782
3789.41 813
3789.99 821
3790.57 751
3791.15 781
3791.73 718
3792.31 754
3792.89 875
3793.48 768
3794.06 711
3794.64 824
3795.22 749
3795.80 780
3796.38 940
3796.96 760
3797.54 836
3798.12 834
3798.70 861
3799.28 882
3799.87 884
3800.45 949
3801.03 1003
3801.61 1148
3802.19 1140
3802.77 1126
3803.35 1091
3803.94 1156
3804.52 1176
3805.10 1185
3805.68 1022
3806.26 1067
3806.84 1048
3807.43 1020
3808.01 1013
3808.59 1082
3809.17 1045
3809.75 1098
3810.34 1054
3810.92 1040
3811.50 1025
3812.08 1110
3812.66 1123
3813.25 1130
3813.83 1170
3814.41 1307
3814.99 1334
3815.58 1270
3816.16 1322
3816.74 1183
3817.32 1293
3817.91 1118
3818.49 983
3819.07 924
3819.65 928
3820.24 957
3820.82 831
3821.40 783
3821.99 828
3822.57 784
3823.15 732
3823.73 846
3824.32 724
3824.90 703
3825.48 749
3826.07 784
3826.65 781
3827.23 686
3827.82 682
3828.40 726
3828.98 732
3829.57 662
3830.15 743
3830.73 726
3831.32 676
3831.90 748
3832.49 725
3833.07 795
3833.65 723
3834.24 799
3834.82 774
3835.41 728
3835.99 791
3836.57 737
3837.16 638
3837.74 721
3838.33 741
3838.91 758
3839.49 648
3840.08 662
3840.66 699
3841.25 765
3841.83 641
3842.42 694
3843.00 672
3843.58 656
3844.17 659
3844.75 614
3845.34 677
3845.92 741
3846.51 728
3847.09 623
3847.68 605
3848.26 675
3848.85 614
3849.43 630
3850.02 758
3850.60 739
3851.19 728
3851.77 696
3852.36 632
3852.94 660
3853.53 655
3854.11 619
3854.70 642
3855.29 789
3855.87 726
3856.46 616
3857.04 638
3857.63 689
3858.21 740
3858.80 741
3859.39 699
3859.97 770
3860.56 830
3861.14 837
3861.73 892
3862.31 880
3862.90 844
3863.49 893
3864.07 912
3864.66 902
3865.25 980
3865.83 893
3866.42 857
3867.00 978
3867.59 942
3868.18 911
3868.76 870
3869.35 791
3869.94 891
3870.52 749
3871.11 747
3871.70 762
3872.28 701
3872.87 720
3873.46 682
3874.04 699
3874.63 759
3875.22 830
3875.80 751
3876.39 774
3876.98 759
3877.57 800
3878.15 692
3878.74 728
3879.33 760
3879.92 655
3880.50 636
3881.09 692
3881.68 576
3882.26 558
3882.85 594
3883.44 618
3884.03 608
3884.62 635
3885.20 653
3885.79 684
3886.38 738
3886.97 609
3887.55 664
3888.14 652
3888.73 824
3889.32 898
3889.91 730
3890.49 789
3891.08 883
3891.67 851
3892.26 856
3892.85 863
3893.44 794
3894.02 835
3894.61 814
3895.20 820
3895.79 730
3896.38 715
3896.97 746
3897.56 711
3898.14 669
3898.73 703
3899.32 768
3899.91 751
3900.50 736
3901.09 737
3901.68 668
3902.27 678
3902.86 792
3903.44 765
3904.03 718
3904.62 711
3905.21 728
3905.80 725
3906.39 770
3906.98 749
3907.57 735
3908.16 692
3908.75 797
3909.34 721
3909.93 821
3910.52 887
3911.11 745
3911.70 717
3912.29 758
3912.88 723
3913.47 811
3914.06 694
3914.65 662
3915.24 643
3915.83 684
3916.42 687
3917.01 647
3917.60 647
3918.19 645
3918.78 690
3919.37 642
3919.96 637
3920.55 685
3921.14 652
3921.73 637
3922.32 597
3922.91 653
3923.50 677
3924.09 604
3924.68 578
3925.27 688
3925.86 791
3926.45 748
3927.05 645
3927.64 632
3928.23 700
3928.82 656
3929.41 658
3930.00 673
3930.59 665
3931.18 666
3931.77 592
3932.37 625
3932.96 598
3933.55 586
3934.14 584
3934.73 668
3935.32 709
3935.91 679
3936.51 625
3937.10 674
3937.69 651
3938.28 661
3938.87 670
3939.46 822
3940.06 783
3940.65 667
3941.24 800
3941.83 765
3942.42 683
3943.02 692
3943.61 794
3944.20 725
3944.79 646
3945.39 640
3945.98 668
3946.57 740
3947.16 770
3947.76 751
3948.35 596
3948.94 630
3949.53 714
3950.13 662
3950.72 637
3951.31 555
3951.90 623
3952.50 622
3953.09 639
3953.68 661
3954.28 634
3954.87 638
3955.46 635
3956.05 678
3956.65 702
3957.24 812
3957.83 690
3958.43 879
3959.02 836
3959.61 802
3960.21 698
3960.80 790
3961.39 820
3961.99 781
3962.58 854
3963.17 836
3963.77 799
3964.36 819
3964.96 825
3965.55 803
3966.14 906
3966.74 907
3967.33 886
3967.93 1095
3968.52 1031
3969.11 892
3969.71 1041
3970.30 901
3970.90 745
3971.49 744
3972.08 761
3972.68 792
3973.27 774
3973.87 873
3974.46 989
3975.06 986
3975.65 1012
3976.25 1233
3976.84 1268
3977.43 1165
3978.03 1125
3978.62 1150
3979.22 935
3979.81 1014
3980.41 1106
3981.00 1014
3981.60 903
3982.19 824
3982.79 841
3983.38 979
3983.98 926
3984.57 884
3985.17 909
3985.76 849
3986.36 829
3986.96 824
3987.55 809
3988.15 777
3988.74 819
3989.34 816
3989.93 752
3990.53 788
3991.12 783
3991.72 763
3992.32 842
3992.91 821
3993.51 870
3994.10 932
3994.70 934
3995.30 790
3995.89 831
3996.49 898
3997.08 785
3997.68 804
3998.28 786
3998.87 892
3999.47 827
4000.07 834
4000.66 762
4001.26 851
4001.85 894
4002.45 789
4003.05 798
4003.64 771
4004.24 743
4004.84 703
4005.43 787
4006.03 761
4006.63 729
4007.23 665
4007.82 659
4008.42 762
4009.02 781
4009.61 734
4010.21 765
4010.81 779
4011.41 760
4012.00 668
4012.60 776
4013.20 742
4013.79 732
4014.39 704
4014.99 689
4015.59 744
4016.18 671
4016.78 709
4017.38 684
4017.98 724
4018.58 799
4019.17 753
4019.77 717
4020.37 689
4020.97 722
4021.56 669
4022.16 627
4022.76 689
4023.36 712
4023.96 876
4024.56 847
4025.15 689
4025.75 745
4026.35 818
4026.95 850
4027.55 790
4028.15 699
4028.74 735
4029.34 730
4029.94 796
4030.54 749
4031.14 761
4031.74 902
4032.34 996
4032.93 1052
4033.53 1053
4034.13 901
4034.73 940
4035.33 1032
4035.93 1058
4036.53 854
4037.13 905
4037.73 839
4038.33 814
4038.93 754
4039.52 769
4040.12 732
4040.72 772
4041.32 650
4041.92 645
4042.52 685
4043.12 683
4043.72 637
4044.32 651
4044.92 543
4045.52 658
4046.12 680
4046.72 765
4047.32 636
4047.92 703
4048.52 733
4049.12 725
4049.72 604
4050.32 778
4050.92 685
4051.52 635
4052.12 716
4052.72 632
4053.32 700
4053.92 652
4054.52 702
4055.12 698
4055.72 657
4056.32 631
4056.92 657
4057.52 596
4058.13 611
4058.73 640
4059.33 569
4059.93 647
4060.53 599
4061.13 664
4061.73 748
4062.33 681
4062.93 607
4063.53 647
4064.14 624
4064.74 574
4065.34 541
4065.94 636
4066.54 638
4067.14 607
4067.74 617
4068.34 629
4068.95 577
4069.55 636
4070.15 643
4070.75 603
4071.35 590
4071.95 631
4072.56 648
4073.16 633
4073.76 585
4074.36 540
4074.96 659
4075.57 713
4076.17 652
4076.77 603
4077.37 633
4077.97 677
4078.58 648
4079.18 658
4079.78 579
4080.38 478
4080.99 579
4081.59 635
4082.19 668
4082.79 585
4083.40 585
4084.00 666
4084.60 628
4085.20 607
4085.81 601
4086.41 659
4087.01 711
4087.61 638
4088.22 600
4088.82 558
4089.42 491
4090.03 561
4090.63 666
4091.23 523
4091.84 514
4092.44 628
4093.04 627
4093.65 660
4094.25 718
4094.85 787
4095.46 714
4096.06 693
4096.66 635
4097.27 616
4097.87 716
4098.47 739
4099.08 619
4099.68 612
4100.29 559
4100.89 524
4101.49 551
4102.10 623
4102.70 604
4103.30 606
4103.91 567
4104.51 597
4105.12 570
4105.72 548
4106.33 624
4106.93 610
4107.53 602
4108.14 611
4108.74 591
4109.35 535
4109.95 662
4110.56 649
4111.16 557
4111.77 561
4112.37 617
4112.98 537
4113.58 587
4114.19 489
4114.79 532
4115.40 569
4116.00 653
4116.61 553
4117.21 548
4117.82 553
4118.42 586
4119.03 564
4119.63 577
4120.24 569
4120.84 564
4121.45 515
4122.05 558
4122.66 633
4123.26 655
4123.87 672
4124.47 631
4125.08 586
4125.69 593
4126.29 539
4126.90 557
4127.50 577
4128.11 577
4128.71 544
4129.32 559
4129.93 651
4130.53 626
4131.14 675
4131.74 695
4132.35 654
4132.96 666
4133.56 636
4134.17 648
4134.78 618
4135.38 668
4135.99 633
4136.60 679
4137.20 630
4137.81 695
4138.42 621
4139.02 653
4139.63 714
4140.24 720
4140.84 665
4141.45 730
4142.06 765
4142.66 767
4143.27 754
4143.88 798
4144.48 826
4145.09 717
4145.70 732
4146.31 701
4146.91 717
4147.52 727
4148.13 641
4148.73 586
4149.34 563
4149.95 599
4150.56 632
4151.16 661
4151.77 560
4152.38 535
4152.99 592
4153.60 588
4154.20 622
4154.81 632
4155.42 622
4156.03 678
4156.63 697
4157.24 743
4157.85 863
4158.46 843
4159.07 887
4159.68 818
4160.28 672
4160.89 690
4161.50 716
4162.11 717
4162.72 804
4163.33 773
4163.93 790
4164.54 734
4165.15 681
4165.76 681
4166.37 769
4166.98 815
4167.59 666
4168.19 837
4168.80 834
4169.41 730
4170.02 709
4170.63 694
4171.24 767
4171.85 783
4172.46 728
4173.07 611
4173.68 671
4174.29 687
4174.89 629
4175.50 636
4176.11 703
4176.72 675
4177.33 666
4177.94 722
4178.55 778
4179.16 677
4179.77 744
4180.38 743
4180.99 767
4181.60 618
4182.21 679
4182.82 648
4183.43 626
4184.04 636
4184.65 747
4185.26 732
4185.87 699
4186.48 640
4187.09 649
4187.70 634
4188.31 630
4188.92 652
4189.53 734
4190.14 718
4190.75 617
4191.36 644
4191.97 606
4192.58 682
4193.19 662
4193.80 694
4194.42 689
4195.03 714
4195.64 738
4196.25 729
4196.86 684
4197.47 664
4198.08 662
4198.69 682
4199.30 731
4199.91 703
4200.53 574
4201.14 605
4201.75 659
4202.36 662
4202.97 682
4203.58 743
4204.19 674
4204.80 693
4205.42 650
4206.03 811
4206.64 787
4207.25 663
4207.86 595
4208.47 696
4209.09 674
4209.70 648
4210.31 574
4210.92 620
4211.53 705
4212.15 666
4212.76 591
4213.37 595
4213.98 623
4214.59 657
4215.21 735
4215.82 721
4216.43 792
4217.04 781
4217.66 718
4218.27 839
4218.88 776
4219.49 795
4220.11 868
4220.72 762
4221.33 837
4221.94 850
4222.56 887
4223.17 929
4223.78 1003
4224.40 911
4225.01 825
4225.62 820
4226.23 837
4226.85 878
4227.46 806
4228.07 835
4228.69 812
4229.30 912
4229.91 1009
4230.53 1018
4231.14 1124
4231.75 1280
4232.37 1403
4232.98 1701
4233.59 1800
4234.21 1761
4234.82 1990
4235.44 2209
4236.05 2276
4236.66 1895
4237.28 1740
4237.89 1609
4238.50 1413
4239.12 1221
4239.73 1193
4240.35 1052
4240.96 1017
4241.58 904
4242.19 922
4242.80 961
4243.42 895
4244.03 808
4244.65 943
4245.26 919
4245.88 946
4246.49 903
4247.10 800
4247.72 924
4248.33 822
4248.95 787
4249.56 800
4250.18 843
4250.79 875
4251.41 733
4252.02 870
4252.64 857
4253.25 828
4253.87 857
4254.48 703
4255.10 721
4255.71 797
4256.33 730
4256.94 704
4257.56 708
4258.17 633
4258.79 653
4259.41 723
4260.02 693
4260.64 731
4261.25 764
4261.87 709
4262.48 746
4263.10 798
4263.71 715
4264.33 682
4264.95 680
4265.56 653
4266.18 757
4266.79 826
4267.41 846
4268.03 805
4268.64 760
4269.26 833
4269.87 858
4270.49 842
4271.11 762
4271.72 831
4272.34 740
4272.96 884
4273.57 910
4274.19 877
4274.81 912
4275.42 847
4276.04 866
4276.66 1098
4277.27 955
4277.89 999
4278.51 907
4279.12 952
4279.74 940
4280.36 851
4280.97 834
4281.59 851
4282.21 898
4282.83 812
4283.44 701
4284.06 681
4284.68 695
4285.29 795
4285.91 810
4286.53 742
4287.15 660
4287.76 709
4288.38 638
4289.00 616
4289.62 658
4290.23 669
4290.85 657
4291.47 693
4292.09 692
4292.71 706
4293.32 694
4293.94 731
4294.56 689
4295.18 745
4295.80 681
4296.41 781
4297.03 656
4297.65 671
4298.27 661
4298.89 690
4299.50 787
4300.12 715
4300.74 650
4301.36 615
4301.98 633
4302.60 665
4303.22 613
4303.83 705
4304.45 774
4305.07 627
4305.69 720
4306.31 675
4306.93 674
4307.55 685
4308.17 757
4308.79 897
4309.40 719
4310.02 687
4310.64 679
4311.26 744
4311.88 722
4312.50 633
4313.12 714
4313.74 749
4314.36 758
4314.98 756
4315.60 679
4316.22 680
4316.84 643
4317.46 662
4318.08 738
4318.70 731
4319.32 682
4319.94 725
4320.56 744
4321.18 744
4321.80 829
4322.42 786
4323.04 734
4323.66 756
4324.28 793
4324.90 782
4325.52 845
4326.14 932
4326.76 904
4327.38 912
4328.00 805
4328.62 817
4329.24 812
4329.86 873
4330.48 845
4331.10 780
4331.72 846
4332.34 819
4332.96 1051
4333.58 990
4334.20 1038
4334.82 1167
4335.45 1264
4336.07 1478
4336.69 1694
4337.31 1627
4337.93 1818
4338.55 1853
4339.17 1823
4339.79 1876
4340.41 1915
4341.04 1771
4341.66 1610
4342.28 1591
4342.90 1657
4343.52 1813
4344.14 2148
4344.76 2415
4345.39 2766
4346.01 3043
4346.63 3180
4347.25 3508
4347.87 3334
4348.50 3170
4349.12 2976
4349.74 2497
4350.36 2220
4350.98 1995
4351.61 1549
4352.23 1531
4352.85 1241
4353.47 1181
4354.09 1117
4354.72 947
4355.34 1012
4355.96 926
4356.58 991
4357.21 1066
4357.83 992
4358.45 985
4359.07 1041
4359.70 1096
4360.32 1045
4360.94 980
4361.56 1064
4362.19 947
4362.81 979
4363.43 924
4364.06 949
4364.68 941
4365.30 901
4365.93 931
4366.55 875
4367.17 758
4367.80 820
4368.42 870
4369.04 771
4369.67 768
4370.29 790
4370.91 808
4371.54 844
4372.16 779
4372.78 734
4373.41 689
4374.03 791
4374.65 798
4375.28 749
4375.90 813
4376.53 855
4377.15 726
4377.77 833
4378.40 844
4379.02 817
4379.65 912
4380.27 867
4380.89 903
4381.52 821
4382.14 787
4382.77 885
4383.39 822
4384.02 813
4384.64 847
4385.26 808
4385.89 794
4386.51 805
4387.14 777
4387.76 724
4388.39 697
4389.01 704
4389.64 722
4390.26 667
4390.89 596
4391.51 649
4392.14 617
4392.76 699
4393.39 730
4394.01 660
4394.64 656
4395.26 655
4395.89 647
4396.51 677
4397.14 763
4397.76 710
4398.39 747
4399.01 705
4399.64 674
4400.27 708
4400.89 698
4401.52 722
4402.14 786
4402.77 662
4403.39 742
4404.02 764
4404.65 703
4405.27 660
4405.90 636
4406.52 685
4407.15 751
4407.78 709
4408.40 693
4409.03 724
4409.65 694
4410.28 670
4410.91 712
4411.53 681
4412.16 717
4412.79 725
4413.41 687
4414.04 786
4414.67 623
4415.29 629
4415.92 786
4416.55 652
4417.17 768
4417.80 715
4418.43 615
4419.05 642
4419.68 729
4420.31 642
4420.93 642
4421.56 652
4422.19 605
4422.82 615
4423.44 664
4424.07 773
4424.70 703
4425.32 649
4425.95 675
4426.58 695
4427.21 647
4427.83 577
4428.46 630
4429.09 621
4429.72 635
4430.35 725
4430.97 702
4431.60 672
4432.23 704
4432.86 707
4433.48 720
4434.11 697
4434.74 775
4435.37 778
4436.00 828
4436.62 899
4437.25 841
4437.88 786
4438.51 838
4439.14 759
4439.77 676
4440.39 705
4441.02 673
4441.65 617
4442.28 620
4442.91 596
4443.54 649
4444.17 650
4444.79 622
4445.42 677
4446.05 659
4446.68 677
4447.31 672
4447.94 759
4448.57 785
4449.20 696
4449.83 738
4450.46 759
4451.08 767
4451.71 736
4452.34 806
4452.97 824
4453.60 784
4454.23 765
4454.86 896
4455.49 915
4456.12 959
4456.75 1170
4457.38 981
4458.01 986
4458.64 924
4459.27 820
4459.90 817
4460.53 934
4461.16 835
4461.79 673
4462.42 719
4463.05 750
4463.68 728
4464.31 655
4464.94 654
4465.57 643
4466.20 603
4466.83 599
4467.46 583
4468.09 745
4468.72 731
4469.35 616
4469.98 727
4470.61 705
4471.24 719
4471.87 715
4472.50 633
4473.13 573
4473.76 605
4474.40 554
4475.03 687
4475.66 598
4476.29 610
4476.92 677
4477.55 673
4478.18 585
4478.81 603
4479.44 669
4480.07 656
4480.71 669
4481.34 619
4481.97 720
4482.60 711
4483.23 664
4483.86 697
4484.49 753
4485.13 701
4485.76 653
4486.39 693
4487.02 731
4487.65 691
4488.28 692
4488.92 696
4489.55 646
4490.18 704
4490.81 682
4491.44 707
4492.08 724
4492.71 714
4493.34 815
4493.97 743
4494.61 714
4495.24 842
4495.87 824
4496.50 735
4497.13 916
4497.77 818
4498.40 845
4499.03 924
4499.67 966
4500.30 1062
4500.93 1164
4501.56 1233
4502.20 1164
4502.83 1061
4503.46 1104
4504.09 1054
4504.73 1016
4505.36 986
4505.99 910
4506.63 781
4507.26 721
4507.89 811
4508.53 761
4509.16 689
4509.79 695
4510.43 715
4511.06 735
4511.69 750
4512.33 789
4512.96 760
4513.59 708
4514.23 694
4514.86 743
4515.49 726
4516.13 676
4516.76 627
4517.40 703
4518.03 713
4518.66 588
4519.30 540
4519.93 592
4520.57 632
4521.20 584
4521.83 558
4522.47 621
4523.10 635
4523.74 611
4524.37 581
4525.01 582
4525.64 599
4526.27 581
4526.91 569
4527.54 627
4528.18 675
4528.81 591
4529.45 608
4530.08 712
4530.72 639
4531.35 700
4531.99 826
4532.62 720
4533.26 665
4533.89 775
4534.53 667
4535.16 611
4535.80 569
4536.43 671
4537.07 663
4537.70 609
4538.34 538
4538.97 620
4539.61 645
4540.24 697
4540.88 698
4541.52 696
4542.15 606
4542.79 535
4543.42 577
4544.06 573
4544.69 558
4545.33 534
4545.97 604
4546.60 585
4547.24 523
4547.87 526
4548.51 531
4549.15 623
4549.78 690
4550.42 654
4551.05 709
4551.69 627
4552.33 674
4552.96 618
4553.60 585
4554.24 537
4554.87 618
4555.51 554
4556.15 602
4556.78 633
4557.42 565
4558.06 591
4558.69 612
4559.33 549
4559.97 638
4560.60 597
4561.24 532
4561.88 564
4562.51 619
4563.15 639
4563.79 604
4564.43 666
4565.06 607
4565.70 609
4566.34 579
4566.97 609
4567.61 581
4568.25 614
4568.89 610
4569.52 560
4570.16 612
4570.80 607
4571.44 641
4572.07 621
4572.71 621
4573.35 622
4573.99 571
4574.63 636
4575.26 609
4575.90 630
4576.54 581
4577.18 590
4577.82 644
4578.45 711
4579.09 715
4579.73 711
4580.37 626
4581.01 697
4581.65 620
4582.28 668
4582.92 654
4583.56 637
4584.20 714
4584.84 666
4585.48 714
4586.12 689
4586.75 749
4587.39 795
4588.03 788
4588.67 986
4589.31 1080
4589.95 1185
4590.59 1269
4591.23 1314
4591.87 1298
4592.50 1459
4593.14 1416
4593.78 1343
4594.42 1109
4595.06 1066
4595.70 903
4596.34 843
4596.98 739
4597.62 857
4598.26 680
4598.90 788
4599.54 746
4600.18 698
4600.82 852
4601.46 789
4602.10 752
4602.74 803
4603.38 778
4604.02 721
4604.66 809
4605.30 778
4605.94 690
4606.58 697
4607.22 778
4607.86 696
4608.50 692
4609.14 634
4609.78 667
4610.42 604
4611.06 590
4611.70 619
4612.34 699
4612.98 727
4613.62 637
4614.26 665
4614.90 663
4615.54 608
4616.18 642
4616.82 607
4617.47 559
4618.11 663
4618.75 667
4619.39 533
4620.03 550
4620.67 684
4621.31 682
4621.95 646
4622.59 608
4623.23 525
4623.88 645
4624.52 652
4625.16 526
4625.80 600
4626.44 622
4627.08 668
4627.72 621
4628.37 667
4629.01 624
4629.65 638
4630.29 650
4630.93 775
4631.58 706
4632.22 678
4632.86 702
4633.50 788
4634.14 675
4634.79 621
4635.43 679
4636.07 708
4636.71 683
4637.35 656
4638.00 683
4638.64 577
4639.28 582
4639.92 626
4640.57 615
4641.21 596
4641.85 706
4642.49 699
4643.14 577
4643.78 621
4644.42 575
4645.06 610
4645.71 624
4646.35 598
4646.99 509
4647.64 565
4648.28 568
4648.92 678
4649.56 729
4650.21 768
4650.85 630
4651.49 589
4652.14 552
4652.78 684
4653.42 692
4654.07 698
4654.71 550
4655.35 610
4656.00 624
4656.64 533
4657.29 532
4657.93 612
4658.57 558
4659.22 583
4659.86 645
4660.50 537
4661.15 542
4661.79 630
4662.44 612
4663.08 665
4663.72 649
4664.37 476
4665.01 507
4665.66 545
4666.30 551
4666.95 536
4667.59 508
4668.23 529
4668.88 512
4669.52 478
4670.17 516
4670.81 531
4671.46 554
4672.10 531
4672.75 537
4673.39 458
4674.04 521
4674.68 564
4675.32 582
4675.97 555
4676.61 545
4677.26 599
4677.90 636
4678.55 616
4679.20 583
4679.84 581
4680.49 615
4681.13 616
4681.78 608
4682.42 597
4683.07 581
4683.71 571
4684.36 616
4685.00 551
4685.65 582
4686.29 602
4686.94 603
4687.59 632
4688.23 597
4688.88 520
4689.52 526
4690.17 535
4690.82 542
4691.46 535
4692.11 631
4692.75 565
4693.40 655
4694.05 685
4694.69 611
4695.34 683
4695.98 892
4696.63 882
4697.28 969
4697.92 1098
4698.57 1013
4699.22 1040
4699.86 1155
4700.51 1151
4701.16 1165
4701.80 1061
4702.45 1029
4703.10 921
4703.74 889
4704.39 835
4705.04 694
4705.68 710
4706.33 776
4706.98 759
4707.63 756
4708.27 776
4708.92 740
4709.57 701
4710.21 698
4710.86 746
4711.51 777
4712.16 723
4712.80 705
4713.45 815
4714.10 727
4714.75 695
4715.39 682
4716.04 653
4716.69 667
4717.34 752
4717.99 624
4718.63 687
4719.28 843
4719.93 686
4720.58 689
4721.22 679
4721.87 685
4722.52 722
4723.17 833
4723.82 796
4724.47 694
4725.11 816
4725.76 967
4726.41 923
4727.06 886
4727.71 897
4728.36 994
4729.00 975
4729.65 770
4730.30 785
4730.95 732
4731.60 750
4732.25 706
4732.90 653
4733.55 639
4734.19 610
4734.84 731
4735.49 614
4736.14 618
4736.79 645
4737.44 631
4738.09 732
4738.74 817
4739.39 776
4740.04 726
4740.69 748
4741.34 793
4741.99 725
4742.64 747
4743.28 742
4743.93 668
4744.58 791
4745.23 776
4745.88 725
4746.53 707
4747.18 709
4747.83 707
4748.48 671
4749.13 773
4749.78 782
4750.43 716
4751.08 815
4751.73 805
4752.38 765
4753.03 737
4753.68 772
4754.33 726
4754.98 800
4755.63 781
4756.29 700
4756.94 722
4757.59 675
4758.24 631
4758.89 633
4759.54 710
4760.19 699
4760.84 653
4761.49 573
4762.14 693
4762.79 726
4763.44 672
4764.09 699
4764.74 585
4765.40 623
4766.05 636
4766.70 649
4767.35 648
4768.00 666
4768.65 677
4769.30 640
4769.95 678
4770.61 517
4771.26 500
4771.91 635
4772.56 570
4773.21 556
4773.86 570
4774.52 548
4775.17 477
4775.82 501
4776.47 533
4777.12 558
4777.77 648
4778.43 565
4779.08 584
4779.73 562
4780.38 655
4781.04 629
4781.69 596
4782.34 543
4782.99 605
4783.64 557
4784.30 610
4784.95 557
4785.60 531
4786.25 528
4786.91 560
4787.56 531
4788.21 494
4788.86 567
4789.52 575
4790.17 605
4790.82 635
4791.48 629
4792.13 623
4792.78 618
4793.43 623
4794.09 543
4794.74 613
4795.39 682
4796.05 585
4796.70 619
4797.35 610
4798.01 674
4798.66 652
4799.31 583
4799.97 632
4800.62 677
4801.27 693
4801.93 581
4802.58 537
4803.23 639
4803.89 546
4804.54 579
4805.20 603
4805.85 636
4806.50 713
4807.16 579
4807.81 594
4808.47 604
4809.12 558
4809.77 656
4810.43 600
4811.08 548
4811.74 632
4812.39 700
4813.04 620
4813.70 644
4814.35 746
4815.01 594
4815.66 642
4816.32 757
4816.97 672
4817.63 685
4818.28 730
4818.94 684
4819.59 696
4820.24 753
4820.90 703
4821.55 655
4822.21 748
4822.86 774
4823.52 817
4824.17 804
4824.83 701
4825.49 687
4826.14 702
4826.80 779
4827.45 817
4828.11 776
4828.76 860
4829.42 805
4830.07 818
4830.73 809
4831.38 837
4832.04 883
4832.69 892
4833.35 838
4834.01 936
4834.66 959
4835.32 953
4835.97 930
4836.63 974
4837.29 983
4837.94 962
4838.60 1034
4839.25 943
4839.91 1041
4840.57 1034
4841.22 1125
4841.88 1236
4842.54 1178
4843.19 1116
4843.85 1116
4844.50 1036
4845.16 1107
4845.82 1286
4846.47 1363
4847.13 1539
4847.79 1719
4848.44 1858
4849.10 1994
4849.76 2111
4850.41 2142
4851.07 2313
4851.73 2001
4852.39 2168
4853.04 1993
4853.70 1809
4854.36 1758
4855.01 1717
4855.67 1809
4856.33 1883
4856.99 1923
4857.64 1939
4858.30 2018
4858.96 2101
4859.62 1987
4860.27 2185
4860.93 2045
4861.59 1773
4862.25 1691
4862.90 1839
4863.56 1688
4864.22 1586
4864.88 1745
4865.53 1577
4866.19 1597
4866.85 1514
4867.51 1592
4868.17 1537
4868.83 1642
4869.48 1459
4870.14 1579
4870.80 1381
4871.46 1274
4872.12 1269
4872.77 1340
4873.43 1339
4874.09 1327
4874.75 1241
4875.41 1333
4876.07 1270
4876.73 1368
4877.38 1410
4878.04 1465
4878.70 1648
4879.36 1624
4880.02 1342
4880.68 1429
4881.34 1318
4882.00 1214
4882.66 1087
4883.31 1003
4883.97 1101
4884.63 1036
4885.29 1014
4885.95 1066
4886.61 1018
4887.27 1095
4887.93 1117
4888.59 1150
4889.25 1136
4889.91 1300
4890.57 1337
4891.23 1308
4891.89 1258
4892.55 1224
4893.21 1293
4893.87 1124
4894.53 1031
4895.19 1189
4895.85 1044
4896.51 992
4897.17 1044
4897.83 1032
4898.49 1114
4899.15 1099
4899.81 1154
4900.47 1130
4901.13 1221
4901.79 1202
4902.45 989
4903.11 961
4903.77 996
4904.43 918
4905.09 889
4905.75 858
4906.41 854
4907.07 761
4907.73 806
4908.39 855
4909.05 748
4909.72 808
4910.38 697
4911.04 825
4911.70 886
4912.36 838
4913.02 823
4913.68 798
4914.34 762
4915.00 722
4915.67 748
4916.33 729
4916.99 675
4917.65 692
4918.31 701
4918.97 742
4919.63 710
4920.30 655
4920.96 627
4921.62 674
4922.28 673
4922.94 792
4923.60 684
4924.27 749
4924.93 755
4925.59 642
4926.25 658
4926.91 666
4927.58 687
4928.24 656
4928.90 664
4929.56 720
4930.22 718
4930.89 711
4931.55 682
4932.21 617
4932.87 669
4933.54 671
4934.20 732
4934.86 669
4935.52 698
4936.19 709
4936.85 658
4937.51 642
4938.18 725
4938.84 661
4939.50 653
4940.16 635
4940.83 648
4941.49 603
4942.15 603
4942.82 590
4943.48 670
4944.14 666
4944.81 678
4945.47 665
4946.13 633
4946.80 650
4947.46 540
4948.12 578
4948.79 538
4949.45 661
4950.11 580
4950.78 552
4951.44 578
4952.10 639
4952.77 606
4953.43 644
4954.10 606
4954.76 598
4955.42 637
4956.09 710
4956.75 575
4957.42 540
4958.08 642
4958.74 622
4959.41 638
4960.07 775
4960.74 720
4961.40 848
4962.07 887
4962.73 977
4963.39 986
4964.06 1019
4964.72 1081
4965.39 1074
4966.05 1130
4966.72 937
4967.38 960
4968.05 891
4968.71 836
4969.38 698
4970.04 675
4970.71 729
4971.37 759
4972.04 654
4972.70 611
4973.37 677
4974.03 659
4974.70 695
4975.36 781
4976.03 753
4976.69 735
4977.36 698
4978.02 700
4978.69 770
4979.36 775
4980.02 750
4980.69 675
4981.35 582
4982.02 628
4982.68 692
4983.35 680
4984.02 662
4984.68 589
4985.35 627
4986.01 657
4986.68 637
4987.35 743
4988.01 723
4988.68 768
4989.34 690
4990.01 746
4990.68 754
4991.34 684
4992.01 644
4992.68 576
4993.34 683
4994.01 605
4994.68 696
4995.34 570
4996.01 582
4996.68 606
4997.34 553
4998.01 577
4998.68 612
4999.34 625
5000.01 574
5000.68 621
5001.34 640
5002.01 550
5002.68 556
5003.35 588
5004.01 590
5004.68 521
5005.35 558
5006.01 576
5006.68 525
5007.35 517
5008.02 612
5008.68 538
5009.35 657
5010.02 499
5010.69 537
5011.36 622
5012.02 546
5012.69 612
5013.36 585
5014.03 554
5014.69 527
5015.36 466
5016.03 484
5016.70 499
5017.37 570
5018.03 486
5018.70 544
5019.37 530
5020.04 550
5020.71 584
5021.38 594
5022.04 603
5022.71 647
5023.38 631
5024.05 572
5024.72 552
5025.39 580
5026.06 544
5026.72 635
5027.39 571
5028.06 555
5028.73 490
5029.40 455
5030.07 555
5030.74 633
5031.41 625
5032.08 499
5032.75 466
5033.41 557
5034.08 535
5034.75 559
5035.42 471
5036.09 482
5036.76 545
5037.43 548
5038.10 503
5038.77 558
5039.44 565
5040.11 511
5040.78 564
5041.45 578
5042.12 547
5042.79 511
5043.46 488
5044.13 530
5044.80 541
5045.47 552
5046.14 620
5046.81 514
5047.48 558
5048.15 541
5048.82 532
5049.49 606
5050.16 549
5050.83 543
5051.50 575
5052.17 592
5052.84 571
5053.51 476
5054.18 534
5054.85 491
5055.52 488
5056.19 441
5056.86 518
5057.53 653
5058.21 594
5058.88 579
5059.55 544
5060.22 535
5060.89 504
5061.56 513
5062.23 538
5062.90 526
5063.57 609
5064.24 563
5064.92 652
5065.59 543
5066.26 493
5066.93 510
5067.60 598
5068.27 551
5068.94 523
5069.62 517
5070.29 493
5070.96 515
5071.63 551
5072.30 552
5072.97 529
5073.65 540
5074.32 566
5074.99 573
5075.66 549
5076.33 595
5077.01 732
5077.68 796
5078.35 742
5079.02 832
5079.70 806
5080.37 679
5081.04 718
5081.71 747
5082.38 664
5083.06 680
5083.73 695
5084.40 700
5085.07 556
5085.75 600
5086.42 591
5087.09 602
5087.77 630
5088.44 639
5089.11 756
5089.78 722
5090.46 589
5091.13 646
5091.80 692
5092.48 746
5093.15 726
5093.82 697
5094.50 551
5095.17 649
5095.84 779
5096.52 590
5097.19 585
5097.86 616
5098.54 622
5099.21 691
5099.88 670
5100.56 617
5101.23 597
5101.90 662
5102.58 672
5103.25 730
5103.93 799
5104.60 650
5105.27 680
5105.95 673
5106.62 727
5107.30 656
5107.97 675
5108.64 652
5109.32 618
5109.99 716
5110.67 622
5111.34 658
5112.02 654
5112.69 671
5113.36 618
5114.04 571
5114.71 636
5115.39 653
5116.06 704
5116.74 741
5117.41 743
5118.09 701
5118.76 679
5119.44 738
5120.11 822
5120.79 782
5121.46 725
5122.14 782
5122.81 754
5123.49 663
5124.16 676
5124.84 622
5125.51 634
5126.19 621
5126.86 622
5127.54 612
5128.21 658
5128.89 644
5129.57 691
5130.24 747
5130.92 750
5131.59 732
5132.27 744
5132.94 738
5133.62 724
5134.30 665
5134.97 679
5135.65 619
5136.32 636
5137.00 618
5137.68 594
5138.35 660
5139.03 660
5139.70 627
5140.38 632
5141.06 579
5141.73 526
5142.41 584
5143.09 589
5143.76 579
5144.44 586
5145.12 582
5145.79 647
5146.47 552
5147.15 566
5147.82 564
5148.50 505
5149.18 525
5149.85 528
5150.53 514
5151.21 531
5151.88 464
5152.56 478
5153.24 531
5153.92 495
5154.59 485
5155.27 548
5155.95 483
5156.62 467
5157.30 508
5157.98 562
5158.66 498
5159.33 522
5160.01 577
5160.69 582
5161.37 497
5162.04 392
5162.72 512
5163.40 558
5164.08 551
5164.76 464
5165.43 467
5166.11 492
5166.79 506
5167.47 531
5168.15 509
5168.82 496
5169.50 531
5170.18 545
5170.86 533
5171.54 551
5172.22 607
5172.89 507
5173.57 443
5174.25 552
5174.93 490
5175.61 498
5176.29 580
5176.97 484
5177.64 456
5178.32 515
5179.00 515
5179.68 557
5180.36 510
5181.04 643
5181.72 538
5182.40 599
5183.08 600
5183.75 550
5184.43 566
5185.11 515
5185.79 515
5186.47 458
5187.15 487
5187.83 458
5188.51 401
5189.19 460
5189.87 437
5190.55 507
5191.23 471
5191.91 534
5192.59 486
5193.27 464
5193.95 493
5194.63 530
5195.31 492
5195.99 493
5196.67 539
5197.35 548
5198.03 639
5198.71 566
5199.39 542
5200.07 527
5200.75 539
5201.43 499
5202.11 547
5202.79 544
5203.47 495
5204.15 611
5204.83 597
5205.51 641
5206.19 653
5206.87 705
5207.55 642
5208.23 619
5208.91 656
5209.59 584
5210.27 556
5210.96 551
5211.64 594
5212.32 636
5213.00 598
5213.68 632
5214.36 650
5215.04 687
5215.72 730
5216.40 711
5217.09 736
5217.77 724
5218.45 729
5219.13 765
5219.81 747
5220.49 832
5221.17 803
5221.86 806
5222.54 763
5223.22 818
5223.90 736
5224.58 723
5225.27 637
5225.95 591
5226.63 583
5227.31 672
5227.99 631
5228.67 596
5229.36 578
5230.04 582
5230.72 588
5231.40 624
5232.09 584
5232.77 605
5233.45 608
5234.13 585
5234.82 618
5235.50 711
5236.18 643
5236.86 718
5237.55 742
5238.23 764
5238.91 693
5239.59 645
5240.28 753
5240.96 704
5241.64 726
5242.33 727
5243.01 662
5243.69 615
5244.37 648
5245.06 557
5245.74 540
5246.42 593
5247.11 648
5247.79 658
5248.47 578
5249.16 687
5249.84 775
5250.52 834
5251.21 759
5251.89 836
5252.58 828
5253.26 794
5253.94 731
5254.63 773
5255.31 650
5255.99 624
5256.68 596
5257.36 670
5258.05 632
5258.73 656
5259.41 598
5260.10 626
5260.78 560
5261.47 689
5262.15 678
5262.84 701
5263.52 666
5264.20 576
5264.89 581
5265.57 562
5266.26 595
5266.94 624
5267.63 674
5268.31 600
5269.00 650
5269.68 580
5270.37 560
5271.05 554
5271.73 588
5272.42 535
5273.10 556
5273.79 501
5274.47 607
5275.16 574
5275.85 499
5276.53 555
5277.22 498
5277.90 563
5278.59 647
5279.27 574
5279.96 535
5280.64 639
5281.33 610
5282.01 646
5282.70 618
5283.38 545
5284.07 648
5284.76 648
5285.44 632
5286.13 563
5286.81 529
5287.50 537
5288.19 614
5288.87 537
5289.56 572
5290.24 548
5290.93 479
5291.62 475
5292.30 465
5292.99 523
5293.67 522
5294.36 572
5295.05 536
5295.73 504
5296.42 604
5297.11 680
5297.79 604
5298.48 541
5299.17 627
5299.85 671
5300.54 687
5301.23 717
5301.91 704
5302.60 704
5303.29 726
5303.97 778
5304.66 807
5305.35 724
5306.04 703
5306.72 740
5307.41 669
5308.10 727
5308.78 789
5309.47 797
5310.16 786
5310.85 901
5311.53 929
5312.22 880
5312.91 901
5313.60 879
5314.28 839
5314.97 757
5315.66 664
5316.35 673
5317.04 626
5317.72 686
5318.41 690
5319.10 753
5319.79 839
5320.48 806
5321.16 783
5321.85 802
5322.54 779
5323.23 740
5323.92 733
5324.60 701
5325.29 593
5325.98 590
5326.67 534
5327.36 540
5328.05 561
5328.74 606
5329.42 584
5330.11 499
5330.80 583
5331.49 533
5332.18 564
5332.87 551
5333.56 539
5334.25 566
5334.93 574
5335.62 557
5336.31 575
5337.00 584
5337.69 558
5338.38 558
5339.07 577
5339.76 651
5340.45 533
5341.14 605
5341.83 631
5342.52 698
5343.21 609
5343.90 589
5344.58 651
5345.27 635
5345.96 656
5346.65 699
5347.34 669
5348.03 699
5348.72 721
5349.41 735
5350.10 806
5350.79 714
5351.48 745
5352.17 681
5352.86 677
5353.55 684
5354.24 673
5354.93 588
5355.62 636
5356.31 570
5357.01 509
5357.70 608
5358.39 684
5359.08 622
5359.77 523
5360.46 590
5361.15 560
5361.84 579
5362.53 602
5363.22 561
5363.91 535
5364.60 579
5365.29 556
5365.98 601
5366.68 564
5367.37 551
5368.06 518
5368.75 521
5369.44 488
5370.13 498
5370.82 512
5371.51 453
5372.21 514
5372.90 483
5373.59 503
5374.28 476
5374.97 490
5375.66 526
5376.35 483
5377.05 480
5377.74 475
5378.43 463
5379.12 514
5379.81 486
5380.51 500
5381.20 506
5381.89 469
5382.58 430
5383.27 487
5383.97 535
5384.66 510
5385.35 537
5386.04 520
5386.73 559
5387.43 548
5388.12 525
5388.81 577
5389.50 548
5390.20 539
5390.89 539
5391.58 571
5392.28 591
5392.97 623
5393.66 465
5394.35 482
5395.05 557
5395.74 591
5396.43 578
5397.13 539
5397.82 455
5398.51 529
5399.20 482
5399.90 507
5400.59 499
5401.28 429
5401.98 496
5402.67 473
5403.36 504
5404.06 466
5404.75 431
5405.44 499
5406.14 511
5406.83 531
5407.53 455
5408.22 488
5408.91 514
5409.61 510
5410.30 473
5410.99 465
5411.69 550
5412.38 554
5413.08 428
5413.77 451
5414.46 513
5415.16 541
5415.85 581
5416.55 557
5417.24 533
5417.94 552
5418.63 581
5419.32 554
5420.02 568
5420.71 567
5421.41 526
5422.10 552
5422.80 469
5423.49 532
5424.19 584
5424.88 557
5425.58 480
5426.27 543
5426.97 552
5427.66 574
5428.36 541
5429.05 525
5429.75 528
5430.44 585
5431.14 659
5431.83 610
5432.53 547
5433.22 569
5433.92 527
5434.61 627
5435.31 708
5436.00 768
5436.70 675
5437.40 650
5438.09 723
5438.79 648
5439.48 606
5440.18 633
5440.87 664
5441.57 653
5442.27 688
5442.96 650
5443.66 629
5444.35 691
5445.05 651
5445.75 695
5446.44 708
5447.14 637
5447.83 593
5448.53 604
5449.23 663
5449.92 642
5450.62 716
5451.32 694
5452.01 703
5452.71 636
5453.41 655
5454.10 681
5454.80 736
5455.50 748
5456.19 710
5456.89 651
5457.59 661
5458.28 680
5458.98 748
5459.68 677
5460.37 682
5461.07 711
5461.77 727
5462.47 694
5463.16 823
5463.86 759
5464.56 779
5465.25 771
5465.95 782
5466.65 796
5467.35 751
5468.04 722
5468.74 742
5469.44 714
5470.14 705
5470.84 743
5471.53 751
5472.23 852
5472.93 849
5473.63 863
5474.32 879
5475.02 1034
5475.72 995
5476.42 1099
5477.12 1212
5477.82 1347
5478.51 1420
5479.21 1767
5479.91 1851
5480.61 1879
5481.31 1936
5482.01 1917
5482.70 1734
5483.40 1601
5484.10 1512
5484.80 1386
5485.50 1232
5486.20 1167
5486.90 1093
5487.59 1070
5488.29 1023
5488.99 982
5489.69 1062
5490.39 1081
5491.09 1164
5491.79 1185
5492.49 1155
5493.19 1127
5493.89 1264
5494.58 1316
5495.28 1290
5495.98 1444
5496.68 1553
5497.38 1823
5498.08 1950
5498.78 2320
5499.48 2545
5500.18 2918
5500.88 3496
5501.58 3368
5502.28 3281
5502.98 3077
5503.68 2529
5504.38 2164
5505.08 1703
5505.78 1550
5506.48 1386
5507.18 1364
5507.88 1217
5508.58 1118
5509.28 1142
5509.98 1212
5510.68 1101
5511.38 1096
5512.08 1062
5512.78 1019
5513.48 1007
5514.18 949
5514.88 1057
5515.58 987
5516.28 1014
5516.98 968
5517.68 935
5518.39 904
5519.09 914
5519.79 809
5520.49 797
5521.19 859
5521.89 916
5522.59 708
5523.29 740
5523.99 715
5524.69 754
5525.40 744
5526.10 693
5526.80 779
5527.50 850
5528.20 871
5528.90 859
5529.60 778
5530.31 884
5531.01 781
5531.71 753
5532.41 832
5533.11 723
5533.81 730
5534.52 805
5535.22 746
5535.92 661
5536.62 700
5537.32 612
5538.02 624
5538.73 645
5539.43 711
5540.13 747
5540.83 741
5541.54 592
5542.24 664
5542.94 648
5543.64 664
5544.34 606
5545.05 649
5545.75 602
5546.45 621
5547.15 613
5547.86 635
5548.56 614
5549.26 622
5549.97 627
5550.67 596
5551.37 595
5552.07 628
5552.78 661
5553.48 609
5554.18 556
5554.89 585
5555.59 654
5556.29 671
5557.00 592
5557.70 550
5558.40 573
5559.11 637
5559.81 621
5560.51 598
5561.22 678
5561.92 671
5562.62 689
5563.33 738
5564.03 634
5564.73 618
5565.44 647
5566.14 646
5566.85 710
5567.55 641
5568.25 606
5568.96 601
5569.66 644
5570.37 615
5571.07 613
5571.77 639
5572.48 640
5573.18 647
5573.89 668
5574.59 604
5575.29 688
5576.00 691
5576.70 658
5577.41 624
5578.11 605
5578.82 601
5579.52 651
5580.23 557
5580.93 482
5581.64 579
5582.34 565
5583.05 603
5583.75 584
5584.46 560
5585.16 540
5585.87 529
5586.57 571
5587.28 630
5587.98 675
5588.69 573
5589.39 609
5590.10 570
5590.80 497
5591.51 572
5592.21 574
5592.92 602
5593.62 606
5594.33 658
5595.04 553
5595.74 581
5596.45 639
5597.15 630
5597.86 578
5598.56 493
5599.27 536
5599.98 554
5600.68 599
5601.39 577
5602.09 479
5602.80 517
5603.51 547
5604.21 608
5604.92 522
5605.62 521
5606.33 617
5607.04 617
5607.74 612
5608.45 625
5609.16 542
5609.86 536
5610.57 524
5611.28 579
5611.98 650
5612.69 544
5613.40 539
5614.10 550
5614.81 495
5615.52 503
5616.22 513
5616.93 533
5617.64 583
5618.35 542
5619.05 523
5619.76 567
5620.47 571
5621.17 594
5621.88 481
5622.59 586
5623.30 618
5624.00 539
5624.71 635
5625.42 544
5626.13 676
5626.83 633
5627.54 675
5628.25 661
5628.96 644
5629.67 728
5630.37 670
5631.08 725
5631.79 675
5632.50 731
5633.21 628
5633.91 617
5634.62 619
5635.33 692
5636.04 679
5636.75 628
5637.45 740
5638.16 668
5638.87 691
5639.58 688
5640.29 735
5641.00 736
5641.70 806
5642.41 815
5643.12 790
5643.83 699
5644.54 713
5645.25 593
5645.96 664
5646.67 679
5647.38 649
5648.08 759
5648.79 724
5649.50 648
5650.21 593
5650.92 615
5651.63 568
5652.34 582
5653.05 689
5653.76 667
5654.47 757
5655.18 768
5655.89 738
5656.60 879
5657.30 882
5658.01 741
5658.72 812
5659.43 928
5660.14 928
5660.85 781
5661.56 822
5662.27 709
5662.98 674
5663.69 565
5664.40 573
5665.11 652
5665.82 660
5666.53 659
5667.24 671
5667.95 626
5668.66 636
5669.37 663
5670.08 595
5670.79 654
5671.50 652
5672.22 690
5672.93 590
5673.64 496
5674.35 561
5675.06 559
5675.77 567
5676.48 552
5677.19 596
5677.90 566
5678.61 559
5679.32 592
5680.03 609
5680.74 580
5681.46 647
5682.17 707
5682.88 576
5683.59 591
5684.30 536
5685.01 574
5685.72 512
5686.43 579
5687.15 587
5687.86 551
5688.57 528
5689.28 518
5689.99 546
5690.70 517
5691.42 596
5692.13 517
5692.84 500
5693.55 566
5694.26 553
5694.97 490
5695.69 525
5696.40 479
5697.11 533
5697.82 543
5698.53 433
5699.25 473
5699.96 501
5700.67 534
5701.38 534
5702.10 493
5702.81 489
5703.52 464
5704.23 604
5704.95 594
5705.66 524
5706.37 487
5707.08 551
5707.80 532
5708.51 537
5709.22 559
5709.93 530
5710.65 480
5711.36 520
5712.07 468
5712.79 489
5713.50 501
5714.21 590
5714.93 515
5715.64 417
5716.35 380
5717.07 439
5717.78 481
5718.49 446
5719.21 489
5719.92 428
5720.63 571
5721.35 463
5722.06 421
5722.77 500
5723.49 461
5724.20 477
5724.92 554
5725.63 564
5726.34 515
5727.06 515
5727.77 495
5728.48 508
5729.20 457
5729.91 541
5730.63 529
5731.34 522
5732.06 431
5732.77 435
5733.48 499
5734.20 550
5734.91 553
5735.63 513
5736.34 430
5737.06 470
5737.77 544
5738.49 551
5739.20 525
5739.91 463
5740.63 500
5741.34 455
5742.06 465
5742.77 504
5743.49 500
5744.20 530
5744.92 548
5745.63 533
5746.35 438
5747.06 473
5747.78 462
5748.49 482
5749.21 422
5749.93 459
5750.64 476
5751.36 490
5752.07 457
5752.79 448
5753.50 471
5754.22 434
5754.93 499
5755.65 422
5756.37 431
5757.08 463
5757.80 478
5758.51 510
5759.23 493
5759.95 409
5760.66 446
5761.38 515
5762.09 502
5762.81 475
5763.53 467
5764.24 436
5764.96 442
5765.67 460
5766.39 487
5767.11 453
5767.82 440
5768.54 491
5769.26 508
5769.97 448
5770.69 491
5771.41 517
5772.12 449
5772.84 418
5773.56 529
5774.27 511
5774.99 432
5775.71 481
5776.42 532
5777.14 482
5777.86 487
5778.58 493
5779.29 514
5780.01 530
5780.73 593
5781.45 478
5782.16 456
5782.88 475
5783.60 476
5784.31 490
5785.03 439
5785.75 500
5786.47 555
5787.19 484
5787.90 471
5788.62 512
5789.34 518
5790.06 490
5790.77 467
5791.49 466
5792.21 553
5792.93 567
5793.65 571
5794.36 619
5795.08 612
5795.80 563
5796.52 657
5797.24 639
5797.96 693
5798.67 792
5799.39 950
5800.11 1053
5800.83 1109
5801.55 1183
5802.27 1244
5802.99 1383
5803.70 1435
5804.42 1118
5805.14 1093
5805.86 925
5806.58 920
5807.30 719
5808.02 616
5808.74 618
5809.46 589
5810.17 608
5810.89 591
5811.61 564
5812.33 583
5813.05 619
5813.77 610
5814.49 618
5815.21 550
5815.93 644
5816.65 649
5817.37 670
5818.09 612
5818.81 616
5819.53 680
5820.25 663
5820.97 653
5821.69 679
5822.41 686
5823.13 667
5823.85 665
5824.57 631
5825.29 580
5826.01 636
5826.73 535
5827.45 502
5828.17 599
5828.89 515
5829.61 520
5830.33 498
5831.05 553
5831.77 553
5832.49 622
5833.21 628
5833.93 561
5834.65 595
5835.37 575
5836.09 554
5836.81 529
5837.53 548
5838.25 477
5838.97 515
5839.70 503
5840.42 506
5841.14 522
5841.86 587
5842.58 549
5843.30 604
5844.02 525
5844.74 464
5845.46 479
5846.19 549
5846.91 553
5847.63 526
5848.35 569
5849.07 541
5849.79 571
5850.51 494
5851.24 550
5851.96 635
5852.68 591
5853.40 603
5854.12 609
5854.85 604
5855.57 536
5856.29 564
5857.01 628
5857.73 571
5858.46 521
5859.18 563
5859.90 514
5860.62 522
5861.34 537
5862.07 527
5862.79 604
5863.51 546
5864.23 508
5864.96 513
5865.68 539
5866.40 557
5867.12 497
5867.85 525
5868.57 508
5869.29 569
5870.01 558
5870.74 577
5871.46 709
5872.18 600
5872.91 636
5873.63 565
5874.35 649
5875.08 617
5875.80 567
5876.52 593
5877.25 567
5877.97 456
5878.69 527
5879.42 577
5880.14 539
5880.86 496
5881.59 533
5882.31 606
5883.03 637
5883.76 643
5884.48 629
5885.20 650
5885.93 648
5886.65 621
5887.38 591
5888.10 638
5888.82 503
5889.55 584
5890.27 556
5891.00 540
5891.72 519
5892.44 534
5893.17 552
5893.89 507
5894.62 517
5895.34 525
5896.07 599
5896.79 563
5897.51 580
5898.24 532
5898.96 538
5899.69 505
5900.41 514
5901.14 571
5901.86 592
5902.59 537
5903.31 529
5904.04 550
5904.76 592
5905.49 640
5906.21 683
5906.94 722
5907.66 633
5908.39 559
5909.11 650
5909.84 657
5910.56 599
5911.29 557
5912.01 617
5912.74 655
5913.46 560
5914.19 585
5914.92 639
5915.64 585
5916.37 572
5917.09 587
5917.82 557
5918.54 633
5919.27 613
5920.00 596
5920.72 659
5921.45 645
5922.17 650
5922.90 646
5923.63 632
5924.35 624
5925.08 553
5925.80 665
5926.53 748
5927.26 674
5927.98 617
5928.71 643
5929.44 679
5930.16 738
5930.89 741
5931.62 770
5932.34 731
5933.07 708
5933.80 822
5934.52 748
5935.25 747
5935.98 833
5936.70 899
5937.43 833
5938.16 914
5938.88 863
5939.61 943
5940.34 866
5941.07 930
5941.79 883
5942.52 873
5943.25 889
5943.97 920
5944.70 947
5945.43 989
5946.16 1078
5946.88 1092
5947.61 1154
5948.34 1259
5949.07 1162
5949.80 1345
5950.52 1430
5951.25 1523
5951.98 1763
5952.71 1649
5953.43 1654
5954.16 1713
5954.89 1681
5955.62 1568
5956.35 1431
5957.07 1395
5957.80 1308
5958.53 1419
5959.26 1455
5959.99 1389
5960.72 1410
5961.44 1484
5962.17 1570
5962.90 1769
5963.63 1902
5964.36 2218
5965.09 2295
5965.82 2616
5966.54 2781
5967.27 2993
5968.00 3073
5968.73 2910
5969.46 2878
5970.19 2434
5970.92 2310
5971.65 2070
5972.38 1938
5973.11 1805
5973.83 1793
5974.56 1716
5975.29 1740
5976.02 1703
5976.75 1712
5977.48 1788
5978.21 1816
5978.94 1935
5979.67 1947
5980.40 2096
5981.13 2077
5981.86 2112
5982.59 2171
5983.32 2234
5984.05 2201
5984.78 2203
5985.51 2323
5986.24 2274
5986.97 2137
5987.70 2127
5988.43 2002
5989.16 2042
5989.89 1915
5990.62 1878
5991.35 2023
5992.08 2000
5992.81 2033
5993.54 2057
5994.27 2096
5995.00 2090
5995.73 2145
5996.46 2145
5997.19 2239
5997.92 2427
5998.65 2330
5999.38 2357
6000.11 2308
6000.85 2388
6001.58 2369
6002.31 2183
6003.04 2188
6003.77 2242
6004.50 2201
6005.23 2092
6005.96 2147
6006.69 2285
6007.43 2501
6008.16 2836
6008.89 3351
6009.62 3759
6010.35 4457
6011.08 5364
6011.81 6286
6012.54 7279
6013.28 8132
6014.01 8789
6014.74 8633
6015.47 8680
6016.20 8134
6016.94 7536
6017.67 6633
6018.40 5628
6019.13 4718
6019.86 3998
6020.59 3320
6021.33 2829
6022.06 2406
6022.79 2244
6023.52 2039
6024.26 1864
6024.99 1733
6025.72 1742
6026.45 1656
6027.19 1564
6027.92 1521
6028.65 1470
6029.38 1418
6030.12 1438
6030.85 1516
6031.58 1504
6032.31 1358
6033.05 1316
6033.78 1345
6034.51 1410
6035.25 1458
6035.98 1481
6036.71 1345
6037.44 1398
6038.18 1342
6038.91 1390
6039.64 1477
6040.38 1522
6041.11 1487
6041.84 1461
6042.58 1495
6043.31 1585
6044.04 1494
6044.78 1699
6045.51 1686
6046.24 1749
6046.98 1800
6047.71 1831
6048.45 2014
6049.18 2133
6049.91 2101
6050.65 2337
6051.38 2587
6052.11 2705
6052.85 2879
6053.58 2904
6054.32 2923
6055.05 2705
6055.79 2691
6056.52 2357
6057.25 2096
6057.99 2015
6058.72 1860
6059.46 1669
6060.19 1621
6060.93 1642
6061.66 1582
6062.39 1594
6063.13 1632
6063.86 1625
6064.60 1597
6065.33 1525
6066.07 1514
6066.80 1451
6067.54 1456
6068.27 1551
6069.01 1416
6069.74 1462
6070.48 1388
6071.21 1392
6071.95 1265
6072.68 1307
6073.42 1338
6074.15 1310
6074.89 1261
6075.62 1245
6076.36 1193
6077.10 1320
6077.83 1270
6078.57 1259
6079.30 1241
6080.04 1217
6080.77 1268
6081.51 1309
6082.25 1159
6082.98 1155
6083.72 1177
6084.45 1270
6085.19 1132
6085.93 1140
6086.66 1063
6087.40 1097
6088.13 1072
6088.87 1043
6089.61 1101
6090.34 1106
6091.08 1108
6091.81 1074
6092.55 1067
6093.29 995
6094.02 1019
6094.76 1023
6095.50 1027
6096.23 1002
6096.97 939
6097.71 1042
6098.44 964
6099.18 904
6099.92 859
6100.65 923
6101.39 1048
6102.13 995
6102.87 957
6103.60 882
6104.34 847
6105.08 891
6105.81 866
6106.55 956
6107.29 892
6108.03 890
6108.76 920
6109.50 988
6110.24 937
6110.98 934
6111.71 1004
6112.45 982
6113.19 1032
6113.93 1037
6114.66 1031
6115.40 1052
6116.14 1084
6116.88 1037
6117.62 1009
6118.35 1050
6119.09 1032
6119.83 1134
6120.57 1031
6121.31 950
6122.04 950
6122.78 1112
6123.52 1015
6124.26 1144
6125.00 1068
6125.74 1053
6126.47 1096
6127.21 1035
6127.95 1059
6128.69 1015
6129.43 1024
6130.17 1006
6130.91 1057
6131.64 943
6132.38 939
6133.12 999
6133.86 1046
6134.60 979
6135.34 973
6136.08 992
6136.82 1066
6137.56 1109
6138.30 1045
6139.04 1052
6139.77 1094
6140.51 1111
6141.25 1096
6141.99 1089
6142.73 1057
6143.47 1115
6144.21 1071
6144.95 1041
6145.69 1048
6146.43 1038
6147.17 1138
6147.91 1152
6148.65 1052
6149.39 1096
6150.13 1085
6150.87 1148
6151.61 1149
6152.35 1255
6153.09 1236
6153.83 1240
6154.57 1220
6155.31 1283
6156.05 1314
6156.79 1349
6157.53 1334
6158.27 1277
6159.01 1311
6159.75 1422
6160.49 1397
6161.23 1476
6161.97 1543
6162.71 1495
6163.45 1549
6164.20 1544
6164.94 1631
6165.68 1847
6166.42 1834
6167.16 1951
6167.90 1943
6168.64 1809
6169.38 1916
6170.12 1972
6170.86 1894
6171.61 1872
6172.35 1794
6173.09 1718
6173.83 1617
6174.57 1566
6175.31 1491
6176.05 1565
6176.79 1534
6177.54 1534
6178.28 1559
6179.02 1518
6179.76 1623
6180.50 1670
6181.24 1615
6181.99 1656
6182.73 1759
6183.47 1773
6184.21 1775
6184.95 1770
6185.70 1838
6186.44 1793
6187.18 1918
6187.92 1918
6188.66 1972
6189.41 1992
6190.15 1994
6190.89 2199
6191.63 2258
6192.38 2124
6193.12 2244
6193.86 2249
6194.60 2464
6195.35 2538
6196.09 2434
6196.83 2468
6197.57 2342
6198.32 2516
6199.06 2299
6199.80 2241
6200.55 2204
6201.29 2272
6202.03 2460
6202.78 2671
6203.52 3120
6204.26 3879
6205.00 4893
6205.75 6081
6206.49 7813
6207.23 9550
6207.98 11447
6208.72 13611
6209.46 14658
6210.21 14977
6210.95 14706
6211.70 13452
6212.44 11821
6213.18 10145
6213.93 8406
6214.67 6682
6215.41 5397
6216.16 4304
6216.90 3637
6217.65 2949
6218.39 2616
6219.13 2321
6219.88 2041
6220.62 2050
6221.37 1924
6222.11 1942
6222.85 1921
6223.60 1888
6224.34 1828
6225.09 1892
6225.83 1789
6226.58 1737
6227.32 1585
6228.07 1471
6228.81 1449
6229.56 1367
6230.30 1228
6231.04 1183
6231.79 1165
6232.53 1255
6233.28 1315
6234.02 1341
6234.77 1304
6235.51 1402
6236.26 1437
6237.00 1682
6237.75 1825
6238.49 1944
6239.24 2105
6239.99 2158
6240.73 2169
6241.48 2054
6242.22 2036
6242.97 1820
6243.71 1866
6244.46 1768
6245.20 1731
6245.95 1784
6246.70 1837
6247.44 1902
6248.19 1852
6248.93 1738
6249.68 1864
6250.42 1781
6251.17 1672
6251.92 1539
6252.66 1645
6253.41 1588
6254.15 1510
6254.90 1485
6255.65 1359
6256.39 1457
6257.14 1426
6257.89 1373
6258.63 1388
6259.38 1420
6260.13 1375
6260.87 1254
6261.62 1213
6262.37 1257
6263.11 1318
6263.86 1275
6264.61 1261
6265.35 1200
6266.10 1222
6266.85 1235
6267.59 1304
6268.34 1283
6269.09 1281
6269.83 1331
6270.58 1306
6271.33 1383
6272.08 1412
6272.82 1426
6273.57 1386
6274.32 1313
6275.06 1308
6275.81 1179
6276.56 1145
6277.31 1263
6278.05 1385
6278.80 1345
6279.55 1369
6280.30 1380
6281.05 1201
6281.79 1236
6282.54 1195
6283.29 1188
6284.04 1181
6284.78 1109
6285.53 1073
6286.28 1028
6287.03 1060
6287.78 1104
6288.53 1018
6289.27 999
6290.02 961
6290.77 904
6291.52 902
6292.27 897
6293.02 832
6293.76 880
6294.51 864
6295.26 870
6296.01 868
6296.76 852
6297.51 865
6298.26 828
6299.00 880
6299.75 785
6300.50 808
6301.25 750
6302.00 862
6302.75 747
6303.50 769
6304.25 793
6305.00 841
6305.75 845
6306.50 886
6307.24 952
6307.99 898
6308.74 1067
6309.49 1029
6310.24 1087
6310.99 1112
6311.74 1147
6312.49 1142
6313.24 1084
6313.99 1054
6314.74 1051
6315.49 973
6316.24 979
6316.99 948
6317.74 908
6318.49 815
6319.24 819
6319.99 869
6320.74 870
6321.49 823
6322.24 838
6322.99 844
6323.74 894
6324.49 818
6325.24 757
6325.99 747
6326.74 779
6327.49 762
6328.24 803
6328.99 752
6329.74 781
6330.50 788
6331.25 832
6332.00 861
6332.75 861
6333.50 905
6334.25 896
6335.00 894
6335.75 890
6336.50 871
6337.25 888
6338.00 879
6338.76 795
6339.51 845
6340.26 815
6341.01 864
6341.76 912
6342.51 868
6343.26 883
6344.02 866
6344.77 902
6345.52 1011
6346.27 939
6347.02 928
6347.77 1011
6348.53 1090
6349.28 1148
6350.03 1132
6350.78 1295
6351.53 1411
6352.29 1528
6353.04 1781
6353.79 1805
6354.54 1664
6355.29 1618
6356.05 1494
6356.80 1395
6357.55 1269
6358.30 1062
6359.06 1038
6359.81 985
6360.56 1035
6361.31 1007
6362.07 915
6362.82 961
6363.57 981
6364.32 906
6365.08 955
6365.83 942
6366.58 961
6367.33 948
6368.09 920
6368.84 913
6369.59 1033
6370.35 1025
6371.10 1056
6371.85 963
6372.61 886
6373.36 920
6374.11 914
6374.87 823
6375.62 873
6376.37 832
6377.13 814
6377.88 862
6378.63 864
6379.39 825
6380.14 856
6380.89 914
6381.65 779
6382.40 833
6383.16 815
6383.91 815
6384.66 794
6385.42 803
6386.17 743
6386.92 731
6387.68 803
6388.43 797
6389.19 747
6389.94 752
6390.70 766
6391.45 695
6392.20 735
6392.96 677
6393.71 708
6394.47 744
6395.22 777
6395.98 707
6396.73 770
6397.49 818
6398.24 809
6399.00 753
6399.75 810
6400.51 761
6401.26 723
6402.02 733
6402.77 715
6403.53 743
6404.28 707
6405.04 766
6405.79 797
6406.55 806
6407.30 833
6408.06 911
6408.81 955
6409.57 1002
6410.32 1019
6411.08 950
6411.83 910
6412.59 867
6413.34 878
6414.10 814
6414.86 808
6415.61 815
6416.37 788
6417.12 900
6417.88 861
6418.64 843
6419.39 893
6420.15 841
6420.90 808
6421.66 711
6422.42 780
6423.17 757
6423.93 783
6424.68 762
6425.44 775
6426.20 803
6426.95 785
6427.71 811
6428.47 699
6429.22 759
6429.98 717
6430.74 697
6431.49 674
6432.25 752
6433.01 712
6433.76 751
6434.52 737
6435.28 746
6436.03 782
6436.79 718
6437.55 693
6438.30 706
6439.06 734
6439.82 713
6440.58 716
6441.33 742
6442.09 691
6442.85 721
6443.61 776
6444.36 798
6445.12 758
6445.88 730
6446.64 717
6447.39 685
6448.15 715
6448.91 650
6449.67 626
6450.42 716
6451.18 765
6451.94 734
6452.70 665
6453.46 691
6454.21 694
6454.97 670
6455.73 686
6456.49 836
6457.25 802
6458.00 756
6458.76 807
6459.52 784
6460.28 812
6461.04 830
6461.80 821
6462.55 894
6463.31 835
6464.07 857
6464.83 894
6465.59 853
6466.35 884
6467.11 874
6467.87 919
6468.62 844
6469.38 855
6470.14 866
6470.90 912
6471.66 883
6472.42 950
6473.18 987
6473.94 978
6474.70 958
6475.46 959
6476.22 1007
6476.97 992
6477.73 946
6478.49 1016
6479.25 951
6480.01 951
6480.77 996
6481.53 952
6482.29 962
6483.05 1008
6483.81 1022
6484.57 1067
6485.33 1045
6486.09 1112
6486.85 1046
6487.61 1156
6488.37 1172
6489.13 1210
6489.89 1293
6490.65 1255
6491.41 1294
6492.17 1388
6492.93 1401
6493.69 1482
6494.45 1486
6495.21 1558
6495.97 1598
6496.73 1613
6497.49 1546
6498.26 1575
6499.02 1552
6499.78 1582
6500.54 1559
6501.30 1510
6502.06 1516
6502.82 1487
6503.58 1398
6504.34 1493
6505.10 1573
6505.86 1577
6506.62 1536
6507.39 1571
6508.15 1590
6508.91 1678
6509.67 1756
6510.43 1900
6511.19 1914
6511.95 1830
6512.72 1911
6513.48 1943
6514.24 1961
6515.00 1842
6515.76 1905
6516.52 2045
6517.28 1926
6518.05 2031
6518.81 2041
6519.57 2036
6520.33 2207
6521.09 2265
6521.86 2405
6522.62 2671
6523.38 2889
6524.14 3095
6524.90 3474
6525.67 4010
6526.43 4515
6527.19 4946
6527.95 5077
6528.72 5338
6529.48 5239
6530.24 5203
6531.00 4976
6531.77 4925
6532.53 4952
6533.29 5586
6534.05 6308
6534.82 7136
6535.58 8068
6536.34 8735
6537.11 9584
6537.87 9629
6538.63 9107
6539.39 7777
6540.16 6715
6540.92 5757
6541.68 4635
6542.45 3650
6543.21 3079
6543.97 2556
6544.74 2332
6545.50 2089
6546.26 1878
6547.03 1729
6547.79 1676
6548.55 1548
6549.32 1578
6550.08 1463
6550.84 1494
6551.61 1445
6552.37 1520
6553.14 1353
6553.90 1365
6554.66 1410
6555.43 1515
6556.19 1452
6556.96 1414
6557.72 1451
6558.48 1328
6559.25 1303
6560.01 1444
6560.78 1463
6561.54 1469
6562.31 1494
6563.07 1597
6563.83 1745
6564.60 1762
6565.36 1748
6566.13 1797
6566.89 1808
6567.66 1869
6568.42 1637
6569.19 1577
6569.95 1779
6570.72 1662
6571.48 1783
6572.25 1777
6573.01 1926
6573.78 2013
6574.54 2048
6575.31 2047
6576.07 1959
6576.84 1981
6577.60 1948
6578.37 1963
6579.13 1935
6579.90 1950
6580.66 1949
6581.43 1941
6582.19 1863
6582.96 1769
6583.73 1805
6584.49 1858
6585.26 1831
6586.02 1898
6586.79 1716
6587.55 1786
6588.32 1812
6589.09 1890
6589.85 2069
6590.62 2155
6591.38 2305
6592.15 2436
6592.92 2707
6593.68 2897
6594.45 3045
6595.22 3146
6595.98 3215
6596.75 3175
6597.51 2920
6598.28 2745
6599.05 2521
6599.81 2399
6600.58 2168
6601.35 2087
6602.11 2084
6602.88 2185
6603.65 2027
6604.41 1952
6605.18 2000
6605.95 2277
6606.71 2403
6607.48 2550
6608.25 2716
6609.02 2812
6609.78 2873
6610.55 2928
6611.32 2755
6612.08 2613
6612.85 2321
6613.62 2054
6614.39 1917
6615.15 1754
6615.92 1732
6616.69 1553
6617.46 1503
6618.22 1438
6618.99 1385
6619.76 1377
6620.53 1458
6621.30 1348
6622.06 1310
6622.83 1350
6623.60 1317
6624.37 1261
6625.13 1194
6625.90 1220
6626.67 1239
6627.44 1301
6628.21 1291
6628.98 1317
6629.74 1441
6630.51 1443
6631.28 1520
6632.05 1673
6632.82 1772
6633.59 1885
6634.35 2023
6635.12 2081
6635.89 1943
6636.66 1961
6637.43 1844
6638.20 1736
6638.97 1669
6639.74 1443
6640.50 1430
6641.27 1356
6642.04 1341
6642.81 1228
6643.58 1231
6644.35 1205
6645.12 1216
6645.89 1259
6646.66 1221
6647.43 1333
6648.20 1284
6648.97 1316
6649.73 1378
6650.50 1372
6651.27 1383
6652.04 1364
6652.81 1450
6653.58 1412
6654.35 1457
6655.12 1525
6655.89 1502
6656.66 1563
6657.43 1567
6658.20 1544
6658.97 1419
6659.74 1387
6660.51 1309
6661.28 1331
6662.05 1392
6662.82 1335
6663.59 1354
6664.36 1313
6665.13 1297
6665.90 1297
6666.67 1389
6667.44 1456
6668.22 1457
6668.99 1257
6669.76 1320
6670.53 1397
6671.30 1376
6672.07 1390
6672.84 1287
6673.61 1327
6674.38 1352
6675.15 1360
6675.92 1276
6676.69 1299
6677.46 1259
6678.24 1269
6679.01 1409
6679.78 1455
6680.55 1546
6681.32 1675
6682.09 1698
6682.86 1849
6683.63 1933
6684.41 2188
6685.18 2171
6685.95 2292
6686.72 2379
6687.49 2197
6688.26 1940
6689.04 1737
6689.81 1502
6690.58 1484
6691.35 1257
6692.12 1315
6692.90 1246
6693.67 1204
6694.44 1242
6695.21 1263
6695.98 1294
6696.76 1250
6697.53 1206
6698.30 1257
6699.07 1211
6699.84 1218
6700.62 1269
6701.39 1224
6702.16 1076
6702.93 1166
6703.71 1184
6704.48 1124
6705.25 1214
6706.03 1311
6706.80 1193
6707.57 1172
6708.34 1099
6709.12 1160
6709.89 1171
6710.66 1169
6711.44 1095
6712.21 1089
6712.98 1067
6713.75 987
6714.53 1027
6715.30 1026
6716.07 1074
6716.85 1082
6717.62 1040
6718.39 1063
6719.17 937
6719.94 1002
6720.72 1023
6721.49 1070
6722.26 1010
6723.04 1056
6723.81 989
6724.58 1042
6725.36 1006
6726.13 998
6726.91 1007
6727.68 1023
6728.45 1071
6729.23 1114
6730.00 1062
6730.78 1060
6731.55 1142
6732.32 1172
6733.10 1141
6733.87 1152
6734.65 1127
6735.42 1126
6736.20 1192
6736.97 1125
6737.74 1215
6738.52 1239
6739.29 1212
6740.07 1174
6740.84 1153
6741.62 1185
6742.39 1183
6743.17 1244
6743.94 1325
6744.72 1330
6745.49 1334
6746.27 1358
6747.04 1348
6747.82 1439
6748.59 1488
6749.37 1600
6750.14 1847
6750.92 1953
6751.69 2124
6752.47 2382
6753.24 2499
6754.02 2491
6754.80 2269
6755.57 2246
6756.35 1883
6757.12 1597
6757.90 1489
6758.67 1406
6759.45 1270
6760.23 1228
6761.00 1200
6761.78 1154
6762.55 1162
6763.33 1258
6764.11 1188
6764.88 1146
6765.66 1176
6766.43 1098
6767.21 1122
6767.99 1170
6768.76 1193
6769.54 1164
6770.32 1111
6771.09 1226
6771.87 1134
6772.64 1131
6773.42 1135
6774.20 1042
6774.97 1072
6775.75 1161
6776.53 1120
6777.31 1057
6778.08 1044
6778.86 1119
6779.64 1063
6780.41 1027
6781.19 1007
6781.97 983
6782.74 1020
6783.52 1030
6784.30 966
6785.08 930
6785.85 930
6786.63 997
6787.41 1000
6788.19 973
6788.96 941
6789.74 873
6790.52 899
6791.30 873
6792.07 926
6792.85 849
6793.63 901
6794.41 892
6795.18 879
6795.96 825
6796.74 834
6797.52 942
6798.30 908
6799.07 956
6799.85 909
6800.63 999
6801.41 1018
6802.19 1007
6802.97 961
6803.74 1033
6804.52 1122
6805.30 1156
6806.08 1111
6806.86 1093
6807.64 1040
6808.41 968
6809.19 916
6809.97 955
6810.75 910
6811.53 976
6812.31 1003
6813.09 895
6813.87 927
6814.64 940
6815.42 918
6816.20 929
6816.98 1075
6817.76 1039
6818.54 1020
6819.32 1019
6820.10 971
6820.88 943
6821.66 940
6822.44 945
6823.22 1002
6824.00 913
6824.78 1014
6825.55 1024
6826.33 969
6827.11 894
6827.89 889
6828.67 880
6829.45 838
6830.23 845
6831.01 866
6831.79 949
6832.57 772
6833.35 867
6834.13 915
6834.91 905
6835.69 881
6836.47 846
6837.25 862
6838.03 909
6838.81 897
6839.60 872
6840.38 849
6841.16 827
6841.94 854
6842.72 852
6843.50 910
6844.28 847
6845.06 851
6845.84 987
6846.62 1070
6847.40 1199
6848.18 1305
6848.96 1525
6849.74 1832
6850.53 1978
6851.31 2007
6852.09 2070
6852.87 1968
6853.65 1921
6854.43 1675
6855.21 1526
6855.99 1366
6856.77 1271
6857.56 1125
6858.34 1115
6859.12 1121
6859.90 975
6860.68 966
6861.46 963
6862.25 892
6863.03 933
6863.81 1035
6864.59 1089
6865.37 1033
6866.15 1053
6866.94 1022
6867.72 1171
6868.50 1105
6869.28 1066
6870.07 1072
6870.85 1202
6871.63 1065
6872.41 1184
6873.19 1064
6873.98 1040
6874.76 1071
6875.54 1120
6876.32 1194
6877.11 1146
6877.89 1081
6878.67 1184
6879.45 1348
6880.24 1365
6881.02 1328
6881.80 1423
6882.59 1562
6883.37 1646
6884.15 1753
6884.93 1974
6885.72 2280
6886.50 2828
6887.28 3285
6888.07 3473
6888.85 3604
6889.63 3533
6890.42 3027
6891.20 2697
6891.98 2461
6892.77 1994
6893.55 1579
6894.33 1502
6895.12 1483
6895.90 1408
6896.68 1294
6897.47 1388
6898.25 1341
6899.04 1319
6899.82 1441
6900.60 1510
6901.39 1484
6902.17 1468
6902.95 1440
6903.74 1435
6904.52 1357
6905.31 1393
6906.09 1411
6906.88 1309
6907.66 1304
6908.44 1358
6909.23 1316
6910.01 1262
6910.80 1206
6911.58 1188
6912.37 1244
6913.15 1082
6913.94 1138
6914.72 1177
6915.50 1186
6916.29 1165
6917.07 1211
6917.86 1102
6918.64 1060
6919.43 1118
6920.21 1002
6921.00 1022
6921.78 1123
6922.57 1139
6923.35 1158
6924.14 1169
6924.93 1120
6925.71 1079
6926.50 1262
6927.28 1294
6928.07 1208
6928.85 1213
6929.64 1225
6930.42 1241
6931.21 1179
6931.99 1231
6932.78 1206
6933.57 1255
6934.35 1184
6935.14 1184
6935.92 1199
6936.71 1216
6937.50 1286
6938.28 1342
6939.07 1423
6939.85 1395
6940.64 1638
6941.43 1601
6942.21 1758
6943.00 1763
6943.78 1926
6944.57 1889
6945.36 1972
6946.14 1979
6946.93 2180
6947.72 2152
6948.50 2098
6949.29 2250
6950.08 2301
6950.86 2016
6951.65 1868
6952.44 1818
6953.22 1701
6954.01 1674
6954.80 1626
6955.58 1612
6956.37 1555
6957.16 1525
6957.95 1483
6958.73 1563
6959.52 1663
6960.31 1709
6961.10 1551
6961.88 1610
6962.67 1634
6963.46 1655
6964.24 1652
6965.03 1609
6965.82 1873
6966.61 1894
6967.40 1943
6968.18 2159
6968.97 2272
6969.76 2183
6970.55 2259
6971.33 2304
6972.12 2272
6972.91 2248
6973.70 2283
6974.49 2185
6975.27 2264
6976.06 2144
6976.85 2164
6977.64 2235
6978.43 2285
6979.22 2637
6980.00 2950
6980.79 3401
6981.58 4242
6982.37 5349
6983.16 6677
6983.95 8280
6984.74 9943
6985.52 11037
6986.31 11706
6987.10 11511
6987.89 10944
6988.68 9569
6989.47 8274
6990.26 6778
6991.05 5551
6991.83 4577
6992.62 3692
6993.41 2906
6994.20 2434
6994.99 2110
6995.78 1945
6996.57 1828
6997.36 1704
6998.15 1683
6998.94 1693
6999.73 1604
7000.52 1556
7001.31 1595
7002.10 1442
7002.89 1481
7003.68 1420
7004.47 1435
7005.26 1303
7006.05 1343
7006.84 1171
7007.63 1210
7008.42 1162
7009.21 1158
7010.00 1256
7010.79 1322
7011.58 1352
7012.37 1405
7013.16 1513
7013.95 1456
7014.74 1497
7015.53 1541
7016.32 1416
7017.11 1383
7017.90 1408
7018.69 1324
7019.48 1344
7020.27 1378
7021.06 1405
7021.85 1473
7022.64 1616
7023.43 1651
7024.22 1653
7025.02 1627
7025.81 1553
7026.60 1612
7027.39 1486
7028.18 1519
7028.97 1425
7029.76 1464
7030.55 1358
7031.34 1219
7032.14 1187
7032.93 1177
7033.72 1262
7034.51 1252
7035.30 1243
7036.09 1295
7036.88 1241
7037.68 1253
7038.47 1324
7039.26 1386
7040.05 1399
7040.84 1467
7041.64 1543
7042.43 1595
7043.22 1592
7044.01 1613
7044.80 1746
7045.60 1742
7046.39 1761
7047.18 2004
7047.97 2366
7048.76 2469
7049.56 2728
7050.35 2959
7051.14 2856
7051.93 2753
7052.73 2501
7053.52 2164
7054.31 1939
7055.10 1637
7055.90 1490
7056.69 1478
7057.48 1421
7058.27 1442
7059.07 1357
7059.86 1387
7060.65 1391
7061.45 1387
7062.24 1470
7063.03 1345
7063.83 1342
7064.62 1316
7065.41 1317
7066.21 1382
7067.00 1324
7067.79 1155
7068.59 1199
7069.38 1208
7070.17 1196
7070.97 1133
7071.76 1165
7072.55 1252
7073.35 1120
7074.14 1082
7074.93 1115
7075.73 1067
7076.52 1052
7077.32 1056
7078.11 1033
7078.90 1108
7079.70 1030
7080.49 1034
7081.29 1006
7082.08 1064
7082.87 1091
7083.67 1036
7084.46 971
7085.26 890
7086.05 858
7086.85 985
7087.64 981
7088.43 854
7089.23 928
7090.02 949
7090.82 954
7091.61 929
7092.41 912
7093.20 884
7094.00 889
7094.79 878
7095.59 955
7096.38 930
7097.18 828
7097.97 780
7098.77 840
7099.56 893
7100.36 889
7101.15 870
7101.95 853
7102.74 903
7103.54 827
7104.33 873
7105.13 755
7105.92 756
7106.72 735
7107.52 753
7108.31 797
7109.11 712
7109.90 701
7110.70 743
7111.49 750
7112.29 740
7113.09 761
7113.88 750
7114.68 800
7115.47 855
7116.27 868
7117.07 755
7117.86 776
7118.66 733
7119.45 746
7120.25 791
7121.05 847
7121.84 743
7122.64 747
7123.44 720
7124.23 718
7125.03 773
7125.83 753
7126.62 768
7127.42 700
7128.22 818
7129.01 733
7129.81 803
7130.61 829
7131.40 847
7132.20 830
7133.00 774
7133.79 780
7134.59 716
7135.39 765
7136.19 743
7136.98 713
7137.78 726
7138.58 699
7139.38 744
7140.17 779
7140.97 665
7141.77 777
7142.57 721
7143.36 605
7144.16 651
7144.96 653
7145.76 611
7146.55 650
7147.35 577
7148.15 562
7148.95 620
7149.74 650
7150.54 639
7151.34 597
7152.14 632
7152.94 579
7153.74 585
7154.53 654
7155.33 656
7156.13 689
7156.93 712
7157.73 654
7158.53 599
7159.32 633
7160.12 670
7160.92 662
7161.72 595
7162.52 569
7163.32 583
7164.12 569
7164.91 580
7165.71 580
7166.51 558
7167.31 563
7168.11 631
7168.91 603
7169.71 603
7170.51 610
7171.31 540
7172.11 580
7172.90 556
7173.70 593
7174.50 583
7175.30 590
7176.10 575
7176.90 538
7177.70 506
7178.50 557
7179.30 527
7180.10 586
7180.90 598
7181.70 478
7182.50 553
7183.30 566
7184.10 608
7184.90 537
7185.70 539
7186.50 608
7187.30 567
7188.10 532
7188.90 485
7189.70 551
7190.50 581
7191.30 577
7192.10 577
7192.90 510
7193.70 524
7194.50 556
7195.30 597
7196.10 534
7196.90 482
7197.70 578
7198.50 563
7199.30 574
7200.11 518
7200.91 593
7201.71 544
7202.51 509
7203.31 540
7204.11 583
7204.91 608
7205.71 578
7206.51 525
7207.31 514
7208.12 526
7208.92 554
7209.72 611
7210.52 579
7211.32 540
7212.12 574
7212.92 670
7213.72 644
7214.53 585
7215.33 618
7216.13 590
7216.93 655
7217.73 688
7218.53 704
7219.34 635
7220.14 677
7220.94 616
7221.74 602
7222.54 661
7223.35 585
7224.15 584
7224.95 604
7225.75 602
7226.56 475
7227.36 532
7228.16 564
7228.96 551
7229.76 547
7230.57 500
7231.37 512
7232.17 555
7232.97 568
7233.78 517
7234.58 514
7235.38 575
7236.19 524
7236.99 517
7237.79 502
7238.59 502
7239.40 597
7240.20 641
7241.00 574
7241.81 545
7242.61 579
7243.41 586
7244.22 627
7245.02 579
7245.82 662
7246.63 578
7247.43 620
7248.23 574
7249.04 540
7249.84 565
7250.64 572
7251.45 533
7252.25 472
7253.05 486
7253.86 530
7254.66 592
7255.46 547
7256.27 595
7257.07 559
7257.88 632
7258.68 613
7259.48 605
7260.29 642
7261.09 579
7261.90 603
7262.70 607
7263.51 538
7264.31 576
7265.11 518
7265.92 585
7266.72 557
7267.53 533
7268.33 544
7269.14 548
7269.94 633
7270.75 603
7271.55 558
7272.36 603
7273.16 630
7273.97 553
7274.77 630
7275.58 573
7276.38 584
7277.19 558
7277.99 555
7278.80 606
7279.60 569
7280.41 690
7281.21 684
7282.02 763
7282.82 847
7283.63 870
7284.43 871
7285.24 857
7286.04 936
7286.85 851
7287.66 780
7288.46 759
7289.27 714
7290.07 672
7290.88 633
7291.68 585
7292.49 600
7293.30 570
7294.10 618
7294.91 600
7295.71 623
7296.52 691
7297.33 653
7298.13 637
7298.94 675
7299.74 763
7300.55 673
7301.36 596
7302.16 643
7302.97 688
7303.78 617
7304.58 682
7305.39 685
7306.20 760
7307.00 696
7307.81 735
7308.62 694
7309.42 768
7310.23 841
7311.04 791
7311.84 770
7312.65 879
7313.46 890
7314.27 1017
7315.07 1096
7315.88 1190
7316.69 1323
7317.49 1621
7318.30 1758
7319.11 1821
7319.92 1836
7320.72 1632
7321.53 1385
7322.34 1252
7323.15 1087
7323.95 1015
7324.76 1038
7325.57 914
7326.38 797
7327.19 867
7327.99 753
7328.80 795
7329.61 841
7330.42 869
7331.22 803
7332.03 819
7332.84 773
7333.65 794
7334.46 767
7335.27 761
7336.07 762
7336.88 794
7337.69 750
7338.50 809
7339.31 726
7340.12 705
7340.92 673
7341.73 576
7342.54 615
7343.35 585
7344.16 593
7344.97 604
7345.78 654
7346.59 616
7347.39 637
7348.20 631
7349.01 566
7349.82 573
7350.63 620
7351.44 621
7352.25 542
7353.06 594
7353.87 654
7354.68 551
7355.49 575
7356.30 529
7357.11 516
7357.92 606
7358.72 562
7359.53 586
7360.34 555
7361.15 526
7361.96 502
7362.77 538
7363.58 535
7364.39 544
7365.20 551
7366.01 533
7366.82 554
7367.63 567
7368.44 559
7369.25 526
7370.06 503
7370.87 461
7371.68 539
7372.49 573
7373.30 589
7374.11 511
7374.93 502
7375.74 514
7376.55 573
7377.36 580
7378.17 541
7378.98 596
7379.79 516
7380.60 529
7381.41 526
7382.22 532
7383.03 510
7383.84 528
7384.65 530
7385.46 548
7386.28 546
7387.09 543
7387.90 539
7388.71 508
7389.52 567
7390.33 549
7391.14 528
7391.95 551
7392.77 610
7393.58 575
7394.39 504
7395.20 535
7396.01 508
7396.82 471
7397.64 505
7398.45 451
7399.26 499
7400.07 485
7400.88 480
7401.69 519
7402.51 524
7403.32 491
7404.13 512
7404.94 464
7405.76 520
7406.57 514
7407.38 512
7408.19 510
7409.00 444
7409.82 476
7410.63 484
7411.44 494
7412.25 449
7413.07 470
7413.88 490
7414.69 411
7415.50 515
7416.32 527
7417.13 441
7417.94 392
7418.76 394
7419.57 449
7420.38 447
7421.19 488
7422.01 473
7422.82 425
7423.63 495
7424.45 526
7425.26 486
7426.07 428
7426.89 455
7427.70 440
7428.51 368
7429.33 414
7430.14 473
7430.95 496
7431.77 503
7432.58 540
7433.39 491
7434.21 461
7435.02 468
7435.84 528
7436.65 510
7437.46 501
7438.28 537
7439.09 480
7439.91 426
7440.72 481
7441.53 532
7442.35 472
7443.16 507
7443.98 550
7444.79 578
7445.60 515
7446.42 495
7447.23 516
7448.05 516
7448.86 490
7449.68 500
7450.49 504
7451.31 519
7452.12 511
7452.94 549
7453.75 547
7454.57 578
7455.38 506
7456.20 543
7457.01 506
7457.83 521
7458.64 533
7459.46 513
7460.27 524
7461.09 515
7461.90 644
7462.72 625
7463.53 683
7464.35 648
7465.16 590
7465.98 594
7466.79 521
7467.61 536
7468.42 534
7469.24 581
7470.06 606
7470.87 556
7471.69 522
7472.50 476
7473.32 553
7474.13 554
7474.95 508
7475.77 602
7476.58 523
7477.40 529
7478.21 574
7479.03 557
7479.85 642
7480.66 593
7481.48 573
7482.30 530
7483.11 561
7483.93 518
7484.75 538
7485.56 517
7486.38 528
7487.20 524
7488.01 497
7488.83 466
7489.65 534
7490.46 526
7491.28 509
7492.10 484
7492.91 449
7493.73 487
7494.55 480
7495.36 524
7496.18 517
7497.00 451
7497.82 490
7498.63 496
7499.45 444
7500.27 518
7501.08 429
7501.90 463
7502.72 500
7503.54 490
7504.35 468
7505.17 481
7505.99 454
7506.81 478
7507.62 432
7508.44 484
7509.26 448
7510.08 460
7510.90 498
7511.71 433
7512.53 430
7513.35 439
7514.17 430
7514.99 425
7515.80 396
7516.62 458
7517.44 473
7518.26 461
7519.08 463
7519.90 420
7520.71 517
7521.53 503
7522.35 479
7523.17 446
7523.99 457
7524.81 460
7525.63 430
7526.45 423
7527.26 449
7528.08 460
7528.90 484
7529.72 427
7530.54 435
7531.36 447
7532.18 495
7533.00 473
7533.82 491
7534.64 498
7535.45 493
7536.27 488
7537.09 448
7537.91 477
7538.73 439
7539.55 484
7540.37 477
7541.19 466
7542.01 457
7542.83 449
7543.65 470
7544.47 463
7545.29 437
7546.11 511
7546.93 445
7547.75 509
7548.57 516
7549.39 513
7550.21 465
7551.03 460
7551.85 491
7552.67 470
7553.49 474
7554.31 483
7555.13 507
7555.95 526
7556.77 494
7557.59 557
7558.41 579
7559.23 601
7560.05 574
7560.87 527
7561.69 570
7562.51 560
7563.34 576
7564.16 591
7564.98 588
7565.80 550
7566.62 554
7567.44 538
7568.26 507
7569.08 523
7569.90 576
7570.72 507
7571.55 513
7572.37 526
7573.19 596
7574.01 541
7574.83 569
7575.65 607
7576.47 548
7577.30 553
7578.12 556
7578.94 502
7579.76 552
7580.58 567
7581.40 645
7582.23 597
7583.05 584
7583.87 589
7584.69 609
7585.51 651
7586.33 677
7587.16 658
7587.98 629
7588.80 715
7589.62 740
7590.45 669
7591.27 670
7592.09 692
7592.91 661
7593.74 685
7594.56 745
7595.38 750
7596.20 622
7597.03 647
7597.85 732
7598.67 828
7599.49 773
7600.32 792
7601.14 861
7601.96 938
7602.78 1063
7603.61 1134
7604.43 1259
7605.25 1247
7606.08 1251
7606.90 1155
7607.72 1074
7608.55 977
7609.37 990
7610.19 933
7611.02 842
7611.84 768
7612.66 809
7613.49 899
7614.31 1002
7615.13 1051
7615.96 1125
7616.78 1257
7617.60 1400
7618.43 1430
7619.25 1513
7620.08 1429
7620.90 1227
7621.72 1109
7622.55 977
7623.37 1026
7624.20 877
7625.02 873
7625.84 933
7626.67 863
7627.49 992
7628.32 1039
7629.14 1241
7629.97 1331
7630.79 1461
7631.61 1438
7632.44 1464
7633.26 1397
7634.09 1375
7634.91 1272
7635.74 1110
7636.56 930
7637.39 998
7638.21 892
7639.04 798
7639.86 786
7640.69 755
7641.51 688
7642.34 613
7643.16 631
7643.99 644
7644.81 685
7645.64 693
7646.46 615
7647.29 532
7648.11 589
7648.94 611
7649.76 534
7650.59 589
7651.42 642
7652.24 617
7653.07 585
7653.89 578
7654.72 656
7655.54 589
7656.37 554
7657.20 591
7658.02 551
7658.85 541
7659.67 541
7660.50 520
7661.33 564
7662.15 576
7662.98 594
7663.80 615
7664.63 596
7665.46 592
7666.28 581
7667.11 591
7667.94 593
7668.76 617
7669.59 620
7670.42 541
7671.24 573
7672.07 582
7672.90 575
7673.72 567
7674.55 532
7675.38 518
7676.20 506
7677.03 580
7677.86 563
7678.68 579
7679.51 642
7680.34 662
7681.16 646
7681.99 650
7682.82 658
7683.65 671
7684.47 698
7685.30 742
7686.13 712
7686.96 681
7687.78 666
7688.61 671
7689.44 614
7690.27 611
7691.09 639
7691.92 704
7692.75 604
7693.58 659
7694.41 609
7695.23 697
7696.06 749
7696.89 752
7697.72 866
7698.55 934
7699.37 966
7700.20 858
7701.03 758
7701.86 702
7702.69 685
7703.51 679
7704.34 630
7705.17 598
7706.00 613
7706.83 596
7707.66 551
7708.49 560
7709.31 542
7710.14 584
7710.97 621
7711.80 532
7712.63 498
7713.46 511
7714.29 530
7715.12 561
7715.95 591
7716.77 535
7717.60 541
7718.43 544
7719.26 552
7720.09 492
7720.92 478
7721.75 437
7722.58 509
7723.41 509
7724.24 480
7725.07 509
7725.90 478
7726.73 513
7727.56 518
7728.39 479
7729.22 488
7730.05 467
7730.88 433
7731.71 458
7732.54 459
7733.37 427
7734.20 493
7735.03 474
7735.86 470
7736.69 468
7737.52 481
7738.35 516
7739.18 492
7740.01 446
7740.84 440
7741.67 422
7742.50 425
7743.33 468
7744.16 447
7744.99 494
7745.82 514
7746.65 547
7747.48 518
7748.31 471
7749.14 521
7749.97 470
7750.81 495
7751.64 472
7752.47 473
7753.30 466
7754.13 476
7754.96 467
7755.79 425
7756.62 469
7757.45 559
7758.29 487
7759.12 496
7759.95 463
7760.78 442
7761.61 504
7762.44 480
7763.27 524
7764.11 468
7764.94 448
7765.77 471
7766.60 495
7767.43 413
7768.26 434
7769.10 456
7769.93 515
7770.76 515
7771.59 448
7772.42 434
7773.26 406
7774.09 421
7774.92 474
7775.75 501
7776.59 493
7777.42 465
7778.25 536
7779.08 528
7779.92 474
7780.75 472
7781.58 463
7782.41 468
7783.25 474
7784.08 485
7784.91 501
7785.74 516
7786.58 472
7787.41 534
7788.24 524
7789.08 477
7789.91 469
7790.74 546
7791.57 526
7792.41 541
7793.24 516
7794.07 583
7794.91 552
7795.74 529
7796.57 490
7797.41 484
7798.24 553
7799.07 558
7799.91 553
7800.74 568
7801.58 483
7802.41 481
7803.24 591
7804.08 672
7804.91 645
7805.74 694
7806.58 597
7807.41 619
7808.25 674
7809.08 635
7809.91 665
7810.75 731
7811.58 681
7812.42 785
7813.25 818
7814.09 794
7814.92 856
7815.75 852
7816.59 904
7817.42 907
7818.26 909
7819.09 847
7819.93 843
7820.76 827
7821.60 773
7822.43 725
7823.27 709
7824.10 874
7824.94 991
7825.77 974
7826.61 1027
7827.44 1093
7828.28 1083
7829.11 1081
7829.95 998
7830.78 944
7831.62 946
7832.45 929
7833.29 975
7834.12 967
7834.96 991
7835.79 1022
7836.63 908
7837.46 874
7838.30 794
7839.14 770
7839.97 773
7840.81 695
7841.64 702
7842.48 619
7843.31 699
7844.15 723
7844.99 738
7845.82 734
7846.66 716
7847.49 673
7848.33 647
7849.17 682
7850.00 734
7850.84 681
7851.68 596
7852.51 686
7853.35 647
7854.18 706
7855.02 819
7855.86 796
7856.69 916
7857.53 990
7858.37 1097
7859.20 1109
7860.04 1123
7860.88 921
7861.71 949
7862.55 913
7863.39 813
7864.23 838
7865.06 789
7865.90 753
7866.74 742
7867.57 718
7868.41 819
7869.25 818
7870.09 911
7870.92 856
7871.76 895
7872.60 877
7873.44 901
7874.27 959
7875.11 1042
7875.95 1137
7876.79 1196
7877.62 1336
7878.46 1360
7879.30 1296
7880.14 1183
7880.97 1082
7881.81 984
7882.65 920
7883.49 898
7884.33 886
7885.16 870
7886.00 800
7886.84 842
7887.68 976
7888.52 887
7889.36 812
7890.19 873
7891.03 891
7891.87 934
7892.71 860
7893.55 903
7894.39 805
7895.23 724
7896.06 794
7896.90 791
7897.74 785
7898.58 687
7899.42 681
7900.26 733
7901.10 667
7901.94 647
7902.77 703
7903.61 699
7904.45 626
7905.29 651
7906.13 581
7906.97 658
7907.81 673
7908.65 654
7909.49 579
7910.33 559
7911.17 581
7912.01 649
7912.85 637
7913.69 600
7914.53 652
7915.37 710
7916.21 793
7917.05 824
7917.89 945
7918.73 986
7919.57 943
7920.41 985
7921.25 986
7922.09 892
7922.93 821
7923.77 751
7924.61 659
7925.45 597
7926.29 640
7927.13 647
7927.97 599
7928.81 614
7929.65 673
7930.49 581
7931.33 620
7932.17 566
7933.01 629
7933.85 588
7934.69 568
7935.53 516
7936.37 587
7937.21 602
7938.05 613
7938.90 554
7939.74 598
7940.58 562
7941.42 576
7942.26 572
7943.10 594
7943.94 630
7944.78 663
7945.63 748
7946.47 750
7947.31 706
7948.15 701
7948.99 719
7949.83 695
7950.67 749
7951.52 810
7952.36 875
7953.20 900
7954.04 919
7954.88 990
7955.72 1030
7956.57 891
7957.41 859
7958.25 794
7959.09 885
7959.93 831
7960.78 796
7961.62 830
7962.46 930
7963.30 939
7964.15 980
7964.99 1057
7965.83 1119
7966.67 1292
7967.52 1286
7968.36 1290
7969.20 1213
7970.04 1172
7970.89 1076
7971.73 865
7972.57 786
7973.41 768
7974.26 723
7975.10 755
7975.94 689
7976.79 686
7977.63 681
7978.47 605
7979.31 596
7980.16 572
7981.00 621
7981.84 642
7982.69 647
7983.53 606
7984.37 604
7985.22 633
7986.06 645
7986.90 558
7987.75 555
7988.59 572
7989.44 616
7990.28 566
7991.12 550
7991.97 574
7992.81 469
7993.65 495
7994.50 574
7995.34 642
7996.19 509
7997.03 545
7997.87 573
7998.72 543
7999.56 478
8000.41 511
8001.25 519
8002.10 503
8002.94 444
8003.78 508
8004.63 499
8005.47 466
8006.32 539
8007.16 489
8008.01 475
8008.85 478
8009.70 505
8010.54 427
8011.39 405
8012.23 481
8013.08 479
8013.92 422
8014.77 442
8015.61 397
8016.46 480
8017.30 464
8018.15 440
8018.99 473
8019.84 476
8020.68 500
8021.53 445
8022.37 406
8023.22 420
8024.06 450
8024.91 467
8025.75 424
8026.60 452
8027.45 412
8028.29 436
8029.14 468
8029.98 451
8030.83 458
8031.67 477
8032.52 488
8033.37 440
8034.21 444
8035.06 402
8035.90 463
8036.75 434
8037.60 448
8038.44 427
8039.29 472
8040.14 450
8040.98 418
8041.83 384
8042.68 410
8043.52 487
8044.37 473
8045.21 470
8046.06 414
8046.91 393
8047.75 394
8048.60 422
8049.45 415
8050.30 445
8051.14 464
8051.99 431
8052.84 411
8053.68 446
8054.53 411
8055.38 444
8056.22 462
8057.07 421
8057.92 421
8058.77 446
8059.61 450
8060.46 456
8061.31 455
8062.16 421
8063.00 336
8063.85 393
8064.70 419
8065.55 450
8066.39 403
8067.24 379
8068.09 450
8068.94 416
8069.79 395
8070.63 328
8071.48 412
8072.33 383
8073.18 416
8074.03 409
8074.87 402
8075.72 419
8076.57 375
8077.42 365
8078.27 394
8079.12 398
8079.96 395
8080.81 409
8081.66 352
8082.51 363
8083.36 388
8084.21 384
8085.06 373
8085.90 371
8086.75 425
8087.60 382
8088.45 361
8089.30 349
8090.15 404
8091.00 380
8091.85 425
8092.70 438
8093.54 383
8094.39 398
8095.24 442
8096.09 448
8096.94 432
8097.79 413
8098.64 402
8099.49 408
8100.34 389
8101.19 380
8102.04 372
8102.89 393
8103.74 405
8104.59 406
8105.44 358
8106.29 382
8107.14 384
8107.99 372
8108.84 374
8109.69 379
8110.54 401
8111.39 391
8112.24 356
8113.09 349
8113.94 421
8114.79 362
8115.64 413
8116.49 414
8117.34 419
8118.19 418
8119.04 396
8119.89 395
8120.74 429
8121.59 429
8122.44 430
8123.29 397
8124.14 428
8124.99 414
8125.84 405
8126.70 425
8127.55 447
8128.40 431
8129.25 412
8130.10 427
8130.95 442
8131.80 455
8132.65 433
8133.50 393
8134.36 437
8135.21 445
8136.06 398
8136.91 397
8137.76 398
8138.61 454
8139.46 438
8140.32 422
8141.17 371
8142.02 436
8142.87 466
8143.72 494
8144.57 458
8145.43 457
8146.28 489
8147.13 516
8147.98 513
8148.83 537
8149.69 487
8150.54 506
8151.39 574
8152.24 550
8153.10 728
8153.95 721
8154.80 790
8155.65 780
8156.50 676
8157.36 604
8158.21 576
8159.06 513
8159.92 500
8160.77 518
8161.62 505
8162.47 477
8163.33 414
8164.18 463
8165.03 442
8165.88 429
8166.74 425
8167.59 533
8168.44 454
8169.30 416
8170.15 454
8171.00 426
8171.86 426
8172.71 363
8173.56 391
8174.42 489
8175.27 413
8176.12 363
8176.98 398
8177.83 373
8178.68 396
8179.54 417
8180.39 417
8181.25 397
8182.10 413
8182.95 395
8183.81 381
8184.66 379
8185.51 387
8186.37 354
8187.22 357
8188.08 345
8188.93 370
8189.79 412
8190.64 396
8191.49 370
8192.35 338
8193.20 355
8194.06 344
8194.91 369
8195.77 389
8196.62 383
8197.47 363
8198.33 411
8199.18 365
8200.04 363
8200.89 343
8201.75 333
8202.60 336
8203.46 388
8204.31 370
8205.17 380
8206.02 412
8206.88 416
8207.73 376
8208.59 397
8209.44 380
8210.30 400
8211.15 397
8212.01 377
8212.87 382
8213.72 371
8214.58 362
8215.43 376
8216.29 379
8217.14 369
8218.00 338
8218.85 349
8219.71 355
8220.57 365
8221.42 341
8222.28 393
8223.13 370
8223.99 354
8224.85 345
8225.70 370
8226.56 364
8227.41 349
8228.27 375
8229.13 353
8229.98 355
8230.84 387
8231.70 429
8232.55 411
8233.41 377
8234.26 380
8235.12 351
8235.98 337
8236.83 341
8237.69 308
8238.55 378
8239.40 387
8240.26 370
8241.12 381
8241.98 378
8242.83 317
8243.69 377
8244.55 336
8245.40 328
8246.26 435
8247.12 343
8247.98 393
8248.83 404
8249.69 387
8250.55 354
8251.40 349
8252.26 337
8253.12 335
8253.98 346
8254.83 365
8255.69 396
8256.55 331
8257.41 341
8258.27 366
8259.12 372
8259.98 400
8260.84 349
8261.70 319
8262.55 394
8263.41 352
8264.27 343
8265.13 377
8265.99 399
8266.85 412
8267.70 326
8268.56 424
8269.42 388
8270.28 368
8271.14 403
8272.00 397
8272.85 366
8273.71 363
8274.57 380
8275.43 451
8276.29 415
8277.15 359
8278.01 366
8278.87 411
8279.72 428
8280.58 406
8281.44 457
8282.30 469
8283.16 462
8284.02 413
8284.88 434
8285.74 486
8286.60 441
8287.46 438
8288.32 443
8289.17 470
8290.03 471
8290.89 539
8291.75 636
8292.61 724
8293.47 684
8294.33 625
8295.19 619
8296.05 589
8296.91 580
8297.77 599
8298.63 561
8299.49 472
8300.35 512
8301.21 510
8302.07 460
8302.93 419
8303.79 392
8304.65 393
8305.51 429
8306.37 430
8307.23 442
8308.09 455
8308.95 445
8309.81 426
8310.67 384
8311.53 407
8312.39 439
8313.26 438
8314.12 445
8314.98 456
8315.84 426
8316.70 474
8317.56 426
8318.42 440
8319.28 492
8320.14 493
8321.00 430
8321.86 417
8322.73 398
8323.59 373
8324.45 427
8325.31 408
8326.17 331
8327.03 337
8327.89 374
8328.75 334
8329.62 380
8330.48 366
8331.34 360
8332.20 370
8333.06 399
8333.92 393
8334.79 352
8335.65 358
8336.51 358
8337.37 391
8338.23 391
8339.09 374
8339.96 381
8340.82 391
8341.68 404
8342.54 415
8343.41 403
8344.27 387
8345.13 415
8345.99 470
8346.85 408
8347.72 415
8348.58 379
8349.44 403
8350.30 427
8351.17 359
8352.03 393
8352.89 425
8353.76 423
8354.62 395
8355.48 377
8356.34 356
8357.21 405
8358.07 382
8358.93 400
8359.80 387
8360.66 417
8361.52 424
8362.38 378
8363.25 399
8364.11 388
8364.97 382
8365.84 376
8366.70 397
8367.56 380
8368.43 404
8369.29 400
8370.16 403
8371.02 374
8371.88 437
8372.75 423
8373.61 391
8374.47 385
8375.34 411
8376.20 414
8377.07 346
8377.93 351
8378.79 362
8379.66 390
8380.52 443
8381.39 415
8382.25 407
8383.11 412
8383.98 412
8384.84 411
8385.71 419
8386.57 461
8387.44 431
8388.30 440
8389.17 411
8390.03 399
8390.89 380
8391.76 387
8392.62 452
8393.49 410
8394.35 447
8395.22 415
8396.08 406
8396.95 400
8397.81 385
8398.68 370
8399.54 411
8400.41 408
8401.27 433
8402.14 411
8403.00 399
8403.87 399
8404.74 450
8405.60 412
8406.47 412
8407.33 488
8408.20 438
8409.06 480
8409.93 439
8410.79 427
8411.66 461
8412.53 429
8413.39 462
8414.26 451
8415.12 494
8415.99 479
8416.86 432
8417.72 437
8418.59 484
8419.45 550
8420.32 486
8421.19 477
8422.05 545
8422.92 542
8423.78 558
8424.65 581
8425.52 544
8426.38 509
8427.25 563
8428.12 570
8428.98 554
8429.85 536
8430.72 514
8431.58 603
8432.45 635
8433.32 602
8434.18 583
8435.05 609
8435.92 641
8436.79 670
8437.65 687
8438.52 702
8439.39 797
8440.25 789
8441.12 907
8441.99 1064
8442.86 1059
8443.72 1052
8444.59 1121
8445.46 1015
8446.33 923
8447.19 859
8448.06 875
8448.93 833
8449.80 878
8450.66 879
8451.53 838
8452.40 872
8453.27 754
8454.14 897
8455.00 883
8455.87 982
8456.74 918
8457.61 877
8458.48 878
8459.34 896
8460.21 898
8461.08 886
8461.95 855
8462.82 870
8463.69 896
8464.55 946
8465.42 1064
8466.29 1310
8467.16 1637
8468.03 2008
8468.90 2621
8469.77 2866
8470.63 2951
8471.50 2793
8472.37 2656
8473.24 2338
8474.11 2040
8474.98 1727
8475.85 1426
8476.72 1161
8477.59 978
8478.45 930
8479.32 912
8480.19 748
8481.06 766
8481.93 691
8482.80 631
8483.67 605
8484.54 701
8485.41 650
8486.28 623
8487.15 643
8488.02 641
8488.89 642
8489.76 618
8490.63 585
8491.50 538
8492.37 540
8493.24 540
8494.11 602
8494.98 615
8495.85 522
8496.72 583
8497.59 620
8498.46 640
8499.33 597
8500.20 593
8501.07 642
8501.94 591
8502.81 642
8503.68 669
8504.55 721
8505.42 713
8506.29 733
8507.16 743
8508.03 745
8508.90 777
8509.77 735
8510.65 731
8511.52 668
8512.39 706
8513.26 597
8514.13 611
8515.00 592
8515.87 591
8516.74 630
8517.61 562
8518.48 565
8519.36 611
8520.23 532
8521.10 569
8521.97 552
8522.84 562
8523.71 552
8524.58 553
8525.46 586
8526.33 596
8527.20 591
8528.07 668
8528.94 673
8529.81 664
8530.69 642
8531.56 654
8532.43 605
8533.30 604
8534.17 636
8535.05 665
8535.92 720
8536.79 701
8537.66 739
8538.54 694
8539.41 702
8540.28 686
8541.15 646
8542.02 642
8542.90 679
8543.77 631
8544.64 686
8545.51 676
8546.39 684
8547.26 642
8548.13 692
8549.01 708
8549.88 676
8550.75 801
8551.62 973
8552.50 1025
8553.37 1084
8554.24 1144
8555.12 1184
8555.99 1143
8556.86 1014
8557.74 980
8558.61 839
8559.48 722
8560.36 663
8561.23 673
8562.10 623
8562.98 583
8563.85 519
8564.72 573
8565.60 564
8566.47 541
8567.34 564
8568.22 561
8569.09 595
8569.97 591
8570.84 556
8571.71 614
8572.59 567
8573.46 524
8574.34 477
8575.21 535
8576.08 526
8576.96 507
8577.83 496
8578.71 467
8579.58 509
8580.46 502
8581.33 498
8582.20 450
8583.08 529
8583.95 538
8584.83 522
8585.70 495
8586.58 499
8587.45 452
8588.33 512
8589.20 508
8590.08 499
8590.95 516
8591.83 525
8592.70 524
8593.58 549
8594.45 600
8595.33 574
8596.20 637
8597.08 564
8597.95 563
8598.83 538
8599.70 535
8600.58 566
8601.45 537
8602.33 487
8603.21 508
8604.08 477
8604.96 568
8605.83 554
8606.71 518
8607.58 561
8608.46 545
8609.34 559
8610.21 551
8611.09 631
8611.96 609
8612.84 587
8613.72 559
8614.59 568
8615.47 536
8616.34 625
8617.22 563
8618.10 573
8618.97 604
8619.85 651
8620.73 691
8621.60 648
8622.48 593
8623.36 605
8624.23 663
8625.11 588
8625.99 607
8626.86 558
8627.74 605
8628.62 661
8629.49 587
8630.37 669
8631.25 695
8632.12 704
8633.00 748
8633.88 729
8634.76 733
8635.63 695
8636.51 735
8637.39 699
8638.26 715
8639.14 746
8640.02 743
8640.90 801
8641.77 790
8642.65 823
8643.53 796
8644.41 803
8645.28 805
8646.16 803
8647.04 815
8647.92 868
8648.80 849
8649.67 844
8650.55 870
8651.43 861
8652.31 954
8653.19 987
8654.06 948
8654.94 905
8655.82 905
8656.70 924
8657.58 910
8658.46 921
8659.33 977
8660.21 991
8661.09 946
8661.97 938
8662.85 916
8663.73 897
8664.61 899
8665.48 960
8666.36 954
8667.24 990
8668.12 1050
8669.00 1103
8669.88 1213
8670.76 1423
8671.64 1702
8672.52 1959
8673.40 2288
8674.27 2422
8675.15 2450
8676.03 2323
8676.91 2324
8677.79 2222
8678.67 1923
8679.55 1646
8680.43 1585
8681.31 1395
8682.19 1213
8683.07 1172
8683.95 1164
8684.83 1152
8685.71 1189
8686.59 1235
8687.47 1482
8688.35 1806
8689.23 2197
8690.11 2781
8690.99 3138
8691.87 3449
8692.75 3877
8693.63 3807
8694.51 3429
8695.39 3089
8696.27 2641
8697.15 2275
8698.03 1831
8698.91 1540
8699.79 1370
8700.67 1074
8701.55 1035
8702.43 916
8703.31 868
8704.19 846
8705.07 885
8705.95 853
8706.84 774
8707.72 792
8708.60 794
8709.48 754
8710.36 732
8711.24 673
8712.12 728
8713.00 740
8713.88 675
8714.76 701
8715.65 687
8716.53 693
8717.41 649
8718.29 676
8719.17 714
8720.05 768
8720.93 713
8721.82 666
8722.70 593
8723.58 676
8724.46 656
8725.34 629
8726.22 643
8727.11 631
8727.99 692
8728.87 756
8729.75 679
8730.63 743
8731.52 728
8732.40 720
8733.28 701
8734.16 700
8735.05 695
8735.93 576
8736.81 583
8737.69 553
8738.58 631
8739.46 607
8740.34 630
8741.22 623
8742.11 659
8742.99 655
8743.87 628
8744.75 618
8745.64 581
8746.52 572
8747.40 597
8748.28 598
8749.17 602
8750.05 660
8750.93 731
8751.82 762
8752.70 655
8753.58 656
8754.47 728
8755.35 758
8756.23 733
8757.12 752
8758.00 807
8758.88 830
8759.77 796
8760.65 759
8761.53 772
8762.42 749
8763.30 796
8764.19 701
8765.07 748
8765.95 725
8766.84 714
8767.72 711
8768.60 769
8769.49 774
8770.37 800
8771.26 817
8772.14 737
8773.03 656
8773.91 663
8774.79 668
8775.68 663
8776.56 600
8777.45 577
8778.33 582
8779.22 581
8780.10 541
8780.98 557
8781.87 562
8782.75 570
8783.64 580
8784.52 570
8785.41 543
8786.29 517
8787.18 530
8788.06 490
8788.95 519
8789.83 525
8790.72 516
8791.60 566
8792.49 552
8793.37 554
8794.26 534
8795.14 566
8796.03 535
8796.92 524
8797.80 500
8798.69 509
8799.57 509
8800.46 511
8801.34 526
8802.23 584
8803.11 563
8804.00 621
8804.89 612
8805.77 514
8806.66 527
8807.54 499
8808.43 529
8809.32 495
8810.20 512
8811.09 512
8811.97 510
8812.86 500
8813.75 473
8814.63 450
8815.52 447
8816.41 486
8817.29 506
8818.18 529
8819.06 595
8819.95 606
8820.84 582
8821.72 573
8822.61 502
8823.50 544
8824.38 530
8825.27 528
8826.16 585
8827.05 545
8827.93 611
8828.82 571
8829.71 531
8830.59 540
8831.48 574
8832.37 503
8833.25 469
8834.14 464
8835.03 488
8835.92 473
8836.80 447
8837.69 515
8838.58 456
8839.47 416
8840.35 451
8841.24 455
8842.13 491
8843.02 451
8843.90 448
8844.79 450
8845.68 458
8846.57 440
8847.46 453
8848.34 494
8849.23 450
8850.12 405
8851.01 451
8851.90 456
8852.78 360
8853.67 370
8854.56 399
8855.45 411
8856.34 367
8857.23 365
8858.12 387
8859.00 384
8859.89 407
8860.78 417
8861.67 402
8862.56 398
8863.45 402
8864.34 413
8865.22 441
8866.11 445
8867.00 397
8867.89 388
8868.78 388
8869.67 404
8870.56 367
8871.45 392
8872.34 355
8873.23 378
8874.12 371
8875.00 347
8875.89 367
8876.78 391
8877.67 392
8878.56 409
8879.45 364
8880.34 352
8881.23 415
8882.12 430
8883.01 435
8883.90 430
8884.79 457
8885.68 424
8886.57 444
8887.46 391
8888.35 378
8889.24 388
8890.13 371
8891.02 344
8891.91 331
8892.80 341
8893.69 317
8894.58 337
8895.47 346
8896.36 338
8897.25 358
8898.14 390
8899.03 370
8899.92 370
8900.81 338
8901.71 329
8902.60 333
8903.49 401
8904.38 350
8905.27 361
8906.16 352
8907.05 361
8907.94 396
8908.83 398
8909.72 354
8910.61 334
8911.51 354
8912.40 356
8913.29 315
8914.18 331
8915.07 360
8915.96 330
8916.85 349
8917.75 330
8918.64 345
8919.53 387
8920.42 345
8921.31 302
8922.20 325
8923.09 342
8923.99 333
8924.88 328
8925.77 322
8926.66 295
8927.55 305
8928.45 318
8929.34 302
8930.23 297
8931.12 346
8932.01 342
8932.91 267
8933.80 290
8934.69 321
8935.58 301
8936.48 354
8937.37 300
8938.26 301
8939.15 309
8940.05 319
8940.94 315
8941.83 317
8942.72 322
8943.62 305
8944.51 310
8945.40 300
8946.30 265
8947.19 313
8948.08 312
8948.97 302
8949.87 326
8950.76 298
8951.65 301
8952.55 302
8953.44 296
8954.33 271
8955.23 307
8956.12 312
8957.01 303
8957.91 335
8958.80 334
8959.69 319
8960.59 308
8961.48 315
8962.38 328
8963.27 315
8964.16 353
8965.06 363
8965.95 378
8966.85 352
8967.74 364
8968.63 332
8969.53 329
8970.42 312
8971.32 292
8972.21 288
8973.10 284
8974.00 294
8974.89 265
8975.79 287
8976.68 322
8977.58 284
8978.47 319
8979.36 329
8980.26 314
8981.15 324
8982.05 273
8982.94 337
8983.84 332
8984.73 310
8985.63 319
8986.52 295
8987.42 295
8988.31 305
8989.21 309
8990.10 306
8991.00 317
8991.89 328
8992.79 273
8993.68 289
8994.58 312
8995.47 275
8996.37 287
8997.27 299
8998.16 308
8999.06 280
8999.95 308
9000.85 281
9001.74 284
9002.64 315
9003.53 315
9004.43 313
9005.33 317
9006.22 282
9007.12 254
9008.01 319
9008.91 325
9009.81 299
9010.70 280
9011.60 284
9012.49 332
9013.39 292
9014.29 321
9015.18 301
9016.08 281
9016.98 302
9017.87 264
9018.77 329
9019.67 312
9020.56 306
9021.46 350
9022.36 291
9023.25 300
9024.15 313
9025.05 273
9025.94 273
9026.84 251
9027.74 297
9028.63 278
9029.53 274
9030.43 271
9031.33 283
9032.22 314
9033.12 278
9034.02 320
9034.91 302
9035.81 322
9036.71 306
9037.61 285
9038.50 286
9039.40 287
9040.30 302
9041.20 252
9042.10 315
9042.99 326
9043.89 341
9044.79 293
9045.69 324
9046.58 336
9047.48 320
9048.38 330
9049.28 341
9050.18 333
9051.07 340
9051.97 337
9052.87 351
9053.77 334
9054.67 376
9055.57 329
9056.46 360
9057.36 311
9058.26 360
9059.16 324
9060.06 302
9060.96 341
9061.86 333
9062.75 308
9063.65 298
9064.55 309
9065.45 325
9066.35 298
9067.25 337
9068.15 296
9069.05 314
9069.95 360
9070.84 358
9071.74 380
9072.64 341
9073.54 309
9074.44 347
9075.34 335
9076.24 341
9077.14 310
9078.04 320
9078.94 346
9079.84 295
9080.74 265
9081.64 335
9082.54 356
9083.44 384
9084.34 384
9085.24 347
9086.14 369
9087.04 403
9087.94 397
9088.84 362
9089.74 393
9090.64 425
9091.54 415
9092.44 406
9093.34 403
9094.24 410
9095.14 421
9096.04 378
9096.94 387
9097.84 362
9098.74 368
9099.64 326
9100.54 343
9101.44 326
9102.34 294
9103.24 344
9104.14 327
9105.04 350
9105.95 330
9106.85 319
9107.75 330
9108.65 362
9109.55 325
9110.45 308
9111.35 293
9112.25 305
9113.15 339
9114.06 313
9114.96 293
9115.86 265
9116.76 281
9117.66 295
9118.56 290
9119.46 308
9120.37 296
9121.27 278
9122.17 273
9123.07 297
9123.97 289
9124.87 282
9125.78 263
9126.68 314
9127.58 310
9128.48 298
9129.38 284
9130.29 331
9131.19 283
9132.09 319
9132.99 313
9133.89 288
9134.80 264
9135.70 281
9136.60 272
9137.50 227
9138.41 261
9139.31 314
9140.21 301
9141.11 313
9142.02 320
9142.92 280
9143.82 283
9144.72 273
9145.63 281
9146.53 289
9147.43 288
9148.34 320
9149.24 316
9150.14 332
9151.05 332
9151.95 278
9152.85 311
9153.76 337
9154.66 291
9155.56 326
9156.47 301
9157.37 294
9158.27 287
9159.18 314
9160.08 319
9160.98 339
9161.89 271
9162.79 296
9163.69 284
9164.60 257
9165.50 270
9166.41 308
9167.31 309
9168.21 293
9169.12 287
9170.02 339
9170.93 273
9171.83 303
9172.73 281
9173.64 298
9174.54 334
9175.45 294
9176.35 280
9177.25 291
9178.16 266
9179.06 243
9179.97 282
9180.87 280
9181.78 262
9182.68 255
9183.59 246
9184.49 270
9185.40 220
9186.30 261
9187.21 326
9188.11 283
9189.02 275
9189.92 329
9190.83 290
9191.73 295
9192.64 291
9193.54 274
9194.45 291
9195.35 276
9196.26 261
9197.16 285
9198.07 321
9198.97 315
9199.88 286
9200.78 332
9201.69 296
9202.60 254
9203.50 276
9204.41 310
9205.31 272
9206.22 303
9207.13 279
9208.03 271
9208.94 268
9209.84 322
9210.75 289
9211.66 256
9212.56 285
9213.47 290
9214.37 276
9215.28 310
9216.19 271
9217.09 310
9218.00 307
9218.91 249
9219.81 280
9220.72 274
9221.63 299
9222.53 277
9223.44 276
9224.35 264
9225.25 311
9226.16 292
9227.07 290
9227.97 326
9228.88 306
9229.79 274
9230.69 280
9231.60 301
9232.51 277
9233.41 261
9234.32 268
9235.23 262
9236.14 236
9237.04 294
9237.95 305
9238.86 254
9239.77 246
9240.67 250
9241.58 266
9242.49 278
9243.40 300
9244.30 291
9245.21 287
9246.12 265
9247.03 295
9247.94 292
9248.84 273
9249.75 257
9250.66 311
9251.57 292
9252.48 288
9253.38 291
9254.29 260
9255.20 267
9256.11 297
9257.02 255
9257.93 269
9258.83 294
9259.74 280
9260.65 251
9261.56 267
9262.47 266
9263.38 293
9264.29 289
9265.19 298
9266.10 274
9267.01 277
9267.92 270
9268.83 260
9269.74 269
9270.65 265
9271.56 269
9272.47 244
9273.37 286
9274.28 273
9275.19 247
9276.10 236
9277.01 297
9277.92 285
9278.83 262
9279.74 266
9280.65 285
9281.56 268
9282.47 267
9283.38 280
9284.29 289
9285.20 274
9286.11 267
9287.02 275
9287.93 296
9288.84 275
9289.75 298
9290.66 336
9291.57 288
9292.48 272
9293.39 275
9294.30 312
9295.21 305
9296.12 300
9297.03 293
9297.94 342
9298.85 380
9299.76 332
9300.67 332
9301.58 342
9302.49 368
9303.40 328
9304.31 340
9305.22 336
9306.13 355
9307.04 429
9307.95 414
9308.87 453
9309.78 431
9310.69 433
9311.60 392
9312.51 356
9313.42 331
9314.33 316
9315.24 307
9316.15 327
9317.07 291
9317.98 291
9318.89 323
9319.80 276
9320.71 242
9321.62 294
9322.53 289
9323.45 287
9324.36 317
9325.27 326
9326.18 291
9327.09 288
9328.00 274
9328.92 319
9329.83 318
9330.74 330
9331.65 364
9332.56 326
9333.48 348
9334.39 343
9335.30 339
9336.21 274
9337.13 300
9338.04 293
9338.95 285
9339.86 260
9340.77 326
9341.69 325
9342.60 302
9343.51 269
9344.43 267
9345.34 276
9346.25 282
9347.16 281
9348.08 316
9348.99 319
9349.90 257
9350.81 272
9351.73 280
9352.64 274
9353.55 273
9354.47 283
9355.38 269
9356.29 270
9357.21 265
9358.12 246
9359.03 311
9359.95 272
9360.86 274
9361.77 259
9362.69 289
9363.60 300
9364.51 295
9365.43 275
9366.34 273
9367.26 235
9368.17 279
9369.08 275
9370.00 216
9370.91 283
9371.82 308
9372.74 261
9373.65 306
9374.57 307
9375.48 300
9376.40 298
9377.31 282
9378.22 313
9379.14 294
9380.05 271
9380.97 279
9381.88 289
9382.80 272
9383.71 277
9384.62 283
9385.54 299
9386.45 300
9387.37 275
9388.28 276
9389.20 293
9390.11 287
9391.03 330
9391.94 360
9392.86 334
9393.77 292
9394.69 307
9395.60 347
9396.52 283
9397.43 296
9398.35 340
9399.26 318
9400.18 317
9401.10 286
9402.01 299
9402.93 321
9403.84 264
9404.76 294
9405.67 330
9406.59 299
9407.50 290
9408.42 291
9409.34 323
9410.25 323
9411.17 291
9412.08 311
9413.00 313
9413.92 340
9414.83 314
9415.75 306
9416.66 309
9417.58 315
9418.50 325
9419.41 320
9420.33 323
9421.25 323
9422.16 343
9423.08 355
9423.99 284
9424.91 314
9425.83 314
9426.74 308
9427.66 307
9428.58 297
9429.49 347
9430.41 359
9431.33 395
9432.25 340
9433.16 347
9434.08 369
9435.00 388
9435.91 328
9436.83 358
9437.75 367
9438.67 397
9439.58 389
9440.50 380
9441.42 388
9442.33 350
9443.25 353
9444.17 372
9445.09 366
9446.00 342
9446.92 382
9447.84 360
9448.76 457
9449.68 468
9450.59 566
9451.51 643
9452.43 687
9453.35 752
9454.26 720
9455.18 674
9456.10 681
9457.02 654
9457.94 534
9458.86 444
9459.77 443
9460.69 400
9461.61 374
9462.53 389
9463.45 398
9464.37 378
9465.28 413
9466.20 362
9467.12 325
9468.04 363
9468.96 353
9469.88 317
9470.80 348
9471.72 344
9472.63 364
9473.55 344
9474.47 372
9475.39 331
9476.31 377
9477.23 406
9478.15 427
9479.07 447
9479.99 433
9480.91 406
9481.83 449
9482.74 468
9483.66 409
9484.58 417
9485.50 410
9486.42 364
9487.34 313
9488.26 318
9489.18 312
9490.10 383
9491.02 330
9491.94 333
9492.86 297
9493.78 336
9494.70 364
9495.62 342
9496.54 327
9497.46 354
9498.38 324
9499.30 334
9500.22 311
9501.14 319
9502.06 293
9502.98 323
9503.90 314
9504.82 327
9505.74 357
9506.66 343
9507.59 342
9508.51 323
9509.43 285
9510.35 320
9511.27 334
9512.19 383
9513.11 363
9514.03 337
9514.95 346
9515.87 304
9516.79 322
9517.71 317
9518.64 331
9519.56 348
9520.48 336
9521.40 331
9522.32 363
9523.24 374
9524.16 359
9525.08 334
9526.01 355
9526.93 388
9527.85 379
9528.77 375
9529.69 357
9530.61 422
9531.54 447
9532.46 474
9533.38 474
9534.30 454
9535.22 435
9536.15 395
9537.07 440
9537.99 355
9538.91 400
9539.83 422
9540.76 408
9541.68 348
9542.60 355
9543.52 374
9544.45 356
9545.37 357
9546.29 351
9547.21 339
9548.14 344
9549.06 353
9549.98 389
9550.90 354
9551.83 341
9552.75 341
9553.67 357
9554.59 373
9555.52 360
9556.44 368
9557.36 390
9558.29 388
9559.21 371
9560.13 352
9561.06 322
9561.98 352
9562.90 361
9563.83 368
9564.75 323
9565.67 319
9566.60 353
9567.52 359
9568.44 351
9569.37 343
9570.29 371
9571.21 368
9572.14 379
9573.06 375
9573.98 316
9574.91 345
9575.83 395
9576.76 396
9577.68 362
9578.60 336
9579.53 331
9580.45 376
9581.38 334
9582.30 330
9583.23 332
9584.15 347
9585.07 371
9586.00 350
9586.92 377
9587.85 348
9588.77 365
9589.70 383
9590.62 349
9591.55 379
9592.47 406
9593.40 426
9594.32 363
9595.24 384
9596.17 432
9597.09 433
9598.02 411
9598.94 418
9599.87 425
9600.79 450
9601.72 456
9602.65 441
9603.57 404
9604.50 399
9605.42 410
9606.35 409
9607.27 440
9608.20 429
9609.12 429
9610.05 435
9610.97 455
9611.90 429
9612.83 449
9613.75 406
9614.68 400
9615.60 418
9616.53 429
9617.45 410
9618.38 421
9619.31 455
9620.23 437
9621.16 463
9622.08 427
9623.01 429
9623.94 465
9624.86 446
9625.79 487
9626.72 461
9627.64 463
9628.57 472
9629.50 463
9630.42 503
9631.35 529
9632.27 501
9633.20 472
9634.13 498
9635.06 473
9635.98 511
9636.91 581
9637.84 550
9638.76 515
9639.69 525
9640.62 587
9641.54 566
9642.47 604
9643.40 567
9644.33 594
9645.25 549
9646.18 586
9647.11 621
9648.03 625
9648.96 595
9649.89 610
9650.82 619
9651.74 644
9652.67 646
9653.60 652
9654.53 693
9655.46 678
9656.38 663
9657.31 667
9658.24 724
9659.17 696
9660.09 695
9661.02 772
9661.95 736
9662.88 715
9663.81 679
9664.74 749
9665.66 754
9666.59 754
9667.52 769
9668.45 809
9669.38 777
9670.31 830
9671.23 825
9672.16 855
9673.09 834
9674.02 783
9674.95 829
9675.88 805
9676.81 834
9677.73 882
9678.66 842
9679.59 842
9680.52 873
9681.45 960
9682.38 1000
9683.31 987
9684.24 1021
9685.17 1033
9686.10 1005
9687.03 971
9687.95 1043
9688.88 987
9689.81 1006
9690.74 961
9691.67 966
9692.60 1003
9693.53 1129
9694.46 1197
9695.39 1355
9696.32 1612
9697.25 1793
9698.18 2000
9699.11 1969
9700.04 2085
9700.97 1980
9701.90 1845
9702.83 1673
9703.76 1439
9704.69 1289
9705.62 1153
9706.55 1128
9707.48 1112
9708.41 1062
9709.34 1114
9710.27 1191
9711.20 1207
9712.13 1222
9713.06 1396
9713.99 1413
9714.92 1452
9715.85 1473
9716.79 1492
9717.72 1399
9718.65 1297
9719.58 1166
9720.51 1062
9721.44 1024
9722.37 924
9723.30 870
9724.23 873
9725.16 876
9726.09 935
9727.03 905
9727.96 890
9728.89 876
9729.82 954
9730.75 986
9731.68 937
9732.61 938
9733.55 1044
9734.48 971
9735.41 1029
9736.34 960
9737.27 901
9738.20 918
9739.14 825
9740.07 798
9741.00 792
9741.93 754
9742.86 716
9743.79 657
9744.73 710
9745.66 724
9746.59 661
9747.52 642
9748.46 756
9749.39 730
9750.32 687
9751.25 679
9752.18 643
9753.12 683
9754.05 696
9754.98 628
9755.91 706
9756.85 669
9757.78 687
9758.71 623
9759.65 659
9760.58 628
9761.51 627
9762.44 655
9763.38 671
9764.31 690
9765.24 694
9766.18 738
9767.11 680
9768.04 705
9768.98 706
9769.91 679
9770.84 686
9771.78 689
9772.71 692
9773.64 728
9774.58 727
9775.51 727
9776.44 781
9777.38 729
9778.31 752
9779.24 821
9780.18 793
9781.11 888
9782.05 887
9782.98 849
9783.91 820
9784.85 858
9785.78 837
9786.71 800
9787.65 785
9788.58 732
9789.52 712
9790.45 667
9791.39 677
9792.32 660
9793.25 690
9794.19 744
9795.12 779
9796.06 797
9796.99 801
9797.93 838
9798.86 853
9799.80 817
9800.73 813
9801.67 796
9802.60 713
9803.54 680
9804.47 678
9805.41 586
9806.34 614
9807.28 536
9808.21 574
9809.15 552
9810.08 573
9811.02 546
9811.95 647
9812.89 571
9813.82 543
9814.76 535
9815.69 550
9816.63 529
9817.56 556
9818.50 549
9819.43 541
9820.37 558
9821.31 575
9822.24 490
9823.18 485
9824.11 487
9825.05 512
9825.99 490
9826.92 479
9827.86 504
9828.79 505
9829.73 565
9830.67 518
9831.60 486
9832.54 519
9833.47 514
9834.41 477
9835.35 461
9836.28 440
9837.22 452
9838.16 464
9839.09 481
9840.03 480
9840.97 472
9841.90 535
9842.84 551
9843.78 472
9844.71 481
9845.65 513
9846.59 498
9847.52 478
9848.46 451
9849.40 495
9850.34 509
9851.27 457
9852.21 424
9853.15 439
9854.08 470
9855.02 489
9855.96 483
9856.90 508
9857.83 492
9858.77 476
9859.71 505
9860.65 480
9861.58 489
9862.52 490
9863.46 505
9864.40 484
9865.33 481
9866.27 497
9867.21 483
9868.15 543
9869.09 484
9870.02 496
9870.96 436
9871.90 480
9872.84 489
9873.78 446
9874.72 459
9875.65 461
9876.59 430
9877.53 469
9878.47 492
9879.41 480
9880.35 469
9881.28 477
9882.22 490
9883.16 429
9884.10 439
9885.04 447
9885.98 481
9886.92 430
9887.86 438
9888.79 473
9889.73 473
9890.67 416
9891.61 436
9892.55 480
9893.49 433
9894.43 426
9895.37 422
9896.31 465
9897.25 431
9898.19 369
9899.13 383
9900.07 438
9901.00 446
9901.94 461
9902.88 446
9903.82 453
9904.76 426
9905.70 493
9906.64 454
9907.58 440
9908.52 469
9909.46 451
9910.40 498
9911.34 482
9912.28 474
9913.22 497
9914.16 473
9915.10 450
9916.04 475
9916.98 458
9917.92 439
9918.86 481
9919.80 500
9920.74 544
9921.69 614
9922.63 689
9923.57 924
9924.51 1053
9925.45 1133
9926.39 1332
9927.33 1383
9928.27 1258
9929.21 1157
9930.15 1097
9931.09 991
9932.03 854
9932.97 740
9933.92 655
9934.86 581
9935.80 561
9936.74 541
9937.68 464
9938.62 434
9939.56 475
9940.50 447
9941.45 488
9942.39 459
9943.33 424
9944.27 472
9945.21 436
9946.15 476
9947.10 408
9948.04 459
9948.98 436
9949.92 423
9950.86 434
9951.80 394
9952.75 464
9953.69 449
9954.63 484
9955.57 500
9956.52 484
9957.46 403
9958.40 470
9959.34 497
9960.28 474
9961.23 445
9962.17 459
9963.11 457
9964.05 460
9965.00 470
9965.94 499
9966.88 448
9967.82 441
9968.77 461
9969.71 433
9970.65 423
9971.60 423
9972.54 439
9973.48 425
9974.42 509
9975.37 475
9976.31 463
9977.25 459
9978.20 430
9979.14 490
9980.08 418
9981.03 438
9981.97 419
9982.91 383
9983.86 412
9984.80 407
9985.74 397
9986.69 423
9987.63 434
9988.57 456
9989.52 470
9990.46 408
9991.41 406
9992.35 446
9993.29 394
9994.24 399
9995.18 403
9996.13 375
9997.07 405
9998.01 388
9998.96 362
9999.90 338
10000.85 336
10001.79 391
10002.74 386
10003.68 406
10004.62 420
10005.57 378
10006.51 391
10007.46 368
10008.40 406
10009.35 353
10010.29 358
10011.24 384
10012.18 351
10013.13 372
10014.07 377
10015.02 350
10015.96 364
10016.91 398
10017.85 372
10018.80 372
10019.74 390
10020.69 386
10021.63 364
10022.58 326
10023.52 394
10024.47 381
10025.41 359
10026.36 365
10027.30 346
10028.25 377
10029.19 363
10030.14 399
10031.09 358
10032.03 334
10032.98 374
10033.92 344
10034.87 326
10035.82 314
10036.76 338
10037.71 337
10038.65 336
10039.60 352
10040.55 381
10041.49 368
10042.44 362
10043.38 344
10044.33 317
10045.28 353
10046.22 330
10047.17 310
10048.12 334
10049.06 321
10050.01 324
10050.96 339
10051.90 327
10052.85 302
10053.80 334
10054.74 316
10055.69 305
10056.64 328
10057.58 339
10058.53 375
10059.48 335
10060.42 319
10061.37 310
10062.32 334
10063.27 292
10064.21 294
10065.16 294
10066.11 335
10067.06 296
10068.00 310
10068.95 336
10069.90 276
10070.85 296
10071.79 311
10072.74 324
10073.69 332
10074.64 333
10075.58 323
10076.53 335
10077.48 370
10078.43 342
10079.38 296
10080.32 311
10081.27 320
10082.22 313
10083.17 305
10084.12 337
10085.06 328
10086.01 306
10086.96 318
10087.91 308
10088.86 300
10089.81 302
10090.75 306
10091.70 300
10092.65 311
10093.60 289
10094.55 312
10095.50 318
10096.45 323
10097.40 322
10098.34 345
10099.29 338
10100.24 340
10101.19 320
10102.14 342
10103.09 314
10104.04 277
10104.99 311
10105.94 299
10106.89 303
10107.84 283
10108.78 328
10109.73 295
10110.68 299
10111.63 304
10112.58 260
10113.53 291
10114.48 301
10115.43 298
10116.38 317
10117.33 329
10118.28 307
10119.23 345
10120.18 319
10121.13 321
10122.08 313
10123.03 292
10123.98 273
10124.93 293
10125.88 288
10126.83 316
10127.78 323
10128.73 301
10129.68 255
10130.63 297
10131.58 317
10132.53 312
10133.48 323
10134.43 324
10135.38 357
10136.34 303
10137.29 355
10138.24 358
10139.19 327
10140.14 330
10141.09 327
10142.04 312
10142.99 327
10143.94 286
10144.89 306
10145.84 292
10146.80 346
10147.75 353
10148.70 407
10149.65 383
10150.60 348
10151.55 338
10152.50 292
10153.45 319
10154.41 316
10155.36 352
10156.31 322
10157.26 312
10158.21 342
10159.16 323
10160.12 360
10161.07 341
10162.02 365
10162.97 342
10163.92 388
10164.88 359
10165.83 333
10166.78 353
10167.73 318
10168.68 334
10169.64 342
10170.59 341
10171.54 324
10172.49 341
10173.45 374
10174.40 342
10175.35 374
10176.30 360
10177.26 357
10178.21 355
10179.16 326
10180.11 394
10181.07 386
10182.02 398
10182.97 399
10183.92 409
10184.88 428
10185.83 450
10186.78 462
10187.74 408
10188.69 469
10189.64 488
10190.60 458
10191.55 397
10192.50 464
10193.46 440
10194.41 427
10195.36 467
10196.32 531
10197.27 496
10198.22 486
10199.18 491
10200.13 532
10201.08 498
10202.04 530
10202.99 532
10203.95 563
10204.90 619
10205.85 617
10206.81 676
10207.76 697
10208.72 683
10209.67 634
10210.62 627
10211.58 596
10212.53 529
10213.49 483
10214.44 465
10215.40 464
10216.35 460
10217.30 463
10218.26 436
10219.21 465
10220.17 451
10221.12 479
10222.08 420
10223.03 434
10223.99 409
10224.94 387
10225.90 409
10226.85 360
10227.81 355
10228.76 383
10229.72 395
10230.67 372
10231.63 400
10232.58 507
10233.54 476
10234.49 479
10235.45 502
10236.40 486
10237.36 527
10238.31 477
10239.27 462
10240.22 482
10241.18 437
10242.14 408
10243.09 454
10244.05 350
10245.00 324
10245.96 352
10246.91 317
10247.87 306
10248.83 302
10249.78 313
10250.74 336
10251.69 338
10252.65 351
10253.61 321
10254.56 277
10255.52 349
10256.48 305
10257.43 356
10258.39 315
10259.34 297
10260.30 339
10261.26 291
10262.21 326
10263.17 334
10264.13 344
10265.08 300
10266.04 255
10267.00 287
10267.95 318
10268.91 319
10269.87 306
10270.82 279
10271.78 290
10272.74 312
10273.70 352
10274.65 272
10275.61 320
10276.57 306
10277.52 306
10278.48 309
10279.44 302
10280.40 310
10281.35 266
10282.31 288
10283.27 283
10284.23 297
10285.18 324
10286.14 312
10287.10 281
10288.06 280
10289.02 270
10289.97 290
10290.93 354
10291.89 306
10292.85 308
10293.81 295
10294.76 309
10295.72 345
10296.68 344
10297.64 276
10298.60 304
10299.55 290
10300.51 294
10301.47 291
10302.43 291
10303.39 289
10304.35 310
10305.31 301
10306.26 325
10307.22 290
10308.18 269
10309.14 266
10310.10 289
10311.06 270
10312.02 285
10312.98 274
10313.93 303
10314.89 327
10315.85 291
10316.81 293
10317.77 261
10318.73 258
10319.69 297
10320.65 294
10321.61 290
10322.57 304
10323.53 291
10324.49 295
10325.45 318
10326.40 305
10327.36 291
10328.32 310
10329.28 294
10330.24 283
10331.20 295
10332.16 265
10333.12 304
10334.08 260
10335.04 264
10336.00 260
10336.96 231
10337.92 276
10338.88 253
10339.84 306
10340.80 286
10341.76 284
10342.72 287
10343.68 302
10344.64 263
10345.61 283
10346.57 248
10347.53 275
10348.49 283
10349.45 267
10350.41 258
10351.37 285
10352.33 296
10353.29 266
10354.25 276
10355.21 280
10356.17 277
10357.13 284
10358.10 310
10359.06 275
10360.02 309
10360.98 284
10361.94 327
10362.90 288
10363.86 279
10364.82 236
10365.79 262
10366.75 246
10367.71 247
10368.67 236
10369.63 281
10370.59 259
10371.55 223
10372.52 224
10373.48 200
10374.44 275
10375.40 285
10376.36 248
10377.33 241
10378.29 294
10379.25 255
10380.21 271
10381.17 254
10382.14 257
10383.10 251
10384.06 241
10385.02 264
10385.98 243
10386.95 249
10387.91 253
10388.87 262
10389.83 247
10390.80 254
10391.76 219
10392.72 266
10393.68 263
10394.65 282
10395.61 226
10396.57 225
10397.54 227
10398.50 229
10399.46 236
10400.42 234
10401.39 261
10402.35 222
10403.31 235
10404.28 209
10405.24 253
10406.20 239
10407.17 237
10408.13 227
10409.09 267
10410.06 208
10411.02 212
10411.98 205
10412.95 234
10413.91 231
10414.88 231
10415.84 230
10416.80 236
10417.77 224
10418.73 271
10419.69 264
10420.66 242
10421.62 244
10422.59 258
10423.55 245
10424.51 214
10425.48 225
10426.44 201
10427.41 200
10428.37 219
10429.34 238
10430.30 239
10431.26 209
10432.23 236
10433.19 227
10434.16 245
10435.12 191
10436.09 255
10437.05 233
10438.02 239
10438.98 220
10439.95 250
10440.91 245
10441.88 260
10442.84 216
10443.81 208
10444.77 210
10445.74 215
10446.70 231
10447.67 225
10448.63 251
10449.60 177
10450.56 221
10451.53 222
10452.49 217
10453.46 186
10454.42 220
10455.39 224
10456.36 223
10457.32 228
10458.29 230
10459.25 195
10460.22 192
10461.18 242
10462.15 196
10463.12 225
10464.08 182
10465.05 205
10466.01 195
10466.98 201
10467.95 182
10468.91 196
10469.88 217
10470.84 201
10471.81 210
10472.78 210
10473.74 209
10474.71 181
10475.68 203
10476.64 221
10477.61 203
10478.58 226
10479.54 214
10480.51 187
10481.48 211
10482.44 171
10483.41 215
10484.38 200
10485.34 217
10486.31 205
10487.28 216
10488.25 189
10489.21 230
10490.18 190
10491.15 207
10492.11 201
10493.08 188
10494.05 215
10495.02 186
10495.98 213
10496.95 209
10497.92 233
10498.89 246
10499.85 220
10500.82 232
10501.79 248
10502.76 226
10503.72 220
10504.69 208
10505.66 195
10506.63 211
10507.60 178
10508.56 222
10509.53 235
10510.50 223
10511.47 192
10512.44 200
10513.40 186
10514.37 199
10515.34 163
10516.31 179
10517.28 197
10518.25 202
10519.22 193
10520.18 193
10521.15 228
10522.12 208
10523.09 199
10524.06 189
10525.03 197
10526.00 159
10526.96 219
10527.93 179
10528.90 195
10529.87 205
10530.84 217
10531.81 188
10532.78 204
10533.75 185
10534.72 208
10535.69 199
10536.66 222
10537.63 198
10538.59 210
10539.56 208
10540.53 211
10541.50 224
10542.47 215
10543.44 216
10544.41 185
10545.38 211
10546.35 186
10547.32 226
10548.29 186
10549.26 211
10550.23 219
10551.20 200
10552.17 192
10553.14 189
10554.11 215
10555.08 214
10556.05 195
10557.02 192
10557.99 191
10558.96 214
10559.93 205
10560.90 215
10561.87 246
10562.84 219
10563.81 206
10564.79 206
10565.76 218
10566.73 211
10567.70 197
10568.67 183
10569.64 194
10570.61 209
10571.58 217
10572.55 224
10573.52 202
10574.49 222
10575.47 215
10576.44 177
10577.41 197
10578.38 224
10579.35 255
10580.32 208
10581.29 241
10582.26 215
10583.24 222
10584.21 195
10585.18 218
10586.15 217
10587.12 234
10588.09 222
10589.07 201
10590.04 232
10591.01 226
10591.98 241
10592.95 242
10593.92 217
10594.90 247
10595.87 233
10596.84 215
10597.81 251
10598.78 215
10599.76 216
10600.73 236
10601.70 235
10602.67 214
10603.65 201
10604.62 200
10605.59 236
10606.56 209
10607.54 216
10608.51 187
10609.48 220
10610.45 228
10611.43 199
10612.40 201
10613.37 219
10614.35 228
10615.32 216
10616.29 238
10617.26 210
10618.24 237
10619.21 239
10620.18 236
10621.16 244
10622.13 216
10623.10 246
10624.08 277
10625.05 245
10626.02 240
10627.00 228
10627.97 234
10628.94 229
10629.92 242
10630.89 239
10631.87 261
10632.84 283
10633.81 272
10634.79 296
10635.76 247
10636.73 280
10637.71 335
10638.68 333
10639.66 372
10640.63 347
10641.60 313
10642.58 286
10643.55 275
10644.53 260
10645.50 271
10646.48 254
10647.45 217
10648.43 210
10649.40 219
10650.37 251
10651.35 235
10652.32 213
10653.30 215
10654.27 215
10655.25 233
10656.22 202
10657.20 188
10658.17 205
10659.15 197
10660.12 249
10661.10 235
10662.07 236
10663.05 208
10664.02 218
10665.00 260
10665.97 233
10666.95 221
10667.92 217
10668.90 247
10669.87 224
10670.85 202
10671.83 204
10672.80 202
10673.78 237
10674.75 219
10675.73 200
10676.70 216
10677.68 246
10678.66 262
10679.63 266
10680.61 233
10681.58 219
10682.56 258
10683.54 255
10684.51 234
10685.49 216
10686.46 206
10687.44 209
10688.42 239
10689.39 217
10690.37 197
10691.35 219
10692.32 238
10693.30 254
10694.28 220
10695.25 209
10696.23 222
10697.21 222
10698.18 226
10699.16 208
10700.14 182
10701.11 178
10702.09 210
10703.07 221
10704.04 239
10705.02 247
10706.00 229
10706.97 254
10707.95 228
10708.93 205
10709.91 231
10710.88 233
10711.86 237
10712.84 219
10713.82 228
10714.79 267
10715.77 256
10716.75 252
10717.73 265
10718.70 228
10719.68 197
10720.66 240
10721.64 233
10722.61 232
10723.59 213
10724.57 216
10725.55 226
10726.53 246
10727.50 224
10728.48 207
10729.46 236
10730.44 198
10731.42 211
10732.40 219
10733.37 223
10734.35 236
10735.33 222
10736.31 230
10737.29 201
10738.27 205
10739.25 216
10740.22 220
10741.20 236
10742.18 198
10743.16 193
10744.14 235
10745.12 225
10746.10 216
10747.08 252
10748.05 265
10749.03 243
10750.01 213
10750.99 232
10751.97 212
10752.95 218
10753.93 221
10754.91 217
10755.89 192
10756.87 202
10757.85 220
10758.83 223
10759.81 234
10760.79 226
10761.77 216
10762.75 256
10763.73 242
10764.71 259
10765.68 270
10766.66 277
10767.64 231
10768.62 200
10769.60 244
10770.58 229
10771.56 231
10772.54 219
10773.53 240
10774.51 271
10775.49 253
10776.47 267
10777.45 247
10778.43 245
10779.41 257
10780.39 269
10781.37 281
10782.35 239
10783.33 226
10784.31 295
10785.29 253
10786.27 253
10787.25 253
10788.23 245
10789.21 273
10790.20 254
10791.18 261
10792.16 241
10793.14 224
10794.12 209
10795.10 295
10796.08 258
10797.06 250
10798.04 280
10799.03 275
10800.01 245
10800.99 263
10801.97 227
10802.95 248
10803.93 271
10804.91 244
10805.90 218
10806.88 222
10807.86 210
10808.84 223
10809.82 233
10810.81 260
10811.79 223
10812.77 236
10813.75 227
10814.73 235
10815.72 230
10816.70 224
10817.68 270
10818.66 246
10819.64 205
10820.63 236
10821.61 242
10822.59 246
10823.57 274
10824.56 235
10825.54 245
10826.52 264
10827.50 238
10828.49 241
10829.47 222
10830.45 240
10831.44 253
10832.42 258
10833.40 247
10834.38 257
10835.37 228
10836.35 244
10837.33 247
10838.32 282
10839.30 284
10840.28 251
10841.27 274
10842.25 238
10843.23 271
10844.22 293
10845.20 307
10846.18 309
10847.17 284
10848.15 278
10849.13 265
10850.12 294
10851.10 271
10852.09 269
10853.07 334
10854.05 293
10855.04 267
10856.02 285
10857.00 308
10857.99 322
10858.97 278
10859.96 254
10860.94 254
10861.93 275
10862.91 315
10863.89 295
10864.88 285
10865.86 292
10866.85 299
10867.83 293
10868.82 294
10869.80 271
10870.79 322
10871.77 340
10872.75 323
10873.74 292
10874.72 310
10875.71 350
10876.69 365
10877.68 364
10878.66 317
10879.65 340
10880.63 356
10881.62 366
10882.60 367
10883.59 345
10884.57 357
10885.56 407
10886.55 397
10887.53 386
10888.52 339
10889.50 338
10890.49 376
10891.47 373
10892.46 359
10893.44 396
10894.43 360
10895.42 378
10896.40 404
10897.39 358
10898.37 351
10899.36 379
10900.34 362
10901.33 322
10902.32 386
10903.30 383
10904.29 406
10905.27 403
10906.26 390
10907.25 368
10908.23 405
10909.22 412
10910.21 404
10911.19 406
10912.18 411
10913.17 435
10914.15 413
10915.14 429
10916.13 455
10917.11 440
10918.10 438
10919.09 433
10920.07 452
10921.06 438
10922.05 428
10923.03 449
10924.02 470
10925.01 424
10926.00 489
10926.98 499
10927.97 465
10928.96 472
10929.94 472
10930.93 524
10931.92 483
10932.91 526
10933.89 548
10934.88 513
10935.87 493
10936.86 476
10937.84 490
10938.83 526
10939.82 545
10940.81 517
10941.80 533
10942.78 494
10943.77 513
10944.76 569
10945.75 560
10946.74 577
10947.72 583
10948.71 586
10949.70 657
10950.69 681
10951.68 731
10952.66 810
10953.65 837
10954.64 874
10955.63 983
10956.62 1064
10957.61 1088
10958.60 1078
10959.58 1019
10960.57 1155
10961.56 1097
10962.55 925
10963.54 847
10964.53 849
10965.52 828
10966.51 721
10967.49 680
10968.48 641
10969.47 644
10970.46 607
10971.45 652
10972.44 604
10973.43 610
10974.42 629
10975.41 602
10976.40 586
10977.39 630
10978.38 625
10979.37 681
10980.36 692
10981.35 669
10982.34 728
10983.32 718
10984.31 716
10985.30 741
10986.29 748
10987.28 746
10988.27 754
10989.26 739
10990.25 788
10991.24 770
10992.23 799
10993.22 924
10994.21 1052
10995.20 1141
10996.20 1331
10997.19 1441
10998.18 1506
10999.17 1592
11000.16 1643
11001.15 1717
11002.14 1595
11003.13 1395
11004.12 1239
11005.11 1152
11006.10 984
11007.09 839
11008.08 768
11009.07 735
11010.06 660
11011.06 624
11012.05 662
11013.04 613
11014.03 567
11015.02 531
11016.01 543
11017.00 535
11017.99 562
11018.98 578
11019.98 501
11020.97 529
11021.96 539
11022.95 544
11023.94 545
11024.93 536
11025.93 483
11026.92 525
11027.91 519
11028.90 517
11029.89 494
11030.88 476
11031.88 510
11032.87 522
11033.86 495
11034.85 529
11035.84 507
11036.84 482
11037.83 446
11038.82 481
11039.81 452
11040.81 455
11041.80 445
11042.79 414
11043.78 441
11044.77 422
11045.77 434
11046.76 400
11047.75 402
11048.75 389
11049.74 417
11050.73 442
11051.72 440
11052.72 396
11053.71 457
11054.70 453
11055.70 465
11056.69 479
11057.68 487
11058.67 489
11059.67 428
11060.66 397
11061.65 373
11062.65 389
11063.64 419
11064.63 464
11065.63 471
11066.62 436
11067.61 469
11068.61 443
11069.60 451
11070.60 413
11071.59 399
11072.58 394
11073.58 419
11074.57 408
11075.56 424
11076.56 432
11077.55 462
11078.55 405
11079.54 444
11080.53 428
11081.53 422
11082.52 398
11083.52 399
11084.51 365
11085.51 379
11086.50 374
11087.49 392
11088.49 430
11089.48 395
11090.48 390
11091.47 386
11092.47 346
11093.46 326
11094.46 406
11095.45 370
11096.45 383
11097.44 371
11098.44 340
11099.43 450
11100.43 411
11101.42 407
11102.42 420
11103.41 376
11104.41 346
11105.40 376
11106.40 372
11107.39 369
11108.39 339
11109.38 382
11110.38 357
11111.37 363
11112.37 356
11113.37 372
11114.36 340
11115.36 338
11116.35 351
11117.35 330
11118.34 384
11119.34 340
11120.34 392
11121.33 368
11122.33 363
11123.32 411
11124.32 384
11125.32 394
11126.31 414
11127.31 413
11128.30 390
11129.30 423
11130.30 367
11131.29 372
11132.29 356
11133.29 353
11134.28 339
11135.28 346
11136.28 348
11137.27 365
11138.27 358
11139.27 329
11140.26 341
11141.26 379
11142.26 355
11143.25 335
11144.25 356
11145.25 342
11146.24 325
11147.24 328
11148.24 334
11149.24 387
11150.23 350
11151.23 346
11152.23 366
11153.23 351
11154.22 362
11155.22 345
11156.22 344
11157.22 316
11158.21 342
11159.21 339
11160.21 287
11161.21 315
11162.20 327
11163.20 344
11164.20 331
11165.20 318
11166.20 335
11167.19 305
11168.19 328
11169.19 354
11170.19 336
11171.19 366
11172.18 340
11173.18 371
11174.18 344
11175.18 335
11176.18 372
11177.18 324
11178.17 340
11179.17 293
11180.17 317
11181.17 383
11182.17 378
11183.17 366
11184.17 356
11185.16 379
11186.16 360
11187.16 342
11188.16 367
11189.16 414
11190.16 403
11191.16 432
11192.16 415
11193.16 435
11194.16 421
11195.16 411
11196.15 435
11197.15 373
11198.15 375
11199.15 445
11200.15 355
11201.15 331
11202.15 364
11203.15 403
11204.15 364
11205.15 375
11206.15 369
11207.15 322
11208.15 326
11209.15 381
11210.15 361
11211.15 344
11212.15 320
11213.15 320
11214.15 334
11215.15 305
11216.15 316
11217.15 335
11218.15 323
11219.15 303
11220.15 303
11221.15 318
11222.15 271
11223.15 297
11224.15 332
11225.15 320
11226.15 320
11227.16 362
11228.16 328
11229.16 316
11230.16 299
11231.16 291
11232.16 302
11233.16 318
11234.16 328
11235.16 289
11236.16 305
11237.16 255
11238.17 300
11239.17 309
11240.17 308
11241.17 288
11242.17 274
11243.17 316
11244.17 305
11245.18 314
11246.18 302
11247.18 305
11248.18 307
11249.18 253
11250.18 270
11251.19 344
11252.19 327
11253.19 275
11254.19 283
11255.19 311
11256.19 311
11257.20 282
11258.20 310
11259.20 344
11260.20 292
11261.21 279
11262.21 307
11263.21 291
11264.21 313
11265.21 269
11266.22 302
11267.22 308
11268.22 302
11269.22 291
11270.23 359
11271.23 295
11272.23 318
11273.24 348
11274.24 357
11275.24 392
11276.24 347
11277.25 367
11278.25 379
11279.25 374
11280.26 377
11281.26 337
11282.26 318
11283.27 341
11284.27 392
11285.27 379
11286.28 335
11287.28 289
11288.28 331
11289.29 317
11290.29 321
11291.29 286
11292.30 298
11293.30 344
11294.30 345
11295.31 296
11296.31 288
11297.31 273
11298.32 305
11299.32 304
11300.33 325
11301.33 328
11302.33 326
11303.34 326
11304.34 326
11305.35 330
11306.35 360
11307.36 359
11308.36 338
11309.36 412
11310.37 439
11311.37 470
11312.38 467
11313.38 445
11314.39 407
11315.39 418
11316.40 438
11317.40 370
11318.41 350
11319.41 375
11320.41 327
11321.42 319
11322.42 352
11323.43 320
11324.43 279
11325.44 282
11326.44 296
11327.45 287
11328.46 250
11329.46 253
11330.47 286
11331.47 311
11332.48 270
11333.48 259
11334.49 270
11335.49 252
11336.50 278
11337.50 293
11338.51 271
11339.52 257
11340.52 215
11341.53 243
11342.53 265
11343.54 259
11344.54 259
11345.55 269
11346.56 260
11347.56 249
11348.57 244
11349.58 228
11350.58 250
11351.59 250
11352.59 234
11353.60 222
11354.61 270
11355.61 280
11356.62 276
11357.63 261
11358.63 316
11359.64 260
11360.65 298
11361.65 258
11362.66 265
11363.67 300
11364.67 259
11365.68 276
11366.69 243
11367.69 269
11368.70 270
11369.71 272
11370.71 243
11371.72 221
11372.73 225
11373.74 281
11374.74 248
11375.75 259
11376.76 222
11377.77 238
11378.77 265
11379.78 273
11380.79 261
11381.80 257
11382.80 285
11383.81 265
11384.82 249
11385.83 228
11386.83 261
11387.84 251
11388.85 257
11389.86 255
11390.87 265
11391.87 220
11392.88 275
11393.89 298
11394.90 277
11395.91 241
11396.91 255
11397.92 251
11398.93 246
11399.94 240
11400.95 238
11401.96 264
11402.97 261
11403.97 260
11404.98 256
11405.99 248
11407.00 250
11408.01 225
11409.02 246
11410.03 255
11411.03 248
11412.04 245
11413.05 246
11414.06 241
11415.07 258
11416.08 254
11417.09 264
11418.10 229
11419.11 242
11420.12 237
11421.13 267
11422.14 246
11423.14 244
11424.15 234
11425.16 237
11426.17 257
11427.18 261
11428.19 274
11429.20 260
11430.21 255
11431.22 274
11432.23 282
11433.24 211
11434.25 234
11435.26 286
11436.27 256
11437.28 243
11438.29 252
11439.30 286
11440.31 279
11441.32 254
11442.33 260
11443.34 258
11444.35 240
11445.36 262
11446.37 228
11447.38 236
11448.39 194
11449.41 262
11450.42 249
11451.43 291
11452.44 254
11453.45 255
11454.46 271
11455.47 259
11456.48 229
11457.49 248
11458.50 270
11459.51 249
11460.52 224
11461.54 261
11462.55 252
11463.56 241
11464.57 244
11465.58 241
11466.59 232
11467.60 248
11468.62 265
11469.63 257
11470.64 252
11471.65 251
11472.66 257
11473.67 258
11474.68 246
11475.70 207
11476.71 203
11477.72 226
11478.73 225
11479.74 257
11480.76 198
11481.77 197
11482.78 221
11483.79 246
11484.80 233
11485.82 222
11486.83 243
11487.84 223
11488.85 206
11489.87 221
11490.88 236
11491.89 215
11492.90 206
11493.92 232
11494.93 227
11495.94 213
11496.95 195
11497.97 206
11498.98 230
11499.99 206
11501.00 235
11502.02 234
11503.03 206
11504.04 198
11505.06 207
11506.07 197
11507.08 231
11508.10 222
11509.11 224
11510.12 215
11511.14 227
11512.15 224
11513.16 248
11514.18 242
11515.19 212
11516.20 189
11517.22 231
11518.23 231
11519.24 195
11520.26 203
11521.27 227
11522.29 201
11523.30 215
11524.31 234
11525.33 235
11526.34 234
11527.35 203
11528.37 270
11529.38 258
11530.40 250
11531.41 264
11532.43 248
11533.44 208
11534.45 219
11535.47 225
11536.48 252
11537.50 238
11538.51 240
11539.53 242
11540.54 257
11541.56 241
11542.57 260
11543.59 228
11544.60 227
11545.61 231
11546.63 253
11547.64 295
11548.66 244
11549.67 243
11550.69 255
11551.70 266
11552.72 250
11553.74 259
11554.75 262
11555.77 236
11556.78 251
11557.80 256
11558.81 238
11559.83 253
11560.84 260
11561.86 238
11562.87 240
11563.89 223
11564.91 262
11565.92 275
11566.94 257
11567.95 234
11568.97 253
11569.98 283
11571.00 259
11572.02 259
11573.03 267
11574.05 270
11575.06 281
11576.08 261
11577.10 288
11578.11 302
11579.13 277
11580.15 314
11581.16 307
11582.18 337
11583.20 314
11584.21 315
11585.23 335
11586.25 306
11587.26 302
11588.28 317
11589.30 336
11590.31 372
11591.33 310
11592.35 349
11593.36 359
11594.38 348
11595.40 389
11596.41 422
11597.43 450
11598.45 531
11599.47 600
11600.48 616
11601.50 667
11602.52 722
11603.53 758
11604.55 728
11605.57 724
11606.59 650
11607.60 567
11608.62 506
11609.64 465
11610.66 421
11611.68 355
11612.69 317
11613.71 338
11614.73 283
11615.75 267
11616.76 290
11617.78 304
11618.80 256
11619.82 235
11620.84 261
11621.86 286
11622.87 298
11623.89 287
11624.91 285
11625.93 271
11626.95 277
11627.97 254
11628.98 264
11630.00 289
11631.02 284
11632.04 299
11633.06 250
11634.08 278
11635.10 262
11636.11 259
11637.13 251
11638.15 246
11639.17 257
11640.19 259
11641.21 269
11642.23 257
11643.25 274
11644.27 281
11645.29 296
11646.31 235
11647.32 254
11648.34 204
11649.36 252
11650.38 219
11651.40 231
11652.42 218
11653.44 250
11654.46 229
11655.48 221
11656.50 222
11657.52 249
11658.54 261
11659.56 265
11660.58 240
11661.60 223
11662.62 247
11663.64 221
11664.66 225
11665.68 242
11666.70 218
11667.72 258
11668.74 259
11669.76 247
11670.78 233
11671.80 223
11672.82 242
11673.84 256
11674.86 221
11675.88 239
11676.90 263
11677.92 213
11678.95 210
11679.97 248
11680.99 250
11682.01 230
11683.03 225
11684.05 240
11685.07 263
11686.09 258
11687.11 235
11688.13 256
11689.16 223
11690.18 235
11691.20 227
11692.22 243
11693.24 227
11694.26 218
11695.28 263
11696.30 223
11697.33 277
11698.35 244
11699.37 198
11700.39 219
11701.41 228
11702.43 224
11703.46 219
11704.48 230
11705.50 280
11706.52 259
11707.54 213
11708.57 239
11709.59 248
11710.61 255
11711.63 224
11712.65 249
11713.68 241
11714.70 263
11715.72 251
11716.74 250
11717.77 236
11718.79 224
11719.81 227
11720.83 219
11721.86 208
11722.88 196
11723.90 238
11724.92 203
11725.95 191
11726.97 227
11727.99 234
11729.01 212
11730.04 245
11731.06 246
11732.08 219
11733.11 221
11734.13 251
11735.15 224
11736.18 234
11737.20 222
11738.22 241
11739.25 220
11740.27 217
11741.29 231
11742.32 214
11743.34 218
11744.36 227
11745.39 203
11746.41 243
11747.43 222
11748.46 232
11749.48 264
11750.51 224
11751.53 228
11752.55 225
11753.58 239
11754.60 214
11755.63 200
11756.65 238
11757.67 244
11758.70 260
11759.72 232
11760.75 229
11761.77 252
11762.80 250
11763.82 235
11764.84 206
11765.87 204
11766.89 228
11767.92 201
11768.94 225
11769.97 237
11770.99 237
11772.02 219
11773.04 213
11774.07 235
11775.09 222
11776.12 236
11777.14 227
11778.17 209
11779.19 203
11780.22 227
11781.24 190
11782.27 251
11783.29 216
11784.32 213
11785.34 225
11786.37 239
11787.39 264
11788.42 258
11789.45 256
11790.47 247
11791.50 212
11792.52 205
11793.55 259
11794.57 253
11795.60 243
11796.63 212
11797.65 239
11798.68 241
11799.70 257
11800.73 212
11801.75 203
11802.78 228
11803.81 273
11804.83 272
11805.86 241
11806.89 233
11807.91 237
11808.94 269
11809.97 227
11810.99 256
11812.02 225
11813.04 250
11814.07 232
11815.10 260
11816.12 245
11817.15 221
11818.18 247
11819.21 238
11820.23 262
11821.26 263
11822.29 261
11823.31 235
11824.34 295
11825.37 282
11826.39 244
11827.42 244
11828.45 269
11829.48 258
11830.50 250
11831.53 224
11832.56 252
11833.59 280
11834.61 271
11835.64 250
11836.67 238
11837.70 255
11838.72 262
11839.75 269
11840.78 286
11841.81 272
11842.83 270
11843.86 304
11844.89 288
11845.92 272
11846.95 275
11847.97 279
11849.00 291
11850.03 301
11851.06 307
11852.09 310
11853.12 299
11854.14 286
11855.17 316
11856.20 298
11857.23 311
11858.26 336
11859.29 303
11860.32 301
11861.34 303
11862.37 325
11863.40 340
11864.43 373
11865.46 321
11866.49 320
11867.52 307
11868.55 358
11869.57 336
11870.60 345
11871.63 360
11872.66 390
11873.69 344
11874.72 339
11875.75 332
11876.78 337
11877.81 345
11878.84 349
11879.87 386
11880.90 406
11881.93 420
11882.96 391
11883.99 376
11885.02 408
11886.05 436
11887.08 418
11888.11 440
11889.14 412
11890.16 413
11891.19 399
11892.22 437
11893.26 423
11894.29 415
11895.32 473
11896.35 469
11897.38 514
11898.41 587
11899.44 601
11900.47 593
11901.50 591
11902.53 567
11903.56 629
11904.59 596
11905.62 526
11906.65 511
11907.68 493
11908.71 511
11909.74 516
11910.77 509
11911.80 527
11912.83 557
11913.87 532
11914.90 525
11915.93 515
11916.96 489
11917.99 512
11919.02 519
11920.05 504
11921.08 520
11922.11 530
11923.15 541
11924.18 580
11925.21 655
11926.24 736
11927.27 770
11928.30 866
11929.34 939
11930.37 1000
11931.40 985
11932.43 927
11933.46 979
11934.49 954
11935.53 833
11936.56 807
11937.59 731
11938.62 624
11939.65 579
11940.69 543
11941.72 508
11942.75 491
11943.78 428
11944.82 431
11945.85 415
11946.88 361
11947.91 426
11948.94 402
11949.98 395
11951.01 378
11952.04 404
11953.08 386
11954.11 351
11955.14 384
11956.17 386
11957.21 397
11958.24 367
11959.27 337
11960.31 389
11961.34 379
11962.37 359
11963.40 386
11964.44 404
11965.47 389
11966.50 406
11967.54 402
11968.57 384
11969.60 400
11970.64 383
11971.67 409
11972.70 368
11973.74 392
11974.77 355
11975.81 398
11976.84 367
11977.87 357
11978.91 350
11979.94 337
11980.97 371
11982.01 352
11983.04 355
11984.08 358
11985.11 339
11986.14 347
11987.18 356
11988.21 371
11989.25 378
11990.28 367
11991.32 394
11992.35 370
11993.38 380
11994.42 446
11995.45 387
11996.49 385
11997.52 384
11998.56 406
11999.59 409
12000.63 384
12001.66 383
12002.70 416
12003.73 373
12004.77 385
12005.80 400
12006.84 387
12007.87 414
12008.91 455
12009.94 450
12010.98 439
12012.01 438
12013.05 477
12014.08 533
12015.12 492
12016.15 503
12017.19 498
12018.22 561
12019.26 498
12020.29 510
12021.33 491
12022.37 501
12023.40 504
12024.44 468
12025.47 461
12026.51 470
12027.54 453
12028.58 472
12029.62 450
12030.65 490
12031.69 472
12032.72 473
12033.76 408
12034.80 430
12035.83 434
12036.87 431
12037.91 373
12038.94 412
12039.98 428
12041.01 385
12042.05 384
12043.09 385
12044.12 441
12045.16 441
12046.20 459
12047.23 409
12048.27 425
12049.31 437
12050.35 402
12051.38 416
12052.42 429
12053.46 448
12054.49 476
12055.53 406
12056.57 471
12057.60 412
12058.64 418
12059.68 437
12060.72 398
12061.75 432
12062.79 441
12063.83 416
12064.87 481
12065.90 467
12066.94 458
12067.98 426
12069.02 408
12070.05 459
12071.09 456
12072.13 450
12073.17 474
12074.21 466
12075.24 442
12076.28 446
12077.32 474
12078.36 483
12079.40 495
12080.43 488
12081.47 450
12082.51 458
12083.55 474
12084.59 510
12085.63 505
12086.66 508
12087.70 507
12088.74 537
12089.78 540
12090.82 529
12091.86 538
12092.90 507
12093.93 527
12094.97 563
12096.01 588
12097.05 610
12098.09 647
12099.13 664
12100.17 712
12101.21 797
12102.25 833
12103.28 839
12104.32 804
12105.36 810
12106.40 793
12107.44 728
12108.48 692
12109.52 629
12110.56 600
12111.60 547
12112.64 475
12113.68 449
12114.72 432
12115.76 430
12116.80 449
12117.84 402
12118.88 345
12119.92 364
12120.96 347
12122.00 353
12123.04 385
12124.08 371
12125.12 355
12126.16 333
12127.20 318
12128.24 346
12129.28 361
12130.32 340
12131.36 331
12132.40 320
12133.44 322
12134.48 333
12135.52 329
12136.56 309
12137.60 306
12138.64 325
12139.68 311
12140.72 352
12141.76 345
12142.81 318
12143.85 356
12144.89 326
12145.93 322
12146.97 323
12148.01 313
12149.05 310
12150.09 320
12151.13 329
12152.18 344
12153.22 327
12154.26 287
12155.30 276
12156.34 284
12157.38 331
12158.42 311
12159.47 316
12160.51 326
12161.55 308
12162.59 306
12163.63 334
12164.67 294
12165.72 325
12166.76 309
12167.80 303
12168.84 287
12169.88 314
12170.93 289
12171.97 333
12173.01 312
12174.05 292
12175.09 308
12176.14 292
12177.18 294
12178.22 261
12179.26 285
12180.31 261
12181.35 279
12182.39 303
12183.43 303
12184.48 264
12185.52 286
12186.56 292
12187.60 296
12188.65 285
12189.69 296
12190.73 318
12191.78 302
12192.82 277
12193.86 309
12194.91 272
12195.95 294
12196.99 302
12198.04 309
12199.08 280
12200.12 283
12201.17 314
12202.21 284
12203.25 280
12204.30 311
12205.34 333
12206.38 297
12207.43 271
12208.47 313
12209.51 293
12210.56 309
12211.60 300
12212.65 310
12213.69 300
12214.73 282
12215.78 297
12216.82 309
12217.87 332
12218.91 302
12219.95 293
12221.00 301
12222.04 301
12223.09 283
12224.13 329
12225.17 263
12226.22 299
12227.26 341
12228.31 306
12229.35 339
12230.40 298
12231.44 271
12232.49 281
12233.53 290
12234.58 289
12235.62 280
12236.67 283
12237.71 281
12238.76 272
12239.80 330
12240.85 276
12241.89 282
12242.94 290
12243.98 299
12245.03 273
12246.07 252
12247.12 292
12248.16 302
12249.21 276
12250.25 298
12251.30 267
12252.34 252
12253.39 263
12254.44 244
12255.48 267
12256.53 246
12257.57 283
12258.62 246
12259.67 230
12260.71 253
12261.76 258
12262.80 262
12263.85 242
12264.90 252
12265.94 216
12266.99 224
12268.03 257
12269.08 240
12270.13 241
12271.17 206
12272.22 209
12273.27 232
12274.31 292
12275.36 280
12276.41 271
12277.45 244
12278.50 275
12279.55 232
12280.59 215
12281.64 239
12282.69 241
12283.73 290
12284.78 252
12285.83 231
12286.87 254
12287.92 223
12288.97 232
12290.01 247
12291.06 262
12292.11 240
12293.16 224
12294.20 246
12295.25 231
12296.30 239
12297.35 219
12298.39 240
12299.44 219
12300.49 246
12301.54 255
12302.58 269
12303.63 231
12304.68 213
12305.73 229
12306.78 233
12307.82 249
12308.87 253
12309.92 248
12310.97 209
12312.02 207
12313.06 247
12314.11 235
12315.16 246
12316.21 237
12317.26 206
12318.31 206
12319.35 215
12320.40 246
12321.45 219
12322.50 225
12323.55 249
12324.60 242
12325.65 219
12326.69 219
12327.74 235
12328.79 222
12329.84 213
12330.89 226
12331.94 197
12332.99 188
12334.04 240
12335.09 242
12336.13 201
12337.18 195
12338.23 229
12339.28 202
12340.33 223
12341.38 208
12342.43 249
12343.48 226
12344.53 197
12345.58 241
12346.63 203
12347.68 242
12348.73 246
12349.78 203
12350.83 234
12351.88 238
12352.93 209
12353.98 223
12355.03 231
12356.08 239
12357.13 210
12358.18 209
12359.23 212
12360.28 253
12361.33 250
12362.38 242
12363.43 199
12364.48 229
12365.53 208
12366.58 204
12367.63 234
12368.68 221
12369.73 222
12370.78 207
12371.83 252
12372.88 240
12373.93 217
12374.98 202
12376.04 231
12377.09 254
12378.14 246
12379.19 233
12380.24 230
12381.29 207
12382.34 252
12383.39 198
12384.44 237
12385.49 226
12386.55 226
12387.60 230
12388.65 256
12389.70 252
12390.75 240
12391.80 218
12392.85 231
12393.91 286
12394.96 249
12396.01 240
12397.06 269
12398.11 245
12399.17 219
12400.22 233
12401.27 259
12402.32 275
12403.37 235
12404.42 218
12405.48 232
12406.53 221
12407.58 249
12408.63 237
12409.69 250
12410.74 258
12411.79 255
12412.84 232
12413.90 279
12414.95 263
12416.00 253
12417.05 260
12418.11 262
12419.16 253
12420.21 224
12421.26 226
12422.32 257
12423.37 261
12424.42 257
12425.48 251
12426.53 249
12427.58 266
12428.63 318
12429.69 265
12430.74 268
12431.79 252
12432.85 244
12433.90 256
12434.95 252
12436.01 284
12437.06 293
12438.11 271
12439.17 291
12440.22 290
12441.28 292
12442.33 286
12443.38 273
12444.44 269
12445.49 289
12446.54 270
12447.60 248
12448.65 277
12449.71 277
12450.76 249
12451.81 305
12452.87 291
12453.92 262
12454.98 287
12456.03 265
12457.08 314
12458.14 341
12459.19 319
12460.25 297
12461.30 337
12462.36 320
12463.41 348
12464.47 337
12465.52 364
12466.58 352
12467.63 352
12468.68 414
12469.74 442
12470.79 480
12471.85 511
12472.90 542
12473.96 640
12475.01 715
12476.07 773
12477.12 775
12478.18 745
12479.24 740
12480.29 701
12481.35 649
12482.40 553
12483.46 471
12484.51 406
12485.57 383
12486.62 374
12487.68 380
12488.73 339
12489.79 307
12490.85 307
12491.90 299
12492.96 306
12494.01 293
12495.07 301
12496.13 324
12497.18 314
12498.24 270
12499.29 298
12500.35 247
12501.41 285
12502.46 290
12503.52 324
12504.57 287
12505.63 281
12506.69 289
12507.74 250
12508.80 252
12509.86 237
12510.91 305
12511.97 297
12513.03 256
12514.08 303
12515.14 295
12516.20 297
12517.25 287
12518.31 286
12519.37 288
12520.42 248
12521.48 270
12522.54 291
12523.60 288
12524.65 249
12525.71 253
12526.77 278
12527.82 261
12528.88 256
12529.94 249
12531.00 288
12532.05 266
12533.11 264
12534.17 255
12535.23 254
12536.28 304
12537.34 286
12538.40 272
12539.46 235
12540.52 298
12541.57 301
12542.63 300
12543.69 289
12544.75 310
12545.81 300
12546.86 333
12547.92 291
12548.98 334
12550.04 295
12551.10 327
12552.15 351
12553.21 341
12554.27 340
12555.33 363
12556.39 417
12557.45 405
12558.51 393
12559.56 365
12560.62 353
12561.68 354
12562.74 315
12563.80 311
12564.86 303
12565.92 309
12566.98 312
12568.03 265
12569.09 288
12570.15 296
12571.21 313
12572.27 295
12573.33 264
12574.39 259
12575.45 271
12576.51 291
12577.57 251
12578.63 295
12579.69 293
12580.75 308
12581.81 270
12582.87 278
12583.93 280
12584.98 294
12586.04 262
12587.10 262
12588.16 280
12589.22 289
12590.28 297
12591.34 271
12592.40 262
12593.46 270
12594.52 292
12595.58 272
12596.64 291
12597.70 268
12598.77 276
12599.83 281
12600.89 297
12601.95 248
12603.01 268
12604.07 270
12605.13 290
12606.19 256
12607.25 254
12608.31 296
12609.37 289
12610.43 283
12611.49 290
12612.55 319
12613.61 325
12614.68 310
12615.74 352
12616.80 361
12617.86 343
12618.92 377
12619.98 400
12621.04 387
12622.10 359
12623.16 322
12624.23 324
12625.29 239
12626.35 296
12627.41 308
12628.47 319
12629.53 284
12630.59 285
12631.66 271
12632.72 256
12633.78 252
12634.84 253
12635.90 259
12636.97 270
12638.03 282
12639.09 271
12640.15 275
12641.21 276
12642.28 312
12643.34 286
12644.40 305
12645.46 278
12646.52 272
12647.59 298
12648.65 281
12649.71 296
12650.77 276
12651.84 299
12652.90 289
12653.96 280
12655.03 311
12656.09 280
12657.15 283
12658.21 288
12659.28 312
12660.34 267
12661.40 284
12662.46 322
12663.53 327
12664.59 317
12665.65 319
12666.72 318
12667.78 316
12668.84 290
12669.91 320
12670.97 293
12672.03 334
12673.10 333
12674.16 332
12675.22 335
12676.29 353
12677.35 322
12678.42 320
12679.48 321
12680.54 339
12681.61 315
12682.67 360
12683.73 380
12684.80 341
12685.86 362
12686.93 398
12687.99 382
12689.05 367
12690.12 392
12691.18 376
12692.25 363
12693.31 374
12694.38 408
12695.44 454
12696.50 449
12697.57 462
12698.63 494
12699.70 531
12700.76 562
12701.83 572
12702.89 593
12703.96 616
12705.02 607
12706.09 627
12707.15 558
12708.22 554
12709.28 528
12710.35 495
12711.41 472
12712.48 418
12713.54 428
12714.61 375
12715.67 383
12716.74 362
12717.80 368
12718.87 353
12719.93 389
12721.00 356
12722.06 366
12723.13 355
12724.19 332
12725.26 358
12726.33 312
12727.39 308
12728.46 328
12729.52 326
12730.59 326
12731.66 369
12732.72 377
12733.79 335
12734.85 362
12735.92 352
12736.99 379
12738.05 382
12739.12 317
12740.18 304
12741.25 326
12742.32 288
12743.38 300
12744.45 339
12745.52 293
12746.58 311
12747.65 277
12748.72 281
12749.78 291
12750.85 291
12751.92 293
12752.98 283
12754.05 282
12755.12 292
12756.18 268
12757.25 257
12758.32 248
12759.38 256
12760.45 252
12761.52 273
12762.59 256
12763.65 246
12764.72 285
12765.79 261
12766.85 281
12767.92 272
12768.99 295
12770.06 269
12771.12 303
12772.19 279
12773.26 284
12774.33 259
12775.40 249
12776.46 266
12777.53 271
12778.60 278
12779.67 257
12780.73 248
12781.80 256
12782.87 274
12783.94 279
12785.01 256
12786.08 221
12787.14 262
12788.21 263
12789.28 264
12790.35 277
12791.42 271
12792.49 269
12793.55 278
12794.62 265
12795.69 275
12796.76 253
12797.83 291
12798.90 281
12799.97 254
12801.03 247
12802.10 268
12803.17 268
12804.24 255
12805.31 268
12806.38 276
12807.45 328
12808.52 299
12809.59 325
12810.66 293
12811.72 316
12812.79 340
12813.86 319
12814.93 339
12816.00 354
12817.07 346
12818.14 343
12819.21 295
12820.28 328
12821.35 342
12822.42 319
12823.49 304
12824.56 285
12825.63 309
12826.70 312
12827.77 294
12828.84 297
12829.91 283
12830.98 286
12832.05 286
12833.12 293
12834.19 264
12835.26 277
12836.33 316
12837.40 295
12838.47 249
12839.54 259
12840.61 285
12841.68 264
12842.75 264
12843.82 258
12844.89 274
12845.96 272
12847.04 281
12848.11 257
12849.18 252
12850.25 243
12851.32 275
12852.39 241
12853.46 245
12854.53 243
12855.60 254
12856.67 242
12857.75 227
12858.82 212
12859.89 237
12860.96 230
12862.03 206
12863.10 219
12864.17 207
12865.24 224
12866.32 272
12867.39 228
12868.46 206
12869.53 205
12870.60 234
12871.67 201
12872.75 229
12873.82 226
12874.89 224
12875.96 231
12877.03 185
12878.11 189
12879.18 188
12880.25 243
12881.32 197
12882.39 192
12883.47 190
12884.54 206
12885.61 229
12886.68 195
12887.76 210
12888.83 226
12889.90 227
12890.97 206
12892.05 218
12893.12 213
12894.19 213
12895.27 247
12896.34 223
12897.41 208
12898.48 169
12899.56 198
12900.63 215
12901.70 209
12902.78 191
12903.85 173
12904.92 216
12905.99 186
12907.07 228
12908.14 199
12909.21 213
12910.29 199
12911.36 210
12912.44 195
12913.51 183
12914.58 221
12915.66 214
12916.73 210
12917.80 192
12918.88 200
12919.95 199
12921.02 237
12922.10 193
12923.17 165
12924.25 171
12925.32 193
12926.39 229
12927.47 230
12928.54 194
12929.62 205
12930.69 193
12931.77 213
12932.84 171
12933.91 189
12934.99 188
12936.06 192
12937.14 212
12938.21 210
12939.29 174
12940.36 180
12941.44 210
12942.51 196
12943.59 216
12944.66 211
12945.73 197
12946.81 228
12947.88 231
12948.96 187
12950.03 177
12951.11 211
12952.18 179
12953.26 209
12954.34 227
12955.41 178
12956.49 199
12957.56 206
12958.64 198
12959.71 171
12960.79 208
12961.86 198
12962.94 187
12964.01 179
12965.09 202
12966.17 196
12967.24 210
12968.32 178
12969.39 193
12970.47 198
12971.54 178
12972.62 175
12973.70 181
12974.77 171
12975.85 189
12976.93 198
12978.00 186
12979.08 178
12980.15 161
12981.23 188
12982.31 197
12983.38 205
12984.46 175
12985.54 167
12986.61 183
12987.69 196
12988.77 203
12989.84 192
12990.92 189
12992.00 197
12993.07 204
12994.15 186
12995.23 204
12996.30 208
12997.38 208
12998.46 204
12999.53 196
13000.61 216
13001.69 219
13002.77 200
13003.84 175
13004.92 214
13006.00 196
13007.08 216
13008.15 185
13009.23 189
13010.31 210
13011.39 214
13012.46 225
13013.54 250
13014.62 193
13015.70 222
13016.77 201
13017.85 201
13018.93 209
13020.01 206
13021.09 214
13022.16 242
13023.24 205
13024.32 192
13025.40 224
13026.48 188
13027.56 198
13028.63 211
13029.71 185
13030.79 229
13031.87 208
13032.95 214
13034.03 196
13035.10 204
13036.18 242
13037.26 242
13038.34 185
13039.42 176
13040.50 219
13041.58 235
13042.66 215
13043.73 242
13044.81 242
13045.89 249
13046.97 256
13048.05 271
13049.13 252
13050.21 230
13051.29 231
13052.37 269
13053.45 274
13054.53 241
13055.61 260
13056.69 286
13057.76 258
13058.84 247
13059.92 267
13061.00 242
13062.08 249
13063.16 218
13064.24 224
13065.32 229
13066.40 205
13067.48 236
13068.56 231
13069.64 213
13070.72 205
13071.80 193
13072.88 195
13073.96 221
13075.04 187
13076.12 194
13077.20 216
13078.28 226
13079.36 228
13080.44 226
13081.53 197
13082.61 198
13083.69 196
13084.77 182
13085.85 203
13086.93 204
13088.01 197
13089.09 204
13090.17 227
13091.25 212
13092.33 213
13093.41 219
13094.49 225
13095.58 193
13096.66 178
13097.74 188
13098.82 195
13099.90 208
13100.98 215
13102.06 191
13103.14 190
13104.23 193
13105.31 206
13106.39 193
13107.47 208
13108.55 199
13109.63 207
13110.72 165
13111.80 177
13112.88 203
13113.96 219
13115.04 193
13116.13 202
13117.21 237
13118.29 218
13119.37 190
13120.45 197
13121.54 168
13122.62 198
13123.70 189
13124.78 159
13125.86 178
13126.95 179
13128.03 199
13129.11 231
13130.19 189
13131.28 196
13132.36 188
13133.44 190
13134.52 225
13135.61 197
13136.69 172
13137.77 198
13138.86 247
13139.94 226
13141.02 221
13142.11 200
13143.19 221
13144.27 204
13145.35 196
13146.44 195
13147.52 191
13148.60 236
13149.69 207
13150.77 209
13151.85 190
13152.94 209
13154.02 210
13155.10 208
13156.19 212
13157.27 232
13158.36 220
13159.44 211
13160.52 229
13161.61 226
13162.69 211
13163.77 216
13164.86 187
13165.94 204
13167.03 217
13168.11 217
13169.19 228
13170.28 206
13171.36 217
13172.45 222
13173.53 249
13174.62 256
13175.70 232
13176.79 212
13177.87 202
13178.95 224
13180.04 188
13181.12 203
13182.21 198
13183.29 208
13184.38 221
13185.46 209
13186.55 195
13187.63 223
13188.72 223
13189.80 225
13190.89 213
13191.97 189
13193.06 190
13194.14 232
13195.23 212
13196.31 215
13197.40 223
13198.48 177
13199.57 238
13200.65 240
13201.74 230
13202.83 223
13203.91 216
13205.00 231
13206.08 207
13207.17 226
13208.25 215
13209.34 226
13210.43 204
13211.51 219
13212.60 224
13213.68 218
13214.77 208
13215.86 231
13216.94 225
13218.03 225
13219.11 191
13220.20 201
13221.29 227
13222.37 213
13223.46 181
13224.55 229
13225.63 250
13226.72 210
13227.80 233
13228.89 234
13229.98 228
13231.06 236
13232.15 236
13233.24 225
13234.32 228
13235.41 263
13236.50 246
13237.59 226
13238.67 212
13239.76 254
13240.85 236
13241.93 253
13243.02 250
13244.11 227
13245.20 218
13246.28 241
13247.37 229
13248.46 258
13249.55 252
13250.63 229
13251.72 245
13252.81 279
13253.90 253
13254.98 248
13256.07 239
13257.16 255
13258.25 283
13259.33 242
13260.42 245
13261.51 260
13262.60 228
13263.69 258
13264.77 244
13265.86 257
13266.95 286
13268.04 246
13269.13 231
13270.22 258
13271.30 268
13272.39 283
13273.48 261
13274.57 266
13275.66 285
13276.75 264
13277.83 275
13278.92 310
13280.01 275
13281.10 296
13282.19 292
13283.28 298
13284.37 332
13285.46 272
13286.55 265
13287.63 303
13288.72 298
13289.81 334
13290.90 356
13291.99 330
13293.08 319
13294.17 315
13295.26 297
13296.35 312
13297.44 326
13298.53 322
13299.62 326
13300.71 341
13301.80 349
13302.89 366
13303.97 354
13305.06 396
13306.15 378
13307.24 364
13308.33 370
13309.42 349
13310.51 339
13311.60 337
13312.69 359
13313.78 343
13314.87 375
13315.96 354
13317.05 376
13318.14 378
13319.24 373
13320.33 371
13321.42 355
13322.51 386
13323.60 391
13324.69 375
13325.78 379
13326.87 383
13327.96 353
13329.05 362
13330.14 358
13331.23 387
13332.32 351
13333.41 354
13334.50 368
13335.60 364
13336.69 390
13337.78 368
13338.87 372
13339.96 362
13341.05 384
13342.14 400
13343.23 426
13344.32 394
13345.42 359
13346.51 359
13347.60 390
13348.69 411
13349.78 411
13350.87 385
13351.97 454
13353.06 445
13354.15 420
13355.24 439
13356.33 450
13357.42 465
13358.52 422
13359.61 483
13360.70 491
13361.79 472
13362.88 515
13363.98 522
13365.07 511
13366.16 576
13367.25 587
13368.35 585
13369.44 551
13370.53 539
13371.62 512
13372.72 551
13373.81 518
13374.90 477
13375.99 462
13377.09 421
13378.18 389
13379.27 391
13380.36 428
13381.46 403
13382.55 372
13383.64 375
13384.74 411
13385.83 372
13386.92 394
13388.02 366
13389.11 355
13390.20 310
13391.30 357
13392.39 380
13393.48 360
13394.58 323
13395.67 334
13396.76 355
13397.86 352
13398.95 299
13400.04 287
13401.14 316
13402.23 334
13403.32 340
13404.42 328
13405.51 328
13406.61 314
13407.70 341
13408.79 359
13409.89 326
13410.98 302
13412.08 275
13413.17 359
13414.26 321
13415.36 316
13416.45 322
13417.55 360
13418.64 306
13419.74 325
13420.83 352
13421.93 304
13423.02 342
13424.11 353
13425.21 304
13426.30 339
13427.40 346
13428.49 329
13429.59 380
13430.68 312
13431.78 322
13432.87 312
13433.97 330
13435.06 312
13436.16 312
13437.25 317
13438.35 347
13439.44 328
13440.54 360
13441.63 361
13442.73 346
13443.83 335
13444.92 334
13446.02 362
13447.11 387
13448.21 390
13449.30 375
13450.40 402
13451.49 391
13452.59 396
13453.69 377
13454.78 395
13455.88 385
13456.97 388
13458.07 442
13459.17 445
13460.26 448
13461.36 419
13462.45 413
13463.55 413
13464.65 436
13465.74 478
13466.84 474
13467.94 429
13469.03 454
13470.13 450
13471.23 478
13472.32 447
13473.42 412
13474.52 387
13475.61 418
13476.71 411
13477.81 416
13478.90 408
13480.00 390
13481.10 423
13482.19 430
13483.29 440
13484.39 422
13485.48 444
13486.58 441
13487.68 456
13488.78 440
13489.87 488
13490.97 509
13492.07 542
13493.17 518
13494.26 537
13495.36 522
13496.46 521
13497.56 595
13498.65 596
13499.75 613
13500.85 586
13501.95 638
13503.04 675
13504.14 670
13505.24 653
13506.34 624
13507.44 605
13508.53 556
13509.63 534
13510.73 552
13511.83 482
13512.93 453
13514.03 436
13515.12 496
13516.22 488
13517.32 420
13518.42 414
13519.52 381
13520.62 414
13521.71 377
13522.81 412
13523.91 404
13525.01 365
13526.11 387
13527.21 345
13528.31 369
13529.41 355
13530.51 349
13531.60 372
13532.70 386
13533.80 333
13534.90 356
13536.00 371
13537.10 375
13538.20 298
13539.30 356
13540.40 295
13541.50 326
13542.60 394
13543.70 341
13544.80 322
13545.90 346
13547.00 349
13548.09 326
13549.19 330
13550.29 273
13551.39 282
13552.49 294
13553.59 321
13554.69 298
13555.79 321
13556.89 310
13557.99 310
13559.09 297
13560.19 335
13561.29 333
13562.39 317
13563.50 305
13564.60 280
13565.70 287
13566.80 299
13567.90 316
13569.00 286
13570.10 310
13571.20 309
13572.30 302
13573.40 299
13574.50 322
13575.60 316
13576.70 343
13577.80 318
13578.90 329
13580.01 347
13581.11 318
13582.21 328
13583.31 312
13584.41 335
13585.51 315
13586.61 291
13587.71 320
13588.81 303
13589.92 291
13591.02 319
13592.12 313
13593.22 305
13594.32 296
13595.42 305
13596.53 342
13597.63 353
13598.73 320
13599.83 308
13600.93 292
13602.03 312
13603.14 287
13604.24 300
13605.34 318
13606.44 304
13607.54 341
13608.65 347
13609.75 324
13610.85 337
13611.95 298
13613.06 321
13614.16 317
13615.26 314
13616.36 329
13617.47 341
13618.57 348
13619.67 363
13620.77 323
13621.88 354
13622.98 326
13624.08 332
13625.18 348
13626.29 365
13627.39 323
13628.49 323
13629.60 355
13630.70 344
13631.80 348
13632.91 322
13634.01 341
13635.11 317
13636.21 348
13637.32 344
13638.42 332
13639.53 320
13640.63 345
13641.73 359
13642.84 316
13643.94 299
13645.04 313
13646.15 319
13647.25 357
13648.35 311
13649.46 301
13650.56 331
13651.67 318
13652.77 311
13653.87 262
13654.98 306
13656.08 293
13657.19 315
13658.29 268
13659.39 269
13660.50 278
13661.60 302
13662.71 301
13663.81 323
13664.92 297
13666.02 280
13667.12 291
13668.23 304
13669.33 300
13670.44 279
13671.54 364
13672.65 311
13673.75 303
13674.86 268
13675.96 287
13677.07 307
13678.17 323
13679.28 288
13680.38 300
13681.49 291
13682.59 301
13683.70 319
13684.80 280
13685.91 275
13687.01 322
13688.12 304
13689.22 303
13690.33 276
13691.44 274
13692.54 319
13693.65 288
13694.75 316
13695.86 300
13696.96 318
13698.07 316
13699.18 337
13700.28 310
13701.39 284
13702.49 300
13703.60 313
13704.71 320
13705.81 312
13706.92 293
13708.02 337
13709.13 315
13710.24 313
13711.34 318
13712.45 353
13713.56 368
13714.66 340
13715.77 356
13716.87 337
13717.98 296
13719.09 318
13720.19 375
13721.30 375
13722.41 371
13723.51 366
13724.62 351
13725.73 397
13726.84 361
13727.94 339
13729.05 420
13730.16 388
13731.26 383
13732.37 367
13733.48 425
13734.59 400
13735.69 456
13736.80 423
13737.91 466
13739.01 426
13740.12 434
13741.23 425
13742.34 450
13743.45 409
13744.55 456
13745.66 445
13746.77 485
13747.88 436
13748.98 516
13750.09 485
13751.20 465
13752.31 495
13753.42 538
13754.52 517
13755.63 498
13756.74 531
13757.85 539
13758.96 584
13760.06 586
13761.17 611
13762.28 613
13763.39 592
13764.50 664
13765.61 731
13766.72 759
13767.82 786
13768.93 803
13770.04 892
13771.15 886
13772.26 892
13773.37 924
13774.48 914
13775.59 940
13776.69 897
13777.80 883
13778.91 820
13780.02 761
13781.13 708
13782.24 675
13783.35 588
13784.46 615
13785.57 555
13786.68 512
13787.79 493
13788.90 495
13790.01 470
13791.12 459
13792.22 453
13793.33 423
13794.44 404
13795.55 442
13796.66 407
13797.77 391
13798.88 416
13799.99 419
13801.10 417
13802.21 385
13803.32 465
13804.43 438
13805.54 395
13806.65 425
13807.76 385
13808.87 371
13809.98 437
13811.09 410
13812.20 385
13813.32 403
13814.43 401
13815.54 422
13816.65 380
13817.76 442
13818.87 381
13819.98 386
13821.09 365
13822.20 348
13823.31 322
13824.42 345
13825.53 342
13826.64 348
13827.76 343
13828.87 335
13829.98 341
13831.09 349
13832.20 353
13833.31 354
13834.42 350
13835.53 360
13836.65 368
13837.76 339
13838.87 358
13839.98 364
13841.09 368
13842.20 379
13843.31 333
13844.43 361
13845.54 395
13846.65 376
13847.76 332
13848.87 384
13849.99 368
13851.10 391
13852.21 347
13853.32 321
13854.43 340
13855.55 361
13856.66 359
13857.77 387
13858.88 369
13859.99 353
13861.11 364
13862.22 386
13863.33 367
13864.44 344
13865.56 385
13866.67 370
13867.78 399
13868.89 394
13870.01 382
13871.12 364
13872.23 375
13873.35 416
13874.46 380
13875.57 403
13876.68 381
13877.80 410
13878.91 386
13880.02 374
13881.14 361
13882.25 383
13883.36 371
13884.48 398
13885.59 393
13886.70 448
13887.82 416
13888.93 465
13890.04 463
13891.16 463
13892.27 490
13893.39 478
13894.50 467
13895.61 469
13896.73 471
13897.84 486
13898.95 499
13900.07 450
13901.18 456
13902.30 441
13903.41 412
13904.52 391
13905.64 366
13906.75 373
13907.87 435
13908.98 392
13910.10 372
13911.21 339
13912.32 342
13913.44 346
13914.55 322
13915.67 306
13916.78 308
13917.90 347
13919.01 323
13920.13 346
13921.24 336
13922.36 332
13923.47 330
13924.59 351
13925.70 357
13926.82 342
13927.93 331
13929.05 329
13930.16 310
13931.28 327
13932.39 328
13933.51 333
13934.62 334
13935.74 300
13936.85 317
13937.97 311
13939.08 323
13940.20 305
13941.32 339
13942.43 344
13943.55 318
13944.66 318
13945.78 309
13946.89 305
13948.01 348
13949.13 312
13950.24 315
13951.36 297
13952.47 322
13953.59 367
13954.71 325
13955.82 279
13956.94 297
13958.05 314
13959.17 318
13960.29 300
13961.40 306
13962.52 292
13963.64 321
13964.75 340
13965.87 342
13966.99 330
13968.10 325
13969.22 304
13970.34 341
13971.45 340
13972.57 321
13973.69 281
13974.80 279
13975.92 296
13977.04 299
13978.16 300
13979.27 347
13980.39 292
13981.51 301
13982.62 305
13983.74 326
13984.86 293
13985.98 289
13987.09 307
13988.21 315
13989.33 298
13990.45 295
13991.56 335
13992.68 321
13993.80 337
13994.92 314
13996.03 319
13997.15 317
13998.27 310
13999.39 299
14000.51 313
14001.62 313
14002.74 301
14003.86 318
14004.98 305
14006.10 296
14007.21 276
14008.33 285
14009.45 290
14010.57 291
14011.69 308
14012.81 297
14013.93 292
14015.04 274
14016.16 287
14017.28 306
14018.40 295
14019.52 293
14020.64 289
14021.76 281
14022.87 286
14023.99 286
14025.11 311
14026.23 283
14027.35 322
14028.47 289
14029.59 297
14030.71 271
14031.83 256
14032.95 301
14034.07 277
14035.19 297
14036.30 315
14037.42 308
14038.54 303
14039.66 299
14040.78 325
14041.90 320
14043.02 324
14044.14 314
14045.26 293
14046.38 289
14047.50 305
14048.62 282
14049.74 324
14050.86 313
14051.98 342
14053.10 331
14054.22 338
14055.34 313
14056.46 365
14057.58 344
14058.70 336
14059.82 365
14060.94 352
14062.06 342
14063.18 358
14064.30 375
14065.43 335
14066.55 342
14067.67 362
14068.79 358
14069.91 378
14071.03 415
14072.15 381
14073.27 385
14074.39 366
14075.51 395
14076.63 413
14077.75 403
14078.88 484
14080.00 449
14081.12 466
14082.24 487
14083.36 471
14084.48 494
14085.60 499
14086.72 452
14087.85 483
14088.97 503
14090.09 529
14091.21 544
14092.33 576
14093.45 588
14094.58 592
14095.70 620
14096.82 614
14097.94 669
14099.06 641
14100.19 663
14101.31 631
14102.43 567
14103.55 566
14104.67 549
14105.80 522
14106.92 437
14108.04 430
14109.16 453
14110.28 391
14111.41 412
14112.53 432
14113.65 409
14114.77 408
14115.90 328
14117.02 357
14118.14 341
14119.27 337
14120.39 380
14121.51 369
14122.63 336
14123.76 312
14124.88 343
14126.00 336
14127.13 312
14128.25 316
14129.37 335
14130.50 349
14131.62 306
14132.74 310
14133.86 323
14134.99 320
14136.11 332
14137.24 330
14138.36 274
14139.48 333
14140.61 287
14141.73 283
14142.85 318
14143.98 325
14145.10 335
14146.22 315
14147.35 337
14148.47 305
14149.60 310
14150.72 310
14151.84 295
14152.97 290
14154.09 296
14155.22 327
14156.34 304
14157.46 301
14158.59 296
14159.71 282
14160.84 304
14161.96 293
14163.09 338
14164.21 320
14165.34 318
14166.46 303
14167.58 312
14168.71 285
14169.83 298
14170.96 292
14172.08 270
14173.21 253
14174.33 298
14175.46 273
14176.58 279
14177.71 292
14178.83 293
14179.96 285
14181.08 268
14182.21 280
14183.33 287
14184.46 288
14185.59 262
14186.71 287
14187.84 284
14188.96 268
14190.09 279
14191.21 285
14192.34 251
14193.46 264
14194.59 285
14195.72 288
14196.84 291
14197.97 254
14199.09 278
14200.22 324
14201.35 289
14202.47 276
14203.60 250
14204.72 245
14205.85 286
14206.98 273
14208.10 243
14209.23 250
14210.35 257
14211.48 263
14212.61 266
14213.73 251
14214.86 256
14215.99 212
14217.11 250
14218.24 262
14219.37 231
14220.49 227
14221.62 242
14222.75 245
14223.87 246
14225.00 240
14226.13 236
14227.26 249
14228.38 232
14229.51 242
14230.64 254
14231.76 261
14232.89 267
14234.02 225
14235.15 256
14236.27 219
14237.40 235
14238.53 257
14239.66 237
14240.78 228
14241.91 207
14243.04 230
14244.17 248
14245.29 253
14246.42 224
14247.55 233
14248.68 249
14249.81 246
14250.93 238
14252.06 213
14253.19 209
14254.32 227
14255.45 226
14256.57 238
14257.70 212
14258.83 223
14259.96 228
14261.09 251
14262.22 201
14263.34 209
14264.47 185
14265.60 220
14266.73 228
14267.86 206
14268.99 208
14270.12 209
14271.24 235
14272.37 210
14273.50 209
14274.63 214
14275.76 233
14276.89 248
14278.02 224
14279.15 219
14280.28 202
14281.41 222
14282.54 252
14283.66 204
14284.79 222
14285.92 236
14287.05 213
14288.18 193
14289.31 208
14290.44 202
14291.57 192
14292.70 213
14293.83 186
14294.96 198
14296.09 195
14297.22 213
14298.35 219
14299.48 215
14300.61 196
14301.74 236
14302.87 238
14304.00 210
14305.13 203
14306.26 206
14307.39 218
14308.52 193
14309.65 192
14310.78 188
14311.91 183
14313.04 191
14314.17 201
14315.30 209
14316.43 190
14317.56 168
14318.69 195
14319.82 210
14320.96 189
14322.09 167
14323.22 179
14324.35 206
14325.48 189
14326.61 189
14327.74 177
14328.87 204
14330.00 207
14331.13 194
14332.27 173
14333.40 197
14334.53 207
14335.66 200
14336.79 207
14337.92 194
14339.05 183
14340.18 205
14341.32 203
14342.45 205
14343.58 195
14344.71 184
14345.84 216
14346.98 168
14348.11 168
14349.24 195
14350.37 202
14351.50 205
14352.63 209
14353.77 179
14354.90 179
14356.03 179
14357.16 182
14358.30 207
14359.43 185
14360.56 181
14361.69 181
14362.82 184
14363.96 185
14365.09 184
14366.22 175
14367.35 195
14368.49 169
14369.62 195
14370.75 193
14371.89 182
14373.02 186
14374.15 184
14375.28 197
14376.42 198
14377.55 218
14378.68 190
14379.82 190
14380.95 183
14382.08 193
14383.22 211
14384.35 208
14385.48 187
14386.62 201
14387.75 181
14388.88 181
14390.02 199
14391.15 185
14392.28 184
14393.42 184
14394.55 187
14395.68 220
14396.82 173
14397.95 158
14399.09 204
14400.22 197
14401.35 219
14402.49 188
14403.62 188
14404.76 195
14405.89 196
14407.02 201
14408.16 184
14409.29 180
14410.43 211
14411.56 202
14412.70 194
14413.83 200
14414.96 193
14416.10 198
14417.23 193
14418.37 200
14419.50 176
14420.64 179
14421.77 189
14422.91 193
14424.04 209
14425.18 209
14426.31 222
14427.45 228
14428.58 210
14429.72 176
14430.85 225
14431.99 191
14433.12 231
14434.26 167
14435.39 198
14436.53 205
14437.66 226
14438.80 241
14439.93 234
14441.07 208
14442.20 206
14443.34 175
14444.48 209
14445.61 210
14446.75 171
14447.88 199
14449.02 209
14450.15 178
14451.29 228
14452.43 208
14453.56 203
14454.70 187
14455.83 185
14456.97 210
14458.11 196
14459.24 195
14460.38 210
14461.52 193
14462.65 186
14463.79 173
14464.93 165
14466.06 172
14467.20 206
14468.33 198
14469.47 201
14470.61 207
14471.74 226
14472.88 211
14474.02 199
14475.16 183
14476.29 193
14477.43 192
14478.57 184
14479.70 199
14480.84 201
14481.98 216
14483.11 221
14484.25 200
14485.39 180
14486.53 183
14487.66 184
14488.80 208
14489.94 187
14491.08 195
14492.21 207
14493.35 201
14494.49 203
14495.63 176
14496.76 188
14497.90 194
14499.04 199
14500.18 205
14501.31 186
14502.45 218
14503.59 242
14504.73 220
14505.87 200
14507.01 190
14508.14 197
14509.28 200
14510.42 210
14511.56 184
14512.70 199
14513.83 204
14514.97 228
14516.11 209
14517.25 210
14518.39 228
14519.53 216
14520.67 222
14521.80 178
14522.94 253
14524.08 256
14525.22 240
14526.36 206
14527.50 204
14528.64 194
14529.78 210
14530.92 212
14532.05 193
14533.19 216
14534.33 187
14535.47 214
14536.61 213
14537.75 220
14538.89 204
14540.03 194
14541.17 204
14542.31 220
14543.45 215
14544.59 212
14545.73 203
14546.87 217
14548.01 204
14549.15 216
14550.29 213
14551.43 221
14552.57 239
14553.71 238
14554.85 221
14555.99 210
14557.13 230
14558.27 229
14559.41 241
14560.55 223
14561.69 214
14562.83 197
14563.97 237
14565.11 237
14566.25 229
14567.39 214
14568.53 216
14569.67 242
14570.81 220
14571.95 224
14573.09 212
14574.23 225
14575.37 221
14576.51 217
14577.66 238
14578.80 269
14579.94 248
14581.08 245
14582.22 217
14583.36 258
14584.50 259
14585.64 233
14586.78 254
14587.93 244
14589.07 265
14590.21 261
14591.35 259
14592.49 257
14593.63 270
14594.77 247
14595.92 278
14597.06 227
14598.20 266
14599.34 277
14600.48 282
14601.62 290
14602.77 300
14603.91 253
14605.05 265
14606.19 274
14607.33 274
14608.48 281
14609.62 291
14610.76 312
14611.90 296
14613.04 324
14614.19 333
14615.33 283
14616.47 306
14617.61 331
14618.76 298
14619.90 292
14621.04 308
14622.18 339
14623.33 364
14624.47 390
14625.61 388
14626.76 347
14627.90 373
14629.04 449
14630.18 455
14631.33 418
14632.47 428
14633.61 435
14634.76 452
14635.90 415
14637.04 414
14638.19 447
14639.33 442
14640.47 370
14641.62 376
14642.76 368
14643.90 336
14645.05 354
14646.19 314
14647.33 309
14648.48 304
14649.62 284
14650.76 281
14651.91 256
14653.05 233
14654.20 262
14655.34 257
14656.48 268
14657.63 252
14658.77 251
14659.92 242
14661.06 257
14662.20 260
14663.35 231
14664.49 239
14665.64 238
14666.78 235
14667.93 241
14669.07 227
14670.22 208
14671.36 210
14672.50 225
14673.65 203
14674.79 215
14675.94 218
14677.08 227
14678.23 197
14679.37 227
14680.52 223
14681.66 203
14682.81 206
14683.95 195
14685.10 191
14686.24 218
14687.39 185
14688.53 176
14689.68 164
14690.82 164
14691.97 197
14693.12 187
14694.26 186
14695.41 176
14696.55 192
14697.70 221
14698.84 197
14699.99 185
14701.13 202
14702.28 221
14703.43 175
14704.57 195
14705.72 182
14706.86 169
14708.01 185
14709.16 191
14710.30 181
14711.45 185
14712.59 209
14713.74 175
14714.89 179
14716.03 188
14717.18 197
14718.33 192
14719.47 190
14720.62 187
14721.77 203
14722.91 194
14724.06 229
14725.21 201
14726.35 165
14727.50 181
14728.65 176
14729.79 175
14730.94 167
14732.09 196
14733.23 186
14734.38 194
14735.53 189
14736.67 186
14737.82 213
14738.97 164
14740.12 186
14741.26 178
14742.41 169
14743.56 183
14744.71 188
14745.85 192
14747.00 169
14748.15 176
14749.30 186
14750.44 170
14751.59 160
14752.74 164
14753.89 155
14755.03 184
14756.18 182
14757.33 203
14758.48 173
14759.63 178
14760.77 168
14761.92 157
14763.07 175
14764.22 184
14765.37 214
14766.52 167
14767.66 146
14768.81 131
14769.96 139
14771.11 172
14772.26 186
14773.41 184
14774.55 156
14775.70 163
14776.85 182
14778.00 165
14779.15 145
14780.30 178
14781.45 174
14782.60 179
14783.74 176
14784.89 185
14786.04 146
14787.19 156
14788.34 165
14789.49 156
14790.64 149
14791.79 148
14792.94 143
14794.09 146
14795.24 149
14796.39 145
14797.54 153
14798.69 139
14799.83 146
14800.98 134
14802.13 131
14803.28 146
14804.43 154
14805.58 148
14806.73 148
14807.88 156
14809.03 151
14810.18 127
14811.33 172
14812.48 157
14813.63 138
14814.78 155
14815.93 168
14817.08 140
14818.23 141
14819.38 146
14820.53 127
14821.69 130
14822.84 122
14823.99 147
14825.14 158
14826.29 143
14827.44 137
14828.59 133
14829.74 162
14830.89 141
14832.04 140
14833.19 138
14834.34 139
14835.49 123
14836.65 143
14837.80 133
14838.95 172
14840.10 142
14841.25 135
14842.40 132
14843.55 148
14844.70 149
14845.85 129
14847.01 162
14848.16 152
14849.31 143
14850.46 167
14851.61 163
14852.76 148
14853.92 139
14855.07 160
14856.22 145
14857.37 136
14858.52 121
14859.67 168
14860.83 179
14861.98 146
14863.13 143
14864.28 141
14865.44 144
14866.59 140
14867.74 136
14868.89 128
14870.04 140
14871.20 147
14872.35 153
14873.50 142
14874.65 129
14875.81 159
14876.96 169
14878.11 144
14879.26 130
14880.42 144
14881.57 149
14882.72 164
14883.88 159
14885.03 134
14886.18 129
14887.33 151
14888.49 152
14889.64 135
14890.79 109
14891.95 146
14893.10 122
14894.25 161
14895.41 143
14896.56 134
14897.71 102
14898.87 161
14900.02 132
14901.17 137
14902.33 137
14903.48 129
14904.63 133
14905.79 128
14906.94 140
14908.10 163
14909.25 164
14910.40 164
14911.56 184
14912.71 140
14913.87 127
14915.02 139
14916.17 143
14917.33 137
14918.48 161
14919.64 145
14920.79 145
14921.94 143
14923.10 160
14924.25 127
14925.41 153
14926.56 139
14927.72 131
14928.87 155
14930.03 155
14931.18 163
14932.34 166
14933.49 168
14934.65 159
14935.80 172
14936.96 191
14938.11 155
14939.27 164
14940.42 141
14941.58 126
14942.73 156
14943.89 164
14945.04 160
14946.20 152
14947.35 168
14948.51 176
14949.66 176
14950.82 180
14951.97 166
14953.13 202
14954.28 174
14955.44 181
14956.60 162
14957.75 185
14958.91 184
14960.06 190
14961.22 171
14962.37 213
14963.53 183
14964.69 171
14965.84 204
14967.00 203
14968.16 178
14969.31 192
14970.47 193
14971.62 206
14972.78 183
14973.94 172
14975.09 196
14976.25 201
14977.41 167
14978.56 155
14979.72 170
14980.88 184
14982.03 171
14983.19 168
14984.35 159
14985.50 159
14986.66 161
14987.82 176
14988.97 165
14990.13 157
14991.29 166
14992.44 151
14993.60 144
14994.76 145
14995.92 158
14997.07 162
14998.23 143
14999.39 135
15000.55 153
15001.70 118
15002.86 132
15004.02 114
15005.18 125
15006.33 159
15007.49 156
15008.65 140
15009.81 130
15010.96 116
15012.12 133
15013.28 148
15014.44 145
15015.60 135
15016.75 119
15017.91 155
15019.07 151
15020.23 143
15021.39 131
15022.54 158
15023.70 159
15024.86 138
15026.02 127
15027.18 157
15028.34 127
15029.49 123
15030.65 141
15031.81 144
15032.97 139
15034.13 122
15035.29 145
15036.45 126
15037.61 122
15038.76 122
15039.92 142
15041.08 132
15042.24 138
15043.40 145
15044.56 131
15045.72 140
15046.88 130
15048.04 123
15049.20 135
15050.36 129
15051.51 133
15052.67 130
15053.83 132
15054.99 119
15056.15 145
15057.31 150
15058.47 133
15059.63 142
15060.79 147
15061.95 154
15063.11 149
15064.27 152
15065.43 121
15066.59 110
15067.75 122
15068.91 110
15070.07 154
15071.23 136
15072.39 142
15073.55 141
15074.71 141
15075.87 128
15077.03 154
15078.19 135
15079.35 146
15080.51 119
15081.67 136
15082.83 129
15083.99 141
15085.16 136
15086.32 125
15087.48 147
15088.64 112
15089.80 128
15090.96 152
15092.12 169
15093.28 160
15094.44 135
15095.60 144
15096.76 125
15097.93 119
15099.09 151
15100.25 142
15101.41 135
15102.57 136
15103.73 119
15104.89 140
15106.05 137
15107.22 144
15108.38 153
15109.54 150
15110.70 149
15111.86 152
15113.02 151
15114.19 139
15115.35 120
15116.51 151
15117.67 147
15118.83 155
15120.00 140
15121.16 131
15122.32 153
15123.48 146
15124.64 149
15125.81 127
15126.97 149
15128.13 131
15129.29 157
15130.46 162
15131.62 139
15132.78 159
15133.94 149
15135.11 142
15136.27 128
15137.43 142
15138.59 145
15139.76 158
15140.92 148
15142.08 163
15143.25 164
15144.41 166
15145.57 164
15146.73 156
15147.90 166
15149.06 151
15150.22 134
15151.39 119
15152.55 132
15153.71 144
15154.88 155
15156.04 140
15157.20 145
15158.37 134
15159.53 172
15160.69 148
15161.86 145
15163.02 145
15164.19 165
15165.35 176
15166.51 170
15167.68 153
15168.84 179
15170.00 179
15171.17 159
15172.33 157
15173.50 149
15174.66 149
15175.83 149
15176.99 148
15178.15 161
15179.32 183
15180.48 158
15181.65 188
15182.81 173
15183.98 158
15185.14 160
15186.30 173
15187.47 175
15188.63 157
15189.80 177
15190.96 167
15192.13 183
15193.29 170
15194.46 187
15195.62 176
15196.79 178
15197.95 159
15199.12 166
15200.28 174
15201.45 170
15202.61 153
15203.78 178
15204.94 186
15206.11 223
15207.27 188
15208.44 177
15209.61 199
15210.77 208
15211.94 210
15213.10 221
15214.27 190
15215.43 184
15216.60 225
15217.76 204
15218.93 228
15220.10 198
15221.26 213
15222.43 227
15223.59 238
15224.76 252
15225.93 250
15227.09 218
15228.26 223
15229.42 230
15230.59 254
15231.76 297
15232.92 268
15234.09 260
15235.26 250
15236.42 236
15237.59 234
15238.76 249
15239.92 254
15241.09 243
15242.26 226
15243.42 228
15244.59 226
15245.76 213
15246.92 200
15248.09 212
15249.26 197
15250.42 205
15251.59 176
15252.76 203
15253.93 180
15255.09 148
15256.26 177
15257.43 172
15258.60 175
15259.76 186
15260.93 201
15262.10 206
15263.26 168
15264.43 171
15265.60 180
15266.77 175
15267.94 167
15269.10 208
15270.27 203
15271.44 168
15272.61 171
15273.77 168
15274.94 169
15276.11 174
15277.28 177
15278.45 177
15279.62 177
15280.78 172
15281.95 159
15283.12 124
15284.29 166
15285.46 179
15286.62 144
15287.79 153
15288.96 161
15290.13 164
15291.30 180
15292.47 158
15293.64 157
15294.81 170
15295.97 184
15297.14 165
15298.31 165
15299.48 172
15300.65 163
15301.82 167
15302.99 164
15304.16 187
15305.33 173
15306.49 180
15307.66 168
15308.83 167
15310.00 175
15311.17 158
15312.34 181
15313.51 162
15314.68 160
15315.85 162
15317.02 185
15318.19 174
15319.36 181
15320.53 151
15321.70 182
15322.87 191
15324.04 170
15325.21 155
15326.38 168
15327.55 176
15328.72 177
15329.89 153
15331.06 175
15332.23 206
15333.40 186
15334.57 184
15335.74 160
15336.91 162
15338.08 151
15339.25 173
15340.42 175
15341.59 173
15342.76 142
15343.93 178
15345.10 163
15346.27 162
15347.44 152
15348.62 178
15349.79 176
15350.96 177
15352.13 176
15353.30 173
15354.47 189
15355.64 187
15356.81 193
15357.98 198
15359.15 185
15360.33 171
15361.50 196
15362.67 197
15363.84 168
15365.01 176
15366.18 212
15367.35 194
15368.53 216
15369.70 215
15370.87 182
15372.04 212
15373.21 207
15374.38 225
15375.56 187
15376.73 184
15377.90 177
15379.07 185
15380.24 184
15381.42 213
15382.59 186
15383.76 203
15384.93 182
15386.10 199
15387.28 200
15388.45 186
15389.62 186
15390.79 224
15391.97 239
15393.14 209
15394.31 231
15395.48 199
15396.66 238
15397.83 228
15399.00 194
15400.17 203
15401.35 181
15402.52 204
15403.69 206
15404.87 242
15406.04 215
15407.21 194
15408.39 178
15409.56 184
15410.73 165
15411.91 169
15413.08 152
15414.25 194
15415.42 184
15416.60 177
15417.77 149
15418.95 159
15420.12 155
15421.29 172
15422.47 167
15423.64 168
15424.81 159
15425.99 148
15427.16 156
15428.33 168
15429.51 166
15430.68 154
15431.86 142
15433.03 132
15434.20 146
15435.38 137
15436.55 155
15437.73 143
15438.90 142
15440.08 148
15441.25 183
15442.42 182
15443.60 135
15444.77 145
15445.95 141
15447.12 163
15448.30 146
15449.47 139
15450.65 160
15451.82 152
15453.00 148
15454.17 148
15455.35 119
15456.52 147
15457.70 140
15458.87 136
15460.05 144
15461.22 165
15462.40 146
15463.57 165
15464.75 146
15465.92 130
15467.10 173
15468.27 142
15469.45 145
15470.62 153
15471.80 155
15472.97 171
15474.15 151
15475.33 169
15476.50 129
15477.68 153
15478.85 140
15480.03 187
15481.20 172
15482.38 175
15483.56 168
15484.73 144
15485.91 149
15487.08 132
15488.26 162
15489.44 140
15490.61 129
15491.79 139
15492.97 154
15494.14 165
15495.32 151
15496.49 141
15497.67 148
15498.85 150
15500.02 161
15501.20 165
15502.38 150
15503.55 152
15504.73 151
15505.91 133
15507.08 153
15508.26 156
15509.44 152
15510.62 158
15511.79 177
15512.97 160
15514.15 146
15515.32 164
15516.50 138
15517.68 161
15518.86 147
15520.03 155
15521.21 145
15522.39 141
15523.57 153
15524.74 126
15525.92 142
15527.10 140
15528.28 184
15529.45 147
15530.63 148
15531.81 145
15532.99 151
15534.16 154
15535.34 171
15536.52 134
15537.70 154
15538.88 187
15540.06 176
15541.23 149
15542.41 138
15543.59 146
15544.77 177
15545.95 159
15547.12 163
15548.30 152
15549.48 170
15550.66 156
15551.84 162
15553.02 157
15554.20 149
15555.37 179
15556.55 161
15557.73 183
15558.91 189
15560.09 199
15561.27 187
15562.45 177
15563.63 161
15564.81 170
15565.98 180
15567.16 182
15568.34 155
15569.52 182
15570.70 169
15571.88 204
15573.06 209
15574.24 175
15575.42 162
15576.60 186
15577.78 195
15578.96 180
15580.14 192
15581.32 181
15582.50 173
15583.68 211
15584.86 205
15586.04 193
15587.22 146
15588.40 181
15589.58 178
15590.76 205
15591.94 193
15593.12 181
15594.30 183
15595.48 195
15596.66 170
15597.84 187
15599.02 198
15600.20 198
15601.38 191
15602.56 149
15603.74 197
15604.92 204
15606.10 202
15607.28 189
15608.46 223
15609.64 226
15610.82 209
15612.00 225
15613.19 210
15614.37 227
15615.55 235
15616.73 264
15617.91 250
15619.09 239
15620.27 225
15621.45 242
15622.63 248
15623.82 275
15625.00 228
15626.18 230
15627.36 226
15628.54 249
15629.72 220
15630.90 238
15632.09 280
15633.27 285
15634.45 256
15635.63 255
15636.81 257
15637.99 257
15639.18 266
15640.36 255
15641.54 258
15642.72 294
15643.90 280
15645.09 273
15646.27 285
15647.45 282
15648.63 266
15649.82 289
15651.00 316
15652.18 331
15653.36 285
15654.54 285
15655.73 313
15656.91 325
15658.09 268
15659.28 287
15660.46 333
15661.64 328
15662.82 344
15664.01 313
15665.19 293
15666.37 307
15667.55 249
15668.74 287
15669.92 276
15671.10 290
15672.29 292
15673.47 296
15674.65 280
15675.84 275
15677.02 312
15678.20 286
15679.39 267
15680.57 285
15681.75 273
15682.94 295
15684.12 278
15685.30 273
15686.49 331
15687.67 286
15688.86 282
15690.04 279
15691.22 276
15692.41 247
15693.59 272
15694.78 324
15695.96 310
15697.14 282
15698.33 280
15699.51 290
15700.70 288
15701.88 326
15703.06 332
15704.25 352
15705.43 298
15706.62 314
15707.80 291
15708.99 305
15710.17 302
15711.36 344
15712.54 370
15713.73 363
15714.91 377
15716.09 367
15717.28 324
15718.46 365
15719.65 317
15720.83 343
15722.02 302
15723.20 344
15724.39 348
15725.57 320
15726.76 307
15727.95 319
15729.13 316
15730.32 295
15731.50 324
15732.69 308
15733.87 326
15735.06 337
15736.24 314
15737.43 289
15738.61 326
15739.80 321
15740.99 296
15742.17 309
15743.36 298
15744.54 341
15745.73 343
15746.92 356
15748.10 355
15749.29 341
15750.47 356
15751.66 343
15752.85 364
15754.03 348
15755.22 376
15756.40 382
15757.59 364
15758.78 358
15759.96 323
15761.15 336
15762.34 328
15763.52 321
15764.71 305
15765.90 295
15767.08 276
15768.27 280
15769.46 288
15770.64 317
15771.83 296
15773.02 268
15774.20 301
15775.39 295
15776.58 273
15777.77 256
15778.95 280
15780.14 300
15781.33 265
15782.51 280
15783.70 250
15784.89 275
15786.08 268
15787.26 246
15788.45 261
15789.64 293
15790.83 261
15792.01 226
15793.20 247
15794.39 249
15795.58 240
15796.77 255
15797.95 245
15799.14 238
15800.33 228
15801.52 233
15802.71 254
15803.89 221
15805.08 204
15806.27 222
15807.46 256
15808.65 239
15809.84 219
15811.02 212
15812.21 229
15813.40 233
15814.59 228
15815.78 226
15816.97 209
15818.15 209
15819.34 242
15820.53 221
15821.72 202
15822.91 182
15824.10 228
15825.29 248
15826.48 205
15827.67 195
15828.85 217
15830.04 202
15831.23 238
15832.42 206
15833.61 221
15834.80 240
15835.99 237
15837.18 198
15838.37 216
15839.56 231
15840.75 222
15841.94 210
15843.13 207
15844.32 225
15845.51 220
15846.70 214
15847.89 207
15849.08 225
15850.27 227
15851.46 219
15852.65 207
15853.84 217
15855.03 240
15856.22 254
15857.41 257
15858.60 265
15859.79 228
15860.98 240
15862.17 224
15863.36 224
15864.55 248
15865.74 251
15866.93 261
15868.12 265
15869.31 230
15870.50 206
15871.69 241
15872.88 245
15874.07 231
15875.26 234
15876.45 210
15877.64 231
15878.84 272
15880.03 259
15881.22 252
15882.41 231
15883.60 270
15884.79 270
15885.98 257
15887.17 229
15888.36 250
15889.56 245
15890.75 249
15891.94 272
15893.13 255
15894.32 299
15895.51 296
15896.71 264
15897.90 257
15899.09 294
15900.28 275
15901.47 302
15902.66 300
15903.86 303
15905.05 329
15906.24 289
15907.43 323
15908.62 313
15909.82 324
15911.01 329
15912.20 290
15913.39 308
15914.58 322
15915.78 298
15916.97 301
15918.16 275
15919.35 309
15920.55 295
15921.74 328
15922.93 328
15924.12 329
15925.32 274
15926.51 333
15927.70 343
15928.90 348
15930.09 329
15931.28 317
15932.47 351
15933.67 335
15934.86 315
15936.05 304
15937.25 317
15938.44 324
15939.63 306
15940.83 312
15942.02 260
15943.21 261
15944.41 239
15945.60 244
15946.79 232
15947.99 216
15949.18 245
15950.37 219
15951.57 244
15952.76 240
15953.96 223
15955.15 226
15956.34 213
15957.54 218
15958.73 206
15959.92 226
15961.12 222
15962.31 196
15963.51 200
15964.70 187
15965.90 199
15967.09 168
15968.28 189
15969.48 167
15970.67 189
15971.87 164
15973.06 197
15974.26 195
15975.45 180
15976.65 190
15977.84 160
15979.03 173
15980.23 161
15981.42 183
15982.62 185
15983.81 192
15985.01 195
15986.20 174
15987.40 150
15988.59 174
15989.79 161
15990.98 152
15992.18 183
15993.37 162
15994.57 159
15995.77 162
15996.96 164
15998.16 156
15999.35 168
16000.55 173
16001.74 174
16002.94 173
16004.13 176
16005.33 181
16006.53 176
16007.72 173
16008.92 156
16010.11 161
16011.31 157
16012.51 151
16013.70 174
16014.90 168
16016.09 147
16017.29 164
16018.49 161
16019.68 161
16020.88 156
16022.07 148
16023.27 139
16024.47 151
16025.66 170
16026.86 130
16028.06 147
16029.25 157
16030.45 166
16031.65 155
16032.84 172
16034.04 174
16035.24 160
16036.43 156
16037.63 159
16038.83 152
16040.02 170
16041.22 184
16042.42 146
16043.62 150
16044.81 146
16046.01 144
16047.21 155
16048.40 174
16049.60 143
16050.80 139
16052.00 166
16053.19 164
16054.39 165
16055.59 141
16056.79 137
16057.99 137
16059.18 149
16060.38 153
16061.58 135
16062.78 138
16063.97 143
16065.17 143
16066.37 131
16067.57 130
16068.77 148
16069.96 151
16071.16 140
16072.36 117
16073.56 136
16074.76 139
16075.96 172
16077.15 139
16078.35 149
16079.55 150
16080.75 122
16081.95 159
16083.15 157
16084.35 136
16085.54 147
16086.74 141
16087.94 143
16089.14 128
16090.34 145
16091.54 134
16092.74 142
16093.94 149
16095.14 150
16096.33 138
16097.53 110
16098.73 115
16099.93 135
16101.13 148
16102.33 156
16103.53 141
16104.73 136
16105.93 144
16107.13 156
16108.33 131
16109.53 160
16110.73 127
16111.93 127
16113.13 139
16114.33 131
16115.53 135
16116.73 132
16117.93 124
16119.13 126
16120.33 137
16121.53 147
16122.73 140
16123.93 127
16125.13 119
16126.33 131
16127.53 124
16128.73 130
16129.93 125
16131.13 121
16132.33 144
16133.53 159
16134.73 127
16135.93 138
16137.13 148
16138.33 133
16139.53 150
16140.73 128
16141.93 145
16143.13 131
16144.34 131
16145.54 103
16146.74 134
16147.94 130
16149.14 103
16150.34 141
16151.54 105
16152.74 136
16153.94 151
16155.15 151
16156.35 109
16157.55 130
16158.75 119
16159.95 140
16161.15 142
16162.35 131
16163.56 107
16164.76 133
16165.96 163
16167.16 141
16168.36 140
16169.56 128
16170.77 137
16171.97 148
16173.17 123
16174.37 124
16175.57 128
16176.78 133
16177.98 122
16179.18 120
16180.38 135
16181.59 133
16182.79 132
16183.99 122
16185.19 131
16186.40 142
16187.60 128
16188.80 157
16190.00 146
16191.21 111
16192.41 115
16193.61 126
16194.81 124
16196.02 137
16197.22 114
16198.42 144
16199.63 145
16200.83 130
16202.03 109
16203.23 133
16204.44 145
16205.64 137
16206.84 167
16208.05 117
16209.25 137
16210.45 128
16211.66 134
16212.86 141
16214.06 141
16215.27 118
16216.47 157
16217.68 155
16218.88 149
16220.08 131
16221.29 148
16222.49 142
16223.69 149
16224.90 153
16226.10 152
16227.31 143
16228.51 140
16229.71 155
16230.92 137
16232.12 128
16233.33 138
16234.53 136
16235.74 143
16236.94 163
16238.14 121
16239.35 137
16240.55 147
16241.76 142
16242.96 163
16244.17 146
16245.37 162
16246.58 141
16247.78 136
16248.99 122
16250.19 126
16251.40 130
16252.60 143
16253.81 142
16255.01 149
16256.22 153
16257.42 148
16258.63 170
16259.83 175
16261.04 163
16262.24 155
16263.45 166
16264.65 144
16265.86 180
16267.06 166
16268.27 166
16269.47 152
16270.68 167
16271.89 179
16273.09 148
16274.30 157
16275.50 182
16276.71 165
16277.91 148
16279.12 162
16280.33 188
16281.53 199
16282.74 149
16283.94 169
16285.15 147
16286.36 159
16287.56 150
16288.77 182
16289.98 155
16291.18 158
16292.39 187
16293.59 146
16294.80 165
16296.01 167
16297.21 197
16298.42 190
16299.63 165
16300.83 169
16302.04 184
16303.25 213
16304.46 207
16305.66 188
16306.87 209
16308.08 208
16309.28 175
16310.49 187
16311.70 196
16312.90 170
16314.11 185
16315.32 165
16316.53 186
16317.73 172
16318.94 192
16320.15 170
16321.36 168
16322.56 152
16323.77 163
16324.98 166
16326.19 153
16327.39 152
16328.60 150
16329.81 131
16331.02 149
16332.23 158
16333.43 160
16334.64 143
16335.85 152
16337.06 132
16338.27 156
16339.47 154
16340.68 143
16341.89 130
16343.10 163
16344.31 157
16345.52 160
16346.72 138
16347.93 150
16349.14 138
16350.35 130
16351.56 142
16352.77 136
16353.98 142
16355.18 119
16356.39 140
16357.60 115
16358.81 138
16360.02 138
16361.23 138
16362.44 126
16363.65 108
16364.86 126
16366.07 158
16367.27 128
16368.48 129
16369.69 123
16370.90 152
16372.11 167
16373.32 131
16374.53 122
16375.74 135
16376.95 153
16378.16 145
16379.37 128
16380.58 123
16381.79 110
16383.00 128
16384.21 124
16385.42 129
16386.63 134
16387.84 150
16389.05 123
16390.26 120
16391.47 143
16392.68 134
16393.89 122
16395.10 120
16396.31 127
16397.52 129
16398.73 126
16399.94 130
16401.15 125
16402.36 126
16403.57 103
16404.78 111
16405.99 155
16407.20 144
16408.41 133
16409.62 103
16410.84 133
16412.05 135
16413.26 149
16414.47 133
16415.68 125
16416.89 117
16418.10 104
16419.31 139
16420.52 112
16421.73 123
16422.95 121
16424.16 141
16425.37 121
16426.58 133
16427.79 119
16429.00 121
16430.21 136
16431.43 149
16432.64 130
16433.85 124
16435.06 134
16436.27 127
16437.48 125
16438.70 117
16439.91 113
16441.12 128
16442.33 144
16443.54 128
16444.76 113
16445.97 115
16447.18 133
16448.39 128
16449.61 111
16450.82 158
16452.03 143
16453.24 109
16454.45 130
16455.67 100
16456.88 105
16458.09 138
16459.31 110
16460.52 117
16461.73 117
16462.94 127
16464.16 110
16465.37 123
16466.58 129
16467.79 112
16469.01 107
16470.22 126
16471.43 119
16472.65 123
16473.86 115
16475.07 125
16476.29 146
16477.50 123
16478.71 124
16479.93 122
16481.14 109
16482.35 91
16483.57 123
16484.78 113
16485.99 109
16487.21 104
16488.42 110
16489.64 132
16490.85 117
16492.06 115
16493.28 106
16494.49 114
16495.70 96
16496.92 107
16498.13 112
16499.35 118
16500.56 131
16501.77 115
16502.99 110
16504.20 119
16505.42 123
16506.63 122
16507.85 126
16509.06 119
16510.28 121
16511.49 104
16512.70 105
16513.92 113
16515.13 130
16516.35 112
16517.56 129
16518.78 112
16519.99 116
16521.21 113
16522.42 123
16523.64 128
16524.85 138
16526.07 117
16527.28 124
16528.50 124
16529.71 109
16530.93 113
16532.14 108
16533.36 110
16534.57 121
16535.79 134
16537.01 127
16538.22 136
16539.44 128
16540.65 157
16541.87 126
16543.08 129
16544.30 139
16545.52 140
16546.73 142
16547.95 109
16549.16 136
16550.38 157
16551.60 161
16552.81 124
16554.03 116
16555.24 132
16556.46 109
16557.68 113
16558.89 136
16560.11 131
16561.32 132
16562.54 156
16563.76 144
16564.97 134
16566.19 130
16567.41 157
16568.62 144
16569.84 150
16571.06 169
16572.27 152
16573.49 149
16574.71 140
16575.93 148
16577.14 177
16578.36 143
16579.58 148
16580.79 144
16582.01 171
16583.23 146
16584.44 155
16585.66 167
16586.88 164
16588.10 148
16589.31 133
16590.53 121
16591.75 114
16592.97 136
16594.18 151
16595.40 143
16596.62 141
16597.84 146
16599.06 133
16600.27 124
16601.49 128
16602.71 139
16603.93 120
16605.14 128
16606.36 140
16607.58 141
16608.80 123
16610.02 113
16611.24 134
16612.45 118
16613.67 138
16614.89 107
16616.11 111
16617.33 115
16618.55 149
16619.76 115
16620.98 101
16622.20 112
16623.42 109
16624.64 128
16625.86 116
16627.08 113
16628.30 130
16629.51 116
16630.73 122
16631.95 132
16633.17 126
16634.39 100
16635.61 110
16636.83 110
16638.05 108
16639.27 83
16640.49 107
16641.71 134
16642.92 115
16644.14 99
16645.36 113
16646.58 105
16647.80 121
16649.02 94
16650.24 120
16651.46 122
16652.68 91
16653.90 102
16655.12 118
16656.34 96
16657.56 121
16658.78 100
16660.00 97
16661.22 115
16662.44 131
16663.66 125
16664.88 107
16666.10 130
16667.32 121
16668.54 128
16669.76 114
16670.98 123
16672.20 154
16673.42 152
16674.64 115
16675.87 115
16677.09 105
16678.31 83
16679.53 94
16680.75 118
16681.97 111
16683.19 100
16684.41 111
16685.63 106
16686.85 120
16688.07 130
16689.30 106
16690.52 119
16691.74 125
16692.96 112
16694.18 104
16695.40 107
16696.62 110
16697.84 107
16699.07 97
16700.29 115
16701.51 106
16702.73 113
16703.95 100
16705.17 129
16706.40 120
16707.62 130
16708.84 95
16710.06 100
16711.28 94
16712.50 99
16713.73 90
16714.95 104
16716.17 103
16717.39 102
16718.61 108
16719.84 100
16721.06 90
16722.28 94
16723.50 107
16724.73 87
16725.95 127
16727.17 97
16728.39 104
16729.62 102
16730.84 113
16732.06 116
16733.28 126
16734.51 139
16735.73 119
16736.95 99
16738.18 112
16739.40 118
16740.62 111
16741.84 104
16743.07 100
16744.29 102
16745.51 106
16746.74 115
16747.96 102
16749.18 116
16750.41 96
16751.63 112
16752.85 108
16754.08 85
16755.30 109
16756.52 117
16757.75 114
16758.97 102
16760.20 96
16761.42 88
16762.64 126
16763.87 98
16765.09 80
16766.31 109
16767.54 94
16768.76 91
16769.99 124
16771.21 101
16772.43 97
16773.66 101
16774.88 111
16776.11 143
16777.33 100
16778.56 99
16779.78 100
16781.01 107
16782.23 103
16783.45 104
16784.68 90
16785.90 114
16787.13 88
16788.35 104
16789.58 91
16790.80 107
16792.03 113
16793.25 101
16794.48 91
16795.70 107
16796.93 130
16798.15 120
16799.38 130
16800.60 88
16801.83 116
16803.05 119
16804.28 100
16805.50 91
16806.73 97
16807.95 102
16809.18 128
16810.41 109
16811.63 133
16812.86 129
16814.08 106
16815.31 124
16816.53 111
16817.76 97
16818.99 117
16820.21 113
16821.44 128
16822.66 115
16823.89 100
16825.12 133
16826.34 118
16827.57 127
16828.79 118
16830.02 105
16831.25 146
16832.47 154
16833.70 137
16834.93 99
16836.15 120
16837.38 124
16838.61 152
16839.83 129
16841.06 119
16842.29 108
16843.51 157
16844.74 148
16845.97 142
16847.19 136
16848.42 131
16849.65 133
16850.87 134
16852.10 140
16853.33 152
16854.56 174
16855.78 175
16857.01 152
16858.24 155
16859.46 157
16860.69 149
16861.92 165
16863.15 157
16864.37 163
16865.60 158
16866.83 149
16868.06 183
16869.28 185
16870.51 178
16871.74 140
16872.97 206
16874.20 191
16875.42 200
16876.65 170
16877.88 192
16879.11 213
16880.34 228
16881.56 196
16882.79 199
16884.02 228
16885.25 236
16886.48 217
16887.71 216
16888.93 190
16890.16 219
16891.39 216
16892.62 170
16893.85 186
16895.08 169
16896.31 190
16897.53 184
16898.76 184
16899.99 157
16901.22 167
16902.45 161
16903.68 172
16904.91 150
16906.14 147
16907.37 139
16908.59 167
16909.82 166
16911.05 147
16912.28 143
16913.51 140
16914.74 136
16915.97 130
16917.20 129
16918.43 130
16919.66 150
16920.89 156
16922.12 140
16923.35 134
16924.58 145
16925.81 139
16927.04 136
16928.27 135
16929.50 127
16930.73 125
16931.96 113
16933.19 129
16934.42 129
16935.65 132
16936.88 130
16938.11 133
16939.34 118
16940.57 122
16941.80 124
16943.03 133
16944.26 114
16945.49 138
16946.72 137
16947.95 120
16949.18 128
16950.41 132
16951.64 132
16952.87 97
16954.10 118
16955.33 90
16956.57 136
16957.80 119
16959.03 118
16960.26 109
16961.49 125
16962.72 140
16963.95 124
16965.18 162
16966.41 120
16967.65 142
16968.88 121
16970.11 105
16971.34 121
16972.57 128
16973.80 133
16975.03 122
16976.27 116
16977.50 103
16978.73 116
16979.96 108
16981.19 108
16982.42 120
16983.66 139
16984.89 139
16986.12 139
16987.35 119
16988.58 129
16989.82 105
16991.05 125
16992.28 120
16993.51 113
16994.75 105
16995.98 104
16997.21 133
16998.44 112
16999.67 125
17000.91 113
17002.14 123
17003.37 119
17004.61 110
17005.84 101
17007.07 138
17008.30 140
17009.54 129
17010.77 124
17012.00 129
17013.23 114
17014.47 103
17015.70 112
17016.93 119
17018.17 103
17019.40 132
17020.63 135
17021.87 123
17023.10 112
17024.33 113
17025.57 103
17026.80 106
17028.03 107
17029.27 109
17030.50 126
17031.73 120
17032.97 109
17034.20 103
17035.44 106
17036.67 120
17037.90 114
17039.14 140
17040.37 126
17041.60 113
17042.84 111
17044.07 130
17045.31 127
17046.54 120
17047.78 97
17049.01 101
17050.24 115
17051.48 113
17052.71 107
17053.95 103
17055.18 94
17056.42 105
17057.65 115
17058.89 92
17060.12 106
17061.35 100
17062.59 115
17063.82 99
17065.06 87
17066.29 77
17067.53 108
17068.76 103
17070.00 108
17071.23 103
17072.47 107
17073.70 101
17074.94 94
17076.17 105
17077.41 96
17078.65 99
17079.88 98
17081.12 100
17082.35 68
17083.59 92
17084.82 92
17086.06 101
17087.29 105
17088.53 86
17089.77 110
17091.00 112
17092.24 89
17093.47 96
17094.71 98
17095.94 89
17097.18 102
17098.42 92
17099.65 96
17100.89 86
17102.12 93
17103.36 94
17104.60 78
17105.83 94
17107.07 91
17108.31 87
17109.54 94
17110.78 91
17112.02 97
17113.25 115
17114.49 100
17115.73 98
17116.96 90
17118.20 77
17119.44 90
17120.67 74
17121.91 84
17123.15 99
17124.38 99
17125.62 95
17126.86 99
17128.10 89
17129.33 101
17130.57 93
17131.81 108
17133.04 96
17134.28 111
17135.52 110
17136.76 95
17137.99 82
17139.23 73
17140.47 96
17141.71 93
17142.94 83
17144.18 89
17145.42 74
17146.66 91
17147.90 83
17149.13 93
17150.37 93
17151.61 91
17152.85 86
17154.08 87
17155.32 109
17156.56 100
17157.80 91
17159.04 91
17160.28 96
17161.51 90
17162.75 90
17163.99 91
17165.23 99
17166.47 85
17167.71 111
17168.95 100
17170.18 94
17171.42 89
17172.66 84
17173.90 76
17175.14 68
17176.38 84
17177.62 90
17178.86 85
17180.09 65
17181.33 88
17182.57 96
17183.81 95
17185.05 74
17186.29 75
17187.53 85
17188.77 86
17190.01 101
17191.25 106
17192.49 78
17193.73 96
17194.97 121
17196.21 81
17197.45 106
17198.69 91
17199.92 85
17201.16 85
17202.40 112
17203.64 86
17204.88 85
17206.12 94
17207.36 101
17208.60 99
17209.84 75
17211.08 89
17212.32 111
17213.56 105
17214.81 97
17216.05 88
17217.29 86
17218.53 79
17219.77 91
17221.01 83
17222.25 92
17223.49 97
17224.73 79
17225.97 101
17227.21 82
17228.45 86
17229.69 91
17230.93 81
17232.17 102
17233.41 106
17234.66 110
17235.90 87
17237.14 95
17238.38 80
17239.62 99
17240.86 95
17242.10 72
17243.34 83
17244.58 75
17245.83 90
17247.07 100
17248.31 90
17249.55 101
17250.79 106
17252.03 90
17253.28 99
17254.52 88
17255.76 98
17257.00 85
17258.24 77
17259.48 79
17260.73 74
17261.97 100
17263.21 96
17264.45 79
17265.69 89
17266.94 91
17268.18 101
17269.42 86
17270.66 80
17271.91 89
17273.15 82
17274.39 88
17275.63 92
17276.88 74
17278.12 88
17279.36 94
17280.60 105
17281.85 65
17283.09 77
17284.33 80
17285.57 76
17286.82 80
17288.06 83
17289.30 84
17290.55 81
17291.79 84
17293.03 90
17294.28 79
17295.52 75
17296.76 65
17298.01 78
17299.25 79
17300.49 94
17301.74 75
17302.98 97
17304.22 80
17305.47 96
17306.71 88
17307.95 85
17309.20 110
17310.44 71
17311.68 71
17312.93 73
17314.17 80
17315.42 94
17316.66 78
17317.90 86
17319.15 79
17320.39 73
17321.64 77
17322.88 74
17324.12 75
17325.37 108
17326.61 74
17327.86 101
17329.10 79
17330.35 78
17331.59 98
17332.83 91
17334.08 84
17335.32 78
17336.57 67
17337.81 75
17339.06 102
17340.30 83
17341.55 81
17342.79 84
17344.04 106
17345.28 69
17346.53 72
17347.77 61
17349.02 73
17350.26 75
17351.51 87
17352.75 72
17354.00 81
17355.24 91
17356.49 87
17357.73 90
17358.98 73
17360.23 87
17361.47 84
17362.72 91
17363.96 59
17365.21 86
17366.45 82
17367.70 85
17368.95 77
17370.19 79
17371.44 64
17372.68 89
17373.93 109
17375.18 85
17376.42 75
17377.67 65
17378.91 93
17380.16 84
17381.41 103
17382.65 83
17383.90 95
17385.15 76
17386.39 76
17387.64 75
17388.89 69
17390.13 76
17391.38 91
17392.63 86
17393.87 100
17395.12 73
17396.37 85
17397.61 93
17398.86 77
17400.11 93
17401.35 71
17402.60 78
17403.85 79
17405.09 100
17406.34 96
17407.59 82
17408.84 82
17410.08 80
17411.33 80
17412.58 84
17413.83 93
17415.07 83
17416.32 86
17417.57 74
17418.82 82
17420.06 65
17421.31 80
17422.56 79
17423.81 77
17425.05 84
17426.30 63
17427.55 78
17428.80 80
17430.05 68
17431.29 95
17432.54 98
17433.79 84
17435.04 89
17436.29 85
17437.54 87
17438.78 83
17440.03 80
17441.28 81
17442.53 82
17443.78 77
17445.03 78
17446.27 81
17447.52 103
17448.77 99
17450.02 89
17451.27 76
17452.52 73
17453.77 101
17455.02 109
17456.27 91
17457.51 67
17458.76 86
17460.01 97
17461.26 119
17462.51 82
17463.76 91
17465.01 88
17466.26 99
17467.51 94
17468.76 98
17470.01 111
17471.26 98
17472.51 89
17473.76 68
17475.01 65
17476.26 85
17477.50 110
17478.75 95
17480.00 71
17481.25 81
17482.50 74
17483.75 87
17485.00 111
17486.25 83
17487.50 79
17488.75 90
17490.00 91
17491.25 81
17492.51 67
17493.76 82
17495.01 88
17496.26 94
17497.51 78
17498.76 87
17500.01 92
17501.26 117
17502.51 90
17503.76 81
17505.01 83
17506.26 98
17507.51 83
17508.76 83
17510.01 89
17511.26 76
17512.52 78
17513.77 100
17515.02 89
17516.27 102
17517.52 88
17518.77 95
17520.02 89
17521.27 75
17522.53 101
17523.78 90
17525.03 127
17526.28 108
17527.53 103
17528.78 92
17530.03 81
17531.29 97
17532.54 94
17533.79 111
17535.04 82
17536.29 100
17537.55 85
17538.80 103
17540.05 104
17541.30 94
17542.55 106
17543.81 99
17545.06 108
17546.31 88
17547.56 93
17548.81 101
17550.07 85
17551.32 71
17552.57 88
17553.82 85
17555.08 100
17556.33 91
17557.58 98
17558.83 84
17560.09 96
17561.34 94
17562.59 107
17563.85 86
17565.10 118
17566.35 103
17567.60 68
17568.86 73
17570.11 82
17571.36 81
17572.62 94
17573.87 99
17575.12 114
17576.38 93
17577.63 78
17578.88 117
17580.14 114
17581.39 115
17582.64 102
17583.90 79
17585.15 80
17586.40 92
17587.66 106
17588.91 91
17590.17 101
17591.42 98
17592.67 116
17593.93 95
17595.18 98
17596.43 92
17597.69 118
17598.94 107
17600.20 118
17601.45 77
17602.71 102
17603.96 120
17605.21 90
17606.47 85
17607.72 93
17608.98 106
17610.23 109
17611.49 108
17612.74 102
17614.00 103
17615.25 93
17616.50 103
17617.76 78
17619.01 98
17620.27 105
17621.52 80
17622.78 97
17624.03 100
17625.29 86
17626.54 103
17627.80 104
17629.05 90
17630.31 102
17631.56 112
17632.82 94
17634.08 98
17635.33 108
17636.59 87
17637.84 104
17639.10 109
17640.35 98
17641.61 98
17642.86 94
17644.12 88
17645.38 100
17646.63 108
17647.89 98
17649.14 104
17650.40 86
17651.66 97
17652.91 90
17654.17 106
17655.42 87
17656.68 98
17657.94 94
17659.19 89
17660.45 84
17661.70 103
17662.96 96
17664.22 103
17665.47 94
17666.73 81
17667.99 99
17669.24 80
17670.50 115
17671.76 77
17673.01 89
17674.27 76
17675.53 76
17676.78 74
17678.04 88
17679.30 102
17680.56 95
17681.81 85
17683.07 105
17684.33 82
17685.58 73
17686.84 83
17688.10 85
17689.36 100
17690.61 101
17691.87 99
17693.13 89
17694.39 101
17695.64 90
17696.90 88
17698.16 88
17699.42 58
17700.67 72
17701.93 86
17703.19 75
17704.45 86
17705.70 72
17706.96 77
17708.22 92
17709.48 91
17710.74 64
17711.99 90
17713.25 79
17714.51 96
17715.77 83
17717.03 70
17718.29 82
17719.54 81
17720.80 85
17722.06 91
17723.32 71
17724.58 76
17725.84 79
17727.10 81
17728.35 85
17729.61 87
17730.87 84
17732.13 113
17733.39 88
17734.65 83
17735.91 83
17737.17 94
17738.43 88
17739.69 98
17740.94 87
17742.20 99
17743.46 83
17744.72 78
17745.98 83
17747.24 73
17748.50 82
17749.76 75
17751.02 80
17752.28 87
17753.54 96
17754.80 81
17756.06 76
17757.32 87
17758.58 91
17759.84 107
17761.10 116
17762.36 92
17763.62 80
17764.88 91
17766.14 89
17767.40 68
17768.66 73
17769.92 100
17771.18 76
17772.44 113
17773.70 82
17774.96 80
17776.22 79
17777.48 103
17778.74 88
17780.00 97
17781.26 77
17782.52 95
17783.78 84
17785.04 82
17786.30 89
17787.57 87
17788.83 76
17790.09 76
17791.35 81
17792.61 68
17793.87 78
17795.13 89
17796.39 74
17797.65 82
17798.91 74
17800.18 101
17801.44 86
17802.70 83
17803.96 80
17805.22 79
17806.48 94
17807.74 96
17809.01 95
17810.27 74
17811.53 79
17812.79 101
17814.05 85
17815.31 90
17816.58 83
17817.84 80
17819.10 75
17820.36 74
17821.62 87
17822.89 61
17824.15 77
17825.41 79
17826.67 95
17827.94 66
17829.20 77
17830.46 94
17831.72 84
17832.98 90
17834.25 111
17835.51 87
17836.77 88
17838.04 75
17839.30 85
17840.56 79
17841.82 71
17843.09 88
17844.35 87
17845.61 88
17846.87 87
17848.14 82
17849.40 62
17850.66 89
17851.93 70
17853.19 81
17854.45 71
17855.72 76
17856.98 69
17858.24 72
17859.51 86
17860.77 67
17862.03 79
17863.30 78
17864.56 85
17865.82 77
17867.09 49
17868.35 85
17869.62 85
17870.88 90
17872.14 65
17873.41 80
17874.67 98
17875.93 76
17877.20 80
17878.46 82
17879.73 87
17880.99 105
17882.26 81
17883.52 66
17884.78 81
17886.05 69
17887.31 66
17888.58 77
17889.84 64
17891.11 77
17892.37 98
17893.63 98
17894.90 80
17896.16 65
17897.43 74
17898.69 88
17899.96 79
17901.22 87
17902.49 81
17903.75 85
17905.02 73
17906.28 80
17907.55 74
17908.81 63
17910.08 67
17911.34 80
17912.61 66
17913.87 67
17915.14 80
17916.41 66
17917.67 80
17918.94 76
17920.20 75
17921.47 87
17922.73 97
17924.00 76
17925.26 80
17926.53 69
17927.80 93
17929.06 108
17930.33 85
17931.59 80
17932.86 94
17934.13 77
17935.39 76
17936.66 78
17937.92 75
17939.19 84
17940.46 72
17941.72 66
17942.99 81
17944.26 75
17945.52 59
17946.79 82
17948.06 84
17949.32 67
17950.59 64
17951.85 77
17953.12 84
17954.39 70
17955.66 67
17956.92 94
17958.19 73
17959.46 78
17960.72 71
17961.99 68
17963.26 62
17964.52 66
17965.79 77
17967.06 66
17968.33 83
17969.59 70
17970.86 80
17972.13 86
17973.40 73
17974.66 66
17975.93 89
17977.20 104
17978.47 72
17979.73 72
17981.00 95
17982.27 86
17983.54 88
17984.80 76
17986.07 81
17987.34 87
17988.61 85
17989.88 71
17991.14 71
17992.41 68
17993.68 56
17994.95 95
17996.22 97
17997.48 90
17998.75 73
18000.02 78
18001.29 78
18002.56 63
18003.83 78
18005.10 88
18006.36 70
18007.63 80
18008.90 62
18010.17 89
18011.44 85
18012.71 91
18013.98 73
18015.25 65
18016.51 67
18017.78 84
18019.05 78
18020.32 62
18021.59 86
18022.86 68
18024.13 85
18025.40 77
18026.67 72
18027.94 79
18029.21 86
18030.48 64
18031.75 67
18033.01 78
18034.28 62
18035.55 92
18036.82 90
18038.09 80
18039.36 74
18040.63 73
18041.90 81
18043.17 90
18044.44 92
18045.71 57
18046.98 82
18048.25 92
18049.52 76
18050.79 76
18052.06 65
18053.33 74
18054.60 81
18055.87 109
18057.14 87
18058.42 85
18059.69 81
18060.96 89
18062.23 88
18063.50 89
18064.77 76
18066.04 83
18067.31 91
18068.58 69
18069.85 46
18071.12 71
18072.39 69
18073.66 87
18074.93 77
18076.21 74
18077.48 82
18078.75 96
18080.02 87
18081.29 75
18082.56 70
18083.83 83
18085.10 95
18086.38 96
18087.65 88
18088.92 76
18090.19 82
18091.46 101
18092.73 84
18094.01 73
18095.28 87
18096.55 79
18097.82 100
18099.09 68
18100.36 65
18101.64 69
18102.91 82
18104.18 80
18105.45 68
18106.73 63
18108.00 87
18109.27 80
18110.54 91
18111.81 81
18113.09 87
18114.36 75
18115.63 78
18116.90 77
18118.18 75
18119.45 86
18120.72 90
18121.99 77
18123.27 75
18124.54 73
18125.81 72
18127.09 80
18128.36 85
18129.63 80
18130.90 85
18132.18 91
18133.45 72
18134.72 65
18136.00 77
18137.27 103
18138.54 82
18139.82 86
18141.09 74
18142.36 75
18143.64 84
18144.91 101
18146.18 87
18147.46 72
18148.73 78
18150.00 89
18151.28 87
18152.55 69
18153.83 87
18155.10 85
18156.37 92
18157.65 67
18158.92 85
18160.20 63
18161.47 63
18162.74 66
18164.02 52
18165.29 78
18166.57 94
18167.84 61
18169.12 71
18170.39 62
18171.66 80
18172.94 72
18174.21 73
18175.49 87
18176.76 83
18178.04 80
18179.31 67
18180.59 83
18181.86 72
18183.14 80
18184.41 73
18185.69 72
18186.96 70
18188.24 90
18189.51 84
18190.79 73
18192.06 53
18193.34 60
18194.61 66
18195.89 65
18197.16 79
18198.44 59
18199.71 83
18200.99 59
18202.26 70
18203.54 78
18204.81 77
18206.09 57
18207.37 70
18208.64 98
18209.92 85
18211.19 67
18212.47 61
18213.75 72
18215.02 84
18216.30 75
18217.57 69
18218.85 67
18220.13 73
18221.40 64
18222.68 60
18223.95 59
18225.23 66
18226.51 67
18227.78 66
18229.06 60
18230.34 72
18231.61 70
18232.89 82
18234.17 86
18235.44 78
18236.72 63
18238.00 72
18239.27 76
18240.55 73
18241.83 72
18243.10 90
18244.38 86
18245.66 59
18246.94 79
18248.21 76
18249.49 80
18250.77 83
18252.04 71
18253.32 61
18254.60 76
18255.88 77
18257.15 63
18258.43 61
18259.71 78
18260.99 71
18262.26 73
18263.54 67
18264.82 82
18266.10 85
18267.37 92
18268.65 84
18269.93 70
18271.21 78
18272.49 91
18273.76 67
18275.04 78
18276.32 83
18277.60 73
18278.88 80
18280.15 55
18281.43 74
18282.71 62
18283.99 75
18285.27 64
18286.55 72
18287.83 71
18289.10 85
18290.38 68
18291.66 64
18292.94 71
18294.22 84
18295.50 68
18296.78 68
18298.06 92
18299.33 73
18300.61 84
18301.89 62
18303.17 68
18304.45 74
18305.73 79
18307.01 82
18308.29 73
18309.57 85
18310.85 83
18312.13 77
18313.41 77
18314.68 77
18315.96 77
18317.24 68
18318.52 62
18319.80 79
18321.08 79
18322.36 72
18323.64 75
18324.92 61
18326.20 66
18327.48 74
18328.76 89
18330.04 89
18331.32 93
18332.60 81
18333.88 82
18335.16 50
18336.44 59
18337.72 61
18339.00 72
18340.28 71
18341.56 58
18342.84 83
18344.12 77
18345.41 83
18346.69 91
18347.97 90
18349.25 68
18350.53 84
18351.81 76
18353.09 89
18354.37 66
18355.65 71
18356.93 66
18358.21 75
18359.49 70
18360.78 88
18362.06 102
18363.34 60
18364.62 71
18365.90 67
18367.18 87
18368.46 61
18369.74 97
18371.03 73
18372.31 69
18373.59 89
18374.87 89
18376.15 74
18377.43 80
18378.72 72
18380.00 71
18381.28 88
18382.56 82
18383.84 74
18385.12 79
18386.41 89
18387.69 66
18388.97 73
18390.25 90
18391.53 85
18392.82 74
18394.10 79
18395.38 67
18396.66 83
18397.95 74
18399.23 77
18400.51 86
18401.79 81
18403.08 87
18404.36 76
18405.64 77
18406.92 59
18408.21 81
18409.49 74
18410.77 73
18412.06 68
18413.34 68
18414.62 59
18415.90 82
18417.19 57
18418.47 68
18419.75 78
18421.04 99
18422.32 79
18423.60 70
18424.89 51
18426.17 71
18427.45 89
18428.74 75
18430.02 64
18431.30 57
18432.59 89
18433.87 74
18435.15 65
18436.44 71
18437.72 77
18439.01 84
18440.29 79
18441.57 77
18442.86 73
18444.14 73
18445.43 82
18446.71 102
18447.99 64
18449.28 65
18450.56 72
18451.85 83
18453.13 63
18454.42 64
18455.70 80
18456.98 77
18458.27 92
18459.55 86
18460.84 70
18462.12 69
18463.41 84
18464.69 69
18465.98 80
18467.26 66
18468.55 60
18469.83 77
18471.12 65
18472.40 55
18473.69 48
18474.97 72
18476.26 84
18477.54 65
18478.83 59
18480.11 60
18481.40 85
18482.68 72
18483.97 80
18485.25 75
18486.54 63
18487.82 82
18489.11 65
18490.40 66
18491.68 72
18492.97 60
18494.25 58
18495.54 65
18496.82 67
18498.11 73
18499.40 72
18500.68 71
18501.97 56
18503.25 72
18504.54 69
18505.83 57
18507.11 77
18508.40 82
18509.69 84
18510.97 63
18512.26 67
18513.54 50
18514.83 59
18516.12 84
18517.40 73
18518.69 72
18519.98 70
18521.26 57
18522.55 56
18523.84 76
18525.12 71
18526.41 68
18527.70 60
18528.99 79
18530.27 50
18531.56 68
18532.85 51
18534.13 82
18535.42 89
18536.71 77
18538.00 90
18539.28 85
18540.57 81
18541.86 69
18543.14 79
18544.43 77
18545.72 82
18547.01 72
18548.30 64
18549.58 65
18550.87 79
18552.16 88
18553.45 79
18554.73 91
18556.02 79
18557.31 78
18558.60 74
18559.89 60
18561.17 56
18562.46 69
18563.75 102
18565.04 96
18566.33 63
18567.62 68
18568.90 71
18570.19 68
18571.48 69
18572.77 74
18574.06 80
18575.35 95
18576.63 100
18577.92 74
18579.21 79
18580.50 78
18581.79 77
18583.08 101
18584.37 82
18585.66 59
18586.95 85
18588.23 71
18589.52 91
18590.81 77
18592.10 92
18593.39 99
18594.68 103
18595.97 90
18597.26 87
18598.55 76
18599.84 106
18601.13 80
18602.42 83
18603.71 84
18605.00 101
18606.29 86
18607.58 106
18608.86 94
18610.15 77
18611.44 81
18612.73 75
18614.02 110
18615.31 82
18616.60 75
18617.89 76
18619.18 82
18620.47 91
18621.76 64
18623.06 88
18624.35 74
18625.64 85
18626.93 84
18628.22 82
18629.51 91
18630.80 78
18632.09 87
18633.38 94
18634.67 64
18635.96 92
18637.25 92
18638.54 78
18639.83 75
18641.12 73
18642.41 101
18643.71 86
18645.00 74
18646.29 59
18647.58 69
18648.87 71
18650.16 81
18651.45 63
18652.74 81
18654.03 74
18655.33 87
18656.62 85
18657.91 77
18659.20 54
18660.49 80
18661.78 89
18663.07 72
18664.37 59
18665.66 69
18666.95 81
18668.24 76
18669.53 75
18670.83 91
18672.12 82
18673.41 81
18674.70 87
18675.99 64
18677.29 72
18678.58 73
18679.87 88
18681.16 73
18682.45 76
18683.75 60
18685.04 79
18686.33 79
18687.62 75
18688.92 62
18690.21 62
18691.50 87
18692.79 75
18694.09 64
18695.38 65
18696.67 79
18697.97 60
18699.26 82
18700.55 71
18701.84 67
18703.14 72
18704.43 63
18705.72 77
18707.02 66
18708.31 62
18709.60 68
18710.90 73
18712.19 61
18713.48 59
18714.78 39
18716.07 59
18717.36 99
18718.66 85
18719.95 60
18721.24 62
18722.54 73
18723.83 54
18725.13 77
18726.42 66
18727.71 75
18729.01 73
18730.30 73
18731.60 50
18732.89 50
18734.18 52
18735.48 72
18736.77 79
18738.07 55
18739.36 56
18740.66 58
18741.95 68
18743.24 71
18744.54 54
18745.83 56
18747.13 65
18748.42 85
18749.72 84
18751.01 83
18752.31 64
18753.60 59
18754.90 70
18756.19 64
18757.49 67
18758.78 65
18760.08 77
18761.37 75
18762.67 63
18763.96 62
18765.26 72
18766.55 73
18767.85 79
18769.14 70
18770.44 75
18771.73 80
18773.03 72
18774.32 82
18775.62 76
18776.91 72
18778.21 68
18779.51 69
18780.80 82
18782.10 74
18783.39 86
18784.69 64
18785.99 63
18787.28 72
18788.58 64
18789.87 67
18791.17 85
18792.47 74
18793.76 76
18795.06 56
18796.35 65
18797.65 58
18798.95 78
18800.24 73
18801.54 60
18802.84 61
18804.13 57
18805.43 85
18806.73 75
18808.02 72
18809.32 63
18810.62 66
18811.91 79
18813.21 72
18814.51 64
18815.80 66
18817.10 72
18818.40 87
18819.69 68
18820.99 72
18822.29 75
18823.59 70
18824.88 65
18826.18 68
18827.48 74
18828.78 60
18830.07 64
18831.37 69
18832.67 75
18833.97 61
18835.26 56
18836.56 67
18837.86 72
18839.16 80
18840.45 56
18841.75 75
18843.05 79
18844.35 73
18845.65 60
18846.94 69
18848.24 81
18849.54 67
18850.84 66
18852.14 46
18853.43 64
18854.73 59
18856.03 65
18857.33 62
18858.63 82
18859.93 65
18861.22 69
18862.52 61
18863.82 67
18865.12 57
18866.42 59
18867.72 70
18869.02 60
18870.32 61
18871.61 73
18872.91 92
18874.21 58
18875.51 59
18876.81 84
18878.11 67
18879.41 57
18880.71 62
18882.01 64
18883.31 58
18884.61 80
18885.90 81
18887.20 68
18888.50 71
18889.80 71
18891.10 85
18892.40 62
18893.70 62
18895.00 88
18896.30 58
18897.60 66
18898.90 70
18900.20 61
18901.50 67
18902.80 72
18904.10 67
18905.40 63
18906.70 67
18908.00 67
18909.30 67
18910.60 50
18911.90 57
18913.20 49
18914.50 67
18915.80 71
18917.10 73
18918.40 64
18919.70 78
18921.00 52
18922.30 52
18923.61 83
18924.91 55
18926.21 61
18927.51 48
18928.81 63
18930.11 78
18931.41 66
18932.71 37
18934.01 68
18935.31 71
18936.61 76
18937.92 53
18939.22 54
18940.52 46
18941.82 59
18943.12 57
18944.42 60
18945.72 55
18947.03 55
18948.33 60
18949.63 50
18950.93 70
18952.23 59
18953.53 56
18954.84 68
18956.14 61
18957.44 67
18958.74 61
18960.04 65
18961.34 61
18962.65 60
18963.95 81
18965.25 76
18966.55 73
18967.86 59
18969.16 56
18970.46 75
18971.76 49
18973.06 66
18974.37 61
18975.67 73
18976.97 68
18978.27 52
18979.58 64
18980.88 58
18982.18 65
18983.48 70
18984.79 65
18986.09 63
18987.39 54
18988.70 76
18990.00 67
18991.30 72
18992.61 69
18993.91 70
18995.21 79
18996.51 69
18997.82 62
18999.12 63
19000.42 88
19001.73 77
19003.03 79
19004.33 60
19005.64 46
19006.94 54
19008.25 61
19009.55 61
19010.85 64
19012.16 63
19013.46 52
19014.76 57
19016.07 55
19017.37 70
19018.68 68
19019.98 64
19021.28 68
19022.59 69
19023.89 65
19025.20 77
19026.50 78
19027.80 55
19029.11 65
19030.41 49
19031.72 59
19033.02 52
19034.33 74
19035.63 77
19036.94 72
19038.24 57
19039.54 55
19040.85 61
19042.15 70
19043.46 65
19044.76 39
19046.07 56
19047.37 71
19048.68 60
19049.98 62
19051.29 58
19052.59 66
19053.90 66
19055.20 70
19056.51 52
19057.81 53
19059.12 49
19060.43 62
19061.73 82
19063.04 64
19064.34 59
19065.65 53
19066.95 70
19068.26 72
19069.56 60
19070.87 79
19072.18 49
19073.48 63
19074.79 69
19076.09 73
19077.40 62
19078.71 78
19080.01 75
19081.32 86
19082.62 61
19083.93 71
19085.24 75
19086.54 62
19087.85 64
19089.16 57
19090.46 84
19091.77 63
19093.07 48
19094.38 61
19095.69 71
19096.99 57
19098.30 66
19099.61 71
19100.91 64
19102.22 59
19103.53 64
19104.84 57
19106.14 63
19107.45 51
19108.76 68
19110.06 66
19111.37 61
19112.68 71
19113.98 62
19115.29 64
19116.60 54
19117.91 78
19119.21 64
19120.52 65
19121.83 52
19123.14 54
19124.44 62
19125.75 54
19127.06 60
19128.37 63
19129.68 78
19130.98 59
19132.29 66
19133.60 53
19134.91 77
19136.21 55
19137.52 56
19138.83 69
19140.14 63
19141.45 63
19142.76 56
19144.06 81
19145.37 75
19146.68 79
19147.99 62
19149.30 73
19150.61 65
19151.91 53
19153.22 51
19154.53 58
19155.84 52
19157.15 71
19158.46 70
19159.77 61
19161.07 58
19162.38 68
19163.69 79
19165.00 63
19166.31 72
19167.62 69
19168.93 58
19170.24 54
19171.55 75
19172.86 66
19174.17 69
19175.48 77
19176.78 61
19178.09 75
19179.40 65
19180.71 63
19182.02 77
19183.33 77
19184.64 89
19185.95 63
19187.26 63
19188.57 63
19189.88 56
19191.19 69
19192.50 56
19193.81 56
19195.12 46
19196.43 55
19197.74 48
19199.05 50
19200.36 54
19201.67 68
19202.98 54
19204.29 53
19205.60 76
19206.91 58
19208.22 72
19209.53 79
19210.84 68
19212.15 61
19213.47 66
19214.78 64
19216.09 69
19217.40 83
19218.71 75
19220.02 72
19221.33 55
19222.64 58
19223.95 65
19225.26 74
19226.57 62
19227.89 73
19229.20 59
19230.51 60
19231.82 74
19233.13 61
19234.44 53
19235.75 55
19237.06 59
19238.38 85
19239.69 65
19241.00 50
19242.31 58
19243.62 67
19244.93 58
19246.25 51
19247.56 53
19248.87 65
19250.18 70
19251.49 68
19252.81 59
19254.12 58
19255.43 53
19256.74 64
19258.05 61
19259.37 36
19260.68 51
19261.99 57
19263.30 46
19264.62 48
19265.93 59
19267.24 66
19268.55 61
19269.87 63
19271.18 71
19272.49 56
19273.80 59
19275.12 81
19276.43 72
19277.74 56
19279.05 65
19280.37 78
19281.68 53
19282.99 66
19284.31 55
19285.62 66
19286.93 64
19288.25 66
19289.56 67
19290.87 58
19292.19 58
19293.50 66
19294.81 63
19296.13 52
19297.44 60
19298.75 57
19300.07 74
19301.38 68
19302.69 51
19304.01 41
19305.32 57
19306.64 69
19307.95 82
19309.26 70
19310.58 64
19311.89 58
19313.21 71
19314.52 48
19315.83 64
19317.15 53
19318.46 61
19319.78 63
19321.09 63
19322.41 72
19323.72 53
19325.03 63
19326.35 55
19327.66 80
19328.98 52
19330.29 70
19331.61 61
19332.92 59
19334.24 60
19335.55 50
19336.87 52
19338.18 67
19339.50 59
19340.81 56
19342.13 52
19343.44 66
19344.76 72
19346.07 62
19347.39 59
19348.70 71
19350.02 67
19351.33 57
19352.65 54
19353.96 57
19355.28 71
19356.59 69
19357.91 53
19359.23 48
19360.54 64
19361.86 53
19363.17 58
19364.49 60
19365.80 73
19367.12 63
19368.44 73
19369.75 77
19371.07 68
19372.38 74
19373.70 68
19375.02 67
19376.33 79
19377.65 64
19378.97 68
19380.28 75
19381.60 69
19382.91 61
19384.23 74
19385.55 76
19386.86 87
19388.18 73
19389.50 57
19390.81 58
19392.13 75
19393.45 70
19394.76 78
19396.08 69
19397.40 49
19398.72 67
19400.03 71
19401.35 61
19402.67 64
19403.98 81
19405.30 67
19406.62 64
19407.94 66
19409.25 60
19410.57 46
19411.89 70
19413.20 66
19414.52 75
19415.84 68
19417.16 77
19418.48 62
19419.79 55
19421.11 59
19422.43 68
19423.75 61
19425.06 69
19426.38 49
19427.70 56
19429.02 60
19430.34 63
19431.65 68
19432.97 53
19434.29 61
19435.61 71
19436.93 75
19438.25 55
19439.56 53
19440.88 66
19442.20 58
19443.52 57
19444.84 51
19446.16 69
19447.47 58
19448.79 72
19450.11 66
19451.43 65
19452.75 66
19454.07 58
19455.39 61
19456.71 59
19458.03 50
19459.34 71
19460.66 70
19461.98 58
19463.30 52
19464.62 64
19465.94 65
19467.26 58
19468.58 62
19469.90 74
19471.22 80
19472.54 77
19473.86 72
19475.18 66
19476.50 51
19477.82 62
19479.14 57
19480.46 64
19481.78 64
19483.10 45
19484.42 66
19485.73 66
19487.05 73
19488.37 62
19489.70 74
19491.02 79
19492.34 66
19493.66 62
19494.98 55
19496.30 68
19497.62 69
19498.94 66
19500.26 51
19501.58 69
19502.90 63
19504.22 71
19505.54 58
19506.86 53
19508.18 58
19509.50 67
19510.82 72
19512.14 62
19513.46 70
19514.78 77
19516.11 59
19517.43 64
19518.75 72
19520.07 65
19521.39 68
19522.71 72
19524.03 73
19525.35 60
19526.68 61
19528.00 99
19529.32 76
19530.64 61
19531.96 82
19533.28 84
19534.60 73
19535.93 49
19537.25 64
19538.57 51
19539.89 53
19541.21 71
19542.53 88
19543.86 64
19545.18 55
19546.50 58
19547.82 76
19549.14 68
19550.47 62
19551.79 53
19553.11 61
19554.43 71
19555.76 66
19557.08 62
19558.40 59
19559.72 63
19561.05 70
19562.37 64
19563.69 75
19565.01 68
19566.34 60
19567.66 68
19568.98 61
19570.30 62
19571.63 76
19572.95 64
19574.27 54
19575.60 67
19576.92 62
19578.24 65
19579.57 58
19580.89 54
19582.21 70
19583.54 48
19584.86 76
19586.18 63
19587.51 62
19588.83 70
19590.15 62
19591.48 53
19592.80 71
19594.12 66
19595.45 64
19596.77 58
19598.09 95
19599.42 63
19600.74 54
19602.07 55
19603.39 82
19604.71 57
19606.04 53
19607.36 60
19608.69 55
19610.01 55
19611.33 68
19612.66 69
19613.98 72
19615.31 58
19616.63 64
19617.96 56
19619.28 69
19620.60 73
19621.93 58
19623.25 52
19624.58 76
19625.90 81
19627.23 58
19628.55 61
19629.88 59
19631.20 78
19632.53 63
19633.85 66
19635.18 67
19636.50 72
19637.83 72
19639.15 62
19640.48 68
19641.80 66
19643.13 58
19644.45 70
19645.78 71
19647.10 65
19648.43 61
19649.76 55
19651.08 54
19652.41 59
19653.73 67
19655.06 72
19656.38 67
19657.71 63
19659.04 51
19660.36 74
19661.69 61
19663.01 80
19664.34 48
19665.67 59
19666.99 81
19668.32 96
19669.64 60
19670.97 46
19672.30 60
19673.62 61
19674.95 64
19676.28 46
19677.60 64
19678.93 70
19680.25 63
19681.58 69
19682.91 59
19684.23 69
19685.56 66
19686.89 85
19688.22 64
19689.54 63
19690.87 58
19692.20 68
19693.52 60
19694.85 76
19696.18 74
19697.50 86
19698.83 82
19700.16 66
19701.49 70
19702.81 60
19704.14 61
19705.47 48
19706.80 58
19708.12 55
19709.45 82
19710.78 67
19712.11 61
19713.43 59
19714.76 65
19716.09 69
19717.42 77
19718.74 70
19720.07 60
19721.40 59
19722.73 57
19724.06 57
19725.38 73
19726.71 64
19728.04 50
19729.37 54
19730.70 45
19732.03 65
19733.35 62
19734.68 53
19736.01 81
19737.34 59
19738.67 66
19740.00 60
19741.32 66
19742.65 58
19743.98 57
19745.31 61
19746.64 53
19747.97 51
19749.30 52
19750.63 66
19751.96 66
19753.28 71
19754.61 58
19755.94 56
19757.27 77
19758.60 58
19759.93 58
19761.26 67
19762.59 68
19763.92 59
19765.25 72
19766.58 48
19767.91 59
19769.24 62
19770.57 57
19771.90 51
19773.22 50
19774.55 62
19775.88 65
19777.21 59
19778.54 61
19779.87 63
19781.20 62
19782.53 69
19783.86 63
19785.19 64
19786.52 80
19787.85 80
19789.18 61
19790.51 72
19791.85 53
19793.18 55
19794.51 52
19795.84 37
19797.17 55
19798.50 59
19799.83 62
19801.16 59
19802.49 65
19803.82 64
19805.15 55
19806.48 59
19807.81 54
19809.14 52
19810.47 57
19811.81 52
19813.14 63
19814.47 59
19815.80 47
19817.13 56
19818.46 70
19819.79 84
19821.12 68
19822.45 63
19823.79 76
19825.12 67
19826.45 53
19827.78 67
19829.11 77
19830.44 53
19831.78 55
19833.11 60
19834.44 71
19835.77 68
19837.10 75
19838.43 66
19839.77 73
19841.10 81
19842.43 58
19843.76 50
19845.09 67
19846.43 60
19847.76 64
19849.09 61
19850.42 61
19851.76 69
19853.09 51
19854.42 65
19855.75 63
19857.09 61
19858.42 75
19859.75 59
19861.08 82
19862.42 63
19863.75 63
19865.08 80
19866.41 60
19867.75 61
19869.08 64
19870.41 68
19871.75 76
19873.08 81
19874.41 59
19875.75 59
19877.08 68
19878.41 73
19879.75 77
19881.08 63
19882.41 78
19883.75 50
19885.08 53
19886.41 53
19887.75 64
19889.08 54
19890.41 57
19891.75 49
19893.08 64
19894.41 73
19895.75 68
19897.08 52
19898.42 62
19899.75 66
19901.08 57
19902.42 53
19903.75 60
19905.09 53
19906.42 66
19907.75 68
19909.09 74
19910.42 45
19911.76 58
19913.09 59
19914.43 58
19915.76 72
19917.10 64
19918.43 64
19919.77 62
19921.10 59
19922.43 56
19923.77 66
19925.10 65
19926.44 72
19927.77 57
19929.11 61
19930.44 64
19931.78 69
19933.11 70
19934.45 65
19935.78 54
19937.12 52
19938.45 62
19939.79 61
19941.13 55
19942.46 65
19943.80 71
19945.13 77
19946.47 66
19947.80 55
19949.14 57
19950.47 77
19951.81 66
19953.15 68
19954.48 41
19955.82 70
19957.15 73
19958.49 57
19959.83 47
19961.16 46
19962.50 66
19963.83 84
19965.17 73
19966.51 55
19967.84 74
19969.18 65
19970.51 64
19971.85 54
19973.19 49
19974.52 60
19975.86 69
19977.20 72
19978.53 79
19979.87 74
19981.21 67
19982.54 52
19983.88 60
19985.22 71
19986.55 68
19987.89 61
19989.23 65
19990.57 59
19991.90 69
19993.24 48
19994.58 73
19995.91 74
19997.25 61
19998.59 63
19999.93 65
20001.26 76
20002.60 82
20003.94 58
20005.28 79
20006.61 83
20007.95 68
20009.29 67
20010.63 55
20011.96 68
20013.30 66
20014.64 73
20015.98 77
20017.31 62
20018.65 55
20019.99 57
20021.33 71
20022.67 79
20024.01 62
20025.34 61
20026.68 77
20028.02 67
20029.36 62
20030.70 57
20032.03 69
20033.37 82
20034.71 70
20036.05 64
20037.39 55
20038.73 60
20040.07 73
20041.40 64
20042.74 55
20044.08 65
20045.42 72
20046.76 64
20048.10 66
20049.44 76
20050.78 87
20052.12 88
20053.46 68
20054.79 76
20056.13 54
20057.47 68
20058.81 77
20060.15 94
20061.49 80
20062.83 63
20064.17 87
20065.51 71
20066.85 65
20068.19 60
20069.53 63
20070.87 71
20072.21 68
20073.55 65
20074.89 61
20076.23 65
20077.57 63
20078.91 51
20080.25 72
20081.59 64
20082.93 89
20084.27 84
20085.61 62
20086.95 63
20088.29 58
20089.63 73
20090.97 80
20092.31 57
20093.65 61
20094.99 67
20096.33 76
20097.67 65
20099.01 79
20100.35 75
20101.69 73
20103.03 83
20104.38 57
20105.72 81
20107.06 70
20108.40 58
20109.74 67
20111.08 58
20112.42 53
20113.76 63
20115.10 68
20116.45 68
20117.79 60
20119.13 54
20120.47 66
20121.81 64
20123.15 54
20124.49 57
20125.84 72
20127.18 80
20128.52 74
20129.86 58
20131.20 60
20132.54 62
20133.89 68
20135.23 62
20136.57 63
20137.91 47
20139.25 49
20140.60 81
