# Supplementary material for: MALDI-TOF MS typing enables the classification of brewing yeasts of the genus Saccharomyces to major beer styles
Source: PLoS One. 2017 Aug 9;12(8):e0181694. doi: 10.1371/journal.pone.0181694 (PMC5549903; doi:10.1371/journal.pone.0181694)
Supplement: S16 File — The directory includes 90 raw files and was zipped to “.zip”; the folder has three strains with 30 spectra per strain; S1 Text explains the raw files with an example and Table 1 represents the yeast strains used within the experiment. (ZIP) [file pone.0181694.s019.zip › 46-48/30674-457-OG-WB-WB-YPG-18h-E-E_2015-11-05__0_G6_1.dat]

2000.55 1067
2000.97 1070
2001.39 984
2001.81 1130
2002.23 1044
2002.65 923
2003.08 1011
2003.50 928
2003.92 832
2004.34 890
2004.76 782
2005.19 786
2005.61 937
2006.03 789
2006.45 768
2006.87 877
2007.30 921
2007.72 911
2008.14 914
2008.56 872
2008.99 832
2009.41 892
2009.83 810
2010.25 881
2010.68 825
2011.10 843
2011.52 817
2011.94 762
2012.37 799
2012.79 696
2013.21 815
2013.63 844
2014.06 728
2014.48 635
2014.90 664
2015.33 715
2015.75 713
2016.17 715
2016.60 700
2017.02 794
2017.44 775
2017.86 765
2018.29 790
2018.71 896
2019.14 843
2019.56 842
2019.98 776
2020.41 900
2020.83 900
2021.25 774
2021.68 815
2022.10 851
2022.52 917
2022.95 845
2023.37 783
2023.80 831
2024.22 777
2024.64 860
2025.07 874
2025.49 780
2025.92 848
2026.34 786
2026.76 693
2027.19 693
2027.61 700
2028.04 746
2028.46 837
2028.89 706
2029.31 761
2029.74 852
2030.16 877
2030.58 771
2031.01 713
2031.43 778
2031.86 803
2032.28 694
2032.71 787
2033.13 836
2033.56 808
2033.98 773
2034.41 828
2034.83 747
2035.26 834
2035.68 787
2036.11 775
2036.53 749
2036.96 726
2037.38 678
2037.81 788
2038.24 817
2038.66 808
2039.09 781
2039.51 902
2039.94 853
2040.36 813
2040.79 873
2041.21 868
2041.64 795
2042.07 863
2042.49 861
2042.92 869
2043.34 815
2043.77 813
2044.20 786
2044.62 775
2045.05 792
2045.47 932
2045.90 750
2046.33 817
2046.75 890
2047.18 815
2047.61 810
2048.03 816
2048.46 842
2048.89 808
2049.31 827
2049.74 840
2050.16 827
2050.59 804
2051.02 729
2051.45 708
2051.87 747
2052.30 769
2052.73 708
2053.15 745
2053.58 893
2054.01 832
2054.43 702
2054.86 836
2055.29 783
2055.72 678
2056.14 681
2056.57 804
2057.00 815
2057.43 828
2057.85 676
2058.28 771
2058.71 814
2059.14 784
2059.56 732
2059.99 917
2060.42 902
2060.85 831
2061.27 929
2061.70 951
2062.13 813
2062.56 962
2062.99 976
2063.41 935
2063.84 1019
2064.27 887
2064.70 923
2065.13 1147
2065.55 1304
2065.98 985
2066.41 1249
2066.84 1282
2067.27 1368
2067.70 1230
2068.13 1078
2068.55 1058
2068.98 952
2069.41 999
2069.84 864
2070.27 757
2070.70 814
2071.13 829
2071.56 868
2071.98 864
2072.41 797
2072.84 721
2073.27 837
2073.70 874
2074.13 684
2074.56 834
2074.99 723
2075.42 883
2075.85 788
2076.28 755
2076.71 819
2077.13 808
2077.56 870
2077.99 833
2078.42 827
2078.85 927
2079.28 776
2079.71 847
2080.14 793
2080.57 788
2081.00 958
2081.43 987
2081.86 931
2082.29 822
2082.72 838
2083.15 830
2083.58 828
2084.01 991
2084.44 964
2084.87 866
2085.30 768
2085.73 810
2086.16 814
2086.59 760
2087.02 809
2087.46 791
2087.89 629
2088.32 756
2088.75 735
2089.18 756
2089.61 854
2090.04 753
2090.47 768
2090.90 772
2091.33 807
2091.76 817
2092.19 830
2092.63 730
2093.06 803
2093.49 782
2093.92 788
2094.35 761
2094.78 794
2095.21 823
2095.64 834
2096.08 689
2096.51 820
2096.94 820
2097.37 776
2097.80 715
2098.23 752
2098.67 823
2099.10 752
2099.53 717
2099.96 740
2100.39 810
2100.82 705
2101.26 761
2101.69 654
2102.12 688
2102.55 761
2102.98 751
2103.42 737
2103.85 757
2104.28 803
2104.71 751
2105.15 767
2105.58 730
2106.01 775
2106.44 735
2106.88 750
2107.31 735
2107.74 708
2108.17 818
2108.61 829
2109.04 865
2109.47 773
2109.90 869
2110.34 871
2110.77 757
2111.20 737
2111.64 737
2112.07 786
2112.50 880
2112.94 793
2113.37 786
2113.80 775
2114.24 723
2114.67 645
2115.10 690
2115.54 808
2115.97 789
2116.40 670
2116.84 691
2117.27 674
2117.70 658
2118.14 684
2118.57 701
2119.00 700
2119.44 726
2119.87 803
2120.31 873
2120.74 836
2121.17 777
2121.61 773
2122.04 743
2122.48 764
2122.91 737
2123.35 773
2123.78 860
2124.21 791
2124.65 776
2125.08 650
2125.52 721
2125.95 749
2126.39 766
2126.82 786
2127.26 765
2127.69 773
2128.12 782
2128.56 842
2128.99 785
2129.43 710
2129.86 762
2130.30 747
2130.73 779
2131.17 902
2131.60 740
2132.04 863
2132.47 734
2132.91 741
2133.34 835
2133.78 898
2134.22 837
2134.65 898
2135.09 773
2135.52 876
2135.96 947
2136.39 877
2136.83 864
2137.26 940
2137.70 940
2138.14 956
2138.57 916
2139.01 883
2139.44 917
2139.88 855
2140.31 764
2140.75 800
2141.19 721
2141.62 736
2142.06 762
2142.50 755
2142.93 827
2143.37 708
2143.80 698
2144.24 759
2144.68 765
2145.11 708
2145.55 816
2145.99 805
2146.42 828
2146.86 845
2147.30 870
2147.73 823
2148.17 872
2148.61 995
2149.04 1023
2149.48 1179
2149.92 1237
2150.35 1282
2150.79 1090
2151.23 1210
2151.67 1217
2152.10 1229
2152.54 1191
2152.98 1036
2153.41 962
2153.85 942
2154.29 960
2154.73 874
2155.16 824
2155.60 720
2156.04 810
2156.48 860
2156.91 722
2157.35 778
2157.79 853
2158.23 726
2158.67 762
2159.10 843
2159.54 757
2159.98 803
2160.42 883
2160.86 827
2161.29 742
2161.73 904
2162.17 868
2162.61 926
2163.05 799
2163.48 784
2163.92 819
2164.36 795
2164.80 783
2165.24 871
2165.68 771
2166.12 782
2166.55 764
2166.99 819
2167.43 837
2167.87 772
2168.31 858
2168.75 929
2169.19 845
2169.63 766
2170.06 915
2170.50 977
2170.94 983
2171.38 1172
2171.82 971
2172.26 1028
2172.70 1069
2173.14 1193
2173.58 1062
2174.02 1233
2174.46 1371
2174.90 1320
2175.34 1239
2175.78 1197
2176.22 1121
2176.65 1283
2177.09 1196
2177.53 1080
2177.97 1172
2178.41 1236
2178.85 985
2179.29 951
2179.73 939
2180.17 873
2180.61 772
2181.05 876
2181.49 861
2181.93 856
2182.37 774
2182.81 803
2183.26 802
2183.70 756
2184.14 772
2184.58 818
2185.02 844
2185.46 798
2185.90 856
2186.34 737
2186.78 907
2187.22 823
2187.66 889
2188.10 943
2188.54 868
2188.98 900
2189.42 1005
2189.87 879
2190.31 931
2190.75 988
2191.19 967
2191.63 965
2192.07 868
2192.51 817
2192.95 1007
2193.39 876
2193.84 902
2194.28 940
2194.72 903
2195.16 969
2195.60 968
2196.04 937
2196.49 947
2196.93 882
2197.37 890
2197.81 953
2198.25 911
2198.69 979
2199.14 881
2199.58 802
2200.02 801
2200.46 849
2200.90 948
2201.35 896
2201.79 988
2202.23 850
2202.67 823
2203.12 863
2203.56 853
2204.00 826
2204.44 873
2204.89 779
2205.33 855
2205.77 926
2206.21 843
2206.66 894
2207.10 901
2207.54 873
2207.98 865
2208.43 914
2208.87 880
2209.31 848
2209.76 965
2210.20 980
2210.64 963
2211.09 915
2211.53 888
2211.97 862
2212.41 934
2212.86 793
2213.30 875
2213.74 893
2214.19 837
2214.63 894
2215.08 839
2215.52 832
2215.96 766
2216.41 814
2216.85 814
2217.29 776
2217.74 838
2218.18 718
2218.63 789
2219.07 887
2219.51 718
2219.96 806
2220.40 816
2220.85 836
2221.29 827
2221.73 799
2222.18 820
2222.62 821
2223.07 876
2223.51 844
2223.96 948
2224.40 1000
2224.84 812
2225.29 913
2225.73 914
2226.18 923
2226.62 873
2227.07 924
2227.51 911
2227.96 980
2228.40 782
2228.85 861
2229.29 850
2229.74 832
2230.18 965
2230.63 850
2231.07 846
2231.52 969
2231.96 1006
2232.41 899
2232.85 966
2233.30 905
2233.74 799
2234.19 945
2234.63 1015
2235.08 908
2235.53 905
2235.97 938
2236.42 911
2236.86 917
2237.31 914
2237.75 883
2238.20 832
2238.65 902
2239.09 905
2239.54 807
2239.98 749
2240.43 733
2240.88 718
2241.32 752
2241.77 747
2242.21 721
2242.66 769
2243.11 784
2243.55 720
2244.00 725
2244.45 788
2244.89 736
2245.34 665
2245.79 645
2246.23 658
2246.68 643
2247.13 687
2247.57 786
2248.02 771
2248.47 763
2248.91 721
2249.36 730
2249.81 724
2250.25 796
2250.70 734
2251.15 700
2251.60 822
2252.04 769
2252.49 811
2252.94 846
2253.39 842
2253.83 767
2254.28 670
2254.73 690
2255.17 672
2255.62 766
2256.07 683
2256.52 719
2256.97 760
2257.41 816
2257.86 699
2258.31 735
2258.76 751
2259.20 720
2259.65 733
2260.10 727
2260.55 739
2261.00 795
2261.45 747
2261.89 749
2262.34 787
2262.79 867
2263.24 831
2263.69 858
2264.13 811
2264.58 833
2265.03 900
2265.48 874
2265.93 919
2266.38 855
2266.83 737
2267.28 849
2267.72 912
2268.17 830
2268.62 801
2269.07 807
2269.52 857
2269.97 962
2270.42 933
2270.87 916
2271.32 994
2271.76 951
2272.21 979
2272.66 922
2273.11 997
2273.56 915
2274.01 895
2274.46 937
2274.91 811
2275.36 886
2275.81 794
2276.26 696
2276.71 706
2277.16 802
2277.61 810
2278.06 767
2278.51 801
2278.96 803
2279.41 721
2279.86 670
2280.31 729
2280.76 760
2281.21 818
2281.66 746
2282.11 809
2282.56 868
2283.01 894
2283.46 822
2283.91 822
2284.36 852
2284.81 715
2285.26 690
2285.71 721
2286.16 776
2286.61 862
2287.06 826
2287.51 868
2287.96 842
2288.42 1049
2288.87 1080
2289.32 1164
2289.77 1130
2290.22 1219
2290.67 1311
2291.12 1317
2291.57 1489
2292.02 1615
2292.48 1600
2292.93 1513
2293.38 1589
2293.83 1333
2294.28 1410
2294.73 1319
2295.18 1259
2295.63 1357
2296.09 1198
2296.54 1038
2296.99 1001
2297.44 972
2297.89 1026
2298.35 923
2298.80 1011
2299.25 985
2299.70 876
2300.15 770
2300.60 842
2301.06 832
2301.51 800
2301.96 772
2302.41 606
2302.87 733
2303.32 823
2303.77 809
2304.22 769
2304.67 700
2305.13 823
2305.58 802
2306.03 801
2306.49 840
2306.94 834
2307.39 836
2307.84 951
2308.30 934
2308.75 925
2309.20 1116
2309.65 1060
2310.11 996
2310.56 982
2311.01 993
2311.47 992
2311.92 998
2312.37 968
2312.83 947
2313.28 981
2313.73 951
2314.19 896
2314.64 825
2315.09 782
2315.55 757
2316.00 757
2316.45 809
2316.91 758
2317.36 718
2317.81 874
2318.27 842
2318.72 893
2319.18 902
2319.63 768
2320.08 925
2320.54 990
2320.99 993
2321.45 829
2321.90 848
2322.35 886
2322.81 1022
2323.26 1020
2323.72 1056
2324.17 1062
2324.63 1090
2325.08 1114
2325.53 1216
2325.99 1327
2326.44 1361
2326.90 1459
2327.35 1281
2327.81 1216
2328.26 1161
2328.72 1102
2329.17 1167
2329.63 1023
2330.08 948
2330.54 1055
2330.99 1040
2331.45 897
2331.90 735
2332.36 880
2332.81 822
2333.27 811
2333.72 832
2334.18 732
2334.63 702
2335.09 793
2335.54 772
2336.00 839
2336.46 763
2336.91 809
2337.37 762
2337.82 706
2338.28 833
2338.73 866
2339.19 780
2339.65 858
2340.10 869
2340.56 793
2341.01 816
2341.47 768
2341.93 758
2342.38 758
2342.84 703
2343.29 822
2343.75 808
2344.21 836
2344.66 881
2345.12 924
2345.58 795
2346.03 775
2346.49 853
2346.94 1000
2347.40 1006
2347.86 877
2348.31 834
2348.77 926
2349.23 1027
2349.69 847
2350.14 827
2350.60 793
2351.06 796
2351.51 765
2351.97 778
2352.43 843
2352.88 772
2353.34 806
2353.80 774
2354.26 777
2354.71 719
2355.17 789
2355.63 745
2356.09 763
2356.54 741
2357.00 842
2357.46 922
2357.92 901
2358.37 817
2358.83 803
2359.29 889
2359.75 909
2360.20 950
2360.66 874
2361.12 866
2361.58 893
2362.04 939
2362.49 993
2362.95 898
2363.41 988
2363.87 1030
2364.33 944
2364.79 762
2365.24 912
2365.70 848
2366.16 793
2366.62 991
2367.08 969
2367.54 911
2367.99 976
2368.45 802
2368.91 826
2369.37 854
2369.83 703
2370.29 847
2370.75 880
2371.21 778
2371.67 817
2372.12 733
2372.58 780
2373.04 834
2373.50 799
2373.96 840
2374.42 900
2374.88 883
2375.34 849
2375.80 717
2376.26 753
2376.72 848
2377.18 800
2377.64 794
2378.10 848
2378.56 856
2379.01 839
2379.47 733
2379.93 806
2380.39 856
2380.85 902
2381.31 872
2381.77 879
2382.23 860
2382.69 808
2383.15 774
2383.61 786
2384.07 787
2384.53 715
2384.99 733
2385.45 778
2385.92 798
2386.38 672
2386.84 801
2387.30 875
2387.76 803
2388.22 932
2388.68 861
2389.14 827
2389.60 802
2390.06 913
2390.52 958
2390.98 977
2391.44 856
2391.90 792
2392.36 721
2392.83 753
2393.29 793
2393.75 769
2394.21 828
2394.67 757
2395.13 780
2395.59 865
2396.05 688
2396.52 801
2396.98 784
2397.44 728
2397.90 789
2398.36 753
2398.82 794
2399.28 699
2399.75 718
2400.21 719
2400.67 867
2401.13 840
2401.59 827
2402.06 756
2402.52 770
2402.98 751
2403.44 816
2403.90 729
2404.37 718
2404.83 760
2405.29 791
2405.75 706
2406.21 838
2406.68 887
2407.14 789
2407.60 757
2408.06 757
2408.53 710
2408.99 727
2409.45 711
2409.91 682
2410.38 727
2410.84 805
2411.30 722
2411.77 723
2412.23 712
2412.69 734
2413.15 738
2413.62 788
2414.08 773
2414.54 762
2415.01 753
2415.47 769
2415.93 736
2416.40 707
2416.86 868
2417.32 774
2417.79 782
2418.25 818
2418.71 866
2419.18 840
2419.64 765
2420.10 899
2420.57 867
2421.03 742
2421.50 729
2421.96 819
2422.42 788
2422.89 850
2423.35 839
2423.81 785
2424.28 736
2424.74 687
2425.21 763
2425.67 815
2426.14 835
2426.60 821
2427.06 721
2427.53 709
2427.99 805
2428.46 912
2428.92 875
2429.39 799
2429.85 722
2430.32 845
2430.78 822
2431.24 762
2431.71 685
2432.17 768
2432.64 730
2433.10 853
2433.57 786
2434.03 736
2434.50 696
2434.96 752
2435.43 732
2435.89 764
2436.36 778
2436.82 842
2437.29 768
2437.76 802
2438.22 821
2438.69 759
2439.15 769
2439.62 1010
2440.08 987
2440.55 952
2441.01 962
2441.48 917
2441.95 844
2442.41 903
2442.88 956
2443.34 905
2443.81 885
2444.27 898
2444.74 784
2445.21 749
2445.67 889
2446.14 769
2446.60 795
2447.07 825
2447.54 716
2448.00 758
2448.47 672
2448.94 749
2449.40 682
2449.87 752
2450.34 732
2450.80 644
2451.27 729
2451.74 858
2452.20 748
2452.67 678
2453.14 735
2453.60 721
2454.07 727
2454.54 797
2455.00 673
2455.47 708
2455.94 740
2456.40 670
2456.87 764
2457.34 784
2457.81 837
2458.27 696
2458.74 703
2459.21 611
2459.68 731
2460.14 831
2460.61 837
2461.08 747
2461.55 675
2462.01 690
2462.48 810
2462.95 747
2463.42 653
2463.88 732
2464.35 658
2464.82 682
2465.29 704
2465.76 748
2466.22 716
2466.69 733
2467.16 708
2467.63 685
2468.10 714
2468.57 869
2469.03 891
2469.50 894
2469.97 783
2470.44 761
2470.91 745
2471.38 767
2471.84 778
2472.31 700
2472.78 796
2473.25 747
2473.72 757
2474.19 691
2474.66 639
2475.13 737
2475.59 666
2476.06 709
2476.53 750
2477.00 707
2477.47 690
2477.94 705
2478.41 737
2478.88 798
2479.35 814
2479.82 702
2480.29 641
2480.76 682
2481.23 611
2481.69 730
2482.16 670
2482.63 623
2483.10 626
2483.57 717
2484.04 781
2484.51 763
2484.98 640
2485.45 701
2485.92 719
2486.39 839
2486.86 751
2487.33 887
2487.80 798
2488.27 880
2488.74 776
2489.21 791
2489.68 817
2490.15 901
2490.62 913
2491.09 917
2491.56 858
2492.04 817
2492.51 913
2492.98 843
2493.45 835
2493.92 952
2494.39 859
2494.86 908
2495.33 892
2495.80 927
2496.27 865
2496.74 905
2497.21 816
2497.68 787
2498.16 863
2498.63 886
2499.10 772
2499.57 653
2500.04 786
2500.51 693
2500.98 734
2501.45 698
2501.93 721
2502.40 749
2502.87 780
2503.34 702
2503.81 695
2504.28 764
2504.76 755
2505.23 697
2505.70 739
2506.17 699
2506.64 726
2507.11 715
2507.59 834
2508.06 818
2508.53 849
2509.00 849
2509.47 727
2509.95 812
2510.42 902
2510.89 873
2511.36 835
2511.84 792
2512.31 886
2512.78 906
2513.25 1025
2513.73 1004
2514.20 975
2514.67 899
2515.14 922
2515.62 993
2516.09 917
2516.56 877
2517.03 907
2517.51 903
2517.98 788
2518.45 808
2518.93 812
2519.40 997
2519.87 1010
2520.35 841
2520.82 829
2521.29 780
2521.77 706
2522.24 799
2522.71 880
2523.19 838
2523.66 788
2524.13 769
2524.61 691
2525.08 717
2525.55 657
2526.03 743
2526.50 804
2526.97 765
2527.45 778
2527.92 865
2528.40 802
2528.87 791
2529.34 717
2529.82 716
2530.29 805
2530.77 823
2531.24 711
2531.71 808
2532.19 865
2532.66 955
2533.14 1018
2533.61 984
2534.09 942
2534.56 847
2535.04 964
2535.51 990
2535.98 832
2536.46 744
2536.93 802
2537.41 872
2537.88 959
2538.36 937
2538.83 878
2539.31 884
2539.78 972
2540.26 964
2540.73 882
2541.21 918
2541.68 938
2542.16 795
2542.63 803
2543.11 715
2543.59 776
2544.06 855
2544.54 834
2545.01 803
2545.49 828
2545.96 858
2546.44 807
2546.91 843
2547.39 817
2547.87 836
2548.34 867
2548.82 917
2549.29 888
2549.77 841
2550.24 883
2550.72 985
2551.20 1045
2551.67 889
2552.15 881
2552.62 845
2553.10 866
2553.58 970
2554.05 938
2554.53 894
2555.01 758
2555.48 819
2555.96 933
2556.44 891
2556.91 874
2557.39 855
2557.87 935
2558.34 886
2558.82 925
2559.30 835
2559.77 830
2560.25 775
2560.73 817
2561.20 785
2561.68 728
2562.16 731
2562.64 842
2563.11 792
2563.59 689
2564.07 822
2564.54 790
2565.02 730
2565.50 754
2565.98 694
2566.45 717
2566.93 718
2567.41 737
2567.89 596
2568.36 589
2568.84 617
2569.32 736
2569.80 633
2570.28 626
2570.75 728
2571.23 660
2571.71 782
2572.19 776
2572.66 709
2573.14 744
2573.62 766
2574.10 709
2574.58 678
2575.06 706
2575.53 772
2576.01 805
2576.49 678
2576.97 658
2577.45 709
2577.93 720
2578.40 802
2578.88 842
2579.36 763
2579.84 699
2580.32 811
2580.80 922
2581.28 709
2581.76 802
2582.24 909
2582.71 904
2583.19 820
2583.67 764
2584.15 747
2584.63 720
2585.11 782
2585.59 801
2586.07 842
2586.55 738
2587.03 749
2587.51 766
2587.99 806
2588.47 684
2588.95 781
2589.42 812
2589.90 794
2590.38 731
2590.86 775
2591.34 763
2591.82 790
2592.30 779
2592.78 895
2593.26 949
2593.74 935
2594.22 851
2594.70 888
2595.18 792
2595.66 844
2596.14 952
2596.62 856
2597.10 590
2597.58 708
2598.07 717
2598.55 698
2599.03 759
2599.51 773
2599.99 743
2600.47 610
2600.95 636
2601.43 723
2601.91 752
2602.39 723
2602.87 718
2603.35 705
2603.83 844
2604.31 730
2604.80 702
2605.28 745
2605.76 805
2606.24 740
2606.72 725
2607.20 752
2607.68 839
2608.16 829
2608.65 736
2609.13 755
2609.61 784
2610.09 802
2610.57 766
2611.05 720
2611.53 733
2612.02 737
2612.50 772
2612.98 808
2613.46 791
2613.94 746
2614.43 700
2614.91 744
2615.39 775
2615.87 743
2616.35 669
2616.84 719
2617.32 740
2617.80 702
2618.28 769
2618.77 708
2619.25 665
2619.73 727
2620.21 683
2620.69 843
2621.18 874
2621.66 693
2622.14 687
2622.63 740
2623.11 685
2623.59 760
2624.07 691
2624.56 703
2625.04 713
2625.52 703
2626.01 643
2626.49 755
2626.97 747
2627.45 738
2627.94 688
2628.42 834
2628.90 853
2629.39 768
2629.87 788
2630.35 862
2630.84 791
2631.32 809
2631.80 918
2632.29 769
2632.77 752
2633.26 690
2633.74 745
2634.22 774
2634.71 819
2635.19 746
2635.67 727
2636.16 781
2636.64 769
2637.13 815
2637.61 790
2638.09 735
2638.58 739
2639.06 789
2639.55 820
2640.03 826
2640.52 893
2641.00 892
2641.48 797
2641.97 803
2642.45 780
2642.94 795
2643.42 850
2643.91 836
2644.39 833
2644.88 753
2645.36 759
2645.85 774
2646.33 701
2646.82 671
2647.30 806
2647.79 739
2648.27 790
2648.76 740
2649.24 808
2649.73 696
2650.21 798
2650.70 866
2651.18 737
2651.67 713
2652.15 658
2652.64 766
2653.12 798
2653.61 794
2654.10 765
2654.58 835
2655.07 813
2655.55 818
2656.04 846
2656.52 846
2657.01 811
2657.50 847
2657.98 914
2658.47 870
2658.95 844
2659.44 809
2659.93 798
2660.41 772
2660.90 672
2661.38 681
2661.87 659
2662.36 665
2662.84 629
2663.33 647
2663.82 595
2664.30 666
2664.79 589
2665.28 623
2665.76 749
2666.25 703
2666.74 822
2667.22 779
2667.71 746
2668.20 725
2668.68 694
2669.17 683
2669.66 716
2670.14 648
2670.63 675
2671.12 777
2671.61 922
2672.09 876
2672.58 811
2673.07 749
2673.55 855
2674.04 966
2674.53 981
2675.02 980
2675.50 952
2675.99 843
2676.48 925
2676.97 916
2677.46 878
2677.94 1000
2678.43 836
2678.92 818
2679.41 899
2679.89 681
2680.38 793
2680.87 806
2681.36 872
2681.85 764
2682.33 752
2682.82 978
2683.31 862
2683.80 847
2684.29 786
2684.78 793
2685.26 722
2685.75 761
2686.24 887
2686.73 734
2687.22 708
2687.71 752
2688.20 795
2688.68 711
2689.17 738
2689.66 712
2690.15 768
2690.64 752
2691.13 658
2691.62 685
2692.11 677
2692.60 665
2693.09 680
2693.57 745
2694.06 786
2694.55 833
2695.04 716
2695.53 667
2696.02 780
2696.51 750
2697.00 663
2697.49 666
2697.98 688
2698.47 780
2698.96 706
2699.45 674
2699.94 827
2700.43 709
2700.92 751
2701.41 767
2701.90 853
2702.39 805
2702.88 798
2703.37 797
2703.86 840
2704.35 840
2704.84 884
2705.33 852
2705.82 829
2706.31 903
2706.80 846
2707.29 790
2707.78 729
2708.27 711
2708.76 809
2709.25 784
2709.74 663
2710.23 677
2710.72 679
2711.21 784
2711.71 745
2712.20 727
2712.69 836
2713.18 730
2713.67 704
2714.16 695
2714.65 675
2715.14 728
2715.63 690
2716.12 623
2716.62 669
2717.11 649
2717.60 681
2718.09 727
2718.58 591
2719.07 665
2719.56 734
2720.06 678
2720.55 654
2721.04 652
2721.53 742
2722.02 637
2722.51 682
2723.01 680
2723.50 724
2723.99 672
2724.48 682
2724.97 748
2725.47 679
2725.96 672
2726.45 722
2726.94 635
2727.44 689
2727.93 747
2728.42 698
2728.91 731
2729.40 664
2729.90 811
2730.39 749
2730.88 712
2731.37 709
2731.87 827
2732.36 753
2732.85 755
2733.35 753
2733.84 743
2734.33 775
2734.82 733
2735.32 704
2735.81 812
2736.30 818
2736.80 772
2737.29 879
2737.78 898
2738.28 698
2738.77 767
2739.26 748
2739.76 702
2740.25 733
2740.74 737
2741.24 830
2741.73 773
2742.22 740
2742.72 736
2743.21 660
2743.70 723
2744.20 660
2744.69 662
2745.19 717
2745.68 653
2746.17 670
2746.67 793
2747.16 789
2747.66 779
2748.15 861
2748.64 751
2749.14 682
2749.63 790
2750.13 780
2750.62 753
2751.12 746
2751.61 771
2752.10 769
2752.60 757
2753.09 771
2753.59 693
2754.08 759
2754.58 714
2755.07 663
2755.57 736
2756.06 712
2756.56 828
2757.05 959
2757.55 860
2758.04 738
2758.54 787
2759.03 766
2759.53 725
2760.02 778
2760.52 810
2761.01 708
2761.51 740
2762.00 693
2762.50 767
2762.99 756
2763.49 731
2763.99 831
2764.48 777
2764.98 647
2765.47 638
2765.97 690
2766.46 676
2766.96 784
2767.46 780
2767.95 710
2768.45 690
2768.94 717
2769.44 860
2769.94 786
2770.43 761
2770.93 864
2771.42 770
2771.92 836
2772.42 779
2772.91 906
2773.41 820
2773.91 694
2774.40 818
2774.90 900
2775.40 926
2775.89 934
2776.39 990
2776.89 922
2777.38 800
2777.88 832
2778.38 807
2778.87 872
2779.37 997
2779.87 836
2780.36 856
2780.86 812
2781.36 768
2781.85 818
2782.35 831
2782.85 801
2783.35 823
2783.84 784
2784.34 826
2784.84 754
2785.34 726
2785.83 683
2786.33 731
2786.83 704
2787.33 653
2787.82 632
2788.32 700
2788.82 604
2789.32 637
2789.81 752
2790.31 694
2790.81 588
2791.31 638
2791.81 728
2792.30 774
2792.80 660
2793.30 698
2793.80 780
2794.30 781
2794.80 728
2795.29 729
2795.79 703
2796.29 711
2796.79 695
2797.29 747
2797.79 705
2798.29 804
2798.78 785
2799.28 811
2799.78 805
2800.28 790
2800.78 792
2801.28 687
2801.78 744
2802.28 747
2802.77 658
2803.27 562
2803.77 667
2804.27 768
2804.77 626
2805.27 674
2805.77 803
2806.27 872
2806.77 706
2807.27 646
2807.77 768
2808.27 759
2808.77 763
2809.27 696
2809.77 643
2810.27 773
2810.77 750
2811.27 659
2811.76 713
2812.26 755
2812.76 751
2813.26 726
2813.76 678
2814.26 652
2814.76 666
2815.26 673
2815.76 733
2816.27 889
2816.77 832
2817.27 806
2817.77 693
2818.27 707
2818.77 713
2819.27 803
2819.77 734
2820.27 676
2820.77 655
2821.27 766
2821.77 837
2822.27 835
2822.77 722
2823.27 732
2823.77 841
2824.27 832
2824.78 833
2825.28 960
2825.78 775
2826.28 867
2826.78 790
2827.28 755
2827.78 706
2828.28 767
2828.79 775
2829.29 663
2829.79 711
2830.29 762
2830.79 734
2831.29 782
2831.79 773
2832.30 626
2832.80 685
2833.30 773
2833.80 674
2834.30 614
2834.80 649
2835.31 729
2835.81 713
2836.31 712
2836.81 721
2837.31 796
2837.82 722
2838.32 721
2838.82 641
2839.32 691
2839.83 763
2840.33 745
2840.83 704
2841.33 768
2841.84 659
2842.34 756
2842.84 748
2843.34 689
2843.85 738
2844.35 750
2844.85 730
2845.35 728
2845.86 766
2846.36 699
2846.86 753
2847.37 867
2847.87 806
2848.37 889
2848.87 906
2849.38 803
2849.88 845
2850.38 873
2850.89 740
2851.39 767
2851.89 771
2852.40 763
2852.90 789
2853.40 797
2853.91 752
2854.41 689
2854.92 754
2855.42 693
2855.92 801
2856.43 851
2856.93 750
2857.43 866
2857.94 800
2858.44 834
2858.95 776
2859.45 710
2859.95 791
2860.46 754
2860.96 602
2861.47 673
2861.97 604
2862.48 648
2862.98 753
2863.48 691
2863.99 732
2864.49 735
2865.00 616
2865.50 625
2866.01 621
2866.51 657
2867.02 682
2867.52 708
2868.03 733
2868.53 799
2869.04 644
2869.54 735
2870.05 704
2870.55 766
2871.06 691
2871.56 728
2872.07 719
2872.57 749
2873.08 700
2873.58 648
2874.09 820
2874.59 831
2875.10 705
2875.60 840
2876.11 803
2876.61 781
2877.12 674
2877.63 610
2878.13 658
2878.64 704
2879.14 714
2879.65 762
2880.15 720
2880.66 751
2881.17 740
2881.67 709
2882.18 671
2882.68 692
2883.19 749
2883.70 809
2884.20 775
2884.71 760
2885.22 815
2885.72 804
2886.23 832
2886.74 844
2887.24 904
2887.75 869
2888.25 930
2888.76 999
2889.27 907
2889.77 1007
2890.28 950
2890.79 1022
2891.30 970
2891.80 927
2892.31 932
2892.82 958
2893.32 924
2893.83 1097
2894.34 1204
2894.84 1274
2895.35 1300
2895.86 1101
2896.37 1127
2896.87 1098
2897.38 1046
2897.89 1257
2898.40 1268
2898.90 1270
2899.41 1004
2899.92 947
2900.43 1015
2900.93 909
2901.44 992
2901.95 1017
2902.46 1050
2902.96 977
2903.47 1084
2903.98 1038
2904.49 979
2905.00 959
2905.50 1140
2906.01 1108
2906.52 1121
2907.03 1125
2907.54 925
2908.05 990
2908.55 1071
2909.06 1016
2909.57 960
2910.08 907
2910.59 970
2911.10 803
2911.61 716
2912.11 754
2912.62 751
2913.13 816
2913.64 838
2914.15 777
2914.66 877
2915.17 810
2915.68 885
2916.19 880
2916.69 806
2917.20 738
2917.71 727
2918.22 799
2918.73 752
2919.24 712
2919.75 670
2920.26 809
2920.77 724
2921.28 747
2921.79 775
2922.30 729
2922.81 611
2923.32 717
2923.83 767
2924.34 863
2924.85 803
2925.36 874
2925.87 810
2926.38 826
2926.89 749
2927.40 672
2927.91 787
2928.42 803
2928.93 733
2929.44 742
2929.95 808
2930.46 834
2930.97 748
2931.48 747
2931.99 764
2932.50 777
2933.01 781
2933.52 800
2934.03 756
2934.54 712
2935.05 817
2935.56 868
2936.07 913
2936.58 905
2937.09 848
2937.60 802
2938.12 806
2938.63 764
2939.14 752
2939.65 786
2940.16 790
2940.67 740
2941.18 846
2941.69 706
2942.20 638
2942.72 757
2943.23 827
2943.74 827
2944.25 812
2944.76 831
2945.27 837
2945.79 880
2946.30 863
2946.81 742
2947.32 884
2947.83 1016
2948.34 933
2948.86 831
2949.37 849
2949.88 723
2950.39 832
2950.90 783
2951.42 746
2951.93 886
2952.44 735
2952.95 702
2953.46 771
2953.98 712
2954.49 659
2955.00 823
2955.51 785
2956.03 750
2956.54 743
2957.05 733
2957.56 768
2958.08 755
2958.59 736
2959.10 712
2959.62 678
2960.13 782
2960.64 738
2961.15 723
2961.67 894
2962.18 788
2962.69 769
2963.21 777
2963.72 817
2964.23 716
2964.75 701
2965.26 775
2965.77 760
2966.29 844
2966.80 748
2967.31 649
2967.83 725
2968.34 650
2968.85 622
2969.37 696
2969.88 656
2970.40 690
2970.91 648
2971.42 614
2971.94 680
2972.45 754
2972.96 820
2973.48 874
2973.99 802
2974.51 814
2975.02 814
2975.54 810
2976.05 789
2976.56 762
2977.08 740
2977.59 809
2978.11 837
2978.62 640
2979.14 771
2979.65 775
2980.16 912
2980.68 818
2981.19 890
2981.71 902
2982.22 964
2982.74 1016
2983.25 965
2983.77 889
2984.28 822
2984.80 829
2985.31 837
2985.83 958
2986.34 1104
2986.86 1053
2987.37 1014
2987.89 1104
2988.40 1081
2988.92 1055
2989.44 1155
2989.95 1091
2990.47 1071
2990.98 1045
2991.50 967
2992.01 976
2992.53 1000
2993.04 1152
2993.56 999
2994.08 875
2994.59 941
2995.11 970
2995.62 974
2996.14 1007
2996.66 1313
2997.17 1422
2997.69 1220
2998.20 1187
2998.72 1277
2999.24 1246
2999.75 1263
3000.27 1222
3000.79 1340
3001.30 1398
3001.82 1535
3002.33 1949
3002.85 2180
3003.37 2473
3003.88 2601
3004.40 3005
3004.92 3329
3005.43 3624
3005.95 3705
3006.47 3457
3006.99 3331
3007.50 3422
3008.02 2995
3008.54 2698
3009.05 2228
3009.57 2081
3010.09 1727
3010.60 1524
3011.12 1367
3011.64 1188
3012.16 1185
3012.67 1138
3013.19 1028
3013.71 1100
3014.23 1034
3014.74 1155
3015.26 1131
3015.78 1132
3016.30 1266
3016.82 1100
3017.33 1061
3017.85 1068
3018.37 1110
3018.89 1030
3019.40 1060
3019.92 1083
3020.44 1077
3020.96 1065
3021.48 1037
3022.00 1009
3022.51 1052
3023.03 1011
3023.55 1063
3024.07 1101
3024.59 1150
3025.11 1115
3025.62 1213
3026.14 1143
3026.66 1048
3027.18 963
3027.70 979
3028.22 1038
3028.74 931
3029.25 980
3029.77 850
3030.29 873
3030.81 903
3031.33 945
3031.85 967
3032.37 875
3032.89 906
3033.41 917
3033.93 795
3034.45 909
3034.96 894
3035.48 854
3036.00 922
3036.52 806
3037.04 925
3037.56 988
3038.08 880
3038.60 891
3039.12 881
3039.64 881
3040.16 834
3040.68 904
3041.20 879
3041.72 824
3042.24 813
3042.76 862
3043.28 944
3043.80 888
3044.32 860
3044.84 835
3045.36 813
3045.88 771
3046.40 864
3046.92 893
3047.44 906
3047.96 857
3048.48 961
3049.00 860
3049.52 875
3050.04 913
3050.56 923
3051.09 872
3051.61 803
3052.13 816
3052.65 879
3053.17 802
3053.69 732
3054.21 762
3054.73 851
3055.25 791
3055.77 765
3056.29 834
3056.82 899
3057.34 819
3057.86 781
3058.38 786
3058.90 791
3059.42 798
3059.94 776
3060.47 725
3060.99 848
3061.51 857
3062.03 873
3062.55 897
3063.07 857
3063.60 954
3064.12 871
3064.64 806
3065.16 953
3065.68 875
3066.21 876
3066.73 927
3067.25 928
3067.77 917
3068.29 868
3068.82 998
3069.34 956
3069.86 864
3070.38 754
3070.90 677
3071.43 787
3071.95 857
3072.47 744
3072.99 882
3073.52 797
3074.04 750
3074.56 845
3075.09 898
3075.61 914
3076.13 987
3076.65 981
3077.18 991
3077.70 1092
3078.22 1029
3078.75 1014
3079.27 1153
3079.79 1185
3080.32 1118
3080.84 1228
3081.36 1203
3081.89 1138
3082.41 1136
3082.93 1137
3083.46 1212
3083.98 1100
3084.50 1137
3085.03 1147
3085.55 1159
3086.07 1089
3086.60 1159
3087.12 1133
3087.64 1022
3088.17 997
3088.69 910
3089.22 922
3089.74 1006
3090.26 979
3090.79 941
3091.31 982
3091.84 1020
3092.36 905
3092.89 987
3093.41 1003
3093.93 1033
3094.46 1204
3094.98 1206
3095.51 1170
3096.03 1171
3096.56 1331
3097.08 1319
3097.61 1300
3098.13 1313
3098.66 1534
3099.18 1779
3099.70 2036
3100.23 2310
3100.75 2787
3101.28 3342
3101.80 4014
3102.33 4368
3102.85 4848
3103.38 5436
3103.91 5590
3104.43 5676
3104.96 5651
3105.48 5274
3106.01 4630
3106.53 4251
3107.06 3601
3107.58 2891
3108.11 2228
3108.63 1904
3109.16 1579
3109.69 1484
3110.21 1352
3110.74 1473
3111.26 1307
3111.79 1318
3112.31 1301
3112.84 1281
3113.37 1300
3113.89 1272
3114.42 1073
3114.94 1245
3115.47 1117
3116.00 1035
3116.52 989
3117.05 979
3117.58 1006
3118.10 916
3118.63 1159
3119.16 957
3119.68 989
3120.21 1000
3120.73 1099
3121.26 1010
3121.79 911
3122.31 1062
3122.84 1076
3123.37 1065
3123.90 1143
3124.42 1078
3124.95 1110
3125.48 1046
3126.00 1004
3126.53 951
3127.06 899
3127.58 888
3128.11 883
3128.64 758
3129.17 794
3129.69 867
3130.22 790
3130.75 816
3131.28 890
3131.80 870
3132.33 911
3132.86 879
3133.39 928
3133.91 871
3134.44 869
3134.97 835
3135.50 928
3136.03 926
3136.55 929
3137.08 895
3137.61 836
3138.14 928
3138.67 942
3139.19 720
3139.72 825
3140.25 857
3140.78 916
3141.31 870
3141.84 888
3142.36 891
3142.89 828
3143.42 822
3143.95 824
3144.48 819
3145.01 818
3145.54 867
3146.06 990
3146.59 1016
3147.12 965
3147.65 957
3148.18 869
3148.71 934
3149.24 960
3149.77 1061
3150.30 1154
3150.83 1099
3151.35 1164
3151.88 1123
3152.41 1077
3152.94 1154
3153.47 1121
3154.00 998
3154.53 979
3155.06 837
3155.59 881
3156.12 998
3156.65 1004
3157.18 973
3157.71 1072
3158.24 958
3158.77 998
3159.30 1013
3159.83 1049
3160.36 1014
3160.89 976
3161.42 948
3161.95 838
3162.48 848
3163.01 936
3163.54 915
3164.07 892
3164.60 839
3165.13 811
3165.66 862
3166.19 816
3166.72 827
3167.25 767
3167.78 794
3168.31 760
3168.84 852
3169.37 877
3169.90 854
3170.44 778
3170.97 720
3171.50 771
3172.03 909
3172.56 844
3173.09 876
3173.62 928
3174.15 826
3174.68 730
3175.21 934
3175.75 994
3176.28 986
3176.81 809
3177.34 825
3177.87 784
3178.40 773
3178.93 733
3179.47 733
3180.00 901
3180.53 824
3181.06 811
3181.59 693
3182.12 735
3182.66 785
3183.19 708
3183.72 650
3184.25 721
3184.78 844
3185.32 818
3185.85 805
3186.38 814
3186.91 892
3187.44 953
3187.98 833
3188.51 805
3189.04 793
3189.57 802
3190.11 850
3190.64 840
3191.17 807
3191.70 792
3192.24 812
3192.77 853
3193.30 878
3193.84 851
3194.37 838
3194.90 813
3195.43 856
3195.97 913
3196.50 834
3197.03 828
3197.57 872
3198.10 868
3198.63 893
3199.17 850
3199.70 884
3200.23 924
3200.77 859
3201.30 901
3201.83 975
3202.37 1047
3202.90 1077
3203.43 1021
3203.97 1033
3204.50 950
3205.03 1035
3205.57 936
3206.10 970
3206.63 1002
3207.17 1015
3207.70 1006
3208.24 926
3208.77 1034
3209.30 1072
3209.84 1149
3210.37 1151
3210.91 1233
3211.44 1285
3211.98 1347
3212.51 1365
3213.04 1295
3213.58 1421
3214.11 1423
3214.65 1239
3215.18 1113
3215.72 1086
3216.25 954
3216.79 880
3217.32 891
3217.86 988
3218.39 910
3218.93 848
3219.46 824
3220.00 924
3220.53 1029
3221.07 1011
3221.60 956
3222.14 1042
3222.67 1059
3223.21 1086
3223.74 1047
3224.28 976
3224.81 1047
3225.35 1131
3225.88 1196
3226.42 1016
3226.95 975
3227.49 1061
3228.02 1016
3228.56 975
3229.10 1053
3229.63 967
3230.17 954
3230.70 1086
3231.24 1070
3231.78 1172
3232.31 1170
3232.85 1093
3233.38 1090
3233.92 1049
3234.46 1144
3234.99 1029
3235.53 1150
3236.06 1231
3236.60 1133
3237.14 1193
3237.67 1161
3238.21 1168
3238.75 1234
3239.28 1281
3239.82 1302
3240.36 1157
3240.89 1166
3241.43 1335
3241.97 1417
3242.50 1282
3243.04 1252
3243.58 1257
3244.11 1173
3244.65 1027
3245.19 1272
3245.72 1207
3246.26 1217
3246.80 1184
3247.34 1153
3247.87 1045
3248.41 1034
3248.95 1077
3249.49 1222
3250.02 1198
3250.56 1210
3251.10 1257
3251.64 1094
3252.17 1087
3252.71 1053
3253.25 1163
3253.79 1126
3254.32 1144
3254.86 1006
3255.40 1090
3255.94 1230
3256.48 1172
3257.01 1240
3257.55 1315
3258.09 1296
3258.63 1430
3259.17 1446
3259.70 1649
3260.24 1773
3260.78 1941
3261.32 1931
3261.86 2233
3262.40 2587
3262.93 3178
3263.47 3381
3264.01 3831
3264.55 3769
3265.09 4056
3265.63 4637
3266.17 4687
3266.71 4554
3267.24 4446
3267.78 4590
3268.32 4610
3268.86 4303
3269.40 3851
3269.94 3536
3270.48 3190
3271.02 2664
3271.56 2296
3272.10 1964
3272.64 1787
3273.18 1651
3273.71 1458
3274.25 1308
3274.79 1379
3275.33 1504
3275.87 1476
3276.41 1437
3276.95 1393
3277.49 1323
3278.03 1418
3278.57 1458
3279.11 1437
3279.65 1320
3280.19 1298
3280.73 1229
3281.27 1268
3281.81 1231
3282.35 1330
3282.89 1338
3283.43 1348
3283.97 1290
3284.51 1272
3285.05 1287
3285.59 1287
3286.13 1396
3286.67 1268
3287.21 1317
3287.75 1301
3288.30 1218
3288.84 1333
3289.38 1322
3289.92 1453
3290.46 1386
3291.00 1170
3291.54 1228
3292.08 1290
3292.62 1369
3293.16 1482
3293.70 1496
3294.24 1527
3294.79 1774
3295.33 1815
3295.87 1808
3296.41 1754
3296.95 1953
3297.49 2076
3298.03 1953
3298.57 1684
3299.12 1741
3299.66 1783
3300.20 1864
3300.74 1727
3301.28 1663
3301.82 1721
3302.37 1727
3302.91 1719
3303.45 1925
3303.99 1778
3304.53 1791
3305.08 1800
3305.62 1698
3306.16 1479
3306.70 1632
3307.24 1431
3307.79 1450
3308.33 1380
3308.87 1148
3309.41 1140
3309.96 1088
3310.50 1125
3311.04 1054
3311.58 1121
3312.13 1160
3312.67 1268
3313.21 1231
3313.75 1282
3314.30 1185
3314.84 1342
3315.38 1518
3315.92 1502
3316.47 1532
3317.01 1470
3317.55 1347
3318.10 1522
3318.64 1543
3319.18 1468
3319.73 1289
3320.27 1412
3320.81 1355
3321.36 1384
3321.90 1329
3322.44 1371
3322.99 1349
3323.53 1371
3324.07 1356
3324.62 1156
3325.16 1193
3325.70 1290
3326.25 1213
3326.79 1158
3327.34 1153
3327.88 1178
3328.42 1215
3328.97 1131
3329.51 1112
3330.06 1307
3330.60 1425
3331.14 1587
3331.69 2105
3332.23 2416
3332.78 2772
3333.32 3295
3333.86 3858
3334.41 4484
3334.95 5164
3335.50 5819
3336.04 6051
3336.59 6474
3337.13 6222
3337.68 6025
3338.22 5831
3338.77 5233
3339.31 4756
3339.86 4145
3340.40 3403
3340.94 3012
3341.49 2559
3342.03 2134
3342.58 1878
3343.13 1698
3343.67 1410
3344.22 1374
3344.76 1252
3345.31 1274
3345.85 1178
3346.40 1195
3346.94 1160
3347.49 1186
3348.03 1154
3348.58 1225
3349.12 1169
3349.67 1098
3350.22 1102
3350.76 1031
3351.31 1089
3351.85 1133
3352.40 1156
3352.94 1214
3353.49 1174
3354.04 1125
3354.58 1155
3355.13 1171
3355.67 1148
3356.22 1088
3356.77 1047
3357.31 1014
3357.86 1046
3358.41 1105
3358.95 1159
3359.50 964
3360.05 995
3360.59 995
3361.14 945
3361.68 1053
3362.23 1041
3362.78 1038
3363.33 1131
3363.87 1040
3364.42 1049
3364.97 936
3365.51 1025
3366.06 1041
3366.61 1084
3367.15 1008
3367.70 1046
3368.25 1014
3368.79 955
3369.34 1034
3369.89 1054
3370.44 1138
3370.98 1149
3371.53 1174
3372.08 1069
3372.63 1151
3373.17 1239
3373.72 1359
3374.27 1406
3374.82 1342
3375.36 1245
3375.91 1196
3376.46 1234
3377.01 1181
3377.56 1117
3378.10 1141
3378.65 1019
3379.20 958
3379.75 950
3380.30 937
3380.84 947
3381.39 897
3381.94 972
3382.49 889
3383.04 863
3383.59 830
3384.13 884
3384.68 852
3385.23 847
3385.78 859
3386.33 899
3386.88 821
3387.43 832
3387.97 876
3388.52 949
3389.07 769
3389.62 752
3390.17 869
3390.72 903
3391.27 834
3391.82 825
3392.37 779
3392.92 793
3393.46 877
3394.01 981
3394.56 890
3395.11 865
3395.66 885
3396.21 939
3396.76 903
3397.31 973
3397.86 976
3398.41 890
3398.96 952
3399.51 878
3400.06 940
3400.61 957
3401.16 841
3401.71 856
3402.26 930
3402.81 884
3403.36 837
3403.91 804
3404.46 766
3405.01 794
3405.56 859
3406.11 924
3406.66 848
3407.21 796
3407.76 749
3408.31 863
3408.86 858
3409.41 847
3409.96 899
3410.51 920
3411.06 924
3411.61 908
3412.16 912
3412.71 988
3413.27 899
3413.82 814
3414.37 860
3414.92 876
3415.47 880
3416.02 863
3416.57 847
3417.12 819
3417.67 899
3418.22 895
3418.78 823
3419.33 819
3419.88 900
3420.43 898
3420.98 865
3421.53 868
3422.08 1002
3422.64 1096
3423.19 1138
3423.74 1095
3424.29 1078
3424.84 1195
3425.39 1141
3425.95 1092
3426.50 1170
3427.05 1153
3427.60 1036
3428.15 1065
3428.71 952
3429.26 838
3429.81 791
3430.36 727
3430.91 834
3431.47 839
3432.02 814
3432.57 864
3433.12 766
3433.68 828
3434.23 879
3434.78 918
3435.33 1013
3435.89 912
3436.44 901
3436.99 834
3437.54 765
3438.10 763
3438.65 809
3439.20 823
3439.76 754
3440.31 869
3440.86 861
3441.42 943
3441.97 912
3442.52 915
3443.07 984
3443.63 965
3444.18 931
3444.73 995
3445.29 952
3445.84 955
3446.39 926
3446.95 825
3447.50 871
3448.06 898
3448.61 888
3449.16 759
3449.72 832
3450.27 777
3450.82 797
3451.38 826
3451.93 813
3452.49 748
3453.04 786
3453.59 823
3454.15 841
3454.70 767
3455.26 799
3455.81 745
3456.36 813
3456.92 786
3457.47 744
3458.03 974
3458.58 877
3459.14 825
3459.69 712
3460.25 780
3460.80 902
3461.36 824
3461.91 816
3462.46 791
3463.02 752
3463.57 766
3464.13 834
3464.68 854
3465.24 903
3465.79 939
3466.35 870
3466.90 916
3467.46 962
3468.02 839
3468.57 967
3469.13 948
3469.68 1058
3470.24 1122
3470.79 1027
3471.35 1058
3471.90 1064
3472.46 969
3473.01 1011
3473.57 996
3474.13 998
3474.68 1002
3475.24 923
3475.79 943
3476.35 908
3476.90 925
3477.46 1044
3478.02 975
3478.57 1019
3479.13 986
3479.68 977
3480.24 1101
3480.80 1093
3481.35 1104
3481.91 1212
3482.47 1134
3483.02 1120
3483.58 1164
3484.14 1138
3484.69 1170
3485.25 1218
3485.81 1231
3486.36 1219
3486.92 1406
3487.48 1649
3488.03 1804
3488.59 2073
3489.15 2304
3489.70 2774
3490.26 3180
3490.82 3656
3491.37 4376
3491.93 4825
3492.49 4946
3493.05 5284
3493.60 5318
3494.16 5145
3494.72 4707
3495.27 4114
3495.83 3549
3496.39 2821
3496.95 2262
3497.50 2108
3498.06 1899
3498.62 1858
3499.18 1771
3499.74 1777
3500.29 1886
3500.85 1921
3501.41 1893
3501.97 2078
3502.52 2305
3503.08 2542
3503.64 2709
3504.20 2854
3504.76 2990
3505.32 3044
3505.87 2916
3506.43 3087
3506.99 3115
3507.55 3031
3508.11 2664
3508.67 2280
3509.22 2203
3509.78 1987
3510.34 1800
3510.90 1692
3511.46 1572
3512.02 1415
3512.58 1433
3513.13 1358
3513.69 1154
3514.25 1111
3514.81 981
3515.37 1024
3515.93 895
3516.49 899
3517.05 872
3517.61 853
3518.17 903
3518.73 849
3519.28 867
3519.84 872
3520.40 959
3520.96 998
3521.52 969
3522.08 938
3522.64 895
3523.20 1160
3523.76 1110
3524.32 1027
3524.88 1179
3525.44 1091
3526.00 954
3526.56 876
3527.12 848
3527.68 870
3528.24 916
3528.80 945
3529.36 958
3529.92 897
3530.48 1008
3531.04 873
3531.60 861
3532.16 893
3532.72 957
3533.28 1025
3533.84 1026
3534.40 927
3534.96 895
3535.52 909
3536.08 919
3536.65 1038
3537.21 1003
3537.77 1012
3538.33 940
3538.89 938
3539.45 955
3540.01 919
3540.57 977
3541.13 885
3541.69 934
3542.25 923
3542.82 1022
3543.38 1019
3543.94 915
3544.50 911
3545.06 946
3545.62 836
3546.18 802
3546.75 951
3547.31 876
3547.87 781
3548.43 842
3548.99 820
3549.55 907
3550.12 899
3550.68 781
3551.24 809
3551.80 802
3552.36 857
3552.92 777
3553.49 744
3554.05 698
3554.61 706
3555.17 674
3555.74 657
3556.30 727
3556.86 759
3557.42 679
3557.98 771
3558.55 864
3559.11 704
3559.67 823
3560.23 882
3560.80 797
3561.36 779
3561.92 895
3562.49 883
3563.05 838
3563.61 749
3564.17 837
3564.74 872
3565.30 849
3565.86 898
3566.43 782
3566.99 809
3567.55 758
3568.11 782
3568.68 828
3569.24 698
3569.80 710
3570.37 790
3570.93 796
3571.49 834
3572.06 800
3572.62 842
3573.19 769
3573.75 724
3574.31 780
3574.88 936
3575.44 1014
3576.00 1040
3576.57 1009
3577.13 938
3577.70 976
3578.26 1080
3578.82 1127
3579.39 1070
3579.95 1026
3580.52 1020
3581.08 923
3581.64 827
3582.21 788
3582.77 834
3583.34 820
3583.90 861
3584.47 788
3585.03 823
3585.60 908
3586.16 831
3586.72 816
3587.29 792
3587.85 768
3588.42 765
3588.98 801
3589.55 695
3590.11 755
3590.68 735
3591.24 649
3591.81 754
3592.37 738
3592.94 682
3593.50 783
3594.07 754
3594.63 704
3595.20 642
3595.77 642
3596.33 780
3596.90 834
3597.46 788
3598.03 641
3598.59 741
3599.16 730
3599.72 639
3600.29 725
3600.86 729
3601.42 759
3601.99 799
3602.55 748
3603.12 700
3603.69 687
3604.25 789
3604.82 766
3605.38 717
3605.95 720
3606.52 730
3607.08 684
3607.65 712
3608.21 674
3608.78 645
3609.35 612
3609.91 697
3610.48 711
3611.05 657
3611.61 611
3612.18 590
3612.75 640
3613.31 690
3613.88 746
3614.45 620
3615.01 613
3615.58 704
3616.15 784
3616.72 740
3617.28 844
3617.85 899
3618.42 890
3618.98 836
3619.55 900
3620.12 803
3620.69 785
3621.25 851
3621.82 775
3622.39 785
3622.96 778
3623.52 692
3624.09 693
3624.66 658
3625.23 766
3625.79 616
3626.36 673
3626.93 648
3627.50 577
3628.06 661
3628.63 642
3629.20 703
3629.77 778
3630.34 656
3630.91 639
3631.47 647
3632.04 722
3632.61 814
3633.18 807
3633.75 755
3634.31 743
3634.88 757
3635.45 662
3636.02 727
3636.59 787
3637.16 630
3637.73 689
3638.29 744
3638.86 798
3639.43 776
3640.00 789
3640.57 808
3641.14 889
3641.71 853
3642.28 865
3642.85 793
3643.42 789
3643.98 852
3644.55 757
3645.12 715
3645.69 811
3646.26 743
3646.83 751
3647.40 674
3647.97 698
3648.54 822
3649.11 800
3649.68 790
3650.25 826
3650.82 940
3651.39 937
3651.96 1105
3652.53 1049
3653.10 1007
3653.67 966
3654.24 959
3654.81 910
3655.38 971
3655.95 967
3656.52 985
3657.09 966
3657.66 858
3658.23 959
3658.80 827
3659.37 732
3659.94 809
3660.51 870
3661.08 1011
3661.65 925
3662.22 858
3662.79 893
3663.36 908
3663.93 981
3664.50 1086
3665.07 1143
3665.64 1145
3666.22 1185
3666.79 1305
3667.36 1267
3667.93 1296
3668.50 1212
3669.07 1067
3669.64 900
3670.21 958
3670.78 855
3671.36 774
3671.93 823
3672.50 788
3673.07 838
3673.64 864
3674.21 973
3674.78 844
3675.36 853
3675.93 821
3676.50 1019
3677.07 947
3677.64 843
3678.21 846
3678.79 899
3679.36 835
3679.93 778
3680.50 804
3681.07 808
3681.65 683
3682.22 716
3682.79 690
3683.36 694
3683.94 750
3684.51 746
3685.08 680
3685.65 683
3686.23 714
3686.80 754
3687.37 761
3687.94 658
3688.52 739
3689.09 991
3689.66 871
3690.23 817
3690.81 824
3691.38 713
3691.95 740
3692.52 791
3693.10 735
3693.67 690
3694.24 712
3694.82 745
3695.39 681
3695.96 654
3696.54 723
3697.11 739
3697.68 668
3698.26 678
3698.83 568
3699.40 651
3699.98 678
3700.55 657
3701.12 679
3701.70 636
3702.27 698
3702.85 701
3703.42 601
3703.99 605
3704.57 656
3705.14 653
3705.71 746
3706.29 715
3706.86 664
3707.44 717
3708.01 663
3708.59 635
3709.16 656
3709.73 645
3710.31 702
3710.88 650
3711.46 577
3712.03 738
3712.61 705
3713.18 664
3713.75 765
3714.33 732
3714.90 784
3715.48 706
3716.05 640
3716.63 726
3717.20 867
3717.78 776
3718.35 629
3718.93 672
3719.50 724
3720.08 651
3720.65 653
3721.23 745
3721.80 586
3722.38 733
3722.95 714
3723.53 596
3724.11 551
3724.68 552
3725.26 663
3725.83 773
3726.41 637
3726.98 622
3727.56 733
3728.13 663
3728.71 583
3729.29 659
3729.86 668
3730.44 776
3731.01 755
3731.59 754
3732.17 679
3732.74 714
3733.32 726
3733.89 725
3734.47 795
3735.05 812
3735.62 833
3736.20 792
3736.77 707
3737.35 669
3737.93 668
3738.50 755
3739.08 732
3739.66 674
3740.23 686
3740.81 596
3741.39 597
3741.96 682
3742.54 633
3743.12 615
3743.69 658
3744.27 646
3744.85 698
3745.43 637
3746.00 613
3746.58 575
3747.16 606
3747.73 708
3748.31 761
3748.89 660
3749.47 676
3750.04 638
3750.62 574
3751.20 669
3751.78 679
3752.35 534
3752.93 614
3753.51 622
3754.09 595
3754.66 539
3755.24 616
3755.82 607
3756.40 605
3756.98 560
3757.55 651
3758.13 640
3758.71 749
3759.29 615
3759.87 695
3760.44 667
3761.02 705
3761.60 738
3762.18 701
3762.76 889
3763.34 792
3763.91 725
3764.49 705
3765.07 658
3765.65 643
3766.23 585
3766.81 703
3767.39 686
3767.96 730
3768.54 761
3769.12 832
3769.70 868
3770.28 752
3770.86 689
3771.44 680
3772.02 828
3772.60 629
3773.18 553
3773.76 612
3774.33 701
3774.91 651
3775.49 644
3776.07 652
3776.65 622
3777.23 644
3777.81 632
3778.39 627
3778.97 663
3779.55 685
3780.13 689
3780.71 652
3781.29 618
3781.87 602
3782.45 621
3783.03 639
3783.61 613
3784.19 663
3784.77 691
3785.35 670
3785.93 680
3786.51 642
3787.09 672
3787.67 649
3788.25 646
3788.83 788
3789.41 690
3789.99 750
3790.57 758
3791.15 804
3791.73 855
3792.31 732
3792.89 691
3793.48 672
3794.06 640
3794.64 833
3795.22 859
3795.80 874
3796.38 913
3796.96 811
3797.54 843
3798.12 818
3798.70 828
3799.28 904
3799.87 975
3800.45 1018
3801.03 954
3801.61 1013
3802.19 1128
3802.77 1155
3803.35 1017
3803.94 1040
3804.52 981
3805.10 922
3805.68 1062
3806.26 1034
3806.84 891
3807.43 934
3808.01 1142
3808.59 1172
3809.17 1047
3809.75 1065
3810.34 1168
3810.92 1088
3811.50 1010
3812.08 1024
3812.66 1160
3813.25 1257
3813.83 1161
3814.41 1204
3814.99 1214
3815.58 1099
3816.16 1230
3816.74 1271
3817.32 1161
3817.91 1221
3818.49 1100
3819.07 892
3819.65 899
3820.24 849
3820.82 846
3821.40 881
3821.99 692
3822.57 710
3823.15 792
3823.73 722
3824.32 822
3824.90 724
3825.48 750
3826.07 721
3826.65 789
3827.23 723
3827.82 767
3828.40 674
3828.98 753
3829.57 632
3830.15 652
3830.73 756
3831.32 747
3831.90 797
3832.49 715
3833.07 654
3833.65 695
3834.24 704
3834.82 673
3835.41 707
3835.99 703
3836.57 662
3837.16 627
3837.74 643
3838.33 684
3838.91 671
3839.49 655
3840.08 734
3840.66 695
3841.25 658
3841.83 624
3842.42 697
3843.00 690
3843.58 702
3844.17 695
3844.75 725
3845.34 671
3845.92 635
3846.51 570
3847.09 666
3847.68 741
3848.26 652
3848.85 680
3849.43 663
3850.02 654
3850.60 666
3851.19 633
3851.77 560
3852.36 571
3852.94 602
3853.53 533
3854.11 598
3854.70 616
3855.29 611
3855.87 726
3856.46 620
3857.04 617
3857.63 685
3858.21 634
3858.80 617
3859.39 636
3859.97 734
3860.56 802
3861.14 661
3861.73 763
3862.31 821
3862.90 842
3863.49 795
3864.07 770
3864.66 845
3865.25 847
3865.83 895
3866.42 876
3867.00 798
3867.59 764
3868.18 741
3868.76 755
3869.35 858
3869.94 870
3870.52 834
3871.11 812
3871.70 750
3872.28 735
3872.87 669
3873.46 744
3874.04 661
3874.63 648
3875.22 723
3875.80 745
3876.39 655
3876.98 709
3877.57 730
3878.15 717
3878.74 667
3879.33 607
3879.92 667
3880.50 715
3881.09 684
3881.68 673
3882.26 708
3882.85 644
3883.44 528
3884.03 572
3884.62 696
3885.20 611
3885.79 691
3886.38 753
3886.97 665
3887.55 672
3888.14 698
3888.73 781
3889.32 832
3889.91 797
3890.49 739
3891.08 788
3891.67 826
3892.26 791
3892.85 865
3893.44 766
3894.02 728
3894.61 703
3895.20 704
3895.79 765
3896.38 758
3896.97 772
3897.56 755
3898.14 737
3898.73 669
3899.32 733
3899.91 728
3900.50 748
3901.09 762
3901.68 692
3902.27 755
3902.86 582
3903.44 698
3904.03 604
3904.62 655
3905.21 741
3905.80 727
3906.39 737
3906.98 787
3907.57 784
3908.16 786
3908.75 768
3909.34 753
3909.93 783
3910.52 826
3911.11 760
3911.70 690
3912.29 626
3912.88 634
3913.47 702
3914.06 611
3914.65 703
3915.24 661
3915.83 704
3916.42 653
3917.01 686
3917.60 691
3918.19 680
3918.78 642
3919.37 667
3919.96 667
3920.55 571
3921.14 601
3921.73 634
3922.32 708
3922.91 602
3923.50 527
3924.09 598
3924.68 672
3925.27 635
3925.86 678
3926.45 666
3927.05 612
3927.64 589
3928.23 618
3928.82 594
3929.41 563
3930.00 688
3930.59 621
3931.18 607
3931.77 614
3932.37 535
3932.96 602
3933.55 650
3934.14 676
3934.73 693
3935.32 663
3935.91 741
3936.51 709
3937.10 681
3937.69 676
3938.28 734
3938.87 724
3939.46 790
3940.06 652
3940.65 656
3941.24 688
3941.83 703
3942.42 754
3943.02 720
3943.61 732
3944.20 771
3944.79 714
3945.39 641
3945.98 599
3946.57 637
3947.16 717
3947.76 677
3948.35 704
3948.94 678
3949.53 653
3950.13 639
3950.72 661
3951.31 726
3951.90 625
3952.50 629
3953.09 738
3953.68 693
3954.28 598
3954.87 595
3955.46 681
3956.05 682
3956.65 785
3957.24 713
3957.83 655
3958.43 727
3959.02 770
3959.61 770
3960.21 844
3960.80 770
3961.39 741
3961.99 769
3962.58 690
3963.17 732
3963.77 754
3964.36 782
3964.96 813
3965.55 811
3966.14 911
3966.74 939
3967.33 998
3967.93 946
3968.52 1025
3969.11 843
3969.71 767
3970.30 766
3970.90 895
3971.49 840
3972.08 744
3972.68 771
3973.27 844
3973.87 877
3974.46 883
3975.06 978
3975.65 1001
3976.25 1047
3976.84 1097
3977.43 1067
3978.03 1041
3978.62 990
3979.22 1032
3979.81 1093
3980.41 952
3981.00 836
3981.60 858
3982.19 935
3982.79 878
3983.38 933
3983.98 912
3984.57 927
3985.17 882
3985.76 804
3986.36 846
3986.96 764
3987.55 777
3988.15 790
3988.74 938
3989.34 831
3989.93 750
3990.53 778
3991.12 775
3991.72 824
3992.32 881
3992.91 830
3993.51 724
3994.10 719
3994.70 778
3995.30 748
3995.89 911
3996.49 845
3997.08 767
3997.68 750
3998.28 734
3998.87 800
3999.47 859
4000.07 908
4000.66 754
4001.26 722
4001.85 684
4002.45 771
4003.05 752
4003.64 695
4004.24 813
4004.84 777
4005.43 833
4006.03 823
4006.63 853
4007.23 860
4007.82 755
4008.42 798
4009.02 770
4009.61 798
4010.21 770
4010.81 690
4011.41 783
4012.00 817
4012.60 806
4013.20 756
4013.79 757
4014.39 740
4014.99 734
4015.59 683
4016.18 727
4016.78 655
4017.38 709
4017.98 688
4018.58 724
4019.17 727
4019.77 694
4020.37 671
4020.97 695
4021.56 687
4022.16 640
4022.76 655
4023.36 746
4023.96 670
4024.56 672
4025.15 646
4025.75 738
4026.35 728
4026.95 801
4027.55 770
4028.15 772
4028.74 876
4029.34 830
4029.94 815
4030.54 798
4031.14 748
4031.74 833
4032.34 933
4032.93 828
4033.53 844
4034.13 1029
4034.73 987
4035.33 931
4035.93 847
4036.53 961
4037.13 952
4037.73 785
4038.33 803
4038.93 774
4039.52 629
4040.12 634
4040.72 633
4041.32 612
4041.92 628
4042.52 612
4043.12 587
4043.72 600
4044.32 666
4044.92 643
4045.52 662
4046.12 595
4046.72 676
4047.32 659
4047.92 653
4048.52 636
4049.12 705
4049.72 792
4050.32 727
4050.92 668
4051.52 668
4052.12 715
4052.72 705
4053.32 704
4053.92 602
4054.52 580
4055.12 667
4055.72 584
4056.32 602
4056.92 571
4057.52 574
4058.13 580
4058.73 583
4059.33 627
4059.93 615
4060.53 584
4061.13 531
4061.73 555
4062.33 612
4062.93 622
4063.53 544
4064.14 586
4064.74 513
4065.34 532
4065.94 546
4066.54 572
4067.14 579
4067.74 557
4068.34 578
4068.95 519
4069.55 614
4070.15 674
4070.75 582
4071.35 601
4071.95 573
4072.56 592
4073.16 663
4073.76 604
4074.36 587
4074.96 614
4075.57 595
4076.17 687
4076.77 610
4077.37 576
4077.97 646
4078.58 636
4079.18 543
4079.78 675
4080.38 746
4080.99 574
4081.59 629
4082.19 632
4082.79 627
4083.40 555
4084.00 688
4084.60 644
4085.20 566
4085.81 548
4086.41 537
4087.01 548
4087.61 546
4088.22 620
4088.82 571
4089.42 633
4090.03 594
4090.63 606
4091.23 602
4091.84 520
4092.44 493
4093.04 569
4093.65 582
4094.25 634
4094.85 605
4095.46 597
4096.06 632
4096.66 574
4097.27 623
4097.87 580
4098.47 583
4099.08 575
4099.68 629
4100.29 660
4100.89 578
4101.49 552
4102.10 609
4102.70 646
4103.30 571
4103.91 603
4104.51 568
4105.12 544
4105.72 529
4106.33 634
4106.93 565
4107.53 544
4108.14 587
4108.74 569
4109.35 662
4109.95 656
4110.56 669
4111.16 637
4111.77 589
4112.37 552
4112.98 570
4113.58 579
4114.19 647
4114.79 630
4115.40 605
4116.00 535
4116.61 529
4117.21 630
4117.82 519
4118.42 527
4119.03 535
4119.63 558
4120.24 594
4120.84 531
4121.45 563
4122.05 481
4122.66 551
4123.26 537
4123.87 572
4124.47 547
4125.08 612
4125.69 522
4126.29 526
4126.90 613
4127.50 634
4128.11 597
4128.71 594
4129.32 658
4129.93 640
4130.53 643
4131.14 577
4131.74 607
4132.35 624
4132.96 661
4133.56 669
4134.17 645
4134.78 658
4135.38 607
4135.99 620
4136.60 659
4137.20 625
4137.81 681
4138.42 743
4139.02 699
4139.63 657
4140.24 713
4140.84 712
4141.45 643
4142.06 706
4142.66 729
4143.27 738
4143.88 795
4144.48 749
4145.09 715
4145.70 673
4146.31 724
4146.91 675
4147.52 654
4148.13 655
4148.73 575
4149.34 578
4149.95 651
4150.56 639
4151.16 655
4151.77 680
4152.38 623
4152.99 546
4153.60 562
4154.20 613
4154.81 599
4155.42 622
4156.03 623
4156.63 665
4157.24 703
4157.85 740
4158.46 696
4159.07 570
4159.68 694
4160.28 669
4160.89 689
4161.50 720
4162.11 699
4162.72 628
4163.33 686
4163.93 687
4164.54 660
4165.15 681
4165.76 671
4166.37 744
4166.98 706
4167.59 697
4168.19 710
4168.80 710
4169.41 747
4170.02 766
4170.63 756
4171.24 668
4171.85 633
4172.46 645
4173.07 601
4173.68 703
4174.29 683
4174.89 662
4175.50 635
4176.11 627
4176.72 538
4177.33 568
4177.94 680
4178.55 648
4179.16 589
4179.77 643
4180.38 582
4180.99 550
4181.60 586
4182.21 626
4182.82 590
4183.43 559
4184.04 668
4184.65 528
4185.26 580
4185.87 604
4186.48 562
4187.09 576
4187.70 582
4188.31 562
4188.92 614
4189.53 642
4190.14 615
4190.75 643
4191.36 643
4191.97 651
4192.58 639
4193.19 660
4193.80 654
4194.42 653
4195.03 662
4195.64 634
4196.25 595
4196.86 653
4197.47 585
4198.08 632
4198.69 717
4199.30 656
4199.91 589
4200.53 641
4201.14 685
4201.75 704
4202.36 634
4202.97 661
4203.58 610
4204.19 626
4204.80 628
4205.42 551
4206.03 554
4206.64 533
4207.25 690
4207.86 696
4208.47 690
4209.09 674
4209.70 662
4210.31 624
4210.92 559
4211.53 548
4212.15 604
4212.76 672
4213.37 596
4213.98 656
4214.59 640
4215.21 594
4215.82 561
4216.43 702
4217.04 724
4217.66 707
4218.27 677
4218.88 705
4219.49 834
4220.11 865
4220.72 927
4221.33 832
4221.94 876
4222.56 809
4223.17 813
4223.78 847
4224.40 773
4225.01 776
4225.62 783
4226.23 721
4226.85 749
4227.46 848
4228.07 828
4228.69 846
4229.30 808
4229.91 889
4230.53 1048
4231.14 1033
4231.75 1202
4232.37 1428
4232.98 1446
4233.59 1481
4234.21 1597
4234.82 1730
4235.44 1801
4236.05 1798
4236.66 1786
4237.28 1740
4237.89 1498
4238.50 1396
4239.12 1212
4239.73 1031
4240.35 877
4240.96 900
4241.58 974
4242.19 859
4242.80 719
4243.42 821
4244.03 774
4244.65 844
4245.26 802
4245.88 770
4246.49 819
4247.10 858
4247.72 782
4248.33 804
4248.95 833
4249.56 794
4250.18 792
4250.79 722
4251.41 784
4252.02 811
4252.64 771
4253.25 735
4253.87 732
4254.48 722
4255.10 694
4255.71 776
4256.33 778
4256.94 735
4257.56 726
4258.17 735
4258.79 671
4259.41 597
4260.02 645
4260.64 727
4261.25 625
4261.87 599
4262.48 695
4263.10 596
4263.71 573
4264.33 575
4264.95 660
4265.56 697
4266.18 618
4266.79 725
4267.41 707
4268.03 698
4268.64 684
4269.26 727
4269.87 742
4270.49 732
4271.11 850
4271.72 816
4272.34 737
4272.96 859
4273.57 921
4274.19 829
4274.81 855
4275.42 893
4276.04 1066
4276.66 1009
4277.27 912
4277.89 899
4278.51 936
4279.12 928
4279.74 887
4280.36 840
4280.97 789
4281.59 730
4282.21 694
4282.83 634
4283.44 689
4284.06 633
4284.68 622
4285.29 687
4285.91 662
4286.53 586
4287.15 599
4287.76 603
4288.38 698
4289.00 658
4289.62 590
4290.23 595
4290.85 637
4291.47 633
4292.09 687
4292.71 651
4293.32 608
4293.94 648
4294.56 609
4295.18 690
4295.80 700
4296.41 558
4297.03 604
4297.65 683
4298.27 637
4298.89 615
4299.50 627
4300.12 683
4300.74 670
4301.36 722
4301.98 662
4302.60 604
4303.22 654
4303.83 734
4304.45 631
4305.07 599
4305.69 674
4306.31 692
4306.93 664
4307.55 670
4308.17 656
4308.79 736
4309.40 715
4310.02 713
4310.64 676
4311.26 640
4311.88 648
4312.50 703
4313.12 652
4313.74 711
4314.36 654
4314.98 693
4315.60 631
4316.22 698
4316.84 695
4317.46 711
4318.08 692
4318.70 667
4319.32 624
4319.94 689
4320.56 694
4321.18 677
4321.80 705
4322.42 738
4323.04 814
4323.66 770
4324.28 699
4324.90 662
4325.52 713
4326.14 801
4326.76 847
4327.38 863
4328.00 851
4328.62 839
4329.24 730
4329.86 764
4330.48 762
4331.10 837
4331.72 892
4332.34 897
4332.96 967
4333.58 997
4334.20 1110
4334.82 1227
4335.45 1250
4336.07 1326
4336.69 1410
4337.31 1663
4337.93 1731
4338.55 1753
4339.17 1897
4339.79 1686
4340.41 1679
4341.04 1628
4341.66 1457
4342.28 1523
4342.90 1634
4343.52 1922
4344.14 2157
4344.76 2164
4345.39 2555
4346.01 2938
4346.63 2974
4347.25 2865
4347.87 2917
4348.50 2930
4349.12 2762
4349.74 2507
4350.36 2044
4350.98 1730
4351.61 1406
4352.23 1498
4352.85 1318
4353.47 1144
4354.09 1141
4354.72 1088
4355.34 1140
4355.96 1023
4356.58 1048
4357.21 973
4357.83 1071
4358.45 1033
4359.07 976
4359.70 940
4360.32 980
4360.94 930
4361.56 876
4362.19 959
4362.81 1054
4363.43 779
4364.06 866
4364.68 895
4365.30 801
4365.93 801
4366.55 849
4367.17 868
4367.80 704
4368.42 691
4369.04 785
4369.67 793
4370.29 756
4370.91 686
4371.54 681
4372.16 709
4372.78 717
4373.41 704
4374.03 680
4374.65 669
4375.28 652
4375.90 649
4376.53 705
4377.15 715
4377.77 733
4378.40 756
4379.02 718
4379.65 745
4380.27 749
4380.89 756
4381.52 717
4382.14 692
4382.77 797
4383.39 736
4384.02 813
4384.64 749
4385.26 752
4385.89 725
4386.51 725
4387.14 727
4387.76 733
4388.39 638
4389.01 648
4389.64 533
4390.26 544
4390.89 588
4391.51 566
4392.14 667
4392.76 623
4393.39 503
4394.01 590
4394.64 685
4395.26 657
4395.89 648
4396.51 682
4397.14 712
4397.76 712
4398.39 635
4399.01 677
4399.64 643
4400.27 617
4400.89 659
4401.52 627
4402.14 701
4402.77 667
4403.39 667
4404.02 618
4404.65 664
4405.27 592
4405.90 619
4406.52 645
4407.15 658
4407.78 611
4408.40 615
4409.03 722
4409.65 610
4410.28 587
4410.91 596
4411.53 642
4412.16 648
4412.79 612
4413.41 647
4414.04 600
4414.67 646
4415.29 647
4415.92 694
4416.55 687
4417.17 799
4417.80 721
4418.43 665
4419.05 649
4419.68 621
4420.31 650
4420.93 689
4421.56 703
4422.19 646
4422.82 605
4423.44 691
4424.07 643
4424.70 601
4425.32 594
4425.95 689
4426.58 607
4427.21 624
4427.83 648
4428.46 565
4429.09 650
4429.72 689
4430.35 663
4430.97 612
4431.60 668
4432.23 743
4432.86 710
4433.48 752
4434.11 789
4434.74 650
4435.37 692
4436.00 712
4436.62 740
4437.25 731
4437.88 692
4438.51 663
4439.14 730
4439.77 640
4440.39 641
4441.02 638
4441.65 665
4442.28 594
4442.91 617
4443.54 627
4444.17 651
4444.79 722
4445.42 689
4446.05 655
4446.68 726
4447.31 656
4447.94 707
4448.57 712
4449.20 635
4449.83 597
4450.46 678
4451.08 657
4451.71 699
4452.34 672
4452.97 719
4453.60 895
4454.23 792
4454.86 855
4455.49 967
4456.12 928
4456.75 933
4457.38 949
4458.01 917
4458.64 914
4459.27 816
4459.90 708
4460.53 682
4461.16 712
4461.79 686
4462.42 776
4463.05 624
4463.68 601
4464.31 584
4464.94 538
4465.57 648
4466.20 697
4466.83 670
4467.46 641
4468.09 612
4468.72 632
4469.35 644
4469.98 611
4470.61 509
4471.24 534
4471.87 493
4472.50 561
4473.13 582
4473.76 521
4474.40 625
4475.03 609
4475.66 560
4476.29 590
4476.92 585
4477.55 631
4478.18 616
4478.81 568
4479.44 594
4480.07 568
4480.71 629
4481.34 644
4481.97 615
4482.60 660
4483.23 670
4483.86 625
4484.49 674
4485.13 619
4485.76 585
4486.39 652
4487.02 719
4487.65 785
4488.28 793
4488.92 668
4489.55 756
4490.18 775
4490.81 708
4491.44 660
4492.08 611
4492.71 595
4493.34 654
4493.97 704
4494.61 635
4495.24 715
4495.87 658
4496.50 676
4497.13 732
4497.77 820
4498.40 897
4499.03 934
4499.67 892
4500.30 884
4500.93 1025
4501.56 1216
4502.20 1257
4502.83 1186
4503.46 1049
4504.09 1034
4504.73 1079
4505.36 949
4505.99 914
4506.63 825
4507.26 669
4507.89 783
4508.53 722
4509.16 693
4509.79 665
4510.43 620
4511.06 676
4511.69 743
4512.33 622
4512.96 597
4513.59 607
4514.23 661
4514.86 637
4515.49 604
4516.13 582
4516.76 646
4517.40 583
4518.03 597
4518.66 597
4519.30 560
4519.93 528
4520.57 562
4521.20 570
4521.83 611
4522.47 575
4523.10 566
4523.74 625
4524.37 642
4525.01 672
4525.64 634
4526.27 620
4526.91 745
4527.54 693
4528.18 646
4528.81 670
4529.45 622
4530.08 721
4530.72 705
4531.35 765
4531.99 665
4532.62 791
4533.26 780
4533.89 721
4534.53 640
4535.16 781
4535.80 737
4536.43 625
4537.07 626
4537.70 606
4538.34 553
4538.97 562
4539.61 578
4540.24 633
4540.88 618
4541.52 601
4542.15 558
4542.79 566
4543.42 589
4544.06 523
4544.69 530
4545.33 570
4545.97 515
4546.60 532
4547.24 486
4547.87 508
4548.51 610
4549.15 576
4549.78 605
4550.42 659
4551.05 620
4551.69 487
4552.33 484
4552.96 552
4553.60 567
4554.24 579
4554.87 561
4555.51 539
4556.15 562
4556.78 561
4557.42 518
4558.06 540
4558.69 577
4559.33 532
4559.97 583
4560.60 654
4561.24 662
4561.88 554
4562.51 507
4563.15 535
4563.79 518
4564.43 518
4565.06 580
4565.70 553
4566.34 561
4566.97 577
4567.61 531
4568.25 593
4568.89 594
4569.52 583
4570.16 578
4570.80 520
4571.44 606
4572.07 556
4572.71 662
4573.35 566
4573.99 592
4574.63 622
4575.26 631
4575.90 611
4576.54 571
4577.18 635
4577.82 578
4578.45 566
4579.09 522
4579.73 512
4580.37 560
4581.01 601
4581.65 603
4582.28 518
4582.92 638
4583.56 563
4584.20 612
4584.84 712
4585.48 712
4586.12 650
4586.75 653
4587.39 758
4588.03 803
4588.67 981
4589.31 1059
4589.95 1083
4590.59 1162
4591.23 1414
4591.87 1367
4592.50 1345
4593.14 1256
4593.78 1280
4594.42 1193
4595.06 1161
4595.70 1018
4596.34 983
4596.98 755
4597.62 745
4598.26 806
4598.90 698
4599.54 726
4600.18 760
4600.82 735
4601.46 863
4602.10 891
4602.74 766
4603.38 772
4604.02 810
4604.66 751
4605.30 706
4605.94 798
4606.58 720
4607.22 667
4607.86 717
4608.50 634
4609.14 565
4609.78 678
4610.42 668
4611.06 619
4611.70 630
4612.34 719
4612.98 622
4613.62 536
4614.26 559
4614.90 599
4615.54 602
4616.18 584
4616.82 594
4617.47 615
4618.11 539
4618.75 516
4619.39 521
4620.03 496
4620.67 581
4621.31 502
4621.95 548
4622.59 548
4623.23 562
4623.88 613
4624.52 568
4625.16 579
4625.80 586
4626.44 628
4627.08 582
4627.72 616
4628.37 546
4629.01 548
4629.65 591
4630.29 726
4630.93 675
4631.58 671
4632.22 776
4632.86 738
4633.50 707
4634.14 659
4634.79 757
4635.43 626
4636.07 616
4636.71 634
4637.35 727
4638.00 632
4638.64 557
4639.28 520
4639.92 592
4640.57 640
4641.21 564
4641.85 589
4642.49 614
4643.14 641
4643.78 605
4644.42 581
4645.06 574
4645.71 621
4646.35 591
4646.99 598
4647.64 658
4648.28 599
4648.92 566
4649.56 594
4650.21 592
4650.85 545
4651.49 546
4652.14 533
4652.78 586
4653.42 615
4654.07 494
4654.71 590
4655.35 660
4656.00 607
4656.64 686
4657.29 554
4657.93 525
4658.57 505
4659.22 564
4659.86 601
4660.50 534
4661.15 568
4661.79 564
4662.44 566
4663.08 610
4663.72 565
4664.37 452
4665.01 447
4665.66 518
4666.30 561
4666.95 575
4667.59 524
4668.23 502
4668.88 496
4669.52 497
4670.17 570
4670.81 518
4671.46 455
4672.10 422
4672.75 494
4673.39 522
4674.04 492
4674.68 479
4675.32 534
4675.97 522
4676.61 532
4677.26 481
4677.90 572
4678.55 609
4679.20 494
4679.84 498
4680.49 607
4681.13 596
4681.78 533
4682.42 627
4683.07 584
4683.71 526
4684.36 558
4685.00 574
4685.65 633
4686.29 636
4686.94 549
4687.59 553
4688.23 570
4688.88 519
4689.52 672
4690.17 624
4690.82 554
4691.46 605
4692.11 672
4692.75 692
4693.40 683
4694.05 662
4694.69 720
4695.34 736
4695.98 924
4696.63 890
4697.28 957
4697.92 1012
4698.57 1162
4699.22 1094
4699.86 1059
4700.51 1012
4701.16 1198
4701.80 1180
4702.45 1162
4703.10 1035
4703.74 903
4704.39 832
4705.04 790
4705.68 815
4706.33 745
4706.98 717
4707.63 830
4708.27 827
4708.92 822
4709.57 748
4710.21 748
4710.86 739
4711.51 746
4712.16 643
4712.80 714
4713.45 771
4714.10 782
4714.75 699
4715.39 718
4716.04 695
4716.69 764
4717.34 624
4717.99 703
4718.63 630
4719.28 753
4719.93 763
4720.58 641
4721.22 625
4721.87 690
4722.52 733
4723.17 757
4723.82 735
4724.47 788
4725.11 878
4725.76 905
4726.41 795
4727.06 869
4727.71 954
4728.36 925
4729.00 954
4729.65 844
4730.30 847
4730.95 786
4731.60 708
4732.25 618
4732.90 592
4733.55 646
4734.19 650
4734.84 644
4735.49 549
4736.14 575
4736.79 681
4737.44 734
4738.09 680
4738.74 697
4739.39 681
4740.04 762
4740.69 704
4741.34 767
4741.99 751
4742.64 737
4743.28 712
4743.93 693
4744.58 617
4745.23 647
4745.88 704
4746.53 736
4747.18 627
4747.83 689
4748.48 762
4749.13 676
4749.78 668
4750.43 659
4751.08 702
4751.73 732
4752.38 796
4753.03 753
4753.68 713
4754.33 657
4754.98 653
4755.63 620
4756.29 585
4756.94 645
4757.59 654
4758.24 554
4758.89 577
4759.54 551
4760.19 545
4760.84 596
4761.49 615
4762.14 662
4762.79 619
4763.44 609
4764.09 583
4764.74 626
4765.40 580
4766.05 589
4766.70 657
4767.35 704
4768.00 707
4768.65 627
4769.30 582
4769.95 518
4770.61 570
4771.26 516
4771.91 523
4772.56 545
4773.21 477
4773.86 492
4774.52 599
4775.17 571
4775.82 527
4776.47 478
4777.12 563
4777.77 575
4778.43 542
4779.08 587
4779.73 546
4780.38 582
4781.04 534
4781.69 548
4782.34 527
4782.99 642
4783.64 609
4784.30 509
4784.95 457
4785.60 570
4786.25 525
4786.91 475
4787.56 485
4788.21 547
4788.86 653
4789.52 582
4790.17 514
4790.82 576
4791.48 538
4792.13 589
4792.78 574
4793.43 605
4794.09 591
4794.74 593
4795.39 560
4796.05 565
4796.70 577
4797.35 511
4798.01 558
4798.66 626
4799.31 535
4799.97 541
4800.62 537
4801.27 553
4801.93 565
4802.58 565
4803.23 543
4803.89 522
4804.54 485
4805.20 484
4805.85 598
4806.50 571
4807.16 578
4807.81 596
4808.47 553
4809.12 576
4809.77 672
4810.43 623
4811.08 570
4811.74 567
4812.39 640
4813.04 653
4813.70 684
4814.35 729
4815.01 786
4815.66 736
4816.32 712
4816.97 638
4817.63 574
4818.28 626
4818.94 676
4819.59 716
4820.24 699
4820.90 664
4821.55 618
4822.21 676
4822.86 739
4823.52 730
4824.17 798
4824.83 820
4825.49 828
4826.14 711
4826.80 662
4827.45 783
4828.11 822
4828.76 829
4829.42 796
4830.07 788
4830.73 715
4831.38 806
4832.04 792
4832.69 860
4833.35 810
4834.01 848
4834.66 772
4835.32 821
4835.97 890
4836.63 903
4837.29 874
4837.94 972
4838.60 987
4839.25 890
4839.91 1004
4840.57 1053
4841.22 927
4841.88 914
4842.54 1063
4843.19 995
4843.85 1057
4844.50 1124
4845.16 1231
4845.82 1332
4846.47 1279
4847.13 1342
4847.79 1507
4848.44 1705
4849.10 1907
4849.76 2072
4850.41 2166
4851.07 2011
4851.73 2072
4852.39 1974
4853.04 1857
4853.70 1641
4854.36 1685
4855.01 1611
4855.67 1606
4856.33 1673
4856.99 1749
4857.64 1877
4858.30 1869
4858.96 1969
4859.62 1996
4860.27 1821
4860.93 1883
4861.59 1647
4862.25 1637
4862.90 1568
4863.56 1463
4864.22 1442
4864.88 1433
4865.53 1470
4866.19 1706
4866.85 1587
4867.51 1462
4868.17 1472
4868.83 1493
4869.48 1300
4870.14 1471
4870.80 1324
4871.46 1266
4872.12 1198
4872.77 1104
4873.43 1235
4874.09 1161
4874.75 1188
4875.41 1140
4876.07 1242
4876.73 1293
4877.38 1221
4878.04 1371
4878.70 1400
4879.36 1418
4880.02 1435
4880.68 1373
4881.34 1244
4882.00 1048
4882.66 1050
4883.31 1053
4883.97 971
4884.63 950
4885.29 955
4885.95 936
4886.61 1035
4887.27 1089
4887.93 983
4888.59 1031
4889.25 1126
4889.91 1053
4890.57 1130
4891.23 1135
4891.89 1225
4892.55 1123
4893.21 1130
4893.87 953
4894.53 984
4895.19 923
4895.85 1005
4896.51 1101
4897.17 1198
4897.83 1011
4898.49 1092
4899.15 1037
4899.81 1069
4900.47 1155
4901.13 1076
4901.79 1023
4902.45 1046
4903.11 1015
4903.77 970
4904.43 857
4905.09 753
4905.75 806
4906.41 752
4907.07 856
4907.73 874
4908.39 847
4909.05 750
4909.72 697
4910.38 724
4911.04 761
4911.70 713
4912.36 751
4913.02 713
4913.68 729
4914.34 750
4915.00 709
4915.67 688
4916.33 691
4916.99 736
4917.65 731
4918.31 644
4918.97 772
4919.63 645
4920.30 606
4920.96 703
4921.62 634
4922.28 707
4922.94 677
4923.60 625
4924.27 676
4924.93 709
4925.59 656
4926.25 663
4926.91 700
4927.58 755
4928.24 638
4928.90 681
4929.56 668
4930.22 625
4930.89 586
4931.55 607
4932.21 649
4932.87 708
4933.54 654
4934.20 617
4934.86 582
4935.52 616
4936.19 672
4936.85 641
4937.51 630
4938.18 690
4938.84 594
4939.50 656
4940.16 637
4940.83 525
4941.49 598
4942.15 573
4942.82 630
4943.48 584
4944.14 632
4944.81 549
4945.47 594
4946.13 576
4946.80 656
4947.46 631
4948.12 614
4948.79 548
4949.45 607
4950.11 636
4950.78 600
4951.44 615
4952.10 643
4952.77 595
4953.43 588
4954.10 589
4954.76 561
4955.42 539
4956.09 599
4956.75 599
4957.42 534
4958.08 626
4958.74 695
4959.41 731
4960.07 767
4960.74 851
4961.40 854
4962.07 967
4962.73 963
4963.39 1005
4964.06 1098
4964.72 1048
4965.39 1001
4966.05 966
4966.72 968
4967.38 895
4968.05 818
4968.71 788
4969.38 742
4970.04 739
4970.71 676
4971.37 659
4972.04 740
4972.70 692
4973.37 671
4974.03 662
4974.70 734
4975.36 741
4976.03 745
4976.69 756
4977.36 792
4978.02 784
4978.69 719
4979.36 766
4980.02 730
4980.69 637
4981.35 573
4982.02 570
4982.68 620
4983.35 682
4984.02 644
4984.68 629
4985.35 664
4986.01 639
4986.68 703
4987.35 681
4988.01 709
4988.68 667
4989.34 732
4990.01 624
4990.68 615
4991.34 634
4992.01 631
4992.68 638
4993.34 680
4994.01 598
4994.68 586
4995.34 599
4996.01 599
4996.68 581
4997.34 566
4998.01 547
4998.68 521
4999.34 633
5000.01 545
5000.68 562
5001.34 538
5002.01 532
5002.68 485
5003.35 518
5004.01 539
5004.68 510
5005.35 536
5006.01 545
5006.68 523
5007.35 568
5008.02 530
5008.68 549
5009.35 553
5010.02 552
5010.69 557
5011.36 495
5012.02 539
5012.69 547
5013.36 628
5014.03 510
5014.69 480
5015.36 562
5016.03 522
5016.70 565
5017.37 569
5018.03 581
5018.70 477
5019.37 531
5020.04 510
5020.71 595
5021.38 595
5022.04 600
5022.71 601
5023.38 558
5024.05 574
5024.72 634
5025.39 493
5026.06 555
5026.72 556
5027.39 507
5028.06 558
5028.73 482
5029.40 537
5030.07 480
5030.74 496
5031.41 612
5032.08 682
5032.75 651
5033.41 516
5034.08 429
5034.75 465
5035.42 536
5036.09 562
5036.76 513
5037.43 508
5038.10 520
5038.77 497
5039.44 452
5040.11 449
5040.78 510
5041.45 459
5042.12 522
5042.79 576
5043.46 585
5044.13 549
5044.80 589
5045.47 472
5046.14 490
5046.81 581
5047.48 532
5048.15 475
5048.82 488
5049.49 573
5050.16 496
5050.83 525
5051.50 511
5052.17 523
5052.84 511
5053.51 535
5054.18 530
5054.85 505
5055.52 521
5056.19 496
5056.86 524
5057.53 485
5058.21 528
5058.88 542
5059.55 534
5060.22 507
5060.89 476
5061.56 514
5062.23 594
5062.90 518
5063.57 477
5064.24 493
5064.92 520
5065.59 532
5066.26 448
5066.93 469
5067.60 496
5068.27 492
5068.94 539
5069.62 529
5070.29 439
5070.96 455
5071.63 460
5072.30 502
5072.97 454
5073.65 516
5074.32 514
5074.99 543
5075.66 674
5076.33 655
5077.01 662
5077.68 726
5078.35 736
5079.02 701
5079.70 783
5080.37 785
5081.04 686
5081.71 631
5082.38 681
5083.06 586
5083.73 556
5084.40 613
5085.07 606
5085.75 541
5086.42 518
5087.09 568
5087.77 566
5088.44 641
5089.11 591
5089.78 580
5090.46 610
5091.13 604
5091.80 586
5092.48 649
5093.15 594
5093.82 690
5094.50 613
5095.17 581
5095.84 563
5096.52 607
5097.19 622
5097.86 615
5098.54 527
5099.21 517
5099.88 574
5100.56 515
5101.23 580
5101.90 590
5102.58 630
5103.25 674
5103.93 600
5104.60 702
5105.27 694
5105.95 683
5106.62 676
5107.30 632
5107.97 658
5108.64 612
5109.32 558
5109.99 554
5110.67 616
5111.34 572
5112.02 557
5112.69 646
5113.36 494
5114.04 535
5114.71 513
5115.39 569
5116.06 522
5116.74 627
5117.41 642
5118.09 628
5118.76 654
5119.44 715
5120.11 743
5120.79 674
5121.46 688
5122.14 636
5122.81 646
5123.49 637
5124.16 562
5124.84 596
5125.51 596
5126.19 648
5126.86 551
5127.54 666
5128.21 613
5128.89 591
5129.57 681
5130.24 750
5130.92 675
5131.59 736
5132.27 757
5132.94 728
5133.62 675
5134.30 775
5134.97 656
5135.65 547
5136.32 529
5137.00 581
5137.68 502
5138.35 526
5139.03 559
5139.70 524
5140.38 599
5141.06 538
5141.73 533
5142.41 566
5143.09 522
5143.76 481
5144.44 517
5145.12 552
5145.79 546
5146.47 402
5147.15 427
5147.82 447
5148.50 532
5149.18 511
5149.85 525
5150.53 417
5151.21 437
5151.88 555
5152.56 528
5153.24 472
5153.92 559
5154.59 484
5155.27 417
5155.95 425
5156.62 454
5157.30 491
5157.98 458
5158.66 437
5159.33 413
5160.01 490
5160.69 434
5161.37 414
5162.04 409
5162.72 440
5163.40 482
5164.08 506
5164.76 568
5165.43 498
5166.11 487
5166.79 462
5167.47 453
5168.15 475
5168.82 491
5169.50 471
5170.18 568
5170.86 524
5171.54 409
5172.22 473
5172.89 444
5173.57 512
5174.25 546
5174.93 437
5175.61 456
5176.29 501
5176.97 445
5177.64 459
5178.32 450
5179.00 560
5179.68 498
5180.36 527
5181.04 590
5181.72 547
5182.40 527
5183.08 538
5183.75 544
5184.43 622
5185.11 542
5185.79 484
5186.47 516
5187.15 538
5187.83 471
5188.51 512
5189.19 474
5189.87 443
5190.55 415
5191.23 386
5191.91 444
5192.59 463
5193.27 482
5193.95 471
5194.63 417
5195.31 456
5195.99 546
5196.67 493
5197.35 450
5198.03 486
5198.71 454
5199.39 487
5200.07 548
5200.75 508
5201.43 497
5202.11 489
5202.79 562
5203.47 510
5204.15 494
5204.83 511
5205.51 532
5206.19 534
5206.87 545
5207.55 562
5208.23 548
5208.91 621
5209.59 547
5210.27 565
5210.96 509
5211.64 434
5212.32 526
5213.00 608
5213.68 643
5214.36 595
5215.04 540
5215.72 583
5216.40 671
5217.09 729
5217.77 575
5218.45 650
5219.13 725
5219.81 742
5220.49 675
5221.17 675
5221.86 651
5222.54 589
5223.22 597
5223.90 723
5224.58 695
5225.27 594
5225.95 675
5226.63 546
5227.31 595
5227.99 575
5228.67 620
5229.36 618
5230.04 586
5230.72 530
5231.40 576
5232.09 534
5232.77 552
5233.45 547
5234.13 532
5234.82 667
5235.50 640
5236.18 733
5236.86 670
5237.55 633
5238.23 686
5238.91 652
5239.59 670
5240.28 681
5240.96 728
5241.64 762
5242.33 682
5243.01 638
5243.69 601
5244.37 549
5245.06 580
5245.74 550
5246.42 534
5247.11 624
5247.79 643
5248.47 652
5249.16 804
5249.84 752
5250.52 813
5251.21 817
5251.89 807
5252.58 793
5253.26 815
5253.94 755
5254.63 711
5255.31 614
5255.99 506
5256.68 535
5257.36 614
5258.05 647
5258.73 654
5259.41 662
5260.10 623
5260.78 659
5261.47 664
5262.15 713
5262.84 689
5263.52 590
5264.20 630
5264.89 604
5265.57 603
5266.26 617
5266.94 621
5267.63 625
5268.31 546
5269.00 507
5269.68 509
5270.37 519
5271.05 490
5271.73 525
5272.42 422
5273.10 455
5273.79 557
5274.47 600
5275.16 539
5275.85 491
5276.53 566
5277.22 521
5277.90 562
5278.59 563
5279.27 496
5279.96 572
5280.64 552
5281.33 605
5282.01 572
5282.70 466
5283.38 482
5284.07 464
5284.76 479
5285.44 544
5286.13 516
5286.81 548
5287.50 515
5288.19 498
5288.87 478
5289.56 514
5290.24 453
5290.93 492
5291.62 506
5292.30 464
5292.99 463
5293.67 471
5294.36 536
5295.05 468
5295.73 543
5296.42 575
5297.11 597
5297.79 615
5298.48 606
5299.17 565
5299.85 633
5300.54 704
5301.23 622
5301.91 782
5302.60 723
5303.29 716
5303.97 715
5304.66 701
5305.35 637
5306.04 677
5306.72 694
5307.41 627
5308.10 664
5308.78 799
5309.47 717
5310.16 849
5310.85 763
5311.53 795
5312.22 852
5312.91 839
5313.60 808
5314.28 886
5314.97 752
5315.66 650
5316.35 684
5317.04 750
5317.72 730
5318.41 681
5319.10 672
5319.79 777
5320.48 870
5321.16 779
5321.85 725
5322.54 723
5323.23 686
5323.92 656
5324.60 603
5325.29 621
5325.98 565
5326.67 580
5327.36 552
5328.05 568
5328.74 578
5329.42 586
5330.11 605
5330.80 523
5331.49 550
5332.18 568
5332.87 491
5333.56 551
5334.25 501
5334.93 461
5335.62 402
5336.31 463
5337.00 581
5337.69 543
5338.38 513
5339.07 526
5339.76 554
5340.45 605
5341.14 657
5341.83 609
5342.52 618
5343.21 612
5343.90 621
5344.58 601
5345.27 580
5345.96 588
5346.65 619
5347.34 646
5348.03 635
5348.72 627
5349.41 651
5350.10 665
5350.79 638
5351.48 733
5352.17 621
5352.86 619
5353.55 603
5354.24 570
5354.93 568
5355.62 542
5356.31 520
5357.01 546
5357.70 486
5358.39 502
5359.08 524
5359.77 469
5360.46 520
5361.15 552
5361.84 574
5362.53 495
5363.22 520
5363.91 444
5364.60 520
5365.29 525
5365.98 480
5366.68 482
5367.37 487
5368.06 453
5368.75 479
5369.44 464
5370.13 415
5370.82 448
5371.51 436
5372.21 498
5372.90 454
5373.59 452
5374.28 475
5374.97 481
5375.66 451
5376.35 505
5377.05 437
5377.74 360
5378.43 410
5379.12 374
5379.81 401
5380.51 394
5381.20 492
5381.89 473
5382.58 469
5383.27 510
5383.97 495
5384.66 453
5385.35 469
5386.04 471
5386.73 459
5387.43 450
5388.12 461
5388.81 509
5389.50 487
5390.20 455
5390.89 474
5391.58 560
5392.28 492
5392.97 483
5393.66 470
5394.35 459
5395.05 444
5395.74 461
5396.43 460
5397.13 479
5397.82 438
5398.51 421
5399.20 397
5399.90 435
5400.59 472
5401.28 426
5401.98 426
5402.67 394
5403.36 409
5404.06 443
5404.75 492
5405.44 434
5406.14 424
5406.83 512
5407.53 541
5408.22 462
5408.91 560
5409.61 474
5410.30 445
5410.99 506
5411.69 528
5412.38 519
5413.08 494
5413.77 475
5414.46 475
5415.16 461
5415.85 445
5416.55 412
5417.24 432
5417.94 405
5418.63 423
5419.32 455
5420.02 428
5420.71 477
5421.41 459
5422.10 560
5422.80 571
5423.49 482
5424.19 456
5424.88 476
5425.58 566
5426.27 528
5426.97 431
5427.66 456
5428.36 517
5429.05 487
5429.75 465
5430.44 490
5431.14 589
5431.83 581
5432.53 599
5433.22 573
5433.92 592
5434.61 578
5435.31 595
5436.00 674
5436.70 701
5437.40 719
5438.09 708
5438.79 648
5439.48 691
5440.18 645
5440.87 591
5441.57 615
5442.27 619
5442.96 622
5443.66 647
5444.35 659
5445.05 630
5445.75 700
5446.44 666
5447.14 695
5447.83 714
5448.53 575
5449.23 642
5449.92 643
5450.62 637
5451.32 643
5452.01 662
5452.71 593
5453.41 600
5454.10 569
5454.80 644
5455.50 629
5456.19 628
5456.89 647
5457.59 662
5458.28 585
5458.98 594
5459.68 576
5460.37 650
5461.07 680
5461.77 636
5462.47 635
5463.16 602
5463.86 600
5464.56 603
5465.25 672
5465.95 682
5466.65 736
5467.35 674
5468.04 624
5468.74 555
5469.44 590
5470.14 656
5470.84 705
5471.53 730
5472.23 780
5472.93 720
5473.63 730
5474.32 749
5475.02 797
5475.72 891
5476.42 1041
5477.12 1092
5477.82 1194
5478.51 1285
5479.21 1361
5479.91 1519
5480.61 1511
5481.31 1514
5482.01 1668
5482.70 1614
5483.40 1394
5484.10 1258
5484.80 1208
5485.50 1125
5486.20 1009
5486.90 932
5487.59 912
5488.29 954
5488.99 909
5489.69 1067
5490.39 1028
5491.09 949
5491.79 966
5492.49 970
5493.19 982
5493.89 1141
5494.58 1035
5495.28 1194
5495.98 1138
5496.68 1293
5497.38 1532
5498.08 1725
5498.78 2149
5499.48 2398
5500.18 2378
5500.88 2650
5501.58 2697
5502.28 2648
5502.98 2463
5503.68 2217
5504.38 2020
5505.08 1678
5505.78 1471
5506.48 1278
5507.18 1093
5507.88 940
5508.58 968
5509.28 976
5509.98 1054
5510.68 919
5511.38 910
5512.08 956
5512.78 1030
5513.48 997
5514.18 945
5514.88 954
5515.58 871
5516.28 852
5516.98 902
5517.68 835
5518.39 850
5519.09 856
5519.79 848
5520.49 791
5521.19 765
5521.89 778
5522.59 656
5523.29 710
5523.99 690
5524.69 667
5525.40 699
5526.10 614
5526.80 701
5527.50 675
5528.20 686
5528.90 706
5529.60 798
5530.31 662
5531.01 694
5531.71 704
5532.41 691
5533.11 666
5533.81 689
5534.52 668
5535.22 631
5535.92 615
5536.62 596
5537.32 619
5538.02 596
5538.73 658
5539.43 620
5540.13 690
5540.83 542
5541.54 598
5542.24 587
5542.94 552
5543.64 594
5544.34 570
5545.05 601
5545.75 550
5546.45 580
5547.15 630
5547.86 595
5548.56 484
5549.26 534
5549.97 481
5550.67 481
5551.37 563
5552.07 528
5552.78 542
5553.48 536
5554.18 520
5554.89 579
5555.59 566
5556.29 561
5557.00 569
5557.70 570
5558.40 534
5559.11 553
5559.81 575
5560.51 591
5561.22 576
5561.92 627
5562.62 765
5563.33 654
5564.03 717
5564.73 721
5565.44 611
5566.14 582
5566.85 552
5567.55 539
5568.25 575
5568.96 648
5569.66 536
5570.37 573
5571.07 594
5571.77 566
5572.48 558
5573.18 568
5573.89 611
5574.59 653
5575.29 581
5576.00 582
5576.70 485
5577.41 545
5578.11 619
5578.82 679
5579.52 529
5580.23 603
5580.93 521
5581.64 510
5582.34 550
5583.05 490
5583.75 540
5584.46 553
5585.16 584
5585.87 535
5586.57 544
5587.28 517
5587.98 606
5588.69 610
5589.39 491
5590.10 492
5590.80 507
5591.51 552
5592.21 562
5592.92 517
5593.62 460
5594.33 552
5595.04 497
5595.74 472
5596.45 522
5597.15 567
5597.86 499
5598.56 535
5599.27 590
5599.98 504
5600.68 509
5601.39 604
5602.09 540
5602.80 540
5603.51 538
5604.21 564
5604.92 552
5605.62 515
5606.33 440
5607.04 498
5607.74 522
5608.45 461
5609.16 495
5609.86 485
5610.57 518
5611.28 522
5611.98 537
5612.69 514
5613.40 478
5614.10 508
5614.81 436
5615.52 472
5616.22 542
5616.93 605
5617.64 481
5618.35 552
5619.05 535
5619.76 507
5620.47 504
5621.17 515
5621.88 542
5622.59 656
5623.30 522
5624.00 549
5624.71 509
5625.42 575
5626.13 718
5626.83 713
5627.54 641
5628.25 681
5628.96 764
5629.67 685
5630.37 688
5631.08 605
5631.79 673
5632.50 693
5633.21 708
5633.91 641
5634.62 610
5635.33 668
5636.04 634
5636.75 648
5637.45 635
5638.16 764
5638.87 684
5639.58 726
5640.29 688
5641.00 687
5641.70 647
5642.41 612
5643.12 697
5643.83 631
5644.54 593
5645.25 491
5645.96 513
5646.67 533
5647.38 461
5648.08 526
5648.79 605
5649.50 579
5650.21 530
5650.92 618
5651.63 612
5652.34 579
5653.05 637
5653.76 624
5654.47 664
5655.18 794
5655.89 802
5656.60 783
5657.30 852
5658.01 876
5658.72 875
5659.43 904
5660.14 786
5660.85 720
5661.56 680
5662.27 711
5662.98 591
5663.69 618
5664.40 541
5665.11 590
5665.82 639
5666.53 519
5667.24 535
5667.95 650
5668.66 602
5669.37 602
5670.08 645
5670.79 527
5671.50 512
5672.22 521
5672.93 563
5673.64 550
5674.35 576
5675.06 532
5675.77 490
5676.48 511
5677.19 522
5677.90 461
5678.61 495
5679.32 468
5680.03 455
5680.74 532
5681.46 517
5682.17 549
5682.88 573
5683.59 490
5684.30 509
5685.01 504
5685.72 484
5686.43 547
5687.15 482
5687.86 484
5688.57 495
5689.28 473
5689.99 516
5690.70 539
5691.42 475
5692.13 488
5692.84 472
5693.55 473
5694.26 479
5694.97 391
5695.69 472
5696.40 456
5697.11 480
5697.82 463
5698.53 416
5699.25 432
5699.96 466
5700.67 436
5701.38 396
5702.10 464
5702.81 502
5703.52 467
5704.23 399
5704.95 444
5705.66 406
5706.37 510
5707.08 496
5707.80 429
5708.51 456
5709.22 479
5709.93 476
5710.65 460
5711.36 423
5712.07 473
5712.79 444
5713.50 428
5714.21 450
5714.93 447
5715.64 443
5716.35 440
5717.07 493
5717.78 416
5718.49 404
5719.21 401
5719.92 461
5720.63 394
5721.35 395
5722.06 427
5722.77 407
5723.49 415
5724.20 438
5724.92 458
5725.63 448
5726.34 434
5727.06 431
5727.77 395
5728.48 439
5729.20 444
5729.91 360
5730.63 399
5731.34 423
5732.06 438
5732.77 442
5733.48 406
5734.20 447
5734.91 437
5735.63 496
5736.34 538
5737.06 468
5737.77 447
5738.49 425
5739.20 459
5739.91 442
5740.63 381
5741.34 369
5742.06 397
5742.77 379
5743.49 410
5744.20 453
5744.92 450
5745.63 459
5746.35 477
5747.06 446
5747.78 364
5748.49 406
5749.21 503
5749.93 396
5750.64 382
5751.36 388
5752.07 383
5752.79 414
5753.50 400
5754.22 423
5754.93 459
5755.65 435
5756.37 471
5757.08 417
5757.80 403
5758.51 454
5759.23 435
5759.95 407
5760.66 424
5761.38 440
5762.09 390
5762.81 364
5763.53 392
5764.24 402
5764.96 402
5765.67 444
5766.39 482
5767.11 421
5767.82 393
5768.54 356
5769.26 381
5769.97 428
5770.69 456
5771.41 389
5772.12 370
5772.84 420
5773.56 441
5774.27 412
5774.99 441
5775.71 425
5776.42 393
5777.14 384
5777.86 418
5778.58 476
5779.29 419
5780.01 426
5780.73 432
5781.45 485
5782.16 465
5782.88 431
5783.60 444
5784.31 454
5785.03 443
5785.75 433
5786.47 421
5787.19 442
5787.90 425
5788.62 407
5789.34 469
5790.06 459
5790.77 485
5791.49 454
5792.21 487
5792.93 481
5793.65 525
5794.36 526
5795.08 536
5795.80 521
5796.52 581
5797.24 666
5797.96 729
5798.67 739
5799.39 759
5800.11 961
5800.83 1116
5801.55 1150
5802.27 1239
5802.99 1257
5803.70 1327
5804.42 1158
5805.14 1013
5805.86 949
5806.58 774
5807.30 661
5808.02 638
5808.74 546
5809.46 572
5810.17 659
5810.89 616
5811.61 587
5812.33 528
5813.05 606
5813.77 578
5814.49 579
5815.21 609
5815.93 598
5816.65 600
5817.37 623
5818.09 578
5818.81 637
5819.53 567
5820.25 592
5820.97 615
5821.69 558
5822.41 532
5823.13 659
5823.85 630
5824.57 564
5825.29 500
5826.01 516
5826.73 453
5827.45 485
5828.17 492
5828.89 530
5829.61 497
5830.33 540
5831.05 496
5831.77 508
5832.49 531
5833.21 441
5833.93 479
5834.65 508
5835.37 479
5836.09 455
5836.81 496
5837.53 455
5838.25 436
5838.97 435
5839.70 481
5840.42 479
5841.14 495
5841.86 498
5842.58 538
5843.30 505
5844.02 513
5844.74 500
5845.46 513
5846.19 508
5846.91 493
5847.63 433
5848.35 472
5849.07 465
5849.79 443
5850.51 509
5851.24 544
5851.96 541
5852.68 464
5853.40 468
5854.12 423
5854.85 471
5855.57 521
5856.29 462
5857.01 487
5857.73 496
5858.46 455
5859.18 519
5859.90 480
5860.62 491
5861.34 439
5862.07 499
5862.79 486
5863.51 504
5864.23 455
5864.96 484
5865.68 471
5866.40 521
5867.12 534
5867.85 504
5868.57 473
5869.29 504
5870.01 530
5870.74 545
5871.46 497
5872.18 490
5872.91 517
5873.63 499
5874.35 481
5875.08 424
5875.80 499
5876.52 507
5877.25 438
5877.97 439
5878.69 446
5879.42 459
5880.14 481
5880.86 442
5881.59 467
5882.31 517
5883.03 559
5883.76 629
5884.48 544
5885.20 552
5885.93 580
5886.65 513
5887.38 494
5888.10 513
5888.82 581
5889.55 534
5890.27 538
5891.00 578
5891.72 436
5892.44 545
5893.17 545
5893.89 519
5894.62 502
5895.34 518
5896.07 538
5896.79 508
5897.51 492
5898.24 553
5898.96 546
5899.69 490
5900.41 537
5901.14 571
5901.86 482
5902.59 498
5903.31 454
5904.04 474
5904.76 557
5905.49 530
5906.21 551
5906.94 523
5907.66 579
5908.39 560
5909.11 547
5909.84 549
5910.56 552
5911.29 516
5912.01 558
5912.74 526
5913.46 532
5914.19 557
5914.92 569
5915.64 532
5916.37 546
5917.09 562
5917.82 553
5918.54 600
5919.27 549
5920.00 561
5920.72 588
5921.45 567
5922.17 515
5922.90 622
5923.63 643
5924.35 722
5925.08 628
5925.80 596
5926.53 591
5927.26 562
5927.98 633
5928.71 691
5929.44 647
5930.16 643
5930.89 612
5931.62 707
5932.34 727
5933.07 714
5933.80 735
5934.52 747
5935.25 723
5935.98 696
5936.70 700
5937.43 700
5938.16 750
5938.88 823
5939.61 809
5940.34 830
5941.07 863
5941.79 802
5942.52 892
5943.25 815
5943.97 898
5944.70 804
5945.43 847
5946.16 948
5946.88 967
5947.61 1040
5948.34 1143
5949.07 1140
5949.80 1243
5950.52 1384
5951.25 1414
5951.98 1468
5952.71 1503
5953.43 1635
5954.16 1553
5954.89 1352
5955.62 1321
5956.35 1341
5957.07 1223
5957.80 1195
5958.53 1251
5959.26 1256
5959.99 1308
5960.72 1322
5961.44 1292
5962.17 1393
5962.90 1565
5963.63 1622
5964.36 1861
5965.09 2114
5965.82 2325
5966.54 2496
5967.27 2484
5968.00 2645
5968.73 2592
5969.46 2293
5970.19 2221
5970.92 1897
5971.65 1743
5972.38 1713
5973.11 1585
5973.83 1591
5974.56 1534
5975.29 1586
5976.02 1643
5976.75 1546
5977.48 1543
5978.21 1643
5978.94 1692
5979.67 1667
5980.40 1802
5981.13 1756
5981.86 1752
5982.59 1799
5983.32 1962
5984.05 1927
5984.78 1876
5985.51 2018
5986.24 2074
5986.97 1908
5987.70 1759
5988.43 1742
5989.16 1761
5989.89 1727
5990.62 1717
5991.35 1719
5992.08 1803
5992.81 1817
5993.54 1789
5994.27 1801
5995.00 1904
5995.73 1918
5996.46 1813
5997.19 1940
5997.92 2046
5998.65 2162
5999.38 2051
6000.11 2064
6000.85 2054
6001.58 2053
6002.31 1899
6003.04 1839
6003.77 1807
6004.50 1846
6005.23 1926
6005.96 1857
6006.69 1986
6007.43 2234
6008.16 2584
6008.89 3117
6009.62 3615
6010.35 4217
6011.08 4986
6011.81 5665
6012.54 6471
6013.28 7203
6014.01 7644
6014.74 7697
6015.47 7393
6016.20 6913
6016.94 6348
6017.67 5574
6018.40 4650
6019.13 4104
6019.86 3386
6020.59 2812
6021.33 2329
6022.06 2001
6022.79 1986
6023.52 1649
6024.26 1604
6024.99 1530
6025.72 1361
6026.45 1429
6027.19 1441
6027.92 1387
6028.65 1380
6029.38 1383
6030.12 1328
6030.85 1249
6031.58 1207
6032.31 1217
6033.05 1154
6033.78 1208
6034.51 1162
6035.25 1158
6035.98 1182
6036.71 1217
6037.44 1285
6038.18 1395
6038.91 1364
6039.64 1405
6040.38 1280
6041.11 1445
6041.84 1342
6042.58 1368
6043.31 1425
6044.04 1498
6044.78 1464
6045.51 1423
6046.24 1532
6046.98 1649
6047.71 1637
6048.45 1662
6049.18 1885
6049.91 2016
6050.65 2106
6051.38 2230
6052.11 2356
6052.85 2617
6053.58 2664
6054.32 2573
6055.05 2481
6055.79 2270
6056.52 2024
6057.25 1874
6057.99 1670
6058.72 1589
6059.46 1475
6060.19 1579
6060.93 1432
6061.66 1431
6062.39 1407
6063.13 1365
6063.86 1321
6064.60 1309
6065.33 1277
6066.07 1283
6066.80 1231
6067.54 1277
6068.27 1233
6069.01 1171
6069.74 1137
6070.48 1175
6071.21 1192
6071.95 1175
6072.68 1123
6073.42 1076
6074.15 1101
6074.89 1120
6075.62 1099
6076.36 1081
6077.10 1154
6077.83 1229
6078.57 1081
6079.30 1080
6080.04 1070
6080.77 1098
6081.51 1049
6082.25 1053
6082.98 1183
6083.72 939
6084.45 953
6085.19 939
6085.93 1024
6086.66 965
6087.40 914
6088.13 978
6088.87 1022
6089.61 1047
6090.34 1061
6091.08 999
6091.81 920
6092.55 935
6093.29 1013
6094.02 938
6094.76 876
6095.50 932
6096.23 947
6096.97 898
6097.71 786
6098.44 784
6099.18 861
6099.92 755
6100.65 734
6101.39 791
6102.13 816
6102.87 860
6103.60 848
6104.34 853
6105.08 786
6105.81 808
6106.55 908
6107.29 810
6108.03 841
6108.76 854
6109.50 748
6110.24 790
6110.98 854
6111.71 858
6112.45 851
6113.19 865
6113.93 977
6114.66 959
6115.40 941
6116.14 934
6116.88 917
6117.62 904
6118.35 921
6119.09 942
6119.83 995
6120.57 919
6121.31 928
6122.04 927
6122.78 1028
6123.52 902
6124.26 909
6125.00 987
6125.74 1119
6126.47 1053
6127.21 930
6127.95 917
6128.69 979
6129.43 947
6130.17 1016
6130.91 948
6131.64 877
6132.38 896
6133.12 933
6133.86 945
6134.60 935
6135.34 1019
6136.08 968
6136.82 1054
6137.56 1007
6138.30 970
6139.04 980
6139.77 950
6140.51 974
6141.25 998
6141.99 933
6142.73 945
6143.47 969
6144.21 934
6144.95 920
6145.69 947
6146.43 933
6147.17 925
6147.91 843
6148.65 989
6149.39 984
6150.13 973
6150.87 1074
6151.61 1035
6152.35 1112
6153.09 1013
6153.83 1002
6154.57 1128
6155.31 1100
6156.05 1093
6156.79 1125
6157.53 1092
6158.27 1196
6159.01 1203
6159.75 1135
6160.49 1237
6161.23 1154
6161.97 1333
6162.71 1456
6163.45 1342
6164.20 1464
6164.94 1592
6165.68 1762
6166.42 1767
6167.16 1795
6167.90 1748
6168.64 1736
6169.38 1609
6170.12 1637
6170.86 1703
6171.61 1584
6172.35 1586
6173.09 1496
6173.83 1494
6174.57 1468
6175.31 1328
6176.05 1306
6176.79 1380
6177.54 1469
6178.28 1457
6179.02 1539
6179.76 1487
6180.50 1508
6181.24 1566
6181.99 1565
6182.73 1627
6183.47 1587
6184.21 1568
6184.95 1600
6185.70 1670
6186.44 1652
6187.18 1603
6187.92 1806
6188.66 1754
6189.41 1810
6190.15 1951
6190.89 1972
6191.63 1936
6192.38 2107
6193.12 2175
6193.86 2129
6194.60 2165
6195.35 2249
6196.09 2149
6196.83 2168
6197.57 2127
6198.32 2036
6199.06 2183
6199.80 2187
6200.55 2126
6201.29 2298
6202.03 2447
6202.78 2802
6203.52 3300
6204.26 4158
6205.00 5224
6205.75 6506
6206.49 8048
6207.23 9624
6207.98 11420
6208.72 13042
6209.46 13461
6210.21 13706
6210.95 13163
6211.70 12017
6212.44 10746
6213.18 9028
6213.93 7460
6214.67 6072
6215.41 4719
6216.16 3756
6216.90 3301
6217.65 2842
6218.39 2489
6219.13 2118
6219.88 1974
6220.62 1832
6221.37 1748
6222.11 1646
6222.85 1716
6223.60 1786
6224.34 1716
6225.09 1625
6225.83 1458
6226.58 1413
6227.32 1366
6228.07 1322
6228.81 1265
6229.56 1157
6230.30 1133
6231.04 1184
6231.79 1179
6232.53 1137
6233.28 1161
6234.02 1135
6234.77 1182
6235.51 1342
6236.26 1603
6237.00 1633
6237.75 1753
6238.49 1717
6239.24 1738
6239.99 1996
6240.73 1965
6241.48 1782
6242.22 1739
6242.97 1627
6243.71 1551
6244.46 1647
6245.20 1536
6245.95 1722
6246.70 1691
6247.44 1524
6248.19 1677
6248.93 1661
6249.68 1678
6250.42 1600
6251.17 1563
6251.92 1511
6252.66 1391
6253.41 1420
6254.15 1375
6254.90 1373
6255.65 1351
6256.39 1221
6257.14 1205
6257.89 1202
6258.63 1205
6259.38 1195
6260.13 1222
6260.87 1191
6261.62 1146
6262.37 1095
6263.11 1141
6263.86 1301
6264.61 1134
6265.35 1089
6266.10 1143
6266.85 1133
6267.59 1092
6268.34 1109
6269.09 1182
6269.83 1230
6270.58 1287
6271.33 1231
6272.08 1244
6272.82 1199
6273.57 1127
6274.32 1242
6275.06 1233
6275.81 1203
6276.56 1214
6277.31 1189
6278.05 1080
6278.80 1094
6279.55 1102
6280.30 1193
6281.05 1119
6281.79 1057
6282.54 1149
6283.29 1120
6284.04 1042
6284.78 1000
6285.53 935
6286.28 987
6287.03 868
6287.78 906
6288.53 905
6289.27 937
6290.02 924
6290.77 825
6291.52 847
6292.27 924
6293.02 841
6293.76 867
6294.51 841
6295.26 884
6296.01 904
6296.76 812
6297.51 812
6298.26 815
6299.00 831
6299.75 880
6300.50 842
6301.25 813
6302.00 758
6302.75 702
6303.50 808
6304.25 830
6305.00 793
6305.75 820
6306.50 794
6307.24 823
6307.99 842
6308.74 866
6309.49 935
6310.24 968
6310.99 928
6311.74 953
6312.49 1002
6313.24 883
6313.99 929
6314.74 923
6315.49 897
6316.24 894
6316.99 851
6317.74 865
6318.49 829
6319.24 851
6319.99 907
6320.74 904
6321.49 784
6322.24 762
6322.99 761
6323.74 814
6324.49 762
6325.24 816
6325.99 730
6326.74 682
6327.49 709
6328.24 769
6328.99 689
6329.74 745
6330.50 840
6331.25 830
6332.00 858
6332.75 772
6333.50 724
6334.25 701
6335.00 727
6335.75 696
6336.50 778
6337.25 771
6338.00 712
6338.76 738
6339.51 788
6340.26 716
6341.01 709
6341.76 772
6342.51 791
6343.26 803
6344.02 750
6344.77 805
6345.52 832
6346.27 828
6347.02 812
6347.77 874
6348.53 939
6349.28 1011
6350.03 1147
6350.78 1121
6351.53 1324
6352.29 1339
6353.04 1456
6353.79 1461
6354.54 1394
6355.29 1269
6356.05 1189
6356.80 1166
6357.55 1034
6358.30 1056
6359.06 1075
6359.81 935
6360.56 861
6361.31 804
6362.07 811
6362.82 818
6363.57 765
6364.32 849
6365.08 862
6365.83 913
6366.58 881
6367.33 880
6368.09 929
6368.84 812
6369.59 798
6370.35 811
6371.10 863
6371.85 849
6372.61 801
6373.36 815
6374.11 737
6374.87 708
6375.62 715
6376.37 858
6377.13 803
6377.88 767
6378.63 732
6379.39 712
6380.14 746
6380.89 837
6381.65 710
6382.40 750
6383.16 748
6383.91 678
6384.66 686
6385.42 738
6386.17 694
6386.92 661
6387.68 679
6388.43 753
6389.19 698
6389.94 702
6390.70 666
6391.45 641
6392.20 660
6392.96 603
6393.71 575
6394.47 631
6395.22 615
6395.98 650
6396.73 653
6397.49 685
6398.24 653
6399.00 675
6399.75 700
6400.51 674
6401.26 674
6402.02 628
6402.77 644
6403.53 712
6404.28 693
6405.04 703
6405.79 771
6406.55 752
6407.30 779
6408.06 854
6408.81 909
6409.57 986
6410.32 922
6411.08 817
6411.83 821
6412.59 823
6413.34 741
6414.10 719
6414.86 749
6415.61 796
6416.37 805
6417.12 721
6417.88 698
6418.64 659
6419.39 729
6420.15 743
6420.90 732
6421.66 675
6422.42 702
6423.17 698
6423.93 710
6424.68 737
6425.44 680
6426.20 647
6426.95 731
6427.71 788
6428.47 733
6429.22 658
6429.98 670
6430.74 669
6431.49 701
6432.25 678
6433.01 633
6433.76 639
6434.52 667
6435.28 627
6436.03 634
6436.79 691
6437.55 618
6438.30 646
6439.06 668
6439.82 632
6440.58 682
6441.33 692
6442.09 686
6442.85 654
6443.61 669
6444.36 590
6445.12 649
6445.88 652
6446.64 689
6447.39 734
6448.15 677
6448.91 688
6449.67 604
6450.42 682
6451.18 648
6451.94 600
6452.70 627
6453.46 702
6454.21 660
6454.97 601
6455.73 654
6456.49 669
6457.25 644
6458.00 589
6458.76 659
6459.52 578
6460.28 641
6461.04 688
6461.80 692
6462.55 695
6463.31 719
6464.07 754
6464.83 704
6465.59 698
6466.35 771
6467.11 781
6467.87 819
6468.62 725
6469.38 740
6470.14 863
6470.90 845
6471.66 881
6472.42 864
6473.18 902
6473.94 798
6474.70 803
6475.46 825
6476.22 768
6476.97 811
6477.73 819
6478.49 849
6479.25 846
6480.01 895
6480.77 738
6481.53 824
6482.29 939
6483.05 907
6483.81 913
6484.57 896
6485.33 984
6486.09 950
6486.85 957
6487.61 1042
6488.37 1033
6489.13 1022
6489.89 1010
6490.65 1132
6491.41 1200
6492.17 1249
6492.93 1359
6493.69 1401
6494.45 1372
6495.21 1365
6495.97 1445
6496.73 1336
6497.49 1467
6498.26 1472
6499.02 1310
6499.78 1286
6500.54 1310
6501.30 1421
6502.06 1368
6502.82 1341
6503.58 1303
6504.34 1402
6505.10 1446
6505.86 1501
6506.62 1490
6507.39 1502
6508.15 1579
6508.91 1694
6509.67 1742
6510.43 1643
6511.19 1689
6511.95 1702
6512.72 1783
6513.48 1679
6514.24 1755
6515.00 1650
6515.76 1712
6516.52 1788
6517.28 1884
6518.05 1940
6518.81 1839
6519.57 1985
6520.33 1948
6521.09 2169
6521.86 2341
6522.62 2515
6523.38 2582
6524.14 2770
6524.90 3107
6525.67 3404
6526.43 3631
6527.19 3974
6527.95 4208
6528.72 4090
6529.48 4237
6530.24 4304
6531.00 4585
6531.77 5171
6532.53 5427
6533.29 6038
6534.05 7185
6534.82 8273
6535.58 9085
6536.34 9746
6537.11 10054
6537.87 9779
6538.63 9220
6539.39 7777
6540.16 6681
6540.92 5744
6541.68 4726
6542.45 3593
6543.21 2983
6543.97 2528
6544.74 2135
6545.50 1816
6546.26 1767
6547.03 1714
6547.79 1578
6548.55 1509
6549.32 1467
6550.08 1422
6550.84 1416
6551.61 1347
6552.37 1388
6553.14 1334
6553.90 1223
6554.66 1196
6555.43 1163
6556.19 1167
6556.96 1227
6557.72 1285
6558.48 1264
6559.25 1215
6560.01 1292
6560.78 1284
6561.54 1329
6562.31 1408
6563.07 1487
6563.83 1483
6564.60 1491
6565.36 1523
6566.13 1536
6566.89 1592
6567.66 1422
6568.42 1439
6569.19 1492
6569.95 1601
6570.72 1588
6571.48 1608
6572.25 1666
6573.01 1688
6573.78 1734
6574.54 1905
6575.31 1904
6576.07 1844
6576.84 1788
6577.60 1683
6578.37 1757
6579.13 1720
6579.90 1689
6580.66 1715
6581.43 1644
6582.19 1657
6582.96 1586
6583.73 1654
6584.49 1700
6585.26 1693
6586.02 1745
6586.79 1693
6587.55 1720
6588.32 1666
6589.09 1753
6589.85 1737
6590.62 1927
6591.38 1953
6592.15 2093
6592.92 2265
6593.68 2309
6594.45 2495
6595.22 2425
6595.98 2548
6596.75 2489
6597.51 2449
6598.28 2164
6599.05 2118
6599.81 1932
6600.58 1882
6601.35 1873
6602.11 1794
6602.88 1707
6603.65 1700
6604.41 1814
6605.18 1853
6605.95 1896
6606.71 2037
6607.48 2157
6608.25 2157
6609.02 2326
6609.78 2329
6610.55 2346
6611.32 2205
6612.08 2054
6612.85 1940
6613.62 1830
6614.39 1611
6615.15 1554
6615.92 1486
6616.69 1425
6617.46 1300
6618.22 1293
6618.99 1264
6619.76 1238
6620.53 1185
6621.30 1183
6622.06 1188
6622.83 1179
6623.60 1086
6624.37 1030
6625.13 1090
6625.90 1108
6626.67 1031
6627.44 1035
6628.21 1056
6628.98 1093
6629.74 1194
6630.51 1273
6631.28 1290
6632.05 1472
6632.82 1591
6633.59 1667
6634.35 1772
6635.12 1795
6635.89 1682
6636.66 1563
6637.43 1525
6638.20 1518
6638.97 1408
6639.74 1377
6640.50 1131
6641.27 1120
6642.04 1161
6642.81 1136
6643.58 1086
6644.35 1078
6645.12 1201
6645.89 1195
6646.66 1052
6647.43 1154
6648.20 1182
6648.97 1137
6649.73 1155
6650.50 1172
6651.27 1256
6652.04 1180
6652.81 1146
6653.58 1297
6654.35 1339
6655.12 1256
6655.89 1318
6656.66 1315
6657.43 1401
6658.20 1339
6658.97 1214
6659.74 1194
6660.51 1213
6661.28 1083
6662.05 1120
6662.82 1140
6663.59 1166
6664.36 1114
6665.13 1117
6665.90 1133
6666.67 1098
6667.44 1131
6668.22 1158
6668.99 1313
6669.76 1234
6670.53 1204
6671.30 1265
6672.07 1200
6672.84 1286
6673.61 1191
6674.38 1179
6675.15 1254
6675.92 1136
6676.69 1284
6677.46 1271
6678.24 1160
6679.01 1212
6679.78 1259
6680.55 1245
6681.32 1329
6682.09 1529
6682.86 1686
6683.63 1701
6684.41 1878
6685.18 1927
6685.95 1812
6686.72 1893
6687.49 1824
6688.26 1665
6689.04 1370
6689.81 1293
6690.58 1186
6691.35 1075
6692.12 1056
6692.90 1047
6693.67 1099
6694.44 1101
6695.21 1099
6695.98 1107
6696.76 1073
6697.53 1061
6698.30 1061
6699.07 926
6699.84 993
6700.62 1087
6701.39 1020
6702.16 981
6702.93 947
6703.71 976
6704.48 1102
6705.25 1023
6706.03 1029
6706.80 953
6707.57 1023
6708.34 953
6709.12 1021
6709.89 984
6710.66 963
6711.44 921
6712.21 934
6712.98 945
6713.75 917
6714.53 907
6715.30 964
6716.07 908
6716.85 831
6717.62 878
6718.39 910
6719.17 915
6719.94 868
6720.72 896
6721.49 975
6722.26 855
6723.04 832
6723.81 870
6724.58 858
6725.36 839
6726.13 813
6726.91 829
6727.68 806
6728.45 876
6729.23 924
6730.00 899
6730.78 953
6731.55 988
6732.32 1099
6733.10 1021
6733.87 973
6734.65 948
6735.42 972
6736.20 995
6736.97 1016
6737.74 1044
6738.52 983
6739.29 1014
6740.07 1148
6740.84 1077
6741.62 1149
6742.39 1089
6743.17 1111
6743.94 1165
6744.72 1128
6745.49 1195
6746.27 1172
6747.04 1196
6747.82 1254
6748.59 1304
6749.37 1447
6750.14 1557
6750.92 1605
6751.69 1817
6752.47 1977
6753.24 2046
6754.02 2003
6754.80 1744
6755.57 1756
6756.35 1583
6757.12 1419
6757.90 1271
6758.67 1207
6759.45 1156
6760.23 1094
6761.00 1090
6761.78 1028
6762.55 1048
6763.33 1004
6764.11 988
6764.88 996
6765.66 997
6766.43 1023
6767.21 1047
6767.99 1034
6768.76 1010
6769.54 1057
6770.32 1012
6771.09 977
6771.87 1034
6772.64 979
6773.42 970
6774.20 899
6774.97 905
6775.75 921
6776.53 907
6777.31 951
6778.08 917
6778.86 899
6779.64 900
6780.41 917
6781.19 848
6781.97 901
6782.74 899
6783.52 948
6784.30 897
6785.08 863
6785.85 838
6786.63 843
6787.41 808
6788.19 821
6788.96 909
6789.74 881
6790.52 844
6791.30 800
6792.07 860
6792.85 757
6793.63 766
6794.41 773
6795.18 831
6795.96 875
6796.74 807
6797.52 865
6798.30 886
6799.07 853
6799.85 875
6800.63 771
6801.41 869
6802.19 905
6802.97 851
6803.74 909
6804.52 967
6805.30 933
6806.08 946
6806.86 1002
6807.64 971
6808.41 924
6809.19 822
6809.97 896
6810.75 879
6811.53 902
6812.31 871
6813.09 899
6813.87 914
6814.64 834
6815.42 820
6816.20 944
6816.98 956
6817.76 987
6818.54 990
6819.32 941
6820.10 957
6820.88 927
6821.66 843
6822.44 784
6823.22 832
6824.00 856
6824.78 866
6825.55 901
6826.33 827
6827.11 776
6827.89 828
6828.67 852
6829.45 855
6830.23 818
6831.01 791
6831.79 775
6832.57 727
6833.35 744
6834.13 771
6834.91 807
6835.69 842
6836.47 775
6837.25 730
6838.03 775
6838.81 732
6839.60 706
6840.38 683
6841.16 686
6841.94 778
6842.72 802
6843.50 836
6844.28 860
6845.06 849
6845.84 943
6846.62 1129
6847.40 1288
6848.18 1408
6848.96 1642
6849.74 1775
6850.53 1916
6851.31 1874
6852.09 2033
6852.87 1920
6853.65 1932
6854.43 1771
6855.21 1462
6855.99 1330
6856.77 1125
6857.56 1054
6858.34 989
6859.12 972
6859.90 987
6860.68 934
6861.46 1022
6862.25 911
6863.03 824
6863.81 925
6864.59 960
6865.37 932
6866.15 990
6866.94 1041
6867.72 1045
6868.50 1000
6869.28 1090
6870.07 1034
6870.85 948
6871.63 956
6872.41 1003
6873.19 1040
6873.98 1097
6874.76 1042
6875.54 995
6876.32 1073
6877.11 1058
6877.89 1040
6878.67 1112
6879.45 1155
6880.24 1117
6881.02 1194
6881.80 1268
6882.59 1323
6883.37 1475
6884.15 1706
6884.93 1815
6885.72 2127
6886.50 2685
6887.28 3048
6888.07 3140
6888.85 3273
6889.63 3012
6890.42 2594
6891.20 2389
6891.98 2127
6892.77 1867
6893.55 1624
6894.33 1441
6895.12 1221
6895.90 1206
6896.68 1157
6897.47 1342
6898.25 1306
6899.04 1248
6899.82 1267
6900.60 1303
6901.39 1293
6902.17 1261
6902.95 1235
6903.74 1318
6904.52 1311
6905.31 1266
6906.09 1235
6906.88 1338
6907.66 1280
6908.44 1177
6909.23 1194
6910.01 1149
6910.80 1069
6911.58 1183
6912.37 1114
6913.15 1041
6913.94 960
6914.72 1043
6915.50 1095
6916.29 1020
6917.07 990
6917.86 1075
6918.64 1131
6919.43 1043
6920.21 983
6921.00 949
6921.78 993
6922.57 1015
6923.35 1011
6924.14 1033
6924.93 1010
6925.71 1043
6926.50 1065
6927.28 1052
6928.07 1053
6928.85 1014
6929.64 1053
6930.42 1089
6931.21 1117
6931.99 1019
6932.78 1011
6933.57 997
6934.35 1021
6935.14 1156
6935.92 1150
6936.71 1178
6937.50 1159
6938.28 1290
6939.07 1274
6939.85 1383
6940.64 1383
6941.43 1402
6942.21 1468
6943.00 1434
6943.78 1499
6944.57 1599
6945.36 1730
6946.14 1727
6946.93 1744
6947.72 1960
6948.50 1941
6949.29 1895
6950.08 1856
6950.86 1732
6951.65 1619
6952.44 1547
6953.22 1472
6954.01 1401
6954.80 1448
6955.58 1363
6956.37 1299
6957.16 1312
6957.95 1371
6958.73 1372
6959.52 1299
6960.31 1305
6961.10 1353
6961.88 1424
6962.67 1437
6963.46 1459
6964.24 1600
6965.03 1540
6965.82 1606
6966.61 1745
6967.40 1737
6968.18 1770
6968.97 1963
6969.76 2002
6970.55 2111
6971.33 2026
6972.12 2086
6972.91 2040
6973.70 1978
6974.49 2046
6975.27 1969
6976.06 1942
6976.85 1976
6977.64 2071
6978.43 2096
6979.22 2275
6980.00 2609
6980.79 3110
6981.58 4029
6982.37 4976
6983.16 6139
6983.95 7390
6984.74 8960
6985.52 9703
6986.31 10133
6987.10 9606
6987.89 9272
6988.68 8164
6989.47 7083
6990.26 5972
6991.05 4769
6991.83 3801
6992.62 3114
6993.41 2503
6994.20 2140
6994.99 1818
6995.78 1687
6996.57 1502
6997.36 1516
6998.15 1419
6998.94 1461
6999.73 1424
7000.52 1465
7001.31 1412
7002.10 1278
7002.89 1375
7003.68 1186
7004.47 1137
7005.26 1102
7006.05 1062
7006.84 1001
7007.63 1019
7008.42 1124
7009.21 1014
7010.00 1076
7010.79 1128
7011.58 1151
7012.37 1194
7013.16 1282
7013.95 1291
7014.74 1260
7015.53 1206
7016.32 1201
7017.11 1210
7017.90 1176
7018.69 1135
7019.48 1077
7020.27 1217
7021.06 1294
7021.85 1247
7022.64 1337
7023.43 1325
7024.22 1339
7025.02 1390
7025.81 1464
7026.60 1450
7027.39 1373
7028.18 1206
7028.97 1201
7029.76 1201
7030.55 1146
7031.34 1144
7032.14 1109
7032.93 1130
7033.72 1181
7034.51 1071
7035.30 1084
7036.09 1107
7036.88 1091
7037.68 1203
7038.47 1286
7039.26 1263
7040.05 1211
7040.84 1317
7041.64 1339
7042.43 1415
7043.22 1453
7044.01 1564
7044.80 1438
7045.60 1533
7046.39 1727
7047.18 1961
7047.97 2258
7048.76 2329
7049.56 2523
7050.35 2660
7051.14 2563
7051.93 2411
7052.73 2236
7053.52 1979
7054.31 1636
7055.10 1489
7055.90 1372
7056.69 1339
7057.48 1261
7058.27 1254
7059.07 1204
7059.86 1213
7060.65 1213
7061.45 1241
7062.24 1229
7063.03 1205
7063.83 1232
7064.62 1263
7065.41 1234
7066.21 1238
7067.00 1176
7067.79 1138
7068.59 1085
7069.38 1016
7070.17 1020
7070.97 1015
7071.76 1057
7072.55 1002
7073.35 955
7074.14 917
7074.93 899
7075.73 944
7076.52 935
7077.32 917
7078.11 934
7078.90 926
7079.70 915
7080.49 934
7081.29 1001
7082.08 967
7082.87 955
7083.67 831
7084.46 814
7085.26 839
7086.05 881
7086.85 877
7087.64 860
7088.43 874
7089.23 754
7090.02 854
7090.82 872
7091.61 775
7092.41 725
7093.20 744
7094.00 790
7094.79 847
7095.59 776
7096.38 743
7097.18 769
7097.97 705
7098.77 764
7099.56 783
7100.36 797
7101.15 825
7101.95 729
7102.74 733
7103.54 704
7104.33 699
7105.13 714
7105.92 685
7106.72 689
7107.52 656
7108.31 700
7109.11 684
7109.90 663
7110.70 649
7111.49 693
7112.29 684
7113.09 669
7113.88 698
7114.68 699
7115.47 708
7116.27 605
7117.07 634
7117.86 681
7118.66 666
7119.45 713
7120.25 661
7121.05 675
7121.84 696
7122.64 678
7123.44 645
7124.23 629
7125.03 664
7125.83 664
7126.62 631
7127.42 584
7128.22 652
7129.01 693
7129.81 719
7130.61 721
7131.40 694
7132.20 668
7133.00 665
7133.79 628
7134.59 583
7135.39 692
7136.19 659
7136.98 611
7137.78 695
7138.58 663
7139.38 565
7140.17 611
7140.97 603
7141.77 560
7142.57 592
7143.36 618
7144.16 609
7144.96 569
7145.76 540
7146.55 569
7147.35 524
7148.15 645
7148.95 548
7149.74 533
7150.54 552
7151.34 502
7152.14 583
7152.94 563
7153.74 575
7154.53 559
7155.33 596
7156.13 634
7156.93 616
7157.73 620
7158.53 617
7159.32 552
7160.12 577
7160.92 516
7161.72 487
7162.52 528
7163.32 531
7164.12 509
7164.91 512
7165.71 517
7166.51 504
7167.31 568
7168.11 522
7168.91 514
7169.71 503
7170.51 504
7171.31 531
7172.11 557
7172.90 551
7173.70 517
7174.50 557
7175.30 554
7176.10 491
7176.90 471
7177.70 477
7178.50 493
7179.30 471
7180.10 463
7180.90 528
7181.70 518
7182.50 568
7183.30 468
7184.10 450
7184.90 519
7185.70 566
7186.50 556
7187.30 539
7188.10 541
7188.90 537
7189.70 544
7190.50 490
7191.30 451
7192.10 546
7192.90 537
7193.70 451
7194.50 484
7195.30 511
7196.10 474
7196.90 509
7197.70 524
7198.50 494
7199.30 518
7200.11 478
7200.91 491
7201.71 501
7202.51 506
7203.31 464
7204.11 479
7204.91 478
7205.71 475
7206.51 477
7207.31 441
7208.12 446
7208.92 470
7209.72 500
7210.52 520
7211.32 479
7212.12 452
7212.92 552
7213.72 527
7214.53 534
7215.33 522
7216.13 504
7216.93 564
7217.73 612
7218.53 572
7219.34 597
7220.14 588
7220.94 491
7221.74 629
7222.54 597
7223.35 520
7224.15 489
7224.95 489
7225.75 516
7226.56 491
7227.36 465
7228.16 462
7228.96 453
7229.76 448
7230.57 533
7231.37 517
7232.17 474
7232.97 501
7233.78 528
7234.58 551
7235.38 535
7236.19 507
7236.99 523
7237.79 530
7238.59 509
7239.40 540
7240.20 523
7241.00 499
7241.81 531
7242.61 510
7243.41 506
7244.22 531
7245.02 472
7245.82 559
7246.63 525
7247.43 476
7248.23 521
7249.04 506
7249.84 523
7250.64 515
7251.45 529
7252.25 518
7253.05 491
7253.86 457
7254.66 466
7255.46 505
7256.27 434
7257.07 484
7257.88 528
7258.68 605
7259.48 540
7260.29 505
7261.09 519
7261.90 479
7262.70 562
7263.51 583
7264.31 491
7265.11 533
7265.92 451
7266.72 451
7267.53 506
7268.33 495
7269.14 523
7269.94 502
7270.75 531
7271.55 476
7272.36 503
7273.16 485
7273.97 517
7274.77 477
7275.58 521
7276.38 537
7277.19 526
7277.99 505
7278.80 502
7279.60 552
7280.41 571
7281.21 610
7282.02 675
7282.82 717
7283.63 682
7284.43 822
7285.24 846
7286.04 764
7286.85 751
7287.66 651
7288.46 622
7289.27 627
7290.07 611
7290.88 607
7291.68 552
7292.49 567
7293.30 574
7294.10 592
7294.91 610
7295.71 518
7296.52 580
7297.33 607
7298.13 572
7298.94 643
7299.74 619
7300.55 689
7301.36 543
7302.16 573
7302.97 553
7303.78 582
7304.58 533
7305.39 512
7306.20 516
7307.00 524
7307.81 604
7308.62 643
7309.42 654
7310.23 651
7311.04 756
7311.84 661
7312.65 735
7313.46 668
7314.27 674
7315.07 937
7315.88 1017
7316.69 1136
7317.49 1256
7318.30 1402
7319.11 1416
7319.92 1461
7320.72 1307
7321.53 1149
7322.34 1041
7323.15 1069
7323.95 893
7324.76 789
7325.57 749
7326.38 697
7327.19 666
7327.99 638
7328.80 656
7329.61 670
7330.42 610
7331.22 623
7332.03 632
7332.84 616
7333.65 656
7334.46 666
7335.27 683
7336.07 680
7336.88 716
7337.69 705
7338.50 600
7339.31 629
7340.12 550
7340.92 519
7341.73 584
7342.54 548
7343.35 500
7344.16 502
7344.97 548
7345.78 539
7346.59 532
7347.39 553
7348.20 541
7349.01 547
7349.82 511
7350.63 507
7351.44 464
7352.25 539
7353.06 608
7353.87 583
7354.68 549
7355.49 497
7356.30 509
7357.11 479
7357.92 480
7358.72 502
7359.53 473
7360.34 455
7361.15 508
7361.96 514
7362.77 505
7363.58 525
7364.39 492
7365.20 468
7366.01 476
7366.82 492
7367.63 427
7368.44 441
7369.25 424
7370.06 436
7370.87 461
7371.68 421
7372.49 457
7373.30 462
7374.11 436
7374.93 426
7375.74 483
7376.55 510
7377.36 509
7378.17 485
7378.98 493
7379.79 493
7380.60 517
7381.41 408
7382.22 424
7383.03 492
7383.84 494
7384.65 456
7385.46 486
7386.28 481
7387.09 383
7387.90 437
7388.71 433
7389.52 449
7390.33 507
7391.14 404
7391.95 433
7392.77 405
7393.58 488
7394.39 461
7395.20 444
7396.01 429
7396.82 423
7397.64 479
7398.45 437
7399.26 404
7400.07 395
7400.88 363
7401.69 399
7402.51 458
7403.32 436
7404.13 453
7404.94 380
7405.76 418
7406.57 448
7407.38 447
7408.19 442
7409.00 375
7409.82 425
7410.63 392
7411.44 417
7412.25 389
7413.07 397
7413.88 368
7414.69 410
7415.50 442
7416.32 366
7417.13 414
7417.94 396
7418.76 380
7419.57 405
7420.38 395
7421.19 403
7422.01 461
7422.82 409
7423.63 399
7424.45 417
7425.26 392
7426.07 435
7426.89 390
7427.70 359
7428.51 394
7429.33 391
7430.14 377
7430.95 414
7431.77 388
7432.58 431
7433.39 400
7434.21 371
7435.02 396
7435.84 400
7436.65 429
7437.46 408
7438.28 438
7439.09 485
7439.91 492
7440.72 430
7441.53 395
7442.35 461
7443.16 469
7443.98 422
7444.79 413
7445.60 416
7446.42 433
7447.23 400
7448.05 374
7448.86 383
7449.68 373
7450.49 381
7451.31 414
7452.12 443
7452.94 540
7453.75 445
7454.57 463
7455.38 419
7456.20 414
7457.01 459
7457.83 407
7458.64 455
7459.46 490
7460.27 501
7461.09 464
7461.90 501
7462.72 568
7463.53 584
7464.35 528
7465.16 531
7465.98 537
7466.79 513
7467.61 531
7468.42 445
7469.24 382
7470.06 449
7470.87 483
7471.69 509
7472.50 498
7473.32 498
7474.13 496
7474.95 497
7475.77 494
7476.58 476
7477.40 517
7478.21 551
7479.03 464
7479.85 437
7480.66 532
7481.48 528
7482.30 492
7483.11 459
7483.93 475
7484.75 462
7485.56 438
7486.38 480
7487.20 417
7488.01 477
7488.83 516
7489.65 502
7490.46 514
7491.28 481
7492.10 438
7492.91 376
7493.73 450
7494.55 385
7495.36 402
7496.18 422
7497.00 457
7497.82 466
7498.63 424
7499.45 392
7500.27 387
7501.08 462
7501.90 436
7502.72 412
7503.54 406
7504.35 431
7505.17 443
7505.99 436
7506.81 394
7507.62 430
7508.44 449
7509.26 447
7510.08 405
7510.90 355
7511.71 365
7512.53 364
7513.35 404
7514.17 385
7514.99 392
7515.80 428
7516.62 521
7517.44 464
7518.26 406
7519.08 385
7519.90 440
7520.71 402
7521.53 432
7522.35 417
7523.17 402
7523.99 403
7524.81 417
7525.63 403
7526.45 335
7527.26 409
7528.08 442
7528.90 398
7529.72 423
7530.54 477
7531.36 447
7532.18 465
7533.00 405
7533.82 415
7534.64 424
7535.45 465
7536.27 452
7537.09 416
7537.91 366
7538.73 413
7539.55 398
7540.37 457
7541.19 435
7542.01 394
7542.83 424
7543.65 447
7544.47 441
7545.29 428
7546.11 416
7546.93 419
7547.75 464
7548.57 488
7549.39 481
7550.21 466
7551.03 480
7551.85 426
7552.67 428
7553.49 524
7554.31 459
7555.13 439
7555.95 447
7556.77 485
7557.59 473
7558.41 516
7559.23 517
7560.05 524
7560.87 485
7561.69 549
7562.51 504
7563.34 501
7564.16 482
7564.98 437
7565.80 430
7566.62 433
7567.44 487
7568.26 501
7569.08 488
7569.90 486
7570.72 541
7571.55 463
7572.37 510
7573.19 483
7574.01 474
7574.83 447
7575.65 434
7576.47 440
7577.30 504
7578.12 493
7578.94 436
7579.76 465
7580.58 472
7581.40 482
7582.23 510
7583.05 532
7583.87 589
7584.69 588
7585.51 580
7586.33 603
7587.16 554
7587.98 571
7588.80 631
7589.62 588
7590.45 557
7591.27 605
7592.09 627
7592.91 595
7593.74 621
7594.56 605
7595.38 605
7596.20 633
7597.03 592
7597.85 612
7598.67 644
7599.49 685
7600.32 737
7601.14 777
7601.96 834
7602.78 967
7603.61 979
7604.43 970
7605.25 1044
7606.08 1016
7606.90 1048
7607.72 958
7608.55 846
7609.37 834
7610.19 796
7611.02 772
7611.84 766
7612.66 783
7613.49 805
7614.31 854
7615.13 964
7615.96 1007
7616.78 1065
7617.60 1156
7618.43 1138
7619.25 1106
7620.08 1109
7620.90 991
7621.72 892
7622.55 844
7623.37 880
7624.20 883
7625.02 787
7625.84 788
7626.67 884
7627.49 834
7628.32 1000
7629.14 1069
7629.97 1031
7630.79 1080
7631.61 1176
7632.44 1148
7633.26 1148
7634.09 1160
7634.91 1048
7635.74 910
7636.56 827
7637.39 734
7638.21 730
7639.04 742
7639.86 621
7640.69 611
7641.51 655
7642.34 626
7643.16 581
7643.99 552
7644.81 495
7645.64 543
7646.46 504
7647.29 539
7648.11 572
7648.94 565
7649.76 487
7650.59 473
7651.42 585
7652.24 530
7653.07 558
7653.89 534
7654.72 511
7655.54 458
7656.37 481
7657.20 497
7658.02 517
7658.85 543
7659.67 482
7660.50 506
7661.33 529
7662.15 550
7662.98 448
7663.80 488
7664.63 461
7665.46 483
7666.28 493
7667.11 484
7667.94 506
7668.76 435
7669.59 456
7670.42 454
7671.24 530
7672.07 471
7672.90 485
7673.72 515
7674.55 499
7675.38 438
7676.20 458
7677.03 488
7677.86 531
7678.68 425
7679.51 430
7680.34 561
7681.16 556
7681.99 587
7682.82 630
7683.65 575
7684.47 529
7685.30 579
7686.13 558
7686.96 500
7687.78 506
7688.61 538
7689.44 513
7690.27 542
7691.09 550
7691.92 498
7692.75 570
7693.58 561
7694.41 554
7695.23 598
7696.06 627
7696.89 699
7697.72 771
7698.55 768
7699.37 750
7700.20 780
7701.03 742
7701.86 656
7702.69 554
7703.51 497
7704.34 518
7705.17 506
7706.00 504
7706.83 546
7707.66 485
7708.49 473
7709.31 478
7710.14 492
7710.97 512
7711.80 529
7712.63 472
7713.46 472
7714.29 461
7715.12 457
7715.95 434
7716.77 468
7717.60 478
7718.43 425
7719.26 438
7720.09 397
7720.92 406
7721.75 387
7722.58 430
7723.41 404
7724.24 406
7725.07 400
7725.90 409
7726.73 403
7727.56 413
7728.39 431
7729.22 412
7730.05 392
7730.88 390
7731.71 345
7732.54 412
7733.37 430
7734.20 418
7735.03 409
7735.86 341
7736.69 357
7737.52 406
7738.35 384
7739.18 350
7740.01 427
7740.84 399
7741.67 432
7742.50 366
7743.33 421
7744.16 449
7744.99 428
7745.82 443
7746.65 439
7747.48 409
7748.31 465
7749.14 468
7749.97 432
7750.81 449
7751.64 436
7752.47 433
7753.30 449
7754.13 483
7754.96 443
7755.79 417
7756.62 384
7757.45 410
7758.29 403
7759.12 409
7759.95 349
7760.78 379
7761.61 449
7762.44 463
7763.27 382
7764.11 402
7764.94 422
7765.77 404
7766.60 434
7767.43 422
7768.26 406
7769.10 411
7769.93 443
7770.76 448
7771.59 424
7772.42 430
7773.26 477
7774.09 410
7774.92 426
7775.75 386
7776.59 476
7777.42 414
7778.25 412
7779.08 405
7779.92 430
7780.75 453
7781.58 462
7782.41 425
7783.25 319
7784.08 407
7784.91 492
7785.74 471
7786.58 436
7787.41 429
7788.24 424
7789.08 422
7789.91 372
7790.74 408
7791.57 437
7792.41 432
7793.24 441
7794.07 425
7794.91 437
7795.74 466
7796.57 465
7797.41 454
7798.24 437
7799.07 464
7799.91 520
7800.74 508
7801.58 522
7802.41 428
7803.24 433
7804.08 494
7804.91 554
7805.74 557
7806.58 528
7807.41 556
7808.25 580
7809.08 623
7809.91 594
7810.75 625
7811.58 694
7812.42 711
7813.25 713
7814.09 695
7814.92 746
7815.75 736
7816.59 746
7817.42 707
7818.26 732
7819.09 722
7819.93 664
7820.76 686
7821.60 641
7822.43 666
7823.27 709
7824.10 826
7824.94 815
7825.77 935
7826.61 936
7827.44 925
7828.28 943
7829.11 831
7829.95 718
7830.78 710
7831.62 767
7832.45 766
7833.29 709
7834.12 775
7834.96 787
7835.79 773
7836.63 741
7837.46 740
7838.30 715
7839.14 611
7839.97 666
7840.81 564
7841.64 536
7842.48 554
7843.31 592
7844.15 636
7844.99 618
7845.82 577
7846.66 651
7847.49 618
7848.33 670
7849.17 599
7850.00 605
7850.84 629
7851.68 631
7852.51 620
7853.35 643
7854.18 690
7855.02 664
7855.86 780
7856.69 833
7857.53 802
7858.37 973
7859.20 925
7860.04 941
7860.88 858
7861.71 799
7862.55 795
7863.39 690
7864.23 682
7865.06 708
7865.90 629
7866.74 662
7867.57 781
7868.41 759
7869.25 766
7870.09 743
7870.92 719
7871.76 783
7872.60 806
7873.44 882
7874.27 949
7875.11 1021
7875.95 1165
7876.79 1175
7877.62 1098
7878.46 1141
7879.30 1149
7880.14 1084
7880.97 1005
7881.81 912
7882.65 852
7883.49 808
7884.33 719
7885.16 695
7886.00 763
7886.84 729
7887.68 773
7888.52 762
7889.36 763
7890.19 819
7891.03 872
7891.87 782
7892.71 726
7893.55 684
7894.39 692
7895.23 656
7896.06 687
7896.90 717
7897.74 702
7898.58 668
7899.42 658
7900.26 628
7901.10 603
7901.94 581
7902.77 602
7903.61 601
7904.45 571
7905.29 608
7906.13 586
7906.97 635
7907.81 611
7908.65 622
7909.49 561
7910.33 574
7911.17 566
7912.01 608
7912.85 584
7913.69 647
7914.53 677
7915.37 728
7916.21 751
7917.05 835
7917.89 806
7918.73 820
7919.57 889
7920.41 871
7921.25 833
7922.09 690
7922.93 743
7923.77 644
7924.61 645
7925.45 611
7926.29 526
7927.13 529
7927.97 553
7928.81 535
7929.65 551
7930.49 518
7931.33 512
7932.17 546
7933.01 599
7933.85 573
7934.69 503
7935.53 557
7936.37 535
7937.21 516
7938.05 458
7938.90 461
7939.74 482
7940.58 536
7941.42 554
7942.26 542
7943.10 589
7943.94 607
7944.78 574
7945.63 578
7946.47 592
7947.31 626
7948.15 637
7948.99 585
7949.83 693
7950.67 681
7951.52 661
7952.36 712
7953.20 815
7954.04 856
7954.88 918
7955.72 891
7956.57 874
7957.41 782
7958.25 816
7959.09 810
7959.93 745
7960.78 746
7961.62 687
7962.46 805
7963.30 791
7964.15 894
7964.99 1006
7965.83 1052
7966.67 1140
7967.52 1163
7968.36 1119
7969.20 1216
7970.04 1050
7970.89 944
7971.73 855
7972.57 723
7973.41 731
7974.26 635
7975.10 615
7975.94 575
7976.79 597
7977.63 581
7978.47 579
7979.31 523
7980.16 539
7981.00 540
7981.84 573
7982.69 549
7983.53 597
7984.37 606
7985.22 554
7986.06 546
7986.90 516
7987.75 551
7988.59 478
7989.44 512
7990.28 474
7991.12 440
7991.97 509
7992.81 508
7993.65 418
7994.50 479
7995.34 499
7996.19 426
7997.03 433
7997.87 493
7998.72 491
7999.56 453
8000.41 470
8001.25 442
8002.10 464
8002.94 421
8003.78 459
8004.63 467
8005.47 422
8006.32 406
8007.16 398
8008.01 420
8008.85 426
8009.70 410
8010.54 428
8011.39 396
8012.23 435
8013.08 362
8013.92 363
8014.77 386
8015.61 340
8016.46 375
8017.30 421
8018.15 477
8018.99 399
8019.84 398
8020.68 367
8021.53 391
8022.37 390
8023.22 371
8024.06 406
8024.91 383
8025.75 423
8026.60 363
8027.45 449
8028.29 475
8029.14 393
8029.98 367
8030.83 385
8031.67 374
8032.52 373
8033.37 417
8034.21 394
8035.06 424
8035.90 388
8036.75 341
8037.60 410
8038.44 417
8039.29 328
8040.14 373
8040.98 360
8041.83 357
8042.68 357
8043.52 434
8044.37 433
8045.21 426
8046.06 393
8046.91 438
8047.75 431
8048.60 391
8049.45 385
8050.30 384
8051.14 387
8051.99 405
8052.84 410
8053.68 372
8054.53 440
8055.38 420
8056.22 402
8057.07 362
8057.92 331
8058.77 360
8059.61 360
8060.46 348
8061.31 370
8062.16 381
8063.00 417
8063.85 437
8064.70 405
8065.55 399
8066.39 356
8067.24 300
8068.09 298
8068.94 309
8069.79 303
8070.63 379
8071.48 307
8072.33 331
8073.18 319
8074.03 354
8074.87 310
8075.72 337
8076.57 338
8077.42 280
8078.27 330
8079.12 343
8079.96 295
8080.81 310
8081.66 313
8082.51 305
8083.36 284
8084.21 310
8085.06 336
8085.90 288
8086.75 321
8087.60 339
8088.45 339
8089.30 335
8090.15 386
8091.00 362
8091.85 372
8092.70 386
8093.54 363
8094.39 336
8095.24 338
8096.09 352
8096.94 338
8097.79 354
8098.64 324
8099.49 321
8100.34 307
8101.19 349
8102.04 301
8102.89 352
8103.74 338
8104.59 322
8105.44 345
8106.29 356
8107.14 362
8107.99 318
8108.84 344
8109.69 327
8110.54 335
8111.39 360
8112.24 347
8113.09 317
8113.94 391
8114.79 360
8115.64 337
8116.49 379
8117.34 346
8118.19 388
8119.04 361
8119.89 356
8120.74 334
8121.59 356
8122.44 344
8123.29 389
8124.14 314
8124.99 326
8125.84 363
8126.70 346
8127.55 351
8128.40 370
8129.25 386
8130.10 352
8130.95 377
8131.80 399
8132.65 381
8133.50 355
8134.36 396
8135.21 370
8136.06 380
8136.91 378
8137.76 419
8138.61 370
8139.46 357
8140.32 391
8141.17 405
8142.02 419
8142.87 434
8143.72 379
8144.57 440
8145.43 429
8146.28 377
8147.13 410
8147.98 457
8148.83 444
8149.69 489
8150.54 481
8151.39 494
8152.24 566
8153.10 574
8153.95 590
8154.80 577
8155.65 554
8156.50 563
8157.36 559
8158.21 528
8159.06 497
8159.92 421
8160.77 389
8161.62 428
8162.47 427
8163.33 424
8164.18 390
8165.03 389
8165.88 388
8166.74 361
8167.59 366
8168.44 332
8169.30 408
8170.15 417
8171.00 421
8171.86 425
8172.71 393
8173.56 401
8174.42 405
8175.27 333
8176.12 337
8176.98 322
8177.83 383
8178.68 318
8179.54 330
8180.39 340
8181.25 342
8182.10 341
8182.95 380
8183.81 329
8184.66 298
8185.51 334
8186.37 324
8187.22 310
8188.08 323
8188.93 322
8189.79 325
8190.64 310
8191.49 342
8192.35 319
8193.20 307
8194.06 303
8194.91 408
8195.77 338
8196.62 308
8197.47 322
8198.33 320
8199.18 283
8200.04 337
8200.89 332
8201.75 309
8202.60 350
8203.46 327
8204.31 311
8205.17 317
8206.02 333
8206.88 355
8207.73 307
8208.59 329
8209.44 342
8210.30 285
8211.15 275
8212.01 332
8212.87 322
8213.72 304
8214.58 334
8215.43 363
8216.29 371
8217.14 348
8218.00 329
8218.85 308
8219.71 373
8220.57 331
8221.42 294
8222.28 302
8223.13 308
8223.99 365
8224.85 364
8225.70 347
8226.56 357
8227.41 320
8228.27 360
8229.13 366
8229.98 354
8230.84 319
8231.70 329
8232.55 328
8233.41 310
8234.26 325
8235.12 327
8235.98 346
8236.83 301
8237.69 321
8238.55 353
8239.40 343
8240.26 325
8241.12 310
8241.98 350
8242.83 331
8243.69 351
8244.55 307
8245.40 297
8246.26 249
8247.12 332
8247.98 328
8248.83 329
8249.69 329
8250.55 328
8251.40 329
8252.26 318
8253.12 322
8253.98 336
8254.83 327
8255.69 311
8256.55 290
8257.41 339
8258.27 356
8259.12 312
8259.98 359
8260.84 304
8261.70 292
8262.55 326
8263.41 315
8264.27 321
8265.13 312
8265.99 300
8266.85 321
8267.70 312
8268.56 278
8269.42 284
8270.28 326
8271.14 341
8272.00 354
8272.85 334
8273.71 375
8274.57 362
8275.43 356
8276.29 320
8277.15 247
8278.01 310
8278.87 357
8279.72 350
8280.58 385
8281.44 385
8282.30 386
8283.16 387
8284.02 373
8284.88 313
8285.74 413
8286.60 366
8287.46 414
8288.32 361
8289.17 355
8290.03 439
8290.89 507
8291.75 538
8292.61 546
8293.47 489
8294.33 525
8295.19 534
8296.05 507
8296.91 446
8297.77 437
8298.63 458
8299.49 405
8300.35 381
8301.21 408
8302.07 385
8302.93 411
8303.79 386
8304.65 354
8305.51 355
8306.37 394
8307.23 376
8308.09 388
8308.95 381
8309.81 329
8310.67 380
8311.53 402
8312.39 409
8313.26 483
8314.12 408
8314.98 382
8315.84 346
8316.70 397
8317.56 439
8318.42 392
8319.28 376
8320.14 372
8321.00 376
8321.86 350
8322.73 319
8323.59 370
8324.45 336
8325.31 362
8326.17 332
8327.03 357
8327.89 335
8328.75 386
8329.62 393
8330.48 353
8331.34 367
8332.20 327
8333.06 281
8333.92 297
8334.79 319
8335.65 357
8336.51 322
8337.37 340
8338.23 292
8339.09 316
8339.96 344
8340.82 355
8341.68 362
8342.54 381
8343.41 332
8344.27 395
8345.13 431
8345.99 401
8346.85 328
8347.72 344
8348.58 386
8349.44 344
8350.30 347
8351.17 373
8352.03 348
8352.89 364
8353.76 345
8354.62 307
8355.48 299
8356.34 312
8357.21 306
8358.07 309
8358.93 358
8359.80 335
8360.66 319
8361.52 351
8362.38 409
8363.25 328
8364.11 322
8364.97 321
8365.84 328
8366.70 331
8367.56 325
8368.43 372
8369.29 349
8370.16 356
8371.02 364
8371.88 354
8372.75 318
8373.61 302
8374.47 337
8375.34 339
8376.20 355
8377.07 340
8377.93 382
8378.79 345
8379.66 336
8380.52 334
8381.39 352
8382.25 370
8383.11 357
8383.98 365
8384.84 333
8385.71 327
8386.57 391
8387.44 406
8388.30 360
8389.17 341
8390.03 371
8390.89 413
8391.76 344
8392.62 366
8393.49 396
8394.35 361
8395.22 392
8396.08 377
8396.95 358
8397.81 411
8398.68 365
8399.54 375
8400.41 364
8401.27 319
8402.14 348
8403.00 340
8403.87 341
8404.74 372
8405.60 336
8406.47 388
8407.33 404
8408.20 393
8409.06 389
8409.93 424
8410.79 454
8411.66 420
8412.53 340
8413.39 421
8414.26 367
8415.12 384
8415.99 387
8416.86 397
8417.72 412
8418.59 381
8419.45 434
8420.32 398
8421.19 439
8422.05 442
8422.92 451
8423.78 462
8424.65 470
8425.52 473
8426.38 509
8427.25 505
8428.12 528
8428.98 476
8429.85 442
8430.72 457
8431.58 452
8432.45 504
8433.32 483
8434.18 547
8435.05 533
8435.92 553
8436.79 530
8437.65 555
8438.52 637
8439.39 680
8440.25 727
8441.12 711
8441.99 761
8442.86 885
8443.72 870
8444.59 878
8445.46 862
8446.33 894
8447.19 811
8448.06 737
8448.93 742
8449.80 781
8450.66 738
8451.53 694
8452.40 679
8453.27 717
8454.14 694
8455.00 732
8455.87 734
8456.74 695
8457.61 732
8458.48 810
8459.34 778
8460.21 771
8461.08 741
8461.95 680
8462.82 724
8463.69 716
8464.55 868
8465.42 945
8466.29 1043
8467.16 1353
8468.03 1732
8468.90 1960
8469.77 2234
8470.63 2285
8471.50 2216
8472.37 2103
8473.24 1874
8474.11 1618
8474.98 1394
8475.85 1142
8476.72 978
8477.59 812
8478.45 741
8479.32 739
8480.19 653
8481.06 682
8481.93 594
8482.80 597
8483.67 555
8484.54 552
8485.41 510
8486.28 525
8487.15 505
8488.02 538
8488.89 601
8489.76 540
8490.63 581
8491.50 476
8492.37 484
8493.24 536
8494.11 477
8494.98 448
8495.85 462
8496.72 434
8497.59 521
8498.46 455
8499.33 504
8500.20 504
8501.07 539
8501.94 530
8502.81 535
8503.68 540
8504.55 506
8505.42 602
8506.29 566
8507.16 611
8508.03 611
8508.90 574
8509.77 636
8510.65 629
8511.52 568
8512.39 552
8513.26 573
8514.13 543
8515.00 464
8515.87 486
8516.74 490
8517.61 494
8518.48 516
8519.36 502
8520.23 519
8521.10 499
8521.97 466
8522.84 526
8523.71 514
8524.58 497
8525.46 492
8526.33 477
8527.20 529
8528.07 523
8528.94 550
8529.81 572
8530.69 531
8531.56 530
8532.43 611
8533.30 632
8534.17 639
8535.05 569
8535.92 556
8536.79 611
8537.66 656
8538.54 595
8539.41 629
8540.28 545
8541.15 518
8542.02 553
8542.90 594
8543.77 504
8544.64 549
8545.51 549
8546.39 563
8547.26 573
8548.13 549
8549.01 602
8549.88 650
8550.75 738
8551.62 834
8552.50 910
8553.37 1007
8554.24 1007
8555.12 1000
8555.99 974
8556.86 856
8557.74 826
8558.61 674
8559.48 645
8560.36 647
8561.23 585
8562.10 575
8562.98 550
8563.85 482
8564.72 457
8565.60 453
8566.47 455
8567.34 429
8568.22 477
8569.09 424
8569.97 496
8570.84 541
8571.71 524
8572.59 475
8573.46 466
8574.34 493
8575.21 431
8576.08 445
8576.96 390
8577.83 364
8578.71 427
8579.58 416
8580.46 383
8581.33 416
8582.20 432
8583.08 404
8583.95 440
8584.83 460
8585.70 471
8586.58 445
8587.45 411
8588.33 448
8589.20 416
8590.08 448
8590.95 418
8591.83 414
8592.70 472
8593.58 478
8594.45 429
8595.33 457
8596.20 440
8597.08 431
8597.95 463
8598.83 499
8599.70 484
8600.58 452
8601.45 456
8602.33 458
8603.21 435
8604.08 466
8604.96 446
8605.83 414
8606.71 438
8607.58 452
8608.46 496
8609.34 411
8610.21 455
8611.09 471
8611.96 466
8612.84 471
8613.72 475
8614.59 480
8615.47 521
8616.34 496
8617.22 433
8618.10 456
8618.97 452
8619.85 472
8620.73 428
8621.60 512
8622.48 530
8623.36 540
8624.23 516
8625.11 535
8625.99 534
8626.86 533
8627.74 540
8628.62 538
8629.49 561
8630.37 503
8631.25 572
8632.12 594
8633.00 546
8633.88 603
8634.76 610
8635.63 598
8636.51 580
8637.39 589
8638.26 609
8639.14 608
8640.02 643
8640.90 641
8641.77 607
8642.65 626
8643.53 632
8644.41 658
8645.28 705
8646.16 702
8647.04 604
8647.92 619
8648.80 711
8649.67 737
8650.55 668
8651.43 677
8652.31 704
8653.19 724
8654.06 678
8654.94 700
8655.82 696
8656.70 724
8657.58 772
8658.46 799
8659.33 707
8660.21 740
8661.09 729
8661.97 739
8662.85 749
8663.73 675
8664.61 713
8665.48 669
8666.36 736
8667.24 772
8668.12 832
8669.00 848
8669.88 1084
8670.76 1217
8671.64 1339
8672.52 1574
8673.40 1681
8674.27 1909
8675.15 1909
8676.03 2015
8676.91 1748
8677.79 1637
8678.67 1487
8679.55 1393
8680.43 1145
8681.31 1099
8682.19 1085
8683.07 948
8683.95 872
8684.83 967
8685.71 958
8686.59 1006
8687.47 1065
8688.35 1328
8689.23 1676
8690.11 2050
8690.99 2516
8691.87 2607
8692.75 2872
8693.63 2912
8694.51 2883
8695.39 2518
8696.27 2231
8697.15 1784
8698.03 1439
8698.91 1223
8699.79 985
8700.67 898
8701.55 851
8702.43 787
8703.31 734
8704.19 719
8705.07 663
8705.95 648
8706.84 678
8707.72 710
8708.60 628
8709.48 592
8710.36 582
8711.24 644
8712.12 609
8713.00 536
8713.88 573
8714.76 575
8715.65 591
8716.53 484
8717.41 562
8718.29 540
8719.17 512
8720.05 540
8720.93 587
8721.82 500
8722.70 521
8723.58 539
8724.46 544
8725.34 547
8726.22 541
8727.11 533
8727.99 560
8728.87 562
8729.75 543
8730.63 535
8731.52 625
8732.40 669
8733.28 591
8734.16 572
8735.05 533
8735.93 517
8736.81 526
8737.69 472
8738.58 491
8739.46 478
8740.34 520
8741.22 508
8742.11 540
8742.99 513
8743.87 495
8744.75 473
8745.64 496
8746.52 478
8747.40 526
8748.28 544
8749.17 573
8750.05 533
8750.93 559
8751.82 583
8752.70 538
8753.58 580
8754.47 604
8755.35 594
8756.23 660
8757.12 637
8758.00 674
8758.88 655
8759.77 626
8760.65 717
8761.53 661
8762.42 582
8763.30 576
8764.19 542
8765.07 606
8765.95 593
8766.84 600
8767.72 612
8768.60 646
8769.49 639
8770.37 644
8771.26 624
8772.14 636
8773.03 546
8773.91 623
8774.79 596
8775.68 507
8776.56 476
8777.45 464
8778.33 486
8779.22 506
8780.10 484
8780.98 460
8781.87 487
8782.75 458
8783.64 463
8784.52 460
8785.41 452
8786.29 482
8787.18 525
8788.06 359
8788.95 447
8789.83 447
8790.72 477
8791.60 470
8792.49 488
8793.37 453
8794.26 444
8795.14 397
8796.03 440
8796.92 473
8797.80 410
8798.69 454
8799.57 466
8800.46 452
8801.34 459
8802.23 507
8803.11 431
8804.00 513
8804.89 467
8805.77 470
8806.66 499
8807.54 467
8808.43 450
8809.32 426
8810.20 406
8811.09 437
8811.97 466
8812.86 412
8813.75 421
8814.63 378
8815.52 423
8816.41 421
8817.29 451
8818.18 432
8819.06 412
8819.95 410
8820.84 373
8821.72 395
8822.61 447
8823.50 452
8824.38 399
8825.27 457
8826.16 477
8827.05 495
8827.93 455
8828.82 488
8829.71 454
8830.59 482
8831.48 426
8832.37 438
8833.25 397
8834.14 379
8835.03 356
8835.92 383
8836.80 392
8837.69 388
8838.58 386
8839.47 384
8840.35 388
8841.24 361
8842.13 385
8843.02 352
8843.90 411
8844.79 350
8845.68 403
8846.57 371
8847.46 386
8848.34 373
8849.23 331
8850.12 343
8851.01 352
8851.90 322
8852.78 344
8853.67 355
8854.56 329
8855.45 395
8856.34 346
8857.23 371
8858.12 349
8859.00 367
8859.89 360
8860.78 351
8861.67 325
8862.56 360
8863.45 353
8864.34 327
8865.22 360
8866.11 347
8867.00 318
8867.89 301
8868.78 317
8869.67 251
8870.56 339
8871.45 342
8872.34 362
8873.23 324
8874.12 317
8875.00 314
8875.89 368
8876.78 363
8877.67 322
8878.56 311
8879.45 305
8880.34 313
8881.23 293
8882.12 306
8883.01 283
8883.90 334
8884.79 353
8885.68 367
8886.57 338
8887.46 396
8888.35 339
8889.24 330
8890.13 345
8891.02 309
8891.91 305
8892.80 302
8893.69 371
8894.58 331
8895.47 299
8896.36 314
8897.25 333
8898.14 282
8899.03 324
8899.92 308
8900.81 340
8901.71 312
8902.60 296
8903.49 265
8904.38 304
8905.27 313
8906.16 307
8907.05 315
8907.94 283
8908.83 295
8909.72 309
8910.61 299
8911.51 274
8912.40 324
8913.29 312
8914.18 268
8915.07 293
8915.96 280
8916.85 278
8917.75 290
8918.64 260
8919.53 276
8920.42 302
8921.31 252
8922.20 276
8923.09 268
8923.99 286
8924.88 251
8925.77 256
8926.66 312
8927.55 297
8928.45 275
8929.34 326
8930.23 282
8931.12 306
8932.01 309
8932.91 291
8933.80 275
8934.69 269
8935.58 271
8936.48 292
8937.37 285
8938.26 266
8939.15 282
8940.05 244
8940.94 265
8941.83 300
8942.72 277
8943.62 261
8944.51 323
8945.40 295
8946.30 238
8947.19 288
8948.08 310
8948.97 278
8949.87 273
8950.76 277
8951.65 254
8952.55 235
8953.44 273
8954.33 264
8955.23 279
8956.12 327
8957.01 333
8957.91 275
8958.80 258
8959.69 284
8960.59 273
8961.48 319
8962.38 312
8963.27 269
8964.16 282
8965.06 279
8965.95 299
8966.85 343
8967.74 292
8968.63 301
8969.53 264
8970.42 255
8971.32 278
8972.21 283
8973.10 236
8974.00 254
8974.89 305
8975.79 249
8976.68 225
8977.58 212
8978.47 259
8979.36 237
8980.26 284
8981.15 262
8982.05 250
8982.94 279
8983.84 303
8984.73 263
8985.63 215
8986.52 269
8987.42 249
8988.31 296
8989.21 218
8990.10 272
8991.00 267
8991.89 244
8992.79 260
8993.68 256
8994.58 283
8995.47 259
8996.37 287
8997.27 246
8998.16 231
8999.06 239
8999.95 247
9000.85 248
9001.74 228
9002.64 234
9003.53 234
9004.43 250
9005.33 255
9006.22 253
9007.12 234
9008.01 250
9008.91 245
9009.81 231
9010.70 252
9011.60 249
9012.49 223
9013.39 258
9014.29 252
9015.18 248
9016.08 217
9016.98 234
9017.87 254
9018.77 236
9019.67 264
9020.56 277
9021.46 296
9022.36 275
9023.25 293
9024.15 289
9025.05 274
9025.94 236
9026.84 252
9027.74 224
9028.63 265
9029.53 263
9030.43 289
9031.33 252
9032.22 230
9033.12 292
9034.02 257
9034.91 238
9035.81 277
9036.71 261
9037.61 257
9038.50 263
9039.40 228
9040.30 252
9041.20 231
9042.10 244
9042.99 297
9043.89 248
9044.79 213
9045.69 250
9046.58 236
9047.48 269
9048.38 242
9049.28 258
9050.18 257
9051.07 275
9051.97 343
9052.87 304
9053.77 323
9054.67 305
9055.57 338
9056.46 296
9057.36 280
9058.26 267
9059.16 267
9060.06 295
9060.96 286
9061.86 266
9062.75 286
9063.65 315
9064.55 267
9065.45 290
9066.35 280
9067.25 262
9068.15 302
9069.05 273
9069.95 230
9070.84 281
9071.74 289
9072.64 286
9073.54 283
9074.44 265
9075.34 268
9076.24 301
9077.14 284
9078.04 311
9078.94 317
9079.84 262
9080.74 291
9081.64 283
9082.54 319
9083.44 297
9084.34 274
9085.24 294
9086.14 322
9087.04 323
9087.94 359
9088.84 347
9089.74 350
9090.64 403
9091.54 339
9092.44 350
9093.34 360
9094.24 316
9095.14 357
9096.04 341
9096.94 295
9097.84 310
9098.74 290
9099.64 310
9100.54 281
9101.44 277
9102.34 289
9103.24 320
9104.14 263
9105.04 235
9105.95 299
9106.85 306
9107.75 254
9108.65 264
9109.55 260
9110.45 276
9111.35 231
9112.25 267
9113.15 251
9114.06 280
9114.96 322
9115.86 281
9116.76 295
9117.66 262
9118.56 239
9119.46 230
9120.37 257
9121.27 288
9122.17 276
9123.07 268
9123.97 258
9124.87 265
9125.78 259
9126.68 228
9127.58 278
9128.48 266
9129.38 255
9130.29 254
9131.19 242
9132.09 253
9132.99 232
9133.89 246
9134.80 273
9135.70 255
9136.60 273
9137.50 255
9138.41 260
9139.31 288
9140.21 284
9141.11 233
9142.02 270
9142.92 268
9143.82 270
9144.72 313
9145.63 262
9146.53 218
9147.43 273
9148.34 242
9149.24 236
9150.14 245
9151.05 284
9151.95 237
9152.85 238
9153.76 243
9154.66 244
9155.56 228
9156.47 268
9157.37 272
9158.27 281
9159.18 250
9160.08 236
9160.98 233
9161.89 234
9162.79 257
9163.69 281
9164.60 233
9165.50 235
9166.41 243
9167.31 237
9168.21 239
9169.12 231
9170.02 247
9170.93 250
9171.83 242
9172.73 238
9173.64 202
9174.54 218
9175.45 248
9176.35 248
9177.25 243
9178.16 230
9179.06 240
9179.97 207
9180.87 234
9181.78 235
9182.68 194
9183.59 206
9184.49 217
9185.40 243
9186.30 253
9187.21 273
9188.11 250
9189.02 237
9189.92 218
9190.83 228
9191.73 249
9192.64 233
9193.54 216
9194.45 249
9195.35 240
9196.26 256
9197.16 245
9198.07 242
9198.97 267
9199.88 246
9200.78 280
9201.69 242
9202.60 253
9203.50 267
9204.41 228
9205.31 244
9206.22 207
9207.13 253
9208.03 223
9208.94 229
9209.84 251
9210.75 233
9211.66 212
9212.56 241
9213.47 250
9214.37 218
9215.28 281
9216.19 309
9217.09 248
9218.00 290
9218.91 253
9219.81 217
9220.72 252
9221.63 263
9222.53 300
9223.44 237
9224.35 221
9225.25 229
9226.16 214
9227.07 258
9227.97 318
9228.88 253
9229.79 228
9230.69 232
9231.60 245
9232.51 242
9233.41 223
9234.32 264
9235.23 235
9236.14 227
9237.04 210
9237.95 230
9238.86 215
9239.77 234
9240.67 256
9241.58 225
9242.49 228
9243.40 237
9244.30 262
9245.21 281
9246.12 271
9247.03 240
9247.94 261
9248.84 265
9249.75 252
9250.66 228
9251.57 228
9252.48 261
9253.38 216
9254.29 254
9255.20 203
9256.11 212
9257.02 196
9257.93 230
9258.83 226
9259.74 213
9260.65 194
9261.56 205
9262.47 183
9263.38 237
9264.29 237
9265.19 248
9266.10 216
9267.01 260
9267.92 229
9268.83 227
9269.74 213
9270.65 203
9271.56 224
9272.47 260
9273.37 219
9274.28 252
9275.19 225
9276.10 237
9277.01 240
9277.92 209
9278.83 198
9279.74 211
9280.65 296
9281.56 229
9282.47 222
9283.38 264
9284.29 241
9285.20 248
9286.11 249
9287.02 243
9287.93 235
9288.84 231
9289.75 299
9290.66 245
9291.57 253
9292.48 250
9293.39 267
9294.30 301
9295.21 287
9296.12 266
9297.03 241
9297.94 311
9298.85 328
9299.76 297
9300.67 286
9301.58 281
9302.49 313
9303.40 248
9304.31 297
9305.22 317
9306.13 333
9307.04 353
9307.95 364
9308.87 319
9309.78 314
9310.69 307
9311.60 281
9312.51 300
9313.42 272
9314.33 294
9315.24 312
9316.15 267
9317.07 256
9317.98 249
9318.89 262
9319.80 260
9320.71 276
9321.62 265
9322.53 232
9323.45 239
9324.36 266
9325.27 309
9326.18 278
9327.09 288
9328.00 302
9328.92 278
9329.83 286
9330.74 254
9331.65 233
9332.56 278
9333.48 289
9334.39 293
9335.30 285
9336.21 257
9337.13 234
9338.04 240
9338.95 246
9339.86 227
9340.77 258
9341.69 272
9342.60 242
9343.51 229
9344.43 238
9345.34 247
9346.25 221
9347.16 243
9348.08 245
9348.99 263
9349.90 267
9350.81 228
9351.73 271
9352.64 249
9353.55 252
9354.47 291
9355.38 246
9356.29 259
9357.21 243
9358.12 269
9359.03 234
9359.95 253
9360.86 226
9361.77 206
9362.69 253
9363.60 243
9364.51 257
9365.43 241
9366.34 224
9367.26 221
9368.17 249
9369.08 232
9370.00 244
9370.91 261
9371.82 270
9372.74 239
9373.65 229
9374.57 260
9375.48 275
9376.40 287
9377.31 277
9378.22 229
9379.14 260
9380.05 242
9380.97 238
9381.88 260
9382.80 306
9383.71 247
9384.62 255
9385.54 239
9386.45 217
9387.37 219
9388.28 226
9389.20 289
9390.11 263
9391.03 258
9391.94 265
9392.86 240
9393.77 283
9394.69 265
9395.60 269
9396.52 260
9397.43 233
9398.35 245
9399.26 315
9400.18 264
9401.10 233
9402.01 268
9402.93 243
9403.84 280
9404.76 281
9405.67 280
9406.59 221
9407.50 239
9408.42 286
9409.34 259
9410.25 264
9411.17 261
9412.08 261
9413.00 242
9413.92 244
9414.83 275
9415.75 242
9416.66 238
9417.58 277
9418.50 243
9419.41 290
9420.33 285
9421.25 308
9422.16 294
9423.08 298
9423.99 279
9424.91 258
9425.83 250
9426.74 306
9427.66 321
9428.58 285
9429.49 279
9430.41 319
9431.33 276
9432.25 293
9433.16 339
9434.08 385
9435.00 403
9435.91 283
9436.83 356
9437.75 320
9438.67 356
9439.58 328
9440.50 345
9441.42 287
9442.33 325
9443.25 324
9444.17 293
9445.09 340
9446.00 322
9446.92 387
9447.84 405
9448.76 448
9449.68 483
9450.59 575
9451.51 615
9452.43 690
9453.35 730
9454.26 662
9455.18 642
9456.10 583
9457.02 499
9457.94 453
9458.86 445
9459.77 392
9460.69 344
9461.61 333
9462.53 352
9463.45 296
9464.37 307
9465.28 330
9466.20 282
9467.12 302
9468.04 296
9468.96 271
9469.88 263
9470.80 266
9471.72 332
9472.63 302
9473.55 281
9474.47 321
9475.39 382
9476.31 348
9477.23 352
9478.15 448
9479.07 451
9479.99 424
9480.91 448
9481.83 425
9482.74 398
9483.66 393
9484.58 367
9485.50 354
9486.42 288
9487.34 292
9488.26 328
9489.18 287
9490.10 282
9491.02 308
9491.94 330
9492.86 283
9493.78 307
9494.70 314
9495.62 364
9496.54 310
9497.46 282
9498.38 281
9499.30 319
9500.22 277
9501.14 297
9502.06 272
9502.98 274
9503.90 273
9504.82 301
9505.74 293
9506.66 295
9507.59 315
9508.51 295
9509.43 320
9510.35 290
9511.27 260
9512.19 291
9513.11 315
9514.03 328
9514.95 297
9515.87 301
9516.79 346
9517.71 317
9518.64 311
9519.56 322
9520.48 266
9521.40 261
9522.32 264
9523.24 298
9524.16 262
9525.08 280
9526.01 298
9526.93 314
9527.85 278
9528.77 288
9529.69 299
9530.61 340
9531.54 392
9532.46 340
9533.38 385
9534.30 395
9535.22 408
9536.15 377
9537.07 392
9537.99 354
9538.91 345
9539.83 311
9540.76 321
9541.68 301
9542.60 336
9543.52 335
9544.45 290
9545.37 303
9546.29 289
9547.21 292
9548.14 312
9549.06 296
9549.98 282
9550.90 322
9551.83 326
9552.75 303
9553.67 309
9554.59 322
9555.52 301
9556.44 296
9557.36 303
9558.29 334
9559.21 318
9560.13 356
9561.06 343
9561.98 288
9562.90 352
9563.83 337
9564.75 325
9565.67 295
9566.60 332
9567.52 285
9568.44 258
9569.37 327
9570.29 343
9571.21 296
9572.14 320
9573.06 297
9573.98 302
9574.91 323
9575.83 293
9576.76 280
9577.68 320
9578.60 353
9579.53 326
9580.45 310
9581.38 282
9582.30 294
9583.23 298
9584.15 302
9585.07 328
9586.00 297
9586.92 250
9587.85 301
9588.77 318
9589.70 300
9590.62 292
9591.55 320
9592.47 288
9593.40 279
9594.32 338
9595.24 291
9596.17 339
9597.09 338
9598.02 340
9598.94 350
9599.87 308
9600.79 326
9601.72 370
9602.65 320
9603.57 325
9604.50 373
9605.42 346
9606.35 369
9607.27 337
9608.20 352
9609.12 354
9610.05 339
9610.97 368
9611.90 373
9612.83 409
9613.75 332
9614.68 329
9615.60 350
9616.53 377
9617.45 350
9618.38 343
9619.31 401
9620.23 395
9621.16 415
9622.08 382
9623.01 411
9623.94 412
9624.86 400
9625.79 414
9626.72 447
9627.64 416
9628.57 396
9629.50 371
9630.42 368
9631.35 403
9632.27 411
9633.20 418
9634.13 418
9635.06 457
9635.98 466
9636.91 466
9637.84 412
9638.76 443
9639.69 526
9640.62 482
9641.54 475
9642.47 507
9643.40 508
9644.33 446
9645.25 490
9646.18 508
9647.11 470
9648.03 491
9648.96 502
9649.89 494
9650.82 513
9651.74 506
9652.67 582
9653.60 582
9654.53 568
9655.46 549
9656.38 525
9657.31 541
9658.24 584
9659.17 574
9660.09 608
9661.02 556
9661.95 579
9662.88 572
9663.81 606
9664.74 606
9665.66 625
9666.59 658
9667.52 696
9668.45 622
9669.38 611
9670.31 623
9671.23 662
9672.16 705
9673.09 723
9674.02 698
9674.95 721
9675.88 686
9676.81 701
9677.73 743
9678.66 717
9679.59 784
9680.52 768
9681.45 900
9682.38 853
9683.31 848
9684.24 896
9685.17 874
9686.10 875
9687.03 806
9687.95 743
9688.88 823
9689.81 831
9690.74 893
9691.67 844
9692.60 888
9693.53 944
9694.46 978
9695.39 1105
9696.32 1244
9697.25 1526
9698.18 1694
9699.11 1712
9700.04 1689
9700.97 1559
9701.90 1536
9702.83 1407
9703.76 1202
9704.69 1150
9705.62 1081
9706.55 988
9707.48 919
9708.41 910
9709.34 869
9710.27 943
9711.20 980
9712.13 1054
9713.06 1066
9713.99 1146
9714.92 1207
9715.85 1186
9716.79 1205
9717.72 1173
9718.65 1024
9719.58 1007
9720.51 925
9721.44 911
9722.37 755
9723.30 792
9724.23 681
9725.16 686
9726.09 713
9727.03 753
9727.96 751
9728.89 794
9729.82 808
9730.75 733
9731.68 790
9732.61 840
9733.55 826
9734.48 811
9735.41 837
9736.34 857
9737.27 835
9738.20 733
9739.14 709
9740.07 679
9741.00 645
9741.93 658
9742.86 638
9743.79 587
9744.73 601
9745.66 620
9746.59 620
9747.52 646
9748.46 581
9749.39 613
9750.32 578
9751.25 534
9752.18 518
9753.12 571
9754.05 573
9754.98 547
9755.91 549
9756.85 559
9757.78 604
9758.71 559
9759.65 558
9760.58 529
9761.51 556
9762.44 567
9763.38 580
9764.31 564
9765.24 595
9766.18 552
9767.11 594
9768.04 576
9768.98 546
9769.91 573
9770.84 606
9771.78 574
9772.71 609
9773.64 561
9774.58 583
9775.51 590
9776.44 603
9777.38 659
9778.31 596
9779.24 637
9780.18 664
9781.11 696
9782.05 736
9782.98 782
9783.91 689
9784.85 701
9785.78 667
9786.71 637
9787.65 692
9788.58 654
9789.52 664
9790.45 565
9791.39 588
9792.32 543
9793.25 580
9794.19 589
9795.12 648
9796.06 656
9796.99 667
9797.93 655
9798.86 694
9799.80 736
9800.73 643
9801.67 577
9802.60 610
9803.54 595
9804.47 563
9805.41 523
9806.34 449
9807.28 459
9808.21 471
9809.15 449
9810.08 438
9811.02 471
9811.95 476
9812.89 441
9813.82 426
9814.76 449
9815.69 423
9816.63 406
9817.56 463
9818.50 431
9819.43 419
9820.37 390
9821.31 432
9822.24 435
9823.18 426
9824.11 368
9825.05 396
9825.99 398
9826.92 418
9827.86 400
9828.79 409
9829.73 404
9830.67 414
9831.60 395
9832.54 420
9833.47 481
9834.41 402
9835.35 415
9836.28 388
9837.22 429
9838.16 396
9839.09 399
9840.03 400
9840.97 396
9841.90 401
9842.84 408
9843.78 403
9844.71 393
9845.65 436
9846.59 400
9847.52 391
9848.46 411
9849.40 380
9850.34 428
9851.27 445
9852.21 401
9853.15 372
9854.08 390
9855.02 408
9855.96 398
9856.90 402
9857.83 383
9858.77 405
9859.71 421
9860.65 373
9861.58 391
9862.52 413
9863.46 409
9864.40 360
9865.33 356
9866.27 309
9867.21 377
9868.15 412
9869.09 418
9870.02 429
9870.96 354
9871.90 368
9872.84 409
9873.78 416
9874.72 379
9875.65 377
9876.59 394
9877.53 425
9878.47 392
9879.41 413
9880.35 408
9881.28 405
9882.22 410
9883.16 400
9884.10 368
9885.04 377
9885.98 401
9886.92 411
9887.86 382
9888.79 385
9889.73 394
9890.67 389
9891.61 372
9892.55 320
9893.49 353
9894.43 338
9895.37 373
9896.31 400
9897.25 344
9898.19 372
9899.13 363
9900.07 361
9901.00 364
9901.94 370
9902.88 394
9903.82 417
9904.76 410
9905.70 407
9906.64 419
9907.58 437
9908.52 471
9909.46 438
9910.40 456
9911.34 440
9912.28 339
9913.22 409
9914.16 445
9915.10 431
9916.04 467
9916.98 414
9917.92 422
9918.86 415
9919.80 429
9920.74 419
9921.69 512
9922.63 573
9923.57 728
9924.51 860
9925.45 972
9926.39 1127
9927.33 1166
9928.27 1080
9929.21 1035
9930.15 914
9931.09 755
9932.03 695
9932.97 623
9933.92 578
9934.86 496
9935.80 486
9936.74 453
9937.68 399
9938.62 433
9939.56 393
9940.50 419
9941.45 432
9942.39 395
9943.33 410
9944.27 421
9945.21 397
9946.15 416
9947.10 352
9948.04 385
9948.98 326
9949.92 360
9950.86 408
9951.80 411
9952.75 417
9953.69 387
9954.63 412
9955.57 444
9956.52 445
9957.46 404
9958.40 392
9959.34 427
9960.28 432
9961.23 439
9962.17 416
9963.11 429
9964.05 420
9965.00 401
9965.94 412
9966.88 364
9967.82 382
9968.77 401
9969.71 400
9970.65 400
9971.60 362
9972.54 385
9973.48 415
9974.42 402
9975.37 401
9976.31 413
9977.25 399
9978.20 398
9979.14 359
9980.08 380
9981.03 419
9981.97 404
9982.91 388
9983.86 373
9984.80 348
9985.74 372
9986.69 391
9987.63 364
9988.57 343
9989.52 337
9990.46 341
9991.41 348
9992.35 300
9993.29 323
9994.24 319
9995.18 322
9996.13 294
9997.07 293
9998.01 304
9998.96 365
9999.90 377
10000.85 304
10001.79 335
10002.74 373
10003.68 357
10004.62 325
10005.57 351
10006.51 350
10007.46 349
10008.40 349
10009.35 315
10010.29 326
10011.24 314
10012.18 364
10013.13 312
10014.07 292
10015.02 347
10015.96 358
10016.91 316
10017.85 327
10018.80 346
10019.74 342
10020.69 306
10021.63 291
10022.58 268
10023.52 323
10024.47 300
10025.41 334
10026.36 342
10027.30 315
10028.25 344
10029.19 356
10030.14 302
10031.09 302
10032.03 297
10032.98 318
10033.92 350
10034.87 281
10035.82 292
10036.76 294
10037.71 266
10038.65 292
10039.60 245
10040.55 274
10041.49 282
10042.44 301
10043.38 256
10044.33 308
10045.28 300
10046.22 286
10047.17 301
10048.12 270
10049.06 284
10050.01 290
10050.96 302
10051.90 303
10052.85 311
10053.80 276
10054.74 344
10055.69 257
10056.64 273
10057.58 283
10058.53 316
10059.48 276
10060.42 291
10061.37 289
10062.32 266
10063.27 279
10064.21 296
10065.16 277
10066.11 240
10067.06 275
10068.00 300
10068.95 310
10069.90 276
10070.85 294
10071.79 277
10072.74 263
10073.69 279
10074.64 293
10075.58 271
10076.53 311
10077.48 275
10078.43 229
10079.38 245
10080.32 254
10081.27 292
10082.22 272
10083.17 236
10084.12 244
10085.06 274
10086.01 263
10086.96 262
10087.91 248
10088.86 336
10089.81 295
10090.75 302
10091.70 288
10092.65 286
10093.60 238
10094.55 211
10095.50 241
10096.45 288
10097.40 262
10098.34 273
10099.29 313
10100.24 264
10101.19 285
10102.14 262
10103.09 257
10104.04 291
10104.99 271
10105.94 264
10106.89 263
10107.84 234
10108.78 272
10109.73 255
10110.68 220
10111.63 245
10112.58 218
10113.53 265
10114.48 260
10115.43 249
10116.38 262
10117.33 280
10118.28 270
10119.23 273
10120.18 247
10121.13 294
10122.08 277
10123.03 245
10123.98 280
10124.93 235
10125.88 279
10126.83 262
10127.78 257
10128.73 241
10129.68 270
10130.63 281
10131.58 286
10132.53 254
10133.48 242
10134.43 222
10135.38 279
10136.34 281
10137.29 268
10138.24 297
10139.19 268
10140.14 243
10141.09 256
10142.04 246
10142.99 251
10143.94 261
10144.89 287
10145.84 269
10146.80 243
10147.75 274
10148.70 264
10149.65 303
10150.60 267
10151.55 278
10152.50 322
10153.45 345
10154.41 300
10155.36 261
10156.31 292
10157.26 269
10158.21 264
10159.16 261
10160.12 267
10161.07 294
10162.02 325
10162.97 314
10163.92 292
10164.88 257
10165.83 299
10166.78 283
10167.73 279
10168.68 316
10169.64 288
10170.59 292
10171.54 310
10172.49 344
10173.45 294
10174.40 310
10175.35 326
10176.30 335
10177.26 313
10178.21 337
10179.16 307
10180.11 351
10181.07 351
10182.02 277
10182.97 357
10183.92 398
10184.88 349
10185.83 326
10186.78 390
10187.74 381
10188.69 319
10189.64 338
10190.60 346
10191.55 371
10192.50 387
10193.46 378
10194.41 348
10195.36 374
10196.32 387
10197.27 416
10198.22 410
10199.18 478
10200.13 399
10201.08 433
10202.04 453
10202.99 478
10203.95 484
10204.90 525
10205.85 599
10206.81 593
10207.76 547
10208.72 539
10209.67 512
10210.62 460
10211.58 461
10212.53 476
10213.49 376
10214.44 381
10215.40 355
10216.35 379
10217.30 354
10218.26 359
10219.21 379
10220.17 355
10221.12 402
10222.08 362
10223.03 352
10223.99 278
10224.94 375
10225.90 382
10226.85 325
10227.81 310
10228.76 335
10229.72 386
10230.67 320
10231.63 368
10232.58 386
10233.54 403
10234.49 454
10235.45 449
10236.40 427
10237.36 419
10238.31 372
10239.27 357
10240.22 376
10241.18 301
10242.14 325
10243.09 275
10244.05 298
10245.00 274
10245.96 299
10246.91 300
10247.87 265
10248.83 254
10249.78 261
10250.74 239
10251.69 253
10252.65 288
10253.61 241
10254.56 269
10255.52 274
10256.48 261
10257.43 223
10258.39 230
10259.34 253
10260.30 279
10261.26 232
10262.21 260
10263.17 303
10264.13 274
10265.08 262
10266.04 218
10267.00 227
10267.95 268
10268.91 280
10269.87 253
10270.82 260
10271.78 259
10272.74 273
10273.70 237
10274.65 286
10275.61 250
10276.57 248
10277.52 239
10278.48 243
10279.44 191
10280.40 255
10281.35 281
10282.31 257
10283.27 228
10284.23 213
10285.18 257
10286.14 268
10287.10 251
10288.06 238
10289.02 241
10289.97 245
10290.93 274
10291.89 242
10292.85 285
10293.81 275
10294.76 259
10295.72 251
10296.68 267
10297.64 218
10298.60 233
10299.55 278
10300.51 268
10301.47 234
10302.43 214
10303.39 266
10304.35 239
10305.31 257
10306.26 224
10307.22 220
10308.18 202
10309.14 242
10310.10 198
10311.06 219
10312.02 247
10312.98 225
10313.93 207
10314.89 248
10315.85 249
10316.81 243
10317.77 251
10318.73 220
10319.69 217
10320.65 205
10321.61 268
10322.57 224
10323.53 220
10324.49 253
10325.45 226
10326.40 257
10327.36 251
10328.32 238
10329.28 246
10330.24 281
10331.20 278
10332.16 256
10333.12 271
10334.08 217
10335.04 213
10336.00 216
10336.96 213
10337.92 243
10338.88 211
10339.84 222
10340.80 252
10341.76 211
10342.72 217
10343.68 235
10344.64 226
10345.61 193
10346.57 222
10347.53 229
10348.49 229
10349.45 217
10350.41 249
10351.37 240
10352.33 251
10353.29 232
10354.25 189
10355.21 218
10356.17 232
10357.13 230
10358.10 253
10359.06 256
10360.02 242
10360.98 259
10361.94 271
10362.90 275
10363.86 238
10364.82 237
10365.79 249
10366.75 201
10367.71 210
10368.67 213
10369.63 211
10370.59 240
10371.55 194
10372.52 203
10373.48 236
10374.44 250
10375.40 219
10376.36 175
10377.33 207
10378.29 233
10379.25 225
10380.21 207
10381.17 208
10382.14 203
10383.10 240
10384.06 226
10385.02 228
10385.98 228
10386.95 197
10387.91 176
10388.87 211
10389.83 209
10390.80 202
10391.76 204
10392.72 225
10393.68 210
10394.65 205
10395.61 222
10396.57 205
10397.54 203
10398.50 228
10399.46 215
10400.42 169
10401.39 194
10402.35 207
10403.31 205
10404.28 224
10405.24 224
10406.20 227
10407.17 198
10408.13 222
10409.09 255
10410.06 233
10411.02 191
10411.98 202
10412.95 193
10413.91 219
10414.88 190
10415.84 189
10416.80 195
10417.77 202
10418.73 202
10419.69 173
10420.66 202
10421.62 217
10422.59 204
10423.55 207
10424.51 213
10425.48 185
10426.44 214
10427.41 223
10428.37 203
10429.34 190
10430.30 219
10431.26 225
10432.23 208
10433.19 211
10434.16 171
10435.12 201
10436.09 199
10437.05 148
10438.02 177
10438.98 180
10439.95 181
10440.91 190
10441.88 182
10442.84 199
10443.81 191
10444.77 226
10445.74 171
10446.70 199
10447.67 181
10448.63 207
10449.60 168
10450.56 200
10451.53 193
10452.49 198
10453.46 182
10454.42 190
10455.39 213
10456.36 184
10457.32 190
10458.29 172
10459.25 156
10460.22 209
10461.18 189
10462.15 189
10463.12 169
10464.08 189
10465.05 212
10466.01 192
10466.98 195
10467.95 215
10468.91 194
10469.88 180
10470.84 205
10471.81 197
10472.78 174
10473.74 172
10474.71 194
10475.68 185
10476.64 180
10477.61 174
10478.58 188
10479.54 193
10480.51 159
10481.48 180
10482.44 176
10483.41 201
10484.38 163
10485.34 173
10486.31 187
10487.28 199
10488.25 172
10489.21 172
10490.18 192
10491.15 168
10492.11 177
10493.08 181
10494.05 138
10495.02 186
10495.98 129
10496.95 172
10497.92 178
10498.89 197
10499.85 185
10500.82 219
10501.79 194
10502.76 175
10503.72 171
10504.69 159
10505.66 190
10506.63 199
10507.60 174
10508.56 170
10509.53 162
10510.50 170
10511.47 182
10512.44 204
10513.40 201
10514.37 162
10515.34 177
10516.31 148
10517.28 147
10518.25 126
10519.22 163
10520.18 189
10521.15 177
10522.12 221
10523.09 185
10524.06 177
10525.03 167
10526.00 188
10526.96 142
10527.93 151
10528.90 149
10529.87 171
10530.84 181
10531.81 167
10532.78 175
10533.75 151
10534.72 204
10535.69 178
10536.66 140
10537.63 182
10538.59 180
10539.56 173
10540.53 172
10541.50 204
10542.47 143
10543.44 158
10544.41 174
10545.38 175
10546.35 161
10547.32 161
10548.29 185
10549.26 171
10550.23 200
10551.20 175
10552.17 155
10553.14 181
10554.11 170
10555.08 181
10556.05 178
10557.02 167
10557.99 159
10558.96 182
10559.93 188
10560.90 210
10561.87 179
10562.84 203
10563.81 181
10564.79 195
10565.76 176
10566.73 183
10567.70 161
10568.67 161
10569.64 182
10570.61 170
10571.58 162
10572.55 168
10573.52 163
10574.49 145
10575.47 159
10576.44 162
10577.41 198
10578.38 198
10579.35 161
10580.32 189
10581.29 200
10582.26 204
10583.24 194
10584.21 218
10585.18 194
10586.15 192
10587.12 188
10588.09 182
10589.07 170
10590.04 194
10591.01 158
10591.98 211
10592.95 200
10593.92 162
10594.90 166
10595.87 169
10596.84 174
10597.81 174
10598.78 203
10599.76 182
10600.73 194
10601.70 163
10602.67 170
10603.65 168
10604.62 176
10605.59 143
10606.56 157
10607.54 148
10608.51 185
10609.48 173
10610.45 178
10611.43 181
10612.40 158
10613.37 193
10614.35 211
10615.32 178
10616.29 200
10617.26 209
10618.24 231
10619.21 200
10620.18 203
10621.16 223
10622.13 221
10623.10 201
10624.08 187
10625.05 198
10626.02 190
10627.00 204
10627.97 208
10628.94 229
10629.92 181
10630.89 218
10631.87 211
10632.84 208
10633.81 205
10634.79 226
10635.76 264
10636.73 246
10637.71 256
10638.68 283
10639.66 281
10640.63 285
10641.60 243
10642.58 240
10643.55 232
10644.53 240
10645.50 214
10646.48 205
10647.45 199
10648.43 191
10649.40 206
10650.37 188
10651.35 158
10652.32 185
10653.30 163
10654.27 186
10655.25 192
10656.22 219
10657.20 184
10658.17 205
10659.15 191
10660.12 172
10661.10 179
10662.07 193
10663.05 191
10664.02 176
10665.00 177
10665.97 174
10666.95 205
10667.92 185
10668.90 175
10669.87 204
10670.85 191
10671.83 181
10672.80 198
10673.78 169
10674.75 208
10675.73 197
10676.70 196
10677.68 151
10678.66 179
10679.63 236
10680.61 215
10681.58 203
10682.56 222
10683.54 230
10684.51 196
10685.49 168
10686.46 209
10687.44 142
10688.42 161
10689.39 142
10690.37 161
10691.35 189
10692.32 199
10693.30 184
10694.28 185
10695.25 223
10696.23 181
10697.21 178
10698.18 180
10699.16 172
10700.14 166
10701.11 179
10702.09 189
10703.07 156
10704.04 171
10705.02 188
10706.00 224
10706.97 188
10707.95 184
10708.93 201
10709.91 158
10710.88 176
10711.86 177
10712.84 172
10713.82 179
10714.79 208
10715.77 210
10716.75 180
10717.73 206
10718.70 203
10719.68 205
10720.66 155
10721.64 194
10722.61 168
10723.59 173
10724.57 194
10725.55 161
10726.53 154
10727.50 159
10728.48 139
10729.46 146
10730.44 205
10731.42 189
10732.40 195
10733.37 167
10734.35 179
10735.33 176
10736.31 153
10737.29 167
10738.27 217
10739.25 169
10740.22 162
10741.20 161
10742.18 181
10743.16 246
10744.14 184
10745.12 189
10746.10 194
10747.08 168
10748.05 189
10749.03 201
10750.01 173
10750.99 195
10751.97 183
10752.95 209
10753.93 182
10754.91 167
10755.89 183
10756.87 194
10757.85 195
10758.83 203
10759.81 201
10760.79 205
10761.77 206
10762.75 222
10763.73 192
10764.71 192
10765.68 190
10766.66 187
10767.64 203
10768.62 176
10769.60 204
10770.58 201
10771.56 239
10772.54 222
10773.53 183
10774.51 218
10775.49 183
10776.47 199
10777.45 246
10778.43 230
10779.41 255
10780.39 208
10781.37 219
10782.35 242
10783.33 242
10784.31 174
10785.29 189
10786.27 179
10787.25 192
10788.23 199
10789.21 233
10790.20 200
10791.18 176
10792.16 190
10793.14 180
10794.12 219
10795.10 197
10796.08 199
10797.06 215
10798.04 222
10799.03 216
10800.01 207
10800.99 188
10801.97 189
10802.95 184
10803.93 176
10804.91 199
10805.90 204
10806.88 203
10807.86 183
10808.84 206
10809.82 210
10810.81 184
10811.79 201
10812.77 198
10813.75 189
10814.73 227
10815.72 227
10816.70 181
10817.68 180
10818.66 218
10819.64 179
10820.63 211
10821.61 212
10822.59 170
10823.57 195
10824.56 208
10825.54 185
10826.52 213
10827.50 188
10828.49 224
10829.47 224
10830.45 211
10831.44 189
10832.42 191
10833.40 195
10834.38 195
10835.37 193
10836.35 190
10837.33 214
10838.32 217
10839.30 209
10840.28 182
10841.27 184
10842.25 237
10843.23 181
10844.22 200
10845.20 199
10846.18 207
10847.17 242
10848.15 253
10849.13 228
10850.12 230
10851.10 227
10852.09 254
10853.07 223
10854.05 209
10855.04 202
10856.02 219
10857.00 223
10857.99 179
10858.97 200
10859.96 206
10860.94 224
10861.93 209
10862.91 214
10863.89 224
10864.88 233
10865.86 244
10866.85 235
10867.83 188
10868.82 204
10869.80 238
10870.79 261
10871.77 248
10872.75 243
10873.74 241
10874.72 220
10875.71 239
10876.69 272
10877.68 256
10878.66 222
10879.65 217
10880.63 281
10881.62 281
10882.60 284
10883.59 252
10884.57 334
10885.56 287
10886.55 287
10887.53 300
10888.52 277
10889.50 290
10890.49 299
10891.47 264
10892.46 284
10893.44 255
10894.43 275
10895.42 284
10896.40 269
10897.39 289
10898.37 287
10899.36 279
10900.34 272
10901.33 302
10902.32 302
10903.30 336
10904.29 313
10905.27 338
10906.26 328
10907.25 326
10908.23 307
10909.22 316
10910.21 335
10911.19 325
10912.18 321
10913.17 332
10914.15 311
10915.14 282
10916.13 334
10917.11 332
10918.10 338
10919.09 314
10920.07 340
10921.06 352
10922.05 337
10923.03 334
10924.02 349
10925.01 360
10926.00 370
10926.98 374
10927.97 366
10928.96 382
10929.94 376
10930.93 384
10931.92 379
10932.91 411
10933.89 358
10934.88 351
10935.87 316
10936.86 359
10937.84 407
10938.83 431
10939.82 400
10940.81 403
10941.80 408
10942.78 398
10943.77 409
10944.76 393
10945.75 450
10946.74 470
10947.72 455
10948.71 419
10949.70 535
10950.69 523
10951.68 542
10952.66 580
10953.65 647
10954.64 704
10955.63 768
10956.62 845
10957.61 848
10958.60 867
10959.58 825
10960.57 761
10961.56 765
10962.55 716
10963.54 654
10964.53 605
10965.52 609
10966.51 559
10967.49 589
10968.48 518
10969.47 500
10970.46 461
10971.45 485
10972.44 506
10973.43 467
10974.42 447
10975.41 494
10976.40 431
10977.39 451
10978.38 481
10979.37 528
10980.36 489
10981.35 483
10982.34 502
10983.32 506
10984.31 510
10985.30 555
10986.29 559
10987.28 562
10988.27 527
10989.26 534
10990.25 573
10991.24 580
10992.23 621
10993.22 714
10994.21 763
10995.20 813
10996.20 996
10997.19 1089
10998.18 1240
10999.17 1279
11000.16 1325
11001.15 1242
11002.14 1177
11003.13 1052
11004.12 954
11005.11 884
11006.10 740
11007.09 666
11008.08 595
11009.07 556
11010.06 531
11011.06 470
11012.05 471
11013.04 461
11014.03 427
11015.02 437
11016.01 459
11017.00 435
11017.99 421
11018.98 424
11019.98 452
11020.97 451
11021.96 434
11022.95 374
11023.94 393
11024.93 400
11025.93 388
11026.92 394
11027.91 383
11028.90 415
11029.89 401
11030.88 332
11031.88 327
11032.87 347
11033.86 395
11034.85 377
11035.84 354
11036.84 362
11037.83 358
11038.82 388
11039.81 386
11040.81 357
11041.80 289
11042.79 335
11043.78 324
11044.77 358
11045.77 315
11046.76 353
11047.75 323
11048.75 321
11049.74 318
11050.73 311
11051.72 288
11052.72 321
11053.71 307
11054.70 326
11055.70 320
11056.69 369
11057.68 340
11058.67 316
11059.67 345
11060.66 313
11061.65 337
11062.65 341
11063.64 346
11064.63 371
11065.63 386
11066.62 394
11067.61 351
11068.61 327
11069.60 331
11070.60 384
11071.59 403
11072.58 336
11073.58 293
11074.57 340
11075.56 339
11076.56 395
11077.55 389
11078.55 347
11079.54 323
11080.53 363
11081.53 324
11082.52 308
11083.52 317
11084.51 307
11085.51 312
11086.50 313
11087.49 304
11088.49 323
11089.48 334
11090.48 267
11091.47 292
11092.47 265
11093.46 321
11094.46 270
11095.45 257
11096.45 303
11097.44 282
11098.44 285
11099.43 319
11100.43 305
11101.42 300
11102.42 313
11103.41 290
11104.41 276
11105.40 276
11106.40 260
11107.39 274
11108.39 267
11109.38 270
11110.38 291
11111.37 286
11112.37 323
11113.37 316
11114.36 286
11115.36 283
11116.35 294
11117.35 295
11118.34 272
11119.34 275
11120.34 284
11121.33 324
11122.33 309
11123.32 326
11124.32 309
11125.32 326
11126.31 362
11127.31 333
11128.30 290
11129.30 305
11130.30 302
11131.29 289
11132.29 293
11133.29 301
11134.28 286
11135.28 239
11136.28 275
11137.27 223
11138.27 250
11139.27 299
11140.26 264
11141.26 267
11142.26 273
11143.25 281
11144.25 314
11145.25 309
11146.24 253
11147.24 305
11148.24 294
11149.24 315
11150.23 290
11151.23 283
11152.23 260
11153.23 231
11154.22 264
11155.22 260
11156.22 240
11157.22 242
11158.21 246
11159.21 264
11160.21 250
11161.21 229
11162.20 268
11163.20 284
11164.20 266
11165.20 289
11166.20 259
11167.19 293
11168.19 313
11169.19 285
11170.19 279
11171.19 270
11172.18 299
11173.18 317
11174.18 284
11175.18 292
11176.18 309
11177.18 280
11178.17 290
11179.17 284
11180.17 265
11181.17 272
11182.17 299
11183.17 327
11184.17 275
11185.16 283
11186.16 297
11187.16 328
11188.16 311
11189.16 312
11190.16 322
11191.16 336
11192.16 369
11193.16 338
11194.16 396
11195.16 355
11196.15 352
11197.15 314
11198.15 297
11199.15 279
11200.15 319
11201.15 326
11202.15 312
11203.15 290
11204.15 298
11205.15 317
11206.15 307
11207.15 297
11208.15 301
11209.15 274
11210.15 285
11211.15 315
11212.15 290
11213.15 257
11214.15 273
11215.15 284
11216.15 239
11217.15 243
11218.15 217
11219.15 252
11220.15 294
11221.15 237
11222.15 251
11223.15 284
11224.15 301
11225.15 261
11226.15 275
11227.16 247
11228.16 254
11229.16 243
11230.16 275
11231.16 251
11232.16 247
11233.16 228
11234.16 264
11235.16 236
11236.16 252
11237.16 271
11238.17 236
11239.17 241
11240.17 263
11241.17 264
11242.17 286
11243.17 259
11244.17 257
11245.18 241
11246.18 227
11247.18 226
11248.18 247
11249.18 274
11250.18 288
11251.19 260
11252.19 301
11253.19 264
11254.19 226
11255.19 250
11256.19 235
11257.20 232
11258.20 254
11259.20 199
11260.20 245
11261.21 242
11262.21 238
11263.21 221
11264.21 243
11265.21 279
11266.22 251
11267.22 257
11268.22 287
11269.22 258
11270.23 301
11271.23 302
11272.23 289
11273.24 289
11274.24 281
11275.24 319
11276.24 337
11277.25 300
11278.25 313
11279.25 338
11280.26 348
11281.26 328
11282.26 300
11283.27 271
11284.27 248
11285.27 262
11286.28 246
11287.28 259
11288.28 258
11289.29 239
11290.29 256
11291.29 254
11292.30 243
11293.30 260
11294.30 255
11295.31 294
11296.31 313
11297.31 241
11298.32 259
11299.32 300
11300.33 267
11301.33 253
11302.33 236
11303.34 256
11304.34 232
11305.35 241
11306.35 253
11307.36 272
11308.36 290
11309.36 340
11310.37 322
11311.37 370
11312.38 379
11313.38 397
11314.39 399
11315.39 342
11316.40 306
11317.40 327
11318.41 316
11319.41 283
11320.41 283
11321.42 260
11322.42 253
11323.43 283
11324.43 232
11325.44 210
11326.44 205
11327.45 196
11328.46 238
11329.46 232
11330.47 226
11331.47 237
11332.48 200
11333.48 208
11334.49 175
11335.49 216
11336.50 223
11337.50 211
11338.51 198
11339.52 209
11340.52 201
11341.53 194
11342.53 212
11343.54 218
11344.54 191
11345.55 239
11346.56 171
11347.56 179
11348.57 225
11349.58 247
11350.58 231
11351.59 217
11352.59 233
11353.60 228
11354.61 218
11355.61 225
11356.62 207
11357.63 210
11358.63 220
11359.64 241
11360.65 237
11361.65 201
11362.66 207
11363.67 209
11364.67 220
11365.68 216
11366.69 215
11367.69 211
11368.70 221
11369.71 182
11370.71 224
11371.72 169
11372.73 191
11373.74 188
11374.74 179
11375.75 201
11376.76 230
11377.77 203
11378.77 205
11379.78 193
11380.79 176
11381.80 180
11382.80 199
11383.81 220
11384.82 200
11385.83 187
11386.83 194
11387.84 197
11388.85 223
11389.86 204
11390.87 235
11391.87 229
11392.88 221
11393.89 242
11394.90 184
11395.91 202
11396.91 205
11397.92 222
11398.93 201
11399.94 208
11400.95 256
11401.96 215
11402.97 223
11403.97 203
11404.98 222
11405.99 198
11407.00 198
11408.01 196
11409.02 218
11410.03 188
11411.03 182
11412.04 200
11413.05 192
11414.06 177
11415.07 196
11416.08 208
11417.09 182
11418.10 216
11419.11 221
11420.12 229
11421.13 226
11422.14 191
11423.14 176
11424.15 202
11425.16 204
11426.17 216
11427.18 188
11428.19 205
11429.20 188
11430.21 202
11431.22 223
11432.23 231
11433.24 222
11434.25 207
11435.26 231
11436.27 194
11437.28 197
11438.29 160
11439.30 185
11440.31 166
11441.32 179
11442.33 172
11443.34 187
11444.35 157
11445.36 166
11446.37 170
11447.38 181
11448.39 229
11449.41 194
11450.42 208
11451.43 182
11452.44 190
11453.45 205
11454.46 224
11455.47 159
11456.48 149
11457.49 170
11458.50 158
11459.51 178
11460.52 186
11461.54 199
11462.55 188
11463.56 197
11464.57 211
11465.58 226
11466.59 232
11467.60 185
11468.62 183
11469.63 184
11470.64 187
11471.65 203
11472.66 214
11473.67 151
11474.68 178
11475.70 171
11476.71 160
11477.72 220
11478.73 191
11479.74 180
11480.76 177
11481.77 195
11482.78 213
11483.79 181
11484.80 199
11485.82 216
11486.83 186
11487.84 199
11488.85 208
11489.87 230
11490.88 176
11491.89 165
11492.90 178
11493.92 204
11494.93 183
11495.94 167
11496.95 178
11497.97 217
11498.98 170
11499.99 196
11501.00 178
11502.02 195
11503.03 164
11504.04 158
11505.06 163
11506.07 181
11507.08 213
11508.10 181
11509.11 184
11510.12 167
11511.14 185
11512.15 173
11513.16 196
11514.18 186
11515.19 168
11516.20 187
11517.22 191
11518.23 182
11519.24 193
11520.26 208
11521.27 173
11522.29 193
11523.30 197
11524.31 193
11525.33 204
11526.34 190
11527.35 193
11528.37 188
11529.38 158
11530.40 187
11531.41 174
11532.43 207
11533.44 172
11534.45 171
11535.47 166
11536.48 199
11537.50 190
11538.51 208
11539.53 191
11540.54 182
11541.56 195
11542.57 197
11543.59 205
11544.60 215
11545.61 216
11546.63 210
11547.64 185
11548.66 192
11549.67 174
11550.69 166
11551.70 221
11552.72 184
11553.74 234
11554.75 235
11555.77 218
11556.78 211
11557.80 213
11558.81 228
11559.83 199
11560.84 231
11561.86 265
11562.87 216
11563.89 166
11564.91 207
11565.92 231
11566.94 205
11567.95 200
11568.97 232
11569.98 253
11571.00 216
11572.02 164
11573.03 203
11574.05 212
11575.06 217
11576.08 221
11577.10 209
11578.11 222
11579.13 221
11580.15 261
11581.16 272
11582.18 246
11583.20 236
11584.21 279
11585.23 299
11586.25 254
11587.26 271
11588.28 266
11589.30 338
11590.31 326
11591.33 294
11592.35 279
11593.36 304
11594.38 312
11595.40 331
11596.41 353
11597.43 402
11598.45 457
11599.47 557
11600.48 575
11601.50 586
11602.52 693
11603.53 660
11604.55 626
11605.57 645
11606.59 598
11607.60 495
11608.62 476
11609.64 411
11610.66 349
11611.68 290
11612.69 293
11613.71 293
11614.73 260
11615.75 215
11616.76 216
11617.78 239
11618.80 217
11619.82 199
11620.84 216
11621.86 226
11622.87 243
11623.89 233
11624.91 217
11625.93 235
11626.95 226
11627.97 241
11628.98 217
11630.00 222
11631.02 205
11632.04 210
11633.06 250
11634.08 218
11635.10 168
11636.11 204
11637.13 209
11638.15 208
11639.17 185
11640.19 210
11641.21 236
11642.23 202
11643.25 217
11644.27 202
11645.29 200
11646.31 197
11647.32 190
11648.34 204
11649.36 195
11650.38 203
11651.40 191
11652.42 209
11653.44 186
11654.46 150
11655.48 170
11656.50 233
11657.52 177
11658.54 203
11659.56 198
11660.58 225
11661.60 227
11662.62 182
11663.64 182
11664.66 178
11665.68 160
11666.70 194
11667.72 203
11668.74 199
11669.76 217
11670.78 209
11671.80 245
11672.82 159
11673.84 184
11674.86 175
11675.88 206
11676.90 191
11677.92 215
11678.95 208
11679.97 235
11680.99 214
11682.01 172
11683.03 225
11684.05 224
11685.07 186
11686.09 181
11687.11 186
11688.13 176
11689.16 200
11690.18 206
11691.20 210
11692.22 196
11693.24 170
11694.26 208
11695.28 220
11696.30 191
11697.33 165
11698.35 171
11699.37 212
11700.39 195
11701.41 172
11702.43 193
11703.46 180
11704.48 205
11705.50 180
11706.52 166
11707.54 198
11708.57 190
11709.59 221
11710.61 158
11711.63 161
11712.65 165
11713.68 220
11714.70 213
11715.72 181
11716.74 174
11717.77 189
11718.79 201
11719.81 167
11720.83 147
11721.86 168
11722.88 173
11723.90 180
11724.92 186
11725.95 182
11726.97 185
11727.99 198
11729.01 197
11730.04 188
11731.06 185
11732.08 179
11733.11 201
11734.13 202
11735.15 185
11736.18 180
11737.20 187
11738.22 183
11739.25 215
11740.27 195
11741.29 172
11742.32 173
11743.34 186
11744.36 191
11745.39 181
11746.41 174
11747.43 202
11748.46 184
11749.48 186
11750.51 191
11751.53 207
11752.55 182
11753.58 170
11754.60 159
11755.63 186
11756.65 199
11757.67 184
11758.70 160
11759.72 150
11760.75 201
11761.77 198
11762.80 202
11763.82 202
11764.84 181
11765.87 222
11766.89 187
11767.92 183
11768.94 169
11769.97 184
11770.99 190
11772.02 197
11773.04 183
11774.07 141
11775.09 165
11776.12 192
11777.14 192
11778.17 173
11779.19 181
11780.22 207
11781.24 203
11782.27 185
11783.29 186
11784.32 200
11785.34 172
11786.37 161
11787.39 174
11788.42 186
11789.45 166
11790.47 183
11791.50 177
11792.52 166
11793.55 173
11794.57 199
11795.60 177
11796.63 195
11797.65 200
11798.68 196
11799.70 183
11800.73 192
11801.75 212
11802.78 207
11803.81 189
11804.83 244
11805.86 230
11806.89 207
11807.91 217
11808.94 207
11809.97 203
11810.99 210
11812.02 198
11813.04 181
11814.07 199
11815.10 217
11816.12 188
11817.15 200
11818.18 207
11819.21 211
11820.23 197
11821.26 212
11822.29 208
11823.31 205
11824.34 201
11825.37 232
11826.39 183
11827.42 206
11828.45 202
11829.48 205
11830.50 225
11831.53 182
11832.56 193
11833.59 205
11834.61 211
11835.64 212
11836.67 199
11837.70 195
11838.72 190
11839.75 218
11840.78 221
11841.81 208
11842.83 209
11843.86 213
11844.89 209
11845.92 223
11846.95 201
11847.97 216
11849.00 211
11850.03 208
11851.06 232
11852.09 242
11853.12 189
11854.14 216
11855.17 241
11856.20 238
11857.23 225
11858.26 200
11859.29 227
11860.32 223
11861.34 214
11862.37 218
11863.40 257
11864.43 190
11865.46 224
11866.49 238
11867.52 268
11868.55 265
11869.57 254
11870.60 260
11871.63 251
11872.66 254
11873.69 236
11874.72 238
11875.75 241
11876.78 233
11877.81 271
11878.84 288
11879.87 274
11880.90 264
11881.93 265
11882.96 301
11883.99 290
11885.02 317
11886.05 305
11887.08 284
11888.11 289
11889.14 314
11890.16 320
11891.19 312
11892.22 328
11893.26 311
11894.29 374
11895.32 411
11896.35 387
11897.38 399
11898.41 391
11899.44 443
11900.47 529
11901.50 538
11902.53 562
11903.56 525
11904.59 466
11905.62 432
11906.65 408
11907.68 382
11908.71 372
11909.74 382
11910.77 375
11911.80 330
11912.83 371
11913.87 382
11914.90 384
11915.93 358
11916.96 383
11917.99 409
11919.02 376
11920.05 360
11921.08 296
11922.11 399
11923.15 409
11924.18 399
11925.21 476
11926.24 523
11927.27 540
11928.30 656
11929.34 709
11930.37 764
11931.40 770
11932.43 824
11933.46 837
11934.49 733
11935.53 626
11936.56 616
11937.59 540
11938.62 499
11939.65 465
11940.69 415
11941.72 438
11942.75 362
11943.78 327
11944.82 332
11945.85 306
11946.88 305
11947.91 314
11948.94 267
11949.98 275
11951.01 295
11952.04 278
11953.08 298
11954.11 326
11955.14 345
11956.17 330
11957.21 329
11958.24 293
11959.27 304
11960.31 268
11961.34 301
11962.37 294
11963.40 307
11964.44 293
11965.47 301
11966.50 293
11967.54 294
11968.57 243
11969.60 271
11970.64 290
11971.67 317
11972.70 284
11973.74 294
11974.77 307
11975.81 295
11976.84 261
11977.87 271
11978.91 285
11979.94 281
11980.97 282
11982.01 280
11983.04 269
11984.08 287
11985.11 298
11986.14 281
11987.18 271
11988.21 268
11989.25 321
11990.28 332
11991.32 274
11992.35 286
11993.38 286
11994.42 296
11995.45 300
11996.49 284
11997.52 274
11998.56 308
11999.59 306
12000.63 298
12001.66 312
12002.70 321
12003.73 295
12004.77 294
12005.80 261
12006.84 327
12007.87 333
12008.91 331
12009.94 358
12010.98 341
12012.01 353
12013.05 354
12014.08 338
12015.12 360
12016.15 373
12017.19 401
12018.22 354
12019.26 402
12020.29 363
12021.33 379
12022.37 381
12023.40 398
12024.44 363
12025.47 348
12026.51 327
12027.54 356
12028.58 353
12029.62 343
12030.65 339
12031.69 361
12032.72 370
12033.76 365
12034.80 316
12035.83 319
12036.87 307
12037.91 291
12038.94 322
12039.98 315
12041.01 313
12042.05 333
12043.09 336
12044.12 305
12045.16 291
12046.20 319
12047.23 328
12048.27 336
12049.31 314
12050.35 311
12051.38 348
12052.42 326
12053.46 311
12054.49 343
12055.53 363
12056.57 377
12057.60 349
12058.64 324
12059.68 346
12060.72 327
12061.75 343
12062.79 317
12063.83 369
12064.87 347
12065.90 355
12066.94 317
12067.98 323
12069.02 327
12070.05 342
12071.09 345
12072.13 362
12073.17 349
12074.21 379
12075.24 357
12076.28 382
12077.32 364
12078.36 388
12079.40 377
12080.43 378
12081.47 390
12082.51 356
12083.55 336
12084.59 375
12085.63 375
12086.66 348
12087.70 393
12088.74 388
12089.78 386
12090.82 371
12091.86 397
12092.90 438
12093.93 407
12094.97 445
12096.01 439
12097.05 455
12098.09 493
12099.13 521
12100.17 591
12101.21 622
12102.25 653
12103.28 651
12104.32 653
12105.36 671
12106.40 569
12107.44 517
12108.48 493
12109.52 511
12110.56 433
12111.60 393
12112.64 387
12113.68 341
12114.72 337
12115.76 315
12116.80 341
12117.84 311
12118.88 300
12119.92 314
12120.96 266
12122.00 274
12123.04 320
12124.08 308
12125.12 279
12126.16 284
12127.20 258
12128.24 259
12129.28 256
12130.32 241
12131.36 269
12132.40 262
12133.44 252
12134.48 274
12135.52 260
12136.56 221
12137.60 228
12138.64 272
12139.68 245
12140.72 238
12141.76 244
12142.81 259
12143.85 286
12144.89 253
12145.93 219
12146.97 237
12148.01 237
12149.05 282
12150.09 244
12151.13 225
12152.18 219
12153.22 240
12154.26 226
12155.30 213
12156.34 213
12157.38 237
12158.42 220
12159.47 237
12160.51 242
12161.55 246
12162.59 250
12163.63 299
12164.67 268
12165.72 244
12166.76 236
12167.80 212
12168.84 229
12169.88 208
12170.93 205
12171.97 200
12173.01 235
12174.05 236
12175.09 240
12176.14 215
12177.18 219
12178.22 202
12179.26 219
12180.31 238
12181.35 239
12182.39 257
12183.43 231
12184.48 208
12185.52 239
12186.56 239
12187.60 234
12188.65 220
12189.69 219
12190.73 211
12191.78 204
12192.82 217
12193.86 201
12194.91 232
12195.95 216
12196.99 227
12198.04 232
12199.08 257
12200.12 271
12201.17 227
12202.21 214
12203.25 226
12204.30 226
12205.34 251
12206.38 257
12207.43 218
12208.47 232
12209.51 245
12210.56 232
12211.60 263
12212.65 228
12213.69 255
12214.73 238
12215.78 225
12216.82 263
12217.87 264
12218.91 246
12219.95 241
12221.00 246
12222.04 243
12223.09 255
12224.13 265
12225.17 248
12226.22 230
12227.26 230
12228.31 226
12229.35 249
12230.40 261
12231.44 233
12232.49 245
12233.53 223
12234.58 256
12235.62 217
12236.67 225
12237.71 224
12238.76 231
12239.80 216
12240.85 273
12241.89 247
12242.94 220
12243.98 219
12245.03 229
12246.07 212
12247.12 235
12248.16 237
12249.21 241
12250.25 239
12251.30 174
12252.34 210
12253.39 221
12254.44 212
12255.48 235
12256.53 228
12257.57 207
12258.62 189
12259.67 196
12260.71 210
12261.76 201
12262.80 208
12263.85 210
12264.90 208
12265.94 214
12266.99 211
12268.03 179
12269.08 225
12270.13 190
12271.17 204
12272.22 211
12273.27 194
12274.31 199
12275.36 191
12276.41 195
12277.45 224
12278.50 182
12279.55 185
12280.59 204
12281.64 209
12282.69 169
12283.73 164
12284.78 183
12285.83 215
12286.87 166
12287.92 192
12288.97 226
12290.01 169
12291.06 160
12292.11 195
12293.16 215
12294.20 181
12295.25 195
12296.30 186
12297.35 180
12298.39 182
12299.44 213
12300.49 173
12301.54 188
12302.58 174
12303.63 175
12304.68 185
12305.73 186
12306.78 176
12307.82 181
12308.87 197
12309.92 195
12310.97 198
12312.02 173
12313.06 192
12314.11 197
12315.16 152
12316.21 181
12317.26 168
12318.31 186
12319.35 188
12320.40 186
12321.45 189
12322.50 166
12323.55 196
12324.60 178
12325.65 171
12326.69 191
12327.74 190
12328.79 174
12329.84 169
12330.89 167
12331.94 155
12332.99 155
12334.04 180
12335.09 180
12336.13 180
12337.18 184
12338.23 172
12339.28 176
12340.33 173
12341.38 188
12342.43 179
12343.48 181
12344.53 172
12345.58 172
12346.63 157
12347.68 161
12348.73 150
12349.78 175
12350.83 174
12351.88 179
12352.93 179
12353.98 189
12355.03 167
12356.08 165
12357.13 174
12358.18 204
12359.23 165
12360.28 193
12361.33 202
12362.38 203
12363.43 179
12364.48 172
12365.53 171
12366.58 175
12367.63 156
12368.68 154
12369.73 185
12370.78 177
12371.83 201
12372.88 159
12373.93 172
12374.98 177
12376.04 200
12377.09 166
12378.14 155
12379.19 174
12380.24 169
12381.29 173
12382.34 177
12383.39 179
12384.44 166
12385.49 180
12386.55 163
12387.60 190
12388.65 169
12389.70 194
12390.75 215
12391.80 199
12392.85 185
12393.91 190
12394.96 207
12396.01 191
12397.06 190
12398.11 185
12399.17 157
12400.22 204
12401.27 207
12402.32 168
12403.37 193
12404.42 199
12405.48 212
12406.53 206
12407.58 175
12408.63 171
12409.69 215
12410.74 215
12411.79 194
12412.84 207
12413.90 167
12414.95 176
12416.00 194
12417.05 188
12418.11 188
12419.16 185
12420.21 221
12421.26 213
12422.32 229
12423.37 207
12424.42 211
12425.48 190
12426.53 183
12427.58 186
12428.63 172
12429.69 197
12430.74 181
12431.79 227
12432.85 228
12433.90 232
12434.95 233
12436.01 227
12437.06 241
12438.11 200
12439.17 194
12440.22 194
12441.28 208
12442.33 215
12443.38 220
12444.44 232
12445.49 193
12446.54 204
12447.60 215
12448.65 216
12449.71 198
12450.76 216
12451.81 198
12452.87 232
12453.92 187
12454.98 201
12456.03 201
12457.08 258
12458.14 243
12459.19 225
12460.25 265
12461.30 263
12462.36 231
12463.41 243
12464.47 224
12465.52 242
12466.58 285
12467.63 320
12468.68 320
12469.74 301
12470.79 399
12471.85 445
12472.90 540
12473.96 560
12475.01 610
12476.07 638
12477.12 692
12478.18 581
12479.24 664
12480.29 586
12481.35 535
12482.40 446
12483.46 423
12484.51 378
12485.57 335
12486.62 303
12487.68 284
12488.73 301
12489.79 240
12490.85 268
12491.90 270
12492.96 259
12494.01 244
12495.07 262
12496.13 236
12497.18 227
12498.24 240
12499.29 256
12500.35 230
12501.41 192
12502.46 196
12503.52 258
12504.57 217
12505.63 224
12506.69 220
12507.74 218
12508.80 220
12509.86 220
12510.91 221
12511.97 214
12513.03 207
12514.08 232
12515.14 221
12516.20 211
12517.25 202
12518.31 197
12519.37 225
12520.42 210
12521.48 193
12522.54 201
12523.60 178
12524.65 228
12525.71 189
12526.77 204
12527.82 214
12528.88 214
12529.94 216
12531.00 220
12532.05 215
12533.11 214
12534.17 212
12535.23 232
12536.28 235
12537.34 207
12538.40 224
12539.46 220
12540.52 210
12541.57 210
12542.63 216
12543.69 199
12544.75 198
12545.81 223
12546.86 231
12547.92 247
12548.98 232
12550.04 263
12551.10 256
12552.15 260
12553.21 251
12554.27 297
12555.33 292
12556.39 288
12557.45 288
12558.51 316
12559.56 291
12560.62 244
12561.68 274
12562.74 253
12563.80 241
12564.86 236
12565.92 222
12566.98 242
12568.03 243
12569.09 217
12570.15 227
12571.21 213
12572.27 233
12573.33 235
12574.39 244
12575.45 241
12576.51 234
12577.57 222
12578.63 213
12579.69 236
12580.75 195
12581.81 205
12582.87 222
12583.93 215
12584.98 211
12586.04 195
12587.10 169
12588.16 227
12589.22 214
12590.28 210
12591.34 204
12592.40 211
12593.46 220
12594.52 211
12595.58 214
12596.64 233
12597.70 230
12598.77 224
12599.83 241
12600.89 236
12601.95 262
12603.01 207
12604.07 213
12605.13 207
12606.19 255
12607.25 208
12608.31 214
12609.37 237
12610.43 219
12611.49 227
12612.55 221
12613.61 199
12614.68 276
12615.74 300
12616.80 264
12617.86 313
12618.92 284
12619.98 290
12621.04 301
12622.10 280
12623.16 271
12624.23 241
12625.29 238
12626.35 247
12627.41 221
12628.47 216
12629.53 215
12630.59 247
12631.66 218
12632.72 207
12633.78 247
12634.84 221
12635.90 224
12636.97 187
12638.03 219
12639.09 207
12640.15 208
12641.21 207
12642.28 227
12643.34 236
12644.40 235
12645.46 204
12646.52 238
12647.59 230
12648.65 183
12649.71 213
12650.77 190
12651.84 224
12652.90 241
12653.96 263
12655.03 230
12656.09 223
12657.15 216
12658.21 215
12659.28 221
12660.34 236
12661.40 239
12662.46 224
12663.53 265
12664.59 267
12665.65 258
12666.72 234
12667.78 234
12668.84 207
12669.91 238
12670.97 246
12672.03 267
12673.10 206
12674.16 249
12675.22 234
12676.29 243
12677.35 225
12678.42 239
12679.48 222
12680.54 232
12681.61 215
12682.67 255
12683.73 244
12684.80 221
12685.86 270
12686.93 281
12687.99 273
12689.05 236
12690.12 299
12691.18 292
12692.25 299
12693.31 279
12694.38 301
12695.44 360
12696.50 343
12697.57 344
12698.63 354
12699.70 373
12700.76 390
12701.83 459
12702.89 468
12703.96 448
12705.02 421
12706.09 458
12707.15 406
12708.22 395
12709.28 353
12710.35 377
12711.41 358
12712.48 295
12713.54 298
12714.61 286
12715.67 269
12716.74 266
12717.80 300
12718.87 277
12719.93 309
12721.00 264
12722.06 305
12723.13 269
12724.19 237
12725.26 262
12726.33 267
12727.39 279
12728.46 278
12729.52 298
12730.59 288
12731.66 296
12732.72 270
12733.79 254
12734.85 249
12735.92 280
12736.99 264
12738.05 287
12739.12 262
12740.18 259
12741.25 205
12742.32 221
12743.38 258
12744.45 227
12745.52 238
12746.58 233
12747.65 270
12748.72 203
12749.78 222
12750.85 224
12751.92 224
12752.98 189
12754.05 236
12755.12 210
12756.18 171
12757.25 222
12758.32 195
12759.38 195
12760.45 231
12761.52 215
12762.59 238
12763.65 204
12764.72 210
12765.79 219
12766.85 242
12767.92 219
12768.99 210
12770.06 229
12771.12 190
12772.19 206
12773.26 196
12774.33 218
12775.40 217
12776.46 210
12777.53 228
12778.60 221
12779.67 204
12780.73 202
12781.80 198
12782.87 211
12783.94 217
12785.01 166
12786.08 248
12787.14 235
12788.21 222
12789.28 215
12790.35 185
12791.42 199
12792.49 169
12793.55 179
12794.62 197
12795.69 210
12796.76 218
12797.83 202
12798.90 196
12799.97 221
12801.03 212
12802.10 246
12803.17 216
12804.24 228
12805.31 192
12806.38 205
12807.45 207
12808.52 196
12809.59 211
12810.66 209
12811.72 244
12812.79 239
12813.86 224
12814.93 226
12816.00 264
12817.07 251
12818.14 279
12819.21 284
12820.28 285
12821.35 248
12822.42 260
12823.49 275
12824.56 254
12825.63 236
12826.70 217
12827.77 240
12828.84 255
12829.91 232
12830.98 198
12832.05 231
12833.12 220
12834.19 202
12835.26 205
12836.33 194
12837.40 191
12838.47 207
12839.54 207
12840.61 200
12841.68 220
12842.75 180
12843.82 175
12844.89 172
12845.96 190
12847.04 208
12848.11 206
12849.18 163
12850.25 177
12851.32 181
12852.39 174
12853.46 169
12854.53 187
12855.60 187
12856.67 200
12857.75 163
12858.82 139
12859.89 182
12860.96 185
12862.03 196
12863.10 165
12864.17 177
12865.24 159
12866.32 148
12867.39 173
12868.46 181
12869.53 183
12870.60 164
12871.67 162
12872.75 167
12873.82 170
12874.89 146
12875.96 135
12877.03 150
12878.11 166
12879.18 160
12880.25 148
12881.32 141
12882.39 171
12883.47 171
12884.54 148
12885.61 139
12886.68 164
12887.76 166
12888.83 150
12889.90 161
12890.97 145
12892.05 165
12893.12 166
12894.19 173
12895.27 136
12896.34 170
12897.41 194
12898.48 166
12899.56 158
12900.63 153
12901.70 151
12902.78 159
12903.85 153
12904.92 159
12905.99 139
12907.07 178
12908.14 145
12909.21 164
12910.29 160
12911.36 164
12912.44 133
12913.51 152
12914.58 160
12915.66 167
12916.73 152
12917.80 135
12918.88 140
12919.95 141
12921.02 186
12922.10 170
12923.17 162
12924.25 164
12925.32 152
12926.39 165
12927.47 155
12928.54 146
12929.62 145
12930.69 160
12931.77 160
12932.84 167
12933.91 146
12934.99 152
12936.06 162
12937.14 180
12938.21 176
12939.29 162
12940.36 157
12941.44 162
12942.51 176
12943.59 148
12944.66 143
12945.73 171
12946.81 166
12947.88 170
12948.96 151
12950.03 142
12951.11 151
12952.18 155
12953.26 156
12954.34 142
12955.41 149
12956.49 136
12957.56 157
12958.64 151
12959.71 141
12960.79 150
12961.86 165
12962.94 142
12964.01 127
12965.09 145
12966.17 155
12967.24 157
12968.32 152
12969.39 127
12970.47 133
12971.54 133
12972.62 130
12973.70 145
12974.77 171
12975.85 163
12976.93 139
12978.00 151
12979.08 143
12980.15 153
12981.23 151
12982.31 143
12983.38 149
12984.46 150
12985.54 188
12986.61 170
12987.69 145
12988.77 155
12989.84 157
12990.92 146
12992.00 173
12993.07 166
12994.15 124
12995.23 160
12996.30 168
12997.38 160
12998.46 139
12999.53 153
13000.61 148
13001.69 147
13002.77 159
13003.84 185
13004.92 157
13006.00 179
13007.08 144
13008.15 142
13009.23 153
13010.31 168
13011.39 157
13012.46 162
13013.54 161
13014.62 169
13015.70 131
13016.77 142
13017.85 156
13018.93 150
13020.01 163
13021.09 183
13022.16 172
13023.24 167
13024.32 167
13025.40 174
13026.48 181
13027.56 180
13028.63 165
13029.71 168
13030.79 159
13031.87 164
13032.95 158
13034.03 146
13035.10 167
13036.18 177
13037.26 183
13038.34 148
13039.42 172
13040.50 187
13041.58 185
13042.66 186
13043.73 139
13044.81 179
13045.89 189
13046.97 175
13048.05 179
13049.13 189
13050.21 182
13051.29 194
13052.37 217
13053.45 175
13054.53 190
13055.61 216
13056.69 200
13057.76 183
13058.84 178
13059.92 171
13061.00 199
13062.08 199
13063.16 205
13064.24 166
13065.32 190
13066.40 155
13067.48 158
13068.56 148
13069.64 159
13070.72 175
13071.80 167
13072.88 162
13073.96 133
13075.04 148
13076.12 170
13077.20 138
13078.28 121
13079.36 127
13080.44 162
13081.53 178
13082.61 186
13083.69 154
13084.77 168
13085.85 166
13086.93 177
13088.01 136
13089.09 160
13090.17 163
13091.25 177
13092.33 189
13093.41 197
13094.49 135
13095.58 168
13096.66 191
13097.74 167
13098.82 136
13099.90 148
13100.98 162
13102.06 171
13103.14 159
13104.23 141
13105.31 139
13106.39 136
13107.47 150
13108.55 151
13109.63 160
13110.72 157
13111.80 148
13112.88 140
13113.96 148
13115.04 138
13116.13 155
13117.21 178
13118.29 173
13119.37 146
13120.45 154
13121.54 161
13122.62 158
13123.70 149
13124.78 158
13125.86 169
13126.95 186
13128.03 172
13129.11 143
13130.19 143
13131.28 163
13132.36 166
13133.44 144
13134.52 172
13135.61 160
13136.69 172
13137.77 177
13138.86 169
13139.94 162
13141.02 174
13142.11 174
13143.19 170
13144.27 163
13145.35 158
13146.44 154
13147.52 151
13148.60 148
13149.69 127
13150.77 166
13151.85 161
13152.94 165
13154.02 155
13155.10 158
13156.19 148
13157.27 138
13158.36 163
13159.44 186
13160.52 168
13161.61 190
13162.69 211
13163.77 159
13164.86 144
13165.94 165
13167.03 144
13168.11 160
13169.19 152
13170.28 169
13171.36 174
13172.45 149
13173.53 176
13174.62 169
13175.70 168
13176.79 179
13177.87 158
13178.95 155
13180.04 145
13181.12 173
13182.21 175
13183.29 139
13184.38 170
13185.46 167
13186.55 178
13187.63 156
13188.72 150
13189.80 149
13190.89 156
13191.97 158
13193.06 184
13194.14 193
13195.23 182
13196.31 173
13197.40 172
13198.48 153
13199.57 152
13200.65 169
13201.74 164
13202.83 152
13203.91 174
13205.00 152
13206.08 176
13207.17 196
13208.25 195
13209.34 186
13210.43 169
13211.51 168
13212.60 177
13213.68 163
13214.77 167
13215.86 183
13216.94 176
13218.03 172
13219.11 163
13220.20 187
13221.29 192
13222.37 152
13223.46 165
13224.55 182
13225.63 172
13226.72 167
13227.80 194
13228.89 164
13229.98 168
13231.06 169
13232.15 174
13233.24 157
13234.32 162
13235.41 188
13236.50 195
13237.59 155
13238.67 179
13239.76 190
13240.85 147
13241.93 186
13243.02 162
13244.11 194
13245.20 232
13246.28 189
13247.37 178
13248.46 169
13249.55 193
13250.63 176
13251.72 180
13252.81 186
13253.90 171
13254.98 179
13256.07 188
13257.16 190
13258.25 191
13259.33 196
13260.42 167
13261.51 186
13262.60 190
13263.69 163
13264.77 175
13265.86 167
13266.95 183
13268.04 177
13269.13 222
13270.22 190
13271.30 212
13272.39 219
13273.48 213
13274.57 189
13275.66 203
13276.75 205
13277.83 232
13278.92 232
13280.01 242
13281.10 240
13282.19 226
13283.28 219
13284.37 243
13285.46 227
13286.55 236
13287.63 251
13288.72 222
13289.81 252
13290.90 227
13291.99 227
13293.08 242
13294.17 244
13295.26 252
13296.35 252
13297.44 281
13298.53 242
13299.62 258
13300.71 244
13301.80 248
13302.89 274
13303.97 304
13305.06 319
13306.15 294
13307.24 282
13308.33 294
13309.42 316
13310.51 343
13311.60 348
13312.69 316
13313.78 297
13314.87 287
13315.96 303
13317.05 295
13318.14 314
13319.24 317
13320.33 298
13321.42 295
13322.51 282
13323.60 284
13324.69 294
13325.78 289
13326.87 290
13327.96 274
13329.05 241
13330.14 276
13331.23 269
13332.32 301
13333.41 293
13334.50 313
13335.60 263
13336.69 322
13337.78 323
13338.87 295
13339.96 310
13341.05 308
13342.14 275
13343.23 316
13344.32 315
13345.42 311
13346.51 307
13347.60 304
13348.69 345
13349.78 299
13350.87 336
13351.97 317
13353.06 299
13354.15 344
13355.24 349
13356.33 348
13357.42 333
13358.52 353
13359.61 363
13360.70 437
13361.79 410
13362.88 430
13363.98 405
13365.07 430
13366.16 485
13367.25 500
13368.35 506
13369.44 483
13370.53 435
13371.62 457
13372.72 447
13373.81 393
13374.90 383
13375.99 371
13377.09 340
13378.18 369
13379.27 313
13380.36 268
13381.46 287
13382.55 326
13383.64 271
13384.74 270
13385.83 284
13386.92 304
13388.02 286
13389.11 258
13390.20 288
13391.30 273
13392.39 268
13393.48 276
13394.58 274
13395.67 233
13396.76 245
13397.86 272
13398.95 257
13400.04 251
13401.14 209
13402.23 224
13403.32 230
13404.42 246
13405.51 269
13406.61 257
13407.70 284
13408.79 261
13409.89 268
13410.98 243
13412.08 235
13413.17 235
13414.26 272
13415.36 248
13416.45 255
13417.55 252
13418.64 263
13419.74 251
13420.83 256
13421.93 242
13423.02 250
13424.11 209
13425.21 221
13426.30 248
13427.40 275
13428.49 265
13429.59 262
13430.68 258
13431.78 246
13432.87 282
13433.97 290
13435.06 264
13436.16 234
13437.25 274
13438.35 277
13439.44 261
13440.54 231
13441.63 273
13442.73 279
13443.83 296
13444.92 292
13446.02 284
13447.11 290
13448.21 286
13449.30 264
13450.40 273
13451.49 271
13452.59 291
13453.69 295
13454.78 301
13455.88 303
13456.97 320
13458.07 308
13459.17 302
13460.26 311
13461.36 327
13462.45 330
13463.55 312
13464.65 313
13465.74 305
13466.84 310
13467.94 320
13469.03 322
13470.13 354
13471.23 339
13472.32 349
13473.42 324
13474.52 318
13475.61 313
13476.71 326
13477.81 307
13478.90 312
13480.00 320
13481.10 284
13482.19 314
13483.29 329
13484.39 346
13485.48 315
13486.58 332
13487.68 333
13488.78 341
13489.87 339
13490.97 348
13492.07 355
13493.17 390
13494.26 398
13495.36 454
13496.46 421
13497.56 442
13498.65 437
13499.75 454
13500.85 444
13501.95 486
13503.04 473
13504.14 484
13505.24 477
13506.34 481
13507.44 489
13508.53 418
13509.63 414
13510.73 375
13511.83 380
13512.93 382
13514.03 295
13515.12 306
13516.22 295
13517.32 317
13518.42 294
13519.52 296
13520.62 300
13521.71 270
13522.81 281
13523.91 261
13525.01 296
13526.11 263
13527.21 260
13528.31 282
13529.41 297
13530.51 255
13531.60 254
13532.70 241
13533.80 273
13534.90 249
13536.00 269
13537.10 227
13538.20 239
13539.30 233
13540.40 279
13541.50 251
13542.60 234
13543.70 256
13544.80 257
13545.90 256
13547.00 222
13548.09 237
13549.19 301
13550.29 231
13551.39 232
13552.49 252
13553.59 226
13554.69 236
13555.79 245
13556.89 229
13557.99 229
13559.09 234
13560.19 220
13561.29 221
13562.39 220
13563.50 250
13564.60 228
13565.70 245
13566.80 234
13567.90 219
13569.00 236
13570.10 266
13571.20 238
13572.30 261
13573.40 210
13574.50 182
13575.60 251
13576.70 261
13577.80 242
13578.90 212
13580.01 237
13581.11 240
13582.21 185
13583.31 239
13584.41 263
13585.51 255
13586.61 212
13587.71 232
13588.81 229
13589.92 221
13591.02 234
13592.12 222
13593.22 225
13594.32 222
13595.42 234
13596.53 230
13597.63 222
13598.73 249
13599.83 236
13600.93 256
13602.03 230
13603.14 215
13604.24 212
13605.34 239
13606.44 225
13607.54 205
13608.65 205
13609.75 212
13610.85 233
13611.95 250
13613.06 242
13614.16 255
13615.26 263
13616.36 274
13617.47 254
13618.57 247
13619.67 258
13620.77 275
13621.88 258
13622.98 227
13624.08 245
13625.18 275
13626.29 270
13627.39 263
13628.49 267
13629.60 257
13630.70 284
13631.80 255
13632.91 267
13634.01 281
13635.11 280
13636.21 262
13637.32 235
13638.42 241
13639.53 254
13640.63 247
13641.73 278
13642.84 286
13643.94 246
13645.04 252
13646.15 216
13647.25 221
13648.35 229
13649.46 236
13650.56 245
13651.67 236
13652.77 229
13653.87 241
13654.98 187
13656.08 229
13657.19 229
13658.29 220
13659.39 231
13660.50 218
13661.60 218
13662.71 210
13663.81 218
13664.92 231
13666.02 252
13667.12 210
13668.23 212
13669.33 222
13670.44 248
13671.54 239
13672.65 216
13673.75 200
13674.86 242
13675.96 245
13677.07 223
13678.17 219
13679.28 218
13680.38 257
13681.49 244
13682.59 227
13683.70 219
13684.80 212
13685.91 220
13687.01 224
13688.12 210
13689.22 225
13690.33 239
13691.44 260
13692.54 240
13693.65 262
13694.75 213
13695.86 216
13696.96 233
13698.07 253
13699.18 267
13700.28 269
13701.39 223
13702.49 280
13703.60 263
13704.71 198
13705.81 240
13706.92 260
13708.02 270
13709.13 259
13710.24 251
13711.34 253
13712.45 254
13713.56 238
13714.66 204
13715.77 230
13716.87 286
13717.98 275
13719.09 264
13720.19 268
13721.30 308
13722.41 286
13723.51 295
13724.62 315
13725.73 304
13726.84 309
13727.94 315
13729.05 331
13730.16 304
13731.26 297
13732.37 320
13733.48 359
13734.59 352
13735.69 329
13736.80 391
13737.91 333
13739.01 313
13740.12 349
13741.23 353
13742.34 308
13743.45 350
13744.55 351
13745.66 376
13746.77 345
13747.88 333
13748.98 382
13750.09 426
13751.20 400
13752.31 399
13753.42 394
13754.52 390
13755.63 391
13756.74 413
13757.85 449
13758.96 439
13760.06 486
13761.17 512
13762.28 521
13763.39 526
13764.50 527
13765.61 587
13766.72 642
13767.82 640
13768.93 739
13770.04 784
13771.15 831
13772.26 832
13773.37 788
13774.48 819
13775.59 784
13776.69 783
13777.80 698
13778.91 713
13780.02 638
13781.13 530
13782.24 538
13783.35 506
13784.46 468
13785.57 456
13786.68 424
13787.79 356
13788.90 378
13790.01 346
13791.12 354
13792.22 357
13793.33 319
13794.44 325
13795.55 360
13796.66 392
13797.77 347
13798.88 329
13799.99 319
13801.10 308
13802.21 329
13803.32 339
13804.43 322
13805.54 312
13806.65 306
13807.76 326
13808.87 301
13809.98 326
13811.09 306
13812.20 318
13813.32 282
13814.43 299
13815.54 303
13816.65 267
13817.76 323
13818.87 318
13819.98 310
13821.09 275
13822.20 270
13823.31 258
13824.42 251
13825.53 289
13826.64 266
13827.76 267
13828.87 260
13829.98 265
13831.09 254
13832.20 274
13833.31 246
13834.42 255
13835.53 270
13836.65 272
13837.76 264
13838.87 245
13839.98 273
13841.09 283
13842.20 246
13843.31 251
13844.43 260
13845.54 295
13846.65 300
13847.76 325
13848.87 275
13849.99 286
13851.10 269
13852.21 278
13853.32 246
13854.43 256
13855.55 326
13856.66 305
13857.77 319
13858.88 296
13859.99 289
13861.11 302
13862.22 293
13863.33 309
13864.44 307
13865.56 317
13866.67 316
13867.78 305
13868.89 301
13870.01 298
13871.12 283
13872.23 308
13873.35 299
13874.46 274
13875.57 291
13876.68 323
13877.80 279
13878.91 285
13880.02 318
13881.14 326
13882.25 331
13883.36 332
13884.48 306
13885.59 331
13886.70 323
13887.82 341
13888.93 362
13890.04 327
13891.16 327
13892.27 385
13893.39 426
13894.50 425
13895.61 432
13896.73 383
13897.84 408
13898.95 352
13900.07 369
13901.18 345
13902.30 318
13903.41 335
13904.52 296
13905.64 331
13906.75 306
13907.87 311
13908.98 296
13910.10 260
13911.21 238
13912.32 253
13913.44 260
13914.55 273
13915.67 276
13916.78 252
13917.90 264
13919.01 249
13920.13 271
13921.24 250
13922.36 231
13923.47 276
13924.59 268
13925.70 250
13926.82 198
13927.93 217
13929.05 237
13930.16 270
13931.28 269
13932.39 271
13933.51 258
13934.62 245
13935.74 268
13936.85 291
13937.97 259
13939.08 279
13940.20 281
13941.32 254
13942.43 220
13943.55 225
13944.66 221
13945.78 266
13946.89 233
13948.01 234
13949.13 256
13950.24 247
13951.36 261
13952.47 257
13953.59 233
13954.71 262
13955.82 235
13956.94 231
13958.05 240
13959.17 221
13960.29 243
13961.40 253
13962.52 265
13963.64 234
13964.75 217
13965.87 222
13966.99 230
13968.10 249
13969.22 228
13970.34 236
13971.45 225
13972.57 229
13973.69 220
13974.80 192
13975.92 216
13977.04 224
13978.16 223
13979.27 221
13980.39 217
13981.51 221
13982.62 232
13983.74 224
13984.86 243
13985.98 265
13987.09 208
13988.21 188
13989.33 242
13990.45 227
13991.56 239
13992.68 266
13993.80 231
13994.92 231
13996.03 245
13997.15 243
13998.27 259
13999.39 264
14000.51 254
14001.62 227
14002.74 212
14003.86 239
14004.98 212
14006.10 222
14007.21 259
14008.33 241
14009.45 204
14010.57 232
14011.69 249
14012.81 253
14013.93 228
14015.04 215
14016.16 204
14017.28 229
14018.40 216
14019.52 211
14020.64 198
14021.76 225
14022.87 223
14023.99 245
14025.11 216
14026.23 230
14027.35 218
14028.47 227
14029.59 214
14030.71 211
14031.83 261
14032.95 248
14034.07 235
14035.19 209
14036.30 222
14037.42 246
14038.54 225
14039.66 234
14040.78 241
14041.90 249
14043.02 248
14044.14 248
14045.26 257
14046.38 258
14047.50 260
14048.62 257
14049.74 237
14050.86 252
14051.98 250
14053.10 289
14054.22 257
14055.34 207
14056.46 232
14057.58 252
14058.70 260
14059.82 281
14060.94 261
14062.06 282
14063.18 250
14064.30 255
14065.43 286
14066.55 256
14067.67 275
14068.79 281
14069.91 283
14071.03 277
14072.15 320
14073.27 293
14074.39 306
14075.51 325
14076.63 335
14077.75 331
14078.88 318
14080.00 361
14081.12 304
14082.24 341
14083.36 373
14084.48 325
14085.60 346
14086.72 379
14087.85 413
14088.97 463
14090.09 384
14091.21 414
14092.33 370
14093.45 432
14094.58 446
14095.70 429
14096.82 492
14097.94 470
14099.06 538
14100.19 490
14101.31 460
14102.43 404
14103.55 413
14104.67 401
14105.80 332
14106.92 328
14108.04 341
14109.16 313
14110.28 307
14111.41 255
14112.53 268
14113.65 284
14114.77 299
14115.90 286
14117.02 254
14118.14 265
14119.27 255
14120.39 259
14121.51 252
14122.63 250
14123.76 252
14124.88 274
14126.00 249
14127.13 277
14128.25 257
14129.37 244
14130.50 243
14131.62 249
14132.74 218
14133.86 214
14134.99 236
14136.11 254
14137.24 266
14138.36 244
14139.48 304
14140.61 229
14141.73 235
14142.85 230
14143.98 245
14145.10 253
14146.22 230
14147.35 238
14148.47 201
14149.60 228
14150.72 241
14151.84 242
14152.97 229
14154.09 244
14155.22 240
14156.34 208
14157.46 213
14158.59 242
14159.71 206
14160.84 192
14161.96 197
14163.09 219
14164.21 199
14165.34 214
14166.46 241
14167.58 222
14168.71 218
14169.83 192
14170.96 217
14172.08 209
14173.21 211
14174.33 180
14175.46 196
14176.58 203
14177.71 245
14178.83 203
14179.96 209
14181.08 214
14182.21 199
14183.33 213
14184.46 224
14185.59 230
14186.71 250
14187.84 230
14188.96 204
14190.09 217
14191.21 209
14192.34 221
14193.46 175
14194.59 190
14195.72 198
14196.84 235
14197.97 186
14199.09 159
14200.22 181
14201.35 205
14202.47 222
14203.60 199
14204.72 193
14205.85 193
14206.98 199
14208.10 198
14209.23 199
14210.35 160
14211.48 204
14212.61 192
14213.73 172
14214.86 179
14215.99 184
14217.11 185
14218.24 185
14219.37 168
14220.49 179
14221.62 198
14222.75 183
14223.87 190
14225.00 174
14226.13 169
14227.26 154
14228.38 187
14229.51 177
14230.64 177
14231.76 167
14232.89 191
14234.02 165
14235.15 177
14236.27 185
14237.40 208
14238.53 169
14239.66 158
14240.78 174
14241.91 169
14243.04 189
14244.17 147
14245.29 174
14246.42 163
14247.55 184
14248.68 197
14249.81 185
14250.93 185
14252.06 192
14253.19 171
14254.32 175
14255.45 164
14256.57 152
14257.70 154
14258.83 165
14259.96 164
14261.09 165
14262.22 157
14263.34 141
14264.47 178
14265.60 160
14266.73 153
14267.86 151
14268.99 173
14270.12 182
14271.24 193
14272.37 160
14273.50 172
14274.63 180
14275.76 166
14276.89 144
14278.02 155
14279.15 163
14280.28 160
14281.41 166
14282.54 158
14283.66 168
14284.79 141
14285.92 170
14287.05 154
14288.18 187
14289.31 171
14290.44 160
14291.57 173
14292.70 154
14293.83 150
14294.96 136
14296.09 167
14297.22 168
14298.35 191
14299.48 160
14300.61 150
14301.74 142
14302.87 137
14304.00 154
14305.13 166
14306.26 146
14307.39 164
14308.52 136
14309.65 155
14310.78 150
14311.91 133
14313.04 142
14314.17 153
14315.30 160
14316.43 146
14317.56 170
14318.69 154
14319.82 171
14320.96 152
14322.09 165
14323.22 152
14324.35 136
14325.48 124
14326.61 144
14327.74 157
14328.87 147
14330.00 152
14331.13 148
14332.27 164
14333.40 142
14334.53 151
14335.66 134
14336.79 168
14337.92 146
14339.05 149
14340.18 139
14341.32 162
14342.45 166
14343.58 136
14344.71 143
14345.84 165
14346.98 143
14348.11 140
14349.24 143
14350.37 177
14351.50 171
14352.63 164
14353.77 170
14354.90 156
14356.03 140
14357.16 140
14358.30 168
14359.43 152
14360.56 154
14361.69 134
14362.82 151
14363.96 142
14365.09 148
14366.22 159
14367.35 155
14368.49 143
14369.62 143
14370.75 172
14371.89 141
14373.02 156
14374.15 154
14375.28 161
14376.42 147
14377.55 133
14378.68 138
14379.82 134
14380.95 152
14382.08 135
14383.22 155
14384.35 169
14385.48 173
14386.62 140
14387.75 143
14388.88 147
14390.02 154
14391.15 137
14392.28 153
14393.42 144
14394.55 161
14395.68 141
14396.82 164
14397.95 153
14399.09 151
14400.22 170
14401.35 153
14402.49 144
14403.62 150
14404.76 163
14405.89 162
14407.02 173
14408.16 145
14409.29 183
14410.43 148
14411.56 172
14412.70 153
14413.83 170
14414.96 145
14416.10 149
14417.23 149
14418.37 169
14419.50 150
14420.64 173
14421.77 162
14422.91 145
14424.04 162
14425.18 177
14426.31 175
14427.45 146
14428.58 157
14429.72 166
14430.85 185
14431.99 179
14433.12 184
14434.26 181
14435.39 173
14436.53 159
14437.66 182
14438.80 197
14439.93 163
14441.07 151
14442.20 150
14443.34 149
14444.48 174
14445.61 151
14446.75 176
14447.88 170
14449.02 162
14450.15 155
14451.29 152
14452.43 171
14453.56 132
14454.70 155
14455.83 161
14456.97 142
14458.11 155
14459.24 185
14460.38 154
14461.52 176
14462.65 151
14463.79 140
14464.93 151
14466.06 158
14467.20 122
14468.33 129
14469.47 152
14470.61 162
14471.74 133
14472.88 171
14474.02 167
14475.16 167
14476.29 151
14477.43 163
14478.57 126
14479.70 167
14480.84 191
14481.98 212
14483.11 158
14484.25 146
14485.39 156
14486.53 175
14487.66 175
14488.80 153
14489.94 139
14491.08 161
14492.21 166
14493.35 160
14494.49 139
14495.63 152
14496.76 182
14497.90 159
14499.04 151
14500.18 134
14501.31 138
14502.45 148
14503.59 174
14504.73 152
14505.87 155
14507.01 131
14508.14 167
14509.28 164
14510.42 124
14511.56 163
14512.70 165
14513.83 181
14514.97 157
14516.11 159
14517.25 152
14518.39 168
14519.53 153
14520.67 184
14521.80 163
14522.94 159
14524.08 157
14525.22 144
14526.36 161
14527.50 183
14528.64 167
14529.78 142
14530.92 146
14532.05 129
14533.19 186
14534.33 123
14535.47 156
14536.61 138
14537.75 174
14538.89 143
14540.03 161
14541.17 161
14542.31 168
14543.45 141
14544.59 164
14545.73 167
14546.87 150
14548.01 152
14549.15 205
14550.29 160
14551.43 149
14552.57 171
14553.71 161
14554.85 196
14555.99 173
14557.13 167
14558.27 155
14559.41 170
14560.55 194
14561.69 164
14562.83 173
14563.97 153
14565.11 166
14566.25 160
14567.39 168
14568.53 143
14569.67 152
14570.81 157
14571.95 177
14573.09 140
14574.23 169
14575.37 177
14576.51 162
14577.66 151
14578.80 172
14579.94 172
14581.08 176
14582.22 162
14583.36 159
14584.50 184
14585.64 217
14586.78 190
14587.93 156
14589.07 194
14590.21 193
14591.35 226
14592.49 191
14593.63 204
14594.77 187
14595.92 188
14597.06 211
14598.20 202
14599.34 195
14600.48 202
14601.62 195
14602.77 182
14603.91 199
14605.05 205
14606.19 208
14607.33 191
14608.48 198
14609.62 185
14610.76 235
14611.90 215
14613.04 240
14614.19 206
14615.33 256
14616.47 256
14617.61 240
14618.76 238
14619.90 224
14621.04 224
14622.18 233
14623.33 254
14624.47 233
14625.61 242
14626.76 260
14627.90 314
14629.04 287
14630.18 298
14631.33 252
14632.47 347
14633.61 354
14634.76 293
14635.90 277
14637.04 299
14638.19 286
14639.33 288
14640.47 262
14641.62 240
14642.76 251
14643.90 245
14645.05 244
14646.19 202
14647.33 220
14648.48 205
14649.62 230
14650.76 186
14651.91 194
14653.05 171
14654.20 191
14655.34 198
14656.48 184
14657.63 168
14658.77 193
14659.92 215
14661.06 185
14662.20 170
14663.35 157
14664.49 182
14665.64 180
14666.78 192
14667.93 157
14669.07 175
14670.22 174
14671.36 142
14672.50 131
14673.65 141
14674.79 173
14675.94 183
14677.08 179
14678.23 168
14679.37 170
14680.52 155
14681.66 182
14682.81 160
14683.95 173
14685.10 145
14686.24 170
14687.39 141
14688.53 157
14689.68 139
14690.82 146
14691.97 139
14693.12 141
14694.26 163
14695.41 140
14696.55 137
14697.70 140
14698.84 155
14699.99 118
14701.13 128
14702.28 114
14703.43 173
14704.57 155
14705.72 127
14706.86 134
14708.01 120
14709.16 111
14710.30 142
14711.45 138
14712.59 129
14713.74 153
14714.89 155
14716.03 163
14717.18 136
14718.33 145
14719.47 148
14720.62 141
14721.77 139
14722.91 142
14724.06 110
14725.21 145
14726.35 144
14727.50 125
14728.65 129
14729.79 107
14730.94 151
14732.09 154
14733.23 143
14734.38 124
14735.53 139
14736.67 154
14737.82 138
14738.97 143
14740.12 129
14741.26 143
14742.41 134
14743.56 138
14744.71 112
14745.85 121
14747.00 137
14748.15 132
14749.30 145
14750.44 140
14751.59 126
14752.74 121
14753.89 123
14755.03 142
14756.18 131
14757.33 127
14758.48 118
14759.63 141
14760.77 138
14761.92 130
14763.07 148
14764.22 155
14765.37 130
14766.52 114
14767.66 148
14768.81 129
14769.96 143
14771.11 140
14772.26 154
14773.41 97
14774.55 111
14775.70 108
14776.85 154
14778.00 150
14779.15 123
14780.30 117
14781.45 117
14782.60 129
14783.74 111
14784.89 122
14786.04 119
14787.19 142
14788.34 120
14789.49 154
14790.64 125
14791.79 117
14792.94 113
14794.09 136
14795.24 98
14796.39 121
14797.54 105
14798.69 100
14799.83 92
14800.98 108
14802.13 109
14803.28 131
14804.43 117
14805.58 95
14806.73 92
14807.88 112
14809.03 115
14810.18 108
14811.33 115
14812.48 106
14813.63 117
14814.78 116
14815.93 137
14817.08 87
14818.23 111
14819.38 118
14820.53 92
14821.69 92
14822.84 108
14823.99 130
14825.14 113
14826.29 83
14827.44 100
14828.59 128
14829.74 103
14830.89 133
14832.04 86
14833.19 90
14834.34 94
14835.49 108
14836.65 97
14837.80 82
14838.95 106
14840.10 106
14841.25 99
14842.40 92
14843.55 105
14844.70 90
14845.85 126
14847.01 103
14848.16 106
14849.31 98
14850.46 101
14851.61 102
14852.76 106
14853.92 103
14855.07 87
14856.22 102
14857.37 96
14858.52 112
14859.67 108
14860.83 120
14861.98 96
14863.13 104
14864.28 106
14865.44 101
14866.59 114
14867.74 132
14868.89 118
14870.04 126
14871.20 109
14872.35 113
14873.50 125
14874.65 93
14875.81 107
14876.96 93
14878.11 116
14879.26 84
14880.42 108
14881.57 104
14882.72 135
14883.88 115
14885.03 103
14886.18 120
14887.33 129
14888.49 130
14889.64 98
14890.79 119
14891.95 116
14893.10 105
14894.25 118
14895.41 137
14896.56 98
14897.71 130
14898.87 99
14900.02 105
14901.17 114
14902.33 140
14903.48 111
14904.63 120
14905.79 103
14906.94 132
14908.10 111
14909.25 115
14910.40 118
14911.56 110
14912.71 120
14913.87 114
14915.02 126
14916.17 118
14917.33 125
14918.48 109
14919.64 147
14920.79 106
14921.94 143
14923.10 125
14924.25 134
14925.41 128
14926.56 115
14927.72 116
14928.87 119
14930.03 130
14931.18 107
14932.34 109
14933.49 118
14934.65 123
14935.80 143
14936.96 131
14938.11 111
14939.27 152
14940.42 146
14941.58 144
14942.73 123
14943.89 135
14945.04 121
14946.20 116
14947.35 129
14948.51 139
14949.66 143
14950.82 111
14951.97 136
14953.13 112
14954.28 141
14955.44 116
14956.60 137
14957.75 131
14958.91 151
14960.06 127
14961.22 152
14962.37 161
14963.53 182
14964.69 148
14965.84 143
14967.00 159
14968.16 131
14969.31 144
14970.47 152
14971.62 130
14972.78 134
14973.94 150
14975.09 143
14976.25 118
14977.41 120
14978.56 139
14979.72 160
14980.88 135
14982.03 129
14983.19 113
14984.35 131
14985.50 133
14986.66 153
14987.82 103
14988.97 109
14990.13 105
14991.29 141
14992.44 117
14993.60 117
14994.76 96
14995.92 128
14997.07 106
14998.23 123
14999.39 81
15000.55 95
15001.70 121
15002.86 84
15004.02 108
15005.18 95
15006.33 109
15007.49 117
15008.65 100
15009.81 94
15010.96 112
15012.12 118
15013.28 106
15014.44 113
15015.60 122
15016.75 119
15017.91 126
15019.07 107
15020.23 109
15021.39 111
15022.54 101
15023.70 104
15024.86 114
15026.02 124
15027.18 121
15028.34 109
15029.49 122
15030.65 96
15031.81 126
15032.97 110
15034.13 115
15035.29 95
15036.45 96
15037.61 110
15038.76 122
15039.92 87
15041.08 116
15042.24 104
15043.40 123
15044.56 104
15045.72 125
15046.88 117
15048.04 97
15049.20 84
15050.36 110
15051.51 108
15052.67 92
15053.83 117
15054.99 92
15056.15 114
15057.31 104
15058.47 102
15059.63 86
15060.79 106
15061.95 90
15063.11 99
15064.27 109
15065.43 116
15066.59 115
15067.75 120
15068.91 98
15070.07 98
15071.23 95
15072.39 98
15073.55 106
15074.71 95
15075.87 115
15077.03 80
15078.19 106
15079.35 103
15080.51 101
15081.67 104
15082.83 108
15083.99 96
15085.16 118
15086.32 120
15087.48 112
15088.64 99
15089.80 106
15090.96 134
15092.12 94
15093.28 101
15094.44 110
15095.60 97
15096.76 100
15097.93 100
15099.09 99
15100.25 116
15101.41 115
15102.57 108
15103.73 121
15104.89 103
15106.05 89
15107.22 106
15108.38 101
15109.54 85
15110.70 86
15111.86 76
15113.02 107
15114.19 105
15115.35 92
15116.51 87
15117.67 143
15118.83 110
15120.00 109
15121.16 113
15122.32 115
15123.48 115
15124.64 105
15125.81 110
15126.97 96
15128.13 127
15129.29 120
15130.46 92
15131.62 96
15132.78 88
15133.94 89
15135.11 112
15136.27 106
15137.43 98
15138.59 99
15139.76 100
15140.92 106
15142.08 110
15143.25 107
15144.41 107
15145.57 132
15146.73 106
15147.90 98
15149.06 97
15150.22 103
15151.39 121
15152.55 102
15153.71 103
15154.88 100
15156.04 100
15157.20 105
15158.37 99
15159.53 112
15160.69 86
15161.86 88
15163.02 107
15164.19 108
15165.35 98
15166.51 90
15167.68 101
15168.84 106
15170.00 101
15171.17 94
15172.33 115
15173.50 122
15174.66 97
15175.83 113
15176.99 106
15178.15 115
15179.32 118
15180.48 98
15181.65 70
15182.81 113
15183.98 127
15185.14 121
15186.30 110
15187.47 136
15188.63 120
15189.80 132
15190.96 146
15192.13 116
15193.29 133
15194.46 148
15195.62 139
15196.79 129
15197.95 123
15199.12 108
15200.28 133
15201.45 140
15202.61 143
15203.78 132
15204.94 123
15206.11 133
15207.27 120
15208.44 128
15209.61 141
15210.77 138
15211.94 145
15213.10 134
15214.27 127
15215.43 138
15216.60 139
15217.76 152
15218.93 139
15220.10 150
15221.26 129
15222.43 162
15223.59 173
15224.76 153
15225.93 166
15227.09 191
15228.26 184
15229.42 152
15230.59 192
15231.76 179
15232.92 184
15234.09 205
15235.26 185
15236.42 200
15237.59 223
15238.76 181
15239.92 183
15241.09 176
15242.26 148
15243.42 144
15244.59 153
15245.76 137
15246.92 132
15248.09 151
15249.26 142
15250.42 138
15251.59 107
15252.76 118
15253.93 123
15255.09 114
15256.26 116
15257.43 130
15258.60 126
15259.76 117
15260.93 138
15262.10 130
15263.26 130
15264.43 130
15265.60 123
15266.77 140
15267.94 122
15269.10 104
15270.27 109
15271.44 105
15272.61 146
15273.77 132
15274.94 108
15276.11 102
15277.28 107
15278.45 142
15279.62 109
15280.78 135
15281.95 102
15283.12 102
15284.29 111
15285.46 109
15286.62 106
15287.79 106
15288.96 126
15290.13 128
15291.30 106
15292.47 106
15293.64 119
15294.81 114
15295.97 120
15297.14 113
15298.31 107
15299.48 122
15300.65 112
15301.82 110
15302.99 135
15304.16 97
15305.33 119
15306.49 123
15307.66 122
15308.83 106
15310.00 112
15311.17 98
15312.34 110
15313.51 114
15314.68 114
15315.85 138
15317.02 109
15318.19 141
15319.36 92
15320.53 110
15321.70 100
15322.87 104
15324.04 122
15325.21 119
15326.38 115
15327.55 104
15328.72 111
15329.89 116
15331.06 131
15332.23 120
15333.40 120
15334.57 116
15335.74 139
15336.91 154
15338.08 129
15339.25 122
15340.42 125
15341.59 126
15342.76 139
15343.93 137
15345.10 127
15346.27 112
15347.44 134
15348.62 122
15349.79 99
15350.96 131
15352.13 148
15353.30 149
15354.47 139
15355.64 160
15356.81 130
15357.98 149
15359.15 144
15360.33 126
15361.50 138
15362.67 135
15363.84 143
15365.01 149
15366.18 117
15367.35 112
15368.53 144
15369.70 154
15370.87 138
15372.04 139
15373.21 156
15374.38 166
15375.56 178
15376.73 150
15377.90 143
15379.07 123
15380.24 148
15381.42 155
15382.59 151
15383.76 156
15384.93 157
15386.10 151
15387.28 165
15388.45 155
15389.62 154
15390.79 159
15391.97 172
15393.14 140
15394.31 146
15395.48 146
15396.66 181
15397.83 177
15399.00 127
15400.17 164
15401.35 138
15402.52 131
15403.69 146
15404.87 135
15406.04 147
15407.21 142
15408.39 134
15409.56 124
15410.73 117
15411.91 135
15413.08 132
15414.25 106
15415.42 113
15416.60 124
15417.77 143
15418.95 113
15420.12 103
15421.29 88
15422.47 81
15423.64 111
15424.81 123
15425.99 115
15427.16 107
15428.33 106
15429.51 99
15430.68 90
15431.86 100
15433.03 109
15434.20 102
15435.38 107
15436.55 88
15437.73 121
15438.90 122
15440.08 108
15441.25 111
15442.42 91
15443.60 109
15444.77 100
15445.95 124
15447.12 114
15448.30 117
15449.47 97
15450.65 95
15451.82 109
15453.00 118
15454.17 124
15455.35 126
15456.52 101
15457.70 96
15458.87 108
15460.05 105
15461.22 92
15462.40 100
15463.57 104
15464.75 107
15465.92 114
15467.10 134
15468.27 107
15469.45 122
15470.62 141
15471.80 91
15472.97 118
15474.15 108
15475.33 127
15476.50 133
15477.68 95
15478.85 92
15480.03 99
15481.20 133
15482.38 115
15483.56 130
15484.73 111
15485.91 110
15487.08 113
15488.26 105
15489.44 94
15490.61 120
15491.79 99
15492.97 118
15494.14 111
15495.32 129
15496.49 117
15497.67 95
15498.85 97
15500.02 94
15501.20 119
15502.38 107
15503.55 100
15504.73 100
15505.91 124
15507.08 95
15508.26 110
15509.44 123
15510.62 105
15511.79 137
15512.97 115
15514.15 111
15515.32 99
15516.50 121
15517.68 135
15518.86 116
15520.03 118
15521.21 97
15522.39 121
15523.57 129
15524.74 112
15525.92 130
15527.10 99
15528.28 118
15529.45 113
15530.63 119
15531.81 110
15532.99 125
15534.16 124
15535.34 125
15536.52 116
15537.70 102
15538.88 107
15540.06 105
15541.23 115
15542.41 96
15543.59 125
15544.77 120
15545.95 111
15547.12 126
15548.30 111
15549.48 110
15550.66 114
15551.84 138
15553.02 120
15554.20 105
15555.37 119
15556.55 117
15557.73 134
15558.91 137
15560.09 111
15561.27 97
15562.45 103
15563.63 120
15564.81 114
15565.98 109
15567.16 122
15568.34 133
15569.52 103
15570.70 112
15571.88 135
15573.06 120
15574.24 110
15575.42 127
15576.60 119
15577.78 127
15578.96 125
15580.14 114
15581.32 140
15582.50 125
15583.68 137
15584.86 145
15586.04 165
15587.22 173
15588.40 131
15589.58 148
15590.76 152
15591.94 150
15593.12 166
15594.30 168
15595.48 149
15596.66 160
15597.84 129
15599.02 128
15600.20 129
15601.38 129
15602.56 160
15603.74 148
15604.92 142
15606.10 132
15607.28 149
15608.46 153
15609.64 179
15610.82 172
15612.00 164
15613.19 179
15614.37 170
15615.55 153
15616.73 167
15617.91 148
15619.09 168
15620.27 196
15621.45 195
15622.63 204
15623.82 166
15625.00 177
15626.18 165
15627.36 162
15628.54 144
15629.72 183
15630.90 165
15632.09 187
15633.27 159
15634.45 191
15635.63 186
15636.81 175
15637.99 188
15639.18 172
15640.36 176
15641.54 196
15642.72 209
15643.90 163
15645.09 187
15646.27 232
15647.45 189
15648.63 172
15649.82 194
15651.00 246
15652.18 213
15653.36 200
15654.54 200
15655.73 216
15656.91 202
15658.09 210
15659.28 236
15660.46 210
15661.64 239
15662.82 243
15664.01 234
15665.19 218
15666.37 189
15667.55 218
15668.74 238
15669.92 209
15671.10 198
15672.29 238
15673.47 231
15674.65 212
15675.84 194
15677.02 170
15678.20 206
15679.39 223
15680.57 215
15681.75 214
15682.94 220
15684.12 202
15685.30 191
15686.49 211
15687.67 211
15688.86 186
15690.04 185
15691.22 204
15692.41 207
15693.59 197
15694.78 231
15695.96 213
15697.14 215
15698.33 227
15699.51 229
15700.70 216
15701.88 218
15703.06 222
15704.25 240
15705.43 227
15706.62 218
15707.80 232
15708.99 244
15710.17 265
15711.36 262
15712.54 244
15713.73 253
15714.91 266
15716.09 243
15717.28 258
15718.46 258
15719.65 293
15720.83 273
15722.02 248
15723.20 267
15724.39 240
15725.57 242
15726.76 253
15727.95 249
15729.13 235
15730.32 267
15731.50 278
15732.69 240
15733.87 249
15735.06 255
15736.24 239
15737.43 274
15738.61 259
15739.80 273
15740.99 267
15742.17 273
15743.36 287
15744.54 238
15745.73 259
15746.92 247
15748.10 270
15749.29 319
15750.47 277
15751.66 253
15752.85 295
15754.03 273
15755.22 276
15756.40 232
15757.59 289
15758.78 267
15759.96 262
15761.15 266
15762.34 264
15763.52 251
15764.71 245
15765.90 250
15767.08 241
15768.27 219
15769.46 201
15770.64 243
15771.83 247
15773.02 228
15774.20 206
15775.39 216
15776.58 222
15777.77 211
15778.95 184
15780.14 179
15781.33 165
15782.51 210
15783.70 202
15784.89 189
15786.08 204
15787.26 232
15788.45 224
15789.64 192
15790.83 207
15792.01 191
15793.20 189
15794.39 175
15795.58 178
15796.77 172
15797.95 163
15799.14 152
15800.33 187
15801.52 176
15802.71 158
15803.89 157
15805.08 153
15806.27 170
15807.46 146
15808.65 173
15809.84 170
15811.02 173
15812.21 151
15813.40 150
15814.59 134
15815.78 172
15816.97 125
15818.15 141
15819.34 159
15820.53 155
15821.72 128
15822.91 172
15824.10 181
15825.29 160
15826.48 165
15827.67 160
15828.85 174
15830.04 161
15831.23 159
15832.42 188
15833.61 161
15834.80 137
15835.99 171
15837.18 164
15838.37 179
15839.56 187
15840.75 162
15841.94 151
15843.13 166
15844.32 178
15845.51 177
15846.70 169
15847.89 161
15849.08 172
15850.27 157
15851.46 140
15852.65 156
15853.84 154
15855.03 188
15856.22 180
15857.41 168
15858.60 178
15859.79 144
15860.98 196
15862.17 197
15863.36 172
15864.55 162
15865.74 144
15866.93 177
15868.12 183
15869.31 165
15870.50 171
15871.69 158
15872.88 184
15874.07 151
15875.26 154
15876.45 193
15877.64 191
15878.84 150
15880.03 138
15881.22 171
15882.41 186
15883.60 173
15884.79 183
15885.98 163
15887.17 168
15888.36 217
15889.56 196
15890.75 219
15891.94 197
15893.13 194
15894.32 218
15895.51 193
15896.71 189
15897.90 203
15899.09 240
15900.28 235
15901.47 229
15902.66 212
15903.86 204
15905.05 240
15906.24 237
15907.43 204
15908.62 206
15909.82 219
15911.01 227
15912.20 228
15913.39 238
15914.58 236
15915.78 246
15916.97 259
15918.16 222
15919.35 212
15920.55 244
15921.74 230
15922.93 246
15924.12 235
15925.32 198
15926.51 239
15927.70 253
15928.90 257
15930.09 260
15931.28 228
15932.47 204
15933.67 239
15934.86 258
15936.05 230
15937.25 204
15938.44 240
15939.63 235
15940.83 229
15942.02 216
15943.21 200
15944.41 165
15945.60 190
15946.79 209
15947.99 177
15949.18 168
15950.37 169
15951.57 173
15952.76 165
15953.96 139
15955.15 135
15956.34 147
15957.54 146
15958.73 147
15959.92 116
15961.12 144
15962.31 141
15963.51 157
15964.70 130
15965.90 146
15967.09 129
15968.28 133
15969.48 159
15970.67 125
15971.87 145
15973.06 140
15974.26 141
15975.45 119
15976.65 136
15977.84 143
15979.03 167
15980.23 146
15981.42 129
15982.62 108
15983.81 147
15985.01 144
15986.20 148
15987.40 142
15988.59 131
15989.79 119
15990.98 143
15992.18 129
15993.37 133
15994.57 119
15995.77 141
15996.96 149
15998.16 126
15999.35 117
16000.55 114
16001.74 129
16002.94 111
16004.13 114
16005.33 111
16006.53 95
16007.72 131
16008.92 109
16010.11 124
16011.31 138
16012.51 122
16013.70 128
16014.90 129
16016.09 152
16017.29 121
16018.49 136
16019.68 113
16020.88 115
16022.07 140
16023.27 124
16024.47 129
16025.66 129
16026.86 126
16028.06 114
16029.25 122
16030.45 106
16031.65 104
16032.84 136
16034.04 110
16035.24 116
16036.43 114
16037.63 119
16038.83 122
16040.02 150
16041.22 117
16042.42 110
16043.62 113
16044.81 110
16046.01 125
16047.21 100
16048.40 110
16049.60 114
16050.80 114
16052.00 116
16053.19 96
16054.39 120
16055.59 98
16056.79 102
16057.99 104
16059.18 106
16060.38 96
16061.58 118
16062.78 111
16063.97 93
16065.17 122
16066.37 118
16067.57 108
16068.77 111
16069.96 108
16071.16 132
16072.36 105
16073.56 128
16074.76 114
16075.96 117
16077.15 107
16078.35 101
16079.55 102
16080.75 100
16081.95 99
16083.15 133
16084.35 97
16085.54 98
16086.74 96
16087.94 101
16089.14 128
16090.34 104
16091.54 92
16092.74 97
16093.94 106
16095.14 104
16096.33 97
16097.53 89
16098.73 103
16099.93 116
16101.13 115
16102.33 89
16103.53 75
16104.73 109
16105.93 104
16107.13 124
16108.33 99
16109.53 97
16110.73 108
16111.93 126
16113.13 94
16114.33 94
16115.53 80
16116.73 92
16117.93 100
16119.13 116
16120.33 101
16121.53 94
16122.73 129
16123.93 115
16125.13 101
16126.33 89
16127.53 78
16128.73 96
16129.93 101
16131.13 98
16132.33 99
16133.53 92
16134.73 103
16135.93 118
16137.13 109
16138.33 109
16139.53 121
16140.73 87
16141.93 84
16143.13 90
16144.34 78
16145.54 72
16146.74 83
16147.94 90
16149.14 78
16150.34 82
16151.54 82
16152.74 114
16153.94 85
16155.15 86
16156.35 93
16157.55 107
16158.75 101
16159.95 83
16161.15 91
16162.35 119
16163.56 76
16164.76 85
16165.96 78
16167.16 82
16168.36 106
16169.56 96
16170.77 89
16171.97 89
16173.17 88
16174.37 92
16175.57 86
16176.78 99
16177.98 83
16179.18 114
16180.38 97
16181.59 102
16182.79 111
16183.99 106
16185.19 77
16186.40 90
16187.60 73
16188.80 106
16190.00 109
16191.21 97
16192.41 81
16193.61 85
16194.81 91
16196.02 93
16197.22 106
16198.42 82
16199.63 84
16200.83 107
16202.03 114
16203.23 107
16204.44 83
16205.64 81
16206.84 95
16208.05 116
16209.25 106
16210.45 113
16211.66 117
16212.86 95
16214.06 98
16215.27 98
16216.47 89
16217.68 106
16218.88 119
16220.08 113
16221.29 100
16222.49 96
16223.69 123
16224.90 98
16226.10 99
16227.31 110
16228.51 108
16229.71 90
16230.92 107
16232.12 91
16233.33 102
16234.53 102
16235.74 108
16236.94 114
16238.14 92
16239.35 103
16240.55 96
16241.76 134
16242.96 115
16244.17 110
16245.37 120
16246.58 106
16247.78 109
16248.99 102
16250.19 88
16251.40 132
16252.60 106
16253.81 124
16255.01 118
16256.22 110
16257.42 123
16258.63 119
16259.83 135
16261.04 124
16262.24 102
16263.45 99
16264.65 118
16265.86 119
16267.06 105
16268.27 117
16269.47 117
16270.68 106
16271.89 119
16273.09 122
16274.30 106
16275.50 104
16276.71 118
16277.91 110
16279.12 120
16280.33 134
16281.53 130
16282.74 143
16283.94 127
16285.15 146
16286.36 113
16287.56 121
16288.77 123
16289.98 107
16291.18 132
16292.39 123
16293.59 106
16294.80 123
16296.01 133
16297.21 125
16298.42 126
16299.63 156
16300.83 141
16302.04 102
16303.25 152
16304.46 145
16305.66 140
16306.87 122
16308.08 132
16309.28 132
16310.49 151
16311.70 144
16312.90 142
16314.11 126
16315.32 127
16316.53 126
16317.73 118
16318.94 125
16320.15 101
16321.36 118
16322.56 124
16323.77 118
16324.98 105
16326.19 112
16327.39 127
16328.60 131
16329.81 110
16331.02 109
16332.23 86
16333.43 107
16334.64 113
16335.85 101
16337.06 94
16338.27 106
16339.47 104
16340.68 115
16341.89 92
16343.10 127
16344.31 103
16345.52 118
16346.72 112
16347.93 69
16349.14 118
16350.35 127
16351.56 103
16352.77 98
16353.98 110
16355.18 112
16356.39 92
16357.60 102
16358.81 93
16360.02 92
16361.23 120
16362.44 112
16363.65 106
16364.86 92
16366.07 78
16367.27 90
16368.48 116
16369.69 107
16370.90 94
16372.11 101
16373.32 88
16374.53 88
16375.74 89
16376.95 104
16378.16 108
16379.37 89
16380.58 105
16381.79 101
16383.00 88
16384.21 97
16385.42 123
16386.63 100
16387.84 101
16389.05 101
16390.26 88
16391.47 97
16392.68 102
16393.89 99
16395.10 100
16396.31 100
16397.52 111
16398.73 84
16399.94 92
16401.15 110
16402.36 107
16403.57 103
16404.78 72
16405.99 95
16407.20 108
16408.41 114
16409.62 108
16410.84 91
16412.05 107
16413.26 125
16414.47 99
16415.68 94
16416.89 86
16418.10 110
16419.31 96
16420.52 76
16421.73 72
16422.95 90
16424.16 81
16425.37 82
16426.58 99
16427.79 101
16429.00 74
16430.21 103
16431.43 110
16432.64 89
16433.85 89
16435.06 117
16436.27 100
16437.48 85
16438.70 85
16439.91 86
16441.12 97
16442.33 96
16443.54 81
16444.76 90
16445.97 87
16447.18 88
16448.39 107
16449.61 99
16450.82 94
16452.03 92
16453.24 92
16454.45 90
16455.67 93
16456.88 100
16458.09 86
16459.31 96
16460.52 90
16461.73 83
16462.94 96
16464.16 102
16465.37 92
16466.58 107
16467.79 98
16469.01 92
16470.22 105
16471.43 107
16472.65 68
16473.86 70
16475.07 74
16476.29 96
16477.50 97
16478.71 84
16479.93 77
16481.14 82
16482.35 119
16483.57 92
16484.78 93
16485.99 86
16487.21 73
16488.42 91
16489.64 91
16490.85 76
16492.06 101
16493.28 94
16494.49 109
16495.70 86
16496.92 95
16498.13 93
16499.35 81
16500.56 88
16501.77 85
16502.99 103
16504.20 100
16505.42 68
16506.63 95
16507.85 105
16509.06 94
16510.28 86
16511.49 101
16512.70 111
16513.92 104
16515.13 101
16516.35 97
16517.56 90
16518.78 104
16519.99 77
16521.21 78
16522.42 77
16523.64 68
16524.85 92
16526.07 79
16527.28 61
16528.50 80
16529.71 88
16530.93 102
16532.14 87
16533.36 84
16534.57 84
16535.79 112
16537.01 108
16538.22 79
16539.44 82
16540.65 90
16541.87 95
16543.08 88
16544.30 87
16545.52 88
16546.73 90
16547.95 99
16549.16 111
16550.38 89
16551.60 89
16552.81 102
16554.03 93
16555.24 103
16556.46 105
16557.68 107
16558.89 111
16560.11 116
16561.32 91
16562.54 99
16563.76 103
16564.97 102
16566.19 91
16567.41 90
16568.62 123
16569.84 135
16571.06 139
16572.27 108
16573.49 88
16574.71 131
16575.93 128
16577.14 147
16578.36 105
16579.58 111
16580.79 126
16582.01 118
16583.23 113
16584.44 107
16585.66 118
16586.88 114
16588.10 127
16589.31 112
16590.53 138
16591.75 123
16592.97 144
16594.18 117
16595.40 106
16596.62 103
16597.84 119
16599.06 106
16600.27 129
16601.49 115
16602.71 105
16603.93 105
16605.14 100
16606.36 102
16607.58 97
16608.80 117
16610.02 76
16611.24 84
16612.45 81
16613.67 88
16614.89 92
16616.11 109
16617.33 100
16618.55 97
16619.76 88
16620.98 95
16622.20 93
16623.42 98
16624.64 99
16625.86 72
16627.08 82
16628.30 85
16629.51 95
16630.73 83
16631.95 75
16633.17 89
16634.39 89
16635.61 100
16636.83 75
16638.05 89
16639.27 84
16640.49 87
16641.71 113
16642.92 113
16644.14 100
16645.36 93
16646.58 85
16647.80 80
16649.02 82
16650.24 95
16651.46 102
16652.68 92
16653.90 87
16655.12 90
16656.34 90
16657.56 99
16658.78 81
16660.00 62
16661.22 67
16662.44 83
16663.66 91
16664.88 86
16666.10 77
16667.32 89
16668.54 101
16669.76 95
16670.98 82
16672.20 82
16673.42 76
16674.64 86
16675.87 73
16677.09 92
16678.31 87
16679.53 89
16680.75 83
16681.97 87
16683.19 91
16684.41 81
16685.63 95
16686.85 93
16688.07 102
16689.30 91
16690.52 101
16691.74 103
16692.96 79
16694.18 65
16695.40 70
16696.62 82
16697.84 93
16699.07 109
16700.29 91
16701.51 90
16702.73 89
16703.95 106
16705.17 93
16706.40 89
16707.62 101
16708.84 94
16710.06 89
16711.28 71
16712.50 69
16713.73 88
16714.95 78
16716.17 58
16717.39 64
16718.61 84
16719.84 89
16721.06 87
16722.28 76
16723.50 78
16724.73 95
16725.95 77
16727.17 78
16728.39 97
16729.62 74
16730.84 83
16732.06 83
16733.28 65
16734.51 75
16735.73 79
16736.95 76
16738.18 84
16739.40 87
16740.62 72
16741.84 76
16743.07 72
16744.29 82
16745.51 63
16746.74 81
16747.96 72
16749.18 101
16750.41 79
16751.63 67
16752.85 69
16754.08 89
16755.30 85
16756.52 86
16757.75 86
16758.97 76
16760.20 72
16761.42 101
16762.64 94
16763.87 85
16765.09 77
16766.31 74
16767.54 77
16768.76 95
16769.99 63
16771.21 73
16772.43 100
16773.66 78
16774.88 79
16776.11 72
16777.33 63
16778.56 68
16779.78 95
16781.01 85
16782.23 72
16783.45 77
16784.68 77
16785.90 77
16787.13 83
16788.35 83
16789.58 74
16790.80 70
16792.03 72
16793.25 73
16794.48 76
16795.70 87
16796.93 96
16798.15 83
16799.38 87
16800.60 89
16801.83 69
16803.05 87
16804.28 82
16805.50 95
16806.73 101
16807.95 98
16809.18 104
16810.41 81
16811.63 89
16812.86 90
16814.08 73
16815.31 70
16816.53 121
16817.76 98
16818.99 60
16820.21 67
16821.44 87
16822.66 87
16823.89 96
16825.12 88
16826.34 88
16827.57 87
16828.79 86
16830.02 98
16831.25 81
16832.47 73
16833.70 93
16834.93 107
16836.15 88
16837.38 89
16838.61 94
16839.83 106
16841.06 97
16842.29 82
16843.51 94
16844.74 118
16845.97 112
16847.19 101
16848.42 92
16849.65 139
16850.87 120
16852.10 98
16853.33 113
16854.56 92
16855.78 116
16857.01 106
16858.24 90
16859.46 102
16860.69 130
16861.92 109
16863.15 105
16864.37 130
16865.60 108
16866.83 114
16868.06 129
16869.28 132
16870.51 136
16871.74 119
16872.97 150
16874.20 157
16875.42 133
16876.65 123
16877.88 154
16879.11 168
16880.34 175
16881.56 167
16882.79 159
16884.02 168
16885.25 171
16886.48 164
16887.71 157
16888.93 139
16890.16 141
16891.39 150
16892.62 169
16893.85 132
16895.08 137
16896.31 143
16897.53 148
16898.76 132
16899.99 129
16901.22 131
16902.45 107
16903.68 150
16904.91 136
16906.14 134
16907.37 116
16908.59 122
16909.82 114
16911.05 124
16912.28 97
16913.51 116
16914.74 128
16915.97 118
16917.20 118
16918.43 97
16919.66 112
16920.89 115
16922.12 136
16923.35 129
16924.58 114
16925.81 107
16927.04 86
16928.27 111
16929.50 98
16930.73 98
16931.96 99
16933.19 102
16934.42 110
16935.65 84
16936.88 105
16938.11 103
16939.34 91
16940.57 82
16941.80 97
16943.03 104
16944.26 117
16945.49 93
16946.72 88
16947.95 106
16949.18 104
16950.41 121
16951.64 94
16952.87 96
16954.10 90
16955.33 83
16956.57 90
16957.80 95
16959.03 98
16960.26 95
16961.49 98
16962.72 106
16963.95 106
16965.18 97
16966.41 111
16967.65 106
16968.88 91
16970.11 91
16971.34 104
16972.57 86
16973.80 88
16975.03 87
16976.27 99
16977.50 125
16978.73 111
16979.96 93
16981.19 95
16982.42 109
16983.66 123
16984.89 102
16986.12 77
16987.35 107
16988.58 114
16989.82 98
16991.05 88
16992.28 90
16993.51 81
16994.75 91
16995.98 98
16997.21 88
16998.44 92
16999.67 104
17000.91 114
17002.14 107
17003.37 99
17004.61 104
17005.84 89
17007.07 92
17008.30 90
17009.54 115
17010.77 82
17012.00 93
17013.23 84
17014.47 84
17015.70 101
17016.93 98
17018.17 77
17019.40 85
17020.63 90
17021.87 102
17023.10 106
17024.33 94
17025.57 84
17026.80 95
17028.03 87
17029.27 90
17030.50 83
17031.73 79
17032.97 88
17034.20 108
17035.44 89
17036.67 96
17037.90 75
17039.14 91
17040.37 86
17041.60 78
17042.84 95
17044.07 76
17045.31 102
17046.54 68
17047.78 87
17049.01 74
17050.24 87
17051.48 87
17052.71 86
17053.95 74
17055.18 83
17056.42 79
17057.65 61
17058.89 75
17060.12 55
17061.35 88
17062.59 83
17063.82 103
17065.06 89
17066.29 70
17067.53 76
17068.76 89
17070.00 86
17071.23 82
17072.47 80
17073.70 63
17074.94 62
17076.17 84
17077.41 93
17078.65 75
17079.88 69
17081.12 74
17082.35 75
17083.59 68
17084.82 73
17086.06 81
17087.29 90
17088.53 71
17089.77 79
17091.00 71
17092.24 59
17093.47 61
17094.71 76
17095.94 64
17097.18 79
17098.42 62
17099.65 72
17100.89 95
17102.12 59
17103.36 66
17104.60 74
17105.83 83
17107.07 83
17108.31 58
17109.54 68
17110.78 65
17112.02 66
17113.25 71
17114.49 53
17115.73 72
17116.96 71
17118.20 90
17119.44 90
17120.67 71
17121.91 81
17123.15 71
17124.38 71
17125.62 86
17126.86 70
17128.10 80
17129.33 81
17130.57 76
17131.81 71
17133.04 71
17134.28 74
17135.52 76
17136.76 85
17137.99 72
17139.23 61
17140.47 72
17141.71 58
17142.94 62
17144.18 60
17145.42 74
17146.66 79
17147.90 77
17149.13 78
17150.37 95
17151.61 65
17152.85 71
17154.08 74
17155.32 85
17156.56 81
17157.80 70
17159.04 66
17160.28 67
17161.51 76
17162.75 72
17163.99 86
17165.23 78
17166.47 65
17167.71 61
17168.95 66
17170.18 74
17171.42 68
17172.66 70
17173.90 81
17175.14 85
17176.38 64
17177.62 84
17178.86 81
17180.09 79
17181.33 63
17182.57 66
17183.81 65
17185.05 76
17186.29 85
17187.53 82
17188.77 81
17190.01 73
17191.25 71
17192.49 64
17193.73 75
17194.97 70
17196.21 80
17197.45 70
17198.69 66
17199.92 54
17201.16 87
17202.40 62
17203.64 68
17204.88 72
17206.12 82
17207.36 70
17208.60 60
17209.84 67
17211.08 68
17212.32 63
17213.56 58
17214.81 59
17216.05 53
17217.29 78
17218.53 62
17219.77 72
17221.01 75
17222.25 77
17223.49 65
17224.73 80
17225.97 70
17227.21 68
17228.45 65
17229.69 59
17230.93 66
17232.17 50
17233.41 76
17234.66 69
17235.90 64
17237.14 49
17238.38 64
17239.62 65
17240.86 67
17242.10 67
17243.34 64
17244.58 70
17245.83 64
17247.07 57
17248.31 62
17249.55 62
17250.79 66
17252.03 62
17253.28 58
17254.52 71
17255.76 70
17257.00 67
17258.24 60
17259.48 85
17260.73 61
17261.97 74
17263.21 56
17264.45 62
17265.69 61
17266.94 68
17268.18 66
17269.42 63
17270.66 58
17271.91 44
17273.15 89
17274.39 58
17275.63 65
17276.88 44
17278.12 53
17279.36 75
17280.60 77
17281.85 75
17283.09 59
17284.33 61
17285.57 70
17286.82 76
17288.06 72
17289.30 60
17290.55 48
17291.79 58
17293.03 57
17294.28 70
17295.52 62
17296.76 65
17298.01 54
17299.25 67
17300.49 73
17301.74 74
17302.98 73
17304.22 53
17305.47 65
17306.71 70
17307.95 67
17309.20 63
17310.44 66
17311.68 63
17312.93 87
17314.17 64
17315.42 68
17316.66 59
17317.90 77
17319.15 57
17320.39 47
17321.64 64
17322.88 86
17324.12 69
17325.37 64
17326.61 52
17327.86 69
17329.10 61
17330.35 60
17331.59 62
17332.83 49
17334.08 59
17335.32 77
17336.57 82
17337.81 54
17339.06 59
17340.30 58
17341.55 79
17342.79 69
17344.04 51
17345.28 69
17346.53 50
17347.77 44
17349.02 57
17350.26 75
17351.51 57
17352.75 62
17354.00 68
17355.24 52
17356.49 76
17357.73 56
17358.98 62
17360.23 74
17361.47 54
17362.72 65
17363.96 63
17365.21 65
17366.45 54
17367.70 50
17368.95 69
17370.19 60
17371.44 59
17372.68 64
17373.93 59
17375.18 54
17376.42 45
17377.67 66
17378.91 63
17380.16 55
17381.41 75
17382.65 85
17383.90 55
17385.15 44
17386.39 53
17387.64 55
17388.89 58
17390.13 64
17391.38 55
17392.63 57
17393.87 61
17395.12 71
17396.37 73
17397.61 57
17398.86 83
17400.11 55
17401.35 79
17402.60 64
17403.85 70
17405.09 55
17406.34 74
17407.59 67
17408.84 66
17410.08 70
17411.33 55
17412.58 68
17413.83 76
17415.07 64
17416.32 74
17417.57 53
17418.82 88
17420.06 76
17421.31 79
17422.56 50
17423.81 72
17425.05 90
17426.30 66
17427.55 77
17428.80 69
17430.05 62
17431.29 77
17432.54 69
17433.79 56
17435.04 67
17436.29 73
17437.54 71
17438.78 70
17440.03 58
17441.28 67
17442.53 69
17443.78 77
17445.03 71
17446.27 56
17447.52 65
17448.77 77
17450.02 58
17451.27 76
17452.52 71
17453.77 79
17455.02 76
17456.27 67
17457.51 74
17458.76 59
17460.01 69
17461.26 69
17462.51 66
17463.76 62
17465.01 66
17466.26 80
17467.51 64
17468.76 52
17470.01 70
17471.26 64
17472.51 62
17473.76 50
17475.01 87
17476.26 67
17477.50 65
17478.75 75
17480.00 76
17481.25 68
17482.50 83
17483.75 71
17485.00 62
17486.25 56
17487.50 68
17488.75 60
17490.00 72
17491.25 71
17492.51 65
17493.76 63
17495.01 88
17496.26 62
17497.51 66
17498.76 70
17500.01 67
17501.26 62
17502.51 72
17503.76 70
17505.01 73
17506.26 79
17507.51 55
17508.76 73
17510.01 50
17511.26 72
17512.52 68
17513.77 72
17515.02 59
17516.27 70
17517.52 74
17518.77 91
17520.02 86
17521.27 61
17522.53 69
17523.78 62
17525.03 58
17526.28 88
17527.53 69
17528.78 74
17530.03 85
17531.29 71
17532.54 72
17533.79 65
17535.04 61
17536.29 60
17537.55 68
17538.80 74
17540.05 64
17541.30 62
17542.55 62
17543.81 81
17545.06 77
17546.31 91
17547.56 72
17548.81 75
17550.07 76
17551.32 74
17552.57 67
17553.82 74
17555.08 64
17556.33 81
17557.58 64
17558.83 62
17560.09 70
17561.34 60
17562.59 56
17563.85 51
17565.10 61
17566.35 74
17567.60 88
17568.86 62
17570.11 66
17571.36 73
17572.62 72
17573.87 80
17575.12 74
17576.38 76
17577.63 89
17578.88 87
17580.14 76
17581.39 83
17582.64 65
17583.90 59
17585.15 58
17586.40 65
17587.66 74
17588.91 72
17590.17 71
17591.42 73
17592.67 71
17593.93 70
17595.18 62
17596.43 70
17597.69 87
17598.94 64
17600.20 69
17601.45 93
17602.71 87
17603.96 53
17605.21 70
17606.47 84
17607.72 60
17608.98 75
17610.23 76
17611.49 61
17612.74 75
17614.00 87
17615.25 73
17616.50 74
17617.76 81
17619.01 79
17620.27 91
17621.52 77
17622.78 70
17624.03 75
17625.29 90
17626.54 68
17627.80 82
17629.05 96
17630.31 83
17631.56 61
17632.82 55
17634.08 70
17635.33 80
17636.59 78
17637.84 68
17639.10 58
17640.35 66
17641.61 63
17642.86 64
17644.12 66
17645.38 84
17646.63 81
17647.89 80
17649.14 79
17650.40 53
17651.66 68
17652.91 83
17654.17 81
17655.42 74
17656.68 68
17657.94 78
17659.19 85
17660.45 82
17661.70 73
17662.96 52
17664.22 84
17665.47 73
17666.73 67
17667.99 55
17669.24 66
17670.50 62
17671.76 79
17673.01 61
17674.27 66
17675.53 76
17676.78 68
17678.04 55
17679.30 50
17680.56 53
17681.81 63
17683.07 72
17684.33 66
17685.58 77
17686.84 71
17688.10 69
17689.36 74
17690.61 75
17691.87 52
17693.13 51
17694.39 66
17695.64 65
17696.90 48
17698.16 53
17699.42 62
17700.67 62
17701.93 75
17703.19 50
17704.45 66
17705.70 73
17706.96 76
17708.22 68
17709.48 75
17710.74 70
17711.99 69
17713.25 69
17714.51 70
17715.77 80
17717.03 69
17718.29 70
17719.54 60
17720.80 78
17722.06 65
17723.32 96
17724.58 71
17725.84 67
17727.10 59
17728.35 75
17729.61 71
17730.87 65
17732.13 65
17733.39 65
17734.65 72
17735.91 62
17737.17 75
17738.43 51
17739.69 62
17740.94 71
17742.20 57
17743.46 67
17744.72 76
17745.98 78
17747.24 84
17748.50 68
17749.76 64
17751.02 76
17752.28 80
17753.54 69
17754.80 73
17756.06 78
17757.32 66
17758.58 90
17759.84 84
17761.10 91
17762.36 63
17763.62 86
17764.88 73
17766.14 77
17767.40 85
17768.66 69
17769.92 66
17771.18 85
17772.44 67
17773.70 48
17774.96 68
17776.22 66
17777.48 52
17778.74 74
17780.00 66
17781.26 58
17782.52 74
17783.78 68
17785.04 89
17786.30 65
17787.57 75
17788.83 86
17790.09 71
17791.35 66
17792.61 62
17793.87 78
17795.13 60
17796.39 59
17797.65 65
17798.91 67
17800.18 73
17801.44 92
17802.70 51
17803.96 69
17805.22 65
17806.48 70
17807.74 71
17809.01 73
17810.27 58
17811.53 76
17812.79 72
17814.05 53
17815.31 56
17816.58 60
17817.84 77
17819.10 53
17820.36 61
17821.62 44
17822.89 80
17824.15 73
17825.41 88
17826.67 53
17827.94 76
17829.20 73
17830.46 79
17831.72 64
17832.98 66
17834.25 61
17835.51 80
17836.77 66
17838.04 48
17839.30 62
17840.56 57
17841.82 54
17843.09 40
17844.35 73
17845.61 58
17846.87 53
17848.14 50
17849.40 53
17850.66 62
17851.93 54
17853.19 62
17854.45 68
17855.72 54
17856.98 59
17858.24 58
17859.51 51
17860.77 64
17862.03 46
17863.30 72
17864.56 59
17865.82 72
17867.09 56
17868.35 55
17869.62 71
17870.88 47
17872.14 44
17873.41 50
17874.67 61
17875.93 61
17877.20 58
17878.46 47
17879.73 70
17880.99 58
17882.26 72
17883.52 54
17884.78 62
17886.05 59
17887.31 57
17888.58 60
17889.84 58
17891.11 58
17892.37 53
17893.63 67
17894.90 58
17896.16 50
17897.43 57
17898.69 81
17899.96 59
17901.22 68
17902.49 51
17903.75 68
17905.02 76
17906.28 61
17907.55 47
17908.81 57
17910.08 61
17911.34 75
17912.61 82
17913.87 67
17915.14 58
17916.41 50
17917.67 68
17918.94 45
17920.20 52
17921.47 56
17922.73 67
17924.00 68
17925.26 71
17926.53 53
17927.80 65
17929.06 59
17930.33 61
17931.59 69
17932.86 64
17934.13 50
17935.39 62
17936.66 82
17937.92 69
17939.19 56
17940.46 41
17941.72 67
17942.99 58
17944.26 76
17945.52 51
17946.79 61
17948.06 80
17949.32 62
17950.59 55
17951.85 65
17953.12 79
17954.39 45
17955.66 71
17956.92 72
17958.19 63
17959.46 59
17960.72 52
17961.99 59
17963.26 61
17964.52 68
17965.79 75
17967.06 63
17968.33 58
17969.59 48
17970.86 57
17972.13 53
17973.40 58
17974.66 66
17975.93 54
17977.20 51
17978.47 68
17979.73 48
17981.00 62
17982.27 65
17983.54 76
17984.80 60
17986.07 54
17987.34 68
17988.61 64
17989.88 54
17991.14 53
17992.41 46
17993.68 63
17994.95 65
17996.22 58
17997.48 61
17998.75 65
18000.02 52
18001.29 60
18002.56 56
18003.83 63
18005.10 48
18006.36 67
18007.63 62
18008.90 52
18010.17 51
18011.44 51
18012.71 64
18013.98 44
18015.25 51
18016.51 59
18017.78 80
18019.05 61
18020.32 61
18021.59 46
18022.86 57
18024.13 58
18025.40 67
18026.67 60
18027.94 42
18029.21 55
18030.48 62
18031.75 75
18033.01 49
18034.28 64
18035.55 68
18036.82 86
18038.09 62
18039.36 50
18040.63 65
18041.90 62
18043.17 70
18044.44 68
18045.71 57
18046.98 59
18048.25 69
18049.52 55
18050.79 73
18052.06 68
18053.33 57
18054.60 62
18055.87 47
18057.14 54
18058.42 49
18059.69 63
18060.96 65
18062.23 59
18063.50 60
18064.77 65
18066.04 56
18067.31 71
18068.58 68
18069.85 67
18071.12 39
18072.39 57
18073.66 64
18074.93 58
18076.21 60
18077.48 60
18078.75 54
18080.02 79
18081.29 70
18082.56 67
18083.83 60
18085.10 55
18086.38 75
18087.65 63
18088.92 50
18090.19 56
18091.46 61
18092.73 60
18094.01 57
18095.28 55
18096.55 56
18097.82 59
18099.09 67
18100.36 49
18101.64 57
18102.91 65
18104.18 60
18105.45 64
18106.73 46
18108.00 66
18109.27 46
18110.54 51
18111.81 61
18113.09 48
18114.36 65
18115.63 65
18116.90 62
18118.18 40
18119.45 49
18120.72 48
18121.99 79
18123.27 72
18124.54 46
18125.81 52
18127.09 65
18128.36 57
18129.63 57
18130.90 37
18132.18 45
18133.45 60
18134.72 63
18136.00 44
18137.27 50
18138.54 63
18139.82 59
18141.09 64
18142.36 56
18143.64 43
18144.91 57
18146.18 73
18147.46 58
18148.73 60
18150.00 48
18151.28 69
18152.55 58
18153.83 61
18155.10 50
18156.37 47
18157.65 55
18158.92 52
18160.20 50
18161.47 50
18162.74 43
18164.02 49
18165.29 59
18166.57 40
18167.84 67
18169.12 51
18170.39 48
18171.66 54
18172.94 47
18174.21 46
18175.49 52
18176.76 51
18178.04 61
18179.31 60
18180.59 48
18181.86 48
18183.14 47
18184.41 58
18185.69 60
18186.96 69
18188.24 68
18189.51 57
18190.79 62
18192.06 63
18193.34 68
18194.61 44
18195.89 59
18197.16 45
18198.44 62
18199.71 55
18200.99 64
18202.26 67
18203.54 66
18204.81 43
18206.09 51
18207.37 70
18208.64 82
18209.92 47
18211.19 61
18212.47 57
18213.75 53
18215.02 63
18216.30 70
18217.57 61
18218.85 45
18220.13 50
18221.40 51
18222.68 56
18223.95 42
18225.23 60
18226.51 85
18227.78 47
18229.06 49
18230.34 61
18231.61 48
18232.89 66
18234.17 57
18235.44 46
18236.72 67
18238.00 70
18239.27 70
18240.55 66
18241.83 62
18243.10 58
18244.38 76
18245.66 55
18246.94 55
18248.21 57
18249.49 55
18250.77 52
18252.04 56
18253.32 81
18254.60 57
18255.88 56
18257.15 53
18258.43 65
18259.71 48
18260.99 59
18262.26 66
18263.54 59
18264.82 44
18266.10 44
18267.37 66
18268.65 55
18269.93 50
18271.21 46
18272.49 45
18273.76 61
18275.04 85
18276.32 61
18277.60 67
18278.88 51
18280.15 60
18281.43 51
18282.71 55
18283.99 45
18285.27 68
18286.55 70
18287.83 63
18289.10 64
18290.38 50
18291.66 76
18292.94 71
18294.22 69
18295.50 50
18296.78 55
18298.06 50
18299.33 61
18300.61 55
18301.89 63
18303.17 46
18304.45 57
18305.73 62
18307.01 61
18308.29 68
18309.57 47
18310.85 68
18312.13 62
18313.41 90
18314.68 41
18315.96 71
18317.24 66
18318.52 50
18319.80 60
18321.08 58
18322.36 57
18323.64 59
18324.92 58
18326.20 65
18327.48 59
18328.76 61
18330.04 53
18331.32 55
18332.60 56
18333.88 61
18335.16 59
18336.44 57
18337.72 71
18339.00 49
18340.28 73
18341.56 64
18342.84 63
18344.12 41
18345.41 71
18346.69 66
18347.97 45
18349.25 59
18350.53 57
18351.81 54
18353.09 43
18354.37 59
18355.65 59
18356.93 56
18358.21 50
18359.49 57
18360.78 43
18362.06 64
18363.34 56
18364.62 65
18365.90 64
18367.18 48
18368.46 59
18369.74 55
18371.03 58
18372.31 35
18373.59 55
18374.87 41
18376.15 70
18377.43 74
18378.72 58
18380.00 52
18381.28 61
18382.56 54
18383.84 44
18385.12 38
18386.41 71
18387.69 53
18388.97 57
18390.25 57
18391.53 55
18392.82 72
18394.10 62
18395.38 59
18396.66 59
18397.95 57
18399.23 43
18400.51 64
18401.79 47
18403.08 50
18404.36 49
18405.64 57
18406.92 53
18408.21 60
18409.49 57
18410.77 58
18412.06 70
18413.34 68
18414.62 63
18415.90 60
18417.19 68
18418.47 46
18419.75 76
18421.04 49
18422.32 47
18423.60 47
18424.89 71
18426.17 60
18427.45 52
18428.74 60
18430.02 73
18431.30 62
18432.59 63
18433.87 51
18435.15 61
18436.44 55
18437.72 55
18439.01 67
18440.29 46
18441.57 53
18442.86 42
18444.14 68
18445.43 49
18446.71 64
18447.99 47
18449.28 36
18450.56 49
18451.85 54
18453.13 56
18454.42 60
18455.70 74
18456.98 62
18458.27 65
18459.55 52
18460.84 50
18462.12 54
18463.41 73
18464.69 68
18465.98 54
18467.26 65
18468.55 49
18469.83 45
18471.12 42
18472.40 51
18473.69 64
18474.97 64
18476.26 49
18477.54 77
18478.83 63
18480.11 56
18481.40 45
18482.68 56
18483.97 69
18485.25 53
18486.54 54
18487.82 45
18489.11 51
18490.40 50
18491.68 51
18492.97 57
18494.25 44
18495.54 41
18496.82 56
18498.11 63
18499.40 52
18500.68 45
18501.97 43
18503.25 53
18504.54 62
18505.83 67
18507.11 57
18508.40 50
18509.69 64
18510.97 71
18512.26 51
18513.54 55
18514.83 38
18516.12 42
18517.40 45
18518.69 45
18519.98 51
18521.26 54
18522.55 33
18523.84 53
18525.12 47
18526.41 41
18527.70 47
18528.99 48
18530.27 54
18531.56 39
18532.85 34
18534.13 32
18535.42 64
18536.71 47
18538.00 46
18539.28 46
18540.57 39
18541.86 49
18543.14 52
18544.43 58
18545.72 73
18547.01 50
18548.30 48
18549.58 61
18550.87 46
18552.16 61
18553.45 37
18554.73 69
18556.02 46
18557.31 59
18558.60 59
18559.89 56
18561.17 41
18562.46 44
18563.75 58
18565.04 56
18566.33 69
18567.62 57
18568.90 61
18570.19 59
18571.48 57
18572.77 53
18574.06 65
18575.35 66
18576.63 57
18577.92 45
18579.21 59
18580.50 59
18581.79 77
18583.08 47
18584.37 54
18585.66 57
18586.95 55
18588.23 58
18589.52 49
18590.81 45
18592.10 61
18593.39 89
18594.68 44
18595.97 54
18597.26 71
18598.55 68
18599.84 59
18601.13 66
18602.42 64
18603.71 51
18605.00 66
18606.29 88
18607.58 51
18608.86 46
18610.15 59
18611.44 65
18612.73 70
18614.02 43
18615.31 70
18616.60 72
18617.89 91
18619.18 60
18620.47 83
18621.76 78
18623.06 82
18624.35 92
18625.64 93
18626.93 50
18628.22 57
18629.51 70
18630.80 59
18632.09 63
18633.38 50
18634.67 58
18635.96 62
18637.25 64
18638.54 53
18639.83 60
18641.12 58
18642.41 61
18643.71 54
18645.00 39
18646.29 53
18647.58 63
18648.87 90
18650.16 60
18651.45 62
18652.74 45
18654.03 57
18655.33 53
18656.62 52
18657.91 59
18659.20 56
18660.49 54
18661.78 73
18663.07 57
18664.37 47
18665.66 62
18666.95 63
18668.24 44
18669.53 65
18670.83 54
18672.12 44
18673.41 58
18674.70 61
18675.99 64
18677.29 56
18678.58 74
18679.87 47
18681.16 55
18682.45 43
18683.75 47
18685.04 53
18686.33 53
18687.62 58
18688.92 45
18690.21 55
18691.50 64
18692.79 59
18694.09 58
18695.38 49
18696.67 41
18697.97 60
18699.26 58
18700.55 46
18701.84 60
18703.14 50
18704.43 51
18705.72 43
18707.02 35
18708.31 49
18709.60 51
18710.90 58
18712.19 64
18713.48 46
18714.78 51
18716.07 44
18717.36 69
18718.66 63
18719.95 59
18721.24 59
18722.54 47
18723.83 54
18725.13 49
18726.42 47
18727.71 54
18729.01 57
18730.30 69
18731.60 64
18732.89 50
18734.18 58
18735.48 55
18736.77 68
18738.07 60
18739.36 52
18740.66 48
18741.95 58
18743.24 57
18744.54 65
18745.83 50
18747.13 65
18748.42 49
18749.72 64
18751.01 61
18752.31 65
18753.60 67
18754.90 54
18756.19 48
18757.49 43
18758.78 59
18760.08 59
18761.37 49
18762.67 43
18763.96 39
18765.26 52
18766.55 61
18767.85 63
18769.14 54
18770.44 32
18771.73 48
18773.03 61
18774.32 35
18775.62 49
18776.91 43
18778.21 56
18779.51 61
18780.80 64
18782.10 42
18783.39 52
18784.69 52
18785.99 60
18787.28 46
18788.58 36
18789.87 44
18791.17 45
18792.47 66
18793.76 55
18795.06 53
18796.35 42
18797.65 61
18798.95 38
18800.24 52
18801.54 54
18802.84 58
18804.13 56
18805.43 50
18806.73 45
18808.02 38
18809.32 49
18810.62 31
18811.91 53
18813.21 46
18814.51 56
18815.80 42
18817.10 53
18818.40 43
18819.69 45
18820.99 40
18822.29 68
18823.59 69
18824.88 56
18826.18 55
18827.48 42
18828.78 37
18830.07 50
18831.37 50
18832.67 45
18833.97 51
18835.26 54
18836.56 54
18837.86 46
18839.16 59
18840.45 64
18841.75 49
18843.05 53
18844.35 65
18845.65 53
18846.94 62
18848.24 49
18849.54 44
18850.84 50
18852.14 56
18853.43 40
18854.73 52
18856.03 56
18857.33 43
18858.63 50
18859.93 45
18861.22 53
18862.52 47
18863.82 46
18865.12 35
18866.42 58
18867.72 53
18869.02 47
18870.32 66
18871.61 47
18872.91 75
18874.21 59
18875.51 57
18876.81 42
18878.11 53
18879.41 43
18880.71 47
18882.01 50
18883.31 56
18884.61 48
18885.90 56
18887.20 49
18888.50 55
18889.80 68
18891.10 60
18892.40 47
18893.70 62
18895.00 51
18896.30 58
18897.60 43
18898.90 51
18900.20 71
18901.50 45
18902.80 45
18904.10 48
18905.40 52
18906.70 39
18908.00 37
18909.30 43
18910.60 56
18911.90 48
18913.20 60
18914.50 45
18915.80 40
18917.10 50
18918.40 76
18919.70 51
18921.00 52
18922.30 62
18923.61 60
18924.91 45
18926.21 39
18927.51 48
18928.81 56
18930.11 60
18931.41 60
18932.71 48
18934.01 43
18935.31 58
18936.61 55
18937.92 43
18939.22 47
18940.52 50
18941.82 58
18943.12 30
18944.42 45
18945.72 37
18947.03 41
18948.33 44
18949.63 35
18950.93 54
18952.23 62
18953.53 57
18954.84 49
18956.14 48
18957.44 34
18958.74 39
18960.04 54
18961.34 50
18962.65 51
18963.95 47
18965.25 44
18966.55 55
18967.86 41
18969.16 35
18970.46 59
18971.76 47
18973.06 58
18974.37 45
18975.67 41
18976.97 26
18978.27 51
18979.58 49
18980.88 55
18982.18 50
18983.48 49
18984.79 64
18986.09 44
18987.39 40
18988.70 33
18990.00 57
18991.30 41
18992.61 50
18993.91 29
18995.21 52
18996.51 61
18997.82 40
18999.12 48
19000.42 39
19001.73 59
19003.03 50
19004.33 44
19005.64 40
19006.94 50
19008.25 53
19009.55 62
19010.85 58
19012.16 64
19013.46 41
19014.76 45
19016.07 41
19017.37 49
19018.68 47
19019.98 52
19021.28 45
19022.59 36
19023.89 41
19025.20 42
19026.50 49
19027.80 43
19029.11 36
19030.41 41
19031.72 46
19033.02 54
19034.33 49
19035.63 49
19036.94 62
19038.24 52
19039.54 46
19040.85 47
19042.15 43
19043.46 34
19044.76 64
19046.07 54
19047.37 26
19048.68 55
19049.98 54
19051.29 52
19052.59 42
19053.90 42
19055.20 51
19056.51 53
19057.81 58
19059.12 48
19060.43 31
19061.73 51
19063.04 43
19064.34 47
19065.65 56
19066.95 51
19068.26 53
19069.56 54
19070.87 59
19072.18 37
19073.48 37
19074.79 47
19076.09 52
19077.40 40
19078.71 56
19080.01 49
19081.32 42
19082.62 51
19083.93 46
19085.24 49
19086.54 53
19087.85 50
19089.16 65
19090.46 62
19091.77 42
19093.07 58
19094.38 55
19095.69 46
19096.99 31
19098.30 61
19099.61 43
19100.91 48
19102.22 36
19103.53 37
19104.84 66
19106.14 37
19107.45 55
19108.76 63
19110.06 57
19111.37 40
19112.68 31
19113.98 39
19115.29 39
19116.60 51
19117.91 47
19119.21 42
19120.52 46
19121.83 32
19123.14 60
19124.44 53
19125.75 43
19127.06 36
19128.37 45
19129.68 71
19130.98 51
19132.29 51
19133.60 38
19134.91 53
19136.21 61
19137.52 50
19138.83 34
19140.14 47
19141.45 56
19142.76 59
19144.06 59
19145.37 44
19146.68 44
19147.99 59
19149.30 64
19150.61 41
19151.91 39
19153.22 42
19154.53 69
19155.84 57
19157.15 36
19158.46 35
19159.77 41
19161.07 63
19162.38 62
19163.69 38
19165.00 62
19166.31 64
19167.62 49
19168.93 54
19170.24 42
19171.55 63
19172.86 51
19174.17 59
19175.48 57
19176.78 47
19178.09 64
19179.40 54
19180.71 36
19182.02 46
19183.33 61
19184.64 48
19185.95 57
19187.26 56
19188.57 51
19189.88 51
19191.19 40
19192.50 46
19193.81 46
19195.12 58
19196.43 57
19197.74 48
19199.05 41
19200.36 47
19201.67 41
19202.98 43
19204.29 51
19205.60 41
19206.91 52
19208.22 59
19209.53 52
19210.84 59
19212.15 52
19213.47 31
19214.78 59
19216.09 48
19217.40 50
19218.71 54
19220.02 58
19221.33 64
19222.64 44
19223.95 32
19225.26 37
19226.57 63
19227.89 59
19229.20 39
19230.51 47
19231.82 42
19233.13 55
19234.44 56
19235.75 56
19237.06 41
19238.38 48
19239.69 52
19241.00 43
19242.31 63
19243.62 52
19244.93 42
19246.25 70
19247.56 54
19248.87 42
19250.18 40
19251.49 64
19252.81 42
19254.12 48
19255.43 44
19256.74 48
19258.05 39
19259.37 58
19260.68 51
19261.99 48
19263.30 41
19264.62 66
19265.93 46
19267.24 48
19268.55 36
19269.87 49
19271.18 52
19272.49 43
19273.80 34
19275.12 40
19276.43 49
19277.74 47
19279.05 37
19280.37 43
19281.68 39
19282.99 56
19284.31 73
19285.62 52
19286.93 37
19288.25 50
19289.56 59
19290.87 51
19292.19 32
19293.50 41
19294.81 58
19296.13 51
19297.44 44
19298.75 39
19300.07 53
19301.38 48
19302.69 56
19304.01 39
19305.32 49
19306.64 52
19307.95 49
19309.26 44
19310.58 44
19311.89 41
19313.21 53
19314.52 47
19315.83 54
19317.15 50
19318.46 45
19319.78 47
19321.09 67
19322.41 57
19323.72 41
19325.03 60
19326.35 53
19327.66 53
19328.98 50
19330.29 35
19331.61 40
19332.92 49
19334.24 39
19335.55 44
19336.87 40
19338.18 44
19339.50 61
19340.81 53
19342.13 49
19343.44 36
19344.76 61
19346.07 63
19347.39 41
19348.70 42
19350.02 37
19351.33 44
19352.65 44
19353.96 58
19355.28 39
19356.59 59
19357.91 45
19359.23 50
19360.54 46
19361.86 53
19363.17 61
19364.49 60
19365.80 52
19367.12 40
19368.44 52
19369.75 53
19371.07 62
19372.38 68
19373.70 45
19375.02 58
19376.33 49
19377.65 48
19378.97 50
19380.28 42
19381.60 45
19382.91 47
19384.23 59
19385.55 48
19386.86 37
19388.18 53
19389.50 42
19390.81 37
19392.13 45
19393.45 45
19394.76 62
19396.08 56
19397.40 41
19398.72 39
19400.03 36
19401.35 43
19402.67 44
19403.98 58
19405.30 53
19406.62 46
19407.94 37
19409.25 53
19410.57 51
19411.89 39
19413.20 37
19414.52 41
19415.84 52
19417.16 51
19418.48 53
19419.79 41
19421.11 44
19422.43 55
19423.75 65
19425.06 49
19426.38 55
19427.70 53
19429.02 52
19430.34 46
19431.65 43
19432.97 42
19434.29 65
19435.61 59
19436.93 55
19438.25 58
19439.56 58
19440.88 55
19442.20 48
19443.52 52
19444.84 48
19446.16 46
19447.47 61
19448.79 46
19450.11 47
19451.43 55
19452.75 44
19454.07 59
19455.39 52
19456.71 58
19458.03 51
19459.34 35
19460.66 49
19461.98 49
19463.30 47
19464.62 57
19465.94 52
19467.26 45
19468.58 34
19469.90 42
19471.22 47
19472.54 47
19473.86 48
19475.18 49
19476.50 42
19477.82 44
19479.14 51
19480.46 45
19481.78 58
19483.10 58
19484.42 55
19485.73 48
19487.05 58
19488.37 56
19489.70 44
19491.02 44
19492.34 62
19493.66 40
19494.98 44
19496.30 29
19497.62 40
19498.94 52
19500.26 37
19501.58 53
19502.90 56
19504.22 59
19505.54 44
19506.86 52
19508.18 32
19509.50 39
19510.82 52
19512.14 40
19513.46 55
19514.78 38
19516.11 45
19517.43 53
19518.75 34
19520.07 53
19521.39 38
19522.71 59
19524.03 42
19525.35 39
19526.68 43
19528.00 43
19529.32 52
19530.64 37
19531.96 49
19533.28 55
19534.60 40
19535.93 51
19537.25 41
19538.57 55
19539.89 48
19541.21 57
19542.53 52
19543.86 59
19545.18 38
19546.50 44
19547.82 36
19549.14 39
19550.47 49
19551.79 47
19553.11 46
19554.43 54
19555.76 49
19557.08 59
19558.40 56
19559.72 47
19561.05 55
19562.37 80
19563.69 55
19565.01 53
19566.34 45
19567.66 38
19568.98 46
19570.30 47
19571.63 54
19572.95 58
19574.27 46
19575.60 58
19576.92 52
19578.24 45
19579.57 38
19580.89 52
19582.21 55
19583.54 45
19584.86 36
19586.18 41
19587.51 51
19588.83 51
19590.15 34
19591.48 36
19592.80 48
19594.12 54
19595.45 34
19596.77 48
19598.09 54
19599.42 49
19600.74 55
19602.07 42
19603.39 46
19604.71 35
19606.04 58
19607.36 51
19608.69 45
19610.01 35
19611.33 38
19612.66 47
19613.98 51
19615.31 40
19616.63 39
19617.96 44
19619.28 55
19620.60 46
19621.93 44
19623.25 31
19624.58 54
19625.90 55
19627.23 49
19628.55 35
19629.88 37
19631.20 56
19632.53 46
19633.85 38
19635.18 42
19636.50 35
19637.83 55
19639.15 59
19640.48 45
19641.80 54
19643.13 70
19644.45 53
19645.78 46
19647.10 42
19648.43 44
19649.76 40
19651.08 64
19652.41 48
19653.73 40
19655.06 49
19656.38 54
19657.71 53
19659.04 28
19660.36 30
19661.69 42
19663.01 45
19664.34 39
19665.67 47
19666.99 50
19668.32 55
19669.64 39
19670.97 34
19672.30 28
19673.62 49
19674.95 49
19676.28 37
19677.60 50
19678.93 48
19680.25 54
19681.58 60
19682.91 54
19684.23 38
19685.56 51
19686.89 44
19688.22 55
19689.54 36
19690.87 44
19692.20 51
19693.52 54
19694.85 36
19696.18 50
19697.50 53
19698.83 48
19700.16 61
19701.49 66
19702.81 50
19704.14 36
19705.47 52
19706.80 53
19708.12 44
19709.45 47
19710.78 78
19712.11 49
19713.43 39
19714.76 47
19716.09 42
19717.42 41
19718.74 57
19720.07 48
19721.40 46
19722.73 46
19724.06 56
19725.38 49
19726.71 51
19728.04 41
19729.37 33
19730.70 66
19732.03 38
19733.35 48
19734.68 29
19736.01 51
19737.34 48
19738.67 28
19740.00 37
19741.32 44
19742.65 59
19743.98 50
19745.31 67
19746.64 51
19747.97 50
19749.30 50
19750.63 59
19751.96 50
19753.28 36
19754.61 61
19755.94 55
19757.27 45
19758.60 38
19759.93 28
19761.26 48
19762.59 43
19763.92 43
19765.25 39
19766.58 37
19767.91 44
19769.24 47
19770.57 56
19771.90 50
19773.22 50
19774.55 54
19775.88 49
19777.21 51
19778.54 32
19779.87 44
19781.20 59
19782.53 77
19783.86 58
19785.19 37
19786.52 53
19787.85 55
19789.18 31
19790.51 49
19791.85 47
19793.18 48
19794.51 68
19795.84 56
19797.17 37
19798.50 37
19799.83 62
19801.16 60
19802.49 48
19803.82 51
19805.15 62
19806.48 47
19807.81 51
19809.14 45
19810.47 57
19811.81 46
19813.14 48
19814.47 56
19815.80 46
19817.13 36
19818.46 48
19819.79 66
19821.12 55
19822.45 42
19823.79 65
19825.12 55
19826.45 54
19827.78 41
19829.11 53
19830.44 57
19831.78 36
19833.11 62
19834.44 47
19835.77 43
19837.10 30
19838.43 45
19839.77 54
19841.10 59
19842.43 48
19843.76 47
19845.09 56
19846.43 51
19847.76 48
19849.09 59
19850.42 71
19851.76 51
19853.09 55
19854.42 58
19855.75 60
19857.09 42
19858.42 57
19859.75 37
19861.08 65
19862.42 53
19863.75 68
19865.08 57
19866.41 52
19867.75 51
19869.08 57
19870.41 61
19871.75 45
19873.08 45
19874.41 45
19875.75 61
19877.08 48
19878.41 49
19879.75 33
19881.08 63
19882.41 44
19883.75 50
19885.08 37
19886.41 50
19887.75 34
19889.08 48
19890.41 47
19891.75 43
19893.08 58
19894.41 45
19895.75 48
19897.08 46
19898.42 40
19899.75 46
19901.08 54
19902.42 43
19903.75 53
19905.09 56
19906.42 50
19907.75 43
19909.09 36
19910.42 48
19911.76 41
19913.09 53
19914.43 37
19915.76 61
19917.10 43
19918.43 45
19919.77 51
19921.10 54
19922.43 49
19923.77 44
19925.10 48
19926.44 50
19927.77 34
19929.11 44
19930.44 46
19931.78 55
19933.11 41
19934.45 52
19935.78 41
19937.12 33
19938.45 65
19939.79 45
19941.13 39
19942.46 34
19943.80 50
19945.13 56
19946.47 50
19947.80 34
19949.14 49
19950.47 58
19951.81 37
19953.15 42
19954.48 38
19955.82 55
19957.15 46
19958.49 39
19959.83 47
19961.16 51
19962.50 50
19963.83 52
19965.17 45
19966.51 40
19967.84 64
19969.18 67
19970.51 50
19971.85 49
19973.19 50
19974.52 54
19975.86 46
19977.20 40
19978.53 63
19979.87 58
19981.21 62
19982.54 57
19983.88 68
19985.22 57
19986.55 45
19987.89 43
19989.23 36
19990.57 40
19991.90 41
19993.24 50
19994.58 67
19995.91 48
19997.25 39
19998.59 59
19999.93 63
20001.26 61
20002.60 43
20003.94 51
20005.28 53
20006.61 50
20007.95 41
20009.29 47
20010.63 50
20011.96 48
20013.30 63
20014.64 35
20015.98 47
20017.31 40
20018.65 57
20019.99 59
20021.33 52
20022.67 46
20024.01 47
20025.34 60
20026.68 54
20028.02 50
20029.36 59
20030.70 50
20032.03 49
20033.37 53
20034.71 61
20036.05 48
20037.39 48
20038.73 65
20040.07 54
20041.40 51
20042.74 45
20044.08 69
20045.42 68
20046.76 55
20048.10 50
20049.44 50
20050.78 44
20052.12 43
20053.46 58
20054.79 46
20056.13 49
20057.47 44
20058.81 56
20060.15 53
20061.49 50
20062.83 41
20064.17 65
20065.51 44
20066.85 58
20068.19 45
20069.53 59
20070.87 41
20072.21 41
20073.55 56
20074.89 57
20076.23 76
20077.57 48
20078.91 41
20080.25 39
20081.59 64
20082.93 48
20084.27 67
20085.61 42
20086.95 49
20088.29 54
20089.63 56
20090.97 46
20092.31 59
20093.65 60
20094.99 51
20096.33 53
20097.67 43
20099.01 44
20100.35 42
20101.69 59
20103.03 54
20104.38 67
20105.72 51
20107.06 48
20108.40 52
20109.74 56
20111.08 57
20112.42 52
20113.76 50
20115.10 50
20116.45 35
20117.79 47
20119.13 65
20120.47 36
20121.81 48
20123.15 53
20124.49 64
20125.84 56
20127.18 37
20128.52 42
20129.86 49
20131.20 63
20132.54 52
20133.89 52
20135.23 52
20136.57 41
20137.91 51
20139.25 36
20140.60 59
