# Supplementary material for: MALDI-TOF MS typing enables the classification of brewing yeasts of the genus Saccharomyces to major beer styles
Source: PLoS One. 2017 Aug 9;12(8):e0181694. doi: 10.1371/journal.pone.0181694 (PMC5549903; doi:10.1371/journal.pone.0181694)
Supplement: S16 File — The directory includes 90 raw files and was zipped to “.zip”; the folder has three strains with 30 spectra per strain; S1 Text explains the raw files with an example and Table 1 represents the yeast strains used within the experiment. (ZIP) [file pone.0181694.s019.zip › 46-48/30674-457-OG-WB-WB-YPG-18h-E-E_2015-11-06__0_B4_1.dat]

2000.55 1467
2000.97 1562
2001.39 1547
2001.81 1577
2002.23 1414
2002.65 1364
2003.08 1342
2003.50 1448
2003.92 1396
2004.34 1294
2004.76 1197
2005.19 1233
2005.61 1277
2006.03 1243
2006.45 1315
2006.87 1280
2007.30 1260
2007.72 1341
2008.14 1353
2008.56 1330
2008.99 1436
2009.41 1534
2009.83 1494
2010.25 1446
2010.68 1501
2011.10 1576
2011.52 1414
2011.94 1278
2012.37 1417
2012.79 1359
2013.21 1340
2013.63 1265
2014.06 1284
2014.48 1163
2014.90 1111
2015.33 1226
2015.75 1203
2016.17 1256
2016.60 1223
2017.02 1318
2017.44 1289
2017.86 1335
2018.29 1319
2018.71 1365
2019.14 1360
2019.56 1417
2019.98 1558
2020.41 1514
2020.83 1491
2021.25 1461
2021.68 1416
2022.10 1475
2022.52 1414
2022.95 1332
2023.37 1300
2023.80 1330
2024.22 1413
2024.64 1293
2025.07 1176
2025.49 1219
2025.92 1259
2026.34 1503
2026.76 1268
2027.19 1324
2027.61 1362
2028.04 1123
2028.46 1299
2028.89 1333
2029.31 1242
2029.74 1187
2030.16 1264
2030.58 1285
2031.01 1234
2031.43 1230
2031.86 1213
2032.28 1191
2032.71 1143
2033.13 1268
2033.56 1212
2033.98 1266
2034.41 1325
2034.83 1419
2035.26 1452
2035.68 1341
2036.11 1292
2036.53 1396
2036.96 1457
2037.38 1570
2037.81 1339
2038.24 1454
2038.66 1518
2039.09 1584
2039.51 1286
2039.94 1489
2040.36 1425
2040.79 1429
2041.21 1456
2041.64 1664
2042.07 1509
2042.49 1395
2042.92 1427
2043.34 1391
2043.77 1315
2044.20 1343
2044.62 1322
2045.05 1369
2045.47 1321
2045.90 1390
2046.33 1366
2046.75 1401
2047.18 1335
2047.61 1405
2048.03 1539
2048.46 1387
2048.89 1185
2049.31 1328
2049.74 1350
2050.16 1208
2050.59 1132
2051.02 1276
2051.45 1373
2051.87 1232
2052.30 1193
2052.73 1293
2053.15 1085
2053.58 1258
2054.01 1292
2054.43 1359
2054.86 1264
2055.29 1209
2055.72 1261
2056.14 1191
2056.57 1271
2057.00 1295
2057.43 1370
2057.85 1325
2058.28 1312
2058.71 1340
2059.14 1333
2059.56 1319
2059.99 1530
2060.42 1498
2060.85 1423
2061.27 1429
2061.70 1385
2062.13 1432
2062.56 1436
2062.99 1338
2063.41 1349
2063.84 1611
2064.27 1495
2064.70 1687
2065.13 1731
2065.55 1743
2065.98 1734
2066.41 1650
2066.84 1836
2067.27 1802
2067.70 1834
2068.13 1585
2068.55 1727
2068.98 1688
2069.41 1646
2069.84 1383
2070.27 1349
2070.70 1511
2071.13 1452
2071.56 1307
2071.98 1256
2072.41 1188
2072.84 1190
2073.27 1163
2073.70 1303
2074.13 1327
2074.56 1411
2074.99 1411
2075.42 1422
2075.85 1347
2076.28 1453
2076.71 1423
2077.13 1345
2077.56 1417
2077.99 1400
2078.42 1234
2078.85 1340
2079.28 1440
2079.71 1445
2080.14 1237
2080.57 1241
2081.00 1337
2081.43 1409
2081.86 1318
2082.29 1307
2082.72 1374
2083.15 1392
2083.58 1335
2084.01 1316
2084.44 1407
2084.87 1274
2085.30 1327
2085.73 1317
2086.16 1328
2086.59 1278
2087.02 1279
2087.46 1211
2087.89 1290
2088.32 1353
2088.75 1209
2089.18 1179
2089.61 1150
2090.04 1162
2090.47 1244
2090.90 1262
2091.33 1200
2091.76 1167
2092.19 1255
2092.63 1331
2093.06 1259
2093.49 1304
2093.92 1247
2094.35 1215
2094.78 1301
2095.21 1327
2095.64 1271
2096.08 1252
2096.51 1285
2096.94 1296
2097.37 1351
2097.80 1212
2098.23 1182
2098.67 1251
2099.10 1399
2099.53 1311
2099.96 1170
2100.39 1233
2100.82 1292
2101.26 1152
2101.69 1205
2102.12 1321
2102.55 1286
2102.98 1164
2103.42 1254
2103.85 1272
2104.28 1280
2104.71 1158
2105.15 1124
2105.58 1295
2106.01 1202
2106.44 1229
2106.88 1332
2107.31 1354
2107.74 1253
2108.17 1315
2108.61 1328
2109.04 1437
2109.47 1500
2109.90 1397
2110.34 1468
2110.77 1377
2111.20 1354
2111.64 1380
2112.07 1500
2112.50 1291
2112.94 1262
2113.37 1291
2113.80 1297
2114.24 1171
2114.67 1112
2115.10 1162
2115.54 1255
2115.97 1191
2116.40 1251
2116.84 1240
2117.27 1218
2117.70 1076
2118.14 1141
2118.57 1268
2119.00 1242
2119.44 1183
2119.87 1147
2120.31 1317
2120.74 1194
2121.17 1060
2121.61 1094
2122.04 1086
2122.48 1183
2122.91 1201
2123.35 1249
2123.78 1353
2124.21 1365
2124.65 1301
2125.08 1266
2125.52 1378
2125.95 1276
2126.39 1114
2126.82 1322
2127.26 1263
2127.69 1212
2128.12 1198
2128.56 1228
2128.99 1267
2129.43 1372
2129.86 1230
2130.30 1265
2130.73 1312
2131.17 1427
2131.60 1390
2132.04 1414
2132.47 1494
2132.91 1354
2133.34 1500
2133.78 1415
2134.22 1483
2134.65 1501
2135.09 1543
2135.52 1630
2135.96 1512
2136.39 1663
2136.83 1471
2137.26 1437
2137.70 1668
2138.14 1567
2138.57 1494
2139.01 1506
2139.44 1466
2139.88 1431
2140.31 1438
2140.75 1483
2141.19 1473
2141.62 1334
2142.06 1428
2142.50 1342
2142.93 1243
2143.37 1313
2143.80 1236
2144.24 1208
2144.68 1189
2145.11 1238
2145.55 1375
2145.99 1344
2146.42 1273
2146.86 1064
2147.30 1280
2147.73 1539
2148.17 1566
2148.61 1553
2149.04 1526
2149.48 1548
2149.92 1798
2150.35 1864
2150.79 2045
2151.23 2182
2151.67 2186
2152.10 2150
2152.54 1983
2152.98 1688
2153.41 1672
2153.85 1630
2154.29 1672
2154.73 1667
2155.16 1622
2155.60 1563
2156.04 1428
2156.48 1314
2156.91 1260
2157.35 1301
2157.79 1393
2158.23 1444
2158.67 1364
2159.10 1248
2159.54 1275
2159.98 1282
2160.42 1323
2160.86 1273
2161.29 1326
2161.73 1312
2162.17 1273
2162.61 1290
2163.05 1314
2163.48 1358
2163.92 1355
2164.36 1266
2164.80 1230
2165.24 1381
2165.68 1268
2166.12 1203
2166.55 1253
2166.99 1248
2167.43 1230
2167.87 1305
2168.31 1355
2168.75 1235
2169.19 1371
2169.63 1520
2170.06 1643
2170.50 1409
2170.94 1321
2171.38 1503
2171.82 1562
2172.26 1488
2172.70 1602
2173.14 1665
2173.58 1573
2174.02 1522
2174.46 1793
2174.90 1848
2175.34 1868
2175.78 1700
2176.22 1766
2176.65 1810
2177.09 1664
2177.53 1722
2177.97 1650
2178.41 1603
2178.85 1592
2179.29 1621
2179.73 1628
2180.17 1608
2180.61 1549
2181.05 1438
2181.49 1497
2181.93 1348
2182.37 1286
2182.81 1410
2183.26 1407
2183.70 1213
2184.14 1349
2184.58 1308
2185.02 1329
2185.46 1382
2185.90 1291
2186.34 1308
2186.78 1392
2187.22 1397
2187.66 1476
2188.10 1439
2188.54 1428
2188.98 1449
2189.42 1420
2189.87 1489
2190.31 1450
2190.75 1438
2191.19 1472
2191.63 1440
2192.07 1467
2192.51 1284
2192.95 1330
2193.39 1342
2193.84 1429
2194.28 1594
2194.72 1534
2195.16 1607
2195.60 1576
2196.04 1629
2196.49 1676
2196.93 1609
2197.37 1619
2197.81 1501
2198.25 1640
2198.69 1494
2199.14 1520
2199.58 1498
2200.02 1502
2200.46 1408
2200.90 1342
2201.35 1460
2201.79 1313
2202.23 1346
2202.67 1397
2203.12 1432
2203.56 1355
2204.00 1301
2204.44 1244
2204.89 1458
2205.33 1517
2205.77 1478
2206.21 1490
2206.66 1541
2207.10 1558
2207.54 1639
2207.98 1500
2208.43 1467
2208.87 1486
2209.31 1520
2209.76 1468
2210.20 1419
2210.64 1440
2211.09 1517
2211.53 1416
2211.97 1456
2212.41 1506
2212.86 1332
2213.30 1477
2213.74 1470
2214.19 1347
2214.63 1430
2215.08 1450
2215.52 1472
2215.96 1433
2216.41 1397
2216.85 1268
2217.29 1382
2217.74 1442
2218.18 1352
2218.63 1228
2219.07 1236
2219.51 1366
2219.96 1399
2220.40 1345
2220.85 1341
2221.29 1288
2221.73 1335
2222.18 1361
2222.62 1368
2223.07 1381
2223.51 1369
2223.96 1382
2224.40 1392
2224.84 1599
2225.29 1574
2225.73 1450
2226.18 1570
2226.62 1455
2227.07 1495
2227.51 1545
2227.96 1396
2228.40 1399
2228.85 1437
2229.29 1519
2229.74 1545
2230.18 1643
2230.63 1548
2231.07 1456
2231.52 1411
2231.96 1487
2232.41 1551
2232.85 1554
2233.30 1610
2233.74 1651
2234.19 1675
2234.63 1706
2235.08 1868
2235.53 1710
2235.97 1611
2236.42 1536
2236.86 1551
2237.31 1464
2237.75 1457
2238.20 1520
2238.65 1444
2239.09 1441
2239.54 1313
2239.98 1317
2240.43 1287
2240.88 1203
2241.32 1348
2241.77 1335
2242.21 1259
2242.66 1390
2243.11 1294
2243.55 1152
2244.00 1250
2244.45 1209
2244.89 1206
2245.34 1248
2245.79 1114
2246.23 1136
2246.68 1148
2247.13 1195
2247.57 1157
2248.02 1180
2248.47 1345
2248.91 1340
2249.36 1320
2249.81 1331
2250.25 1317
2250.70 1240
2251.15 1124
2251.60 1165
2252.04 1186
2252.49 1300
2252.94 1182
2253.39 1248
2253.83 1285
2254.28 1145
2254.73 1301
2255.17 1134
2255.62 1220
2256.07 1350
2256.52 1326
2256.97 1248
2257.41 1142
2257.86 1320
2258.31 1186
2258.76 1137
2259.20 1047
2259.65 1295
2260.10 1346
2260.55 1239
2261.00 1282
2261.45 1525
2261.89 1357
2262.34 1333
2262.79 1449
2263.24 1526
2263.69 1564
2264.13 1483
2264.58 1467
2265.03 1358
2265.48 1312
2265.93 1419
2266.38 1393
2266.83 1309
2267.28 1223
2267.72 1284
2268.17 1354
2268.62 1392
2269.07 1428
2269.52 1300
2269.97 1338
2270.42 1420
2270.87 1483
2271.32 1661
2271.76 1582
2272.21 1603
2272.66 1637
2273.11 1610
2273.56 1528
2274.01 1383
2274.46 1458
2274.91 1575
2275.36 1505
2275.81 1408
2276.26 1428
2276.71 1375
2277.16 1382
2277.61 1347
2278.06 1482
2278.51 1360
2278.96 1335
2279.41 1296
2279.86 1285
2280.31 1307
2280.76 1258
2281.21 1181
2281.66 1265
2282.11 1278
2282.56 1227
2283.01 1207
2283.46 1227
2283.91 1279
2284.36 1333
2284.81 1392
2285.26 1471
2285.71 1364
2286.16 1421
2286.61 1259
2287.06 1337
2287.51 1408
2287.96 1621
2288.42 1781
2288.87 1788
2289.32 1823
2289.77 2085
2290.22 2071
2290.67 2264
2291.12 2585
2291.57 2692
2292.02 2789
2292.48 2689
2292.93 2915
2293.38 2809
2293.83 2685
2294.28 2549
2294.73 2163
2295.18 2146
2295.63 2045
2296.09 2136
2296.54 1927
2296.99 1861
2297.44 1851
2297.89 1588
2298.35 1528
2298.80 1473
2299.25 1357
2299.70 1390
2300.15 1413
2300.60 1284
2301.06 1304
2301.51 1270
2301.96 1252
2302.41 1378
2302.87 1293
2303.32 1351
2303.77 1310
2304.22 1193
2304.67 1201
2305.13 1231
2305.58 1265
2306.03 1436
2306.49 1258
2306.94 1305
2307.39 1480
2307.84 1367
2308.30 1545
2308.75 1573
2309.20 1575
2309.65 1493
2310.11 1627
2310.56 1688
2311.01 1806
2311.47 1744
2311.92 1683
2312.37 1806
2312.83 1732
2313.28 1656
2313.73 1583
2314.19 1518
2314.64 1318
2315.09 1224
2315.55 1367
2316.00 1368
2316.45 1367
2316.91 1377
2317.36 1357
2317.81 1528
2318.27 1426
2318.72 1528
2319.18 1521
2319.63 1399
2320.08 1545
2320.54 1680
2320.99 1644
2321.45 1597
2321.90 1576
2322.35 1540
2322.81 1612
2323.26 1707
2323.72 1583
2324.17 1728
2324.63 1942
2325.08 1857
2325.53 1993
2325.99 1885
2326.44 1882
2326.90 1815
2327.35 2033
2327.81 1963
2328.26 1830
2328.72 1663
2329.17 1739
2329.63 1713
2330.08 1707
2330.54 1615
2330.99 1602
2331.45 1545
2331.90 1504
2332.36 1623
2332.81 1456
2333.27 1377
2333.72 1306
2334.18 1298
2334.63 1304
2335.09 1336
2335.54 1354
2336.00 1348
2336.46 1445
2336.91 1357
2337.37 1316
2337.82 1265
2338.28 1395
2338.73 1415
2339.19 1322
2339.65 1393
2340.10 1395
2340.56 1409
2341.01 1460
2341.47 1451
2341.93 1373
2342.38 1476
2342.84 1441
2343.29 1475
2343.75 1362
2344.21 1339
2344.66 1463
2345.12 1402
2345.58 1248
2346.03 1389
2346.49 1532
2346.94 1552
2347.40 1565
2347.86 1606
2348.31 1588
2348.77 1687
2349.23 1647
2349.69 1619
2350.14 1595
2350.60 1425
2351.06 1441
2351.51 1313
2351.97 1307
2352.43 1428
2352.88 1479
2353.34 1366
2353.80 1451
2354.26 1410
2354.71 1386
2355.17 1397
2355.63 1334
2356.09 1364
2356.54 1313
2357.00 1305
2357.46 1464
2357.92 1469
2358.37 1301
2358.83 1407
2359.29 1382
2359.75 1362
2360.20 1557
2360.66 1493
2361.12 1501
2361.58 1495
2362.04 1433
2362.49 1531
2362.95 1570
2363.41 1489
2363.87 1498
2364.33 1478
2364.79 1708
2365.24 1561
2365.70 1507
2366.16 1482
2366.62 1528
2367.08 1584
2367.54 1622
2367.99 1535
2368.45 1600
2368.91 1557
2369.37 1594
2369.83 1597
2370.29 1476
2370.75 1487
2371.21 1366
2371.67 1457
2372.12 1330
2372.58 1255
2373.04 1338
2373.50 1488
2373.96 1394
2374.42 1370
2374.88 1526
2375.34 1467
2375.80 1484
2376.26 1446
2376.72 1391
2377.18 1416
2377.64 1447
2378.10 1523
2378.56 1462
2379.01 1470
2379.47 1453
2379.93 1465
2380.39 1343
2380.85 1358
2381.31 1369
2381.77 1393
2382.23 1377
2382.69 1274
2383.15 1435
2383.61 1468
2384.07 1378
2384.53 1369
2384.99 1306
2385.45 1398
2385.92 1378
2386.38 1490
2386.84 1496
2387.30 1304
2387.76 1280
2388.22 1310
2388.68 1372
2389.14 1358
2389.60 1405
2390.06 1253
2390.52 1364
2390.98 1433
2391.44 1410
2391.90 1420
2392.36 1296
2392.83 1342
2393.29 1375
2393.75 1390
2394.21 1301
2394.67 1281
2395.13 1276
2395.59 1208
2396.05 1190
2396.52 1269
2396.98 1274
2397.44 1180
2397.90 1273
2398.36 1321
2398.82 1367
2399.28 1406
2399.75 1361
2400.21 1387
2400.67 1283
2401.13 1288
2401.59 1371
2402.06 1348
2402.52 1237
2402.98 1336
2403.44 1335
2403.90 1311
2404.37 1320
2404.83 1300
2405.29 1316
2405.75 1371
2406.21 1360
2406.68 1345
2407.14 1442
2407.60 1396
2408.06 1372
2408.53 1407
2408.99 1440
2409.45 1321
2409.91 1370
2410.38 1272
2410.84 1219
2411.30 1240
2411.77 1155
2412.23 1217
2412.69 1325
2413.15 1271
2413.62 1214
2414.08 1188
2414.54 1177
2415.01 1148
2415.47 1161
2415.93 1389
2416.40 1424
2416.86 1415
2417.32 1327
2417.79 1340
2418.25 1375
2418.71 1425
2419.18 1474
2419.64 1478
2420.10 1373
2420.57 1324
2421.03 1403
2421.50 1451
2421.96 1381
2422.42 1444
2422.89 1474
2423.35 1551
2423.81 1275
2424.28 1313
2424.74 1356
2425.21 1426
2425.67 1347
2426.14 1404
2426.60 1329
2427.06 1371
2427.53 1498
2427.99 1471
2428.46 1428
2428.92 1520
2429.39 1538
2429.85 1440
2430.32 1293
2430.78 1347
2431.24 1424
2431.71 1403
2432.17 1333
2432.64 1334
2433.10 1422
2433.57 1327
2434.03 1301
2434.50 1414
2434.96 1351
2435.43 1347
2435.89 1464
2436.36 1427
2436.82 1407
2437.29 1338
2437.76 1515
2438.22 1536
2438.69 1479
2439.15 1502
2439.62 1585
2440.08 1421
2440.55 1445
2441.01 1636
2441.48 1631
2441.95 1600
2442.41 1602
2442.88 1442
2443.34 1410
2443.81 1479
2444.27 1528
2444.74 1486
2445.21 1431
2445.67 1451
2446.14 1462
2446.60 1383
2447.07 1203
2447.54 1169
2448.00 1352
2448.47 1355
2448.94 1273
2449.40 1403
2449.87 1318
2450.34 1255
2450.80 1271
2451.27 1171
2451.74 1220
2452.20 1364
2452.67 1211
2453.14 1332
2453.60 1247
2454.07 1271
2454.54 1286
2455.00 1317
2455.47 1322
2455.94 1459
2456.40 1300
2456.87 1231
2457.34 1219
2457.81 1159
2458.27 1181
2458.74 1239
2459.21 1292
2459.68 1305
2460.14 1170
2460.61 1229
2461.08 1200
2461.55 1276
2462.01 1214
2462.48 1173
2462.95 1239
2463.42 1313
2463.88 1259
2464.35 1232
2464.82 1207
2465.29 1138
2465.76 1182
2466.22 1227
2466.69 1276
2467.16 1271
2467.63 1391
2468.10 1377
2468.57 1264
2469.03 1303
2469.50 1278
2469.97 1365
2470.44 1316
2470.91 1267
2471.38 1257
2471.84 1195
2472.31 1240
2472.78 1246
2473.25 1296
2473.72 1257
2474.19 1238
2474.66 1151
2475.13 1298
2475.59 1299
2476.06 1294
2476.53 1352
2477.00 1201
2477.47 1188
2477.94 1188
2478.41 1201
2478.88 1334
2479.35 1240
2479.82 1292
2480.29 1298
2480.76 1384
2481.23 1419
2481.69 1308
2482.16 1192
2482.63 1147
2483.10 1318
2483.57 1246
2484.04 1318
2484.51 1349
2484.98 1304
2485.45 1207
2485.92 1217
2486.39 1335
2486.86 1362
2487.33 1428
2487.80 1556
2488.27 1555
2488.74 1377
2489.21 1440
2489.68 1466
2490.15 1405
2490.62 1422
2491.09 1449
2491.56 1472
2492.04 1484
2492.51 1512
2492.98 1351
2493.45 1299
2493.92 1522
2494.39 1476
2494.86 1362
2495.33 1437
2495.80 1565
2496.27 1415
2496.74 1350
2497.21 1464
2497.68 1475
2498.16 1511
2498.63 1366
2499.10 1328
2499.57 1398
2500.04 1223
2500.51 1320
2500.98 1217
2501.45 1221
2501.93 1243
2502.40 1307
2502.87 1168
2503.34 1121
2503.81 1121
2504.28 1317
2504.76 1399
2505.23 1440
2505.70 1352
2506.17 1311
2506.64 1246
2507.11 1345
2507.59 1324
2508.06 1379
2508.53 1410
2509.00 1314
2509.47 1382
2509.95 1437
2510.42 1431
2510.89 1421
2511.36 1517
2511.84 1618
2512.31 1639
2512.78 1450
2513.25 1603
2513.73 1667
2514.20 1623
2514.67 1662
2515.14 1539
2515.62 1573
2516.09 1662
2516.56 1608
2517.03 1574
2517.51 1499
2517.98 1362
2518.45 1437
2518.93 1431
2519.40 1398
2519.87 1448
2520.35 1381
2520.82 1444
2521.29 1383
2521.77 1420
2522.24 1374
2522.71 1314
2523.19 1330
2523.66 1271
2524.13 1212
2524.61 1272
2525.08 1253
2525.55 1262
2526.03 1286
2526.50 1352
2526.97 1331
2527.45 1323
2527.92 1327
2528.40 1223
2528.87 1262
2529.34 1359
2529.82 1332
2530.29 1327
2530.77 1295
2531.24 1418
2531.71 1399
2532.19 1542
2532.66 1547
2533.14 1506
2533.61 1503
2534.09 1566
2534.56 1527
2535.04 1580
2535.51 1458
2535.98 1503
2536.46 1442
2536.93 1474
2537.41 1550
2537.88 1418
2538.36 1260
2538.83 1451
2539.31 1416
2539.78 1383
2540.26 1485
2540.73 1331
2541.21 1479
2541.68 1457
2542.16 1509
2542.63 1431
2543.11 1499
2543.59 1370
2544.06 1453
2544.54 1506
2545.01 1371
2545.49 1451
2545.96 1420
2546.44 1404
2546.91 1422
2547.39 1469
2547.87 1554
2548.34 1585
2548.82 1492
2549.29 1573
2549.77 1718
2550.24 1790
2550.72 1633
2551.20 1659
2551.67 1738
2552.15 1729
2552.62 1592
2553.10 1661
2553.58 1599
2554.05 1744
2554.53 1670
2555.01 1778
2555.48 1598
2555.96 1498
2556.44 1553
2556.91 1494
2557.39 1405
2557.87 1345
2558.34 1566
2558.82 1443
2559.30 1548
2559.77 1440
2560.25 1420
2560.73 1297
2561.20 1342
2561.68 1382
2562.16 1335
2562.64 1289
2563.11 1363
2563.59 1320
2564.07 1453
2564.54 1353
2565.02 1223
2565.50 1211
2565.98 1153
2566.45 1121
2566.93 1191
2567.41 1362
2567.89 1298
2568.36 1191
2568.84 1314
2569.32 1350
2569.80 1263
2570.28 1281
2570.75 1243
2571.23 1283
2571.71 1185
2572.19 1161
2572.66 1265
2573.14 1346
2573.62 1245
2574.10 1231
2574.58 1186
2575.06 1246
2575.53 1248
2576.01 1305
2576.49 1175
2576.97 1275
2577.45 1332
2577.93 1108
2578.40 1258
2578.88 1368
2579.36 1228
2579.84 1256
2580.32 1406
2580.80 1280
2581.28 1333
2581.76 1371
2582.24 1268
2582.71 1226
2583.19 1240
2583.67 1262
2584.15 1228
2584.63 1254
2585.11 1250
2585.59 1324
2586.07 1310
2586.55 1211
2587.03 1254
2587.51 1195
2587.99 1370
2588.47 1304
2588.95 1369
2589.42 1339
2589.90 1322
2590.38 1463
2590.86 1518
2591.34 1469
2591.82 1474
2592.30 1530
2592.78 1432
2593.26 1568
2593.74 1369
2594.22 1379
2594.70 1291
2595.18 1396
2595.66 1308
2596.14 1212
2596.62 1310
2597.10 1216
2597.58 1201
2598.07 1320
2598.55 1288
2599.03 1299
2599.51 1258
2599.99 1170
2600.47 1143
2600.95 1186
2601.43 1238
2601.91 1200
2602.39 1246
2602.87 1365
2603.35 1179
2603.83 1331
2604.31 1179
2604.80 1211
2605.28 1332
2605.76 1330
2606.24 1294
2606.72 1311
2607.20 1384
2607.68 1282
2608.16 1390
2608.65 1334
2609.13 1358
2609.61 1368
2610.09 1428
2610.57 1384
2611.05 1288
2611.53 1213
2612.02 1334
2612.50 1390
2612.98 1292
2613.46 1248
2613.94 1290
2614.43 1295
2614.91 1366
2615.39 1314
2615.87 1147
2616.35 1298
2616.84 1280
2617.32 1235
2617.80 1324
2618.28 1341
2618.77 1280
2619.25 1366
2619.73 1248
2620.21 1276
2620.69 1192
2621.18 1233
2621.66 1304
2622.14 1213
2622.63 1204
2623.11 1173
2623.59 1115
2624.07 1105
2624.56 1252
2625.04 1217
2625.52 1302
2626.01 1347
2626.49 1318
2626.97 1302
2627.45 1231
2627.94 1296
2628.42 1240
2628.90 1312
2629.39 1320
2629.87 1362
2630.35 1423
2630.84 1407
2631.32 1336
2631.80 1267
2632.29 1331
2632.77 1322
2633.26 1402
2633.74 1422
2634.22 1420
2634.71 1267
2635.19 1310
2635.67 1308
2636.16 1279
2636.64 1341
2637.13 1275
2637.61 1444
2638.09 1455
2638.58 1442
2639.06 1442
2639.55 1494
2640.03 1523
2640.52 1365
2641.00 1425
2641.48 1524
2641.97 1470
2642.45 1536
2642.94 1340
2643.42 1381
2643.91 1395
2644.39 1384
2644.88 1425
2645.36 1277
2645.85 1328
2646.33 1289
2646.82 1337
2647.30 1306
2647.79 1275
2648.27 1301
2648.76 1324
2649.24 1332
2649.73 1226
2650.21 1237
2650.70 1283
2651.18 1333
2651.67 1298
2652.15 1326
2652.64 1303
2653.12 1397
2653.61 1414
2654.10 1393
2654.58 1511
2655.07 1620
2655.55 1511
2656.04 1489
2656.52 1511
2657.01 1507
2657.50 1672
2657.98 1553
2658.47 1512
2658.95 1466
2659.44 1401
2659.93 1413
2660.41 1351
2660.90 1430
2661.38 1283
2661.87 1230
2662.36 1261
2662.84 1275
2663.33 1296
2663.82 1288
2664.30 1457
2664.79 1328
2665.28 1262
2665.76 1272
2666.25 1180
2666.74 1246
2667.22 1291
2667.71 1253
2668.20 1394
2668.68 1355
2669.17 1197
2669.66 1220
2670.14 1348
2670.63 1334
2671.12 1330
2671.61 1340
2672.09 1343
2672.58 1413
2673.07 1533
2673.55 1436
2674.04 1531
2674.53 1637
2675.02 1697
2675.50 1718
2675.99 1640
2676.48 1743
2676.97 1672
2677.46 1619
2677.94 1655
2678.43 1587
2678.92 1410
2679.41 1445
2679.89 1399
2680.38 1446
2680.87 1538
2681.36 1451
2681.85 1419
2682.33 1527
2682.82 1480
2683.31 1420
2683.80 1362
2684.29 1375
2684.78 1345
2685.26 1423
2685.75 1457
2686.24 1391
2686.73 1289
2687.22 1323
2687.71 1312
2688.20 1319
2688.68 1296
2689.17 1199
2689.66 1201
2690.15 1262
2690.64 1324
2691.13 1249
2691.62 1206
2692.11 1214
2692.60 1167
2693.09 1254
2693.57 1314
2694.06 1266
2694.55 1302
2695.04 1298
2695.53 1313
2696.02 1210
2696.51 1272
2697.00 1223
2697.49 1159
2697.98 1257
2698.47 1283
2698.96 1234
2699.45 1178
2699.94 1251
2700.43 1321
2700.92 1323
2701.41 1405
2701.90 1549
2702.39 1516
2702.88 1620
2703.37 1600
2703.86 1546
2704.35 1602
2704.84 1401
2705.33 1466
2705.82 1427
2706.31 1335
2706.80 1263
2707.29 1349
2707.78 1406
2708.27 1408
2708.76 1332
2709.25 1320
2709.74 1221
2710.23 1355
2710.72 1307
2711.21 1237
2711.71 1185
2712.20 1189
2712.69 1266
2713.18 1237
2713.67 1308
2714.16 1256
2714.65 1331
2715.14 1228
2715.63 1231
2716.12 1327
2716.62 1321
2717.11 1267
2717.60 1217
2718.09 1291
2718.58 1249
2719.07 1232
2719.56 1345
2720.06 1134
2720.55 1111
2721.04 1199
2721.53 1368
2722.02 1386
2722.51 1358
2723.01 1289
2723.50 1310
2723.99 1296
2724.48 1364
2724.97 1336
2725.47 1326
2725.96 1299
2726.45 1162
2726.94 1248
2727.44 1257
2727.93 1136
2728.42 1318
2728.91 1176
2729.40 1237
2729.90 1264
2730.39 1336
2730.88 1282
2731.37 1194
2731.87 1171
2732.36 1341
2732.85 1294
2733.35 1285
2733.84 1320
2734.33 1229
2734.82 1303
2735.32 1453
2735.81 1369
2736.30 1344
2736.80 1308
2737.29 1395
2737.78 1482
2738.28 1441
2738.77 1435
2739.26 1407
2739.76 1300
2740.25 1399
2740.74 1331
2741.24 1332
2741.73 1337
2742.22 1425
2742.72 1315
2743.21 1258
2743.70 1161
2744.20 1233
2744.69 1324
2745.19 1248
2745.68 1186
2746.17 1167
2746.67 1157
2747.16 1295
2747.66 1268
2748.15 1278
2748.64 1315
2749.14 1369
2749.63 1410
2750.13 1276
2750.62 1245
2751.12 1270
2751.61 1270
2752.10 1253
2752.60 1296
2753.09 1253
2753.59 1128
2754.08 1376
2754.58 1244
2755.07 1201
2755.57 1287
2756.06 1264
2756.56 1207
2757.05 1322
2757.55 1209
2758.04 1275
2758.54 1237
2759.03 1343
2759.53 1419
2760.02 1322
2760.52 1413
2761.01 1315
2761.51 1296
2762.00 1330
2762.50 1400
2762.99 1387
2763.49 1593
2763.99 1574
2764.48 1307
2764.98 1218
2765.47 1354
2765.97 1335
2766.46 1207
2766.96 1263
2767.46 1245
2767.95 1226
2768.45 1235
2768.94 1337
2769.44 1345
2769.94 1427
2770.43 1309
2770.93 1351
2771.42 1408
2771.92 1357
2772.42 1312
2772.91 1361
2773.41 1485
2773.91 1461
2774.40 1480
2774.90 1567
2775.40 1421
2775.89 1512
2776.39 1647
2776.89 1650
2777.38 1665
2777.88 1585
2778.38 1575
2778.87 1699
2779.37 1592
2779.87 1552
2780.36 1569
2780.86 1431
2781.36 1630
2781.85 1338
2782.35 1324
2782.85 1260
2783.35 1281
2783.84 1335
2784.34 1197
2784.84 1258
2785.34 1227
2785.83 1344
2786.33 1201
2786.83 1201
2787.33 1111
2787.82 1239
2788.32 1199
2788.82 1186
2789.32 1150
2789.81 1120
2790.31 1302
2790.81 1266
2791.31 1345
2791.81 1087
2792.30 1155
2792.80 1246
2793.30 1242
2793.80 1300
2794.30 1356
2794.80 1342
2795.29 1245
2795.79 1202
2796.29 1216
2796.79 1306
2797.29 1314
2797.79 1431
2798.29 1315
2798.78 1436
2799.28 1398
2799.78 1399
2800.28 1404
2800.78 1403
2801.28 1245
2801.78 1211
2802.28 1247
2802.77 1333
2803.27 1275
2803.77 1225
2804.27 1277
2804.77 1232
2805.27 1237
2805.77 1241
2806.27 1401
2806.77 1388
2807.27 1351
2807.77 1282
2808.27 1329
2808.77 1292
2809.27 1435
2809.77 1386
2810.27 1284
2810.77 1467
2811.27 1534
2811.76 1408
2812.26 1301
2812.76 1462
2813.26 1397
2813.76 1337
2814.26 1285
2814.76 1319
2815.26 1254
2815.76 1281
2816.27 1280
2816.77 1490
2817.27 1291
2817.77 1166
2818.27 1218
2818.77 1267
2819.27 1287
2819.77 1253
2820.27 1317
2820.77 1374
2821.27 1435
2821.77 1345
2822.27 1537
2822.77 1401
2823.27 1369
2823.77 1366
2824.27 1369
2824.78 1232
2825.28 1284
2825.78 1250
2826.28 1247
2826.78 1261
2827.28 1190
2827.78 1286
2828.28 1330
2828.79 1122
2829.29 1280
2829.79 1187
2830.29 1263
2830.79 1245
2831.29 1303
2831.79 1075
2832.30 1152
2832.80 1343
2833.30 1278
2833.80 1257
2834.30 1224
2834.80 1215
2835.31 1255
2835.81 1353
2836.31 1362
2836.81 1376
2837.31 1410
2837.82 1397
2838.32 1309
2838.82 1340
2839.32 1313
2839.83 1319
2840.33 1240
2840.83 1299
2841.33 1294
2841.84 1284
2842.34 1218
2842.84 1194
2843.34 1233
2843.85 1278
2844.35 1449
2844.85 1492
2845.35 1457
2845.86 1311
2846.36 1394
2846.86 1392
2847.37 1442
2847.87 1388
2848.37 1484
2848.87 1375
2849.38 1607
2849.88 1630
2850.38 1432
2850.89 1459
2851.39 1366
2851.89 1367
2852.40 1270
2852.90 1362
2853.40 1338
2853.91 1279
2854.41 1373
2854.92 1367
2855.42 1376
2855.92 1330
2856.43 1372
2856.93 1381
2857.43 1392
2857.94 1232
2858.44 1183
2858.95 1265
2859.45 1257
2859.95 1213
2860.46 1267
2860.96 1249
2861.47 1263
2861.97 1337
2862.48 1135
2862.98 1151
2863.48 1204
2863.99 1104
2864.49 1062
2865.00 1044
2865.50 1281
2866.01 1198
2866.51 1128
2867.02 1168
2867.52 1117
2868.03 1145
2868.53 1206
2869.04 1091
2869.54 1083
2870.05 1125
2870.55 1141
2871.06 1240
2871.56 1216
2872.07 1163
2872.57 1160
2873.08 1281
2873.58 1441
2874.09 1403
2874.59 1273
2875.10 1343
2875.60 1271
2876.11 1335
2876.61 1385
2877.12 1274
2877.63 1362
2878.13 1412
2878.64 1438
2879.14 1417
2879.65 1312
2880.15 1250
2880.66 1303
2881.17 1206
2881.67 1214
2882.18 1238
2882.68 1371
2883.19 1456
2883.70 1426
2884.20 1382
2884.71 1375
2885.22 1318
2885.72 1448
2886.23 1332
2886.74 1387
2887.24 1426
2887.75 1486
2888.25 1607
2888.76 1555
2889.27 1629
2889.77 1654
2890.28 1537
2890.79 1530
2891.30 1497
2891.80 1531
2892.31 1452
2892.82 1498
2893.32 1706
2893.83 1625
2894.34 1684
2894.84 1834
2895.35 1920
2895.86 1821
2896.37 1834
2896.87 1919
2897.38 1844
2897.89 1788
2898.40 1670
2898.90 1710
2899.41 1822
2899.92 1833
2900.43 1680
2900.93 1675
2901.44 1669
2901.95 1869
2902.46 1669
2902.96 1697
2903.47 1831
2903.98 1907
2904.49 1884
2905.00 1926
2905.50 1988
2906.01 1933
2906.52 1891
2907.03 1787
2907.54 1779
2908.05 1819
2908.55 1814
2909.06 1682
2909.57 1731
2910.08 1678
2910.59 1491
2911.10 1544
2911.61 1403
2912.11 1405
2912.62 1362
2913.13 1377
2913.64 1422
2914.15 1310
2914.66 1294
2915.17 1391
2915.68 1358
2916.19 1297
2916.69 1395
2917.20 1449
2917.71 1533
2918.22 1321
2918.73 1447
2919.24 1525
2919.75 1474
2920.26 1491
2920.77 1341
2921.28 1436
2921.79 1438
2922.30 1442
2922.81 1439
2923.32 1423
2923.83 1436
2924.34 1483
2924.85 1544
2925.36 1570
2925.87 1462
2926.38 1429
2926.89 1601
2927.40 1716
2927.91 1616
2928.42 1524
2928.93 1556
2929.44 1466
2929.95 1329
2930.46 1383
2930.97 1286
2931.48 1379
2931.99 1306
2932.50 1292
2933.01 1416
2933.52 1368
2934.03 1312
2934.54 1452
2935.05 1422
2935.56 1458
2936.07 1408
2936.58 1266
2937.09 1317
2937.60 1379
2938.12 1570
2938.63 1645
2939.14 1571
2939.65 1404
2940.16 1481
2940.67 1437
2941.18 1362
2941.69 1456
2942.20 1385
2942.72 1477
2943.23 1458
2943.74 1600
2944.25 1564
2944.76 1508
2945.27 1559
2945.79 1521
2946.30 1470
2946.81 1513
2947.32 1634
2947.83 1620
2948.34 1473
2948.86 1489
2949.37 1459
2949.88 1510
2950.39 1377
2950.90 1389
2951.42 1323
2951.93 1336
2952.44 1355
2952.95 1296
2953.46 1247
2953.98 1225
2954.49 1258
2955.00 1316
2955.51 1231
2956.03 1226
2956.54 1372
2957.05 1273
2957.56 1280
2958.08 1334
2958.59 1225
2959.10 1221
2959.62 1196
2960.13 1241
2960.64 1223
2961.15 1302
2961.67 1371
2962.18 1256
2962.69 1190
2963.21 1232
2963.72 1229
2964.23 1305
2964.75 1317
2965.26 1319
2965.77 1382
2966.29 1397
2966.80 1393
2967.31 1347
2967.83 1312
2968.34 1313
2968.85 1414
2969.37 1237
2969.88 1389
2970.40 1309
2970.91 1257
2971.42 1334
2971.94 1341
2972.45 1218
2972.96 1232
2973.48 1379
2973.99 1453
2974.51 1418
2975.02 1446
2975.54 1473
2976.05 1457
2976.56 1418
2977.08 1451
2977.59 1400
2978.11 1323
2978.62 1417
2979.14 1340
2979.65 1346
2980.16 1447
2980.68 1367
2981.19 1296
2981.71 1389
2982.22 1331
2982.74 1509
2983.25 1515
2983.77 1486
2984.28 1338
2984.80 1441
2985.31 1590
2985.83 1540
2986.34 1704
2986.86 1574
2987.37 1570
2987.89 1547
2988.40 1544
2988.92 1664
2989.44 1600
2989.95 1635
2990.47 1767
2990.98 1589
2991.50 1611
2992.01 1587
2992.53 1607
2993.04 1711
2993.56 1664
2994.08 1659
2994.59 1614
2995.11 1649
2995.62 1671
2996.14 1882
2996.66 1797
2997.17 1811
2997.69 1834
2998.20 1832
2998.72 1879
2999.24 1971
2999.75 2136
3000.27 2020
3000.79 1944
3001.30 2131
3001.82 2226
3002.33 2396
3002.85 2625
3003.37 3003
3003.88 3424
3004.40 3795
3004.92 4257
3005.43 4721
3005.95 4634
3006.47 5044
3006.99 5243
3007.50 4906
3008.02 4686
3008.54 4479
3009.05 3761
3009.57 3565
3010.09 3045
3010.60 2634
3011.12 2233
3011.64 2316
3012.16 2057
3012.67 1900
3013.19 1805
3013.71 1699
3014.23 1765
3014.74 1615
3015.26 1673
3015.78 1635
3016.30 1883
3016.82 1721
3017.33 1685
3017.85 1685
3018.37 1698
3018.89 1635
3019.40 1817
3019.92 1806
3020.44 1756
3020.96 1766
3021.48 1873
3022.00 1891
3022.51 1778
3023.03 1875
3023.55 1919
3024.07 1846
3024.59 1726
3025.11 1726
3025.62 1834
3026.14 1831
3026.66 1909
3027.18 1737
3027.70 1680
3028.22 1604
3028.74 1556
3029.25 1565
3029.77 1463
3030.29 1456
3030.81 1522
3031.33 1702
3031.85 1559
3032.37 1662
3032.89 1730
3033.41 1536
3033.93 1535
3034.45 1577
3034.96 1550
3035.48 1479
3036.00 1645
3036.52 1501
3037.04 1401
3037.56 1354
3038.08 1508
3038.60 1531
3039.12 1735
3039.64 1514
3040.16 1378
3040.68 1476
3041.20 1638
3041.72 1508
3042.24 1388
3042.76 1471
3043.28 1466
3043.80 1613
3044.32 1501
3044.84 1497
3045.36 1389
3045.88 1437
3046.40 1441
3046.92 1350
3047.44 1429
3047.96 1478
3048.48 1528
3049.00 1502
3049.52 1466
3050.04 1367
3050.56 1577
3051.09 1648
3051.61 1564
3052.13 1380
3052.65 1389
3053.17 1328
3053.69 1406
3054.21 1294
3054.73 1390
3055.25 1534
3055.77 1602
3056.29 1554
3056.82 1427
3057.34 1373
3057.86 1306
3058.38 1351
3058.90 1427
3059.42 1447
3059.94 1394
3060.47 1487
3060.99 1395
3061.51 1393
3062.03 1404
3062.55 1381
3063.07 1298
3063.60 1430
3064.12 1498
3064.64 1452
3065.16 1580
3065.68 1528
3066.21 1479
3066.73 1488
3067.25 1483
3067.77 1570
3068.29 1503
3068.82 1502
3069.34 1412
3069.86 1465
3070.38 1341
3070.90 1403
3071.43 1422
3071.95 1509
3072.47 1441
3072.99 1429
3073.52 1395
3074.04 1398
3074.56 1455
3075.09 1514
3075.61 1534
3076.13 1453
3076.65 1422
3077.18 1443
3077.70 1634
3078.22 1740
3078.75 1607
3079.27 1639
3079.79 1779
3080.32 1802
3080.84 1876
3081.36 2030
3081.89 1991
3082.41 1995
3082.93 1942
3083.46 1914
3083.98 1968
3084.50 2012
3085.03 1888
3085.55 1932
3086.07 1764
3086.60 1656
3087.12 1649
3087.64 1665
3088.17 1527
3088.69 1509
3089.22 1496
3089.74 1589
3090.26 1666
3090.79 1806
3091.31 1718
3091.84 1805
3092.36 1741
3092.89 1710
3093.41 1658
3093.93 1677
3094.46 1806
3094.98 1816
3095.51 1899
3096.03 1967
3096.56 2130
3097.08 2170
3097.61 2177
3098.13 2219
3098.66 2323
3099.18 2260
3099.70 2697
3100.23 2933
3100.75 3535
3101.28 4157
3101.80 4594
3102.33 5408
3102.85 6164
3103.38 6860
3103.91 7149
3104.43 7633
3104.96 7616
3105.48 7255
3106.01 6522
3106.53 6068
3107.06 5337
3107.58 4578
3108.11 3799
3108.63 3076
3109.16 2763
3109.69 2329
3110.21 2143
3110.74 2223
3111.26 2294
3111.79 2132
3112.31 2127
3112.84 2114
3113.37 2224
3113.89 2160
3114.42 2057
3114.94 1918
3115.47 1868
3116.00 1908
3116.52 1810
3117.05 1923
3117.58 1731
3118.10 1606
3118.63 1830
3119.16 1672
3119.68 1585
3120.21 1662
3120.73 1634
3121.26 1819
3121.79 1920
3122.31 1659
3122.84 1820
3123.37 2019
3123.90 1910
3124.42 1977
3124.95 1946
3125.48 1808
3126.00 1786
3126.53 1681
3127.06 1670
3127.58 1575
3128.11 1510
3128.64 1524
3129.17 1624
3129.69 1524
3130.22 1456
3130.75 1479
3131.28 1443
3131.80 1439
3132.33 1467
3132.86 1454
3133.39 1525
3133.91 1565
3134.44 1610
3134.97 1667
3135.50 1548
3136.03 1646
3136.55 1594
3137.08 1555
3137.61 1503
3138.14 1546
3138.67 1561
3139.19 1567
3139.72 1463
3140.25 1551
3140.78 1447
3141.31 1445
3141.84 1494
3142.36 1492
3142.89 1665
3143.42 1535
3143.95 1435
3144.48 1480
3145.01 1587
3145.54 1608
3146.06 1531
3146.59 1577
3147.12 1718
3147.65 1762
3148.18 1839
3148.71 1790
3149.24 1950
3149.77 1878
3150.30 1829
3150.83 1932
3151.35 1858
3151.88 1842
3152.41 1899
3152.94 1859
3153.47 1759
3154.00 1718
3154.53 1647
3155.06 1789
3155.59 1759
3156.12 1713
3156.65 1541
3157.18 1533
3157.71 1651
3158.24 1597
3158.77 1579
3159.30 1559
3159.83 1697
3160.36 1743
3160.89 1714
3161.42 1599
3161.95 1617
3162.48 1579
3163.01 1646
3163.54 1479
3164.07 1519
3164.60 1562
3165.13 1451
3165.66 1463
3166.19 1553
3166.72 1607
3167.25 1430
3167.78 1365
3168.31 1329
3168.84 1467
3169.37 1522
3169.90 1479
3170.44 1373
3170.97 1424
3171.50 1338
3172.03 1405
3172.56 1445
3173.09 1519
3173.62 1465
3174.15 1456
3174.68 1467
3175.21 1526
3175.75 1576
3176.28 1574
3176.81 1487
3177.34 1356
3177.87 1446
3178.40 1483
3178.93 1471
3179.47 1401
3180.00 1413
3180.53 1400
3181.06 1389
3181.59 1270
3182.12 1362
3182.66 1476
3183.19 1343
3183.72 1466
3184.25 1468
3184.78 1481
3185.32 1460
3185.85 1393
3186.38 1466
3186.91 1320
3187.44 1499
3187.98 1477
3188.51 1497
3189.04 1485
3189.57 1514
3190.11 1549
3190.64 1606
3191.17 1465
3191.70 1474
3192.24 1505
3192.77 1505
3193.30 1511
3193.84 1523
3194.37 1543
3194.90 1510
3195.43 1528
3195.97 1519
3196.50 1424
3197.03 1368
3197.57 1447
3198.10 1455
3198.63 1474
3199.17 1557
3199.70 1520
3200.23 1535
3200.77 1603
3201.30 1504
3201.83 1491
3202.37 1689
3202.90 1672
3203.43 1725
3203.97 1811
3204.50 1662
3205.03 1675
3205.57 1758
3206.10 1756
3206.63 1876
3207.17 1738
3207.70 1754
3208.24 1812
3208.77 1962
3209.30 2252
3209.84 2389
3210.37 2276
3210.91 2444
3211.44 2585
3211.98 2797
3212.51 2854
3213.04 2570
3213.58 2922
3214.11 2870
3214.65 2497
3215.18 2489
3215.72 2204
3216.25 2008
3216.79 1920
3217.32 1907
3217.86 1765
3218.39 1640
3218.93 1663
3219.46 1531
3220.00 1586
3220.53 1711
3221.07 1735
3221.60 1596
3222.14 1765
3222.67 1912
3223.21 1909
3223.74 1895
3224.28 2026
3224.81 2063
3225.35 1929
3225.88 2042
3226.42 2136
3226.95 2047
3227.49 1987
3228.02 1889
3228.56 1939
3229.10 1844
3229.63 1727
3230.17 1764
3230.70 1937
3231.24 1880
3231.78 1877
3232.31 1768
3232.85 1791
3233.38 1886
3233.92 1928
3234.46 1961
3234.99 1890
3235.53 1855
3236.06 1983
3236.60 2005
3237.14 1971
3237.67 1986
3238.21 2025
3238.75 2096
3239.28 2090
3239.82 2070
3240.36 2124
3240.89 2102
3241.43 2054
3241.97 2058
3242.50 2068
3243.04 2070
3243.58 2082
3244.11 2024
3244.65 1966
3245.19 2026
3245.72 2118
3246.26 2025
3246.80 1915
3247.34 1982
3247.87 1923
3248.41 2029
3248.95 1990
3249.49 2056
3250.02 1878
3250.56 2061
3251.10 2101
3251.64 1932
3252.17 2035
3252.71 2115
3253.25 2021
3253.79 2029
3254.32 2018
3254.86 2005
3255.40 1946
3255.94 1887
3256.48 1942
3257.01 2018
3257.55 2022
3258.09 2107
3258.63 2269
3259.17 2303
3259.70 2515
3260.24 2812
3260.78 3168
3261.32 3177
3261.86 3506
3262.40 4097
3262.93 4340
3263.47 4506
3264.01 5050
3264.55 5192
3265.09 5439
3265.63 5751
3266.17 6119
3266.71 6376
3267.24 6685
3267.78 6370
3268.32 5897
3268.86 5510
3269.40 5435
3269.94 5389
3270.48 4835
3271.02 4441
3271.56 3628
3272.10 3168
3272.64 2916
3273.18 2618
3273.71 2562
3274.25 2268
3274.79 2279
3275.33 2200
3275.87 2183
3276.41 2327
3276.95 2458
3277.49 2334
3278.03 2221
3278.57 2260
3279.11 2219
3279.65 2222
3280.19 2373
3280.73 2377
3281.27 2207
3281.81 2258
3282.35 2187
3282.89 2228
3283.43 2201
3283.97 2189
3284.51 2194
3285.05 2162
3285.59 2295
3286.13 2209
3286.67 2357
3287.21 2422
3287.75 2428
3288.30 2193
3288.84 2334
3289.38 2313
3289.92 2397
3290.46 2297
3291.00 2192
3291.54 2263
3292.08 2124
3292.62 2259
3293.16 2438
3293.70 2754
3294.24 2760
3294.79 2698
3295.33 2795
3295.87 3222
3296.41 3186
3296.95 3176
3297.49 3213
3298.03 3251
3298.57 3083
3299.12 2991
3299.66 3129
3300.20 2993
3300.74 2922
3301.28 2667
3301.82 2917
3302.37 2979
3302.91 2912
3303.45 3011
3303.99 3129
3304.53 3081
3305.08 3033
3305.62 2861
3306.16 2889
3306.70 2849
3307.24 2855
3307.79 2353
3308.33 2289
3308.87 2359
3309.41 2226
3309.96 2102
3310.50 2012
3311.04 2012
3311.58 2120
3312.13 2126
3312.67 2097
3313.21 2221
3313.75 2208
3314.30 2167
3314.84 2546
3315.38 2507
3315.92 2675
3316.47 2653
3317.01 2768
3317.55 2655
3318.10 2650
3318.64 2739
3319.18 2936
3319.73 2710
3320.27 2573
3320.81 2844
3321.36 2724
3321.90 2808
3322.44 2672
3322.99 2714
3323.53 2648
3324.07 2571
3324.62 2642
3325.16 2564
3325.70 2416
3326.25 2642
3326.79 2365
3327.34 2493
3327.88 2395
3328.42 2463
3328.97 2323
3329.51 2363
3330.06 2463
3330.60 2510
3331.14 2917
3331.69 3583
3332.23 4369
3332.78 5268
3333.32 6413
3333.86 8208
3334.41 9940
3334.95 11373
3335.50 13764
3336.04 15567
3336.59 17076
3337.13 17819
3337.68 18255
3338.22 17613
3338.77 16491
3339.31 14420
3339.86 12367
3340.40 11013
3340.94 9025
3341.49 7693
3342.03 6538
3342.58 5507
3343.13 4547
3343.67 3737
3344.22 3370
3344.76 3020
3345.31 2742
3345.85 2517
3346.40 2389
3346.94 2513
3347.49 2540
3348.03 2488
3348.58 2401
3349.12 2383
3349.67 2453
3350.22 2609
3350.76 2482
3351.31 2667
3351.85 2677
3352.40 2475
3352.94 2464
3353.49 2335
3354.04 2286
3354.58 2207
3355.13 2278
3355.67 2420
3356.22 2380
3356.77 2170
3357.31 2120
3357.86 2061
3358.41 2116
3358.95 2196
3359.50 2068
3360.05 2151
3360.59 2115
3361.14 1985
3361.68 1950
3362.23 1977
3362.78 2067
3363.33 2197
3363.87 2107
3364.42 2169
3364.97 2025
3365.51 2239
3366.06 2225
3366.61 2170
3367.15 2109
3367.70 1961
3368.25 2016
3368.79 1926
3369.34 2159
3369.89 2116
3370.44 2072
3370.98 2247
3371.53 2264
3372.08 2517
3372.63 2611
3373.17 2564
3373.72 2674
3374.27 3041
3374.82 3178
3375.36 3018
3375.91 3050
3376.46 3125
3377.01 2894
3377.56 2711
3378.10 2617
3378.65 2428
3379.20 2353
3379.75 2136
3380.30 2042
3380.84 1859
3381.39 1960
3381.94 1827
3382.49 1733
3383.04 1698
3383.59 1687
3384.13 1711
3384.68 1631
3385.23 1696
3385.78 1661
3386.33 1571
3386.88 1672
3387.43 1590
3387.97 1603
3388.52 1614
3389.07 1669
3389.62 1643
3390.17 1741
3390.72 1652
3391.27 1722
3391.82 1700
3392.37 1697
3392.92 1709
3393.46 1684
3394.01 1706
3394.56 1655
3395.11 1657
3395.66 1755
3396.21 1669
3396.76 1679
3397.31 1697
3397.86 1740
3398.41 1757
3398.96 1645
3399.51 1585
3400.06 1536
3400.61 1568
3401.16 1549
3401.71 1472
3402.26 1658
3402.81 1622
3403.36 1479
3403.91 1450
3404.46 1444
3405.01 1355
3405.56 1418
3406.11 1406
3406.66 1462
3407.21 1434
3407.76 1463
3408.31 1579
3408.86 1636
3409.41 1650
3409.96 1617
3410.51 1647
3411.06 1785
3411.61 1718
3412.16 1661
3412.71 1922
3413.27 1769
3413.82 1869
3414.37 2013
3414.92 1955
3415.47 1944
3416.02 1829
3416.57 1637
3417.12 1606
3417.67 1665
3418.22 1615
3418.78 1461
3419.33 1527
3419.88 1484
3420.43 1508
3420.98 1482
3421.53 1646
3422.08 1581
3422.64 1686
3423.19 1811
3423.74 1719
3424.29 2015
3424.84 2072
3425.39 1960
3425.95 1921
3426.50 1804
3427.05 1736
3427.60 1706
3428.15 1758
3428.71 1650
3429.26 1629
3429.81 1583
3430.36 1614
3430.91 1668
3431.47 1473
3432.02 1461
3432.57 1531
3433.12 1541
3433.68 1514
3434.23 1493
3434.78 1589
3435.33 1468
3435.89 1413
3436.44 1504
3436.99 1441
3437.54 1514
3438.10 1457
3438.65 1438
3439.20 1464
3439.76 1533
3440.31 1462
3440.86 1598
3441.42 1595
3441.97 1656
3442.52 1676
3443.07 1627
3443.63 1591
3444.18 1443
3444.73 1461
3445.29 1531
3445.84 1575
3446.39 1498
3446.95 1490
3447.50 1456
3448.06 1447
3448.61 1487
3449.16 1464
3449.72 1460
3450.27 1512
3450.82 1527
3451.38 1385
3451.93 1462
3452.49 1316
3453.04 1418
3453.59 1430
3454.15 1486
3454.70 1484
3455.26 1364
3455.81 1384
3456.36 1367
3456.92 1316
3457.47 1295
3458.03 1360
3458.58 1468
3459.14 1491
3459.69 1393
3460.25 1416
3460.80 1385
3461.36 1341
3461.91 1302
3462.46 1476
3463.02 1424
3463.57 1424
3464.13 1457
3464.68 1456
3465.24 1530
3465.79 1549
3466.35 1437
3466.90 1534
3467.46 1544
3468.02 1475
3468.57 1617
3469.13 1700
3469.68 1738
3470.24 1757
3470.79 1697
3471.35 1857
3471.90 1904
3472.46 1896
3473.01 1861
3473.57 1825
3474.13 1720
3474.68 1674
3475.24 1601
3475.79 1730
3476.35 1789
3476.90 1715
3477.46 1712
3478.02 1691
3478.57 1794
3479.13 1741
3479.68 1822
3480.24 1828
3480.80 1849
3481.35 1812
3481.91 1785
3482.47 1933
3483.02 2045
3483.58 1966
3484.14 1939
3484.69 1867
3485.25 2014
3485.81 2226
3486.36 2242
3486.92 2058
3487.48 2140
3488.03 2291
3488.59 2600
3489.15 2964
3489.70 3648
3490.26 4311
3490.82 4980
3491.37 5730
3491.93 6127
3492.49 6801
3493.05 7040
3493.60 7606
3494.16 7556
3494.72 7233
3495.27 6770
3495.83 6131
3496.39 5138
3496.95 4110
3497.50 3877
3498.06 3346
3498.62 3078
3499.18 2773
3499.74 2736
3500.29 2795
3500.85 2821
3501.41 2910
3501.97 2880
3502.52 3156
3503.08 3543
3503.64 3655
3504.20 4015
3504.76 4289
3505.32 4386
3505.87 4456
3506.43 4368
3506.99 4415
3507.55 4459
3508.11 4245
3508.67 4111
3509.22 3967
3509.78 3549
3510.34 3105
3510.90 2768
3511.46 2775
3512.02 2582
3512.58 2546
3513.13 2341
3513.69 2135
3514.25 2117
3514.81 1952
3515.37 1891
3515.93 1770
3516.49 1743
3517.05 1676
3517.61 1578
3518.17 1724
3518.73 1531
3519.28 1535
3519.84 1632
3520.40 1605
3520.96 1625
3521.52 1579
3522.08 1557
3522.64 1687
3523.20 1780
3523.76 1815
3524.32 1755
3524.88 1787
3525.44 1836
3526.00 1792
3526.56 1853
3527.12 1724
3527.68 1679
3528.24 1724
3528.80 1515
3529.36 1615
3529.92 1586
3530.48 1514
3531.04 1500
3531.60 1614
3532.16 1727
3532.72 1678
3533.28 1620
3533.84 1616
3534.40 1725
3534.96 1706
3535.52 1596
3536.08 1548
3536.65 1611
3537.21 1682
3537.77 1769
3538.33 1773
3538.89 1664
3539.45 1652
3540.01 1735
3540.57 1566
3541.13 1567
3541.69 1520
3542.25 1725
3542.82 1567
3543.38 1633
3543.94 1659
3544.50 1613
3545.06 1655
3545.62 1547
3546.18 1518
3546.75 1517
3547.31 1499
3547.87 1604
3548.43 1601
3548.99 1426
3549.55 1543
3550.12 1408
3550.68 1544
3551.24 1526
3551.80 1460
3552.36 1397
3552.92 1418
3553.49 1394
3554.05 1372
3554.61 1310
3555.17 1326
3555.74 1215
3556.30 1276
3556.86 1274
3557.42 1209
3557.98 1389
3558.55 1427
3559.11 1406
3559.67 1446
3560.23 1522
3560.80 1644
3561.36 1521
3561.92 1483
3562.49 1395
3563.05 1535
3563.61 1592
3564.17 1557
3564.74 1502
3565.30 1564
3565.86 1437
3566.43 1628
3566.99 1522
3567.55 1435
3568.11 1409
3568.68 1266
3569.24 1332
3569.80 1352
3570.37 1317
3570.93 1462
3571.49 1450
3572.06 1366
3572.62 1520
3573.19 1412
3573.75 1484
3574.31 1512
3574.88 1534
3575.44 1504
3576.00 1633
3576.57 1704
3577.13 1778
3577.70 1816
3578.26 1914
3578.82 1831
3579.39 1838
3579.95 1773
3580.52 1795
3581.08 1846
3581.64 1752
3582.21 1722
3582.77 1684
3583.34 1744
3583.90 1699
3584.47 1591
3585.03 1448
3585.60 1513
3586.16 1291
3586.72 1375
3587.29 1419
3587.85 1351
3588.42 1340
3588.98 1369
3589.55 1325
3590.11 1372
3590.68 1356
3591.24 1363
3591.81 1364
3592.37 1329
3592.94 1349
3593.50 1249
3594.07 1318
3594.63 1272
3595.20 1279
3595.77 1279
3596.33 1463
3596.90 1453
3597.46 1418
3598.03 1348
3598.59 1361
3599.16 1390
3599.72 1463
3600.29 1410
3600.86 1363
3601.42 1406
3601.99 1310
3602.55 1391
3603.12 1397
3603.69 1372
3604.25 1270
3604.82 1319
3605.38 1236
3605.95 1240
3606.52 1279
3607.08 1343
3607.65 1426
3608.21 1137
3608.78 1215
3609.35 1256
3609.91 1327
3610.48 1235
3611.05 1230
3611.61 1197
3612.18 1107
3612.75 1186
3613.31 1191
3613.88 1173
3614.45 1197
3615.01 1317
3615.58 1380
3616.15 1322
3616.72 1449
3617.28 1524
3617.85 1617
3618.42 1676
3618.98 1760
3619.55 1838
3620.12 1804
3620.69 1691
3621.25 1626
3621.82 1636
3622.39 1514
3622.96 1465
3623.52 1454
3624.09 1434
3624.66 1292
3625.23 1183
3625.79 1197
3626.36 1237
3626.93 1237
3627.50 1204
3628.06 1154
3628.63 1129
3629.20 1203
3629.77 1328
3630.34 1461
3630.91 1576
3631.47 1637
3632.04 1585
3632.61 1661
3633.18 1564
3633.75 1654
3634.31 1626
3634.88 1661
3635.45 1569
3636.02 1465
3636.59 1597
3637.16 1537
3637.73 1485
3638.29 1493
3638.86 1470
3639.43 1393
3640.00 1390
3640.57 1599
3641.14 1554
3641.71 1325
3642.28 1350
3642.85 1301
3643.42 1264
3643.98 1269
3644.55 1361
3645.12 1170
3645.69 1340
3646.26 1324
3646.83 1239
3647.40 1215
3647.97 1350
3648.54 1433
3649.11 1349
3649.68 1511
3650.25 1471
3650.82 1560
3651.39 1588
3651.96 1666
3652.53 1668
3653.10 1802
3653.67 1842
3654.24 1762
3654.81 1751
3655.38 1624
3655.95 1721
3656.52 1630
3657.09 1524
3657.66 1475
3658.23 1481
3658.80 1338
3659.37 1615
3659.94 1615
3660.51 1542
3661.08 1490
3661.65 1607
3662.22 1534
3662.79 1560
3663.36 1485
3663.93 1570
3664.50 1663
3665.07 1716
3665.64 1811
3666.22 1570
3666.79 1729
3667.36 1962
3667.93 1867
3668.50 1809
3669.07 1659
3669.64 1642
3670.21 1545
3670.78 1564
3671.36 1405
3671.93 1295
3672.50 1309
3673.07 1489
3673.64 1438
3674.21 1483
3674.78 1485
3675.36 1434
3675.93 1580
3676.50 1634
3677.07 1571
3677.64 1521
3678.21 1435
3678.79 1425
3679.36 1571
3679.93 1491
3680.50 1445
3681.07 1438
3681.65 1360
3682.22 1272
3682.79 1226
3683.36 1226
3683.94 1286
3684.51 1227
3685.08 1280
3685.65 1333
3686.23 1364
3686.80 1328
3687.37 1312
3687.94 1390
3688.52 1353
3689.09 1289
3689.66 1469
3690.23 1354
3690.81 1298
3691.38 1217
3691.95 1222
3692.52 1271
3693.10 1233
3693.67 1314
3694.24 1297
3694.82 1233
3695.39 1171
3695.96 1155
3696.54 1145
3697.11 1240
3697.68 1266
3698.26 1190
3698.83 1194
3699.40 1186
3699.98 1174
3700.55 1140
3701.12 1210
3701.70 1215
3702.27 1184
3702.85 1341
3703.42 1326
3703.99 1352
3704.57 1319
3705.14 1403
3705.71 1389
3706.29 1385
3706.86 1335
3707.44 1461
3708.01 1446
3708.59 1499
3709.16 1377
3709.73 1417
3710.31 1338
3710.88 1246
3711.46 1285
3712.03 1502
3712.61 1391
3713.18 1251
3713.75 1141
3714.33 1347
3714.90 1446
3715.48 1271
3716.05 1348
3716.63 1222
3717.20 1203
3717.78 1249
3718.35 1090
3718.93 1243
3719.50 1273
3720.08 1217
3720.65 1241
3721.23 1195
3721.80 1103
3722.38 1266
3722.95 1265
3723.53 1148
3724.11 1152
3724.68 1072
3725.26 1208
3725.83 1168
3726.41 1082
3726.98 1028
3727.56 1123
3728.13 1107
3728.71 1193
3729.29 1210
3729.86 1211
3730.44 1301
3731.01 1378
3731.59 1445
3732.17 1259
3732.74 1287
3733.32 1315
3733.89 1343
3734.47 1357
3735.05 1363
3735.62 1463
3736.20 1469
3736.77 1455
3737.35 1242
3737.93 1152
3738.50 1250
3739.08 1260
3739.66 1261
3740.23 1176
3740.81 1199
3741.39 1242
3741.96 1165
3742.54 1169
3743.12 1117
3743.69 1193
3744.27 1237
3744.85 1257
3745.43 1078
3746.00 1079
3746.58 1237
3747.16 1192
3747.73 1284
3748.31 1339
3748.89 1276
3749.47 1213
3750.04 1228
3750.62 1169
3751.20 1196
3751.78 1271
3752.35 1378
3752.93 1151
3753.51 1255
3754.09 1147
3754.66 1196
3755.24 1153
3755.82 1251
3756.40 1177
3756.98 1217
3757.55 1287
3758.13 1175
3758.71 1218
3759.29 1253
3759.87 1331
3760.44 1377
3761.02 1283
3761.60 1338
3762.18 1331
3762.76 1386
3763.34 1260
3763.91 1366
3764.49 1241
3765.07 1194
3765.65 1291
3766.23 1219
3766.81 1181
3767.39 1125
3767.96 1093
3768.54 1129
3769.12 1245
3769.70 1293
3770.28 1167
3770.86 1266
3771.44 1257
3772.02 1249
3772.60 1278
3773.18 1193
3773.76 1259
3774.33 1310
3774.91 1304
3775.49 1185
3776.07 1354
3776.65 1365
3777.23 1240
3777.81 1246
3778.39 1216
3778.97 1131
3779.55 1120
3780.13 1106
3780.71 1239
3781.29 1336
3781.87 1248
3782.45 1206
3783.03 1176
3783.61 1334
3784.19 1263
3784.77 1267
3785.35 1365
3785.93 1267
3786.51 1257
3787.09 1390
3787.67 1391
3788.25 1373
3788.83 1338
3789.41 1312
3789.99 1305
3790.57 1314
3791.15 1219
3791.73 1281
3792.31 1348
3792.89 1206
3793.48 1198
3794.06 1246
3794.64 1387
3795.22 1486
3795.80 1380
3796.38 1420
3796.96 1308
3797.54 1398
3798.12 1451
3798.70 1460
3799.28 1647
3799.87 1687
3800.45 1755
3801.03 1848
3801.61 1918
3802.19 2286
3802.77 2076
3803.35 2074
3803.94 2037
3804.52 1879
3805.10 1759
3805.68 1830
3806.26 1657
3806.84 1811
3807.43 1974
3808.01 1926
3808.59 1783
3809.17 1725
3809.75 1865
3810.34 1903
3810.92 1858
3811.50 1849
3812.08 2004
3812.66 1940
3813.25 2038
3813.83 2044
3814.41 2193
3814.99 2515
3815.58 2484
3816.16 2418
3816.74 2324
3817.32 2433
3817.91 2226
3818.49 2204
3819.07 2072
3819.65 1814
3820.24 1603
3820.82 1592
3821.40 1499
3821.99 1439
3822.57 1320
3823.15 1316
3823.73 1343
3824.32 1372
3824.90 1293
3825.48 1380
3826.07 1299
3826.65 1328
3827.23 1348
3827.82 1301
3828.40 1441
3828.98 1381
3829.57 1317
3830.15 1423
3830.73 1299
3831.32 1130
3831.90 1244
3832.49 1267
3833.07 1240
3833.65 1201
3834.24 1268
3834.82 1295
3835.41 1315
3835.99 1263
3836.57 1310
3837.16 1302
3837.74 1201
3838.33 1248
3838.91 1378
3839.49 1187
3840.08 1223
3840.66 1261
3841.25 1195
3841.83 1198
3842.42 1217
3843.00 1215
3843.58 1231
3844.17 1221
3844.75 1235
3845.34 1212
3845.92 1225
3846.51 1243
3847.09 1246
3847.68 1217
3848.26 1286
3848.85 1182
3849.43 1309
3850.02 1369
3850.60 1266
3851.19 1198
3851.77 1120
3852.36 1121
3852.94 1236
3853.53 1152
3854.11 1121
3854.70 1208
3855.29 1122
3855.87 1187
3856.46 1221
3857.04 1092
3857.63 1141
3858.21 1161
3858.80 1193
3859.39 1231
3859.97 1349
3860.56 1366
3861.14 1479
3861.73 1478
3862.31 1449
3862.90 1372
3863.49 1476
3864.07 1509
3864.66 1491
3865.25 1552
3865.83 1612
3866.42 1616
3867.00 1705
3867.59 1579
3868.18 1429
3868.76 1522
3869.35 1554
3869.94 1611
3870.52 1375
3871.11 1325
3871.70 1203
3872.28 1258
3872.87 1303
3873.46 1261
3874.04 1266
3874.63 1221
3875.22 1246
3875.80 1332
3876.39 1311
3876.98 1343
3877.57 1215
3878.15 1319
3878.74 1221
3879.33 1292
3879.92 1253
3880.50 1265
3881.09 1225
3881.68 1090
3882.26 1124
3882.85 1295
3883.44 1169
3884.03 1043
3884.62 1030
3885.20 1097
3885.79 1175
3886.38 1047
3886.97 1164
3887.55 1211
3888.14 1398
3888.73 1415
3889.32 1350
3889.91 1431
3890.49 1425
3891.08 1520
3891.67 1570
3892.26 1458
3892.85 1377
3893.44 1451
3894.02 1479
3894.61 1474
3895.20 1453
3895.79 1451
3896.38 1375
3896.97 1408
3897.56 1495
3898.14 1424
3898.73 1419
3899.32 1372
3899.91 1262
3900.50 1207
3901.09 1171
3901.68 1308
3902.27 1246
3902.86 1211
3903.44 1225
3904.03 1217
3904.62 1282
3905.21 1183
3905.80 1260
3906.39 1361
3906.98 1324
3907.57 1233
3908.16 1216
3908.75 1233
3909.34 1253
3909.93 1353
3910.52 1279
3911.11 1312
3911.70 1178
3912.29 1147
3912.88 1191
3913.47 1174
3914.06 1118
3914.65 1274
3915.24 1240
3915.83 1204
3916.42 1234
3917.01 1163
3917.60 1165
3918.19 1304
3918.78 1260
3919.37 1180
3919.96 1103
3920.55 1109
3921.14 1091
3921.73 1099
3922.32 1248
3922.91 1320
3923.50 1149
3924.09 1124
3924.68 1225
3925.27 1171
3925.86 1180
3926.45 1165
3927.05 1125
3927.64 1136
3928.23 1061
3928.82 1190
3929.41 1123
3930.00 1046
3930.59 1109
3931.18 1085
3931.77 1207
3932.37 1148
3932.96 1145
3933.55 1130
3934.14 1076
3934.73 1035
3935.32 1131
3935.91 1087
3936.51 1097
3937.10 1166
3937.69 1155
3938.28 1255
3938.87 1216
3939.46 1266
3940.06 1255
3940.65 1347
3941.24 1337
3941.83 1328
3942.42 1327
3943.02 1370
3943.61 1313
3944.20 1213
3944.79 1290
3945.39 1311
3945.98 1274
3946.57 1193
3947.16 1124
3947.76 1169
3948.35 1189
3948.94 1187
3949.53 1080
3950.13 1117
3950.72 1148
3951.31 1028
3951.90 1135
3952.50 1118
3953.09 1144
3953.68 1154
3954.28 1280
3954.87 1192
3955.46 1155
3956.05 1242
3956.65 1334
3957.24 1300
3957.83 1252
3958.43 1482
3959.02 1421
3959.61 1451
3960.21 1346
3960.80 1268
3961.39 1275
3961.99 1415
3962.58 1250
3963.17 1327
3963.77 1325
3964.36 1377
3964.96 1415
3965.55 1524
3966.14 1503
3966.74 1469
3967.33 1417
3967.93 1538
3968.52 1507
3969.11 1622
3969.71 1411
3970.30 1359
3970.90 1418
3971.49 1259
3972.08 1344
3972.68 1303
3973.27 1333
3973.87 1355
3974.46 1518
3975.06 1557
3975.65 1656
3976.25 1680
3976.84 1790
3977.43 1791
3978.03 1868
3978.62 1773
3979.22 1844
3979.81 1705
3980.41 1580
3981.00 1484
3981.60 1414
3982.19 1274
3982.79 1380
3983.38 1465
3983.98 1351
3984.57 1326
3985.17 1370
3985.76 1410
3986.36 1486
3986.96 1425
3987.55 1388
3988.15 1282
3988.74 1310
3989.34 1446
3989.93 1457
3990.53 1499
3991.12 1456
3991.72 1386
3992.32 1374
3992.91 1403
3993.51 1530
3994.10 1583
3994.70 1515
3995.30 1529
3995.89 1556
3996.49 1442
3997.08 1400
3997.68 1422
3998.28 1401
3998.87 1457
3999.47 1378
4000.07 1408
4000.66 1505
4001.26 1400
4001.85 1341
4002.45 1362
4003.05 1337
4003.64 1479
4004.24 1319
4004.84 1342
4005.43 1415
4006.03 1416
4006.63 1414
4007.23 1417
4007.82 1452
4008.42 1250
4009.02 1218
4009.61 1461
4010.21 1280
4010.81 1261
4011.41 1212
4012.00 1246
4012.60 1307
4013.20 1432
4013.79 1357
4014.39 1393
4014.99 1312
4015.59 1290
4016.18 1223
4016.78 1195
4017.38 1328
4017.98 1521
4018.58 1467
4019.17 1362
4019.77 1366
4020.37 1412
4020.97 1394
4021.56 1271
4022.16 1353
4022.76 1217
4023.36 1354
4023.96 1302
4024.56 1447
4025.15 1426
4025.75 1329
4026.35 1367
4026.95 1463
4027.55 1467
4028.15 1530
4028.74 1413
4029.34 1367
4029.94 1291
4030.54 1304
4031.14 1417
4031.74 1532
4032.34 1379
4032.93 1493
4033.53 1551
4034.13 1465
4034.73 1668
4035.33 1730
4035.93 1624
4036.53 1488
4037.13 1445
4037.73 1429
4038.33 1419
4038.93 1266
4039.52 1262
4040.12 1228
4040.72 1051
4041.32 1109
4041.92 1167
4042.52 1158
4043.12 1093
4043.72 1093
4044.32 1006
4044.92 1085
4045.52 1142
4046.12 1207
4046.72 1181
4047.32 1077
4047.92 1263
4048.52 1333
4049.12 1325
4049.72 1173
4050.32 1113
4050.92 1198
4051.52 1201
4052.12 1204
4052.72 1341
4053.32 1225
4053.92 1131
4054.52 1301
4055.12 1296
4055.72 1266
4056.32 1134
4056.92 1210
4057.52 1164
4058.13 1093
4058.73 1133
4059.33 1200
4059.93 1112
4060.53 1148
4061.13 1125
4061.73 1071
4062.33 1078
4062.93 1187
4063.53 1225
4064.14 1116
4064.74 1091
4065.34 1146
4065.94 1073
4066.54 1120
4067.14 1179
4067.74 1189
4068.34 972
4068.95 1041
4069.55 1115
4070.15 1041
4070.75 1007
4071.35 1145
4071.95 1100
4072.56 1066
4073.16 1154
4073.76 1125
4074.36 1043
4074.96 1077
4075.57 1035
4076.17 979
4076.77 1028
4077.37 989
4077.97 1040
4078.58 1081
4079.18 1070
4079.78 1065
4080.38 1077
4080.99 1087
4081.59 988
4082.19 1140
4082.79 1145
4083.40 1054
4084.00 1100
4084.60 1115
4085.20 1103
4085.81 1061
4086.41 1066
4087.01 1074
4087.61 1054
4088.22 1042
4088.82 1087
4089.42 1079
4090.03 1148
4090.63 1182
4091.23 1142
4091.84 1225
4092.44 1171
4093.04 1101
4093.65 1105
4094.25 1148
4094.85 1130
4095.46 1099
4096.06 1128
4096.66 1110
4097.27 1093
4097.87 1099
4098.47 1079
4099.08 1147
4099.68 1099
4100.29 1027
4100.89 975
4101.49 970
4102.10 1084
4102.70 1030
4103.30 983
4103.91 1012
4104.51 941
4105.12 1094
4105.72 1082
4106.33 1100
4106.93 1152
4107.53 1012
4108.14 1110
4108.74 1090
4109.35 1120
4109.95 1082
4110.56 1061
4111.16 1033
4111.77 983
4112.37 979
4112.98 1111
4113.58 1058
4114.19 1003
4114.79 967
4115.40 1007
4116.00 1013
4116.61 999
4117.21 993
4117.82 1010
4118.42 1147
4119.03 1111
4119.63 1105
4120.24 1078
4120.84 1057
4121.45 1103
4122.05 1180
4122.66 1115
4123.26 1173
4123.87 1128
4124.47 1153
4125.08 1062
4125.69 1048
4126.29 1099
4126.90 1090
4127.50 1071
4128.11 1023
4128.71 1057
4129.32 1037
4129.93 1083
4130.53 1036
4131.14 1076
4131.74 1048
4132.35 1112
4132.96 1090
4133.56 1090
4134.17 1008
4134.78 1030
4135.38 1100
4135.99 1078
4136.60 1059
4137.20 1036
4137.81 1173
4138.42 1176
4139.02 1169
4139.63 1111
4140.24 1272
4140.84 1284
4141.45 1258
4142.06 1268
4142.66 1397
4143.27 1396
4143.88 1333
4144.48 1277
4145.09 1301
4145.70 1259
4146.31 1294
4146.91 1238
4147.52 1261
4148.13 1291
4148.73 1172
4149.34 1057
4149.95 1047
4150.56 1093
4151.16 1127
4151.77 1105
4152.38 1033
4152.99 1109
4153.60 1144
4154.20 1137
4154.81 1139
4155.42 1101
4156.03 1150
4156.63 1113
4157.24 1138
4157.85 1159
4158.46 1290
4159.07 1194
4159.68 1092
4160.28 1169
4160.89 1315
4161.50 1228
4162.11 1205
4162.72 1166
4163.33 1175
4163.93 1159
4164.54 1192
4165.15 1283
4165.76 1260
4166.37 1335
4166.98 1304
4167.59 1227
4168.19 1172
4168.80 1224
4169.41 1143
4170.02 1193
4170.63 1210
4171.24 1102
4171.85 1199
4172.46 1160
4173.07 1026
4173.68 1130
4174.29 1184
4174.89 1175
4175.50 1148
4176.11 1179
4176.72 1196
4177.33 1261
4177.94 1277
4178.55 1123
4179.16 1197
4179.77 1160
4180.38 1177
4180.99 1145
4181.60 1161
4182.21 1168
4182.82 1101
4183.43 994
4184.04 1080
4184.65 1091
4185.26 1091
4185.87 1137
4186.48 1102
4187.09 1218
4187.70 1140
4188.31 1141
4188.92 1080
4189.53 1069
4190.14 1074
4190.75 1063
4191.36 1092
4191.97 1088
4192.58 1083
4193.19 1184
4193.80 1170
4194.42 1053
4195.03 1244
4195.64 1227
4196.25 1167
4196.86 1193
4197.47 1205
4198.08 1049
4198.69 1187
4199.30 1215
4199.91 1167
4200.53 1289
4201.14 1178
4201.75 1168
4202.36 1199
4202.97 1201
4203.58 1110
4204.19 1146
4204.80 1120
4205.42 1071
4206.03 1071
4206.64 1155
4207.25 1056
4207.86 1091
4208.47 1089
4209.09 1113
4209.70 1171
4210.31 1129
4210.92 1218
4211.53 1211
4212.15 1074
4212.76 991
4213.37 1168
4213.98 1125
4214.59 1137
4215.21 1161
4215.82 1264
4216.43 1172
4217.04 1165
4217.66 1195
4218.27 1212
4218.88 1244
4219.49 1288
4220.11 1421
4220.72 1533
4221.33 1394
4221.94 1420
4222.56 1465
4223.17 1370
4223.78 1457
4224.40 1462
4225.01 1587
4225.62 1393
4226.23 1220
4226.85 1265
4227.46 1316
4228.07 1382
4228.69 1404
4229.30 1363
4229.91 1365
4230.53 1425
4231.14 1567
4231.75 1726
4232.37 1903
4232.98 1959
4233.59 2237
4234.21 2323
4234.82 2733
4235.44 2845
4236.05 2921
4236.66 2787
4237.28 2815
4237.89 2692
4238.50 2381
4239.12 2184
4239.73 1881
4240.35 1687
4240.96 1551
4241.58 1507
4242.19 1541
4242.80 1447
4243.42 1428
4244.03 1394
4244.65 1500
4245.26 1449
4245.88 1386
4246.49 1380
4247.10 1426
4247.72 1456
4248.33 1400
4248.95 1571
4249.56 1419
4250.18 1266
4250.79 1354
4251.41 1474
4252.02 1424
4252.64 1358
4253.25 1278
4253.87 1440
4254.48 1349
4255.10 1304
4255.71 1286
4256.33 1482
4256.94 1327
4257.56 1224
4258.17 1257
4258.79 1311
4259.41 1276
4260.02 1282
4260.64 1262
4261.25 1247
4261.87 1226
4262.48 1255
4263.10 1241
4263.71 1265
4264.33 1297
4264.95 1196
4265.56 1224
4266.18 1253
4266.79 1260
4267.41 1426
4268.03 1454
4268.64 1379
4269.26 1356
4269.87 1382
4270.49 1426
4271.11 1416
4271.72 1399
4272.34 1381
4272.96 1537
4273.57 1443
4274.19 1618
4274.81 1748
4275.42 1771
4276.04 1988
4276.66 2031
4277.27 2133
4277.89 2119
4278.51 2129
4279.12 2109
4279.74 1996
4280.36 1915
4280.97 1875
4281.59 1642
4282.21 1497
4282.83 1387
4283.44 1455
4284.06 1319
4284.68 1302
4285.29 1327
4285.91 1439
4286.53 1359
4287.15 1288
4287.76 1232
4288.38 1346
4289.00 1281
4289.62 1307
4290.23 1431
4290.85 1345
4291.47 1235
4292.09 1269
4292.71 1254
4293.32 1325
4293.94 1139
4294.56 1137
4295.18 1243
4295.80 1226
4296.41 1227
4297.03 1319
4297.65 1310
4298.27 1243
4298.89 1210
4299.50 1152
4300.12 1134
4300.74 1188
4301.36 1170
4301.98 1155
4302.60 1113
4303.22 1202
4303.83 1191
4304.45 1272
4305.07 1303
4305.69 1272
4306.31 1256
4306.93 1196
4307.55 1299
4308.17 1291
4308.79 1231
4309.40 1301
4310.02 1223
4310.64 1320
4311.26 1278
4311.88 1226
4312.50 1244
4313.12 1230
4313.74 1201
4314.36 1296
4314.98 1183
4315.60 1195
4316.22 1266
4316.84 1300
4317.46 1240
4318.08 1273
4318.70 1375
4319.32 1257
4319.94 1192
4320.56 1198
4321.18 1269
4321.80 1339
4322.42 1454
4323.04 1371
4323.66 1327
4324.28 1488
4324.90 1424
4325.52 1427
4326.14 1284
4326.76 1391
4327.38 1498
4328.00 1584
4328.62 1423
4329.24 1527
4329.86 1503
4330.48 1397
4331.10 1467
4331.72 1529
4332.34 1538
4332.96 1537
4333.58 1504
4334.20 1712
4334.82 1894
4335.45 1906
4336.07 2114
4336.69 2378
4337.31 2521
4337.93 2854
4338.55 2880
4339.17 2966
4339.79 2975
4340.41 2812
4341.04 2653
4341.66 2762
4342.28 2688
4342.90 2614
4343.52 2900
4344.14 3067
4344.76 3376
4345.39 4065
4346.01 4561
4346.63 5114
4347.25 5404
4347.87 5836
4348.50 5460
4349.12 5098
4349.74 4839
4350.36 4248
4350.98 3733
4351.61 3116
4352.23 2691
4352.85 2442
4353.47 2321
4354.09 2017
4354.72 1832
4355.34 2005
4355.96 1966
4356.58 1783
4357.21 1706
4357.83 1833
4358.45 1856
4359.07 1806
4359.70 1779
4360.32 1815
4360.94 1787
4361.56 1782
4362.19 1777
4362.81 1878
4363.43 1825
4364.06 1664
4364.68 1676
4365.30 1587
4365.93 1627
4366.55 1562
4367.17 1491
4367.80 1733
4368.42 1693
4369.04 1444
4369.67 1388
4370.29 1310
4370.91 1401
4371.54 1285
4372.16 1354
4372.78 1399
4373.41 1325
4374.03 1242
4374.65 1291
4375.28 1285
4375.90 1253
4376.53 1220
4377.15 1306
4377.77 1347
4378.40 1376
4379.02 1382
4379.65 1417
4380.27 1408
4380.89 1318
4381.52 1361
4382.14 1437
4382.77 1384
4383.39 1344
4384.02 1382
4384.64 1210
4385.26 1284
4385.89 1362
4386.51 1269
4387.14 1309
4387.76 1376
4388.39 1318
4389.01 1229
4389.64 1282
4390.26 1213
4390.89 1190
4391.51 1067
4392.14 1123
4392.76 1203
4393.39 1109
4394.01 1138
4394.64 1126
4395.26 1197
4395.89 1111
4396.51 1130
4397.14 1144
4397.76 1258
4398.39 1135
4399.01 1138
4399.64 1285
4400.27 1307
4400.89 1308
4401.52 1288
4402.14 1319
4402.77 1161
4403.39 1200
4404.02 1174
4404.65 1204
4405.27 1162
4405.90 1172
4406.52 1165
4407.15 1236
4407.78 1223
4408.40 1264
4409.03 1220
4409.65 1123
4410.28 1226
4410.91 1222
4411.53 1162
4412.16 1217
4412.79 1233
4413.41 1308
4414.04 1131
4414.67 1068
4415.29 1101
4415.92 1122
4416.55 1163
4417.17 1244
4417.80 1210
4418.43 1186
4419.05 1127
4419.68 1215
4420.31 1185
4420.93 1043
4421.56 1232
4422.19 1165
4422.82 1160
4423.44 1180
4424.07 1174
4424.70 1125
4425.32 1136
4425.95 1218
4426.58 1059
4427.21 1010
4427.83 1121
4428.46 1251
4429.09 1198
4429.72 1139
4430.35 1095
4430.97 1283
4431.60 1182
4432.23 1223
4432.86 1219
4433.48 1220
4434.11 1292
4434.74 1102
4435.37 1160
4436.00 1251
4436.62 1420
4437.25 1379
4437.88 1225
4438.51 1338
4439.14 1288
4439.77 1196
4440.39 1252
4441.02 1152
4441.65 1126
4442.28 1097
4442.91 1113
4443.54 1166
4444.17 1104
4444.79 1077
4445.42 1058
4446.05 1059
4446.68 1139
4447.31 1219
4447.94 1271
4448.57 1288
4449.20 1226
4449.83 1324
4450.46 1274
4451.08 1352
4451.71 1207
4452.34 1168
4452.97 1168
4453.60 1405
4454.23 1389
4454.86 1342
4455.49 1499
4456.12 1444
4456.75 1592
4457.38 1582
4458.01 1488
4458.64 1424
4459.27 1311
4459.90 1302
4460.53 1412
4461.16 1246
4461.79 1132
4462.42 1131
4463.05 1140
4463.68 1061
4464.31 1140
4464.94 1134
4465.57 1112
4466.20 1027
4466.83 1080
4467.46 1023
4468.09 1129
4468.72 1013
4469.35 1037
4469.98 1022
4470.61 972
4471.24 1109
4471.87 1156
4472.50 1146
4473.13 1263
4473.76 1095
4474.40 1081
4475.03 1103
4475.66 1121
4476.29 1116
4476.92 1026
4477.55 1100
4478.18 1101
4478.81 1087
4479.44 1043
4480.07 1098
4480.71 1147
4481.34 1098
4481.97 1158
4482.60 1174
4483.23 1149
4483.86 1077
4484.49 1125
4485.13 1177
4485.76 1120
4486.39 1121
4487.02 1116
4487.65 1135
4488.28 1062
4488.92 1166
4489.55 1211
4490.18 1200
4490.81 1233
4491.44 1225
4492.08 1131
4492.71 1213
4493.34 1273
4493.97 1214
4494.61 1096
4495.24 1059
4495.87 1089
4496.50 1208
4497.13 1190
4497.77 1263
4498.40 1316
4499.03 1395
4499.67 1481
4500.30 1811
4500.93 1666
4501.56 1796
4502.20 1849
4502.83 1745
4503.46 1789
4504.09 1730
4504.73 1712
4505.36 1541
4505.99 1448
4506.63 1467
4507.26 1495
4507.89 1325
4508.53 1223
4509.16 1156
4509.79 1185
4510.43 1244
4511.06 1143
4511.69 1202
4512.33 1216
4512.96 1295
4513.59 1226
4514.23 1033
4514.86 1109
4515.49 1102
4516.13 1158
4516.76 1269
4517.40 1185
4518.03 1089
4518.66 1049
4519.30 1069
4519.93 1109
4520.57 1131
4521.20 1037
4521.83 1041
4522.47 1078
4523.10 1108
4523.74 1143
4524.37 1150
4525.01 1206
4525.64 1085
4526.27 1174
4526.91 1159
4527.54 1077
4528.18 1098
4528.81 1212
4529.45 1234
4530.08 1259
4530.72 1446
4531.35 1382
4531.99 1425
4532.62 1407
4533.26 1383
4533.89 1350
4534.53 1455
4535.16 1427
4535.80 1342
4536.43 1256
4537.07 1192
4537.70 1125
4538.34 1009
4538.97 1069
4539.61 1075
4540.24 1063
4540.88 1017
4541.52 965
4542.15 1055
4542.79 1038
4543.42 1071
4544.06 1025
4544.69 1054
4545.33 1104
4545.97 1097
4546.60 1027
4547.24 969
4547.87 945
4548.51 1066
4549.15 982
4549.78 1003
4550.42 1024
4551.05 1057
4551.69 961
4552.33 1050
4552.96 1049
4553.60 1037
4554.24 1133
4554.87 999
4555.51 927
4556.15 1032
4556.78 1047
4557.42 1058
4558.06 983
4558.69 1033
4559.33 989
4559.97 1011
4560.60 938
4561.24 987
4561.88 1011
4562.51 982
4563.15 1047
4563.79 1032
4564.43 1048
4565.06 1095
4565.70 1059
4566.34 1133
4566.97 1116
4567.61 1095
4568.25 1210
4568.89 1191
4569.52 1115
4570.16 1066
4570.80 1083
4571.44 1066
4572.07 1015
4572.71 1102
4573.35 1089
4573.99 1137
4574.63 1166
4575.26 1171
4575.90 1083
4576.54 1047
4577.18 1121
4577.82 1095
4578.45 1075
4579.09 1047
4579.73 1043
4580.37 1047
4581.01 1129
4581.65 1111
4582.28 1108
4582.92 1075
4583.56 1085
4584.20 1133
4584.84 1036
4585.48 1114
4586.12 1096
4586.75 1157
4587.39 1261
4588.03 1221
4588.67 1283
4589.31 1475
4589.95 1681
4590.59 1703
4591.23 1962
4591.87 2054
4592.50 2153
4593.14 2324
4593.78 2147
4594.42 1919
4595.06 1843
4595.70 1601
4596.34 1541
4596.98 1383
4597.62 1280
4598.26 1245
4598.90 1157
4599.54 1277
4600.18 1239
4600.82 1255
4601.46 1280
4602.10 1196
4602.74 1267
4603.38 1312
4604.02 1283
4604.66 1405
4605.30 1402
4605.94 1276
4606.58 1268
4607.22 1235
4607.86 1218
4608.50 1198
4609.14 1290
4609.78 1120
4610.42 1080
4611.06 1148
4611.70 1098
4612.34 1068
4612.98 1036
4613.62 1079
4614.26 1110
4614.90 1173
4615.54 1255
4616.18 1090
4616.82 974
4617.47 1003
4618.11 1089
4618.75 1004
4619.39 1044
4620.03 991
4620.67 1041
4621.31 1100
4621.95 1107
4622.59 1032
4623.23 924
4623.88 1025
4624.52 957
4625.16 1028
4625.80 959
4626.44 1018
4627.08 1084
4627.72 974
4628.37 1022
4629.01 1045
4629.65 1009
4630.29 1054
4630.93 1043
4631.58 1091
4632.22 1047
4632.86 1257
4633.50 1196
4634.14 1139
4634.79 1205
4635.43 1208
4636.07 1188
4636.71 1111
4637.35 1097
4638.00 1105
4638.64 1037
4639.28 1052
4639.92 1084
4640.57 1034
4641.21 1103
4641.85 1083
4642.49 1050
4643.14 1038
4643.78 1110
4644.42 1152
4645.06 979
4645.71 1002
4646.35 1026
4646.99 965
4647.64 1001
4648.28 1038
4648.92 1034
4649.56 1077
4650.21 1177
4650.85 1055
4651.49 1096
4652.14 1073
4652.78 1036
4653.42 1228
4654.07 1068
4654.71 1072
4655.35 942
4656.00 990
4656.64 1018
4657.29 1010
4657.93 959
4658.57 1075
4659.22 1021
4659.86 1059
4660.50 1063
4661.15 961
4661.79 994
4662.44 999
4663.08 943
4663.72 974
4664.37 969
4665.01 1051
4665.66 1043
4666.30 976
4666.95 932
4667.59 1031
4668.23 1033
4668.88 921
4669.52 973
4670.17 897
4670.81 931
4671.46 978
4672.10 1002
4672.75 841
4673.39 876
4674.04 932
4674.68 863
4675.32 918
4675.97 922
4676.61 1029
4677.26 1113
4677.90 1040
4678.55 964
4679.20 918
4679.84 1050
4680.49 1086
4681.13 1133
4681.78 1095
4682.42 1059
4683.07 1019
4683.71 1085
4684.36 1007
4685.00 1083
4685.65 1081
4686.29 1123
4686.94 1055
4687.59 957
4688.23 1032
4688.88 1031
4689.52 1111
4690.17 1125
4690.82 1046
4691.46 1130
4692.11 1075
4692.75 1108
4693.40 1116
4694.05 1204
4694.69 1169
4695.34 1184
4695.98 1221
4696.63 1319
4697.28 1412
4697.92 1491
4698.57 1538
4699.22 1652
4699.86 1821
4700.51 1934
4701.16 2026
4701.80 1876
4702.45 1690
4703.10 1550
4703.74 1404
4704.39 1425
4705.04 1257
4705.68 1276
4706.33 1266
4706.98 1301
4707.63 1297
4708.27 1374
4708.92 1378
4709.57 1419
4710.21 1307
4710.86 1364
4711.51 1311
4712.16 1274
4712.80 1307
4713.45 1287
4714.10 1286
4714.75 1266
4715.39 1325
4716.04 1299
4716.69 1171
4717.34 1173
4717.99 1244
4718.63 1305
4719.28 1306
4719.93 1248
4720.58 1238
4721.22 1328
4721.87 1194
4722.52 1193
4723.17 1253
4723.82 1194
4724.47 1269
4725.11 1260
4725.76 1466
4726.41 1545
4727.06 1474
4727.71 1515
4728.36 1615
4729.00 1539
4729.65 1542
4730.30 1460
4730.95 1388
4731.60 1263
4732.25 1233
4732.90 1214
4733.55 1176
4734.19 1200
4734.84 1250
4735.49 1175
4736.14 1147
4736.79 1164
4737.44 1223
4738.09 1084
4738.74 1095
4739.39 1254
4740.04 1262
4740.69 1344
4741.34 1197
4741.99 1211
4742.64 1216
4743.28 1366
4743.93 1256
4744.58 1222
4745.23 1214
4745.88 1232
4746.53 1177
4747.18 1158
4747.83 1180
4748.48 1160
4749.13 1231
4749.78 1418
4750.43 1456
4751.08 1402
4751.73 1512
4752.38 1481
4753.03 1525
4753.68 1474
4754.33 1377
4754.98 1485
4755.63 1477
4756.29 1454
4756.94 1324
4757.59 1280
4758.24 1362
4758.89 1219
4759.54 1226
4760.19 1160
4760.84 997
4761.49 1062
4762.14 1023
4762.79 1110
4763.44 1112
4764.09 1010
4764.74 1028
4765.40 1125
4766.05 1109
4766.70 1118
4767.35 1114
4768.00 1157
4768.65 1165
4769.30 1139
4769.95 1092
4770.61 1119
4771.26 1042
4771.91 1103
4772.56 1141
4773.21 1138
4773.86 958
4774.52 902
4775.17 908
4775.82 927
4776.47 836
4777.12 991
4777.77 986
4778.43 918
4779.08 1050
4779.73 1081
4780.38 1050
4781.04 1084
4781.69 1057
4782.34 1002
4782.99 1059
4783.64 1015
4784.30 982
4784.95 1110
4785.60 1021
4786.25 1020
4786.91 1066
4787.56 1001
4788.21 940
4788.86 932
4789.52 951
4790.17 1060
4790.82 1054
4791.48 1010
4792.13 1013
4792.78 1095
4793.43 1026
4794.09 961
4794.74 992
4795.39 1057
4796.05 1106
4796.70 938
4797.35 1015
4798.01 1017
4798.66 1040
4799.31 1061
4799.97 1085
4800.62 976
4801.27 1021
4801.93 930
4802.58 944
4803.23 1022
4803.89 1069
4804.54 1023
4805.20 979
4805.85 1093
4806.50 977
4807.16 996
4807.81 991
4808.47 1065
4809.12 1085
4809.77 1095
4810.43 1004
4811.08 1031
4811.74 1038
4812.39 1186
4813.04 1142
4813.70 1090
4814.35 1120
4815.01 1130
4815.66 1175
4816.32 1167
4816.97 1205
4817.63 1126
4818.28 1111
4818.94 1240
4819.59 1258
4820.24 1087
4820.90 1161
4821.55 1179
4822.21 1155
4822.86 1223
4823.52 1236
4824.17 1189
4824.83 1262
4825.49 1304
4826.14 1306
4826.80 1169
4827.45 1261
4828.11 1287
4828.76 1335
4829.42 1322
4830.07 1279
4830.73 1328
4831.38 1200
4832.04 1224
4832.69 1304
4833.35 1464
4834.01 1467
4834.66 1362
4835.32 1415
4835.97 1544
4836.63 1666
4837.29 1709
4837.94 1671
4838.60 1688
4839.25 1738
4839.91 1729
4840.57 1776
4841.22 1679
4841.88 1804
4842.54 1718
4843.19 1656
4843.85 1698
4844.50 1669
4845.16 1890
4845.82 1852
4846.47 1923
4847.13 2062
4847.79 2144
4848.44 2517
4849.10 2782
4849.76 2977
4850.41 3130
4851.07 3225
4851.73 3290
4852.39 3209
4853.04 2868
4853.70 2778
4854.36 2672
4855.01 2565
4855.67 2571
4856.33 2624
4856.99 2696
4857.64 2808
4858.30 2960
4858.96 3208
4859.62 3328
4860.27 3131
4860.93 3086
4861.59 2992
4862.25 2716
4862.90 2851
4863.56 2718
4864.22 2466
4864.88 2510
4865.53 2559
4866.19 2644
4866.85 2611
4867.51 2693
4868.17 2501
4868.83 2482
4869.48 2295
4870.14 2270
4870.80 2339
4871.46 2196
4872.12 2204
4872.77 2161
4873.43 2042
4874.09 1994
4874.75 2048
4875.41 1988
4876.07 1977
4876.73 2039
4877.38 1998
4878.04 2125
4878.70 2167
4879.36 2187
4880.02 2097
4880.68 2092
4881.34 2024
4882.00 1978
4882.66 2005
4883.31 1838
4883.97 1757
4884.63 1631
4885.29 1701
4885.95 1713
4886.61 1795
4887.27 1796
4887.93 1735
4888.59 1690
4889.25 1869
4889.91 1786
4890.57 1764
4891.23 1969
4891.89 2070
4892.55 2127
4893.21 2040
4893.87 1991
4894.53 1911
4895.19 1826
4895.85 1871
4896.51 1785
4897.17 1907
4897.83 1843
4898.49 1953
4899.15 1908
4899.81 1716
4900.47 1802
4901.13 1764
4901.79 1875
4902.45 1861
4903.11 1819
4903.77 1746
4904.43 1612
4905.09 1611
4905.75 1439
4906.41 1423
4907.07 1455
4907.73 1509
4908.39 1475
4909.05 1393
4909.72 1318
4910.38 1375
4911.04 1403
4911.70 1360
4912.36 1401
4913.02 1367
4913.68 1341
4914.34 1381
4915.00 1316
4915.67 1334
4916.33 1244
4916.99 1299
4917.65 1196
4918.31 1241
4918.97 1235
4919.63 1273
4920.30 1268
4920.96 1114
4921.62 1160
4922.28 1180
4922.94 1240
4923.60 1219
4924.27 1195
4924.93 1183
4925.59 1145
4926.25 1212
4926.91 1217
4927.58 1254
4928.24 1125
4928.90 1128
4929.56 1161
4930.22 1189
4930.89 1182
4931.55 1231
4932.21 1143
4932.87 1073
4933.54 1109
4934.20 1108
4934.86 1117
4935.52 1038
4936.19 1135
4936.85 1111
4937.51 997
4938.18 1071
4938.84 1096
4939.50 1059
4940.16 1140
4940.83 1186
4941.49 1071
4942.15 1061
4942.82 1144
4943.48 1140
4944.14 1210
4944.81 1126
4945.47 1065
4946.13 1120
4946.80 1071
4947.46 1002
4948.12 1073
4948.79 1028
4949.45 1005
4950.11 1079
4950.78 1058
4951.44 1054
4952.10 1019
4952.77 1054
4953.43 1002
4954.10 1091
4954.76 1182
4955.42 1060
4956.09 1165
4956.75 1190
4957.42 1119
4958.08 1207
4958.74 1125
4959.41 1204
4960.07 1099
4960.74 1208
4961.40 1254
4962.07 1453
4962.73 1481
4963.39 1571
4964.06 1569
4964.72 1615
4965.39 1758
4966.05 1734
4966.72 1619
4967.38 1468
4968.05 1524
4968.71 1368
4969.38 1170
4970.04 1178
4970.71 1199
4971.37 1207
4972.04 1169
4972.70 1188
4973.37 1143
4974.03 1117
4974.70 1206
4975.36 1279
4976.03 1198
4976.69 1243
4977.36 1294
4978.02 1252
4978.69 1317
4979.36 1402
4980.02 1377
4980.69 1263
4981.35 1308
4982.02 1276
4982.68 1162
4983.35 1236
4984.02 1269
4984.68 1046
4985.35 1103
4986.01 1257
4986.68 1206
4987.35 1233
4988.01 1196
4988.68 1285
4989.34 1406
4990.01 1388
4990.68 1384
4991.34 1367
4992.01 1287
4992.68 1250
4993.34 1213
4994.01 1198
4994.68 1205
4995.34 1124
4996.01 1080
4996.68 1022
4997.34 1002
4998.01 962
4998.68 911
4999.34 977
5000.01 900
5000.68 935
5001.34 972
5002.01 1044
5002.68 899
5003.35 924
5004.01 964
5004.68 958
5005.35 997
5006.01 927
5006.68 989
5007.35 978
5008.02 972
5008.68 989
5009.35 988
5010.02 1011
5010.69 938
5011.36 973
5012.02 1047
5012.69 1041
5013.36 1026
5014.03 1078
5014.69 1081
5015.36 1029
5016.03 970
5016.70 1060
5017.37 1012
5018.03 1069
5018.70 1029
5019.37 1000
5020.04 978
5020.71 1037
5021.38 1034
5022.04 987
5022.71 1052
5023.38 1054
5024.05 1010
5024.72 1164
5025.39 1012
5026.06 1149
5026.72 1140
5027.39 1084
5028.06 1053
5028.73 1021
5029.40 1057
5030.07 1016
5030.74 1101
5031.41 950
5032.08 971
5032.75 1050
5033.41 1016
5034.08 1092
5034.75 1122
5035.42 1013
5036.09 1015
5036.76 918
5037.43 954
5038.10 961
5038.77 905
5039.44 990
5040.11 956
5040.78 1024
5041.45 966
5042.12 1088
5042.79 1026
5043.46 938
5044.13 1040
5044.80 1021
5045.47 1012
5046.14 906
5046.81 1000
5047.48 973
5048.15 991
5048.82 993
5049.49 1001
5050.16 966
5050.83 902
5051.50 931
5052.17 1036
5052.84 991
5053.51 901
5054.18 1009
5054.85 988
5055.52 986
5056.19 889
5056.86 968
5057.53 982
5058.21 898
5058.88 854
5059.55 929
5060.22 906
5060.89 979
5061.56 943
5062.23 900
5062.90 1050
5063.57 925
5064.24 841
5064.92 933
5065.59 931
5066.26 995
5066.93 924
5067.60 1016
5068.27 962
5068.94 898
5069.62 964
5070.29 965
5070.96 933
5071.63 928
5072.30 953
5072.97 954
5073.65 930
5074.32 956
5074.99 977
5075.66 977
5076.33 1088
5077.01 1241
5077.68 1224
5078.35 1176
5079.02 1231
5079.70 1328
5080.37 1347
5081.04 1172
5081.71 1088
5082.38 1157
5083.06 1152
5083.73 1066
5084.40 1054
5085.07 1015
5085.75 1016
5086.42 1122
5087.09 1073
5087.77 982
5088.44 1051
5089.11 1125
5089.78 1200
5090.46 1182
5091.13 1311
5091.80 1290
5092.48 1231
5093.15 1167
5093.82 1252
5094.50 1195
5095.17 1164
5095.84 985
5096.52 979
5097.19 1053
5097.86 1009
5098.54 1082
5099.21 1006
5099.88 1035
5100.56 987
5101.23 1125
5101.90 989
5102.58 1069
5103.25 1075
5103.93 1222
5104.60 1226
5105.27 1178
5105.95 1142
5106.62 1139
5107.30 1121
5107.97 1101
5108.64 1117
5109.32 1083
5109.99 963
5110.67 1054
5111.34 1159
5112.02 1028
5112.69 1060
5113.36 1101
5114.04 1093
5114.71 1124
5115.39 1016
5116.06 1025
5116.74 1158
5117.41 1067
5118.09 1117
5118.76 1040
5119.44 1141
5120.11 1253
5120.79 1230
5121.46 1150
5122.14 1194
5122.81 1150
5123.49 1186
5124.16 1163
5124.84 1105
5125.51 1043
5126.19 1013
5126.86 997
5127.54 1063
5128.21 992
5128.89 1014
5129.57 1098
5130.24 1096
5130.92 1143
5131.59 1173
5132.27 1184
5132.94 1195
5133.62 1113
5134.30 1126
5134.97 1207
5135.65 1124
5136.32 1085
5137.00 1081
5137.68 1090
5138.35 1080
5139.03 1206
5139.70 1086
5140.38 1087
5141.06 1103
5141.73 1096
5142.41 1058
5143.09 1137
5143.76 1045
5144.44 1049
5145.12 975
5145.79 978
5146.47 961
5147.15 916
5147.82 931
5148.50 893
5149.18 895
5149.85 886
5150.53 969
5151.21 960
5151.88 898
5152.56 894
5153.24 838
5153.92 923
5154.59 899
5155.27 899
5155.95 883
5156.62 865
5157.30 886
5157.98 933
5158.66 868
5159.33 820
5160.01 888
5160.69 844
5161.37 847
5162.04 840
5162.72 850
5163.40 912
5164.08 866
5164.76 902
5165.43 945
5166.11 895
5166.79 994
5167.47 958
5168.15 908
5168.82 902
5169.50 981
5170.18 904
5170.86 1012
5171.54 944
5172.22 928
5172.89 1015
5173.57 954
5174.25 961
5174.93 1007
5175.61 959
5176.29 977
5176.97 919
5177.64 901
5178.32 983
5179.00 993
5179.68 963
5180.36 950
5181.04 947
5181.72 941
5182.40 941
5183.08 910
5183.75 883
5184.43 962
5185.11 870
5185.79 867
5186.47 859
5187.15 872
5187.83 958
5188.51 873
5189.19 903
5189.87 852
5190.55 905
5191.23 847
5191.91 890
5192.59 912
5193.27 824
5193.95 834
5194.63 944
5195.31 944
5195.99 881
5196.67 915
5197.35 894
5198.03 903
5198.71 890
5199.39 915
5200.07 884
5200.75 851
5201.43 1009
5202.11 1055
5202.79 1016
5203.47 1046
5204.15 933
5204.83 942
5205.51 945
5206.19 938
5206.87 1026
5207.55 983
5208.23 979
5208.91 925
5209.59 910
5210.27 1036
5210.96 1145
5211.64 1013
5212.32 943
5213.00 886
5213.68 924
5214.36 908
5215.04 1038
5215.72 962
5216.40 1052
5217.09 1161
5217.77 1275
5218.45 1216
5219.13 1203
5219.81 1278
5220.49 1284
5221.17 1156
5221.86 1225
5222.54 1217
5223.22 1185
5223.90 1208
5224.58 1161
5225.27 1093
5225.95 1097
5226.63 1066
5227.31 1117
5227.99 1113
5228.67 1044
5229.36 985
5230.04 1030
5230.72 1005
5231.40 1097
5232.09 1058
5232.77 1145
5233.45 1135
5234.13 1170
5234.82 1036
5235.50 1145
5236.18 1100
5236.86 1166
5237.55 1193
5238.23 1274
5238.91 1336
5239.59 1320
5240.28 1350
5240.96 1276
5241.64 1133
5242.33 1203
5243.01 1318
5243.69 1134
5244.37 1026
5245.06 1031
5245.74 1091
5246.42 1025
5247.11 1081
5247.79 1067
5248.47 1134
5249.16 1163
5249.84 1164
5250.52 1071
5251.21 1194
5251.89 1337
5252.58 1464
5253.26 1466
5253.94 1330
5254.63 1287
5255.31 1119
5255.99 1024
5256.68 1055
5257.36 1056
5258.05 1143
5258.73 1023
5259.41 1063
5260.10 1142
5260.78 1194
5261.47 1178
5262.15 1191
5262.84 1138
5263.52 1162
5264.20 1082
5264.89 1146
5265.57 1156
5266.26 1061
5266.94 1060
5267.63 1161
5268.31 1036
5269.00 1058
5269.68 1111
5270.37 1004
5271.05 1040
5271.73 1039
5272.42 939
5273.10 1025
5273.79 1062
5274.47 938
5275.16 953
5275.85 891
5276.53 947
5277.22 978
5277.90 987
5278.59 983
5279.27 1023
5279.96 1045
5280.64 1068
5281.33 1014
5282.01 1090
5282.70 1122
5283.38 1108
5284.07 1001
5284.76 1031
5285.44 1041
5286.13 1009
5286.81 1024
5287.50 931
5288.19 950
5288.87 929
5289.56 987
5290.24 960
5290.93 1029
5291.62 978
5292.30 900
5292.99 935
5293.67 983
5294.36 922
5295.05 956
5295.73 992
5296.42 980
5297.11 1143
5297.79 1013
5298.48 977
5299.17 1078
5299.85 1191
5300.54 1136
5301.23 1298
5301.91 1386
5302.60 1385
5303.29 1319
5303.97 1235
5304.66 1184
5305.35 1172
5306.04 1226
5306.72 1244
5307.41 1237
5308.10 1282
5308.78 1230
5309.47 1251
5310.16 1495
5310.85 1487
5311.53 1578
5312.22 1431
5312.91 1477
5313.60 1506
5314.28 1400
5314.97 1352
5315.66 1475
5316.35 1225
5317.04 1161
5317.72 1191
5318.41 1073
5319.10 1154
5319.79 1291
5320.48 1325
5321.16 1237
5321.85 1328
5322.54 1359
5323.23 1238
5323.92 1295
5324.60 1193
5325.29 1156
5325.98 1078
5326.67 1102
5327.36 1029
5328.05 923
5328.74 1007
5329.42 930
5330.11 949
5330.80 1008
5331.49 1011
5332.18 966
5332.87 974
5333.56 1023
5334.25 1004
5334.93 997
5335.62 902
5336.31 923
5337.00 971
5337.69 1057
5338.38 1084
5339.07 1012
5339.76 970
5340.45 1092
5341.14 1079
5341.83 1104
5342.52 1077
5343.21 1092
5343.90 1096
5344.58 1079
5345.27 1056
5345.96 1093
5346.65 1176
5347.34 1308
5348.03 1212
5348.72 1386
5349.41 1414
5350.10 1348
5350.79 1424
5351.48 1440
5352.17 1457
5352.86 1320
5353.55 1225
5354.24 1157
5354.93 1178
5355.62 1111
5356.31 1071
5357.01 1012
5357.70 932
5358.39 953
5359.08 1041
5359.77 940
5360.46 1071
5361.15 1093
5361.84 1169
5362.53 1159
5363.22 1089
5363.91 1069
5364.60 1155
5365.29 1050
5365.98 1132
5366.68 1116
5367.37 1047
5368.06 969
5368.75 900
5369.44 948
5370.13 944
5370.82 935
5371.51 818
5372.21 871
5372.90 866
5373.59 931
5374.28 900
5374.97 782
5375.66 868
5376.35 877
5377.05 927
5377.74 913
5378.43 893
5379.12 943
5379.81 824
5380.51 787
5381.20 903
5381.89 946
5382.58 878
5383.27 871
5383.97 897
5384.66 901
5385.35 925
5386.04 855
5386.73 914
5387.43 941
5388.12 872
5388.81 918
5389.50 1023
5390.20 977
5390.89 925
5391.58 943
5392.28 1029
5392.97 959
5393.66 934
5394.35 889
5395.05 905
5395.74 829
5396.43 931
5397.13 976
5397.82 958
5398.51 933
5399.20 855
5399.90 918
5400.59 942
5401.28 851
5401.98 920
5402.67 975
5403.36 914
5404.06 861
5404.75 872
5405.44 838
5406.14 907
5406.83 933
5407.53 933
5408.22 992
5408.91 943
5409.61 940
5410.30 875
5410.99 828
5411.69 919
5412.38 969
5413.08 943
5413.77 854
5414.46 901
5415.16 905
5415.85 911
5416.55 911
5417.24 962
5417.94 869
5418.63 900
5419.32 897
5420.02 856
5420.71 863
5421.41 901
5422.10 923
5422.80 1015
5423.49 964
5424.19 906
5424.88 891
5425.58 954
5426.27 990
5426.97 936
5427.66 918
5428.36 972
5429.05 952
5429.75 867
5430.44 916
5431.14 1000
5431.83 981
5432.53 971
5433.22 963
5433.92 1001
5434.61 1014
5435.31 1089
5436.00 1148
5436.70 1129
5437.40 1093
5438.09 1120
5438.79 1181
5439.48 1211
5440.18 1025
5440.87 1087
5441.57 1068
5442.27 1019
5442.96 1065
5443.66 1097
5444.35 1131
5445.05 1123
5445.75 1187
5446.44 1077
5447.14 1145
5447.83 1051
5448.53 1154
5449.23 1108
5449.92 1145
5450.62 1184
5451.32 1134
5452.01 1157
5452.71 1040
5453.41 1009
5454.10 1133
5454.80 1076
5455.50 1015
5456.19 1112
5456.89 1083
5457.59 1169
5458.28 1085
5458.98 1122
5459.68 1218
5460.37 1201
5461.07 1222
5461.77 1208
5462.47 1192
5463.16 1236
5463.86 1182
5464.56 1213
5465.25 1217
5465.95 1186
5466.65 1306
5467.35 1275
5468.04 1302
5468.74 1246
5469.44 1192
5470.14 1377
5470.84 1390
5471.53 1242
5472.23 1227
5472.93 1327
5473.63 1368
5474.32 1426
5475.02 1419
5475.72 1523
5476.42 1492
5477.12 1732
5477.82 1793
5478.51 1898
5479.21 2175
5479.91 2484
5480.61 2584
5481.31 2797
5482.01 2886
5482.70 2554
5483.40 2638
5484.10 2342
5484.80 2214
5485.50 1929
5486.20 1847
5486.90 1821
5487.59 1664
5488.29 1571
5488.99 1708
5489.69 1540
5490.39 1656
5491.09 1677
5491.79 1763
5492.49 1724
5493.19 1657
5493.89 1879
5494.58 1841
5495.28 1846
5495.98 1919
5496.68 1968
5497.38 2117
5498.08 2455
5498.78 2622
5499.48 3261
5500.18 3522
5500.88 4162
5501.58 4458
5502.28 4527
5502.98 4595
5503.68 4289
5504.38 3728
5505.08 3246
5505.78 2706
5506.48 2166
5507.18 2028
5507.88 1814
5508.58 1690
5509.28 1745
5509.98 1715
5510.68 1645
5511.38 1647
5512.08 1548
5512.78 1614
5513.48 1625
5514.18 1641
5514.88 1666
5515.58 1611
5516.28 1568
5516.98 1510
5517.68 1548
5518.39 1537
5519.09 1456
5519.79 1458
5520.49 1530
5521.19 1509
5521.89 1575
5522.59 1463
5523.29 1313
5523.99 1260
5524.69 1189
5525.40 1367
5526.10 1345
5526.80 1283
5527.50 1270
5528.20 1284
5528.90 1439
5529.60 1352
5530.31 1308
5531.01 1202
5531.71 1177
5532.41 1216
5533.11 1195
5533.81 1136
5534.52 1144
5535.22 1138
5535.92 1138
5536.62 1128
5537.32 1184
5538.02 1192
5538.73 1042
5539.43 1088
5540.13 1074
5540.83 1118
5541.54 1136
5542.24 1028
5542.94 988
5543.64 1069
5544.34 1107
5545.05 1102
5545.75 1080
5546.45 1011
5547.15 1001
5547.86 1095
5548.56 1022
5549.26 965
5549.97 1064
5550.67 1002
5551.37 996
5552.07 991
5552.78 1075
5553.48 1132
5554.18 1029
5554.89 992
5555.59 1085
5556.29 970
5557.00 1005
5557.70 1023
5558.40 1158
5559.11 1146
5559.81 1135
5560.51 1147
5561.22 1156
5561.92 1064
5562.62 1125
5563.33 1147
5564.03 1195
5564.73 1122
5565.44 1205
5566.14 1256
5566.85 1146
5567.55 1187
5568.25 1120
5568.96 1052
5569.66 1076
5570.37 1006
5571.07 962
5571.77 1046
5572.48 1024
5573.18 1052
5573.89 1072
5574.59 990
5575.29 1000
5576.00 1045
5576.70 1033
5577.41 1095
5578.11 1052
5578.82 941
5579.52 958
5580.23 1025
5580.93 989
5581.64 978
5582.34 991
5583.05 1035
5583.75 1013
5584.46 1063
5585.16 1029
5585.87 932
5586.57 902
5587.28 982
5587.98 1056
5588.69 1035
5589.39 1092
5590.10 951
5590.80 998
5591.51 998
5592.21 958
5592.92 949
5593.62 993
5594.33 1003
5595.04 999
5595.74 1028
5596.45 981
5597.15 885
5597.86 1028
5598.56 987
5599.27 978
5599.98 1022
5600.68 985
5601.39 1038
5602.09 912
5602.80 959
5603.51 947
5604.21 903
5604.92 958
5605.62 953
5606.33 920
5607.04 974
5607.74 947
5608.45 971
5609.16 981
5609.86 1004
5610.57 1099
5611.28 984
5611.98 987
5612.69 965
5613.40 1030
5614.10 966
5614.81 930
5615.52 945
5616.22 997
5616.93 1003
5617.64 1003
5618.35 1004
5619.05 960
5619.76 998
5620.47 915
5621.17 997
5621.88 943
5622.59 964
5623.30 1025
5624.00 978
5624.71 1009
5625.42 974
5626.13 993
5626.83 1090
5627.54 1103
5628.25 1154
5628.96 1168
5629.67 1191
5630.37 1200
5631.08 1111
5631.79 1106
5632.50 1071
5633.21 995
5633.91 1077
5634.62 928
5635.33 1032
5636.04 1063
5636.75 1020
5637.45 1090
5638.16 1130
5638.87 1140
5639.58 1267
5640.29 1281
5641.00 1282
5641.70 1234
5642.41 1271
5643.12 1303
5643.83 1259
5644.54 1161
5645.25 1072
5645.96 1117
5646.67 1122
5647.38 1133
5648.08 1164
5648.79 1019
5649.50 1085
5650.21 1075
5650.92 1245
5651.63 1139
5652.34 1162
5653.05 1012
5653.76 1003
5654.47 1070
5655.18 1162
5655.89 1243
5656.60 1382
5657.30 1346
5658.01 1403
5658.72 1338
5659.43 1578
5660.14 1549
5660.85 1345
5661.56 1298
5662.27 1158
5662.98 1147
5663.69 1126
5664.40 1111
5665.11 1066
5665.82 1063
5666.53 1067
5667.24 1032
5667.95 1050
5668.66 1047
5669.37 1009
5670.08 985
5670.79 1039
5671.50 956
5672.22 994
5672.93 944
5673.64 951
5674.35 976
5675.06 928
5675.77 975
5676.48 992
5677.19 943
5677.90 882
5678.61 979
5679.32 1034
5680.03 1044
5680.74 907
5681.46 944
5682.17 1029
5682.88 943
5683.59 958
5684.30 963
5685.01 1028
5685.72 1003
5686.43 1015
5687.15 928
5687.86 925
5688.57 939
5689.28 961
5689.99 938
5690.70 943
5691.42 966
5692.13 979
5692.84 831
5693.55 902
5694.26 891
5694.97 850
5695.69 933
5696.40 955
5697.11 919
5697.82 956
5698.53 932
5699.25 1005
5699.96 923
5700.67 841
5701.38 829
5702.10 902
5702.81 975
5703.52 833
5704.23 891
5704.95 894
5705.66 855
5706.37 906
5707.08 913
5707.80 909
5708.51 916
5709.22 933
5709.93 881
5710.65 947
5711.36 916
5712.07 871
5712.79 872
5713.50 801
5714.21 800
5714.93 843
5715.64 829
5716.35 893
5717.07 981
5717.78 852
5718.49 793
5719.21 786
5719.92 774
5720.63 836
5721.35 873
5722.06 923
5722.77 909
5723.49 822
5724.20 841
5724.92 870
5725.63 910
5726.34 939
5727.06 879
5727.77 883
5728.48 929
5729.20 952
5729.91 918
5730.63 967
5731.34 869
5732.06 849
5732.77 887
5733.48 886
5734.20 894
5734.91 846
5735.63 873
5736.34 920
5737.06 922
5737.77 918
5738.49 826
5739.20 829
5739.91 897
5740.63 933
5741.34 922
5742.06 854
5742.77 790
5743.49 885
5744.20 889
5744.92 899
5745.63 935
5746.35 920
5747.06 895
5747.78 787
5748.49 800
5749.21 833
5749.93 842
5750.64 830
5751.36 834
5752.07 922
5752.79 822
5753.50 803
5754.22 832
5754.93 856
5755.65 750
5756.37 874
5757.08 882
5757.80 810
5758.51 862
5759.23 846
5759.95 821
5760.66 845
5761.38 816
5762.09 858
5762.81 874
5763.53 850
5764.24 838
5764.96 846
5765.67 910
5766.39 841
5767.11 760
5767.82 899
5768.54 889
5769.26 846
5769.97 885
5770.69 851
5771.41 845
5772.12 853
5772.84 876
5773.56 867
5774.27 852
5774.99 880
5775.71 941
5776.42 849
5777.14 886
5777.86 924
5778.58 946
5779.29 907
5780.01 925
5780.73 981
5781.45 943
5782.16 937
5782.88 1031
5783.60 969
5784.31 910
5785.03 886
5785.75 892
5786.47 897
5787.19 821
5787.90 935
5788.62 926
5789.34 920
5790.06 894
5790.77 1004
5791.49 993
5792.21 976
5792.93 928
5793.65 957
5794.36 951
5795.08 960
5795.80 1057
5796.52 1035
5797.24 1068
5797.96 1205
5798.67 1264
5799.39 1410
5800.11 1498
5800.83 1800
5801.55 1969
5802.27 2195
5802.99 2251
5803.70 2567
5804.42 2466
5805.14 2435
5805.86 2066
5806.58 1864
5807.30 1597
5808.02 1396
5808.74 1299
5809.46 1260
5810.17 1159
5810.89 1145
5811.61 1002
5812.33 1092
5813.05 1134
5813.77 1151
5814.49 1175
5815.21 1162
5815.93 1148
5816.65 1183
5817.37 1147
5818.09 1099
5818.81 1064
5819.53 1206
5820.25 1207
5820.97 1177
5821.69 1153
5822.41 1228
5823.13 1201
5823.85 1142
5824.57 1185
5825.29 1166
5826.01 1043
5826.73 1030
5827.45 1056
5828.17 1071
5828.89 1064
5829.61 1123
5830.33 1081
5831.05 960
5831.77 962
5832.49 987
5833.21 952
5833.93 1020
5834.65 1042
5835.37 992
5836.09 995
5836.81 1009
5837.53 1012
5838.25 995
5838.97 951
5839.70 1002
5840.42 1081
5841.14 1008
5841.86 985
5842.58 1042
5843.30 1007
5844.02 906
5844.74 924
5845.46 948
5846.19 968
5846.91 938
5847.63 904
5848.35 957
5849.07 1038
5849.79 982
5850.51 949
5851.24 974
5851.96 968
5852.68 955
5853.40 990
5854.12 1011
5854.85 919
5855.57 853
5856.29 930
5857.01 919
5857.73 972
5858.46 987
5859.18 1003
5859.90 925
5860.62 936
5861.34 929
5862.07 945
5862.79 885
5863.51 895
5864.23 954
5864.96 977
5865.68 929
5866.40 932
5867.12 883
5867.85 909
5868.57 895
5869.29 858
5870.01 897
5870.74 927
5871.46 907
5872.18 933
5872.91 973
5873.63 766
5874.35 889
5875.08 1011
5875.80 959
5876.52 919
5877.25 907
5877.97 949
5878.69 985
5879.42 921
5880.14 1023
5880.86 1046
5881.59 1004
5882.31 1087
5883.03 1033
5883.76 1001
5884.48 972
5885.20 1062
5885.93 1047
5886.65 991
5887.38 1042
5888.10 1096
5888.82 1095
5889.55 1075
5890.27 1095
5891.00 958
5891.72 930
5892.44 1002
5893.17 960
5893.89 933
5894.62 890
5895.34 983
5896.07 1064
5896.79 1057
5897.51 1035
5898.24 1025
5898.96 991
5899.69 900
5900.41 937
5901.14 947
5901.86 996
5902.59 931
5903.31 963
5904.04 953
5904.76 1038
5905.49 1040
5906.21 937
5906.94 985
5907.66 1036
5908.39 1058
5909.11 1054
5909.84 1027
5910.56 1078
5911.29 1031
5912.01 996
5912.74 1030
5913.46 1043
5914.19 1021
5914.92 1013
5915.64 1098
5916.37 1011
5917.09 1011
5917.82 1066
5918.54 1083
5919.27 1136
5920.00 1182
5920.72 1059
5921.45 1113
5922.17 1179
5922.90 1161
5923.63 1048
5924.35 1144
5925.08 1301
5925.80 1220
5926.53 1140
5927.26 1161
5927.98 1127
5928.71 1208
5929.44 1284
5930.16 1149
5930.89 1189
5931.62 1228
5932.34 1188
5933.07 1239
5933.80 1332
5934.52 1289
5935.25 1284
5935.98 1342
5936.70 1441
5937.43 1481
5938.16 1546
5938.88 1562
5939.61 1637
5940.34 1580
5941.07 1498
5941.79 1379
5942.52 1537
5943.25 1578
5943.97 1664
5944.70 1706
5945.43 1624
5946.16 1692
5946.88 1695
5947.61 1711
5948.34 1769
5949.07 1916
5949.80 2183
5950.52 2165
5951.25 2297
5951.98 2496
5952.71 2676
5953.43 2762
5954.16 2758
5954.89 2741
5955.62 2564
5956.35 2423
5957.07 2431
5957.80 2537
5958.53 2381
5959.26 2255
5959.99 2360
5960.72 2344
5961.44 2410
5962.17 2504
5962.90 2481
5963.63 2587
5964.36 2803
5965.09 3251
5965.82 3571
5966.54 3986
5967.27 4461
5968.00 4664
5968.73 4544
5969.46 4376
5970.19 4196
5970.92 3923
5971.65 3516
5972.38 3289
5973.11 3021
5973.83 2806
5974.56 2784
5975.29 2691
5976.02 2808
5976.75 2686
5977.48 2729
5978.21 2826
5978.94 2884
5979.67 2892
5980.40 3052
5981.13 3187
5981.86 3123
5982.59 3256
5983.32 3163
5984.05 3401
5984.78 3431
5985.51 3520
5986.24 3389
5986.97 3241
5987.70 3239
5988.43 3338
5989.16 3212
5989.89 3230
5990.62 3150
5991.35 3140
5992.08 3104
5992.81 3113
5993.54 3065
5994.27 3107
5995.00 3158
5995.73 3046
5996.46 3291
5997.19 3395
5997.92 3329
5998.65 3484
5999.38 3589
6000.11 3423
6000.85 3339
6001.58 3501
6002.31 3425
6003.04 3277
6003.77 3291
6004.50 3247
6005.23 3212
6005.96 3099
6006.69 3281
6007.43 3408
6008.16 3393
6008.89 3850
6009.62 4305
6010.35 5066
6011.08 6459
6011.81 7719
6012.54 9152
6013.28 10216
6014.01 11488
6014.74 12495
6015.47 12730
6016.20 12523
6016.94 11735
6017.67 10633
6018.40 9663
6019.13 8147
6019.86 6918
6020.59 6073
6021.33 5063
6022.06 4320
6022.79 3686
6023.52 3303
6024.26 3023
6024.99 2960
6025.72 2938
6026.45 2584
6027.19 2658
6027.92 2741
6028.65 2597
6029.38 2572
6030.12 2459
6030.85 2429
6031.58 2408
6032.31 2374
6033.05 2289
6033.78 2321
6034.51 2222
6035.25 2206
6035.98 2122
6036.71 2236
6037.44 2290
6038.18 2357
6038.91 2301
6039.64 2457
6040.38 2442
6041.11 2473
6041.84 2423
6042.58 2501
6043.31 2435
6044.04 2474
6044.78 2475
6045.51 2717
6046.24 2648
6046.98 2694
6047.71 2727
6048.45 2717
6049.18 2960
6049.91 3077
6050.65 3291
6051.38 3684
6052.11 3930
6052.85 4362
6053.58 4546
6054.32 4640
6055.05 4725
6055.79 4537
6056.52 3852
6057.25 3535
6057.99 3319
6058.72 3105
6059.46 2807
6060.19 2675
6060.93 2606
6061.66 2653
6062.39 2675
6063.13 2584
6063.86 2511
6064.60 2453
6065.33 2359
6066.07 2293
6066.80 2284
6067.54 2276
6068.27 2251
6069.01 2209
6069.74 2198
6070.48 2187
6071.21 2117
6071.95 2179
6072.68 2162
6073.42 2059
6074.15 2019
6074.89 2025
6075.62 2091
6076.36 1948
6077.10 1942
6077.83 1952
6078.57 2024
6079.30 2068
6080.04 2077
6080.77 1980
6081.51 1977
6082.25 2051
6082.98 2029
6083.72 1970
6084.45 1848
6085.19 1867
6085.93 1793
6086.66 1777
6087.40 1782
6088.13 1752
6088.87 1863
6089.61 1943
6090.34 1896
6091.08 1762
6091.81 1800
6092.55 1871
6093.29 1857
6094.02 1788
6094.76 1757
6095.50 1688
6096.23 1652
6096.97 1671
6097.71 1629
6098.44 1463
6099.18 1485
6099.92 1531
6100.65 1555
6101.39 1508
6102.13 1511
6102.87 1472
6103.60 1454
6104.34 1376
6105.08 1364
6105.81 1484
6106.55 1514
6107.29 1565
6108.03 1548
6108.76 1594
6109.50 1558
6110.24 1545
6110.98 1585
6111.71 1522
6112.45 1492
6113.19 1494
6113.93 1614
6114.66 1721
6115.40 1618
6116.14 1627
6116.88 1670
6117.62 1551
6118.35 1512
6119.09 1512
6119.83 1559
6120.57 1551
6121.31 1476
6122.04 1446
6122.78 1620
6123.52 1663
6124.26 1597
6125.00 1581
6125.74 1684
6126.47 1618
6127.21 1605
6127.95 1636
6128.69 1577
6129.43 1766
6130.17 1853
6130.91 1738
6131.64 1581
6132.38 1602
6133.12 1647
6133.86 1506
6134.60 1579
6135.34 1673
6136.08 1704
6136.82 1675
6137.56 1666
6138.30 1682
6139.04 1644
6139.77 1588
6140.51 1603
6141.25 1715
6141.99 1726
6142.73 1751
6143.47 1609
6144.21 1650
6144.95 1703
6145.69 1639
6146.43 1681
6147.17 1545
6147.91 1592
6148.65 1607
6149.39 1596
6150.13 1715
6150.87 1738
6151.61 1667
6152.35 1705
6153.09 1712
6153.83 1686
6154.57 1725
6155.31 1721
6156.05 1825
6156.79 1831
6157.53 1778
6158.27 1889
6159.01 1891
6159.75 1837
6160.49 1933
6161.23 1887
6161.97 1967
6162.71 1984
6163.45 1955
6164.20 2199
6164.94 2358
6165.68 2463
6166.42 2627
6167.16 2727
6167.90 2761
6168.64 2673
6169.38 2841
6170.12 2853
6170.86 2775
6171.61 2743
6172.35 2630
6173.09 2458
6173.83 2378
6174.57 2404
6175.31 2410
6176.05 2427
6176.79 2380
6177.54 2271
6178.28 2289
6179.02 2343
6179.76 2328
6180.50 2311
6181.24 2331
6181.99 2431
6182.73 2468
6183.47 2473
6184.21 2539
6184.95 2669
6185.70 2546
6186.44 2546
6187.18 2580
6187.92 2586
6188.66 2552
6189.41 2768
6190.15 2830
6190.89 2981
6191.63 3036
6192.38 2978
6193.12 3132
6193.86 3303
6194.60 3478
6195.35 3491
6196.09 3392
6196.83 3553
6197.57 3542
6198.32 3517
6199.06 3511
6199.80 3337
6200.55 3402
6201.29 3373
6202.03 3409
6202.78 3413
6203.52 3581
6204.26 3968
6205.00 4835
6205.75 5820
6206.49 7757
6207.23 10315
6207.98 12807
6208.72 15432
6209.46 18073
6210.21 20011
6210.95 20398
6211.70 19739
6212.44 18535
6213.18 16261
6213.93 13682
6214.67 11367
6215.41 9399
6216.16 7606
6216.90 6239
6217.65 4996
6218.39 4320
6219.13 3833
6219.88 3440
6220.62 3177
6221.37 3017
6222.11 2858
6222.85 2840
6223.60 2809
6224.34 2823
6225.09 2823
6225.83 2793
6226.58 2730
6227.32 2693
6228.07 2434
6228.81 2397
6229.56 2242
6230.30 2100
6231.04 2030
6231.79 1881
6232.53 1942
6233.28 2065
6234.02 2123
6234.77 2082
6235.51 2041
6236.26 2003
6237.00 2221
6237.75 2441
6238.49 2681
6239.24 2740
6239.99 2879
6240.73 3119
6241.48 3205
6242.22 3028
6242.97 2867
6243.71 2800
6244.46 2600
6245.20 2601
6245.95 2746
6246.70 2847
6247.44 2872
6248.19 3043
6248.93 2988
6249.68 3016
6250.42 2967
6251.17 2778
6251.92 2901
6252.66 2620
6253.41 2497
6254.15 2473
6254.90 2509
6255.65 2345
6256.39 2253
6257.14 2208
6257.89 2223
6258.63 2180
6259.38 2173
6260.13 2205
6260.87 2147
6261.62 2135
6262.37 2121
6263.11 2008
6263.86 1993
6264.61 2061
6265.35 1930
6266.10 1960
6266.85 2040
6267.59 2139
6268.34 2046
6269.09 2070
6269.83 2049
6270.58 2045
6271.33 2046
6272.08 1963
6272.82 2021
6273.57 2069
6274.32 2053
6275.06 1954
6275.81 1991
6276.56 2017
6277.31 2058
6278.05 2115
6278.80 1993
6279.55 2094
6280.30 2233
6281.05 2202
6281.79 2047
6282.54 2051
6283.29 1998
6284.04 1918
6284.78 1896
6285.53 1868
6286.28 1806
6287.03 1761
6287.78 1721
6288.53 1777
6289.27 1638
6290.02 1663
6290.77 1618
6291.52 1728
6292.27 1591
6293.02 1634
6293.76 1627
6294.51 1576
6295.26 1499
6296.01 1496
6296.76 1453
6297.51 1497
6298.26 1446
6299.00 1421
6299.75 1440
6300.50 1556
6301.25 1509
6302.00 1382
6302.75 1413
6303.50 1484
6304.25 1427
6305.00 1424
6305.75 1458
6306.50 1439
6307.24 1474
6307.99 1439
6308.74 1536
6309.49 1547
6310.24 1603
6310.99 1727
6311.74 1714
6312.49 1721
6313.24 1731
6313.99 1669
6314.74 1679
6315.49 1669
6316.24 1664
6316.99 1667
6317.74 1609
6318.49 1605
6319.24 1600
6319.99 1574
6320.74 1560
6321.49 1534
6322.24 1432
6322.99 1400
6323.74 1337
6324.49 1349
6325.24 1362
6325.99 1439
6326.74 1430
6327.49 1367
6328.24 1324
6328.99 1260
6329.74 1376
6330.50 1303
6331.25 1251
6332.00 1230
6332.75 1271
6333.50 1312
6334.25 1379
6335.00 1536
6335.75 1398
6336.50 1440
6337.25 1372
6338.00 1387
6338.76 1450
6339.51 1425
6340.26 1349
6341.01 1378
6341.76 1340
6342.51 1384
6343.26 1446
6344.02 1387
6344.77 1362
6345.52 1411
6346.27 1474
6347.02 1582
6347.77 1605
6348.53 1519
6349.28 1625
6350.03 1720
6350.78 1890
6351.53 2065
6352.29 2347
6353.04 2559
6353.79 2830
6354.54 2709
6355.29 2678
6356.05 2572
6356.80 2316
6357.55 2222
6358.30 2042
6359.06 1892
6359.81 1768
6360.56 1728
6361.31 1678
6362.07 1616
6362.82 1772
6363.57 1770
6364.32 1562
6365.08 1550
6365.83 1651
6366.58 1684
6367.33 1587
6368.09 1654
6368.84 1641
6369.59 1590
6370.35 1619
6371.10 1613
6371.85 1670
6372.61 1552
6373.36 1633
6374.11 1697
6374.87 1411
6375.62 1443
6376.37 1426
6377.13 1453
6377.88 1452
6378.63 1569
6379.39 1527
6380.14 1424
6380.89 1583
6381.65 1455
6382.40 1397
6383.16 1417
6383.91 1404
6384.66 1455
6385.42 1445
6386.17 1418
6386.92 1441
6387.68 1342
6388.43 1261
6389.19 1278
6389.94 1304
6390.70 1302
6391.45 1260
6392.20 1252
6392.96 1288
6393.71 1323
6394.47 1350
6395.22 1295
6395.98 1236
6396.73 1264
6397.49 1420
6398.24 1219
6399.00 1223
6399.75 1281
6400.51 1252
6401.26 1307
6402.02 1221
6402.77 1337
6403.53 1310
6404.28 1313
6405.04 1278
6405.79 1371
6406.55 1290
6407.30 1393
6408.06 1486
6408.81 1664
6409.57 1716
6410.32 1657
6411.08 1679
6411.83 1736
6412.59 1568
6413.34 1524
6414.10 1489
6414.86 1573
6415.61 1459
6416.37 1435
6417.12 1539
6417.88 1443
6418.64 1395
6419.39 1472
6420.15 1501
6420.90 1383
6421.66 1405
6422.42 1352
6423.17 1386
6423.93 1348
6424.68 1366
6425.44 1342
6426.20 1353
6426.95 1307
6427.71 1207
6428.47 1288
6429.22 1205
6429.98 1291
6430.74 1249
6431.49 1210
6432.25 1272
6433.01 1297
6433.76 1176
6434.52 1228
6435.28 1301
6436.03 1312
6436.79 1206
6437.55 1215
6438.30 1218
6439.06 1269
6439.82 1247
6440.58 1324
6441.33 1355
6442.09 1247
6442.85 1295
6443.61 1312
6444.36 1276
6445.12 1214
6445.88 1285
6446.64 1307
6447.39 1393
6448.15 1356
6448.91 1248
6449.67 1255
6450.42 1287
6451.18 1355
6451.94 1245
6452.70 1289
6453.46 1312
6454.21 1264
6454.97 1202
6455.73 1232
6456.49 1326
6457.25 1349
6458.00 1373
6458.76 1340
6459.52 1380
6460.28 1403
6461.04 1358
6461.80 1318
6462.55 1365
6463.31 1422
6464.07 1409
6464.83 1372
6465.59 1464
6466.35 1472
6467.11 1395
6467.87 1420
6468.62 1435
6469.38 1553
6470.14 1490
6470.90 1405
6471.66 1405
6472.42 1497
6473.18 1543
6473.94 1494
6474.70 1533
6475.46 1478
6476.22 1559
6476.97 1581
6477.73 1645
6478.49 1672
6479.25 1679
6480.01 1589
6480.77 1627
6481.53 1617
6482.29 1681
6483.05 1737
6483.81 1777
6484.57 1803
6485.33 1955
6486.09 1942
6486.85 2038
6487.61 2103
6488.37 2129
6489.13 2068
6489.89 2107
6490.65 2101
6491.41 2197
6492.17 2266
6492.93 2221
6493.69 2327
6494.45 2360
6495.21 2463
6495.97 2563
6496.73 2486
6497.49 2564
6498.26 2688
6499.02 2634
6499.78 2657
6500.54 2622
6501.30 2532
6502.06 2406
6502.82 2365
6503.58 2493
6504.34 2460
6505.10 2548
6505.86 2691
6506.62 2671
6507.39 2602
6508.15 2751
6508.91 2830
6509.67 2845
6510.43 3001
6511.19 2956
6511.95 2987
6512.72 3054
6513.48 3134
6514.24 3140
6515.00 3081
6515.76 3060
6516.52 2974
6517.28 3002
6518.05 3074
6518.81 3185
6519.57 3196
6520.33 3357
6521.09 3472
6521.86 3595
6522.62 3897
6523.38 4037
6524.14 4331
6524.90 4838
6525.67 5376
6526.43 6408
6527.19 6976
6527.95 7557
6528.72 8321
6529.48 8399
6530.24 8432
6531.00 8004
6531.77 7446
6532.53 7406
6533.29 7576
6534.05 8410
6534.82 9621
6535.58 11348
6536.34 12729
6537.11 13706
6537.87 14484
6538.63 14496
6539.39 13523
6540.16 12247
6540.92 10399
6541.68 8758
6542.45 7224
6543.21 5881
6543.97 5024
6544.74 4059
6545.50 3538
6546.26 3313
6547.03 2965
6547.79 2853
6548.55 2699
6549.32 2675
6550.08 2588
6550.84 2586
6551.61 2523
6552.37 2569
6553.14 2520
6553.90 2575
6554.66 2398
6555.43 2336
6556.19 2391
6556.96 2252
6557.72 2352
6558.48 2182
6559.25 2148
6560.01 2148
6560.78 2326
6561.54 2491
6562.31 2495
6563.07 2581
6563.83 2705
6564.60 2849
6565.36 2865
6566.13 2966
6566.89 3066
6567.66 2893
6568.42 2873
6569.19 2720
6569.95 2710
6570.72 2760
6571.48 2849
6572.25 2807
6573.01 2928
6573.78 3095
6574.54 3398
6575.31 3435
6576.07 3420
6576.84 3439
6577.60 3372
6578.37 3364
6579.13 3306
6579.90 3252
6580.66 3213
6581.43 3078
6582.19 3080
6582.96 2896
6583.73 2935
6584.49 2930
6585.26 2747
6586.02 2650
6586.79 2875
6587.55 2824
6588.32 2831
6589.09 2950
6589.85 3121
6590.62 3207
6591.38 3359
6592.15 3557
6592.92 3790
6593.68 4023
6594.45 4407
6595.22 4639
6595.98 4898
6596.75 4957
6597.51 4787
6598.28 4475
6599.05 4371
6599.81 4079
6600.58 3801
6601.35 3514
6602.11 3187
6602.88 3191
6603.65 3144
6604.41 3066
6605.18 3038
6605.95 3289
6606.71 3452
6607.48 3758
6608.25 4067
6609.02 4276
6609.78 4572
6610.55 4589
6611.32 4552
6612.08 4432
6612.85 4154
6613.62 3631
6614.39 3353
6615.15 3232
6615.92 2953
6616.69 2709
6617.46 2558
6618.22 2469
6618.99 2377
6619.76 2270
6620.53 2377
6621.30 2287
6622.06 2360
6622.83 2224
6623.60 2173
6624.37 2233
6625.13 2103
6625.90 2129
6626.67 1948
6627.44 2038
6628.21 2156
6628.98 2112
6629.74 2108
6630.51 2110
6631.28 2225
6632.05 2481
6632.82 2741
6633.59 2944
6634.35 3176
6635.12 3435
6635.89 3479
6636.66 3471
6637.43 3409
6638.20 3211
6638.97 3061
6639.74 2815
6640.50 2771
6641.27 2375
6642.04 2419
6642.81 2256
6643.58 2147
6644.35 2189
6645.12 2212
6645.89 2229
6646.66 2207
6647.43 2209
6648.20 2311
6648.97 2237
6649.73 2081
6650.50 2149
6651.27 2256
6652.04 2382
6652.81 2417
6653.58 2315
6654.35 2361
6655.12 2402
6655.89 2429
6656.66 2547
6657.43 2619
6658.20 2573
6658.97 2461
6659.74 2416
6660.51 2298
6661.28 2229
6662.05 2246
6662.82 2203
6663.59 2111
6664.36 2115
6665.13 2064
6665.90 2051
6666.67 2124
6667.44 2202
6668.22 2199
6668.99 2209
6669.76 2117
6670.53 2247
6671.30 2260
6672.07 2273
6672.84 2299
6673.61 2340
6674.38 2359
6675.15 2364
6675.92 2262
6676.69 2312
6677.46 2384
6678.24 2298
6679.01 2273
6679.78 2250
6680.55 2372
6681.32 2454
6682.09 2373
6682.86 2498
6683.63 2979
6684.41 3001
6685.18 3279
6685.95 3481
6686.72 3478
6687.49 3432
6688.26 3209
6689.04 3049
6689.81 2713
6690.58 2531
6691.35 2313
6692.12 2198
6692.90 2110
6693.67 1925
6694.44 1955
6695.21 1931
6695.98 1852
6696.76 1924
6697.53 2077
6698.30 1934
6699.07 1972
6699.84 1981
6700.62 1853
6701.39 1937
6702.16 2010
6702.93 2018
6703.71 1953
6704.48 1906
6705.25 1955
6706.03 1962
6706.80 1970
6707.57 1992
6708.34 2013
6709.12 1863
6709.89 1904
6710.66 1924
6711.44 1891
6712.21 1862
6712.98 1874
6713.75 1800
6714.53 1650
6715.30 1677
6716.07 1720
6716.85 1719
6717.62 1676
6718.39 1690
6719.17 1646
6719.94 1637
6720.72 1774
6721.49 1637
6722.26 1670
6723.04 1811
6723.81 1659
6724.58 1754
6725.36 1644
6726.13 1678
6726.91 1693
6727.68 1739
6728.45 1708
6729.23 1809
6730.00 1785
6730.78 1814
6731.55 1798
6732.32 1870
6733.10 1864
6733.87 1857
6734.65 1935
6735.42 1850
6736.20 1852
6736.97 1926
6737.74 2050
6738.52 1908
6739.29 2004
6740.07 1850
6740.84 1962
6741.62 1926
6742.39 1939
6743.17 1907
6743.94 1862
6744.72 1948
6745.49 2127
6746.27 2159
6747.04 2100
6747.82 2102
6748.59 2196
6749.37 2285
6750.14 2414
6750.92 2633
6751.69 2893
6752.47 3359
6753.24 3791
6754.02 3705
6754.80 3596
6755.57 3530
6756.35 3191
6757.12 2770
6757.90 2595
6758.67 2438
6759.45 2239
6760.23 2113
6761.00 2067
6761.78 1962
6762.55 1748
6763.33 1996
6764.11 1880
6764.88 1744
6765.66 1754
6766.43 1891
6767.21 1907
6767.99 1988
6768.76 1817
6769.54 1856
6770.32 1905
6771.09 1834
6771.87 1869
6772.64 1845
6773.42 1798
6774.20 1782
6774.97 1766
6775.75 1810
6776.53 1816
6777.31 1701
6778.08 1767
6778.86 1796
6779.64 1764
6780.41 1714
6781.19 1754
6781.97 1783
6782.74 1724
6783.52 1654
6784.30 1777
6785.08 1625
6785.85 1562
6786.63 1567
6787.41 1581
6788.19 1612
6788.96 1594
6789.74 1613
6790.52 1580
6791.30 1525
6792.07 1482
6792.85 1491
6793.63 1450
6794.41 1544
6795.18 1567
6795.96 1429
6796.74 1429
6797.52 1345
6798.30 1435
6799.07 1474
6799.85 1486
6800.63 1461
6801.41 1481
6802.19 1644
6802.97 1668
6803.74 1688
6804.52 1751
6805.30 1773
6806.08 1794
6806.86 1816
6807.64 1687
6808.41 1725
6809.19 1726
6809.97 1660
6810.75 1554
6811.53 1637
6812.31 1646
6813.09 1546
6813.87 1595
6814.64 1571
6815.42 1615
6816.20 1613
6816.98 1646
6817.76 1644
6818.54 1601
6819.32 1629
6820.10 1685
6820.88 1587
6821.66 1629
6822.44 1592
6823.22 1590
6824.00 1578
6824.78 1521
6825.55 1571
6826.33 1600
6827.11 1612
6827.89 1602
6828.67 1455
6829.45 1514
6830.23 1528
6831.01 1475
6831.79 1528
6832.57 1413
6833.35 1399
6834.13 1441
6834.91 1447
6835.69 1468
6836.47 1446
6837.25 1412
6838.03 1423
6838.81 1433
6839.60 1438
6840.38 1390
6841.16 1415
6841.94 1419
6842.72 1329
6843.50 1475
6844.28 1420
6845.06 1438
6845.84 1473
6846.62 1536
6847.40 1563
6848.18 1854
6848.96 2144
6849.74 2326
6850.53 2770
6851.31 2965
6852.09 3085
6852.87 3301
6853.65 3211
6854.43 3036
6855.21 2730
6855.99 2437
6856.77 2325
6857.56 2094
6858.34 1965
6859.12 1802
6859.90 1706
6860.68 1623
6861.46 1665
6862.25 1662
6863.03 1637
6863.81 1651
6864.59 1759
6865.37 1735
6866.15 1697
6866.94 1807
6867.72 1809
6868.50 1883
6869.28 1810
6870.07 1798
6870.85 1761
6871.63 1695
6872.41 1715
6873.19 1760
6873.98 1766
6874.76 1818
6875.54 1900
6876.32 1859
6877.11 1862
6877.89 1891
6878.67 2080
6879.45 2006
6880.24 2054
6881.02 2161
6881.80 2234
6882.59 2245
6883.37 2157
6884.15 2316
6884.93 2492
6885.72 3047
6886.50 3526
6887.28 4190
6888.07 4707
6888.85 5334
6889.63 5583
6890.42 5304
6891.20 4916
6891.98 4350
6892.77 3674
6893.55 3193
6894.33 2898
6895.12 2535
6895.90 2405
6896.68 2274
6897.47 2271
6898.25 2258
6899.04 2155
6899.82 2070
6900.60 2208
6901.39 2252
6902.17 2194
6902.95 2066
6903.74 2383
6904.52 2247
6905.31 2250
6906.09 2256
6906.88 2161
6907.66 2298
6908.44 2161
6909.23 2153
6910.01 2200
6910.80 2131
6911.58 2023
6912.37 1902
6913.15 1807
6913.94 1828
6914.72 1798
6915.50 1779
6916.29 1833
6917.07 1767
6917.86 1815
6918.64 1869
6919.43 1834
6920.21 1842
6921.00 1904
6921.78 1837
6922.57 1793
6923.35 1841
6924.14 1878
6924.93 1921
6925.71 1847
6926.50 1906
6927.28 1889
6928.07 2029
6928.85 1968
6929.64 1917
6930.42 1935
6931.21 1858
6931.99 1852
6932.78 1931
6933.57 1898
6934.35 2062
6935.14 1973
6935.92 2093
6936.71 1979
6937.50 2056
6938.28 2045
6939.07 2207
6939.85 2206
6940.64 2309
6941.43 2594
6942.21 2602
6943.00 2560
6943.78 2816
6944.57 2890
6945.36 2982
6946.14 3064
6946.93 3105
6947.72 3152
6948.50 3319
6949.29 3446
6950.08 3232
6950.86 3233
6951.65 3244
6952.44 2924
6953.22 2825
6954.01 2670
6954.80 2501
6955.58 2495
6956.37 2412
6957.16 2398
6957.95 2500
6958.73 2332
6959.52 2386
6960.31 2399
6961.10 2306
6961.88 2376
6962.67 2478
6963.46 2548
6964.24 2565
6965.03 2571
6965.82 2682
6966.61 2822
6967.40 2946
6968.18 3084
6968.97 3069
6969.76 3243
6970.55 3358
6971.33 3404
6972.12 3461
6972.91 3461
6973.70 3523
6974.49 3602
6975.27 3412
6976.06 3434
6976.85 3356
6977.64 3491
6978.43 3433
6979.22 3410
6980.00 3638
6980.79 4072
6981.58 4778
6982.37 5647
6983.16 6964
6983.95 9044
6984.74 11526
6985.52 13926
6986.31 16046
6987.10 17450
6987.89 17510
6988.68 16568
6989.47 14868
6990.26 12995
6991.05 10742
6991.83 8780
6992.62 7033
6993.41 5632
6994.20 4555
6994.99 3982
6995.78 3389
6996.57 3161
6997.36 3027
6998.15 2813
6998.94 2662
6999.73 2758
7000.52 2731
7001.31 2717
7002.10 2648
7002.89 2551
7003.68 2434
7004.47 2339
7005.26 2249
7006.05 2219
7006.84 1998
7007.63 1917
7008.42 1817
7009.21 1754
7010.00 1811
7010.79 1905
7011.58 2081
7012.37 2057
7013.16 2064
7013.95 2229
7014.74 2223
7015.53 2224
7016.32 2264
7017.11 2374
7017.90 2253
7018.69 2309
7019.48 2209
7020.27 2182
7021.06 2281
7021.85 2335
7022.64 2441
7023.43 2679
7024.22 2744
7025.02 2703
7025.81 2764
7026.60 2755
7027.39 2672
7028.18 2499
7028.97 2604
7029.76 2435
7030.55 2247
7031.34 2167
7032.14 1985
7032.93 1885
7033.72 2023
7034.51 2152
7035.30 2135
7036.09 2089
7036.88 2080
7037.68 2086
7038.47 2170
7039.26 2153
7040.05 2289
7040.84 2429
7041.64 2358
7042.43 2489
7043.22 2507
7044.01 2612
7044.80 2645
7045.60 2734
7046.39 2829
7047.18 2867
7047.97 3218
7048.76 3467
7049.56 4066
7050.35 4648
7051.14 4982
7051.93 5023
7052.73 4536
7053.52 4123
7054.31 3692
7055.10 3205
7055.90 2854
7056.69 2518
7057.48 2541
7058.27 2490
7059.07 2421
7059.86 2472
7060.65 2434
7061.45 2592
7062.24 2486
7063.03 2445
7063.83 2408
7064.62 2572
7065.41 2406
7066.21 2323
7067.00 2200
7067.79 2285
7068.59 2236
7069.38 2223
7070.17 2138
7070.97 2072
7071.76 2006
7072.55 2098
7073.35 2061
7074.14 1893
7074.93 1891
7075.73 1852
7076.52 1807
7077.32 1777
7078.11 1788
7078.90 1830
7079.70 1869
7080.49 1897
7081.29 1946
7082.08 1918
7082.87 1900
7083.67 1891
7084.46 1745
7085.26 1713
7086.05 1700
7086.85 1654
7087.64 1764
7088.43 1689
7089.23 1630
7090.02 1519
7090.82 1621
7091.61 1598
7092.41 1617
7093.20 1698
7094.00 1671
7094.79 1626
7095.59 1560
7096.38 1622
7097.18 1591
7097.97 1511
7098.77 1481
7099.56 1506
7100.36 1500
7101.15 1578
7101.95 1540
7102.74 1446
7103.54 1411
7104.33 1397
7105.13 1336
7105.92 1337
7106.72 1417
7107.52 1462
7108.31 1401
7109.11 1319
7109.90 1306
7110.70 1248
7111.49 1341
7112.29 1284
7113.09 1362
7113.88 1373
7114.68 1343
7115.47 1381
7116.27 1388
7117.07 1475
7117.86 1437
7118.66 1465
7119.45 1478
7120.25 1470
7121.05 1421
7121.84 1404
7122.64 1404
7123.44 1383
7124.23 1419
7125.03 1365
7125.83 1391
7126.62 1377
7127.42 1342
7128.22 1357
7129.01 1355
7129.81 1348
7130.61 1349
7131.40 1392
7132.20 1463
7133.00 1498
7133.79 1389
7134.59 1265
7135.39 1358
7136.19 1354
7136.98 1352
7137.78 1270
7138.58 1224
7139.38 1187
7140.17 1239
7140.97 1225
7141.77 1182
7142.57 1148
7143.36 1182
7144.16 1146
7144.96 1127
7145.76 1161
7146.55 1185
7147.35 1102
7148.15 1175
7148.95 1135
7149.74 1116
7150.54 1013
7151.34 1097
7152.14 1088
7152.94 1134
7153.74 1069
7154.53 1034
7155.33 1033
7156.13 1184
7156.93 1149
7157.73 1138
7158.53 1060
7159.32 1171
7160.12 1175
7160.92 1130
7161.72 1093
7162.52 1095
7163.32 1061
7164.12 1048
7164.91 1073
7165.71 1043
7166.51 956
7167.31 1050
7168.11 1055
7168.91 1053
7169.71 1039
7170.51 1039
7171.31 1076
7172.11 1059
7172.90 976
7173.70 1024
7174.50 1049
7175.30 1026
7176.10 960
7176.90 955
7177.70 917
7178.50 963
7179.30 977
7180.10 952
7180.90 928
7181.70 969
7182.50 990
7183.30 977
7184.10 932
7184.90 924
7185.70 954
7186.50 1104
7187.30 1069
7188.10 1093
7188.90 1014
7189.70 952
7190.50 944
7191.30 1030
7192.10 989
7192.90 921
7193.70 940
7194.50 949
7195.30 932
7196.10 899
7196.90 970
7197.70 984
7198.50 968
7199.30 964
7200.11 958
7200.91 991
7201.71 924
7202.51 938
7203.31 886
7204.11 931
7204.91 920
7205.71 904
7206.51 949
7207.31 977
7208.12 912
7208.92 951
7209.72 964
7210.52 935
7211.32 993
7212.12 1008
7212.92 1005
7213.72 986
7214.53 987
7215.33 1003
7216.13 1059
7216.93 1028
7217.73 1032
7218.53 1159
7219.34 1150
7220.14 1193
7220.94 1288
7221.74 1106
7222.54 1119
7223.35 1099
7224.15 1073
7224.95 1055
7225.75 1029
7226.56 968
7227.36 917
7228.16 981
7228.96 920
7229.76 909
7230.57 946
7231.37 987
7232.17 967
7232.97 1000
7233.78 953
7234.58 993
7235.38 1032
7236.19 979
7236.99 947
7237.79 994
7238.59 982
7239.40 988
7240.20 946
7241.00 1023
7241.81 995
7242.61 965
7243.41 967
7244.22 966
7245.02 1016
7245.82 1045
7246.63 1041
7247.43 998
7248.23 991
7249.04 1088
7249.84 999
7250.64 1005
7251.45 982
7252.25 972
7253.05 964
7253.86 951
7254.66 1012
7255.46 1004
7256.27 983
7257.07 1002
7257.88 1040
7258.68 998
7259.48 945
7260.29 1039
7261.09 1060
7261.90 1071
7262.70 1128
7263.51 1106
7264.31 1066
7265.11 1008
7265.92 940
7266.72 1007
7267.53 1014
7268.33 948
7269.14 1010
7269.94 981
7270.75 955
7271.55 985
7272.36 947
7273.16 1035
7273.97 1008
7274.77 1011
7275.58 1017
7276.38 1012
7277.19 970
7277.99 1124
7278.80 1079
7279.60 1191
7280.41 1095
7281.21 1158
7282.02 1206
7282.82 1195
7283.63 1244
7284.43 1350
7285.24 1444
7286.04 1467
7286.85 1487
7287.66 1376
7288.46 1205
7289.27 1192
7290.07 1177
7290.88 1140
7291.68 1045
7292.49 1019
7293.30 1034
7294.10 1021
7294.91 1152
7295.71 1105
7296.52 1079
7297.33 1080
7298.13 1083
7298.94 1066
7299.74 1070
7300.55 1145
7301.36 1076
7302.16 1086
7302.97 1200
7303.78 1095
7304.58 1071
7305.39 1096
7306.20 1097
7307.00 1081
7307.81 1140
7308.62 1155
7309.42 1241
7310.23 1200
7311.04 1224
7311.84 1310
7312.65 1270
7313.46 1220
7314.27 1240
7315.07 1243
7315.88 1464
7316.69 1639
7317.49 1794
7318.30 2141
7319.11 2477
7319.92 2543
7320.72 2531
7321.53 2488
7322.34 2167
7323.15 1958
7323.95 1791
7324.76 1693
7325.57 1442
7326.38 1326
7327.19 1269
7327.99 1296
7328.80 1272
7329.61 1313
7330.42 1245
7331.22 1175
7332.03 1185
7332.84 1244
7333.65 1269
7334.46 1240
7335.27 1243
7336.07 1318
7336.88 1269
7337.69 1261
7338.50 1244
7339.31 1213
7340.12 1324
7340.92 1280
7341.73 1191
7342.54 1110
7343.35 1120
7344.16 1110
7344.97 1165
7345.78 1049
7346.59 974
7347.39 1035
7348.20 1015
7349.01 1071
7349.82 932
7350.63 960
7351.44 966
7352.25 1003
7353.06 930
7353.87 947
7354.68 935
7355.49 975
7356.30 1010
7357.11 916
7357.92 938
7358.72 974
7359.53 986
7360.34 1002
7361.15 942
7361.96 921
7362.77 922
7363.58 841
7364.39 850
7365.20 880
7366.01 871
7366.82 830
7367.63 891
7368.44 951
7369.25 856
7370.06 903
7370.87 967
7371.68 964
7372.49 974
7373.30 942
7374.11 900
7374.93 934
7375.74 952
7376.55 912
7377.36 935
7378.17 977
7378.98 943
7379.79 913
7380.60 884
7381.41 915
7382.22 871
7383.03 907
7383.84 859
7384.65 846
7385.46 806
7386.28 782
7387.09 871
7387.90 893
7388.71 908
7389.52 866
7390.33 936
7391.14 847
7391.95 898
7392.77 858
7393.58 845
7394.39 814
7395.20 866
7396.01 864
7396.82 910
7397.64 906
7398.45 887
7399.26 883
7400.07 845
7400.88 782
7401.69 784
7402.51 909
7403.32 872
7404.13 899
7404.94 879
7405.76 950
7406.57 840
7407.38 829
7408.19 788
7409.00 809
7409.82 905
7410.63 927
7411.44 839
7412.25 877
7413.07 888
7413.88 854
7414.69 842
7415.50 858
7416.32 834
7417.13 750
7417.94 757
7418.76 853
7419.57 854
7420.38 826
7421.19 872
7422.01 791
7422.82 861
7423.63 815
7424.45 835
7425.26 843
7426.07 819
7426.89 846
7427.70 908
7428.51 853
7429.33 836
7430.14 885
7430.95 807
7431.77 834
7432.58 792
7433.39 860
7434.21 899
7435.02 906
7435.84 893
7436.65 868
7437.46 900
7438.28 822
7439.09 833
7439.91 817
7440.72 891
7441.53 892
7442.35 933
7443.16 838
7443.98 914
7444.79 875
7445.60 834
7446.42 769
7447.23 883
7448.05 866
7448.86 776
7449.68 839
7450.49 875
7451.31 900
7452.12 868
7452.94 875
7453.75 902
7454.57 868
7455.38 813
7456.20 925
7457.01 849
7457.83 855
7458.64 868
7459.46 894
7460.27 904
7461.09 896
7461.90 981
7462.72 994
7463.53 1052
7464.35 1025
7465.16 1047
7465.98 982
7466.79 1018
7467.61 869
7468.42 931
7469.24 978
7470.06 893
7470.87 814
7471.69 844
7472.50 871
7473.32 940
7474.13 886
7474.95 947
7475.77 978
7476.58 956
7477.40 964
7478.21 1018
7479.03 914
7479.85 862
7480.66 904
7481.48 951
7482.30 1078
7483.11 1042
7483.93 974
7484.75 885
7485.56 868
7486.38 854
7487.20 871
7488.01 904
7488.83 885
7489.65 855
7490.46 843
7491.28 932
7492.10 841
7492.91 842
7493.73 911
7494.55 962
7495.36 869
7496.18 913
7497.00 920
7497.82 837
7498.63 810
7499.45 869
7500.27 897
7501.08 887
7501.90 848
7502.72 832
7503.54 867
7504.35 838
7505.17 918
7505.99 873
7506.81 895
7507.62 879
7508.44 948
7509.26 901
7510.08 928
7510.90 862
7511.71 831
7512.53 919
7513.35 941
7514.17 866
7514.99 833
7515.80 846
7516.62 862
7517.44 857
7518.26 820
7519.08 863
7519.90 851
7520.71 833
7521.53 836
7522.35 866
7523.17 840
7523.99 862
7524.81 826
7525.63 822
7526.45 821
7527.26 880
7528.08 924
7528.90 886
7529.72 969
7530.54 890
7531.36 889
7532.18 904
7533.00 886
7533.82 854
7534.64 842
7535.45 878
7536.27 915
7537.09 874
7537.91 868
7538.73 869
7539.55 864
7540.37 878
7541.19 895
7542.01 874
7542.83 843
7543.65 944
7544.47 938
7545.29 926
7546.11 873
7546.93 962
7547.75 978
7548.57 871
7549.39 857
7550.21 965
7551.03 910
7551.85 976
7552.67 1097
7553.49 1046
7554.31 1018
7555.13 999
7555.95 958
7556.77 975
7557.59 1030
7558.41 1027
7559.23 998
7560.05 1077
7560.87 1129
7561.69 1037
7562.51 1071
7563.34 1073
7564.16 1072
7564.98 1106
7565.80 1099
7566.62 1046
7567.44 1037
7568.26 1073
7569.08 1142
7569.90 1109
7570.72 1034
7571.55 1065
7572.37 1129
7573.19 1020
7574.01 1089
7574.83 1075
7575.65 1031
7576.47 1086
7577.30 1057
7578.12 1088
7578.94 1108
7579.76 1140
7580.58 1141
7581.40 1106
7582.23 1160
7583.05 1189
7583.87 1208
7584.69 1138
7585.51 1240
7586.33 1341
7587.16 1317
7587.98 1282
7588.80 1436
7589.62 1380
7590.45 1454
7591.27 1447
7592.09 1384
7592.91 1443
7593.74 1436
7594.56 1392
7595.38 1341
7596.20 1441
7597.03 1398
7597.85 1444
7598.67 1456
7599.49 1407
7600.32 1482
7601.14 1617
7601.96 1695
7602.78 1980
7603.61 2214
7604.43 2468
7605.25 2606
7606.08 2631
7606.90 2640
7607.72 2428
7608.55 2294
7609.37 2280
7610.19 2050
7611.02 1794
7611.84 1726
7612.66 1718
7613.49 1718
7614.31 1746
7615.13 1745
7615.96 1889
7616.78 2063
7617.60 2263
7618.43 2311
7619.25 2446
7620.08 2347
7620.90 2262
7621.72 2072
7622.55 1922
7623.37 1793
7624.20 1810
7625.02 1768
7625.84 1809
7626.67 1701
7627.49 1755
7628.32 1943
7629.14 2063
7629.97 2327
7630.79 2563
7631.61 2747
7632.44 3019
7633.26 3006
7634.09 2893
7634.91 2825
7635.74 2576
7636.56 2328
7637.39 2145
7638.21 1870
7639.04 1698
7639.86 1580
7640.69 1502
7641.51 1393
7642.34 1239
7643.16 1282
7643.99 1272
7644.81 1256
7645.64 1179
7646.46 1149
7647.29 1250
7648.11 1245
7648.94 1225
7649.76 1223
7650.59 1199
7651.42 1193
7652.24 1129
7653.07 1188
7653.89 1164
7654.72 1050
7655.54 1083
7656.37 1087
7657.20 1041
7658.02 1088
7658.85 1040
7659.67 1131
7660.50 1094
7661.33 1085
7662.15 1157
7662.98 1150
7663.80 1126
7664.63 1097
7665.46 1072
7666.28 1122
7667.11 1049
7667.94 1143
7668.76 1205
7669.59 1111
7670.42 1083
7671.24 1177
7672.07 1092
7672.90 1113
7673.72 1100
7674.55 1060
7675.38 1059
7676.20 1007
7677.03 1003
7677.86 1016
7678.68 1064
7679.51 1142
7680.34 1158
7681.16 1044
7681.99 1091
7682.82 1114
7683.65 1192
7684.47 1186
7685.30 1199
7686.13 1255
7686.96 1297
7687.78 1324
7688.61 1219
7689.44 1174
7690.27 1090
7691.09 1152
7691.92 1088
7692.75 1051
7693.58 1105
7694.41 1159
7695.23 1109
7696.06 1195
7696.89 1259
7697.72 1377
7698.55 1407
7699.37 1467
7700.20 1531
7701.03 1529
7701.86 1389
7702.69 1321
7703.51 1299
7704.34 1085
7705.17 1102
7706.00 1165
7706.83 1017
7707.66 1107
7708.49 1091
7709.31 1045
7710.14 1107
7710.97 1002
7711.80 1012
7712.63 1016
7713.46 948
7714.29 1034
7715.12 1075
7715.95 1047
7716.77 954
7717.60 910
7718.43 958
7719.26 969
7720.09 904
7720.92 829
7721.75 860
7722.58 881
7723.41 882
7724.24 880
7725.07 878
7725.90 887
7726.73 917
7727.56 823
7728.39 854
7729.22 937
7730.05 936
7730.88 930
7731.71 912
7732.54 938
7733.37 907
7734.20 845
7735.03 893
7735.86 931
7736.69 860
7737.52 866
7738.35 909
7739.18 881
7740.01 840
7740.84 840
7741.67 839
7742.50 826
7743.33 814
7744.16 791
7744.99 837
7745.82 860
7746.65 910
7747.48 962
7748.31 925
7749.14 987
7749.97 943
7750.81 946
7751.64 921
7752.47 911
7753.30 954
7754.13 866
7754.96 859
7755.79 905
7756.62 944
7757.45 835
7758.29 838
7759.12 862
7759.95 860
7760.78 913
7761.61 907
7762.44 834
7763.27 893
7764.11 887
7764.94 906
7765.77 862
7766.60 872
7767.43 835
7768.26 868
7769.10 804
7769.93 922
7770.76 943
7771.59 917
7772.42 918
7773.26 919
7774.09 956
7774.92 890
7775.75 858
7776.59 800
7777.42 844
7778.25 823
7779.08 847
7779.92 853
7780.75 906
7781.58 893
7782.41 854
7783.25 839
7784.08 856
7784.91 864
7785.74 823
7786.58 848
7787.41 930
7788.24 947
7789.08 931
7789.91 954
7790.74 939
7791.57 956
7792.41 965
7793.24 903
7794.07 868
7794.91 869
7795.74 927
7796.57 858
7797.41 902
7798.24 937
7799.07 992
7799.91 992
7800.74 939
7801.58 962
7802.41 1037
7803.24 1028
7804.08 1066
7804.91 1096
7805.74 1049
7806.58 1093
7807.41 1074
7808.25 1092
7809.08 1156
7809.91 1144
7810.75 1238
7811.58 1325
7812.42 1315
7813.25 1309
7814.09 1371
7814.92 1450
7815.75 1403
7816.59 1460
7817.42 1502
7818.26 1502
7819.09 1424
7819.93 1428
7820.76 1430
7821.60 1424
7822.43 1344
7823.27 1249
7824.10 1327
7824.94 1465
7825.77 1609
7826.61 1687
7827.44 1713
7828.28 1684
7829.11 1716
7829.95 1611
7830.78 1444
7831.62 1409
7832.45 1464
7833.29 1607
7834.12 1691
7834.96 1583
7835.79 1630
7836.63 1606
7837.46 1516
7838.30 1473
7839.14 1286
7839.97 1276
7840.81 1285
7841.64 1355
7842.48 1280
7843.31 1280
7844.15 1220
7844.99 1252
7845.82 1323
7846.66 1181
7847.49 1134
7848.33 1189
7849.17 1229
7850.00 1205
7850.84 1213
7851.68 1277
7852.51 1272
7853.35 1253
7854.18 1305
7855.02 1236
7855.86 1330
7856.69 1441
7857.53 1461
7858.37 1637
7859.20 1801
7860.04 1795
7860.88 1898
7861.71 1852
7862.55 1567
7863.39 1498
7864.23 1474
7865.06 1389
7865.90 1339
7866.74 1337
7867.57 1365
7868.41 1368
7869.25 1430
7870.09 1463
7870.92 1478
7871.76 1457
7872.60 1514
7873.44 1504
7874.27 1521
7875.11 1650
7875.95 1828
7876.79 2112
7877.62 2330
7878.46 2302
7879.30 2419
7880.14 2350
7880.97 2213
7881.81 1948
7882.65 1821
7883.49 1728
7884.33 1551
7885.16 1456
7886.00 1431
7886.84 1380
7887.68 1505
7888.52 1442
7889.36 1391
7890.19 1516
7891.03 1610
7891.87 1638
7892.71 1525
7893.55 1572
7894.39 1469
7895.23 1523
7896.06 1339
7896.90 1353
7897.74 1356
7898.58 1350
7899.42 1246
7900.26 1303
7901.10 1328
7901.94 1200
7902.77 1167
7903.61 1123
7904.45 1171
7905.29 1133
7906.13 1112
7906.97 1163
7907.81 1119
7908.65 1153
7909.49 1197
7910.33 1177
7911.17 1138
7912.01 1192
7912.85 1222
7913.69 1107
7914.53 1129
7915.37 1216
7916.21 1206
7917.05 1369
7917.89 1520
7918.73 1486
7919.57 1561
7920.41 1624
7921.25 1658
7922.09 1612
7922.93 1538
7923.77 1344
7924.61 1267
7925.45 1233
7926.29 1184
7927.13 1135
7927.97 1124
7928.81 1068
7929.65 1100
7930.49 1064
7931.33 1039
7932.17 1108
7933.01 1086
7933.85 1015
7934.69 1068
7935.53 1039
7936.37 1033
7937.21 1039
7938.05 1056
7938.90 1001
7939.74 1059
7940.58 1014
7941.42 1018
7942.26 983
7943.10 1079
7943.94 1129
7944.78 1081
7945.63 1172
7946.47 1167
7947.31 1178
7948.15 1245
7948.99 1184
7949.83 1176
7950.67 1160
7951.52 1268
7952.36 1349
7953.20 1450
7954.04 1556
7954.88 1717
7955.72 1726
7956.57 1577
7957.41 1553
7958.25 1475
7959.09 1466
7959.93 1505
7960.78 1471
7961.62 1460
7962.46 1483
7963.30 1474
7964.15 1535
7964.99 1593
7965.83 1720
7966.67 1941
7967.52 2122
7968.36 2304
7969.20 2267
7970.04 2245
7970.89 2058
7971.73 1839
7972.57 1638
7973.41 1630
7974.26 1479
7975.10 1321
7975.94 1229
7976.79 1273
7977.63 1279
7978.47 1297
7979.31 1239
7980.16 1158
7981.00 1108
7981.84 1109
7982.69 1185
7983.53 1081
7984.37 1128
7985.22 1164
7986.06 1210
7986.90 1167
7987.75 1122
7988.59 1097
7989.44 1047
7990.28 1022
7991.12 1007
7991.97 1065
7992.81 992
7993.65 1026
7994.50 1006
7995.34 1011
7996.19 971
7997.03 978
7997.87 957
7998.72 927
7999.56 910
8000.41 921
8001.25 917
8002.10 956
8002.94 890
8003.78 806
8004.63 929
8005.47 945
8006.32 922
8007.16 872
8008.01 946
8008.85 880
8009.70 942
8010.54 953
8011.39 909
8012.23 872
8013.08 816
8013.92 842
8014.77 904
8015.61 798
8016.46 842
8017.30 846
8018.15 865
8018.99 852
8019.84 873
8020.68 812
8021.53 856
8022.37 896
8023.22 840
8024.06 813
8024.91 857
8025.75 833
8026.60 842
8027.45 840
8028.29 862
8029.14 855
8029.98 810
8030.83 823
8031.67 798
8032.52 804
8033.37 804
8034.21 849
8035.06 841
8035.90 806
8036.75 860
8037.60 857
8038.44 817
8039.29 838
8040.14 827
8040.98 855
8041.83 846
8042.68 774
8043.52 804
8044.37 787
8045.21 749
8046.06 775
8046.91 794
8047.75 772
8048.60 714
8049.45 771
8050.30 770
8051.14 787
8051.99 788
8052.84 760
8053.68 768
8054.53 805
8055.38 782
8056.22 781
8057.07 781
8057.92 751
8058.77 817
8059.61 786
8060.46 758
8061.31 722
8062.16 741
8063.00 773
8063.85 795
8064.70 733
8065.55 709
8066.39 733
8067.24 701
8068.09 681
8068.94 712
8069.79 795
8070.63 798
8071.48 776
8072.33 717
8073.18 695
8074.03 717
8074.87 705
8075.72 709
8076.57 659
8077.42 669
8078.27 645
8079.12 601
8079.96 663
8080.81 684
8081.66 696
8082.51 710
8083.36 674
8084.21 690
8085.06 683
8085.90 735
8086.75 738
8087.60 699
8088.45 713
8089.30 749
8090.15 762
8091.00 761
8091.85 705
8092.70 674
8093.54 687
8094.39 696
8095.24 712
8096.09 718
8096.94 763
8097.79 719
8098.64 690
8099.49 739
8100.34 672
8101.19 692
8102.04 709
8102.89 786
8103.74 800
8104.59 723
8105.44 701
8106.29 669
8107.14 671
8107.99 712
8108.84 704
8109.69 709
8110.54 710
8111.39 719
8112.24 675
8113.09 693
8113.94 698
8114.79 731
8115.64 735
8116.49 786
8117.34 769
8118.19 706
8119.04 729
8119.89 749
8120.74 826
8121.59 771
8122.44 731
8123.29 760
8124.14 832
8124.99 747
8125.84 767
8126.70 769
8127.55 814
8128.40 774
8129.25 774
8130.10 743
8130.95 734
8131.80 731
8132.65 781
8133.50 779
8134.36 731
8135.21 775
8136.06 840
8136.91 773
8137.76 791
8138.61 835
8139.46 807
8140.32 804
8141.17 793
8142.02 776
8142.87 872
8143.72 845
8144.57 878
8145.43 850
8146.28 891
8147.13 924
8147.98 930
8148.83 885
8149.69 849
8150.54 854
8151.39 916
8152.24 954
8153.10 991
8153.95 1016
8154.80 1089
8155.65 1214
8156.50 1246
8157.36 1166
8158.21 1164
8159.06 1124
8159.92 1023
8160.77 950
8161.62 898
8162.47 844
8163.33 831
8164.18 807
8165.03 778
8165.88 790
8166.74 844
8167.59 792
8168.44 826
8169.30 793
8170.15 795
8171.00 789
8171.86 837
8172.71 809
8173.56 771
8174.42 801
8175.27 779
8176.12 731
8176.98 712
8177.83 716
8178.68 712
8179.54 690
8180.39 698
8181.25 764
8182.10 696
8182.95 671
8183.81 682
8184.66 727
8185.51 689
8186.37 672
8187.22 714
8188.08 677
8188.93 699
8189.79 688
8190.64 681
8191.49 703
8192.35 669
8193.20 715
8194.06 674
8194.91 689
8195.77 653
8196.62 668
8197.47 688
8198.33 732
8199.18 697
8200.04 676
8200.89 676
8201.75 696
8202.60 680
8203.46 670
8204.31 680
8205.17 720
8206.02 703
8206.88 750
8207.73 743
8208.59 757
8209.44 728
8210.30 684
8211.15 718
8212.01 714
8212.87 735
8213.72 717
8214.58 663
8215.43 730
8216.29 642
8217.14 648
8218.00 687
8218.85 725
8219.71 717
8220.57 675
8221.42 641
8222.28 690
8223.13 756
8223.99 723
8224.85 709
8225.70 683
8226.56 722
8227.41 692
8228.27 687
8229.13 757
8229.98 755
8230.84 696
8231.70 648
8232.55 693
8233.41 736
8234.26 672
8235.12 633
8235.98 652
8236.83 648
8237.69 704
8238.55 724
8239.40 741
8240.26 683
8241.12 679
8241.98 705
8242.83 713
8243.69 714
8244.55 647
8245.40 650
8246.26 674
8247.12 726
8247.98 697
8248.83 633
8249.69 709
8250.55 702
8251.40 656
8252.26 619
8253.12 615
8253.98 614
8254.83 651
8255.69 686
8256.55 704
8257.41 714
8258.27 693
8259.12 696
8259.98 678
8260.84 668
8261.70 738
8262.55 737
8263.41 696
8264.27 690
8265.13 676
8265.99 617
8266.85 654
8267.70 672
8268.56 723
8269.42 673
8270.28 677
8271.14 728
8272.00 706
8272.85 691
8273.71 721
8274.57 732
8275.43 713
8276.29 714
8277.15 750
8278.01 710
8278.87 734
8279.72 664
8280.58 656
8281.44 687
8282.30 749
8283.16 724
8284.02 688
8284.88 760
8285.74 771
8286.60 794
8287.46 728
8288.32 763
8289.17 766
8290.03 826
8290.89 822
8291.75 788
8292.61 897
8293.47 916
8294.33 1006
8295.19 1008
8296.05 978
8296.91 911
8297.77 857
8298.63 844
8299.49 803
8300.35 831
8301.21 745
8302.07 717
8302.93 791
8303.79 737
8304.65 776
8305.51 767
8306.37 823
8307.23 827
8308.09 738
8308.95 775
8309.81 738
8310.67 801
8311.53 757
8312.39 733
8313.26 746
8314.12 739
8314.98 794
8315.84 777
8316.70 753
8317.56 796
8318.42 815
8319.28 801
8320.14 774
8321.00 767
8321.86 728
8322.73 623
8323.59 647
8324.45 652
8325.31 630
8326.17 670
8327.03 705
8327.89 653
8328.75 696
8329.62 737
8330.48 652
8331.34 677
8332.20 735
8333.06 739
8333.92 715
8334.79 727
8335.65 734
8336.51 715
8337.37 743
8338.23 750
8339.09 734
8339.96 722
8340.82 677
8341.68 719
8342.54 752
8343.41 706
8344.27 684
8345.13 657
8345.99 732
8346.85 646
8347.72 679
8348.58 707
8349.44 718
8350.30 733
8351.17 710
8352.03 672
8352.89 670
8353.76 717
8354.62 700
8355.48 679
8356.34 671
8357.21 660
8358.07 705
8358.93 716
8359.80 717
8360.66 687
8361.52 693
8362.38 681
8363.25 683
8364.11 709
8364.97 750
8365.84 657
8366.70 674
8367.56 731
8368.43 745
8369.29 719
8370.16 684
8371.02 757
8371.88 744
8372.75 717
8373.61 649
8374.47 658
8375.34 701
8376.20 725
8377.07 716
8377.93 735
8378.79 740
8379.66 740
8380.52 722
8381.39 720
8382.25 778
8383.11 759
8383.98 754
8384.84 698
8385.71 731
8386.57 749
8387.44 744
8388.30 793
8389.17 742
8390.03 808
8390.89 807
8391.76 768
8392.62 785
8393.49 761
8394.35 810
8395.22 766
8396.08 720
8396.95 700
8397.81 754
8398.68 744
8399.54 772
8400.41 714
8401.27 704
8402.14 683
8403.00 736
8403.87 736
8404.74 705
8405.60 781
8406.47 773
8407.33 802
8408.20 797
8409.06 787
8409.93 786
8410.79 814
8411.66 800
8412.53 804
8413.39 847
8414.26 819
8415.12 803
8415.99 820
8416.86 768
8417.72 808
8418.59 820
8419.45 842
8420.32 956
8421.19 884
8422.05 852
8422.92 906
8423.78 882
8424.65 929
8425.52 924
8426.38 1011
8427.25 1038
8428.12 967
8428.98 937
8429.85 966
8430.72 984
8431.58 1019
8432.45 1017
8433.32 1080
8434.18 1030
8435.05 1093
8435.92 1112
8436.79 1110
8437.65 1065
8438.52 1204
8439.39 1190
8440.25 1242
8441.12 1275
8441.99 1286
8442.86 1453
8443.72 1536
8444.59 1586
8445.46 1618
8446.33 1650
8447.19 1649
8448.06 1489
8448.93 1389
8449.80 1428
8450.66 1387
8451.53 1351
8452.40 1450
8453.27 1384
8454.14 1436
8455.00 1439
8455.87 1492
8456.74 1439
8457.61 1408
8458.48 1539
8459.34 1479
8460.21 1407
8461.08 1407
8461.95 1407
8462.82 1375
8463.69 1407
8464.55 1506
8465.42 1605
8466.29 1571
8467.16 1851
8468.03 2352
8468.90 2941
8469.77 3610
8470.63 4182
8471.50 4448
8472.37 4650
8473.24 4323
8474.11 4162
8474.98 3448
8475.85 2870
8476.72 2356
8477.59 2070
8478.45 1772
8479.32 1668
8480.19 1466
8481.06 1387
8481.93 1308
8482.80 1283
8483.67 1235
8484.54 1197
8485.41 1220
8486.28 1220
8487.15 1144
8488.02 1099
8488.89 1117
8489.76 1066
8490.63 1107
8491.50 1060
8492.37 1044
8493.24 1042
8494.11 1037
8494.98 1050
8495.85 1102
8496.72 1102
8497.59 1061
8498.46 1134
8499.33 1161
8500.20 1159
8501.07 1100
8501.94 1095
8502.81 1081
8503.68 1068
8504.55 1085
8505.42 1242
8506.29 1303
8507.16 1263
8508.03 1307
8508.90 1387
8509.77 1464
8510.65 1454
8511.52 1365
8512.39 1275
8513.26 1238
8514.13 1247
8515.00 1224
8515.87 1191
8516.74 1164
8517.61 1169
8518.48 1253
8519.36 1249
8520.23 1188
8521.10 1143
8521.97 1190
8522.84 1140
8523.71 1278
8524.58 1162
8525.46 1133
8526.33 1163
8527.20 1224
8528.07 1204
8528.94 1194
8529.81 1200
8530.69 1158
8531.56 1252
8532.43 1322
8533.30 1352
8534.17 1288
8535.05 1377
8535.92 1348
8536.79 1400
8537.66 1407
8538.54 1416
8539.41 1436
8540.28 1420
8541.15 1408
8542.02 1356
8542.90 1383
8543.77 1356
8544.64 1362
8545.51 1379
8546.39 1354
8547.26 1394
8548.13 1377
8549.01 1575
8549.88 1558
8550.75 1663
8551.62 1807
8552.50 2236
8553.37 2371
8554.24 2629
8555.12 3043
8555.99 3086
8556.86 3005
8557.74 2711
8558.61 2462
8559.48 2176
8560.36 1880
8561.23 1670
8562.10 1517
8562.98 1368
8563.85 1299
8564.72 1220
8565.60 1260
8566.47 1205
8567.34 1163
8568.22 1122
8569.09 1215
8569.97 1150
8570.84 1171
8571.71 1119
8572.59 1104
8573.46 1127
8574.34 1068
8575.21 1108
8576.08 1039
8576.96 1016
8577.83 1021
8578.71 1015
8579.58 1048
8580.46 1043
8581.33 1012
8582.20 1032
8583.08 1015
8583.95 1051
8584.83 1057
8585.70 1022
8586.58 1026
8587.45 1029
8588.33 1028
8589.20 1031
8590.08 971
8590.95 997
8591.83 1022
8592.70 1061
8593.58 1078
8594.45 1126
8595.33 1197
8596.20 1112
8597.08 1159
8597.95 1122
8598.83 1111
8599.70 1093
8600.58 1075
8601.45 1119
8602.33 1090
8603.21 1018
8604.08 1019
8604.96 1057
8605.83 1042
8606.71 1155
8607.58 1132
8608.46 1069
8609.34 1032
8610.21 1043
8611.09 1132
8611.96 1231
8612.84 1156
8613.72 1176
8614.59 1176
8615.47 1192
8616.34 1169
8617.22 1162
8618.10 1189
8618.97 1167
8619.85 1188
8620.73 1154
8621.60 1149
8622.48 1131
8623.36 1137
8624.23 1216
8625.11 1266
8625.99 1217
8626.86 1213
8627.74 1226
8628.62 1259
8629.49 1283
8630.37 1382
8631.25 1431
8632.12 1357
8633.00 1392
8633.88 1373
8634.76 1373
8635.63 1370
8636.51 1360
8637.39 1340
8638.26 1363
8639.14 1476
8640.02 1390
8640.90 1426
8641.77 1429
8642.65 1475
8643.53 1492
8644.41 1549
8645.28 1521
8646.16 1529
8647.04 1506
8647.92 1561
8648.80 1615
8649.67 1650
8650.55 1642
8651.43 1590
8652.31 1636
8653.19 1637
8654.06 1698
8654.94 1617
8655.82 1650
8656.70 1664
8657.58 1696
8658.46 1623
8659.33 1739
8660.21 1730
8661.09 1702
8661.97 1735
8662.85 1768
8663.73 1714
8664.61 1779
8665.48 1797
8666.36 1772
8667.24 1744
8668.12 1773
8669.00 1859
8669.88 1931
8670.76 2111
8671.64 2369
8672.52 2739
8673.40 3278
8674.27 3622
8675.15 3818
8676.03 4083
8676.91 4115
8677.79 4239
8678.67 3739
8679.55 3492
8680.43 3234
8681.31 2909
8682.19 2605
8683.07 2420
8683.95 2218
8684.83 2079
8685.71 2107
8686.59 2154
8687.47 2287
8688.35 2565
8689.23 3084
8690.11 3705
8690.99 4588
8691.87 5524
8692.75 6392
8693.63 6983
8694.51 7374
8695.39 7247
8696.27 6556
8697.15 5895
8698.03 5047
8698.91 4000
8699.79 3453
8700.67 2917
8701.55 2446
8702.43 2228
8703.31 1985
8704.19 1802
8705.07 1688
8705.95 1714
8706.84 1569
8707.72 1603
8708.60 1553
8709.48 1521
8710.36 1448
8711.24 1467
8712.12 1441
8713.00 1436
8713.88 1396
8714.76 1405
8715.65 1361
8716.53 1246
8717.41 1306
8718.29 1278
8719.17 1285
8720.05 1307
8720.93 1394
8721.82 1377
8722.70 1297
8723.58 1384
8724.46 1379
8725.34 1357
8726.22 1283
8727.11 1327
8727.99 1306
8728.87 1321
8729.75 1357
8730.63 1452
8731.52 1471
8732.40 1463
8733.28 1393
8734.16 1422
8735.05 1355
8735.93 1318
8736.81 1262
8737.69 1268
8738.58 1198
8739.46 1204
8740.34 1109
8741.22 1158
8742.11 1128
8742.99 1088
8743.87 1129
8744.75 1225
8745.64 1139
8746.52 1136
8747.40 1192
8748.28 1221
8749.17 1156
8750.05 1178
8750.93 1257
8751.82 1249
8752.70 1234
8753.58 1272
8754.47 1314
8755.35 1293
8756.23 1275
8757.12 1376
8758.00 1374
8758.88 1390
8759.77 1452
8760.65 1473
8761.53 1467
8762.42 1400
8763.30 1361
8764.19 1456
8765.07 1377
8765.95 1384
8766.84 1436
8767.72 1428
8768.60 1426
8769.49 1389
8770.37 1433
8771.26 1427
8772.14 1375
8773.03 1390
8773.91 1334
8774.79 1300
8775.68 1221
8776.56 1159
8777.45 1131
8778.33 1123
8779.22 1121
8780.10 1077
8780.98 997
8781.87 1037
8782.75 1010
8783.64 1022
8784.52 1049
8785.41 1023
8786.29 1076
8787.18 1053
8788.06 1003
8788.95 957
8789.83 983
8790.72 1000
8791.60 944
8792.49 929
8793.37 978
8794.26 929
8795.14 1012
8796.03 1025
8796.92 996
8797.80 952
8798.69 940
8799.57 983
8800.46 958
8801.34 925
8802.23 955
8803.11 1033
8804.00 1002
8804.89 976
8805.77 1025
8806.66 1021
8807.54 968
8808.43 1006
8809.32 954
8810.20 981
8811.09 956
8811.97 895
8812.86 983
8813.75 960
8814.63 885
8815.52 922
8816.41 852
8817.29 835
8818.18 877
8819.06 915
8819.95 913
8820.84 887
8821.72 939
8822.61 914
8823.50 933
8824.38 958
8825.27 960
8826.16 957
8827.05 1005
8827.93 1007
8828.82 994
8829.71 1006
8830.59 962
8831.48 912
8832.37 955
8833.25 955
8834.14 886
8835.03 830
8835.92 862
8836.80 951
8837.69 873
8838.58 854
8839.47 862
8840.35 810
8841.24 847
8842.13 852
8843.02 895
8843.90 866
8844.79 853
8845.68 870
8846.57 787
8847.46 852
8848.34 838
8849.23 781
8850.12 754
8851.01 749
8851.90 770
8852.78 776
8853.67 793
8854.56 777
8855.45 806
8856.34 777
8857.23 766
8858.12 771
8859.00 773
8859.89 817
8860.78 779
8861.67 837
8862.56 790
8863.45 756
8864.34 731
8865.22 819
8866.11 812
8867.00 786
8867.89 771
8868.78 709
8869.67 709
8870.56 756
8871.45 657
8872.34 709
8873.23 684
8874.12 699
8875.00 742
8875.89 689
8876.78 648
8877.67 693
8878.56 698
8879.45 677
8880.34 689
8881.23 674
8882.12 757
8883.01 698
8883.90 711
8884.79 708
8885.68 786
8886.57 763
8887.46 746
8888.35 746
8889.24 715
8890.13 709
8891.02 700
8891.91 738
8892.80 722
8893.69 734
8894.58 697
8895.47 681
8896.36 689
8897.25 703
8898.14 696
8899.03 656
8899.92 700
8900.81 655
8901.71 670
8902.60 706
8903.49 727
8904.38 663
8905.27 633
8906.16 693
8907.05 741
8907.94 683
8908.83 641
8909.72 671
8910.61 675
8911.51 649
8912.40 660
8913.29 646
8914.18 620
8915.07 601
8915.96 688
8916.85 657
8917.75 633
8918.64 690
8919.53 644
8920.42 655
8921.31 634
8922.20 617
8923.09 616
8923.99 656
8924.88 612
8925.77 633
8926.66 619
8927.55 630
8928.45 602
8929.34 599
8930.23 555
8931.12 602
8932.01 681
8932.91 653
8933.80 627
8934.69 626
8935.58 632
8936.48 565
8937.37 598
8938.26 573
8939.15 600
8940.05 657
8940.94 654
8941.83 624
8942.72 660
8943.62 660
8944.51 620
8945.40 647
8946.30 642
8947.19 631
8948.08 604
8948.97 548
8949.87 647
8950.76 626
8951.65 582
8952.55 604
8953.44 596
8954.33 618
8955.23 629
8956.12 628
8957.01 634
8957.91 616
8958.80 585
8959.69 547
8960.59 566
8961.48 577
8962.38 613
8963.27 588
8964.16 655
8965.06 659
8965.95 627
8966.85 634
8967.74 683
8968.63 654
8969.53 664
8970.42 623
8971.32 630
8972.21 568
8973.10 590
8974.00 608
8974.89 609
8975.79 619
8976.68 608
8977.58 630
8978.47 620
8979.36 616
8980.26 587
8981.15 629
8982.05 608
8982.94 618
8983.84 632
8984.73 558
8985.63 545
8986.52 589
8987.42 597
8988.31 584
8989.21 535
8990.10 542
8991.00 586
8991.89 570
8992.79 549
8993.68 561
8994.58 594
8995.47 568
8996.37 630
8997.27 559
8998.16 543
8999.06 538
8999.95 538
9000.85 571
9001.74 573
9002.64 568
9003.53 539
9004.43 575
9005.33 583
9006.22 566
9007.12 525
9008.01 548
9008.91 600
9009.81 581
9010.70 572
9011.60 604
9012.49 536
9013.39 552
9014.29 620
9015.18 589
9016.08 578
9016.98 575
9017.87 599
9018.77 579
9019.67 533
9020.56 576
9021.46 599
9022.36 602
9023.25 601
9024.15 557
9025.05 573
9025.94 569
9026.84 567
9027.74 513
9028.63 540
9029.53 571
9030.43 575
9031.33 589
9032.22 543
9033.12 558
9034.02 582
9034.91 640
9035.81 603
9036.71 583
9037.61 582
9038.50 568
9039.40 573
9040.30 560
9041.20 562
9042.10 592
9042.99 546
9043.89 589
9044.79 572
9045.69 596
9046.58 630
9047.48 622
9048.38 613
9049.28 589
9050.18 582
9051.07 607
9051.97 534
9052.87 630
9053.77 679
9054.67 620
9055.57 612
9056.46 636
9057.36 615
9058.26 611
9059.16 605
9060.06 625
9060.96 649
9061.86 634
9062.75 631
9063.65 631
9064.55 591
9065.45 634
9066.35 589
9067.25 650
9068.15 643
9069.05 646
9069.95 663
9070.84 643
9071.74 680
9072.64 604
9073.54 652
9074.44 679
9075.34 664
9076.24 658
9077.14 652
9078.04 623
9078.94 568
9079.84 527
9080.74 607
9081.64 640
9082.54 613
9083.44 605
9084.34 681
9085.24 671
9086.14 655
9087.04 704
9087.94 644
9088.84 695
9089.74 675
9090.64 729
9091.54 746
9092.44 723
9093.34 708
9094.24 736
9095.14 746
9096.04 651
9096.94 659
9097.84 723
9098.74 699
9099.64 631
9100.54 628
9101.44 640
9102.34 603
9103.24 619
9104.14 639
9105.04 672
9105.95 570
9106.85 615
9107.75 640
9108.65 647
9109.55 673
9110.45 588
9111.35 567
9112.25 620
9113.15 600
9114.06 603
9114.96 605
9115.86 582
9116.76 565
9117.66 574
9118.56 595
9119.46 625
9120.37 613
9121.27 589
9122.17 585
9123.07 579
9123.97 598
9124.87 618
9125.78 622
9126.68 596
9127.58 551
9128.48 583
9129.38 640
9130.29 617
9131.19 632
9132.09 603
9132.99 613
9133.89 571
9134.80 570
9135.70 606
9136.60 591
9137.50 550
9138.41 539
9139.31 593
9140.21 585
9141.11 555
9142.02 560
9142.92 595
9143.82 613
9144.72 602
9145.63 599
9146.53 579
9147.43 569
9148.34 554
9149.24 548
9150.14 532
9151.05 551
9151.95 546
9152.85 524
9153.76 568
9154.66 583
9155.56 557
9156.47 582
9157.37 565
9158.27 580
9159.18 606
9160.08 558
9160.98 546
9161.89 516
9162.79 572
9163.69 576
9164.60 580
9165.50 598
9166.41 538
9167.31 553
9168.21 551
9169.12 544
9170.02 549
9170.93 559
9171.83 559
9172.73 553
9173.64 532
9174.54 582
9175.45 528
9176.35 466
9177.25 519
9178.16 536
9179.06 519
9179.97 575
9180.87 569
9181.78 612
9182.68 538
9183.59 522
9184.49 542
9185.40 609
9186.30 565
9187.21 589
9188.11 537
9189.02 528
9189.92 538
9190.83 558
9191.73 547
9192.64 538
9193.54 544
9194.45 534
9195.35 562
9196.26 547
9197.16 590
9198.07 577
9198.97 556
9199.88 507
9200.78 508
9201.69 560
9202.60 565
9203.50 570
9204.41 523
9205.31 568
9206.22 591
9207.13 538
9208.03 536
9208.94 505
9209.84 507
9210.75 534
9211.66 548
9212.56 530
9213.47 535
9214.37 501
9215.28 528
9216.19 522
9217.09 564
9218.00 505
9218.91 542
9219.81 568
9220.72 535
9221.63 533
9222.53 510
9223.44 514
9224.35 534
9225.25 526
9226.16 481
9227.07 499
9227.97 515
9228.88 521
9229.79 523
9230.69 545
9231.60 584
9232.51 548
9233.41 559
9234.32 532
9235.23 471
9236.14 543
9237.04 511
9237.95 523
9238.86 580
9239.77 488
9240.67 523
9241.58 506
9242.49 520
9243.40 488
9244.30 485
9245.21 519
9246.12 506
9247.03 506
9247.94 491
9248.84 463
9249.75 526
9250.66 522
9251.57 542
9252.48 508
9253.38 549
9254.29 532
9255.20 549
9256.11 484
9257.02 450
9257.93 496
9258.83 549
9259.74 549
9260.65 521
9261.56 524
9262.47 558
9263.38 551
9264.29 544
9265.19 500
9266.10 515
9267.01 524
9267.92 553
9268.83 500
9269.74 481
9270.65 526
9271.56 529
9272.47 529
9273.37 526
9274.28 531
9275.19 540
9276.10 487
9277.01 514
9277.92 545
9278.83 522
9279.74 554
9280.65 550
9281.56 526
9282.47 507
9283.38 569
9284.29 536
9285.20 553
9286.11 535
9287.02 526
9287.93 540
9288.84 516
9289.75 530
9290.66 553
9291.57 544
9292.48 508
9293.39 524
9294.30 523
9295.21 493
9296.12 536
9297.03 552
9297.94 538
9298.85 588
9299.76 572
9300.67 578
9301.58 596
9302.49 640
9303.40 660
9304.31 613
9305.22 544
9306.13 590
9307.04 632
9307.95 679
9308.87 644
9309.78 667
9310.69 679
9311.60 727
9312.51 685
9313.42 666
9314.33 669
9315.24 650
9316.15 640
9317.07 591
9317.98 641
9318.89 607
9319.80 589
9320.71 517
9321.62 535
9322.53 564
9323.45 517
9324.36 543
9325.27 561
9326.18 538
9327.09 561
9328.00 566
9328.92 544
9329.83 617
9330.74 572
9331.65 569
9332.56 530
9333.48 578
9334.39 583
9335.30 594
9336.21 565
9337.13 568
9338.04 573
9338.95 532
9339.86 526
9340.77 557
9341.69 573
9342.60 534
9343.51 555
9344.43 540
9345.34 570
9346.25 557
9347.16 554
9348.08 517
9348.99 552
9349.90 554
9350.81 528
9351.73 553
9352.64 545
9353.55 517
9354.47 566
9355.38 532
9356.29 525
9357.21 579
9358.12 545
9359.03 557
9359.95 563
9360.86 597
9361.77 517
9362.69 519
9363.60 502
9364.51 521
9365.43 498
9366.34 557
9367.26 494
9368.17 504
9369.08 542
9370.00 555
9370.91 541
9371.82 537
9372.74 532
9373.65 517
9374.57 499
9375.48 543
9376.40 566
9377.31 503
9378.22 503
9379.14 467
9380.05 557
9380.97 541
9381.88 579
9382.80 605
9383.71 525
9384.62 541
9385.54 544
9386.45 573
9387.37 578
9388.28 623
9389.20 580
9390.11 512
9391.03 572
9391.94 649
9392.86 567
9393.77 583
9394.69 571
9395.60 589
9396.52 550
9397.43 563
9398.35 562
9399.26 583
9400.18 582
9401.10 548
9402.01 548
9402.93 565
9403.84 645
9404.76 649
9405.67 553
9406.59 583
9407.50 607
9408.42 612
9409.34 595
9410.25 551
9411.17 541
9412.08 574
9413.00 585
9413.92 579
9414.83 554
9415.75 572
9416.66 557
9417.58 605
9418.50 583
9419.41 609
9420.33 588
9421.25 592
9422.16 540
9423.08 558
9423.99 617
9424.91 608
9425.83 599
9426.74 623
9427.66 578
9428.58 621
9429.49 608
9430.41 604
9431.33 604
9432.25 634
9433.16 620
9434.08 661
9435.00 659
9435.91 612
9436.83 612
9437.75 679
9438.67 733
9439.58 698
9440.50 739
9441.42 729
9442.33 699
9443.25 631
9444.17 674
9445.09 686
9446.00 673
9446.92 724
9447.84 655
9448.76 708
9449.68 693
9450.59 799
9451.51 889
9452.43 934
9453.35 1066
9454.26 1160
9455.18 1188
9456.10 1231
9457.02 1107
9457.94 968
9458.86 946
9459.77 840
9460.69 798
9461.61 764
9462.53 687
9463.45 660
9464.37 668
9465.28 620
9466.20 642
9467.12 669
9468.04 638
9468.96 622
9469.88 604
9470.80 685
9471.72 688
9472.63 652
9473.55 655
9474.47 638
9475.39 639
9476.31 667
9477.23 642
9478.15 686
9479.07 783
9479.99 771
9480.91 776
9481.83 835
9482.74 790
9483.66 820
9484.58 765
9485.50 755
9486.42 684
9487.34 697
9488.26 696
9489.18 652
9490.10 674
9491.02 668
9491.94 644
9492.86 692
9493.78 627
9494.70 584
9495.62 656
9496.54 646
9497.46 628
9498.38 594
9499.30 593
9500.22 618
9501.14 629
9502.06 602
9502.98 623
9503.90 577
9504.82 563
9505.74 581
9506.66 585
9507.59 609
9508.51 656
9509.43 615
9510.35 622
9511.27 670
9512.19 604
9513.11 565
9514.03 562
9514.95 577
9515.87 670
9516.79 631
9517.71 637
9518.64 661
9519.56 618
9520.48 658
9521.40 603
9522.32 635
9523.24 614
9524.16 667
9525.08 642
9526.01 677
9526.93 693
9527.85 688
9528.77 645
9529.69 720
9530.61 705
9531.54 724
9532.46 754
9533.38 825
9534.30 790
9535.22 779
9536.15 752
9537.07 751
9537.99 742
9538.91 705
9539.83 697
9540.76 692
9541.68 714
9542.60 676
9543.52 685
9544.45 655
9545.37 609
9546.29 613
9547.21 718
9548.14 713
9549.06 669
9549.98 645
9550.90 676
9551.83 682
9552.75 688
9553.67 678
9554.59 655
9555.52 631
9556.44 645
9557.36 721
9558.29 695
9559.21 642
9560.13 692
9561.06 682
9561.98 717
9562.90 718
9563.83 672
9564.75 693
9565.67 710
9566.60 692
9567.52 700
9568.44 633
9569.37 623
9570.29 696
9571.21 633
9572.14 651
9573.06 701
9573.98 654
9574.91 697
9575.83 747
9576.76 682
9577.68 655
9578.60 680
9579.53 649
9580.45 634
9581.38 679
9582.30 727
9583.23 663
9584.15 701
9585.07 697
9586.00 669
9586.92 671
9587.85 657
9588.77 660
9589.70 671
9590.62 635
9591.55 661
9592.47 712
9593.40 704
9594.32 686
9595.24 693
9596.17 722
9597.09 751
9598.02 749
9598.94 745
9599.87 707
9600.79 734
9601.72 701
9602.65 753
9603.57 744
9604.50 738
9605.42 749
9606.35 804
9607.27 777
9608.20 804
9609.12 832
9610.05 777
9610.97 778
9611.90 830
9612.83 835
9613.75 830
9614.68 844
9615.60 795
9616.53 803
9617.45 795
9618.38 730
9619.31 829
9620.23 811
9621.16 766
9622.08 809
9623.01 865
9623.94 881
9624.86 862
9625.79 857
9626.72 865
9627.64 852
9628.57 901
9629.50 878
9630.42 862
9631.35 870
9632.27 846
9633.20 841
9634.13 926
9635.06 887
9635.98 896
9636.91 908
9637.84 888
9638.76 955
9639.69 984
9640.62 977
9641.54 1000
9642.47 935
9643.40 947
9644.33 970
9645.25 987
9646.18 972
9647.11 1041
9648.03 1011
9648.96 976
9649.89 1068
9650.82 1075
9651.74 1120
9652.67 1067
9653.60 1078
9654.53 1143
9655.46 1241
9656.38 1162
9657.31 1135
9658.24 1186
9659.17 1198
9660.09 1140
9661.02 1150
9661.95 1248
9662.88 1169
9663.81 1208
9664.74 1268
9665.66 1223
9666.59 1248
9667.52 1306
9668.45 1329
9669.38 1407
9670.31 1386
9671.23 1360
9672.16 1398
9673.09 1409
9674.02 1347
9674.95 1405
9675.88 1478
9676.81 1468
9677.73 1518
9678.66 1452
9679.59 1441
9680.52 1510
9681.45 1664
9682.38 1642
9683.31 1678
9684.24 1680
9685.17 1749
9686.10 1734
9687.03 1606
9687.95 1554
9688.88 1608
9689.81 1666
9690.74 1630
9691.67 1632
9692.60 1712
9693.53 1769
9694.46 1812
9695.39 1914
9696.32 2117
9697.25 2348
9698.18 2577
9699.11 2806
9700.04 3081
9700.97 3153
9701.90 3070
9702.83 3028
9703.76 2818
9704.69 2641
9705.62 2427
9706.55 2151
9707.48 2063
9708.41 1967
9709.34 1873
9710.27 1834
9711.20 1820
9712.13 1941
9713.06 2022
9713.99 2153
9714.92 2275
9715.85 2366
9716.79 2342
9717.72 2336
9718.65 2244
9719.58 2211
9720.51 2106
9721.44 1947
9722.37 1930
9723.30 1748
9724.23 1669
9725.16 1617
9726.09 1464
9727.03 1449
9727.96 1420
9728.89 1558
9729.82 1648
9730.75 1609
9731.68 1616
9732.61 1638
9733.55 1717
9734.48 1808
9735.41 1756
9736.34 1755
9737.27 1668
9738.20 1667
9739.14 1636
9740.07 1533
9741.00 1446
9741.93 1405
9742.86 1411
9743.79 1440
9744.73 1268
9745.66 1293
9746.59 1307
9747.52 1259
9748.46 1273
9749.39 1343
9750.32 1262
9751.25 1279
9752.18 1295
9753.12 1293
9754.05 1253
9754.98 1222
9755.91 1181
9756.85 1243
9757.78 1226
9758.71 1173
9759.65 1223
9760.58 1236
9761.51 1179
9762.44 1228
9763.38 1205
9764.31 1163
9765.24 1292
9766.18 1283
9767.11 1274
9768.04 1264
9768.98 1248
9769.91 1263
9770.84 1256
9771.78 1263
9772.71 1280
9773.64 1290
9774.58 1271
9775.51 1290
9776.44 1341
9777.38 1401
9778.31 1416
9779.24 1434
9780.18 1428
9781.11 1445
9782.05 1545
9782.98 1574
9783.91 1602
9784.85 1602
9785.78 1704
9786.71 1647
9787.65 1546
9788.58 1610
9789.52 1493
9790.45 1464
9791.39 1350
9792.32 1291
9793.25 1315
9794.19 1307
9795.12 1277
9796.06 1336
9796.99 1486
9797.93 1556
9798.86 1606
9799.80 1596
9800.73 1561
9801.67 1497
9802.60 1407
9803.54 1490
9804.47 1350
9805.41 1274
9806.34 1189
9807.28 1107
9808.21 1071
9809.15 1028
9810.08 1048
9811.02 1036
9811.95 1013
9812.89 1033
9813.82 1015
9814.76 1053
9815.69 1024
9816.63 994
9817.56 995
9818.50 941
9819.43 869
9820.37 897
9821.31 961
9822.24 921
9823.18 876
9824.11 969
9825.05 973
9825.99 960
9826.92 940
9827.86 923
9828.79 977
9829.73 914
9830.67 906
9831.60 937
9832.54 856
9833.47 856
9834.41 881
9835.35 891
9836.28 880
9837.22 883
9838.16 883
9839.09 872
9840.03 915
9840.97 874
9841.90 836
9842.84 882
9843.78 919
9844.71 924
9845.65 914
9846.59 886
9847.52 880
9848.46 943
9849.40 894
9850.34 906
9851.27 940
9852.21 926
9853.15 860
9854.08 883
9855.02 879
9855.96 925
9856.90 927
9857.83 876
9858.77 920
9859.71 974
9860.65 914
9861.58 899
9862.52 868
9863.46 842
9864.40 863
9865.33 887
9866.27 939
9867.21 894
9868.15 844
9869.09 859
9870.02 897
9870.96 871
9871.90 883
9872.84 917
9873.78 926
9874.72 958
9875.65 939
9876.59 897
9877.53 880
9878.47 883
9879.41 920
9880.35 919
9881.28 864
9882.22 870
9883.16 902
9884.10 911
9885.04 959
9885.98 877
9886.92 837
9887.86 878
9888.79 872
9889.73 841
9890.67 774
9891.61 832
9892.55 832
9893.49 835
9894.43 826
9895.37 786
9896.31 794
9897.25 788
9898.19 807
9899.13 844
9900.07 881
9901.00 908
9901.94 869
9902.88 807
9903.82 821
9904.76 884
9905.70 874
9906.64 886
9907.58 883
9908.52 942
9909.46 924
9910.40 954
9911.34 1011
9912.28 964
9913.22 949
9914.16 964
9915.10 943
9916.04 912
9916.98 925
9917.92 946
9918.86 914
9919.80 905
9920.74 895
9921.69 972
9922.63 1065
9923.57 1250
9924.51 1356
9925.45 1572
9926.39 1789
9927.33 2005
9928.27 2093
9929.21 2031
9930.15 2029
9931.09 1936
9932.03 1743
9932.97 1707
9933.92 1433
9934.86 1283
9935.80 1228
9936.74 1154
9937.68 1017
9938.62 930
9939.56 914
9940.50 964
9941.45 898
9942.39 902
9943.33 911
9944.27 976
9945.21 847
9946.15 828
9947.10 779
9948.04 785
9948.98 861
9949.92 911
9950.86 878
9951.80 858
9952.75 860
9953.69 837
9954.63 815
9955.57 886
9956.52 893
9957.46 859
9958.40 984
9959.34 964
9960.28 901
9961.23 894
9962.17 915
9963.11 915
9964.05 875
9965.00 846
9965.94 820
9966.88 847
9967.82 894
9968.77 892
9969.71 852
9970.65 792
9971.60 872
9972.54 888
9973.48 825
9974.42 835
9975.37 792
9976.31 786
9977.25 851
9978.20 809
9979.14 759
9980.08 765
9981.03 742
9981.97 797
9982.91 770
9983.86 723
9984.80 753
9985.74 761
9986.69 775
9987.63 838
9988.57 794
9989.52 740
9990.46 788
9991.41 818
9992.35 751
9993.29 738
9994.24 746
9995.18 756
9996.13 779
9997.07 756
9998.01 746
9998.96 746
9999.90 743
10000.85 733
10001.79 752
10002.74 727
10003.68 806
10004.62 781
10005.57 804
10006.51 772
10007.46 706
10008.40 722
10009.35 697
10010.29 656
10011.24 683
10012.18 745
10013.13 765
10014.07 695
10015.02 717
10015.96 700
10016.91 752
10017.85 678
10018.80 689
10019.74 677
10020.69 715
10021.63 688
10022.58 708
10023.52 652
10024.47 701
10025.41 710
10026.36 691
10027.30 699
10028.25 673
10029.19 713
10030.14 680
10031.09 707
10032.03 641
10032.98 641
10033.92 663
10034.87 683
10035.82 704
10036.76 735
10037.71 693
10038.65 654
10039.60 703
10040.55 741
10041.49 692
10042.44 667
10043.38 598
10044.33 631
10045.28 619
10046.22 589
10047.17 639
10048.12 636
10049.06 633
10050.01 664
10050.96 629
10051.90 594
10052.85 623
10053.80 621
10054.74 641
10055.69 604
10056.64 620
10057.58 687
10058.53 681
10059.48 683
10060.42 722
10061.37 640
10062.32 612
10063.27 681
10064.21 621
10065.16 615
10066.11 656
10067.06 662
10068.00 608
10068.95 645
10069.90 561
10070.85 592
10071.79 649
10072.74 630
10073.69 631
10074.64 589
10075.58 645
10076.53 597
10077.48 583
10078.43 632
10079.38 584
10080.32 575
10081.27 616
10082.22 571
10083.17 573
10084.12 568
10085.06 591
10086.01 630
10086.96 600
10087.91 565
10088.86 561
10089.81 584
10090.75 587
10091.70 587
10092.65 573
10093.60 613
10094.55 602
10095.50 639
10096.45 608
10097.40 591
10098.34 653
10099.29 630
10100.24 674
10101.19 605
10102.14 622
10103.09 633
10104.04 630
10104.99 600
10105.94 545
10106.89 586
10107.84 569
10108.78 561
10109.73 562
10110.68 528
10111.63 598
10112.58 645
10113.53 619
10114.48 581
10115.43 591
10116.38 586
10117.33 590
10118.28 576
10119.23 596
10120.18 586
10121.13 603
10122.08 584
10123.03 583
10123.98 593
10124.93 596
10125.88 593
10126.83 589
10127.78 553
10128.73 605
10129.68 598
10130.63 597
10131.58 605
10132.53 580
10133.48 600
10134.43 593
10135.38 593
10136.34 595
10137.29 595
10138.24 623
10139.19 619
10140.14 635
10141.09 663
10142.04 609
10142.99 638
10143.94 689
10144.89 693
10145.84 619
10146.80 585
10147.75 676
10148.70 657
10149.65 642
10150.60 595
10151.55 621
10152.50 616
10153.45 628
10154.41 651
10155.36 612
10156.31 651
10157.26 649
10158.21 645
10159.16 659
10160.12 665
10161.07 630
10162.02 667
10162.97 657
10163.92 661
10164.88 680
10165.83 619
10166.78 618
10167.73 649
10168.68 679
10169.64 669
10170.59 656
10171.54 654
10172.49 609
10173.45 634
10174.40 637
10175.35 667
10176.30 696
10177.26 691
10178.21 696
10179.16 723
10180.11 701
10181.07 705
10182.02 680
10182.97 715
10183.92 729
10184.88 716
10185.83 761
10186.78 788
10187.74 802
10188.69 787
10189.64 807
10190.60 811
10191.55 805
10192.50 828
10193.46 815
10194.41 828
10195.36 835
10196.32 850
10197.27 879
10198.22 828
10199.18 850
10200.13 852
10201.08 871
10202.04 922
10202.99 956
10203.95 933
10204.90 1016
10205.85 1026
10206.81 1061
10207.76 1122
10208.72 1150
10209.67 1142
10210.62 1049
10211.58 995
10212.53 1046
10213.49 991
10214.44 980
10215.40 881
10216.35 869
10217.30 844
10218.26 872
10219.21 880
10220.17 868
10221.12 799
10222.08 807
10223.03 829
10223.99 799
10224.94 814
10225.90 801
10226.85 778
10227.81 755
10228.76 724
10229.72 766
10230.67 775
10231.63 774
10232.58 788
10233.54 793
10234.49 854
10235.45 855
10236.40 920
10237.36 898
10238.31 955
10239.27 947
10240.22 868
10241.18 814
10242.14 823
10243.09 799
10244.05 724
10245.00 687
10245.96 655
10246.91 643
10247.87 634
10248.83 647
10249.78 607
10250.74 637
10251.69 665
10252.65 612
10253.61 637
10254.56 587
10255.52 592
10256.48 629
10257.43 609
10258.39 632
10259.34 615
10260.30 629
10261.26 623
10262.21 581
10263.17 562
10264.13 585
10265.08 594
10266.04 591
10267.00 574
10267.95 622
10268.91 630
10269.87 632
10270.82 565
10271.78 545
10272.74 603
10273.70 655
10274.65 626
10275.61 574
10276.57 584
10277.52 604
10278.48 585
10279.44 576
10280.40 575
10281.35 571
10282.31 578
10283.27 558
10284.23 561
10285.18 582
10286.14 576
10287.10 591
10288.06 565
10289.02 582
10289.97 618
10290.93 559
10291.89 595
10292.85 605
10293.81 611
10294.76 583
10295.72 554
10296.68 631
10297.64 610
10298.60 595
10299.55 585
10300.51 575
10301.47 543
10302.43 554
10303.39 556
10304.35 602
10305.31 555
10306.26 514
10307.22 538
10308.18 555
10309.14 569
10310.10 555
10311.06 558
10312.02 577
10312.98 565
10313.93 541
10314.89 576
10315.85 518
10316.81 518
10317.77 574
10318.73 589
10319.69 565
10320.65 564
10321.61 550
10322.57 556
10323.53 545
10324.49 554
10325.45 581
10326.40 503
10327.36 537
10328.32 566
10329.28 535
10330.24 548
10331.20 522
10332.16 555
10333.12 589
10334.08 551
10335.04 541
10336.00 541
10336.96 565
10337.92 564
10338.88 563
10339.84 529
10340.80 498
10341.76 550
10342.72 534
10343.68 533
10344.64 539
10345.61 509
10346.57 506
10347.53 535
10348.49 539
10349.45 512
10350.41 528
10351.37 522
10352.33 498
10353.29 445
10354.25 495
10355.21 488
10356.17 504
10357.13 506
10358.10 513
10359.06 528
10360.02 535
10360.98 515
10361.94 549
10362.90 581
10363.86 515
10364.82 547
10365.79 501
10366.75 551
10367.71 539
10368.67 516
10369.63 488
10370.59 535
10371.55 502
10372.52 504
10373.48 503
10374.44 483
10375.40 464
10376.36 507
10377.33 501
10378.29 531
10379.25 471
10380.21 467
10381.17 483
10382.14 483
10383.10 520
10384.06 528
10385.02 513
10385.98 492
10386.95 481
10387.91 458
10388.87 494
10389.83 472
10390.80 475
10391.76 495
10392.72 472
10393.68 457
10394.65 479
10395.61 524
10396.57 469
10397.54 482
10398.50 510
10399.46 457
10400.42 446
10401.39 453
10402.35 476
10403.31 448
10404.28 469
10405.24 454
10406.20 469
10407.17 427
10408.13 405
10409.09 486
10410.06 458
10411.02 426
10411.98 434
10412.95 460
10413.91 430
10414.88 463
10415.84 482
10416.80 493
10417.77 451
10418.73 450
10419.69 482
10420.66 442
10421.62 426
10422.59 437
10423.55 415
10424.51 376
10425.48 375
10426.44 462
10427.41 439
10428.37 438
10429.34 446
10430.30 467
10431.26 444
10432.23 430
10433.19 417
10434.16 426
10435.12 441
10436.09 424
10437.05 423
10438.02 442
10438.98 389
10439.95 415
10440.91 448
10441.88 488
10442.84 478
10443.81 505
10444.77 465
10445.74 454
10446.70 425
10447.67 417
10448.63 432
10449.60 428
10450.56 424
10451.53 425
10452.49 451
10453.46 386
10454.42 423
10455.39 450
10456.36 458
10457.32 439
10458.29 430
10459.25 431
10460.22 435
10461.18 423
10462.15 410
10463.12 378
10464.08 404
10465.05 444
10466.01 447
10466.98 416
10467.95 407
10468.91 422
10469.88 485
10470.84 442
10471.81 364
10472.78 381
10473.74 375
10474.71 396
10475.68 441
10476.64 451
10477.61 479
10478.58 422
10479.54 442
10480.51 455
10481.48 426
10482.44 447
10483.41 457
10484.38 468
10485.34 394
10486.31 433
10487.28 430
10488.25 439
10489.21 451
10490.18 428
10491.15 370
10492.11 390
10493.08 401
10494.05 417
10495.02 401
10495.98 389
10496.95 415
10497.92 404
10498.89 450
10499.85 403
10500.82 389
10501.79 440
10502.76 433
10503.72 407
10504.69 419
10505.66 400
10506.63 381
10507.60 418
10508.56 430
10509.53 409
10510.50 413
10511.47 440
10512.44 385
10513.40 386
10514.37 438
10515.34 406
10516.31 394
10517.28 432
10518.25 412
10519.22 395
10520.18 378
10521.15 448
10522.12 391
10523.09 370
10524.06 362
10525.03 409
10526.00 397
10526.96 388
10527.93 365
10528.90 391
10529.87 410
10530.84 418
10531.81 404
10532.78 421
10533.75 404
10534.72 411
10535.69 414
10536.66 396
10537.63 400
10538.59 437
10539.56 430
10540.53 408
10541.50 442
10542.47 355
10543.44 405
10544.41 379
10545.38 384
10546.35 387
10547.32 399
10548.29 429
10549.26 410
10550.23 430
10551.20 423
10552.17 431
10553.14 401
10554.11 398
10555.08 424
10556.05 385
10557.02 414
10557.99 441
10558.96 412
10559.93 412
10560.90 416
10561.87 407
10562.84 460
10563.81 422
10564.79 458
10565.76 482
10566.73 420
10567.70 416
10568.67 401
10569.64 423
10570.61 447
10571.58 443
10572.55 413
10573.52 392
10574.49 408
10575.47 380
10576.44 387
10577.41 419
10578.38 400
10579.35 407
10580.32 428
10581.29 438
10582.26 416
10583.24 416
10584.21 414
10585.18 424
10586.15 399
10587.12 430
10588.09 469
10589.07 437
10590.04 433
10591.01 386
10591.98 429
10592.95 448
10593.92 447
10594.90 387
10595.87 412
10596.84 441
10597.81 489
10598.78 449
10599.76 424
10600.73 418
10601.70 382
10602.67 478
10603.65 441
10604.62 477
10605.59 433
10606.56 447
10607.54 445
10608.51 458
10609.48 472
10610.45 440
10611.43 418
10612.40 433
10613.37 418
10614.35 443
10615.32 452
10616.29 467
10617.26 430
10618.24 442
10619.21 479
10620.18 471
10621.16 494
10622.13 435
10623.10 448
10624.08 432
10625.05 474
10626.02 425
10627.00 423
10627.97 451
10628.94 462
10629.92 428
10630.89 453
10631.87 464
10632.84 458
10633.81 480
10634.79 470
10635.76 488
10636.73 506
10637.71 553
10638.68 551
10639.66 601
10640.63 641
10641.60 634
10642.58 616
10643.55 568
10644.53 532
10645.50 542
10646.48 525
10647.45 504
10648.43 500
10649.40 474
10650.37 411
10651.35 391
10652.32 439
10653.30 499
10654.27 447
10655.25 466
10656.22 454
10657.20 458
10658.17 442
10659.15 405
10660.12 409
10661.10 475
10662.07 461
10663.05 466
10664.02 443
10665.00 455
10665.97 403
10666.95 424
10667.92 427
10668.90 422
10669.87 420
10670.85 424
10671.83 404
10672.80 425
10673.78 386
10674.75 420
10675.73 428
10676.70 456
10677.68 436
10678.66 434
10679.63 461
10680.61 481
10681.58 491
10682.56 444
10683.54 477
10684.51 439
10685.49 477
10686.46 476
10687.44 438
10688.42 412
10689.39 444
10690.37 454
10691.35 423
10692.32 413
10693.30 462
10694.28 434
10695.25 429
10696.23 415
10697.21 426
10698.18 477
10699.16 461
10700.14 455
10701.11 418
10702.09 446
10703.07 469
10704.04 466
10705.02 414
10706.00 429
10706.97 434
10707.95 436
10708.93 449
10709.91 400
10710.88 428
10711.86 466
10712.84 478
10713.82 445
10714.79 421
10715.77 417
10716.75 434
10717.73 411
10718.70 463
10719.68 422
10720.66 435
10721.64 428
10722.61 431
10723.59 461
10724.57 416
10725.55 400
10726.53 440
10727.50 444
10728.48 383
10729.46 432
10730.44 426
10731.42 438
10732.40 435
10733.37 419
10734.35 418
10735.33 397
10736.31 438
10737.29 456
10738.27 434
10739.25 391
10740.22 437
10741.20 421
10742.18 431
10743.16 392
10744.14 422
10745.12 430
10746.10 447
10747.08 445
10748.05 426
10749.03 406
10750.01 414
10750.99 418
10751.97 400
10752.95 411
10753.93 408
10754.91 445
10755.89 488
10756.87 466
10757.85 401
10758.83 437
10759.81 427
10760.79 449
10761.77 415
10762.75 438
10763.73 518
10764.71 467
10765.68 412
10766.66 444
10767.64 410
10768.62 428
10769.60 448
10770.58 446
10771.56 412
10772.54 418
10773.53 427
10774.51 450
10775.49 425
10776.47 451
10777.45 491
10778.43 525
10779.41 507
10780.39 454
10781.37 425
10782.35 512
10783.33 494
10784.31 499
10785.29 503
10786.27 544
10787.25 501
10788.23 453
10789.21 424
10790.20 455
10791.18 431
10792.16 440
10793.14 451
10794.12 451
10795.10 414
10796.08 445
10797.06 501
10798.04 428
10799.03 403
10800.01 433
10800.99 445
10801.97 420
10802.95 439
10803.93 430
10804.91 430
10805.90 401
10806.88 450
10807.86 429
10808.84 424
10809.82 460
10810.81 451
10811.79 423
10812.77 435
10813.75 480
10814.73 465
10815.72 445
10816.70 463
10817.68 480
10818.66 442
10819.64 433
10820.63 438
10821.61 476
10822.59 516
10823.57 474
10824.56 481
10825.54 468
10826.52 455
10827.50 459
10828.49 506
10829.47 502
10830.45 434
10831.44 460
10832.42 469
10833.40 475
10834.38 459
10835.37 424
10836.35 460
10837.33 486
10838.32 471
10839.30 465
10840.28 491
10841.27 448
10842.25 487
10843.23 521
10844.22 514
10845.20 469
10846.18 463
10847.17 490
10848.15 486
10849.13 471
10850.12 501
10851.10 501
10852.09 487
10853.07 457
10854.05 475
10855.04 503
10856.02 512
10857.00 479
10857.99 483
10858.97 498
10859.96 517
10860.94 531
10861.93 512
10862.91 511
10863.89 529
10864.88 528
10865.86 551
10866.85 562
10867.83 515
10868.82 501
10869.80 526
10870.79 593
10871.77 600
10872.75 576
10873.74 589
10874.72 525
10875.71 562
10876.69 574
10877.68 565
10878.66 561
10879.65 592
10880.63 613
10881.62 603
10882.60 598
10883.59 624
10884.57 606
10885.56 563
10886.55 540
10887.53 583
10888.52 620
10889.50 651
10890.49 661
10891.47 640
10892.46 624
10893.44 654
10894.43 612
10895.42 667
10896.40 669
10897.39 621
10898.37 582
10899.36 635
10900.34 665
10901.33 703
10902.32 703
10903.30 720
10904.29 672
10905.27 686
10906.26 717
10907.25 670
10908.23 654
10909.22 665
10910.21 714
10911.19 717
10912.18 773
10913.17 729
10914.15 727
10915.14 783
10916.13 740
10917.11 779
10918.10 767
10919.09 806
10920.07 760
10921.06 765
10922.05 759
10923.03 761
10924.02 807
10925.01 750
10926.00 764
10926.98 836
10927.97 845
10928.96 831
10929.94 801
10930.93 783
10931.92 798
10932.91 804
10933.89 852
10934.88 863
10935.87 854
10936.86 788
10937.84 889
10938.83 952
10939.82 973
10940.81 893
10941.80 903
10942.78 974
10943.77 960
10944.76 937
10945.75 989
10946.74 1025
10947.72 1015
10948.71 1017
10949.70 1056
10950.69 1084
10951.68 1175
10952.66 1152
10953.65 1146
10954.64 1240
10955.63 1387
10956.62 1508
10957.61 1500
10958.60 1613
10959.58 1652
10960.57 1723
10961.56 1770
10962.55 1660
10963.54 1538
10964.53 1590
10965.52 1458
10966.51 1374
10967.49 1309
10968.48 1343
10969.47 1237
10970.46 1212
10971.45 1107
10972.44 1052
10973.43 1132
10974.42 1180
10975.41 1136
10976.40 1175
10977.39 1126
10978.38 1088
10979.37 1099
10980.36 1091
10981.35 1118
10982.34 1172
10983.32 1141
10984.31 1165
10985.30 1211
10986.29 1226
10987.28 1174
10988.27 1137
10989.26 1225
10990.25 1221
10991.24 1266
10992.23 1334
10993.22 1357
10994.21 1431
10995.20 1553
10996.20 1667
10997.19 1791
10998.18 2023
10999.17 2198
11000.16 2358
11001.15 2547
11002.14 2474
11003.13 2467
11004.12 2298
11005.11 2216
11006.10 2059
11007.09 1828
11008.08 1547
11009.07 1487
11010.06 1409
11011.06 1253
11012.05 1137
11013.04 1125
11014.03 1076
11015.02 1034
11016.01 1052
11017.00 955
11017.99 953
11018.98 941
11019.98 853
11020.97 879
11021.96 918
11022.95 919
11023.94 904
11024.93 882
11025.93 875
11026.92 861
11027.91 834
11028.90 855
11029.89 870
11030.88 856
11031.88 865
11032.87 879
11033.86 821
11034.85 856
11035.84 879
11036.84 872
11037.83 891
11038.82 877
11039.81 894
11040.81 838
11041.80 836
11042.79 807
11043.78 800
11044.77 787
11045.77 761
11046.76 799
11047.75 785
11048.75 765
11049.74 746
11050.73 745
11051.72 762
11052.72 756
11053.71 768
11054.70 716
11055.70 716
11056.69 735
11057.68 735
11058.67 685
11059.67 757
11060.66 732
11061.65 699
11062.65 718
11063.64 777
11064.63 742
11065.63 688
11066.62 767
11067.61 802
11068.61 799
11069.60 761
11070.60 767
11071.59 735
11072.58 735
11073.58 756
11074.57 778
11075.56 722
11076.56 676
11077.55 751
11078.55 753
11079.54 769
11080.53 800
11081.53 762
11082.52 776
11083.52 740
11084.51 724
11085.51 776
11086.50 719
11087.49 698
11088.49 679
11089.48 690
11090.48 655
11091.47 658
11092.47 722
11093.46 724
11094.46 700
11095.45 636
11096.45 648
11097.44 705
11098.44 675
11099.43 697
11100.43 718
11101.42 694
11102.42 672
11103.41 664
11104.41 628
11105.40 615
11106.40 664
11107.39 652
11108.39 707
11109.38 641
11110.38 656
11111.37 659
11112.37 659
11113.37 643
11114.36 619
11115.36 624
11116.35 607
11117.35 596
11118.34 640
11119.34 643
11120.34 599
11121.33 669
11122.33 702
11123.32 674
11124.32 669
11125.32 695
11126.31 697
11127.31 707
11128.30 712
11129.30 747
11130.30 748
11131.29 693
11132.29 686
11133.29 658
11134.28 615
11135.28 626
11136.28 662
11137.27 633
11138.27 611
11139.27 637
11140.26 651
11141.26 617
11142.26 601
11143.25 606
11144.25 641
11145.25 669
11146.24 644
11147.24 592
11148.24 588
11149.24 656
11150.23 650
11151.23 661
11152.23 579
11153.23 610
11154.22 592
11155.22 605
11156.22 650
11157.22 643
11158.21 583
11159.21 643
11160.21 649
11161.21 642
11162.20 587
11163.20 573
11164.20 624
11165.20 626
11166.20 591
11167.19 673
11168.19 689
11169.19 699
11170.19 688
11171.19 678
11172.18 687
11173.18 680
11174.18 693
11175.18 650
11176.18 659
11177.18 699
11178.17 672
11179.17 653
11180.17 600
11181.17 719
11182.17 700
11183.17 696
11184.17 646
11185.16 674
11186.16 739
11187.16 700
11188.16 628
11189.16 658
11190.16 659
11191.16 674
11192.16 669
11193.16 717
11194.16 751
11195.16 717
11196.15 749
11197.15 768
11198.15 760
11199.15 746
11200.15 743
11201.15 745
11202.15 700
11203.15 697
11204.15 712
11205.15 685
11206.15 633
11207.15 687
11208.15 716
11209.15 683
11210.15 671
11211.15 687
11212.15 697
11213.15 693
11214.15 642
11215.15 622
11216.15 701
11217.15 664
11218.15 563
11219.15 599
11220.15 614
11221.15 595
11222.15 594
11223.15 607
11224.15 585
11225.15 617
11226.15 588
11227.16 563
11228.16 547
11229.16 596
11230.16 575
11231.16 567
11232.16 606
11233.16 581
11234.16 571
11235.16 564
11236.16 532
11237.16 527
11238.17 585
11239.17 560
11240.17 517
11241.17 539
11242.17 529
11243.17 563
11244.17 558
11245.18 615
11246.18 565
11247.18 608
11248.18 600
11249.18 628
11250.18 609
11251.19 602
11252.19 571
11253.19 616
11254.19 604
11255.19 564
11256.19 592
11257.20 591
11258.20 613
11259.20 559
11260.20 585
11261.21 592
11262.21 553
11263.21 581
11264.21 599
11265.21 555
11266.22 569
11267.22 578
11268.22 649
11269.22 628
11270.23 586
11271.23 633
11272.23 586
11273.24 648
11274.24 653
11275.24 668
11276.24 704
11277.25 715
11278.25 700
11279.25 730
11280.26 689
11281.26 682
11282.26 713
11283.27 750
11284.27 738
11285.27 641
11286.28 584
11287.28 572
11288.28 612
11289.29 608
11290.29 602
11291.29 591
11292.30 605
11293.30 619
11294.30 637
11295.31 591
11296.31 590
11297.31 599
11298.32 558
11299.32 550
11300.33 546
11301.33 588
11302.33 558
11303.34 612
11304.34 594
11305.35 636
11306.35 601
11307.36 589
11308.36 619
11309.36 645
11310.37 659
11311.37 694
11312.38 751
11313.38 808
11314.39 803
11315.39 870
11316.40 844
11317.40 793
11318.41 802
11319.41 733
11320.41 688
11321.42 670
11322.42 643
11323.43 660
11324.43 619
11325.44 570
11326.44 605
11327.45 567
11328.46 562
11329.46 542
11330.47 521
11331.47 526
11332.48 501
11333.48 557
11334.49 543
11335.49 521
11336.50 588
11337.50 509
11338.51 457
11339.52 531
11340.52 509
11341.53 512
11342.53 509
11343.54 494
11344.54 482
11345.55 472
11346.56 514
11347.56 491
11348.57 493
11349.58 514
11350.58 502
11351.59 501
11352.59 447
11353.60 508
11354.61 542
11355.61 510
11356.62 511
11357.63 505
11358.63 482
11359.64 505
11360.65 527
11361.65 481
11362.66 500
11363.67 552
11364.67 524
11365.68 513
11366.69 503
11367.69 458
11368.70 469
11369.71 509
11370.71 513
11371.72 506
11372.73 497
11373.74 490
11374.74 460
11375.75 424
11376.76 444
11377.77 513
11378.77 508
11379.78 483
11380.79 578
11381.80 449
11382.80 502
11383.81 501
11384.82 559
11385.83 566
11386.83 492
11387.84 481
11388.85 466
11389.86 471
11390.87 477
11391.87 512
11392.88 487
11393.89 498
11394.90 504
11395.91 474
11396.91 473
11397.92 497
11398.93 483
11399.94 491
11400.95 496
11401.96 531
11402.97 468
11403.97 478
11404.98 478
11405.99 492
11407.00 503
11408.01 524
11409.02 509
11410.03 463
11411.03 463
11412.04 524
11413.05 458
11414.06 456
11415.07 489
11416.08 479
11417.09 457
11418.10 463
11419.11 474
11420.12 506
11421.13 544
11422.14 517
11423.14 504
11424.15 504
11425.16 533
11426.17 524
11427.18 468
11428.19 470
11429.20 501
11430.21 535
11431.22 531
11432.23 542
11433.24 532
11434.25 504
11435.26 479
11436.27 490
11437.28 466
11438.29 456
11439.30 461
11440.31 481
11441.32 514
11442.33 495
11443.34 517
11444.35 512
11445.36 518
11446.37 502
11447.38 502
11448.39 517
11449.41 482
11450.42 476
11451.43 494
11452.44 475
11453.45 512
11454.46 489
11455.47 495
11456.48 508
11457.49 501
11458.50 480
11459.51 419
11460.52 481
11461.54 460
11462.55 498
11463.56 467
11464.57 465
11465.58 493
11466.59 465
11467.60 473
11468.62 505
11469.63 469
11470.64 468
11471.65 470
11472.66 465
11473.67 460
11474.68 485
11475.70 505
11476.71 456
11477.72 459
11478.73 464
11479.74 447
11480.76 472
11481.77 480
11482.78 451
11483.79 513
11484.80 487
11485.82 466
11486.83 486
11487.84 465
11488.85 453
11489.87 442
11490.88 455
11491.89 447
11492.90 460
11493.92 479
11494.93 487
11495.94 457
11496.95 523
11497.97 464
11498.98 450
11499.99 440
11501.00 473
11502.02 456
11503.03 466
11504.04 440
11505.06 442
11506.07 470
11507.08 474
11508.10 501
11509.11 437
11510.12 472
11511.14 409
11512.15 481
11513.16 442
11514.18 429
11515.19 436
11516.20 464
11517.22 457
11518.23 463
11519.24 441
11520.26 463
11521.27 436
11522.29 423
11523.30 477
11524.31 461
11525.33 449
11526.34 454
11527.35 476
11528.37 468
11529.38 484
11530.40 468
11531.41 439
11532.43 474
11533.44 464
11534.45 478
11535.47 485
11536.48 518
11537.50 431
11538.51 480
11539.53 474
11540.54 535
11541.56 530
11542.57 512
11543.59 496
11544.60 464
11545.61 494
11546.63 474
11547.64 548
11548.66 515
11549.67 500
11550.69 521
11551.70 511
11552.72 486
11553.74 519
11554.75 515
11555.77 505
11556.78 476
11557.80 492
11558.81 509
11559.83 531
11560.84 547
11561.86 481
11562.87 511
11563.89 523
11564.91 573
11565.92 512
11566.94 525
11567.95 531
11568.97 537
11569.98 513
11571.00 530
11572.02 559
11573.03 554
11574.05 569
11575.06 570
11576.08 568
11577.10 522
11578.11 576
11579.13 588
11580.15 571
11581.16 642
11582.18 605
11583.20 613
11584.21 639
11585.23 715
11586.25 676
11587.26 613
11588.28 668
11589.30 717
11590.31 718
11591.33 713
11592.35 719
11593.36 757
11594.38 767
11595.40 800
11596.41 863
11597.43 910
11598.45 926
11599.47 1045
11600.48 1123
11601.50 1194
11602.52 1320
11603.53 1462
11604.55 1575
11605.57 1512
11606.59 1518
11607.60 1507
11608.62 1425
11609.64 1276
11610.66 1171
11611.68 1018
11612.69 905
11613.71 896
11614.73 833
11615.75 752
11616.76 736
11617.78 673
11618.80 656
11619.82 630
11620.84 640
11621.86 632
11622.87 615
11623.89 589
11624.91 589
11625.93 582
11626.95 606
11627.97 627
11628.98 601
11630.00 583
11631.02 565
11632.04 587
11633.06 610
11634.08 581
11635.10 539
11636.11 543
11637.13 512
11638.15 590
11639.17 582
11640.19 551
11641.21 524
11642.23 554
11643.25 554
11644.27 521
11645.29 529
11646.31 516
11647.32 534
11648.34 536
11649.36 593
11650.38 546
11651.40 506
11652.42 491
11653.44 467
11654.46 455
11655.48 462
11656.50 487
11657.52 491
11658.54 516
11659.56 503
11660.58 502
11661.60 522
11662.62 494
11663.64 455
11664.66 504
11665.68 550
11666.70 468
11667.72 466
11668.74 507
11669.76 503
11670.78 466
11671.80 498
11672.82 492
11673.84 540
11674.86 487
11675.88 524
11676.90 503
11677.92 502
11678.95 481
11679.97 549
11680.99 537
11682.01 480
11683.03 520
11684.05 563
11685.07 548
11686.09 509
11687.11 491
11688.13 551
11689.16 531
11690.18 559
11691.20 542
11692.22 557
11693.24 525
11694.26 523
11695.28 505
11696.30 539
11697.33 542
11698.35 529
11699.37 523
11700.39 557
11701.41 499
11702.43 507
11703.46 490
11704.48 526
11705.50 518
11706.52 514
11707.54 437
11708.57 450
11709.59 454
11710.61 503
11711.63 476
11712.65 474
11713.68 492
11714.70 478
11715.72 481
11716.74 472
11717.77 465
11718.79 508
11719.81 512
11720.83 458
11721.86 471
11722.88 475
11723.90 516
11724.92 506
11725.95 505
11726.97 515
11727.99 514
11729.01 495
11730.04 478
11731.06 442
11732.08 443
11733.11 494
11734.13 512
11735.15 498
11736.18 491
11737.20 474
11738.22 508
11739.25 488
11740.27 475
11741.29 524
11742.32 491
11743.34 484
11744.36 486
11745.39 505
11746.41 473
11747.43 496
11748.46 496
11749.48 454
11750.51 475
11751.53 482
11752.55 489
11753.58 468
11754.60 434
11755.63 437
11756.65 469
11757.67 459
11758.70 476
11759.72 463
11760.75 467
11761.77 435
11762.80 479
11763.82 486
11764.84 517
11765.87 511
11766.89 456
11767.92 482
11768.94 494
11769.97 511
11770.99 478
11772.02 505
11773.04 478
11774.07 500
11775.09 483
11776.12 489
11777.14 474
11778.17 474
11779.19 527
11780.22 451
11781.24 406
11782.27 446
11783.29 496
11784.32 479
11785.34 472
11786.37 450
11787.39 466
11788.42 488
11789.45 512
11790.47 492
11791.50 483
11792.52 509
11793.55 506
11794.57 517
11795.60 447
11796.63 472
11797.65 507
11798.68 472
11799.70 482
11800.73 483
11801.75 532
11802.78 466
11803.81 510
11804.83 519
11805.86 461
11806.89 477
11807.91 507
11808.94 526
11809.97 519
11810.99 498
11812.02 535
11813.04 537
11814.07 503
11815.10 497
11816.12 484
11817.15 494
11818.18 467
11819.21 520
11820.23 501
11821.26 506
11822.29 576
11823.31 543
11824.34 529
11825.37 488
11826.39 510
11827.42 547
11828.45 536
11829.48 579
11830.50 554
11831.53 530
11832.56 480
11833.59 555
11834.61 558
11835.64 534
11836.67 519
11837.70 532
11838.72 566
11839.75 530
11840.78 524
11841.81 519
11842.83 568
11843.86 533
11844.89 546
11845.92 596
11846.95 572
11847.97 569
11849.00 553
11850.03 577
11851.06 599
11852.09 577
11853.12 564
11854.14 593
11855.17 566
11856.20 601
11857.23 586
11858.26 592
11859.29 599
11860.32 623
11861.34 651
11862.37 671
11863.40 653
11864.43 580
11865.46 634
11866.49 696
11867.52 624
11868.55 633
11869.57 657
11870.60 652
11871.63 613
11872.66 638
11873.69 610
11874.72 629
11875.75 694
11876.78 729
11877.81 722
11878.84 716
11879.87 716
11880.90 721
11881.93 713
11882.96 737
11883.99 767
11885.02 741
11886.05 766
11887.08 811
11888.11 825
11889.14 826
11890.16 816
11891.19 837
11892.22 814
11893.26 836
11894.29 860
11895.32 858
11896.35 842
11897.38 946
11898.41 962
11899.44 1071
11900.47 1104
11901.50 1157
11902.53 1125
11903.56 1235
11904.59 1219
11905.62 1192
11906.65 1139
11907.68 1119
11908.71 1105
11909.74 1062
11910.77 1038
11911.80 1002
11912.83 1040
11913.87 989
11914.90 1025
11915.93 1042
11916.96 1027
11917.99 1014
11919.02 1066
11920.05 1007
11921.08 946
11922.11 988
11923.15 1089
11924.18 1073
11925.21 1063
11926.24 1081
11927.27 1228
11928.30 1398
11929.34 1430
11930.37 1506
11931.40 1661
11932.43 1783
11933.46 1829
11934.49 1816
11935.53 1822
11936.56 1710
11937.59 1633
11938.62 1508
11939.65 1381
11940.69 1240
11941.72 1208
11942.75 1130
11943.78 1052
11944.82 950
11945.85 1008
11946.88 920
11947.91 852
11948.94 836
11949.98 758
11951.01 846
11952.04 839
11953.08 782
11954.11 799
11955.14 804
11956.17 778
11957.21 724
11958.24 735
11959.27 724
11960.31 772
11961.34 790
11962.37 786
11963.40 748
11964.44 760
11965.47 808
11966.50 829
11967.54 830
11968.57 826
11969.60 821
11970.64 812
11971.67 799
11972.70 800
11973.74 758
11974.77 788
11975.81 774
11976.84 805
11977.87 794
11978.91 767
11979.94 803
11980.97 794
11982.01 754
11983.04 735
11984.08 712
11985.11 757
11986.14 734
11987.18 679
11988.21 730
11989.25 772
11990.28 750
11991.32 727
11992.35 701
11993.38 719
11994.42 732
11995.45 774
11996.49 803
11997.52 752
11998.56 837
11999.59 776
12000.63 796
12001.66 794
12002.70 800
12003.73 809
12004.77 781
12005.80 812
12006.84 790
12007.87 900
12008.91 864
12009.94 833
12010.98 855
12012.01 907
12013.05 913
12014.08 922
12015.12 905
12016.15 936
12017.19 971
12018.22 1027
12019.26 1031
12020.29 998
12021.33 1017
12022.37 1002
12023.40 1012
12024.44 959
12025.47 890
12026.51 884
12027.54 929
12028.58 915
12029.62 929
12030.65 919
12031.69 923
12032.72 942
12033.76 940
12034.80 860
12035.83 830
12036.87 862
12037.91 863
12038.94 867
12039.98 804
12041.01 890
12042.05 868
12043.09 851
12044.12 865
12045.16 812
12046.20 782
12047.23 866
12048.27 819
12049.31 787
12050.35 817
12051.38 824
12052.42 818
12053.46 819
12054.49 852
12055.53 776
12056.57 808
12057.60 852
12058.64 860
12059.68 857
12060.72 821
12061.75 866
12062.79 924
12063.83 770
12064.87 871
12065.90 867
12066.94 848
12067.98 873
12069.02 868
12070.05 916
12071.09 838
12072.13 862
12073.17 904
12074.21 886
12075.24 858
12076.28 898
12077.32 862
12078.36 862
12079.40 857
12080.43 852
12081.47 882
12082.51 852
12083.55 870
12084.59 878
12085.63 909
12086.66 838
12087.70 871
12088.74 869
12089.78 935
12090.82 881
12091.86 992
12092.90 944
12093.93 964
12094.97 1011
12096.01 969
12097.05 982
12098.09 1110
12099.13 1104
12100.17 1145
12101.21 1228
12102.25 1259
12103.28 1275
12104.32 1326
12105.36 1396
12106.40 1319
12107.44 1351
12108.48 1305
12109.52 1224
12110.56 1138
12111.60 1070
12112.64 1066
12113.68 946
12114.72 923
12115.76 907
12116.80 875
12117.84 852
12118.88 813
12119.92 824
12120.96 772
12122.00 779
12123.04 759
12124.08 728
12125.12 743
12126.16 681
12127.20 711
12128.24 704
12129.28 649
12130.32 613
12131.36 659
12132.40 708
12133.44 679
12134.48 678
12135.52 712
12136.56 680
12137.60 658
12138.64 673
12139.68 700
12140.72 643
12141.76 624
12142.81 664
12143.85 709
12144.89 657
12145.93 628
12146.97 650
12148.01 637
12149.05 616
12150.09 611
12151.13 631
12152.18 629
12153.22 566
12154.26 584
12155.30 613
12156.34 597
12157.38 563
12158.42 576
12159.47 624
12160.51 564
12161.55 602
12162.59 641
12163.63 553
12164.67 611
12165.72 590
12166.76 619
12167.80 577
12168.84 558
12169.88 589
12170.93 581
12171.97 593
12173.01 571
12174.05 586
12175.09 613
12176.14 590
12177.18 625
12178.22 571
12179.26 570
12180.31 569
12181.35 576
12182.39 624
12183.43 586
12184.48 597
12185.52 606
12186.56 600
12187.60 536
12188.65 569
12189.69 552
12190.73 612
12191.78 570
12192.82 554
12193.86 581
12194.91 581
12195.95 597
12196.99 623
12198.04 570
12199.08 601
12200.12 595
12201.17 595
12202.21 583
12203.25 528
12204.30 586
12205.34 624
12206.38 580
12207.43 553
12208.47 578
12209.51 566
12210.56 550
12211.60 608
12212.65 576
12213.69 561
12214.73 564
12215.78 543
12216.82 558
12217.87 545
12218.91 572
12219.95 618
12221.00 585
12222.04 592
12223.09 573
12224.13 553
12225.17 573
12226.22 529
12227.26 545
12228.31 568
12229.35 581
12230.40 513
12231.44 546
12232.49 561
12233.53 584
12234.58 569
12235.62 564
12236.67 530
12237.71 546
12238.76 583
12239.80 587
12240.85 535
12241.89 520
12242.94 518
12243.98 529
12245.03 533
12246.07 552
12247.12 608
12248.16 541
12249.21 516
12250.25 485
12251.30 545
12252.34 524
12253.39 533
12254.44 540
12255.48 543
12256.53 543
12257.57 521
12258.62 491
12259.67 465
12260.71 490
12261.76 517
12262.80 482
12263.85 507
12264.90 541
12265.94 482
12266.99 515
12268.03 512
12269.08 508
12270.13 461
12271.17 474
12272.22 536
12273.27 482
12274.31 486
12275.36 458
12276.41 467
12277.45 496
12278.50 478
12279.55 491
12280.59 526
12281.64 493
12282.69 478
12283.73 490
12284.78 497
12285.83 494
12286.87 503
12287.92 454
12288.97 440
12290.01 440
12291.06 476
12292.11 480
12293.16 448
12294.20 452
12295.25 455
12296.30 483
12297.35 469
12298.39 460
12299.44 444
12300.49 488
12301.54 483
12302.58 454
12303.63 482
12304.68 477
12305.73 467
12306.78 501
12307.82 481
12308.87 437
12309.92 437
12310.97 463
12312.02 462
12313.06 461
12314.11 497
12315.16 486
12316.21 467
12317.26 479
12318.31 442
12319.35 451
12320.40 480
12321.45 455
12322.50 479
12323.55 458
12324.60 440
12325.65 471
12326.69 430
12327.74 467
12328.79 435
12329.84 458
12330.89 471
12331.94 435
12332.99 408
12334.04 427
12335.09 452
12336.13 463
12337.18 407
12338.23 409
12339.28 445
12340.33 442
12341.38 469
12342.43 439
12343.48 441
12344.53 448
12345.58 481
12346.63 464
12347.68 482
12348.73 446
12349.78 451
12350.83 418
12351.88 435
12352.93 415
12353.98 436
12355.03 466
12356.08 425
12357.13 452
12358.18 452
12359.23 472
12360.28 446
12361.33 515
12362.38 491
12363.43 465
12364.48 429
12365.53 448
12366.58 447
12367.63 483
12368.68 451
12369.73 489
12370.78 460
12371.83 441
12372.88 460
12373.93 413
12374.98 419
12376.04 444
12377.09 475
12378.14 445
12379.19 497
12380.24 439
12381.29 482
12382.34 461
12383.39 468
12384.44 470
12385.49 460
12386.55 487
12387.60 423
12388.65 440
12389.70 475
12390.75 494
12391.80 510
12392.85 479
12393.91 411
12394.96 474
12396.01 472
12397.06 475
12398.11 473
12399.17 537
12400.22 497
12401.27 482
12402.32 475
12403.37 470
12404.42 495
12405.48 461
12406.53 494
12407.58 440
12408.63 470
12409.69 462
12410.74 505
12411.79 466
12412.84 481
12413.90 478
12414.95 489
12416.00 437
12417.05 526
12418.11 496
12419.16 500
12420.21 508
12421.26 474
12422.32 514
12423.37 525
12424.42 493
12425.48 522
12426.53 561
12427.58 517
12428.63 485
12429.69 466
12430.74 523
12431.79 547
12432.85 522
12433.90 509
12434.95 505
12436.01 502
12437.06 518
12438.11 541
12439.17 496
12440.22 544
12441.28 503
12442.33 511
12443.38 488
12444.44 467
12445.49 510
12446.54 531
12447.60 519
12448.65 501
12449.71 507
12450.76 531
12451.81 564
12452.87 574
12453.92 529
12454.98 532
12456.03 595
12457.08 594
12458.14 547
12459.19 544
12460.25 627
12461.30 626
12462.36 615
12463.41 620
12464.47 637
12465.52 608
12466.58 631
12467.63 672
12468.68 698
12469.74 724
12470.79 747
12471.85 812
12472.90 868
12473.96 949
12475.01 1043
12476.07 1100
12477.12 1178
12478.18 1149
12479.24 1137
12480.29 1219
12481.35 1144
12482.40 1081
12483.46 1009
12484.51 990
12485.57 1022
12486.62 870
12487.68 805
12488.73 738
12489.79 748
12490.85 662
12491.90 653
12492.96 632
12494.01 628
12495.07 604
12496.13 616
12497.18 597
12498.24 593
12499.29 553
12500.35 611
12501.41 582
12502.46 525
12503.52 542
12504.57 530
12505.63 546
12506.69 536
12507.74 554
12508.80 508
12509.86 567
12510.91 563
12511.97 573
12513.03 578
12514.08 557
12515.14 565
12516.20 588
12517.25 538
12518.31 509
12519.37 540
12520.42 534
12521.48 571
12522.54 546
12523.60 573
12524.65 538
12525.71 556
12526.77 534
12527.82 520
12528.88 573
12529.94 598
12531.00 493
12532.05 502
12533.11 495
12534.17 505
12535.23 524
12536.28 508
12537.34 532
12538.40 521
12539.46 569
12540.52 593
12541.57 618
12542.63 548
12543.69 600
12544.75 526
12545.81 575
12546.86 587
12547.92 527
12548.98 542
12550.04 630
12551.10 600
12552.15 609
12553.21 601
12554.27 659
12555.33 668
12556.39 680
12557.45 700
12558.51 710
12559.56 742
12560.62 673
12561.68 715
12562.74 715
12563.80 684
12564.86 666
12565.92 674
12566.98 659
12568.03 642
12569.09 587
12570.15 581
12571.21 608
12572.27 607
12573.33 589
12574.39 560
12575.45 586
12576.51 568
12577.57 553
12578.63 538
12579.69 547
12580.75 605
12581.81 554
12582.87 569
12583.93 585
12584.98 540
12586.04 544
12587.10 589
12588.16 551
12589.22 581
12590.28 537
12591.34 527
12592.40 489
12593.46 502
12594.52 529
12595.58 567
12596.64 569
12597.70 573
12598.77 581
12599.83 542
12600.89 558
12601.95 550
12603.01 547
12604.07 544
12605.13 570
12606.19 567
12607.25 574
12608.31 510
12609.37 515
12610.43 543
12611.49 568
12612.55 568
12613.61 565
12614.68 610
12615.74 569
12616.80 558
12617.86 572
12618.92 586
12619.98 620
12621.04 658
12622.10 654
12623.16 694
12624.23 601
12625.29 655
12626.35 683
12627.41 576
12628.47 568
12629.53 599
12630.59 595
12631.66 609
12632.72 607
12633.78 595
12634.84 583
12635.90 532
12636.97 585
12638.03 557
12639.09 539
12640.15 568
12641.21 580
12642.28 596
12643.34 560
12644.40 578
12645.46 563
12646.52 607
12647.59 625
12648.65 565
12649.71 554
12650.77 544
12651.84 577
12652.90 568
12653.96 516
12655.03 575
12656.09 568
12657.15 584
12658.21 552
12659.28 585
12660.34 566
12661.40 592
12662.46 636
12663.53 601
12664.59 572
12665.65 564
12666.72 642
12667.78 610
12668.84 567
12669.91 606
12670.97 633
12672.03 580
12673.10 595
12674.16 594
12675.22 639
12676.29 599
12677.35 597
12678.42 615
12679.48 647
12680.54 637
12681.61 646
12682.67 639
12683.73 617
12684.80 628
12685.86 640
12686.93 699
12687.99 668
12689.05 667
12690.12 704
12691.18 721
12692.25 703
12693.31 721
12694.38 764
12695.44 723
12696.50 731
12697.57 780
12698.63 820
12699.70 885
12700.76 984
12701.83 976
12702.89 1011
12703.96 1031
12705.02 999
12706.09 993
12707.15 1043
12708.22 1015
12709.28 981
12710.35 1000
12711.41 954
12712.48 924
12713.54 914
12714.61 841
12715.67 821
12716.74 831
12717.80 789
12718.87 815
12719.93 715
12721.00 646
12722.06 687
12723.13 712
12724.19 654
12725.26 677
12726.33 680
12727.39 680
12728.46 694
12729.52 682
12730.59 676
12731.66 643
12732.72 689
12733.79 663
12734.85 661
12735.92 643
12736.99 684
12738.05 685
12739.12 663
12740.18 648
12741.25 620
12742.32 655
12743.38 644
12744.45 655
12745.52 604
12746.58 606
12747.65 600
12748.72 615
12749.78 647
12750.85 620
12751.92 556
12752.98 554
12754.05 539
12755.12 529
12756.18 524
12757.25 551
12758.32 590
12759.38 517
12760.45 520
12761.52 524
12762.59 553
12763.65 519
12764.72 576
12765.79 518
12766.85 564
12767.92 543
12768.99 554
12770.06 559
12771.12 565
12772.19 523
12773.26 501
12774.33 505
12775.40 511
12776.46 545
12777.53 564
12778.60 523
12779.67 542
12780.73 495
12781.80 529
12782.87 552
12783.94 557
12785.01 567
12786.08 539
12787.14 523
12788.21 543
12789.28 550
12790.35 555
12791.42 547
12792.49 551
12793.55 588
12794.62 564
12795.69 514
12796.76 571
12797.83 594
12798.90 583
12799.97 591
12801.03 548
12802.10 535
12803.17 560
12804.24 564
12805.31 579
12806.38 573
12807.45 550
12808.52 603
12809.59 580
12810.66 591
12811.72 597
12812.79 596
12813.86 641
12814.93 679
12816.00 649
12817.07 679
12818.14 657
12819.21 693
12820.28 694
12821.35 714
12822.42 680
12823.49 645
12824.56 659
12825.63 615
12826.70 588
12827.77 586
12828.84 592
12829.91 554
12830.98 609
12832.05 560
12833.12 593
12834.19 582
12835.26 590
12836.33 578
12837.40 549
12838.47 532
12839.54 515
12840.61 552
12841.68 528
12842.75 511
12843.82 506
12844.89 549
12845.96 518
12847.04 512
12848.11 491
12849.18 485
12850.25 491
12851.32 478
12852.39 457
12853.46 516
12854.53 486
12855.60 518
12856.67 501
12857.75 492
12858.82 497
12859.89 451
12860.96 486
12862.03 469
12863.10 449
12864.17 436
12865.24 471
12866.32 470
12867.39 460
12868.46 455
12869.53 455
12870.60 461
12871.67 460
12872.75 456
12873.82 447
12874.89 425
12875.96 472
12877.03 463
12878.11 457
12879.18 418
12880.25 408
12881.32 434
12882.39 426
12883.47 426
12884.54 421
12885.61 433
12886.68 407
12887.76 463
12888.83 451
12889.90 459
12890.97 471
12892.05 445
12893.12 435
12894.19 434
12895.27 432
12896.34 452
12897.41 396
12898.48 443
12899.56 438
12900.63 424
12901.70 418
12902.78 422
12903.85 442
12904.92 442
12905.99 473
12907.07 420
12908.14 374
12909.21 439
12910.29 406
12911.36 445
12912.44 412
12913.51 433
12914.58 412
12915.66 410
12916.73 396
12917.80 400
12918.88 434
12919.95 448
12921.02 411
12922.10 407
12923.17 408
12924.25 365
12925.32 451
12926.39 465
12927.47 403
12928.54 401
12929.62 423
12930.69 390
12931.77 398
12932.84 347
12933.91 414
12934.99 421
12936.06 407
12937.14 394
12938.21 429
12939.29 397
12940.36 408
12941.44 411
12942.51 376
12943.59 409
12944.66 379
12945.73 422
12946.81 440
12947.88 401
12948.96 365
12950.03 386
12951.11 379
12952.18 413
12953.26 418
12954.34 409
12955.41 399
12956.49 401
12957.56 421
12958.64 378
12959.71 422
12960.79 412
12961.86 407
12962.94 399
12964.01 406
12965.09 412
12966.17 469
12967.24 374
12968.32 411
12969.39 392
12970.47 379
12971.54 362
12972.62 392
12973.70 377
12974.77 365
12975.85 444
12976.93 415
12978.00 380
12979.08 399
12980.15 437
12981.23 407
12982.31 414
12983.38 407
12984.46 401
12985.54 388
12986.61 391
12987.69 379
12988.77 398
12989.84 390
12990.92 420
12992.00 409
12993.07 363
12994.15 427
12995.23 376
12996.30 415
12997.38 388
12998.46 419
12999.53 394
13000.61 415
13001.69 443
13002.77 445
13003.84 405
13004.92 405
13006.00 437
13007.08 442
13008.15 434
13009.23 444
13010.31 449
13011.39 438
13012.46 454
13013.54 428
13014.62 459
13015.70 447
13016.77 443
13017.85 425
13018.93 427
13020.01 426
13021.09 437
13022.16 457
13023.24 424
13024.32 402
13025.40 425
13026.48 440
13027.56 411
13028.63 434
13029.71 444
13030.79 432
13031.87 437
13032.95 489
13034.03 479
13035.10 441
13036.18 466
13037.26 487
13038.34 478
13039.42 462
13040.50 483
13041.58 501
13042.66 477
13043.73 463
13044.81 489
13045.89 489
13046.97 484
13048.05 454
13049.13 507
13050.21 488
13051.29 481
13052.37 511
13053.45 500
13054.53 480
13055.61 525
13056.69 545
13057.76 549
13058.84 544
13059.92 488
13061.00 502
13062.08 490
13063.16 526
13064.24 487
13065.32 486
13066.40 456
13067.48 499
13068.56 508
13069.64 459
13070.72 413
13071.80 460
13072.88 456
13073.96 420
13075.04 406
13076.12 436
13077.20 463
13078.28 429
13079.36 468
13080.44 454
13081.53 436
13082.61 442
13083.69 477
13084.77 428
13085.85 424
13086.93 425
13088.01 415
13089.09 424
13090.17 429
13091.25 432
13092.33 446
13093.41 451
13094.49 413
13095.58 421
13096.66 406
13097.74 415
13098.82 408
13099.90 413
13100.98 412
13102.06 423
13103.14 398
13104.23 400
13105.31 391
13106.39 393
13107.47 372
13108.55 387
13109.63 402
13110.72 377
13111.80 413
13112.88 407
13113.96 440
13115.04 394
13116.13 390
13117.21 392
13118.29 437
13119.37 410
13120.45 415
13121.54 405
13122.62 391
13123.70 455
13124.78 405
13125.86 402
13126.95 405
13128.03 406
13129.11 418
13130.19 435
13131.28 420
13132.36 388
13133.44 455
13134.52 466
13135.61 424
13136.69 422
13137.77 439
13138.86 423
13139.94 417
13141.02 399
13142.11 425
13143.19 433
13144.27 439
13145.35 416
13146.44 421
13147.52 414
13148.60 398
13149.69 420
13150.77 417
13151.85 400
13152.94 408
13154.02 402
13155.10 424
13156.19 434
13157.27 411
13158.36 437
13159.44 457
13160.52 432
13161.61 442
13162.69 424
13163.77 450
13164.86 426
13165.94 419
13167.03 428
13168.11 428
13169.19 406
13170.28 417
13171.36 400
13172.45 402
13173.53 416
13174.62 408
13175.70 432
13176.79 439
13177.87 418
13178.95 432
13180.04 424
13181.12 441
13182.21 454
13183.29 444
13184.38 394
13185.46 397
13186.55 427
13187.63 435
13188.72 483
13189.80 442
13190.89 432
13191.97 445
13193.06 413
13194.14 412
13195.23 425
13196.31 428
13197.40 464
13198.48 427
13199.57 447
13200.65 448
13201.74 473
13202.83 451
13203.91 434
13205.00 447
13206.08 436
13207.17 482
13208.25 431
13209.34 426
13210.43 435
13211.51 397
13212.60 411
13213.68 414
13214.77 443
13215.86 418
13216.94 416
13218.03 424
13219.11 439
13220.20 427
13221.29 448
13222.37 455
13223.46 463
13224.55 453
13225.63 429
13226.72 460
13227.80 430
13228.89 397
13229.98 408
13231.06 450
13232.15 458
13233.24 424
13234.32 424
13235.41 444
13236.50 439
13237.59 420
13238.67 461
13239.76 446
13240.85 435
13241.93 444
13243.02 488
13244.11 469
13245.20 478
13246.28 461
13247.37 448
13248.46 502
13249.55 483
13250.63 491
13251.72 485
13252.81 492
13253.90 453
13254.98 482
13256.07 496
13257.16 523
13258.25 545
13259.33 503
13260.42 513
13261.51 548
13262.60 526
13263.69 558
13264.77 525
13265.86 547
13266.95 526
13268.04 519
13269.13 534
13270.22 500
13271.30 526
13272.39 531
13273.48 556
13274.57 553
13275.66 570
13276.75 540
13277.83 577
13278.92 571
13280.01 547
13281.10 532
13282.19 559
13283.28 562
13284.37 582
13285.46 593
13286.55 572
13287.63 606
13288.72 613
13289.81 608
13290.90 604
13291.99 591
13293.08 637
13294.17 596
13295.26 620
13296.35 615
13297.44 626
13298.53 595
13299.62 634
13300.71 606
13301.80 668
13302.89 698
13303.97 689
13305.06 638
13306.15 658
13307.24 724
13308.33 696
13309.42 725
13310.51 752
13311.60 711
13312.69 711
13313.78 786
13314.87 763
13315.96 690
13317.05 762
13318.14 725
13319.24 725
13320.33 706
13321.42 680
13322.51 680
13323.60 766
13324.69 715
13325.78 686
13326.87 702
13327.96 656
13329.05 737
13330.14 731
13331.23 670
13332.32 672
13333.41 702
13334.50 656
13335.60 691
13336.69 718
13337.78 705
13338.87 729
13339.96 738
13341.05 737
13342.14 727
13343.23 687
13344.32 687
13345.42 734
13346.51 723
13347.60 729
13348.69 743
13349.78 840
13350.87 800
13351.97 735
13353.06 753
13354.15 827
13355.24 756
13356.33 798
13357.42 792
13358.52 807
13359.61 862
13360.70 840
13361.79 872
13362.88 838
13363.98 862
13365.07 922
13366.16 1013
13367.25 989
13368.35 1014
13369.44 975
13370.53 1005
13371.62 1012
13372.72 1034
13373.81 999
13374.90 944
13375.99 907
13377.09 893
13378.18 850
13379.27 818
13380.36 847
13381.46 773
13382.55 750
13383.64 705
13384.74 695
13385.83 673
13386.92 692
13388.02 674
13389.11 694
13390.20 683
13391.30 709
13392.39 673
13393.48 667
13394.58 676
13395.67 641
13396.76 615
13397.86 646
13398.95 674
13400.04 618
13401.14 646
13402.23 607
13403.32 593
13404.42 608
13405.51 628
13406.61 609
13407.70 643
13408.79 606
13409.89 589
13410.98 645
13412.08 646
13413.17 664
13414.26 635
13415.36 629
13416.45 593
13417.55 657
13418.64 640
13419.74 591
13420.83 590
13421.93 654
13423.02 606
13424.11 666
13425.21 657
13426.30 636
13427.40 645
13428.49 616
13429.59 594
13430.68 598
13431.78 641
13432.87 673
13433.97 632
13435.06 616
13436.16 638
13437.25 636
13438.35 660
13439.44 602
13440.54 708
13441.63 692
13442.73 695
13443.83 748
13444.92 695
13446.02 675
13447.11 674
13448.21 730
13449.30 730
13450.40 716
13451.49 671
13452.59 718
13453.69 748
13454.78 745
13455.88 724
13456.97 761
13458.07 742
13459.17 775
13460.26 740
13461.36 764
13462.45 839
13463.55 834
13464.65 803
13465.74 771
13466.84 780
13467.94 769
13469.03 832
13470.13 821
13471.23 861
13472.32 752
13473.42 820
13474.52 834
13475.61 762
13476.71 764
13477.81 778
13478.90 796
13480.00 827
13481.10 810
13482.19 820
13483.29 800
13484.39 771
13485.48 837
13486.58 795
13487.68 875
13488.78 826
13489.87 851
13490.97 898
13492.07 930
13493.17 937
13494.26 901
13495.36 912
13496.46 913
13497.56 978
13498.65 989
13499.75 990
13500.85 990
13501.95 1108
13503.04 1071
13504.14 1097
13505.24 1148
13506.34 1120
13507.44 1127
13508.53 1061
13509.63 1069
13510.73 1066
13511.83 1016
13512.93 1000
13514.03 998
13515.12 975
13516.22 903
13517.32 875
13518.42 834
13519.52 740
13520.62 756
13521.71 748
13522.81 744
13523.91 733
13525.01 696
13526.11 706
13527.21 732
13528.31 712
13529.41 674
13530.51 646
13531.60 670
13532.70 704
13533.80 680
13534.90 626
13536.00 615
13537.10 647
13538.20 652
13539.30 656
13540.40 649
13541.50 701
13542.60 664
13543.70 694
13544.80 677
13545.90 584
13547.00 661
13548.09 614
13549.19 664
13550.29 674
13551.39 609
13552.49 587
13553.59 601
13554.69 620
13555.79 621
13556.89 571
13557.99 599
13559.09 596
13560.19 583
13561.29 565
13562.39 580
13563.50 624
13564.60 613
13565.70 598
13566.80 599
13567.90 608
13569.00 606
13570.10 607
13571.20 557
13572.30 586
13573.40 601
13574.50 600
13575.60 584
13576.70 577
13577.80 587
13578.90 626
13580.01 627
13581.11 620
13582.21 575
13583.31 588
13584.41 599
13585.51 581
13586.61 608
13587.71 573
13588.81 592
13589.92 552
13591.02 616
13592.12 575
13593.22 559
13594.32 578
13595.42 594
13596.53 649
13597.63 623
13598.73 576
13599.83 627
13600.93 631
13602.03 603
13603.14 629
13604.24 631
13605.34 612
13606.44 626
13607.54 627
13608.65 579
13609.75 609
13610.85 596
13611.95 593
13613.06 660
13614.16 564
13615.26 596
13616.36 607
13617.47 647
13618.57 641
13619.67 676
13620.77 620
13621.88 641
13622.98 619
13624.08 644
13625.18 623
13626.29 596
13627.39 614
13628.49 595
13629.60 610
13630.70 605
13631.80 606
13632.91 612
13634.01 614
13635.11 642
13636.21 594
13637.32 646
13638.42 614
13639.53 613
13640.63 615
13641.73 584
13642.84 592
13643.94 567
13645.04 629
13646.15 628
13647.25 588
13648.35 601
13649.46 604
13650.56 603
13651.67 589
13652.77 551
13653.87 564
13654.98 567
13656.08 590
13657.19 542
13658.29 524
13659.39 554
13660.50 584
13661.60 546
13662.71 533
13663.81 522
13664.92 532
13666.02 536
13667.12 551
13668.23 511
13669.33 531
13670.44 540
13671.54 528
13672.65 554
13673.75 547
13674.86 519
13675.96 555
13677.07 566
13678.17 546
13679.28 570
13680.38 557
13681.49 553
13682.59 569
13683.70 591
13684.80 579
13685.91 535
13687.01 552
13688.12 564
13689.22 555
13690.33 606
13691.44 586
13692.54 532
13693.65 588
13694.75 611
13695.86 639
13696.96 581
13698.07 563
13699.18 582
13700.28 591
13701.39 573
13702.49 644
13703.60 626
13704.71 617
13705.81 596
13706.92 625
13708.02 617
13709.13 588
13710.24 629
13711.34 657
13712.45 643
13713.56 673
13714.66 658
13715.77 646
13716.87 643
13717.98 615
13719.09 685
13720.19 685
13721.30 699
13722.41 678
13723.51 706
13724.62 719
13725.73 705
13726.84 692
13727.94 735
13729.05 789
13730.16 734
13731.26 730
13732.37 729
13733.48 782
13734.59 771
13735.69 791
13736.80 756
13737.91 777
13739.01 801
13740.12 807
13741.23 788
13742.34 809
13743.45 773
13744.55 814
13745.66 839
13746.77 826
13747.88 805
13748.98 826
13750.09 848
13751.20 843
13752.31 899
13753.42 886
13754.52 887
13755.63 915
13756.74 943
13757.85 990
13758.96 943
13760.06 980
13761.17 1042
13762.28 1119
13763.39 1086
13764.50 1175
13765.61 1246
13766.72 1330
13767.82 1372
13768.93 1385
13770.04 1414
13771.15 1492
13772.26 1545
13773.37 1617
13774.48 1510
13775.59 1581
13776.69 1703
13777.80 1673
13778.91 1610
13780.02 1492
13781.13 1498
13782.24 1454
13783.35 1355
13784.46 1231
13785.57 1185
13786.68 1161
13787.79 1128
13788.90 1036
13790.01 990
13791.12 958
13792.22 927
13793.33 928
13794.44 868
13795.55 822
13796.66 818
13797.77 813
13798.88 856
13799.99 788
13801.10 829
13802.21 837
13803.32 844
13804.43 840
13805.54 769
13806.65 780
13807.76 773
13808.87 792
13809.98 792
13811.09 757
13812.20 752
13813.32 728
13814.43 752
13815.54 733
13816.65 767
13817.76 702
13818.87 717
13819.98 716
13821.09 717
13822.20 748
13823.31 729
13824.42 714
13825.53 682
13826.64 697
13827.76 738
13828.87 660
13829.98 639
13831.09 664
13832.20 650
13833.31 652
13834.42 664
13835.53 638
13836.65 634
13837.76 660
13838.87 636
13839.98 684
13841.09 643
13842.20 656
13843.31 693
13844.43 683
13845.54 677
13846.65 656
13847.76 713
13848.87 667
13849.99 673
13851.10 617
13852.21 664
13853.32 661
13854.43 713
13855.55 686
13856.66 707
13857.77 675
13858.88 684
13859.99 711
13861.11 688
13862.22 660
13863.33 684
13864.44 738
13865.56 708
13866.67 740
13867.78 699
13868.89 748
13870.01 695
13871.12 762
13872.23 683
13873.35 725
13874.46 717
13875.57 721
13876.68 732
13877.80 729
13878.91 742
13880.02 746
13881.14 749
13882.25 725
13883.36 725
13884.48 704
13885.59 762
13886.70 753
13887.82 757
13888.93 796
13890.04 815
13891.16 836
13892.27 857
13893.39 810
13894.50 818
13895.61 868
13896.73 841
13897.84 828
13898.95 794
13900.07 823
13901.18 833
13902.30 856
13903.41 768
13904.52 791
13905.64 790
13906.75 768
13907.87 750
13908.98 738
13910.10 681
13911.21 652
13912.32 732
13913.44 669
13914.55 641
13915.67 627
13916.78 633
13917.90 643
13919.01 699
13920.13 609
13921.24 636
13922.36 693
13923.47 652
13924.59 632
13925.70 663
13926.82 655
13927.93 648
13929.05 627
13930.16 639
13931.28 638
13932.39 626
13933.51 624
13934.62 613
13935.74 637
13936.85 626
13937.97 654
13939.08 643
13940.20 625
13941.32 628
13942.43 655
13943.55 639
13944.66 636
13945.78 579
13946.89 581
13948.01 622
13949.13 606
13950.24 602
13951.36 558
13952.47 568
13953.59 574
13954.71 587
13955.82 542
13956.94 542
13958.05 599
13959.17 656
13960.29 592
13961.40 578
13962.52 561
13963.64 600
13964.75 612
13965.87 579
13966.99 547
13968.10 563
13969.22 627
13970.34 607
13971.45 585
13972.57 590
13973.69 590
13974.80 622
13975.92 603
13977.04 526
13978.16 587
13979.27 573
13980.39 589
13981.51 542
13982.62 597
13983.74 618
13984.86 557
13985.98 602
13987.09 580
13988.21 562
13989.33 539
13990.45 606
13991.56 587
13992.68 606
13993.80 563
13994.92 612
13996.03 626
13997.15 648
13998.27 600
13999.39 539
14000.51 569
14001.62 602
14002.74 575
14003.86 573
14004.98 570
14006.10 546
14007.21 613
14008.33 550
14009.45 566
14010.57 572
14011.69 584
14012.81 564
14013.93 543
14015.04 591
14016.16 588
14017.28 579
14018.40 550
14019.52 577
14020.64 582
14021.76 593
14022.87 580
14023.99 605
14025.11 566
14026.23 606
14027.35 571
14028.47 582
14029.59 533
14030.71 555
14031.83 598
14032.95 605
14034.07 658
14035.19 620
14036.30 592
14037.42 570
14038.54 612
14039.66 629
14040.78 600
14041.90 576
14043.02 640
14044.14 620
14045.26 661
14046.38 657
14047.50 687
14048.62 657
14049.74 699
14050.86 682
14051.98 648
14053.10 682
14054.22 686
14055.34 720
14056.46 681
14057.58 719
14058.70 672
14059.82 701
14060.94 675
14062.06 716
14063.18 699
14064.30 732
14065.43 720
14066.55 732
14067.67 722
14068.79 769
14069.91 754
14071.03 766
14072.15 780
14073.27 792
14074.39 796
14075.51 753
14076.63 852
14077.75 836
14078.88 849
14080.00 830
14081.12 893
14082.24 920
14083.36 948
14084.48 910
14085.60 898
14086.72 916
14087.85 998
14088.97 1048
14090.09 1025
14091.21 1001
14092.33 979
14093.45 1037
14094.58 1092
14095.70 1130
14096.82 1103
14097.94 1179
14099.06 1173
14100.19 1230
14101.31 1205
14102.43 1173
14103.55 1160
14104.67 1149
14105.80 1080
14106.92 1071
14108.04 1101
14109.16 1037
14110.28 991
14111.41 925
14112.53 960
14113.65 868
14114.77 840
14115.90 821
14117.02 822
14118.14 761
14119.27 784
14120.39 727
14121.51 716
14122.63 729
14123.76 706
14124.88 712
14126.00 697
14127.13 708
14128.25 708
14129.37 733
14130.50 685
14131.62 722
14132.74 703
14133.86 660
14134.99 713
14136.11 677
14137.24 662
14138.36 660
14139.48 678
14140.61 708
14141.73 684
14142.85 665
14143.98 674
14145.10 647
14146.22 652
14147.35 653
14148.47 666
14149.60 622
14150.72 633
14151.84 628
14152.97 628
14154.09 643
14155.22 628
14156.34 641
14157.46 630
14158.59 612
14159.71 615
14160.84 635
14161.96 619
14163.09 619
14164.21 568
14165.34 584
14166.46 592
14167.58 620
14168.71 596
14169.83 590
14170.96 566
14172.08 615
14173.21 599
14174.33 612
14175.46 615
14176.58 603
14177.71 613
14178.83 595
14179.96 618
14181.08 605
14182.21 609
14183.33 618
14184.46 620
14185.59 598
14186.71 588
14187.84 546
14188.96 588
14190.09 625
14191.21 616
14192.34 592
14193.46 586
14194.59 606
14195.72 626
14196.84 603
14197.97 593
14199.09 613
14200.22 602
14201.35 579
14202.47 569
14203.60 551
14204.72 549
14205.85 586
14206.98 596
14208.10 551
14209.23 567
14210.35 576
14211.48 595
14212.61 560
14213.73 548
14214.86 579
14215.99 564
14217.11 564
14218.24 536
14219.37 548
14220.49 570
14221.62 557
14222.75 550
14223.87 576
14225.00 562
14226.13 539
14227.26 547
14228.38 550
14229.51 498
14230.64 494
14231.76 512
14232.89 540
14234.02 506
14235.15 543
14236.27 544
14237.40 554
14238.53 516
14239.66 496
14240.78 505
14241.91 530
14243.04 495
14244.17 512
14245.29 518
14246.42 515
14247.55 516
14248.68 490
14249.81 503
14250.93 507
14252.06 510
14253.19 519
14254.32 512
14255.45 468
14256.57 473
14257.70 476
14258.83 471
14259.96 495
14261.09 499
14262.22 491
14263.34 479
14264.47 496
14265.60 487
14266.73 460
14267.86 461
14268.99 468
14270.12 466
14271.24 486
14272.37 483
14273.50 468
14274.63 471
14275.76 467
14276.89 467
14278.02 489
14279.15 475
14280.28 459
14281.41 445
14282.54 474
14283.66 476
14284.79 475
14285.92 432
14287.05 490
14288.18 458
14289.31 459
14290.44 440
14291.57 445
14292.70 458
14293.83 424
14294.96 467
14296.09 422
14297.22 449
14298.35 412
14299.48 470
14300.61 419
14301.74 439
14302.87 437
14304.00 443
14305.13 412
14306.26 403
14307.39 441
14308.52 439
14309.65 416
14310.78 444
14311.91 433
14313.04 427
14314.17 407
14315.30 443
14316.43 445
14317.56 436
14318.69 410
14319.82 443
14320.96 432
14322.09 408
14323.22 394
14324.35 430
14325.48 423
14326.61 399
14327.74 423
14328.87 386
14330.00 410
14331.13 388
14332.27 419
14333.40 423
14334.53 388
14335.66 371
14336.79 393
14337.92 439
14339.05 410
14340.18 396
14341.32 386
14342.45 406
14343.58 392
14344.71 440
14345.84 402
14346.98 370
14348.11 421
14349.24 394
14350.37 407
14351.50 397
14352.63 432
14353.77 416
14354.90 406
14356.03 377
14357.16 409
14358.30 411
14359.43 399
14360.56 398
14361.69 379
14362.82 381
14363.96 389
14365.09 393
14366.22 415
14367.35 460
14368.49 410
14369.62 435
14370.75 403
14371.89 405
14373.02 407
14374.15 408
14375.28 395
14376.42 415
14377.55 410
14378.68 396
14379.82 409
14380.95 388
14382.08 389
14383.22 417
14384.35 425
14385.48 410
14386.62 418
14387.75 386
14388.88 390
14390.02 405
14391.15 373
14392.28 361
14393.42 430
14394.55 382
14395.68 400
14396.82 427
14397.95 445
14399.09 439
14400.22 422
14401.35 403
14402.49 404
14403.62 419
14404.76 407
14405.89 387
14407.02 396
14408.16 400
14409.29 413
14410.43 462
14411.56 440
14412.70 412
14413.83 414
14414.96 410
14416.10 382
14417.23 406
14418.37 389
14419.50 419
14420.64 409
14421.77 405
14422.91 425
14424.04 420
14425.18 451
14426.31 411
14427.45 419
14428.58 400
14429.72 447
14430.85 448
14431.99 437
14433.12 425
14434.26 457
14435.39 504
14436.53 485
14437.66 478
14438.80 462
14439.93 458
14441.07 467
14442.20 468
14443.34 443
14444.48 456
14445.61 421
14446.75 420
14447.88 427
14449.02 435
14450.15 409
14451.29 460
14452.43 424
14453.56 416
14454.70 423
14455.83 409
14456.97 383
14458.11 398
14459.24 391
14460.38 359
14461.52 394
14462.65 427
14463.79 431
14464.93 386
14466.06 387
14467.20 382
14468.33 407
14469.47 409
14470.61 377
14471.74 428
14472.88 419
14474.02 420
14475.16 416
14476.29 392
14477.43 399
14478.57 388
14479.70 401
14480.84 409
14481.98 416
14483.11 399
14484.25 362
14485.39 380
14486.53 427
14487.66 440
14488.80 427
14489.94 416
14491.08 422
14492.21 434
14493.35 413
14494.49 398
14495.63 421
14496.76 435
14497.90 414
14499.04 442
14500.18 422
14501.31 436
14502.45 403
14503.59 419
14504.73 414
14505.87 394
14507.01 392
14508.14 412
14509.28 410
14510.42 384
14511.56 427
14512.70 434
14513.83 430
14514.97 437
14516.11 446
14517.25 446
14518.39 443
14519.53 408
14520.67 388
14521.80 435
14522.94 424
14524.08 458
14525.22 502
14526.36 446
14527.50 434
14528.64 457
14529.78 423
14530.92 454
14532.05 446
14533.19 427
14534.33 431
14535.47 424
14536.61 405
14537.75 407
14538.89 423
14540.03 427
14541.17 454
14542.31 418
14543.45 429
14544.59 436
14545.73 475
14546.87 428
14548.01 417
14549.15 432
14550.29 419
14551.43 387
14552.57 424
14553.71 445
14554.85 425
14555.99 404
14557.13 444
14558.27 522
14559.41 412
14560.55 399
14561.69 446
14562.83 437
14563.97 427
14565.11 444
14566.25 421
14567.39 407
14568.53 482
14569.67 440
14570.81 459
14571.95 448
14573.09 478
14574.23 440
14575.37 445
14576.51 472
14577.66 438
14578.80 436
14579.94 473
14581.08 488
14582.22 480
14583.36 464
14584.50 473
14585.64 452
14586.78 468
14587.93 496
14589.07 462
14590.21 489
14591.35 483
14592.49 485
14593.63 491
14594.77 486
14595.92 526
14597.06 517
14598.20 477
14599.34 498
14600.48 483
14601.62 520
14602.77 503
14603.91 522
14605.05 525
14606.19 516
14607.33 568
14608.48 527
14609.62 509
14610.76 503
14611.90 527
14613.04 514
14614.19 573
14615.33 564
14616.47 553
14617.61 588
14618.76 589
14619.90 574
14621.04 557
14622.18 604
14623.33 598
14624.47 577
14625.61 571
14626.76 626
14627.90 619
14629.04 632
14630.18 641
14631.33 675
14632.47 685
14633.61 694
14634.76 719
14635.90 764
14637.04 709
14638.19 706
14639.33 744
14640.47 743
14641.62 723
14642.76 684
14643.90 666
14645.05 682
14646.19 627
14647.33 631
14648.48 573
14649.62 559
14650.76 583
14651.91 569
14653.05 519
14654.20 528
14655.34 480
14656.48 499
14657.63 490
14658.77 469
14659.92 510
14661.06 460
14662.20 484
14663.35 464
14664.49 455
14665.64 479
14666.78 484
14667.93 467
14669.07 449
14670.22 463
14671.36 438
14672.50 450
14673.65 471
14674.79 427
14675.94 430
14677.08 424
14678.23 442
14679.37 445
14680.52 411
14681.66 425
14682.81 404
14683.95 394
14685.10 441
14686.24 431
14687.39 396
14688.53 403
14689.68 403
14690.82 397
14691.97 389
14693.12 389
14694.26 400
14695.41 386
14696.55 373
14697.70 390
14698.84 372
14699.99 372
14701.13 396
14702.28 395
14703.43 390
14704.57 404
14705.72 356
14706.86 375
14708.01 390
14709.16 376
14710.30 387
14711.45 381
14712.59 370
14713.74 383
14714.89 426
14716.03 357
14717.18 352
14718.33 363
14719.47 391
14720.62 389
14721.77 375
14722.91 376
14724.06 388
14725.21 361
14726.35 375
14727.50 363
14728.65 379
14729.79 403
14730.94 389
14732.09 382
14733.23 366
14734.38 379
14735.53 392
14736.67 366
14737.82 350
14738.97 407
14740.12 374
14741.26 350
14742.41 339
14743.56 368
14744.71 357
14745.85 389
14747.00 396
14748.15 390
14749.30 353
14750.44 378
14751.59 398
14752.74 363
14753.89 378
14755.03 373
14756.18 366
14757.33 355
14758.48 381
14759.63 340
14760.77 355
14761.92 367
14763.07 365
14764.22 354
14765.37 359
14766.52 366
14767.66 363
14768.81 362
14769.96 372
14771.11 336
14772.26 350
14773.41 336
14774.55 351
14775.70 358
14776.85 323
14778.00 336
14779.15 317
14780.30 353
14781.45 330
14782.60 291
14783.74 335
14784.89 374
14786.04 348
14787.19 359
14788.34 384
14789.49 324
14790.64 313
14791.79 304
14792.94 335
14794.09 333
14795.24 309
14796.39 301
14797.54 323
14798.69 299
14799.83 290
14800.98 340
14802.13 321
14803.28 301
14804.43 316
14805.58 299
14806.73 342
14807.88 317
14809.03 327
14810.18 319
14811.33 279
14812.48 318
14813.63 309
14814.78 297
14815.93 298
14817.08 305
14818.23 295
14819.38 345
14820.53 310
14821.69 287
14822.84 287
14823.99 356
14825.14 318
14826.29 314
14827.44 325
14828.59 312
14829.74 323
14830.89 311
14832.04 299
14833.19 306
14834.34 282
14835.49 296
14836.65 303
14837.80 293
14838.95 295
14840.10 287
14841.25 315
14842.40 310
14843.55 271
14844.70 291
14845.85 259
14847.01 250
14848.16 265
14849.31 282
14850.46 303
14851.61 294
14852.76 260
14853.92 310
14855.07 283
14856.22 284
14857.37 312
14858.52 294
14859.67 298
14860.83 310
14861.98 302
14863.13 308
14864.28 308
14865.44 289
14866.59 289
14867.74 296
14868.89 278
14870.04 281
14871.20 289
14872.35 272
14873.50 282
14874.65 281
14875.81 262
14876.96 310
14878.11 301
14879.26 315
14880.42 291
14881.57 290
14882.72 297
14883.88 284
14885.03 277
14886.18 291
14887.33 276
14888.49 293
14889.64 299
14890.79 298
14891.95 317
14893.10 293
14894.25 274
14895.41 301
14896.56 301
14897.71 284
14898.87 310
14900.02 278
14901.17 310
14902.33 305
14903.48 300
14904.63 290
14905.79 300
14906.94 293
14908.10 313
14909.25 305
14910.40 296
14911.56 301
14912.71 304
14913.87 284
14915.02 264
14916.17 295
14917.33 304
14918.48 316
14919.64 292
14920.79 315
14921.94 277
14923.10 311
14924.25 315
14925.41 294
14926.56 259
14927.72 287
14928.87 294
14930.03 304
14931.18 313
14932.34 312
14933.49 315
14934.65 321
14935.80 351
14936.96 324
14938.11 304
14939.27 291
14940.42 340
14941.58 312
14942.73 363
14943.89 308
14945.04 330
14946.20 309
14947.35 312
14948.51 356
14949.66 350
14950.82 320
14951.97 335
14953.13 366
14954.28 385
14955.44 348
14956.60 350
14957.75 362
14958.91 330
14960.06 386
14961.22 352
14962.37 357
14963.53 377
14964.69 403
14965.84 364
14967.00 340
14968.16 365
14969.31 342
14970.47 383
14971.62 362
14972.78 367
14973.94 376
14975.09 347
14976.25 340
14977.41 329
14978.56 330
14979.72 343
14980.88 326
14982.03 333
14983.19 339
14984.35 331
14985.50 340
14986.66 347
14987.82 317
14988.97 296
14990.13 314
14991.29 331
14992.44 327
14993.60 301
14994.76 335
14995.92 357
14997.07 321
14998.23 319
14999.39 304
15000.55 287
15001.70 298
15002.86 326
15004.02 304
15005.18 303
15006.33 298
15007.49 332
15008.65 287
15009.81 291
15010.96 287
15012.12 319
15013.28 324
15014.44 308
15015.60 266
15016.75 290
15017.91 330
15019.07 299
15020.23 293
15021.39 309
15022.54 283
15023.70 290
15024.86 311
15026.02 267
15027.18 268
15028.34 264
15029.49 284
15030.65 264
15031.81 285
15032.97 276
15034.13 291
15035.29 297
15036.45 274
15037.61 264
15038.76 302
15039.92 334
15041.08 324
15042.24 282
15043.40 257
15044.56 287
15045.72 283
15046.88 286
15048.04 306
15049.20 311
15050.36 296
15051.51 309
15052.67 280
15053.83 290
15054.99 312
15056.15 299
15057.31 303
15058.47 284
15059.63 302
15060.79 293
15061.95 265
15063.11 293
15064.27 261
15065.43 310
15066.59 310
15067.75 290
15068.91 290
15070.07 262
15071.23 278
15072.39 270
15073.55 275
15074.71 305
15075.87 303
15077.03 290
15078.19 302
15079.35 305
15080.51 274
15081.67 275
15082.83 284
15083.99 272
15085.16 299
15086.32 274
15087.48 239
15088.64 278
15089.80 301
15090.96 315
15092.12 323
15093.28 273
15094.44 307
15095.60 297
15096.76 285
15097.93 271
15099.09 273
15100.25 293
15101.41 279
15102.57 268
15103.73 268
15104.89 301
15106.05 320
15107.22 288
15108.38 289
15109.54 275
15110.70 292
15111.86 265
15113.02 292
15114.19 309
15115.35 301
15116.51 326
15117.67 272
15118.83 299
15120.00 270
15121.16 275
15122.32 301
15123.48 312
15124.64 322
15125.81 286
15126.97 314
15128.13 327
15129.29 273
15130.46 300
15131.62 309
15132.78 293
15133.94 285
15135.11 291
15136.27 271
15137.43 297
15138.59 281
15139.76 286
15140.92 297
15142.08 284
15143.25 303
15144.41 317
15145.57 360
15146.73 310
15147.90 326
15149.06 307
15150.22 310
15151.39 283
15152.55 311
15153.71 313
15154.88 336
15156.04 339
15157.20 345
15158.37 354
15159.53 330
15160.69 332
15161.86 296
15163.02 326
15164.19 337
15165.35 369
15166.51 333
15167.68 329
15168.84 315
15170.00 308
15171.17 345
15172.33 339
15173.50 353
15174.66 329
15175.83 314
15176.99 327
15178.15 321
15179.32 350
15180.48 349
15181.65 351
15182.81 418
15183.98 352
15185.14 349
15186.30 371
15187.47 365
15188.63 354
15189.80 352
15190.96 362
15192.13 371
15193.29 401
15194.46 353
15195.62 387
15196.79 349
15197.95 356
15199.12 357
15200.28 386
15201.45 384
15202.61 380
15203.78 375
15204.94 374
15206.11 372
15207.27 383
15208.44 364
15209.61 389
15210.77 345
15211.94 332
15213.10 390
15214.27 395
15215.43 388
15216.60 416
15217.76 458
15218.93 439
15220.10 427
15221.26 426
15222.43 454
15223.59 451
15224.76 434
15225.93 423
15227.09 434
15228.26 452
15229.42 454
15230.59 461
15231.76 520
15232.92 561
15234.09 528
15235.26 510
15236.42 473
15237.59 490
15238.76 503
15239.92 494
15241.09 504
15242.26 493
15243.42 503
15244.59 451
15245.76 446
15246.92 433
15248.09 425
15249.26 411
15250.42 409
15251.59 412
15252.76 377
15253.93 376
15255.09 385
15256.26 403
15257.43 406
15258.60 382
15259.76 373
15260.93 365
15262.10 367
15263.26 355
15264.43 344
15265.60 361
15266.77 364
15267.94 376
15269.10 336
15270.27 333
15271.44 334
15272.61 368
15273.77 356
15274.94 373
15276.11 329
15277.28 393
15278.45 366
15279.62 366
15280.78 370
15281.95 337
15283.12 345
15284.29 339
15285.46 318
15286.62 321
15287.79 324
15288.96 326
15290.13 336
15291.30 323
15292.47 345
15293.64 356
15294.81 359
15295.97 314
15297.14 328
15298.31 319
15299.48 330
15300.65 345
15301.82 341
15302.99 304
15304.16 308
15305.33 349
15306.49 344
15307.66 317
15308.83 334
15310.00 359
15311.17 371
15312.34 383
15313.51 354
15314.68 329
15315.85 351
15317.02 355
15318.19 331
15319.36 339
15320.53 332
15321.70 353
15322.87 379
15324.04 302
15325.21 305
15326.38 346
15327.55 321
15328.72 368
15329.89 326
15331.06 311
15332.23 326
15333.40 331
15334.57 346
15335.74 347
15336.91 334
15338.08 338
15339.25 332
15340.42 353
15341.59 366
15342.76 369
15343.93 349
15345.10 353
15346.27 362
15347.44 341
15348.62 394
15349.79 397
15350.96 396
15352.13 335
15353.30 368
15354.47 383
15355.64 373
15356.81 380
15357.98 397
15359.15 395
15360.33 417
15361.50 414
15362.67 353
15363.84 344
15365.01 396
15366.18 399
15367.35 369
15368.53 368
15369.70 375
15370.87 435
15372.04 372
15373.21 408
15374.38 385
15375.56 424
15376.73 418
15377.90 391
15379.07 413
15380.24 354
15381.42 386
15382.59 405
15383.76 422
15384.93 414
15386.10 381
15387.28 411
15388.45 427
15389.62 409
15390.79 434
15391.97 432
15393.14 448
15394.31 436
15395.48 439
15396.66 447
15397.83 443
15399.00 443
15400.17 400
15401.35 391
15402.52 434
15403.69 395
15404.87 389
15406.04 348
15407.21 367
15408.39 357
15409.56 390
15410.73 371
15411.91 352
15413.08 344
15414.25 357
15415.42 340
15416.60 373
15417.77 350
15418.95 324
15420.12 370
15421.29 338
15422.47 333
15423.64 308
15424.81 321
15425.99 310
15427.16 340
15428.33 333
15429.51 290
15430.68 286
15431.86 338
15433.03 312
15434.20 284
15435.38 277
15436.55 300
15437.73 320
15438.90 333
15440.08 330
15441.25 326
15442.42 321
15443.60 320
15444.77 319
15445.95 305
15447.12 321
15448.30 357
15449.47 318
15450.65 308
15451.82 303
15453.00 315
15454.17 350
15455.35 348
15456.52 292
15457.70 306
15458.87 294
15460.05 288
15461.22 318
15462.40 301
15463.57 297
15464.75 330
15465.92 347
15467.10 347
15468.27 302
15469.45 315
15470.62 293
15471.80 316
15472.97 336
15474.15 306
15475.33 304
15476.50 338
15477.68 336
15478.85 310
15480.03 266
15481.20 285
15482.38 331
15483.56 285
15484.73 289
15485.91 285
15487.08 337
15488.26 370
15489.44 322
15490.61 321
15491.79 324
15492.97 320
15494.14 344
15495.32 305
15496.49 290
15497.67 330
15498.85 341
15500.02 322
15501.20 322
15502.38 349
15503.55 345
15504.73 318
15505.91 317
15507.08 332
15508.26 305
15509.44 314
15510.62 340
15511.79 315
15512.97 333
15514.15 319
15515.32 356
15516.50 328
15517.68 325
15518.86 305
15520.03 327
15521.21 335
15522.39 348
15523.57 351
15524.74 335
15525.92 357
15527.10 336
15528.28 307
15529.45 318
15530.63 329
15531.81 326
15532.99 340
15534.16 346
15535.34 311
15536.52 318
15537.70 326
15538.88 340
15540.06 328
15541.23 335
15542.41 361
15543.59 355
15544.77 331
15545.95 339
15547.12 358
15548.30 331
15549.48 336
15550.66 367
15551.84 339
15553.02 352
15554.20 319
15555.37 330
15556.55 327
15557.73 332
15558.91 336
15560.09 340
15561.27 379
15562.45 392
15563.63 374
15564.81 340
15565.98 367
15567.16 360
15568.34 345
15569.52 338
15570.70 352
15571.88 372
15573.06 375
15574.24 371
15575.42 339
15576.60 352
15577.78 380
15578.96 357
15580.14 353
15581.32 394
15582.50 430
15583.68 365
15584.86 341
15586.04 394
15587.22 371
15588.40 350
15589.58 370
15590.76 422
15591.94 425
15593.12 394
15594.30 438
15595.48 403
15596.66 411
15597.84 420
15599.02 445
15600.20 364
15601.38 403
15602.56 460
15603.74 446
15604.92 467
15606.10 424
15607.28 437
15608.46 462
15609.64 431
15610.82 480
15612.00 479
15613.19 475
15614.37 495
15615.55 490
15616.73 504
15617.91 499
15619.09 511
15620.27 474
15621.45 488
15622.63 482
15623.82 521
15625.00 559
15626.18 522
15627.36 486
15628.54 489
15629.72 538
15630.90 528
15632.09 535
15633.27 522
15634.45 516
15635.63 512
15636.81 580
15637.99 525
15639.18 538
15640.36 552
15641.54 582
15642.72 551
15643.90 579
15645.09 596
15646.27 567
15647.45 521
15648.63 566
15649.82 560
15651.00 591
15652.18 594
15653.36 576
15654.54 600
15655.73 608
15656.91 640
15658.09 647
15659.28 646
15660.46 621
15661.64 633
15662.82 660
15664.01 661
15665.19 638
15666.37 581
15667.55 569
15668.74 640
15669.92 611
15671.10 621
15672.29 601
15673.47 599
15674.65 638
15675.84 605
15677.02 545
15678.20 582
15679.39 595
15680.57 602
15681.75 569
15682.94 573
15684.12 580
15685.30 573
15686.49 551
15687.67 583
15688.86 578
15690.04 590
15691.22 606
15692.41 625
15693.59 605
15694.78 628
15695.96 615
15697.14 614
15698.33 577
15699.51 579
15700.70 636
15701.88 657
15703.06 638
15704.25 656
15705.43 602
15706.62 664
15707.80 715
15708.99 646
15710.17 681
15711.36 662
15712.54 683
15713.73 695
15714.91 674
15716.09 749
15717.28 745
15718.46 732
15719.65 768
15720.83 680
15722.02 703
15723.20 758
15724.39 727
15725.57 713
15726.76 661
15727.95 676
15729.13 688
15730.32 735
15731.50 714
15732.69 662
15733.87 673
15735.06 664
15736.24 702
15737.43 640
15738.61 658
15739.80 697
15740.99 752
15742.17 740
15743.36 678
15744.54 705
15745.73 739
15746.92 742
15748.10 737
15749.29 754
15750.47 698
15751.66 728
15752.85 764
15754.03 767
15755.22 746
15756.40 744
15757.59 724
15758.78 768
15759.96 740
15761.15 697
15762.34 687
15763.52 738
15764.71 705
15765.90 687
15767.08 675
15768.27 665
15769.46 660
15770.64 626
15771.83 617
15773.02 615
15774.20 601
15775.39 601
15776.58 588
15777.77 588
15778.95 614
15780.14 616
15781.33 603
15782.51 579
15783.70 628
15784.89 587
15786.08 583
15787.26 604
15788.45 580
15789.64 570
15790.83 553
15792.01 554
15793.20 538
15794.39 518
15795.58 523
15796.77 562
15797.95 540
15799.14 514
15800.33 544
15801.52 516
15802.71 499
15803.89 481
15805.08 498
15806.27 493
15807.46 475
15808.65 464
15809.84 488
15811.02 496
15812.21 520
15813.40 475
15814.59 514
15815.78 463
15816.97 455
15818.15 484
15819.34 504
15820.53 495
15821.72 446
15822.91 445
15824.10 448
15825.29 494
15826.48 453
15827.67 446
15828.85 432
15830.04 449
15831.23 448
15832.42 451
15833.61 467
15834.80 447
15835.99 432
15837.18 472
15838.37 482
15839.56 463
15840.75 458
15841.94 489
15843.13 476
15844.32 468
15845.51 468
15846.70 445
15847.89 463
15849.08 487
15850.27 495
15851.46 470
15852.65 490
15853.84 504
15855.03 523
15856.22 503
15857.41 462
15858.60 469
15859.79 496
15860.98 476
15862.17 498
15863.36 467
15864.55 503
15865.74 506
15866.93 491
15868.12 495
15869.31 467
15870.50 513
15871.69 496
15872.88 495
15874.07 513
15875.26 538
15876.45 545
15877.64 501
15878.84 550
15880.03 529
15881.22 507
15882.41 556
15883.60 526
15884.79 484
15885.98 531
15887.17 518
15888.36 541
15889.56 542
15890.75 539
15891.94 532
15893.13 547
15894.32 555
15895.51 527
15896.71 500
15897.90 536
15899.09 563
15900.28 555
15901.47 568
15902.66 589
15903.86 621
15905.05 574
15906.24 578
15907.43 607
15908.62 608
15909.82 600
15911.01 604
15912.20 635
15913.39 649
15914.58 613
15915.78 594
15916.97 584
15918.16 668
15919.35 671
15920.55 611
15921.74 601
15922.93 651
15924.12 610
15925.32 606
15926.51 636
15927.70 619
15928.90 631
15930.09 650
15931.28 664
15932.47 636
15933.67 634
15934.86 672
15936.05 657
15937.25 656
15938.44 591
15939.63 629
15940.83 607
15942.02 687
15943.21 677
15944.41 607
15945.60 573
15946.79 557
15947.99 568
15949.18 516
15950.37 503
15951.57 543
15952.76 555
15953.96 483
15955.15 495
15956.34 453
15957.54 475
15958.73 466
15959.92 461
15961.12 446
15962.31 463
15963.51 437
15964.70 448
15965.90 440
15967.09 445
15968.28 449
15969.48 493
15970.67 424
15971.87 434
15973.06 445
15974.26 435
15975.45 413
15976.65 407
15977.84 392
15979.03 374
15980.23 399
15981.42 416
15982.62 414
15983.81 379
15985.01 381
15986.20 396
15987.40 385
15988.59 390
15989.79 420
15990.98 412
15992.18 373
15993.37 343
15994.57 360
15995.77 390
15996.96 390
15998.16 361
15999.35 394
16000.55 401
16001.74 386
16002.94 379
16004.13 354
16005.33 389
16006.53 333
16007.72 374
16008.92 375
16010.11 360
16011.31 398
16012.51 367
16013.70 339
16014.90 342
16016.09 359
16017.29 365
16018.49 402
16019.68 390
16020.88 361
16022.07 361
16023.27 380
16024.47 362
16025.66 376
16026.86 384
16028.06 362
16029.25 363
16030.45 331
16031.65 372
16032.84 346
16034.04 369
16035.24 377
16036.43 385
16037.63 379
16038.83 355
16040.02 332
16041.22 329
16042.42 335
16043.62 345
16044.81 357
16046.01 352
16047.21 341
16048.40 367
16049.60 336
16050.80 345
16052.00 355
16053.19 346
16054.39 390
16055.59 316
16056.79 321
16057.99 303
16059.18 332
16060.38 317
16061.58 324
16062.78 320
16063.97 326
16065.17 352
16066.37 362
16067.57 298
16068.77 314
16069.96 328
16071.16 335
16072.36 299
16073.56 298
16074.76 328
16075.96 299
16077.15 312
16078.35 317
16079.55 329
16080.75 335
16081.95 322
16083.15 341
16084.35 335
16085.54 302
16086.74 286
16087.94 309
16089.14 310
16090.34 292
16091.54 310
16092.74 298
16093.94 301
16095.14 272
16096.33 325
16097.53 353
16098.73 342
16099.93 325
16101.13 321
16102.33 353
16103.53 344
16104.73 337
16105.93 312
16107.13 296
16108.33 298
16109.53 311
16110.73 310
16111.93 258
16113.13 285
16114.33 252
16115.53 292
16116.73 307
16117.93 262
16119.13 272
16120.33 295
16121.53 284
16122.73 298
16123.93 288
16125.13 293
16126.33 303
16127.53 261
16128.73 299
16129.93 276
16131.13 306
16132.33 267
16133.53 289
16134.73 269
16135.93 281
16137.13 325
16138.33 319
16139.53 284
16140.73 273
16141.93 251
16143.13 318
16144.34 279
16145.54 262
16146.74 312
16147.94 308
16149.14 318
16150.34 301
16151.54 298
16152.74 292
16153.94 296
16155.15 283
16156.35 314
16157.55 276
16158.75 281
16159.95 288
16161.15 285
16162.35 299
16163.56 283
16164.76 315
16165.96 290
16167.16 316
16168.36 284
16169.56 304
16170.77 332
16171.97 306
16173.17 292
16174.37 301
16175.57 286
16176.78 289
16177.98 263
16179.18 282
16180.38 306
16181.59 290
16182.79 301
16183.99 281
16185.19 302
16186.40 278
16187.60 306
16188.80 305
16190.00 282
16191.21 292
16192.41 312
16193.61 305
16194.81 298
16196.02 293
16197.22 308
16198.42 318
16199.63 326
16200.83 335
16202.03 304
16203.23 297
16204.44 275
16205.64 312
16206.84 293
16208.05 291
16209.25 289
16210.45 314
16211.66 292
16212.86 292
16214.06 335
16215.27 314
16216.47 312
16217.68 273
16218.88 323
16220.08 294
16221.29 322
16222.49 283
16223.69 338
16224.90 334
16226.10 315
16227.31 302
16228.51 337
16229.71 334
16230.92 295
16232.12 304
16233.33 364
16234.53 305
16235.74 312
16236.94 329
16238.14 324
16239.35 338
16240.55 310
16241.76 329
16242.96 316
16244.17 344
16245.37 317
16246.58 340
16247.78 300
16248.99 316
16250.19 310
16251.40 349
16252.60 356
16253.81 304
16255.01 322
16256.22 303
16257.42 328
16258.63 345
16259.83 332
16261.04 337
16262.24 336
16263.45 318
16264.65 352
16265.86 354
16267.06 340
16268.27 328
16269.47 373
16270.68 352
16271.89 301
16273.09 306
16274.30 316
16275.50 305
16276.71 307
16277.91 331
16279.12 334
16280.33 335
16281.53 324
16282.74 341
16283.94 302
16285.15 355
16286.36 390
16287.56 359
16288.77 355
16289.98 344
16291.18 356
16292.39 372
16293.59 351
16294.80 368
16296.01 343
16297.21 337
16298.42 384
16299.63 364
16300.83 355
16302.04 342
16303.25 358
16304.46 413
16305.66 411
16306.87 375
16308.08 403
16309.28 393
16310.49 347
16311.70 386
16312.90 352
16314.11 355
16315.32 394
16316.53 368
16317.73 389
16318.94 384
16320.15 382
16321.36 370
16322.56 371
16323.77 363
16324.98 360
16326.19 352
16327.39 380
16328.60 342
16329.81 308
16331.02 344
16332.23 359
16333.43 338
16334.64 343
16335.85 330
16337.06 333
16338.27 316
16339.47 296
16340.68 293
16341.89 314
16343.10 329
16344.31 306
16345.52 282
16346.72 307
16347.93 314
16349.14 321
16350.35 293
16351.56 309
16352.77 332
16353.98 316
16355.18 322
16356.39 299
16357.60 261
16358.81 284
16360.02 295
16361.23 301
16362.44 292
16363.65 273
16364.86 292
16366.07 317
16367.27 273
16368.48 293
16369.69 298
16370.90 298
16372.11 296
16373.32 308
16374.53 275
16375.74 290
16376.95 287
16378.16 261
16379.37 258
16380.58 271
16381.79 270
16383.00 271
16384.21 263
16385.42 282
16386.63 280
16387.84 282
16389.05 290
16390.26 272
16391.47 298
16392.68 296
16393.89 278
16395.10 286
16396.31 286
16397.52 284
16398.73 309
16399.94 270
16401.15 271
16402.36 255
16403.57 275
16404.78 267
16405.99 236
16407.20 295
16408.41 295
16409.62 291
16410.84 286
16412.05 244
16413.26 256
16414.47 273
16415.68 286
16416.89 268
16418.10 262
16419.31 253
16420.52 251
16421.73 256
16422.95 278
16424.16 275
16425.37 271
16426.58 271
16427.79 295
16429.00 243
16430.21 270
16431.43 274
16432.64 271
16433.85 266
16435.06 277
16436.27 270
16437.48 284
16438.70 241
16439.91 271
16441.12 283
16442.33 272
16443.54 256
16444.76 268
16445.97 281
16447.18 305
16448.39 264
16449.61 251
16450.82 279
16452.03 299
16453.24 306
16454.45 285
16455.67 263
16456.88 224
16458.09 265
16459.31 272
16460.52 281
16461.73 265
16462.94 260
16464.16 273
16465.37 268
16466.58 219
16467.79 257
16469.01 241
16470.22 283
16471.43 249
16472.65 274
16473.86 256
16475.07 260
16476.29 288
16477.50 255
16478.71 240
16479.93 243
16481.14 274
16482.35 267
16483.57 277
16484.78 267
16485.99 266
16487.21 260
16488.42 272
16489.64 259
16490.85 273
16492.06 272
16493.28 247
16494.49 245
16495.70 232
16496.92 268
16498.13 280
16499.35 274
16500.56 238
16501.77 232
16502.99 244
16504.20 270
16505.42 263
16506.63 261
16507.85 256
16509.06 253
16510.28 236
16511.49 253
16512.70 270
16513.92 272
16515.13 257
16516.35 261
16517.56 256
16518.78 240
16519.99 219
16521.21 246
16522.42 276
16523.64 272
16524.85 255
16526.07 265
16527.28 257
16528.50 273
16529.71 246
16530.93 244
16532.14 278
16533.36 229
16534.57 252
16535.79 241
16537.01 284
16538.22 246
16539.44 244
16540.65 259
16541.87 265
16543.08 243
16544.30 261
16545.52 251
16546.73 252
16547.95 252
16549.16 256
16550.38 271
16551.60 279
16552.81 245
16554.03 250
16555.24 262
16556.46 265
16557.68 269
16558.89 278
16560.11 249
16561.32 265
16562.54 274
16563.76 280
16564.97 241
16566.19 287
16567.41 287
16568.62 300
16569.84 264
16571.06 266
16572.27 258
16573.49 287
16574.71 298
16575.93 302
16577.14 278
16578.36 301
16579.58 313
16580.79 317
16582.01 274
16583.23 278
16584.44 296
16585.66 319
16586.88 310
16588.10 264
16589.31 273
16590.53 274
16591.75 297
16592.97 302
16594.18 295
16595.40 278
16596.62 305
16597.84 293
16599.06 298
16600.27 278
16601.49 289
16602.71 273
16603.93 298
16605.14 262
16606.36 291
16607.58 256
16608.80 267
16610.02 284
16611.24 255
16612.45 252
16613.67 252
16614.89 284
16616.11 271
16617.33 258
16618.55 247
16619.76 267
16620.98 267
16622.20 251
16623.42 235
16624.64 230
16625.86 250
16627.08 264
16628.30 258
16629.51 264
16630.73 234
16631.95 254
16633.17 264
16634.39 231
16635.61 259
16636.83 238
16638.05 259
16639.27 260
16640.49 235
16641.71 264
16642.92 242
16644.14 260
16645.36 230
16646.58 244
16647.80 246
16649.02 240
16650.24 244
16651.46 250
16652.68 241
16653.90 255
16655.12 259
16656.34 221
16657.56 216
16658.78 198
16660.00 239
16661.22 236
16662.44 265
16663.66 215
16664.88 258
16666.10 264
16667.32 228
16668.54 248
16669.76 246
16670.98 239
16672.20 251
16673.42 234
16674.64 229
16675.87 236
16677.09 247
16678.31 255
16679.53 246
16680.75 211
16681.97 223
16683.19 238
16684.41 244
16685.63 201
16686.85 214
16688.07 271
16689.30 258
16690.52 237
16691.74 216
16692.96 223
16694.18 220
16695.40 237
16696.62 239
16697.84 240
16699.07 236
16700.29 261
16701.51 231
16702.73 225
16703.95 207
16705.17 243
16706.40 229
16707.62 236
16708.84 235
16710.06 249
16711.28 244
16712.50 237
16713.73 242
16714.95 210
16716.17 264
16717.39 242
16718.61 245
16719.84 230
16721.06 253
16722.28 217
16723.50 252
16724.73 236
16725.95 228
16727.17 243
16728.39 239
16729.62 243
16730.84 242
16732.06 230
16733.28 252
16734.51 253
16735.73 229
16736.95 205
16738.18 211
16739.40 226
16740.62 224
16741.84 228
16743.07 232
16744.29 216
16745.51 236
16746.74 232
16747.96 205
16749.18 238
16750.41 250
16751.63 235
16752.85 216
16754.08 233
16755.30 234
16756.52 224
16757.75 223
16758.97 239
16760.20 226
16761.42 207
16762.64 224
16763.87 215
16765.09 214
16766.31 221
16767.54 218
16768.76 241
16769.99 239
16771.21 226
16772.43 239
16773.66 224
16774.88 232
16776.11 228
16777.33 247
16778.56 211
16779.78 221
16781.01 235
16782.23 264
16783.45 233
16784.68 225
16785.90 224
16787.13 219
16788.35 234
16789.58 225
16790.80 225
16792.03 262
16793.25 261
16794.48 251
16795.70 211
16796.93 216
16798.15 217
16799.38 218
16800.60 226
16801.83 236
16803.05 250
16804.28 248
16805.50 263
16806.73 234
16807.95 227
16809.18 243
16810.41 242
16811.63 276
16812.86 225
16814.08 209
16815.31 235
16816.53 249
16817.76 252
16818.99 246
16820.21 249
16821.44 247
16822.66 245
16823.89 233
16825.12 255
16826.34 262
16827.57 230
16828.79 255
16830.02 240
16831.25 234
16832.47 250
16833.70 248
16834.93 254
16836.15 243
16837.38 250
16838.61 294
16839.83 275
16841.06 291
16842.29 278
16843.51 296
16844.74 257
16845.97 267
16847.19 260
16848.42 259
16849.65 291
16850.87 295
16852.10 274
16853.33 261
16854.56 302
16855.78 314
16857.01 261
16858.24 290
16859.46 292
16860.69 298
16861.92 302
16863.15 315
16864.37 315
16865.60 308
16866.83 342
16868.06 324
16869.28 323
16870.51 352
16871.74 324
16872.97 334
16874.20 336
16875.42 372
16876.65 378
16877.88 334
16879.11 337
16880.34 366
16881.56 390
16882.79 342
16884.02 396
16885.25 443
16886.48 376
16887.71 384
16888.93 367
16890.16 398
16891.39 373
16892.62 376
16893.85 394
16895.08 368
16896.31 393
16897.53 389
16898.76 402
16899.99 370
16901.22 353
16902.45 364
16903.68 361
16904.91 361
16906.14 349
16907.37 329
16908.59 324
16909.82 331
16911.05 330
16912.28 300
16913.51 332
16914.74 331
16915.97 319
16917.20 344
16918.43 309
16919.66 284
16920.89 287
16922.12 285
16923.35 302
16924.58 286
16925.81 311
16927.04 303
16928.27 302
16929.50 302
16930.73 322
16931.96 283
16933.19 270
16934.42 282
16935.65 272
16936.88 299
16938.11 278
16939.34 253
16940.57 282
16941.80 283
16943.03 256
16944.26 265
16945.49 222
16946.72 244
16947.95 284
16949.18 274
16950.41 275
16951.64 294
16952.87 280
16954.10 301
16955.33 282
16956.57 272
16957.80 247
16959.03 282
16960.26 280
16961.49 260
16962.72 260
16963.95 250
16965.18 287
16966.41 243
16967.65 260
16968.88 278
16970.11 237
16971.34 264
16972.57 280
16973.80 266
16975.03 271
16976.27 297
16977.50 252
16978.73 256
16979.96 243
16981.19 280
16982.42 267
16983.66 298
16984.89 254
16986.12 262
16987.35 245
16988.58 254
16989.82 254
16991.05 263
16992.28 225
16993.51 265
16994.75 284
16995.98 269
16997.21 256
16998.44 269
16999.67 277
17000.91 267
17002.14 257
17003.37 254
17004.61 260
17005.84 279
17007.07 236
17008.30 222
17009.54 257
17010.77 256
17012.00 252
17013.23 264
17014.47 268
17015.70 246
17016.93 258
17018.17 265
17019.40 244
17020.63 246
17021.87 275
17023.10 269
17024.33 244
17025.57 227
17026.80 224
17028.03 240
17029.27 258
17030.50 255
17031.73 259
17032.97 236
17034.20 260
17035.44 217
17036.67 239
17037.90 220
17039.14 237
17040.37 230
17041.60 264
17042.84 209
17044.07 207
17045.31 211
17046.54 263
17047.78 217
17049.01 226
17050.24 247
17051.48 255
17052.71 218
17053.95 205
17055.18 213
17056.42 226
17057.65 253
17058.89 228
17060.12 217
17061.35 212
17062.59 184
17063.82 210
17065.06 224
17066.29 224
17067.53 248
17068.76 231
17070.00 215
17071.23 222
17072.47 252
17073.70 233
17074.94 240
17076.17 227
17077.41 208
17078.65 230
17079.88 205
17081.12 223
17082.35 218
17083.59 211
17084.82 232
17086.06 231
17087.29 221
17088.53 219
17089.77 234
17091.00 205
17092.24 233
17093.47 219
17094.71 206
17095.94 226
17097.18 231
17098.42 209
17099.65 216
17100.89 191
17102.12 196
17103.36 202
17104.60 210
17105.83 238
17107.07 209
17108.31 204
17109.54 201
17110.78 205
17112.02 213
17113.25 208
17114.49 187
17115.73 192
17116.96 232
17118.20 235
17119.44 214
17120.67 186
17121.91 215
17123.15 249
17124.38 212
17125.62 201
17126.86 188
17128.10 209
17129.33 213
17130.57 207
17131.81 210
17133.04 204
17134.28 216
17135.52 210
17136.76 200
17137.99 185
17139.23 218
17140.47 220
17141.71 229
17142.94 180
17144.18 181
17145.42 202
17146.66 201
17147.90 200
17149.13 182
17150.37 206
17151.61 201
17152.85 241
17154.08 195
17155.32 198
17156.56 191
17157.80 211
17159.04 190
17160.28 196
17161.51 189
17162.75 186
17163.99 202
17165.23 212
17166.47 201
17167.71 171
17168.95 197
17170.18 199
17171.42 214
17172.66 209
17173.90 225
17175.14 202
17176.38 191
17177.62 179
17178.86 211
17180.09 227
17181.33 203
17182.57 208
17183.81 193
17185.05 186
17186.29 190
17187.53 194
17188.77 207
17190.01 206
17191.25 202
17192.49 193
17193.73 174
17194.97 205
17196.21 211
17197.45 230
17198.69 203
17199.92 199
17201.16 225
17202.40 189
17203.64 198
17204.88 168
17206.12 201
17207.36 191
17208.60 213
17209.84 199
17211.08 216
17212.32 179
17213.56 209
17214.81 212
17216.05 200
17217.29 199
17218.53 213
17219.77 197
17221.01 189
17222.25 186
17223.49 174
17224.73 182
17225.97 167
17227.21 204
17228.45 208
17229.69 200
17230.93 200
17232.17 226
17233.41 191
17234.66 178
17235.90 194
17237.14 175
17238.38 182
17239.62 180
17240.86 195
17242.10 212
17243.34 193
17244.58 199
17245.83 182
17247.07 186
17248.31 174
17249.55 199
17250.79 223
17252.03 184
17253.28 187
17254.52 168
17255.76 194
17257.00 200
17258.24 198
17259.48 193
17260.73 199
17261.97 187
17263.21 197
17264.45 190
17265.69 200
17266.94 181
17268.18 212
17269.42 182
17270.66 194
17271.91 218
17273.15 205
17274.39 204
17275.63 163
17276.88 181
17278.12 195
17279.36 183
17280.60 196
17281.85 166
17283.09 186
17284.33 199
17285.57 176
17286.82 176
17288.06 184
17289.30 188
17290.55 200
17291.79 182
17293.03 178
17294.28 183
17295.52 211
17296.76 191
17298.01 175
17299.25 193
17300.49 177
17301.74 173
17302.98 178
17304.22 192
17305.47 168
17306.71 179
17307.95 187
17309.20 206
17310.44 195
17311.68 193
17312.93 158
17314.17 191
17315.42 202
17316.66 196
17317.90 198
17319.15 180
17320.39 179
17321.64 185
17322.88 173
17324.12 186
17325.37 183
17326.61 181
17327.86 180
17329.10 169
17330.35 171
17331.59 146
17332.83 170
17334.08 162
17335.32 187
17336.57 182
17337.81 195
17339.06 183
17340.30 183
17341.55 170
17342.79 178
17344.04 169
17345.28 185
17346.53 204
17347.77 173
17349.02 181
17350.26 185
17351.51 183
17352.75 178
17354.00 180
17355.24 180
17356.49 175
17357.73 207
17358.98 189
17360.23 162
17361.47 173
17362.72 228
17363.96 187
17365.21 208
17366.45 168
17367.70 160
17368.95 184
17370.19 194
17371.44 167
17372.68 182
17373.93 189
17375.18 188
17376.42 150
17377.67 166
17378.91 164
17380.16 185
17381.41 165
17382.65 177
17383.90 183
17385.15 174
17386.39 186
17387.64 226
17388.89 189
17390.13 175
17391.38 189
17392.63 178
17393.87 204
17395.12 179
17396.37 162
17397.61 161
17398.86 178
17400.11 184
17401.35 188
17402.60 192
17403.85 208
17405.09 174
17406.34 165
17407.59 173
17408.84 196
17410.08 201
17411.33 197
17412.58 190
17413.83 189
17415.07 214
17416.32 185
17417.57 167
17418.82 176
17420.06 187
17421.31 194
17422.56 193
17423.81 193
17425.05 210
17426.30 218
17427.55 178
17428.80 181
17430.05 175
17431.29 179
17432.54 191
17433.79 188
17435.04 181
17436.29 176
17437.54 193
17438.78 185
17440.03 174
17441.28 192
17442.53 180
17443.78 202
17445.03 174
17446.27 159
17447.52 174
17448.77 165
17450.02 215
17451.27 199
17452.52 220
17453.77 232
17455.02 212
17456.27 211
17457.51 182
17458.76 196
17460.01 212
17461.26 205
17462.51 193
17463.76 188
17465.01 168
17466.26 211
17467.51 200
17468.76 193
17470.01 206
17471.26 195
17472.51 218
17473.76 217
17475.01 186
17476.26 212
17477.50 225
17478.75 215
17480.00 166
17481.25 172
17482.50 213
17483.75 197
17485.00 178
17486.25 168
17487.50 187
17488.75 199
17490.00 199
17491.25 194
17492.51 187
17493.76 186
17495.01 212
17496.26 200
17497.51 188
17498.76 183
17500.01 190
17501.26 179
17502.51 197
17503.76 207
17505.01 192
17506.26 195
17507.51 218
17508.76 206
17510.01 182
17511.26 197
17512.52 219
17513.77 219
17515.02 201
17516.27 200
17517.52 206
17518.77 213
17520.02 213
17521.27 209
17522.53 230
17523.78 193
17525.03 225
17526.28 205
17527.53 194
17528.78 204
17530.03 209
17531.29 218
17532.54 220
17533.79 202
17535.04 218
17536.29 221
17537.55 238
17538.80 211
17540.05 216
17541.30 231
17542.55 205
17543.81 229
17545.06 199
17546.31 202
17547.56 221
17548.81 215
17550.07 205
17551.32 214
17552.57 229
17553.82 207
17555.08 217
17556.33 233
17557.58 205
17558.83 191
17560.09 197
17561.34 242
17562.59 214
17563.85 222
17565.10 247
17566.35 224
17567.60 209
17568.86 197
17570.11 203
17571.36 193
17572.62 221
17573.87 218
17575.12 215
17576.38 190
17577.63 194
17578.88 190
17580.14 216
17581.39 223
17582.64 202
17583.90 198
17585.15 226
17586.40 265
17587.66 213
17588.91 237
17590.17 211
17591.42 200
17592.67 216
17593.93 218
17595.18 203
17596.43 227
17597.69 233
17598.94 225
17600.20 207
17601.45 199
17602.71 226
17603.96 237
17605.21 220
17606.47 220
17607.72 219
17608.98 207
17610.23 223
17611.49 216
17612.74 214
17614.00 231
17615.25 227
17616.50 207
17617.76 224
17619.01 208
17620.27 218
17621.52 238
17622.78 221
17624.03 195
17625.29 214
17626.54 220
17627.80 215
17629.05 215
17630.31 230
17631.56 237
17632.82 240
17634.08 228
17635.33 210
17636.59 202
17637.84 228
17639.10 242
17640.35 225
17641.61 214
17642.86 218
17644.12 223
17645.38 210
17646.63 233
17647.89 250
17649.14 224
17650.40 248
17651.66 235
17652.91 208
17654.17 230
17655.42 256
17656.68 245
17657.94 236
17659.19 212
17660.45 214
17661.70 216
17662.96 221
17664.22 237
17665.47 208
17666.73 217
17667.99 239
17669.24 242
17670.50 243
17671.76 219
17673.01 216
17674.27 229
17675.53 206
17676.78 221
17678.04 201
17679.30 198
17680.56 196
17681.81 206
17683.07 214
17684.33 185
17685.58 211
17686.84 213
17688.10 189
17689.36 204
17690.61 209
17691.87 189
17693.13 207
17694.39 196
17695.64 215
17696.90 199
17698.16 227
17699.42 206
17700.67 175
17701.93 178
17703.19 201
17704.45 202
17705.70 188
17706.96 180
17708.22 201
17709.48 189
17710.74 190
17711.99 166
17713.25 179
17714.51 194
17715.77 194
17717.03 178
17718.29 153
17719.54 159
17720.80 177
17722.06 175
17723.32 164
17724.58 199
17725.84 195
17727.10 196
17728.35 192
17729.61 166
17730.87 184
17732.13 200
17733.39 204
17734.65 177
17735.91 206
17737.17 191
17738.43 178
17739.69 193
17740.94 181
17742.20 189
17743.46 182
17744.72 191
17745.98 193
17747.24 197
17748.50 205
17749.76 165
17751.02 185
17752.28 218
17753.54 194
17754.80 209
17756.06 223
17757.32 212
17758.58 173
17759.84 197
17761.10 190
17762.36 204
17763.62 186
17764.88 204
17766.14 176
17767.40 202
17768.66 194
17769.92 197
17771.18 183
17772.44 176
17773.70 200
17774.96 218
17776.22 203
17777.48 188
17778.74 224
17780.00 202
17781.26 212
17782.52 180
17783.78 198
17785.04 222
17786.30 206
17787.57 187
17788.83 194
17790.09 211
17791.35 174
17792.61 225
17793.87 197
17795.13 219
17796.39 202
17797.65 194
17798.91 179
17800.18 194
17801.44 193
17802.70 204
17803.96 191
17805.22 162
17806.48 187
17807.74 189
17809.01 181
17810.27 188
17811.53 184
17812.79 190
17814.05 170
17815.31 172
17816.58 176
17817.84 184
17819.10 171
17820.36 170
17821.62 208
17822.89 172
17824.15 160
17825.41 201
17826.67 168
17827.94 194
17829.20 164
17830.46 178
17831.72 164
17832.98 172
17834.25 183
17835.51 176
17836.77 195
17838.04 174
17839.30 165
17840.56 175
17841.82 170
17843.09 181
17844.35 145
17845.61 192
17846.87 181
17848.14 171
17849.40 167
17850.66 179
17851.93 185
17853.19 164
17854.45 194
17855.72 162
17856.98 159
17858.24 154
17859.51 198
17860.77 171
17862.03 194
17863.30 162
17864.56 173
17865.82 190
17867.09 181
17868.35 168
17869.62 161
17870.88 162
17872.14 154
17873.41 157
17874.67 169
17875.93 186
17877.20 170
17878.46 175
17879.73 176
17880.99 154
17882.26 158
17883.52 164
17884.78 180
17886.05 167
17887.31 172
17888.58 176
17889.84 162
17891.11 140
17892.37 203
17893.63 180
17894.90 198
17896.16 185
17897.43 189
17898.69 168
17899.96 171
17901.22 176
17902.49 183
17903.75 151
17905.02 178
17906.28 165
17907.55 164
17908.81 163
17910.08 161
17911.34 177
17912.61 168
17913.87 196
17915.14 173
17916.41 176
17917.67 175
17918.94 164
17920.20 180
17921.47 174
17922.73 168
17924.00 169
17925.26 166
17926.53 177
17927.80 168
17929.06 147
17930.33 180
17931.59 170
17932.86 187
17934.13 143
17935.39 174
17936.66 169
17937.92 176
17939.19 175
17940.46 187
17941.72 146
17942.99 158
17944.26 195
17945.52 188
17946.79 190
17948.06 162
17949.32 155
17950.59 155
17951.85 178
17953.12 148
17954.39 184
17955.66 171
17956.92 155
17958.19 193
17959.46 185
17960.72 173
17961.99 162
17963.26 175
17964.52 179
17965.79 181
17967.06 158
17968.33 154
17969.59 157
17970.86 192
17972.13 166
17973.40 174
17974.66 172
17975.93 191
17977.20 178
17978.47 165
17979.73 150
17981.00 191
17982.27 177
17983.54 145
17984.80 158
17986.07 166
17987.34 177
17988.61 174
17989.88 175
17991.14 170
17992.41 178
17993.68 194
17994.95 191
17996.22 180
17997.48 157
17998.75 186
18000.02 171
18001.29 194
18002.56 173
18003.83 170
18005.10 167
18006.36 172
18007.63 184
18008.90 180
18010.17 151
18011.44 178
18012.71 186
18013.98 170
18015.25 157
18016.51 164
18017.78 160
18019.05 176
18020.32 169
18021.59 164
18022.86 153
18024.13 180
18025.40 149
18026.67 143
18027.94 187
18029.21 174
18030.48 187
18031.75 162
18033.01 160
18034.28 178
18035.55 176
18036.82 190
18038.09 189
18039.36 170
18040.63 161
18041.90 183
18043.17 170
18044.44 170
18045.71 148
18046.98 163
18048.25 161
18049.52 172
18050.79 167
18052.06 158
18053.33 156
18054.60 154
18055.87 172
18057.14 179
18058.42 167
18059.69 178
18060.96 167
18062.23 164
18063.50 179
18064.77 164
18066.04 172
18067.31 150
18068.58 167
18069.85 168
18071.12 175
18072.39 179
18073.66 173
18074.93 168
18076.21 160
18077.48 149
18078.75 180
18080.02 180
18081.29 168
18082.56 173
18083.83 188
18085.10 177
18086.38 169
18087.65 182
18088.92 194
18090.19 178
18091.46 180
18092.73 161
18094.01 158
18095.28 157
18096.55 193
18097.82 190
18099.09 186
18100.36 183
18101.64 152
18102.91 176
18104.18 212
18105.45 172
18106.73 174
18108.00 166
18109.27 174
18110.54 167
18111.81 182
18113.09 137
18114.36 198
18115.63 176
18116.90 202
18118.18 197
18119.45 161
18120.72 174
18121.99 156
18123.27 191
18124.54 177
18125.81 203
18127.09 146
18128.36 174
18129.63 173
18130.90 179
18132.18 173
18133.45 182
18134.72 202
18136.00 187
18137.27 172
18138.54 180
18139.82 163
18141.09 166
18142.36 186
18143.64 183
18144.91 164
18146.18 185
18147.46 159
18148.73 171
18150.00 172
18151.28 154
18152.55 151
18153.83 171
18155.10 180
18156.37 158
18157.65 148
18158.92 183
18160.20 171
18161.47 172
18162.74 191
18164.02 166
18165.29 162
18166.57 158
18167.84 170
18169.12 187
18170.39 166
18171.66 170
18172.94 157
18174.21 169
18175.49 175
18176.76 150
18178.04 144
18179.31 156
18180.59 159
18181.86 186
18183.14 188
18184.41 171
18185.69 168
18186.96 156
18188.24 185
18189.51 158
18190.79 180
18192.06 189
18193.34 166
18194.61 159
18195.89 155
18197.16 165
18198.44 168
18199.71 159
18200.99 162
18202.26 189
18203.54 180
18204.81 179
18206.09 165
18207.37 169
18208.64 161
18209.92 153
18211.19 161
18212.47 156
18213.75 144
18215.02 156
18216.30 142
18217.57 164
18218.85 160
18220.13 147
18221.40 167
18222.68 162
18223.95 183
18225.23 178
18226.51 153
18227.78 150
18229.06 164
18230.34 173
18231.61 150
18232.89 161
18234.17 128
18235.44 148
18236.72 163
18238.00 156
18239.27 163
18240.55 157
18241.83 181
18243.10 161
18244.38 164
18245.66 176
18246.94 182
18248.21 187
18249.49 158
18250.77 161
18252.04 161
18253.32 183
18254.60 182
18255.88 167
18257.15 168
18258.43 159
18259.71 176
18260.99 159
18262.26 141
18263.54 150
18264.82 163
18266.10 166
18267.37 155
18268.65 173
18269.93 185
18271.21 175
18272.49 189
18273.76 155
18275.04 166
18276.32 176
18277.60 205
18278.88 161
18280.15 141
18281.43 165
18282.71 178
18283.99 172
18285.27 182
18286.55 157
18287.83 145
18289.10 183
18290.38 186
18291.66 166
18292.94 156
18294.22 176
18295.50 170
18296.78 184
18298.06 175
18299.33 165
18300.61 171
18301.89 170
18303.17 155
18304.45 167
18305.73 205
18307.01 195
18308.29 158
18309.57 167
18310.85 186
18312.13 184
18313.41 196
18314.68 184
18315.96 194
18317.24 154
18318.52 179
18319.80 182
18321.08 174
18322.36 172
18323.64 173
18324.92 183
18326.20 179
18327.48 168
18328.76 169
18330.04 161
18331.32 162
18332.60 189
18333.88 179
18335.16 158
18336.44 167
18337.72 177
18339.00 174
18340.28 196
18341.56 189
18342.84 169
18344.12 158
18345.41 174
18346.69 169
18347.97 177
18349.25 164
18350.53 158
18351.81 158
18353.09 175
18354.37 184
18355.65 179
18356.93 159
18358.21 162
18359.49 157
18360.78 177
18362.06 191
18363.34 172
18364.62 152
18365.90 168
18367.18 173
18368.46 165
18369.74 146
18371.03 174
18372.31 174
18373.59 158
18374.87 163
18376.15 176
18377.43 160
18378.72 180
18380.00 174
18381.28 162
18382.56 168
18383.84 191
18385.12 162
18386.41 169
18387.69 178
18388.97 175
18390.25 171
18391.53 184
18392.82 165
18394.10 165
18395.38 172
18396.66 166
18397.95 183
18399.23 157
18400.51 162
18401.79 164
18403.08 153
18404.36 153
18405.64 177
18406.92 159
18408.21 157
18409.49 159
18410.77 152
18412.06 163
18413.34 143
18414.62 153
18415.90 161
18417.19 146
18418.47 158
18419.75 148
18421.04 158
18422.32 170
18423.60 139
18424.89 156
18426.17 172
18427.45 158
18428.74 159
18430.02 142
18431.30 169
18432.59 190
18433.87 167
18435.15 148
18436.44 148
18437.72 147
18439.01 176
18440.29 156
18441.57 182
18442.86 144
18444.14 142
18445.43 158
18446.71 173
18447.99 151
18449.28 145
18450.56 174
18451.85 189
18453.13 139
18454.42 153
18455.70 154
18456.98 186
18458.27 191
18459.55 145
18460.84 167
18462.12 172
18463.41 179
18464.69 173
18465.98 131
18467.26 151
18468.55 180
18469.83 187
18471.12 184
18472.40 135
18473.69 152
18474.97 153
18476.26 170
18477.54 160
18478.83 174
18480.11 160
18481.40 184
18482.68 172
18483.97 151
18485.25 155
18486.54 172
18487.82 177
18489.11 164
18490.40 155
18491.68 163
18492.97 153
18494.25 157
18495.54 138
18496.82 176
18498.11 172
18499.40 179
18500.68 194
18501.97 187
18503.25 168
18504.54 133
18505.83 155
18507.11 186
18508.40 176
18509.69 140
18510.97 166
18512.26 165
18513.54 149
18514.83 161
18516.12 190
18517.40 167
18518.69 177
18519.98 184
18521.26 156
18522.55 167
18523.84 194
18525.12 159
18526.41 149
18527.70 189
18528.99 168
18530.27 194
18531.56 179
18532.85 160
18534.13 164
18535.42 167
18536.71 188
18538.00 164
18539.28 155
18540.57 175
18541.86 168
18543.14 153
18544.43 163
18545.72 192
18547.01 169
18548.30 180
18549.58 163
18550.87 183
18552.16 182
18553.45 162
18554.73 159
18556.02 154
18557.31 177
18558.60 166
18559.89 153
18561.17 163
18562.46 170
18563.75 181
18565.04 160
18566.33 173
18567.62 171
18568.90 168
18570.19 181
18571.48 179
18572.77 161
18574.06 167
18575.35 176
18576.63 150
18577.92 145
18579.21 188
18580.50 156
18581.79 170
18583.08 177
18584.37 188
18585.66 203
18586.95 178
18588.23 179
18589.52 198
18590.81 176
18592.10 208
18593.39 176
18594.68 170
18595.97 196
18597.26 184
18598.55 197
18599.84 186
18601.13 203
18602.42 173
18603.71 186
18605.00 204
18606.29 199
18607.58 191
18608.86 200
18610.15 211
18611.44 210
18612.73 202
18614.02 198
18615.31 201
18616.60 197
18617.89 195
18619.18 205
18620.47 177
18621.76 168
18623.06 183
18624.35 183
18625.64 182
18626.93 167
18628.22 179
18629.51 195
18630.80 193
18632.09 181
18633.38 194
18634.67 179
18635.96 174
18637.25 190
18638.54 168
18639.83 186
18641.12 175
18642.41 192
18643.71 177
18645.00 197
18646.29 170
18647.58 177
18648.87 177
18650.16 159
18651.45 145
18652.74 192
18654.03 180
18655.33 179
18656.62 180
18657.91 196
18659.20 171
18660.49 173
18661.78 177
18663.07 159
18664.37 183
18665.66 182
18666.95 177
18668.24 163
18669.53 194
18670.83 179
18672.12 155
18673.41 157
18674.70 157
18675.99 177
18677.29 161
18678.58 147
18679.87 163
18681.16 170
18682.45 166
18683.75 166
18685.04 164
18686.33 151
18687.62 136
18688.92 167
18690.21 182
18691.50 174
18692.79 149
18694.09 174
18695.38 174
18696.67 160
18697.97 175
18699.26 148
18700.55 170
18701.84 152
18703.14 163
18704.43 167
18705.72 156
18707.02 183
18708.31 174
18709.60 172
18710.90 178
18712.19 135
18713.48 179
18714.78 161
18716.07 173
18717.36 170
18718.66 158
18719.95 158
18721.24 157
18722.54 154
18723.83 157
18725.13 161
18726.42 168
18727.71 154
18729.01 174
18730.30 154
18731.60 156
18732.89 145
18734.18 171
18735.48 190
18736.77 187
18738.07 169
18739.36 159
18740.66 139
18741.95 154
18743.24 185
18744.54 160
18745.83 159
18747.13 165
18748.42 187
18749.72 162
18751.01 148
18752.31 163
18753.60 159
18754.90 159
18756.19 146
18757.49 155
18758.78 169
18760.08 168
18761.37 164
18762.67 148
18763.96 152
18765.26 148
18766.55 182
18767.85 152
18769.14 146
18770.44 141
18771.73 161
18773.03 159
18774.32 132
18775.62 161
18776.91 164
18778.21 176
18779.51 141
18780.80 139
18782.10 135
18783.39 156
18784.69 174
18785.99 181
18787.28 135
18788.58 137
18789.87 150
18791.17 140
18792.47 153
18793.76 147
18795.06 141
18796.35 161
18797.65 169
18798.95 154
18800.24 141
18801.54 151
18802.84 146
18804.13 141
18805.43 170
18806.73 160
18808.02 149
18809.32 161
18810.62 175
18811.91 157
18813.21 164
18814.51 145
18815.80 151
18817.10 149
18818.40 126
18819.69 151
18820.99 154
18822.29 158
18823.59 140
18824.88 155
18826.18 145
18827.48 168
18828.78 136
18830.07 135
18831.37 136
18832.67 154
18833.97 156
18835.26 177
18836.56 169
18837.86 146
18839.16 158
18840.45 160
18841.75 162
18843.05 146
18844.35 159
18845.65 157
18846.94 168
18848.24 140
18849.54 148
18850.84 150
18852.14 176
18853.43 164
18854.73 166
18856.03 134
18857.33 131
18858.63 160
18859.93 142
18861.22 144
18862.52 138
18863.82 179
18865.12 144
18866.42 173
18867.72 160
18869.02 131
18870.32 139
18871.61 153
18872.91 130
18874.21 144
18875.51 143
18876.81 166
18878.11 174
18879.41 146
18880.71 144
18882.01 147
18883.31 178
18884.61 154
18885.90 169
18887.20 128
18888.50 174
18889.80 139
18891.10 157
18892.40 159
18893.70 132
18895.00 146
18896.30 165
18897.60 154
18898.90 135
18900.20 153
18901.50 138
18902.80 164
18904.10 145
18905.40 153
18906.70 173
18908.00 164
18909.30 164
18910.60 137
18911.90 158
18913.20 155
18914.50 169
18915.80 130
18917.10 135
18918.40 151
18919.70 145
18921.00 152
18922.30 160
18923.61 146
18924.91 151
18926.21 140
18927.51 148
18928.81 135
18930.11 151
18931.41 151
18932.71 155
18934.01 145
18935.31 166
18936.61 157
18937.92 149
18939.22 176
18940.52 154
18941.82 167
18943.12 139
18944.42 159
18945.72 144
18947.03 141
18948.33 135
18949.63 161
18950.93 140
18952.23 144
18953.53 150
18954.84 154
18956.14 168
18957.44 142
18958.74 157
18960.04 149
18961.34 142
18962.65 137
18963.95 134
18965.25 150
18966.55 170
18967.86 157
18969.16 165
18970.46 157
18971.76 162
18973.06 161
18974.37 141
18975.67 146
18976.97 134
18978.27 163
18979.58 140
18980.88 145
18982.18 137
18983.48 163
18984.79 143
18986.09 158
18987.39 154
18988.70 164
18990.00 138
18991.30 144
18992.61 146
18993.91 129
18995.21 120
18996.51 139
18997.82 147
18999.12 129
19000.42 138
19001.73 130
19003.03 134
19004.33 141
19005.64 114
19006.94 134
19008.25 134
19009.55 150
19010.85 159
19012.16 123
19013.46 157
19014.76 147
19016.07 166
19017.37 151
19018.68 145
19019.98 147
19021.28 142
19022.59 170
19023.89 134
19025.20 130
19026.50 141
19027.80 179
19029.11 156
19030.41 165
19031.72 139
19033.02 149
19034.33 152
19035.63 145
19036.94 136
19038.24 155
19039.54 174
19040.85 140
19042.15 142
19043.46 134
19044.76 148
19046.07 142
19047.37 183
19048.68 162
19049.98 145
19051.29 128
19052.59 174
19053.90 147
19055.20 129
19056.51 131
19057.81 137
19059.12 175
19060.43 140
19061.73 153
19063.04 144
19064.34 161
19065.65 164
19066.95 154
19068.26 147
19069.56 154
19070.87 167
19072.18 157
19073.48 135
19074.79 144
19076.09 142
19077.40 163
19078.71 164
19080.01 158
19081.32 118
19082.62 146
19083.93 164
19085.24 159
19086.54 141
19087.85 127
19089.16 140
19090.46 168
19091.77 138
19093.07 136
19094.38 145
19095.69 167
19096.99 141
19098.30 167
19099.61 146
19100.91 153
19102.22 170
19103.53 175
19104.84 138
19106.14 143
19107.45 150
19108.76 168
19110.06 124
19111.37 153
19112.68 130
19113.98 139
19115.29 165
19116.60 140
19117.91 148
19119.21 155
19120.52 140
19121.83 138
19123.14 136
19124.44 136
19125.75 158
19127.06 176
19128.37 160
19129.68 148
19130.98 145
19132.29 128
19133.60 144
19134.91 172
19136.21 163
19137.52 146
19138.83 167
19140.14 180
19141.45 161
19142.76 170
19144.06 138
19145.37 161
19146.68 156
19147.99 171
19149.30 145
19150.61 147
19151.91 147
19153.22 160
19154.53 161
19155.84 160
19157.15 159
19158.46 137
19159.77 141
19161.07 152
19162.38 145
19163.69 151
19165.00 167
19166.31 145
19167.62 132
19168.93 159
19170.24 151
19171.55 166
19172.86 160
19174.17 146
19175.48 152
19176.78 157
19178.09 147
19179.40 152
19180.71 172
19182.02 152
19183.33 154
19184.64 153
19185.95 167
19187.26 152
19188.57 129
19189.88 162
19191.19 149
19192.50 149
19193.81 139
19195.12 168
19196.43 165
19197.74 142
19199.05 129
19200.36 143
19201.67 158
19202.98 173
19204.29 148
19205.60 139
19206.91 155
19208.22 148
19209.53 134
19210.84 152
19212.15 146
19213.47 140
19214.78 136
19216.09 146
19217.40 127
19218.71 163
19220.02 194
19221.33 159
19222.64 121
19223.95 135
19225.26 154
19226.57 155
19227.89 141
19229.20 145
19230.51 143
19231.82 139
19233.13 135
19234.44 146
19235.75 144
19237.06 121
19238.38 171
19239.69 167
19241.00 142
19242.31 150
19243.62 155
19244.93 131
19246.25 160
19247.56 142
19248.87 150
19250.18 164
19251.49 155
19252.81 117
19254.12 133
19255.43 140
19256.74 150
19258.05 136
19259.37 130
19260.68 132
19261.99 142
19263.30 164
19264.62 137
19265.93 144
19267.24 143
19268.55 116
19269.87 124
19271.18 145
19272.49 137
19273.80 140
19275.12 144
19276.43 137
19277.74 142
19279.05 152
19280.37 129
19281.68 124
19282.99 131
19284.31 138
19285.62 140
19286.93 150
19288.25 150
19289.56 131
19290.87 144
19292.19 136
19293.50 142
19294.81 127
19296.13 139
19297.44 149
19298.75 150
19300.07 135
19301.38 146
19302.69 144
19304.01 122
19305.32 148
19306.64 145
19307.95 134
19309.26 128
19310.58 160
19311.89 160
19313.21 158
19314.52 147
19315.83 149
19317.15 161
19318.46 152
19319.78 133
19321.09 118
19322.41 158
19323.72 143
19325.03 137
19326.35 134
19327.66 138
19328.98 151
19330.29 138
19331.61 151
19332.92 143
19334.24 139
19335.55 148
19336.87 152
19338.18 132
19339.50 135
19340.81 136
19342.13 144
19343.44 133
19344.76 125
19346.07 181
19347.39 151
19348.70 160
19350.02 154
19351.33 157
19352.65 129
19353.96 131
19355.28 158
19356.59 142
19357.91 164
19359.23 133
19360.54 174
19361.86 159
19363.17 134
19364.49 135
19365.80 147
19367.12 152
19368.44 171
19369.75 141
19371.07 142
19372.38 161
19373.70 161
19375.02 144
19376.33 134
19377.65 144
19378.97 139
19380.28 137
19381.60 136
19382.91 130
19384.23 145
19385.55 195
19386.86 157
19388.18 144
19389.50 132
19390.81 131
19392.13 160
19393.45 163
19394.76 146
19396.08 121
19397.40 132
19398.72 149
19400.03 152
19401.35 128
19402.67 125
19403.98 145
19405.30 139
19406.62 132
19407.94 124
19409.25 125
19410.57 149
19411.89 138
19413.20 143
19414.52 140
19415.84 146
19417.16 165
19418.48 145
19419.79 155
19421.11 134
19422.43 152
19423.75 163
19425.06 136
19426.38 143
19427.70 131
19429.02 145
19430.34 153
19431.65 140
19432.97 123
19434.29 154
19435.61 150
19436.93 135
19438.25 139
19439.56 138
19440.88 141
19442.20 142
19443.52 163
19444.84 143
19446.16 135
19447.47 133
19448.79 151
19450.11 141
19451.43 134
19452.75 130
19454.07 130
19455.39 131
19456.71 169
19458.03 153
19459.34 146
19460.66 127
19461.98 143
19463.30 145
19464.62 135
19465.94 146
19467.26 154
19468.58 156
19469.90 162
19471.22 130
19472.54 144
19473.86 143
19475.18 151
19476.50 149
19477.82 148
19479.14 138
19480.46 139
19481.78 145
19483.10 133
19484.42 120
19485.73 144
19487.05 178
19488.37 146
19489.70 140
19491.02 142
19492.34 154
19493.66 143
19494.98 144
19496.30 146
19497.62 143
19498.94 152
19500.26 159
19501.58 147
19502.90 141
19504.22 130
19505.54 150
19506.86 148
19508.18 151
19509.50 143
19510.82 133
19512.14 139
19513.46 131
19514.78 133
19516.11 121
19517.43 132
19518.75 150
19520.07 150
19521.39 135
19522.71 121
19524.03 139
19525.35 133
19526.68 154
19528.00 138
19529.32 140
19530.64 138
19531.96 150
19533.28 128
19534.60 145
19535.93 128
19537.25 159
19538.57 128
19539.89 118
19541.21 146
19542.53 142
19543.86 130
19545.18 123
19546.50 157
19547.82 141
19549.14 125
19550.47 162
19551.79 153
19553.11 155
19554.43 141
19555.76 128
19557.08 145
19558.40 145
19559.72 123
19561.05 147
19562.37 135
19563.69 161
19565.01 148
19566.34 166
19567.66 136
19568.98 148
19570.30 137
19571.63 136
19572.95 140
19574.27 139
19575.60 136
19576.92 154
19578.24 147
19579.57 153
19580.89 144
19582.21 147
19583.54 148
19584.86 137
19586.18 154
19587.51 132
19588.83 135
19590.15 146
19591.48 145
19592.80 157
19594.12 155
19595.45 150
19596.77 138
19598.09 121
19599.42 126
19600.74 136
19602.07 136
19603.39 159
19604.71 141
19606.04 143
19607.36 155
19608.69 124
19610.01 141
19611.33 148
19612.66 163
19613.98 143
19615.31 131
19616.63 139
19617.96 154
19619.28 144
19620.60 153
19621.93 136
19623.25 164
19624.58 165
19625.90 156
19627.23 143
19628.55 160
19629.88 167
19631.20 150
19632.53 124
19633.85 143
19635.18 151
19636.50 160
19637.83 144
19639.15 124
19640.48 121
19641.80 141
19643.13 144
19644.45 143
19645.78 138
19647.10 148
19648.43 151
19649.76 156
19651.08 139
19652.41 132
19653.73 167
19655.06 174
19656.38 153
19657.71 130
19659.04 121
19660.36 122
19661.69 163
19663.01 121
19664.34 130
19665.67 137
19666.99 164
19668.32 147
19669.64 161
19670.97 139
19672.30 150
19673.62 166
19674.95 156
19676.28 144
19677.60 152
19678.93 167
19680.25 159
19681.58 158
19682.91 131
19684.23 148
19685.56 161
19686.89 182
19688.22 158
19689.54 130
19690.87 135
19692.20 160
19693.52 139
19694.85 172
19696.18 140
19697.50 131
19698.83 118
19700.16 150
19701.49 151
19702.81 133
19704.14 150
19705.47 142
19706.80 141
19708.12 158
19709.45 149
19710.78 164
19712.11 150
19713.43 157
19714.76 165
19716.09 153
19717.42 123
19718.74 144
19720.07 152
19721.40 151
19722.73 151
19724.06 146
19725.38 152
19726.71 134
19728.04 152
19729.37 144
19730.70 157
19732.03 153
19733.35 165
19734.68 141
19736.01 133
19737.34 145
19738.67 147
19740.00 149
19741.32 130
19742.65 121
19743.98 126
19745.31 148
19746.64 157
19747.97 147
19749.30 124
19750.63 137
19751.96 133
19753.28 145
19754.61 144
19755.94 160
19757.27 129
19758.60 157
19759.93 154
19761.26 126
19762.59 151
19763.92 126
19765.25 141
19766.58 138
19767.91 141
19769.24 137
19770.57 139
19771.90 143
19773.22 148
19774.55 155
19775.88 149
19777.21 145
19778.54 123
19779.87 142
19781.20 151
19782.53 141
19783.86 142
19785.19 159
19786.52 155
19787.85 139
19789.18 144
19790.51 138
19791.85 131
19793.18 146
19794.51 149
19795.84 156
19797.17 154
19798.50 148
19799.83 138
19801.16 144
19802.49 126
19803.82 120
19805.15 154
19806.48 143
19807.81 137
19809.14 143
19810.47 148
19811.81 163
19813.14 148
19814.47 141
19815.80 157
19817.13 156
19818.46 152
19819.79 157
19821.12 140
19822.45 148
19823.79 157
19825.12 153
19826.45 153
19827.78 155
19829.11 131
19830.44 157
19831.78 139
19833.11 126
19834.44 173
19835.77 161
19837.10 166
19838.43 160
19839.77 154
19841.10 160
19842.43 118
19843.76 156
19845.09 150
19846.43 147
19847.76 149
19849.09 157
19850.42 183
19851.76 166
19853.09 144
19854.42 170
19855.75 161
19857.09 159
19858.42 142
19859.75 149
19861.08 159
19862.42 176
19863.75 159
19865.08 150
19866.41 104
19867.75 134
19869.08 152
19870.41 168
19871.75 158
19873.08 143
19874.41 156
19875.75 166
19877.08 146
19878.41 130
19879.75 133
19881.08 123
19882.41 124
19883.75 124
19885.08 143
19886.41 143
19887.75 143
19889.08 145
19890.41 142
19891.75 148
19893.08 141
19894.41 160
19895.75 132
19897.08 123
19898.42 133
19899.75 157
19901.08 174
19902.42 184
19903.75 155
19905.09 130
19906.42 147
19907.75 136
19909.09 141
19910.42 142
19911.76 166
19913.09 143
19914.43 133
19915.76 142
19917.10 124
19918.43 130
19919.77 143
19921.10 154
19922.43 140
19923.77 141
19925.10 126
19926.44 130
19927.77 146
19929.11 158
19930.44 147
19931.78 143
19933.11 144
19934.45 152
19935.78 150
19937.12 141
19938.45 139
19939.79 157
19941.13 143
19942.46 149
19943.80 147
19945.13 126
19946.47 123
19947.80 153
19949.14 155
19950.47 123
19951.81 135
19953.15 130
19954.48 156
19955.82 132
19957.15 140
19958.49 165
19959.83 150
19961.16 134
19962.50 158
19963.83 141
19965.17 152
19966.51 151
19967.84 125
19969.18 140
19970.51 145
19971.85 151
19973.19 153
19974.52 132
19975.86 118
19977.20 112
19978.53 146
19979.87 145
19981.21 136
19982.54 135
19983.88 117
19985.22 151
19986.55 142
19987.89 139
19989.23 154
19990.57 147
19991.90 158
19993.24 137
19994.58 143
19995.91 130
19997.25 149
19998.59 161
19999.93 155
20001.26 158
20002.60 119
20003.94 137
20005.28 137
20006.61 142
20007.95 147
20009.29 143
20010.63 141
20011.96 131
20013.30 106
20014.64 151
20015.98 150
20017.31 157
20018.65 143
20019.99 145
20021.33 131
20022.67 138
20024.01 154
20025.34 162
20026.68 161
20028.02 114
20029.36 144
20030.70 156
20032.03 123
20033.37 141
20034.71 140
20036.05 162
20037.39 135
20038.73 135
20040.07 141
20041.40 164
20042.74 148
20044.08 161
20045.42 151
20046.76 162
20048.10 164
20049.44 153
20050.78 151
20052.12 145
20053.46 150
20054.79 157
20056.13 144
20057.47 144
20058.81 144
20060.15 146
20061.49 143
20062.83 151
20064.17 140
20065.51 140
20066.85 135
20068.19 160
20069.53 144
20070.87 151
20072.21 143
20073.55 142
20074.89 145
20076.23 157
20077.57 126
20078.91 124
20080.25 145
20081.59 154
20082.93 140
20084.27 126
20085.61 122
20086.95 151
20088.29 144
20089.63 170
20090.97 131
20092.31 135
20093.65 147
20094.99 148
20096.33 153
20097.67 181
20099.01 164
20100.35 173
20101.69 126
20103.03 119
20104.38 138
20105.72 148
20107.06 158
20108.40 150
20109.74 151
20111.08 147
20112.42 151
20113.76 165
20115.10 150
20116.45 136
20117.79 137
20119.13 163
20120.47 132
20121.81 136
20123.15 152
20124.49 150
20125.84 150
20127.18 133
20128.52 151
20129.86 111
20131.20 129
20132.54 123
20133.89 141
20135.23 127
20136.57 159
20137.91 150
20139.25 139
20140.60 140
