# Supplementary material for: MALDI-TOF MS typing enables the classification of brewing yeasts of the genus Saccharomyces to major beer styles
Source: PLoS One. 2017 Aug 9;12(8):e0181694. doi: 10.1371/journal.pone.0181694 (PMC5549903; doi:10.1371/journal.pone.0181694)
Supplement: S16 File — The directory includes 90 raw files and was zipped to “.zip”; the folder has three strains with 30 spectra per strain; S1 Text explains the raw files with an example and Table 1 represents the yeast strains used within the experiment. (ZIP) [file pone.0181694.s019.zip › 46-48/30674-457-OG-WB-WB-YPG-18h-E-E_2015-11-06__0_B5_1.dat]

2000.55 1610
2000.97 1543
2001.39 1720
2001.81 1863
2002.23 1710
2002.65 1742
2003.08 1954
2003.50 1686
2003.92 1610
2004.34 1756
2004.76 1756
2005.19 1671
2005.61 1571
2006.03 1730
2006.45 1648
2006.87 1557
2007.30 1647
2007.72 1586
2008.14 1565
2008.56 1762
2008.99 1763
2009.41 1676
2009.83 1671
2010.25 1661
2010.68 1803
2011.10 1694
2011.52 1763
2011.94 1854
2012.37 1615
2012.79 1565
2013.21 1617
2013.63 1662
2014.06 1430
2014.48 1427
2014.90 1533
2015.33 1398
2015.75 1424
2016.17 1470
2016.60 1527
2017.02 1546
2017.44 1634
2017.86 1806
2018.29 1680
2018.71 1570
2019.14 1617
2019.56 1565
2019.98 1638
2020.41 1693
2020.83 1778
2021.25 1701
2021.68 1517
2022.10 1682
2022.52 1689
2022.95 1592
2023.37 1509
2023.80 1648
2024.22 1712
2024.64 1601
2025.07 1534
2025.49 1586
2025.92 1655
2026.34 1628
2026.76 1507
2027.19 1570
2027.61 1665
2028.04 1739
2028.46 1498
2028.89 1583
2029.31 1511
2029.74 1430
2030.16 1557
2030.58 1584
2031.01 1627
2031.43 1505
2031.86 1565
2032.28 1627
2032.71 1631
2033.13 1679
2033.56 1568
2033.98 1700
2034.41 1582
2034.83 1428
2035.26 1590
2035.68 1880
2036.11 1946
2036.53 1766
2036.96 1699
2037.38 1891
2037.81 1820
2038.24 1697
2038.66 1661
2039.09 1761
2039.51 1721
2039.94 1778
2040.36 1704
2040.79 1820
2041.21 1860
2041.64 1785
2042.07 1789
2042.49 1707
2042.92 1604
2043.34 1635
2043.77 1696
2044.20 1695
2044.62 1695
2045.05 1711
2045.47 1658
2045.90 1590
2046.33 1637
2046.75 1630
2047.18 1634
2047.61 1625
2048.03 1631
2048.46 1593
2048.89 1675
2049.31 1659
2049.74 1772
2050.16 1760
2050.59 1551
2051.02 1496
2051.45 1552
2051.87 1466
2052.30 1549
2052.73 1479
2053.15 1428
2053.58 1496
2054.01 1554
2054.43 1519
2054.86 1531
2055.29 1530
2055.72 1592
2056.14 1594
2056.57 1562
2057.00 1511
2057.43 1615
2057.85 1565
2058.28 1638
2058.71 1606
2059.14 1638
2059.56 1695
2059.99 1773
2060.42 1795
2060.85 1696
2061.27 1712
2061.70 1691
2062.13 1613
2062.56 1709
2062.99 1730
2063.41 1798
2063.84 1768
2064.27 1695
2064.70 1795
2065.13 1925
2065.55 1792
2065.98 1903
2066.41 1991
2066.84 2085
2067.27 2100
2067.70 2009
2068.13 2025
2068.55 1868
2068.98 1719
2069.41 1699
2069.84 1753
2070.27 1661
2070.70 1560
2071.13 1627
2071.56 1552
2071.98 1519
2072.41 1503
2072.84 1554
2073.27 1518
2073.70 1599
2074.13 1568
2074.56 1625
2074.99 1688
2075.42 1675
2075.85 1583
2076.28 1591
2076.71 1777
2077.13 1776
2077.56 1663
2077.99 1664
2078.42 1651
2078.85 1822
2079.28 1743
2079.71 1805
2080.14 1701
2080.57 1852
2081.00 1868
2081.43 1768
2081.86 1671
2082.29 1691
2082.72 1701
2083.15 1617
2083.58 1693
2084.01 1636
2084.44 1677
2084.87 1652
2085.30 1611
2085.73 1589
2086.16 1456
2086.59 1574
2087.02 1519
2087.46 1715
2087.89 1618
2088.32 1460
2088.75 1495
2089.18 1475
2089.61 1614
2090.04 1535
2090.47 1489
2090.90 1505
2091.33 1505
2091.76 1531
2092.19 1405
2092.63 1489
2093.06 1618
2093.49 1488
2093.92 1511
2094.35 1558
2094.78 1460
2095.21 1543
2095.64 1635
2096.08 1650
2096.51 1685
2096.94 1525
2097.37 1508
2097.80 1587
2098.23 1569
2098.67 1583
2099.10 1504
2099.53 1665
2099.96 1649
2100.39 1467
2100.82 1491
2101.26 1461
2101.69 1429
2102.12 1437
2102.55 1592
2102.98 1606
2103.42 1394
2103.85 1392
2104.28 1520
2104.71 1546
2105.15 1516
2105.58 1506
2106.01 1442
2106.44 1506
2106.88 1594
2107.31 1573
2107.74 1576
2108.17 1583
2108.61 1651
2109.04 1615
2109.47 1550
2109.90 1680
2110.34 1551
2110.77 1574
2111.20 1531
2111.64 1580
2112.07 1618
2112.50 1637
2112.94 1725
2113.37 1618
2113.80 1643
2114.24 1734
2114.67 1488
2115.10 1378
2115.54 1579
2115.97 1594
2116.40 1708
2116.84 1607
2117.27 1549
2117.70 1401
2118.14 1534
2118.57 1496
2119.00 1416
2119.44 1333
2119.87 1450
2120.31 1530
2120.74 1445
2121.17 1510
2121.61 1604
2122.04 1488
2122.48 1566
2122.91 1580
2123.35 1517
2123.78 1683
2124.21 1595
2124.65 1582
2125.08 1484
2125.52 1594
2125.95 1588
2126.39 1594
2126.82 1511
2127.26 1672
2127.69 1602
2128.12 1743
2128.56 1704
2128.99 1590
2129.43 1569
2129.86 1568
2130.30 1611
2130.73 1740
2131.17 1847
2131.60 1703
2132.04 1754
2132.47 1832
2132.91 1814
2133.34 1831
2133.78 1794
2134.22 1937
2134.65 2018
2135.09 1809
2135.52 1748
2135.96 1740
2136.39 1756
2136.83 1891
2137.26 1783
2137.70 1795
2138.14 1735
2138.57 1876
2139.01 1664
2139.44 1665
2139.88 1768
2140.31 1644
2140.75 1636
2141.19 1552
2141.62 1523
2142.06 1533
2142.50 1427
2142.93 1581
2143.37 1446
2143.80 1567
2144.24 1595
2144.68 1512
2145.11 1476
2145.55 1437
2145.99 1449
2146.42 1411
2146.86 1633
2147.30 1702
2147.73 1696
2148.17 1761
2148.61 1950
2149.04 2096
2149.48 2110
2149.92 2175
2150.35 2303
2150.79 2301
2151.23 2429
2151.67 2585
2152.10 2447
2152.54 2425
2152.98 2382
2153.41 2329
2153.85 2010
2154.29 1900
2154.73 1914
2155.16 1742
2155.60 1788
2156.04 1688
2156.48 1508
2156.91 1477
2157.35 1452
2157.79 1567
2158.23 1525
2158.67 1610
2159.10 1674
2159.54 1737
2159.98 1730
2160.42 1658
2160.86 1590
2161.29 1655
2161.73 1680
2162.17 1479
2162.61 1594
2163.05 1699
2163.48 1490
2163.92 1589
2164.36 1598
2164.80 1655
2165.24 1620
2165.68 1686
2166.12 1651
2166.55 1598
2166.99 1584
2167.43 1572
2167.87 1584
2168.31 1596
2168.75 1663
2169.19 1736
2169.63 1809
2170.06 1762
2170.50 1824
2170.94 1828
2171.38 1847
2171.82 1852
2172.26 1852
2172.70 1855
2173.14 1970
2173.58 1950
2174.02 1902
2174.46 1862
2174.90 1909
2175.34 1965
2175.78 1943
2176.22 2039
2176.65 2066
2177.09 2272
2177.53 2211
2177.97 1968
2178.41 1941
2178.85 2212
2179.29 2020
2179.73 1872
2180.17 1824
2180.61 1803
2181.05 1764
2181.49 1683
2181.93 1645
2182.37 1549
2182.81 1614
2183.26 1645
2183.70 1625
2184.14 1640
2184.58 1609
2185.02 1565
2185.46 1543
2185.90 1474
2186.34 1568
2186.78 1632
2187.22 1604
2187.66 1563
2188.10 1547
2188.54 1801
2188.98 1702
2189.42 1804
2189.87 1892
2190.31 1742
2190.75 1692
2191.19 1739
2191.63 1728
2192.07 1735
2192.51 1651
2192.95 1717
2193.39 1657
2193.84 1813
2194.28 1692
2194.72 1734
2195.16 1802
2195.60 1918
2196.04 1859
2196.49 1865
2196.93 1787
2197.37 1831
2197.81 1878
2198.25 1847
2198.69 1828
2199.14 1898
2199.58 1824
2200.02 1856
2200.46 1842
2200.90 1736
2201.35 1655
2201.79 1584
2202.23 1631
2202.67 1721
2203.12 1736
2203.56 1658
2204.00 1637
2204.44 1663
2204.89 1730
2205.33 1728
2205.77 1769
2206.21 1685
2206.66 1599
2207.10 1715
2207.54 1831
2207.98 1836
2208.43 1818
2208.87 1787
2209.31 1731
2209.76 1773
2210.20 1760
2210.64 1800
2211.09 1797
2211.53 1670
2211.97 1670
2212.41 1679
2212.86 1752
2213.30 1758
2213.74 1668
2214.19 1609
2214.63 1700
2215.08 1753
2215.52 1790
2215.96 1623
2216.41 1697
2216.85 1736
2217.29 1521
2217.74 1634
2218.18 1681
2218.63 1707
2219.07 1727
2219.51 1611
2219.96 1565
2220.40 1569
2220.85 1487
2221.29 1572
2221.73 1597
2222.18 1610
2222.62 1645
2223.07 1630
2223.51 1726
2223.96 1798
2224.40 1812
2224.84 1827
2225.29 1874
2225.73 1881
2226.18 1890
2226.62 2010
2227.07 1967
2227.51 1842
2227.96 1799
2228.40 1833
2228.85 1924
2229.29 1972
2229.74 1833
2230.18 1789
2230.63 1726
2231.07 1761
2231.52 1868
2231.96 1983
2232.41 2088
2232.85 1932
2233.30 1990
2233.74 2041
2234.19 2190
2234.63 2182
2235.08 2108
2235.53 2098
2235.97 2082
2236.42 1911
2236.86 1948
2237.31 1985
2237.75 1886
2238.20 1794
2238.65 1691
2239.09 1631
2239.54 1621
2239.98 1602
2240.43 1756
2240.88 1611
2241.32 1515
2241.77 1573
2242.21 1590
2242.66 1445
2243.11 1501
2243.55 1509
2244.00 1492
2244.45 1431
2244.89 1498
2245.34 1426
2245.79 1337
2246.23 1314
2246.68 1498
2247.13 1448
2247.57 1339
2248.02 1409
2248.47 1462
2248.91 1590
2249.36 1555
2249.81 1567
2250.25 1513
2250.70 1534
2251.15 1726
2251.60 1624
2252.04 1579
2252.49 1708
2252.94 1628
2253.39 1549
2253.83 1573
2254.28 1561
2254.73 1672
2255.17 1680
2255.62 1507
2256.07 1433
2256.52 1497
2256.97 1464
2257.41 1434
2257.86 1435
2258.31 1444
2258.76 1502
2259.20 1586
2259.65 1461
2260.10 1434
2260.55 1600
2261.00 1540
2261.45 1539
2261.89 1651
2262.34 1698
2262.79 1828
2263.24 1884
2263.69 1734
2264.13 1827
2264.58 1804
2265.03 1675
2265.48 1691
2265.93 1563
2266.38 1616
2266.83 1582
2267.28 1660
2267.72 1693
2268.17 1745
2268.62 1595
2269.07 1694
2269.52 1694
2269.97 1861
2270.42 1754
2270.87 1856
2271.32 1971
2271.76 1905
2272.21 1871
2272.66 2031
2273.11 1942
2273.56 1886
2274.01 1882
2274.46 1989
2274.91 1879
2275.36 1867
2275.81 1828
2276.26 1696
2276.71 1654
2277.16 1842
2277.61 1619
2278.06 1520
2278.51 1471
2278.96 1501
2279.41 1590
2279.86 1509
2280.31 1600
2280.76 1570
2281.21 1552
2281.66 1497
2282.11 1535
2282.56 1592
2283.01 1690
2283.46 1484
2283.91 1484
2284.36 1471
2284.81 1578
2285.26 1499
2285.71 1500
2286.16 1572
2286.61 1500
2287.06 1718
2287.51 1731
2287.96 1874
2288.42 1910
2288.87 2026
2289.32 2120
2289.77 2299
2290.22 2575
2290.67 2818
2291.12 2980
2291.57 3136
2292.02 3088
2292.48 3028
2292.93 3151
2293.38 3077
2293.83 3056
2294.28 3061
2294.73 2750
2295.18 2393
2295.63 2384
2296.09 2349
2296.54 2321
2296.99 2161
2297.44 2084
2297.89 1937
2298.35 1897
2298.80 1866
2299.25 1643
2299.70 1504
2300.15 1597
2300.60 1599
2301.06 1532
2301.51 1659
2301.96 1684
2302.41 1748
2302.87 1649
2303.32 1528
2303.77 1541
2304.22 1589
2304.67 1429
2305.13 1469
2305.58 1599
2306.03 1578
2306.49 1656
2306.94 1715
2307.39 1718
2307.84 1762
2308.30 1812
2308.75 1720
2309.20 1769
2309.65 1883
2310.11 2079
2310.56 2011
2311.01 2107
2311.47 2019
2311.92 2132
2312.37 2207
2312.83 2074
2313.28 2076
2313.73 1923
2314.19 1945
2314.64 1775
2315.09 1756
2315.55 1750
2316.00 1648
2316.45 1641
2316.91 1795
2317.36 1622
2317.81 1636
2318.27 1732
2318.72 1819
2319.18 1791
2319.63 1641
2320.08 1684
2320.54 1735
2320.99 1945
2321.45 1982
2321.90 1840
2322.35 1747
2322.81 1817
2323.26 1721
2323.72 1867
2324.17 1787
2324.63 1882
2325.08 1901
2325.53 2018
2325.99 1966
2326.44 2066
2326.90 2154
2327.35 2141
2327.81 2286
2328.26 2242
2328.72 2065
2329.17 2105
2329.63 2118
2330.08 1892
2330.54 1882
2330.99 1875
2331.45 1825
2331.90 1707
2332.36 1756
2332.81 1781
2333.27 1822
2333.72 1771
2334.18 1676
2334.63 1725
2335.09 1805
2335.54 1850
2336.00 1680
2336.46 1775
2336.91 1684
2337.37 1554
2337.82 1513
2338.28 1585
2338.73 1634
2339.19 1630
2339.65 1651
2340.10 1696
2340.56 1651
2341.01 1662
2341.47 1709
2341.93 1727
2342.38 1763
2342.84 1765
2343.29 1702
2343.75 1687
2344.21 1771
2344.66 1765
2345.12 1719
2345.58 1640
2346.03 1664
2346.49 1790
2346.94 1847
2347.40 1877
2347.86 1916
2348.31 2000
2348.77 1932
2349.23 1947
2349.69 1965
2350.14 1801
2350.60 1915
2351.06 1839
2351.51 1747
2351.97 1765
2352.43 1705
2352.88 1593
2353.34 1598
2353.80 1661
2354.26 1736
2354.71 1797
2355.17 1672
2355.63 1686
2356.09 1725
2356.54 1715
2357.00 1688
2357.46 1509
2357.92 1596
2358.37 1621
2358.83 1542
2359.29 1559
2359.75 1637
2360.20 1718
2360.66 1738
2361.12 1714
2361.58 1722
2362.04 1714
2362.49 1693
2362.95 1824
2363.41 1817
2363.87 1712
2364.33 1701
2364.79 1632
2365.24 1744
2365.70 1827
2366.16 1710
2366.62 1827
2367.08 1761
2367.54 1848
2367.99 1948
2368.45 1911
2368.91 1818
2369.37 1761
2369.83 1748
2370.29 1802
2370.75 1658
2371.21 1611
2371.67 1667
2372.12 1736
2372.58 1711
2373.04 1725
2373.50 1654
2373.96 1597
2374.42 1613
2374.88 1609
2375.34 1739
2375.80 1712
2376.26 1740
2376.72 1722
2377.18 1749
2377.64 1721
2378.10 1542
2378.56 1749
2379.01 1831
2379.47 1656
2379.93 1519
2380.39 1587
2380.85 1704
2381.31 1666
2381.77 1636
2382.23 1693
2382.69 1641
2383.15 1631
2383.61 1685
2384.07 1566
2384.53 1637
2384.99 1564
2385.45 1666
2385.92 1661
2386.38 1644
2386.84 1680
2387.30 1582
2387.76 1556
2388.22 1617
2388.68 1575
2389.14 1712
2389.60 1659
2390.06 1612
2390.52 1687
2390.98 1650
2391.44 1666
2391.90 1662
2392.36 1604
2392.83 1707
2393.29 1647
2393.75 1498
2394.21 1577
2394.67 1615
2395.13 1742
2395.59 1589
2396.05 1562
2396.52 1637
2396.98 1727
2397.44 1592
2397.90 1621
2398.36 1535
2398.82 1787
2399.28 1602
2399.75 1605
2400.21 1644
2400.67 1510
2401.13 1602
2401.59 1724
2402.06 1564
2402.52 1562
2402.98 1610
2403.44 1534
2403.90 1532
2404.37 1618
2404.83 1722
2405.29 1722
2405.75 1692
2406.21 1741
2406.68 1620
2407.14 1617
2407.60 1687
2408.06 1710
2408.53 1616
2408.99 1660
2409.45 1665
2409.91 1622
2410.38 1522
2410.84 1629
2411.30 1579
2411.77 1585
2412.23 1517
2412.69 1539
2413.15 1482
2413.62 1476
2414.08 1681
2414.54 1575
2415.01 1584
2415.47 1695
2415.93 1594
2416.40 1547
2416.86 1579
2417.32 1579
2417.79 1618
2418.25 1592
2418.71 1637
2419.18 1640
2419.64 1712
2420.10 1610
2420.57 1609
2421.03 1693
2421.50 1644
2421.96 1740
2422.42 1753
2422.89 1714
2423.35 1729
2423.81 1660
2424.28 1673
2424.74 1749
2425.21 1639
2425.67 1554
2426.14 1625
2426.60 1589
2427.06 1478
2427.53 1440
2427.99 1754
2428.46 1741
2428.92 1586
2429.39 1596
2429.85 1691
2430.32 1487
2430.78 1489
2431.24 1446
2431.71 1637
2432.17 1646
2432.64 1655
2433.10 1673
2433.57 1513
2434.03 1412
2434.50 1587
2434.96 1437
2435.43 1643
2435.89 1680
2436.36 1623
2436.82 1696
2437.29 1667
2437.76 1737
2438.22 1803
2438.69 1714
2439.15 1670
2439.62 1713
2440.08 1860
2440.55 1812
2441.01 1858
2441.48 1769
2441.95 1849
2442.41 1941
2442.88 1899
2443.34 1750
2443.81 1789
2444.27 1752
2444.74 1754
2445.21 1818
2445.67 1694
2446.14 1661
2446.60 1542
2447.07 1499
2447.54 1714
2448.00 1538
2448.47 1456
2448.94 1487
2449.40 1544
2449.87 1479
2450.34 1485
2450.80 1484
2451.27 1529
2451.74 1664
2452.20 1687
2452.67 1545
2453.14 1504
2453.60 1647
2454.07 1662
2454.54 1745
2455.00 1498
2455.47 1618
2455.94 1600
2456.40 1480
2456.87 1459
2457.34 1581
2457.81 1508
2458.27 1393
2458.74 1398
2459.21 1577
2459.68 1397
2460.14 1507
2460.61 1462
2461.08 1470
2461.55 1617
2462.01 1524
2462.48 1659
2462.95 1678
2463.42 1420
2463.88 1461
2464.35 1424
2464.82 1521
2465.29 1538
2465.76 1582
2466.22 1676
2466.69 1559
2467.16 1612
2467.63 1593
2468.10 1596
2468.57 1563
2469.03 1530
2469.50 1620
2469.97 1489
2470.44 1333
2470.91 1442
2471.38 1426
2471.84 1539
2472.31 1560
2472.78 1569
2473.25 1614
2473.72 1510
2474.19 1568
2474.66 1445
2475.13 1428
2475.59 1377
2476.06 1594
2476.53 1476
2477.00 1413
2477.47 1417
2477.94 1529
2478.41 1580
2478.88 1568
2479.35 1546
2479.82 1566
2480.29 1526
2480.76 1529
2481.23 1524
2481.69 1655
2482.16 1713
2482.63 1357
2483.10 1516
2483.57 1660
2484.04 1501
2484.51 1458
2484.98 1515
2485.45 1591
2485.92 1583
2486.39 1535
2486.86 1643
2487.33 1638
2487.80 1601
2488.27 1690
2488.74 1782
2489.21 1689
2489.68 1846
2490.15 1751
2490.62 1703
2491.09 1847
2491.56 1663
2492.04 1638
2492.51 1605
2492.98 1689
2493.45 1757
2493.92 1754
2494.39 1690
2494.86 1688
2495.33 1782
2495.80 1698
2496.27 1591
2496.74 1531
2497.21 1597
2497.68 1687
2498.16 1644
2498.63 1615
2499.10 1745
2499.57 1521
2500.04 1548
2500.51 1630
2500.98 1693
2501.45 1537
2501.93 1451
2502.40 1398
2502.87 1367
2503.34 1570
2503.81 1478
2504.28 1549
2504.76 1572
2505.23 1492
2505.70 1571
2506.17 1555
2506.64 1565
2507.11 1700
2507.59 1573
2508.06 1623
2508.53 1644
2509.00 1562
2509.47 1690
2509.95 1753
2510.42 1734
2510.89 1753
2511.36 1873
2511.84 1823
2512.31 1827
2512.78 1959
2513.25 1842
2513.73 1931
2514.20 1853
2514.67 1870
2515.14 1787
2515.62 1818
2516.09 1830
2516.56 1755
2517.03 1721
2517.51 1794
2517.98 1699
2518.45 1719
2518.93 1952
2519.40 1835
2519.87 1682
2520.35 1572
2520.82 1612
2521.29 1885
2521.77 1751
2522.24 1693
2522.71 1667
2523.19 1622
2523.66 1661
2524.13 1588
2524.61 1609
2525.08 1653
2525.55 1563
2526.03 1585
2526.50 1538
2526.97 1519
2527.45 1532
2527.92 1695
2528.40 1658
2528.87 1621
2529.34 1685
2529.82 1592
2530.29 1485
2530.77 1508
2531.24 1588
2531.71 1529
2532.19 1643
2532.66 1637
2533.14 1683
2533.61 1646
2534.09 1769
2534.56 1854
2535.04 1721
2535.51 1741
2535.98 1733
2536.46 1636
2536.93 1753
2537.41 1784
2537.88 1682
2538.36 1661
2538.83 1723
2539.31 1727
2539.78 1717
2540.26 1719
2540.73 1673
2541.21 1833
2541.68 1711
2542.16 1648
2542.63 1712
2543.11 1728
2543.59 1825
2544.06 1706
2544.54 1664
2545.01 1625
2545.49 1633
2545.96 1591
2546.44 1707
2546.91 1722
2547.39 1705
2547.87 1715
2548.34 1824
2548.82 1821
2549.29 1930
2549.77 1897
2550.24 1953
2550.72 2013
2551.20 2106
2551.67 1922
2552.15 1920
2552.62 1944
2553.10 1815
2553.58 1814
2554.05 1884
2554.53 1967
2555.01 1938
2555.48 1999
2555.96 1918
2556.44 1944
2556.91 1910
2557.39 1843
2557.87 1774
2558.34 1722
2558.82 1714
2559.30 1679
2559.77 1725
2560.25 1561
2560.73 1767
2561.20 1617
2561.68 1580
2562.16 1599
2562.64 1664
2563.11 1653
2563.59 1613
2564.07 1669
2564.54 1629
2565.02 1512
2565.50 1458
2565.98 1437
2566.45 1572
2566.93 1526
2567.41 1398
2567.89 1443
2568.36 1436
2568.84 1476
2569.32 1404
2569.80 1322
2570.28 1434
2570.75 1438
2571.23 1453
2571.71 1475
2572.19 1455
2572.66 1476
2573.14 1509
2573.62 1476
2574.10 1442
2574.58 1379
2575.06 1471
2575.53 1556
2576.01 1594
2576.49 1441
2576.97 1465
2577.45 1354
2577.93 1478
2578.40 1395
2578.88 1428
2579.36 1490
2579.84 1402
2580.32 1428
2580.80 1514
2581.28 1527
2581.76 1558
2582.24 1729
2582.71 1477
2583.19 1604
2583.67 1499
2584.15 1482
2584.63 1486
2585.11 1432
2585.59 1407
2586.07 1473
2586.55 1468
2587.03 1471
2587.51 1475
2587.99 1561
2588.47 1521
2588.95 1594
2589.42 1658
2589.90 1509
2590.38 1505
2590.86 1587
2591.34 1532
2591.82 1516
2592.30 1528
2592.78 1723
2593.26 1902
2593.74 1738
2594.22 1741
2594.70 1745
2595.18 1612
2595.66 1752
2596.14 1686
2596.62 1777
2597.10 1742
2597.58 1597
2598.07 1431
2598.55 1432
2599.03 1350
2599.51 1437
2599.99 1355
2600.47 1322
2600.95 1568
2601.43 1504
2601.91 1437
2602.39 1402
2602.87 1436
2603.35 1376
2603.83 1372
2604.31 1358
2604.80 1505
2605.28 1468
2605.76 1436
2606.24 1491
2606.72 1469
2607.20 1516
2607.68 1548
2608.16 1568
2608.65 1521
2609.13 1465
2609.61 1615
2610.09 1562
2610.57 1500
2611.05 1475
2611.53 1603
2612.02 1507
2612.50 1541
2612.98 1479
2613.46 1515
2613.94 1596
2614.43 1493
2614.91 1418
2615.39 1637
2615.87 1635
2616.35 1608
2616.84 1567
2617.32 1489
2617.80 1514
2618.28 1592
2618.77 1639
2619.25 1472
2619.73 1489
2620.21 1551
2620.69 1550
2621.18 1515
2621.66 1605
2622.14 1507
2622.63 1568
2623.11 1517
2623.59 1422
2624.07 1503
2624.56 1432
2625.04 1600
2625.52 1505
2626.01 1593
2626.49 1548
2626.97 1564
2627.45 1416
2627.94 1425
2628.42 1579
2628.90 1500
2629.39 1564
2629.87 1584
2630.35 1532
2630.84 1528
2631.32 1546
2631.80 1562
2632.29 1562
2632.77 1634
2633.26 1640
2633.74 1573
2634.22 1621
2634.71 1649
2635.19 1552
2635.67 1443
2636.16 1515
2636.64 1596
2637.13 1490
2637.61 1553
2638.09 1536
2638.58 1453
2639.06 1544
2639.55 1524
2640.03 1626
2640.52 1692
2641.00 1706
2641.48 1813
2641.97 1624
2642.45 1628
2642.94 1660
2643.42 1597
2643.91 1649
2644.39 1661
2644.88 1653
2645.36 1605
2645.85 1653
2646.33 1688
2646.82 1657
2647.30 1497
2647.79 1576
2648.27 1587
2648.76 1560
2649.24 1416
2649.73 1456
2650.21 1467
2650.70 1468
2651.18 1447
2651.67 1507
2652.15 1525
2652.64 1666
2653.12 1584
2653.61 1476
2654.10 1580
2654.58 1602
2655.07 1641
2655.55 1709
2656.04 1758
2656.52 1784
2657.01 1790
2657.50 1647
2657.98 1705
2658.47 1699
2658.95 1608
2659.44 1567
2659.93 1516
2660.41 1566
2660.90 1499
2661.38 1561
2661.87 1521
2662.36 1501
2662.84 1452
2663.33 1328
2663.82 1322
2664.30 1545
2664.79 1531
2665.28 1462
2665.76 1450
2666.25 1435
2666.74 1429
2667.22 1492
2667.71 1551
2668.20 1654
2668.68 1598
2669.17 1552
2669.66 1602
2670.14 1444
2670.63 1502
2671.12 1520
2671.61 1670
2672.09 1689
2672.58 1638
2673.07 1701
2673.55 1832
2674.04 1799
2674.53 1711
2675.02 1788
2675.50 1783
2675.99 1795
2676.48 1736
2676.97 1798
2677.46 1745
2677.94 1828
2678.43 1825
2678.92 1855
2679.41 1774
2679.89 1793
2680.38 1705
2680.87 1690
2681.36 1653
2681.85 1613
2682.33 1701
2682.82 1659
2683.31 1606
2683.80 1639
2684.29 1701
2684.78 1637
2685.26 1621
2685.75 1614
2686.24 1550
2686.73 1465
2687.22 1504
2687.71 1547
2688.20 1482
2688.68 1609
2689.17 1487
2689.66 1419
2690.15 1411
2690.64 1356
2691.13 1436
2691.62 1501
2692.11 1506
2692.60 1583
2693.09 1547
2693.57 1437
2694.06 1535
2694.55 1581
2695.04 1417
2695.53 1410
2696.02 1540
2696.51 1599
2697.00 1509
2697.49 1408
2697.98 1432
2698.47 1442
2698.96 1526
2699.45 1567
2699.94 1551
2700.43 1499
2700.92 1558
2701.41 1460
2701.90 1467
2702.39 1518
2702.88 1739
2703.37 1611
2703.86 1550
2704.35 1636
2704.84 1650
2705.33 1777
2705.82 1727
2706.31 1694
2706.80 1641
2707.29 1496
2707.78 1555
2708.27 1593
2708.76 1494
2709.25 1351
2709.74 1480
2710.23 1433
2710.72 1410
2711.21 1452
2711.71 1423
2712.20 1443
2712.69 1431
2713.18 1398
2713.67 1408
2714.16 1459
2714.65 1475
2715.14 1480
2715.63 1425
2716.12 1490
2716.62 1458
2717.11 1557
2717.60 1414
2718.09 1380
2718.58 1494
2719.07 1446
2719.56 1387
2720.06 1426
2720.55 1529
2721.04 1473
2721.53 1496
2722.02 1588
2722.51 1614
2723.01 1567
2723.50 1439
2723.99 1525
2724.48 1539
2724.97 1510
2725.47 1673
2725.96 1551
2726.45 1575
2726.94 1458
2727.44 1668
2727.93 1577
2728.42 1553
2728.91 1458
2729.40 1563
2729.90 1505
2730.39 1441
2730.88 1665
2731.37 1509
2731.87 1492
2732.36 1435
2732.85 1464
2733.35 1483
2733.84 1499
2734.33 1484
2734.82 1551
2735.32 1524
2735.81 1579
2736.30 1551
2736.80 1609
2737.29 1419
2737.78 1596
2738.28 1669
2738.77 1618
2739.26 1562
2739.76 1532
2740.25 1534
2740.74 1483
2741.24 1501
2741.73 1589
2742.22 1488
2742.72 1515
2743.21 1632
2743.70 1485
2744.20 1434
2744.69 1430
2745.19 1564
2745.68 1465
2746.17 1481
2746.67 1417
2747.16 1452
2747.66 1592
2748.15 1430
2748.64 1464
2749.14 1582
2749.63 1600
2750.13 1508
2750.62 1366
2751.12 1432
2751.61 1584
2752.10 1618
2752.60 1485
2753.09 1454
2753.59 1307
2754.08 1458
2754.58 1408
2755.07 1542
2755.57 1443
2756.06 1425
2756.56 1483
2757.05 1524
2757.55 1547
2758.04 1394
2758.54 1317
2759.03 1564
2759.53 1492
2760.02 1492
2760.52 1615
2761.01 1561
2761.51 1536
2762.00 1579
2762.50 1624
2762.99 1608
2763.49 1636
2763.99 1540
2764.48 1549
2764.98 1525
2765.47 1457
2765.97 1487
2766.46 1542
2766.96 1345
2767.46 1424
2767.95 1486
2768.45 1409
2768.94 1519
2769.44 1509
2769.94 1388
2770.43 1373
2770.93 1472
2771.42 1458
2771.92 1458
2772.42 1437
2772.91 1557
2773.41 1537
2773.91 1611
2774.40 1487
2774.90 1686
2775.40 1748
2775.89 1747
2776.39 1653
2776.89 1758
2777.38 1846
2777.88 1874
2778.38 1946
2778.87 1884
2779.37 1803
2779.87 1806
2780.36 1667
2780.86 1627
2781.36 1730
2781.85 1604
2782.35 1633
2782.85 1506
2783.35 1494
2783.84 1469
2784.34 1372
2784.84 1424
2785.34 1428
2785.83 1455
2786.33 1469
2786.83 1336
2787.33 1380
2787.82 1357
2788.32 1319
2788.82 1387
2789.32 1406
2789.81 1273
2790.31 1357
2790.81 1239
2791.31 1440
2791.81 1457
2792.30 1386
2792.80 1392
2793.30 1424
2793.80 1410
2794.30 1541
2794.80 1490
2795.29 1531
2795.79 1598
2796.29 1647
2796.79 1533
2797.29 1674
2797.79 1794
2798.29 1648
2798.78 1633
2799.28 1786
2799.78 1604
2800.28 1556
2800.78 1564
2801.28 1575
2801.78 1498
2802.28 1482
2802.77 1421
2803.27 1474
2803.77 1588
2804.27 1448
2804.77 1462
2805.27 1444
2805.77 1406
2806.27 1558
2806.77 1666
2807.27 1517
2807.77 1589
2808.27 1680
2808.77 1592
2809.27 1613
2809.77 1659
2810.27 1712
2810.77 1601
2811.27 1709
2811.76 1742
2812.26 1493
2812.76 1473
2813.26 1419
2813.76 1515
2814.26 1683
2814.76 1454
2815.26 1572
2815.76 1544
2816.27 1436
2816.77 1433
2817.27 1463
2817.77 1433
2818.27 1493
2818.77 1466
2819.27 1476
2819.77 1519
2820.27 1483
2820.77 1537
2821.27 1465
2821.77 1489
2822.27 1590
2822.77 1606
2823.27 1598
2823.77 1467
2824.27 1463
2824.78 1481
2825.28 1491
2825.78 1369
2826.28 1420
2826.78 1319
2827.28 1332
2827.78 1378
2828.28 1409
2828.79 1472
2829.29 1495
2829.79 1427
2830.29 1437
2830.79 1399
2831.29 1383
2831.79 1346
2832.30 1385
2832.80 1428
2833.30 1369
2833.80 1406
2834.30 1452
2834.80 1447
2835.31 1348
2835.81 1360
2836.31 1381
2836.81 1440
2837.31 1439
2837.82 1530
2838.32 1416
2838.82 1446
2839.32 1571
2839.83 1553
2840.33 1565
2840.83 1599
2841.33 1548
2841.84 1559
2842.34 1487
2842.84 1414
2843.34 1350
2843.85 1394
2844.35 1476
2844.85 1562
2845.35 1634
2845.86 1521
2846.36 1572
2846.86 1630
2847.37 1579
2847.87 1701
2848.37 1753
2848.87 1655
2849.38 1670
2849.88 1558
2850.38 1575
2850.89 1633
2851.39 1533
2851.89 1655
2852.40 1540
2852.90 1568
2853.40 1597
2853.91 1533
2854.41 1491
2854.92 1448
2855.42 1408
2855.92 1564
2856.43 1598
2856.93 1470
2857.43 1497
2857.94 1439
2858.44 1500
2858.95 1545
2859.45 1581
2859.95 1528
2860.46 1455
2860.96 1464
2861.47 1489
2861.97 1411
2862.48 1420
2862.98 1428
2863.48 1364
2863.99 1375
2864.49 1413
2865.00 1303
2865.50 1195
2866.01 1349
2866.51 1413
2867.02 1272
2867.52 1331
2868.03 1280
2868.53 1300
2869.04 1422
2869.54 1372
2870.05 1373
2870.55 1362
2871.06 1353
2871.56 1420
2872.07 1446
2872.57 1511
2873.08 1509
2873.58 1553
2874.09 1643
2874.59 1590
2875.10 1565
2875.60 1547
2876.11 1695
2876.61 1601
2877.12 1551
2877.63 1564
2878.13 1585
2878.64 1483
2879.14 1425
2879.65 1502
2880.15 1431
2880.66 1580
2881.17 1536
2881.67 1589
2882.18 1477
2882.68 1533
2883.19 1712
2883.70 1560
2884.20 1756
2884.71 1562
2885.22 1560
2885.72 1500
2886.23 1723
2886.74 1739
2887.24 1694
2887.75 1799
2888.25 1974
2888.76 1810
2889.27 1815
2889.77 2011
2890.28 1914
2890.79 1964
2891.30 1751
2891.80 1716
2892.31 1772
2892.82 1725
2893.32 1770
2893.83 1805
2894.34 1648
2894.84 1756
2895.35 1959
2895.86 1863
2896.37 1862
2896.87 1875
2897.38 1824
2897.89 1769
2898.40 1784
2898.90 1894
2899.41 1727
2899.92 1788
2900.43 1912
2900.93 1815
2901.44 1895
2901.95 1907
2902.46 1935
2902.96 2009
2903.47 2160
2903.98 2122
2904.49 2215
2905.00 2141
2905.50 2178
2906.01 2145
2906.52 2231
2907.03 2391
2907.54 2225
2908.05 2237
2908.55 2362
2909.06 2075
2909.57 1881
2910.08 1706
2910.59 1712
2911.10 1881
2911.61 1627
2912.11 1577
2912.62 1540
2913.13 1655
2913.64 1700
2914.15 1614
2914.66 1697
2915.17 1520
2915.68 1620
2916.19 1543
2916.69 1566
2917.20 1597
2917.71 1584
2918.22 1508
2918.73 1473
2919.24 1530
2919.75 1519
2920.26 1587
2920.77 1592
2921.28 1803
2921.79 1698
2922.30 1661
2922.81 1643
2923.32 1580
2923.83 1814
2924.34 1698
2924.85 1770
2925.36 1794
2925.87 1857
2926.38 1910
2926.89 1764
2927.40 1791
2927.91 1715
2928.42 1787
2928.93 1715
2929.44 1654
2929.95 1565
2930.46 1456
2930.97 1507
2931.48 1455
2931.99 1420
2932.50 1480
2933.01 1492
2933.52 1495
2934.03 1439
2934.54 1410
2935.05 1446
2935.56 1488
2936.07 1535
2936.58 1511
2937.09 1654
2937.60 1535
2938.12 1514
2938.63 1598
2939.14 1643
2939.65 1582
2940.16 1650
2940.67 1635
2941.18 1631
2941.69 1607
2942.20 1502
2942.72 1773
2943.23 1737
2943.74 1710
2944.25 1716
2944.76 1697
2945.27 1701
2945.79 1821
2946.30 1861
2946.81 1743
2947.32 1799
2947.83 1775
2948.34 1844
2948.86 1828
2949.37 1824
2949.88 1663
2950.39 1622
2950.90 1742
2951.42 1554
2951.93 1480
2952.44 1542
2952.95 1468
2953.46 1447
2953.98 1409
2954.49 1393
2955.00 1423
2955.51 1414
2956.03 1484
2956.54 1609
2957.05 1405
2957.56 1374
2958.08 1484
2958.59 1441
2959.10 1443
2959.62 1556
2960.13 1413
2960.64 1441
2961.15 1452
2961.67 1509
2962.18 1529
2962.69 1409
2963.21 1522
2963.72 1671
2964.23 1640
2964.75 1631
2965.26 1667
2965.77 1573
2966.29 1604
2966.80 1556
2967.31 1745
2967.83 1640
2968.34 1570
2968.85 1546
2969.37 1595
2969.88 1618
2970.40 1628
2970.91 1474
2971.42 1549
2971.94 1547
2972.45 1414
2972.96 1423
2973.48 1539
2973.99 1607
2974.51 1571
2975.02 1578
2975.54 1548
2976.05 1673
2976.56 1666
2977.08 1704
2977.59 1663
2978.11 1554
2978.62 1515
2979.14 1493
2979.65 1696
2980.16 1550
2980.68 1621
2981.19 1750
2981.71 1736
2982.22 1657
2982.74 1621
2983.25 1559
2983.77 1570
2984.28 1575
2984.80 1782
2985.31 1933
2985.83 1722
2986.34 1831
2986.86 1882
2987.37 1817
2987.89 1939
2988.40 1854
2988.92 1966
2989.44 1879
2989.95 1979
2990.47 2074
2990.98 1947
2991.50 1929
2992.01 1983
2992.53 1858
2993.04 1834
2993.56 1957
2994.08 1902
2994.59 1853
2995.11 1702
2995.62 1809
2996.14 1888
2996.66 1999
2997.17 2071
2997.69 2249
2998.20 2333
2998.72 2247
2999.24 2148
2999.75 2154
3000.27 2229
3000.79 2351
3001.30 2519
3001.82 2574
3002.33 2585
3002.85 2835
3003.37 3269
3003.88 3733
3004.40 4029
3004.92 4628
3005.43 5142
3005.95 5318
3006.47 5494
3006.99 5544
3007.50 5552
3008.02 5406
3008.54 5053
3009.05 4216
3009.57 3891
3010.09 3177
3010.60 2981
3011.12 2745
3011.64 2353
3012.16 2201
3012.67 2087
3013.19 2117
3013.71 2167
3014.23 2047
3014.74 1939
3015.26 1919
3015.78 1938
3016.30 1948
3016.82 2043
3017.33 1959
3017.85 1973
3018.37 1871
3018.89 2065
3019.40 1946
3019.92 2082
3020.44 2126
3020.96 2066
3021.48 2037
3022.00 2137
3022.51 1956
3023.03 1981
3023.55 2064
3024.07 2167
3024.59 2207
3025.11 2141
3025.62 2059
3026.14 2284
3026.66 2376
3027.18 2229
3027.70 2052
3028.22 2010
3028.74 1888
3029.25 1731
3029.77 1742
3030.29 1836
3030.81 1839
3031.33 1701
3031.85 1779
3032.37 1710
3032.89 1701
3033.41 1815
3033.93 1823
3034.45 1749
3034.96 1675
3035.48 1699
3036.00 1818
3036.52 1764
3037.04 1712
3037.56 1843
3038.08 1976
3038.60 1832
3039.12 1830
3039.64 1737
3040.16 1781
3040.68 1804
3041.20 1746
3041.72 1570
3042.24 1707
3042.76 1726
3043.28 1735
3043.80 1639
3044.32 1821
3044.84 1801
3045.36 1715
3045.88 1676
3046.40 1704
3046.92 1617
3047.44 1799
3047.96 1785
3048.48 1635
3049.00 1717
3049.52 1723
3050.04 1558
3050.56 1544
3051.09 1527
3051.61 1693
3052.13 1603
3052.65 1547
3053.17 1610
3053.69 1626
3054.21 1635
3054.73 1601
3055.25 1562
3055.77 1688
3056.29 1598
3056.82 1624
3057.34 1668
3057.86 1635
3058.38 1680
3058.90 1602
3059.42 1606
3059.94 1570
3060.47 1506
3060.99 1445
3061.51 1543
3062.03 1595
3062.55 1584
3063.07 1605
3063.60 1766
3064.12 1623
3064.64 1710
3065.16 1669
3065.68 1720
3066.21 1785
3066.73 1760
3067.25 1753
3067.77 1585
3068.29 1617
3068.82 1673
3069.34 1747
3069.86 1649
3070.38 1591
3070.90 1683
3071.43 1731
3071.95 1590
3072.47 1662
3072.99 1668
3073.52 1568
3074.04 1744
3074.56 1654
3075.09 1543
3075.61 1783
3076.13 1810
3076.65 1917
3077.18 1853
3077.70 1800
3078.22 1931
3078.75 1922
3079.27 2092
3079.79 2210
3080.32 2175
3080.84 2263
3081.36 2337
3081.89 2275
3082.41 2276
3082.93 2235
3083.46 2363
3083.98 2130
3084.50 1974
3085.03 2042
3085.55 2115
3086.07 2144
3086.60 2037
3087.12 1930
3087.64 1954
3088.17 1902
3088.69 2057
3089.22 1879
3089.74 1658
3090.26 1793
3090.79 1833
3091.31 1891
3091.84 1960
3092.36 1782
3092.89 1880
3093.41 1790
3093.93 1906
3094.46 1980
3094.98 2013
3095.51 2075
3096.03 2172
3096.56 2285
3097.08 2480
3097.61 2477
3098.13 2483
3098.66 2381
3099.18 2570
3099.70 2817
3100.23 3012
3100.75 3532
3101.28 3965
3101.80 4910
3102.33 5673
3102.85 6460
3103.38 6749
3103.91 7283
3104.43 8061
3104.96 8206
3105.48 7650
3106.01 7294
3106.53 6864
3107.06 5736
3107.58 4759
3108.11 3986
3108.63 3446
3109.16 3112
3109.69 2790
3110.21 2595
3110.74 2460
3111.26 2636
3111.79 2289
3112.31 2403
3112.84 2469
3113.37 2346
3113.89 2120
3114.42 2153
3114.94 2159
3115.47 2161
3116.00 2125
3116.52 2125
3117.05 1983
3117.58 2063
3118.10 1857
3118.63 1803
3119.16 1847
3119.68 2074
3120.21 1996
3120.73 2108
3121.26 2169
3121.79 2160
3122.31 2151
3122.84 2152
3123.37 2300
3123.90 2209
3124.42 2153
3124.95 2201
3125.48 2044
3126.00 2037
3126.53 1935
3127.06 1836
3127.58 1831
3128.11 2027
3128.64 1929
3129.17 1803
3129.69 1816
3130.22 1845
3130.75 1691
3131.28 1814
3131.80 1797
3132.33 1610
3132.86 1758
3133.39 1774
3133.91 1744
3134.44 1737
3134.97 1693
3135.50 1708
3136.03 1633
3136.55 1628
3137.08 1641
3137.61 1699
3138.14 1825
3138.67 1719
3139.19 1640
3139.72 1612
3140.25 1670
3140.78 1765
3141.31 1644
3141.84 1721
3142.36 1696
3142.89 1621
3143.42 1644
3143.95 1689
3144.48 1780
3145.01 1684
3145.54 1719
3146.06 1645
3146.59 1729
3147.12 1836
3147.65 1886
3148.18 1844
3148.71 2002
3149.24 2082
3149.77 2112
3150.30 2191
3150.83 2205
3151.35 2105
3151.88 2091
3152.41 2042
3152.94 1821
3153.47 1847
3154.00 1852
3154.53 1868
3155.06 1904
3155.59 1857
3156.12 1764
3156.65 1798
3157.18 1833
3157.71 1748
3158.24 1815
3158.77 1869
3159.30 1949
3159.83 1933
3160.36 1844
3160.89 1860
3161.42 1916
3161.95 1840
3162.48 1903
3163.01 1733
3163.54 1911
3164.07 1817
3164.60 1648
3165.13 1566
3165.66 1646
3166.19 1734
3166.72 1663
3167.25 1567
3167.78 1520
3168.31 1471
3168.84 1640
3169.37 1629
3169.90 1629
3170.44 1641
3170.97 1618
3171.50 1517
3172.03 1544
3172.56 1592
3173.09 1529
3173.62 1525
3174.15 1618
3174.68 1656
3175.21 1789
3175.75 1787
3176.28 1807
3176.81 1576
3177.34 1763
3177.87 1678
3178.40 1644
3178.93 1540
3179.47 1512
3180.00 1601
3180.53 1530
3181.06 1564
3181.59 1496
3182.12 1502
3182.66 1482
3183.19 1499
3183.72 1668
3184.25 1649
3184.78 1654
3185.32 1541
3185.85 1570
3186.38 1602
3186.91 1613
3187.44 1637
3187.98 1595
3188.51 1629
3189.04 1694
3189.57 1609
3190.11 1549
3190.64 1605
3191.17 1533
3191.70 1474
3192.24 1515
3192.77 1676
3193.30 1559
3193.84 1542
3194.37 1600
3194.90 1527
3195.43 1545
3195.97 1600
3196.50 1691
3197.03 1690
3197.57 1645
3198.10 1607
3198.63 1609
3199.17 1706
3199.70 1747
3200.23 1715
3200.77 1681
3201.30 1837
3201.83 1853
3202.37 1786
3202.90 1870
3203.43 2080
3203.97 1955
3204.50 1975
3205.03 1806
3205.57 1844
3206.10 1923
3206.63 1950
3207.17 2080
3207.70 2075
3208.24 2097
3208.77 2152
3209.30 2261
3209.84 2496
3210.37 2667
3210.91 2807
3211.44 2814
3211.98 3033
3212.51 3348
3213.04 3113
3213.58 3069
3214.11 2954
3214.65 2997
3215.18 2669
3215.72 2335
3216.25 2254
3216.79 2204
3217.32 2003
3217.86 1801
3218.39 1955
3218.93 1830
3219.46 1633
3220.00 1807
3220.53 1771
3221.07 1791
3221.60 1803
3222.14 1851
3222.67 1972
3223.21 2140
3223.74 2219
3224.28 2268
3224.81 2283
3225.35 2385
3225.88 2291
3226.42 2358
3226.95 2290
3227.49 2107
3228.02 2057
3228.56 2126
3229.10 2050
3229.63 2043
3230.17 2078
3230.70 2055
3231.24 1930
3231.78 2067
3232.31 1891
3232.85 1824
3233.38 1968
3233.92 2090
3234.46 2004
3234.99 1878
3235.53 2048
3236.06 2150
3236.60 1957
3237.14 2088
3237.67 2227
3238.21 2236
3238.75 2179
3239.28 2118
3239.82 2279
3240.36 2237
3240.89 2163
3241.43 2263
3241.97 2085
3242.50 2065
3243.04 2184
3243.58 1966
3244.11 1902
3244.65 2044
3245.19 1948
3245.72 2093
3246.26 2074
3246.80 2102
3247.34 2095
3247.87 2096
3248.41 2220
3248.95 2234
3249.49 2183
3250.02 2165
3250.56 2360
3251.10 2329
3251.64 2229
3252.17 2351
3252.71 2300
3253.25 2315
3253.79 2156
3254.32 2053
3254.86 2125
3255.40 2091
3255.94 2126
3256.48 2052
3257.01 2120
3257.55 2171
3258.09 2219
3258.63 2356
3259.17 2218
3259.70 2464
3260.24 2532
3260.78 2835
3261.32 3191
3261.86 3360
3262.40 3976
3262.93 4270
3263.47 4668
3264.01 5161
3264.55 5290
3265.09 5417
3265.63 5589
3266.17 5662
3266.71 6029
3267.24 6047
3267.78 6410
3268.32 6248
3268.86 6719
3269.40 6330
3269.94 5587
3270.48 5087
3271.02 4468
3271.56 3933
3272.10 3595
3272.64 3294
3273.18 2922
3273.71 2730
3274.25 2566
3274.79 2546
3275.33 2501
3275.87 2300
3276.41 2447
3276.95 2548
3277.49 2539
3278.03 2519
3278.57 2533
3279.11 2495
3279.65 2617
3280.19 2477
3280.73 2531
3281.27 2563
3281.81 2467
3282.35 2367
3282.89 2163
3283.43 2343
3283.97 2507
3284.51 2531
3285.05 2500
3285.59 2439
3286.13 2432
3286.67 2510
3287.21 2730
3287.75 2647
3288.30 2544
3288.84 2546
3289.38 2463
3289.92 2499
3290.46 2375
3291.00 2380
3291.54 2558
3292.08 2471
3292.62 2446
3293.16 2587
3293.70 2647
3294.24 2789
3294.79 2839
3295.33 3243
3295.87 3291
3296.41 3223
3296.95 3435
3297.49 3572
3298.03 3417
3298.57 3384
3299.12 3411
3299.66 3369
3300.20 3061
3300.74 3080
3301.28 2978
3301.82 3087
3302.37 3129
3302.91 2892
3303.45 3226
3303.99 3039
3304.53 3263
3305.08 3302
3305.62 3106
3306.16 2930
3306.70 3191
3307.24 2983
3307.79 2801
3308.33 2736
3308.87 2659
3309.41 2312
3309.96 2399
3310.50 2449
3311.04 2266
3311.58 2236
3312.13 2230
3312.67 2183
3313.21 2380
3313.75 2273
3314.30 2501
3314.84 2536
3315.38 2427
3315.92 2501
3316.47 2751
3317.01 2776
3317.55 2951
3318.10 3103
3318.64 2909
3319.18 2865
3319.73 3002
3320.27 2813
3320.81 2842
3321.36 3012
3321.90 2941
3322.44 2812
3322.99 3003
3323.53 3001
3324.07 2777
3324.62 2928
3325.16 2886
3325.70 2789
3326.25 2735
3326.79 2763
3327.34 2583
3327.88 2720
3328.42 2572
3328.97 2577
3329.51 2665
3330.06 2661
3330.60 2673
3331.14 3036
3331.69 3436
3332.23 4137
3332.78 5262
3333.32 6413
3333.86 7953
3334.41 9658
3334.95 11692
3335.50 13243
3336.04 15242
3336.59 16683
3337.13 17662
3337.68 18147
3338.22 17716
3338.77 17138
3339.31 15355
3339.86 13493
3340.40 11499
3340.94 9667
3341.49 7807
3342.03 6504
3342.58 5576
3343.13 4675
3343.67 3896
3344.22 3453
3344.76 3173
3345.31 3126
3345.85 2817
3346.40 2686
3346.94 2624
3347.49 2604
3348.03 2722
3348.58 2673
3349.12 2540
3349.67 2605
3350.22 2622
3350.76 2585
3351.31 2504
3351.85 2668
3352.40 2639
3352.94 2405
3353.49 2524
3354.04 2684
3354.58 2483
3355.13 2469
3355.67 2465
3356.22 2447
3356.77 2325
3357.31 2369
3357.86 2379
3358.41 2179
3358.95 2308
3359.50 2360
3360.05 2332
3360.59 2233
3361.14 2343
3361.68 2376
3362.23 2498
3362.78 2250
3363.33 2279
3363.87 2312
3364.42 2375
3364.97 2237
3365.51 2186
3366.06 2301
3366.61 2315
3367.15 2454
3367.70 2228
3368.25 2208
3368.79 2321
3369.34 2269
3369.89 2297
3370.44 2464
3370.98 2541
3371.53 2718
3372.08 2810
3372.63 3041
3373.17 3157
3373.72 3302
3374.27 3421
3374.82 3726
3375.36 3764
3375.91 3779
3376.46 3803
3377.01 3783
3377.56 3425
3378.10 3089
3378.65 2795
3379.20 2657
3379.75 2589
3380.30 2331
3380.84 2300
3381.39 2218
3381.94 2076
3382.49 2046
3383.04 2089
3383.59 2003
3384.13 1962
3384.68 1872
3385.23 1931
3385.78 1929
3386.33 1942
3386.88 1833
3387.43 1829
3387.97 1870
3388.52 1829
3389.07 1707
3389.62 1729
3390.17 1900
3390.72 1836
3391.27 1942
3391.82 1894
3392.37 1752
3392.92 1837
3393.46 1877
3394.01 1851
3394.56 1809
3395.11 1844
3395.66 1865
3396.21 1966
3396.76 1990
3397.31 1966
3397.86 1960
3398.41 1953
3398.96 2057
3399.51 1925
3400.06 1820
3400.61 1889
3401.16 1859
3401.71 1815
3402.26 1752
3402.81 1776
3403.36 1634
3403.91 1669
3404.46 1710
3405.01 1674
3405.56 1692
3406.11 1624
3406.66 1718
3407.21 1611
3407.76 1585
3408.31 1740
3408.86 1825
3409.41 1877
3409.96 1804
3410.51 1969
3411.06 1920
3411.61 1967
3412.16 1982
3412.71 2049
3413.27 2217
3413.82 2314
3414.37 2344
3414.92 2225
3415.47 2125
3416.02 2134
3416.57 2107
3417.12 1970
3417.67 1779
3418.22 1754
3418.78 1825
3419.33 1733
3419.88 1910
3420.43 1810
3420.98 1701
3421.53 1676
3422.08 1759
3422.64 1780
3423.19 1940
3423.74 2082
3424.29 1983
3424.84 2015
3425.39 2083
3425.95 2139
3426.50 1978
3427.05 1965
3427.60 2109
3428.15 2048
3428.71 1932
3429.26 1750
3429.81 1756
3430.36 1783
3430.91 1655
3431.47 1691
3432.02 1854
3432.57 1575
3433.12 1611
3433.68 1695
3434.23 1642
3434.78 1739
3435.33 1729
3435.89 1718
3436.44 1699
3436.99 1722
3437.54 1708
3438.10 1752
3438.65 1692
3439.20 1773
3439.76 1782
3440.31 1739
3440.86 1807
3441.42 1748
3441.97 1780
3442.52 1883
3443.07 1755
3443.63 1766
3444.18 2024
3444.73 1800
3445.29 1729
3445.84 1715
3446.39 1722
3446.95 1668
3447.50 1695
3448.06 1638
3448.61 1730
3449.16 1534
3449.72 1469
3450.27 1524
3450.82 1528
3451.38 1500
3451.93 1554
3452.49 1613
3453.04 1630
3453.59 1733
3454.15 1570
3454.70 1598
3455.26 1688
3455.81 1482
3456.36 1446
3456.92 1416
3457.47 1439
3458.03 1499
3458.58 1529
3459.14 1552
3459.69 1519
3460.25 1449
3460.80 1617
3461.36 1649
3461.91 1574
3462.46 1629
3463.02 1597
3463.57 1559
3464.13 1744
3464.68 1671
3465.24 1699
3465.79 1768
3466.35 1678
3466.90 1734
3467.46 1678
3468.02 1576
3468.57 1686
3469.13 1650
3469.68 1731
3470.24 1839
3470.79 1935
3471.35 1974
3471.90 1882
3472.46 1928
3473.01 2074
3473.57 2093
3474.13 2085
3474.68 1896
3475.24 1952
3475.79 1993
3476.35 1805
3476.90 1830
3477.46 1961
3478.02 1959
3478.57 1782
3479.13 1919
3479.68 1864
3480.24 1993
3480.80 2067
3481.35 2197
3481.91 2222
3482.47 2309
3483.02 2221
3483.58 2259
3484.14 2265
3484.69 2262
3485.25 2246
3485.81 2177
3486.36 2277
3486.92 2399
3487.48 2350
3488.03 2382
3488.59 2754
3489.15 2791
3489.70 3291
3490.26 4281
3490.82 5386
3491.37 5723
3491.93 6653
3492.49 7526
3493.05 8415
3493.60 8714
3494.16 8702
3494.72 8253
3495.27 7502
3495.83 6301
3496.39 5390
3496.95 4923
3497.50 4471
3498.06 3791
3498.62 3249
3499.18 3026
3499.74 3049
3500.29 2855
3500.85 3048
3501.41 3196
3501.97 3375
3502.52 3503
3503.08 3807
3503.64 3997
3504.20 3897
3504.76 4335
3505.32 4521
3505.87 4564
3506.43 4475
3506.99 4322
3507.55 4345
3508.11 4387
3508.67 4138
3509.22 3577
3509.78 3562
3510.34 3467
3510.90 3280
3511.46 2868
3512.02 2906
3512.58 2733
3513.13 2774
3513.69 2547
3514.25 2415
3514.81 2277
3515.37 2171
3515.93 2055
3516.49 1918
3517.05 1864
3517.61 1773
3518.17 1795
3518.73 1783
3519.28 1729
3519.84 1710
3520.40 1789
3520.96 1839
3521.52 1725
3522.08 1760
3522.64 1894
3523.20 1887
3523.76 1815
3524.32 1827
3524.88 1982
3525.44 1958
3526.00 1908
3526.56 1770
3527.12 1748
3527.68 1661
3528.24 1822
3528.80 1770
3529.36 1777
3529.92 1642
3530.48 1764
3531.04 1855
3531.60 1689
3532.16 1754
3532.72 1882
3533.28 1778
3533.84 1770
3534.40 1768
3534.96 1804
3535.52 1845
3536.08 1747
3536.65 1861
3537.21 1928
3537.77 1872
3538.33 2044
3538.89 2095
3539.45 1866
3540.01 1890
3540.57 1891
3541.13 1957
3541.69 1853
3542.25 1801
3542.82 1915
3543.38 1884
3543.94 1817
3544.50 1897
3545.06 1912
3545.62 1981
3546.18 1802
3546.75 1855
3547.31 1827
3547.87 1699
3548.43 1753
3548.99 1613
3549.55 1777
3550.12 1600
3550.68 1575
3551.24 1556
3551.80 1410
3552.36 1505
3552.92 1588
3553.49 1467
3554.05 1425
3554.61 1554
3555.17 1476
3555.74 1459
3556.30 1324
3556.86 1385
3557.42 1621
3557.98 1555
3558.55 1540
3559.11 1586
3559.67 1574
3560.23 1566
3560.80 1583
3561.36 1362
3561.92 1556
3562.49 1610
3563.05 1577
3563.61 1708
3564.17 1737
3564.74 1484
3565.30 1487
3565.86 1598
3566.43 1646
3566.99 1675
3567.55 1695
3568.11 1567
3568.68 1509
3569.24 1593
3569.80 1490
3570.37 1556
3570.93 1458
3571.49 1515
3572.06 1537
3572.62 1435
3573.19 1463
3573.75 1592
3574.31 1624
3574.88 1595
3575.44 1893
3576.00 1796
3576.57 1767
3577.13 1927
3577.70 1884
3578.26 1921
3578.82 1924
3579.39 1999
3579.95 2002
3580.52 1882
3581.08 1781
3581.64 1797
3582.21 1755
3582.77 1737
3583.34 1652
3583.90 1602
3584.47 1601
3585.03 1570
3585.60 1520
3586.16 1401
3586.72 1618
3587.29 1616
3587.85 1562
3588.42 1582
3588.98 1560
3589.55 1458
3590.11 1461
3590.68 1442
3591.24 1363
3591.81 1418
3592.37 1474
3592.94 1455
3593.50 1488
3594.07 1507
3594.63 1633
3595.20 1548
3595.77 1476
3596.33 1424
3596.90 1459
3597.46 1530
3598.03 1494
3598.59 1567
3599.16 1602
3599.72 1448
3600.29 1468
3600.86 1697
3601.42 1576
3601.99 1641
3602.55 1527
3603.12 1445
3603.69 1521
3604.25 1552
3604.82 1472
3605.38 1322
3605.95 1408
3606.52 1512
3607.08 1413
3607.65 1421
3608.21 1352
3608.78 1268
3609.35 1313
3609.91 1295
3610.48 1421
3611.05 1457
3611.61 1337
3612.18 1214
3612.75 1354
3613.31 1318
3613.88 1278
3614.45 1369
3615.01 1406
3615.58 1462
3616.15 1565
3616.72 1658
3617.28 1750
3617.85 1824
3618.42 1776
3618.98 1845
3619.55 1872
3620.12 1962
3620.69 1923
3621.25 1892
3621.82 1958
3622.39 1859
3622.96 1821
3623.52 1609
3624.09 1497
3624.66 1465
3625.23 1562
3625.79 1580
3626.36 1465
3626.93 1495
3627.50 1420
3628.06 1323
3628.63 1440
3629.20 1503
3629.77 1390
3630.34 1485
3630.91 1518
3631.47 1593
3632.04 1698
3632.61 1661
3633.18 1822
3633.75 1801
3634.31 1729
3634.88 1746
3635.45 1659
3636.02 1652
3636.59 1830
3637.16 1668
3637.73 1653
3638.29 1559
3638.86 1564
3639.43 1460
3640.00 1447
3640.57 1482
3641.14 1484
3641.71 1450
3642.28 1477
3642.85 1595
3643.42 1511
3643.98 1454
3644.55 1488
3645.12 1523
3645.69 1460
3646.26 1460
3646.83 1451
3647.40 1363
3647.97 1378
3648.54 1506
3649.11 1462
3649.68 1570
3650.25 1646
3650.82 1665
3651.39 1949
3651.96 1893
3652.53 1729
3653.10 1855
3653.67 1845
3654.24 1785
3654.81 1761
3655.38 1745
3655.95 1789
3656.52 1630
3657.09 1605
3657.66 1453
3658.23 1497
3658.80 1575
3659.37 1697
3659.94 1526
3660.51 1523
3661.08 1641
3661.65 1530
3662.22 1620
3662.79 1649
3663.36 1605
3663.93 1539
3664.50 1647
3665.07 1672
3665.64 1711
3666.22 1783
3666.79 1856
3667.36 1835
3667.93 1743
3668.50 1792
3669.07 1708
3669.64 1759
3670.21 1654
3670.78 1734
3671.36 1623
3671.93 1598
3672.50 1543
3673.07 1562
3673.64 1509
3674.21 1625
3674.78 1712
3675.36 1691
3675.93 1794
3676.50 1683
3677.07 1726
3677.64 1730
3678.21 1792
3678.79 1713
3679.36 1725
3679.93 1664
3680.50 1597
3681.07 1688
3681.65 1732
3682.22 1626
3682.79 1458
3683.36 1407
3683.94 1404
3684.51 1321
3685.08 1385
3685.65 1485
3686.23 1245
3686.80 1296
3687.37 1495
3687.94 1458
3688.52 1473
3689.09 1451
3689.66 1379
3690.23 1461
3690.81 1603
3691.38 1577
3691.95 1541
3692.52 1414
3693.10 1488
3693.67 1514
3694.24 1465
3694.82 1501
3695.39 1378
3695.96 1293
3696.54 1429
3697.11 1316
3697.68 1269
3698.26 1333
3698.83 1327
3699.40 1393
3699.98 1427
3700.55 1344
3701.12 1376
3701.70 1390
3702.27 1341
3702.85 1448
3703.42 1472
3703.99 1419
3704.57 1445
3705.14 1373
3705.71 1469
3706.29 1508
3706.86 1505
3707.44 1524
3708.01 1585
3708.59 1437
3709.16 1551
3709.73 1642
3710.31 1553
3710.88 1445
3711.46 1509
3712.03 1550
3712.61 1589
3713.18 1458
3713.75 1425
3714.33 1492
3714.90 1489
3715.48 1251
3716.05 1404
3716.63 1407
3717.20 1369
3717.78 1319
3718.35 1240
3718.93 1308
3719.50 1360
3720.08 1253
3720.65 1375
3721.23 1460
3721.80 1368
3722.38 1310
3722.95 1291
3723.53 1300
3724.11 1272
3724.68 1301
3725.26 1292
3725.83 1181
3726.41 1232
3726.98 1228
3727.56 1294
3728.13 1247
3728.71 1374
3729.29 1309
3729.86 1276
3730.44 1403
3731.01 1478
3731.59 1422
3732.17 1521
3732.74 1539
3733.32 1576
3733.89 1628
3734.47 1628
3735.05 1400
3735.62 1409
3736.20 1456
3736.77 1499
3737.35 1447
3737.93 1533
3738.50 1454
3739.08 1428
3739.66 1300
3740.23 1284
3740.81 1257
3741.39 1282
3741.96 1350
3742.54 1275
3743.12 1291
3743.69 1283
3744.27 1319
3744.85 1179
3745.43 1320
3746.00 1309
3746.58 1237
3747.16 1341
3747.73 1284
3748.31 1174
3748.89 1338
3749.47 1358
3750.04 1272
3750.62 1374
3751.20 1403
3751.78 1320
3752.35 1250
3752.93 1264
3753.51 1372
3754.09 1313
3754.66 1231
3755.24 1194
3755.82 1320
3756.40 1348
3756.98 1339
3757.55 1309
3758.13 1346
3758.71 1468
3759.29 1425
3759.87 1442
3760.44 1400
3761.02 1380
3761.60 1458
3762.18 1423
3762.76 1430
3763.34 1463
3763.91 1383
3764.49 1427
3765.07 1302
3765.65 1285
3766.23 1286
3766.81 1296
3767.39 1454
3767.96 1299
3768.54 1348
3769.12 1345
3769.70 1368
3770.28 1434
3770.86 1459
3771.44 1484
3772.02 1469
3772.60 1472
3773.18 1416
3773.76 1401
3774.33 1506
3774.91 1410
3775.49 1356
3776.07 1312
3776.65 1398
3777.23 1343
3777.81 1344
3778.39 1451
3778.97 1477
3779.55 1407
3780.13 1356
3780.71 1255
3781.29 1373
3781.87 1294
3782.45 1206
3783.03 1271
3783.61 1238
3784.19 1261
3784.77 1262
3785.35 1299
3785.93 1316
3786.51 1332
3787.09 1290
3787.67 1401
3788.25 1327
3788.83 1243
3789.41 1356
3789.99 1350
3790.57 1344
3791.15 1370
3791.73 1369
3792.31 1371
3792.89 1374
3793.48 1416
3794.06 1431
3794.64 1486
3795.22 1396
3795.80 1489
3796.38 1424
3796.96 1493
3797.54 1603
3798.12 1534
3798.70 1572
3799.28 1540
3799.87 1605
3800.45 1687
3801.03 1659
3801.61 1740
3802.19 1743
3802.77 1774
3803.35 1957
3803.94 2066
3804.52 1915
3805.10 1855
3805.68 1918
3806.26 1872
3806.84 1899
3807.43 1766
3808.01 1681
3808.59 1754
3809.17 1773
3809.75 1758
3810.34 1894
3810.92 1840
3811.50 1881
3812.08 1761
3812.66 1719
3813.25 1770
3813.83 1924
3814.41 2046
3814.99 2011
3815.58 2081
3816.16 2241
3816.74 2075
3817.32 1893
3817.91 1954
3818.49 2028
3819.07 1753
3819.65 1673
3820.24 1720
3820.82 1596
3821.40 1697
3821.99 1414
3822.57 1518
3823.15 1422
3823.73 1432
3824.32 1415
3824.90 1417
3825.48 1413
3826.07 1311
3826.65 1327
3827.23 1336
3827.82 1425
3828.40 1389
3828.98 1337
3829.57 1337
3830.15 1431
3830.73 1354
3831.32 1338
3831.90 1216
3832.49 1286
3833.07 1494
3833.65 1474
3834.24 1328
3834.82 1352
3835.41 1285
3835.99 1363
3836.57 1443
3837.16 1302
3837.74 1349
3838.33 1305
3838.91 1234
3839.49 1220
3840.08 1220
3840.66 1170
3841.25 1307
3841.83 1405
3842.42 1421
3843.00 1379
3843.58 1360
3844.17 1410
3844.75 1344
3845.34 1387
3845.92 1235
3846.51 1359
3847.09 1378
3847.68 1288
3848.26 1334
3848.85 1288
3849.43 1330
3850.02 1352
3850.60 1286
3851.19 1233
3851.77 1380
3852.36 1300
3852.94 1234
3853.53 1348
3854.11 1364
3854.70 1345
3855.29 1368
3855.87 1345
3856.46 1257
3857.04 1298
3857.63 1287
3858.21 1228
3858.80 1237
3859.39 1353
3859.97 1427
3860.56 1444
3861.14 1469
3861.73 1475
3862.31 1589
3862.90 1681
3863.49 1573
3864.07 1627
3864.66 1613
3865.25 1670
3865.83 1697
3866.42 1580
3867.00 1614
3867.59 1647
3868.18 1683
3868.76 1761
3869.35 1568
3869.94 1473
3870.52 1451
3871.11 1489
3871.70 1338
3872.28 1365
3872.87 1404
3873.46 1494
3874.04 1362
3874.63 1468
3875.22 1464
3875.80 1392
3876.39 1406
3876.98 1421
3877.57 1456
3878.15 1452
3878.74 1474
3879.33 1402
3879.92 1423
3880.50 1377
3881.09 1370
3881.68 1332
3882.26 1272
3882.85 1296
3883.44 1221
3884.03 1387
3884.62 1203
3885.20 1261
3885.79 1253
3886.38 1276
3886.97 1370
3887.55 1441
3888.14 1450
3888.73 1458
3889.32 1443
3889.91 1555
3890.49 1604
3891.08 1518
3891.67 1536
3892.26 1638
3892.85 1583
3893.44 1540
3894.02 1709
3894.61 1707
3895.20 1625
3895.79 1538
3896.38 1555
3896.97 1485
3897.56 1527
3898.14 1422
3898.73 1354
3899.32 1377
3899.91 1424
3900.50 1470
3901.09 1380
3901.68 1396
3902.27 1321
3902.86 1365
3903.44 1348
3904.03 1416
3904.62 1441
3905.21 1351
3905.80 1348
3906.39 1348
3906.98 1322
3907.57 1507
3908.16 1413
3908.75 1412
3909.34 1448
3909.93 1496
3910.52 1325
3911.11 1415
3911.70 1385
3912.29 1412
3912.88 1380
3913.47 1311
3914.06 1248
3914.65 1179
3915.24 1275
3915.83 1310
3916.42 1317
3917.01 1358
3917.60 1295
3918.19 1263
3918.78 1244
3919.37 1253
3919.96 1273
3920.55 1339
3921.14 1363
3921.73 1256
3922.32 1303
3922.91 1377
3923.50 1305
3924.09 1297
3924.68 1312
3925.27 1326
3925.86 1177
3926.45 1239
3927.05 1353
3927.64 1268
3928.23 1303
3928.82 1338
3929.41 1293
3930.00 1124
3930.59 1262
3931.18 1353
3931.77 1214
3932.37 1091
3932.96 1088
3933.55 1183
3934.14 1105
3934.73 1202
3935.32 1189
3935.91 1246
3936.51 1245
3937.10 1181
3937.69 1182
3938.28 1234
3938.87 1335
3939.46 1303
3940.06 1303
3940.65 1346
3941.24 1328
3941.83 1350
3942.42 1400
3943.02 1439
3943.61 1275
3944.20 1396
3944.79 1398
3945.39 1403
3945.98 1377
3946.57 1287
3947.16 1350
3947.76 1222
3948.35 1345
3948.94 1266
3949.53 1253
3950.13 1300
3950.72 1314
3951.31 1263
3951.90 1116
3952.50 1182
3953.09 1211
3953.68 1191
3954.28 1327
3954.87 1256
3955.46 1259
3956.05 1279
3956.65 1170
3957.24 1367
3957.83 1325
3958.43 1357
3959.02 1295
3959.61 1372
3960.21 1532
3960.80 1455
3961.39 1527
3961.99 1458
3962.58 1390
3963.17 1498
3963.77 1449
3964.36 1442
3964.96 1512
3965.55 1567
3966.14 1631
3966.74 1684
3967.33 1710
3967.93 1704
3968.52 1835
3969.11 1732
3969.71 1614
3970.30 1477
3970.90 1458
3971.49 1393
3972.08 1439
3972.68 1538
3973.27 1468
3973.87 1435
3974.46 1409
3975.06 1475
3975.65 1582
3976.25 1680
3976.84 1672
3977.43 1744
3978.03 1781
3978.62 1843
3979.22 1617
3979.81 1664
3980.41 1789
3981.00 1796
3981.60 1670
3982.19 1604
3982.79 1531
3983.38 1382
3983.98 1431
3984.57 1492
3985.17 1522
3985.76 1489
3986.36 1500
3986.96 1460
3987.55 1424
3988.15 1411
3988.74 1354
3989.34 1354
3989.93 1405
3990.53 1352
3991.12 1444
3991.72 1527
3992.32 1531
3992.91 1513
3993.51 1667
3994.10 1727
3994.70 1565
3995.30 1557
3995.89 1675
3996.49 1733
3997.08 1633
3997.68 1655
3998.28 1718
3998.87 1515
3999.47 1510
4000.07 1524
4000.66 1654
4001.26 1541
4001.85 1499
4002.45 1427
4003.05 1420
4003.64 1506
4004.24 1455
4004.84 1561
4005.43 1466
4006.03 1432
4006.63 1512
4007.23 1591
4007.82 1547
4008.42 1559
4009.02 1611
4009.61 1540
4010.21 1548
4010.81 1547
4011.41 1437
4012.00 1386
4012.60 1299
4013.20 1360
4013.79 1361
4014.39 1435
4014.99 1418
4015.59 1392
4016.18 1366
4016.78 1392
4017.38 1477
4017.98 1488
4018.58 1477
4019.17 1446
4019.77 1437
4020.37 1440
4020.97 1376
4021.56 1337
4022.16 1475
4022.76 1276
4023.36 1296
4023.96 1377
4024.56 1465
4025.15 1396
4025.75 1552
4026.35 1480
4026.95 1419
4027.55 1541
4028.15 1478
4028.74 1491
4029.34 1436
4029.94 1532
4030.54 1459
4031.14 1512
4031.74 1552
4032.34 1569
4032.93 1567
4033.53 1630
4034.13 1557
4034.73 1635
4035.33 1646
4035.93 1604
4036.53 1623
4037.13 1583
4037.73 1646
4038.33 1528
4038.93 1403
4039.52 1371
4040.12 1424
4040.72 1303
4041.32 1348
4041.92 1338
4042.52 1286
4043.12 1316
4043.72 1281
4044.32 1278
4044.92 1346
4045.52 1256
4046.12 1313
4046.72 1197
4047.32 1363
4047.92 1350
4048.52 1337
4049.12 1257
4049.72 1271
4050.32 1252
4050.92 1241
4051.52 1374
4052.12 1350
4052.72 1368
4053.32 1455
4053.92 1422
4054.52 1286
4055.12 1391
4055.72 1448
4056.32 1376
4056.92 1306
4057.52 1287
4058.13 1291
4058.73 1256
4059.33 1285
4059.93 1311
4060.53 1307
4061.13 1291
4061.73 1246
4062.33 1288
4062.93 1227
4063.53 1190
4064.14 1215
4064.74 1209
4065.34 1239
4065.94 1310
4066.54 1282
4067.14 1332
4067.74 1174
4068.34 1319
4068.95 1237
4069.55 1244
4070.15 1242
4070.75 1194
4071.35 1294
4071.95 1204
4072.56 1170
4073.16 1247
4073.76 1226
4074.36 1190
4074.96 1149
4075.57 1116
4076.17 1157
4076.77 1173
4077.37 1160
4077.97 1305
4078.58 1442
4079.18 1316
4079.78 1096
4080.38 1217
4080.99 1188
4081.59 1132
4082.19 1170
4082.79 1131
4083.40 1191
4084.00 1230
4084.60 1183
4085.20 1144
4085.81 1190
4086.41 1067
4087.01 1110
4087.61 1122
4088.22 1067
4088.82 1099
4089.42 1146
4090.03 1087
4090.63 1218
4091.23 1251
4091.84 1242
4092.44 1209
4093.04 1163
4093.65 1295
4094.25 1294
4094.85 1223
4095.46 1214
4096.06 1294
4096.66 1272
4097.27 1314
4097.87 1382
4098.47 1284
4099.08 1121
4099.68 1147
4100.29 1128
4100.89 1278
4101.49 1165
4102.10 1222
4102.70 1354
4103.30 1226
4103.91 1215
4104.51 1083
4105.12 1100
4105.72 1153
4106.33 1114
4106.93 1221
4107.53 1208
4108.14 1148
4108.74 1121
4109.35 1236
4109.95 1215
4110.56 1089
4111.16 1165
4111.77 1226
4112.37 1231
4112.98 1084
4113.58 1245
4114.19 1183
4114.79 1194
4115.40 1127
4116.00 1298
4116.61 1152
4117.21 1157
4117.82 1222
4118.42 1207
4119.03 1174
4119.63 1127
4120.24 1227
4120.84 1148
4121.45 1231
4122.05 1205
4122.66 1082
4123.26 1211
4123.87 1136
4124.47 1225
4125.08 1137
4125.69 1072
4126.29 1112
4126.90 1153
4127.50 1147
4128.11 1158
4128.71 1112
4129.32 1182
4129.93 1202
4130.53 1131
4131.14 1185
4131.74 1320
4132.35 1216
4132.96 1222
4133.56 1103
4134.17 1172
4134.78 1228
4135.38 1246
4135.99 1196
4136.60 1178
4137.20 1187
4137.81 1207
4138.42 1253
4139.02 1343
4139.63 1422
4140.24 1332
4140.84 1317
4141.45 1436
4142.06 1389
4142.66 1527
4143.27 1485
4143.88 1404
4144.48 1363
4145.09 1439
4145.70 1389
4146.31 1365
4146.91 1336
4147.52 1261
4148.13 1284
4148.73 1361
4149.34 1254
4149.95 1152
4150.56 1083
4151.16 1086
4151.77 1191
4152.38 1106
4152.99 1059
4153.60 1121
4154.20 1275
4154.81 1203
4155.42 1222
4156.03 1311
4156.63 1295
4157.24 1303
4157.85 1218
4158.46 1215
4159.07 1261
4159.68 1228
4160.28 1305
4160.89 1209
4161.50 1207
4162.11 1346
4162.72 1255
4163.33 1344
4163.93 1317
4164.54 1201
4165.15 1249
4165.76 1330
4166.37 1263
4166.98 1345
4167.59 1390
4168.19 1311
4168.80 1277
4169.41 1264
4170.02 1392
4170.63 1404
4171.24 1328
4171.85 1359
4172.46 1309
4173.07 1298
4173.68 1287
4174.29 1274
4174.89 1285
4175.50 1172
4176.11 1217
4176.72 1273
4177.33 1381
4177.94 1215
4178.55 1280
4179.16 1253
4179.77 1279
4180.38 1262
4180.99 1380
4181.60 1373
4182.21 1331
4182.82 1326
4183.43 1144
4184.04 1152
4184.65 1162
4185.26 1251
4185.87 1209
4186.48 1168
4187.09 1119
4187.70 1291
4188.31 1320
4188.92 1194
4189.53 1168
4190.14 1106
4190.75 1213
4191.36 1381
4191.97 1377
4192.58 1209
4193.19 1245
4193.80 1279
4194.42 1255
4195.03 1247
4195.64 1318
4196.25 1281
4196.86 1254
4197.47 1268
4198.08 1280
4198.69 1368
4199.30 1357
4199.91 1390
4200.53 1251
4201.14 1221
4201.75 1272
4202.36 1294
4202.97 1248
4203.58 1254
4204.19 1259
4204.80 1256
4205.42 1299
4206.03 1202
4206.64 1163
4207.25 1227
4207.86 1166
4208.47 1198
4209.09 1318
4209.70 1286
4210.31 1243
4210.92 1218
4211.53 1195
4212.15 1153
4212.76 1260
4213.37 1162
4213.98 1289
4214.59 1291
4215.21 1318
4215.82 1383
4216.43 1368
4217.04 1339
4217.66 1339
4218.27 1384
4218.88 1452
4219.49 1435
4220.11 1391
4220.72 1504
4221.33 1510
4221.94 1352
4222.56 1430
4223.17 1523
4223.78 1494
4224.40 1627
4225.01 1526
4225.62 1430
4226.23 1552
4226.85 1417
4227.46 1522
4228.07 1482
4228.69 1583
4229.30 1572
4229.91 1486
4230.53 1528
4231.14 1690
4231.75 1675
4232.37 1875
4232.98 2024
4233.59 2269
4234.21 2516
4234.82 2695
4235.44 2929
4236.05 2849
4236.66 2755
4237.28 2882
4237.89 2485
4238.50 2261
4239.12 2132
4239.73 2018
4240.35 1866
4240.96 1724
4241.58 1565
4242.19 1523
4242.80 1452
4243.42 1500
4244.03 1368
4244.65 1369
4245.26 1386
4245.88 1503
4246.49 1552
4247.10 1452
4247.72 1452
4248.33 1526
4248.95 1528
4249.56 1546
4250.18 1510
4250.79 1475
4251.41 1473
4252.02 1440
4252.64 1445
4253.25 1409
4253.87 1501
4254.48 1432
4255.10 1297
4255.71 1397
4256.33 1415
4256.94 1356
4257.56 1452
4258.17 1402
4258.79 1330
4259.41 1279
4260.02 1337
4260.64 1319
4261.25 1330
4261.87 1290
4262.48 1263
4263.10 1384
4263.71 1366
4264.33 1308
4264.95 1350
4265.56 1336
4266.18 1434
4266.79 1473
4267.41 1457
4268.03 1557
4268.64 1455
4269.26 1377
4269.87 1455
4270.49 1401
4271.11 1502
4271.72 1512
4272.34 1421
4272.96 1507
4273.57 1577
4274.19 1563
4274.81 1653
4275.42 1714
4276.04 1919
4276.66 1914
4277.27 1952
4277.89 2185
4278.51 2097
4279.12 2046
4279.74 1929
4280.36 1912
4280.97 1838
4281.59 1557
4282.21 1409
4282.83 1391
4283.44 1344
4284.06 1277
4284.68 1311
4285.29 1281
4285.91 1249
4286.53 1293
4287.15 1226
4287.76 1299
4288.38 1278
4289.00 1186
4289.62 1224
4290.23 1228
4290.85 1296
4291.47 1272
4292.09 1383
4292.71 1350
4293.32 1239
4293.94 1284
4294.56 1336
4295.18 1355
4295.80 1306
4296.41 1249
4297.03 1316
4297.65 1246
4298.27 1358
4298.89 1436
4299.50 1360
4300.12 1288
4300.74 1210
4301.36 1246
4301.98 1306
4302.60 1285
4303.22 1317
4303.83 1281
4304.45 1299
4305.07 1257
4305.69 1343
4306.31 1319
4306.93 1262
4307.55 1213
4308.17 1280
4308.79 1336
4309.40 1380
4310.02 1410
4310.64 1473
4311.26 1513
4311.88 1451
4312.50 1466
4313.12 1404
4313.74 1439
4314.36 1420
4314.98 1323
4315.60 1253
4316.22 1317
4316.84 1232
4317.46 1270
4318.08 1338
4318.70 1343
4319.32 1405
4319.94 1248
4320.56 1248
4321.18 1335
4321.80 1366
4322.42 1323
4323.04 1361
4323.66 1433
4324.28 1408
4324.90 1367
4325.52 1416
4326.14 1538
4326.76 1590
4327.38 1477
4328.00 1533
4328.62 1545
4329.24 1593
4329.86 1561
4330.48 1537
4331.10 1509
4331.72 1566
4332.34 1556
4332.96 1628
4333.58 1706
4334.20 1743
4334.82 1846
4335.45 1994
4336.07 2228
4336.69 2299
4337.31 2422
4337.93 2601
4338.55 2780
4339.17 2814
4339.79 2812
4340.41 2965
4341.04 2716
4341.66 2551
4342.28 2515
4342.90 2388
4343.52 2547
4344.14 2765
4344.76 3129
4345.39 3487
4346.01 4159
4346.63 4719
4347.25 4926
4347.87 5263
4348.50 5049
4349.12 5036
4349.74 4580
4350.36 4027
4350.98 3439
4351.61 2994
4352.23 2691
4352.85 2212
4353.47 2136
4354.09 2135
4354.72 1998
4355.34 1816
4355.96 1792
4356.58 1797
4357.21 1838
4357.83 1927
4358.45 1867
4359.07 1721
4359.70 1701
4360.32 1827
4360.94 1958
4361.56 1804
4362.19 1595
4362.81 1648
4363.43 1782
4364.06 1783
4364.68 1672
4365.30 1728
4365.93 1753
4366.55 1669
4367.17 1608
4367.80 1776
4368.42 1611
4369.04 1523
4369.67 1593
4370.29 1418
4370.91 1445
4371.54 1342
4372.16 1335
4372.78 1366
4373.41 1408
4374.03 1366
4374.65 1346
4375.28 1368
4375.90 1397
4376.53 1391
4377.15 1405
4377.77 1328
4378.40 1402
4379.02 1570
4379.65 1415
4380.27 1503
4380.89 1530
4381.52 1455
4382.14 1376
4382.77 1428
4383.39 1447
4384.02 1420
4384.64 1419
4385.26 1421
4385.89 1455
4386.51 1383
4387.14 1307
4387.76 1301
4388.39 1391
4389.01 1256
4389.64 1163
4390.26 1216
4390.89 1295
4391.51 1241
4392.14 1249
4392.76 1151
4393.39 1186
4394.01 1260
4394.64 1377
4395.26 1275
4395.89 1203
4396.51 1150
4397.14 1256
4397.76 1368
4398.39 1314
4399.01 1322
4399.64 1384
4400.27 1249
4400.89 1267
4401.52 1323
4402.14 1338
4402.77 1335
4403.39 1413
4404.02 1461
4404.65 1341
4405.27 1351
4405.90 1268
4406.52 1239
4407.15 1288
4407.78 1342
4408.40 1427
4409.03 1320
4409.65 1399
4410.28 1298
4410.91 1281
4411.53 1384
4412.16 1259
4412.79 1260
4413.41 1227
4414.04 1154
4414.67 1330
4415.29 1243
4415.92 1228
4416.55 1209
4417.17 1363
4417.80 1312
4418.43 1316
4419.05 1286
4419.68 1271
4420.31 1268
4420.93 1318
4421.56 1303
4422.19 1290
4422.82 1181
4423.44 1134
4424.07 1223
4424.70 1238
4425.32 1079
4425.95 1053
4426.58 996
4427.21 1093
4427.83 1073
4428.46 1061
4429.09 1146
4429.72 1141
4430.35 1106
4430.97 1210
4431.60 1158
4432.23 1047
4432.86 1194
4433.48 1259
4434.11 1239
4434.74 1228
4435.37 1209
4436.00 1360
4436.62 1400
4437.25 1254
4437.88 1264
4438.51 1227
4439.14 1307
4439.77 1311
4440.39 1183
4441.02 1215
4441.65 1217
4442.28 1278
4442.91 1183
4443.54 1093
4444.17 1149
4444.79 1252
4445.42 1399
4446.05 1338
4446.68 1394
4447.31 1452
4447.94 1462
4448.57 1334
4449.20 1223
4449.83 1270
4450.46 1370
4451.08 1328
4451.71 1342
4452.34 1261
4452.97 1289
4453.60 1325
4454.23 1449
4454.86 1467
4455.49 1428
4456.12 1469
4456.75 1519
4457.38 1705
4458.01 1556
4458.64 1406
4459.27 1431
4459.90 1424
4460.53 1407
4461.16 1351
4461.79 1310
4462.42 1208
4463.05 1209
4463.68 1160
4464.31 1164
4464.94 1170
4465.57 1211
4466.20 1170
4466.83 1142
4467.46 1219
4468.09 1236
4468.72 1182
4469.35 1188
4469.98 1118
4470.61 1120
4471.24 1092
4471.87 1112
4472.50 1137
4473.13 1071
4473.76 1097
4474.40 1151
4475.03 1146
4475.66 1204
4476.29 1155
4476.92 974
4477.55 1055
4478.18 1077
4478.81 1135
4479.44 1095
4480.07 1068
4480.71 1175
4481.34 1221
4481.97 1227
4482.60 1321
4483.23 1193
4483.86 1066
4484.49 1129
4485.13 1230
4485.76 1282
4486.39 1244
4487.02 1184
4487.65 1176
4488.28 1245
4488.92 1207
4489.55 1303
4490.18 1361
4490.81 1308
4491.44 1367
4492.08 1319
4492.71 1205
4493.34 1177
4493.97 1261
4494.61 1278
4495.24 1347
4495.87 1241
4496.50 1321
4497.13 1308
4497.77 1242
4498.40 1364
4499.03 1306
4499.67 1523
4500.30 1662
4500.93 1527
4501.56 1624
4502.20 1850
4502.83 1877
4503.46 1980
4504.09 1813
4504.73 1834
4505.36 1839
4505.99 1501
4506.63 1550
4507.26 1430
4507.89 1363
4508.53 1385
4509.16 1290
4509.79 1350
4510.43 1391
4511.06 1314
4511.69 1230
4512.33 1307
4512.96 1281
4513.59 1362
4514.23 1280
4514.86 1209
4515.49 1268
4516.13 1233
4516.76 1179
4517.40 1208
4518.03 1233
4518.66 1234
4519.30 1218
4519.93 1205
4520.57 1154
4521.20 1069
4521.83 1063
4522.47 1099
4523.10 1051
4523.74 1068
4524.37 1233
4525.01 1265
4525.64 1211
4526.27 1291
4526.91 1236
4527.54 1195
4528.18 1138
4528.81 1242
4529.45 1318
4530.08 1436
4530.72 1483
4531.35 1420
4531.99 1530
4532.62 1656
4533.26 1613
4533.89 1554
4534.53 1494
4535.16 1465
4535.80 1399
4536.43 1439
4537.07 1343
4537.70 1319
4538.34 1215
4538.97 1221
4539.61 1222
4540.24 1171
4540.88 1219
4541.52 1247
4542.15 1246
4542.79 1133
4543.42 1122
4544.06 1163
4544.69 1221
4545.33 1013
4545.97 1015
4546.60 1064
4547.24 1106
4547.87 1086
4548.51 1061
4549.15 1051
4549.78 1090
4550.42 1131
4551.05 1110
4551.69 1134
4552.33 1057
4552.96 1105
4553.60 1116
4554.24 1187
4554.87 1077
4555.51 1092
4556.15 1224
4556.78 1063
4557.42 1007
4558.06 1086
4558.69 1102
4559.33 1071
4559.97 1075
4560.60 1092
4561.24 1041
4561.88 1244
4562.51 1081
4563.15 1074
4563.79 1089
4564.43 1129
4565.06 1071
4565.70 1131
4566.34 1173
4566.97 1224
4567.61 1187
4568.25 1213
4568.89 1251
4569.52 1173
4570.16 1248
4570.80 1338
4571.44 1173
4572.07 1156
4572.71 1170
4573.35 1152
4573.99 1121
4574.63 1099
4575.26 1208
4575.90 1245
4576.54 1081
4577.18 1196
4577.82 1258
4578.45 1147
4579.09 1051
4579.73 1165
4580.37 1260
4581.01 1219
4581.65 1202
4582.28 1208
4582.92 1218
4583.56 1112
4584.20 1182
4584.84 1177
4585.48 1237
4586.12 1231
4586.75 1199
4587.39 1113
4588.03 1309
4588.67 1390
4589.31 1470
4589.95 1554
4590.59 1796
4591.23 1742
4591.87 2158
4592.50 1964
4593.14 1981
4593.78 1965
4594.42 1985
4595.06 1762
4595.70 1547
4596.34 1505
4596.98 1388
4597.62 1289
4598.26 1353
4598.90 1253
4599.54 1320
4600.18 1440
4600.82 1375
4601.46 1311
4602.10 1356
4602.74 1223
4603.38 1372
4604.02 1466
4604.66 1333
4605.30 1308
4605.94 1391
4606.58 1455
4607.22 1388
4607.86 1306
4608.50 1227
4609.14 1293
4609.78 1287
4610.42 1286
4611.06 1149
4611.70 1259
4612.34 1183
4612.98 1239
4613.62 1099
4614.26 1256
4614.90 1206
4615.54 1045
4616.18 1098
4616.82 1145
4617.47 1228
4618.11 1197
4618.75 1113
4619.39 1103
4620.03 1186
4620.67 1156
4621.31 1198
4621.95 1253
4622.59 1226
4623.23 1100
4623.88 1161
4624.52 1199
4625.16 1188
4625.80 1116
4626.44 1103
4627.08 1007
4627.72 1021
4628.37 1136
4629.01 1151
4629.65 1188
4630.29 1158
4630.93 1148
4631.58 1296
4632.22 1355
4632.86 1365
4633.50 1392
4634.14 1351
4634.79 1374
4635.43 1256
4636.07 1206
4636.71 1164
4637.35 1154
4638.00 1151
4638.64 1140
4639.28 1178
4639.92 1163
4640.57 1198
4641.21 1175
4641.85 1090
4642.49 1042
4643.14 1124
4643.78 1151
4644.42 1210
4645.06 1172
4645.71 1163
4646.35 1167
4646.99 1127
4647.64 1200
4648.28 1102
4648.92 1163
4649.56 1163
4650.21 1210
4650.85 1160
4651.49 1266
4652.14 1272
4652.78 1272
4653.42 1227
4654.07 1172
4654.71 1224
4655.35 1142
4656.00 1188
4656.64 1278
4657.29 1191
4657.93 1102
4658.57 1175
4659.22 1199
4659.86 1034
4660.50 1127
4661.15 1042
4661.79 1023
4662.44 1169
4663.08 1166
4663.72 1113
4664.37 1070
4665.01 1101
4665.66 1086
4666.30 1026
4666.95 901
4667.59 1038
4668.23 1066
4668.88 1027
4669.52 1148
4670.17 1017
4670.81 999
4671.46 1113
4672.10 1117
4672.75 999
4673.39 1132
4674.04 1005
4674.68 1017
4675.32 1067
4675.97 1105
4676.61 951
4677.26 1019
4677.90 1191
4678.55 1180
4679.20 1067
4679.84 1163
4680.49 1076
4681.13 1093
4681.78 1160
4682.42 1084
4683.07 1121
4683.71 1117
4684.36 1089
4685.00 1127
4685.65 1106
4686.29 1037
4686.94 1084
4687.59 1222
4688.23 1099
4688.88 1099
4689.52 1100
4690.17 1119
4690.82 1176
4691.46 1148
4692.11 1077
4692.75 1128
4693.40 1095
4694.05 1073
4694.69 1100
4695.34 1182
4695.98 1283
4696.63 1328
4697.28 1349
4697.92 1407
4698.57 1623
4699.22 1712
4699.86 1772
4700.51 1935
4701.16 1966
4701.80 1718
4702.45 1710
4703.10 1514
4703.74 1396
4704.39 1306
4705.04 1245
4705.68 1220
4706.33 1257
4706.98 1218
4707.63 1342
4708.27 1259
4708.92 1281
4709.57 1299
4710.21 1338
4710.86 1346
4711.51 1371
4712.16 1368
4712.80 1304
4713.45 1214
4714.10 1287
4714.75 1154
4715.39 1174
4716.04 1287
4716.69 1234
4717.34 1224
4717.99 1260
4718.63 1217
4719.28 1182
4719.93 1333
4720.58 1303
4721.22 1277
4721.87 1293
4722.52 1403
4723.17 1464
4723.82 1359
4724.47 1375
4725.11 1452
4725.76 1516
4726.41 1525
4727.06 1567
4727.71 1621
4728.36 1639
4729.00 1567
4729.65 1469
4730.30 1475
4730.95 1407
4731.60 1440
4732.25 1399
4732.90 1351
4733.55 1269
4734.19 1168
4734.84 1191
4735.49 1220
4736.14 1325
4736.79 1210
4737.44 1215
4738.09 1222
4738.74 1198
4739.39 1287
4740.04 1375
4740.69 1309
4741.34 1376
4741.99 1377
4742.64 1306
4743.28 1207
4743.93 1134
4744.58 1347
4745.23 1425
4745.88 1296
4746.53 1199
4747.18 1307
4747.83 1343
4748.48 1315
4749.13 1330
4749.78 1460
4750.43 1570
4751.08 1584
4751.73 1644
4752.38 1629
4753.03 1644
4753.68 1615
4754.33 1632
4754.98 1637
4755.63 1443
4756.29 1541
4756.94 1471
4757.59 1370
4758.24 1236
4758.89 1240
4759.54 1203
4760.19 1173
4760.84 1129
4761.49 1189
4762.14 1208
4762.79 989
4763.44 1073
4764.09 1171
4764.74 1190
4765.40 1228
4766.05 1140
4766.70 1262
4767.35 1282
4768.00 1173
4768.65 1087
4769.30 1149
4769.95 1134
4770.61 1140
4771.26 1078
4771.91 1002
4772.56 1074
4773.21 1152
4773.86 1093
4774.52 998
4775.17 1172
4775.82 1185
4776.47 1059
4777.12 1123
4777.77 1130
4778.43 1110
4779.08 1205
4779.73 1138
4780.38 1229
4781.04 1382
4781.69 1164
4782.34 1131
4782.99 1120
4783.64 1207
4784.30 1126
4784.95 1177
4785.60 1218
4786.25 1126
4786.91 1108
4787.56 1035
4788.21 1074
4788.86 1026
4789.52 1118
4790.17 1136
4790.82 1187
4791.48 1260
4792.13 1227
4792.78 1119
4793.43 1071
4794.09 1082
4794.74 1048
4795.39 1226
4796.05 1094
4796.70 1105
4797.35 1106
4798.01 1092
4798.66 1128
4799.31 1173
4799.97 1134
4800.62 1078
4801.27 1045
4801.93 1061
4802.58 1127
4803.23 1074
4803.89 1138
4804.54 1057
4805.20 1096
4805.85 1092
4806.50 1100
4807.16 1197
4807.81 1069
4808.47 1111
4809.12 1220
4809.77 1229
4810.43 1254
4811.08 1199
4811.74 1244
4812.39 1270
4813.04 1165
4813.70 1272
4814.35 1219
4815.01 1252
4815.66 1211
4816.32 1215
4816.97 1249
4817.63 1194
4818.28 1242
4818.94 1323
4819.59 1262
4820.24 1338
4820.90 1322
4821.55 1275
4822.21 1249
4822.86 1276
4823.52 1292
4824.17 1233
4824.83 1422
4825.49 1415
4826.14 1360
4826.80 1328
4827.45 1402
4828.11 1295
4828.76 1221
4829.42 1318
4830.07 1330
4830.73 1539
4831.38 1535
4832.04 1446
4832.69 1473
4833.35 1541
4834.01 1593
4834.66 1733
4835.32 1595
4835.97 1720
4836.63 1811
4837.29 1771
4837.94 1811
4838.60 1768
4839.25 1822
4839.91 1815
4840.57 1844
4841.22 1865
4841.88 1797
4842.54 1828
4843.19 1948
4843.85 1918
4844.50 1906
4845.16 1991
4845.82 2284
4846.47 2166
4847.13 2055
4847.79 2254
4848.44 2574
4849.10 2620
4849.76 2937
4850.41 3236
4851.07 3202
4851.73 3438
4852.39 3339
4853.04 3174
4853.70 3166
4854.36 2983
4855.01 2639
4855.67 2676
4856.33 2694
4856.99 3034
4857.64 3287
4858.30 3200
4858.96 3390
4859.62 3488
4860.27 3460
4860.93 3338
4861.59 3310
4862.25 3234
4862.90 3054
4863.56 2909
4864.22 2871
4864.88 2807
4865.53 2799
4866.19 2769
4866.85 2785
4867.51 3092
4868.17 2971
4868.83 2744
4869.48 2676
4870.14 2606
4870.80 2562
4871.46 2507
4872.12 2482
4872.77 2596
4873.43 2411
4874.09 2184
4874.75 2220
4875.41 2359
4876.07 2120
4876.73 2105
4877.38 2167
4878.04 2336
4878.70 2314
4879.36 2320
4880.02 2274
4880.68 2265
4881.34 2114
4882.00 2125
4882.66 2044
4883.31 1881
4883.97 1917
4884.63 1750
4885.29 1739
4885.95 1669
4886.61 1804
4887.27 1820
4887.93 1760
4888.59 1864
4889.25 1946
4889.91 1850
4890.57 1909
4891.23 1980
4891.89 2025
4892.55 2058
4893.21 2074
4893.87 2083
4894.53 1966
4895.19 1923
4895.85 1863
4896.51 1837
4897.17 1743
4897.83 1777
4898.49 1844
4899.15 1774
4899.81 1824
4900.47 1869
4901.13 1956
4901.79 1797
4902.45 1665
4903.11 1885
4903.77 1771
4904.43 1726
4905.09 1575
4905.75 1559
4906.41 1555
4907.07 1453
4907.73 1593
4908.39 1566
4909.05 1404
4909.72 1442
4910.38 1488
4911.04 1525
4911.70 1552
4912.36 1338
4913.02 1430
4913.68 1467
4914.34 1290
4915.00 1459
4915.67 1380
4916.33 1323
4916.99 1319
4917.65 1383
4918.31 1378
4918.97 1364
4919.63 1342
4920.30 1391
4920.96 1292
4921.62 1227
4922.28 1341
4922.94 1283
4923.60 1306
4924.27 1266
4924.93 1365
4925.59 1354
4926.25 1175
4926.91 1221
4927.58 1219
4928.24 1245
4928.90 1296
4929.56 1364
4930.22 1241
4930.89 1254
4931.55 1239
4932.21 1274
4932.87 1217
4933.54 1225
4934.20 1331
4934.86 1269
4935.52 1188
4936.19 1229
4936.85 1179
4937.51 1222
4938.18 1276
4938.84 1244
4939.50 1267
4940.16 1238
4940.83 1272
4941.49 1315
4942.15 1238
4942.82 1174
4943.48 1206
4944.14 1161
4944.81 1178
4945.47 1323
4946.13 1221
4946.80 1135
4947.46 1177
4948.12 1259
4948.79 1230
4949.45 1142
4950.11 1168
4950.78 1143
4951.44 1131
4952.10 1048
4952.77 1131
4953.43 1120
4954.10 1188
4954.76 1170
4955.42 1135
4956.09 1221
4956.75 1152
4957.42 1199
4958.08 1180
4958.74 1160
4959.41 1231
4960.07 1234
4960.74 1362
4961.40 1236
4962.07 1324
4962.73 1444
4963.39 1584
4964.06 1582
4964.72 1468
4965.39 1509
4966.05 1609
4966.72 1717
4967.38 1640
4968.05 1570
4968.71 1424
4969.38 1264
4970.04 1186
4970.71 1122
4971.37 1153
4972.04 1147
4972.70 1243
4973.37 1261
4974.03 1215
4974.70 1257
4975.36 1285
4976.03 1342
4976.69 1320
4977.36 1322
4978.02 1285
4978.69 1343
4979.36 1416
4980.02 1400
4980.69 1257
4981.35 1365
4982.02 1429
4982.68 1349
4983.35 1266
4984.02 1233
4984.68 1300
4985.35 1259
4986.01 1267
4986.68 1284
4987.35 1309
4988.01 1308
4988.68 1378
4989.34 1488
4990.01 1499
4990.68 1527
4991.34 1430
4992.01 1475
4992.68 1525
4993.34 1330
4994.01 1220
4994.68 1211
4995.34 1257
4996.01 1117
4996.68 1127
4997.34 1091
4998.01 1099
4998.68 1111
4999.34 1034
5000.01 1027
5000.68 1036
5001.34 1072
5002.01 1172
5002.68 1130
5003.35 1018
5004.01 997
5004.68 1075
5005.35 1115
5006.01 1067
5006.68 1163
5007.35 1111
5008.02 1038
5008.68 1015
5009.35 1067
5010.02 1088
5010.69 1107
5011.36 1054
5012.02 1051
5012.69 1065
5013.36 1092
5014.03 1138
5014.69 1179
5015.36 1134
5016.03 1188
5016.70 1045
5017.37 1072
5018.03 1160
5018.70 1126
5019.37 1051
5020.04 1153
5020.71 1063
5021.38 1120
5022.04 1281
5022.71 1319
5023.38 1213
5024.05 1195
5024.72 1139
5025.39 1228
5026.06 1282
5026.72 1260
5027.39 1160
5028.06 1196
5028.73 1089
5029.40 1095
5030.07 1123
5030.74 1184
5031.41 1147
5032.08 1111
5032.75 1052
5033.41 1030
5034.08 1083
5034.75 1030
5035.42 1075
5036.09 996
5036.76 1026
5037.43 1002
5038.10 1060
5038.77 991
5039.44 1000
5040.11 1107
5040.78 1080
5041.45 988
5042.12 1044
5042.79 1055
5043.46 973
5044.13 1045
5044.80 1139
5045.47 1095
5046.14 1079
5046.81 1091
5047.48 1097
5048.15 1008
5048.82 1009
5049.49 1024
5050.16 1023
5050.83 1005
5051.50 959
5052.17 1057
5052.84 1120
5053.51 1083
5054.18 1081
5054.85 1066
5055.52 1094
5056.19 1113
5056.86 974
5057.53 973
5058.21 1075
5058.88 995
5059.55 972
5060.22 897
5060.89 961
5061.56 1035
5062.23 1015
5062.90 1013
5063.57 1032
5064.24 1141
5064.92 1073
5065.59 1012
5066.26 1041
5066.93 1046
5067.60 1054
5068.27 976
5068.94 1011
5069.62 1021
5070.29 1009
5070.96 974
5071.63 1021
5072.30 1141
5072.97 1146
5073.65 1017
5074.32 1009
5074.99 1067
5075.66 1013
5076.33 1035
5077.01 1122
5077.68 1326
5078.35 1392
5079.02 1276
5079.70 1396
5080.37 1345
5081.04 1254
5081.71 1230
5082.38 1233
5083.06 1149
5083.73 1187
5084.40 1153
5085.07 1131
5085.75 1076
5086.42 1123
5087.09 1105
5087.77 1249
5088.44 1258
5089.11 1283
5089.78 1339
5090.46 1365
5091.13 1349
5091.80 1301
5092.48 1293
5093.15 1330
5093.82 1238
5094.50 1201
5095.17 1274
5095.84 1146
5096.52 1077
5097.19 1124
5097.86 1069
5098.54 1205
5099.21 1139
5099.88 1045
5100.56 1140
5101.23 1230
5101.90 1152
5102.58 1191
5103.25 1166
5103.93 1185
5104.60 1273
5105.27 1275
5105.95 1262
5106.62 1255
5107.30 1249
5107.97 1220
5108.64 1207
5109.32 1214
5109.99 1168
5110.67 1173
5111.34 1078
5112.02 1076
5112.69 1104
5113.36 1086
5114.04 1094
5114.71 1051
5115.39 1207
5116.06 1098
5116.74 1199
5117.41 1163
5118.09 1132
5118.76 1177
5119.44 1264
5120.11 1260
5120.79 1228
5121.46 1264
5122.14 1150
5122.81 1212
5123.49 1184
5124.16 1062
5124.84 1137
5125.51 1070
5126.19 1149
5126.86 1154
5127.54 1082
5128.21 1010
5128.89 965
5129.57 1022
5130.24 1142
5130.92 1147
5131.59 1181
5132.27 1213
5132.94 1250
5133.62 1283
5134.30 1196
5134.97 1195
5135.65 1251
5136.32 1174
5137.00 1169
5137.68 1178
5138.35 1134
5139.03 1145
5139.70 1134
5140.38 1262
5141.06 1146
5141.73 1136
5142.41 1075
5143.09 1082
5143.76 1024
5144.44 999
5145.12 1014
5145.79 988
5146.47 1092
5147.15 972
5147.82 1002
5148.50 984
5149.18 1083
5149.85 1050
5150.53 1037
5151.21 970
5151.88 1057
5152.56 1044
5153.24 990
5153.92 870
5154.59 872
5155.27 967
5155.95 985
5156.62 959
5157.30 987
5157.98 1000
5158.66 920
5159.33 942
5160.01 903
5160.69 889
5161.37 931
5162.04 905
5162.72 947
5163.40 1032
5164.08 1002
5164.76 1037
5165.43 1075
5166.11 1028
5166.79 1033
5167.47 1126
5168.15 1143
5168.82 1129
5169.50 1080
5170.18 1027
5170.86 922
5171.54 1055
5172.22 1019
5172.89 927
5173.57 900
5174.25 997
5174.93 1019
5175.61 969
5176.29 966
5176.97 978
5177.64 1076
5178.32 1063
5179.00 1114
5179.68 1118
5180.36 1126
5181.04 1071
5181.72 1048
5182.40 1061
5183.08 1027
5183.75 1088
5184.43 1040
5185.11 1003
5185.79 964
5186.47 938
5187.15 996
5187.83 978
5188.51 1080
5189.19 954
5189.87 887
5190.55 938
5191.23 910
5191.91 924
5192.59 950
5193.27 866
5193.95 987
5194.63 932
5195.31 876
5195.99 931
5196.67 977
5197.35 957
5198.03 893
5198.71 950
5199.39 1032
5200.07 985
5200.75 948
5201.43 1004
5202.11 978
5202.79 967
5203.47 1040
5204.15 1064
5204.83 1078
5205.51 1092
5206.19 1067
5206.87 1066
5207.55 1172
5208.23 1094
5208.91 1136
5209.59 1173
5210.27 1178
5210.96 1133
5211.64 1009
5212.32 1005
5213.00 1086
5213.68 1105
5214.36 1049
5215.04 1114
5215.72 1140
5216.40 1166
5217.09 1294
5217.77 1276
5218.45 1317
5219.13 1331
5219.81 1365
5220.49 1238
5221.17 1183
5221.86 1436
5222.54 1255
5223.22 1253
5223.90 1298
5224.58 1214
5225.27 1310
5225.95 1246
5226.63 1137
5227.31 1194
5227.99 1100
5228.67 1102
5229.36 1119
5230.04 1018
5230.72 1146
5231.40 1098
5232.09 1142
5232.77 1121
5233.45 1088
5234.13 1295
5234.82 1274
5235.50 1219
5236.18 1150
5236.86 1108
5237.55 1196
5238.23 1396
5238.91 1316
5239.59 1288
5240.28 1351
5240.96 1327
5241.64 1254
5242.33 1313
5243.01 1292
5243.69 1219
5244.37 1142
5245.06 1154
5245.74 1062
5246.42 1056
5247.11 1094
5247.79 992
5248.47 1021
5249.16 1171
5249.84 1293
5250.52 1330
5251.21 1239
5251.89 1382
5252.58 1355
5253.26 1404
5253.94 1321
5254.63 1218
5255.31 1172
5255.99 1157
5256.68 1076
5257.36 1023
5258.05 1137
5258.73 1193
5259.41 1099
5260.10 1231
5260.78 1193
5261.47 1211
5262.15 1190
5262.84 1240
5263.52 1259
5264.20 1190
5264.89 1301
5265.57 1242
5266.26 1135
5266.94 1136
5267.63 1251
5268.31 1113
5269.00 1228
5269.68 1098
5270.37 1075
5271.05 1157
5271.73 1043
5272.42 1145
5273.10 1156
5273.79 1070
5274.47 1042
5275.16 1088
5275.85 1043
5276.53 984
5277.22 966
5277.90 1017
5278.59 1035
5279.27 1070
5279.96 1181
5280.64 1162
5281.33 1251
5282.01 1302
5282.70 1254
5283.38 1211
5284.07 1109
5284.76 1058
5285.44 1105
5286.13 1080
5286.81 1015
5287.50 915
5288.19 1016
5288.87 1107
5289.56 1070
5290.24 1017
5290.93 1027
5291.62 982
5292.30 1072
5292.99 1041
5293.67 1105
5294.36 1064
5295.05 1030
5295.73 1031
5296.42 1073
5297.11 1019
5297.79 1171
5298.48 1177
5299.17 1167
5299.85 1149
5300.54 1274
5301.23 1296
5301.91 1421
5302.60 1465
5303.29 1492
5303.97 1505
5304.66 1536
5305.35 1421
5306.04 1302
5306.72 1341
5307.41 1319
5308.10 1361
5308.78 1395
5309.47 1427
5310.16 1373
5310.85 1406
5311.53 1548
5312.22 1549
5312.91 1502
5313.60 1482
5314.28 1435
5314.97 1464
5315.66 1433
5316.35 1335
5317.04 1241
5317.72 1314
5318.41 1325
5319.10 1234
5319.79 1290
5320.48 1451
5321.16 1585
5321.85 1364
5322.54 1348
5323.23 1422
5323.92 1427
5324.60 1300
5325.29 1287
5325.98 1182
5326.67 1275
5327.36 1170
5328.05 1013
5328.74 1077
5329.42 1088
5330.11 1112
5330.80 1123
5331.49 1080
5332.18 1071
5332.87 1121
5333.56 1146
5334.25 1158
5334.93 1110
5335.62 1050
5336.31 1026
5337.00 1123
5337.69 1111
5338.38 1047
5339.07 1125
5339.76 1106
5340.45 1011
5341.14 1120
5341.83 1155
5342.52 1335
5343.21 1184
5343.90 1124
5344.58 1311
5345.27 1336
5345.96 1289
5346.65 1323
5347.34 1424
5348.03 1312
5348.72 1457
5349.41 1613
5350.10 1613
5350.79 1593
5351.48 1545
5352.17 1536
5352.86 1471
5353.55 1498
5354.24 1377
5354.93 1363
5355.62 1267
5356.31 1242
5357.01 1231
5357.70 1212
5358.39 1160
5359.08 1176
5359.77 1098
5360.46 1046
5361.15 1069
5361.84 1137
5362.53 1155
5363.22 1181
5363.91 1246
5364.60 1099
5365.29 1187
5365.98 1113
5366.68 1175
5367.37 1058
5368.06 988
5368.75 990
5369.44 1023
5370.13 1000
5370.82 1044
5371.51 1041
5372.21 1034
5372.90 873
5373.59 929
5374.28 978
5374.97 993
5375.66 1019
5376.35 1046
5377.05 961
5377.74 922
5378.43 974
5379.12 962
5379.81 975
5380.51 880
5381.20 926
5381.89 905
5382.58 939
5383.27 900
5383.97 908
5384.66 967
5385.35 990
5386.04 996
5386.73 935
5387.43 1031
5388.12 1084
5388.81 1065
5389.50 1034
5390.20 1084
5390.89 1122
5391.58 1130
5392.28 1008
5392.97 1102
5393.66 1094
5394.35 1075
5395.05 977
5395.74 1004
5396.43 968
5397.13 937
5397.82 1028
5398.51 1081
5399.20 1009
5399.90 1058
5400.59 1011
5401.28 998
5401.98 990
5402.67 1004
5403.36 1055
5404.06 994
5404.75 956
5405.44 981
5406.14 1071
5406.83 1045
5407.53 1079
5408.22 1011
5408.91 988
5409.61 874
5410.30 942
5410.99 1016
5411.69 978
5412.38 1023
5413.08 1036
5413.77 992
5414.46 930
5415.16 894
5415.85 994
5416.55 927
5417.24 943
5417.94 983
5418.63 1018
5419.32 933
5420.02 917
5420.71 951
5421.41 995
5422.10 957
5422.80 904
5423.49 957
5424.19 1050
5424.88 1029
5425.58 964
5426.27 1036
5426.97 998
5427.66 993
5428.36 1048
5429.05 1079
5429.75 986
5430.44 950
5431.14 924
5431.83 1032
5432.53 1071
5433.22 1039
5433.92 1046
5434.61 1101
5435.31 1091
5436.00 1097
5436.70 1202
5437.40 1196
5438.09 1132
5438.79 1225
5439.48 1215
5440.18 1182
5440.87 1189
5441.57 1066
5442.27 1062
5442.96 1127
5443.66 1057
5444.35 1095
5445.05 1164
5445.75 1172
5446.44 1216
5447.14 1218
5447.83 1285
5448.53 1233
5449.23 1209
5449.92 1238
5450.62 1152
5451.32 1161
5452.01 1254
5452.71 1229
5453.41 1201
5454.10 1200
5454.80 1065
5455.50 1140
5456.19 1206
5456.89 1200
5457.59 1163
5458.28 1307
5458.98 1227
5459.68 1258
5460.37 1264
5461.07 1232
5461.77 1227
5462.47 1280
5463.16 1292
5463.86 1235
5464.56 1252
5465.25 1229
5465.95 1249
5466.65 1350
5467.35 1337
5468.04 1259
5468.74 1292
5469.44 1312
5470.14 1411
5470.84 1328
5471.53 1366
5472.23 1315
5472.93 1390
5473.63 1472
5474.32 1517
5475.02 1476
5475.72 1420
5476.42 1749
5477.12 1646
5477.82 1704
5478.51 1859
5479.21 2251
5479.91 2509
5480.61 2530
5481.31 2659
5482.01 2679
5482.70 2665
5483.40 2680
5484.10 2454
5484.80 2219
5485.50 2047
5486.20 2000
5486.90 1764
5487.59 1695
5488.29 1614
5488.99 1544
5489.69 1580
5490.39 1679
5491.09 1860
5491.79 1760
5492.49 1802
5493.19 1844
5493.89 1814
5494.58 1866
5495.28 1813
5495.98 1867
5496.68 2006
5497.38 2055
5498.08 2305
5498.78 2641
5499.48 3085
5500.18 3591
5500.88 4106
5501.58 4547
5502.28 4650
5502.98 4449
5503.68 4115
5504.38 3693
5505.08 3301
5505.78 2791
5506.48 2357
5507.18 2009
5507.88 1835
5508.58 1802
5509.28 1679
5509.98 1717
5510.68 1823
5511.38 1693
5512.08 1585
5512.78 1523
5513.48 1624
5514.18 1636
5514.88 1612
5515.58 1610
5516.28 1648
5516.98 1683
5517.68 1652
5518.39 1599
5519.09 1613
5519.79 1669
5520.49 1588
5521.19 1685
5521.89 1472
5522.59 1535
5523.29 1609
5523.99 1438
5524.69 1341
5525.40 1293
5526.10 1282
5526.80 1352
5527.50 1348
5528.20 1366
5528.90 1300
5529.60 1379
5530.31 1457
5531.01 1377
5531.71 1418
5532.41 1315
5533.11 1341
5533.81 1361
5534.52 1306
5535.22 1140
5535.92 1274
5536.62 1344
5537.32 1263
5538.02 1224
5538.73 1183
5539.43 1193
5540.13 1226
5540.83 1258
5541.54 1202
5542.24 1168
5542.94 1116
5543.64 1124
5544.34 1187
5545.05 1090
5545.75 1091
5546.45 1174
5547.15 1161
5547.86 1156
5548.56 1187
5549.26 1155
5549.97 1201
5550.67 1205
5551.37 1210
5552.07 1151
5552.78 1129
5553.48 1134
5554.18 1122
5554.89 1112
5555.59 1093
5556.29 1102
5557.00 1188
5557.70 1137
5558.40 1109
5559.11 1167
5559.81 1272
5560.51 1175
5561.22 1214
5561.92 1209
5562.62 1262
5563.33 1283
5564.03 1217
5564.73 1212
5565.44 1312
5566.14 1248
5566.85 1224
5567.55 1211
5568.25 1240
5568.96 1170
5569.66 1118
5570.37 1053
5571.07 1165
5571.77 1092
5572.48 1158
5573.18 1107
5573.89 1042
5574.59 1067
5575.29 1143
5576.00 1024
5576.70 1206
5577.41 1138
5578.11 1141
5578.82 1122
5579.52 1082
5580.23 1123
5580.93 1135
5581.64 1085
5582.34 1050
5583.05 1108
5583.75 1052
5584.46 1078
5585.16 1103
5585.87 1088
5586.57 1025
5587.28 1092
5587.98 1044
5588.69 1119
5589.39 1121
5590.10 1073
5590.80 1053
5591.51 1056
5592.21 957
5592.92 992
5593.62 1099
5594.33 1161
5595.04 1206
5595.74 1124
5596.45 1099
5597.15 1066
5597.86 1060
5598.56 1034
5599.27 1054
5599.98 1016
5600.68 962
5601.39 967
5602.09 922
5602.80 1046
5603.51 1029
5604.21 1032
5604.92 1108
5605.62 1061
5606.33 1085
5607.04 1015
5607.74 1015
5608.45 1055
5609.16 1002
5609.86 988
5610.57 1008
5611.28 1058
5611.98 1053
5612.69 1056
5613.40 1034
5614.10 1106
5614.81 1116
5615.52 1081
5616.22 1035
5616.93 1008
5617.64 1053
5618.35 1041
5619.05 1071
5619.76 1009
5620.47 1047
5621.17 1058
5621.88 1107
5622.59 1064
5623.30 1017
5624.00 1028
5624.71 1019
5625.42 1056
5626.13 1224
5626.83 1212
5627.54 1211
5628.25 1163
5628.96 1233
5629.67 1268
5630.37 1174
5631.08 1214
5631.79 1109
5632.50 1149
5633.21 1245
5633.91 1216
5634.62 1129
5635.33 1243
5636.04 1229
5636.75 1225
5637.45 1254
5638.16 1228
5638.87 1276
5639.58 1396
5640.29 1404
5641.00 1378
5641.70 1374
5642.41 1460
5643.12 1479
5643.83 1402
5644.54 1308
5645.25 1394
5645.96 1294
5646.67 1264
5647.38 1202
5648.08 1172
5648.79 1241
5649.50 1261
5650.21 1242
5650.92 1203
5651.63 1190
5652.34 1234
5653.05 1264
5653.76 1318
5654.47 1291
5655.18 1393
5655.89 1395
5656.60 1386
5657.30 1475
5658.01 1630
5658.72 1747
5659.43 1751
5660.14 1683
5660.85 1526
5661.56 1401
5662.27 1432
5662.98 1402
5663.69 1314
5664.40 1243
5665.11 1124
5665.82 1139
5666.53 1165
5667.24 1136
5667.95 1125
5668.66 1178
5669.37 1203
5670.08 1194
5670.79 1138
5671.50 1128
5672.22 1176
5672.93 1079
5673.64 1144
5674.35 1089
5675.06 1115
5675.77 1082
5676.48 1094
5677.19 1113
5677.90 1108
5678.61 1156
5679.32 1142
5680.03 1099
5680.74 1040
5681.46 1126
5682.17 1047
5682.88 1060
5683.59 1168
5684.30 1084
5685.01 1056
5685.72 1005
5686.43 1017
5687.15 1010
5687.86 1010
5688.57 1003
5689.28 1074
5689.99 1052
5690.70 1076
5691.42 1057
5692.13 1031
5692.84 1070
5693.55 1053
5694.26 1103
5694.97 1081
5695.69 927
5696.40 997
5697.11 1064
5697.82 1073
5698.53 1072
5699.25 1016
5699.96 998
5700.67 1028
5701.38 1075
5702.10 1082
5702.81 977
5703.52 958
5704.23 995
5704.95 1008
5705.66 1058
5706.37 1094
5707.08 1063
5707.80 1053
5708.51 1031
5709.22 1000
5709.93 915
5710.65 950
5711.36 1033
5712.07 988
5712.79 950
5713.50 982
5714.21 937
5714.93 944
5715.64 887
5716.35 916
5717.07 939
5717.78 1009
5718.49 985
5719.21 956
5719.92 981
5720.63 947
5721.35 944
5722.06 893
5722.77 935
5723.49 920
5724.20 943
5724.92 929
5725.63 937
5726.34 855
5727.06 968
5727.77 1059
5728.48 1063
5729.20 1091
5729.91 959
5730.63 976
5731.34 973
5732.06 968
5732.77 967
5733.48 938
5734.20 1045
5734.91 1015
5735.63 1007
5736.34 1050
5737.06 1070
5737.77 1028
5738.49 1016
5739.20 993
5739.91 947
5740.63 972
5741.34 992
5742.06 982
5742.77 982
5743.49 971
5744.20 926
5744.92 1059
5745.63 1026
5746.35 983
5747.06 1042
5747.78 997
5748.49 1021
5749.21 962
5749.93 986
5750.64 892
5751.36 864
5752.07 876
5752.79 961
5753.50 937
5754.22 882
5754.93 888
5755.65 909
5756.37 888
5757.08 914
5757.80 873
5758.51 917
5759.23 872
5759.95 974
5760.66 980
5761.38 900
5762.09 876
5762.81 924
5763.53 922
5764.24 929
5764.96 940
5765.67 916
5766.39 1018
5767.11 1046
5767.82 999
5768.54 939
5769.26 887
5769.97 984
5770.69 914
5771.41 987
5772.12 938
5772.84 945
5773.56 1017
5774.27 901
5774.99 961
5775.71 984
5776.42 1001
5777.14 937
5777.86 1004
5778.58 1000
5779.29 934
5780.01 1005
5780.73 1070
5781.45 1065
5782.16 981
5782.88 1003
5783.60 1030
5784.31 946
5785.03 989
5785.75 1014
5786.47 1049
5787.19 1052
5787.90 1036
5788.62 1024
5789.34 976
5790.06 982
5790.77 1000
5791.49 980
5792.21 1069
5792.93 1112
5793.65 1137
5794.36 1022
5795.08 1127
5795.80 1103
5796.52 1163
5797.24 1148
5797.96 1149
5798.67 1263
5799.39 1315
5800.11 1673
5800.83 1964
5801.55 2175
5802.27 2418
5802.99 2682
5803.70 2931
5804.42 2663
5805.14 2563
5805.86 2181
5806.58 2049
5807.30 1796
5808.02 1500
5808.74 1448
5809.46 1300
5810.17 1261
5810.89 1288
5811.61 1235
5812.33 1258
5813.05 1386
5813.77 1431
5814.49 1350
5815.21 1250
5815.93 1360
5816.65 1405
5817.37 1370
5818.09 1311
5818.81 1411
5819.53 1389
5820.25 1251
5820.97 1259
5821.69 1271
5822.41 1271
5823.13 1361
5823.85 1302
5824.57 1253
5825.29 1318
5826.01 1275
5826.73 1215
5827.45 1220
5828.17 1145
5828.89 1085
5829.61 1067
5830.33 1212
5831.05 1144
5831.77 1167
5832.49 1170
5833.21 1154
5833.93 1171
5834.65 1154
5835.37 1080
5836.09 1095
5836.81 1228
5837.53 1066
5838.25 973
5838.97 1050
5839.70 1127
5840.42 1110
5841.14 1050
5841.86 1084
5842.58 1129
5843.30 1111
5844.02 1017
5844.74 1062
5845.46 1080
5846.19 1113
5846.91 1087
5847.63 1039
5848.35 1072
5849.07 1106
5849.79 1083
5850.51 1066
5851.24 1076
5851.96 1183
5852.68 1136
5853.40 1067
5854.12 1084
5854.85 1130
5855.57 1145
5856.29 1145
5857.01 1067
5857.73 1013
5858.46 1072
5859.18 1081
5859.90 1017
5860.62 1004
5861.34 1017
5862.07 1100
5862.79 1138
5863.51 1049
5864.23 1055
5864.96 1015
5865.68 1009
5866.40 1056
5867.12 1069
5867.85 1113
5868.57 1085
5869.29 1056
5870.01 1038
5870.74 1125
5871.46 1086
5872.18 1081
5872.91 1111
5873.63 1113
5874.35 1000
5875.08 1031
5875.80 1073
5876.52 1070
5877.25 1039
5877.97 1030
5878.69 1057
5879.42 1137
5880.14 1103
5880.86 1065
5881.59 1045
5882.31 1066
5883.03 1141
5883.76 1136
5884.48 1258
5885.20 1150
5885.93 1146
5886.65 1203
5887.38 1229
5888.10 1190
5888.82 1144
5889.55 1178
5890.27 1145
5891.00 1017
5891.72 982
5892.44 1045
5893.17 1104
5893.89 1041
5894.62 1063
5895.34 1032
5896.07 1032
5896.79 1048
5897.51 1015
5898.24 1041
5898.96 1099
5899.69 1059
5900.41 1137
5901.14 1196
5901.86 1006
5902.59 1050
5903.31 1101
5904.04 1055
5904.76 1116
5905.49 1144
5906.21 1199
5906.94 1256
5907.66 1233
5908.39 1108
5909.11 1174
5909.84 1150
5910.56 1136
5911.29 1114
5912.01 1172
5912.74 1161
5913.46 1093
5914.19 1174
5914.92 1164
5915.64 1115
5916.37 1089
5917.09 1194
5917.82 1248
5918.54 1241
5919.27 1178
5920.00 1201
5920.72 1177
5921.45 1215
5922.17 1314
5922.90 1265
5923.63 1237
5924.35 1276
5925.08 1217
5925.80 1179
5926.53 1257
5927.26 1333
5927.98 1420
5928.71 1347
5929.44 1362
5930.16 1319
5930.89 1394
5931.62 1472
5932.34 1312
5933.07 1395
5933.80 1388
5934.52 1546
5935.25 1587
5935.98 1557
5936.70 1631
5937.43 1609
5938.16 1662
5938.88 1568
5939.61 1631
5940.34 1609
5941.07 1574
5941.79 1676
5942.52 1628
5943.25 1718
5943.97 1752
5944.70 1707
5945.43 1654
5946.16 1882
5946.88 1933
5947.61 1990
5948.34 1995
5949.07 2012
5949.80 2205
5950.52 2248
5951.25 2689
5951.98 2840
5952.71 2875
5953.43 2742
5954.16 2821
5954.89 2768
5955.62 2645
5956.35 2605
5957.07 2583
5957.80 2536
5958.53 2613
5959.26 2549
5959.99 2674
5960.72 2640
5961.44 2603
5962.17 2632
5962.90 2628
5963.63 2779
5964.36 2994
5965.09 3263
5965.82 3941
5966.54 4103
5967.27 4811
5968.00 4961
5968.73 4973
5969.46 4899
5970.19 4595
5970.92 4107
5971.65 3773
5972.38 3615
5973.11 3436
5973.83 3379
5974.56 3219
5975.29 3005
5976.02 3039
5976.75 3123
5977.48 3097
5978.21 3142
5978.94 3264
5979.67 3319
5980.40 3580
5981.13 3493
5981.86 3613
5982.59 3806
5983.32 3818
5984.05 3883
5984.78 4000
5985.51 3889
5986.24 3857
5986.97 3991
5987.70 3776
5988.43 3722
5989.16 3703
5989.89 3709
5990.62 3579
5991.35 3466
5992.08 3578
5992.81 3615
5993.54 3569
5994.27 3566
5995.00 3687
5995.73 3755
5996.46 3831
5997.19 3956
5997.92 3983
5998.65 4080
5999.38 3948
6000.11 4080
6000.85 4027
6001.58 4119
6002.31 4066
6003.04 3902
6003.77 3900
6004.50 3893
6005.23 3777
6005.96 3805
6006.69 3863
6007.43 3994
6008.16 4123
6008.89 4472
6009.62 4948
6010.35 5998
6011.08 7448
6011.81 8915
6012.54 11024
6013.28 12645
6014.01 14202
6014.74 15029
6015.47 15400
6016.20 15122
6016.94 14423
6017.67 13181
6018.40 11499
6019.13 9822
6019.86 8350
6020.59 7051
6021.33 5955
6022.06 5001
6022.79 4462
6023.52 4005
6024.26 3712
6024.99 3432
6025.72 3313
6026.45 3313
6027.19 3181
6027.92 2952
6028.65 3008
6029.38 2982
6030.12 2889
6030.85 2954
6031.58 2807
6032.31 2618
6033.05 2605
6033.78 2526
6034.51 2476
6035.25 2524
6035.98 2443
6036.71 2489
6037.44 2620
6038.18 2610
6038.91 2695
6039.64 2679
6040.38 2857
6041.11 2779
6041.84 2803
6042.58 3008
6043.31 3018
6044.04 2930
6044.78 2855
6045.51 3020
6046.24 3092
6046.98 3140
6047.71 3265
6048.45 3215
6049.18 3423
6049.91 3732
6050.65 3978
6051.38 4314
6052.11 4870
6052.85 5298
6053.58 5419
6054.32 5527
6055.05 5374
6055.79 5257
6056.52 4891
6057.25 4356
6057.99 3971
6058.72 3581
6059.46 3488
6060.19 3319
6060.93 3171
6061.66 3143
6062.39 2980
6063.13 2884
6063.86 2854
6064.60 2840
6065.33 2818
6066.07 2902
6066.80 2769
6067.54 2762
6068.27 2757
6069.01 2683
6069.74 2634
6070.48 2572
6071.21 2676
6071.95 2631
6072.68 2621
6073.42 2613
6074.15 2528
6074.89 2416
6075.62 2363
6076.36 2393
6077.10 2357
6077.83 2469
6078.57 2587
6079.30 2468
6080.04 2476
6080.77 2419
6081.51 2364
6082.25 2419
6082.98 2209
6083.72 2265
6084.45 2237
6085.19 2231
6085.93 2255
6086.66 2196
6087.40 2095
6088.13 2129
6088.87 2022
6089.61 2163
6090.34 2231
6091.08 2164
6091.81 2192
6092.55 2203
6093.29 2125
6094.02 2261
6094.76 2196
6095.50 2050
6096.23 2075
6096.97 1990
6097.71 1973
6098.44 1854
6099.18 1950
6099.92 1807
6100.65 1787
6101.39 1816
6102.13 1800
6102.87 1850
6103.60 1793
6104.34 1831
6105.08 1747
6105.81 1845
6106.55 1837
6107.29 1784
6108.03 1790
6108.76 1804
6109.50 1837
6110.24 1862
6110.98 1922
6111.71 1874
6112.45 1843
6113.19 1911
6113.93 1898
6114.66 1934
6115.40 2101
6116.14 1964
6116.88 1920
6117.62 1985
6118.35 1894
6119.09 1788
6119.83 1856
6120.57 1887
6121.31 1921
6122.04 1943
6122.78 1915
6123.52 1873
6124.26 1939
6125.00 1972
6125.74 2026
6126.47 2068
6127.21 2035
6127.95 1938
6128.69 1987
6129.43 2046
6130.17 1996
6130.91 1969
6131.64 1949
6132.38 1812
6133.12 1872
6133.86 1791
6134.60 1817
6135.34 1881
6136.08 1916
6136.82 1805
6137.56 1845
6138.30 1964
6139.04 1902
6139.77 2073
6140.51 2079
6141.25 2035
6141.99 2044
6142.73 2061
6143.47 1976
6144.21 1908
6144.95 1809
6145.69 1944
6146.43 1984
6147.17 1861
6147.91 1889
6148.65 1836
6149.39 1900
6150.13 1918
6150.87 1953
6151.61 2025
6152.35 2150
6153.09 2106
6153.83 2118
6154.57 2193
6155.31 2166
6156.05 2147
6156.79 2237
6157.53 2246
6158.27 2339
6159.01 2366
6159.75 2312
6160.49 2278
6161.23 2331
6161.97 2311
6162.71 2482
6163.45 2644
6164.20 2848
6164.94 2783
6165.68 2964
6166.42 3171
6167.16 3305
6167.90 3349
6168.64 3393
6169.38 3321
6170.12 3371
6170.86 3355
6171.61 3268
6172.35 3082
6173.09 2953
6173.83 2785
6174.57 2875
6175.31 2778
6176.05 2730
6176.79 2800
6177.54 2640
6178.28 2771
6179.02 2717
6179.76 2674
6180.50 2657
6181.24 2858
6181.99 2927
6182.73 2918
6183.47 2852
6184.21 2882
6184.95 3010
6185.70 3084
6186.44 2978
6187.18 3004
6187.92 3134
6188.66 3228
6189.41 3250
6190.15 3396
6190.89 3420
6191.63 3543
6192.38 3679
6193.12 3894
6193.86 4039
6194.60 4027
6195.35 3930
6196.09 4090
6196.83 4079
6197.57 4046
6198.32 4000
6199.06 4136
6199.80 3989
6200.55 4047
6201.29 3985
6202.03 3982
6202.78 4092
6203.52 4390
6204.26 4824
6205.00 5646
6205.75 6982
6206.49 9282
6207.23 12011
6207.98 15337
6208.72 18715
6209.46 20865
6210.21 22244
6210.95 22632
6211.70 22427
6212.44 21049
6213.18 18251
6213.93 15860
6214.67 13191
6215.41 10573
6216.16 8441
6216.90 7032
6217.65 5810
6218.39 4961
6219.13 4548
6219.88 4112
6220.62 3699
6221.37 3453
6222.11 3432
6222.85 3421
6223.60 3325
6224.34 3265
6225.09 3334
6225.83 3233
6226.58 3181
6227.32 3216
6228.07 2857
6228.81 2698
6229.56 2580
6230.30 2355
6231.04 2408
6231.79 2335
6232.53 2415
6233.28 2460
6234.02 2386
6234.77 2400
6235.51 2410
6236.26 2569
6237.00 2651
6237.75 2877
6238.49 3078
6239.24 3086
6239.99 3502
6240.73 3477
6241.48 3455
6242.22 3499
6242.97 3455
6243.71 3357
6244.46 3280
6245.20 3230
6245.95 3408
6246.70 3419
6247.44 3664
6248.19 3809
6248.93 3901
6249.68 3935
6250.42 3685
6251.17 3644
6251.92 3456
6252.66 3296
6253.41 3125
6254.15 2951
6254.90 3004
6255.65 2864
6256.39 2695
6257.14 2605
6257.89 2662
6258.63 2616
6259.38 2577
6260.13 2579
6260.87 2588
6261.62 2580
6262.37 2442
6263.11 2366
6263.86 2361
6264.61 2313
6265.35 2310
6266.10 2333
6266.85 2429
6267.59 2399
6268.34 2362
6269.09 2388
6269.83 2361
6270.58 2341
6271.33 2450
6272.08 2384
6272.82 2322
6273.57 2375
6274.32 2394
6275.06 2304
6275.81 2324
6276.56 2333
6277.31 2344
6278.05 2410
6278.80 2469
6279.55 2498
6280.30 2460
6281.05 2384
6281.79 2356
6282.54 2270
6283.29 2220
6284.04 2204
6284.78 2206
6285.53 2209
6286.28 2192
6287.03 2234
6287.78 2047
6288.53 1976
6289.27 1889
6290.02 1856
6290.77 1821
6291.52 1853
6292.27 1894
6293.02 1947
6293.76 1860
6294.51 1832
6295.26 1705
6296.01 1719
6296.76 1680
6297.51 1654
6298.26 1790
6299.00 1808
6299.75 1754
6300.50 1781
6301.25 1715
6302.00 1739
6302.75 1651
6303.50 1685
6304.25 1684
6305.00 1652
6305.75 1641
6306.50 1554
6307.24 1692
6307.99 1653
6308.74 1666
6309.49 1712
6310.24 1813
6310.99 1950
6311.74 1990
6312.49 1895
6313.24 2091
6313.99 1997
6314.74 2006
6315.49 1890
6316.24 1789
6316.99 1925
6317.74 1867
6318.49 1761
6319.24 1837
6319.99 1809
6320.74 1689
6321.49 1711
6322.24 1652
6322.99 1691
6323.74 1641
6324.49 1654
6325.24 1723
6325.99 1572
6326.74 1610
6327.49 1527
6328.24 1591
6328.99 1505
6329.74 1469
6330.50 1604
6331.25 1582
6332.00 1535
6332.75 1547
6333.50 1479
6334.25 1523
6335.00 1525
6335.75 1565
6336.50 1494
6337.25 1644
6338.00 1702
6338.76 1561
6339.51 1614
6340.26 1565
6341.01 1674
6341.76 1604
6342.51 1553
6343.26 1604
6344.02 1602
6344.77 1598
6345.52 1620
6346.27 1641
6347.02 1649
6347.77 1680
6348.53 1641
6349.28 1850
6350.03 1951
6350.78 2032
6351.53 2144
6352.29 2242
6353.04 2544
6353.79 2670
6354.54 2927
6355.29 2917
6356.05 2678
6356.80 2446
6357.55 2387
6358.30 2184
6359.06 2040
6359.81 1885
6360.56 1782
6361.31 1823
6362.07 1733
6362.82 1768
6363.57 1698
6364.32 1690
6365.08 1658
6365.83 1709
6366.58 1728
6367.33 1703
6368.09 1832
6368.84 1866
6369.59 1896
6370.35 1909
6371.10 1862
6371.85 1722
6372.61 1691
6373.36 1711
6374.11 1585
6374.87 1609
6375.62 1641
6376.37 1665
6377.13 1613
6377.88 1543
6378.63 1515
6379.39 1600
6380.14 1680
6380.89 1586
6381.65 1567
6382.40 1639
6383.16 1707
6383.91 1592
6384.66 1643
6385.42 1631
6386.17 1557
6386.92 1535
6387.68 1498
6388.43 1587
6389.19 1447
6389.94 1498
6390.70 1509
6391.45 1454
6392.20 1524
6392.96 1426
6393.71 1456
6394.47 1499
6395.22 1475
6395.98 1357
6396.73 1403
6397.49 1464
6398.24 1487
6399.00 1574
6399.75 1444
6400.51 1448
6401.26 1443
6402.02 1396
6402.77 1450
6403.53 1434
6404.28 1485
6405.04 1404
6405.79 1415
6406.55 1456
6407.30 1509
6408.06 1602
6408.81 1765
6409.57 1785
6410.32 1793
6411.08 1799
6411.83 1849
6412.59 1844
6413.34 1807
6414.10 1715
6414.86 1674
6415.61 1634
6416.37 1483
6417.12 1539
6417.88 1634
6418.64 1667
6419.39 1527
6420.15 1564
6420.90 1505
6421.66 1525
6422.42 1519
6423.17 1487
6423.93 1563
6424.68 1452
6425.44 1425
6426.20 1402
6426.95 1517
6427.71 1411
6428.47 1467
6429.22 1402
6429.98 1424
6430.74 1422
6431.49 1388
6432.25 1346
6433.01 1411
6433.76 1408
6434.52 1466
6435.28 1509
6436.03 1444
6436.79 1427
6437.55 1375
6438.30 1398
6439.06 1408
6439.82 1439
6440.58 1464
6441.33 1377
6442.09 1406
6442.85 1438
6443.61 1416
6444.36 1448
6445.12 1411
6445.88 1415
6446.64 1409
6447.39 1487
6448.15 1476
6448.91 1465
6449.67 1424
6450.42 1460
6451.18 1351
6451.94 1374
6452.70 1436
6453.46 1448
6454.21 1443
6454.97 1412
6455.73 1396
6456.49 1570
6457.25 1508
6458.00 1478
6458.76 1488
6459.52 1571
6460.28 1570
6461.04 1473
6461.80 1556
6462.55 1518
6463.31 1536
6464.07 1601
6464.83 1607
6465.59 1605
6466.35 1569
6467.11 1573
6467.87 1615
6468.62 1659
6469.38 1609
6470.14 1625
6470.90 1571
6471.66 1764
6472.42 1812
6473.18 1799
6473.94 1772
6474.70 1781
6475.46 1664
6476.22 1695
6476.97 1715
6477.73 1694
6478.49 1762
6479.25 1753
6480.01 1875
6480.77 1868
6481.53 1829
6482.29 1909
6483.05 1887
6483.81 1965
6484.57 1934
6485.33 2010
6486.09 2097
6486.85 2160
6487.61 2171
6488.37 2128
6489.13 2086
6489.89 2239
6490.65 2265
6491.41 2463
6492.17 2545
6492.93 2577
6493.69 2537
6494.45 2678
6495.21 2840
6495.97 2851
6496.73 2728
6497.49 2804
6498.26 2812
6499.02 2886
6499.78 2848
6500.54 2906
6501.30 2762
6502.06 2728
6502.82 2754
6503.58 2771
6504.34 2742
6505.10 2773
6505.86 2872
6506.62 3016
6507.39 3053
6508.15 3083
6508.91 3128
6509.67 3220
6510.43 3389
6511.19 3361
6511.95 3349
6512.72 3330
6513.48 3365
6514.24 3341
6515.00 3345
6515.76 3437
6516.52 3414
6517.28 3389
6518.05 3329
6518.81 3643
6519.57 3720
6520.33 3687
6521.09 3842
6521.86 3934
6522.62 4021
6523.38 4303
6524.14 4639
6524.90 5133
6525.67 5670
6526.43 6543
6527.19 7556
6527.95 7829
6528.72 8393
6529.48 8690
6530.24 8496
6531.00 8268
6531.77 8127
6532.53 7976
6533.29 7953
6534.05 8962
6534.82 10733
6535.58 12742
6536.34 14844
6537.11 16680
6537.87 17366
6538.63 17053
6539.39 15804
6540.16 14005
6540.92 12070
6541.68 9979
6542.45 8212
6543.21 6803
6543.97 5791
6544.74 4875
6545.50 4254
6546.26 3867
6547.03 3603
6547.79 3198
6548.55 3085
6549.32 2998
6550.08 3051
6550.84 2931
6551.61 2888
6552.37 2916
6553.14 2926
6553.90 2938
6554.66 2782
6555.43 2680
6556.19 2646
6556.96 2660
6557.72 2603
6558.48 2497
6559.25 2450
6560.01 2564
6560.78 2673
6561.54 2811
6562.31 2978
6563.07 3093
6563.83 3165
6564.60 3188
6565.36 3423
6566.13 3364
6566.89 3238
6567.66 3397
6568.42 3358
6569.19 3316
6569.95 3191
6570.72 3143
6571.48 3163
6572.25 3195
6573.01 3484
6573.78 3818
6574.54 4236
6575.31 4288
6576.07 4332
6576.84 4406
6577.60 4129
6578.37 4023
6579.13 4022
6579.90 3761
6580.66 3502
6581.43 3572
6582.19 3473
6582.96 3365
6583.73 3259
6584.49 3168
6585.26 3238
6586.02 3346
6586.79 3243
6587.55 3245
6588.32 3308
6589.09 3386
6589.85 3348
6590.62 3505
6591.38 3723
6592.15 3957
6592.92 4288
6593.68 4704
6594.45 4756
6595.22 5047
6595.98 5275
6596.75 5468
6597.51 5456
6598.28 4983
6599.05 4625
6599.81 4424
6600.58 4094
6601.35 3971
6602.11 3792
6602.88 3557
6603.65 3464
6604.41 3536
6605.18 3650
6605.95 3566
6606.71 3765
6607.48 4110
6608.25 4281
6609.02 4715
6609.78 4860
6610.55 4990
6611.32 5035
6612.08 4807
6612.85 4432
6613.62 4222
6614.39 4106
6615.15 3748
6615.92 3499
6616.69 3136
6617.46 3049
6618.22 3000
6618.99 2761
6619.76 2669
6620.53 2658
6621.30 2744
6622.06 2628
6622.83 2581
6623.60 2559
6624.37 2572
6625.13 2451
6625.90 2462
6626.67 2371
6627.44 2272
6628.21 2319
6628.98 2301
6629.74 2311
6630.51 2467
6631.28 2687
6632.05 2771
6632.82 3126
6633.59 3426
6634.35 3808
6635.12 3851
6635.89 3882
6636.66 3904
6637.43 3773
6638.20 3558
6638.97 3334
6639.74 3114
6640.50 3034
6641.27 2798
6642.04 2719
6642.81 2577
6643.58 2555
6644.35 2576
6645.12 2477
6645.89 2407
6646.66 2449
6647.43 2446
6648.20 2402
6648.97 2477
6649.73 2495
6650.50 2418
6651.27 2590
6652.04 2689
6652.81 2603
6653.58 2663
6654.35 2683
6655.12 2690
6655.89 2792
6656.66 2935
6657.43 2928
6658.20 2926
6658.97 2868
6659.74 2739
6660.51 2530
6661.28 2422
6662.05 2375
6662.82 2312
6663.59 2300
6664.36 2265
6665.13 2348
6665.90 2296
6666.67 2333
6667.44 2372
6668.22 2362
6668.99 2487
6669.76 2420
6670.53 2520
6671.30 2361
6672.07 2446
6672.84 2579
6673.61 2456
6674.38 2518
6675.15 2535
6675.92 2492
6676.69 2569
6677.46 2560
6678.24 2516
6679.01 2528
6679.78 2516
6680.55 2545
6681.32 2665
6682.09 2758
6682.86 2760
6683.63 3125
6684.41 3178
6685.18 3373
6685.95 3750
6686.72 3952
6687.49 3767
6688.26 3545
6689.04 3185
6689.81 3035
6690.58 2753
6691.35 2471
6692.12 2286
6692.90 2207
6693.67 2287
6694.44 2361
6695.21 2345
6695.98 2205
6696.76 2223
6697.53 2337
6698.30 2272
6699.07 2141
6699.84 2115
6700.62 2301
6701.39 2256
6702.16 2255
6702.93 2263
6703.71 2285
6704.48 2257
6705.25 2228
6706.03 2145
6706.80 2146
6707.57 2071
6708.34 2184
6709.12 2324
6709.89 2168
6710.66 2047
6711.44 2007
6712.21 2018
6712.98 2073
6713.75 2092
6714.53 1974
6715.30 1959
6716.07 1803
6716.85 1997
6717.62 2021
6718.39 1754
6719.17 1834
6719.94 1943
6720.72 1845
6721.49 1879
6722.26 1912
6723.04 1951
6723.81 1967
6724.58 1943
6725.36 1875
6726.13 1924
6726.91 1934
6727.68 1944
6728.45 1949
6729.23 1842
6730.00 2009
6730.78 1988
6731.55 1943
6732.32 2020
6733.10 2030
6733.87 2067
6734.65 2117
6735.42 2088
6736.20 2061
6736.97 2154
6737.74 2223
6738.52 2191
6739.29 2084
6740.07 2113
6740.84 2153
6741.62 2159
6742.39 2259
6743.17 2167
6743.94 2116
6744.72 2219
6745.49 2173
6746.27 2211
6747.04 2235
6747.82 2426
6748.59 2366
6749.37 2577
6750.14 2830
6750.92 2881
6751.69 3179
6752.47 3584
6753.24 3901
6754.02 4202
6754.80 4137
6755.57 3815
6756.35 3623
6757.12 3224
6757.90 2868
6758.67 2554
6759.45 2494
6760.23 2416
6761.00 2379
6761.78 2270
6762.55 2088
6763.33 2172
6764.11 2100
6764.88 2193
6765.66 2164
6766.43 2142
6767.21 2157
6767.99 2183
6768.76 2135
6769.54 2051
6770.32 2002
6771.09 2161
6771.87 2208
6772.64 2108
6773.42 2109
6774.20 1983
6774.97 1980
6775.75 2005
6776.53 1992
6777.31 1982
6778.08 1948
6778.86 2030
6779.64 2054
6780.41 2060
6781.19 1961
6781.97 1820
6782.74 1861
6783.52 1939
6784.30 1946
6785.08 1841
6785.85 1783
6786.63 1789
6787.41 1818
6788.19 1714
6788.96 1681
6789.74 1699
6790.52 1739
6791.30 1808
6792.07 1741
6792.85 1712
6793.63 1655
6794.41 1636
6795.18 1664
6795.96 1694
6796.74 1664
6797.52 1648
6798.30 1674
6799.07 1605
6799.85 1761
6800.63 1699
6801.41 1661
6802.19 1719
6802.97 1859
6803.74 1788
6804.52 1821
6805.30 1978
6806.08 2017
6806.86 1970
6807.64 1943
6808.41 1744
6809.19 1826
6809.97 1810
6810.75 1696
6811.53 1707
6812.31 1680
6813.09 1625
6813.87 1646
6814.64 1773
6815.42 1774
6816.20 1756
6816.98 1777
6817.76 1808
6818.54 1775
6819.32 1832
6820.10 1905
6820.88 1819
6821.66 1816
6822.44 1813
6823.22 1801
6824.00 1723
6824.78 1709
6825.55 1790
6826.33 1713
6827.11 1755
6827.89 1804
6828.67 1705
6829.45 1781
6830.23 1696
6831.01 1695
6831.79 1640
6832.57 1607
6833.35 1699
6834.13 1618
6834.91 1699
6835.69 1693
6836.47 1637
6837.25 1491
6838.03 1501
6838.81 1550
6839.60 1573
6840.38 1549
6841.16 1452
6841.94 1622
6842.72 1596
6843.50 1622
6844.28 1515
6845.06 1575
6845.84 1683
6846.62 1684
6847.40 1722
6848.18 2018
6848.96 2383
6849.74 3012
6850.53 3369
6851.31 3586
6852.09 3959
6852.87 3877
6853.65 3788
6854.43 3546
6855.21 3229
6855.99 2849
6856.77 2499
6857.56 2181
6858.34 2103
6859.12 2072
6859.90 1949
6860.68 1873
6861.46 1887
6862.25 1970
6863.03 1729
6863.81 1736
6864.59 1839
6865.37 1874
6866.15 1953
6866.94 2035
6867.72 2190
6868.50 2050
6869.28 1951
6870.07 2005
6870.85 1878
6871.63 1831
6872.41 1849
6873.19 1850
6873.98 1882
6874.76 1955
6875.54 1850
6876.32 2075
6877.11 2063
6877.89 2299
6878.67 2157
6879.45 2165
6880.24 2221
6881.02 2288
6881.80 2334
6882.59 2512
6883.37 2384
6884.15 2409
6884.93 2653
6885.72 3099
6886.50 3607
6887.28 4272
6888.07 4831
6888.85 5523
6889.63 5538
6890.42 5486
6891.20 4918
6891.98 4443
6892.77 3922
6893.55 3428
6894.33 3064
6895.12 2708
6895.90 2605
6896.68 2456
6897.47 2364
6898.25 2423
6899.04 2379
6899.82 2392
6900.60 2518
6901.39 2441
6902.17 2473
6902.95 2497
6903.74 2409
6904.52 2464
6905.31 2421
6906.09 2603
6906.88 2630
6907.66 2588
6908.44 2410
6909.23 2333
6910.01 2267
6910.80 2299
6911.58 2250
6912.37 2142
6913.15 2060
6913.94 2080
6914.72 2037
6915.50 2064
6916.29 2024
6917.07 2050
6917.86 2066
6918.64 2067
6919.43 2017
6920.21 2065
6921.00 2131
6921.78 2080
6922.57 2154
6923.35 2171
6924.14 2128
6924.93 2273
6925.71 2309
6926.50 2251
6927.28 2283
6928.07 2266
6928.85 2204
6929.64 2211
6930.42 2185
6931.21 2258
6931.99 2243
6932.78 2148
6933.57 2367
6934.35 2365
6935.14 2254
6935.92 2329
6936.71 2367
6937.50 2346
6938.28 2366
6939.07 2393
6939.85 2552
6940.64 2547
6941.43 2857
6942.21 2990
6943.00 3100
6943.78 3270
6944.57 3341
6945.36 3405
6946.14 3480
6946.93 3600
6947.72 3651
6948.50 3837
6949.29 3856
6950.08 3887
6950.86 3939
6951.65 3757
6952.44 3363
6953.22 3258
6954.01 3073
6954.80 2875
6955.58 2924
6956.37 2938
6957.16 2826
6957.95 2812
6958.73 2841
6959.52 2935
6960.31 2974
6961.10 2851
6961.88 2883
6962.67 2908
6963.46 3059
6964.24 2926
6965.03 2959
6965.82 3080
6966.61 3246
6967.40 3445
6968.18 3617
6968.97 3841
6969.76 3872
6970.55 3922
6971.33 4042
6972.12 4133
6972.91 4150
6973.70 4046
6974.49 4150
6975.27 4147
6976.06 3945
6976.85 3941
6977.64 3954
6978.43 4247
6979.22 4130
6980.00 4424
6980.79 4794
6981.58 5424
6982.37 6826
6983.16 8449
6983.95 11209
6984.74 14356
6985.52 17423
6986.31 19646
6987.10 20754
6987.89 20544
6988.68 19487
6989.47 17611
6990.26 15157
6991.05 12388
6991.83 10363
6992.62 8429
6993.41 6961
6994.20 5778
6994.99 4877
6995.78 4252
6996.57 3823
6997.36 3564
6998.15 3394
6998.94 3429
6999.73 3347
7000.52 3228
7001.31 3071
7002.10 3006
7002.89 2992
7003.68 2970
7004.47 2867
7005.26 2809
7006.05 2695
7006.84 2537
7007.63 2397
7008.42 2200
7009.21 2201
7010.00 2211
7010.79 2331
7011.58 2211
7012.37 2423
7013.16 2619
7013.95 2699
7014.74 2773
7015.53 2890
7016.32 2832
7017.11 2715
7017.90 2541
7018.69 2639
7019.48 2664
7020.27 2621
7021.06 2676
7021.85 2948
7022.64 3103
7023.43 3348
7024.22 3631
7025.02 3683
7025.81 3565
7026.60 3593
7027.39 3444
7028.18 3188
7028.97 3158
7029.76 2910
7030.55 2713
7031.34 2709
7032.14 2526
7032.93 2419
7033.72 2371
7034.51 2373
7035.30 2395
7036.09 2379
7036.88 2378
7037.68 2442
7038.47 2515
7039.26 2545
7040.05 2585
7040.84 2621
7041.64 2713
7042.43 2794
7043.22 2875
7044.01 2925
7044.80 2996
7045.60 2918
7046.39 3174
7047.18 3362
7047.97 3518
7048.76 3974
7049.56 4169
7050.35 4700
7051.14 4825
7051.93 4831
7052.73 4777
7053.52 4350
7054.31 4039
7055.10 3552
7055.90 3303
7056.69 3052
7057.48 2951
7058.27 2813
7059.07 2843
7059.86 2782
7060.65 2785
7061.45 2877
7062.24 2836
7063.03 2922
7063.83 2891
7064.62 2804
7065.41 2688
7066.21 2729
7067.00 2666
7067.79 2607
7068.59 2528
7069.38 2368
7070.17 2372
7070.97 2410
7071.76 2394
7072.55 2349
7073.35 2223
7074.14 2175
7074.93 2182
7075.73 2181
7076.52 2179
7077.32 2109
7078.11 2038
7078.90 2076
7079.70 2093
7080.49 2087
7081.29 2043
7082.08 2067
7082.87 2030
7083.67 1981
7084.46 2050
7085.26 1907
7086.05 1877
7086.85 1946
7087.64 2005
7088.43 1897
7089.23 1854
7090.02 1834
7090.82 1890
7091.61 1866
7092.41 1823
7093.20 1882
7094.00 1842
7094.79 1814
7095.59 1802
7096.38 1829
7097.18 1861
7097.97 1810
7098.77 1692
7099.56 1707
7100.36 1797
7101.15 1761
7101.95 1909
7102.74 1822
7103.54 1748
7104.33 1724
7105.13 1633
7105.92 1577
7106.72 1559
7107.52 1625
7108.31 1583
7109.11 1564
7109.90 1580
7110.70 1500
7111.49 1441
7112.29 1513
7113.09 1582
7113.88 1603
7114.68 1639
7115.47 1667
7116.27 1632
7117.07 1586
7117.86 1615
7118.66 1623
7119.45 1619
7120.25 1510
7121.05 1569
7121.84 1548
7122.64 1532
7123.44 1587
7124.23 1557
7125.03 1562
7125.83 1516
7126.62 1618
7127.42 1564
7128.22 1522
7129.01 1553
7129.81 1536
7130.61 1586
7131.40 1563
7132.20 1697
7133.00 1667
7133.79 1579
7134.59 1524
7135.39 1540
7136.19 1593
7136.98 1468
7137.78 1385
7138.58 1390
7139.38 1452
7140.17 1429
7140.97 1410
7141.77 1408
7142.57 1504
7143.36 1337
7144.16 1328
7144.96 1354
7145.76 1351
7146.55 1332
7147.35 1376
7148.15 1380
7148.95 1226
7149.74 1210
7150.54 1322
7151.34 1286
7152.14 1235
7152.94 1256
7153.74 1318
7154.53 1371
7155.33 1333
7156.13 1222
7156.93 1345
7157.73 1405
7158.53 1408
7159.32 1375
7160.12 1326
7160.92 1326
7161.72 1238
7162.52 1196
7163.32 1167
7164.12 1118
7164.91 1171
7165.71 1207
7166.51 1213
7167.31 1120
7168.11 1129
7168.91 1114
7169.71 1222
7170.51 1207
7171.31 1156
7172.11 1172
7172.90 1164
7173.70 1174
7174.50 1145
7175.30 1307
7176.10 1216
7176.90 1136
7177.70 1039
7178.50 995
7179.30 1061
7180.10 1129
7180.90 1076
7181.70 1058
7182.50 1083
7183.30 1074
7184.10 1192
7184.90 1159
7185.70 1114
7186.50 1144
7187.30 1108
7188.10 1191
7188.90 1172
7189.70 1135
7190.50 1150
7191.30 1168
7192.10 1200
7192.90 1086
7193.70 1096
7194.50 1085
7195.30 1185
7196.10 1255
7196.90 1151
7197.70 1214
7198.50 1184
7199.30 1146
7200.11 1175
7200.91 1127
7201.71 1062
7202.51 1138
7203.31 1155
7204.11 1156
7204.91 1072
7205.71 1076
7206.51 1161
7207.31 1079
7208.12 1170
7208.92 1100
7209.72 1172
7210.52 1203
7211.32 1089
7212.12 1131
7212.92 1098
7213.72 1084
7214.53 1171
7215.33 1155
7216.13 1169
7216.93 1141
7217.73 1306
7218.53 1298
7219.34 1278
7220.14 1355
7220.94 1238
7221.74 1253
7222.54 1259
7223.35 1276
7224.15 1236
7224.95 1256
7225.75 1181
7226.56 1117
7227.36 1109
7228.16 1057
7228.96 1030
7229.76 1128
7230.57 1105
7231.37 1045
7232.17 1199
7232.97 1077
7233.78 1102
7234.58 1120
7235.38 1048
7236.19 1065
7236.99 1173
7237.79 1214
7238.59 1241
7239.40 1236
7240.20 1185
7241.00 1128
7241.81 1085
7242.61 1152
7243.41 1222
7244.22 1143
7245.02 1224
7245.82 1211
7246.63 1238
7247.43 1153
7248.23 1106
7249.04 1193
7249.84 1200
7250.64 1120
7251.45 1055
7252.25 1180
7253.05 1116
7253.86 1080
7254.66 1053
7255.46 1090
7256.27 1075
7257.07 1108
7257.88 1175
7258.68 1074
7259.48 1098
7260.29 1165
7261.09 1188
7261.90 1214
7262.70 1222
7263.51 1204
7264.31 1227
7265.11 1192
7265.92 1128
7266.72 1148
7267.53 1157
7268.33 1144
7269.14 1038
7269.94 1041
7270.75 1139
7271.55 1037
7272.36 1093
7273.16 1015
7273.97 1134
7274.77 1106
7275.58 1096
7276.38 1110
7277.19 1141
7277.99 1230
7278.80 1283
7279.60 1209
7280.41 1170
7281.21 1122
7282.02 1293
7282.82 1436
7283.63 1380
7284.43 1471
7285.24 1621
7286.04 1679
7286.85 1679
7287.66 1545
7288.46 1498
7289.27 1457
7290.07 1372
7290.88 1287
7291.68 1257
7292.49 1268
7293.30 1237
7294.10 1164
7294.91 1146
7295.71 1179
7296.52 1192
7297.33 1240
7298.13 1201
7298.94 1173
7299.74 1085
7300.55 1145
7301.36 1189
7302.16 1243
7302.97 1269
7303.78 1254
7304.58 1205
7305.39 1169
7306.20 1211
7307.00 1354
7307.81 1318
7308.62 1333
7309.42 1310
7310.23 1302
7311.04 1361
7311.84 1343
7312.65 1444
7313.46 1406
7314.27 1491
7315.07 1496
7315.88 1590
7316.69 1795
7317.49 1962
7318.30 2186
7319.11 2562
7319.92 2693
7320.72 2635
7321.53 2502
7322.34 2375
7323.15 2026
7323.95 1845
7324.76 1740
7325.57 1587
7326.38 1555
7327.19 1535
7327.99 1407
7328.80 1421
7329.61 1340
7330.42 1334
7331.22 1330
7332.03 1308
7332.84 1339
7333.65 1447
7334.46 1416
7335.27 1375
7336.07 1376
7336.88 1310
7337.69 1310
7338.50 1314
7339.31 1304
7340.12 1306
7340.92 1310
7341.73 1332
7342.54 1230
7343.35 1191
7344.16 1212
7344.97 1169
7345.78 1126
7346.59 1142
7347.39 1108
7348.20 1124
7349.01 1085
7349.82 1110
7350.63 1082
7351.44 1082
7352.25 1089
7353.06 1127
7353.87 1064
7354.68 990
7355.49 1092
7356.30 1055
7357.11 1073
7357.92 1020
7358.72 1014
7359.53 1086
7360.34 1077
7361.15 1106
7361.96 1095
7362.77 1096
7363.58 1101
7364.39 1088
7365.20 1087
7366.01 1098
7366.82 1037
7367.63 1035
7368.44 1037
7369.25 1041
7370.06 1124
7370.87 1115
7371.68 1143
7372.49 1076
7373.30 1027
7374.11 1006
7374.93 1010
7375.74 1035
7376.55 1032
7377.36 1010
7378.17 1008
7378.98 1071
7379.79 1090
7380.60 1062
7381.41 1105
7382.22 1165
7383.03 1032
7383.84 1058
7384.65 1051
7385.46 1076
7386.28 1060
7387.09 1078
7387.90 1122
7388.71 976
7389.52 1065
7390.33 1039
7391.14 975
7391.95 992
7392.77 960
7393.58 1018
7394.39 1065
7395.20 1037
7396.01 940
7396.82 929
7397.64 987
7398.45 1056
7399.26 1003
7400.07 978
7400.88 931
7401.69 951
7402.51 978
7403.32 950
7404.13 945
7404.94 956
7405.76 920
7406.57 925
7407.38 938
7408.19 967
7409.00 1028
7409.82 1001
7410.63 892
7411.44 922
7412.25 974
7413.07 998
7413.88 961
7414.69 953
7415.50 911
7416.32 870
7417.13 919
7417.94 943
7418.76 937
7419.57 947
7420.38 889
7421.19 936
7422.01 896
7422.82 971
7423.63 950
7424.45 884
7425.26 914
7426.07 951
7426.89 919
7427.70 1008
7428.51 920
7429.33 849
7430.14 931
7430.95 947
7431.77 924
7432.58 890
7433.39 897
7434.21 936
7435.02 976
7435.84 924
7436.65 935
7437.46 981
7438.28 989
7439.09 990
7439.91 1016
7440.72 1003
7441.53 971
7442.35 998
7443.16 990
7443.98 986
7444.79 947
7445.60 928
7446.42 953
7447.23 924
7448.05 916
7448.86 913
7449.68 899
7450.49 935
7451.31 942
7452.12 871
7452.94 977
7453.75 957
7454.57 851
7455.38 892
7456.20 951
7457.01 1010
7457.83 1022
7458.64 1044
7459.46 1041
7460.27 1066
7461.09 1064
7461.90 1022
7462.72 1077
7463.53 1148
7464.35 1215
7465.16 1118
7465.98 1172
7466.79 1196
7467.61 1193
7468.42 1043
7469.24 1004
7470.06 998
7470.87 1087
7471.69 1040
7472.50 996
7473.32 1087
7474.13 1031
7474.95 1123
7475.77 1060
7476.58 1081
7477.40 1103
7478.21 1111
7479.03 1067
7479.85 1076
7480.66 1092
7481.48 1019
7482.30 1109
7483.11 994
7483.93 1014
7484.75 1018
7485.56 1053
7486.38 1074
7487.20 981
7488.01 985
7488.83 1009
7489.65 959
7490.46 980
7491.28 1028
7492.10 1026
7492.91 951
7493.73 921
7494.55 964
7495.36 1021
7496.18 984
7497.00 940
7497.82 938
7498.63 899
7499.45 892
7500.27 926
7501.08 943
7501.90 928
7502.72 945
7503.54 951
7504.35 893
7505.17 944
7505.99 1026
7506.81 1002
7507.62 909
7508.44 892
7509.26 936
7510.08 978
7510.90 868
7511.71 897
7512.53 897
7513.35 955
7514.17 937
7514.99 970
7515.80 961
7516.62 983
7517.44 986
7518.26 987
7519.08 999
7519.90 959
7520.71 1001
7521.53 1024
7522.35 1007
7523.17 999
7523.99 1043
7524.81 1065
7525.63 963
7526.45 1029
7527.26 998
7528.08 1023
7528.90 964
7529.72 937
7530.54 977
7531.36 993
7532.18 912
7533.00 928
7533.82 965
7534.64 969
7535.45 1017
7536.27 1014
7537.09 991
7537.91 972
7538.73 1010
7539.55 1006
7540.37 944
7541.19 972
7542.01 990
7542.83 949
7543.65 976
7544.47 1078
7545.29 1117
7546.11 1028
7546.93 933
7547.75 924
7548.57 987
7549.39 1050
7550.21 1149
7551.03 1001
7551.85 1041
7552.67 1023
7553.49 1154
7554.31 1135
7555.13 1033
7555.95 1010
7556.77 1061
7557.59 1099
7558.41 1129
7559.23 1103
7560.05 1159
7560.87 1110
7561.69 1088
7562.51 1125
7563.34 1144
7564.16 1144
7564.98 1109
7565.80 1062
7566.62 1006
7567.44 1042
7568.26 1025
7569.08 1051
7569.90 1024
7570.72 1008
7571.55 1011
7572.37 1063
7573.19 986
7574.01 1105
7574.83 1179
7575.65 1054
7576.47 1076
7577.30 1137
7578.12 1140
7578.94 1076
7579.76 1086
7580.58 1057
7581.40 1119
7582.23 1212
7583.05 1205
7583.87 1132
7584.69 1173
7585.51 1242
7586.33 1266
7587.16 1317
7587.98 1245
7588.80 1263
7589.62 1275
7590.45 1279
7591.27 1386
7592.09 1379
7592.91 1276
7593.74 1373
7594.56 1376
7595.38 1355
7596.20 1320
7597.03 1426
7597.85 1498
7598.67 1458
7599.49 1492
7600.32 1510
7601.14 1612
7601.96 1725
7602.78 1851
7603.61 1984
7604.43 2060
7605.25 2124
7606.08 2229
7606.90 2222
7607.72 2160
7608.55 2065
7609.37 1943
7610.19 1887
7611.02 1769
7611.84 1745
7612.66 1650
7613.49 1677
7614.31 1673
7615.13 1711
7615.96 1789
7616.78 1861
7617.60 2011
7618.43 2225
7619.25 2234
7620.08 2295
7620.90 2174
7621.72 2054
7622.55 1992
7623.37 1926
7624.20 1763
7625.02 1666
7625.84 1633
7626.67 1697
7627.49 1724
7628.32 1756
7629.14 1792
7629.97 2043
7630.79 2260
7631.61 2398
7632.44 2449
7633.26 2559
7634.09 2631
7634.91 2450
7635.74 2364
7636.56 2218
7637.39 1950
7638.21 1756
7639.04 1665
7639.86 1583
7640.69 1429
7641.51 1436
7642.34 1399
7643.16 1358
7643.99 1370
7644.81 1321
7645.64 1277
7646.46 1330
7647.29 1344
7648.11 1311
7648.94 1213
7649.76 1179
7650.59 1193
7651.42 1234
7652.24 1218
7653.07 1247
7653.89 1246
7654.72 1191
7655.54 1159
7656.37 1159
7657.20 1142
7658.02 1191
7658.85 1162
7659.67 1088
7660.50 1144
7661.33 1186
7662.15 1185
7662.98 1135
7663.80 1068
7664.63 1176
7665.46 1202
7666.28 1190
7667.11 1175
7667.94 1115
7668.76 1179
7669.59 1175
7670.42 1223
7671.24 1192
7672.07 1139
7672.90 1146
7673.72 1137
7674.55 1082
7675.38 1059
7676.20 1077
7677.03 1094
7677.86 1209
7678.68 1163
7679.51 1126
7680.34 1110
7681.16 1173
7681.99 1135
7682.82 1184
7683.65 1247
7684.47 1240
7685.30 1178
7686.13 1237
7686.96 1270
7687.78 1199
7688.61 1243
7689.44 1238
7690.27 1170
7691.09 1206
7691.92 1142
7692.75 1077
7693.58 1084
7694.41 1110
7695.23 1174
7696.06 1195
7696.89 1272
7697.72 1339
7698.55 1426
7699.37 1537
7700.20 1440
7701.03 1482
7701.86 1496
7702.69 1391
7703.51 1279
7704.34 1168
7705.17 1151
7706.00 1122
7706.83 1158
7707.66 1097
7708.49 1103
7709.31 1137
7710.14 1114
7710.97 1119
7711.80 1091
7712.63 1089
7713.46 1013
7714.29 1117
7715.12 1118
7715.95 1117
7716.77 1068
7717.60 1038
7718.43 1041
7719.26 1006
7720.09 921
7720.92 1021
7721.75 1070
7722.58 946
7723.41 861
7724.24 973
7725.07 1081
7725.90 982
7726.73 954
7727.56 1003
7728.39 945
7729.22 941
7730.05 949
7730.88 1009
7731.71 974
7732.54 982
7733.37 1008
7734.20 978
7735.03 922
7735.86 965
7736.69 931
7737.52 937
7738.35 956
7739.18 978
7740.01 1007
7740.84 960
7741.67 904
7742.50 983
7743.33 938
7744.16 927
7744.99 957
7745.82 968
7746.65 1009
7747.48 1070
7748.31 994
7749.14 1088
7749.97 1065
7750.81 1028
7751.64 1028
7752.47 951
7753.30 927
7754.13 973
7754.96 965
7755.79 962
7756.62 912
7757.45 903
7758.29 976
7759.12 912
7759.95 923
7760.78 915
7761.61 965
7762.44 919
7763.27 918
7764.11 908
7764.94 986
7765.77 968
7766.60 1041
7767.43 974
7768.26 971
7769.10 939
7769.93 941
7770.76 950
7771.59 947
7772.42 941
7773.26 991
7774.09 1030
7774.92 1004
7775.75 1019
7776.59 1014
7777.42 1073
7778.25 927
7779.08 1027
7779.92 1039
7780.75 1012
7781.58 1008
7782.41 1049
7783.25 1047
7784.08 985
7784.91 1040
7785.74 1029
7786.58 1004
7787.41 985
7788.24 1010
7789.08 992
7789.91 1008
7790.74 1034
7791.57 1019
7792.41 1008
7793.24 1020
7794.07 1009
7794.91 1059
7795.74 1069
7796.57 1091
7797.41 1073
7798.24 1104
7799.07 1108
7799.91 1120
7800.74 1082
7801.58 1052
7802.41 1095
7803.24 1077
7804.08 1140
7804.91 1163
7805.74 1118
7806.58 1244
7807.41 1257
7808.25 1261
7809.08 1239
7809.91 1264
7810.75 1316
7811.58 1336
7812.42 1364
7813.25 1428
7814.09 1442
7814.92 1480
7815.75 1609
7816.59 1610
7817.42 1635
7818.26 1650
7819.09 1684
7819.93 1613
7820.76 1616
7821.60 1623
7822.43 1505
7823.27 1603
7824.10 1543
7824.94 1638
7825.77 1754
7826.61 1891
7827.44 2005
7828.28 1959
7829.11 2052
7829.95 1955
7830.78 1736
7831.62 1693
7832.45 1633
7833.29 1688
7834.12 1868
7834.96 1879
7835.79 1934
7836.63 1765
7837.46 1712
7838.30 1495
7839.14 1536
7839.97 1511
7840.81 1485
7841.64 1499
7842.48 1463
7843.31 1425
7844.15 1448
7844.99 1431
7845.82 1492
7846.66 1418
7847.49 1407
7848.33 1450
7849.17 1313
7850.00 1309
7850.84 1305
7851.68 1317
7852.51 1369
7853.35 1418
7854.18 1445
7855.02 1365
7855.86 1384
7856.69 1572
7857.53 1564
7858.37 1614
7859.20 1852
7860.04 1988
7860.88 1936
7861.71 1755
7862.55 1600
7863.39 1558
7864.23 1509
7865.06 1512
7865.90 1425
7866.74 1441
7867.57 1449
7868.41 1514
7869.25 1504
7870.09 1488
7870.92 1522
7871.76 1707
7872.60 1555
7873.44 1570
7874.27 1757
7875.11 1836
7875.95 1847
7876.79 2057
7877.62 2121
7878.46 2365
7879.30 2473
7880.14 2458
7880.97 2491
7881.81 2258
7882.65 2025
7883.49 1944
7884.33 1856
7885.16 1799
7886.00 1737
7886.84 1613
7887.68 1561
7888.52 1551
7889.36 1635
7890.19 1650
7891.03 1744
7891.87 1911
7892.71 1842
7893.55 1683
7894.39 1668
7895.23 1667
7896.06 1652
7896.90 1576
7897.74 1508
7898.58 1519
7899.42 1460
7900.26 1397
7901.10 1383
7901.94 1451
7902.77 1375
7903.61 1402
7904.45 1330
7905.29 1336
7906.13 1423
7906.97 1351
7907.81 1322
7908.65 1202
7909.49 1242
7910.33 1325
7911.17 1224
7912.01 1245
7912.85 1324
7913.69 1327
7914.53 1330
7915.37 1463
7916.21 1503
7917.05 1483
7917.89 1645
7918.73 1682
7919.57 1753
7920.41 1903
7921.25 1726
7922.09 1733
7922.93 1712
7923.77 1632
7924.61 1516
7925.45 1439
7926.29 1335
7927.13 1234
7927.97 1274
7928.81 1258
7929.65 1262
7930.49 1273
7931.33 1230
7932.17 1251
7933.01 1254
7933.85 1310
7934.69 1278
7935.53 1289
7936.37 1261
7937.21 1288
7938.05 1209
7938.90 1191
7939.74 1185
7940.58 1195
7941.42 1141
7942.26 1194
7943.10 1255
7943.94 1279
7944.78 1280
7945.63 1273
7946.47 1308
7947.31 1304
7948.15 1283
7948.99 1361
7949.83 1455
7950.67 1487
7951.52 1517
7952.36 1595
7953.20 1646
7954.04 1617
7954.88 1795
7955.72 1800
7956.57 1761
7957.41 1923
7958.25 1735
7959.09 1706
7959.93 1713
7960.78 1646
7961.62 1595
7962.46 1558
7963.30 1701
7964.15 1607
7964.99 1653
7965.83 1736
7966.67 2000
7967.52 2064
7968.36 2346
7969.20 2302
7970.04 2218
7970.89 2102
7971.73 1912
7972.57 1687
7973.41 1589
7974.26 1586
7975.10 1552
7975.94 1444
7976.79 1397
7977.63 1392
7978.47 1300
7979.31 1211
7980.16 1293
7981.00 1302
7981.84 1366
7982.69 1349
7983.53 1397
7984.37 1332
7985.22 1252
7986.06 1264
7986.90 1280
7987.75 1256
7988.59 1183
7989.44 1260
7990.28 1261
7991.12 1056
7991.97 1179
7992.81 1192
7993.65 1137
7994.50 1071
7995.34 1133
7996.19 1073
7997.03 1094
7997.87 1048
7998.72 996
7999.56 1017
8000.41 1004
8001.25 978
8002.10 1048
8002.94 1058
8003.78 1073
8004.63 1068
8005.47 1005
8006.32 1004
8007.16 969
8008.01 942
8008.85 1064
8009.70 984
8010.54 955
8011.39 1025
8012.23 942
8013.08 997
8013.92 987
8014.77 1031
8015.61 1018
8016.46 1031
8017.30 970
8018.15 909
8018.99 901
8019.84 956
8020.68 926
8021.53 919
8022.37 939
8023.22 982
8024.06 917
8024.91 978
8025.75 995
8026.60 924
8027.45 981
8028.29 973
8029.14 899
8029.98 941
8030.83 922
8031.67 959
8032.52 966
8033.37 851
8034.21 929
8035.06 983
8035.90 993
8036.75 1049
8037.60 1004
8038.44 976
8039.29 979
8040.14 984
8040.98 930
8041.83 963
8042.68 978
8043.52 1032
8044.37 962
8045.21 824
8046.06 939
8046.91 960
8047.75 895
8048.60 896
8049.45 885
8050.30 959
8051.14 935
8051.99 891
8052.84 898
8053.68 905
8054.53 907
8055.38 861
8056.22 900
8057.07 872
8057.92 875
8058.77 882
8059.61 878
8060.46 832
8061.31 826
8062.16 886
8063.00 853
8063.85 846
8064.70 841
8065.55 881
8066.39 900
8067.24 789
8068.09 844
8068.94 770
8069.79 841
8070.63 800
8071.48 790
8072.33 754
8073.18 803
8074.03 844
8074.87 833
8075.72 793
8076.57 772
8077.42 822
8078.27 826
8079.12 848
8079.96 741
8080.81 830
8081.66 854
8082.51 759
8083.36 731
8084.21 814
8085.06 833
8085.90 829
8086.75 875
8087.60 814
8088.45 833
8089.30 825
8090.15 821
8091.00 800
8091.85 827
8092.70 901
8093.54 888
8094.39 875
8095.24 831
8096.09 791
8096.94 823
8097.79 797
8098.64 869
8099.49 882
8100.34 862
8101.19 810
8102.04 837
8102.89 846
8103.74 802
8104.59 801
8105.44 866
8106.29 829
8107.14 791
8107.99 774
8108.84 764
8109.69 816
8110.54 838
8111.39 784
8112.24 816
8113.09 831
8113.94 847
8114.79 743
8115.64 796
8116.49 906
8117.34 811
8118.19 740
8119.04 768
8119.89 884
8120.74 832
8121.59 896
8122.44 830
8123.29 769
8124.14 829
8124.99 885
8125.84 851
8126.70 843
8127.55 900
8128.40 946
8129.25 914
8130.10 937
8130.95 869
8131.80 847
8132.65 938
8133.50 881
8134.36 849
8135.21 880
8136.06 812
8136.91 864
8137.76 907
8138.61 883
8139.46 892
8140.32 920
8141.17 906
8142.02 915
8142.87 884
8143.72 970
8144.57 934
8145.43 913
8146.28 935
8147.13 972
8147.98 954
8148.83 963
8149.69 993
8150.54 1032
8151.39 995
8152.24 1017
8153.10 1034
8153.95 1088
8154.80 1126
8155.65 1211
8156.50 1272
8157.36 1256
8158.21 1203
8159.06 1160
8159.92 1098
8160.77 1089
8161.62 1024
8162.47 959
8163.33 891
8164.18 951
8165.03 930
8165.88 838
8166.74 911
8167.59 897
8168.44 933
8169.30 892
8170.15 946
8171.00 874
8171.86 947
8172.71 981
8173.56 925
8174.42 919
8175.27 900
8176.12 911
8176.98 887
8177.83 831
8178.68 885
8179.54 866
8180.39 850
8181.25 817
8182.10 830
8182.95 862
8183.81 850
8184.66 810
8185.51 784
8186.37 818
8187.22 799
8188.08 823
8188.93 814
8189.79 752
8190.64 709
8191.49 775
8192.35 823
8193.20 778
8194.06 748
8194.91 752
8195.77 782
8196.62 795
8197.47 759
8198.33 789
8199.18 766
8200.04 769
8200.89 775
8201.75 776
8202.60 727
8203.46 748
8204.31 783
8205.17 759
8206.02 767
8206.88 766
8207.73 842
8208.59 843
8209.44 815
8210.30 845
8211.15 828
8212.01 869
8212.87 816
8213.72 810
8214.58 789
8215.43 801
8216.29 767
8217.14 776
8218.00 787
8218.85 770
8219.71 796
8220.57 825
8221.42 797
8222.28 800
8223.13 871
8223.99 822
8224.85 878
8225.70 869
8226.56 811
8227.41 835
8228.27 812
8229.13 818
8229.98 796
8230.84 749
8231.70 788
8232.55 823
8233.41 759
8234.26 710
8235.12 724
8235.98 767
8236.83 826
8237.69 796
8238.55 782
8239.40 767
8240.26 768
8241.12 726
8241.98 716
8242.83 770
8243.69 721
8244.55 743
8245.40 730
8246.26 751
8247.12 738
8247.98 787
8248.83 797
8249.69 739
8250.55 723
8251.40 687
8252.26 711
8253.12 739
8253.98 770
8254.83 797
8255.69 803
8256.55 771
8257.41 827
8258.27 823
8259.12 715
8259.98 712
8260.84 731
8261.70 779
8262.55 819
8263.41 795
8264.27 746
8265.13 817
8265.99 797
8266.85 716
8267.70 793
8268.56 798
8269.42 783
8270.28 771
8271.14 860
8272.00 867
8272.85 898
8273.71 904
8274.57 857
8275.43 804
8276.29 807
8277.15 830
8278.01 835
8278.87 855
8279.72 780
8280.58 795
8281.44 786
8282.30 808
8283.16 835
8284.02 774
8284.88 851
8285.74 886
8286.60 865
8287.46 857
8288.32 864
8289.17 830
8290.03 916
8290.89 966
8291.75 917
8292.61 1002
8293.47 1117
8294.33 1105
8295.19 1188
8296.05 1131
8296.91 1093
8297.77 1025
8298.63 941
8299.49 900
8300.35 918
8301.21 874
8302.07 835
8302.93 874
8303.79 920
8304.65 877
8305.51 878
8306.37 899
8307.23 886
8308.09 845
8308.95 884
8309.81 895
8310.67 914
8311.53 865
8312.39 828
8313.26 827
8314.12 899
8314.98 877
8315.84 939
8316.70 918
8317.56 916
8318.42 958
8319.28 945
8320.14 922
8321.00 879
8321.86 876
8322.73 831
8323.59 849
8324.45 870
8325.31 856
8326.17 819
8327.03 789
8327.89 826
8328.75 820
8329.62 795
8330.48 831
8331.34 823
8332.20 807
8333.06 807
8333.92 853
8334.79 769
8335.65 779
8336.51 728
8337.37 818
8338.23 775
8339.09 818
8339.96 805
8340.82 817
8341.68 828
8342.54 788
8343.41 794
8344.27 796
8345.13 857
8345.99 837
8346.85 866
8347.72 866
8348.58 849
8349.44 832
8350.30 844
8351.17 787
8352.03 804
8352.89 773
8353.76 832
8354.62 825
8355.48 760
8356.34 806
8357.21 848
8358.07 852
8358.93 832
8359.80 819
8360.66 785
8361.52 764
8362.38 810
8363.25 770
8364.11 804
8364.97 843
8365.84 869
8366.70 820
8367.56 771
8368.43 778
8369.29 819
8370.16 865
8371.02 846
8371.88 782
8372.75 783
8373.61 811
8374.47 796
8375.34 865
8376.20 853
8377.07 857
8377.93 851
8378.79 848
8379.66 854
8380.52 825
8381.39 868
8382.25 920
8383.11 878
8383.98 821
8384.84 839
8385.71 868
8386.57 918
8387.44 886
8388.30 952
8389.17 942
8390.03 913
8390.89 872
8391.76 871
8392.62 851
8393.49 827
8394.35 908
8395.22 906
8396.08 885
8396.95 957
8397.81 884
8398.68 872
8399.54 866
8400.41 877
8401.27 872
8402.14 810
8403.00 874
8403.87 919
8404.74 859
8405.60 861
8406.47 941
8407.33 865
8408.20 793
8409.06 819
8409.93 870
8410.79 907
8411.66 930
8412.53 945
8413.39 861
8414.26 880
8415.12 965
8415.99 992
8416.86 991
8417.72 965
8418.59 1039
8419.45 1002
8420.32 987
8421.19 989
8422.05 1071
8422.92 1119
8423.78 1082
8424.65 1078
8425.52 1056
8426.38 1105
8427.25 1069
8428.12 1173
8428.98 1162
8429.85 1132
8430.72 1141
8431.58 1187
8432.45 1112
8433.32 1120
8434.18 1240
8435.05 1182
8435.92 1238
8436.79 1350
8437.65 1284
8438.52 1398
8439.39 1383
8440.25 1354
8441.12 1539
8441.99 1616
8442.86 1753
8443.72 1763
8444.59 1815
8445.46 1784
8446.33 1801
8447.19 1734
8448.06 1797
8448.93 1795
8449.80 1769
8450.66 1711
8451.53 1699
8452.40 1659
8453.27 1594
8454.14 1501
8455.00 1534
8455.87 1738
8456.74 1666
8457.61 1584
8458.48 1650
8459.34 1665
8460.21 1685
8461.08 1708
8461.95 1729
8462.82 1667
8463.69 1763
8464.55 1715
8465.42 1643
8466.29 1888
8467.16 2169
8468.03 2594
8468.90 3228
8469.77 3936
8470.63 4598
8471.50 4731
8472.37 4795
8473.24 4609
8474.11 4346
8474.98 3900
8475.85 3162
8476.72 2737
8477.59 2394
8478.45 2006
8479.32 1883
8480.19 1845
8481.06 1661
8481.93 1576
8482.80 1515
8483.67 1361
8484.54 1367
8485.41 1316
8486.28 1334
8487.15 1313
8488.02 1329
8488.89 1332
8489.76 1265
8490.63 1222
8491.50 1201
8492.37 1188
8493.24 1248
8494.11 1292
8494.98 1239
8495.85 1249
8496.72 1229
8497.59 1207
8498.46 1192
8499.33 1206
8500.20 1229
8501.07 1252
8501.94 1276
8502.81 1194
8503.68 1175
8504.55 1217
8505.42 1344
8506.29 1443
8507.16 1475
8508.03 1445
8508.90 1543
8509.77 1520
8510.65 1553
8511.52 1507
8512.39 1474
8513.26 1466
8514.13 1467
8515.00 1352
8515.87 1257
8516.74 1233
8517.61 1266
8518.48 1314
8519.36 1225
8520.23 1226
8521.10 1275
8521.97 1280
8522.84 1243
8523.71 1292
8524.58 1241
8525.46 1234
8526.33 1295
8527.20 1260
8528.07 1246
8528.94 1250
8529.81 1360
8530.69 1417
8531.56 1382
8532.43 1474
8533.30 1462
8534.17 1429
8535.05 1501
8535.92 1493
8536.79 1490
8537.66 1477
8538.54 1447
8539.41 1498
8540.28 1494
8541.15 1484
8542.02 1439
8542.90 1450
8543.77 1465
8544.64 1468
8545.51 1486
8546.39 1531
8547.26 1484
8548.13 1503
8549.01 1537
8549.88 1644
8550.75 1744
8551.62 1922
8552.50 2173
8553.37 2290
8554.24 2623
8555.12 2777
8555.99 2664
8556.86 2621
8557.74 2416
8558.61 2295
8559.48 2112
8560.36 1884
8561.23 1703
8562.10 1574
8562.98 1447
8563.85 1419
8564.72 1382
8565.60 1228
8566.47 1169
8567.34 1195
8568.22 1220
8569.09 1195
8569.97 1190
8570.84 1172
8571.71 1222
8572.59 1184
8573.46 1178
8574.34 1092
8575.21 1147
8576.08 1165
8576.96 1143
8577.83 1110
8578.71 1079
8579.58 1100
8580.46 1052
8581.33 1076
8582.20 1023
8583.08 1103
8583.95 1121
8584.83 1173
8585.70 1199
8586.58 1112
8587.45 1184
8588.33 1210
8589.20 1129
8590.08 1189
8590.95 1175
8591.83 1170
8592.70 1201
8593.58 1279
8594.45 1279
8595.33 1218
8596.20 1189
8597.08 1119
8597.95 1213
8598.83 1192
8599.70 1258
8600.58 1260
8601.45 1192
8602.33 1166
8603.21 1132
8604.08 1115
8604.96 1235
8605.83 1215
8606.71 1155
8607.58 1150
8608.46 1135
8609.34 1189
8610.21 1117
8611.09 1125
8611.96 1193
8612.84 1247
8613.72 1206
8614.59 1188
8615.47 1165
8616.34 1205
8617.22 1237
8618.10 1303
8618.97 1288
8619.85 1356
8620.73 1244
8621.60 1244
8622.48 1273
8623.36 1298
8624.23 1273
8625.11 1301
8625.99 1365
8626.86 1274
8627.74 1327
8628.62 1388
8629.49 1412
8630.37 1391
8631.25 1488
8632.12 1489
8633.00 1448
8633.88 1473
8634.76 1452
8635.63 1408
8636.51 1305
8637.39 1408
8638.26 1473
8639.14 1532
8640.02 1496
8640.90 1509
8641.77 1505
8642.65 1510
8643.53 1569
8644.41 1563
8645.28 1537
8646.16 1584
8647.04 1617
8647.92 1639
8648.80 1616
8649.67 1638
8650.55 1717
8651.43 1725
8652.31 1708
8653.19 1827
8654.06 1809
8654.94 1763
8655.82 1741
8656.70 1738
8657.58 1836
8658.46 1778
8659.33 1770
8660.21 1814
8661.09 1855
8661.97 1871
8662.85 1887
8663.73 1854
8664.61 1829
8665.48 1842
8666.36 1775
8667.24 1897
8668.12 1884
8669.00 1933
8669.88 2145
8670.76 2233
8671.64 2471
8672.52 2980
8673.40 3388
8674.27 3741
8675.15 4070
8676.03 4227
8676.91 4173
8677.79 4064
8678.67 3886
8679.55 3594
8680.43 3346
8681.31 3054
8682.19 2749
8683.07 2535
8683.95 2345
8684.83 2312
8685.71 2321
8686.59 2351
8687.47 2516
8688.35 2749
8689.23 3211
8690.11 3876
8690.99 4605
8691.87 5322
8692.75 6096
8693.63 6817
8694.51 7039
8695.39 6867
8696.27 6156
8697.15 5546
8698.03 4933
8698.91 4011
8699.79 3405
8700.67 3058
8701.55 2641
8702.43 2232
8703.31 2079
8704.19 2006
8705.07 1913
8705.95 1738
8706.84 1762
8707.72 1726
8708.60 1685
8709.48 1622
8710.36 1595
8711.24 1607
8712.12 1588
8713.00 1599
8713.88 1603
8714.76 1518
8715.65 1456
8716.53 1419
8717.41 1468
8718.29 1395
8719.17 1385
8720.05 1410
8720.93 1479
8721.82 1413
8722.70 1425
8723.58 1459
8724.46 1431
8725.34 1414
8726.22 1425
8727.11 1521
8727.99 1442
8728.87 1458
8729.75 1580
8730.63 1587
8731.52 1678
8732.40 1613
8733.28 1588
8734.16 1619
8735.05 1531
8735.93 1595
8736.81 1521
8737.69 1462
8738.58 1393
8739.46 1325
8740.34 1339
8741.22 1376
8742.11 1297
8742.99 1270
8743.87 1290
8744.75 1306
8745.64 1334
8746.52 1290
8747.40 1287
8748.28 1275
8749.17 1329
8750.05 1391
8750.93 1322
8751.82 1338
8752.70 1419
8753.58 1389
8754.47 1366
8755.35 1438
8756.23 1462
8757.12 1452
8758.00 1462
8758.88 1529
8759.77 1538
8760.65 1480
8761.53 1487
8762.42 1471
8763.30 1526
8764.19 1413
8765.07 1458
8765.95 1472
8766.84 1534
8767.72 1506
8768.60 1504
8769.49 1398
8770.37 1487
8771.26 1456
8772.14 1497
8773.03 1453
8773.91 1380
8774.79 1376
8775.68 1357
8776.56 1293
8777.45 1228
8778.33 1207
8779.22 1250
8780.10 1234
8780.98 1204
8781.87 1096
8782.75 1121
8783.64 1124
8784.52 1140
8785.41 1095
8786.29 1187
8787.18 1106
8788.06 1074
8788.95 1116
8789.83 1098
8790.72 1030
8791.60 1115
8792.49 1095
8793.37 1076
8794.26 1136
8795.14 1140
8796.03 1122
8796.92 1101
8797.80 1065
8798.69 1175
8799.57 1147
8800.46 1138
8801.34 1113
8802.23 1082
8803.11 1036
8804.00 1124
8804.89 1166
8805.77 1091
8806.66 1097
8807.54 1174
8808.43 1160
8809.32 1171
8810.20 1116
8811.09 1122
8811.97 1015
8812.86 1046
8813.75 1058
8814.63 975
8815.52 1045
8816.41 1063
8817.29 1020
8818.18 956
8819.06 985
8819.95 989
8820.84 1032
8821.72 1083
8822.61 1013
8823.50 975
8824.38 1043
8825.27 1040
8826.16 1054
8827.05 1118
8827.93 1101
8828.82 1121
8829.71 1036
8830.59 1091
8831.48 1091
8832.37 1113
8833.25 1079
8834.14 950
8835.03 935
8835.92 921
8836.80 1008
8837.69 1019
8838.58 969
8839.47 969
8840.35 919
8841.24 966
8842.13 944
8843.02 954
8843.90 905
8844.79 927
8845.68 898
8846.57 958
8847.46 923
8848.34 910
8849.23 982
8850.12 884
8851.01 898
8851.90 901
8852.78 907
8853.67 903
8854.56 831
8855.45 867
8856.34 842
8857.23 837
8858.12 874
8859.00 862
8859.89 850
8860.78 860
8861.67 865
8862.56 855
8863.45 859
8864.34 881
8865.22 830
8866.11 847
8867.00 899
8867.89 794
8868.78 843
8869.67 846
8870.56 786
8871.45 809
8872.34 795
8873.23 784
8874.12 746
8875.00 755
8875.89 841
8876.78 822
8877.67 818
8878.56 828
8879.45 859
8880.34 813
8881.23 807
8882.12 843
8883.01 875
8883.90 924
8884.79 854
8885.68 936
8886.57 947
8887.46 884
8888.35 884
8889.24 891
8890.13 913
8891.02 840
8891.91 815
8892.80 732
8893.69 790
8894.58 814
8895.47 774
8896.36 789
8897.25 801
8898.14 833
8899.03 864
8899.92 788
8900.81 694
8901.71 739
8902.60 794
8903.49 789
8904.38 804
8905.27 759
8906.16 786
8907.05 736
8907.94 770
8908.83 771
8909.72 757
8910.61 773
8911.51 774
8912.40 726
8913.29 752
8914.18 781
8915.07 806
8915.96 778
8916.85 724
8917.75 707
8918.64 749
8919.53 755
8920.42 702
8921.31 705
8922.20 713
8923.09 786
8923.99 795
8924.88 778
8925.77 714
8926.66 709
8927.55 740
8928.45 798
8929.34 718
8930.23 725
8931.12 705
8932.01 692
8932.91 739
8933.80 650
8934.69 686
8935.58 715
8936.48 660
8937.37 724
8938.26 720
8939.15 708
8940.05 707
8940.94 701
8941.83 670
8942.72 725
8943.62 751
8944.51 712
8945.40 659
8946.30 718
8947.19 790
8948.08 730
8948.97 672
8949.87 692
8950.76 676
8951.65 706
8952.55 736
8953.44 672
8954.33 690
8955.23 703
8956.12 719
8957.01 718
8957.91 707
8958.80 674
8959.69 696
8960.59 702
8961.48 652
8962.38 722
8963.27 691
8964.16 692
8965.06 694
8965.95 698
8966.85 743
8967.74 773
8968.63 748
8969.53 846
8970.42 734
8971.32 762
8972.21 707
8973.10 755
8974.00 701
8974.89 725
8975.79 651
8976.68 652
8977.58 722
8978.47 715
8979.36 735
8980.26 646
8981.15 683
8982.05 686
8982.94 742
8983.84 738
8984.73 730
8985.63 700
8986.52 742
8987.42 688
8988.31 678
8989.21 640
8990.10 656
8991.00 645
8991.89 676
8992.79 668
8993.68 664
8994.58 691
8995.47 676
8996.37 660
8997.27 662
8998.16 618
8999.06 666
8999.95 662
9000.85 632
9001.74 662
9002.64 655
9003.53 699
9004.43 647
9005.33 685
9006.22 727
9007.12 745
9008.01 702
9008.91 727
9009.81 684
9010.70 662
9011.60 598
9012.49 643
9013.39 647
9014.29 624
9015.18 622
9016.08 635
9016.98 635
9017.87 613
9018.77 619
9019.67 648
9020.56 634
9021.46 630
9022.36 667
9023.25 680
9024.15 695
9025.05 637
9025.94 645
9026.84 663
9027.74 681
9028.63 657
9029.53 606
9030.43 690
9031.33 669
9032.22 641
9033.12 633
9034.02 713
9034.91 626
9035.81 684
9036.71 698
9037.61 656
9038.50 697
9039.40 635
9040.30 672
9041.20 660
9042.10 649
9042.99 640
9043.89 679
9044.79 663
9045.69 660
9046.58 714
9047.48 675
9048.38 693
9049.28 681
9050.18 671
9051.07 706
9051.97 756
9052.87 793
9053.77 766
9054.67 733
9055.57 758
9056.46 725
9057.36 749
9058.26 645
9059.16 701
9060.06 736
9060.96 678
9061.86 708
9062.75 668
9063.65 716
9064.55 716
9065.45 704
9066.35 675
9067.25 637
9068.15 687
9069.05 737
9069.95 771
9070.84 830
9071.74 731
9072.64 710
9073.54 723
9074.44 751
9075.34 685
9076.24 758
9077.14 733
9078.04 754
9078.94 668
9079.84 721
9080.74 799
9081.64 769
9082.54 750
9083.44 706
9084.34 734
9085.24 770
9086.14 760
9087.04 767
9087.94 765
9088.84 809
9089.74 862
9090.64 797
9091.54 876
9092.44 820
9093.34 810
9094.24 868
9095.14 847
9096.04 868
9096.94 742
9097.84 757
9098.74 740
9099.64 716
9100.54 702
9101.44 724
9102.34 679
9103.24 688
9104.14 717
9105.04 710
9105.95 707
9106.85 731
9107.75 710
9108.65 672
9109.55 679
9110.45 667
9111.35 695
9112.25 672
9113.15 718
9114.06 667
9114.96 696
9115.86 662
9116.76 665
9117.66 647
9118.56 605
9119.46 604
9120.37 645
9121.27 710
9122.17 649
9123.07 663
9123.97 650
9124.87 722
9125.78 654
9126.68 634
9127.58 687
9128.48 705
9129.38 693
9130.29 713
9131.19 646
9132.09 669
9132.99 682
9133.89 654
9134.80 650
9135.70 618
9136.60 644
9137.50 683
9138.41 672
9139.31 675
9140.21 692
9141.11 629
9142.02 704
9142.92 696
9143.82 660
9144.72 660
9145.63 677
9146.53 690
9147.43 639
9148.34 610
9149.24 642
9150.14 679
9151.05 636
9151.95 636
9152.85 605
9153.76 663
9154.66 649
9155.56 643
9156.47 589
9157.37 638
9158.27 668
9159.18 645
9160.08 646
9160.98 622
9161.89 613
9162.79 633
9163.69 665
9164.60 649
9165.50 594
9166.41 658
9167.31 640
9168.21 637
9169.12 641
9170.02 612
9170.93 676
9171.83 670
9172.73 656
9173.64 653
9174.54 656
9175.45 678
9176.35 659
9177.25 633
9178.16 628
9179.06 622
9179.97 654
9180.87 597
9181.78 612
9182.68 590
9183.59 629
9184.49 601
9185.40 632
9186.30 644
9187.21 604
9188.11 598
9189.02 644
9189.92 644
9190.83 611
9191.73 601
9192.64 638
9193.54 616
9194.45 625
9195.35 616
9196.26 605
9197.16 663
9198.07 711
9198.97 637
9199.88 654
9200.78 683
9201.69 602
9202.60 632
9203.50 588
9204.41 636
9205.31 699
9206.22 666
9207.13 628
9208.03 597
9208.94 608
9209.84 583
9210.75 632
9211.66 615
9212.56 655
9213.47 668
9214.37 630
9215.28 657
9216.19 621
9217.09 625
9218.00 614
9218.91 615
9219.81 704
9220.72 686
9221.63 682
9222.53 615
9223.44 612
9224.35 617
9225.25 611
9226.16 638
9227.07 619
9227.97 574
9228.88 606
9229.79 630
9230.69 618
9231.60 621
9232.51 663
9233.41 683
9234.32 635
9235.23 693
9236.14 678
9237.04 650
9237.95 625
9238.86 630
9239.77 659
9240.67 630
9241.58 593
9242.49 615
9243.40 625
9244.30 650
9245.21 654
9246.12 661
9247.03 637
9247.94 582
9248.84 615
9249.75 589
9250.66 615
9251.57 628
9252.48 589
9253.38 571
9254.29 608
9255.20 597
9256.11 607
9257.02 563
9257.93 570
9258.83 591
9259.74 571
9260.65 624
9261.56 567
9262.47 576
9263.38 574
9264.29 631
9265.19 548
9266.10 583
9267.01 569
9267.92 593
9268.83 590
9269.74 623
9270.65 653
9271.56 615
9272.47 616
9273.37 649
9274.28 644
9275.19 579
9276.10 560
9277.01 617
9277.92 606
9278.83 588
9279.74 596
9280.65 603
9281.56 625
9282.47 608
9283.38 618
9284.29 662
9285.20 669
9286.11 673
9287.02 690
9287.93 654
9288.84 616
9289.75 615
9290.66 637
9291.57 654
9292.48 641
9293.39 661
9294.30 643
9295.21 634
9296.12 621
9297.03 682
9297.94 664
9298.85 672
9299.76 653
9300.67 696
9301.58 707
9302.49 736
9303.40 747
9304.31 766
9305.22 721
9306.13 698
9307.04 769
9307.95 801
9308.87 803
9309.78 806
9310.69 850
9311.60 841
9312.51 779
9313.42 711
9314.33 776
9315.24 792
9316.15 680
9317.07 690
9317.98 704
9318.89 664
9319.80 670
9320.71 674
9321.62 728
9322.53 691
9323.45 678
9324.36 690
9325.27 690
9326.18 670
9327.09 649
9328.00 682
9328.92 732
9329.83 684
9330.74 733
9331.65 669
9332.56 668
9333.48 633
9334.39 653
9335.30 731
9336.21 702
9337.13 689
9338.04 727
9338.95 709
9339.86 703
9340.77 709
9341.69 704
9342.60 666
9343.51 683
9344.43 697
9345.34 643
9346.25 653
9347.16 657
9348.08 662
9348.99 679
9349.90 606
9350.81 676
9351.73 685
9352.64 691
9353.55 612
9354.47 578
9355.38 622
9356.29 617
9357.21 671
9358.12 666
9359.03 638
9359.95 612
9360.86 601
9361.77 649
9362.69 665
9363.60 689
9364.51 671
9365.43 619
9366.34 627
9367.26 676
9368.17 619
9369.08 632
9370.00 662
9370.91 667
9371.82 671
9372.74 627
9373.65 655
9374.57 650
9375.48 689
9376.40 688
9377.31 692
9378.22 622
9379.14 647
9380.05 659
9380.97 604
9381.88 562
9382.80 703
9383.71 641
9384.62 572
9385.54 641
9386.45 670
9387.37 636
9388.28 657
9389.20 699
9390.11 684
9391.03 640
9391.94 678
9392.86 705
9393.77 685
9394.69 674
9395.60 750
9396.52 719
9397.43 652
9398.35 672
9399.26 687
9400.18 702
9401.10 653
9402.01 663
9402.93 710
9403.84 651
9404.76 695
9405.67 704
9406.59 678
9407.50 690
9408.42 689
9409.34 684
9410.25 670
9411.17 704
9412.08 699
9413.00 703
9413.92 701
9414.83 740
9415.75 733
9416.66 725
9417.58 695
9418.50 709
9419.41 699
9420.33 700
9421.25 737
9422.16 713
9423.08 732
9423.99 691
9424.91 686
9425.83 714
9426.74 739
9427.66 728
9428.58 680
9429.49 679
9430.41 730
9431.33 757
9432.25 761
9433.16 762
9434.08 785
9435.00 770
9435.91 802
9436.83 818
9437.75 813
9438.67 815
9439.58 846
9440.50 810
9441.42 816
9442.33 825
9443.25 803
9444.17 758
9445.09 809
9446.00 794
9446.92 789
9447.84 794
9448.76 808
9449.68 922
9450.59 1038
9451.51 1084
9452.43 1198
9453.35 1339
9454.26 1353
9455.18 1428
9456.10 1474
9457.02 1272
9457.94 1173
9458.86 1110
9459.77 1091
9460.69 983
9461.61 927
9462.53 934
9463.45 876
9464.37 856
9465.28 814
9466.20 755
9467.12 763
9468.04 811
9468.96 810
9469.88 800
9470.80 811
9471.72 821
9472.63 780
9473.55 756
9474.47 801
9475.39 811
9476.31 793
9477.23 778
9478.15 814
9479.07 885
9479.99 827
9480.91 928
9481.83 900
9482.74 946
9483.66 876
9484.58 894
9485.50 912
9486.42 804
9487.34 785
9488.26 818
9489.18 800
9490.10 777
9491.02 786
9491.94 757
9492.86 779
9493.78 810
9494.70 794
9495.62 754
9496.54 724
9497.46 775
9498.38 774
9499.30 750
9500.22 767
9501.14 738
9502.06 747
9502.98 771
9503.90 740
9504.82 730
9505.74 708
9506.66 755
9507.59 777
9508.51 758
9509.43 709
9510.35 762
9511.27 751
9512.19 690
9513.11 737
9514.03 760
9514.95 752
9515.87 800
9516.79 739
9517.71 784
9518.64 801
9519.56 796
9520.48 810
9521.40 722
9522.32 786
9523.24 792
9524.16 810
9525.08 755
9526.01 712
9526.93 787
9527.85 852
9528.77 833
9529.69 862
9530.61 866
9531.54 882
9532.46 904
9533.38 880
9534.30 929
9535.22 928
9536.15 973
9537.07 930
9537.99 915
9538.91 885
9539.83 874
9540.76 792
9541.68 763
9542.60 785
9543.52 773
9544.45 775
9545.37 812
9546.29 823
9547.21 793
9548.14 773
9549.06 751
9549.98 722
9550.90 771
9551.83 813
9552.75 824
9553.67 787
9554.59 809
9555.52 833
9556.44 744
9557.36 770
9558.29 763
9559.21 788
9560.13 805
9561.06 794
9561.98 807
9562.90 842
9563.83 833
9564.75 874
9565.67 836
9566.60 862
9567.52 855
9568.44 813
9569.37 808
9570.29 816
9571.21 816
9572.14 788
9573.06 834
9573.98 846
9574.91 831
9575.83 817
9576.76 781
9577.68 820
9578.60 833
9579.53 810
9580.45 818
9581.38 796
9582.30 848
9583.23 802
9584.15 826
9585.07 852
9586.00 806
9586.92 837
9587.85 784
9588.77 827
9589.70 802
9590.62 805
9591.55 812
9592.47 826
9593.40 831
9594.32 844
9595.24 833
9596.17 836
9597.09 843
9598.02 865
9598.94 902
9599.87 890
9600.79 911
9601.72 874
9602.65 906
9603.57 901
9604.50 857
9605.42 904
9606.35 911
9607.27 983
9608.20 935
9609.12 860
9610.05 952
9610.97 984
9611.90 934
9612.83 912
9613.75 941
9614.68 943
9615.60 935
9616.53 929
9617.45 963
9618.38 948
9619.31 996
9620.23 996
9621.16 951
9622.08 906
9623.01 1001
9623.94 1045
9624.86 948
9625.79 939
9626.72 1004
9627.64 1027
9628.57 1042
9629.50 1095
9630.42 1127
9631.35 1092
9632.27 1030
9633.20 1067
9634.13 1131
9635.06 1110
9635.98 1057
9636.91 1123
9637.84 1128
9638.76 1150
9639.69 1153
9640.62 1201
9641.54 1157
9642.47 1162
9643.40 1203
9644.33 1156
9645.25 1153
9646.18 1238
9647.11 1278
9648.03 1198
9648.96 1171
9649.89 1244
9650.82 1286
9651.74 1311
9652.67 1310
9653.60 1300
9654.53 1341
9655.46 1344
9656.38 1394
9657.31 1356
9658.24 1369
9659.17 1486
9660.09 1452
9661.02 1493
9661.95 1409
9662.88 1466
9663.81 1515
9664.74 1384
9665.66 1438
9666.59 1463
9667.52 1536
9668.45 1582
9669.38 1582
9670.31 1612
9671.23 1579
9672.16 1688
9673.09 1743
9674.02 1703
9674.95 1649
9675.88 1703
9676.81 1772
9677.73 1846
9678.66 1757
9679.59 1729
9680.52 1771
9681.45 1933
9682.38 1929
9683.31 1931
9684.24 2024
9685.17 2010
9686.10 1990
9687.03 1986
9687.95 1973
9688.88 1983
9689.81 2011
9690.74 1949
9691.67 2000
9692.60 1941
9693.53 2146
9694.46 2200
9695.39 2333
9696.32 2531
9697.25 2668
9698.18 3010
9699.11 3322
9700.04 3518
9700.97 3494
9701.90 3500
9702.83 3424
9703.76 3266
9704.69 3090
9705.62 2858
9706.55 2800
9707.48 2425
9708.41 2400
9709.34 2252
9710.27 2301
9711.20 2366
9712.13 2353
9713.06 2439
9713.99 2561
9714.92 2635
9715.85 2718
9716.79 2845
9717.72 2791
9718.65 2682
9719.58 2679
9720.51 2585
9721.44 2438
9722.37 2279
9723.30 2162
9724.23 2030
9725.16 1932
9726.09 1956
9727.03 1993
9727.96 1943
9728.89 1829
9729.82 1883
9730.75 1871
9731.68 1873
9732.61 1870
9733.55 1951
9734.48 2009
9735.41 2157
9736.34 2052
9737.27 1970
9738.20 1875
9739.14 1851
9740.07 1844
9741.00 1688
9741.93 1704
9742.86 1601
9743.79 1734
9744.73 1683
9745.66 1647
9746.59 1551
9747.52 1578
9748.46 1603
9749.39 1498
9750.32 1487
9751.25 1432
9752.18 1526
9753.12 1466
9754.05 1429
9754.98 1413
9755.91 1472
9756.85 1462
9757.78 1446
9758.71 1457
9759.65 1392
9760.58 1423
9761.51 1426
9762.44 1426
9763.38 1392
9764.31 1401
9765.24 1330
9766.18 1481
9767.11 1424
9768.04 1504
9768.98 1495
9769.91 1400
9770.84 1484
9771.78 1476
9772.71 1398
9773.64 1412
9774.58 1442
9775.51 1578
9776.44 1486
9777.38 1482
9778.31 1550
9779.24 1619
9780.18 1611
9781.11 1645
9782.05 1730
9782.98 1706
9783.91 1742
9784.85 1770
9785.78 1758
9786.71 1682
9787.65 1625
9788.58 1553
9789.52 1518
9790.45 1485
9791.39 1411
9792.32 1444
9793.25 1452
9794.19 1374
9795.12 1432
9796.06 1508
9796.99 1503
9797.93 1623
9798.86 1622
9799.80 1606
9800.73 1582
9801.67 1514
9802.60 1491
9803.54 1517
9804.47 1325
9805.41 1362
9806.34 1257
9807.28 1167
9808.21 1132
9809.15 1129
9810.08 1167
9811.02 1219
9811.95 1193
9812.89 1165
9813.82 1174
9814.76 1118
9815.69 1092
9816.63 1130
9817.56 1080
9818.50 1074
9819.43 1098
9820.37 1112
9821.31 1031
9822.24 1063
9823.18 1061
9824.11 1068
9825.05 1057
9825.99 1090
9826.92 1044
9827.86 1048
9828.79 1073
9829.73 1056
9830.67 996
9831.60 1015
9832.54 1035
9833.47 1045
9834.41 1014
9835.35 987
9836.28 990
9837.22 1080
9838.16 1105
9839.09 1030
9840.03 1030
9840.97 1025
9841.90 964
9842.84 975
9843.78 967
9844.71 964
9845.65 1008
9846.59 1055
9847.52 1017
9848.46 999
9849.40 997
9850.34 1050
9851.27 1048
9852.21 1003
9853.15 1028
9854.08 1051
9855.02 1013
9855.96 1012
9856.90 1012
9857.83 1032
9858.77 1011
9859.71 1022
9860.65 1015
9861.58 1038
9862.52 1002
9863.46 967
9864.40 950
9865.33 933
9866.27 1016
9867.21 940
9868.15 994
9869.09 969
9870.02 983
9870.96 929
9871.90 958
9872.84 926
9873.78 1002
9874.72 982
9875.65 1021
9876.59 1009
9877.53 953
9878.47 966
9879.41 976
9880.35 963
9881.28 947
9882.22 999
9883.16 911
9884.10 919
9885.04 902
9885.98 925
9886.92 921
9887.86 960
9888.79 980
9889.73 958
9890.67 982
9891.61 957
9892.55 962
9893.49 886
9894.43 904
9895.37 922
9896.31 950
9897.25 911
9898.19 936
9899.13 942
9900.07 946
9901.00 927
9901.94 911
9902.88 882
9903.82 909
9904.76 911
9905.70 972
9906.64 967
9907.58 1025
9908.52 1017
9909.46 1031
9910.40 1016
9911.34 1033
9912.28 1019
9913.22 995
9914.16 965
9915.10 974
9916.04 936
9916.98 956
9917.92 928
9918.86 942
9919.80 1020
9920.74 1082
9921.69 1097
9922.63 1148
9923.57 1272
9924.51 1375
9925.45 1559
9926.39 1761
9927.33 1969
9928.27 2080
9929.21 2131
9930.15 2000
9931.09 1912
9932.03 1862
9932.97 1752
9933.92 1506
9934.86 1412
9935.80 1291
9936.74 1187
9937.68 1138
9938.62 1115
9939.56 1081
9940.50 1013
9941.45 1003
9942.39 1002
9943.33 1025
9944.27 987
9945.21 965
9946.15 963
9947.10 978
9948.04 934
9948.98 945
9949.92 927
9950.86 951
9951.80 918
9952.75 969
9953.69 1041
9954.63 976
9955.57 992
9956.52 1027
9957.46 1028
9958.40 1033
9959.34 1007
9960.28 967
9961.23 978
9962.17 1020
9963.11 970
9964.05 983
9965.00 1062
9965.94 942
9966.88 949
9967.82 952
9968.77 1008
9969.71 989
9970.65 982
9971.60 968
9972.54 944
9973.48 903
9974.42 879
9975.37 947
9976.31 975
9977.25 915
9978.20 888
9979.14 910
9980.08 925
9981.03 917
9981.97 877
9982.91 852
9983.86 872
9984.80 790
9985.74 806
9986.69 867
9987.63 876
9988.57 864
9989.52 890
9990.46 874
9991.41 831
9992.35 940
9993.29 900
9994.24 864
9995.18 861
9996.13 834
9997.07 845
9998.01 827
9998.96 878
9999.90 858
10000.85 887
10001.79 811
10002.74 833
10003.68 839
10004.62 826
10005.57 838
10006.51 809
10007.46 811
10008.40 849
10009.35 826
10010.29 841
10011.24 804
10012.18 805
10013.13 842
10014.07 815
10015.02 819
10015.96 785
10016.91 843
10017.85 859
10018.80 851
10019.74 804
10020.69 840
10021.63 744
10022.58 774
10023.52 802
10024.47 802
10025.41 780
10026.36 772
10027.30 804
10028.25 824
10029.19 830
10030.14 769
10031.09 779
10032.03 759
10032.98 807
10033.92 740
10034.87 748
10035.82 749
10036.76 779
10037.71 780
10038.65 717
10039.60 768
10040.55 772
10041.49 773
10042.44 731
10043.38 785
10044.33 738
10045.28 745
10046.22 729
10047.17 732
10048.12 686
10049.06 717
10050.01 669
10050.96 734
10051.90 754
10052.85 737
10053.80 760
10054.74 783
10055.69 757
10056.64 755
10057.58 769
10058.53 716
10059.48 780
10060.42 783
10061.37 763
10062.32 730
10063.27 735
10064.21 735
10065.16 691
10066.11 739
10067.06 702
10068.00 718
10068.95 736
10069.90 693
10070.85 681
10071.79 728
10072.74 732
10073.69 728
10074.64 741
10075.58 706
10076.53 715
10077.48 709
10078.43 745
10079.38 738
10080.32 710
10081.27 726
10082.22 707
10083.17 676
10084.12 663
10085.06 781
10086.01 670
10086.96 698
10087.91 724
10088.86 739
10089.81 714
10090.75 686
10091.70 771
10092.65 733
10093.60 753
10094.55 707
10095.50 677
10096.45 701
10097.40 699
10098.34 685
10099.29 686
10100.24 733
10101.19 703
10102.14 764
10103.09 739
10104.04 722
10104.99 698
10105.94 699
10106.89 702
10107.84 700
10108.78 724
10109.73 694
10110.68 639
10111.63 634
10112.58 717
10113.53 733
10114.48 708
10115.43 695
10116.38 692
10117.33 658
10118.28 683
10119.23 675
10120.18 693
10121.13 663
10122.08 650
10123.03 715
10123.98 669
10124.93 690
10125.88 726
10126.83 668
10127.78 678
10128.73 668
10129.68 692
10130.63 763
10131.58 737
10132.53 642
10133.48 673
10134.43 693
10135.38 705
10136.34 744
10137.29 701
10138.24 671
10139.19 697
10140.14 714
10141.09 687
10142.04 719
10142.99 767
10143.94 744
10144.89 717
10145.84 726
10146.80 693
10147.75 701
10148.70 754
10149.65 809
10150.60 749
10151.55 738
10152.50 793
10153.45 779
10154.41 795
10155.36 791
10156.31 772
10157.26 785
10158.21 776
10159.16 758
10160.12 766
10161.07 758
10162.02 781
10162.97 800
10163.92 749
10164.88 768
10165.83 774
10166.78 760
10167.73 772
10168.68 810
10169.64 865
10170.59 855
10171.54 803
10172.49 753
10173.45 814
10174.40 826
10175.35 830
10176.30 828
10177.26 852
10178.21 861
10179.16 883
10180.11 884
10181.07 902
10182.02 890
10182.97 849
10183.92 869
10184.88 894
10185.83 928
10186.78 967
10187.74 929
10188.69 925
10189.64 958
10190.60 955
10191.55 977
10192.50 927
10193.46 952
10194.41 923
10195.36 920
10196.32 956
10197.27 1007
10198.22 975
10199.18 996
10200.13 1017
10201.08 1034
10202.04 1059
10202.99 1101
10203.95 1104
10204.90 1168
10205.85 1231
10206.81 1336
10207.76 1271
10208.72 1316
10209.67 1365
10210.62 1332
10211.58 1222
10212.53 1143
10213.49 1126
10214.44 1097
10215.40 1050
10216.35 1069
10217.30 988
10218.26 1098
10219.21 1063
10220.17 920
10221.12 946
10222.08 946
10223.03 965
10223.99 897
10224.94 912
10225.90 923
10226.85 924
10227.81 953
10228.76 913
10229.72 888
10230.67 886
10231.63 885
10232.58 899
10233.54 922
10234.49 873
10235.45 929
10236.40 977
10237.36 984
10238.31 1022
10239.27 992
10240.22 999
10241.18 978
10242.14 929
10243.09 871
10244.05 827
10245.00 813
10245.96 773
10246.91 819
10247.87 826
10248.83 760
10249.78 743
10250.74 800
10251.69 829
10252.65 723
10253.61 751
10254.56 724
10255.52 762
10256.48 740
10257.43 701
10258.39 731
10259.34 736
10260.30 769
10261.26 738
10262.21 722
10263.17 677
10264.13 730
10265.08 711
10266.04 713
10267.00 699
10267.95 723
10268.91 723
10269.87 698
10270.82 683
10271.78 667
10272.74 673
10273.70 674
10274.65 693
10275.61 700
10276.57 694
10277.52 697
10278.48 760
10279.44 751
10280.40 674
10281.35 720
10282.31 719
10283.27 690
10284.23 729
10285.18 649
10286.14 692
10287.10 714
10288.06 678
10289.02 638
10289.97 693
10290.93 691
10291.89 677
10292.85 669
10293.81 724
10294.76 739
10295.72 701
10296.68 693
10297.64 677
10298.60 682
10299.55 661
10300.51 708
10301.47 687
10302.43 639
10303.39 620
10304.35 618
10305.31 686
10306.26 637
10307.22 640
10308.18 611
10309.14 646
10310.10 668
10311.06 707
10312.02 681
10312.98 655
10313.93 661
10314.89 709
10315.85 702
10316.81 653
10317.77 702
10318.73 659
10319.69 697
10320.65 672
10321.61 644
10322.57 651
10323.53 652
10324.49 650
10325.45 632
10326.40 624
10327.36 672
10328.32 616
10329.28 664
10330.24 672
10331.20 646
10332.16 676
10333.12 701
10334.08 731
10335.04 691
10336.00 673
10336.96 696
10337.92 616
10338.88 651
10339.84 629
10340.80 639
10341.76 650
10342.72 616
10343.68 607
10344.64 625
10345.61 658
10346.57 625
10347.53 598
10348.49 616
10349.45 646
10350.41 626
10351.37 650
10352.33 690
10353.29 691
10354.25 658
10355.21 650
10356.17 642
10357.13 604
10358.10 647
10359.06 669
10360.02 634
10360.98 622
10361.94 628
10362.90 617
10363.86 638
10364.82 659
10365.79 638
10366.75 609
10367.71 637
10368.67 684
10369.63 588
10370.59 540
10371.55 599
10372.52 580
10373.48 545
10374.44 558
10375.40 573
10376.36 598
10377.33 604
10378.29 595
10379.25 593
10380.21 608
10381.17 605
10382.14 616
10383.10 540
10384.06 557
10385.02 582
10385.98 588
10386.95 534
10387.91 562
10388.87 579
10389.83 564
10390.80 602
10391.76 524
10392.72 566
10393.68 602
10394.65 555
10395.61 618
10396.57 581
10397.54 590
10398.50 537
10399.46 597
10400.42 538
10401.39 574
10402.35 590
10403.31 562
10404.28 590
10405.24 558
10406.20 562
10407.17 604
10408.13 594
10409.09 590
10410.06 555
10411.02 528
10411.98 536
10412.95 572
10413.91 558
10414.88 560
10415.84 521
10416.80 565
10417.77 549
10418.73 520
10419.69 549
10420.66 505
10421.62 582
10422.59 567
10423.55 512
10424.51 597
10425.48 585
10426.44 510
10427.41 506
10428.37 543
10429.34 584
10430.30 586
10431.26 534
10432.23 573
10433.19 577
10434.16 614
10435.12 574
10436.09 569
10437.05 533
10438.02 552
10438.98 545
10439.95 563
10440.91 550
10441.88 515
10442.84 525
10443.81 560
10444.77 525
10445.74 517
10446.70 507
10447.67 496
10448.63 503
10449.60 577
10450.56 535
10451.53 519
10452.49 515
10453.46 504
10454.42 486
10455.39 520
10456.36 543
10457.32 526
10458.29 537
10459.25 520
10460.22 517
10461.18 525
10462.15 499
10463.12 453
10464.08 511
10465.05 533
10466.01 535
10466.98 546
10467.95 471
10468.91 518
10469.88 541
10470.84 510
10471.81 523
10472.78 537
10473.74 524
10474.71 545
10475.68 473
10476.64 486
10477.61 531
10478.58 524
10479.54 538
10480.51 544
10481.48 522
10482.44 464
10483.41 495
10484.38 552
10485.34 512
10486.31 535
10487.28 514
10488.25 548
10489.21 521
10490.18 502
10491.15 502
10492.11 531
10493.08 538
10494.05 545
10495.02 504
10495.98 549
10496.95 544
10497.92 525
10498.89 491
10499.85 530
10500.82 546
10501.79 491
10502.76 528
10503.72 522
10504.69 479
10505.66 474
10506.63 519
10507.60 485
10508.56 508
10509.53 489
10510.50 517
10511.47 510
10512.44 527
10513.40 503
10514.37 530
10515.34 492
10516.31 448
10517.28 465
10518.25 489
10519.22 471
10520.18 472
10521.15 444
10522.12 490
10523.09 473
10524.06 503
10525.03 513
10526.00 513
10526.96 470
10527.93 458
10528.90 450
10529.87 540
10530.84 521
10531.81 521
10532.78 483
10533.75 502
10534.72 542
10535.69 532
10536.66 513
10537.63 500
10538.59 518
10539.56 515
10540.53 488
10541.50 458
10542.47 523
10543.44 520
10544.41 550
10545.38 514
10546.35 471
10547.32 496
10548.29 535
10549.26 488
10550.23 503
10551.20 508
10552.17 536
10553.14 541
10554.11 460
10555.08 447
10556.05 493
10557.02 548
10557.99 537
10558.96 473
10559.93 489
10560.90 541
10561.87 536
10562.84 516
10563.81 474
10564.79 500
10565.76 501
10566.73 508
10567.70 492
10568.67 526
10569.64 543
10570.61 489
10571.58 490
10572.55 495
10573.52 525
10574.49 507
10575.47 476
10576.44 503
10577.41 535
10578.38 517
10579.35 526
10580.32 514
10581.29 544
10582.26 527
10583.24 475
10584.21 488
10585.18 481
10586.15 464
10587.12 488
10588.09 516
10589.07 518
10590.04 479
10591.01 468
10591.98 480
10592.95 521
10593.92 535
10594.90 528
10595.87 539
10596.84 518
10597.81 525
10598.78 472
10599.76 486
10600.73 539
10601.70 521
10602.67 503
10603.65 487
10604.62 530
10605.59 527
10606.56 498
10607.54 478
10608.51 508
10609.48 513
10610.45 569
10611.43 545
10612.40 498
10613.37 520
10614.35 510
10615.32 552
10616.29 500
10617.26 516
10618.24 571
10619.21 606
10620.18 583
10621.16 551
10622.13 518
10623.10 579
10624.08 588
10625.05 574
10626.02 553
10627.00 553
10627.97 607
10628.94 581
10629.92 551
10630.89 565
10631.87 615
10632.84 626
10633.81 606
10634.79 557
10635.76 568
10636.73 630
10637.71 652
10638.68 708
10639.66 743
10640.63 722
10641.60 769
10642.58 755
10643.55 742
10644.53 663
10645.50 713
10646.48 673
10647.45 577
10648.43 609
10649.40 568
10650.37 558
10651.35 568
10652.32 604
10653.30 565
10654.27 561
10655.25 549
10656.22 555
10657.20 585
10658.17 556
10659.15 527
10660.12 539
10661.10 525
10662.07 544
10663.05 566
10664.02 526
10665.00 501
10665.97 512
10666.95 546
10667.92 596
10668.90 559
10669.87 506
10670.85 518
10671.83 504
10672.80 520
10673.78 555
10674.75 571
10675.73 532
10676.70 602
10677.68 608
10678.66 587
10679.63 576
10680.61 566
10681.58 621
10682.56 578
10683.54 562
10684.51 583
10685.49 542
10686.46 525
10687.44 548
10688.42 564
10689.39 554
10690.37 545
10691.35 504
10692.32 523
10693.30 507
10694.28 497
10695.25 519
10696.23 518
10697.21 525
10698.18 536
10699.16 511
10700.14 495
10701.11 535
10702.09 488
10703.07 496
10704.04 502
10705.02 511
10706.00 501
10706.97 523
10707.95 518
10708.93 517
10709.91 521
10710.88 538
10711.86 552
10712.84 516
10713.82 505
10714.79 531
10715.77 532
10716.75 556
10717.73 526
10718.70 562
10719.68 545
10720.66 536
10721.64 554
10722.61 528
10723.59 545
10724.57 554
10725.55 534
10726.53 484
10727.50 514
10728.48 501
10729.46 483
10730.44 509
10731.42 532
10732.40 533
10733.37 507
10734.35 542
10735.33 554
10736.31 485
10737.29 521
10738.27 559
10739.25 498
10740.22 503
10741.20 487
10742.18 498
10743.16 550
10744.14 526
10745.12 513
10746.10 532
10747.08 577
10748.05 488
10749.03 524
10750.01 492
10750.99 489
10751.97 513
10752.95 548
10753.93 534
10754.91 537
10755.89 531
10756.87 516
10757.85 538
10758.83 557
10759.81 545
10760.79 518
10761.77 528
10762.75 521
10763.73 556
10764.71 534
10765.68 558
10766.66 561
10767.64 575
10768.62 560
10769.60 602
10770.58 550
10771.56 622
10772.54 558
10773.53 567
10774.51 577
10775.49 557
10776.47 573
10777.45 573
10778.43 606
10779.41 627
10780.39 643
10781.37 575
10782.35 622
10783.33 586
10784.31 616
10785.29 593
10786.27 602
10787.25 568
10788.23 576
10789.21 571
10790.20 591
10791.18 569
10792.16 570
10793.14 565
10794.12 544
10795.10 528
10796.08 554
10797.06 554
10798.04 522
10799.03 552
10800.01 547
10800.99 557
10801.97 568
10802.95 540
10803.93 520
10804.91 530
10805.90 560
10806.88 531
10807.86 531
10808.84 525
10809.82 558
10810.81 591
10811.79 577
10812.77 551
10813.75 572
10814.73 540
10815.72 555
10816.70 574
10817.68 559
10818.66 572
10819.64 599
10820.63 609
10821.61 549
10822.59 590
10823.57 551
10824.56 549
10825.54 534
10826.52 581
10827.50 558
10828.49 560
10829.47 591
10830.45 589
10831.44 559
10832.42 559
10833.40 590
10834.38 592
10835.37 529
10836.35 553
10837.33 553
10838.32 585
10839.30 588
10840.28 522
10841.27 544
10842.25 558
10843.23 640
10844.22 638
10845.20 575
10846.18 536
10847.17 561
10848.15 575
10849.13 538
10850.12 559
10851.10 626
10852.09 620
10853.07 642
10854.05 650
10855.04 599
10856.02 637
10857.00 638
10857.99 647
10858.97 644
10859.96 694
10860.94 629
10861.93 646
10862.91 618
10863.89 654
10864.88 625
10865.86 627
10866.85 646
10867.83 695
10868.82 674
10869.80 630
10870.79 636
10871.77 630
10872.75 666
10873.74 718
10874.72 647
10875.71 687
10876.69 669
10877.68 672
10878.66 699
10879.65 652
10880.63 697
10881.62 721
10882.60 726
10883.59 701
10884.57 730
10885.56 718
10886.55 729
10887.53 741
10888.52 776
10889.50 776
10890.49 749
10891.47 776
10892.46 687
10893.44 719
10894.43 786
10895.42 733
10896.40 779
10897.39 771
10898.37 784
10899.36 779
10900.34 783
10901.33 806
10902.32 826
10903.30 842
10904.29 740
10905.27 806
10906.26 884
10907.25 798
10908.23 795
10909.22 772
10910.21 810
10911.19 774
10912.18 783
10913.17 770
10914.15 811
10915.14 832
10916.13 820
10917.11 851
10918.10 808
10919.09 859
10920.07 889
10921.06 896
10922.05 849
10923.03 840
10924.02 856
10925.01 902
10926.00 916
10926.98 878
10927.97 905
10928.96 917
10929.94 913
10930.93 852
10931.92 887
10932.91 914
10933.89 941
10934.88 942
10935.87 949
10936.86 959
10937.84 931
10938.83 956
10939.82 1011
10940.81 1028
10941.80 1043
10942.78 983
10943.77 1038
10944.76 1052
10945.75 1123
10946.74 1153
10947.72 1130
10948.71 1167
10949.70 1193
10950.69 1207
10951.68 1200
10952.66 1217
10953.65 1294
10954.64 1441
10955.63 1525
10956.62 1554
10957.61 1680
10958.60 1727
10959.58 1783
10960.57 1863
10961.56 1879
10962.55 1817
10963.54 1712
10964.53 1620
10965.52 1568
10966.51 1489
10967.49 1467
10968.48 1457
10969.47 1362
10970.46 1343
10971.45 1350
10972.44 1278
10973.43 1230
10974.42 1223
10975.41 1179
10976.40 1201
10977.39 1190
10978.38 1169
10979.37 1162
10980.36 1224
10981.35 1250
10982.34 1284
10983.32 1259
10984.31 1268
10985.30 1243
10986.29 1359
10987.28 1354
10988.27 1296
10989.26 1293
10990.25 1344
10991.24 1409
10992.23 1413
10993.22 1473
10994.21 1540
10995.20 1675
10996.20 1961
10997.19 2052
10998.18 2180
10999.17 2323
11000.16 2586
11001.15 2741
11002.14 2689
11003.13 2651
11004.12 2582
11005.11 2311
11006.10 2168
11007.09 2019
11008.08 1884
11009.07 1713
11010.06 1672
11011.06 1445
11012.05 1393
11013.04 1319
11014.03 1223
11015.02 1214
11016.01 1212
11017.00 1178
11017.99 1128
11018.98 1028
11019.98 1081
11020.97 1090
11021.96 1045
11022.95 1005
11023.94 1055
11024.93 1015
11025.93 1025
11026.92 1055
11027.91 1035
11028.90 972
11029.89 926
11030.88 936
11031.88 1017
11032.87 1011
11033.86 951
11034.85 1026
11035.84 1021
11036.84 1026
11037.83 1057
11038.82 1061
11039.81 1054
11040.81 1017
11041.80 1008
11042.79 939
11043.78 943
11044.77 958
11045.77 955
11046.76 941
11047.75 950
11048.75 916
11049.74 885
11050.73 866
11051.72 878
11052.72 925
11053.71 873
11054.70 909
11055.70 906
11056.69 949
11057.68 877
11058.67 865
11059.67 878
11060.66 896
11061.65 832
11062.65 882
11063.64 909
11064.63 934
11065.63 931
11066.62 918
11067.61 934
11068.61 901
11069.60 921
11070.60 1006
11071.59 993
11072.58 874
11073.58 881
11074.57 913
11075.56 914
11076.56 938
11077.55 914
11078.55 901
11079.54 911
11080.53 936
11081.53 880
11082.52 858
11083.52 931
11084.51 918
11085.51 891
11086.50 873
11087.49 881
11088.49 890
11089.48 832
11090.48 863
11091.47 849
11092.47 805
11093.46 799
11094.46 836
11095.45 865
11096.45 841
11097.44 831
11098.44 821
11099.43 873
11100.43 780
11101.42 793
11102.42 846
11103.41 840
11104.41 803
11105.40 811
11106.40 791
11107.39 817
11108.39 767
11109.38 743
11110.38 771
11111.37 788
11112.37 819
11113.37 794
11114.36 691
11115.36 770
11116.35 774
11117.35 821
11118.34 793
11119.34 769
11120.34 765
11121.33 804
11122.33 811
11123.32 775
11124.32 759
11125.32 841
11126.31 873
11127.31 816
11128.30 822
11129.30 955
11130.30 878
11131.29 861
11132.29 821
11133.29 799
11134.28 785
11135.28 824
11136.28 805
11137.27 771
11138.27 765
11139.27 761
11140.26 772
11141.26 748
11142.26 768
11143.25 719
11144.25 730
11145.25 765
11146.24 847
11147.24 759
11148.24 794
11149.24 795
11150.23 805
11151.23 738
11152.23 726
11153.23 782
11154.22 804
11155.22 824
11156.22 765
11157.22 787
11158.21 760
11159.21 804
11160.21 766
11161.21 814
11162.20 758
11163.20 795
11164.20 748
11165.20 791
11166.20 726
11167.19 708
11168.19 770
11169.19 801
11170.19 821
11171.19 830
11172.18 787
11173.18 794
11174.18 803
11175.18 861
11176.18 894
11177.18 847
11178.17 862
11179.17 824
11180.17 869
11181.17 815
11182.17 878
11183.17 822
11184.17 843
11185.16 762
11186.16 837
11187.16 887
11188.16 879
11189.16 902
11190.16 855
11191.16 873
11192.16 873
11193.16 938
11194.16 921
11195.16 991
11196.15 910
11197.15 908
11198.15 884
11199.15 908
11200.15 886
11201.15 895
11202.15 871
11203.15 862
11204.15 840
11205.15 853
11206.15 840
11207.15 845
11208.15 866
11209.15 789
11210.15 847
11211.15 870
11212.15 829
11213.15 828
11214.15 819
11215.15 762
11216.15 816
11217.15 758
11218.15 719
11219.15 762
11220.15 769
11221.15 732
11222.15 730
11223.15 749
11224.15 709
11225.15 741
11226.15 775
11227.16 738
11228.16 725
11229.16 765
11230.16 739
11231.16 739
11232.16 714
11233.16 785
11234.16 709
11235.16 745
11236.16 766
11237.16 710
11238.17 702
11239.17 727
11240.17 745
11241.17 683
11242.17 694
11243.17 721
11244.17 764
11245.18 739
11246.18 720
11247.18 755
11248.18 722
11249.18 698
11250.18 722
11251.19 702
11252.19 703
11253.19 748
11254.19 721
11255.19 737
11256.19 756
11257.20 745
11258.20 768
11259.20 774
11260.20 696
11261.21 712
11262.21 702
11263.21 734
11264.21 728
11265.21 755
11266.22 724
11267.22 770
11268.22 756
11269.22 735
11270.23 760
11271.23 772
11272.23 797
11273.24 825
11274.24 861
11275.24 835
11276.24 858
11277.25 848
11278.25 868
11279.25 863
11280.26 841
11281.26 938
11282.26 891
11283.27 922
11284.27 891
11285.27 916
11286.28 811
11287.28 809
11288.28 818
11289.29 811
11290.29 776
11291.29 822
11292.30 841
11293.30 768
11294.30 743
11295.31 737
11296.31 745
11297.31 735
11298.32 759
11299.32 716
11300.33 747
11301.33 711
11302.33 762
11303.34 740
11304.34 692
11305.35 706
11306.35 688
11307.36 750
11308.36 734
11309.36 777
11310.37 847
11311.37 885
11312.38 882
11313.38 893
11314.39 878
11315.39 948
11316.40 941
11317.40 914
11318.41 935
11319.41 935
11320.41 914
11321.42 871
11322.42 819
11323.43 833
11324.43 757
11325.44 753
11326.44 688
11327.45 641
11328.46 692
11329.46 706
11330.47 649
11331.47 656
11332.48 689
11333.48 671
11334.49 676
11335.49 631
11336.50 651
11337.50 622
11338.51 597
11339.52 650
11340.52 642
11341.53 585
11342.53 612
11343.54 644
11344.54 628
11345.55 618
11346.56 627
11347.56 630
11348.57 607
11349.58 609
11350.58 643
11351.59 669
11352.59 684
11353.60 669
11354.61 634
11355.61 639
11356.62 631
11357.63 678
11358.63 664
11359.64 694
11360.65 673
11361.65 661
11362.66 600
11363.67 629
11364.67 641
11365.68 660
11366.69 643
11367.69 604
11368.70 607
11369.71 570
11370.71 625
11371.72 613
11372.73 572
11373.74 581
11374.74 610
11375.75 624
11376.76 619
11377.77 621
11378.77 598
11379.78 643
11380.79 648
11381.80 640
11382.80 634
11383.81 631
11384.82 629
11385.83 639
11386.83 608
11387.84 598
11388.85 621
11389.86 595
11390.87 623
11391.87 656
11392.88 610
11393.89 528
11394.90 614
11395.91 591
11396.91 603
11397.92 617
11398.93 618
11399.94 600
11400.95 597
11401.96 581
11402.97 605
11403.97 617
11404.98 574
11405.99 588
11407.00 565
11408.01 556
11409.02 600
11410.03 647
11411.03 575
11412.04 644
11413.05 588
11414.06 629
11415.07 621
11416.08 607
11417.09 569
11418.10 571
11419.11 606
11420.12 575
11421.13 584
11422.14 554
11423.14 616
11424.15 648
11425.16 603
11426.17 644
11427.18 609
11428.19 632
11429.20 588
11430.21 677
11431.22 628
11432.23 592
11433.24 593
11434.25 616
11435.26 633
11436.27 622
11437.28 641
11438.29 607
11439.30 586
11440.31 574
11441.32 573
11442.33 599
11443.34 582
11444.35 562
11445.36 569
11446.37 565
11447.38 584
11448.39 584
11449.41 601
11450.42 581
11451.43 594
11452.44 587
11453.45 611
11454.46 595
11455.47 552
11456.48 573
11457.49 588
11458.50 635
11459.51 603
11460.52 586
11461.54 603
11462.55 597
11463.56 581
11464.57 570
11465.58 565
11466.59 603
11467.60 595
11468.62 592
11469.63 617
11470.64 610
11471.65 587
11472.66 647
11473.67 595
11474.68 582
11475.70 597
11476.71 585
11477.72 536
11478.73 531
11479.74 545
11480.76 601
11481.77 566
11482.78 565
11483.79 546
11484.80 577
11485.82 584
11486.83 570
11487.84 571
11488.85 567
11489.87 542
11490.88 559
11491.89 539
11492.90 568
11493.92 564
11494.93 592
11495.94 588
11496.95 572
11497.97 582
11498.98 567
11499.99 535
11501.00 512
11502.02 543
11503.03 574
11504.04 569
11505.06 573
11506.07 584
11507.08 573
11508.10 576
11509.11 564
11510.12 545
11511.14 563
11512.15 574
11513.16 554
11514.18 545
11515.19 564
11516.20 627
11517.22 571
11518.23 538
11519.24 589
11520.26 610
11521.27 624
11522.29 624
11523.30 622
11524.31 549
11525.33 581
11526.34 610
11527.35 626
11528.37 547
11529.38 576
11530.40 580
11531.41 577
11532.43 603
11533.44 603
11534.45 555
11535.47 591
11536.48 594
11537.50 587
11538.51 605
11539.53 597
11540.54 626
11541.56 590
11542.57 615
11543.59 622
11544.60 609
11545.61 600
11546.63 619
11547.64 623
11548.66 576
11549.67 566
11550.69 603
11551.70 603
11552.72 581
11553.74 623
11554.75 656
11555.77 603
11556.78 653
11557.80 704
11558.81 653
11559.83 618
11560.84 605
11561.86 683
11562.87 656
11563.89 668
11564.91 690
11565.92 652
11566.94 668
11567.95 649
11568.97 698
11569.98 655
11571.00 649
11572.02 691
11573.03 674
11574.05 723
11575.06 717
11576.08 681
11577.10 714
11578.11 724
11579.13 754
11580.15 773
11581.16 735
11582.18 759
11583.20 758
11584.21 777
11585.23 817
11586.25 850
11587.26 856
11588.28 873
11589.30 876
11590.31 890
11591.33 873
11592.35 923
11593.36 893
11594.38 994
11595.40 1056
11596.41 1077
11597.43 1178
11598.45 1220
11599.47 1266
11600.48 1340
11601.50 1548
11602.52 1661
11603.53 1858
11604.55 1765
11605.57 1820
11606.59 1835
11607.60 1859
11608.62 1770
11609.64 1635
11610.66 1505
11611.68 1406
11612.69 1283
11613.71 1118
11614.73 1038
11615.75 941
11616.76 924
11617.78 940
11618.80 870
11619.82 798
11620.84 806
11621.86 816
11622.87 806
11623.89 742
11624.91 750
11625.93 727
11626.95 760
11627.97 764
11628.98 742
11630.00 707
11631.02 718
11632.04 778
11633.06 674
11634.08 694
11635.10 716
11636.11 742
11637.13 707
11638.15 720
11639.17 762
11640.19 744
11641.21 719
11642.23 707
11643.25 703
11644.27 688
11645.29 715
11646.31 714
11647.32 725
11648.34 673
11649.36 712
11650.38 634
11651.40 673
11652.42 643
11653.44 659
11654.46 631
11655.48 605
11656.50 656
11657.52 633
11658.54 601
11659.56 594
11660.58 640
11661.60 586
11662.62 617
11663.64 609
11664.66 643
11665.68 625
11666.70 680
11667.72 648
11668.74 631
11669.76 598
11670.78 640
11671.80 637
11672.82 623
11673.84 575
11674.86 617
11675.88 679
11676.90 635
11677.92 675
11678.95 687
11679.97 668
11680.99 647
11682.01 653
11683.03 650
11684.05 697
11685.07 691
11686.09 704
11687.11 619
11688.13 670
11689.16 640
11690.18 694
11691.20 703
11692.22 629
11693.24 627
11694.26 641
11695.28 666
11696.30 602
11697.33 652
11698.35 587
11699.37 624
11700.39 634
11701.41 594
11702.43 601
11703.46 588
11704.48 600
11705.50 615
11706.52 592
11707.54 553
11708.57 604
11709.59 648
11710.61 662
11711.63 606
11712.65 587
11713.68 603
11714.70 635
11715.72 612
11716.74 599
11717.77 604
11718.79 671
11719.81 595
11720.83 595
11721.86 576
11722.88 586
11723.90 637
11724.92 630
11725.95 602
11726.97 501
11727.99 585
11729.01 592
11730.04 609
11731.06 597
11732.08 623
11733.11 605
11734.13 606
11735.15 609
11736.18 632
11737.20 569
11738.22 608
11739.25 605
11740.27 614
11741.29 589
11742.32 588
11743.34 616
11744.36 597
11745.39 620
11746.41 557
11747.43 589
11748.46 595
11749.48 574
11750.51 578
11751.53 630
11752.55 557
11753.58 567
11754.60 557
11755.63 539
11756.65 579
11757.67 581
11758.70 605
11759.72 602
11760.75 589
11761.77 566
11762.80 606
11763.82 569
11764.84 610
11765.87 552
11766.89 564
11767.92 608
11768.94 589
11769.97 583
11770.99 570
11772.02 601
11773.04 610
11774.07 577
11775.09 576
11776.12 596
11777.14 546
11778.17 571
11779.19 590
11780.22 596
11781.24 579
11782.27 584
11783.29 602
11784.32 632
11785.34 588
11786.37 640
11787.39 645
11788.42 644
11789.45 639
11790.47 569
11791.50 629
11792.52 618
11793.55 637
11794.57 592
11795.60 564
11796.63 606
11797.65 620
11798.68 613
11799.70 628
11800.73 620
11801.75 608
11802.78 663
11803.81 636
11804.83 624
11805.86 603
11806.89 657
11807.91 587
11808.94 628
11809.97 609
11810.99 630
11812.02 621
11813.04 619
11814.07 590
11815.10 583
11816.12 607
11817.15 572
11818.18 610
11819.21 593
11820.23 622
11821.26 602
11822.29 628
11823.31 629
11824.34 625
11825.37 617
11826.39 608
11827.42 674
11828.45 675
11829.48 689
11830.50 640
11831.53 645
11832.56 622
11833.59 613
11834.61 677
11835.64 670
11836.67 644
11837.70 641
11838.72 656
11839.75 655
11840.78 615
11841.81 651
11842.83 598
11843.86 656
11844.89 673
11845.92 699
11846.95 696
11847.97 676
11849.00 672
11850.03 704
11851.06 697
11852.09 689
11853.12 715
11854.14 707
11855.17 691
11856.20 697
11857.23 707
11858.26 679
11859.29 761
11860.32 713
11861.34 774
11862.37 723
11863.40 755
11864.43 744
11865.46 769
11866.49 741
11867.52 749
11868.55 777
11869.57 768
11870.60 768
11871.63 694
11872.66 749
11873.69 763
11874.72 771
11875.75 745
11876.78 777
11877.81 810
11878.84 807
11879.87 803
11880.90 838
11881.93 835
11882.96 860
11883.99 884
11885.02 804
11886.05 848
11887.08 896
11888.11 903
11889.14 889
11890.16 958
11891.19 945
11892.22 1005
11893.26 917
11894.29 997
11895.32 1074
11896.35 1054
11897.38 1083
11898.41 1112
11899.44 1157
11900.47 1216
11901.50 1248
11902.53 1290
11903.56 1334
11904.59 1302
11905.62 1279
11906.65 1276
11907.68 1262
11908.71 1232
11909.74 1201
11910.77 1190
11911.80 1215
11912.83 1203
11913.87 1162
11914.90 1104
11915.93 1114
11916.96 1129
11917.99 1171
11919.02 1146
11920.05 1171
11921.08 1181
11922.11 1150
11923.15 1217
11924.18 1200
11925.21 1216
11926.24 1370
11927.27 1470
11928.30 1497
11929.34 1566
11930.37 1657
11931.40 1782
11932.43 1805
11933.46 1862
11934.49 1915
11935.53 1876
11936.56 1901
11937.59 1753
11938.62 1722
11939.65 1530
11940.69 1436
11941.72 1386
11942.75 1289
11943.78 1253
11944.82 1150
11945.85 1092
11946.88 1069
11947.91 1026
11948.94 1050
11949.98 1016
11951.01 980
11952.04 959
11953.08 953
11954.11 953
11955.14 874
11956.17 869
11957.21 931
11958.24 953
11959.27 894
11960.31 891
11961.34 936
11962.37 959
11963.40 874
11964.44 929
11965.47 883
11966.50 856
11967.54 859
11968.57 954
11969.60 954
11970.64 919
11971.67 946
11972.70 932
11973.74 947
11974.77 935
11975.81 938
11976.84 899
11977.87 879
11978.91 925
11979.94 917
11980.97 880
11982.01 859
11983.04 926
11984.08 901
11985.11 853
11986.14 913
11987.18 851
11988.21 905
11989.25 847
11990.28 825
11991.32 881
11992.35 848
11993.38 892
11994.42 893
11995.45 906
11996.49 897
11997.52 925
11998.56 917
11999.59 890
12000.63 874
12001.66 868
12002.70 918
12003.73 935
12004.77 965
12005.80 887
12006.84 949
12007.87 977
12008.91 1016
12009.94 1022
12010.98 1048
12012.01 1001
12013.05 968
12014.08 1021
12015.12 1002
12016.15 1044
12017.19 1070
12018.22 1110
12019.26 1160
12020.29 1127
12021.33 1080
12022.37 1127
12023.40 1170
12024.44 1083
12025.47 1039
12026.51 1067
12027.54 1056
12028.58 1071
12029.62 1064
12030.65 1076
12031.69 998
12032.72 1020
12033.76 1027
12034.80 1005
12035.83 1019
12036.87 1044
12037.91 1095
12038.94 1047
12039.98 1036
12041.01 969
12042.05 967
12043.09 938
12044.12 1001
12045.16 934
12046.20 937
12047.23 980
12048.27 925
12049.31 973
12050.35 1018
12051.38 956
12052.42 958
12053.46 901
12054.49 977
12055.53 946
12056.57 922
12057.60 987
12058.64 984
12059.68 961
12060.72 970
12061.75 1062
12062.79 1101
12063.83 982
12064.87 988
12065.90 1033
12066.94 1033
12067.98 1002
12069.02 1011
12070.05 1006
12071.09 1026
12072.13 1001
12073.17 1055
12074.21 1025
12075.24 994
12076.28 1038
12077.32 1100
12078.36 1043
12079.40 1041
12080.43 1001
12081.47 1066
12082.51 1008
12083.55 1035
12084.59 1029
12085.63 1074
12086.66 1090
12087.70 1118
12088.74 1108
12089.78 1107
12090.82 1167
12091.86 1099
12092.90 1175
12093.93 1197
12094.97 1224
12096.01 1245
12097.05 1326
12098.09 1285
12099.13 1327
12100.17 1427
12101.21 1423
12102.25 1482
12103.28 1515
12104.32 1641
12105.36 1631
12106.40 1657
12107.44 1612
12108.48 1658
12109.52 1499
12110.56 1469
12111.60 1400
12112.64 1359
12113.68 1298
12114.72 1201
12115.76 1112
12116.80 1084
12117.84 1065
12118.88 944
12119.92 1065
12120.96 1018
12122.00 937
12123.04 910
12124.08 919
12125.12 907
12126.16 872
12127.20 860
12128.24 904
12129.28 859
12130.32 928
12131.36 917
12132.40 816
12133.44 812
12134.48 818
12135.52 851
12136.56 821
12137.60 783
12138.64 788
12139.68 782
12140.72 830
12141.76 834
12142.81 866
12143.85 835
12144.89 757
12145.93 765
12146.97 790
12148.01 810
12149.05 800
12150.09 776
12151.13 771
12152.18 823
12153.22 830
12154.26 737
12155.30 719
12156.34 711
12157.38 771
12158.42 734
12159.47 732
12160.51 724
12161.55 738
12162.59 729
12163.63 698
12164.67 715
12165.72 717
12166.76 747
12167.80 792
12168.84 782
12169.88 739
12170.93 696
12171.97 709
12173.01 689
12174.05 708
12175.09 740
12176.14 761
12177.18 708
12178.22 762
12179.26 803
12180.31 747
12181.35 707
12182.39 705
12183.43 735
12184.48 700
12185.52 755
12186.56 711
12187.60 728
12188.65 733
12189.69 691
12190.73 638
12191.78 709
12192.82 781
12193.86 698
12194.91 706
12195.95 715
12196.99 767
12198.04 721
12199.08 704
12200.12 745
12201.17 715
12202.21 706
12203.25 673
12204.30 710
12205.34 684
12206.38 670
12207.43 712
12208.47 694
12209.51 685
12210.56 687
12211.60 699
12212.65 736
12213.69 721
12214.73 693
12215.78 714
12216.82 699
12217.87 712
12218.91 715
12219.95 727
12221.00 688
12222.04 698
12223.09 684
12224.13 669
12225.17 672
12226.22 671
12227.26 683
12228.31 740
12229.35 680
12230.40 671
12231.44 622
12232.49 748
12233.53 731
12234.58 719
12235.62 680
12236.67 649
12237.71 706
12238.76 718
12239.80 752
12240.85 686
12241.89 713
12242.94 701
12243.98 706
12245.03 687
12246.07 676
12247.12 688
12248.16 710
12249.21 679
12250.25 669
12251.30 665
12252.34 732
12253.39 676
12254.44 670
12255.48 674
12256.53 647
12257.57 673
12258.62 671
12259.67 661
12260.71 639
12261.76 626
12262.80 615
12263.85 638
12264.90 633
12265.94 611
12266.99 630
12268.03 593
12269.08 583
12270.13 554
12271.17 581
12272.22 620
12273.27 566
12274.31 547
12275.36 553
12276.41 565
12277.45 576
12278.50 558
12279.55 588
12280.59 577
12281.64 633
12282.69 605
12283.73 601
12284.78 572
12285.83 565
12286.87 555
12287.92 580
12288.97 592
12290.01 611
12291.06 575
12292.11 581
12293.16 581
12294.20 539
12295.25 572
12296.30 624
12297.35 623
12298.39 553
12299.44 574
12300.49 553
12301.54 578
12302.58 547
12303.63 564
12304.68 564
12305.73 538
12306.78 556
12307.82 583
12308.87 587
12309.92 579
12310.97 597
12312.02 551
12313.06 542
12314.11 600
12315.16 617
12316.21 551
12317.26 525
12318.31 553
12319.35 552
12320.40 572
12321.45 576
12322.50 580
12323.55 543
12324.60 537
12325.65 560
12326.69 599
12327.74 552
12328.79 522
12329.84 555
12330.89 553
12331.94 525
12332.99 544
12334.04 564
12335.09 548
12336.13 528
12337.18 558
12338.23 529
12339.28 495
12340.33 512
12341.38 547
12342.43 531
12343.48 547
12344.53 565
12345.58 544
12346.63 556
12347.68 527
12348.73 551
12349.78 525
12350.83 550
12351.88 573
12352.93 506
12353.98 541
12355.03 552
12356.08 594
12357.13 577
12358.18 511
12359.23 505
12360.28 536
12361.33 594
12362.38 528
12363.43 520
12364.48 535
12365.53 590
12366.58 573
12367.63 549
12368.68 530
12369.73 556
12370.78 588
12371.83 607
12372.88 507
12373.93 537
12374.98 532
12376.04 536
12377.09 590
12378.14 609
12379.19 575
12380.24 550
12381.29 564
12382.34 558
12383.39 551
12384.44 559
12385.49 554
12386.55 565
12387.60 541
12388.65 547
12389.70 548
12390.75 574
12391.80 592
12392.85 532
12393.91 547
12394.96 527
12396.01 588
12397.06 581
12398.11 590
12399.17 592
12400.22 590
12401.27 567
12402.32 581
12403.37 550
12404.42 596
12405.48 588
12406.53 573
12407.58 576
12408.63 583
12409.69 548
12410.74 552
12411.79 603
12412.84 581
12413.90 649
12414.95 603
12416.00 609
12417.05 562
12418.11 596
12419.16 599
12420.21 618
12421.26 608
12422.32 616
12423.37 641
12424.42 609
12425.48 587
12426.53 556
12427.58 610
12428.63 611
12429.69 623
12430.74 595
12431.79 600
12432.85 637
12433.90 659
12434.95 639
12436.01 639
12437.06 612
12438.11 633
12439.17 624
12440.22 620
12441.28 628
12442.33 637
12443.38 626
12444.44 618
12445.49 615
12446.54 628
12447.60 588
12448.65 619
12449.71 623
12450.76 663
12451.81 716
12452.87 718
12453.92 640
12454.98 680
12456.03 658
12457.08 658
12458.14 668
12459.19 673
12460.25 681
12461.30 709
12462.36 728
12463.41 776
12464.47 768
12465.52 785
12466.58 758
12467.63 842
12468.68 860
12469.74 864
12470.79 964
12471.85 973
12472.90 1011
12473.96 1134
12475.01 1239
12476.07 1271
12477.12 1361
12478.18 1365
12479.24 1345
12480.29 1371
12481.35 1405
12482.40 1363
12483.46 1272
12484.51 1201
12485.57 1202
12486.62 1074
12487.68 1011
12488.73 940
12489.79 888
12490.85 885
12491.90 826
12492.96 726
12494.01 710
12495.07 704
12496.13 710
12497.18 684
12498.24 683
12499.29 681
12500.35 741
12501.41 750
12502.46 738
12503.52 661
12504.57 734
12505.63 713
12506.69 705
12507.74 689
12508.80 656
12509.86 675
12510.91 687
12511.97 674
12513.03 723
12514.08 700
12515.14 696
12516.20 663
12517.25 682
12518.31 670
12519.37 676
12520.42 634
12521.48 684
12522.54 658
12523.60 670
12524.65 658
12525.71 629
12526.77 668
12527.82 616
12528.88 633
12529.94 674
12531.00 634
12532.05 638
12533.11 661
12534.17 664
12535.23 679
12536.28 667
12537.34 633
12538.40 693
12539.46 717
12540.52 658
12541.57 645
12542.63 643
12543.69 695
12544.75 664
12545.81 678
12546.86 697
12547.92 664
12548.98 663
12550.04 733
12551.10 754
12552.15 790
12553.21 807
12554.27 837
12555.33 846
12556.39 838
12557.45 836
12558.51 866
12559.56 902
12560.62 890
12561.68 835
12562.74 813
12563.80 842
12564.86 799
12565.92 744
12566.98 688
12568.03 712
12569.09 750
12570.15 721
12571.21 698
12572.27 749
12573.33 708
12574.39 711
12575.45 723
12576.51 664
12577.57 672
12578.63 714
12579.69 721
12580.75 700
12581.81 629
12582.87 674
12583.93 672
12584.98 691
12586.04 673
12587.10 672
12588.16 693
12589.22 718
12590.28 707
12591.34 664
12592.40 649
12593.46 685
12594.52 716
12595.58 659
12596.64 635
12597.70 664
12598.77 655
12599.83 668
12600.89 702
12601.95 646
12603.01 595
12604.07 645
12605.13 730
12606.19 687
12607.25 684
12608.31 654
12609.37 638
12610.43 718
12611.49 727
12612.55 669
12613.61 645
12614.68 680
12615.74 749
12616.80 703
12617.86 710
12618.92 708
12619.98 793
12621.04 798
12622.10 760
12623.16 741
12624.23 759
12625.29 750
12626.35 744
12627.41 756
12628.47 712
12629.53 691
12630.59 713
12631.66 710
12632.72 670
12633.78 668
12634.84 674
12635.90 643
12636.97 735
12638.03 693
12639.09 715
12640.15 629
12641.21 639
12642.28 627
12643.34 658
12644.40 666
12645.46 635
12646.52 643
12647.59 655
12648.65 691
12649.71 687
12650.77 669
12651.84 644
12652.90 671
12653.96 674
12655.03 671
12656.09 672
12657.15 663
12658.21 686
12659.28 754
12660.34 699
12661.40 682
12662.46 670
12663.53 749
12664.59 689
12665.65 654
12666.72 687
12667.78 675
12668.84 685
12669.91 707
12670.97 668
12672.03 666
12673.10 695
12674.16 674
12675.22 709
12676.29 704
12677.35 680
12678.42 702
12679.48 674
12680.54 717
12681.61 720
12682.67 718
12683.73 734
12684.80 744
12685.86 779
12686.93 796
12687.99 814
12689.05 818
12690.12 844
12691.18 824
12692.25 803
12693.31 817
12694.38 861
12695.44 915
12696.50 936
12697.57 960
12698.63 947
12699.70 976
12700.76 1043
12701.83 1024
12702.89 1067
12703.96 1054
12705.02 1076
12706.09 1115
12707.15 1138
12708.22 1127
12709.28 1129
12710.35 1154
12711.41 1173
12712.48 1062
12713.54 1111
12714.61 1046
12715.67 939
12716.74 906
12717.80 932
12718.87 979
12719.93 860
12721.00 877
12722.06 851
12723.13 872
12724.19 872
12725.26 829
12726.33 804
12727.39 808
12728.46 794
12729.52 807
12730.59 840
12731.66 866
12732.72 816
12733.79 766
12734.85 810
12735.92 798
12736.99 757
12738.05 837
12739.12 905
12740.18 859
12741.25 792
12742.32 798
12743.38 783
12744.45 760
12745.52 794
12746.58 784
12747.65 796
12748.72 764
12749.78 740
12750.85 668
12751.92 701
12752.98 706
12754.05 739
12755.12 705
12756.18 672
12757.25 680
12758.32 649
12759.38 636
12760.45 623
12761.52 680
12762.59 677
12763.65 652
12764.72 666
12765.79 643
12766.85 633
12767.92 658
12768.99 700
12770.06 670
12771.12 619
12772.19 675
12773.26 679
12774.33 663
12775.40 689
12776.46 636
12777.53 654
12778.60 663
12779.67 708
12780.73 666
12781.80 620
12782.87 652
12783.94 662
12785.01 687
12786.08 715
12787.14 682
12788.21 682
12789.28 638
12790.35 649
12791.42 649
12792.49 674
12793.55 667
12794.62 643
12795.69 681
12796.76 682
12797.83 646
12798.90 652
12799.97 673
12801.03 678
12802.10 608
12803.17 653
12804.24 655
12805.31 657
12806.38 673
12807.45 737
12808.52 724
12809.59 677
12810.66 699
12811.72 738
12812.79 709
12813.86 747
12814.93 768
12816.00 797
12817.07 797
12818.14 782
12819.21 832
12820.28 789
12821.35 757
12822.42 769
12823.49 765
12824.56 736
12825.63 789
12826.70 703
12827.77 720
12828.84 785
12829.91 738
12830.98 703
12832.05 731
12833.12 700
12834.19 722
12835.26 668
12836.33 686
12837.40 653
12838.47 650
12839.54 640
12840.61 658
12841.68 692
12842.75 650
12843.82 650
12844.89 651
12845.96 643
12847.04 617
12848.11 585
12849.18 578
12850.25 612
12851.32 647
12852.39 595
12853.46 604
12854.53 609
12855.60 587
12856.67 612
12857.75 565
12858.82 547
12859.89 591
12860.96 603
12862.03 612
12863.10 593
12864.17 577
12865.24 594
12866.32 559
12867.39 546
12868.46 534
12869.53 582
12870.60 594
12871.67 626
12872.75 574
12873.82 519
12874.89 531
12875.96 508
12877.03 585
12878.11 553
12879.18 537
12880.25 554
12881.32 521
12882.39 497
12883.47 524
12884.54 549
12885.61 551
12886.68 531
12887.76 520
12888.83 519
12889.90 533
12890.97 496
12892.05 562
12893.12 542
12894.19 536
12895.27 524
12896.34 542
12897.41 505
12898.48 526
12899.56 555
12900.63 534
12901.70 549
12902.78 525
12903.85 534
12904.92 541
12905.99 525
12907.07 538
12908.14 530
12909.21 470
12910.29 508
12911.36 508
12912.44 517
12913.51 511
12914.58 548
12915.66 496
12916.73 441
12917.80 526
12918.88 504
12919.95 514
12921.02 523
12922.10 523
12923.17 527
12924.25 530
12925.32 532
12926.39 512
12927.47 520
12928.54 509
12929.62 540
12930.69 558
12931.77 504
12932.84 486
12933.91 501
12934.99 522
12936.06 488
12937.14 506
12938.21 538
12939.29 516
12940.36 497
12941.44 501
12942.51 502
12943.59 487
12944.66 513
12945.73 535
12946.81 494
12947.88 526
12948.96 507
12950.03 496
12951.11 518
12952.18 470
12953.26 501
12954.34 493
12955.41 538
12956.49 539
12957.56 497
12958.64 485
12959.71 484
12960.79 463
12961.86 473
12962.94 503
12964.01 491
12965.09 500
12966.17 487
12967.24 515
12968.32 537
12969.39 480
12970.47 506
12971.54 512
12972.62 534
12973.70 514
12974.77 540
12975.85 492
12976.93 520
12978.00 490
12979.08 479
12980.15 475
12981.23 478
12982.31 526
12983.38 517
12984.46 518
12985.54 489
12986.61 477
12987.69 492
12988.77 538
12989.84 532
12990.92 479
12992.00 449
12993.07 494
12994.15 495
12995.23 532
12996.30 555
12997.38 554
12998.46 531
12999.53 513
13000.61 485
13001.69 514
13002.77 511
13003.84 568
13004.92 554
13006.00 565
13007.08 512
13008.15 554
13009.23 539
13010.31 509
13011.39 554
13012.46 562
13013.54 564
13014.62 551
13015.70 524
13016.77 522
13017.85 552
13018.93 532
13020.01 562
13021.09 526
13022.16 565
13023.24 514
13024.32 583
13025.40 525
13026.48 553
13027.56 559
13028.63 570
13029.71 562
13030.79 515
13031.87 574
13032.95 571
13034.03 557
13035.10 561
13036.18 573
13037.26 566
13038.34 570
13039.42 569
13040.50 589
13041.58 564
13042.66 589
13043.73 561
13044.81 577
13045.89 602
13046.97 562
13048.05 583
13049.13 578
13050.21 590
13051.29 595
13052.37 587
13053.45 640
13054.53 640
13055.61 643
13056.69 634
13057.76 652
13058.84 619
13059.92 659
13061.00 676
13062.08 627
13063.16 595
13064.24 550
13065.32 591
13066.40 574
13067.48 543
13068.56 574
13069.64 559
13070.72 528
13071.80 514
13072.88 548
13073.96 570
13075.04 556
13076.12 492
13077.20 566
13078.28 551
13079.36 517
13080.44 514
13081.53 573
13082.61 525
13083.69 509
13084.77 530
13085.85 538
13086.93 503
13088.01 512
13089.09 516
13090.17 510
13091.25 541
13092.33 491
13093.41 521
13094.49 534
13095.58 535
13096.66 567
13097.74 533
13098.82 517
13099.90 479
13100.98 509
13102.06 477
13103.14 508
13104.23 502
13105.31 496
13106.39 480
13107.47 501
13108.55 538
13109.63 536
13110.72 522
13111.80 496
13112.88 527
13113.96 534
13115.04 511
13116.13 502
13117.21 494
13118.29 511
13119.37 521
13120.45 497
13121.54 528
13122.62 502
13123.70 504
13124.78 545
13125.86 522
13126.95 540
13128.03 520
13129.11 502
13130.19 515
13131.28 539
13132.36 516
13133.44 527
13134.52 483
13135.61 494
13136.69 503
13137.77 566
13138.86 518
13139.94 512
13141.02 473
13142.11 516
13143.19 538
13144.27 479
13145.35 503
13146.44 496
13147.52 525
13148.60 492
13149.69 458
13150.77 496
13151.85 537
13152.94 561
13154.02 528
13155.10 531
13156.19 551
13157.27 539
13158.36 543
13159.44 482
13160.52 515
13161.61 513
13162.69 516
13163.77 521
13164.86 517
13165.94 524
13167.03 541
13168.11 534
13169.19 572
13170.28 521
13171.36 512
13172.45 519
13173.53 529
13174.62 497
13175.70 510
13176.79 498
13177.87 518
13178.95 546
13180.04 499
13181.12 503
13182.21 533
13183.29 511
13184.38 507
13185.46 510
13186.55 507
13187.63 542
13188.72 536
13189.80 520
13190.89 516
13191.97 536
13193.06 532
13194.14 509
13195.23 529
13196.31 547
13197.40 553
13198.48 554
13199.57 577
13200.65 576
13201.74 558
13202.83 530
13203.91 522
13205.00 508
13206.08 524
13207.17 497
13208.25 505
13209.34 527
13210.43 516
13211.51 550
13212.60 519
13213.68 506
13214.77 506
13215.86 538
13216.94 528
13218.03 520
13219.11 527
13220.20 511
13221.29 556
13222.37 547
13223.46 554
13224.55 542
13225.63 495
13226.72 483
13227.80 552
13228.89 576
13229.98 572
13231.06 567
13232.15 542
13233.24 548
13234.32 561
13235.41 558
13236.50 568
13237.59 560
13238.67 553
13239.76 529
13240.85 513
13241.93 541
13243.02 543
13244.11 566
13245.20 592
13246.28 573
13247.37 584
13248.46 582
13249.55 610
13250.63 559
13251.72 546
13252.81 622
13253.90 609
13254.98 607
13256.07 581
13257.16 566
13258.25 617
13259.33 608
13260.42 638
13261.51 626
13262.60 618
13263.69 637
13264.77 649
13265.86 601
13266.95 642
13268.04 638
13269.13 618
13270.22 595
13271.30 562
13272.39 647
13273.48 661
13274.57 703
13275.66 657
13276.75 683
13277.83 690
13278.92 682
13280.01 662
13281.10 677
13282.19 679
13283.28 674
13284.37 723
13285.46 745
13286.55 707
13287.63 651
13288.72 689
13289.81 706
13290.90 720
13291.99 741
13293.08 750
13294.17 741
13295.26 791
13296.35 744
13297.44 717
13298.53 735
13299.62 746
13300.71 774
13301.80 748
13302.89 736
13303.97 783
13305.06 809
13306.15 777
13307.24 762
13308.33 790
13309.42 814
13310.51 884
13311.60 848
13312.69 802
13313.78 855
13314.87 859
13315.96 852
13317.05 797
13318.14 811
13319.24 831
13320.33 844
13321.42 884
13322.51 856
13323.60 800
13324.69 822
13325.78 794
13326.87 778
13327.96 796
13329.05 814
13330.14 821
13331.23 858
13332.32 775
13333.41 777
13334.50 859
13335.60 822
13336.69 850
13337.78 839
13338.87 832
13339.96 874
13341.05 906
13342.14 849
13343.23 896
13344.32 889
13345.42 880
13346.51 905
13347.60 951
13348.69 910
13349.78 850
13350.87 934
13351.97 891
13353.06 935
13354.15 939
13355.24 946
13356.33 987
13357.42 993
13358.52 983
13359.61 982
13360.70 1003
13361.79 1006
13362.88 980
13363.98 1018
13365.07 1012
13366.16 1054
13367.25 1105
13368.35 1165
13369.44 1130
13370.53 1154
13371.62 1160
13372.72 1154
13373.81 1176
13374.90 1135
13375.99 1074
13377.09 1054
13378.18 1032
13379.27 1016
13380.36 991
13381.46 994
13382.55 968
13383.64 880
13384.74 821
13385.83 869
13386.92 898
13388.02 862
13389.11 788
13390.20 817
13391.30 833
13392.39 788
13393.48 808
13394.58 798
13395.67 767
13396.76 770
13397.86 779
13398.95 740
13400.04 752
13401.14 797
13402.23 814
13403.32 763
13404.42 750
13405.51 789
13406.61 805
13407.70 859
13408.79 807
13409.89 788
13410.98 827
13412.08 730
13413.17 753
13414.26 735
13415.36 736
13416.45 794
13417.55 802
13418.64 813
13419.74 733
13420.83 744
13421.93 741
13423.02 755
13424.11 768
13425.21 751
13426.30 731
13427.40 754
13428.49 809
13429.59 748
13430.68 745
13431.78 755
13432.87 769
13433.97 806
13435.06 777
13436.16 799
13437.25 732
13438.35 772
13439.44 810
13440.54 754
13441.63 795
13442.73 819
13443.83 850
13444.92 819
13446.02 807
13447.11 829
13448.21 845
13449.30 872
13450.40 859
13451.49 851
13452.59 904
13453.69 861
13454.78 827
13455.88 903
13456.97 883
13458.07 853
13459.17 929
13460.26 937
13461.36 927
13462.45 917
13463.55 918
13464.65 937
13465.74 922
13466.84 985
13467.94 945
13469.03 925
13470.13 1000
13471.23 998
13472.32 976
13473.42 971
13474.52 982
13475.61 995
13476.71 987
13477.81 980
13478.90 938
13480.00 953
13481.10 961
13482.19 983
13483.29 920
13484.39 959
13485.48 1025
13486.58 1015
13487.68 1058
13488.78 1033
13489.87 1049
13490.97 1050
13492.07 1089
13493.17 1092
13494.26 1109
13495.36 1097
13496.46 1176
13497.56 1156
13498.65 1196
13499.75 1183
13500.85 1279
13501.95 1315
13503.04 1292
13504.14 1327
13505.24 1308
13506.34 1375
13507.44 1347
13508.53 1278
13509.63 1214
13510.73 1260
13511.83 1271
13512.93 1241
13514.03 1179
13515.12 1150
13516.22 1076
13517.32 1064
13518.42 1028
13519.52 1030
13520.62 964
13521.71 936
13522.81 923
13523.91 878
13525.01 890
13526.11 891
13527.21 858
13528.31 891
13529.41 865
13530.51 871
13531.60 876
13532.70 866
13533.80 791
13534.90 859
13536.00 827
13537.10 838
13538.20 887
13539.30 830
13540.40 864
13541.50 846
13542.60 861
13543.70 786
13544.80 735
13545.90 765
13547.00 821
13548.09 775
13549.19 757
13550.29 782
13551.39 809
13552.49 831
13553.59 786
13554.69 745
13555.79 789
13556.89 696
13557.99 741
13559.09 778
13560.19 758
13561.29 738
13562.39 752
13563.50 810
13564.60 765
13565.70 759
13566.80 715
13567.90 737
13569.00 755
13570.10 736
13571.20 748
13572.30 767
13573.40 700
13574.50 745
13575.60 727
13576.70 717
13577.80 705
13578.90 793
13580.01 733
13581.11 708
13582.21 727
13583.31 742
13584.41 763
13585.51 758
13586.61 733
13587.71 756
13588.81 768
13589.92 768
13591.02 715
13592.12 690
13593.22 703
13594.32 743
13595.42 737
13596.53 741
13597.63 726
13598.73 763
13599.83 777
13600.93 750
13602.03 726
13603.14 716
13604.24 751
13605.34 752
13606.44 729
13607.54 751
13608.65 737
13609.75 712
13610.85 714
13611.95 771
13613.06 759
13614.16 718
13615.26 764
13616.36 790
13617.47 797
13618.57 746
13619.67 794
13620.77 719
13621.88 762
13622.98 809
13624.08 821
13625.18 753
13626.29 759
13627.39 736
13628.49 718
13629.60 714
13630.70 749
13631.80 768
13632.91 756
13634.01 802
13635.11 800
13636.21 822
13637.32 804
13638.42 783
13639.53 753
13640.63 752
13641.73 787
13642.84 800
13643.94 728
13645.04 768
13646.15 768
13647.25 806
13648.35 733
13649.46 718
13650.56 754
13651.67 728
13652.77 730
13653.87 704
13654.98 768
13656.08 710
13657.19 735
13658.29 717
13659.39 722
13660.50 667
13661.60 711
13662.71 730
13663.81 689
13664.92 661
13666.02 671
13667.12 667
13668.23 782
13669.33 756
13670.44 664
13671.54 649
13672.65 675
13673.75 655
13674.86 710
13675.96 685
13677.07 685
13678.17 707
13679.28 692
13680.38 682
13681.49 684
13682.59 697
13683.70 692
13684.80 684
13685.91 685
13687.01 686
13688.12 671
13689.22 675
13690.33 705
13691.44 696
13692.54 688
13693.65 693
13694.75 694
13695.86 677
13696.96 703
13698.07 727
13699.18 721
13700.28 698
13701.39 691
13702.49 661
13703.60 725
13704.71 692
13705.81 708
13706.92 750
13708.02 691
13709.13 677
13710.24 739
13711.34 726
13712.45 757
13713.56 746
13714.66 720
13715.77 739
13716.87 801
13717.98 763
13719.09 792
13720.19 766
13721.30 767
13722.41 766
13723.51 823
13724.62 777
13725.73 837
13726.84 824
13727.94 854
13729.05 815
13730.16 830
13731.26 846
13732.37 880
13733.48 922
13734.59 889
13735.69 888
13736.80 929
13737.91 901
13739.01 892
13740.12 909
13741.23 908
13742.34 912
13743.45 900
13744.55 933
13745.66 978
13746.77 943
13747.88 953
13748.98 1020
13750.09 956
13751.20 1005
13752.31 1046
13753.42 1054
13754.52 1027
13755.63 1045
13756.74 1082
13757.85 1162
13758.96 1138
13760.06 1111
13761.17 1245
13762.28 1262
13763.39 1232
13764.50 1237
13765.61 1350
13766.72 1392
13767.82 1457
13768.93 1492
13770.04 1493
13771.15 1511
13772.26 1591
13773.37 1645
13774.48 1705
13775.59 1679
13776.69 1739
13777.80 1826
13778.91 1765
13780.02 1692
13781.13 1580
13782.24 1559
13783.35 1516
13784.46 1427
13785.57 1397
13786.68 1268
13787.79 1207
13788.90 1143
13790.01 1210
13791.12 1157
13792.22 1113
13793.33 1040
13794.44 1096
13795.55 991
13796.66 949
13797.77 907
13798.88 998
13799.99 998
13801.10 993
13802.21 914
13803.32 953
13804.43 958
13805.54 953
13806.65 952
13807.76 933
13808.87 975
13809.98 880
13811.09 884
13812.20 876
13813.32 895
13814.43 860
13815.54 914
13816.65 894
13817.76 879
13818.87 854
13819.98 893
13821.09 820
13822.20 847
13823.31 906
13824.42 837
13825.53 824
13826.64 841
13827.76 837
13828.87 847
13829.98 819
13831.09 812
13832.20 834
13833.31 784
13834.42 788
13835.53 841
13836.65 845
13837.76 841
13838.87 843
13839.98 777
13841.09 822
13842.20 864
13843.31 849
13844.43 836
13845.54 862
13846.65 836
13847.76 865
13848.87 870
13849.99 838
13851.10 845
13852.21 889
13853.32 821
13854.43 806
13855.55 910
13856.66 830
13857.77 868
13858.88 893
13859.99 903
13861.11 854
13862.22 825
13863.33 847
13864.44 873
13865.56 883
13866.67 874
13867.78 859
13868.89 871
13870.01 900
13871.12 894
13872.23 892
13873.35 902
13874.46 849
13875.57 857
13876.68 888
13877.80 913
13878.91 903
13880.02 897
13881.14 849
13882.25 854
13883.36 911
13884.48 906
13885.59 935
13886.70 955
13887.82 962
13888.93 948
13890.04 931
13891.16 933
13892.27 999
13893.39 1129
13894.50 1071
13895.61 1031
13896.73 1023
13897.84 1085
13898.95 1066
13900.07 1067
13901.18 1007
13902.30 1029
13903.41 1079
13904.52 960
13905.64 970
13906.75 919
13907.87 950
13908.98 934
13910.10 920
13911.21 928
13912.32 867
13913.44 866
13914.55 815
13915.67 838
13916.78 803
13917.90 829
13919.01 820
13920.13 848
13921.24 812
13922.36 817
13923.47 797
13924.59 746
13925.70 755
13926.82 778
13927.93 802
13929.05 819
13930.16 725
13931.28 765
13932.39 779
13933.51 797
13934.62 804
13935.74 765
13936.85 829
13937.97 771
13939.08 783
13940.20 777
13941.32 794
13942.43 759
13943.55 773
13944.66 805
13945.78 757
13946.89 746
13948.01 688
13949.13 731
13950.24 754
13951.36 772
13952.47 752
13953.59 801
13954.71 768
13955.82 794
13956.94 782
13958.05 801
13959.17 791
13960.29 702
13961.40 707
13962.52 724
13963.64 745
13964.75 752
13965.87 789
13966.99 758
13968.10 692
13969.22 736
13970.34 714
13971.45 733
13972.57 770
13973.69 809
13974.80 754
13975.92 746
13977.04 757
13978.16 708
13979.27 722
13980.39 754
13981.51 760
13982.62 732
13983.74 734
13984.86 784
13985.98 728
13987.09 692
13988.21 723
13989.33 760
13990.45 781
13991.56 746
13992.68 714
13993.80 697
13994.92 749
13996.03 717
13997.15 745
13998.27 735
13999.39 716
14000.51 714
14001.62 738
14002.74 734
14003.86 740
14004.98 726
14006.10 728
14007.21 729
14008.33 721
14009.45 682
14010.57 677
14011.69 735
14012.81 720
14013.93 758
14015.04 747
14016.16 753
14017.28 719
14018.40 748
14019.52 721
14020.64 706
14021.76 683
14022.87 676
14023.99 745
14025.11 680
14026.23 757
14027.35 723
14028.47 704
14029.59 697
14030.71 669
14031.83 720
14032.95 745
14034.07 720
14035.19 718
14036.30 745
14037.42 797
14038.54 772
14039.66 710
14040.78 755
14041.90 720
14043.02 734
14044.14 736
14045.26 810
14046.38 742
14047.50 722
14048.62 749
14049.74 739
14050.86 735
14051.98 703
14053.10 718
14054.22 750
14055.34 796
14056.46 785
14057.58 787
14058.70 815
14059.82 795
14060.94 808
14062.06 781
14063.18 777
14064.30 784
14065.43 793
14066.55 779
14067.67 779
14068.79 901
14069.91 876
14071.03 881
14072.15 878
14073.27 881
14074.39 882
14075.51 922
14076.63 958
14077.75 991
14078.88 931
14080.00 982
14081.12 999
14082.24 984
14083.36 1007
14084.48 989
14085.60 1039
14086.72 1030
14087.85 1133
14088.97 1085
14090.09 1129
14091.21 1150
14092.33 1202
14093.45 1219
14094.58 1226
14095.70 1235
14096.82 1206
14097.94 1245
14099.06 1354
14100.19 1395
14101.31 1352
14102.43 1400
14103.55 1405
14104.67 1271
14105.80 1308
14106.92 1244
14108.04 1234
14109.16 1184
14110.28 1113
14111.41 1121
14112.53 1082
14113.65 1071
14114.77 966
14115.90 962
14117.02 953
14118.14 955
14119.27 934
14120.39 898
14121.51 893
14122.63 871
14123.76 899
14124.88 859
14126.00 832
14127.13 831
14128.25 784
14129.37 839
14130.50 861
14131.62 849
14132.74 800
14133.86 829
14134.99 813
14136.11 842
14137.24 829
14138.36 845
14139.48 859
14140.61 832
14141.73 818
14142.85 826
14143.98 832
14145.10 859
14146.22 847
14147.35 821
14148.47 800
14149.60 789
14150.72 800
14151.84 805
14152.97 821
14154.09 794
14155.22 769
14156.34 789
14157.46 755
14158.59 783
14159.71 788
14160.84 751
14161.96 771
14163.09 766
14164.21 792
14165.34 750
14166.46 715
14167.58 789
14168.71 737
14169.83 733
14170.96 703
14172.08 725
14173.21 732
14174.33 781
14175.46 727
14176.58 694
14177.71 745
14178.83 736
14179.96 779
14181.08 705
14182.21 706
14183.33 693
14184.46 720
14185.59 756
14186.71 763
14187.84 744
14188.96 797
14190.09 746
14191.21 744
14192.34 701
14193.46 765
14194.59 800
14195.72 712
14196.84 748
14197.97 704
14199.09 710
14200.22 734
14201.35 704
14202.47 743
14203.60 731
14204.72 703
14205.85 701
14206.98 678
14208.10 662
14209.23 715
14210.35 711
14211.48 653
14212.61 642
14213.73 688
14214.86 692
14215.99 701
14217.11 693
14218.24 653
14219.37 629
14220.49 646
14221.62 653
14222.75 624
14223.87 687
14225.00 637
14226.13 646
14227.26 628
14228.38 655
14229.51 590
14230.64 633
14231.76 707
14232.89 676
14234.02 623
14235.15 627
14236.27 649
14237.40 614
14238.53 614
14239.66 607
14240.78 630
14241.91 660
14243.04 656
14244.17 645
14245.29 638
14246.42 605
14247.55 634
14248.68 595
14249.81 615
14250.93 599
14252.06 634
14253.19 639
14254.32 632
14255.45 629
14256.57 618
14257.70 565
14258.83 586
14259.96 564
14261.09 617
14262.22 596
14263.34 562
14264.47 578
14265.60 597
14266.73 612
14267.86 560
14268.99 622
14270.12 638
14271.24 629
14272.37 608
14273.50 617
14274.63 616
14275.76 556
14276.89 570
14278.02 561
14279.15 573
14280.28 541
14281.41 581
14282.54 567
14283.66 612
14284.79 597
14285.92 599
14287.05 547
14288.18 559
14289.31 581
14290.44 595
14291.57 590
14292.70 610
14293.83 586
14294.96 526
14296.09 584
14297.22 568
14298.35 555
14299.48 567
14300.61 546
14301.74 549
14302.87 542
14304.00 565
14305.13 561
14306.26 573
14307.39 523
14308.52 534
14309.65 532
14310.78 577
14311.91 509
14313.04 491
14314.17 489
14315.30 518
14316.43 498
14317.56 541
14318.69 535
14319.82 517
14320.96 544
14322.09 522
14323.22 528
14324.35 515
14325.48 492
14326.61 525
14327.74 528
14328.87 533
14330.00 487
14331.13 465
14332.27 528
14333.40 540
14334.53 492
14335.66 466
14336.79 525
14337.92 471
14339.05 505
14340.18 483
14341.32 511
14342.45 481
14343.58 498
14344.71 510
14345.84 492
14346.98 482
14348.11 498
14349.24 509
14350.37 498
14351.50 469
14352.63 454
14353.77 462
14354.90 470
14356.03 487
14357.16 489
14358.30 472
14359.43 492
14360.56 475
14361.69 451
14362.82 437
14363.96 497
14365.09 511
14366.22 503
14367.35 543
14368.49 500
14369.62 471
14370.75 470
14371.89 500
14373.02 555
14374.15 497
14375.28 498
14376.42 492
14377.55 461
14378.68 484
14379.82 495
14380.95 522
14382.08 503
14383.22 474
14384.35 508
14385.48 507
14386.62 479
14387.75 528
14388.88 545
14390.02 552
14391.15 538
14392.28 534
14393.42 506
14394.55 502
14395.68 496
14396.82 513
14397.95 513
14399.09 513
14400.22 529
14401.35 519
14402.49 506
14403.62 489
14404.76 526
14405.89 498
14407.02 497
14408.16 493
14409.29 503
14410.43 549
14411.56 507
14412.70 503
14413.83 540
14414.96 540
14416.10 498
14417.23 525
14418.37 541
14419.50 568
14420.64 521
14421.77 571
14422.91 545
14424.04 560
14425.18 527
14426.31 536
14427.45 550
14428.58 539
14429.72 554
14430.85 597
14431.99 563
14433.12 549
14434.26 566
14435.39 577
14436.53 577
14437.66 566
14438.80 533
14439.93 540
14441.07 520
14442.20 552
14443.34 584
14444.48 558
14445.61 597
14446.75 574
14447.88 545
14449.02 526
14450.15 483
14451.29 518
14452.43 520
14453.56 524
14454.70 517
14455.83 516
14456.97 529
14458.11 516
14459.24 494
14460.38 547
14461.52 497
14462.65 489
14463.79 483
14464.93 542
14466.06 551
14467.20 502
14468.33 516
14469.47 502
14470.61 500
14471.74 498
14472.88 475
14474.02 502
14475.16 521
14476.29 525
14477.43 541
14478.57 510
14479.70 516
14480.84 540
14481.98 539
14483.11 544
14484.25 526
14485.39 549
14486.53 540
14487.66 526
14488.80 530
14489.94 521
14491.08 526
14492.21 544
14493.35 543
14494.49 556
14495.63 518
14496.76 548
14497.90 554
14499.04 539
14500.18 560
14501.31 578
14502.45 567
14503.59 575
14504.73 567
14505.87 502
14507.01 504
14508.14 523
14509.28 568
14510.42 494
14511.56 522
14512.70 538
14513.83 524
14514.97 554
14516.11 554
14517.25 569
14518.39 566
14519.53 583
14520.67 527
14521.80 546
14522.94 505
14524.08 539
14525.22 562
14526.36 569
14527.50 554
14528.64 555
14529.78 588
14530.92 550
14532.05 529
14533.19 532
14534.33 551
14535.47 537
14536.61 504
14537.75 507
14538.89 518
14540.03 520
14541.17 520
14542.31 537
14543.45 523
14544.59 532
14545.73 493
14546.87 514
14548.01 504
14549.15 472
14550.29 504
14551.43 532
14552.57 545
14553.71 552
14554.85 519
14555.99 520
14557.13 489
14558.27 521
14559.41 516
14560.55 480
14561.69 501
14562.83 520
14563.97 523
14565.11 564
14566.25 599
14567.39 552
14568.53 549
14569.67 538
14570.81 551
14571.95 538
14573.09 542
14574.23 526
14575.37 562
14576.51 532
14577.66 504
14578.80 519
14579.94 530
14581.08 524
14582.22 516
14583.36 569
14584.50 580
14585.64 560
14586.78 514
14587.93 573
14589.07 612
14590.21 583
14591.35 577
14592.49 581
14593.63 584
14594.77 581
14595.92 564
14597.06 593
14598.20 580
14599.34 583
14600.48 618
14601.62 606
14602.77 592
14603.91 573
14605.05 628
14606.19 644
14607.33 647
14608.48 611
14609.62 627
14610.76 597
14611.90 646
14613.04 641
14614.19 651
14615.33 653
14616.47 657
14617.61 633
14618.76 618
14619.90 646
14621.04 660
14622.18 679
14623.33 625
14624.47 704
14625.61 710
14626.76 753
14627.90 768
14629.04 801
14630.18 743
14631.33 805
14632.47 820
14633.61 794
14634.76 759
14635.90 846
14637.04 848
14638.19 834
14639.33 855
14640.47 781
14641.62 790
14642.76 828
14643.90 867
14645.05 750
14646.19 771
14647.33 760
14648.48 704
14649.62 727
14650.76 658
14651.91 641
14653.05 634
14654.20 652
14655.34 633
14656.48 656
14657.63 614
14658.77 614
14659.92 614
14661.06 604
14662.20 551
14663.35 579
14664.49 612
14665.64 591
14666.78 575
14667.93 612
14669.07 592
14670.22 536
14671.36 535
14672.50 525
14673.65 533
14674.79 546
14675.94 562
14677.08 526
14678.23 538
14679.37 512
14680.52 555
14681.66 527
14682.81 518
14683.95 504
14685.10 454
14686.24 459
14687.39 511
14688.53 494
14689.68 461
14690.82 486
14691.97 468
14693.12 466
14694.26 477
14695.41 441
14696.55 446
14697.70 486
14698.84 459
14699.99 485
14701.13 455
14702.28 483
14703.43 437
14704.57 442
14705.72 494
14706.86 495
14708.01 475
14709.16 467
14710.30 477
14711.45 448
14712.59 471
14713.74 444
14714.89 468
14716.03 435
14717.18 516
14718.33 501
14719.47 509
14720.62 482
14721.77 469
14722.91 454
14724.06 437
14725.21 454
14726.35 449
14727.50 490
14728.65 479
14729.79 459
14730.94 445
14732.09 447
14733.23 481
14734.38 497
14735.53 472
14736.67 490
14737.82 463
14738.97 455
14740.12 427
14741.26 422
14742.41 415
14743.56 441
14744.71 449
14745.85 453
14747.00 478
14748.15 441
14749.30 461
14750.44 438
14751.59 474
14752.74 463
14753.89 445
14755.03 430
14756.18 417
14757.33 452
14758.48 450
14759.63 468
14760.77 439
14761.92 437
14763.07 389
14764.22 445
14765.37 458
14766.52 456
14767.66 437
14768.81 451
14769.96 437
14771.11 426
14772.26 418
14773.41 417
14774.55 404
14775.70 457
14776.85 389
14778.00 418
14779.15 440
14780.30 435
14781.45 432
14782.60 436
14783.74 451
14784.89 377
14786.04 421
14787.19 429
14788.34 426
14789.49 395
14790.64 393
14791.79 381
14792.94 427
14794.09 396
14795.24 412
14796.39 404
14797.54 378
14798.69 379
14799.83 380
14800.98 381
14802.13 399
14803.28 428
14804.43 414
14805.58 368
14806.73 399
14807.88 371
14809.03 402
14810.18 394
14811.33 394
14812.48 416
14813.63 384
14814.78 412
14815.93 398
14817.08 375
14818.23 378
14819.38 382
14820.53 425
14821.69 369
14822.84 366
14823.99 400
14825.14 407
14826.29 399
14827.44 413
14828.59 375
14829.74 427
14830.89 389
14832.04 367
14833.19 367
14834.34 387
14835.49 404
14836.65 376
14837.80 378
14838.95 362
14840.10 394
14841.25 391
14842.40 385
14843.55 402
14844.70 346
14845.85 378
14847.01 415
14848.16 361
14849.31 369
14850.46 367
14851.61 365
14852.76 333
14853.92 355
14855.07 363
14856.22 403
14857.37 375
14858.52 344
14859.67 364
14860.83 357
14861.98 374
14863.13 359
14864.28 402
14865.44 361
14866.59 357
14867.74 385
14868.89 370
14870.04 371
14871.20 365
14872.35 363
14873.50 379
14874.65 397
14875.81 369
14876.96 349
14878.11 352
14879.26 367
14880.42 392
14881.57 414
14882.72 376
14883.88 387
14885.03 383
14886.18 361
14887.33 371
14888.49 374
14889.64 360
14890.79 388
14891.95 368
14893.10 359
14894.25 393
14895.41 413
14896.56 394
14897.71 366
14898.87 346
14900.02 348
14901.17 361
14902.33 388
14903.48 403
14904.63 402
14905.79 392
14906.94 401
14908.10 398
14909.25 395
14910.40 397
14911.56 382
14912.71 379
14913.87 394
14915.02 411
14916.17 387
14917.33 370
14918.48 347
14919.64 398
14920.79 358
14921.94 375
14923.10 411
14924.25 392
14925.41 397
14926.56 401
14927.72 404
14928.87 449
14930.03 421
14931.18 399
14932.34 400
14933.49 405
14934.65 392
14935.80 409
14936.96 431
14938.11 438
14939.27 449
14940.42 441
14941.58 379
14942.73 404
14943.89 403
14945.04 439
14946.20 427
14947.35 405
14948.51 456
14949.66 460
14950.82 483
14951.97 430
14953.13 424
14954.28 450
14955.44 447
14956.60 447
14957.75 452
14958.91 424
14960.06 447
14961.22 461
14962.37 488
14963.53 460
14964.69 451
14965.84 470
14967.00 453
14968.16 475
14969.31 466
14970.47 496
14971.62 446
14972.78 485
14973.94 443
14975.09 418
14976.25 450
14977.41 442
14978.56 434
14979.72 454
14980.88 409
14982.03 386
14983.19 413
14984.35 424
14985.50 449
14986.66 424
14987.82 405
14988.97 417
14990.13 433
14991.29 401
14992.44 428
14993.60 411
14994.76 383
14995.92 378
14997.07 393
14998.23 359
14999.39 403
15000.55 370
15001.70 371
15002.86 409
15004.02 384
15005.18 368
15006.33 388
15007.49 400
15008.65 366
15009.81 404
15010.96 401
15012.12 376
15013.28 357
15014.44 364
15015.60 410
15016.75 391
15017.91 395
15019.07 369
15020.23 396
15021.39 374
15022.54 387
15023.70 364
15024.86 381
15026.02 349
15027.18 391
15028.34 401
15029.49 391
15030.65 396
15031.81 373
15032.97 384
15034.13 388
15035.29 396
15036.45 353
15037.61 384
15038.76 374
15039.92 377
15041.08 362
15042.24 380
15043.40 408
15044.56 359
15045.72 364
15046.88 357
15048.04 387
15049.20 359
15050.36 377
15051.51 347
15052.67 331
15053.83 367
15054.99 378
15056.15 335
15057.31 355
15058.47 339
15059.63 352
15060.79 352
15061.95 374
15063.11 354
15064.27 346
15065.43 354
15066.59 363
15067.75 364
15068.91 313
15070.07 366
15071.23 345
15072.39 347
15073.55 358
15074.71 368
15075.87 358
15077.03 357
15078.19 358
15079.35 392
15080.51 373
15081.67 381
15082.83 371
15083.99 350
15085.16 384
15086.32 330
15087.48 351
15088.64 350
15089.80 368
15090.96 387
15092.12 405
15093.28 345
15094.44 349
15095.60 366
15096.76 387
15097.93 393
15099.09 379
15100.25 351
15101.41 393
15102.57 410
15103.73 366
15104.89 365
15106.05 364
15107.22 376
15108.38 340
15109.54 377
15110.70 382
15111.86 363
15113.02 365
15114.19 364
15115.35 350
15116.51 387
15117.67 346
15118.83 354
15120.00 372
15121.16 381
15122.32 367
15123.48 393
15124.64 405
15125.81 416
15126.97 420
15128.13 408
15129.29 400
15130.46 394
15131.62 375
15132.78 375
15133.94 378
15135.11 393
15136.27 351
15137.43 380
15138.59 356
15139.76 428
15140.92 409
15142.08 378
15143.25 398
15144.41 381
15145.57 385
15146.73 376
15147.90 382
15149.06 405
15150.22 370
15151.39 367
15152.55 368
15153.71 368
15154.88 381
15156.04 399
15157.20 405
15158.37 434
15159.53 422
15160.69 397
15161.86 404
15163.02 373
15164.19 410
15165.35 404
15166.51 397
15167.68 415
15168.84 424
15170.00 409
15171.17 416
15172.33 401
15173.50 414
15174.66 424
15175.83 418
15176.99 419
15178.15 415
15179.32 412
15180.48 452
15181.65 460
15182.81 444
15183.98 429
15185.14 422
15186.30 444
15187.47 420
15188.63 415
15189.80 454
15190.96 436
15192.13 463
15193.29 441
15194.46 434
15195.62 471
15196.79 428
15197.95 464
15199.12 450
15200.28 459
15201.45 435
15202.61 459
15203.78 475
15204.94 468
15206.11 472
15207.27 477
15208.44 482
15209.61 462
15210.77 462
15211.94 466
15213.10 411
15214.27 476
15215.43 486
15216.60 471
15217.76 526
15218.93 507
15220.10 494
15221.26 514
15222.43 527
15223.59 507
15224.76 521
15225.93 549
15227.09 570
15228.26 556
15229.42 601
15230.59 575
15231.76 522
15232.92 543
15234.09 567
15235.26 567
15236.42 569
15237.59 596
15238.76 602
15239.92 574
15241.09 615
15242.26 561
15243.42 555
15244.59 539
15245.76 544
15246.92 553
15248.09 552
15249.26 503
15250.42 508
15251.59 510
15252.76 493
15253.93 473
15255.09 475
15256.26 468
15257.43 465
15258.60 450
15259.76 481
15260.93 423
15262.10 473
15263.26 478
15264.43 451
15265.60 401
15266.77 431
15267.94 443
15269.10 451
15270.27 444
15271.44 477
15272.61 463
15273.77 420
15274.94 424
15276.11 435
15277.28 398
15278.45 430
15279.62 428
15280.78 419
15281.95 430
15283.12 403
15284.29 418
15285.46 396
15286.62 417
15287.79 393
15288.96 404
15290.13 395
15291.30 444
15292.47 419
15293.64 396
15294.81 411
15295.97 402
15297.14 468
15298.31 430
15299.48 373
15300.65 402
15301.82 389
15302.99 387
15304.16 396
15305.33 409
15306.49 425
15307.66 416
15308.83 426
15310.00 473
15311.17 433
15312.34 416
15313.51 450
15314.68 412
15315.85 396
15317.02 410
15318.19 445
15319.36 443
15320.53 416
15321.70 411
15322.87 425
15324.04 412
15325.21 465
15326.38 439
15327.55 447
15328.72 422
15329.89 425
15331.06 401
15332.23 426
15333.40 450
15334.57 403
15335.74 425
15336.91 437
15338.08 391
15339.25 466
15340.42 439
15341.59 453
15342.76 456
15343.93 427
15345.10 463
15346.27 434
15347.44 420
15348.62 455
15349.79 456
15350.96 435
15352.13 442
15353.30 490
15354.47 431
15355.64 414
15356.81 420
15357.98 444
15359.15 487
15360.33 473
15361.50 482
15362.67 472
15363.84 445
15365.01 474
15366.18 468
15367.35 469
15368.53 470
15369.70 502
15370.87 461
15372.04 447
15373.21 453
15374.38 487
15375.56 471
15376.73 456
15377.90 436
15379.07 492
15380.24 502
15381.42 501
15382.59 480
15383.76 458
15384.93 461
15386.10 472
15387.28 466
15388.45 494
15389.62 474
15390.79 473
15391.97 543
15393.14 537
15394.31 489
15395.48 488
15396.66 543
15397.83 560
15399.00 529
15400.17 487
15401.35 485
15402.52 501
15403.69 541
15404.87 524
15406.04 511
15407.21 489
15408.39 422
15409.56 476
15410.73 449
15411.91 457
15413.08 454
15414.25 467
15415.42 460
15416.60 424
15417.77 450
15418.95 407
15420.12 427
15421.29 459
15422.47 426
15423.64 393
15424.81 402
15425.99 403
15427.16 441
15428.33 423
15429.51 406
15430.68 405
15431.86 423
15433.03 412
15434.20 411
15435.38 407
15436.55 390
15437.73 406
15438.90 428
15440.08 410
15441.25 386
15442.42 387
15443.60 394
15444.77 401
15445.95 385
15447.12 397
15448.30 414
15449.47 426
15450.65 392
15451.82 371
15453.00 383
15454.17 434
15455.35 388
15456.52 386
15457.70 390
15458.87 393
15460.05 403
15461.22 408
15462.40 411
15463.57 417
15464.75 401
15465.92 351
15467.10 409
15468.27 408
15469.45 387
15470.62 424
15471.80 424
15472.97 415
15474.15 399
15475.33 404
15476.50 417
15477.68 346
15478.85 384
15480.03 396
15481.20 375
15482.38 376
15483.56 397
15484.73 408
15485.91 379
15487.08 389
15488.26 407
15489.44 386
15490.61 387
15491.79 396
15492.97 369
15494.14 398
15495.32 408
15496.49 386
15497.67 385
15498.85 368
15500.02 362
15501.20 366
15502.38 423
15503.55 390
15504.73 395
15505.91 397
15507.08 385
15508.26 396
15509.44 374
15510.62 424
15511.79 403
15512.97 405
15514.15 391
15515.32 412
15516.50 365
15517.68 403
15518.86 412
15520.03 396
15521.21 378
15522.39 383
15523.57 430
15524.74 432
15525.92 401
15527.10 357
15528.28 413
15529.45 390
15530.63 433
15531.81 402
15532.99 423
15534.16 419
15535.34 415
15536.52 433
15537.70 439
15538.88 456
15540.06 408
15541.23 382
15542.41 421
15543.59 422
15544.77 411
15545.95 456
15547.12 469
15548.30 423
15549.48 429
15550.66 436
15551.84 420
15553.02 424
15554.20 407
15555.37 443
15556.55 436
15557.73 424
15558.91 479
15560.09 458
15561.27 479
15562.45 441
15563.63 424
15564.81 424
15565.98 467
15567.16 475
15568.34 431
15569.52 408
15570.70 428
15571.88 442
15573.06 458
15574.24 448
15575.42 435
15576.60 484
15577.78 496
15578.96 465
15580.14 430
15581.32 459
15582.50 456
15583.68 474
15584.86 468
15586.04 527
15587.22 557
15588.40 488
15589.58 516
15590.76 465
15591.94 465
15593.12 467
15594.30 483
15595.48 493
15596.66 525
15597.84 499
15599.02 519
15600.20 518
15601.38 521
15602.56 516
15603.74 519
15604.92 509
15606.10 524
15607.28 527
15608.46 507
15609.64 550
15610.82 593
15612.00 565
15613.19 571
15614.37 599
15615.55 620
15616.73 579
15617.91 596
15619.09 563
15620.27 591
15621.45 611
15622.63 641
15623.82 612
15625.00 618
15626.18 623
15627.36 681
15628.54 669
15629.72 613
15630.90 635
15632.09 679
15633.27 663
15634.45 629
15635.63 651
15636.81 639
15637.99 651
15639.18 656
15640.36 664
15641.54 699
15642.72 633
15643.90 634
15645.09 707
15646.27 735
15647.45 724
15648.63 707
15649.82 692
15651.00 695
15652.18 750
15653.36 743
15654.54 735
15655.73 745
15656.91 779
15658.09 789
15659.28 778
15660.46 749
15661.64 787
15662.82 761
15664.01 761
15665.19 755
15666.37 718
15667.55 768
15668.74 794
15669.92 748
15671.10 739
15672.29 753
15673.47 707
15674.65 731
15675.84 743
15677.02 734
15678.20 746
15679.39 730
15680.57 728
15681.75 688
15682.94 699
15684.12 710
15685.30 658
15686.49 700
15687.67 681
15688.86 718
15690.04 717
15691.22 659
15692.41 721
15693.59 732
15694.78 716
15695.96 722
15697.14 695
15698.33 725
15699.51 707
15700.70 750
15701.88 706
15703.06 721
15704.25 754
15705.43 749
15706.62 735
15707.80 769
15708.99 767
15710.17 817
15711.36 776
15712.54 818
15713.73 837
15714.91 819
15716.09 815
15717.28 800
15718.46 861
15719.65 869
15720.83 877
15722.02 874
15723.20 844
15724.39 855
15725.57 880
15726.76 861
15727.95 810
15729.13 779
15730.32 862
15731.50 840
15732.69 860
15733.87 842
15735.06 858
15736.24 854
15737.43 827
15738.61 788
15739.80 851
15740.99 910
15742.17 821
15743.36 890
15744.54 921
15745.73 873
15746.92 845
15748.10 836
15749.29 855
15750.47 841
15751.66 899
15752.85 910
15754.03 884
15755.22 880
15756.40 915
15757.59 924
15758.78 949
15759.96 925
15761.15 931
15762.34 928
15763.52 949
15764.71 899
15765.90 873
15767.08 841
15768.27 835
15769.46 864
15770.64 882
15771.83 854
15773.02 831
15774.20 765
15775.39 775
15776.58 821
15777.77 744
15778.95 782
15780.14 731
15781.33 753
15782.51 747
15783.70 750
15784.89 724
15786.08 722
15787.26 706
15788.45 695
15789.64 694
15790.83 683
15792.01 701
15793.20 722
15794.39 711
15795.58 663
15796.77 654
15797.95 681
15799.14 702
15800.33 631
15801.52 629
15802.71 617
15803.89 685
15805.08 651
15806.27 639
15807.46 599
15808.65 612
15809.84 602
15811.02 603
15812.21 608
15813.40 584
15814.59 599
15815.78 596
15816.97 604
15818.15 593
15819.34 589
15820.53 611
15821.72 655
15822.91 603
15824.10 603
15825.29 590
15826.48 582
15827.67 611
15828.85 614
15830.04 571
15831.23 569
15832.42 633
15833.61 595
15834.80 589
15835.99 555
15837.18 549
15838.37 558
15839.56 583
15840.75 558
15841.94 586
15843.13 601
15844.32 551
15845.51 571
15846.70 577
15847.89 581
15849.08 597
15850.27 617
15851.46 626
15852.65 614
15853.84 568
15855.03 608
15856.22 595
15857.41 602
15858.60 613
15859.79 599
15860.98 606
15862.17 614
15863.36 621
15864.55 597
15865.74 621
15866.93 680
15868.12 613
15869.31 597
15870.50 655
15871.69 688
15872.88 608
15874.07 630
15875.26 624
15876.45 628
15877.64 644
15878.84 649
15880.03 650
15881.22 621
15882.41 655
15883.60 609
15884.79 676
15885.98 685
15887.17 640
15888.36 659
15889.56 634
15890.75 639
15891.94 657
15893.13 710
15894.32 666
15895.51 706
15896.71 692
15897.90 738
15899.09 742
15900.28 803
15901.47 692
15902.66 721
15903.86 734
15905.05 735
15906.24 729
15907.43 709
15908.62 723
15909.82 749
15911.01 765
15912.20 780
15913.39 722
15914.58 749
15915.78 786
15916.97 723
15918.16 755
15919.35 740
15920.55 765
15921.74 731
15922.93 743
15924.12 736
15925.32 742
15926.51 779
15927.70 740
15928.90 738
15930.09 739
15931.28 805
15932.47 777
15933.67 786
15934.86 737
15936.05 762
15937.25 779
15938.44 761
15939.63 751
15940.83 727
15942.02 737
15943.21 749
15944.41 744
15945.60 727
15946.79 721
15947.99 696
15949.18 704
15950.37 662
15951.57 637
15952.76 635
15953.96 628
15955.15 618
15956.34 621
15957.54 630
15958.73 569
15959.92 562
15961.12 547
15962.31 551
15963.51 509
15964.70 521
15965.90 563
15967.09 572
15968.28 531
15969.48 521
15970.67 520
15971.87 522
15973.06 520
15974.26 530
15975.45 520
15976.65 491
15977.84 470
15979.03 533
15980.23 511
15981.42 465
15982.62 475
15983.81 471
15985.01 513
15986.20 489
15987.40 481
15988.59 482
15989.79 488
15990.98 471
15992.18 472
15993.37 439
15994.57 480
15995.77 467
15996.96 450
15998.16 425
15999.35 429
16000.55 493
16001.74 462
16002.94 447
16004.13 424
16005.33 475
16006.53 466
16007.72 464
16008.92 419
16010.11 452
16011.31 441
16012.51 481
16013.70 446
16014.90 434
16016.09 438
16017.29 465
16018.49 440
16019.68 429
16020.88 438
16022.07 408
16023.27 453
16024.47 441
16025.66 425
16026.86 436
16028.06 447
16029.25 424
16030.45 422
16031.65 428
16032.84 467
16034.04 418
16035.24 431
16036.43 439
16037.63 445
16038.83 459
16040.02 427
16041.22 422
16042.42 445
16043.62 467
16044.81 449
16046.01 433
16047.21 424
16048.40 438
16049.60 409
16050.80 405
16052.00 392
16053.19 396
16054.39 426
16055.59 398
16056.79 414
16057.99 419
16059.18 402
16060.38 413
16061.58 430
16062.78 428
16063.97 405
16065.17 407
16066.37 433
16067.57 412
16068.77 414
16069.96 384
16071.16 418
16072.36 461
16073.56 384
16074.76 429
16075.96 401
16077.15 396
16078.35 402
16079.55 408
16080.75 402
16081.95 392
16083.15 371
16084.35 391
16085.54 368
16086.74 409
16087.94 389
16089.14 365
16090.34 363
16091.54 360
16092.74 391
16093.94 394
16095.14 422
16096.33 380
16097.53 409
16098.73 401
16099.93 366
16101.13 356
16102.33 377
16103.53 384
16104.73 396
16105.93 392
16107.13 369
16108.33 366
16109.53 374
16110.73 390
16111.93 368
16113.13 401
16114.33 362
16115.53 392
16116.73 391
16117.93 402
16119.13 375
16120.33 370
16121.53 358
16122.73 357
16123.93 354
16125.13 359
16126.33 349
16127.53 337
16128.73 343
16129.93 345
16131.13 370
16132.33 371
16133.53 385
16134.73 341
16135.93 378
16137.13 335
16138.33 364
16139.53 356
16140.73 341
16141.93 329
16143.13 357
16144.34 375
16145.54 356
16146.74 369
16147.94 366
16149.14 343
16150.34 357
16151.54 356
16152.74 351
16153.94 388
16155.15 356
16156.35 369
16157.55 349
16158.75 380
16159.95 370
16161.15 353
16162.35 335
16163.56 350
16164.76 367
16165.96 351
16167.16 381
16168.36 358
16169.56 387
16170.77 381
16171.97 347
16173.17 364
16174.37 349
16175.57 377
16176.78 342
16177.98 367
16179.18 363
16180.38 380
16181.59 369
16182.79 359
16183.99 359
16185.19 361
16186.40 341
16187.60 401
16188.80 381
16190.00 370
16191.21 350
16192.41 398
16193.61 380
16194.81 367
16196.02 380
16197.22 370
16198.42 384
16199.63 371
16200.83 361
16202.03 381
16203.23 371
16204.44 379
16205.64 369
16206.84 355
16208.05 388
16209.25 374
16210.45 365
16211.66 360
16212.86 358
16214.06 348
16215.27 379
16216.47 371
16217.68 338
16218.88 407
16220.08 383
16221.29 371
16222.49 369
16223.69 353
16224.90 387
16226.10 377
16227.31 369
16228.51 397
16229.71 371
16230.92 393
16232.12 407
16233.33 359
16234.53 370
16235.74 340
16236.94 368
16238.14 398
16239.35 390
16240.55 367
16241.76 382
16242.96 403
16244.17 413
16245.37 388
16246.58 397
16247.78 394
16248.99 382
16250.19 341
16251.40 393
16252.60 364
16253.81 392
16255.01 434
16256.22 422
16257.42 428
16258.63 416
16259.83 424
16261.04 416
16262.24 406
16263.45 384
16264.65 415
16265.86 419
16267.06 432
16268.27 410
16269.47 456
16270.68 395
16271.89 391
16273.09 411
16274.30 409
16275.50 395
16276.71 391
16277.91 410
16279.12 402
16280.33 388
16281.53 394
16282.74 452
16283.94 417
16285.15 377
16286.36 413
16287.56 454
16288.77 425
16289.98 404
16291.18 441
16292.39 464
16293.59 451
16294.80 451
16296.01 468
16297.21 417
16298.42 428
16299.63 442
16300.83 425
16302.04 430
16303.25 442
16304.46 451
16305.66 470
16306.87 462
16308.08 460
16309.28 465
16310.49 495
16311.70 460
16312.90 483
16314.11 482
16315.32 475
16316.53 470
16317.73 451
16318.94 459
16320.15 406
16321.36 436
16322.56 406
16323.77 431
16324.98 430
16326.19 431
16327.39 423
16328.60 431
16329.81 403
16331.02 416
16332.23 374
16333.43 396
16334.64 431
16335.85 404
16337.06 441
16338.27 393
16339.47 402
16340.68 403
16341.89 428
16343.10 415
16344.31 408
16345.52 386
16346.72 381
16347.93 382
16349.14 394
16350.35 410
16351.56 356
16352.77 371
16353.98 370
16355.18 394
16356.39 352
16357.60 396
16358.81 360
16360.02 381
16361.23 375
16362.44 390
16363.65 364
16364.86 350
16366.07 336
16367.27 351
16368.48 354
16369.69 338
16370.90 368
16372.11 376
16373.32 349
16374.53 338
16375.74 358
16376.95 351
16378.16 389
16379.37 351
16380.58 340
16381.79 343
16383.00 347
16384.21 338
16385.42 354
16386.63 380
16387.84 361
16389.05 377
16390.26 365
16391.47 357
16392.68 340
16393.89 324
16395.10 328
16396.31 361
16397.52 359
16398.73 361
16399.94 366
16401.15 352
16402.36 354
16403.57 381
16404.78 340
16405.99 325
16407.20 354
16408.41 360
16409.62 381
16410.84 344
16412.05 351
16413.26 359
16414.47 335
16415.68 345
16416.89 356
16418.10 361
16419.31 374
16420.52 321
16421.73 334
16422.95 341
16424.16 332
16425.37 366
16426.58 347
16427.79 347
16429.00 351
16430.21 333
16431.43 366
16432.64 351
16433.85 359
16435.06 341
16436.27 388
16437.48 374
16438.70 344
16439.91 336
16441.12 309
16442.33 354
16443.54 364
16444.76 329
16445.97 340
16447.18 327
16448.39 341
16449.61 351
16450.82 358
16452.03 372
16453.24 356
16454.45 334
16455.67 343
16456.88 326
16458.09 346
16459.31 341
16460.52 325
16461.73 355
16462.94 309
16464.16 379
16465.37 353
16466.58 332
16467.79 318
16469.01 331
16470.22 353
16471.43 373
16472.65 340
16473.86 326
16475.07 304
16476.29 327
16477.50 325
16478.71 357
16479.93 350
16481.14 364
16482.35 311
16483.57 356
16484.78 362
16485.99 341
16487.21 320
16488.42 330
16489.64 371
16490.85 365
16492.06 330
16493.28 344
16494.49 373
16495.70 365
16496.92 343
16498.13 347
16499.35 343
16500.56 303
16501.77 323
16502.99 334
16504.20 304
16505.42 296
16506.63 328
16507.85 333
16509.06 344
16510.28 315
16511.49 311
16512.70 335
16513.92 309
16515.13 316
16516.35 302
16517.56 316
16518.78 328
16519.99 331
16521.21 342
16522.42 316
16523.64 327
16524.85 308
16526.07 334
16527.28 288
16528.50 331
16529.71 343
16530.93 338
16532.14 372
16533.36 353
16534.57 353
16535.79 340
16537.01 300
16538.22 312
16539.44 354
16540.65 389
16541.87 338
16543.08 334
16544.30 312
16545.52 303
16546.73 344
16547.95 333
16549.16 326
16550.38 331
16551.60 349
16552.81 346
16554.03 333
16555.24 347
16556.46 348
16557.68 346
16558.89 362
16560.11 357
16561.32 349
16562.54 386
16563.76 371
16564.97 355
16566.19 366
16567.41 372
16568.62 366
16569.84 393
16571.06 368
16572.27 349
16573.49 379
16574.71 409
16575.93 394
16577.14 387
16578.36 409
16579.58 383
16580.79 403
16582.01 411
16583.23 361
16584.44 354
16585.66 402
16586.88 398
16588.10 388
16589.31 357
16590.53 360
16591.75 379
16592.97 350
16594.18 378
16595.40 407
16596.62 414
16597.84 384
16599.06 398
16600.27 387
16601.49 379
16602.71 353
16603.93 367
16605.14 322
16606.36 361
16607.58 330
16608.80 346
16610.02 342
16611.24 312
16612.45 326
16613.67 329
16614.89 340
16616.11 357
16617.33 350
16618.55 325
16619.76 337
16620.98 339
16622.20 347
16623.42 324
16624.64 320
16625.86 335
16627.08 341
16628.30 334
16629.51 332
16630.73 324
16631.95 351
16633.17 330
16634.39 281
16635.61 317
16636.83 303
16638.05 305
16639.27 338
16640.49 327
16641.71 317
16642.92 337
16644.14 329
16645.36 314
16646.58 283
16647.80 313
16649.02 307
16650.24 343
16651.46 287
16652.68 288
16653.90 291
16655.12 323
16656.34 342
16657.56 317
16658.78 295
16660.00 311
16661.22 342
16662.44 287
16663.66 279
16664.88 298
16666.10 286
16667.32 277
16668.54 311
16669.76 319
16670.98 306
16672.20 319
16673.42 313
16674.64 333
16675.87 299
16677.09 303
16678.31 337
16679.53 315
16680.75 344
16681.97 311
16683.19 300
16684.41 312
16685.63 333
16686.85 342
16688.07 336
16689.30 299
16690.52 295
16691.74 292
16692.96 330
16694.18 324
16695.40 335
16696.62 333
16697.84 313
16699.07 297
16700.29 321
16701.51 307
16702.73 299
16703.95 323
16705.17 309
16706.40 297
16707.62 282
16708.84 291
16710.06 282
16711.28 325
16712.50 285
16713.73 282
16714.95 291
16716.17 287
16717.39 302
16718.61 301
16719.84 268
16721.06 298
16722.28 309
16723.50 308
16724.73 299
16725.95 276
16727.17 286
16728.39 301
16729.62 308
16730.84 307
16732.06 317
16733.28 303
16734.51 301
16735.73 309
16736.95 281
16738.18 283
16739.40 312
16740.62 307
16741.84 307
16743.07 298
16744.29 291
16745.51 293
16746.74 288
16747.96 286
16749.18 290
16750.41 311
16751.63 326
16752.85 309
16754.08 285
16755.30 317
16756.52 314
16757.75 306
16758.97 315
16760.20 310
16761.42 307
16762.64 299
16763.87 275
16765.09 285
16766.31 283
16767.54 302
16768.76 336
16769.99 317
16771.21 307
16772.43 312
16773.66 292
16774.88 287
16776.11 292
16777.33 287
16778.56 318
16779.78 317
16781.01 301
16782.23 320
16783.45 286
16784.68 301
16785.90 314
16787.13 331
16788.35 297
16789.58 296
16790.80 270
16792.03 329
16793.25 324
16794.48 333
16795.70 313
16796.93 350
16798.15 322
16799.38 318
16800.60 306
16801.83 297
16803.05 312
16804.28 315
16805.50 294
16806.73 324
16807.95 356
16809.18 289
16810.41 331
16811.63 307
16812.86 289
16814.08 325
16815.31 302
16816.53 328
16817.76 334
16818.99 331
16820.21 305
16821.44 330
16822.66 309
16823.89 340
16825.12 302
16826.34 307
16827.57 317
16828.79 308
16830.02 311
16831.25 309
16832.47 346
16833.70 345
16834.93 343
16836.15 273
16837.38 334
16838.61 361
16839.83 383
16841.06 338
16842.29 343
16843.51 324
16844.74 386
16845.97 363
16847.19 350
16848.42 397
16849.65 408
16850.87 400
16852.10 392
16853.33 391
16854.56 410
16855.78 394
16857.01 373
16858.24 398
16859.46 391
16860.69 407
16861.92 430
16863.15 451
16864.37 419
16865.60 429
16866.83 422
16868.06 443
16869.28 433
16870.51 424
16871.74 432
16872.97 434
16874.20 439
16875.42 480
16876.65 474
16877.88 493
16879.11 525
16880.34 513
16881.56 495
16882.79 515
16884.02 513
16885.25 539
16886.48 492
16887.71 510
16888.93 561
16890.16 511
16891.39 548
16892.62 550
16893.85 531
16895.08 547
16896.31 540
16897.53 526
16898.76 553
16899.99 565
16901.22 510
16902.45 485
16903.68 481
16904.91 497
16906.14 518
16907.37 475
16908.59 471
16909.82 466
16911.05 487
16912.28 443
16913.51 420
16914.74 429
16915.97 469
16917.20 457
16918.43 440
16919.66 422
16920.89 399
16922.12 392
16923.35 396
16924.58 389
16925.81 389
16927.04 395
16928.27 427
16929.50 357
16930.73 339
16931.96 366
16933.19 371
16934.42 409
16935.65 365
16936.88 415
16938.11 371
16939.34 388
16940.57 403
16941.80 383
16943.03 356
16944.26 362
16945.49 350
16946.72 360
16947.95 371
16949.18 409
16950.41 393
16951.64 358
16952.87 345
16954.10 361
16955.33 398
16956.57 364
16957.80 352
16959.03 370
16960.26 373
16961.49 374
16962.72 355
16963.95 386
16965.18 372
16966.41 354
16967.65 363
16968.88 322
16970.11 331
16971.34 350
16972.57 316
16973.80 357
16975.03 331
16976.27 333
16977.50 330
16978.73 349
16979.96 332
16981.19 328
16982.42 333
16983.66 331
16984.89 359
16986.12 368
16987.35 320
16988.58 338
16989.82 386
16991.05 401
16992.28 375
16993.51 359
16994.75 349
16995.98 379
16997.21 337
16998.44 362
16999.67 341
17000.91 362
17002.14 337
17003.37 332
17004.61 342
17005.84 348
17007.07 319
17008.30 337
17009.54 342
17010.77 362
17012.00 352
17013.23 364
17014.47 349
17015.70 299
17016.93 290
17018.17 314
17019.40 353
17020.63 337
17021.87 331
17023.10 327
17024.33 333
17025.57 324
17026.80 335
17028.03 344
17029.27 355
17030.50 330
17031.73 340
17032.97 324
17034.20 313
17035.44 319
17036.67 309
17037.90 304
17039.14 347
17040.37 321
17041.60 328
17042.84 322
17044.07 305
17045.31 308
17046.54 293
17047.78 284
17049.01 287
17050.24 305
17051.48 308
17052.71 319
17053.95 302
17055.18 329
17056.42 313
17057.65 296
17058.89 317
17060.12 329
17061.35 315
17062.59 297
17063.82 289
17065.06 296
17066.29 307
17067.53 289
17068.76 261
17070.00 278
17071.23 289
17072.47 270
17073.70 277
17074.94 296
17076.17 296
17077.41 291
17078.65 263
17079.88 303
17081.12 261
17082.35 287
17083.59 315
17084.82 316
17086.06 270
17087.29 287
17088.53 312
17089.77 295
17091.00 295
17092.24 268
17093.47 245
17094.71 278
17095.94 281
17097.18 290
17098.42 290
17099.65 304
17100.89 305
17102.12 285
17103.36 271
17104.60 274
17105.83 311
17107.07 286
17108.31 253
17109.54 312
17110.78 292
17112.02 290
17113.25 291
17114.49 256
17115.73 288
17116.96 304
17118.20 290
17119.44 303
17120.67 254
17121.91 258
17123.15 285
17124.38 287
17125.62 273
17126.86 234
17128.10 250
17129.33 295
17130.57 295
17131.81 306
17133.04 296
17134.28 263
17135.52 302
17136.76 290
17137.99 246
17139.23 245
17140.47 257
17141.71 277
17142.94 282
17144.18 273
17145.42 282
17146.66 283
17147.90 272
17149.13 237
17150.37 256
17151.61 272
17152.85 285
17154.08 286
17155.32 277
17156.56 282
17157.80 268
17159.04 281
17160.28 260
17161.51 255
17162.75 231
17163.99 239
17165.23 286
17166.47 295
17167.71 306
17168.95 262
17170.18 283
17171.42 262
17172.66 248
17173.90 261
17175.14 273
17176.38 273
17177.62 239
17178.86 262
17180.09 268
17181.33 245
17182.57 249
17183.81 247
17185.05 273
17186.29 238
17187.53 265
17188.77 280
17190.01 303
17191.25 299
17192.49 256
17193.73 263
17194.97 257
17196.21 244
17197.45 251
17198.69 257
17199.92 256
17201.16 256
17202.40 252
17203.64 263
17204.88 282
17206.12 252
17207.36 269
17208.60 272
17209.84 273
17211.08 255
17212.32 248
17213.56 265
17214.81 252
17216.05 258
17217.29 242
17218.53 243
17219.77 234
17221.01 241
17222.25 271
17223.49 233
17224.73 261
17225.97 263
17227.21 256
17228.45 267
17229.69 266
17230.93 268
17232.17 259
17233.41 247
17234.66 255
17235.90 266
17237.14 266
17238.38 266
17239.62 246
17240.86 273
17242.10 259
17243.34 253
17244.58 226
17245.83 229
17247.07 258
17248.31 243
17249.55 256
17250.79 262
17252.03 254
17253.28 271
17254.52 255
17255.76 251
17257.00 265
17258.24 262
17259.48 238
17260.73 239
17261.97 282
17263.21 245
17264.45 271
17265.69 233
17266.94 268
17268.18 261
17269.42 252
17270.66 239
17271.91 254
17273.15 256
17274.39 274
17275.63 262
17276.88 257
17278.12 246
17279.36 273
17280.60 254
17281.85 251
17283.09 254
17284.33 249
17285.57 235
17286.82 277
17288.06 255
17289.30 247
17290.55 256
17291.79 255
17293.03 234
17294.28 251
17295.52 258
17296.76 227
17298.01 230
17299.25 236
17300.49 248
17301.74 249
17302.98 249
17304.22 230
17305.47 229
17306.71 254
17307.95 236
17309.20 252
17310.44 256
17311.68 249
17312.93 248
17314.17 271
17315.42 258
17316.66 266
17317.90 264
17319.15 255
17320.39 244
17321.64 235
17322.88 253
17324.12 255
17325.37 238
17326.61 255
17327.86 223
17329.10 232
17330.35 265
17331.59 271
17332.83 250
17334.08 259
17335.32 261
17336.57 261
17337.81 268
17339.06 241
17340.30 264
17341.55 252
17342.79 249
17344.04 245
17345.28 250
17346.53 249
17347.77 238
17349.02 229
17350.26 230
17351.51 246
17352.75 250
17354.00 231
17355.24 234
17356.49 224
17357.73 245
17358.98 278
17360.23 259
17361.47 246
17362.72 248
17363.96 275
17365.21 238
17366.45 238
17367.70 256
17368.95 220
17370.19 217
17371.44 247
17372.68 254
17373.93 246
17375.18 231
17376.42 236
17377.67 261
17378.91 242
17380.16 243
17381.41 243
17382.65 265
17383.90 215
17385.15 229
17386.39 232
17387.64 250
17388.89 261
17390.13 227
17391.38 213
17392.63 242
17393.87 237
17395.12 254
17396.37 238
17397.61 241
17398.86 255
17400.11 261
17401.35 268
17402.60 240
17403.85 244
17405.09 238
17406.34 233
17407.59 260
17408.84 241
17410.08 241
17411.33 272
17412.58 247
17413.83 252
17415.07 233
17416.32 239
17417.57 298
17418.82 262
17420.06 257
17421.31 234
17422.56 244
17423.81 281
17425.05 267
17426.30 250
17427.55 245
17428.80 247
17430.05 283
17431.29 279
17432.54 285
17433.79 255
17435.04 246
17436.29 253
17437.54 234
17438.78 230
17440.03 261
17441.28 270
17442.53 263
17443.78 255
17445.03 262
17446.27 266
17447.52 268
17448.77 278
17450.02 254
17451.27 285
17452.52 268
17453.77 242
17455.02 284
17456.27 237
17457.51 266
17458.76 272
17460.01 318
17461.26 258
17462.51 243
17463.76 230
17465.01 254
17466.26 274
17467.51 259
17468.76 256
17470.01 264
17471.26 282
17472.51 280
17473.76 261
17475.01 248
17476.26 265
17477.50 269
17478.75 288
17480.00 265
17481.25 263
17482.50 267
17483.75 291
17485.00 262
17486.25 273
17487.50 257
17488.75 285
17490.00 275
17491.25 251
17492.51 251
17493.76 239
17495.01 258
17496.26 273
17497.51 275
17498.76 281
17500.01 254
17501.26 239
17502.51 271
17503.76 269
17505.01 240
17506.26 251
17507.51 269
17508.76 291
17510.01 258
17511.26 268
17512.52 284
17513.77 285
17515.02 263
17516.27 270
17517.52 284
17518.77 255
17520.02 247
17521.27 281
17522.53 278
17523.78 253
17525.03 250
17526.28 293
17527.53 300
17528.78 266
17530.03 249
17531.29 234
17532.54 277
17533.79 286
17535.04 286
17536.29 283
17537.55 288
17538.80 274
17540.05 252
17541.30 254
17542.55 275
17543.81 312
17545.06 297
17546.31 302
17547.56 295
17548.81 247
17550.07 277
17551.32 299
17552.57 275
17553.82 265
17555.08 289
17556.33 321
17557.58 291
17558.83 277
17560.09 275
17561.34 306
17562.59 288
17563.85 317
17565.10 291
17566.35 242
17567.60 266
17568.86 275
17570.11 269
17571.36 255
17572.62 258
17573.87 282
17575.12 282
17576.38 274
17577.63 265
17578.88 269
17580.14 284
17581.39 286
17582.64 255
17583.90 270
17585.15 265
17586.40 278
17587.66 274
17588.91 258
17590.17 255
17591.42 299
17592.67 284
17593.93 271
17595.18 277
17596.43 279
17597.69 257
17598.94 268
17600.20 287
17601.45 287
17602.71 282
17603.96 274
17605.21 284
17606.47 280
17607.72 275
17608.98 287
17610.23 302
17611.49 293
17612.74 314
17614.00 282
17615.25 295
17616.50 289
17617.76 269
17619.01 288
17620.27 294
17621.52 330
17622.78 298
17624.03 310
17625.29 297
17626.54 307
17627.80 277
17629.05 279
17630.31 297
17631.56 297
17632.82 290
17634.08 281
17635.33 299
17636.59 277
17637.84 317
17639.10 309
17640.35 305
17641.61 279
17642.86 256
17644.12 278
17645.38 297
17646.63 278
17647.89 281
17649.14 322
17650.40 297
17651.66 279
17652.91 313
17654.17 287
17655.42 282
17656.68 288
17657.94 323
17659.19 293
17660.45 261
17661.70 292
17662.96 282
17664.22 278
17665.47 257
17666.73 261
17667.99 297
17669.24 311
17670.50 306
17671.76 278
17673.01 309
17674.27 275
17675.53 249
17676.78 267
17678.04 247
17679.30 274
17680.56 294
17681.81 245
17683.07 272
17684.33 269
17685.58 289
17686.84 271
17688.10 229
17689.36 234
17690.61 267
17691.87 266
17693.13 252
17694.39 256
17695.64 256
17696.90 275
17698.16 267
17699.42 253
17700.67 277
17701.93 265
17703.19 276
17704.45 267
17705.70 256
17706.96 252
17708.22 266
17709.48 284
17710.74 273
17711.99 249
17713.25 257
17714.51 270
17715.77 260
17717.03 241
17718.29 221
17719.54 249
17720.80 260
17722.06 278
17723.32 240
17724.58 237
17725.84 259
17727.10 248
17728.35 262
17729.61 253
17730.87 227
17732.13 253
17733.39 284
17734.65 255
17735.91 272
17737.17 261
17738.43 288
17739.69 276
17740.94 243
17742.20 265
17743.46 240
17744.72 270
17745.98 258
17747.24 262
17748.50 260
17749.76 253
17751.02 258
17752.28 293
17753.54 261
17754.80 278
17756.06 275
17757.32 242
17758.58 263
17759.84 268
17761.10 266
17762.36 249
17763.62 260
17764.88 276
17766.14 238
17767.40 270
17768.66 268
17769.92 294
17771.18 286
17772.44 284
17773.70 285
17774.96 296
17776.22 264
17777.48 248
17778.74 279
17780.00 308
17781.26 301
17782.52 281
17783.78 272
17785.04 279
17786.30 265
17787.57 273
17788.83 252
17790.09 251
17791.35 272
17792.61 281
17793.87 264
17795.13 250
17796.39 244
17797.65 261
17798.91 272
17800.18 261
17801.44 256
17802.70 263
17803.96 252
17805.22 248
17806.48 225
17807.74 243
17809.01 231
17810.27 238
17811.53 236
17812.79 226
17814.05 260
17815.31 237
17816.58 253
17817.84 236
17819.10 254
17820.36 249
17821.62 233
17822.89 235
17824.15 241
17825.41 264
17826.67 231
17827.94 255
17829.20 212
17830.46 237
17831.72 249
17832.98 233
17834.25 229
17835.51 217
17836.77 238
17838.04 272
17839.30 225
17840.56 231
17841.82 241
17843.09 240
17844.35 230
17845.61 255
17846.87 227
17848.14 230
17849.40 204
17850.66 243
17851.93 224
17853.19 223
17854.45 249
17855.72 230
17856.98 235
17858.24 231
17859.51 235
17860.77 248
17862.03 244
17863.30 237
17864.56 214
17865.82 228
17867.09 253
17868.35 243
17869.62 235
17870.88 218
17872.14 234
17873.41 248
17874.67 235
17875.93 236
17877.20 246
17878.46 248
17879.73 255
17880.99 238
17882.26 229
17883.52 228
17884.78 223
17886.05 225
17887.31 211
17888.58 236
17889.84 226
17891.11 225
17892.37 252
17893.63 248
17894.90 241
17896.16 258
17897.43 277
17898.69 230
17899.96 247
17901.22 223
17902.49 234
17903.75 256
17905.02 257
17906.28 254
17907.55 217
17908.81 227
17910.08 266
17911.34 273
17912.61 251
17913.87 241
17915.14 211
17916.41 225
17917.67 220
17918.94 214
17920.20 232
17921.47 237
17922.73 237
17924.00 227
17925.26 245
17926.53 275
17927.80 223
17929.06 247
17930.33 255
17931.59 230
17932.86 221
17934.13 210
17935.39 249
17936.66 209
17937.92 230
17939.19 221
17940.46 224
17941.72 236
17942.99 227
17944.26 233
17945.52 206
17946.79 200
17948.06 218
17949.32 249
17950.59 238
17951.85 214
17953.12 219
17954.39 269
17955.66 276
17956.92 243
17958.19 226
17959.46 219
17960.72 254
17961.99 250
17963.26 241
17964.52 235
17965.79 235
17967.06 247
17968.33 227
17969.59 211
17970.86 207
17972.13 230
17973.40 245
17974.66 243
17975.93 204
17977.20 220
17978.47 233
17979.73 251
17981.00 246
17982.27 230
17983.54 238
17984.80 197
17986.07 209
17987.34 224
17988.61 204
17989.88 192
17991.14 227
17992.41 238
17993.68 198
17994.95 213
17996.22 229
17997.48 236
17998.75 193
18000.02 234
18001.29 228
18002.56 215
18003.83 197
18005.10 227
18006.36 227
18007.63 217
18008.90 189
18010.17 200
18011.44 213
18012.71 219
18013.98 235
18015.25 224
18016.51 205
18017.78 212
18019.05 238
18020.32 211
18021.59 221
18022.86 219
18024.13 212
18025.40 223
18026.67 198
18027.94 227
18029.21 227
18030.48 220
18031.75 216
18033.01 218
18034.28 217
18035.55 220
18036.82 220
18038.09 211
18039.36 216
18040.63 215
18041.90 222
18043.17 223
18044.44 209
18045.71 209
18046.98 221
18048.25 237
18049.52 220
18050.79 219
18052.06 200
18053.33 244
18054.60 231
18055.87 204
18057.14 206
18058.42 185
18059.69 195
18060.96 222
18062.23 216
18063.50 215
18064.77 209
18066.04 223
18067.31 226
18068.58 218
18069.85 205
18071.12 241
18072.39 234
18073.66 211
18074.93 214
18076.21 222
18077.48 231
18078.75 231
18080.02 226
18081.29 232
18082.56 212
18083.83 207
18085.10 232
18086.38 221
18087.65 235
18088.92 213
18090.19 235
18091.46 214
18092.73 206
18094.01 202
18095.28 250
18096.55 266
18097.82 254
18099.09 248
18100.36 246
18101.64 243
18102.91 239
18104.18 244
18105.45 258
18106.73 241
18108.00 226
18109.27 278
18110.54 229
18111.81 228
18113.09 237
18114.36 236
18115.63 233
18116.90 234
18118.18 249
18119.45 253
18120.72 258
18121.99 222
18123.27 226
18124.54 224
18125.81 238
18127.09 227
18128.36 228
18129.63 237
18130.90 223
18132.18 215
18133.45 236
18134.72 220
18136.00 205
18137.27 215
18138.54 239
18139.82 231
18141.09 229
18142.36 227
18143.64 242
18144.91 238
18146.18 197
18147.46 246
18148.73 240
18150.00 236
18151.28 200
18152.55 228
18153.83 227
18155.10 218
18156.37 227
18157.65 241
18158.92 238
18160.20 208
18161.47 211
18162.74 246
18164.02 218
18165.29 207
18166.57 192
18167.84 223
18169.12 218
18170.39 223
18171.66 243
18172.94 237
18174.21 239
18175.49 230
18176.76 240
18178.04 198
18179.31 212
18180.59 248
18181.86 257
18183.14 254
18184.41 243
18185.69 246
18186.96 251
18188.24 244
18189.51 216
18190.79 208
18192.06 252
18193.34 229
18194.61 232
18195.89 239
18197.16 243
18198.44 234
18199.71 221
18200.99 239
18202.26 219
18203.54 207
18204.81 235
18206.09 230
18207.37 252
18208.64 243
18209.92 264
18211.19 241
18212.47 237
18213.75 202
18215.02 244
18216.30 263
18217.57 240
18218.85 202
18220.13 235
18221.40 214
18222.68 199
18223.95 207
18225.23 232
18226.51 222
18227.78 218
18229.06 233
18230.34 223
18231.61 243
18232.89 260
18234.17 231
18235.44 219
18236.72 224
18238.00 247
18239.27 225
18240.55 218
18241.83 248
18243.10 255
18244.38 228
18245.66 215
18246.94 245
18248.21 256
18249.49 262
18250.77 200
18252.04 204
18253.32 235
18254.60 230
18255.88 214
18257.15 204
18258.43 205
18259.71 212
18260.99 217
18262.26 227
18263.54 215
18264.82 195
18266.10 201
18267.37 221
18268.65 219
18269.93 218
18271.21 221
18272.49 230
18273.76 220
18275.04 223
18276.32 206
18277.60 214
18278.88 230
18280.15 195
18281.43 209
18282.71 220
18283.99 223
18285.27 246
18286.55 228
18287.83 205
18289.10 203
18290.38 206
18291.66 232
18292.94 204
18294.22 229
18295.50 237
18296.78 221
18298.06 214
18299.33 214
18300.61 241
18301.89 207
18303.17 190
18304.45 192
18305.73 232
18307.01 236
18308.29 205
18309.57 214
18310.85 188
18312.13 193
18313.41 197
18314.68 218
18315.96 220
18317.24 221
18318.52 199
18319.80 219
18321.08 231
18322.36 241
18323.64 226
18324.92 230
18326.20 234
18327.48 225
18328.76 224
18330.04 207
18331.32 226
18332.60 229
18333.88 236
18335.16 223
18336.44 248
18337.72 209
18339.00 212
18340.28 218
18341.56 224
18342.84 220
18344.12 206
18345.41 233
18346.69 229
18347.97 235
18349.25 221
18350.53 193
18351.81 199
18353.09 214
18354.37 213
18355.65 215
18356.93 192
18358.21 208
18359.49 213
18360.78 205
18362.06 203
18363.34 227
18364.62 242
18365.90 219
18367.18 202
18368.46 218
18369.74 223
18371.03 231
18372.31 219
18373.59 217
18374.87 229
18376.15 251
18377.43 249
18378.72 219
18380.00 215
18381.28 209
18382.56 225
18383.84 214
18385.12 199
18386.41 210
18387.69 244
18388.97 248
18390.25 218
18391.53 203
18392.82 235
18394.10 210
18395.38 233
18396.66 227
18397.95 228
18399.23 215
18400.51 242
18401.79 233
18403.08 232
18404.36 228
18405.64 219
18406.92 220
18408.21 240
18409.49 215
18410.77 228
18412.06 236
18413.34 214
18414.62 224
18415.90 222
18417.19 222
18418.47 224
18419.75 217
18421.04 222
18422.32 216
18423.60 198
18424.89 205
18426.17 218
18427.45 209
18428.74 215
18430.02 203
18431.30 250
18432.59 227
18433.87 212
18435.15 249
18436.44 224
18437.72 221
18439.01 219
18440.29 230
18441.57 261
18442.86 234
18444.14 218
18445.43 228
18446.71 234
18447.99 225
18449.28 215
18450.56 231
18451.85 200
18453.13 220
18454.42 237
18455.70 218
18456.98 248
18458.27 222
18459.55 210
18460.84 211
18462.12 226
18463.41 183
18464.69 211
18465.98 259
18467.26 262
18468.55 239
18469.83 233
18471.12 214
18472.40 218
18473.69 240
18474.97 244
18476.26 216
18477.54 220
18478.83 262
18480.11 265
18481.40 212
18482.68 206
18483.97 216
18485.25 219
18486.54 210
18487.82 208
18489.11 234
18490.40 244
18491.68 240
18492.97 223
18494.25 210
18495.54 230
18496.82 215
18498.11 242
18499.40 220
18500.68 188
18501.97 214
18503.25 234
18504.54 194
18505.83 223
18507.11 244
18508.40 224
18509.69 218
18510.97 230
18512.26 218
18513.54 226
18514.83 227
18516.12 224
18517.40 235
18518.69 217
18519.98 212
18521.26 200
18522.55 207
18523.84 210
18525.12 218
18526.41 228
18527.70 213
18528.99 198
18530.27 205
18531.56 209
18532.85 189
18534.13 203
18535.42 218
18536.71 222
18538.00 221
18539.28 205
18540.57 221
18541.86 217
18543.14 204
18544.43 181
18545.72 204
18547.01 231
18548.30 217
18549.58 236
18550.87 235
18552.16 245
18553.45 250
18554.73 230
18556.02 254
18557.31 241
18558.60 222
18559.89 205
18561.17 221
18562.46 248
18563.75 237
18565.04 245
18566.33 239
18567.62 201
18568.90 249
18570.19 235
18571.48 235
18572.77 218
18574.06 235
18575.35 242
18576.63 216
18577.92 220
18579.21 215
18580.50 267
18581.79 237
18583.08 248
18584.37 255
18585.66 268
18586.95 240
18588.23 231
18589.52 234
18590.81 219
18592.10 219
18593.39 245
18594.68 226
18595.97 213
18597.26 228
18598.55 264
18599.84 265
18601.13 225
18602.42 237
18603.71 241
18605.00 254
18606.29 233
18607.58 241
18608.86 244
18610.15 282
18611.44 259
18612.73 252
18614.02 247
18615.31 233
18616.60 252
18617.89 252
18619.18 294
18620.47 247
18621.76 273
18623.06 271
18624.35 258
18625.64 236
18626.93 246
18628.22 291
18629.51 274
18630.80 259
18632.09 242
18633.38 265
18634.67 260
18635.96 247
18637.25 238
18638.54 244
18639.83 244
18641.12 284
18642.41 257
18643.71 238
18645.00 224
18646.29 226
18647.58 255
18648.87 251
18650.16 221
18651.45 222
18652.74 227
18654.03 221
18655.33 227
18656.62 239
18657.91 231
18659.20 225
18660.49 241
18661.78 237
18663.07 217
18664.37 207
18665.66 229
18666.95 229
18668.24 219
18669.53 211
18670.83 209
18672.12 217
18673.41 234
18674.70 217
18675.99 221
18677.29 196
18678.58 206
18679.87 247
18681.16 200
18682.45 195
18683.75 211
18685.04 244
18686.33 214
18687.62 213
18688.92 223
18690.21 214
18691.50 223
18692.79 192
18694.09 196
18695.38 197
18696.67 221
18697.97 210
18699.26 260
18700.55 205
18701.84 206
18703.14 210
18704.43 219
18705.72 206
18707.02 188
18708.31 206
18709.60 228
18710.90 240
18712.19 185
18713.48 216
18714.78 239
18716.07 221
18717.36 198
18718.66 209
18719.95 199
18721.24 196
18722.54 218
18723.83 208
18725.13 233
18726.42 226
18727.71 206
18729.01 208
18730.30 220
18731.60 209
18732.89 222
18734.18 253
18735.48 197
18736.77 208
18738.07 211
18739.36 213
18740.66 205
18741.95 211
18743.24 220
18744.54 215
18745.83 223
18747.13 211
18748.42 207
18749.72 214
18751.01 204
18752.31 199
18753.60 203
18754.90 192
18756.19 180
18757.49 215
18758.78 197
18760.08 214
18761.37 194
18762.67 187
18763.96 177
18765.26 198
18766.55 196
18767.85 206
18769.14 213
18770.44 197
18771.73 211
18773.03 192
18774.32 228
18775.62 174
18776.91 217
18778.21 217
18779.51 217
18780.80 241
18782.10 212
18783.39 211
18784.69 220
18785.99 226
18787.28 197
18788.58 192
18789.87 218
18791.17 202
18792.47 213
18793.76 205
18795.06 188
18796.35 249
18797.65 216
18798.95 207
18800.24 211
18801.54 216
18802.84 224
18804.13 205
18805.43 213
18806.73 234
18808.02 222
18809.32 194
18810.62 188
18811.91 177
18813.21 200
18814.51 196
18815.80 210
18817.10 178
18818.40 199
18819.69 210
18820.99 240
18822.29 214
18823.59 192
18824.88 206
18826.18 186
18827.48 207
18828.78 205
18830.07 195
18831.37 214
18832.67 222
18833.97 220
18835.26 210
18836.56 209
18837.86 217
18839.16 217
18840.45 211
18841.75 214
18843.05 199
18844.35 206
18845.65 236
18846.94 202
18848.24 193
18849.54 185
18850.84 203
18852.14 210
18853.43 203
18854.73 244
18856.03 198
18857.33 240
18858.63 202
18859.93 176
18861.22 205
18862.52 208
18863.82 250
18865.12 212
18866.42 191
18867.72 213
18869.02 207
18870.32 214
18871.61 199
18872.91 175
18874.21 184
18875.51 192
18876.81 226
18878.11 180
18879.41 190
18880.71 200
18882.01 242
18883.31 220
18884.61 221
18885.90 195
18887.20 184
18888.50 211
18889.80 198
18891.10 213
18892.40 209
18893.70 228
18895.00 172
18896.30 199
18897.60 185
18898.90 185
18900.20 205
18901.50 205
18902.80 165
18904.10 178
18905.40 215
18906.70 214
18908.00 233
18909.30 175
18910.60 193
18911.90 188
18913.20 197
18914.50 203
18915.80 172
18917.10 191
18918.40 214
18919.70 192
18921.00 229
18922.30 190
18923.61 195
18924.91 198
18926.21 214
18927.51 209
18928.81 186
18930.11 230
18931.41 238
18932.71 225
18934.01 206
18935.31 207
18936.61 203
18937.92 216
18939.22 190
18940.52 202
18941.82 208
18943.12 209
18944.42 206
18945.72 175
18947.03 183
18948.33 179
18949.63 230
18950.93 224
18952.23 203
18953.53 199
18954.84 208
18956.14 227
18957.44 195
18958.74 189
18960.04 184
18961.34 204
18962.65 207
18963.95 183
18965.25 167
18966.55 192
18967.86 211
18969.16 215
18970.46 179
18971.76 215
18973.06 210
18974.37 228
18975.67 194
18976.97 198
18978.27 202
18979.58 192
18980.88 222
18982.18 212
18983.48 201
18984.79 200
18986.09 203
18987.39 223
18988.70 190
18990.00 186
18991.30 191
18992.61 200
18993.91 232
18995.21 205
18996.51 195
18997.82 192
18999.12 185
19000.42 193
19001.73 186
19003.03 186
19004.33 177
19005.64 199
19006.94 211
19008.25 201
19009.55 184
19010.85 188
19012.16 186
19013.46 193
19014.76 182
19016.07 196
19017.37 212
19018.68 193
19019.98 174
19021.28 205
19022.59 202
19023.89 198
19025.20 192
19026.50 194
19027.80 198
19029.11 204
19030.41 211
19031.72 179
19033.02 224
19034.33 217
19035.63 192
19036.94 203
19038.24 208
19039.54 206
19040.85 204
19042.15 207
19043.46 186
19044.76 223
19046.07 234
19047.37 226
19048.68 229
19049.98 195
19051.29 172
19052.59 168
19053.90 187
19055.20 193
19056.51 188
19057.81 191
19059.12 196
19060.43 194
19061.73 193
19063.04 170
19064.34 227
19065.65 212
19066.95 184
19068.26 187
19069.56 196
19070.87 201
19072.18 207
19073.48 206
19074.79 211
19076.09 199
19077.40 208
19078.71 184
19080.01 198
19081.32 182
19082.62 188
19083.93 210
19085.24 214
19086.54 198
19087.85 186
19089.16 212
19090.46 193
19091.77 220
19093.07 212
19094.38 199
19095.69 208
19096.99 206
19098.30 220
19099.61 233
19100.91 183
19102.22 206
19103.53 175
19104.84 202
19106.14 196
19107.45 195
19108.76 226
19110.06 199
19111.37 215
19112.68 191
19113.98 223
19115.29 200
19116.60 205
19117.91 183
19119.21 197
19120.52 196
19121.83 184
19123.14 227
19124.44 208
19125.75 180
19127.06 182
19128.37 194
19129.68 188
19130.98 190
19132.29 184
19133.60 196
19134.91 214
19136.21 215
19137.52 196
19138.83 201
19140.14 202
19141.45 215
19142.76 189
19144.06 190
19145.37 199
19146.68 219
19147.99 238
19149.30 227
19150.61 204
19151.91 173
19153.22 200
19154.53 199
19155.84 220
19157.15 214
19158.46 218
19159.77 234
19161.07 248
19162.38 209
19163.69 188
19165.00 169
19166.31 204
19167.62 213
19168.93 193
19170.24 204
19171.55 183
19172.86 195
19174.17 199
19175.48 214
19176.78 190
19178.09 200
19179.40 206
19180.71 212
19182.02 181
19183.33 209
19184.64 219
19185.95 212
19187.26 205
19188.57 196
19189.88 231
19191.19 214
19192.50 209
19193.81 193
19195.12 196
19196.43 202
19197.74 220
19199.05 210
19200.36 215
19201.67 199
19202.98 188
19204.29 209
19205.60 172
19206.91 194
19208.22 208
19209.53 188
19210.84 220
19212.15 191
19213.47 210
19214.78 212
19216.09 180
19217.40 176
19218.71 209
19220.02 217
19221.33 188
19222.64 181
19223.95 193
19225.26 209
19226.57 195
19227.89 183
19229.20 202
19230.51 194
19231.82 192
19233.13 168
19234.44 211
19235.75 212
19237.06 222
19238.38 192
19239.69 199
19241.00 190
19242.31 214
19243.62 217
19244.93 188
19246.25 193
19247.56 193
19248.87 192
19250.18 184
19251.49 160
19252.81 190
19254.12 201
19255.43 194
19256.74 174
19258.05 192
19259.37 198
19260.68 214
19261.99 219
19263.30 199
19264.62 178
19265.93 198
19267.24 190
19268.55 205
19269.87 199
19271.18 190
19272.49 190
19273.80 224
19275.12 198
19276.43 204
19277.74 165
19279.05 210
19280.37 189
19281.68 198
19282.99 191
19284.31 202
19285.62 214
19286.93 200
19288.25 184
19289.56 195
19290.87 187
19292.19 216
19293.50 212
19294.81 180
19296.13 197
19297.44 192
19298.75 190
19300.07 171
19301.38 207
19302.69 219
19304.01 196
19305.32 182
19306.64 197
19307.95 207
19309.26 189
19310.58 188
19311.89 207
19313.21 189
19314.52 171
19315.83 195
19317.15 184
19318.46 190
19319.78 191
19321.09 201
19322.41 214
19323.72 187
19325.03 178
19326.35 193
19327.66 214
19328.98 216
19330.29 225
19331.61 191
19332.92 207
19334.24 185
19335.55 200
19336.87 232
19338.18 210
19339.50 199
19340.81 199
19342.13 205
19343.44 192
19344.76 166
19346.07 190
19347.39 179
19348.70 179
19350.02 181
19351.33 197
19352.65 190
19353.96 185
19355.28 172
19356.59 166
19357.91 159
19359.23 199
19360.54 206
19361.86 201
19363.17 195
19364.49 178
19365.80 177
19367.12 179
19368.44 188
19369.75 183
19371.07 187
19372.38 173
19373.70 186
19375.02 177
19376.33 185
19377.65 212
19378.97 206
19380.28 210
19381.60 195
19382.91 185
19384.23 198
19385.55 202
19386.86 185
19388.18 199
19389.50 203
19390.81 216
19392.13 192
19393.45 187
19394.76 214
19396.08 218
19397.40 180
19398.72 178
19400.03 209
19401.35 188
19402.67 178
19403.98 184
19405.30 187
19406.62 193
19407.94 181
19409.25 212
19410.57 195
19411.89 191
19413.20 176
19414.52 220
19415.84 189
19417.16 191
19418.48 210
19419.79 231
19421.11 225
19422.43 209
19423.75 215
19425.06 188
19426.38 211
19427.70 225
19429.02 209
19430.34 200
19431.65 199
19432.97 170
19434.29 168
19435.61 195
19436.93 195
19438.25 203
19439.56 201
19440.88 205
19442.20 188
19443.52 186
19444.84 220
19446.16 176
19447.47 175
19448.79 169
19450.11 217
19451.43 184
19452.75 179
19454.07 203
19455.39 180
19456.71 178
19458.03 197
19459.34 170
19460.66 192
19461.98 210
19463.30 209
19464.62 185
19465.94 192
19467.26 199
19468.58 194
19469.90 197
19471.22 179
19472.54 198
19473.86 207
19475.18 195
19476.50 196
19477.82 199
19479.14 177
19480.46 194
19481.78 200
19483.10 183
19484.42 187
19485.73 212
19487.05 203
19488.37 194
19489.70 198
19491.02 202
19492.34 219
19493.66 205
19494.98 200
19496.30 193
19497.62 210
19498.94 202
19500.26 211
19501.58 185
19502.90 199
19504.22 225
19505.54 214
19506.86 198
19508.18 172
19509.50 179
19510.82 210
19512.14 188
19513.46 170
19514.78 149
19516.11 165
19517.43 205
19518.75 179
19520.07 176
19521.39 194
19522.71 213
19524.03 203
19525.35 184
19526.68 187
19528.00 163
19529.32 197
19530.64 204
19531.96 185
19533.28 189
19534.60 152
19535.93 191
19537.25 205
19538.57 180
19539.89 195
19541.21 192
19542.53 179
19543.86 182
19545.18 194
19546.50 203
19547.82 187
19549.14 192
19550.47 178
19551.79 173
19553.11 181
19554.43 188
19555.76 199
19557.08 181
19558.40 185
19559.72 222
19561.05 183
19562.37 193
19563.69 191
19565.01 192
19566.34 185
19567.66 189
19568.98 177
19570.30 153
19571.63 198
19572.95 213
19574.27 185
19575.60 157
19576.92 197
19578.24 180
19579.57 205
19580.89 198
19582.21 190
19583.54 173
19584.86 170
19586.18 195
19587.51 180
19588.83 179
19590.15 161
19591.48 189
19592.80 196
19594.12 180
19595.45 172
19596.77 192
19598.09 208
19599.42 206
19600.74 192
19602.07 187
19603.39 174
19604.71 180
19606.04 197
19607.36 201
19608.69 189
19610.01 214
19611.33 202
19612.66 196
19613.98 193
19615.31 174
19616.63 163
19617.96 190
19619.28 231
19620.60 209
19621.93 200
19623.25 209
19624.58 195
19625.90 191
19627.23 199
19628.55 178
19629.88 192
19631.20 181
19632.53 179
19633.85 192
19635.18 233
19636.50 200
19637.83 210
19639.15 205
19640.48 181
19641.80 179
19643.13 220
19644.45 195
19645.78 199
19647.10 220
19648.43 197
19649.76 186
19651.08 200
19652.41 219
19653.73 204
19655.06 187
19656.38 196
19657.71 189
19659.04 216
19660.36 190
19661.69 210
19663.01 173
19664.34 173
19665.67 215
19666.99 205
19668.32 186
19669.64 178
19670.97 227
19672.30 220
19673.62 169
19674.95 183
19676.28 195
19677.60 204
19678.93 186
19680.25 186
19681.58 178
19682.91 179
19684.23 183
19685.56 181
19686.89 178
19688.22 169
19689.54 190
19690.87 215
19692.20 173
19693.52 209
19694.85 204
19696.18 198
19697.50 213
19698.83 194
19700.16 199
19701.49 218
19702.81 161
19704.14 195
19705.47 175
19706.80 179
19708.12 178
19709.45 206
19710.78 204
19712.11 184
19713.43 176
19714.76 211
19716.09 208
19717.42 166
19718.74 186
19720.07 195
19721.40 195
19722.73 196
19724.06 184
19725.38 181
19726.71 207
19728.04 156
19729.37 177
19730.70 179
19732.03 184
19733.35 207
19734.68 198
19736.01 168
19737.34 189
19738.67 195
19740.00 201
19741.32 195
19742.65 202
19743.98 190
19745.31 184
19746.64 198
19747.97 169
19749.30 210
19750.63 174
19751.96 182
19753.28 186
19754.61 205
19755.94 201
19757.27 195
19758.60 209
19759.93 209
19761.26 204
19762.59 205
19763.92 175
19765.25 182
19766.58 196
19767.91 173
19769.24 206
19770.57 182
19771.90 193
19773.22 178
19774.55 181
19775.88 177
19777.21 198
19778.54 193
19779.87 201
19781.20 205
19782.53 185
19783.86 192
19785.19 171
19786.52 201
19787.85 191
19789.18 211
19790.51 179
19791.85 193
19793.18 166
19794.51 187
19795.84 202
19797.17 175
19798.50 192
19799.83 210
19801.16 215
19802.49 197
19803.82 198
19805.15 204
19806.48 156
19807.81 163
19809.14 184
19810.47 166
19811.81 171
19813.14 178
19814.47 175
19815.80 180
19817.13 172
19818.46 175
19819.79 189
19821.12 213
19822.45 204
19823.79 217
19825.12 194
19826.45 197
19827.78 206
19829.11 198
19830.44 182
19831.78 188
19833.11 187
19834.44 213
19835.77 205
19837.10 183
19838.43 194
19839.77 181
19841.10 193
19842.43 166
19843.76 185
19845.09 181
19846.43 199
19847.76 199
19849.09 237
19850.42 196
19851.76 216
19853.09 216
19854.42 182
19855.75 181
19857.09 209
19858.42 187
19859.75 190
19861.08 192
19862.42 190
19863.75 203
19865.08 189
19866.41 220
19867.75 175
19869.08 236
19870.41 200
19871.75 178
19873.08 187
19874.41 191
19875.75 195
19877.08 201
19878.41 186
19879.75 188
19881.08 211
19882.41 230
19883.75 185
19885.08 188
19886.41 211
19887.75 210
19889.08 197
19890.41 187
19891.75 196
19893.08 204
19894.41 204
19895.75 186
19897.08 205
19898.42 178
19899.75 197
19901.08 186
19902.42 168
19903.75 172
19905.09 197
19906.42 206
19907.75 201
19909.09 213
19910.42 190
19911.76 204
19913.09 193
19914.43 196
19915.76 183
19917.10 182
19918.43 186
19919.77 210
19921.10 162
19922.43 182
19923.77 143
19925.10 186
19926.44 209
19927.77 202
19929.11 209
19930.44 175
19931.78 202
19933.11 209
19934.45 202
19935.78 195
19937.12 192
19938.45 195
19939.79 209
19941.13 208
19942.46 189
19943.80 204
19945.13 212
19946.47 215
19947.80 226
19949.14 221
19950.47 213
19951.81 211
19953.15 177
19954.48 219
19955.82 188
19957.15 217
19958.49 237
19959.83 203
19961.16 198
19962.50 181
19963.83 197
19965.17 189
19966.51 188
19967.84 198
19969.18 197
19970.51 207
19971.85 199
19973.19 203
19974.52 205
19975.86 197
19977.20 206
19978.53 207
19979.87 201
19981.21 198
19982.54 226
19983.88 195
19985.22 182
19986.55 222
19987.89 208
19989.23 188
19990.57 208
19991.90 221
19993.24 186
19994.58 192
19995.91 198
19997.25 177
19998.59 182
19999.93 209
20001.26 196
20002.60 242
20003.94 189
20005.28 182
20006.61 203
20007.95 226
20009.29 197
20010.63 205
20011.96 204
20013.30 192
20014.64 211
20015.98 196
20017.31 193
20018.65 182
20019.99 199
20021.33 221
20022.67 181
20024.01 183
20025.34 217
20026.68 177
20028.02 200
20029.36 202
20030.70 196
20032.03 182
20033.37 166
20034.71 215
20036.05 193
20037.39 194
20038.73 212
20040.07 225
20041.40 172
20042.74 184
20044.08 184
20045.42 194
20046.76 204
20048.10 209
20049.44 191
20050.78 202
20052.12 198
20053.46 170
20054.79 200
20056.13 172
20057.47 199
20058.81 191
20060.15 173
20061.49 209
20062.83 215
20064.17 190
20065.51 198
20066.85 192
20068.19 185
20069.53 186
20070.87 224
20072.21 212
20073.55 206
20074.89 192
20076.23 208
20077.57 227
20078.91 192
20080.25 208
20081.59 205
20082.93 197
20084.27 197
20085.61 185
20086.95 200
20088.29 230
20089.63 216
20090.97 194
20092.31 173
20093.65 187
20094.99 174
20096.33 185
20097.67 189
20099.01 217
20100.35 234
20101.69 233
20103.03 223
20104.38 192
20105.72 191
20107.06 188
20108.40 196
20109.74 214
20111.08 216
20112.42 205
20113.76 190
20115.10 218
20116.45 197
20117.79 203
20119.13 187
20120.47 187
20121.81 181
20123.15 183
20124.49 180
20125.84 191
20127.18 158
20128.52 206
20129.86 182
20131.20 205
20132.54 179
20133.89 212
20135.23 212
20136.57 180
20137.91 187
20139.25 176
20140.60 191
