# Supplementary material for: MALDI-TOF MS typing enables the classification of brewing yeasts of the genus Saccharomyces to major beer styles
Source: PLoS One. 2017 Aug 9;12(8):e0181694. doi: 10.1371/journal.pone.0181694 (PMC5549903; doi:10.1371/journal.pone.0181694)
Supplement: S16 File — The directory includes 90 raw files and was zipped to “.zip”; the folder has three strains with 30 spectra per strain; S1 Text explains the raw files with an example and Table 1 represents the yeast strains used within the experiment. (ZIP) [file pone.0181694.s019.zip › 46-48/30674-457-OG-WB-WB-YPG-18h-E-E_2015-11-06__0_B6_1.dat]

2000.55 1998
2000.97 1979
2001.39 1833
2001.81 1973
2002.23 1975
2002.65 2006
2003.08 1909
2003.50 1778
2003.92 1795
2004.34 1774
2004.76 1734
2005.19 1796
2005.61 1804
2006.03 1752
2006.45 1647
2006.87 1876
2007.30 1788
2007.72 1814
2008.14 1826
2008.56 1911
2008.99 1835
2009.41 1817
2009.83 1757
2010.25 1817
2010.68 1837
2011.10 1650
2011.52 1745
2011.94 1765
2012.37 1807
2012.79 1698
2013.21 1763
2013.63 1674
2014.06 1558
2014.48 1722
2014.90 1695
2015.33 1656
2015.75 1572
2016.17 1613
2016.60 1535
2017.02 1574
2017.44 1708
2017.86 1726
2018.29 1718
2018.71 1773
2019.14 1767
2019.56 1742
2019.98 1704
2020.41 1843
2020.83 1719
2021.25 1813
2021.68 1820
2022.10 1793
2022.52 1733
2022.95 1628
2023.37 1791
2023.80 1811
2024.22 1811
2024.64 1742
2025.07 1629
2025.49 1679
2025.92 1705
2026.34 1672
2026.76 1573
2027.19 1575
2027.61 1528
2028.04 1615
2028.46 1638
2028.89 1656
2029.31 1747
2029.74 1710
2030.16 1635
2030.58 1592
2031.01 1541
2031.43 1717
2031.86 1735
2032.28 1718
2032.71 1751
2033.13 1700
2033.56 1832
2033.98 1841
2034.41 1822
2034.83 1746
2035.26 1756
2035.68 1843
2036.11 1725
2036.53 1714
2036.96 1914
2037.38 1810
2037.81 1866
2038.24 1840
2038.66 2038
2039.09 1925
2039.51 1846
2039.94 1905
2040.36 2087
2040.79 1883
2041.21 1849
2041.64 1887
2042.07 1863
2042.49 1756
2042.92 1824
2043.34 1883
2043.77 1816
2044.20 1803
2044.62 1680
2045.05 1706
2045.47 1798
2045.90 1748
2046.33 1727
2046.75 1683
2047.18 1701
2047.61 1792
2048.03 1707
2048.46 1947
2048.89 1810
2049.31 1660
2049.74 1702
2050.16 1800
2050.59 1648
2051.02 1655
2051.45 1682
2051.87 1661
2052.30 1676
2052.73 1669
2053.15 1575
2053.58 1548
2054.01 1667
2054.43 1570
2054.86 1446
2055.29 1633
2055.72 1532
2056.14 1492
2056.57 1625
2057.00 1603
2057.43 1608
2057.85 1670
2058.28 1808
2058.71 1774
2059.14 1622
2059.56 1707
2059.99 1811
2060.42 1654
2060.85 1594
2061.27 1743
2061.70 1769
2062.13 1729
2062.56 1640
2062.99 1729
2063.41 1841
2063.84 1867
2064.27 1926
2064.70 2140
2065.13 2012
2065.55 2173
2065.98 2109
2066.41 2208
2066.84 2215
2067.27 2275
2067.70 2071
2068.13 2125
2068.55 2034
2068.98 1891
2069.41 1918
2069.84 1735
2070.27 1774
2070.70 1674
2071.13 1828
2071.56 1600
2071.98 1522
2072.41 1597
2072.84 1680
2073.27 1753
2073.70 1673
2074.13 1569
2074.56 1636
2074.99 1640
2075.42 1628
2075.85 1668
2076.28 1554
2076.71 1746
2077.13 1820
2077.56 1841
2077.99 1798
2078.42 1827
2078.85 1741
2079.28 1878
2079.71 1966
2080.14 2017
2080.57 2146
2081.00 1879
2081.43 1858
2081.86 1832
2082.29 1950
2082.72 1934
2083.15 1648
2083.58 1694
2084.01 1794
2084.44 1839
2084.87 1623
2085.30 1777
2085.73 1826
2086.16 1728
2086.59 1577
2087.02 1664
2087.46 1872
2087.89 1692
2088.32 1640
2088.75 1593
2089.18 1580
2089.61 1641
2090.04 1512
2090.47 1421
2090.90 1515
2091.33 1608
2091.76 1623
2092.19 1703
2092.63 1568
2093.06 1556
2093.49 1599
2093.92 1602
2094.35 1591
2094.78 1564
2095.21 1464
2095.64 1558
2096.08 1562
2096.51 1517
2096.94 1644
2097.37 1612
2097.80 1607
2098.23 1528
2098.67 1477
2099.10 1486
2099.53 1457
2099.96 1535
2100.39 1570
2100.82 1446
2101.26 1479
2101.69 1511
2102.12 1493
2102.55 1640
2102.98 1568
2103.42 1372
2103.85 1575
2104.28 1622
2104.71 1589
2105.15 1489
2105.58 1586
2106.01 1590
2106.44 1771
2106.88 1705
2107.31 1593
2107.74 1691
2108.17 1797
2108.61 1853
2109.04 1780
2109.47 1797
2109.90 1754
2110.34 1642
2110.77 1814
2111.20 1780
2111.64 1838
2112.07 1762
2112.50 1648
2112.94 1670
2113.37 1539
2113.80 1598
2114.24 1670
2114.67 1455
2115.10 1432
2115.54 1468
2115.97 1577
2116.40 1514
2116.84 1522
2117.27 1448
2117.70 1553
2118.14 1553
2118.57 1510
2119.00 1542
2119.44 1530
2119.87 1499
2120.31 1372
2120.74 1309
2121.17 1429
2121.61 1487
2122.04 1711
2122.48 1524
2122.91 1594
2123.35 1690
2123.78 1710
2124.21 1749
2124.65 1714
2125.08 1860
2125.52 1745
2125.95 1633
2126.39 1588
2126.82 1550
2127.26 1587
2127.69 1501
2128.12 1519
2128.56 1519
2128.99 1613
2129.43 1796
2129.86 1756
2130.30 1829
2130.73 1789
2131.17 1908
2131.60 2037
2132.04 1858
2132.47 1801
2132.91 1772
2133.34 1846
2133.78 1872
2134.22 1896
2134.65 1789
2135.09 1777
2135.52 1822
2135.96 1876
2136.39 1895
2136.83 1944
2137.26 1903
2137.70 2029
2138.14 1919
2138.57 1850
2139.01 1779
2139.44 1720
2139.88 1733
2140.31 1789
2140.75 1781
2141.19 1629
2141.62 1443
2142.06 1649
2142.50 1678
2142.93 1504
2143.37 1592
2143.80 1609
2144.24 1568
2144.68 1435
2145.11 1600
2145.55 1658
2145.99 1563
2146.42 1463
2146.86 1542
2147.30 1633
2147.73 1816
2148.17 1969
2148.61 2099
2149.04 2140
2149.48 2262
2149.92 2301
2150.35 2405
2150.79 2705
2151.23 2680
2151.67 2746
2152.10 2622
2152.54 2483
2152.98 2555
2153.41 2342
2153.85 2163
2154.29 2051
2154.73 2076
2155.16 1924
2155.60 1767
2156.04 1667
2156.48 1722
2156.91 1836
2157.35 1767
2157.79 1746
2158.23 1772
2158.67 1792
2159.10 1683
2159.54 1651
2159.98 1704
2160.42 1664
2160.86 1664
2161.29 1627
2161.73 1682
2162.17 1781
2162.61 1707
2163.05 1727
2163.48 1794
2163.92 1847
2164.36 1704
2164.80 1776
2165.24 1750
2165.68 1804
2166.12 1700
2166.55 1603
2166.99 1847
2167.43 1741
2167.87 1539
2168.31 1649
2168.75 1759
2169.19 1727
2169.63 1823
2170.06 1886
2170.50 1862
2170.94 1909
2171.38 1773
2171.82 1723
2172.26 1950
2172.70 2013
2173.14 2131
2173.58 2221
2174.02 2096
2174.46 2055
2174.90 2469
2175.34 2434
2175.78 2317
2176.22 2436
2176.65 2382
2177.09 2318
2177.53 2386
2177.97 2273
2178.41 2281
2178.85 2234
2179.29 2082
2179.73 2018
2180.17 1883
2180.61 1905
2181.05 1852
2181.49 1864
2181.93 1855
2182.37 1873
2182.81 1759
2183.26 1758
2183.70 1692
2184.14 1577
2184.58 1620
2185.02 1684
2185.46 1753
2185.90 1623
2186.34 1738
2186.78 1662
2187.22 1735
2187.66 1686
2188.10 1851
2188.54 1931
2188.98 1759
2189.42 1851
2189.87 1836
2190.31 1801
2190.75 1700
2191.19 1779
2191.63 1816
2192.07 1883
2192.51 1775
2192.95 1851
2193.39 1827
2193.84 1815
2194.28 1891
2194.72 1924
2195.16 2009
2195.60 2056
2196.04 1962
2196.49 2099
2196.93 2024
2197.37 1992
2197.81 1936
2198.25 2041
2198.69 2112
2199.14 2149
2199.58 2089
2200.02 1977
2200.46 1988
2200.90 1851
2201.35 1858
2201.79 1856
2202.23 1838
2202.67 1939
2203.12 1779
2203.56 1678
2204.00 1650
2204.44 1722
2204.89 1885
2205.33 1849
2205.77 1884
2206.21 1973
2206.66 1987
2207.10 1976
2207.54 1915
2207.98 1983
2208.43 1900
2208.87 1978
2209.31 2070
2209.76 1991
2210.20 1922
2210.64 1897
2211.09 1809
2211.53 1898
2211.97 2077
2212.41 1872
2212.86 1966
2213.30 1891
2213.74 1885
2214.19 1818
2214.63 1765
2215.08 1807
2215.52 1846
2215.96 1836
2216.41 1763
2216.85 1762
2217.29 1690
2217.74 1773
2218.18 1714
2218.63 1623
2219.07 1695
2219.51 1778
2219.96 1676
2220.40 1603
2220.85 1805
2221.29 1771
2221.73 1816
2222.18 1880
2222.62 1888
2223.07 1796
2223.51 1879
2223.96 1837
2224.40 1909
2224.84 1946
2225.29 1762
2225.73 1864
2226.18 1982
2226.62 1994
2227.07 1996
2227.51 2022
2227.96 1924
2228.40 1908
2228.85 2001
2229.29 2066
2229.74 2006
2230.18 1947
2230.63 2010
2231.07 2179
2231.52 2087
2231.96 2277
2232.41 2220
2232.85 2184
2233.30 2354
2233.74 2298
2234.19 2189
2234.63 2201
2235.08 2361
2235.53 2199
2235.97 2090
2236.42 1985
2236.86 2107
2237.31 2106
2237.75 2036
2238.20 1794
2238.65 1687
2239.09 1873
2239.54 1688
2239.98 1792
2240.43 1713
2240.88 1648
2241.32 1692
2241.77 1643
2242.21 1595
2242.66 1496
2243.11 1448
2243.55 1456
2244.00 1546
2244.45 1670
2244.89 1666
2245.34 1502
2245.79 1529
2246.23 1526
2246.68 1601
2247.13 1566
2247.57 1585
2248.02 1523
2248.47 1691
2248.91 1569
2249.36 1658
2249.81 1535
2250.25 1526
2250.70 1620
2251.15 1678
2251.60 1662
2252.04 1710
2252.49 1683
2252.94 1701
2253.39 1744
2253.83 1637
2254.28 1703
2254.73 1618
2255.17 1578
2255.62 1499
2256.07 1494
2256.52 1562
2256.97 1492
2257.41 1603
2257.86 1600
2258.31 1532
2258.76 1526
2259.20 1707
2259.65 1597
2260.10 1556
2260.55 1727
2261.00 1832
2261.45 1765
2261.89 1704
2262.34 1859
2262.79 1896
2263.24 1807
2263.69 1822
2264.13 1665
2264.58 1739
2265.03 1792
2265.48 1891
2265.93 1864
2266.38 1773
2266.83 1814
2267.28 1855
2267.72 1765
2268.17 1751
2268.62 1726
2269.07 1868
2269.52 1867
2269.97 1839
2270.42 1781
2270.87 1910
2271.32 2143
2271.76 2101
2272.21 2113
2272.66 2100
2273.11 2006
2273.56 1889
2274.01 1870
2274.46 1882
2274.91 1924
2275.36 1964
2275.81 1848
2276.26 1731
2276.71 1723
2277.16 1613
2277.61 1700
2278.06 1667
2278.51 1618
2278.96 1612
2279.41 1642
2279.86 1663
2280.31 1773
2280.76 1676
2281.21 1558
2281.66 1617
2282.11 1812
2282.56 1621
2283.01 1678
2283.46 1634
2283.91 1561
2284.36 1663
2284.81 1626
2285.26 1612
2285.71 1524
2286.16 1672
2286.61 1693
2287.06 1782
2287.51 1836
2287.96 1842
2288.42 2091
2288.87 2368
2289.32 2454
2289.77 2570
2290.22 2746
2290.67 3024
2291.12 3367
2291.57 3421
2292.02 3345
2292.48 3508
2292.93 3224
2293.38 3391
2293.83 3285
2294.28 3153
2294.73 2742
2295.18 2820
2295.63 2687
2296.09 2392
2296.54 2326
2296.99 2266
2297.44 2272
2297.89 1971
2298.35 1948
2298.80 1921
2299.25 1846
2299.70 1779
2300.15 1780
2300.60 1785
2301.06 1827
2301.51 1753
2301.96 1517
2302.41 1506
2302.87 1615
2303.32 1786
2303.77 1741
2304.22 1709
2304.67 1634
2305.13 1612
2305.58 1667
2306.03 1764
2306.49 1661
2306.94 1751
2307.39 1848
2307.84 1763
2308.30 1768
2308.75 1914
2309.20 1993
2309.65 1998
2310.11 2094
2310.56 2087
2311.01 2135
2311.47 2226
2311.92 2325
2312.37 2155
2312.83 2116
2313.28 2207
2313.73 2101
2314.19 1988
2314.64 1785
2315.09 1790
2315.55 1781
2316.00 1865
2316.45 1780
2316.91 1916
2317.36 1770
2317.81 1829
2318.27 1821
2318.72 1746
2319.18 1782
2319.63 1882
2320.08 1846
2320.54 1896
2320.99 1871
2321.45 1969
2321.90 2066
2322.35 1918
2322.81 1958
2323.26 2008
2323.72 2053
2324.17 2206
2324.63 2086
2325.08 2164
2325.53 2258
2325.99 2244
2326.44 2300
2326.90 2312
2327.35 2263
2327.81 2396
2328.26 2195
2328.72 2213
2329.17 2153
2329.63 2194
2330.08 2146
2330.54 2039
2330.99 1996
2331.45 1891
2331.90 1823
2332.36 1912
2332.81 1761
2333.27 1707
2333.72 1771
2334.18 1784
2334.63 1818
2335.09 1856
2335.54 1765
2336.00 1701
2336.46 1597
2336.91 1836
2337.37 1854
2337.82 1716
2338.28 1786
2338.73 1670
2339.19 1661
2339.65 1716
2340.10 1617
2340.56 1753
2341.01 1857
2341.47 1717
2341.93 1738
2342.38 1637
2342.84 1625
2343.29 1549
2343.75 1780
2344.21 1768
2344.66 1711
2345.12 1912
2345.58 1995
2346.03 2018
2346.49 2060
2346.94 1998
2347.40 1889
2347.86 1965
2348.31 2024
2348.77 2000
2349.23 1993
2349.69 1991
2350.14 1989
2350.60 1795
2351.06 1708
2351.51 1882
2351.97 1702
2352.43 1584
2352.88 1817
2353.34 1923
2353.80 1690
2354.26 1584
2354.71 1644
2355.17 1694
2355.63 1724
2356.09 1735
2356.54 1695
2357.00 1726
2357.46 1794
2357.92 1847
2358.37 1695
2358.83 1731
2359.29 1838
2359.75 1742
2360.20 1679
2360.66 1773
2361.12 1740
2361.58 1772
2362.04 1760
2362.49 1762
2362.95 1870
2363.41 1836
2363.87 1725
2364.33 1830
2364.79 1904
2365.24 1863
2365.70 2017
2366.16 1856
2366.62 1978
2367.08 1871
2367.54 1984
2367.99 1842
2368.45 1920
2368.91 1973
2369.37 2006
2369.83 1849
2370.29 1689
2370.75 1812
2371.21 1778
2371.67 1716
2372.12 1766
2372.58 1816
2373.04 1639
2373.50 1721
2373.96 1910
2374.42 1816
2374.88 1814
2375.34 1799
2375.80 1859
2376.26 1993
2376.72 1865
2377.18 1826
2377.64 1949
2378.10 1776
2378.56 1732
2379.01 1712
2379.47 1973
2379.93 1859
2380.39 1807
2380.85 1764
2381.31 1799
2381.77 1824
2382.23 1892
2382.69 1898
2383.15 1745
2383.61 1737
2384.07 1812
2384.53 1716
2384.99 1736
2385.45 1624
2385.92 1578
2386.38 1777
2386.84 1759
2387.30 1782
2387.76 1718
2388.22 1790
2388.68 1795
2389.14 1770
2389.60 1790
2390.06 1730
2390.52 1692
2390.98 1850
2391.44 1816
2391.90 1959
2392.36 1912
2392.83 1847
2393.29 1820
2393.75 1744
2394.21 1832
2394.67 1792
2395.13 1680
2395.59 1893
2396.05 1691
2396.52 1578
2396.98 1609
2397.44 1527
2397.90 1475
2398.36 1576
2398.82 1681
2399.28 1587
2399.75 1662
2400.21 1612
2400.67 1531
2401.13 1655
2401.59 1670
2402.06 1671
2402.52 1753
2402.98 1635
2403.44 1683
2403.90 1755
2404.37 1699
2404.83 1774
2405.29 1848
2405.75 1706
2406.21 1655
2406.68 1628
2407.14 1672
2407.60 1642
2408.06 1574
2408.53 1851
2408.99 1674
2409.45 1622
2409.91 1765
2410.38 1654
2410.84 1642
2411.30 1598
2411.77 1680
2412.23 1582
2412.69 1547
2413.15 1565
2413.62 1605
2414.08 1604
2414.54 1656
2415.01 1551
2415.47 1542
2415.93 1596
2416.40 1627
2416.86 1707
2417.32 1745
2417.79 1732
2418.25 1731
2418.71 1771
2419.18 1759
2419.64 1802
2420.10 1704
2420.57 1670
2421.03 1737
2421.50 1790
2421.96 1906
2422.42 1940
2422.89 1746
2423.35 1805
2423.81 1827
2424.28 1766
2424.74 1789
2425.21 1788
2425.67 1741
2426.14 1640
2426.60 1655
2427.06 1784
2427.53 1867
2427.99 1718
2428.46 1749
2428.92 1704
2429.39 1710
2429.85 1759
2430.32 1659
2430.78 1654
2431.24 1675
2431.71 1650
2432.17 1525
2432.64 1733
2433.10 1813
2433.57 1839
2434.03 1762
2434.50 1822
2434.96 1707
2435.43 1635
2435.89 1742
2436.36 1730
2436.82 1851
2437.29 1806
2437.76 1652
2438.22 1719
2438.69 1794
2439.15 1850
2439.62 1792
2440.08 1977
2440.55 1953
2441.01 1972
2441.48 2056
2441.95 2120
2442.41 2002
2442.88 1988
2443.34 1911
2443.81 1827
2444.27 1865
2444.74 1846
2445.21 1815
2445.67 1896
2446.14 1743
2446.60 1642
2447.07 1662
2447.54 1602
2448.00 1507
2448.47 1777
2448.94 1601
2449.40 1611
2449.87 1486
2450.34 1578
2450.80 1536
2451.27 1674
2451.74 1536
2452.20 1618
2452.67 1658
2453.14 1624
2453.60 1692
2454.07 1698
2454.54 1656
2455.00 1747
2455.47 1743
2455.94 1789
2456.40 1637
2456.87 1531
2457.34 1651
2457.81 1553
2458.27 1574
2458.74 1558
2459.21 1606
2459.68 1710
2460.14 1544
2460.61 1419
2461.08 1622
2461.55 1661
2462.01 1618
2462.48 1527
2462.95 1570
2463.42 1572
2463.88 1631
2464.35 1608
2464.82 1787
2465.29 1616
2465.76 1649
2466.22 1667
2466.69 1643
2467.16 1772
2467.63 1674
2468.10 1580
2468.57 1646
2469.03 1531
2469.50 1584
2469.97 1520
2470.44 1614
2470.91 1622
2471.38 1407
2471.84 1597
2472.31 1632
2472.78 1550
2473.25 1621
2473.72 1526
2474.19 1539
2474.66 1463
2475.13 1504
2475.59 1553
2476.06 1579
2476.53 1546
2477.00 1546
2477.47 1567
2477.94 1559
2478.41 1649
2478.88 1634
2479.35 1729
2479.82 1702
2480.29 1683
2480.76 1655
2481.23 1578
2481.69 1612
2482.16 1552
2482.63 1520
2483.10 1609
2483.57 1568
2484.04 1642
2484.51 1567
2484.98 1521
2485.45 1615
2485.92 1725
2486.39 1732
2486.86 1870
2487.33 1753
2487.80 1940
2488.27 1946
2488.74 1929
2489.21 1858
2489.68 1824
2490.15 1954
2490.62 1947
2491.09 1684
2491.56 1671
2492.04 1757
2492.51 1782
2492.98 1873
2493.45 1888
2493.92 1647
2494.39 1680
2494.86 1833
2495.33 1948
2495.80 1768
2496.27 1895
2496.74 1612
2497.21 1697
2497.68 1866
2498.16 1633
2498.63 1684
2499.10 1619
2499.57 1590
2500.04 1697
2500.51 1568
2500.98 1680
2501.45 1576
2501.93 1645
2502.40 1627
2502.87 1617
2503.34 1472
2503.81 1527
2504.28 1616
2504.76 1621
2505.23 1589
2505.70 1528
2506.17 1472
2506.64 1514
2507.11 1666
2507.59 1754
2508.06 1717
2508.53 1707
2509.00 1723
2509.47 1722
2509.95 1805
2510.42 1721
2510.89 1809
2511.36 1854
2511.84 1877
2512.31 1969
2512.78 2060
2513.25 2001
2513.73 1922
2514.20 1943
2514.67 1944
2515.14 1888
2515.62 1928
2516.09 1855
2516.56 1961
2517.03 1846
2517.51 1904
2517.98 1955
2518.45 1890
2518.93 1944
2519.40 1721
2519.87 1759
2520.35 1800
2520.82 1874
2521.29 1707
2521.77 1657
2522.24 1686
2522.71 1651
2523.19 1722
2523.66 1715
2524.13 1759
2524.61 1661
2525.08 1647
2525.55 1711
2526.03 1610
2526.50 1581
2526.97 1633
2527.45 1746
2527.92 1760
2528.40 1626
2528.87 1594
2529.34 1742
2529.82 1728
2530.29 1689
2530.77 1833
2531.24 1719
2531.71 1737
2532.19 1760
2532.66 1864
2533.14 1788
2533.61 1839
2534.09 1954
2534.56 1928
2535.04 1759
2535.51 1813
2535.98 1786
2536.46 1849
2536.93 1809
2537.41 1794
2537.88 1746
2538.36 1772
2538.83 1678
2539.31 1834
2539.78 1828
2540.26 1747
2540.73 1817
2541.21 1755
2541.68 1818
2542.16 1963
2542.63 1776
2543.11 1784
2543.59 1702
2544.06 1697
2544.54 1693
2545.01 1626
2545.49 1627
2545.96 1610
2546.44 1733
2546.91 1752
2547.39 1789
2547.87 1805
2548.34 1938
2548.82 1885
2549.29 1817
2549.77 2123
2550.24 2096
2550.72 2154
2551.20 2237
2551.67 2089
2552.15 2191
2552.62 2192
2553.10 1973
2553.58 2042
2554.05 1930
2554.53 1999
2555.01 1916
2555.48 2021
2555.96 2133
2556.44 2038
2556.91 2179
2557.39 1897
2557.87 1852
2558.34 1842
2558.82 1877
2559.30 1727
2559.77 1626
2560.25 1644
2560.73 1724
2561.20 1631
2561.68 1617
2562.16 1592
2562.64 1603
2563.11 1608
2563.59 1559
2564.07 1675
2564.54 1613
2565.02 1447
2565.50 1438
2565.98 1465
2566.45 1440
2566.93 1531
2567.41 1456
2567.89 1670
2568.36 1558
2568.84 1448
2569.32 1447
2569.80 1550
2570.28 1511
2570.75 1559
2571.23 1585
2571.71 1480
2572.19 1514
2572.66 1582
2573.14 1621
2573.62 1634
2574.10 1514
2574.58 1585
2575.06 1653
2575.53 1539
2576.01 1611
2576.49 1646
2576.97 1547
2577.45 1641
2577.93 1578
2578.40 1614
2578.88 1519
2579.36 1563
2579.84 1635
2580.32 1619
2580.80 1573
2581.28 1664
2581.76 1595
2582.24 1662
2582.71 1445
2583.19 1643
2583.67 1712
2584.15 1578
2584.63 1599
2585.11 1539
2585.59 1563
2586.07 1502
2586.55 1643
2587.03 1586
2587.51 1602
2587.99 1670
2588.47 1491
2588.95 1586
2589.42 1687
2589.90 1773
2590.38 1748
2590.86 1770
2591.34 1788
2591.82 1688
2592.30 1764
2592.78 1698
2593.26 1633
2593.74 1695
2594.22 1673
2594.70 1855
2595.18 1709
2595.66 1727
2596.14 1789
2596.62 1701
2597.10 1569
2597.58 1401
2598.07 1448
2598.55 1659
2599.03 1621
2599.51 1670
2599.99 1440
2600.47 1339
2600.95 1430
2601.43 1496
2601.91 1478
2602.39 1530
2602.87 1455
2603.35 1333
2603.83 1496
2604.31 1513
2604.80 1574
2605.28 1486
2605.76 1591
2606.24 1561
2606.72 1439
2607.20 1619
2607.68 1630
2608.16 1663
2608.65 1533
2609.13 1545
2609.61 1570
2610.09 1602
2610.57 1678
2611.05 1662
2611.53 1822
2612.02 1818
2612.50 1587
2612.98 1544
2613.46 1580
2613.94 1650
2614.43 1702
2614.91 1715
2615.39 1497
2615.87 1570
2616.35 1598
2616.84 1560
2617.32 1539
2617.80 1461
2618.28 1571
2618.77 1633
2619.25 1537
2619.73 1525
2620.21 1631
2620.69 1585
2621.18 1628
2621.66 1607
2622.14 1602
2622.63 1513
2623.11 1593
2623.59 1593
2624.07 1546
2624.56 1552
2625.04 1693
2625.52 1682
2626.01 1748
2626.49 1645
2626.97 1643
2627.45 1669
2627.94 1616
2628.42 1683
2628.90 1683
2629.39 1740
2629.87 1606
2630.35 1703
2630.84 1806
2631.32 1810
2631.80 1800
2632.29 1573
2632.77 1638
2633.26 1712
2633.74 1711
2634.22 1525
2634.71 1531
2635.19 1539
2635.67 1634
2636.16 1833
2636.64 1850
2637.13 1880
2637.61 1704
2638.09 1716
2638.58 1632
2639.06 1735
2639.55 1725
2640.03 1750
2640.52 1677
2641.00 1513
2641.48 1783
2641.97 1800
2642.45 1757
2642.94 1750
2643.42 1822
2643.91 1816
2644.39 1795
2644.88 1612
2645.36 1597
2645.85 1593
2646.33 1559
2646.82 1580
2647.30 1600
2647.79 1576
2648.27 1326
2648.76 1590
2649.24 1796
2649.73 1569
2650.21 1613
2650.70 1738
2651.18 1650
2651.67 1562
2652.15 1551
2652.64 1604
2653.12 1621
2653.61 1529
2654.10 1575
2654.58 1749
2655.07 1800
2655.55 1889
2656.04 1834
2656.52 1904
2657.01 1891
2657.50 1773
2657.98 1804
2658.47 1845
2658.95 1792
2659.44 1756
2659.93 1773
2660.41 1670
2660.90 1717
2661.38 1677
2661.87 1576
2662.36 1632
2662.84 1580
2663.33 1471
2663.82 1674
2664.30 1638
2664.79 1678
2665.28 1600
2665.76 1504
2666.25 1511
2666.74 1659
2667.22 1600
2667.71 1620
2668.20 1617
2668.68 1465
2669.17 1551
2669.66 1564
2670.14 1699
2670.63 1635
2671.12 1715
2671.61 1751
2672.09 1778
2672.58 1807
2673.07 1703
2673.55 1828
2674.04 1786
2674.53 1828
2675.02 2037
2675.50 2052
2675.99 2048
2676.48 1983
2676.97 2018
2677.46 1908
2677.94 1917
2678.43 1948
2678.92 1986
2679.41 1855
2679.89 1812
2680.38 1704
2680.87 1679
2681.36 1792
2681.85 1730
2682.33 1640
2682.82 1752
2683.31 1784
2683.80 1762
2684.29 1715
2684.78 1662
2685.26 1764
2685.75 1803
2686.24 1607
2686.73 1623
2687.22 1641
2687.71 1675
2688.20 1609
2688.68 1479
2689.17 1539
2689.66 1520
2690.15 1649
2690.64 1481
2691.13 1488
2691.62 1503
2692.11 1556
2692.60 1544
2693.09 1549
2693.57 1579
2694.06 1641
2694.55 1596
2695.04 1500
2695.53 1580
2696.02 1574
2696.51 1509
2697.00 1567
2697.49 1684
2697.98 1646
2698.47 1632
2698.96 1541
2699.45 1555
2699.94 1579
2700.43 1462
2700.92 1657
2701.41 1584
2701.90 1611
2702.39 1716
2702.88 1640
2703.37 1621
2703.86 1630
2704.35 1806
2704.84 1794
2705.33 1723
2705.82 1796
2706.31 1870
2706.80 1676
2707.29 1728
2707.78 1702
2708.27 1725
2708.76 1726
2709.25 1581
2709.74 1529
2710.23 1512
2710.72 1398
2711.21 1474
2711.71 1387
2712.20 1444
2712.69 1428
2713.18 1478
2713.67 1568
2714.16 1535
2714.65 1595
2715.14 1565
2715.63 1466
2716.12 1565
2716.62 1496
2717.11 1291
2717.60 1415
2718.09 1587
2718.58 1318
2719.07 1431
2719.56 1440
2720.06 1623
2720.55 1589
2721.04 1539
2721.53 1527
2722.02 1502
2722.51 1828
2723.01 1716
2723.50 1604
2723.99 1533
2724.48 1728
2724.97 1789
2725.47 1600
2725.96 1612
2726.45 1504
2726.94 1611
2727.44 1621
2727.93 1575
2728.42 1535
2728.91 1484
2729.40 1520
2729.90 1594
2730.39 1544
2730.88 1537
2731.37 1469
2731.87 1401
2732.36 1372
2732.85 1591
2733.35 1814
2733.84 1679
2734.33 1667
2734.82 1741
2735.32 1820
2735.81 1737
2736.30 1630
2736.80 1636
2737.29 1589
2737.78 1651
2738.28 1758
2738.77 1735
2739.26 1621
2739.76 1595
2740.25 1821
2740.74 1647
2741.24 1688
2741.73 1707
2742.22 1624
2742.72 1553
2743.21 1495
2743.70 1553
2744.20 1393
2744.69 1390
2745.19 1637
2745.68 1582
2746.17 1449
2746.67 1489
2747.16 1511
2747.66 1482
2748.15 1558
2748.64 1594
2749.14 1581
2749.63 1525
2750.13 1535
2750.62 1643
2751.12 1505
2751.61 1541
2752.10 1672
2752.60 1678
2753.09 1470
2753.59 1572
2754.08 1588
2754.58 1673
2755.07 1550
2755.57 1500
2756.06 1677
2756.56 1592
2757.05 1585
2757.55 1549
2758.04 1561
2758.54 1504
2759.03 1583
2759.53 1540
2760.02 1509
2760.52 1677
2761.01 1531
2761.51 1555
2762.00 1690
2762.50 1702
2762.99 1590
2763.49 1554
2763.99 1588
2764.48 1433
2764.98 1554
2765.47 1618
2765.97 1540
2766.46 1517
2766.96 1517
2767.46 1642
2767.95 1569
2768.45 1560
2768.94 1492
2769.44 1582
2769.94 1594
2770.43 1600
2770.93 1570
2771.42 1499
2771.92 1478
2772.42 1530
2772.91 1585
2773.41 1594
2773.91 1690
2774.40 1821
2774.90 1908
2775.40 1903
2775.89 1787
2776.39 1919
2776.89 1991
2777.38 2193
2777.88 2155
2778.38 1983
2778.87 1806
2779.37 2009
2779.87 1850
2780.36 1800
2780.86 1801
2781.36 1823
2781.85 1864
2782.35 1690
2782.85 1760
2783.35 1607
2783.84 1536
2784.34 1594
2784.84 1502
2785.34 1666
2785.83 1547
2786.33 1416
2786.83 1391
2787.33 1397
2787.82 1508
2788.32 1456
2788.82 1339
2789.32 1336
2789.81 1457
2790.31 1533
2790.81 1482
2791.31 1438
2791.81 1404
2792.30 1363
2792.80 1453
2793.30 1363
2793.80 1535
2794.30 1583
2794.80 1687
2795.29 1622
2795.79 1718
2796.29 1738
2796.79 1534
2797.29 1556
2797.79 1733
2798.29 1745
2798.78 1782
2799.28 1691
2799.78 1514
2800.28 1609
2800.78 1726
2801.28 1594
2801.78 1499
2802.28 1513
2802.77 1555
2803.27 1564
2803.77 1469
2804.27 1531
2804.77 1628
2805.27 1506
2805.77 1607
2806.27 1580
2806.77 1634
2807.27 1664
2807.77 1560
2808.27 1678
2808.77 1589
2809.27 1651
2809.77 1612
2810.27 1713
2810.77 1792
2811.27 1684
2811.76 1731
2812.26 1698
2812.76 1632
2813.26 1597
2813.76 1647
2814.26 1506
2814.76 1542
2815.26 1620
2815.76 1659
2816.27 1577
2816.77 1553
2817.27 1436
2817.77 1489
2818.27 1481
2818.77 1576
2819.27 1521
2819.77 1512
2820.27 1516
2820.77 1486
2821.27 1641
2821.77 1561
2822.27 1496
2822.77 1559
2823.27 1607
2823.77 1567
2824.27 1535
2824.78 1583
2825.28 1642
2825.78 1626
2826.28 1492
2826.78 1520
2827.28 1540
2827.78 1442
2828.28 1362
2828.79 1376
2829.29 1405
2829.79 1329
2830.29 1373
2830.79 1514
2831.29 1432
2831.79 1441
2832.30 1469
2832.80 1440
2833.30 1428
2833.80 1511
2834.30 1422
2834.80 1421
2835.31 1432
2835.81 1519
2836.31 1493
2836.81 1681
2837.31 1715
2837.82 1619
2838.32 1639
2838.82 1677
2839.32 1568
2839.83 1452
2840.33 1494
2840.83 1559
2841.33 1595
2841.84 1580
2842.34 1588
2842.84 1432
2843.34 1636
2843.85 1588
2844.35 1662
2844.85 1598
2845.35 1657
2845.86 1598
2846.36 1676
2846.86 1665
2847.37 1744
2847.87 1721
2848.37 1722
2848.87 1817
2849.38 1773
2849.88 1779
2850.38 1723
2850.89 1665
2851.39 1733
2851.89 1643
2852.40 1581
2852.90 1570
2853.40 1741
2853.91 1849
2854.41 1774
2854.92 1675
2855.42 1653
2855.92 1751
2856.43 1619
2856.93 1592
2857.43 1536
2857.94 1630
2858.44 1678
2858.95 1562
2859.45 1517
2859.95 1480
2860.46 1519
2860.96 1444
2861.47 1417
2861.97 1416
2862.48 1428
2862.98 1327
2863.48 1361
2863.99 1512
2864.49 1379
2865.00 1326
2865.50 1436
2866.01 1410
2866.51 1475
2867.02 1350
2867.52 1369
2868.03 1348
2868.53 1363
2869.04 1404
2869.54 1426
2870.05 1344
2870.55 1366
2871.06 1428
2871.56 1473
2872.07 1632
2872.57 1661
2873.08 1653
2873.58 1614
2874.09 1606
2874.59 1609
2875.10 1642
2875.60 1669
2876.11 1756
2876.61 1690
2877.12 1637
2877.63 1567
2878.13 1769
2878.64 1615
2879.14 1511
2879.65 1484
2880.15 1607
2880.66 1735
2881.17 1595
2881.67 1516
2882.18 1587
2882.68 1669
2883.19 1585
2883.70 1704
2884.20 1591
2884.71 1661
2885.22 1760
2885.72 1678
2886.23 1571
2886.74 1725
2887.24 1851
2887.75 1962
2888.25 1724
2888.76 1906
2889.27 2098
2889.77 1965
2890.28 1862
2890.79 1883
2891.30 1913
2891.80 1898
2892.31 1844
2892.82 1674
2893.32 1793
2893.83 1747
2894.34 1789
2894.84 1934
2895.35 1896
2895.86 1907
2896.37 2045
2896.87 2069
2897.38 1948
2897.89 1975
2898.40 2048
2898.90 2042
2899.41 1944
2899.92 1912
2900.43 1934
2900.93 2042
2901.44 2067
2901.95 2126
2902.46 2130
2902.96 2063
2903.47 2108
2903.98 2298
2904.49 2356
2905.00 2298
2905.50 2360
2906.01 2534
2906.52 2656
2907.03 2658
2907.54 2525
2908.05 2438
2908.55 2254
2909.06 2280
2909.57 2279
2910.08 2054
2910.59 2014
2911.10 1853
2911.61 1842
2912.11 1711
2912.62 1769
2913.13 1781
2913.64 1784
2914.15 1608
2914.66 1665
2915.17 1693
2915.68 1591
2916.19 1656
2916.69 1760
2917.20 1675
2917.71 1762
2918.22 1708
2918.73 1812
2919.24 1773
2919.75 1612
2920.26 1619
2920.77 1714
2921.28 1778
2921.79 1727
2922.30 1784
2922.81 1797
2923.32 1699
2923.83 1686
2924.34 1784
2924.85 1832
2925.36 1848
2925.87 1760
2926.38 1838
2926.89 1814
2927.40 1832
2927.91 1859
2928.42 1769
2928.93 1655
2929.44 1678
2929.95 1659
2930.46 1664
2930.97 1662
2931.48 1666
2931.99 1484
2932.50 1434
2933.01 1506
2933.52 1502
2934.03 1509
2934.54 1602
2935.05 1699
2935.56 1605
2936.07 1694
2936.58 1665
2937.09 1731
2937.60 1781
2938.12 1713
2938.63 1813
2939.14 1830
2939.65 1757
2940.16 1706
2940.67 1901
2941.18 1877
2941.69 1865
2942.20 1649
2942.72 1570
2943.23 1722
2943.74 1658
2944.25 1718
2944.76 1753
2945.27 1893
2945.79 1996
2946.30 1960
2946.81 1897
2947.32 1975
2947.83 1840
2948.34 1790
2948.86 1819
2949.37 1789
2949.88 1697
2950.39 1590
2950.90 1599
2951.42 1759
2951.93 1648
2952.44 1696
2952.95 1630
2953.46 1559
2953.98 1466
2954.49 1474
2955.00 1470
2955.51 1634
2956.03 1734
2956.54 1698
2957.05 1588
2957.56 1455
2958.08 1420
2958.59 1423
2959.10 1461
2959.62 1586
2960.13 1524
2960.64 1554
2961.15 1522
2961.67 1539
2962.18 1607
2962.69 1558
2963.21 1537
2963.72 1637
2964.23 1687
2964.75 1659
2965.26 1650
2965.77 1583
2966.29 1520
2966.80 1519
2967.31 1600
2967.83 1512
2968.34 1616
2968.85 1486
2969.37 1515
2969.88 1533
2970.40 1559
2970.91 1615
2971.42 1627
2971.94 1585
2972.45 1707
2972.96 1735
2973.48 1726
2973.99 1670
2974.51 1589
2975.02 1672
2975.54 1664
2976.05 1582
2976.56 1560
2977.08 1693
2977.59 1625
2978.11 1584
2978.62 1756
2979.14 1751
2979.65 1624
2980.16 1716
2980.68 1776
2981.19 1760
2981.71 1666
2982.22 1873
2982.74 1864
2983.25 1766
2983.77 1810
2984.28 1773
2984.80 1943
2985.31 1979
2985.83 1899
2986.34 1922
2986.86 1972
2987.37 2079
2987.89 2076
2988.40 2020
2988.92 2136
2989.44 2200
2989.95 2155
2990.47 2130
2990.98 2005
2991.50 1975
2992.01 2005
2992.53 2016
2993.04 2066
2993.56 2066
2994.08 2054
2994.59 1993
2995.11 2148
2995.62 2023
2996.14 1968
2996.66 2232
2997.17 2499
2997.69 2428
2998.20 2427
2998.72 2547
2999.24 2543
2999.75 2522
3000.27 2759
3000.79 2789
3001.30 2992
3001.82 2809
3002.33 2855
3002.85 3204
3003.37 3765
3003.88 4309
3004.40 4634
3004.92 5126
3005.43 5505
3005.95 5725
3006.47 5898
3006.99 5924
3007.50 6025
3008.02 5711
3008.54 5352
3009.05 4892
3009.57 4302
3010.09 3644
3010.60 3072
3011.12 2677
3011.64 2416
3012.16 2410
3012.67 2346
3013.19 2298
3013.71 2139
3014.23 2097
3014.74 2228
3015.26 2067
3015.78 2053
3016.30 2166
3016.82 2098
3017.33 2156
3017.85 2226
3018.37 2228
3018.89 2151
3019.40 2214
3019.92 2205
3020.44 2241
3020.96 2174
3021.48 2186
3022.00 2345
3022.51 2215
3023.03 2251
3023.55 2197
3024.07 2221
3024.59 2517
3025.11 2375
3025.62 2319
3026.14 2336
3026.66 2400
3027.18 2155
3027.70 2098
3028.22 1991
3028.74 1889
3029.25 2013
3029.77 1864
3030.29 1790
3030.81 1758
3031.33 1742
3031.85 1788
3032.37 1879
3032.89 1897
3033.41 1757
3033.93 1870
3034.45 1877
3034.96 1812
3035.48 1822
3036.00 1884
3036.52 1872
3037.04 1887
3037.56 1974
3038.08 1927
3038.60 2014
3039.12 2016
3039.64 1830
3040.16 1818
3040.68 1765
3041.20 1793
3041.72 1832
3042.24 1742
3042.76 1700
3043.28 1609
3043.80 1702
3044.32 1842
3044.84 1832
3045.36 1851
3045.88 1701
3046.40 1694
3046.92 1666
3047.44 1679
3047.96 1875
3048.48 1929
3049.00 1773
3049.52 1737
3050.04 1814
3050.56 1769
3051.09 1703
3051.61 1714
3052.13 1846
3052.65 1751
3053.17 1642
3053.69 1688
3054.21 1576
3054.73 1590
3055.25 1636
3055.77 1722
3056.29 1752
3056.82 1907
3057.34 1827
3057.86 1694
3058.38 1763
3058.90 1775
3059.42 1815
3059.94 1708
3060.47 1623
3060.99 1765
3061.51 1860
3062.03 1708
3062.55 1667
3063.07 1657
3063.60 1709
3064.12 1651
3064.64 1632
3065.16 1629
3065.68 1774
3066.21 1811
3066.73 1919
3067.25 1797
3067.77 1696
3068.29 1781
3068.82 1824
3069.34 1807
3069.86 1800
3070.38 1765
3070.90 1736
3071.43 1702
3071.95 1629
3072.47 1563
3072.99 1733
3073.52 1864
3074.04 1718
3074.56 1747
3075.09 1806
3075.61 1765
3076.13 1776
3076.65 1726
3077.18 1822
3077.70 1895
3078.22 1961
3078.75 1944
3079.27 2198
3079.79 2284
3080.32 2286
3080.84 2404
3081.36 2332
3081.89 2591
3082.41 2501
3082.93 2557
3083.46 2531
3083.98 2574
3084.50 2515
3085.03 2454
3085.55 2311
3086.07 2158
3086.60 2185
3087.12 2151
3087.64 2189
3088.17 2163
3088.69 1959
3089.22 2123
3089.74 2176
3090.26 2140
3090.79 2121
3091.31 2030
3091.84 2077
3092.36 2093
3092.89 2021
3093.41 2137
3093.93 2161
3094.46 2273
3094.98 2284
3095.51 2340
3096.03 2640
3096.56 2737
3097.08 2507
3097.61 2594
3098.13 2763
3098.66 2871
3099.18 2996
3099.70 3400
3100.23 3792
3100.75 4114
3101.28 4853
3101.80 5636
3102.33 6495
3102.85 7924
3103.38 8935
3103.91 9328
3104.43 9393
3104.96 9895
3105.48 9212
3106.01 8759
3106.53 7645
3107.06 6464
3107.58 5640
3108.11 4703
3108.63 4332
3109.16 3671
3109.69 3355
3110.21 3236
3110.74 3026
3111.26 2767
3111.79 2803
3112.31 2470
3112.84 2514
3113.37 2721
3113.89 2524
3114.42 2426
3114.94 2379
3115.47 2365
3116.00 2375
3116.52 2177
3117.05 2148
3117.58 2128
3118.10 1982
3118.63 2002
3119.16 1964
3119.68 1977
3120.21 2082
3120.73 2143
3121.26 2248
3121.79 2319
3122.31 2246
3122.84 2295
3123.37 2286
3123.90 2419
3124.42 2260
3124.95 2315
3125.48 2405
3126.00 2138
3126.53 2185
3127.06 1906
3127.58 1815
3128.11 1898
3128.64 1795
3129.17 1781
3129.69 1774
3130.22 1928
3130.75 1858
3131.28 1857
3131.80 1839
3132.33 1922
3132.86 1857
3133.39 1749
3133.91 1890
3134.44 1857
3134.97 1828
3135.50 1891
3136.03 1826
3136.55 1746
3137.08 1671
3137.61 1765
3138.14 1898
3138.67 1749
3139.19 1600
3139.72 1748
3140.25 1807
3140.78 1820
3141.31 1758
3141.84 1757
3142.36 1721
3142.89 1734
3143.42 1665
3143.95 1611
3144.48 1697
3145.01 1830
3145.54 1831
3146.06 1896
3146.59 1928
3147.12 2049
3147.65 2138
3148.18 2203
3148.71 2203
3149.24 2350
3149.77 2203
3150.30 2217
3150.83 2185
3151.35 2147
3151.88 2270
3152.41 2279
3152.94 2241
3153.47 2160
3154.00 1995
3154.53 1959
3155.06 1894
3155.59 2058
3156.12 1949
3156.65 2067
3157.18 1884
3157.71 1871
3158.24 1843
3158.77 1981
3159.30 2114
3159.83 1932
3160.36 1950
3160.89 1970
3161.42 1858
3161.95 1875
3162.48 1977
3163.01 1836
3163.54 1716
3164.07 1808
3164.60 1685
3165.13 1754
3165.66 1770
3166.19 1816
3166.72 1620
3167.25 1658
3167.78 1682
3168.31 1720
3168.84 1642
3169.37 1596
3169.90 1678
3170.44 1679
3170.97 1671
3171.50 1655
3172.03 1606
3172.56 1626
3173.09 1659
3173.62 1729
3174.15 1800
3174.68 1821
3175.21 1785
3175.75 1788
3176.28 1708
3176.81 1738
3177.34 1807
3177.87 1798
3178.40 1842
3178.93 1825
3179.47 1750
3180.00 1807
3180.53 1601
3181.06 1660
3181.59 1677
3182.12 1674
3182.66 1634
3183.19 1653
3183.72 1581
3184.25 1646
3184.78 1688
3185.32 1663
3185.85 1574
3186.38 1776
3186.91 1795
3187.44 1706
3187.98 1716
3188.51 1693
3189.04 1758
3189.57 1782
3190.11 1683
3190.64 1632
3191.17 1616
3191.70 1727
3192.24 1705
3192.77 1536
3193.30 1563
3193.84 1643
3194.37 1714
3194.90 1764
3195.43 1594
3195.97 1802
3196.50 1731
3197.03 1694
3197.57 1784
3198.10 1798
3198.63 1911
3199.17 1906
3199.70 1918
3200.23 1795
3200.77 1843
3201.30 1926
3201.83 2008
3202.37 2061
3202.90 2055
3203.43 2125
3203.97 2198
3204.50 2141
3205.03 2098
3205.57 2045
3206.10 2087
3206.63 2125
3207.17 2060
3207.70 2151
3208.24 2345
3208.77 2643
3209.30 2542
3209.84 2620
3210.37 2807
3210.91 3176
3211.44 3303
3211.98 3303
3212.51 3421
3213.04 3472
3213.58 3395
3214.11 3284
3214.65 3053
3215.18 2760
3215.72 2486
3216.25 2389
3216.79 2365
3217.32 2122
3217.86 2054
3218.39 1900
3218.93 1939
3219.46 1922
3220.00 2091
3220.53 2062
3221.07 2004
3221.60 1967
3222.14 2053
3222.67 2035
3223.21 2161
3223.74 2313
3224.28 2245
3224.81 2233
3225.35 2355
3225.88 2449
3226.42 2555
3226.95 2439
3227.49 2454
3228.02 2343
3228.56 2247
3229.10 2308
3229.63 2243
3230.17 2194
3230.70 2170
3231.24 2036
3231.78 1993
3232.31 1996
3232.85 2077
3233.38 2062
3233.92 1983
3234.46 2146
3234.99 2068
3235.53 2059
3236.06 2229
3236.60 2250
3237.14 2308
3237.67 2323
3238.21 2516
3238.75 2589
3239.28 2396
3239.82 2461
3240.36 2572
3240.89 2508
3241.43 2249
3241.97 2337
3242.50 2264
3243.04 2212
3243.58 2401
3244.11 2404
3244.65 2349
3245.19 2233
3245.72 2411
3246.26 2258
3246.80 2253
3247.34 2418
3247.87 2505
3248.41 2388
3248.95 2238
3249.49 2368
3250.02 2470
3250.56 2372
3251.10 2233
3251.64 2250
3252.17 2526
3252.71 2387
3253.25 2442
3253.79 2357
3254.32 2263
3254.86 2284
3255.40 2353
3255.94 2408
3256.48 2257
3257.01 2390
3257.55 2546
3258.09 2590
3258.63 2536
3259.17 2572
3259.70 2888
3260.24 3161
3260.78 3368
3261.32 3464
3261.86 3904
3262.40 4375
3262.93 4786
3263.47 5028
3264.01 5225
3264.55 5842
3265.09 6271
3265.63 6825
3266.17 6907
3266.71 6820
3267.24 6954
3267.78 7317
3268.32 7022
3268.86 6985
3269.40 6743
3269.94 6234
3270.48 5542
3271.02 5086
3271.56 4685
3272.10 3850
3272.64 3343
3273.18 3119
3273.71 2898
3274.25 2645
3274.79 2631
3275.33 2791
3275.87 2686
3276.41 2927
3276.95 2790
3277.49 2659
3278.03 2711
3278.57 2735
3279.11 2679
3279.65 2738
3280.19 2718
3280.73 2713
3281.27 2642
3281.81 2675
3282.35 2738
3282.89 2784
3283.43 2689
3283.97 2576
3284.51 2630
3285.05 2714
3285.59 2659
3286.13 2882
3286.67 2889
3287.21 2622
3287.75 2575
3288.30 2632
3288.84 2854
3289.38 2648
3289.92 2679
3290.46 2706
3291.00 2666
3291.54 2673
3292.08 2516
3292.62 2683
3293.16 3048
3293.70 3268
3294.24 3123
3294.79 3133
3295.33 3365
3295.87 3603
3296.41 3969
3296.95 3963
3297.49 3934
3298.03 4015
3298.57 4001
3299.12 3918
3299.66 3725
3300.20 3584
3300.74 3417
3301.28 3262
3301.82 3505
3302.37 3325
3302.91 3504
3303.45 3606
3303.99 3662
3304.53 3331
3305.08 3512
3305.62 3332
3306.16 3451
3306.70 3478
3307.24 3152
3307.79 3045
3308.33 2883
3308.87 2791
3309.41 2707
3309.96 2564
3310.50 2490
3311.04 2528
3311.58 2579
3312.13 2395
3312.67 2413
3313.21 2625
3313.75 2837
3314.30 2772
3314.84 2780
3315.38 2773
3315.92 2851
3316.47 3085
3317.01 3361
3317.55 3260
3318.10 3234
3318.64 3473
3319.18 3268
3319.73 3163
3320.27 3195
3320.81 3490
3321.36 3394
3321.90 3396
3322.44 3272
3322.99 3487
3323.53 3380
3324.07 3445
3324.62 3291
3325.16 3202
3325.70 2994
3326.25 2974
3326.79 3034
3327.34 2949
3327.88 2853
3328.42 2954
3328.97 2963
3329.51 2910
3330.06 2999
3330.60 3054
3331.14 3381
3331.69 3954
3332.23 4835
3332.78 6174
3333.32 7782
3333.86 9476
3334.41 11744
3334.95 14131
3335.50 16339
3336.04 18960
3336.59 21064
3337.13 21867
3337.68 21534
3338.22 21023
3338.77 19664
3339.31 18347
3339.86 16421
3340.40 14013
3340.94 11678
3341.49 9517
3342.03 8083
3342.58 6562
3343.13 5406
3343.67 4676
3344.22 4117
3344.76 3701
3345.31 3369
3345.85 3291
3346.40 3089
3346.94 2928
3347.49 2860
3348.03 2815
3348.58 2981
3349.12 3103
3349.67 2906
3350.22 2903
3350.76 2824
3351.31 2804
3351.85 2787
3352.40 2892
3352.94 3024
3353.49 2657
3354.04 2726
3354.58 2743
3355.13 2718
3355.67 2572
3356.22 2664
3356.77 2638
3357.31 2496
3357.86 2539
3358.41 2602
3358.95 2545
3359.50 2478
3360.05 2548
3360.59 2693
3361.14 2603
3361.68 2424
3362.23 2357
3362.78 2470
3363.33 2434
3363.87 2563
3364.42 2463
3364.97 2506
3365.51 2474
3366.06 2603
3366.61 2566
3367.15 2532
3367.70 2503
3368.25 2423
3368.79 2434
3369.34 2592
3369.89 2672
3370.44 2598
3370.98 2646
3371.53 2809
3372.08 3023
3372.63 3186
3373.17 3550
3373.72 3702
3374.27 3786
3374.82 3865
3375.36 3921
3375.91 3955
3376.46 3650
3377.01 3440
3377.56 3291
3378.10 3000
3378.65 2774
3379.20 2785
3379.75 2604
3380.30 2360
3380.84 2222
3381.39 2216
3381.94 2114
3382.49 2118
3383.04 1957
3383.59 1982
3384.13 1966
3384.68 2058
3385.23 1988
3385.78 2019
3386.33 2007
3386.88 1899
3387.43 1986
3387.97 2039
3388.52 1862
3389.07 1818
3389.62 1975
3390.17 1818
3390.72 1864
3391.27 2023
3391.82 2037
3392.37 1875
3392.92 1932
3393.46 2076
3394.01 2126
3394.56 1916
3395.11 1925
3395.66 2087
3396.21 2070
3396.76 2113
3397.31 2170
3397.86 2074
3398.41 2021
3398.96 2066
3399.51 2085
3400.06 2026
3400.61 2001
3401.16 2074
3401.71 1932
3402.26 1881
3402.81 1874
3403.36 1878
3403.91 1811
3404.46 1728
3405.01 1682
3405.56 1651
3406.11 1673
3406.66 1876
3407.21 1762
3407.76 1745
3408.31 1816
3408.86 1805
3409.41 1832
3409.96 1922
3410.51 1949
3411.06 2037
3411.61 2196
3412.16 2316
3412.71 2243
3413.27 2334
3413.82 2181
3414.37 2219
3414.92 1975
3415.47 2136
3416.02 2165
3416.57 2121
3417.12 2033
3417.67 1858
3418.22 1876
3418.78 1984
3419.33 1684
3419.88 1738
3420.43 1807
3420.98 1829
3421.53 1775
3422.08 1855
3422.64 1984
3423.19 2050
3423.74 2083
3424.29 2217
3424.84 2186
3425.39 2365
3425.95 2465
3426.50 2331
3427.05 2362
3427.60 2145
3428.15 2137
3428.71 2163
3429.26 1895
3429.81 1721
3430.36 1934
3430.91 1934
3431.47 1828
3432.02 1902
3432.57 1801
3433.12 1873
3433.68 1801
3434.23 1850
3434.78 1706
3435.33 1770
3435.89 1857
3436.44 1889
3436.99 1830
3437.54 1829
3438.10 1784
3438.65 1704
3439.20 1852
3439.76 1718
3440.31 1740
3440.86 1766
3441.42 1908
3441.97 1846
3442.52 1884
3443.07 1923
3443.63 1974
3444.18 1836
3444.73 1847
3445.29 1815
3445.84 1805
3446.39 1706
3446.95 1661
3447.50 1745
3448.06 1646
3448.61 1571
3449.16 1684
3449.72 1647
3450.27 1776
3450.82 1805
3451.38 1718
3451.93 1666
3452.49 1598
3453.04 1793
3453.59 1699
3454.15 1589
3454.70 1764
3455.26 1663
3455.81 1570
3456.36 1543
3456.92 1654
3457.47 1509
3458.03 1675
3458.58 1671
3459.14 1597
3459.69 1676
3460.25 1716
3460.80 1714
3461.36 1752
3461.91 1676
3462.46 1595
3463.02 1746
3463.57 1801
3464.13 1732
3464.68 1853
3465.24 1745
3465.79 1922
3466.35 1918
3466.90 1978
3467.46 1952
3468.02 1947
3468.57 1959
3469.13 1879
3469.68 2091
3470.24 2127
3470.79 2067
3471.35 2121
3471.90 2254
3472.46 2137
3473.01 2276
3473.57 2249
3474.13 2158
3474.68 2081
3475.24 2045
3475.79 2055
3476.35 2008
3476.90 2067
3477.46 1993
3478.02 1999
3478.57 1943
3479.13 1937
3479.68 2133
3480.24 2108
3480.80 2122
3481.35 2350
3481.91 2365
3482.47 2397
3483.02 2494
3483.58 2335
3484.14 2363
3484.69 2291
3485.25 2326
3485.81 2325
3486.36 2340
3486.92 2541
3487.48 2686
3488.03 2908
3488.59 2986
3489.15 3556
3489.70 4037
3490.26 4946
3490.82 5692
3491.37 6567
3491.93 7626
3492.49 8586
3493.05 8912
3493.60 9076
3494.16 9143
3494.72 8769
3495.27 7777
3495.83 6851
3496.39 6231
3496.95 5265
3497.50 4573
3498.06 4228
3498.62 3544
3499.18 3517
3499.74 3379
3500.29 3313
3500.85 3454
3501.41 3339
3501.97 3545
3502.52 3859
3503.08 4028
3503.64 4060
3504.20 4586
3504.76 4665
3505.32 4973
3505.87 4947
3506.43 5231
3506.99 5328
3507.55 4930
3508.11 4934
3508.67 4436
3509.22 4237
3509.78 4027
3510.34 3893
3510.90 3504
3511.46 3201
3512.02 3003
3512.58 2754
3513.13 2630
3513.69 2533
3514.25 2599
3514.81 2415
3515.37 2191
3515.93 2099
3516.49 2114
3517.05 1908
3517.61 2073
3518.17 2015
3518.73 2043
3519.28 1925
3519.84 1868
3520.40 2012
3520.96 1958
3521.52 2044
3522.08 2071
3522.64 2073
3523.20 1974
3523.76 1994
3524.32 1984
3524.88 2182
3525.44 1942
3526.00 2016
3526.56 1865
3527.12 1937
3527.68 1883
3528.24 1864
3528.80 1788
3529.36 1875
3529.92 1987
3530.48 1835
3531.04 1849
3531.60 1805
3532.16 1794
3532.72 1902
3533.28 1777
3533.84 1823
3534.40 1908
3534.96 1865
3535.52 1987
3536.08 2088
3536.65 1990
3537.21 1886
3537.77 2004
3538.33 1949
3538.89 1834
3539.45 1897
3540.01 1959
3540.57 2009
3541.13 1845
3541.69 1831
3542.25 1841
3542.82 1684
3543.38 1839
3543.94 1805
3544.50 1795
3545.06 1886
3545.62 1913
3546.18 1808
3546.75 1746
3547.31 1819
3547.87 1786
3548.43 1882
3548.99 1733
3549.55 1700
3550.12 1722
3550.68 1709
3551.24 1629
3551.80 1653
3552.36 1590
3552.92 1640
3553.49 1615
3554.05 1621
3554.61 1655
3555.17 1597
3555.74 1524
3556.30 1487
3556.86 1573
3557.42 1698
3557.98 1634
3558.55 1693
3559.11 1660
3559.67 1526
3560.23 1700
3560.80 1794
3561.36 1706
3561.92 1877
3562.49 1789
3563.05 1598
3563.61 1774
3564.17 1762
3564.74 1737
3565.30 1642
3565.86 1610
3566.43 1745
3566.99 1806
3567.55 1645
3568.11 1618
3568.68 1620
3569.24 1653
3569.80 1598
3570.37 1552
3570.93 1523
3571.49 1551
3572.06 1576
3572.62 1705
3573.19 1642
3573.75 1545
3574.31 1616
3574.88 1631
3575.44 1692
3576.00 1832
3576.57 1941
3577.13 1949
3577.70 2032
3578.26 2047
3578.82 2108
3579.39 2082
3579.95 1960
3580.52 1916
3581.08 1991
3581.64 2072
3582.21 1845
3582.77 1853
3583.34 1843
3583.90 1791
3584.47 1703
3585.03 1642
3585.60 1622
3586.16 1631
3586.72 1621
3587.29 1636
3587.85 1736
3588.42 1659
3588.98 1520
3589.55 1528
3590.11 1543
3590.68 1578
3591.24 1534
3591.81 1504
3592.37 1575
3592.94 1688
3593.50 1521
3594.07 1654
3594.63 1505
3595.20 1493
3595.77 1603
3596.33 1635
3596.90 1545
3597.46 1616
3598.03 1677
3598.59 1572
3599.16 1680
3599.72 1542
3600.29 1512
3600.86 1608
3601.42 1601
3601.99 1570
3602.55 1598
3603.12 1533
3603.69 1581
3604.25 1538
3604.82 1543
3605.38 1603
3605.95 1570
3606.52 1432
3607.08 1512
3607.65 1508
3608.21 1459
3608.78 1512
3609.35 1437
3609.91 1365
3610.48 1333
3611.05 1413
3611.61 1266
3612.18 1327
3612.75 1318
3613.31 1419
3613.88 1439
3614.45 1439
3615.01 1417
3615.58 1547
3616.15 1620
3616.72 1648
3617.28 1832
3617.85 2000
3618.42 2108
3618.98 2006
3619.55 2089
3620.12 1986
3620.69 1930
3621.25 2021
3621.82 1883
3622.39 1843
3622.96 1928
3623.52 1604
3624.09 1665
3624.66 1620
3625.23 1501
3625.79 1499
3626.36 1420
3626.93 1426
3627.50 1495
3628.06 1459
3628.63 1485
3629.20 1464
3629.77 1494
3630.34 1600
3630.91 1633
3631.47 1686
3632.04 1606
3632.61 1733
3633.18 1785
3633.75 1924
3634.31 1811
3634.88 1695
3635.45 1737
3636.02 1747
3636.59 1735
3637.16 1601
3637.73 1652
3638.29 1481
3638.86 1607
3639.43 1540
3640.00 1540
3640.57 1626
3641.14 1571
3641.71 1631
3642.28 1694
3642.85 1731
3643.42 1661
3643.98 1541
3644.55 1695
3645.12 1582
3645.69 1447
3646.26 1570
3646.83 1618
3647.40 1484
3647.97 1480
3648.54 1572
3649.11 1498
3649.68 1588
3650.25 1789
3650.82 1814
3651.39 1732
3651.96 1824
3652.53 1856
3653.10 1888
3653.67 1843
3654.24 1952
3654.81 1844
3655.38 1763
3655.95 1767
3656.52 1747
3657.09 1676
3657.66 1687
3658.23 1603
3658.80 1611
3659.37 1743
3659.94 1763
3660.51 1711
3661.08 1485
3661.65 1508
3662.22 1722
3662.79 1741
3663.36 1709
3663.93 1670
3664.50 1578
3665.07 1740
3665.64 1786
3666.22 1848
3666.79 1964
3667.36 1966
3667.93 2033
3668.50 1907
3669.07 1762
3669.64 1831
3670.21 1748
3670.78 1753
3671.36 1603
3671.93 1481
3672.50 1517
3673.07 1691
3673.64 1596
3674.21 1576
3674.78 1791
3675.36 2002
3675.93 1821
3676.50 1808
3677.07 1696
3677.64 1690
3678.21 1625
3678.79 1667
3679.36 1720
3679.93 1583
3680.50 1520
3681.07 1648
3681.65 1629
3682.22 1484
3682.79 1420
3683.36 1404
3683.94 1523
3684.51 1369
3685.08 1363
3685.65 1409
3686.23 1376
3686.80 1464
3687.37 1411
3687.94 1342
3688.52 1524
3689.09 1504
3689.66 1492
3690.23 1533
3690.81 1531
3691.38 1525
3691.95 1478
3692.52 1441
3693.10 1366
3693.67 1449
3694.24 1479
3694.82 1539
3695.39 1456
3695.96 1515
3696.54 1452
3697.11 1382
3697.68 1446
3698.26 1415
3698.83 1416
3699.40 1357
3699.98 1392
3700.55 1390
3701.12 1368
3701.70 1528
3702.27 1595
3702.85 1426
3703.42 1426
3703.99 1416
3704.57 1677
3705.14 1576
3705.71 1650
3706.29 1596
3706.86 1510
3707.44 1519
3708.01 1597
3708.59 1654
3709.16 1572
3709.73 1608
3710.31 1673
3710.88 1655
3711.46 1586
3712.03 1671
3712.61 1592
3713.18 1470
3713.75 1548
3714.33 1654
3714.90 1401
3715.48 1313
3716.05 1397
3716.63 1447
3717.20 1463
3717.78 1381
3718.35 1355
3718.93 1419
3719.50 1385
3720.08 1427
3720.65 1394
3721.23 1322
3721.80 1375
3722.38 1419
3722.95 1399
3723.53 1293
3724.11 1160
3724.68 1261
3725.26 1379
3725.83 1384
3726.41 1256
3726.98 1266
3727.56 1190
3728.13 1344
3728.71 1301
3729.29 1360
3729.86 1448
3730.44 1518
3731.01 1488
3731.59 1549
3732.17 1547
3732.74 1519
3733.32 1566
3733.89 1543
3734.47 1659
3735.05 1690
3735.62 1664
3736.20 1616
3736.77 1533
3737.35 1551
3737.93 1657
3738.50 1456
3739.08 1418
3739.66 1371
3740.23 1400
3740.81 1361
3741.39 1365
3741.96 1303
3742.54 1328
3743.12 1330
3743.69 1357
3744.27 1282
3744.85 1226
3745.43 1260
3746.00 1167
3746.58 1292
3747.16 1435
3747.73 1432
3748.31 1350
3748.89 1389
3749.47 1392
3750.04 1362
3750.62 1389
3751.20 1396
3751.78 1555
3752.35 1408
3752.93 1294
3753.51 1345
3754.09 1410
3754.66 1406
3755.24 1326
3755.82 1277
3756.40 1359
3756.98 1364
3757.55 1361
3758.13 1370
3758.71 1333
3759.29 1351
3759.87 1403
3760.44 1391
3761.02 1462
3761.60 1389
3762.18 1443
3762.76 1360
3763.34 1382
3763.91 1461
3764.49 1488
3765.07 1396
3765.65 1352
3766.23 1347
3766.81 1325
3767.39 1291
3767.96 1324
3768.54 1319
3769.12 1261
3769.70 1412
3770.28 1394
3770.86 1287
3771.44 1410
3772.02 1491
3772.60 1492
3773.18 1422
3773.76 1299
3774.33 1412
3774.91 1303
3775.49 1343
3776.07 1421
3776.65 1308
3777.23 1358
3777.81 1404
3778.39 1360
3778.97 1362
3779.55 1440
3780.13 1357
3780.71 1300
3781.29 1314
3781.87 1423
3782.45 1307
3783.03 1327
3783.61 1406
3784.19 1396
3784.77 1230
3785.35 1321
3785.93 1387
3786.51 1389
3787.09 1412
3787.67 1470
3788.25 1317
3788.83 1358
3789.41 1375
3789.99 1455
3790.57 1377
3791.15 1449
3791.73 1373
3792.31 1463
3792.89 1444
3793.48 1551
3794.06 1634
3794.64 1644
3795.22 1616
3795.80 1577
3796.38 1598
3796.96 1490
3797.54 1492
3798.12 1509
3798.70 1604
3799.28 1544
3799.87 1571
3800.45 1740
3801.03 1769
3801.61 1741
3802.19 1851
3802.77 1823
3803.35 1991
3803.94 1973
3804.52 1972
3805.10 1836
3805.68 1824
3806.26 1804
3806.84 1826
3807.43 1703
3808.01 1781
3808.59 1762
3809.17 1751
3809.75 1923
3810.34 1998
3810.92 1948
3811.50 1902
3812.08 1848
3812.66 1842
3813.25 1961
3813.83 2137
3814.41 2092
3814.99 2036
3815.58 2199
3816.16 2050
3816.74 1960
3817.32 1900
3817.91 1953
3818.49 1851
3819.07 1651
3819.65 1603
3820.24 1740
3820.82 1804
3821.40 1595
3821.99 1430
3822.57 1525
3823.15 1764
3823.73 1584
3824.32 1444
3824.90 1489
3825.48 1497
3826.07 1539
3826.65 1549
3827.23 1556
3827.82 1587
3828.40 1414
3828.98 1369
3829.57 1281
3830.15 1333
3830.73 1380
3831.32 1488
3831.90 1464
3832.49 1474
3833.07 1325
3833.65 1412
3834.24 1467
3834.82 1370
3835.41 1457
3835.99 1407
3836.57 1397
3837.16 1304
3837.74 1317
3838.33 1435
3838.91 1407
3839.49 1313
3840.08 1304
3840.66 1313
3841.25 1391
3841.83 1337
3842.42 1322
3843.00 1355
3843.58 1187
3844.17 1328
3844.75 1391
3845.34 1365
3845.92 1353
3846.51 1295
3847.09 1348
3847.68 1372
3848.26 1323
3848.85 1402
3849.43 1313
3850.02 1273
3850.60 1398
3851.19 1320
3851.77 1350
3852.36 1268
3852.94 1354
3853.53 1346
3854.11 1435
3854.70 1333
3855.29 1313
3855.87 1261
3856.46 1360
3857.04 1427
3857.63 1322
3858.21 1317
3858.80 1329
3859.39 1396
3859.97 1447
3860.56 1563
3861.14 1533
3861.73 1551
3862.31 1626
3862.90 1776
3863.49 1675
3864.07 1658
3864.66 1786
3865.25 1781
3865.83 1737
3866.42 1810
3867.00 1783
3867.59 1811
3868.18 1739
3868.76 1663
3869.35 1495
3869.94 1417
3870.52 1632
3871.11 1667
3871.70 1512
3872.28 1509
3872.87 1476
3873.46 1392
3874.04 1403
3874.63 1390
3875.22 1455
3875.80 1430
3876.39 1450
3876.98 1453
3877.57 1388
3878.15 1420
3878.74 1438
3879.33 1490
3879.92 1429
3880.50 1353
3881.09 1386
3881.68 1404
3882.26 1242
3882.85 1374
3883.44 1339
3884.03 1424
3884.62 1250
3885.20 1283
3885.79 1298
3886.38 1266
3886.97 1400
3887.55 1449
3888.14 1460
3888.73 1578
3889.32 1618
3889.91 1560
3890.49 1624
3891.08 1670
3891.67 1744
3892.26 1877
3892.85 1789
3893.44 1564
3894.02 1786
3894.61 1687
3895.20 1678
3895.79 1722
3896.38 1525
3896.97 1527
3897.56 1549
3898.14 1528
3898.73 1461
3899.32 1390
3899.91 1375
3900.50 1396
3901.09 1395
3901.68 1461
3902.27 1420
3902.86 1456
3903.44 1380
3904.03 1424
3904.62 1512
3905.21 1464
3905.80 1493
3906.39 1509
3906.98 1319
3907.57 1570
3908.16 1581
3908.75 1518
3909.34 1544
3909.93 1504
3910.52 1637
3911.11 1360
3911.70 1486
3912.29 1497
3912.88 1398
3913.47 1452
3914.06 1371
3914.65 1279
3915.24 1352
3915.83 1296
3916.42 1413
3917.01 1371
3917.60 1317
3918.19 1387
3918.78 1299
3919.37 1261
3919.96 1266
3920.55 1449
3921.14 1331
3921.73 1315
3922.32 1334
3922.91 1307
3923.50 1325
3924.09 1151
3924.68 1323
3925.27 1331
3925.86 1364
3926.45 1263
3927.05 1463
3927.64 1397
3928.23 1356
3928.82 1337
3929.41 1277
3930.00 1267
3930.59 1335
3931.18 1275
3931.77 1187
3932.37 1243
3932.96 1329
3933.55 1252
3934.14 1262
3934.73 1239
3935.32 1240
3935.91 1231
3936.51 1190
3937.10 1295
3937.69 1442
3938.28 1415
3938.87 1301
3939.46 1391
3940.06 1436
3940.65 1451
3941.24 1539
3941.83 1405
3942.42 1403
3943.02 1461
3943.61 1394
3944.20 1407
3944.79 1534
3945.39 1455
3945.98 1535
3946.57 1559
3947.16 1515
3947.76 1386
3948.35 1283
3948.94 1233
3949.53 1404
3950.13 1361
3950.72 1359
3951.31 1179
3951.90 1249
3952.50 1289
3953.09 1233
3953.68 1336
3954.28 1239
3954.87 1273
3955.46 1346
3956.05 1363
3956.65 1472
3957.24 1564
3957.83 1454
3958.43 1472
3959.02 1581
3959.61 1622
3960.21 1523
3960.80 1472
3961.39 1532
3961.99 1456
3962.58 1552
3963.17 1496
3963.77 1526
3964.36 1566
3964.96 1637
3965.55 1745
3966.14 1534
3966.74 1698
3967.33 1829
3967.93 1776
3968.52 1755
3969.11 1656
3969.71 1627
3970.30 1582
3970.90 1531
3971.49 1486
3972.08 1492
3972.68 1509
3973.27 1413
3973.87 1406
3974.46 1467
3975.06 1512
3975.65 1660
3976.25 1869
3976.84 1803
3977.43 2024
3978.03 2079
3978.62 1886
3979.22 1795
3979.81 1714
3980.41 1760
3981.00 1780
3981.60 1677
3982.19 1643
3982.79 1575
3983.38 1518
3983.98 1473
3984.57 1539
3985.17 1478
3985.76 1530
3986.36 1585
3986.96 1542
3987.55 1526
3988.15 1550
3988.74 1474
3989.34 1551
3989.93 1502
3990.53 1388
3991.12 1487
3991.72 1527
3992.32 1538
3992.91 1561
3993.51 1627
3994.10 1656
3994.70 1578
3995.30 1683
3995.89 1741
3996.49 1754
3997.08 1788
3997.68 1906
3998.28 1793
3998.87 1665
3999.47 1710
4000.07 1672
4000.66 1736
4001.26 1479
4001.85 1600
4002.45 1616
4003.05 1537
4003.64 1484
4004.24 1531
4004.84 1487
4005.43 1467
4006.03 1464
4006.63 1445
4007.23 1611
4007.82 1495
4008.42 1449
4009.02 1508
4009.61 1585
4010.21 1587
4010.81 1512
4011.41 1437
4012.00 1493
4012.60 1499
4013.20 1459
4013.79 1368
4014.39 1412
4014.99 1482
4015.59 1441
4016.18 1476
4016.78 1437
4017.38 1498
4017.98 1540
4018.58 1534
4019.17 1538
4019.77 1493
4020.37 1505
4020.97 1457
4021.56 1420
4022.16 1479
4022.76 1495
4023.36 1464
4023.96 1436
4024.56 1530
4025.15 1593
4025.75 1651
4026.35 1507
4026.95 1610
4027.55 1705
4028.15 1641
4028.74 1525
4029.34 1646
4029.94 1530
4030.54 1599
4031.14 1673
4031.74 1527
4032.34 1515
4032.93 1675
4033.53 1852
4034.13 1878
4034.73 1826
4035.33 1757
4035.93 1837
4036.53 1822
4037.13 1679
4037.73 1621
4038.33 1599
4038.93 1429
4039.52 1446
4040.12 1397
4040.72 1383
4041.32 1423
4041.92 1314
4042.52 1204
4043.12 1252
4043.72 1378
4044.32 1335
4044.92 1359
4045.52 1321
4046.12 1301
4046.72 1253
4047.32 1325
4047.92 1400
4048.52 1326
4049.12 1406
4049.72 1375
4050.32 1428
4050.92 1370
4051.52 1358
4052.12 1371
4052.72 1318
4053.32 1335
4053.92 1409
4054.52 1415
4055.12 1439
4055.72 1367
4056.32 1271
4056.92 1236
4057.52 1189
4058.13 1300
4058.73 1254
4059.33 1211
4059.93 1282
4060.53 1332
4061.13 1279
4061.73 1287
4062.33 1239
4062.93 1172
4063.53 1205
4064.14 1203
4064.74 1317
4065.34 1262
4065.94 1245
4066.54 1224
4067.14 1229
4067.74 1418
4068.34 1237
4068.95 1187
4069.55 1237
4070.15 1368
4070.75 1271
4071.35 1269
4071.95 1277
4072.56 1304
4073.16 1310
4073.76 1229
4074.36 1286
4074.96 1333
4075.57 1203
4076.17 1213
4076.77 1203
4077.37 1296
4077.97 1237
4078.58 1257
4079.18 1343
4079.78 1211
4080.38 1205
4080.99 1224
4081.59 1247
4082.19 1158
4082.79 1219
4083.40 1135
4084.00 1154
4084.60 1194
4085.20 1287
4085.81 1268
4086.41 1308
4087.01 1277
4087.61 1228
4088.22 1172
4088.82 1276
4089.42 1374
4090.03 1380
4090.63 1298
4091.23 1273
4091.84 1304
4092.44 1260
4093.04 1272
4093.65 1253
4094.25 1313
4094.85 1354
4095.46 1283
4096.06 1300
4096.66 1391
4097.27 1298
4097.87 1395
4098.47 1259
4099.08 1200
4099.68 1185
4100.29 1267
4100.89 1196
4101.49 1225
4102.10 1251
4102.70 1246
4103.30 1383
4103.91 1313
4104.51 1281
4105.12 1206
4105.72 1157
4106.33 1163
4106.93 1233
4107.53 1300
4108.14 1374
4108.74 1230
4109.35 1261
4109.95 1259
4110.56 1177
4111.16 1196
4111.77 1202
4112.37 1288
4112.98 1226
4113.58 1055
4114.19 1109
4114.79 1128
4115.40 1311
4116.00 1224
4116.61 1227
4117.21 1194
4117.82 1257
4118.42 1215
4119.03 1221
4119.63 1121
4120.24 1209
4120.84 1196
4121.45 1167
4122.05 1196
4122.66 1302
4123.26 1282
4123.87 1244
4124.47 1174
4125.08 1178
4125.69 1212
4126.29 1114
4126.90 1059
4127.50 1174
4128.11 1208
4128.71 1170
4129.32 1205
4129.93 1162
4130.53 1231
4131.14 1180
4131.74 1203
4132.35 1222
4132.96 1150
4133.56 1132
4134.17 1221
4134.78 1252
4135.38 1316
4135.99 1244
4136.60 1337
4137.20 1318
4137.81 1288
4138.42 1319
4139.02 1290
4139.63 1306
4140.24 1402
4140.84 1503
4141.45 1547
4142.06 1456
4142.66 1529
4143.27 1514
4143.88 1644
4144.48 1522
4145.09 1442
4145.70 1337
4146.31 1326
4146.91 1348
4147.52 1433
4148.13 1391
4148.73 1355
4149.34 1391
4149.95 1342
4150.56 1295
4151.16 1227
4151.77 1217
4152.38 1294
4152.99 1247
4153.60 1174
4154.20 1248
4154.81 1201
4155.42 1313
4156.03 1282
4156.63 1244
4157.24 1298
4157.85 1362
4158.46 1259
4159.07 1442
4159.68 1259
4160.28 1356
4160.89 1462
4161.50 1437
4162.11 1432
4162.72 1448
4163.33 1349
4163.93 1383
4164.54 1312
4165.15 1426
4165.76 1468
4166.37 1445
4166.98 1433
4167.59 1460
4168.19 1417
4168.80 1419
4169.41 1411
4170.02 1326
4170.63 1312
4171.24 1410
4171.85 1253
4172.46 1385
4173.07 1377
4173.68 1326
4174.29 1195
4174.89 1249
4175.50 1290
4176.11 1247
4176.72 1232
4177.33 1215
4177.94 1309
4178.55 1291
4179.16 1375
4179.77 1346
4180.38 1295
4180.99 1288
4181.60 1269
4182.21 1260
4182.82 1347
4183.43 1269
4184.04 1217
4184.65 1272
4185.26 1300
4185.87 1225
4186.48 1182
4187.09 1232
4187.70 1213
4188.31 1212
4188.92 1251
4189.53 1076
4190.14 1205
4190.75 1283
4191.36 1211
4191.97 1245
4192.58 1228
4193.19 1355
4193.80 1386
4194.42 1256
4195.03 1294
4195.64 1430
4196.25 1349
4196.86 1264
4197.47 1249
4198.08 1334
4198.69 1237
4199.30 1342
4199.91 1286
4200.53 1368
4201.14 1360
4201.75 1328
4202.36 1215
4202.97 1247
4203.58 1288
4204.19 1301
4204.80 1262
4205.42 1240
4206.03 1260
4206.64 1212
4207.25 1222
4207.86 1226
4208.47 1262
4209.09 1174
4209.70 1197
4210.31 1207
4210.92 1346
4211.53 1271
4212.15 1276
4212.76 1245
4213.37 1265
4213.98 1343
4214.59 1365
4215.21 1354
4215.82 1225
4216.43 1300
4217.04 1282
4217.66 1390
4218.27 1508
4218.88 1487
4219.49 1553
4220.11 1477
4220.72 1577
4221.33 1673
4221.94 1638
4222.56 1644
4223.17 1678
4223.78 1680
4224.40 1552
4225.01 1552
4225.62 1619
4226.23 1635
4226.85 1526
4227.46 1500
4228.07 1665
4228.69 1639
4229.30 1538
4229.91 1561
4230.53 1452
4231.14 1767
4231.75 1810
4232.37 1951
4232.98 2257
4233.59 2400
4234.21 2462
4234.82 2591
4235.44 2953
4236.05 3087
4236.66 3042
4237.28 2778
4237.89 2738
4238.50 2450
4239.12 2297
4239.73 2098
4240.35 1912
4240.96 1772
4241.58 1617
4242.19 1380
4242.80 1418
4243.42 1465
4244.03 1528
4244.65 1600
4245.26 1465
4245.88 1604
4246.49 1645
4247.10 1706
4247.72 1663
4248.33 1538
4248.95 1600
4249.56 1658
4250.18 1565
4250.79 1549
4251.41 1444
4252.02 1550
4252.64 1494
4253.25 1507
4253.87 1328
4254.48 1457
4255.10 1582
4255.71 1337
4256.33 1391
4256.94 1462
4257.56 1345
4258.17 1427
4258.79 1400
4259.41 1482
4260.02 1504
4260.64 1430
4261.25 1334
4261.87 1351
4262.48 1396
4263.10 1431
4263.71 1223
4264.33 1388
4264.95 1317
4265.56 1295
4266.18 1364
4266.79 1401
4267.41 1408
4268.03 1544
4268.64 1429
4269.26 1474
4269.87 1460
4270.49 1501
4271.11 1525
4271.72 1536
4272.34 1500
4272.96 1505
4273.57 1514
4274.19 1610
4274.81 1590
4275.42 1684
4276.04 1732
4276.66 1835
4277.27 1973
4277.89 1957
4278.51 1971
4279.12 1946
4279.74 1947
4280.36 1908
4280.97 1775
4281.59 1524
4282.21 1544
4282.83 1460
4283.44 1434
4284.06 1382
4284.68 1409
4285.29 1366
4285.91 1327
4286.53 1352
4287.15 1290
4287.76 1418
4288.38 1393
4289.00 1440
4289.62 1364
4290.23 1411
4290.85 1401
4291.47 1524
4292.09 1468
4292.71 1399
4293.32 1383
4293.94 1366
4294.56 1346
4295.18 1275
4295.80 1306
4296.41 1298
4297.03 1443
4297.65 1432
4298.27 1332
4298.89 1357
4299.50 1208
4300.12 1269
4300.74 1343
4301.36 1355
4301.98 1308
4302.60 1340
4303.22 1372
4303.83 1369
4304.45 1320
4305.07 1335
4305.69 1343
4306.31 1477
4306.93 1451
4307.55 1513
4308.17 1463
4308.79 1495
4309.40 1413
4310.02 1382
4310.64 1515
4311.26 1364
4311.88 1448
4312.50 1382
4313.12 1442
4313.74 1478
4314.36 1415
4314.98 1238
4315.60 1337
4316.22 1308
4316.84 1355
4317.46 1382
4318.08 1407
4318.70 1332
4319.32 1394
4319.94 1627
4320.56 1503
4321.18 1319
4321.80 1257
4322.42 1456
4323.04 1363
4323.66 1554
4324.28 1414
4324.90 1453
4325.52 1562
4326.14 1490
4326.76 1391
4327.38 1516
4328.00 1470
4328.62 1581
4329.24 1622
4329.86 1637
4330.48 1494
4331.10 1624
4331.72 1587
4332.34 1634
4332.96 1631
4333.58 1785
4334.20 1862
4334.82 1984
4335.45 2273
4336.07 2413
4336.69 2596
4337.31 2881
4337.93 2870
4338.55 2874
4339.17 3060
4339.79 3061
4340.41 2964
4341.04 2839
4341.66 2957
4342.28 2725
4342.90 2733
4343.52 2946
4344.14 3338
4344.76 3509
4345.39 4011
4346.01 4610
4346.63 4956
4347.25 5439
4347.87 5477
4348.50 5273
4349.12 5110
4349.74 4630
4350.36 4217
4350.98 3819
4351.61 3161
4352.23 2702
4352.85 2424
4353.47 2159
4354.09 2065
4354.72 1946
4355.34 1973
4355.96 1938
4356.58 1884
4357.21 1996
4357.83 1936
4358.45 1953
4359.07 2077
4359.70 2125
4360.32 1910
4360.94 1891
4361.56 1965
4362.19 1854
4362.81 1638
4363.43 1734
4364.06 1689
4364.68 1757
4365.30 1739
4365.93 1699
4366.55 1846
4367.17 1725
4367.80 1707
4368.42 1694
4369.04 1684
4369.67 1595
4370.29 1426
4370.91 1418
4371.54 1402
4372.16 1441
4372.78 1364
4373.41 1433
4374.03 1281
4374.65 1324
4375.28 1276
4375.90 1354
4376.53 1566
4377.15 1391
4377.77 1459
4378.40 1462
4379.02 1520
4379.65 1538
4380.27 1665
4380.89 1462
4381.52 1405
4382.14 1511
4382.77 1631
4383.39 1537
4384.02 1543
4384.64 1482
4385.26 1444
4385.89 1391
4386.51 1367
4387.14 1407
4387.76 1272
4388.39 1335
4389.01 1391
4389.64 1318
4390.26 1341
4390.89 1282
4391.51 1285
4392.14 1256
4392.76 1219
4393.39 1267
4394.01 1331
4394.64 1317
4395.26 1239
4395.89 1225
4396.51 1166
4397.14 1243
4397.76 1286
4398.39 1280
4399.01 1266
4399.64 1390
4400.27 1470
4400.89 1414
4401.52 1339
4402.14 1243
4402.77 1365
4403.39 1389
4404.02 1359
4404.65 1435
4405.27 1390
4405.90 1402
4406.52 1357
4407.15 1294
4407.78 1320
4408.40 1283
4409.03 1256
4409.65 1334
4410.28 1331
4410.91 1392
4411.53 1289
4412.16 1271
4412.79 1322
4413.41 1415
4414.04 1355
4414.67 1298
4415.29 1300
4415.92 1385
4416.55 1234
4417.17 1210
4417.80 1367
4418.43 1345
4419.05 1339
4419.68 1272
4420.31 1206
4420.93 1242
4421.56 1231
4422.19 1255
4422.82 1217
4423.44 1175
4424.07 1237
4424.70 1231
4425.32 1182
4425.95 1077
4426.58 1074
4427.21 1079
4427.83 1054
4428.46 1064
4429.09 1138
4429.72 1092
4430.35 1217
4430.97 1214
4431.60 1185
4432.23 1224
4432.86 1271
4433.48 1289
4434.11 1355
4434.74 1312
4435.37 1223
4436.00 1292
4436.62 1350
4437.25 1393
4437.88 1309
4438.51 1324
4439.14 1281
4439.77 1317
4440.39 1281
4441.02 1215
4441.65 1250
4442.28 1271
4442.91 1170
4443.54 1265
4444.17 1326
4444.79 1398
4445.42 1348
4446.05 1194
4446.68 1316
4447.31 1437
4447.94 1370
4448.57 1236
4449.20 1255
4449.83 1353
4450.46 1418
4451.08 1306
4451.71 1454
4452.34 1475
4452.97 1341
4453.60 1518
4454.23 1395
4454.86 1409
4455.49 1498
4456.12 1620
4456.75 1615
4457.38 1567
4458.01 1649
4458.64 1579
4459.27 1651
4459.90 1588
4460.53 1460
4461.16 1438
4461.79 1321
4462.42 1230
4463.05 1200
4463.68 1147
4464.31 1144
4464.94 1236
4465.57 1239
4466.20 1268
4466.83 1220
4467.46 1247
4468.09 1192
4468.72 1234
4469.35 1147
4469.98 1198
4470.61 1203
4471.24 1172
4471.87 1230
4472.50 1229
4473.13 1144
4473.76 1150
4474.40 1164
4475.03 1254
4475.66 1196
4476.29 1166
4476.92 1171
4477.55 1189
4478.18 1118
4478.81 1181
4479.44 1118
4480.07 1150
4480.71 1204
4481.34 1122
4481.97 1126
4482.60 1274
4483.23 1253
4483.86 1256
4484.49 1297
4485.13 1283
4485.76 1257
4486.39 1350
4487.02 1315
4487.65 1305
4488.28 1404
4488.92 1330
4489.55 1333
4490.18 1343
4490.81 1405
4491.44 1204
4492.08 1203
4492.71 1271
4493.34 1257
4493.97 1383
4494.61 1279
4495.24 1273
4495.87 1342
4496.50 1245
4497.13 1288
4497.77 1317
4498.40 1362
4499.03 1515
4499.67 1509
4500.30 1661
4500.93 1731
4501.56 1951
4502.20 1892
4502.83 1826
4503.46 1823
4504.09 1748
4504.73 1742
4505.36 1666
4505.99 1750
4506.63 1548
4507.26 1493
4507.89 1488
4508.53 1388
4509.16 1430
4509.79 1423
4510.43 1399
4511.06 1332
4511.69 1294
4512.33 1304
4512.96 1329
4513.59 1301
4514.23 1274
4514.86 1255
4515.49 1228
4516.13 1259
4516.76 1251
4517.40 1256
4518.03 1302
4518.66 1206
4519.30 1146
4519.93 1097
4520.57 1067
4521.20 1179
4521.83 1136
4522.47 1113
4523.10 1093
4523.74 1137
4524.37 1173
4525.01 1181
4525.64 1162
4526.27 1234
4526.91 1422
4527.54 1358
4528.18 1286
4528.81 1357
4529.45 1430
4530.08 1365
4530.72 1463
4531.35 1546
4531.99 1699
4532.62 1704
4533.26 1631
4533.89 1596
4534.53 1634
4535.16 1615
4535.80 1508
4536.43 1507
4537.07 1367
4537.70 1363
4538.34 1255
4538.97 1277
4539.61 1154
4540.24 1172
4540.88 1185
4541.52 1093
4542.15 1140
4542.79 1014
4543.42 1073
4544.06 1133
4544.69 1069
4545.33 1049
4545.97 1084
4546.60 1046
4547.24 1062
4547.87 1199
4548.51 1132
4549.15 1047
4549.78 1062
4550.42 1057
4551.05 1110
4551.69 1141
4552.33 1184
4552.96 1173
4553.60 1190
4554.24 1158
4554.87 1186
4555.51 1190
4556.15 1139
4556.78 1026
4557.42 1057
4558.06 1047
4558.69 1131
4559.33 1164
4559.97 1203
4560.60 1174
4561.24 1219
4561.88 1280
4562.51 1151
4563.15 1112
4563.79 1179
4564.43 1060
4565.06 1186
4565.70 1175
4566.34 1152
4566.97 1233
4567.61 1292
4568.25 1209
4568.89 1192
4569.52 1123
4570.16 1205
4570.80 1174
4571.44 1294
4572.07 1225
4572.71 1160
4573.35 1213
4573.99 1229
4574.63 1098
4575.26 1137
4575.90 1111
4576.54 1160
4577.18 1172
4577.82 1188
4578.45 1221
4579.09 1178
4579.73 1151
4580.37 1227
4581.01 1146
4581.65 1214
4582.28 1143
4582.92 1231
4583.56 1231
4584.20 1338
4584.84 1250
4585.48 1274
4586.12 1254
4586.75 1236
4587.39 1346
4588.03 1262
4588.67 1346
4589.31 1511
4589.95 1581
4590.59 1779
4591.23 1900
4591.87 1893
4592.50 1900
4593.14 1997
4593.78 1963
4594.42 1864
4595.06 1833
4595.70 1679
4596.34 1508
4596.98 1398
4597.62 1339
4598.26 1297
4598.90 1254
4599.54 1177
4600.18 1254
4600.82 1357
4601.46 1297
4602.10 1319
4602.74 1441
4603.38 1322
4604.02 1459
4604.66 1572
4605.30 1435
4605.94 1373
4606.58 1276
4607.22 1387
4607.86 1435
4608.50 1323
4609.14 1251
4609.78 1291
4610.42 1208
4611.06 1244
4611.70 1265
4612.34 1309
4612.98 1257
4613.62 1184
4614.26 1163
4614.90 1077
4615.54 1196
4616.18 1181
4616.82 1222
4617.47 1199
4618.11 1159
4618.75 1170
4619.39 1226
4620.03 1215
4620.67 1374
4621.31 1176
4621.95 1095
4622.59 1073
4623.23 1093
4623.88 1164
4624.52 1149
4625.16 1156
4625.80 1138
4626.44 1162
4627.08 1091
4627.72 1132
4628.37 1130
4629.01 1188
4629.65 1150
4630.29 1246
4630.93 1217
4631.58 1326
4632.22 1372
4632.86 1214
4633.50 1160
4634.14 1185
4634.79 1315
4635.43 1284
4636.07 1150
4636.71 1094
4637.35 1188
4638.00 1170
4638.64 1197
4639.28 1147
4639.92 1166
4640.57 1168
4641.21 1155
4641.85 1108
4642.49 1162
4643.14 1238
4643.78 1153
4644.42 1240
4645.06 1140
4645.71 1216
4646.35 1283
4646.99 1284
4647.64 1257
4648.28 1140
4648.92 1219
4649.56 1108
4650.21 1249
4650.85 1258
4651.49 1356
4652.14 1254
4652.78 1250
4653.42 1213
4654.07 1213
4654.71 1139
4655.35 1225
4656.00 1169
4656.64 1201
4657.29 1165
4657.93 1221
4658.57 1152
4659.22 1191
4659.86 1203
4660.50 1125
4661.15 1131
4661.79 1108
4662.44 1183
4663.08 1074
4663.72 974
4664.37 1017
4665.01 1075
4665.66 1180
4666.30 1187
4666.95 1084
4667.59 1056
4668.23 1021
4668.88 1051
4669.52 1145
4670.17 1016
4670.81 1030
4671.46 1119
4672.10 1001
4672.75 983
4673.39 1017
4674.04 1090
4674.68 1273
4675.32 1106
4675.97 1089
4676.61 1108
4677.26 1097
4677.90 1078
4678.55 1119
4679.20 1103
4679.84 1066
4680.49 1104
4681.13 1151
4681.78 1213
4682.42 1124
4683.07 1046
4683.71 1107
4684.36 1097
4685.00 1159
4685.65 1088
4686.29 1143
4686.94 1191
4687.59 1093
4688.23 1054
4688.88 1147
4689.52 1126
4690.17 1200
4690.82 1142
4691.46 1195
4692.11 1136
4692.75 1153
4693.40 1185
4694.05 1183
4694.69 1194
4695.34 1239
4695.98 1255
4696.63 1293
4697.28 1364
4697.92 1630
4698.57 1620
4699.22 1534
4699.86 1792
4700.51 1942
4701.16 1816
4701.80 1774
4702.45 1659
4703.10 1451
4703.74 1388
4704.39 1505
4705.04 1409
4705.68 1399
4706.33 1291
4706.98 1339
4707.63 1321
4708.27 1387
4708.92 1360
4709.57 1396
4710.21 1408
4710.86 1411
4711.51 1343
4712.16 1252
4712.80 1351
4713.45 1290
4714.10 1296
4714.75 1331
4715.39 1359
4716.04 1366
4716.69 1281
4717.34 1230
4717.99 1254
4718.63 1355
4719.28 1386
4719.93 1225
4720.58 1262
4721.22 1319
4721.87 1280
4722.52 1297
4723.17 1305
4723.82 1425
4724.47 1628
4725.11 1582
4725.76 1505
4726.41 1569
4727.06 1717
4727.71 1745
4728.36 1653
4729.00 1561
4729.65 1647
4730.30 1661
4730.95 1607
4731.60 1417
4732.25 1369
4732.90 1410
4733.55 1326
4734.19 1323
4734.84 1273
4735.49 1235
4736.14 1263
4736.79 1254
4737.44 1214
4738.09 1273
4738.74 1226
4739.39 1234
4740.04 1375
4740.69 1456
4741.34 1486
4741.99 1369
4742.64 1292
4743.28 1388
4743.93 1311
4744.58 1370
4745.23 1282
4745.88 1216
4746.53 1345
4747.18 1423
4747.83 1376
4748.48 1410
4749.13 1473
4749.78 1501
4750.43 1481
4751.08 1499
4751.73 1459
4752.38 1624
4753.03 1734
4753.68 1573
4754.33 1651
4754.98 1653
4755.63 1528
4756.29 1487
4756.94 1379
4757.59 1377
4758.24 1267
4758.89 1182
4759.54 1278
4760.19 1314
4760.84 1283
4761.49 1167
4762.14 1134
4762.79 1172
4763.44 1180
4764.09 1182
4764.74 1314
4765.40 1271
4766.05 1212
4766.70 1250
4767.35 1286
4768.00 1295
4768.65 1221
4769.30 1255
4769.95 1263
4770.61 1307
4771.26 1130
4771.91 1146
4772.56 1092
4773.21 1037
4773.86 1008
4774.52 1095
4775.17 1065
4775.82 1119
4776.47 1136
4777.12 1118
4777.77 1143
4778.43 1140
4779.08 1195
4779.73 1225
4780.38 1383
4781.04 1198
4781.69 1235
4782.34 1241
4782.99 1233
4783.64 1200
4784.30 1079
4784.95 1184
4785.60 1147
4786.25 1145
4786.91 1262
4787.56 1224
4788.21 1219
4788.86 1229
4789.52 1222
4790.17 1039
4790.82 1041
4791.48 1134
4792.13 1097
4792.78 1114
4793.43 1146
4794.09 1309
4794.74 1114
4795.39 1161
4796.05 1237
4796.70 1199
4797.35 1145
4798.01 1070
4798.66 1102
4799.31 1092
4799.97 1103
4800.62 1149
4801.27 1214
4801.93 1144
4802.58 1158
4803.23 1123
4803.89 1188
4804.54 1146
4805.20 1158
4805.85 1146
4806.50 1169
4807.16 1120
4807.81 1129
4808.47 1185
4809.12 1111
4809.77 1068
4810.43 1157
4811.08 1189
4811.74 1187
4812.39 1292
4813.04 1213
4813.70 1285
4814.35 1260
4815.01 1298
4815.66 1335
4816.32 1227
4816.97 1292
4817.63 1278
4818.28 1251
4818.94 1261
4819.59 1388
4820.24 1337
4820.90 1310
4821.55 1343
4822.21 1359
4822.86 1347
4823.52 1325
4824.17 1283
4824.83 1312
4825.49 1348
4826.14 1340
4826.80 1372
4827.45 1480
4828.11 1460
4828.76 1458
4829.42 1532
4830.07 1472
4830.73 1572
4831.38 1516
4832.04 1587
4832.69 1547
4833.35 1559
4834.01 1680
4834.66 1708
4835.32 1681
4835.97 1700
4836.63 1727
4837.29 1803
4837.94 1907
4838.60 2071
4839.25 2007
4839.91 2013
4840.57 2017
4841.22 2018
4841.88 1966
4842.54 1989
4843.19 1994
4843.85 2091
4844.50 2161
4845.16 2071
4845.82 2116
4846.47 2227
4847.13 2525
4847.79 2438
4848.44 2604
4849.10 2952
4849.76 3398
4850.41 3520
4851.07 3533
4851.73 3433
4852.39 3548
4853.04 3455
4853.70 3090
4854.36 3077
4855.01 2863
4855.67 3006
4856.33 3186
4856.99 3220
4857.64 3023
4858.30 3296
4858.96 3511
4859.62 3701
4860.27 3732
4860.93 3633
4861.59 3534
4862.25 3357
4862.90 3243
4863.56 3024
4864.22 2947
4864.88 2743
4865.53 3001
4866.19 2973
4866.85 3070
4867.51 2886
4868.17 3041
4868.83 2915
4869.48 2873
4870.14 2898
4870.80 2797
4871.46 2664
4872.12 2631
4872.77 2572
4873.43 2368
4874.09 2204
4874.75 2246
4875.41 2243
4876.07 2289
4876.73 2339
4877.38 2339
4878.04 2326
4878.70 2407
4879.36 2481
4880.02 2620
4880.68 2379
4881.34 2202
4882.00 2087
4882.66 1926
4883.31 1948
4883.97 1879
4884.63 1990
4885.29 1896
4885.95 1905
4886.61 1895
4887.27 1786
4887.93 1821
4888.59 1854
4889.25 1960
4889.91 1962
4890.57 2053
4891.23 2117
4891.89 2185
4892.55 2181
4893.21 2061
4893.87 2049
4894.53 1935
4895.19 1807
4895.85 1763
4896.51 1801
4897.17 1744
4897.83 1735
4898.49 1805
4899.15 1885
4899.81 2026
4900.47 1822
4901.13 1861
4901.79 1848
4902.45 1848
4903.11 1856
4903.77 1783
4904.43 1609
4905.09 1639
4905.75 1493
4906.41 1478
4907.07 1566
4907.73 1623
4908.39 1506
4909.05 1446
4909.72 1449
4910.38 1504
4911.04 1462
4911.70 1429
4912.36 1610
4913.02 1527
4913.68 1504
4914.34 1495
4915.00 1518
4915.67 1416
4916.33 1328
4916.99 1288
4917.65 1336
4918.31 1332
4918.97 1330
4919.63 1344
4920.30 1300
4920.96 1262
4921.62 1204
4922.28 1198
4922.94 1342
4923.60 1354
4924.27 1260
4924.93 1327
4925.59 1396
4926.25 1345
4926.91 1266
4927.58 1252
4928.24 1368
4928.90 1314
4929.56 1296
4930.22 1317
4930.89 1266
4931.55 1313
4932.21 1409
4932.87 1279
4933.54 1178
4934.20 1265
4934.86 1285
4935.52 1180
4936.19 1120
4936.85 1112
4937.51 1287
4938.18 1276
4938.84 1195
4939.50 1202
4940.16 1295
4940.83 1227
4941.49 1229
4942.15 1200
4942.82 1214
4943.48 1210
4944.14 1179
4944.81 1263
4945.47 1287
4946.13 1246
4946.80 1185
4947.46 1213
4948.12 1317
4948.79 1223
4949.45 1180
4950.11 1129
4950.78 1151
4951.44 1204
4952.10 1136
4952.77 1119
4953.43 1148
4954.10 1147
4954.76 1141
4955.42 1142
4956.09 1257
4956.75 1161
4957.42 1290
4958.08 1348
4958.74 1196
4959.41 1207
4960.07 1245
4960.74 1237
4961.40 1349
4962.07 1415
4962.73 1447
4963.39 1615
4964.06 1606
4964.72 1587
4965.39 1652
4966.05 1649
4966.72 1634
4967.38 1499
4968.05 1398
4968.71 1431
4969.38 1353
4970.04 1317
4970.71 1254
4971.37 1316
4972.04 1167
4972.70 1352
4973.37 1303
4974.03 1227
4974.70 1277
4975.36 1304
4976.03 1197
4976.69 1356
4977.36 1453
4978.02 1345
4978.69 1308
4979.36 1235
4980.02 1314
4980.69 1231
4981.35 1290
4982.02 1357
4982.68 1320
4983.35 1204
4984.02 1173
4984.68 1211
4985.35 1239
4986.01 1323
4986.68 1376
4987.35 1368
4988.01 1365
4988.68 1441
4989.34 1501
4990.01 1438
4990.68 1593
4991.34 1466
4992.01 1501
4992.68 1362
4993.34 1337
4994.01 1309
4994.68 1339
4995.34 1296
4996.01 1216
4996.68 1212
4997.34 1179
4998.01 1191
4998.68 1074
4999.34 1222
5000.01 1069
5000.68 1071
5001.34 1047
5002.01 1125
5002.68 1005
5003.35 1028
5004.01 975
5004.68 1000
5005.35 988
5006.01 1061
5006.68 1133
5007.35 1054
5008.02 1061
5008.68 1080
5009.35 1139
5010.02 1137
5010.69 1085
5011.36 1087
5012.02 1088
5012.69 1081
5013.36 1129
5014.03 1155
5014.69 1152
5015.36 1057
5016.03 1130
5016.70 1160
5017.37 1130
5018.03 1144
5018.70 1068
5019.37 1193
5020.04 1095
5020.71 1068
5021.38 1077
5022.04 1182
5022.71 1143
5023.38 1072
5024.05 1125
5024.72 1224
5025.39 1265
5026.06 1236
5026.72 1187
5027.39 1220
5028.06 1286
5028.73 1182
5029.40 1159
5030.07 1172
5030.74 1091
5031.41 1066
5032.08 1005
5032.75 1068
5033.41 1119
5034.08 1086
5034.75 1059
5035.42 1059
5036.09 1044
5036.76 1022
5037.43 1061
5038.10 1128
5038.77 1184
5039.44 1139
5040.11 1043
5040.78 1005
5041.45 1065
5042.12 1100
5042.79 1004
5043.46 1182
5044.13 1221
5044.80 1052
5045.47 1027
5046.14 1080
5046.81 1023
5047.48 1033
5048.15 960
5048.82 960
5049.49 1053
5050.16 1042
5050.83 1071
5051.50 1080
5052.17 1050
5052.84 1043
5053.51 1088
5054.18 973
5054.85 989
5055.52 1017
5056.19 1006
5056.86 1038
5057.53 1046
5058.21 988
5058.88 1011
5059.55 1018
5060.22 1075
5060.89 1066
5061.56 1006
5062.23 1009
5062.90 1012
5063.57 1044
5064.24 1058
5064.92 1006
5065.59 961
5066.26 954
5066.93 1037
5067.60 1071
5068.27 964
5068.94 947
5069.62 1088
5070.29 962
5070.96 1031
5071.63 1071
5072.30 1030
5072.97 958
5073.65 999
5074.32 1091
5074.99 1096
5075.66 1032
5076.33 1118
5077.01 1144
5077.68 1209
5078.35 1265
5079.02 1164
5079.70 1285
5080.37 1353
5081.04 1321
5081.71 1270
5082.38 1202
5083.06 1275
5083.73 1182
5084.40 1148
5085.07 1128
5085.75 1109
5086.42 1087
5087.09 1055
5087.77 1104
5088.44 1124
5089.11 1193
5089.78 1353
5090.46 1350
5091.13 1306
5091.80 1209
5092.48 1231
5093.15 1305
5093.82 1324
5094.50 1338
5095.17 1281
5095.84 1281
5096.52 1258
5097.19 1242
5097.86 1095
5098.54 1109
5099.21 1170
5099.88 1072
5100.56 1151
5101.23 1079
5101.90 1141
5102.58 1123
5103.25 1144
5103.93 1290
5104.60 1273
5105.27 1289
5105.95 1196
5106.62 1214
5107.30 1223
5107.97 1226
5108.64 1194
5109.32 1169
5109.99 1082
5110.67 1033
5111.34 1028
5112.02 1102
5112.69 1191
5113.36 1185
5114.04 1075
5114.71 990
5115.39 1129
5116.06 1164
5116.74 1138
5117.41 1139
5118.09 1090
5118.76 1112
5119.44 1188
5120.11 1220
5120.79 1288
5121.46 1387
5122.14 1306
5122.81 1250
5123.49 1253
5124.16 1278
5124.84 1267
5125.51 1203
5126.19 1240
5126.86 1198
5127.54 1156
5128.21 1128
5128.89 1155
5129.57 1086
5130.24 1125
5130.92 1188
5131.59 1210
5132.27 1326
5132.94 1226
5133.62 1146
5134.30 1239
5134.97 1184
5135.65 1240
5136.32 1144
5137.00 1054
5137.68 1011
5138.35 1129
5139.03 1167
5139.70 1121
5140.38 1197
5141.06 1142
5141.73 1095
5142.41 1128
5143.09 1103
5143.76 1127
5144.44 1099
5145.12 1085
5145.79 1067
5146.47 1145
5147.15 1131
5147.82 1040
5148.50 1043
5149.18 1038
5149.85 1004
5150.53 1036
5151.21 974
5151.88 1025
5152.56 1011
5153.24 1025
5153.92 1013
5154.59 941
5155.27 945
5155.95 967
5156.62 966
5157.30 1031
5157.98 1059
5158.66 970
5159.33 996
5160.01 1033
5160.69 999
5161.37 1033
5162.04 1032
5162.72 991
5163.40 991
5164.08 993
5164.76 902
5165.43 889
5166.11 942
5166.79 1022
5167.47 1017
5168.15 996
5168.82 949
5169.50 1074
5170.18 980
5170.86 1050
5171.54 1046
5172.22 946
5172.89 921
5173.57 927
5174.25 963
5174.93 963
5175.61 972
5176.29 1008
5176.97 999
5177.64 888
5178.32 963
5179.00 1078
5179.68 1091
5180.36 1127
5181.04 1112
5181.72 1155
5182.40 1064
5183.08 1009
5183.75 967
5184.43 977
5185.11 1089
5185.79 992
5186.47 904
5187.15 935
5187.83 925
5188.51 927
5189.19 1046
5189.87 1036
5190.55 1034
5191.23 1010
5191.91 1009
5192.59 1002
5193.27 1017
5193.95 936
5194.63 973
5195.31 967
5195.99 882
5196.67 1063
5197.35 953
5198.03 970
5198.71 1088
5199.39 1071
5200.07 1109
5200.75 1082
5201.43 1077
5202.11 1059
5202.79 978
5203.47 981
5204.15 1048
5204.83 1012
5205.51 1067
5206.19 993
5206.87 1006
5207.55 1021
5208.23 1070
5208.91 985
5209.59 975
5210.27 1131
5210.96 1122
5211.64 1101
5212.32 1051
5213.00 1037
5213.68 1075
5214.36 1073
5215.04 1166
5215.72 1152
5216.40 1288
5217.09 1197
5217.77 1282
5218.45 1255
5219.13 1275
5219.81 1308
5220.49 1298
5221.17 1243
5221.86 1182
5222.54 1349
5223.22 1254
5223.90 1247
5224.58 1214
5225.27 1247
5225.95 1202
5226.63 1137
5227.31 1049
5227.99 1183
5228.67 1048
5229.36 1141
5230.04 1074
5230.72 1120
5231.40 1060
5232.09 1084
5232.77 1119
5233.45 1165
5234.13 1234
5234.82 1147
5235.50 1156
5236.18 1154
5236.86 1178
5237.55 1194
5238.23 1329
5238.91 1294
5239.59 1281
5240.28 1323
5240.96 1314
5241.64 1300
5242.33 1165
5243.01 1167
5243.69 1086
5244.37 1136
5245.06 1077
5245.74 1064
5246.42 1091
5247.11 1079
5247.79 1064
5248.47 1072
5249.16 1041
5249.84 1087
5250.52 1234
5251.21 1229
5251.89 1247
5252.58 1379
5253.26 1331
5253.94 1349
5254.63 1311
5255.31 1260
5255.99 1179
5256.68 1087
5257.36 1108
5258.05 1090
5258.73 1060
5259.41 1212
5260.10 1212
5260.78 1261
5261.47 1215
5262.15 1328
5262.84 1305
5263.52 1180
5264.20 1208
5264.89 1192
5265.57 1040
5266.26 1195
5266.94 1226
5267.63 1143
5268.31 1169
5269.00 1164
5269.68 1227
5270.37 1132
5271.05 1064
5271.73 995
5272.42 1072
5273.10 1097
5273.79 1100
5274.47 1096
5275.16 1099
5275.85 1040
5276.53 1042
5277.22 1049
5277.90 1088
5278.59 1050
5279.27 1124
5279.96 1188
5280.64 1206
5281.33 1164
5282.01 1112
5282.70 1095
5283.38 1191
5284.07 1129
5284.76 1021
5285.44 1104
5286.13 1035
5286.81 1040
5287.50 1037
5288.19 1075
5288.87 991
5289.56 1042
5290.24 1059
5290.93 990
5291.62 990
5292.30 997
5292.99 1110
5293.67 1093
5294.36 1074
5295.05 1138
5295.73 1020
5296.42 1026
5297.11 1046
5297.79 1053
5298.48 1187
5299.17 1167
5299.85 1223
5300.54 1273
5301.23 1299
5301.91 1322
5302.60 1262
5303.29 1407
5303.97 1520
5304.66 1417
5305.35 1254
5306.04 1286
5306.72 1293
5307.41 1200
5308.10 1155
5308.78 1180
5309.47 1213
5310.16 1282
5310.85 1227
5311.53 1397
5312.22 1530
5312.91 1566
5313.60 1449
5314.28 1434
5314.97 1300
5315.66 1224
5316.35 1218
5317.04 1212
5317.72 1224
5318.41 1158
5319.10 1294
5319.79 1384
5320.48 1406
5321.16 1376
5321.85 1415
5322.54 1481
5323.23 1362
5323.92 1209
5324.60 1140
5325.29 1231
5325.98 1171
5326.67 1114
5327.36 1131
5328.05 1115
5328.74 1075
5329.42 1009
5330.11 1090
5330.80 1113
5331.49 1087
5332.18 1053
5332.87 1087
5333.56 1124
5334.25 1045
5334.93 1001
5335.62 1072
5336.31 1108
5337.00 1090
5337.69 1108
5338.38 1109
5339.07 1110
5339.76 1177
5340.45 1150
5341.14 1180
5341.83 1083
5342.52 1216
5343.21 1165
5343.90 1177
5344.58 1257
5345.27 1257
5345.96 1184
5346.65 1250
5347.34 1292
5348.03 1414
5348.72 1437
5349.41 1467
5350.10 1609
5350.79 1569
5351.48 1570
5352.17 1505
5352.86 1518
5353.55 1389
5354.24 1348
5354.93 1303
5355.62 1247
5356.31 1218
5357.01 1118
5357.70 1140
5358.39 1077
5359.08 1055
5359.77 1006
5360.46 1052
5361.15 1045
5361.84 1099
5362.53 1156
5363.22 1152
5363.91 1197
5364.60 1217
5365.29 1055
5365.98 1052
5366.68 1074
5367.37 1088
5368.06 1084
5368.75 1034
5369.44 1003
5370.13 963
5370.82 1053
5371.51 975
5372.21 893
5372.90 909
5373.59 945
5374.28 1036
5374.97 1003
5375.66 950
5376.35 984
5377.05 978
5377.74 999
5378.43 963
5379.12 974
5379.81 927
5380.51 1000
5381.20 990
5381.89 857
5382.58 914
5383.27 969
5383.97 933
5384.66 927
5385.35 1020
5386.04 943
5386.73 961
5387.43 993
5388.12 1041
5388.81 1079
5389.50 1052
5390.20 1103
5390.89 1158
5391.58 1160
5392.28 1095
5392.97 1087
5393.66 1135
5394.35 985
5395.05 1001
5395.74 956
5396.43 903
5397.13 911
5397.82 902
5398.51 1001
5399.20 977
5399.90 1061
5400.59 1022
5401.28 920
5401.98 945
5402.67 1020
5403.36 955
5404.06 877
5404.75 883
5405.44 993
5406.14 1012
5406.83 996
5407.53 1178
5408.22 1044
5408.91 1014
5409.61 1036
5410.30 1100
5410.99 965
5411.69 972
5412.38 995
5413.08 900
5413.77 860
5414.46 959
5415.16 1048
5415.85 966
5416.55 913
5417.24 927
5417.94 1034
5418.63 971
5419.32 931
5420.02 1004
5420.71 1042
5421.41 1052
5422.10 1119
5422.80 1060
5423.49 1060
5424.19 1042
5424.88 1036
5425.58 994
5426.27 964
5426.97 1023
5427.66 1030
5428.36 983
5429.05 950
5429.75 1014
5430.44 987
5431.14 1007
5431.83 998
5432.53 1032
5433.22 1013
5433.92 1021
5434.61 1133
5435.31 1267
5436.00 1231
5436.70 1146
5437.40 1169
5438.09 1271
5438.79 1123
5439.48 1109
5440.18 1188
5440.87 1141
5441.57 1095
5442.27 1164
5442.96 1184
5443.66 1129
5444.35 1226
5445.05 1194
5445.75 1193
5446.44 1227
5447.14 1299
5447.83 1274
5448.53 1119
5449.23 1101
5449.92 1187
5450.62 1257
5451.32 1225
5452.01 1298
5452.71 1209
5453.41 1184
5454.10 1191
5454.80 1187
5455.50 1118
5456.19 1075
5456.89 1202
5457.59 1279
5458.28 1303
5458.98 1271
5459.68 1223
5460.37 1162
5461.07 1268
5461.77 1347
5462.47 1394
5463.16 1334
5463.86 1295
5464.56 1275
5465.25 1317
5465.95 1319
5466.65 1436
5467.35 1353
5468.04 1302
5468.74 1364
5469.44 1394
5470.14 1362
5470.84 1348
5471.53 1392
5472.23 1409
5472.93 1425
5473.63 1474
5474.32 1567
5475.02 1510
5475.72 1504
5476.42 1665
5477.12 1763
5477.82 1909
5478.51 2148
5479.21 2340
5479.91 2588
5480.61 2923
5481.31 2741
5482.01 2914
5482.70 2791
5483.40 2687
5484.10 2366
5484.80 2012
5485.50 2175
5486.20 2062
5486.90 1910
5487.59 1878
5488.29 1791
5488.99 1798
5489.69 1840
5490.39 1766
5491.09 1845
5491.79 1938
5492.49 1854
5493.19 2013
5493.89 2056
5494.58 1958
5495.28 1944
5495.98 2029
5496.68 2119
5497.38 2276
5498.08 2454
5498.78 2752
5499.48 3035
5500.18 3730
5500.88 3972
5501.58 4372
5502.28 4742
5502.98 4460
5503.68 4080
5504.38 3738
5505.08 3232
5505.78 2870
5506.48 2564
5507.18 2213
5507.88 2063
5508.58 1913
5509.28 1652
5509.98 1711
5510.68 1636
5511.38 1651
5512.08 1729
5512.78 1691
5513.48 1614
5514.18 1650
5514.88 1673
5515.58 1757
5516.28 1728
5516.98 1703
5517.68 1627
5518.39 1576
5519.09 1560
5519.79 1489
5520.49 1503
5521.19 1581
5521.89 1532
5522.59 1512
5523.29 1554
5523.99 1445
5524.69 1524
5525.40 1351
5526.10 1330
5526.80 1326
5527.50 1395
5528.20 1254
5528.90 1361
5529.60 1287
5530.31 1330
5531.01 1368
5531.71 1292
5532.41 1281
5533.11 1264
5533.81 1182
5534.52 1244
5535.22 1360
5535.92 1178
5536.62 1199
5537.32 1241
5538.02 1279
5538.73 1236
5539.43 1264
5540.13 1181
5540.83 1171
5541.54 1178
5542.24 1182
5542.94 1200
5543.64 1145
5544.34 1200
5545.05 1139
5545.75 1155
5546.45 1176
5547.15 1186
5547.86 1183
5548.56 1086
5549.26 1054
5549.97 1071
5550.67 1109
5551.37 1187
5552.07 1171
5552.78 1162
5553.48 1164
5554.18 1120
5554.89 1202
5555.59 1203
5556.29 1056
5557.00 1066
5557.70 1202
5558.40 1129
5559.11 1097
5559.81 1171
5560.51 1129
5561.22 1126
5561.92 1231
5562.62 1363
5563.33 1303
5564.03 1261
5564.73 1229
5565.44 1223
5566.14 1270
5566.85 1265
5567.55 1195
5568.25 1186
5568.96 1162
5569.66 1109
5570.37 1022
5571.07 1136
5571.77 1128
5572.48 1084
5573.18 1072
5573.89 1084
5574.59 1123
5575.29 1144
5576.00 1204
5576.70 1188
5577.41 1095
5578.11 1093
5578.82 1146
5579.52 1135
5580.23 1080
5580.93 1008
5581.64 967
5582.34 1053
5583.05 1154
5583.75 1063
5584.46 1108
5585.16 1116
5585.87 1016
5586.57 1000
5587.28 1035
5587.98 1009
5588.69 1103
5589.39 1044
5590.10 976
5590.80 930
5591.51 969
5592.21 1015
5592.92 1112
5593.62 1149
5594.33 1201
5595.04 1158
5595.74 1081
5596.45 1142
5597.15 1194
5597.86 1190
5598.56 1145
5599.27 1095
5599.98 1003
5600.68 958
5601.39 1023
5602.09 971
5602.80 1085
5603.51 1018
5604.21 1010
5604.92 1104
5605.62 1157
5606.33 1141
5607.04 1085
5607.74 1068
5608.45 1031
5609.16 982
5609.86 1034
5610.57 1001
5611.28 1055
5611.98 994
5612.69 1067
5613.40 1110
5614.10 1064
5614.81 949
5615.52 1000
5616.22 1042
5616.93 1034
5617.64 986
5618.35 905
5619.05 943
5619.76 964
5620.47 976
5621.17 929
5621.88 1005
5622.59 990
5623.30 1015
5624.00 1005
5624.71 1027
5625.42 1061
5626.13 1025
5626.83 1154
5627.54 1153
5628.25 1142
5628.96 1151
5629.67 1097
5630.37 1119
5631.08 1136
5631.79 1134
5632.50 1109
5633.21 1228
5633.91 1115
5634.62 1075
5635.33 1104
5636.04 1118
5636.75 1078
5637.45 1186
5638.16 1199
5638.87 1250
5639.58 1351
5640.29 1348
5641.00 1328
5641.70 1306
5642.41 1200
5643.12 1286
5643.83 1332
5644.54 1213
5645.25 1124
5645.96 1120
5646.67 1087
5647.38 1048
5648.08 1104
5648.79 1004
5649.50 1125
5650.21 1040
5650.92 1102
5651.63 1112
5652.34 1199
5653.05 1081
5653.76 1227
5654.47 1276
5655.18 1389
5655.89 1356
5656.60 1483
5657.30 1518
5658.01 1510
5658.72 1565
5659.43 1572
5660.14 1590
5660.85 1552
5661.56 1407
5662.27 1313
5662.98 1370
5663.69 1234
5664.40 1171
5665.11 1145
5665.82 1088
5666.53 1116
5667.24 1130
5667.95 1137
5668.66 1064
5669.37 1036
5670.08 1085
5670.79 1121
5671.50 1003
5672.22 1083
5672.93 1086
5673.64 1110
5674.35 1137
5675.06 1036
5675.77 1100
5676.48 1061
5677.19 1057
5677.90 907
5678.61 982
5679.32 1082
5680.03 1120
5680.74 1072
5681.46 977
5682.17 1031
5682.88 1063
5683.59 1004
5684.30 999
5685.01 1010
5685.72 1109
5686.43 1131
5687.15 1023
5687.86 1041
5688.57 1079
5689.28 1036
5689.99 976
5690.70 1018
5691.42 962
5692.13 956
5692.84 976
5693.55 981
5694.26 957
5694.97 929
5695.69 922
5696.40 966
5697.11 978
5697.82 988
5698.53 985
5699.25 985
5699.96 935
5700.67 937
5701.38 946
5702.10 941
5702.81 937
5703.52 926
5704.23 988
5704.95 946
5705.66 1060
5706.37 990
5707.08 1076
5707.80 970
5708.51 991
5709.22 1024
5709.93 972
5710.65 956
5711.36 959
5712.07 979
5712.79 1037
5713.50 1023
5714.21 990
5714.93 983
5715.64 934
5716.35 900
5717.07 905
5717.78 856
5718.49 858
5719.21 927
5719.92 907
5720.63 934
5721.35 868
5722.06 974
5722.77 983
5723.49 1014
5724.20 938
5724.92 890
5725.63 929
5726.34 993
5727.06 899
5727.77 847
5728.48 958
5729.20 963
5729.91 985
5730.63 1022
5731.34 974
5732.06 952
5732.77 911
5733.48 889
5734.20 984
5734.91 997
5735.63 979
5736.34 938
5737.06 869
5737.77 962
5738.49 904
5739.20 951
5739.91 958
5740.63 963
5741.34 944
5742.06 969
5742.77 992
5743.49 1007
5744.20 967
5744.92 981
5745.63 975
5746.35 994
5747.06 969
5747.78 952
5748.49 1039
5749.21 996
5749.93 898
5750.64 907
5751.36 976
5752.07 912
5752.79 934
5753.50 873
5754.22 842
5754.93 882
5755.65 908
5756.37 858
5757.08 907
5757.80 941
5758.51 890
5759.23 911
5759.95 916
5760.66 880
5761.38 919
5762.09 910
5762.81 932
5763.53 966
5764.24 903
5764.96 895
5765.67 840
5766.39 854
5767.11 873
5767.82 887
5768.54 965
5769.26 941
5769.97 989
5770.69 939
5771.41 895
5772.12 931
5772.84 916
5773.56 919
5774.27 1011
5774.99 1017
5775.71 910
5776.42 955
5777.14 1054
5777.86 1012
5778.58 974
5779.29 1076
5780.01 979
5780.73 974
5781.45 1001
5782.16 1074
5782.88 1064
5783.60 1026
5784.31 1043
5785.03 1013
5785.75 1011
5786.47 1034
5787.19 1020
5787.90 1005
5788.62 1066
5789.34 1053
5790.06 1012
5790.77 1098
5791.49 1117
5792.21 1117
5792.93 1196
5793.65 1105
5794.36 1152
5795.08 1169
5795.80 1160
5796.52 1139
5797.24 1236
5797.96 1420
5798.67 1437
5799.39 1450
5800.11 1697
5800.83 2055
5801.55 2210
5802.27 2474
5802.99 2641
5803.70 2809
5804.42 2739
5805.14 2350
5805.86 2247
5806.58 1982
5807.30 1799
5808.02 1592
5808.74 1412
5809.46 1424
5810.17 1340
5810.89 1300
5811.61 1336
5812.33 1293
5813.05 1243
5813.77 1254
5814.49 1250
5815.21 1295
5815.93 1329
5816.65 1368
5817.37 1375
5818.09 1401
5818.81 1385
5819.53 1411
5820.25 1357
5820.97 1331
5821.69 1330
5822.41 1342
5823.13 1313
5823.85 1299
5824.57 1377
5825.29 1328
5826.01 1120
5826.73 1142
5827.45 1112
5828.17 1092
5828.89 1170
5829.61 1165
5830.33 1141
5831.05 1191
5831.77 1118
5832.49 1093
5833.21 1095
5833.93 1173
5834.65 1130
5835.37 1100
5836.09 1139
5836.81 1132
5837.53 1041
5838.25 1069
5838.97 1141
5839.70 1071
5840.42 1075
5841.14 1148
5841.86 1124
5842.58 1031
5843.30 1007
5844.02 979
5844.74 996
5845.46 1053
5846.19 1033
5846.91 982
5847.63 1039
5848.35 1088
5849.07 1067
5849.79 1069
5850.51 1076
5851.24 1060
5851.96 1023
5852.68 1072
5853.40 1115
5854.12 1152
5854.85 1054
5855.57 1065
5856.29 1082
5857.01 1070
5857.73 1090
5858.46 1047
5859.18 1041
5859.90 1032
5860.62 988
5861.34 976
5862.07 1069
5862.79 1074
5863.51 1052
5864.23 1045
5864.96 1096
5865.68 1123
5866.40 1154
5867.12 1162
5867.85 1131
5868.57 1125
5869.29 1026
5870.01 1115
5870.74 1159
5871.46 1100
5872.18 1096
5872.91 1063
5873.63 997
5874.35 1060
5875.08 1049
5875.80 931
5876.52 968
5877.25 968
5877.97 978
5878.69 1011
5879.42 1131
5880.14 1087
5880.86 1096
5881.59 1124
5882.31 1182
5883.03 1091
5883.76 1160
5884.48 1151
5885.20 1082
5885.93 1206
5886.65 1251
5887.38 1201
5888.10 1083
5888.82 1186
5889.55 1165
5890.27 1075
5891.00 1097
5891.72 1058
5892.44 1068
5893.17 1106
5893.89 1117
5894.62 1118
5895.34 1115
5896.07 1068
5896.79 1039
5897.51 1009
5898.24 1000
5898.96 1047
5899.69 1120
5900.41 1115
5901.14 1123
5901.86 1087
5902.59 1142
5903.31 1173
5904.04 1124
5904.76 1216
5905.49 1147
5906.21 1174
5906.94 1223
5907.66 1166
5908.39 1192
5909.11 1173
5909.84 1265
5910.56 1149
5911.29 1185
5912.01 1256
5912.74 1208
5913.46 1190
5914.19 1208
5914.92 1252
5915.64 1244
5916.37 1248
5917.09 1233
5917.82 1377
5918.54 1255
5919.27 1250
5920.00 1296
5920.72 1322
5921.45 1324
5922.17 1242
5922.90 1266
5923.63 1285
5924.35 1307
5925.08 1383
5925.80 1457
5926.53 1415
5927.26 1348
5927.98 1332
5928.71 1471
5929.44 1511
5930.16 1449
5930.89 1497
5931.62 1493
5932.34 1516
5933.07 1432
5933.80 1551
5934.52 1571
5935.25 1503
5935.98 1581
5936.70 1677
5937.43 1685
5938.16 1631
5938.88 1691
5939.61 1624
5940.34 1628
5941.07 1727
5941.79 1695
5942.52 1669
5943.25 1854
5943.97 1787
5944.70 1881
5945.43 1941
5946.16 1920
5946.88 2002
5947.61 2063
5948.34 2104
5949.07 2197
5949.80 2211
5950.52 2523
5951.25 2723
5951.98 2886
5952.71 3062
5953.43 2969
5954.16 2946
5954.89 2803
5955.62 2771
5956.35 2800
5957.07 2642
5957.80 2535
5958.53 2603
5959.26 2761
5959.99 2744
5960.72 2787
5961.44 2740
5962.17 2671
5962.90 2905
5963.63 3051
5964.36 3172
5965.09 3480
5965.82 3803
5966.54 4288
5967.27 4599
5968.00 4892
5968.73 4939
5969.46 4744
5970.19 4500
5970.92 4264
5971.65 3738
5972.38 3716
5973.11 3543
5973.83 3562
5974.56 3505
5975.29 3334
5976.02 3261
5976.75 3172
5977.48 3283
5978.21 3484
5978.94 3425
5979.67 3639
5980.40 3692
5981.13 3853
5981.86 4064
5982.59 3936
5983.32 4037
5984.05 3898
5984.78 4293
5985.51 4132
5986.24 4024
5986.97 4145
5987.70 4157
5988.43 4160
5989.16 4021
5989.89 3948
5990.62 3854
5991.35 3898
5992.08 3829
5992.81 3875
5993.54 3997
5994.27 3998
5995.00 4047
5995.73 4154
5996.46 4176
5997.19 4269
5997.92 4212
5998.65 4415
5999.38 4571
6000.11 4600
6000.85 4417
6001.58 4585
6002.31 4482
6003.04 4376
6003.77 4245
6004.50 4387
6005.23 4130
6005.96 4151
6006.69 4270
6007.43 4207
6008.16 4390
6008.89 4808
6009.62 5462
6010.35 6396
6011.08 7704
6011.81 9211
6012.54 11092
6013.28 12802
6014.01 14232
6014.74 15543
6015.47 16114
6016.20 15839
6016.94 14693
6017.67 13714
6018.40 12391
6019.13 10645
6019.86 8966
6020.59 7391
6021.33 6174
6022.06 5390
6022.79 4637
6023.52 4171
6024.26 3899
6024.99 3550
6025.72 3435
6026.45 3302
6027.19 3210
6027.92 3149
6028.65 3104
6029.38 2982
6030.12 2981
6030.85 3086
6031.58 2941
6032.31 2882
6033.05 2842
6033.78 2736
6034.51 2650
6035.25 2681
6035.98 2693
6036.71 2783
6037.44 2790
6038.18 2743
6038.91 2829
6039.64 2738
6040.38 2774
6041.11 3000
6041.84 3010
6042.58 3073
6043.31 3063
6044.04 3031
6044.78 3050
6045.51 3090
6046.24 3155
6046.98 3190
6047.71 3224
6048.45 3378
6049.18 3352
6049.91 3588
6050.65 3893
6051.38 4344
6052.11 4745
6052.85 5185
6053.58 5514
6054.32 5542
6055.05 5293
6055.79 5102
6056.52 4650
6057.25 4438
6057.99 3842
6058.72 3548
6059.46 3476
6060.19 3367
6060.93 3357
6061.66 3298
6062.39 3013
6063.13 3164
6063.86 3408
6064.60 3171
6065.33 2986
6066.07 2915
6066.80 2848
6067.54 2855
6068.27 2913
6069.01 2754
6069.74 2734
6070.48 2701
6071.21 2669
6071.95 2657
6072.68 2680
6073.42 2576
6074.15 2515
6074.89 2522
6075.62 2591
6076.36 2556
6077.10 2548
6077.83 2609
6078.57 2527
6079.30 2510
6080.04 2416
6080.77 2355
6081.51 2310
6082.25 2465
6082.98 2439
6083.72 2241
6084.45 2226
6085.19 2243
6085.93 2160
6086.66 2094
6087.40 2163
6088.13 2113
6088.87 2139
6089.61 2126
6090.34 2184
6091.08 2176
6091.81 2209
6092.55 2102
6093.29 2206
6094.02 2204
6094.76 2172
6095.50 2114
6096.23 2022
6096.97 2020
6097.71 1851
6098.44 1883
6099.18 1884
6099.92 1893
6100.65 1917
6101.39 1943
6102.13 1795
6102.87 1753
6103.60 1815
6104.34 1860
6105.08 1804
6105.81 1801
6106.55 1790
6107.29 1845
6108.03 1869
6108.76 1763
6109.50 1680
6110.24 1850
6110.98 1869
6111.71 1840
6112.45 1873
6113.19 2014
6113.93 1963
6114.66 1939
6115.40 1942
6116.14 1924
6116.88 1951
6117.62 1916
6118.35 1894
6119.09 1804
6119.83 1776
6120.57 1874
6121.31 1733
6122.04 1780
6122.78 1908
6123.52 1955
6124.26 2009
6125.00 2004
6125.74 2030
6126.47 2026
6127.21 1980
6127.95 2060
6128.69 1929
6129.43 1909
6130.17 1916
6130.91 2011
6131.64 1902
6132.38 1879
6133.12 1923
6133.86 1799
6134.60 1950
6135.34 1988
6136.08 1989
6136.82 2064
6137.56 2064
6138.30 1908
6139.04 2015
6139.77 1971
6140.51 2004
6141.25 2113
6141.99 2097
6142.73 2112
6143.47 2162
6144.21 2080
6144.95 2099
6145.69 2077
6146.43 2001
6147.17 1924
6147.91 2072
6148.65 2145
6149.39 2154
6150.13 2132
6150.87 1977
6151.61 2144
6152.35 2212
6153.09 2115
6153.83 2202
6154.57 2156
6155.31 2263
6156.05 2277
6156.79 2240
6157.53 2282
6158.27 2434
6159.01 2376
6159.75 2352
6160.49 2333
6161.23 2501
6161.97 2534
6162.71 2588
6163.45 2783
6164.20 2695
6164.94 2952
6165.68 3279
6166.42 3331
6167.16 3553
6167.90 3736
6168.64 3772
6169.38 3866
6170.12 3780
6170.86 3535
6171.61 3414
6172.35 3347
6173.09 3380
6173.83 3263
6174.57 3093
6175.31 3172
6176.05 3026
6176.79 3019
6177.54 3160
6178.28 3190
6179.02 3193
6179.76 3144
6180.50 3078
6181.24 3203
6181.99 3238
6182.73 3196
6183.47 3325
6184.21 3293
6184.95 3464
6185.70 3570
6186.44 3522
6187.18 3568
6187.92 3516
6188.66 3668
6189.41 3740
6190.15 3841
6190.89 3766
6191.63 3903
6192.38 4224
6193.12 4311
6193.86 4387
6194.60 4687
6195.35 4548
6196.09 4719
6196.83 4680
6197.57 4681
6198.32 4300
6199.06 4386
6199.80 4600
6200.55 4504
6201.29 4482
6202.03 4485
6202.78 4583
6203.52 4869
6204.26 5362
6205.00 6375
6205.75 8003
6206.49 10208
6207.23 13196
6207.98 16498
6208.72 20045
6209.46 23026
6210.21 24600
6210.95 25524
6211.70 25045
6212.44 23710
6213.18 21325
6213.93 18251
6214.67 15323
6215.41 12211
6216.16 9650
6216.90 7853
6217.65 6498
6218.39 5475
6219.13 4833
6219.88 4357
6220.62 3864
6221.37 3710
6222.11 3642
6222.85 3738
6223.60 3641
6224.34 3736
6225.09 3656
6225.83 3499
6226.58 3464
6227.32 3150
6228.07 2998
6228.81 2740
6229.56 2693
6230.30 2551
6231.04 2379
6231.79 2422
6232.53 2468
6233.28 2390
6234.02 2420
6234.77 2434
6235.51 2697
6236.26 2589
6237.00 2738
6237.75 3012
6238.49 3130
6239.24 3395
6239.99 3549
6240.73 3688
6241.48 3636
6242.22 3556
6242.97 3575
6243.71 3437
6244.46 3374
6245.20 3372
6245.95 3497
6246.70 3559
6247.44 3741
6248.19 3924
6248.93 3824
6249.68 3680
6250.42 3605
6251.17 3625
6251.92 3497
6252.66 3368
6253.41 3356
6254.15 3226
6254.90 3006
6255.65 2863
6256.39 2867
6257.14 2855
6257.89 2772
6258.63 2718
6259.38 2627
6260.13 2748
6260.87 2675
6261.62 2471
6262.37 2534
6263.11 2494
6263.86 2492
6264.61 2505
6265.35 2391
6266.10 2423
6266.85 2358
6267.59 2445
6268.34 2349
6269.09 2404
6269.83 2584
6270.58 2435
6271.33 2491
6272.08 2554
6272.82 2420
6273.57 2559
6274.32 2460
6275.06 2360
6275.81 2455
6276.56 2431
6277.31 2481
6278.05 2489
6278.80 2528
6279.55 2551
6280.30 2494
6281.05 2462
6281.79 2462
6282.54 2504
6283.29 2437
6284.04 2208
6284.78 2286
6285.53 2257
6286.28 2094
6287.03 2009
6287.78 2145
6288.53 2145
6289.27 2104
6290.02 1945
6290.77 1919
6291.52 1868
6292.27 1887
6293.02 1791
6293.76 1913
6294.51 1869
6295.26 1928
6296.01 1850
6296.76 1710
6297.51 1660
6298.26 1743
6299.00 1777
6299.75 1833
6300.50 1809
6301.25 1702
6302.00 1624
6302.75 1673
6303.50 1757
6304.25 1736
6305.00 1635
6305.75 1712
6306.50 1725
6307.24 1785
6307.99 1724
6308.74 1847
6309.49 1748
6310.24 1831
6310.99 2023
6311.74 1981
6312.49 2108
6313.24 2059
6313.99 1973
6314.74 2007
6315.49 2006
6316.24 1886
6316.99 1833
6317.74 1809
6318.49 1827
6319.24 1801
6319.99 1771
6320.74 1723
6321.49 1844
6322.24 1707
6322.99 1637
6323.74 1571
6324.49 1649
6325.24 1609
6325.99 1648
6326.74 1607
6327.49 1657
6328.24 1580
6328.99 1667
6329.74 1526
6330.50 1547
6331.25 1626
6332.00 1505
6332.75 1578
6333.50 1563
6334.25 1620
6335.00 1623
6335.75 1532
6336.50 1556
6337.25 1620
6338.00 1688
6338.76 1632
6339.51 1632
6340.26 1591
6341.01 1615
6341.76 1641
6342.51 1549
6343.26 1560
6344.02 1640
6344.77 1597
6345.52 1595
6346.27 1640
6347.02 1737
6347.77 1792
6348.53 1782
6349.28 1844
6350.03 1904
6350.78 2017
6351.53 2217
6352.29 2477
6353.04 2605
6353.79 2880
6354.54 2935
6355.29 2868
6356.05 2858
6356.80 2482
6357.55 2233
6358.30 2176
6359.06 2094
6359.81 2031
6360.56 1933
6361.31 1791
6362.07 1723
6362.82 1757
6363.57 1755
6364.32 1722
6365.08 1801
6365.83 1675
6366.58 1674
6367.33 1620
6368.09 1791
6368.84 1877
6369.59 1801
6370.35 1801
6371.10 1750
6371.85 1768
6372.61 1802
6373.36 1841
6374.11 1622
6374.87 1645
6375.62 1752
6376.37 1581
6377.13 1615
6377.88 1678
6378.63 1625
6379.39 1570
6380.14 1597
6380.89 1628
6381.65 1564
6382.40 1580
6383.16 1608
6383.91 1552
6384.66 1680
6385.42 1541
6386.17 1553
6386.92 1441
6387.68 1389
6388.43 1421
6389.19 1505
6389.94 1590
6390.70 1404
6391.45 1369
6392.20 1373
6392.96 1442
6393.71 1484
6394.47 1532
6395.22 1478
6395.98 1501
6396.73 1531
6397.49 1465
6398.24 1527
6399.00 1487
6399.75 1454
6400.51 1532
6401.26 1488
6402.02 1413
6402.77 1442
6403.53 1357
6404.28 1324
6405.04 1376
6405.79 1513
6406.55 1600
6407.30 1571
6408.06 1705
6408.81 1755
6409.57 1783
6410.32 1856
6411.08 1887
6411.83 1808
6412.59 1770
6413.34 1717
6414.10 1647
6414.86 1653
6415.61 1636
6416.37 1642
6417.12 1570
6417.88 1609
6418.64 1529
6419.39 1563
6420.15 1476
6420.90 1462
6421.66 1462
6422.42 1396
6423.17 1389
6423.93 1430
6424.68 1528
6425.44 1514
6426.20 1466
6426.95 1465
6427.71 1526
6428.47 1463
6429.22 1424
6429.98 1440
6430.74 1425
6431.49 1458
6432.25 1324
6433.01 1342
6433.76 1471
6434.52 1546
6435.28 1476
6436.03 1414
6436.79 1402
6437.55 1424
6438.30 1405
6439.06 1372
6439.82 1357
6440.58 1318
6441.33 1362
6442.09 1414
6442.85 1424
6443.61 1428
6444.36 1430
6445.12 1423
6445.88 1381
6446.64 1423
6447.39 1461
6448.15 1493
6448.91 1539
6449.67 1394
6450.42 1356
6451.18 1378
6451.94 1325
6452.70 1433
6453.46 1420
6454.21 1377
6454.97 1492
6455.73 1491
6456.49 1507
6457.25 1573
6458.00 1594
6458.76 1561
6459.52 1719
6460.28 1643
6461.04 1604
6461.80 1593
6462.55 1532
6463.31 1680
6464.07 1682
6464.83 1622
6465.59 1585
6466.35 1562
6467.11 1584
6467.87 1731
6468.62 1679
6469.38 1727
6470.14 1665
6470.90 1750
6471.66 1871
6472.42 1890
6473.18 1802
6473.94 1718
6474.70 1916
6475.46 1990
6476.22 1896
6476.97 2026
6477.73 1973
6478.49 2032
6479.25 2046
6480.01 1884
6480.77 2014
6481.53 1967
6482.29 1963
6483.05 2075
6483.81 2122
6484.57 2207
6485.33 2357
6486.09 2415
6486.85 2328
6487.61 2423
6488.37 2412
6489.13 2399
6489.89 2454
6490.65 2569
6491.41 2516
6492.17 2469
6492.93 2682
6493.69 2874
6494.45 2963
6495.21 3143
6495.97 3154
6496.73 3066
6497.49 3034
6498.26 3097
6499.02 3157
6499.78 3141
6500.54 3123
6501.30 3128
6502.06 3086
6502.82 2961
6503.58 3055
6504.34 2961
6505.10 3138
6505.86 3170
6506.62 3234
6507.39 3351
6508.15 3487
6508.91 3521
6509.67 3509
6510.43 3473
6511.19 3551
6511.95 3544
6512.72 3638
6513.48 3688
6514.24 3722
6515.00 3732
6515.76 3760
6516.52 3693
6517.28 3796
6518.05 3718
6518.81 3852
6519.57 3916
6520.33 4057
6521.09 4177
6521.86 4350
6522.62 4640
6523.38 4787
6524.14 5006
6524.90 5512
6525.67 6221
6526.43 6669
6527.19 7540
6527.95 8373
6528.72 8755
6529.48 8978
6530.24 9150
6531.00 8957
6531.77 8477
6532.53 8286
6533.29 8545
6534.05 9330
6534.82 11230
6535.58 13323
6536.34 15185
6537.11 17099
6537.87 18090
6538.63 17685
6539.39 16552
6540.16 15151
6540.92 13316
6541.68 11084
6542.45 8912
6543.21 7435
6543.97 6161
6544.74 5227
6545.50 4499
6546.26 4127
6547.03 3880
6547.79 3496
6548.55 3195
6549.32 3272
6550.08 3223
6550.84 3204
6551.61 3077
6552.37 3076
6553.14 2948
6553.90 3040
6554.66 2961
6555.43 2835
6556.19 2839
6556.96 2800
6557.72 2746
6558.48 2752
6559.25 2685
6560.01 2668
6560.78 2830
6561.54 2814
6562.31 2823
6563.07 3068
6563.83 3266
6564.60 3401
6565.36 3467
6566.13 3427
6566.89 3568
6567.66 3579
6568.42 3531
6569.19 3387
6569.95 3417
6570.72 3465
6571.48 3412
6572.25 3497
6573.01 3545
6573.78 3851
6574.54 4047
6575.31 4154
6576.07 4326
6576.84 4231
6577.60 4366
6578.37 4304
6579.13 4030
6579.90 3895
6580.66 3875
6581.43 3770
6582.19 3729
6582.96 3548
6583.73 3543
6584.49 3509
6585.26 3510
6586.02 3611
6586.79 3560
6587.55 3649
6588.32 3561
6589.09 3565
6589.85 3682
6590.62 3765
6591.38 3820
6592.15 4024
6592.92 4430
6593.68 4592
6594.45 5033
6595.22 5302
6595.98 5638
6596.75 5453
6597.51 5449
6598.28 5273
6599.05 4907
6599.81 4596
6600.58 4137
6601.35 4058
6602.11 3821
6602.88 3667
6603.65 3545
6604.41 3423
6605.18 3598
6605.95 3816
6606.71 3961
6607.48 4294
6608.25 4609
6609.02 4953
6609.78 5129
6610.55 5296
6611.32 5167
6612.08 5019
6612.85 4670
6613.62 4518
6614.39 3941
6615.15 3630
6615.92 3377
6616.69 3226
6617.46 3137
6618.22 3011
6618.99 2927
6619.76 2797
6620.53 2741
6621.30 2625
6622.06 2608
6622.83 2590
6623.60 2532
6624.37 2554
6625.13 2468
6625.90 2558
6626.67 2453
6627.44 2456
6628.21 2452
6628.98 2412
6629.74 2461
6630.51 2561
6631.28 2611
6632.05 2829
6632.82 3304
6633.59 3388
6634.35 3707
6635.12 3816
6635.89 3960
6636.66 3853
6637.43 3897
6638.20 3687
6638.97 3489
6639.74 3138
6640.50 3065
6641.27 2761
6642.04 2732
6642.81 2591
6643.58 2658
6644.35 2555
6645.12 2426
6645.89 2477
6646.66 2451
6647.43 2470
6648.20 2481
6648.97 2550
6649.73 2507
6650.50 2554
6651.27 2664
6652.04 2607
6652.81 2590
6653.58 2724
6654.35 2642
6655.12 2731
6655.89 2717
6656.66 2880
6657.43 2769
6658.20 2723
6658.97 2642
6659.74 2753
6660.51 2521
6661.28 2474
6662.05 2319
6662.82 2329
6663.59 2269
6664.36 2302
6665.13 2346
6665.90 2369
6666.67 2405
6667.44 2447
6668.22 2392
6668.99 2409
6669.76 2430
6670.53 2460
6671.30 2482
6672.07 2577
6672.84 2591
6673.61 2595
6674.38 2611
6675.15 2665
6675.92 2576
6676.69 2629
6677.46 2531
6678.24 2484
6679.01 2432
6679.78 2564
6680.55 2597
6681.32 2619
6682.09 2798
6682.86 2912
6683.63 3138
6684.41 3261
6685.18 3601
6685.95 3767
6686.72 3657
6687.49 3755
6688.26 3482
6689.04 3253
6689.81 2991
6690.58 2844
6691.35 2634
6692.12 2504
6692.90 2278
6693.67 2211
6694.44 2212
6695.21 2220
6695.98 2106
6696.76 2085
6697.53 2214
6698.30 2184
6699.07 2281
6699.84 2233
6700.62 2163
6701.39 2005
6702.16 2076
6702.93 2214
6703.71 2293
6704.48 2184
6705.25 2147
6706.03 2097
6706.80 2128
6707.57 2124
6708.34 2156
6709.12 2137
6709.89 2071
6710.66 2034
6711.44 2008
6712.21 2042
6712.98 2045
6713.75 2078
6714.53 2094
6715.30 2019
6716.07 1961
6716.85 1912
6717.62 1900
6718.39 1828
6719.17 1961
6719.94 1937
6720.72 1923
6721.49 1941
6722.26 1904
6723.04 1975
6723.81 1922
6724.58 1916
6725.36 1978
6726.13 1998
6726.91 1953
6727.68 1914
6728.45 1787
6729.23 1845
6730.00 1959
6730.78 2003
6731.55 2051
6732.32 2279
6733.10 2226
6733.87 2081
6734.65 2057
6735.42 2005
6736.20 2118
6736.97 2222
6737.74 2079
6738.52 2163
6739.29 2093
6740.07 2091
6740.84 2119
6741.62 2082
6742.39 2095
6743.17 2146
6743.94 2280
6744.72 2307
6745.49 2367
6746.27 2359
6747.04 2401
6747.82 2374
6748.59 2595
6749.37 2594
6750.14 2751
6750.92 3005
6751.69 3280
6752.47 3622
6753.24 3855
6754.02 4083
6754.80 3938
6755.57 3774
6756.35 3367
6757.12 3261
6757.90 2805
6758.67 2629
6759.45 2456
6760.23 2211
6761.00 2159
6761.78 2052
6762.55 2189
6763.33 2194
6764.11 2115
6764.88 2111
6765.66 1987
6766.43 2034
6767.21 2014
6767.99 2020
6768.76 2015
6769.54 2178
6770.32 2118
6771.09 2081
6771.87 2009
6772.64 1951
6773.42 1938
6774.20 1918
6774.97 1901
6775.75 1993
6776.53 2065
6777.31 2048
6778.08 2033
6778.86 2054
6779.64 1982
6780.41 2020
6781.19 1930
6781.97 2046
6782.74 1949
6783.52 1853
6784.30 1892
6785.08 1820
6785.85 1778
6786.63 1739
6787.41 1695
6788.19 1669
6788.96 1652
6789.74 1704
6790.52 1760
6791.30 1637
6792.07 1670
6792.85 1719
6793.63 1773
6794.41 1690
6795.18 1653
6795.96 1598
6796.74 1539
6797.52 1572
6798.30 1624
6799.07 1652
6799.85 1697
6800.63 1627
6801.41 1691
6802.19 1696
6802.97 1799
6803.74 1831
6804.52 1902
6805.30 1866
6806.08 2026
6806.86 1974
6807.64 1803
6808.41 1666
6809.19 1671
6809.97 1679
6810.75 1717
6811.53 1683
6812.31 1753
6813.09 1713
6813.87 1744
6814.64 1628
6815.42 1707
6816.20 1838
6816.98 1782
6817.76 1797
6818.54 1816
6819.32 1821
6820.10 1825
6820.88 1710
6821.66 1685
6822.44 1680
6823.22 1614
6824.00 1756
6824.78 1735
6825.55 1715
6826.33 1690
6827.11 1640
6827.89 1650
6828.67 1632
6829.45 1653
6830.23 1639
6831.01 1677
6831.79 1695
6832.57 1652
6833.35 1636
6834.13 1658
6834.91 1661
6835.69 1589
6836.47 1489
6837.25 1474
6838.03 1461
6838.81 1545
6839.60 1541
6840.38 1522
6841.16 1491
6841.94 1573
6842.72 1640
6843.50 1558
6844.28 1582
6845.06 1497
6845.84 1616
6846.62 1679
6847.40 1875
6848.18 2025
6848.96 2469
6849.74 2808
6850.53 3051
6851.31 3390
6852.09 3836
6852.87 3935
6853.65 3740
6854.43 3394
6855.21 3204
6855.99 2919
6856.77 2585
6857.56 2242
6858.34 2063
6859.12 1991
6859.90 1860
6860.68 1896
6861.46 1891
6862.25 1724
6863.03 1774
6863.81 1746
6864.59 1728
6865.37 1869
6866.15 1903
6866.94 1945
6867.72 2053
6868.50 2028
6869.28 2065
6870.07 1985
6870.85 1997
6871.63 1998
6872.41 1932
6873.19 1824
6873.98 1938
6874.76 1977
6875.54 1965
6876.32 2056
6877.11 2037
6877.89 2036
6878.67 2331
6879.45 2281
6880.24 2267
6881.02 2240
6881.80 2373
6882.59 2455
6883.37 2441
6884.15 2528
6884.93 2757
6885.72 3112
6886.50 3621
6887.28 4082
6888.07 4499
6888.85 5075
6889.63 5508
6890.42 5074
6891.20 4836
6891.98 4368
6892.77 3870
6893.55 3370
6894.33 3123
6895.12 2740
6895.90 2652
6896.68 2458
6897.47 2390
6898.25 2475
6899.04 2324
6899.82 2198
6900.60 2304
6901.39 2430
6902.17 2414
6902.95 2412
6903.74 2346
6904.52 2466
6905.31 2382
6906.09 2443
6906.88 2305
6907.66 2397
6908.44 2358
6909.23 2299
6910.01 2287
6910.80 2210
6911.58 2112
6912.37 2080
6913.15 2241
6913.94 2131
6914.72 2068
6915.50 2086
6916.29 2156
6917.07 2096
6917.86 2085
6918.64 2074
6919.43 2105
6920.21 2005
6921.00 2031
6921.78 2159
6922.57 2054
6923.35 2053
6924.14 2056
6924.93 2106
6925.71 2267
6926.50 2231
6927.28 2229
6928.07 2128
6928.85 2167
6929.64 2146
6930.42 2274
6931.21 2216
6931.99 2233
6932.78 2259
6933.57 2259
6934.35 2202
6935.14 2360
6935.92 2335
6936.71 2304
6937.50 2284
6938.28 2385
6939.07 2481
6939.85 2549
6940.64 2682
6941.43 2942
6942.21 3003
6943.00 3108
6943.78 3282
6944.57 3386
6945.36 3542
6946.14 3614
6946.93 3725
6947.72 3711
6948.50 3635
6949.29 3927
6950.08 3791
6950.86 3603
6951.65 3482
6952.44 3301
6953.22 3099
6954.01 3008
6954.80 2915
6955.58 3060
6956.37 2988
6957.16 2858
6957.95 3010
6958.73 2875
6959.52 2876
6960.31 2886
6961.10 2952
6961.88 2975
6962.67 2956
6963.46 3026
6964.24 3107
6965.03 3142
6965.82 3144
6966.61 3365
6967.40 3376
6968.18 3717
6968.97 3788
6969.76 3952
6970.55 4220
6971.33 4226
6972.12 4311
6972.91 4320
6973.70 4210
6974.49 4082
6975.27 4186
6976.06 4283
6976.85 4224
6977.64 4097
6978.43 4033
6979.22 4326
6980.00 4473
6980.79 4767
6981.58 5681
6982.37 6825
6983.16 8766
6983.95 11182
6984.74 13910
6985.52 17221
6986.31 19549
6987.10 21138
6987.89 21386
6988.68 20507
6989.47 18502
6990.26 16021
6991.05 13254
6991.83 10906
6992.62 8943
6993.41 7194
6994.20 6039
6994.99 5073
6995.78 4166
6996.57 3704
6997.36 3526
6998.15 3338
6998.94 3235
6999.73 3234
7000.52 3217
7001.31 3135
7002.10 3025
7002.89 2894
7003.68 2922
7004.47 2905
7005.26 2802
7006.05 2620
7006.84 2586
7007.63 2575
7008.42 2344
7009.21 2238
7010.00 2099
7010.79 2073
7011.58 2288
7012.37 2390
7013.16 2610
7013.95 2767
7014.74 2713
7015.53 2673
7016.32 2703
7017.11 2596
7017.90 2690
7018.69 2595
7019.48 2448
7020.27 2519
7021.06 2608
7021.85 2700
7022.64 2903
7023.43 3085
7024.22 3223
7025.02 3283
7025.81 3231
7026.60 3378
7027.39 3358
7028.18 3036
7028.97 2816
7029.76 2739
7030.55 2702
7031.34 2575
7032.14 2448
7032.93 2512
7033.72 2412
7034.51 2325
7035.30 2400
7036.09 2399
7036.88 2274
7037.68 2388
7038.47 2417
7039.26 2381
7040.05 2515
7040.84 2536
7041.64 2595
7042.43 2748
7043.22 2703
7044.01 2763
7044.80 2775
7045.60 2844
7046.39 2983
7047.18 3154
7047.97 3116
7048.76 3457
7049.56 3946
7050.35 4045
7051.14 4270
7051.93 4427
7052.73 4186
7053.52 3979
7054.31 3674
7055.10 3262
7055.90 3143
7056.69 2924
7057.48 2776
7058.27 2627
7059.07 2518
7059.86 2544
7060.65 2526
7061.45 2475
7062.24 2621
7063.03 2652
7063.83 2605
7064.62 2615
7065.41 2466
7066.21 2441
7067.00 2525
7067.79 2414
7068.59 2418
7069.38 2281
7070.17 2232
7070.97 2122
7071.76 2220
7072.55 2158
7073.35 2073
7074.14 2113
7074.93 2030
7075.73 1957
7076.52 1909
7077.32 1869
7078.11 1878
7078.90 1806
7079.70 1879
7080.49 1985
7081.29 2066
7082.08 1915
7082.87 1895
7083.67 1917
7084.46 1846
7085.26 1788
7086.05 1882
7086.85 1826
7087.64 1755
7088.43 1700
7089.23 1810
7090.02 1684
7090.82 1677
7091.61 1683
7092.41 1647
7093.20 1634
7094.00 1603
7094.79 1706
7095.59 1776
7096.38 1607
7097.18 1646
7097.97 1693
7098.77 1651
7099.56 1677
7100.36 1580
7101.15 1584
7101.95 1635
7102.74 1583
7103.54 1593
7104.33 1567
7105.13 1527
7105.92 1521
7106.72 1518
7107.52 1514
7108.31 1415
7109.11 1396
7109.90 1434
7110.70 1424
7111.49 1377
7112.29 1395
7113.09 1384
7113.88 1390
7114.68 1442
7115.47 1456
7116.27 1533
7117.07 1497
7117.86 1455
7118.66 1498
7119.45 1538
7120.25 1470
7121.05 1435
7121.84 1572
7122.64 1564
7123.44 1353
7124.23 1404
7125.03 1437
7125.83 1380
7126.62 1477
7127.42 1369
7128.22 1383
7129.01 1499
7129.81 1489
7130.61 1436
7131.40 1523
7132.20 1562
7133.00 1504
7133.79 1468
7134.59 1412
7135.39 1370
7136.19 1438
7136.98 1386
7137.78 1355
7138.58 1285
7139.38 1300
7140.17 1372
7140.97 1316
7141.77 1272
7142.57 1274
7143.36 1307
7144.16 1335
7144.96 1351
7145.76 1192
7146.55 1219
7147.35 1235
7148.15 1197
7148.95 1125
7149.74 1156
7150.54 1156
7151.34 1184
7152.14 1143
7152.94 1143
7153.74 1219
7154.53 1224
7155.33 1203
7156.13 1213
7156.93 1243
7157.73 1253
7158.53 1274
7159.32 1243
7160.12 1275
7160.92 1266
7161.72 1179
7162.52 1131
7163.32 1217
7164.12 1220
7164.91 1132
7165.71 1139
7166.51 1076
7167.31 1152
7168.11 1141
7168.91 1102
7169.71 1192
7170.51 1144
7171.31 1183
7172.11 1086
7172.90 1024
7173.70 1090
7174.50 1108
7175.30 1045
7176.10 990
7176.90 1036
7177.70 1036
7178.50 1030
7179.30 1004
7180.10 1070
7180.90 1038
7181.70 1010
7182.50 1063
7183.30 1060
7184.10 1084
7184.90 1038
7185.70 1059
7186.50 1078
7187.30 1092
7188.10 1093
7188.90 1099
7189.70 1063
7190.50 1056
7191.30 1103
7192.10 1110
7192.90 1119
7193.70 1057
7194.50 1079
7195.30 1057
7196.10 1053
7196.90 1101
7197.70 1144
7198.50 1065
7199.30 992
7200.11 1074
7200.91 1155
7201.71 1057
7202.51 977
7203.31 1068
7204.11 1080
7204.91 1147
7205.71 1032
7206.51 1026
7207.31 978
7208.12 1022
7208.92 1002
7209.72 1069
7210.52 1056
7211.32 1046
7212.12 1128
7212.92 1077
7213.72 1078
7214.53 965
7215.33 1071
7216.13 1073
7216.93 1118
7217.73 1107
7218.53 1217
7219.34 1213
7220.14 1251
7220.94 1176
7221.74 1148
7222.54 1150
7223.35 1083
7224.15 1093
7224.95 1121
7225.75 1085
7226.56 1044
7227.36 1001
7228.16 1065
7228.96 1109
7229.76 1019
7230.57 1013
7231.37 938
7232.17 1055
7232.97 994
7233.78 951
7234.58 944
7235.38 971
7236.19 1041
7236.99 1088
7237.79 1137
7238.59 1095
7239.40 1030
7240.20 1073
7241.00 1014
7241.81 984
7242.61 988
7243.41 979
7244.22 1135
7245.02 1077
7245.82 1033
7246.63 1030
7247.43 1094
7248.23 1063
7249.04 1083
7249.84 1083
7250.64 1134
7251.45 1070
7252.25 990
7253.05 1026
7253.86 991
7254.66 1070
7255.46 1152
7256.27 1078
7257.07 1042
7257.88 1012
7258.68 1015
7259.48 1030
7260.29 1158
7261.09 1198
7261.90 1224
7262.70 1174
7263.51 1157
7264.31 1024
7265.11 1053
7265.92 1097
7266.72 1090
7267.53 1068
7268.33 1083
7269.14 1095
7269.94 1133
7270.75 1088
7271.55 1146
7272.36 1068
7273.16 1095
7273.97 1080
7274.77 1110
7275.58 1092
7276.38 1104
7277.19 1156
7277.99 1215
7278.80 1127
7279.60 1209
7280.41 1155
7281.21 1178
7282.02 1268
7282.82 1362
7283.63 1429
7284.43 1511
7285.24 1579
7286.04 1618
7286.85 1660
7287.66 1505
7288.46 1437
7289.27 1361
7290.07 1328
7290.88 1267
7291.68 1204
7292.49 1215
7293.30 1188
7294.10 1129
7294.91 1167
7295.71 1090
7296.52 1173
7297.33 1220
7298.13 1129
7298.94 1117
7299.74 1202
7300.55 1165
7301.36 1277
7302.16 1279
7302.97 1243
7303.78 1243
7304.58 1185
7305.39 1129
7306.20 1147
7307.00 1187
7307.81 1216
7308.62 1193
7309.42 1345
7310.23 1331
7311.04 1382
7311.84 1436
7312.65 1361
7313.46 1353
7314.27 1306
7315.07 1436
7315.88 1504
7316.69 1604
7317.49 1978
7318.30 2205
7319.11 2448
7319.92 2624
7320.72 2472
7321.53 2345
7322.34 2221
7323.15 1959
7323.95 1837
7324.76 1701
7325.57 1549
7326.38 1537
7327.19 1468
7327.99 1408
7328.80 1437
7329.61 1321
7330.42 1316
7331.22 1334
7332.03 1300
7332.84 1251
7333.65 1245
7334.46 1258
7335.27 1215
7336.07 1230
7336.88 1383
7337.69 1266
7338.50 1318
7339.31 1295
7340.12 1293
7340.92 1234
7341.73 1202
7342.54 1181
7343.35 1124
7344.16 1091
7344.97 1081
7345.78 1124
7346.59 1175
7347.39 1054
7348.20 1007
7349.01 1053
7349.82 1057
7350.63 1137
7351.44 1125
7352.25 1071
7353.06 1064
7353.87 1028
7354.68 1129
7355.49 1035
7356.30 1078
7357.11 1118
7357.92 1028
7358.72 1054
7359.53 1010
7360.34 984
7361.15 1045
7361.96 978
7362.77 984
7363.58 1001
7364.39 965
7365.20 988
7366.01 1011
7366.82 1026
7367.63 1016
7368.44 969
7369.25 1035
7370.06 1021
7370.87 899
7371.68 1063
7372.49 986
7373.30 976
7374.11 988
7374.93 958
7375.74 896
7376.55 909
7377.36 971
7378.17 1009
7378.98 1012
7379.79 975
7380.60 944
7381.41 956
7382.22 1025
7383.03 994
7383.84 956
7384.65 971
7385.46 1053
7386.28 988
7387.09 961
7387.90 1013
7388.71 996
7389.52 991
7390.33 1018
7391.14 978
7391.95 976
7392.77 956
7393.58 916
7394.39 954
7395.20 993
7396.01 933
7396.82 943
7397.64 873
7398.45 911
7399.26 938
7400.07 948
7400.88 930
7401.69 900
7402.51 899
7403.32 972
7404.13 972
7404.94 938
7405.76 899
7406.57 851
7407.38 947
7408.19 961
7409.00 900
7409.82 909
7410.63 900
7411.44 883
7412.25 850
7413.07 910
7413.88 878
7414.69 818
7415.50 917
7416.32 948
7417.13 881
7417.94 878
7418.76 875
7419.57 907
7420.38 840
7421.19 846
7422.01 876
7422.82 876
7423.63 891
7424.45 922
7425.26 821
7426.07 856
7426.89 866
7427.70 1008
7428.51 932
7429.33 867
7430.14 806
7430.95 821
7431.77 931
7432.58 943
7433.39 875
7434.21 944
7435.02 916
7435.84 949
7436.65 922
7437.46 872
7438.28 909
7439.09 935
7439.91 915
7440.72 790
7441.53 818
7442.35 923
7443.16 902
7443.98 931
7444.79 881
7445.60 909
7446.42 935
7447.23 916
7448.05 1011
7448.86 981
7449.68 923
7450.49 893
7451.31 895
7452.12 937
7452.94 886
7453.75 920
7454.57 952
7455.38 958
7456.20 914
7457.01 977
7457.83 980
7458.64 1120
7459.46 1028
7460.27 946
7461.09 939
7461.90 1023
7462.72 993
7463.53 1044
7464.35 1058
7465.16 1088
7465.98 1036
7466.79 1033
7467.61 1026
7468.42 973
7469.24 1020
7470.06 1062
7470.87 1003
7471.69 966
7472.50 1004
7473.32 947
7474.13 1002
7474.95 982
7475.77 974
7476.58 1080
7477.40 1055
7478.21 986
7479.03 1073
7479.85 995
7480.66 991
7481.48 1013
7482.30 989
7483.11 983
7483.93 972
7484.75 970
7485.56 850
7486.38 947
7487.20 959
7488.01 930
7488.83 949
7489.65 935
7490.46 933
7491.28 928
7492.10 898
7492.91 890
7493.73 970
7494.55 867
7495.36 923
7496.18 882
7497.00 876
7497.82 878
7498.63 954
7499.45 959
7500.27 920
7501.08 940
7501.90 872
7502.72 968
7503.54 939
7504.35 876
7505.17 867
7505.99 884
7506.81 943
7507.62 1008
7508.44 894
7509.26 859
7510.08 926
7510.90 909
7511.71 941
7512.53 888
7513.35 882
7514.17 853
7514.99 882
7515.80 852
7516.62 890
7517.44 944
7518.26 1011
7519.08 990
7519.90 944
7520.71 970
7521.53 913
7522.35 868
7523.17 867
7523.99 868
7524.81 958
7525.63 939
7526.45 952
7527.26 938
7528.08 850
7528.90 891
7529.72 909
7530.54 1017
7531.36 960
7532.18 853
7533.00 864
7533.82 858
7534.64 869
7535.45 872
7536.27 840
7537.09 879
7537.91 873
7538.73 882
7539.55 939
7540.37 922
7541.19 818
7542.01 943
7542.83 925
7543.65 931
7544.47 952
7545.29 938
7546.11 1017
7546.93 986
7547.75 983
7548.57 1007
7549.39 1017
7550.21 955
7551.03 903
7551.85 930
7552.67 1018
7553.49 1017
7554.31 943
7555.13 950
7555.95 964
7556.77 991
7557.59 1009
7558.41 1033
7559.23 1103
7560.05 1039
7560.87 1033
7561.69 1102
7562.51 1150
7563.34 1132
7564.16 1025
7564.98 1034
7565.80 1126
7566.62 1128
7567.44 1107
7568.26 1082
7569.08 972
7569.90 1016
7570.72 1042
7571.55 1008
7572.37 980
7573.19 1011
7574.01 1002
7574.83 1052
7575.65 1070
7576.47 1100
7577.30 1106
7578.12 1043
7578.94 1044
7579.76 1059
7580.58 1072
7581.40 1093
7582.23 1150
7583.05 1122
7583.87 1058
7584.69 1118
7585.51 1167
7586.33 1181
7587.16 1220
7587.98 1274
7588.80 1261
7589.62 1283
7590.45 1288
7591.27 1266
7592.09 1289
7592.91 1330
7593.74 1334
7594.56 1262
7595.38 1326
7596.20 1317
7597.03 1281
7597.85 1342
7598.67 1380
7599.49 1434
7600.32 1390
7601.14 1487
7601.96 1581
7602.78 1686
7603.61 1742
7604.43 1902
7605.25 2109
7606.08 2177
7606.90 2238
7607.72 2013
7608.55 1937
7609.37 1870
7610.19 1862
7611.02 1655
7611.84 1490
7612.66 1521
7613.49 1598
7614.31 1496
7615.13 1599
7615.96 1625
7616.78 1730
7617.60 1829
7618.43 1964
7619.25 2105
7620.08 2141
7620.90 2058
7621.72 1919
7622.55 1729
7623.37 1659
7624.20 1647
7625.02 1584
7625.84 1630
7626.67 1577
7627.49 1595
7628.32 1719
7629.14 1825
7629.97 1902
7630.79 2103
7631.61 2302
7632.44 2376
7633.26 2377
7634.09 2168
7634.91 2170
7635.74 2094
7636.56 1906
7637.39 1920
7638.21 1669
7639.04 1545
7639.86 1434
7640.69 1320
7641.51 1312
7642.34 1299
7643.16 1304
7643.99 1248
7644.81 1224
7645.64 1240
7646.46 1204
7647.29 1173
7648.11 1206
7648.94 1185
7649.76 1120
7650.59 1095
7651.42 1140
7652.24 1123
7653.07 1082
7653.89 1169
7654.72 1140
7655.54 1127
7656.37 1084
7657.20 1129
7658.02 1083
7658.85 1047
7659.67 1071
7660.50 1023
7661.33 1081
7662.15 1149
7662.98 1105
7663.80 1050
7664.63 1164
7665.46 1131
7666.28 1109
7667.11 1069
7667.94 1098
7668.76 1098
7669.59 1098
7670.42 1079
7671.24 1112
7672.07 1028
7672.90 982
7673.72 1028
7674.55 1044
7675.38 1047
7676.20 1072
7677.03 993
7677.86 1027
7678.68 1030
7679.51 1041
7680.34 992
7681.16 976
7681.99 1079
7682.82 1111
7683.65 1181
7684.47 1146
7685.30 1224
7686.13 1196
7686.96 1089
7687.78 1249
7688.61 1100
7689.44 1030
7690.27 1068
7691.09 1116
7691.92 1103
7692.75 1153
7693.58 1116
7694.41 1114
7695.23 993
7696.06 1017
7696.89 1076
7697.72 1135
7698.55 1209
7699.37 1266
7700.20 1367
7701.03 1241
7701.86 1255
7702.69 1206
7703.51 1160
7704.34 1096
7705.17 1087
7706.00 982
7706.83 997
7707.66 916
7708.49 996
7709.31 1007
7710.14 1012
7710.97 928
7711.80 982
7712.63 984
7713.46 972
7714.29 989
7715.12 950
7715.95 972
7716.77 990
7717.60 942
7718.43 934
7719.26 942
7720.09 955
7720.92 984
7721.75 918
7722.58 967
7723.41 950
7724.24 952
7725.07 918
7725.90 854
7726.73 891
7727.56 932
7728.39 928
7729.22 901
7730.05 914
7730.88 821
7731.71 870
7732.54 909
7733.37 920
7734.20 877
7735.03 914
7735.86 954
7736.69 944
7737.52 842
7738.35 837
7739.18 861
7740.01 888
7740.84 890
7741.67 897
7742.50 901
7743.33 883
7744.16 929
7744.99 927
7745.82 959
7746.65 933
7747.48 963
7748.31 1056
7749.14 1032
7749.97 1017
7750.81 1026
7751.64 1013
7752.47 994
7753.30 945
7754.13 933
7754.96 914
7755.79 952
7756.62 937
7757.45 911
7758.29 842
7759.12 869
7759.95 892
7760.78 847
7761.61 922
7762.44 946
7763.27 961
7764.11 954
7764.94 1005
7765.77 904
7766.60 882
7767.43 854
7768.26 904
7769.10 926
7769.93 929
7770.76 992
7771.59 970
7772.42 913
7773.26 958
7774.09 970
7774.92 949
7775.75 966
7776.59 899
7777.42 919
7778.25 936
7779.08 902
7779.92 916
7780.75 895
7781.58 928
7782.41 930
7783.25 905
7784.08 905
7784.91 924
7785.74 942
7786.58 990
7787.41 985
7788.24 983
7789.08 967
7789.91 974
7790.74 952
7791.57 1030
7792.41 994
7793.24 1066
7794.07 1035
7794.91 994
7795.74 882
7796.57 985
7797.41 993
7798.24 993
7799.07 1002
7799.91 989
7800.74 1034
7801.58 1047
7802.41 1002
7803.24 987
7804.08 1039
7804.91 1115
7805.74 1095
7806.58 1136
7807.41 1181
7808.25 1137
7809.08 1209
7809.91 1179
7810.75 1225
7811.58 1248
7812.42 1278
7813.25 1328
7814.09 1419
7814.92 1475
7815.75 1532
7816.59 1640
7817.42 1525
7818.26 1573
7819.09 1648
7819.93 1522
7820.76 1475
7821.60 1439
7822.43 1475
7823.27 1443
7824.10 1352
7824.94 1416
7825.77 1501
7826.61 1709
7827.44 1669
7828.28 1721
7829.11 1714
7829.95 1524
7830.78 1527
7831.62 1507
7832.45 1513
7833.29 1640
7834.12 1574
7834.96 1554
7835.79 1661
7836.63 1589
7837.46 1519
7838.30 1450
7839.14 1442
7839.97 1366
7840.81 1338
7841.64 1267
7842.48 1203
7843.31 1267
7844.15 1253
7844.99 1278
7845.82 1194
7846.66 1210
7847.49 1287
7848.33 1280
7849.17 1271
7850.00 1321
7850.84 1303
7851.68 1401
7852.51 1329
7853.35 1314
7854.18 1292
7855.02 1231
7855.86 1370
7856.69 1354
7857.53 1429
7858.37 1606
7859.20 1673
7860.04 1687
7860.88 1707
7861.71 1734
7862.55 1695
7863.39 1511
7864.23 1428
7865.06 1421
7865.90 1378
7866.74 1362
7867.57 1331
7868.41 1463
7869.25 1434
7870.09 1495
7870.92 1371
7871.76 1348
7872.60 1377
7873.44 1539
7874.27 1574
7875.11 1588
7875.95 1696
7876.79 1877
7877.62 2099
7878.46 2248
7879.30 2229
7880.14 2132
7880.97 2060
7881.81 1991
7882.65 1856
7883.49 1641
7884.33 1555
7885.16 1492
7886.00 1563
7886.84 1427
7887.68 1335
7888.52 1461
7889.36 1463
7890.19 1478
7891.03 1650
7891.87 1616
7892.71 1512
7893.55 1577
7894.39 1593
7895.23 1502
7896.06 1509
7896.90 1338
7897.74 1363
7898.58 1261
7899.42 1313
7900.26 1353
7901.10 1259
7901.94 1283
7902.77 1326
7903.61 1213
7904.45 1137
7905.29 1234
7906.13 1177
7906.97 1191
7907.81 1223
7908.65 1248
7909.49 1287
7910.33 1188
7911.17 1290
7912.01 1231
7912.85 1222
7913.69 1187
7914.53 1227
7915.37 1274
7916.21 1360
7917.05 1396
7917.89 1598
7918.73 1736
7919.57 1783
7920.41 1751
7921.25 1735
7922.09 1793
7922.93 1649
7923.77 1671
7924.61 1460
7925.45 1357
7926.29 1298
7927.13 1222
7927.97 1174
7928.81 1227
7929.65 1256
7930.49 1201
7931.33 1160
7932.17 1175
7933.01 1102
7933.85 1112
7934.69 1150
7935.53 1152
7936.37 1146
7937.21 1124
7938.05 1139
7938.90 1076
7939.74 1105
7940.58 1077
7941.42 1045
7942.26 1092
7943.10 1149
7943.94 1193
7944.78 1193
7945.63 1187
7946.47 1134
7947.31 1176
7948.15 1299
7948.99 1287
7949.83 1136
7950.67 1199
7951.52 1305
7952.36 1396
7953.20 1422
7954.04 1431
7954.88 1498
7955.72 1630
7956.57 1723
7957.41 1638
7958.25 1665
7959.09 1545
7959.93 1547
7960.78 1376
7961.62 1447
7962.46 1490
7963.30 1409
7964.15 1287
7964.99 1373
7965.83 1468
7966.67 1714
7967.52 1819
7968.36 1903
7969.20 2043
7970.04 1806
7970.89 1805
7971.73 1650
7972.57 1476
7973.41 1351
7974.26 1354
7975.10 1384
7975.94 1291
7976.79 1221
7977.63 1223
7978.47 1177
7979.31 1194
7980.16 1247
7981.00 1151
7981.84 1092
7982.69 1145
7983.53 1202
7984.37 1136
7985.22 1113
7986.06 1217
7986.90 1195
7987.75 1143
7988.59 1158
7989.44 1065
7990.28 1028
7991.12 1026
7991.97 1000
7992.81 1014
7993.65 1055
7994.50 997
7995.34 947
7996.19 863
7997.03 960
7997.87 927
7998.72 934
7999.56 1003
8000.41 920
8001.25 1011
8002.10 925
8002.94 958
8003.78 919
8004.63 966
8005.47 923
8006.32 933
8007.16 928
8008.01 898
8008.85 903
8009.70 856
8010.54 872
8011.39 936
8012.23 885
8013.08 891
8013.92 925
8014.77 930
8015.61 917
8016.46 831
8017.30 897
8018.15 798
8018.99 822
8019.84 897
8020.68 886
8021.53 929
8022.37 889
8023.22 808
8024.06 834
8024.91 807
8025.75 886
8026.60 913
8027.45 807
8028.29 826
8029.14 866
8029.98 915
8030.83 920
8031.67 872
8032.52 848
8033.37 867
8034.21 942
8035.06 824
8035.90 839
8036.75 859
8037.60 875
8038.44 838
8039.29 818
8040.14 799
8040.98 867
8041.83 797
8042.68 820
8043.52 829
8044.37 854
8045.21 848
8046.06 882
8046.91 829
8047.75 841
8048.60 821
8049.45 866
8050.30 932
8051.14 904
8051.99 909
8052.84 849
8053.68 840
8054.53 857
8055.38 823
8056.22 855
8057.07 828
8057.92 794
8058.77 753
8059.61 771
8060.46 773
8061.31 776
8062.16 742
8063.00 748
8063.85 787
8064.70 807
8065.55 770
8066.39 861
8067.24 771
8068.09 724
8068.94 736
8069.79 748
8070.63 768
8071.48 816
8072.33 837
8073.18 784
8074.03 789
8074.87 802
8075.72 790
8076.57 770
8077.42 861
8078.27 809
8079.12 811
8079.96 792
8080.81 744
8081.66 739
8082.51 739
8083.36 701
8084.21 736
8085.06 742
8085.90 754
8086.75 816
8087.60 776
8088.45 776
8089.30 809
8090.15 859
8091.00 844
8091.85 792
8092.70 765
8093.54 817
8094.39 784
8095.24 719
8096.09 777
8096.94 794
8097.79 767
8098.64 702
8099.49 729
8100.34 712
8101.19 778
8102.04 763
8102.89 773
8103.74 737
8104.59 748
8105.44 729
8106.29 784
8107.14 748
8107.99 806
8108.84 784
8109.69 756
8110.54 741
8111.39 805
8112.24 818
8113.09 777
8113.94 722
8114.79 754
8115.64 758
8116.49 721
8117.34 759
8118.19 769
8119.04 779
8119.89 843
8120.74 810
8121.59 751
8122.44 760
8123.29 815
8124.14 865
8124.99 821
8125.84 845
8126.70 808
8127.55 857
8128.40 824
8129.25 796
8130.10 856
8130.95 791
8131.80 822
8132.65 830
8133.50 816
8134.36 824
8135.21 847
8136.06 869
8136.91 830
8137.76 833
8138.61 843
8139.46 862
8140.32 829
8141.17 766
8142.02 797
8142.87 818
8143.72 884
8144.57 887
8145.43 868
8146.28 918
8147.13 893
8147.98 958
8148.83 942
8149.69 912
8150.54 919
8151.39 920
8152.24 930
8153.10 921
8153.95 1008
8154.80 1114
8155.65 1163
8156.50 1188
8157.36 1190
8158.21 1170
8159.06 1196
8159.92 1070
8160.77 980
8161.62 938
8162.47 868
8163.33 889
8164.18 878
8165.03 855
8165.88 852
8166.74 803
8167.59 827
8168.44 865
8169.30 841
8170.15 812
8171.00 785
8171.86 831
8172.71 823
8173.56 797
8174.42 857
8175.27 811
8176.12 815
8176.98 859
8177.83 757
8178.68 729
8179.54 696
8180.39 709
8181.25 675
8182.10 729
8182.95 695
8183.81 759
8184.66 740
8185.51 715
8186.37 716
8187.22 802
8188.08 739
8188.93 829
8189.79 770
8190.64 803
8191.49 799
8192.35 831
8193.20 834
8194.06 779
8194.91 827
8195.77 795
8196.62 756
8197.47 753
8198.33 778
8199.18 702
8200.04 757
8200.89 742
8201.75 764
8202.60 754
8203.46 720
8204.31 763
8205.17 724
8206.02 789
8206.88 745
8207.73 707
8208.59 723
8209.44 762
8210.30 697
8211.15 722
8212.01 747
8212.87 746
8213.72 764
8214.58 783
8215.43 790
8216.29 782
8217.14 812
8218.00 829
8218.85 834
8219.71 731
8220.57 796
8221.42 821
8222.28 801
8223.13 734
8223.99 772
8224.85 765
8225.70 758
8226.56 785
8227.41 822
8228.27 755
8229.13 833
8229.98 775
8230.84 735
8231.70 742
8232.55 744
8233.41 740
8234.26 726
8235.12 682
8235.98 693
8236.83 724
8237.69 689
8238.55 741
8239.40 741
8240.26 697
8241.12 735
8241.98 714
8242.83 712
8243.69 699
8244.55 693
8245.40 734
8246.26 722
8247.12 697
8247.98 733
8248.83 738
8249.69 711
8250.55 699
8251.40 708
8252.26 715
8253.12 736
8253.98 693
8254.83 680
8255.69 676
8256.55 739
8257.41 744
8258.27 712
8259.12 685
8259.98 676
8260.84 673
8261.70 696
8262.55 786
8263.41 695
8264.27 698
8265.13 795
8265.99 706
8266.85 721
8267.70 729
8268.56 779
8269.42 841
8270.28 798
8271.14 757
8272.00 753
8272.85 752
8273.71 701
8274.57 750
8275.43 796
8276.29 805
8277.15 777
8278.01 717
8278.87 804
8279.72 727
8280.58 767
8281.44 724
8282.30 807
8283.16 829
8284.02 809
8284.88 782
8285.74 811
8286.60 825
8287.46 782
8288.32 814
8289.17 845
8290.03 862
8290.89 900
8291.75 884
8292.61 931
8293.47 1011
8294.33 973
8295.19 1050
8296.05 1090
8296.91 984
8297.77 960
8298.63 942
8299.49 914
8300.35 855
8301.21 889
8302.07 858
8302.93 824
8303.79 843
8304.65 853
8305.51 779
8306.37 893
8307.23 833
8308.09 878
8308.95 825
8309.81 840
8310.67 794
8311.53 791
8312.39 879
8313.26 737
8314.12 805
8314.98 811
8315.84 866
8316.70 891
8317.56 891
8318.42 827
8319.28 892
8320.14 840
8321.00 813
8321.86 820
8322.73 893
8323.59 808
8324.45 751
8325.31 801
8326.17 795
8327.03 758
8327.89 787
8328.75 771
8329.62 717
8330.48 698
8331.34 782
8332.20 741
8333.06 774
8333.92 824
8334.79 817
8335.65 848
8336.51 795
8337.37 797
8338.23 760
8339.09 734
8339.96 728
8340.82 825
8341.68 748
8342.54 752
8343.41 848
8344.27 799
8345.13 846
8345.99 796
8346.85 824
8347.72 805
8348.58 803
8349.44 819
8350.30 794
8351.17 809
8352.03 777
8352.89 761
8353.76 794
8354.62 759
8355.48 762
8356.34 754
8357.21 665
8358.07 779
8358.93 716
8359.80 740
8360.66 744
8361.52 786
8362.38 768
8363.25 771
8364.11 718
8364.97 767
8365.84 750
8366.70 793
8367.56 737
8368.43 801
8369.29 744
8370.16 761
8371.02 808
8371.88 788
8372.75 778
8373.61 750
8374.47 756
8375.34 721
8376.20 820
8377.07 855
8377.93 809
8378.79 742
8379.66 807
8380.52 764
8381.39 772
8382.25 776
8383.11 725
8383.98 775
8384.84 798
8385.71 831
8386.57 853
8387.44 887
8388.30 770
8389.17 813
8390.03 838
8390.89 857
8391.76 781
8392.62 819
8393.49 833
8394.35 853
8395.22 860
8396.08 906
8396.95 827
8397.81 813
8398.68 767
8399.54 783
8400.41 817
8401.27 774
8402.14 811
8403.00 780
8403.87 835
8404.74 837
8405.60 895
8406.47 929
8407.33 874
8408.20 852
8409.06 922
8409.93 905
8410.79 891
8411.66 932
8412.53 871
8413.39 877
8414.26 928
8415.12 916
8415.99 942
8416.86 953
8417.72 927
8418.59 906
8419.45 908
8420.32 898
8421.19 944
8422.05 988
8422.92 966
8423.78 970
8424.65 1000
8425.52 1098
8426.38 1024
8427.25 1022
8428.12 1096
8428.98 1037
8429.85 1101
8430.72 1078
8431.58 1068
8432.45 1027
8433.32 1118
8434.18 1143
8435.05 1138
8435.92 1116
8436.79 1127
8437.65 1166
8438.52 1165
8439.39 1385
8440.25 1334
8441.12 1392
8441.99 1453
8442.86 1557
8443.72 1623
8444.59 1677
8445.46 1703
8446.33 1729
8447.19 1664
8448.06 1639
8448.93 1571
8449.80 1567
8450.66 1515
8451.53 1430
8452.40 1501
8453.27 1568
8454.14 1546
8455.00 1490
8455.87 1575
8456.74 1576
8457.61 1614
8458.48 1614
8459.34 1556
8460.21 1495
8461.08 1501
8461.95 1613
8462.82 1526
8463.69 1562
8464.55 1648
8465.42 1652
8466.29 1793
8467.16 2011
8468.03 2478
8468.90 3144
8469.77 3786
8470.63 4473
8471.50 4717
8472.37 4578
8473.24 4394
8474.11 4053
8474.98 3635
8475.85 2972
8476.72 2576
8477.59 2202
8478.45 1963
8479.32 1769
8480.19 1558
8481.06 1473
8481.93 1395
8482.80 1275
8483.67 1311
8484.54 1258
8485.41 1309
8486.28 1200
8487.15 1261
8488.02 1189
8488.89 1224
8489.76 1229
8490.63 1185
8491.50 1218
8492.37 1084
8493.24 1130
8494.11 1116
8494.98 1123
8495.85 1152
8496.72 1202
8497.59 1090
8498.46 1212
8499.33 1175
8500.20 1173
8501.07 1205
8501.94 1217
8502.81 1201
8503.68 1195
8504.55 1197
8505.42 1193
8506.29 1211
8507.16 1266
8508.03 1413
8508.90 1432
8509.77 1467
8510.65 1378
8511.52 1327
8512.39 1383
8513.26 1363
8514.13 1302
8515.00 1295
8515.87 1226
8516.74 1141
8517.61 1164
8518.48 1175
8519.36 1207
8520.23 1149
8521.10 1140
8521.97 1129
8522.84 1202
8523.71 1158
8524.58 1200
8525.46 1156
8526.33 1230
8527.20 1200
8528.07 1244
8528.94 1218
8529.81 1271
8530.69 1290
8531.56 1338
8532.43 1262
8533.30 1297
8534.17 1345
8535.05 1418
8535.92 1391
8536.79 1413
8537.66 1492
8538.54 1434
8539.41 1399
8540.28 1338
8541.15 1367
8542.02 1377
8542.90 1384
8543.77 1351
8544.64 1307
8545.51 1309
8546.39 1298
8547.26 1360
8548.13 1405
8549.01 1468
8549.88 1524
8550.75 1611
8551.62 1758
8552.50 1887
8553.37 2140
8554.24 2461
8555.12 2583
8555.99 2526
8556.86 2490
8557.74 2392
8558.61 2164
8559.48 1930
8560.36 1711
8561.23 1610
8562.10 1444
8562.98 1281
8563.85 1212
8564.72 1219
8565.60 1157
8566.47 1165
8567.34 1143
8568.22 1130
8569.09 1156
8569.97 1174
8570.84 1144
8571.71 1091
8572.59 1179
8573.46 1187
8574.34 1124
8575.21 1190
8576.08 1108
8576.96 1098
8577.83 1106
8578.71 1034
8579.58 1057
8580.46 1083
8581.33 1125
8582.20 1143
8583.08 1041
8583.95 1132
8584.83 1154
8585.70 1107
8586.58 1090
8587.45 1109
8588.33 1139
8589.20 1010
8590.08 1009
8590.95 1128
8591.83 1179
8592.70 1085
8593.58 1156
8594.45 1107
8595.33 1170
8596.20 1154
8597.08 1132
8597.95 1177
8598.83 1140
8599.70 1180
8600.58 1153
8601.45 1052
8602.33 1059
8603.21 1106
8604.08 1136
8604.96 1117
8605.83 1111
8606.71 1165
8607.58 1050
8608.46 1058
8609.34 1134
8610.21 1212
8611.09 1130
8611.96 1171
8612.84 1145
8613.72 1157
8614.59 1255
8615.47 1235
8616.34 1294
8617.22 1292
8618.10 1247
8618.97 1225
8619.85 1247
8620.73 1187
8621.60 1150
8622.48 1206
8623.36 1265
8624.23 1255
8625.11 1238
8625.99 1247
8626.86 1310
8627.74 1319
8628.62 1385
8629.49 1280
8630.37 1337
8631.25 1363
8632.12 1369
8633.00 1501
8633.88 1529
8634.76 1484
8635.63 1395
8636.51 1449
8637.39 1404
8638.26 1365
8639.14 1452
8640.02 1462
8640.90 1483
8641.77 1410
8642.65 1523
8643.53 1560
8644.41 1620
8645.28 1560
8646.16 1607
8647.04 1597
8647.92 1630
8648.80 1511
8649.67 1569
8650.55 1700
8651.43 1772
8652.31 1785
8653.19 1689
8654.06 1697
8654.94 1796
8655.82 1825
8656.70 1735
8657.58 1784
8658.46 1784
8659.33 1930
8660.21 1927
8661.09 1907
8661.97 1765
8662.85 1896
8663.73 1929
8664.61 1741
8665.48 1734
8666.36 1820
8667.24 1873
8668.12 1891
8669.00 1988
8669.88 2095
8670.76 2178
8671.64 2432
8672.52 2838
8673.40 3289
8674.27 3721
8675.15 4013
8676.03 4326
8676.91 4335
8677.79 4192
8678.67 4062
8679.55 3677
8680.43 3432
8681.31 3120
8682.19 2828
8683.07 2528
8683.95 2299
8684.83 2258
8685.71 2269
8686.59 2276
8687.47 2382
8688.35 2537
8689.23 2899
8690.11 3393
8690.99 4237
8691.87 5316
8692.75 6009
8693.63 6695
8694.51 6820
8695.39 6478
8696.27 5897
8697.15 5232
8698.03 4508
8698.91 3832
8699.79 3279
8700.67 2811
8701.55 2462
8702.43 2130
8703.31 1879
8704.19 1779
8705.07 1682
8705.95 1647
8706.84 1532
8707.72 1564
8708.60 1555
8709.48 1502
8710.36 1484
8711.24 1514
8712.12 1487
8713.00 1417
8713.88 1453
8714.76 1456
8715.65 1461
8716.53 1369
8717.41 1379
8718.29 1303
8719.17 1313
8720.05 1344
8720.93 1440
8721.82 1400
8722.70 1391
8723.58 1392
8724.46 1364
8725.34 1291
8726.22 1325
8727.11 1339
8727.99 1338
8728.87 1342
8729.75 1410
8730.63 1550
8731.52 1528
8732.40 1510
8733.28 1451
8734.16 1412
8735.05 1381
8735.93 1426
8736.81 1321
8737.69 1220
8738.58 1254
8739.46 1324
8740.34 1254
8741.22 1206
8742.11 1270
8742.99 1257
8743.87 1204
8744.75 1236
8745.64 1228
8746.52 1161
8747.40 1216
8748.28 1284
8749.17 1234
8750.05 1218
8750.93 1290
8751.82 1292
8752.70 1289
8753.58 1336
8754.47 1265
8755.35 1360
8756.23 1302
8757.12 1267
8758.00 1396
8758.88 1475
8759.77 1516
8760.65 1482
8761.53 1446
8762.42 1393
8763.30 1331
8764.19 1456
8765.07 1366
8765.95 1395
8766.84 1397
8767.72 1420
8768.60 1440
8769.49 1353
8770.37 1428
8771.26 1426
8772.14 1504
8773.03 1303
8773.91 1371
8774.79 1328
8775.68 1331
8776.56 1240
8777.45 1177
8778.33 1091
8779.22 1159
8780.10 1102
8780.98 1072
8781.87 1110
8782.75 1095
8783.64 1084
8784.52 1121
8785.41 1134
8786.29 1107
8787.18 1101
8788.06 1097
8788.95 1082
8789.83 1008
8790.72 1002
8791.60 905
8792.49 996
8793.37 969
8794.26 963
8795.14 1012
8796.03 981
8796.92 1041
8797.80 991
8798.69 1051
8799.57 959
8800.46 964
8801.34 985
8802.23 1014
8803.11 990
8804.00 1022
8804.89 1008
8805.77 994
8806.66 1039
8807.54 1010
8808.43 966
8809.32 928
8810.20 1003
8811.09 1005
8811.97 943
8812.86 974
8813.75 976
8814.63 959
8815.52 988
8816.41 906
8817.29 889
8818.18 932
8819.06 925
8819.95 914
8820.84 906
8821.72 979
8822.61 966
8823.50 952
8824.38 1007
8825.27 915
8826.16 1003
8827.05 996
8827.93 1033
8828.82 1011
8829.71 949
8830.59 1006
8831.48 947
8832.37 916
8833.25 939
8834.14 898
8835.03 957
8835.92 937
8836.80 897
8837.69 870
8838.58 871
8839.47 863
8840.35 868
8841.24 862
8842.13 894
8843.02 940
8843.90 874
8844.79 914
8845.68 861
8846.57 782
8847.46 850
8848.34 916
8849.23 942
8850.12 881
8851.01 753
8851.90 784
8852.78 813
8853.67 811
8854.56 821
8855.45 819
8856.34 760
8857.23 814
8858.12 774
8859.00 812
8859.89 812
8860.78 778
8861.67 846
8862.56 753
8863.45 827
8864.34 769
8865.22 777
8866.11 785
8867.00 868
8867.89 866
8868.78 806
8869.67 758
8870.56 750
8871.45 767
8872.34 770
8873.23 753
8874.12 797
8875.00 727
8875.89 720
8876.78 729
8877.67 754
8878.56 787
8879.45 783
8880.34 706
8881.23 713
8882.12 747
8883.01 791
8883.90 798
8884.79 759
8885.68 775
8886.57 775
8887.46 802
8888.35 790
8889.24 807
8890.13 753
8891.02 750
8891.91 781
8892.80 742
8893.69 752
8894.58 723
8895.47 722
8896.36 736
8897.25 644
8898.14 713
8899.03 715
8899.92 722
8900.81 704
8901.71 690
8902.60 736
8903.49 715
8904.38 717
8905.27 710
8906.16 647
8907.05 669
8907.94 709
8908.83 751
8909.72 735
8910.61 773
8911.51 755
8912.40 737
8913.29 700
8914.18 730
8915.07 702
8915.96 671
8916.85 705
8917.75 680
8918.64 667
8919.53 670
8920.42 710
8921.31 653
8922.20 660
8923.09 666
8923.99 635
8924.88 627
8925.77 678
8926.66 646
8927.55 700
8928.45 704
8929.34 683
8930.23 669
8931.12 646
8932.01 655
8932.91 670
8933.80 693
8934.69 629
8935.58 675
8936.48 601
8937.37 656
8938.26 647
8939.15 667
8940.05 654
8940.94 654
8941.83 679
8942.72 637
8943.62 625
8944.51 619
8945.40 631
8946.30 615
8947.19 629
8948.08 613
8948.97 644
8949.87 660
8950.76 645
8951.65 673
8952.55 685
8953.44 636
8954.33 599
8955.23 582
8956.12 643
8957.01 660
8957.91 687
8958.80 628
8959.69 624
8960.59 621
8961.48 628
8962.38 688
8963.27 668
8964.16 685
8965.06 707
8965.95 693
8966.85 723
8967.74 671
8968.63 690
8969.53 728
8970.42 707
8971.32 693
8972.21 679
8973.10 637
8974.00 638
8974.89 644
8975.79 676
8976.68 625
8977.58 635
8978.47 671
8979.36 661
8980.26 619
8981.15 713
8982.05 727
8982.94 643
8983.84 692
8984.73 639
8985.63 710
8986.52 624
8987.42 596
8988.31 628
8989.21 624
8990.10 633
8991.00 633
8991.89 615
8992.79 607
8993.68 579
8994.58 623
8995.47 634
8996.37 583
8997.27 626
8998.16 629
8999.06 607
8999.95 662
9000.85 621
9001.74 600
9002.64 670
9003.53 609
9004.43 612
9005.33 612
9006.22 636
9007.12 700
9008.01 644
9008.91 638
9009.81 563
9010.70 624
9011.60 621
9012.49 597
9013.39 567
9014.29 578
9015.18 576
9016.08 673
9016.98 608
9017.87 581
9018.77 675
9019.67 675
9020.56 612
9021.46 597
9022.36 608
9023.25 615
9024.15 611
9025.05 596
9025.94 664
9026.84 661
9027.74 648
9028.63 615
9029.53 678
9030.43 576
9031.33 567
9032.22 644
9033.12 620
9034.02 645
9034.91 598
9035.81 583
9036.71 589
9037.61 591
9038.50 592
9039.40 637
9040.30 648
9041.20 568
9042.10 601
9042.99 640
9043.89 602
9044.79 604
9045.69 677
9046.58 688
9047.48 620
9048.38 636
9049.28 615
9050.18 637
9051.07 663
9051.97 679
9052.87 650
9053.77 663
9054.67 650
9055.57 681
9056.46 651
9057.36 682
9058.26 716
9059.16 730
9060.06 648
9060.96 649
9061.86 673
9062.75 677
9063.65 691
9064.55 662
9065.45 676
9066.35 741
9067.25 722
9068.15 663
9069.05 696
9069.95 669
9070.84 667
9071.74 712
9072.64 717
9073.54 683
9074.44 631
9075.34 613
9076.24 695
9077.14 673
9078.04 678
9078.94 666
9079.84 642
9080.74 629
9081.64 713
9082.54 679
9083.44 710
9084.34 652
9085.24 656
9086.14 714
9087.04 702
9087.94 702
9088.84 799
9089.74 752
9090.64 833
9091.54 788
9092.44 759
9093.34 752
9094.24 715
9095.14 773
9096.04 721
9096.94 672
9097.84 739
9098.74 743
9099.64 662
9100.54 633
9101.44 657
9102.34 676
9103.24 662
9104.14 624
9105.04 658
9105.95 674
9106.85 656
9107.75 620
9108.65 655
9109.55 625
9110.45 676
9111.35 612
9112.25 631
9113.15 670
9114.06 677
9114.96 647
9115.86 620
9116.76 618
9117.66 613
9118.56 645
9119.46 649
9120.37 614
9121.27 564
9122.17 593
9123.07 625
9123.97 652
9124.87 643
9125.78 638
9126.68 608
9127.58 617
9128.48 654
9129.38 633
9130.29 617
9131.19 581
9132.09 579
9132.99 624
9133.89 639
9134.80 693
9135.70 601
9136.60 625
9137.50 680
9138.41 589
9139.31 572
9140.21 652
9141.11 620
9142.02 599
9142.92 596
9143.82 589
9144.72 637
9145.63 627
9146.53 625
9147.43 625
9148.34 585
9149.24 591
9150.14 622
9151.05 635
9151.95 653
9152.85 625
9153.76 614
9154.66 680
9155.56 589
9156.47 606
9157.37 632
9158.27 672
9159.18 597
9160.08 600
9160.98 580
9161.89 602
9162.79 627
9163.69 569
9164.60 553
9165.50 595
9166.41 614
9167.31 609
9168.21 616
9169.12 632
9170.02 676
9170.93 621
9171.83 564
9172.73 599
9173.64 572
9174.54 565
9175.45 575
9176.35 553
9177.25 624
9178.16 637
9179.06 588
9179.97 650
9180.87 638
9181.78 593
9182.68 632
9183.59 607
9184.49 579
9185.40 597
9186.30 578
9187.21 561
9188.11 592
9189.02 553
9189.92 620
9190.83 642
9191.73 625
9192.64 643
9193.54 616
9194.45 595
9195.35 609
9196.26 630
9197.16 599
9198.07 567
9198.97 655
9199.88 662
9200.78 654
9201.69 625
9202.60 658
9203.50 616
9204.41 613
9205.31 571
9206.22 596
9207.13 618
9208.03 610
9208.94 602
9209.84 583
9210.75 588
9211.66 604
9212.56 568
9213.47 622
9214.37 613
9215.28 587
9216.19 645
9217.09 542
9218.00 609
9218.91 623
9219.81 574
9220.72 562
9221.63 639
9222.53 617
9223.44 595
9224.35 577
9225.25 594
9226.16 594
9227.07 586
9227.97 626
9228.88 613
9229.79 573
9230.69 604
9231.60 588
9232.51 608
9233.41 597
9234.32 589
9235.23 565
9236.14 585
9237.04 586
9237.95 645
9238.86 561
9239.77 586
9240.67 643
9241.58 609
9242.49 561
9243.40 557
9244.30 570
9245.21 578
9246.12 590
9247.03 596
9247.94 620
9248.84 617
9249.75 545
9250.66 531
9251.57 579
9252.48 590
9253.38 587
9254.29 592
9255.20 575
9256.11 603
9257.02 569
9257.93 596
9258.83 565
9259.74 559
9260.65 608
9261.56 552
9262.47 575
9263.38 556
9264.29 554
9265.19 562
9266.10 561
9267.01 527
9267.92 585
9268.83 630
9269.74 604
9270.65 602
9271.56 567
9272.47 544
9273.37 576
9274.28 588
9275.19 601
9276.10 576
9277.01 573
9277.92 566
9278.83 595
9279.74 557
9280.65 572
9281.56 562
9282.47 580
9283.38 566
9284.29 558
9285.20 580
9286.11 643
9287.02 619
9287.93 564
9288.84 607
9289.75 611
9290.66 597
9291.57 560
9292.48 638
9293.39 631
9294.30 588
9295.21 632
9296.12 629
9297.03 592
9297.94 645
9298.85 609
9299.76 604
9300.67 638
9301.58 596
9302.49 597
9303.40 661
9304.31 618
9305.22 601
9306.13 618
9307.04 671
9307.95 702
9308.87 677
9309.78 633
9310.69 654
9311.60 740
9312.51 744
9313.42 713
9314.33 683
9315.24 669
9316.15 695
9317.07 704
9317.98 704
9318.89 663
9319.80 649
9320.71 628
9321.62 606
9322.53 600
9323.45 590
9324.36 588
9325.27 610
9326.18 594
9327.09 633
9328.00 682
9328.92 661
9329.83 669
9330.74 650
9331.65 644
9332.56 632
9333.48 652
9334.39 647
9335.30 649
9336.21 620
9337.13 648
9338.04 602
9338.95 537
9339.86 549
9340.77 604
9341.69 607
9342.60 593
9343.51 610
9344.43 563
9345.34 555
9346.25 601
9347.16 672
9348.08 662
9348.99 629
9349.90 653
9350.81 633
9351.73 612
9352.64 563
9353.55 555
9354.47 614
9355.38 574
9356.29 622
9357.21 616
9358.12 627
9359.03 635
9359.95 581
9360.86 609
9361.77 613
9362.69 621
9363.60 642
9364.51 616
9365.43 591
9366.34 569
9367.26 577
9368.17 563
9369.08 569
9370.00 569
9370.91 594
9371.82 595
9372.74 568
9373.65 544
9374.57 588
9375.48 617
9376.40 590
9377.31 610
9378.22 658
9379.14 615
9380.05 594
9380.97 591
9381.88 608
9382.80 589
9383.71 532
9384.62 543
9385.54 596
9386.45 580
9387.37 588
9388.28 610
9389.20 665
9390.11 607
9391.03 634
9391.94 628
9392.86 646
9393.77 650
9394.69 660
9395.60 664
9396.52 617
9397.43 631
9398.35 641
9399.26 614
9400.18 624
9401.10 682
9402.01 689
9402.93 663
9403.84 621
9404.76 610
9405.67 614
9406.59 606
9407.50 610
9408.42 649
9409.34 626
9410.25 623
9411.17 611
9412.08 633
9413.00 723
9413.92 746
9414.83 693
9415.75 682
9416.66 689
9417.58 626
9418.50 718
9419.41 639
9420.33 714
9421.25 630
9422.16 688
9423.08 666
9423.99 631
9424.91 703
9425.83 717
9426.74 724
9427.66 703
9428.58 686
9429.49 675
9430.41 689
9431.33 672
9432.25 690
9433.16 756
9434.08 750
9435.00 781
9435.91 809
9436.83 771
9437.75 794
9438.67 776
9439.58 802
9440.50 781
9441.42 826
9442.33 766
9443.25 729
9444.17 789
9445.09 731
9446.00 697
9446.92 780
9447.84 794
9448.76 808
9449.68 842
9450.59 933
9451.51 1000
9452.43 1062
9453.35 1253
9454.26 1274
9455.18 1209
9456.10 1295
9457.02 1203
9457.94 1106
9458.86 1037
9459.77 985
9460.69 962
9461.61 903
9462.53 847
9463.45 868
9464.37 784
9465.28 777
9466.20 735
9467.12 752
9468.04 705
9468.96 745
9469.88 728
9470.80 742
9471.72 779
9472.63 714
9473.55 695
9474.47 682
9475.39 697
9476.31 814
9477.23 831
9478.15 779
9479.07 841
9479.99 834
9480.91 930
9481.83 961
9482.74 937
9483.66 940
9484.58 815
9485.50 824
9486.42 873
9487.34 815
9488.26 757
9489.18 785
9490.10 728
9491.02 768
9491.94 687
9492.86 717
9493.78 779
9494.70 787
9495.62 788
9496.54 748
9497.46 728
9498.38 691
9499.30 693
9500.22 759
9501.14 687
9502.06 671
9502.98 631
9503.90 689
9504.82 733
9505.74 709
9506.66 679
9507.59 676
9508.51 755
9509.43 681
9510.35 652
9511.27 717
9512.19 729
9513.11 740
9514.03 716
9514.95 726
9515.87 801
9516.79 808
9517.71 745
9518.64 777
9519.56 752
9520.48 800
9521.40 759
9522.32 701
9523.24 706
9524.16 716
9525.08 767
9526.01 754
9526.93 720
9527.85 717
9528.77 720
9529.69 831
9530.61 815
9531.54 826
9532.46 869
9533.38 879
9534.30 931
9535.22 913
9536.15 916
9537.07 888
9537.99 863
9538.91 866
9539.83 780
9540.76 756
9541.68 767
9542.60 770
9543.52 786
9544.45 742
9545.37 669
9546.29 696
9547.21 763
9548.14 807
9549.06 759
9549.98 754
9550.90 756
9551.83 784
9552.75 766
9553.67 781
9554.59 747
9555.52 801
9556.44 833
9557.36 790
9558.29 773
9559.21 782
9560.13 811
9561.06 790
9561.98 748
9562.90 840
9563.83 836
9564.75 849
9565.67 795
9566.60 848
9567.52 775
9568.44 773
9569.37 828
9570.29 741
9571.21 751
9572.14 829
9573.06 817
9573.98 740
9574.91 784
9575.83 779
9576.76 812
9577.68 814
9578.60 776
9579.53 794
9580.45 736
9581.38 711
9582.30 813
9583.23 845
9584.15 846
9585.07 812
9586.00 798
9586.92 764
9587.85 746
9588.77 818
9589.70 810
9590.62 812
9591.55 844
9592.47 830
9593.40 842
9594.32 826
9595.24 819
9596.17 836
9597.09 861
9598.02 853
9598.94 848
9599.87 844
9600.79 890
9601.72 860
9602.65 846
9603.57 831
9604.50 865
9605.42 872
9606.35 912
9607.27 853
9608.20 860
9609.12 957
9610.05 915
9610.97 923
9611.90 945
9612.83 990
9613.75 942
9614.68 953
9615.60 931
9616.53 959
9617.45 951
9618.38 960
9619.31 986
9620.23 953
9621.16 955
9622.08 981
9623.01 982
9623.94 1004
9624.86 1038
9625.79 957
9626.72 1082
9627.64 1095
9628.57 1049
9629.50 1011
9630.42 1106
9631.35 1176
9632.27 1114
9633.20 1091
9634.13 1014
9635.06 1066
9635.98 1091
9636.91 1137
9637.84 1199
9638.76 1140
9639.69 1090
9640.62 1126
9641.54 1132
9642.47 1171
9643.40 1283
9644.33 1233
9645.25 1188
9646.18 1182
9647.11 1252
9648.03 1169
9648.96 1200
9649.89 1270
9650.82 1286
9651.74 1275
9652.67 1359
9653.60 1306
9654.53 1319
9655.46 1330
9656.38 1374
9657.31 1414
9658.24 1392
9659.17 1381
9660.09 1462
9661.02 1467
9661.95 1433
9662.88 1448
9663.81 1419
9664.74 1471
9665.66 1563
9666.59 1584
9667.52 1483
9668.45 1572
9669.38 1626
9670.31 1604
9671.23 1615
9672.16 1666
9673.09 1599
9674.02 1681
9674.95 1647
9675.88 1747
9676.81 1787
9677.73 1798
9678.66 1779
9679.59 1770
9680.52 1807
9681.45 1944
9682.38 1926
9683.31 1986
9684.24 2015
9685.17 1962
9686.10 1959
9687.03 1952
9687.95 1943
9688.88 1897
9689.81 1927
9690.74 1917
9691.67 1945
9692.60 2021
9693.53 2090
9694.46 2105
9695.39 2183
9696.32 2519
9697.25 2801
9698.18 3083
9699.11 3242
9700.04 3553
9700.97 3531
9701.90 3435
9702.83 3294
9703.76 3204
9704.69 2920
9705.62 2703
9706.55 2560
9707.48 2340
9708.41 2279
9709.34 2214
9710.27 2127
9711.20 2179
9712.13 2265
9713.06 2329
9713.99 2430
9714.92 2574
9715.85 2812
9716.79 2783
9717.72 2779
9718.65 2659
9719.58 2562
9720.51 2414
9721.44 2273
9722.37 2090
9723.30 2015
9724.23 1828
9725.16 1784
9726.09 1744
9727.03 1762
9727.96 1714
9728.89 1701
9729.82 1773
9730.75 1782
9731.68 1861
9732.61 1822
9733.55 1911
9734.48 1976
9735.41 2023
9736.34 1893
9737.27 1886
9738.20 1903
9739.14 1864
9740.07 1810
9741.00 1655
9741.93 1601
9742.86 1566
9743.79 1552
9744.73 1466
9745.66 1434
9746.59 1539
9747.52 1477
9748.46 1500
9749.39 1397
9750.32 1314
9751.25 1383
9752.18 1457
9753.12 1469
9754.05 1462
9754.98 1412
9755.91 1386
9756.85 1442
9757.78 1339
9758.71 1362
9759.65 1433
9760.58 1385
9761.51 1400
9762.44 1386
9763.38 1361
9764.31 1419
9765.24 1466
9766.18 1481
9767.11 1349
9768.04 1357
9768.98 1386
9769.91 1480
9770.84 1400
9771.78 1449
9772.71 1412
9773.64 1427
9774.58 1438
9775.51 1417
9776.44 1466
9777.38 1447
9778.31 1494
9779.24 1563
9780.18 1558
9781.11 1550
9782.05 1592
9782.98 1642
9783.91 1613
9784.85 1594
9785.78 1623
9786.71 1615
9787.65 1550
9788.58 1462
9789.52 1400
9790.45 1397
9791.39 1431
9792.32 1420
9793.25 1341
9794.19 1343
9795.12 1304
9796.06 1402
9796.99 1451
9797.93 1472
9798.86 1585
9799.80 1624
9800.73 1525
9801.67 1548
9802.60 1478
9803.54 1428
9804.47 1349
9805.41 1335
9806.34 1260
9807.28 1257
9808.21 1195
9809.15 1109
9810.08 1111
9811.02 1196
9811.95 1098
9812.89 1069
9813.82 1120
9814.76 1074
9815.69 1113
9816.63 1068
9817.56 1121
9818.50 1015
9819.43 1015
9820.37 1048
9821.31 1072
9822.24 1038
9823.18 1073
9824.11 1064
9825.05 1041
9825.99 1034
9826.92 1001
9827.86 1007
9828.79 986
9829.73 1034
9830.67 963
9831.60 988
9832.54 1008
9833.47 1052
9834.41 1017
9835.35 1003
9836.28 1014
9837.22 1010
9838.16 1010
9839.09 978
9840.03 956
9840.97 936
9841.90 912
9842.84 983
9843.78 971
9844.71 973
9845.65 1016
9846.59 1004
9847.52 981
9848.46 997
9849.40 987
9850.34 993
9851.27 1040
9852.21 969
9853.15 925
9854.08 1009
9855.02 993
9855.96 964
9856.90 958
9857.83 959
9858.77 890
9859.71 924
9860.65 946
9861.58 973
9862.52 952
9863.46 929
9864.40 930
9865.33 964
9866.27 970
9867.21 981
9868.15 929
9869.09 906
9870.02 933
9870.96 913
9871.90 927
9872.84 886
9873.78 871
9874.72 968
9875.65 1043
9876.59 983
9877.53 976
9878.47 950
9879.41 963
9880.35 939
9881.28 913
9882.22 873
9883.16 926
9884.10 924
9885.04 903
9885.98 932
9886.92 881
9887.86 935
9888.79 894
9889.73 905
9890.67 903
9891.61 923
9892.55 919
9893.49 917
9894.43 892
9895.37 877
9896.31 922
9897.25 882
9898.19 834
9899.13 899
9900.07 921
9901.00 853
9901.94 900
9902.88 898
9903.82 877
9904.76 879
9905.70 904
9906.64 950
9907.58 932
9908.52 891
9909.46 950
9910.40 952
9911.34 999
9912.28 974
9913.22 972
9914.16 956
9915.10 960
9916.04 1000
9916.98 956
9917.92 933
9918.86 941
9919.80 925
9920.74 944
9921.69 1024
9922.63 1070
9923.57 1143
9924.51 1339
9925.45 1520
9926.39 1715
9927.33 1822
9928.27 1903
9929.21 1964
9930.15 2033
9931.09 1813
9932.03 1706
9932.97 1575
9933.92 1444
9934.86 1361
9935.80 1230
9936.74 1065
9937.68 1084
9938.62 1043
9939.56 874
9940.50 903
9941.45 903
9942.39 916
9943.33 879
9944.27 893
9945.21 807
9946.15 874
9947.10 906
9948.04 880
9948.98 862
9949.92 906
9950.86 842
9951.80 889
9952.75 848
9953.69 879
9954.63 883
9955.57 877
9956.52 895
9957.46 910
9958.40 927
9959.34 915
9960.28 909
9961.23 919
9962.17 915
9963.11 833
9964.05 877
9965.00 867
9965.94 917
9966.88 824
9967.82 894
9968.77 951
9969.71 901
9970.65 873
9971.60 839
9972.54 885
9973.48 922
9974.42 877
9975.37 810
9976.31 792
9977.25 885
9978.20 855
9979.14 860
9980.08 790
9981.03 774
9981.97 801
9982.91 802
9983.86 791
9984.80 768
9985.74 827
9986.69 809
9987.63 854
9988.57 804
9989.52 787
9990.46 782
9991.41 800
9992.35 797
9993.29 765
9994.24 791
9995.18 788
9996.13 824
9997.07 790
9998.01 820
9998.96 827
9999.90 831
10000.85 844
10001.79 768
10002.74 790
10003.68 844
10004.62 848
10005.57 835
10006.51 746
10007.46 786
10008.40 775
10009.35 793
10010.29 766
10011.24 789
10012.18 777
10013.13 818
10014.07 808
10015.02 752
10015.96 715
10016.91 725
10017.85 768
10018.80 718
10019.74 722
10020.69 704
10021.63 694
10022.58 726
10023.52 717
10024.47 712
10025.41 714
10026.36 808
10027.30 815
10028.25 707
10029.19 694
10030.14 755
10031.09 782
10032.03 758
10032.98 712
10033.92 708
10034.87 666
10035.82 676
10036.76 698
10037.71 660
10038.65 707
10039.60 727
10040.55 692
10041.49 673
10042.44 731
10043.38 671
10044.33 685
10045.28 686
10046.22 652
10047.17 728
10048.12 794
10049.06 702
10050.01 654
10050.96 647
10051.90 659
10052.85 694
10053.80 739
10054.74 699
10055.69 648
10056.64 670
10057.58 685
10058.53 715
10059.48 722
10060.42 721
10061.37 720
10062.32 746
10063.27 735
10064.21 695
10065.16 694
10066.11 667
10067.06 698
10068.00 692
10068.95 686
10069.90 694
10070.85 687
10071.79 607
10072.74 656
10073.69 701
10074.64 708
10075.58 679
10076.53 720
10077.48 664
10078.43 667
10079.38 661
10080.32 697
10081.27 657
10082.22 632
10083.17 649
10084.12 681
10085.06 679
10086.01 660
10086.96 606
10087.91 655
10088.86 655
10089.81 651
10090.75 636
10091.70 681
10092.65 672
10093.60 659
10094.55 687
10095.50 635
10096.45 582
10097.40 597
10098.34 632
10099.29 651
10100.24 629
10101.19 621
10102.14 671
10103.09 647
10104.04 653
10104.99 696
10105.94 702
10106.89 647
10107.84 639
10108.78 653
10109.73 630
10110.68 641
10111.63 652
10112.58 612
10113.53 656
10114.48 635
10115.43 664
10116.38 661
10117.33 597
10118.28 621
10119.23 654
10120.18 605
10121.13 607
10122.08 660
10123.03 671
10123.98 650
10124.93 677
10125.88 679
10126.83 646
10127.78 642
10128.73 644
10129.68 644
10130.63 668
10131.58 652
10132.53 587
10133.48 632
10134.43 635
10135.38 661
10136.34 661
10137.29 655
10138.24 636
10139.19 700
10140.14 699
10141.09 672
10142.04 673
10142.99 676
10143.94 739
10144.89 718
10145.84 716
10146.80 640
10147.75 695
10148.70 633
10149.65 609
10150.60 640
10151.55 677
10152.50 728
10153.45 666
10154.41 664
10155.36 681
10156.31 670
10157.26 659
10158.21 707
10159.16 713
10160.12 696
10161.07 656
10162.02 680
10162.97 717
10163.92 740
10164.88 693
10165.83 725
10166.78 730
10167.73 721
10168.68 694
10169.64 722
10170.59 705
10171.54 725
10172.49 717
10173.45 693
10174.40 724
10175.35 710
10176.30 746
10177.26 779
10178.21 733
10179.16 804
10180.11 829
10181.07 804
10182.02 765
10182.97 792
10183.92 776
10184.88 836
10185.83 862
10186.78 805
10187.74 827
10188.69 835
10189.64 853
10190.60 871
10191.55 833
10192.50 811
10193.46 826
10194.41 888
10195.36 867
10196.32 882
10197.27 870
10198.22 903
10199.18 943
10200.13 927
10201.08 907
10202.04 952
10202.99 893
10203.95 993
10204.90 1017
10205.85 1057
10206.81 1154
10207.76 1142
10208.72 1161
10209.67 1146
10210.62 1231
10211.58 1166
10212.53 1075
10213.49 1015
10214.44 971
10215.40 937
10216.35 934
10217.30 929
10218.26 924
10219.21 877
10220.17 912
10221.12 847
10222.08 800
10223.03 842
10223.99 823
10224.94 819
10225.90 846
10226.85 836
10227.81 766
10228.76 782
10229.72 828
10230.67 806
10231.63 796
10232.58 853
10233.54 868
10234.49 903
10235.45 893
10236.40 943
10237.36 940
10238.31 913
10239.27 1003
10240.22 986
10241.18 899
10242.14 819
10243.09 790
10244.05 757
10245.00 823
10245.96 735
10246.91 718
10247.87 697
10248.83 697
10249.78 706
10250.74 685
10251.69 633
10252.65 678
10253.61 654
10254.56 624
10255.52 642
10256.48 633
10257.43 648
10258.39 663
10259.34 594
10260.30 623
10261.26 658
10262.21 672
10263.17 633
10264.13 606
10265.08 650
10266.04 690
10267.00 671
10267.95 633
10268.91 629
10269.87 674
10270.82 687
10271.78 661
10272.74 635
10273.70 620
10274.65 666
10275.61 683
10276.57 660
10277.52 570
10278.48 591
10279.44 615
10280.40 642
10281.35 655
10282.31 603
10283.27 589
10284.23 658
10285.18 628
10286.14 684
10287.10 653
10288.06 678
10289.02 650
10289.97 651
10290.93 667
10291.89 604
10292.85 646
10293.81 672
10294.76 635
10295.72 542
10296.68 625
10297.64 633
10298.60 624
10299.55 636
10300.51 594
10301.47 580
10302.43 592
10303.39 613
10304.35 592
10305.31 571
10306.26 601
10307.22 615
10308.18 642
10309.14 586
10310.10 605
10311.06 606
10312.02 709
10312.98 611
10313.93 571
10314.89 601
10315.85 624
10316.81 654
10317.77 591
10318.73 589
10319.69 654
10320.65 590
10321.61 611
10322.57 593
10323.53 656
10324.49 599
10325.45 626
10326.40 590
10327.36 581
10328.32 576
10329.28 560
10330.24 612
10331.20 629
10332.16 639
10333.12 640
10334.08 674
10335.04 622
10336.00 621
10336.96 599
10337.92 603
10338.88 576
10339.84 592
10340.80 582
10341.76 581
10342.72 580
10343.68 549
10344.64 558
10345.61 535
10346.57 554
10347.53 661
10348.49 603
10349.45 641
10350.41 615
10351.37 627
10352.33 602
10353.29 617
10354.25 586
10355.21 589
10356.17 572
10357.13 566
10358.10 596
10359.06 583
10360.02 581
10360.98 589
10361.94 612
10362.90 593
10363.86 576
10364.82 538
10365.79 588
10366.75 545
10367.71 539
10368.67 537
10369.63 509
10370.59 545
10371.55 554
10372.52 525
10373.48 534
10374.44 547
10375.40 518
10376.36 543
10377.33 570
10378.29 517
10379.25 581
10380.21 606
10381.17 605
10382.14 543
10383.10 504
10384.06 534
10385.02 516
10385.98 551
10386.95 588
10387.91 549
10388.87 516
10389.83 519
10390.80 533
10391.76 523
10392.72 504
10393.68 506
10394.65 522
10395.61 525
10396.57 526
10397.54 518
10398.50 505
10399.46 515
10400.42 533
10401.39 523
10402.35 514
10403.31 536
10404.28 467
10405.24 449
10406.20 488
10407.17 472
10408.13 500
10409.09 515
10410.06 459
10411.02 526
10411.98 529
10412.95 506
10413.91 519
10414.88 488
10415.84 509
10416.80 476
10417.77 453
10418.73 460
10419.69 498
10420.66 507
10421.62 479
10422.59 458
10423.55 475
10424.51 512
10425.48 527
10426.44 496
10427.41 460
10428.37 506
10429.34 532
10430.30 498
10431.26 463
10432.23 490
10433.19 542
10434.16 467
10435.12 457
10436.09 432
10437.05 459
10438.02 478
10438.98 460
10439.95 478
10440.91 498
10441.88 478
10442.84 470
10443.81 440
10444.77 486
10445.74 485
10446.70 494
10447.67 491
10448.63 467
10449.60 483
10450.56 467
10451.53 494
10452.49 457
10453.46 460
10454.42 491
10455.39 507
10456.36 527
10457.32 500
10458.29 519
10459.25 493
10460.22 499
10461.18 490
10462.15 473
10463.12 453
10464.08 494
10465.05 463
10466.01 465
10466.98 457
10467.95 468
10468.91 480
10469.88 520
10470.84 496
10471.81 445
10472.78 474
10473.74 506
10474.71 502
10475.68 436
10476.64 455
10477.61 467
10478.58 470
10479.54 491
10480.51 485
10481.48 495
10482.44 480
10483.41 467
10484.38 460
10485.34 463
10486.31 496
10487.28 460
10488.25 449
10489.21 501
10490.18 479
10491.15 520
10492.11 480
10493.08 430
10494.05 479
10495.02 491
10495.98 486
10496.95 447
10497.92 471
10498.89 458
10499.85 457
10500.82 430
10501.79 480
10502.76 462
10503.72 506
10504.69 471
10505.66 442
10506.63 474
10507.60 468
10508.56 441
10509.53 432
10510.50 412
10511.47 437
10512.44 453
10513.40 460
10514.37 438
10515.34 460
10516.31 439
10517.28 428
10518.25 447
10519.22 459
10520.18 431
10521.15 401
10522.12 446
10523.09 455
10524.06 483
10525.03 481
10526.00 476
10526.96 484
10527.93 436
10528.90 476
10529.87 459
10530.84 461
10531.81 453
10532.78 424
10533.75 438
10534.72 486
10535.69 446
10536.66 413
10537.63 436
10538.59 479
10539.56 447
10540.53 439
10541.50 451
10542.47 518
10543.44 498
10544.41 494
10545.38 511
10546.35 487
10547.32 437
10548.29 440
10549.26 439
10550.23 446
10551.20 490
10552.17 439
10553.14 432
10554.11 458
10555.08 471
10556.05 489
10557.02 516
10557.99 507
10558.96 515
10559.93 526
10560.90 477
10561.87 459
10562.84 480
10563.81 457
10564.79 478
10565.76 514
10566.73 460
10567.70 483
10568.67 457
10569.64 512
10570.61 495
10571.58 446
10572.55 502
10573.52 422
10574.49 434
10575.47 431
10576.44 446
10577.41 470
10578.38 474
10579.35 502
10580.32 465
10581.29 464
10582.26 452
10583.24 417
10584.21 390
10585.18 457
10586.15 486
10587.12 468
10588.09 498
10589.07 486
10590.04 520
10591.01 490
10591.98 466
10592.95 478
10593.92 409
10594.90 448
10595.87 474
10596.84 476
10597.81 489
10598.78 429
10599.76 489
10600.73 448
10601.70 479
10602.67 445
10603.65 470
10604.62 451
10605.59 460
10606.56 479
10607.54 510
10608.51 489
10609.48 469
10610.45 485
10611.43 473
10612.40 475
10613.37 485
10614.35 487
10615.32 489
10616.29 508
10617.26 510
10618.24 499
10619.21 540
10620.18 483
10621.16 462
10622.13 468
10623.10 484
10624.08 507
10625.05 515
10626.02 473
10627.00 534
10627.97 539
10628.94 531
10629.92 516
10630.89 545
10631.87 572
10632.84 548
10633.81 543
10634.79 557
10635.76 527
10636.73 572
10637.71 595
10638.68 624
10639.66 692
10640.63 683
10641.60 701
10642.58 663
10643.55 616
10644.53 610
10645.50 637
10646.48 609
10647.45 554
10648.43 526
10649.40 479
10650.37 486
10651.35 532
10652.32 488
10653.30 473
10654.27 465
10655.25 481
10656.22 510
10657.20 526
10658.17 494
10659.15 454
10660.12 466
10661.10 467
10662.07 500
10663.05 498
10664.02 486
10665.00 442
10665.97 533
10666.95 439
10667.92 450
10668.90 480
10669.87 495
10670.85 476
10671.83 483
10672.80 478
10673.78 482
10674.75 541
10675.73 547
10676.70 521
10677.68 496
10678.66 488
10679.63 508
10680.61 527
10681.58 518
10682.56 522
10683.54 502
10684.51 516
10685.49 527
10686.46 526
10687.44 494
10688.42 496
10689.39 525
10690.37 479
10691.35 484
10692.32 468
10693.30 475
10694.28 487
10695.25 453
10696.23 456
10697.21 542
10698.18 540
10699.16 497
10700.14 469
10701.11 511
10702.09 510
10703.07 446
10704.04 473
10705.02 458
10706.00 460
10706.97 501
10707.95 492
10708.93 519
10709.91 499
10710.88 484
10711.86 517
10712.84 497
10713.82 492
10714.79 508
10715.77 465
10716.75 479
10717.73 492
10718.70 504
10719.68 541
10720.66 479
10721.64 451
10722.61 488
10723.59 490
10724.57 534
10725.55 524
10726.53 478
10727.50 484
10728.48 475
10729.46 454
10730.44 450
10731.42 464
10732.40 469
10733.37 485
10734.35 462
10735.33 456
10736.31 449
10737.29 476
10738.27 462
10739.25 468
10740.22 510
10741.20 521
10742.18 496
10743.16 524
10744.14 520
10745.12 495
10746.10 497
10747.08 458
10748.05 493
10749.03 476
10750.01 490
10750.99 470
10751.97 455
10752.95 483
10753.93 486
10754.91 449
10755.89 487
10756.87 519
10757.85 516
10758.83 471
10759.81 507
10760.79 489
10761.77 562
10762.75 513
10763.73 459
10764.71 504
10765.68 522
10766.66 461
10767.64 511
10768.62 512
10769.60 521
10770.58 511
10771.56 533
10772.54 540
10773.53 521
10774.51 495
10775.49 485
10776.47 510
10777.45 545
10778.43 532
10779.41 517
10780.39 520
10781.37 520
10782.35 520
10783.33 527
10784.31 483
10785.29 504
10786.27 452
10787.25 474
10788.23 464
10789.21 443
10790.20 480
10791.18 512
10792.16 535
10793.14 515
10794.12 472
10795.10 509
10796.08 501
10797.06 490
10798.04 509
10799.03 510
10800.01 492
10800.99 495
10801.97 511
10802.95 503
10803.93 486
10804.91 464
10805.90 509
10806.88 530
10807.86 466
10808.84 478
10809.82 507
10810.81 501
10811.79 481
10812.77 502
10813.75 527
10814.73 486
10815.72 507
10816.70 585
10817.68 504
10818.66 493
10819.64 483
10820.63 516
10821.61 463
10822.59 502
10823.57 520
10824.56 545
10825.54 524
10826.52 503
10827.50 504
10828.49 534
10829.47 516
10830.45 517
10831.44 513
10832.42 521
10833.40 555
10834.38 569
10835.37 541
10836.35 565
10837.33 575
10838.32 531
10839.30 553
10840.28 571
10841.27 558
10842.25 559
10843.23 557
10844.22 546
10845.20 510
10846.18 558
10847.17 554
10848.15 581
10849.13 593
10850.12 558
10851.10 564
10852.09 581
10853.07 582
10854.05 575
10855.04 574
10856.02 603
10857.00 605
10857.99 571
10858.97 552
10859.96 571
10860.94 580
10861.93 578
10862.91 558
10863.89 581
10864.88 601
10865.86 614
10866.85 663
10867.83 626
10868.82 594
10869.80 593
10870.79 623
10871.77 596
10872.75 600
10873.74 603
10874.72 559
10875.71 619
10876.69 565
10877.68 620
10878.66 638
10879.65 699
10880.63 630
10881.62 666
10882.60 682
10883.59 690
10884.57 707
10885.56 727
10886.55 696
10887.53 709
10888.52 709
10889.50 708
10890.49 737
10891.47 733
10892.46 668
10893.44 714
10894.43 715
10895.42 697
10896.40 737
10897.39 725
10898.37 760
10899.36 710
10900.34 698
10901.33 725
10902.32 785
10903.30 735
10904.29 736
10905.27 741
10906.26 745
10907.25 756
10908.23 787
10909.22 802
10910.21 801
10911.19 800
10912.18 752
10913.17 777
10914.15 787
10915.14 836
10916.13 882
10917.11 847
10918.10 855
10919.09 853
10920.07 870
10921.06 903
10922.05 896
10923.03 853
10924.02 840
10925.01 839
10926.00 883
10926.98 881
10927.97 904
10928.96 884
10929.94 910
10930.93 945
10931.92 906
10932.91 858
10933.89 914
10934.88 898
10935.87 887
10936.86 916
10937.84 917
10938.83 959
10939.82 960
10940.81 1020
10941.80 1022
10942.78 1023
10943.77 1000
10944.76 1104
10945.75 1048
10946.74 1013
10947.72 1065
10948.71 1040
10949.70 1068
10950.69 1089
10951.68 1171
10952.66 1253
10953.65 1283
10954.64 1334
10955.63 1451
10956.62 1529
10957.61 1547
10958.60 1665
10959.58 1774
10960.57 1806
10961.56 1798
10962.55 1783
10963.54 1671
10964.53 1560
10965.52 1595
10966.51 1486
10967.49 1346
10968.48 1322
10969.47 1277
10970.46 1184
10971.45 1227
10972.44 1194
10973.43 1226
10974.42 1205
10975.41 1145
10976.40 1162
10977.39 1190
10978.38 1218
10979.37 1190
10980.36 1203
10981.35 1213
10982.34 1205
10983.32 1224
10984.31 1254
10985.30 1197
10986.29 1242
10987.28 1296
10988.27 1262
10989.26 1228
10990.25 1307
10991.24 1309
10992.23 1324
10993.22 1326
10994.21 1522
10995.20 1623
10996.20 1739
10997.19 1935
10998.18 2182
10999.17 2201
11000.16 2417
11001.15 2486
11002.14 2525
11003.13 2618
11004.12 2525
11005.11 2297
11006.10 2113
11007.09 1930
11008.08 1732
11009.07 1546
11010.06 1392
11011.06 1317
11012.05 1213
11013.04 1150
11014.03 1093
11015.02 1103
11016.01 1033
11017.00 1041
11017.99 983
11018.98 1029
11019.98 989
11020.97 981
11021.96 989
11022.95 1012
11023.94 973
11024.93 945
11025.93 915
11026.92 936
11027.91 943
11028.90 919
11029.89 915
11030.88 942
11031.88 911
11032.87 925
11033.86 953
11034.85 905
11035.84 930
11036.84 885
11037.83 875
11038.82 917
11039.81 921
11040.81 847
11041.80 865
11042.79 897
11043.78 859
11044.77 885
11045.77 799
11046.76 794
11047.75 885
11048.75 900
11049.74 825
11050.73 882
11051.72 792
11052.72 811
11053.71 805
11054.70 819
11055.70 837
11056.69 755
11057.68 771
11058.67 792
11059.67 801
11060.66 863
11061.65 868
11062.65 827
11063.64 750
11064.63 826
11065.63 841
11066.62 847
11067.61 837
11068.61 792
11069.60 800
11070.60 812
11071.59 788
11072.58 790
11073.58 789
11074.57 787
11075.56 775
11076.56 766
11077.55 804
11078.55 836
11079.54 828
11080.53 892
11081.53 851
11082.52 834
11083.52 790
11084.51 787
11085.51 771
11086.50 784
11087.49 773
11088.49 807
11089.48 731
11090.48 754
11091.47 793
11092.47 754
11093.46 771
11094.46 770
11095.45 757
11096.45 845
11097.44 807
11098.44 792
11099.43 807
11100.43 815
11101.42 727
11102.42 750
11103.41 764
11104.41 749
11105.40 707
11106.40 767
11107.39 739
11108.39 733
11109.38 730
11110.38 735
11111.37 760
11112.37 696
11113.37 650
11114.36 678
11115.36 654
11116.35 709
11117.35 706
11118.34 704
11119.34 677
11120.34 720
11121.33 701
11122.33 693
11123.32 673
11124.32 700
11125.32 776
11126.31 776
11127.31 843
11128.30 785
11129.30 735
11130.30 761
11131.29 765
11132.29 776
11133.29 709
11134.28 676
11135.28 728
11136.28 726
11137.27 721
11138.27 668
11139.27 679
11140.26 719
11141.26 743
11142.26 698
11143.25 733
11144.25 733
11145.25 739
11146.24 723
11147.24 718
11148.24 686
11149.24 670
11150.23 702
11151.23 730
11152.23 722
11153.23 707
11154.22 702
11155.22 675
11156.22 694
11157.22 658
11158.21 650
11159.21 703
11160.21 668
11161.21 652
11162.20 637
11163.20 640
11164.20 676
11165.20 697
11166.20 723
11167.19 725
11168.19 723
11169.19 684
11170.19 714
11171.19 656
11172.18 685
11173.18 711
11174.18 706
11175.18 719
11176.18 672
11177.18 758
11178.17 752
11179.17 725
11180.17 709
11181.17 730
11182.17 757
11183.17 804
11184.17 700
11185.16 716
11186.16 763
11187.16 756
11188.16 765
11189.16 814
11190.16 793
11191.16 787
11192.16 807
11193.16 755
11194.16 752
11195.16 769
11196.15 827
11197.15 870
11198.15 826
11199.15 870
11200.15 786
11201.15 809
11202.15 797
11203.15 771
11204.15 789
11205.15 763
11206.15 771
11207.15 728
11208.15 769
11209.15 779
11210.15 768
11211.15 744
11212.15 705
11213.15 707
11214.15 695
11215.15 706
11216.15 649
11217.15 706
11218.15 721
11219.15 690
11220.15 677
11221.15 698
11222.15 705
11223.15 691
11224.15 703
11225.15 615
11226.15 628
11227.16 606
11228.16 605
11229.16 674
11230.16 686
11231.16 685
11232.16 679
11233.16 647
11234.16 657
11235.16 652
11236.16 649
11237.16 704
11238.17 692
11239.17 646
11240.17 633
11241.17 623
11242.17 702
11243.17 670
11244.17 664
11245.18 707
11246.18 693
11247.18 647
11248.18 664
11249.18 620
11250.18 676
11251.19 703
11252.19 641
11253.19 637
11254.19 680
11255.19 680
11256.19 677
11257.20 653
11258.20 648
11259.20 623
11260.20 644
11261.21 643
11262.21 636
11263.21 626
11264.21 616
11265.21 635
11266.22 610
11267.22 661
11268.22 699
11269.22 667
11270.23 665
11271.23 635
11272.23 631
11273.24 689
11274.24 747
11275.24 722
11276.24 708
11277.25 708
11278.25 728
11279.25 774
11280.26 773
11281.26 707
11282.26 718
11283.27 733
11284.27 703
11285.27 736
11286.28 679
11287.28 650
11288.28 690
11289.29 639
11290.29 639
11291.29 693
11292.30 642
11293.30 680
11294.30 677
11295.31 700
11296.31 608
11297.31 655
11298.32 670
11299.32 668
11300.33 642
11301.33 626
11302.33 641
11303.34 640
11304.34 648
11305.35 713
11306.35 698
11307.36 672
11308.36 713
11309.36 779
11310.37 754
11311.37 754
11312.38 775
11313.38 823
11314.39 857
11315.39 892
11316.40 848
11317.40 870
11318.41 883
11319.41 823
11320.41 747
11321.42 764
11322.42 687
11323.43 667
11324.43 630
11325.44 672
11326.44 624
11327.45 624
11328.46 602
11329.46 593
11330.47 580
11331.47 568
11332.48 605
11333.48 599
11334.49 623
11335.49 580
11336.50 525
11337.50 543
11338.51 568
11339.52 545
11340.52 578
11341.53 560
11342.53 580
11343.54 581
11344.54 591
11345.55 583
11346.56 570
11347.56 560
11348.57 572
11349.58 552
11350.58 579
11351.59 545
11352.59 542
11353.60 575
11354.61 598
11355.61 601
11356.62 559
11357.63 584
11358.63 582
11359.64 620
11360.65 590
11361.65 555
11362.66 553
11363.67 557
11364.67 555
11365.68 564
11366.69 592
11367.69 572
11368.70 579
11369.71 588
11370.71 535
11371.72 499
11372.73 530
11373.74 560
11374.74 550
11375.75 504
11376.76 562
11377.77 568
11378.77 558
11379.78 578
11380.79 498
11381.80 551
11382.80 545
11383.81 547
11384.82 538
11385.83 564
11386.83 557
11387.84 521
11388.85 585
11389.86 524
11390.87 540
11391.87 552
11392.88 535
11393.89 552
11394.90 545
11395.91 579
11396.91 546
11397.92 521
11398.93 543
11399.94 575
11400.95 596
11401.96 568
11402.97 565
11403.97 512
11404.98 527
11405.99 551
11407.00 559
11408.01 549
11409.02 561
11410.03 521
11411.03 524
11412.04 530
11413.05 509
11414.06 478
11415.07 504
11416.08 546
11417.09 508
11418.10 513
11419.11 543
11420.12 494
11421.13 492
11422.14 556
11423.14 529
11424.15 523
11425.16 549
11426.17 542
11427.18 552
11428.19 595
11429.20 509
11430.21 576
11431.22 553
11432.23 559
11433.24 562
11434.25 544
11435.26 560
11436.27 517
11437.28 550
11438.29 531
11439.30 504
11440.31 538
11441.32 572
11442.33 533
11443.34 539
11444.35 583
11445.36 587
11446.37 554
11447.38 542
11448.39 583
11449.41 543
11450.42 519
11451.43 521
11452.44 535
11453.45 591
11454.46 594
11455.47 537
11456.48 568
11457.49 578
11458.50 544
11459.51 511
11460.52 514
11461.54 550
11462.55 518
11463.56 546
11464.57 533
11465.58 514
11466.59 494
11467.60 554
11468.62 540
11469.63 552
11470.64 516
11471.65 559
11472.66 562
11473.67 520
11474.68 552
11475.70 576
11476.71 524
11477.72 517
11478.73 510
11479.74 488
11480.76 496
11481.77 538
11482.78 513
11483.79 516
11484.80 510
11485.82 559
11486.83 568
11487.84 532
11488.85 522
11489.87 542
11490.88 540
11491.89 569
11492.90 536
11493.92 545
11494.93 522
11495.94 513
11496.95 488
11497.97 527
11498.98 497
11499.99 534
11501.00 526
11502.02 527
11503.03 497
11504.04 528
11505.06 509
11506.07 508
11507.08 508
11508.10 510
11509.11 490
11510.12 512
11511.14 519
11512.15 507
11513.16 502
11514.18 520
11515.19 530
11516.20 507
11517.22 542
11518.23 538
11519.24 538
11520.26 502
11521.27 519
11522.29 538
11523.30 512
11524.31 556
11525.33 520
11526.34 492
11527.35 516
11528.37 541
11529.38 521
11530.40 514
11531.41 529
11532.43 581
11533.44 545
11534.45 525
11535.47 539
11536.48 557
11537.50 580
11538.51 527
11539.53 522
11540.54 516
11541.56 515
11542.57 521
11543.59 562
11544.60 561
11545.61 523
11546.63 533
11547.64 530
11548.66 551
11549.67 547
11550.69 560
11551.70 607
11552.72 581
11553.74 534
11554.75 526
11555.77 577
11556.78 577
11557.80 590
11558.81 621
11559.83 582
11560.84 622
11561.86 615
11562.87 637
11563.89 610
11564.91 633
11565.92 656
11566.94 653
11567.95 601
11568.97 627
11569.98 580
11571.00 635
11572.02 632
11573.03 702
11574.05 676
11575.06 623
11576.08 649
11577.10 680
11578.11 711
11579.13 680
11580.15 672
11581.16 656
11582.18 726
11583.20 726
11584.21 700
11585.23 738
11586.25 762
11587.26 793
11588.28 868
11589.30 859
11590.31 883
11591.33 854
11592.35 877
11593.36 904
11594.38 881
11595.40 901
11596.41 976
11597.43 1033
11598.45 1077
11599.47 1235
11600.48 1343
11601.50 1452
11602.52 1503
11603.53 1670
11604.55 1738
11605.57 1830
11606.59 1760
11607.60 1631
11608.62 1494
11609.64 1395
11610.66 1391
11611.68 1226
11612.69 1059
11613.71 975
11614.73 935
11615.75 873
11616.76 803
11617.78 776
11618.80 741
11619.82 747
11620.84 717
11621.86 641
11622.87 684
11623.89 721
11624.91 693
11625.93 694
11626.95 651
11627.97 621
11628.98 656
11630.00 676
11631.02 657
11632.04 673
11633.06 623
11634.08 634
11635.10 650
11636.11 657
11637.13 642
11638.15 617
11639.17 627
11640.19 645
11641.21 648
11642.23 683
11643.25 630
11644.27 664
11645.29 688
11646.31 612
11647.32 610
11648.34 655
11649.36 555
11650.38 584
11651.40 544
11652.42 521
11653.44 545
11654.46 572
11655.48 540
11656.50 540
11657.52 570
11658.54 560
11659.56 537
11660.58 522
11661.60 564
11662.62 572
11663.64 573
11664.66 585
11665.68 570
11666.70 551
11667.72 564
11668.74 576
11669.76 532
11670.78 573
11671.80 563
11672.82 590
11673.84 572
11674.86 568
11675.88 586
11676.90 562
11677.92 582
11678.95 583
11679.97 636
11680.99 623
11682.01 647
11683.03 609
11684.05 580
11685.07 586
11686.09 602
11687.11 609
11688.13 618
11689.16 628
11690.18 568
11691.20 606
11692.22 587
11693.24 632
11694.26 599
11695.28 594
11696.30 564
11697.33 584
11698.35 589
11699.37 617
11700.39 575
11701.41 580
11702.43 563
11703.46 549
11704.48 530
11705.50 511
11706.52 561
11707.54 570
11708.57 558
11709.59 584
11710.61 608
11711.63 621
11712.65 562
11713.68 542
11714.70 593
11715.72 559
11716.74 555
11717.77 567
11718.79 551
11719.81 532
11720.83 546
11721.86 515
11722.88 540
11723.90 508
11724.92 515
11725.95 548
11726.97 534
11727.99 506
11729.01 576
11730.04 529
11731.06 496
11732.08 510
11733.11 515
11734.13 522
11735.15 530
11736.18 583
11737.20 554
11738.22 543
11739.25 546
11740.27 557
11741.29 565
11742.32 520
11743.34 556
11744.36 579
11745.39 525
11746.41 539
11747.43 563
11748.46 516
11749.48 506
11750.51 527
11751.53 543
11752.55 556
11753.58 532
11754.60 569
11755.63 544
11756.65 538
11757.67 524
11758.70 518
11759.72 539
11760.75 501
11761.77 520
11762.80 539
11763.82 545
11764.84 528
11765.87 492
11766.89 458
11767.92 523
11768.94 525
11769.97 517
11770.99 550
11772.02 561
11773.04 549
11774.07 558
11775.09 546
11776.12 587
11777.14 557
11778.17 559
11779.19 576
11780.22 551
11781.24 593
11782.27 530
11783.29 538
11784.32 543
11785.34 518
11786.37 594
11787.39 495
11788.42 512
11789.45 574
11790.47 572
11791.50 579
11792.52 542
11793.55 534
11794.57 521
11795.60 543
11796.63 546
11797.65 550
11798.68 548
11799.70 548
11800.73 549
11801.75 532
11802.78 550
11803.81 556
11804.83 535
11805.86 556
11806.89 538
11807.91 551
11808.94 593
11809.97 588
11810.99 560
11812.02 576
11813.04 558
11814.07 585
11815.10 548
11816.12 591
11817.15 571
11818.18 549
11819.21 534
11820.23 565
11821.26 585
11822.29 588
11823.31 616
11824.34 617
11825.37 569
11826.39 546
11827.42 575
11828.45 638
11829.48 588
11830.50 587
11831.53 590
11832.56 607
11833.59 593
11834.61 600
11835.64 645
11836.67 604
11837.70 583
11838.72 625
11839.75 649
11840.78 555
11841.81 571
11842.83 651
11843.86 657
11844.89 599
11845.92 596
11846.95 593
11847.97 615
11849.00 595
11850.03 597
11851.06 630
11852.09 616
11853.12 678
11854.14 644
11855.17 653
11856.20 673
11857.23 679
11858.26 644
11859.29 659
11860.32 686
11861.34 675
11862.37 700
11863.40 665
11864.43 673
11865.46 682
11866.49 717
11867.52 690
11868.55 721
11869.57 723
11870.60 761
11871.63 741
11872.66 719
11873.69 769
11874.72 709
11875.75 731
11876.78 703
11877.81 729
11878.84 795
11879.87 783
11880.90 792
11881.93 746
11882.96 753
11883.99 808
11885.02 846
11886.05 838
11887.08 807
11888.11 870
11889.14 890
11890.16 869
11891.19 852
11892.22 889
11893.26 926
11894.29 917
11895.32 896
11896.35 921
11897.38 1004
11898.41 1095
11899.44 1112
11900.47 1168
11901.50 1122
11902.53 1213
11903.56 1197
11904.59 1221
11905.62 1224
11906.65 1160
11907.68 1164
11908.71 1100
11909.74 1048
11910.77 1071
11911.80 1050
11912.83 1057
11913.87 1046
11914.90 1046
11915.93 1004
11916.96 973
11917.99 975
11919.02 977
11920.05 999
11921.08 993
11922.11 1044
11923.15 1007
11924.18 1069
11925.21 1148
11926.24 1192
11927.27 1348
11928.30 1442
11929.34 1494
11930.37 1560
11931.40 1689
11932.43 1729
11933.46 1736
11934.49 1759
11935.53 1804
11936.56 1726
11937.59 1611
11938.62 1502
11939.65 1346
11940.69 1284
11941.72 1241
11942.75 1099
11943.78 993
11944.82 994
11945.85 960
11946.88 932
11947.91 864
11948.94 917
11949.98 863
11951.01 830
11952.04 854
11953.08 856
11954.11 843
11955.14 820
11956.17 814
11957.21 788
11958.24 870
11959.27 833
11960.31 796
11961.34 847
11962.37 796
11963.40 802
11964.44 808
11965.47 831
11966.50 820
11967.54 844
11968.57 761
11969.60 768
11970.64 835
11971.67 825
11972.70 845
11973.74 842
11974.77 838
11975.81 790
11976.84 807
11977.87 774
11978.91 810
11979.94 805
11980.97 830
11982.01 802
11983.04 823
11984.08 778
11985.11 772
11986.14 774
11987.18 799
11988.21 782
11989.25 737
11990.28 786
11991.32 812
11992.35 816
11993.38 822
11994.42 854
11995.45 799
11996.49 846
11997.52 823
11998.56 802
11999.59 878
12000.63 868
12001.66 852
12002.70 843
12003.73 865
12004.77 862
12005.80 859
12006.84 880
12007.87 918
12008.91 922
12009.94 926
12010.98 905
12012.01 948
12013.05 946
12014.08 1000
12015.12 996
12016.15 981
12017.19 1069
12018.22 988
12019.26 1023
12020.29 1068
12021.33 1055
12022.37 1075
12023.40 1005
12024.44 1016
12025.47 959
12026.51 1003
12027.54 1026
12028.58 1015
12029.62 964
12030.65 992
12031.69 962
12032.72 950
12033.76 905
12034.80 931
12035.83 972
12036.87 907
12037.91 953
12038.94 890
12039.98 855
12041.01 917
12042.05 932
12043.09 878
12044.12 846
12045.16 863
12046.20 831
12047.23 833
12048.27 869
12049.31 858
12050.35 899
12051.38 879
12052.42 918
12053.46 917
12054.49 887
12055.53 903
12056.57 887
12057.60 857
12058.64 878
12059.68 900
12060.72 892
12061.75 967
12062.79 961
12063.83 922
12064.87 925
12065.90 947
12066.94 970
12067.98 932
12069.02 924
12070.05 959
12071.09 948
12072.13 926
12073.17 927
12074.21 922
12075.24 943
12076.28 964
12077.32 972
12078.36 949
12079.40 915
12080.43 963
12081.47 940
12082.51 887
12083.55 943
12084.59 976
12085.63 990
12086.66 1005
12087.70 1002
12088.74 1036
12089.78 1064
12090.82 1085
12091.86 1062
12092.90 1075
12093.93 1082
12094.97 1092
12096.01 1095
12097.05 1155
12098.09 1188
12099.13 1283
12100.17 1340
12101.21 1427
12102.25 1390
12103.28 1460
12104.32 1492
12105.36 1568
12106.40 1510
12107.44 1548
12108.48 1387
12109.52 1329
12110.56 1276
12111.60 1228
12112.64 1119
12113.68 1103
12114.72 1071
12115.76 1005
12116.80 889
12117.84 898
12118.88 948
12119.92 863
12120.96 804
12122.00 786
12123.04 796
12124.08 788
12125.12 751
12126.16 750
12127.20 721
12128.24 744
12129.28 740
12130.32 736
12131.36 717
12132.40 746
12133.44 773
12134.48 749
12135.52 744
12136.56 729
12137.60 739
12138.64 764
12139.68 748
12140.72 688
12141.76 761
12142.81 801
12143.85 745
12144.89 761
12145.93 719
12146.97 740
12148.01 757
12149.05 703
12150.09 751
12151.13 693
12152.18 700
12153.22 717
12154.26 729
12155.30 701
12156.34 711
12157.38 669
12158.42 678
12159.47 676
12160.51 664
12161.55 694
12162.59 674
12163.63 618
12164.67 663
12165.72 613
12166.76 669
12167.80 721
12168.84 659
12169.88 628
12170.93 621
12171.97 663
12173.01 645
12174.05 644
12175.09 628
12176.14 643
12177.18 648
12178.22 702
12179.26 675
12180.31 642
12181.35 668
12182.39 608
12183.43 700
12184.48 668
12185.52 660
12186.56 633
12187.60 626
12188.65 662
12189.69 627
12190.73 642
12191.78 696
12192.82 600
12193.86 624
12194.91 661
12195.95 616
12196.99 649
12198.04 616
12199.08 660
12200.12 665
12201.17 653
12202.21 639
12203.25 620
12204.30 646
12205.34 647
12206.38 665
12207.43 643
12208.47 661
12209.51 655
12210.56 658
12211.60 629
12212.65 674
12213.69 683
12214.73 680
12215.78 617
12216.82 607
12217.87 611
12218.91 625
12219.95 607
12221.00 608
12222.04 660
12223.09 631
12224.13 663
12225.17 643
12226.22 617
12227.26 619
12228.31 669
12229.35 654
12230.40 644
12231.44 560
12232.49 632
12233.53 634
12234.58 663
12235.62 620
12236.67 608
12237.71 595
12238.76 554
12239.80 563
12240.85 597
12241.89 603
12242.94 606
12243.98 603
12245.03 598
12246.07 654
12247.12 607
12248.16 609
12249.21 629
12250.25 607
12251.30 632
12252.34 583
12253.39 631
12254.44 616
12255.48 604
12256.53 559
12257.57 509
12258.62 513
12259.67 515
12260.71 550
12261.76 538
12262.80 527
12263.85 566
12264.90 521
12265.94 568
12266.99 552
12268.03 587
12269.08 546
12270.13 533
12271.17 529
12272.22 520
12273.27 535
12274.31 539
12275.36 579
12276.41 541
12277.45 564
12278.50 543
12279.55 547
12280.59 570
12281.64 579
12282.69 556
12283.73 557
12284.78 531
12285.83 579
12286.87 554
12287.92 512
12288.97 564
12290.01 518
12291.06 498
12292.11 502
12293.16 482
12294.20 522
12295.25 553
12296.30 538
12297.35 540
12298.39 492
12299.44 561
12300.49 524
12301.54 522
12302.58 510
12303.63 526
12304.68 533
12305.73 539
12306.78 522
12307.82 481
12308.87 492
12309.92 514
12310.97 525
12312.02 465
12313.06 488
12314.11 509
12315.16 540
12316.21 553
12317.26 546
12318.31 502
12319.35 493
12320.40 502
12321.45 500
12322.50 529
12323.55 494
12324.60 473
12325.65 502
12326.69 483
12327.74 480
12328.79 517
12329.84 514
12330.89 533
12331.94 467
12332.99 454
12334.04 514
12335.09 516
12336.13 524
12337.18 488
12338.23 505
12339.28 474
12340.33 488
12341.38 494
12342.43 463
12343.48 467
12344.53 510
12345.58 484
12346.63 525
12347.68 473
12348.73 551
12349.78 512
12350.83 508
12351.88 523
12352.93 521
12353.98 543
12355.03 522
12356.08 512
12357.13 478
12358.18 500
12359.23 525
12360.28 554
12361.33 515
12362.38 513
12363.43 534
12364.48 512
12365.53 490
12366.58 495
12367.63 491
12368.68 563
12369.73 536
12370.78 574
12371.83 510
12372.88 484
12373.93 474
12374.98 453
12376.04 513
12377.09 495
12378.14 532
12379.19 523
12380.24 544
12381.29 496
12382.34 501
12383.39 542
12384.44 538
12385.49 494
12386.55 527
12387.60 486
12388.65 491
12389.70 528
12390.75 505
12391.80 536
12392.85 545
12393.91 530
12394.96 498
12396.01 523
12397.06 508
12398.11 520
12399.17 507
12400.22 537
12401.27 562
12402.32 534
12403.37 508
12404.42 491
12405.48 508
12406.53 569
12407.58 563
12408.63 506
12409.69 528
12410.74 490
12411.79 533
12412.84 553
12413.90 566
12414.95 547
12416.00 524
12417.05 539
12418.11 609
12419.16 542
12420.21 541
12421.26 568
12422.32 590
12423.37 580
12424.42 551
12425.48 555
12426.53 522
12427.58 577
12428.63 582
12429.69 587
12430.74 606
12431.79 641
12432.85 640
12433.90 574
12434.95 583
12436.01 574
12437.06 576
12438.11 586
12439.17 619
12440.22 565
12441.28 581
12442.33 585
12443.38 618
12444.44 553
12445.49 606
12446.54 606
12447.60 583
12448.65 622
12449.71 605
12450.76 575
12451.81 595
12452.87 586
12453.92 592
12454.98 597
12456.03 618
12457.08 630
12458.14 637
12459.19 654
12460.25 688
12461.30 663
12462.36 642
12463.41 698
12464.47 663
12465.52 691
12466.58 776
12467.63 765
12468.68 776
12469.74 771
12470.79 912
12471.85 951
12472.90 1012
12473.96 1071
12475.01 1125
12476.07 1148
12477.12 1325
12478.18 1354
12479.24 1378
12480.29 1338
12481.35 1277
12482.40 1227
12483.46 1160
12484.51 1147
12485.57 1108
12486.62 948
12487.68 831
12488.73 826
12489.79 790
12490.85 750
12491.90 697
12492.96 741
12494.01 671
12495.07 616
12496.13 651
12497.18 671
12498.24 631
12499.29 618
12500.35 671
12501.41 660
12502.46 661
12503.52 613
12504.57 675
12505.63 610
12506.69 602
12507.74 576
12508.80 613
12509.86 634
12510.91 625
12511.97 588
12513.03 605
12514.08 632
12515.14 621
12516.20 602
12517.25 616
12518.31 629
12519.37 587
12520.42 576
12521.48 580
12522.54 615
12523.60 578
12524.65 653
12525.71 577
12526.77 570
12527.82 540
12528.88 599
12529.94 606
12531.00 622
12532.05 597
12533.11 629
12534.17 623
12535.23 574
12536.28 592
12537.34 566
12538.40 611
12539.46 603
12540.52 602
12541.57 596
12542.63 627
12543.69 614
12544.75 641
12545.81 640
12546.86 620
12547.92 650
12548.98 635
12550.04 654
12551.10 650
12552.15 705
12553.21 691
12554.27 736
12555.33 750
12556.39 800
12557.45 789
12558.51 795
12559.56 815
12560.62 807
12561.68 771
12562.74 790
12563.80 804
12564.86 739
12565.92 759
12566.98 718
12568.03 724
12569.09 689
12570.15 673
12571.21 652
12572.27 651
12573.33 666
12574.39 627
12575.45 645
12576.51 656
12577.57 629
12578.63 591
12579.69 649
12580.75 688
12581.81 652
12582.87 596
12583.93 635
12584.98 595
12586.04 621
12587.10 633
12588.16 639
12589.22 588
12590.28 603
12591.34 641
12592.40 631
12593.46 639
12594.52 658
12595.58 617
12596.64 644
12597.70 618
12598.77 645
12599.83 621
12600.89 567
12601.95 583
12603.01 622
12604.07 619
12605.13 631
12606.19 636
12607.25 634
12608.31 631
12609.37 615
12610.43 626
12611.49 661
12612.55 602
12613.61 637
12614.68 617
12615.74 691
12616.80 664
12617.86 666
12618.92 689
12619.98 681
12621.04 665
12622.10 681
12623.16 657
12624.23 617
12625.29 642
12626.35 623
12627.41 615
12628.47 597
12629.53 657
12630.59 619
12631.66 654
12632.72 600
12633.78 597
12634.84 583
12635.90 638
12636.97 600
12638.03 615
12639.09 596
12640.15 611
12641.21 662
12642.28 663
12643.34 611
12644.40 581
12645.46 615
12646.52 639
12647.59 616
12648.65 652
12649.71 651
12650.77 654
12651.84 639
12652.90 592
12653.96 631
12655.03 680
12656.09 663
12657.15 591
12658.21 620
12659.28 647
12660.34 610
12661.40 639
12662.46 639
12663.53 653
12664.59 607
12665.65 605
12666.72 648
12667.78 646
12668.84 657
12669.91 673
12670.97 624
12672.03 655
12673.10 661
12674.16 639
12675.22 654
12676.29 734
12677.35 674
12678.42 645
12679.48 642
12680.54 664
12681.61 684
12682.67 702
12683.73 678
12684.80 643
12685.86 710
12686.93 704
12687.99 703
12689.05 690
12690.12 756
12691.18 774
12692.25 772
12693.31 808
12694.38 783
12695.44 782
12696.50 838
12697.57 829
12698.63 904
12699.70 923
12700.76 919
12701.83 993
12702.89 1000
12703.96 1030
12705.02 1074
12706.09 1082
12707.15 991
12708.22 1033
12709.28 1024
12710.35 989
12711.41 984
12712.48 884
12713.54 898
12714.61 861
12715.67 847
12716.74 813
12717.80 787
12718.87 741
12719.93 745
12721.00 707
12722.06 770
12723.13 766
12724.19 783
12725.26 734
12726.33 716
12727.39 725
12728.46 710
12729.52 729
12730.59 748
12731.66 712
12732.72 759
12733.79 773
12734.85 755
12735.92 754
12736.99 744
12738.05 741
12739.12 748
12740.18 765
12741.25 686
12742.32 702
12743.38 761
12744.45 696
12745.52 657
12746.58 643
12747.65 637
12748.72 654
12749.78 694
12750.85 633
12751.92 598
12752.98 614
12754.05 644
12755.12 607
12756.18 619
12757.25 635
12758.32 614
12759.38 600
12760.45 606
12761.52 621
12762.59 644
12763.65 621
12764.72 544
12765.79 584
12766.85 587
12767.92 582
12768.99 580
12770.06 593
12771.12 588
12772.19 622
12773.26 599
12774.33 599
12775.40 591
12776.46 603
12777.53 607
12778.60 563
12779.67 602
12780.73 553
12781.80 586
12782.87 542
12783.94 539
12785.01 569
12786.08 606
12787.14 603
12788.21 616
12789.28 584
12790.35 600
12791.42 578
12792.49 634
12793.55 562
12794.62 615
12795.69 579
12796.76 550
12797.83 636
12798.90 639
12799.97 596
12801.03 614
12802.10 614
12803.17 635
12804.24 593
12805.31 608
12806.38 638
12807.45 661
12808.52 676
12809.59 642
12810.66 640
12811.72 665
12812.79 651
12813.86 690
12814.93 666
12816.00 710
12817.07 709
12818.14 709
12819.21 672
12820.28 713
12821.35 679
12822.42 664
12823.49 673
12824.56 682
12825.63 703
12826.70 669
12827.77 637
12828.84 655
12829.91 676
12830.98 676
12832.05 670
12833.12 644
12834.19 609
12835.26 606
12836.33 617
12837.40 646
12838.47 578
12839.54 594
12840.61 575
12841.68 600
12842.75 559
12843.82 572
12844.89 568
12845.96 583
12847.04 517
12848.11 519
12849.18 521
12850.25 556
12851.32 556
12852.39 585
12853.46 560
12854.53 608
12855.60 549
12856.67 486
12857.75 515
12858.82 548
12859.89 533
12860.96 527
12862.03 522
12863.10 496
12864.17 514
12865.24 473
12866.32 518
12867.39 477
12868.46 472
12869.53 484
12870.60 510
12871.67 487
12872.75 475
12873.82 494
12874.89 454
12875.96 481
12877.03 471
12878.11 497
12879.18 495
12880.25 446
12881.32 484
12882.39 475
12883.47 504
12884.54 498
12885.61 478
12886.68 469
12887.76 481
12888.83 491
12889.90 484
12890.97 496
12892.05 518
12893.12 502
12894.19 482
12895.27 461
12896.34 464
12897.41 444
12898.48 443
12899.56 490
12900.63 452
12901.70 414
12902.78 471
12903.85 447
12904.92 446
12905.99 446
12907.07 481
12908.14 453
12909.21 451
12910.29 497
12911.36 489
12912.44 450
12913.51 463
12914.58 445
12915.66 459
12916.73 493
12917.80 453
12918.88 487
12919.95 463
12921.02 499
12922.10 461
12923.17 436
12924.25 462
12925.32 445
12926.39 470
12927.47 450
12928.54 501
12929.62 499
12930.69 467
12931.77 424
12932.84 428
12933.91 448
12934.99 462
12936.06 468
12937.14 460
12938.21 458
12939.29 463
12940.36 493
12941.44 504
12942.51 429
12943.59 479
12944.66 460
12945.73 461
12946.81 485
12947.88 442
12948.96 427
12950.03 434
12951.11 447
12952.18 440
12953.26 459
12954.34 445
12955.41 470
12956.49 485
12957.56 474
12958.64 415
12959.71 452
12960.79 463
12961.86 466
12962.94 473
12964.01 489
12965.09 446
12966.17 458
12967.24 439
12968.32 425
12969.39 461
12970.47 463
12971.54 432
12972.62 464
12973.70 496
12974.77 474
12975.85 527
12976.93 492
12978.00 460
12979.08 451
12980.15 486
12981.23 469
12982.31 461
12983.38 459
12984.46 461
12985.54 462
12986.61 477
12987.69 484
12988.77 463
12989.84 477
12990.92 452
12992.00 478
12993.07 461
12994.15 468
12995.23 473
12996.30 472
12997.38 496
12998.46 498
12999.53 472
13000.61 483
13001.69 472
13002.77 491
13003.84 492
13004.92 506
13006.00 464
13007.08 491
13008.15 515
13009.23 480
13010.31 546
13011.39 540
13012.46 444
13013.54 485
13014.62 495
13015.70 480
13016.77 507
13017.85 483
13018.93 474
13020.01 465
13021.09 470
13022.16 479
13023.24 452
13024.32 495
13025.40 492
13026.48 468
13027.56 506
13028.63 518
13029.71 513
13030.79 494
13031.87 492
13032.95 528
13034.03 540
13035.10 488
13036.18 492
13037.26 499
13038.34 487
13039.42 509
13040.50 518
13041.58 517
13042.66 510
13043.73 519
13044.81 556
13045.89 532
13046.97 516
13048.05 570
13049.13 556
13050.21 521
13051.29 529
13052.37 542
13053.45 530
13054.53 564
13055.61 563
13056.69 592
13057.76 560
13058.84 610
13059.92 635
13061.00 592
13062.08 615
13063.16 540
13064.24 546
13065.32 560
13066.40 612
13067.48 573
13068.56 563
13069.64 555
13070.72 519
13071.80 482
13072.88 473
13073.96 501
13075.04 524
13076.12 502
13077.20 447
13078.28 505
13079.36 532
13080.44 467
13081.53 456
13082.61 481
13083.69 473
13084.77 496
13085.85 498
13086.93 454
13088.01 482
13089.09 488
13090.17 486
13091.25 453
13092.33 442
13093.41 460
13094.49 483
13095.58 507
13096.66 469
13097.74 461
13098.82 467
13099.90 472
13100.98 474
13102.06 491
13103.14 479
13104.23 478
13105.31 472
13106.39 456
13107.47 500
13108.55 508
13109.63 453
13110.72 447
13111.80 479
13112.88 471
13113.96 488
13115.04 503
13116.13 488
13117.21 507
13118.29 497
13119.37 495
13120.45 475
13121.54 459
13122.62 468
13123.70 481
13124.78 453
13125.86 503
13126.95 448
13128.03 475
13129.11 454
13130.19 420
13131.28 455
13132.36 463
13133.44 482
13134.52 498
13135.61 524
13136.69 509
13137.77 488
13138.86 476
13139.94 458
13141.02 431
13142.11 479
13143.19 455
13144.27 488
13145.35 438
13146.44 449
13147.52 433
13148.60 457
13149.69 471
13150.77 461
13151.85 460
13152.94 491
13154.02 470
13155.10 464
13156.19 449
13157.27 469
13158.36 500
13159.44 494
13160.52 488
13161.61 483
13162.69 493
13163.77 495
13164.86 475
13165.94 518
13167.03 474
13168.11 477
13169.19 494
13170.28 518
13171.36 445
13172.45 459
13173.53 499
13174.62 514
13175.70 535
13176.79 469
13177.87 484
13178.95 464
13180.04 462
13181.12 468
13182.21 487
13183.29 493
13184.38 479
13185.46 494
13186.55 442
13187.63 471
13188.72 520
13189.80 514
13190.89 487
13191.97 512
13193.06 533
13194.14 510
13195.23 522
13196.31 487
13197.40 483
13198.48 503
13199.57 492
13200.65 512
13201.74 515
13202.83 484
13203.91 507
13205.00 517
13206.08 500
13207.17 485
13208.25 483
13209.34 471
13210.43 516
13211.51 470
13212.60 467
13213.68 482
13214.77 484
13215.86 496
13216.94 480
13218.03 466
13219.11 518
13220.20 500
13221.29 499
13222.37 513
13223.46 517
13224.55 531
13225.63 496
13226.72 539
13227.80 505
13228.89 539
13229.98 526
13231.06 508
13232.15 513
13233.24 512
13234.32 521
13235.41 564
13236.50 550
13237.59 527
13238.67 511
13239.76 549
13240.85 526
13241.93 518
13243.02 521
13244.11 565
13245.20 537
13246.28 552
13247.37 509
13248.46 535
13249.55 543
13250.63 506
13251.72 541
13252.81 567
13253.90 540
13254.98 534
13256.07 559
13257.16 549
13258.25 580
13259.33 572
13260.42 589
13261.51 546
13262.60 530
13263.69 593
13264.77 621
13265.86 612
13266.95 640
13268.04 594
13269.13 551
13270.22 589
13271.30 586
13272.39 632
13273.48 616
13274.57 600
13275.66 617
13276.75 665
13277.83 623
13278.92 590
13280.01 638
13281.10 648
13282.19 617
13283.28 667
13284.37 653
13285.46 648
13286.55 665
13287.63 660
13288.72 678
13289.81 696
13290.90 721
13291.99 695
13293.08 678
13294.17 652
13295.26 641
13296.35 672
13297.44 684
13298.53 680
13299.62 686
13300.71 734
13301.80 714
13302.89 747
13303.97 747
13305.06 772
13306.15 754
13307.24 725
13308.33 766
13309.42 774
13310.51 824
13311.60 849
13312.69 764
13313.78 824
13314.87 783
13315.96 766
13317.05 801
13318.14 793
13319.24 751
13320.33 769
13321.42 800
13322.51 780
13323.60 749
13324.69 761
13325.78 713
13326.87 690
13327.96 744
13329.05 756
13330.14 770
13331.23 763
13332.32 799
13333.41 769
13334.50 798
13335.60 738
13336.69 795
13337.78 814
13338.87 784
13339.96 776
13341.05 809
13342.14 827
13343.23 776
13344.32 792
13345.42 841
13346.51 870
13347.60 849
13348.69 831
13349.78 829
13350.87 854
13351.97 857
13353.06 867
13354.15 883
13355.24 914
13356.33 903
13357.42 861
13358.52 930
13359.61 945
13360.70 961
13361.79 937
13362.88 971
13363.98 1041
13365.07 1009
13366.16 1010
13367.25 1021
13368.35 1095
13369.44 1053
13370.53 1040
13371.62 1089
13372.72 1131
13373.81 1099
13374.90 1022
13375.99 1013
13377.09 960
13378.18 933
13379.27 836
13380.36 854
13381.46 843
13382.55 841
13383.64 793
13384.74 806
13385.83 755
13386.92 741
13388.02 796
13389.11 774
13390.20 730
13391.30 742
13392.39 720
13393.48 731
13394.58 751
13395.67 727
13396.76 711
13397.86 738
13398.95 761
13400.04 763
13401.14 713
13402.23 742
13403.32 737
13404.42 663
13405.51 689
13406.61 725
13407.70 723
13408.79 741
13409.89 735
13410.98 711
13412.08 732
13413.17 733
13414.26 723
13415.36 734
13416.45 706
13417.55 698
13418.64 697
13419.74 737
13420.83 738
13421.93 779
13423.02 718
13424.11 719
13425.21 676
13426.30 695
13427.40 746
13428.49 752
13429.59 737
13430.68 753
13431.78 682
13432.87 736
13433.97 741
13435.06 742
13436.16 711
13437.25 714
13438.35 760
13439.44 758
13440.54 746
13441.63 740
13442.73 730
13443.83 756
13444.92 716
13446.02 767
13447.11 714
13448.21 770
13449.30 791
13450.40 809
13451.49 814
13452.59 840
13453.69 809
13454.78 813
13455.88 863
13456.97 799
13458.07 819
13459.17 864
13460.26 867
13461.36 868
13462.45 850
13463.55 866
13464.65 916
13465.74 875
13466.84 896
13467.94 897
13469.03 891
13470.13 924
13471.23 891
13472.32 883
13473.42 868
13474.52 930
13475.61 955
13476.71 882
13477.81 901
13478.90 900
13480.00 851
13481.10 917
13482.19 921
13483.29 892
13484.39 894
13485.48 928
13486.58 935
13487.68 937
13488.78 932
13489.87 995
13490.97 1007
13492.07 972
13493.17 974
13494.26 987
13495.36 1017
13496.46 1014
13497.56 1041
13498.65 1056
13499.75 1080
13500.85 1131
13501.95 1210
13503.04 1130
13504.14 1129
13505.24 1132
13506.34 1127
13507.44 1133
13508.53 1166
13509.63 1165
13510.73 1118
13511.83 1056
13512.93 1065
13514.03 1042
13515.12 1019
13516.22 940
13517.32 927
13518.42 884
13519.52 887
13520.62 831
13521.71 791
13522.81 843
13523.91 851
13525.01 817
13526.11 808
13527.21 816
13528.31 760
13529.41 728
13530.51 767
13531.60 747
13532.70 714
13533.80 740
13534.90 721
13536.00 744
13537.10 706
13538.20 709
13539.30 734
13540.40 712
13541.50 730
13542.60 691
13543.70 692
13544.80 678
13545.90 651
13547.00 696
13548.09 715
13549.19 683
13550.29 711
13551.39 716
13552.49 709
13553.59 684
13554.69 685
13555.79 656
13556.89 639
13557.99 657
13559.09 668
13560.19 678
13561.29 656
13562.39 669
13563.50 695
13564.60 664
13565.70 651
13566.80 654
13567.90 673
13569.00 609
13570.10 650
13571.20 645
13572.30 649
13573.40 674
13574.50 626
13575.60 652
13576.70 608
13577.80 617
13578.90 653
13580.01 616
13581.11 671
13582.21 669
13583.31 690
13584.41 678
13585.51 676
13586.61 677
13587.71 647
13588.81 658
13589.92 615
13591.02 621
13592.12 679
13593.22 659
13594.32 656
13595.42 701
13596.53 689
13597.63 656
13598.73 639
13599.83 653
13600.93 689
13602.03 652
13603.14 676
13604.24 684
13605.34 696
13606.44 659
13607.54 632
13608.65 703
13609.75 686
13610.85 658
13611.95 673
13613.06 702
13614.16 667
13615.26 657
13616.36 683
13617.47 630
13618.57 625
13619.67 700
13620.77 653
13621.88 708
13622.98 687
13624.08 692
13625.18 676
13626.29 664
13627.39 676
13628.49 685
13629.60 675
13630.70 682
13631.80 712
13632.91 703
13634.01 668
13635.11 678
13636.21 681
13637.32 653
13638.42 694
13639.53 678
13640.63 665
13641.73 674
13642.84 656
13643.94 680
13645.04 682
13646.15 708
13647.25 632
13648.35 599
13649.46 629
13650.56 648
13651.67 606
13652.77 652
13653.87 614
13654.98 632
13656.08 639
13657.19 632
13658.29 639
13659.39 623
13660.50 668
13661.60 614
13662.71 615
13663.81 558
13664.92 583
13666.02 622
13667.12 675
13668.23 667
13669.33 610
13670.44 583
13671.54 575
13672.65 565
13673.75 591
13674.86 604
13675.96 626
13677.07 591
13678.17 616
13679.28 617
13680.38 584
13681.49 634
13682.59 618
13683.70 627
13684.80 633
13685.91 622
13687.01 602
13688.12 626
13689.22 630
13690.33 677
13691.44 664
13692.54 657
13693.65 614
13694.75 640
13695.86 617
13696.96 651
13698.07 724
13699.18 673
13700.28 665
13701.39 644
13702.49 691
13703.60 707
13704.71 662
13705.81 685
13706.92 658
13708.02 663
13709.13 700
13710.24 656
13711.34 719
13712.45 724
13713.56 686
13714.66 698
13715.77 645
13716.87 679
13717.98 684
13719.09 717
13720.19 705
13721.30 680
13722.41 682
13723.51 731
13724.62 739
13725.73 793
13726.84 812
13727.94 772
13729.05 798
13730.16 746
13731.26 785
13732.37 787
13733.48 825
13734.59 826
13735.69 823
13736.80 807
13737.91 841
13739.01 861
13740.12 841
13741.23 769
13742.34 805
13743.45 872
13744.55 849
13745.66 832
13746.77 851
13747.88 872
13748.98 965
13750.09 890
13751.20 894
13752.31 982
13753.42 955
13754.52 927
13755.63 964
13756.74 994
13757.85 1064
13758.96 1085
13760.06 1066
13761.17 1138
13762.28 1130
13763.39 1111
13764.50 1204
13765.61 1240
13766.72 1261
13767.82 1339
13768.93 1377
13770.04 1413
13771.15 1437
13772.26 1458
13773.37 1585
13774.48 1635
13775.59 1619
13776.69 1654
13777.80 1612
13778.91 1619
13780.02 1465
13781.13 1426
13782.24 1384
13783.35 1289
13784.46 1215
13785.57 1242
13786.68 1167
13787.79 1127
13788.90 1062
13790.01 1025
13791.12 893
13792.22 918
13793.33 850
13794.44 891
13795.55 877
13796.66 871
13797.77 829
13798.88 863
13799.99 837
13801.10 805
13802.21 845
13803.32 794
13804.43 846
13805.54 821
13806.65 795
13807.76 828
13808.87 855
13809.98 825
13811.09 812
13812.20 752
13813.32 786
13814.43 841
13815.54 798
13816.65 769
13817.76 748
13818.87 762
13819.98 780
13821.09 833
13822.20 721
13823.31 727
13824.42 725
13825.53 746
13826.64 723
13827.76 715
13828.87 705
13829.98 702
13831.09 710
13832.20 739
13833.31 694
13834.42 678
13835.53 737
13836.65 692
13837.76 675
13838.87 665
13839.98 723
13841.09 719
13842.20 706
13843.31 690
13844.43 764
13845.54 740
13846.65 677
13847.76 710
13848.87 738
13849.99 719
13851.10 754
13852.21 718
13853.32 726
13854.43 752
13855.55 757
13856.66 742
13857.77 776
13858.88 734
13859.99 723
13861.11 795
13862.22 740
13863.33 734
13864.44 765
13865.56 784
13866.67 812
13867.78 764
13868.89 769
13870.01 750
13871.12 771
13872.23 790
13873.35 808
13874.46 792
13875.57 792
13876.68 781
13877.80 820
13878.91 781
13880.02 782
13881.14 807
13882.25 822
13883.36 782
13884.48 822
13885.59 796
13886.70 803
13887.82 830
13888.93 861
13890.04 834
13891.16 786
13892.27 838
13893.39 862
13894.50 886
13895.61 849
13896.73 917
13897.84 897
13898.95 907
13900.07 861
13901.18 889
13902.30 890
13903.41 831
13904.52 844
13905.64 811
13906.75 775
13907.87 802
13908.98 792
13910.10 750
13911.21 703
13912.32 679
13913.44 721
13914.55 680
13915.67 746
13916.78 717
13917.90 706
13919.01 747
13920.13 652
13921.24 689
13922.36 707
13923.47 696
13924.59 626
13925.70 639
13926.82 633
13927.93 688
13929.05 713
13930.16 646
13931.28 625
13932.39 689
13933.51 654
13934.62 671
13935.74 684
13936.85 689
13937.97 666
13939.08 643
13940.20 659
13941.32 665
13942.43 661
13943.55 678
13944.66 689
13945.78 643
13946.89 654
13948.01 663
13949.13 618
13950.24 643
13951.36 617
13952.47 662
13953.59 643
13954.71 664
13955.82 669
13956.94 656
13958.05 660
13959.17 638
13960.29 609
13961.40 602
13962.52 622
13963.64 606
13964.75 597
13965.87 617
13966.99 608
13968.10 641
13969.22 626
13970.34 603
13971.45 623
13972.57 631
13973.69 613
13974.80 588
13975.92 612
13977.04 630
13978.16 620
13979.27 657
13980.39 637
13981.51 581
13982.62 630
13983.74 653
13984.86 690
13985.98 630
13987.09 677
13988.21 630
13989.33 602
13990.45 636
13991.56 647
13992.68 625
13993.80 622
13994.92 648
13996.03 649
13997.15 647
13998.27 642
13999.39 624
14000.51 601
14001.62 613
14002.74 656
14003.86 643
14004.98 609
14006.10 634
14007.21 717
14008.33 626
14009.45 621
14010.57 624
14011.69 611
14012.81 597
14013.93 582
14015.04 612
14016.16 623
14017.28 619
14018.40 579
14019.52 598
14020.64 592
14021.76 564
14022.87 603
14023.99 626
14025.11 636
14026.23 627
14027.35 616
14028.47 617
14029.59 636
14030.71 655
14031.83 649
14032.95 619
14034.07 608
14035.19 624
14036.30 578
14037.42 600
14038.54 650
14039.66 654
14040.78 603
14041.90 625
14043.02 632
14044.14 644
14045.26 631
14046.38 657
14047.50 706
14048.62 682
14049.74 685
14050.86 680
14051.98 677
14053.10 658
14054.22 712
14055.34 713
14056.46 678
14057.58 655
14058.70 702
14059.82 744
14060.94 663
14062.06 674
14063.18 713
14064.30 707
14065.43 730
14066.55 728
14067.67 777
14068.79 801
14069.91 786
14071.03 795
14072.15 776
14073.27 742
14074.39 734
14075.51 775
14076.63 802
14077.75 793
14078.88 848
14080.00 801
14081.12 793
14082.24 834
14083.36 887
14084.48 904
14085.60 883
14086.72 875
14087.85 892
14088.97 902
14090.09 932
14091.21 932
14092.33 997
14093.45 1019
14094.58 1053
14095.70 1031
14096.82 981
14097.94 1064
14099.06 1123
14100.19 1105
14101.31 1085
14102.43 1086
14103.55 992
14104.67 1037
14105.80 1084
14106.92 1016
14108.04 968
14109.16 946
14110.28 945
14111.41 871
14112.53 894
14113.65 824
14114.77 765
14115.90 754
14117.02 729
14118.14 747
14119.27 728
14120.39 705
14121.51 725
14122.63 717
14123.76 723
14124.88 726
14126.00 691
14127.13 684
14128.25 727
14129.37 708
14130.50 688
14131.62 691
14132.74 666
14133.86 683
14134.99 702
14136.11 684
14137.24 670
14138.36 677
14139.48 685
14140.61 676
14141.73 655
14142.85 672
14143.98 679
14145.10 674
14146.22 690
14147.35 680
14148.47 705
14149.60 706
14150.72 653
14151.84 661
14152.97 689
14154.09 621
14155.22 610
14156.34 615
14157.46 614
14158.59 640
14159.71 636
14160.84 601
14161.96 606
14163.09 662
14164.21 695
14165.34 615
14166.46 641
14167.58 601
14168.71 601
14169.83 629
14170.96 603
14172.08 591
14173.21 603
14174.33 607
14175.46 614
14176.58 609
14177.71 551
14178.83 565
14179.96 587
14181.08 584
14182.21 585
14183.33 598
14184.46 567
14185.59 635
14186.71 623
14187.84 607
14188.96 593
14190.09 577
14191.21 650
14192.34 566
14193.46 636
14194.59 625
14195.72 628
14196.84 603
14197.97 584
14199.09 602
14200.22 609
14201.35 582
14202.47 555
14203.60 578
14204.72 617
14205.85 615
14206.98 568
14208.10 577
14209.23 563
14210.35 544
14211.48 574
14212.61 603
14213.73 552
14214.86 577
14215.99 553
14217.11 568
14218.24 564
14219.37 559
14220.49 525
14221.62 545
14222.75 567
14223.87 531
14225.00 520
14226.13 524
14227.26 566
14228.38 532
14229.51 564
14230.64 542
14231.76 529
14232.89 493
14234.02 496
14235.15 500
14236.27 504
14237.40 505
14238.53 522
14239.66 538
14240.78 551
14241.91 531
14243.04 500
14244.17 499
14245.29 494
14246.42 511
14247.55 467
14248.68 472
14249.81 497
14250.93 538
14252.06 528
14253.19 497
14254.32 484
14255.45 533
14256.57 524
14257.70 524
14258.83 515
14259.96 502
14261.09 525
14262.22 507
14263.34 549
14264.47 511
14265.60 519
14266.73 549
14267.86 507
14268.99 509
14270.12 500
14271.24 501
14272.37 529
14273.50 505
14274.63 454
14275.76 489
14276.89 508
14278.02 493
14279.15 477
14280.28 494
14281.41 489
14282.54 519
14283.66 505
14284.79 538
14285.92 501
14287.05 496
14288.18 496
14289.31 478
14290.44 493
14291.57 471
14292.70 456
14293.83 474
14294.96 453
14296.09 462
14297.22 489
14298.35 460
14299.48 445
14300.61 453
14301.74 451
14302.87 433
14304.00 474
14305.13 476
14306.26 451
14307.39 449
14308.52 452
14309.65 453
14310.78 448
14311.91 442
14313.04 468
14314.17 451
14315.30 460
14316.43 455
14317.56 474
14318.69 446
14319.82 422
14320.96 456
14322.09 461
14323.22 457
14324.35 458
14325.48 452
14326.61 464
14327.74 440
14328.87 443
14330.00 422
14331.13 453
14332.27 442
14333.40 438
14334.53 441
14335.66 431
14336.79 418
14337.92 412
14339.05 423
14340.18 442
14341.32 422
14342.45 442
14343.58 450
14344.71 416
14345.84 443
14346.98 430
14348.11 436
14349.24 417
14350.37 413
14351.50 452
14352.63 444
14353.77 421
14354.90 412
14356.03 446
14357.16 443
14358.30 416
14359.43 399
14360.56 428
14361.69 419
14362.82 434
14363.96 421
14365.09 442
14366.22 416
14367.35 414
14368.49 415
14369.62 425
14370.75 406
14371.89 409
14373.02 419
14374.15 416
14375.28 407
14376.42 419
14377.55 499
14378.68 463
14379.82 414
14380.95 405
14382.08 457
14383.22 453
14384.35 452
14385.48 423
14386.62 419
14387.75 482
14388.88 433
14390.02 458
14391.15 430
14392.28 426
14393.42 427
14394.55 446
14395.68 422
14396.82 428
14397.95 400
14399.09 428
14400.22 429
14401.35 455
14402.49 434
14403.62 428
14404.76 432
14405.89 454
14407.02 426
14408.16 447
14409.29 431
14410.43 459
14411.56 446
14412.70 391
14413.83 431
14414.96 448
14416.10 464
14417.23 425
14418.37 417
14419.50 469
14420.64 490
14421.77 460
14422.91 453
14424.04 461
14425.18 488
14426.31 445
14427.45 457
14428.58 440
14429.72 482
14430.85 463
14431.99 483
14433.12 438
14434.26 438
14435.39 463
14436.53 495
14437.66 518
14438.80 521
14439.93 462
14441.07 475
14442.20 548
14443.34 501
14444.48 450
14445.61 429
14446.75 469
14447.88 451
14449.02 440
14450.15 460
14451.29 442
14452.43 469
14453.56 485
14454.70 486
14455.83 466
14456.97 448
14458.11 400
14459.24 431
14460.38 440
14461.52 431
14462.65 456
14463.79 432
14464.93 443
14466.06 415
14467.20 424
14468.33 429
14469.47 422
14470.61 408
14471.74 452
14472.88 429
14474.02 447
14475.16 452
14476.29 412
14477.43 422
14478.57 424
14479.70 429
14480.84 450
14481.98 407
14483.11 476
14484.25 423
14485.39 467
14486.53 482
14487.66 438
14488.80 458
14489.94 436
14491.08 455
14492.21 421
14493.35 448
14494.49 440
14495.63 483
14496.76 412
14497.90 391
14499.04 445
14500.18 480
14501.31 442
14502.45 493
14503.59 481
14504.73 468
14505.87 429
14507.01 416
14508.14 475
14509.28 467
14510.42 444
14511.56 461
14512.70 489
14513.83 489
14514.97 459
14516.11 466
14517.25 490
14518.39 475
14519.53 480
14520.67 484
14521.80 532
14522.94 535
14524.08 487
14525.22 506
14526.36 465
14527.50 506
14528.64 481
14529.78 446
14530.92 441
14532.05 440
14533.19 445
14534.33 438
14535.47 415
14536.61 415
14537.75 491
14538.89 450
14540.03 472
14541.17 457
14542.31 444
14543.45 431
14544.59 445
14545.73 431
14546.87 468
14548.01 477
14549.15 468
14550.29 412
14551.43 438
14552.57 465
14553.71 485
14554.85 483
14555.99 456
14557.13 485
14558.27 502
14559.41 503
14560.55 461
14561.69 475
14562.83 479
14563.97 485
14565.11 476
14566.25 452
14567.39 449
14568.53 450
14569.67 474
14570.81 476
14571.95 505
14573.09 463
14574.23 495
14575.37 498
14576.51 498
14577.66 508
14578.80 535
14579.94 502
14581.08 499
14582.22 457
14583.36 508
14584.50 478
14585.64 476
14586.78 499
14587.93 530
14589.07 522
14590.21 539
14591.35 527
14592.49 530
14593.63 520
14594.77 528
14595.92 514
14597.06 531
14598.20 508
14599.34 496
14600.48 544
14601.62 567
14602.77 573
14603.91 562
14605.05 544
14606.19 557
14607.33 597
14608.48 566
14609.62 615
14610.76 638
14611.90 606
14613.04 604
14614.19 562
14615.33 592
14616.47 582
14617.61 614
14618.76 626
14619.90 598
14621.04 635
14622.18 665
14623.33 638
14624.47 632
14625.61 676
14626.76 642
14627.90 701
14629.04 691
14630.18 648
14631.33 650
14632.47 718
14633.61 738
14634.76 742
14635.90 758
14637.04 778
14638.19 749
14639.33 749
14640.47 707
14641.62 754
14642.76 682
14643.90 664
14645.05 680
14646.19 666
14647.33 678
14648.48 625
14649.62 610
14650.76 590
14651.91 609
14653.05 565
14654.20 551
14655.34 530
14656.48 492
14657.63 499
14658.77 499
14659.92 517
14661.06 537
14662.20 543
14663.35 515
14664.49 474
14665.64 464
14666.78 482
14667.93 505
14669.07 504
14670.22 466
14671.36 516
14672.50 456
14673.65 506
14674.79 462
14675.94 450
14677.08 467
14678.23 455
14679.37 476
14680.52 447
14681.66 458
14682.81 463
14683.95 477
14685.10 433
14686.24 392
14687.39 400
14688.53 433
14689.68 425
14690.82 459
14691.97 449
14693.12 418
14694.26 435
14695.41 435
14696.55 439
14697.70 425
14698.84 434
14699.99 441
14701.13 441
14702.28 415
14703.43 450
14704.57 439
14705.72 473
14706.86 395
14708.01 405
14709.16 390
14710.30 440
14711.45 456
14712.59 427
14713.74 406
14714.89 438
14716.03 424
14717.18 400
14718.33 392
14719.47 396
14720.62 423
14721.77 375
14722.91 397
14724.06 401
14725.21 425
14726.35 415
14727.50 408
14728.65 376
14729.79 416
14730.94 448
14732.09 447
14733.23 438
14734.38 389
14735.53 397
14736.67 409
14737.82 433
14738.97 384
14740.12 374
14741.26 420
14742.41 430
14743.56 378
14744.71 399
14745.85 371
14747.00 428
14748.15 448
14749.30 407
14750.44 388
14751.59 400
14752.74 411
14753.89 414
14755.03 392
14756.18 368
14757.33 380
14758.48 394
14759.63 391
14760.77 364
14761.92 382
14763.07 379
14764.22 384
14765.37 439
14766.52 364
14767.66 346
14768.81 387
14769.96 386
14771.11 368
14772.26 357
14773.41 339
14774.55 366
14775.70 380
14776.85 397
14778.00 356
14779.15 349
14780.30 337
14781.45 372
14782.60 398
14783.74 386
14784.89 341
14786.04 366
14787.19 366
14788.34 323
14789.49 324
14790.64 320
14791.79 371
14792.94 366
14794.09 367
14795.24 360
14796.39 369
14797.54 367
14798.69 389
14799.83 368
14800.98 349
14802.13 363
14803.28 347
14804.43 325
14805.58 352
14806.73 348
14807.88 373
14809.03 378
14810.18 328
14811.33 343
14812.48 350
14813.63 346
14814.78 354
14815.93 320
14817.08 376
14818.23 374
14819.38 367
14820.53 334
14821.69 332
14822.84 340
14823.99 359
14825.14 322
14826.29 314
14827.44 326
14828.59 354
14829.74 344
14830.89 295
14832.04 333
14833.19 324
14834.34 345
14835.49 347
14836.65 341
14837.80 339
14838.95 302
14840.10 331
14841.25 322
14842.40 290
14843.55 334
14844.70 316
14845.85 344
14847.01 323
14848.16 342
14849.31 322
14850.46 355
14851.61 335
14852.76 315
14853.92 298
14855.07 345
14856.22 350
14857.37 306
14858.52 301
14859.67 308
14860.83 342
14861.98 309
14863.13 308
14864.28 333
14865.44 355
14866.59 312
14867.74 335
14868.89 304
14870.04 313
14871.20 305
14872.35 365
14873.50 320
14874.65 305
14875.81 337
14876.96 339
14878.11 331
14879.26 313
14880.42 352
14881.57 331
14882.72 324
14883.88 330
14885.03 326
14886.18 307
14887.33 357
14888.49 312
14889.64 319
14890.79 337
14891.95 345
14893.10 341
14894.25 339
14895.41 345
14896.56 335
14897.71 354
14898.87 311
14900.02 331
14901.17 334
14902.33 342
14903.48 335
14904.63 364
14905.79 338
14906.94 368
14908.10 374
14909.25 371
14910.40 334
14911.56 334
14912.71 336
14913.87 312
14915.02 384
14916.17 347
14917.33 353
14918.48 338
14919.64 317
14920.79 338
14921.94 325
14923.10 326
14924.25 352
14925.41 307
14926.56 351
14927.72 349
14928.87 338
14930.03 382
14931.18 376
14932.34 352
14933.49 360
14934.65 354
14935.80 336
14936.96 403
14938.11 354
14939.27 353
14940.42 351
14941.58 372
14942.73 356
14943.89 410
14945.04 377
14946.20 378
14947.35 389
14948.51 364
14949.66 401
14950.82 356
14951.97 378
14953.13 325
14954.28 345
14955.44 340
14956.60 375
14957.75 338
14958.91 349
14960.06 360
14961.22 385
14962.37 365
14963.53 360
14964.69 373
14965.84 359
14967.00 380
14968.16 393
14969.31 354
14970.47 381
14971.62 367
14972.78 360
14973.94 416
14975.09 344
14976.25 399
14977.41 335
14978.56 368
14979.72 361
14980.88 348
14982.03 349
14983.19 393
14984.35 391
14985.50 376
14986.66 354
14987.82 327
14988.97 354
14990.13 321
14991.29 362
14992.44 340
14993.60 356
14994.76 340
14995.92 336
14997.07 307
14998.23 317
14999.39 307
15000.55 352
15001.70 324
15002.86 352
15004.02 324
15005.18 327
15006.33 346
15007.49 318
15008.65 328
15009.81 287
15010.96 326
15012.12 343
15013.28 331
15014.44 293
15015.60 334
15016.75 316
15017.91 328
15019.07 302
15020.23 330
15021.39 298
15022.54 311
15023.70 317
15024.86 297
15026.02 321
15027.18 285
15028.34 336
15029.49 349
15030.65 320
15031.81 300
15032.97 328
15034.13 307
15035.29 296
15036.45 303
15037.61 309
15038.76 320
15039.92 332
15041.08 352
15042.24 342
15043.40 315
15044.56 322
15045.72 307
15046.88 321
15048.04 323
15049.20 315
15050.36 326
15051.51 326
15052.67 358
15053.83 320
15054.99 320
15056.15 257
15057.31 291
15058.47 350
15059.63 339
15060.79 351
15061.95 307
15063.11 322
15064.27 318
15065.43 320
15066.59 302
15067.75 354
15068.91 346
15070.07 306
15071.23 297
15072.39 297
15073.55 319
15074.71 314
15075.87 324
15077.03 324
15078.19 300
15079.35 332
15080.51 290
15081.67 292
15082.83 297
15083.99 315
15085.16 340
15086.32 327
15087.48 328
15088.64 335
15089.80 309
15090.96 331
15092.12 300
15093.28 310
15094.44 305
15095.60 341
15096.76 299
15097.93 327
15099.09 304
15100.25 317
15101.41 306
15102.57 281
15103.73 310
15104.89 333
15106.05 340
15107.22 314
15108.38 312
15109.54 354
15110.70 323
15111.86 323
15113.02 323
15114.19 299
15115.35 371
15116.51 295
15117.67 311
15118.83 325
15120.00 342
15121.16 353
15122.32 327
15123.48 343
15124.64 317
15125.81 322
15126.97 341
15128.13 329
15129.29 357
15130.46 345
15131.62 320
15132.78 324
15133.94 303
15135.11 342
15136.27 344
15137.43 331
15138.59 341
15139.76 331
15140.92 378
15142.08 334
15143.25 330
15144.41 328
15145.57 339
15146.73 338
15147.90 338
15149.06 332
15150.22 330
15151.39 328
15152.55 329
15153.71 364
15154.88 341
15156.04 359
15157.20 365
15158.37 335
15159.53 341
15160.69 352
15161.86 358
15163.02 363
15164.19 355
15165.35 370
15166.51 365
15167.68 353
15168.84 367
15170.00 347
15171.17 339
15172.33 352
15173.50 355
15174.66 342
15175.83 364
15176.99 344
15178.15 333
15179.32 349
15180.48 408
15181.65 371
15182.81 344
15183.98 341
15185.14 350
15186.30 362
15187.47 400
15188.63 364
15189.80 354
15190.96 375
15192.13 366
15193.29 372
15194.46 360
15195.62 361
15196.79 407
15197.95 407
15199.12 400
15200.28 374
15201.45 397
15202.61 396
15203.78 416
15204.94 393
15206.11 439
15207.27 415
15208.44 399
15209.61 391
15210.77 400
15211.94 443
15213.10 428
15214.27 422
15215.43 424
15216.60 446
15217.76 407
15218.93 436
15220.10 458
15221.26 422
15222.43 506
15223.59 465
15224.76 464
15225.93 487
15227.09 475
15228.26 502
15229.42 432
15230.59 466
15231.76 515
15232.92 538
15234.09 512
15235.26 515
15236.42 566
15237.59 549
15238.76 499
15239.92 458
15241.09 480
15242.26 509
15243.42 510
15244.59 480
15245.76 462
15246.92 435
15248.09 457
15249.26 398
15250.42 420
15251.59 396
15252.76 416
15253.93 415
15255.09 393
15256.26 354
15257.43 372
15258.60 396
15259.76 418
15260.93 399
15262.10 398
15263.26 412
15264.43 373
15265.60 357
15266.77 365
15267.94 360
15269.10 374
15270.27 349
15271.44 342
15272.61 349
15273.77 334
15274.94 342
15276.11 348
15277.28 343
15278.45 369
15279.62 387
15280.78 365
15281.95 348
15283.12 349
15284.29 353
15285.46 366
15286.62 381
15287.79 354
15288.96 360
15290.13 370
15291.30 330
15292.47 349
15293.64 329
15294.81 353
15295.97 346
15297.14 342
15298.31 359
15299.48 352
15300.65 362
15301.82 385
15302.99 372
15304.16 350
15305.33 352
15306.49 368
15307.66 371
15308.83 359
15310.00 372
15311.17 360
15312.34 375
15313.51 375
15314.68 339
15315.85 371
15317.02 352
15318.19 354
15319.36 359
15320.53 371
15321.70 368
15322.87 363
15324.04 375
15325.21 371
15326.38 378
15327.55 383
15328.72 410
15329.89 366
15331.06 398
15332.23 353
15333.40 329
15334.57 371
15335.74 383
15336.91 372
15338.08 421
15339.25 355
15340.42 410
15341.59 362
15342.76 365
15343.93 366
15345.10 402
15346.27 376
15347.44 364
15348.62 359
15349.79 365
15350.96 356
15352.13 355
15353.30 375
15354.47 362
15355.64 402
15356.81 409
15357.98 393
15359.15 376
15360.33 384
15361.50 383
15362.67 408
15363.84 389
15365.01 425
15366.18 385
15367.35 392
15368.53 410
15369.70 421
15370.87 404
15372.04 391
15373.21 375
15374.38 364
15375.56 392
15376.73 388
15377.90 423
15379.07 401
15380.24 419
15381.42 418
15382.59 404
15383.76 379
15384.93 424
15386.10 421
15387.28 435
15388.45 411
15389.62 437
15390.79 457
15391.97 439
15393.14 443
15394.31 399
15395.48 425
15396.66 477
15397.83 437
15399.00 408
15400.17 413
15401.35 430
15402.52 414
15403.69 454
15404.87 422
15406.04 436
15407.21 416
15408.39 399
15409.56 405
15410.73 415
15411.91 388
15413.08 383
15414.25 383
15415.42 340
15416.60 373
15417.77 391
15418.95 356
15420.12 389
15421.29 378
15422.47 395
15423.64 336
15424.81 374
15425.99 346
15427.16 326
15428.33 323
15429.51 351
15430.68 383
15431.86 373
15433.03 361
15434.20 337
15435.38 319
15436.55 384
15437.73 331
15438.90 349
15440.08 332
15441.25 335
15442.42 333
15443.60 333
15444.77 339
15445.95 335
15447.12 344
15448.30 314
15449.47 331
15450.65 358
15451.82 325
15453.00 350
15454.17 318
15455.35 345
15456.52 359
15457.70 376
15458.87 356
15460.05 351
15461.22 337
15462.40 349
15463.57 357
15464.75 337
15465.92 369
15467.10 332
15468.27 345
15469.45 337
15470.62 351
15471.80 346
15472.97 360
15474.15 327
15475.33 334
15476.50 325
15477.68 348
15478.85 313
15480.03 315
15481.20 382
15482.38 350
15483.56 336
15484.73 351
15485.91 354
15487.08 336
15488.26 345
15489.44 306
15490.61 344
15491.79 335
15492.97 325
15494.14 356
15495.32 335
15496.49 326
15497.67 334
15498.85 330
15500.02 300
15501.20 289
15502.38 315
15503.55 377
15504.73 327
15505.91 313
15507.08 320
15508.26 365
15509.44 336
15510.62 342
15511.79 332
15512.97 367
15514.15 349
15515.32 322
15516.50 354
15517.68 354
15518.86 382
15520.03 358
15521.21 367
15522.39 371
15523.57 362
15524.74 335
15525.92 378
15527.10 335
15528.28 381
15529.45 342
15530.63 361
15531.81 368
15532.99 357
15534.16 341
15535.34 349
15536.52 343
15537.70 352
15538.88 340
15540.06 361
15541.23 384
15542.41 360
15543.59 391
15544.77 393
15545.95 377
15547.12 357
15548.30 388
15549.48 398
15550.66 379
15551.84 400
15553.02 361
15554.20 349
15555.37 378
15556.55 363
15557.73 354
15558.91 375
15560.09 376
15561.27 407
15562.45 344
15563.63 364
15564.81 382
15565.98 370
15567.16 367
15568.34 374
15569.52 381
15570.70 376
15571.88 382
15573.06 377
15574.24 361
15575.42 371
15576.60 378
15577.78 386
15578.96 385
15580.14 363
15581.32 396
15582.50 406
15583.68 415
15584.86 396
15586.04 412
15587.22 403
15588.40 392
15589.58 432
15590.76 430
15591.94 394
15593.12 414
15594.30 412
15595.48 415
15596.66 448
15597.84 404
15599.02 441
15600.20 429
15601.38 434
15602.56 492
15603.74 477
15604.92 460
15606.10 494
15607.28 481
15608.46 460
15609.64 487
15610.82 462
15612.00 494
15613.19 489
15614.37 501
15615.55 513
15616.73 506
15617.91 496
15619.09 539
15620.27 502
15621.45 494
15622.63 497
15623.82 505
15625.00 492
15626.18 569
15627.36 550
15628.54 516
15629.72 558
15630.90 537
15632.09 525
15633.27 532
15634.45 556
15635.63 537
15636.81 575
15637.99 565
15639.18 542
15640.36 507
15641.54 542
15642.72 594
15643.90 578
15645.09 543
15646.27 580
15647.45 645
15648.63 637
15649.82 632
15651.00 607
15652.18 618
15653.36 608
15654.54 590
15655.73 600
15656.91 667
15658.09 608
15659.28 628
15660.46 610
15661.64 605
15662.82 628
15664.01 640
15665.19 660
15666.37 656
15667.55 651
15668.74 653
15669.92 677
15671.10 564
15672.29 619
15673.47 637
15674.65 647
15675.84 640
15677.02 593
15678.20 571
15679.39 590
15680.57 550
15681.75 575
15682.94 577
15684.12 597
15685.30 539
15686.49 583
15687.67 588
15688.86 579
15690.04 610
15691.22 578
15692.41 584
15693.59 599
15694.78 582
15695.96 579
15697.14 614
15698.33 600
15699.51 606
15700.70 635
15701.88 606
15703.06 616
15704.25 636
15705.43 635
15706.62 663
15707.80 638
15708.99 669
15710.17 647
15711.36 649
15712.54 690
15713.73 697
15714.91 691
15716.09 667
15717.28 739
15718.46 736
15719.65 694
15720.83 692
15722.02 690
15723.20 701
15724.39 705
15725.57 715
15726.76 698
15727.95 730
15729.13 668
15730.32 683
15731.50 675
15732.69 685
15733.87 660
15735.06 656
15736.24 658
15737.43 653
15738.61 679
15739.80 696
15740.99 681
15742.17 704
15743.36 655
15744.54 700
15745.73 667
15746.92 724
15748.10 711
15749.29 731
15750.47 740
15751.66 723
15752.85 789
15754.03 763
15755.22 760
15756.40 774
15757.59 796
15758.78 753
15759.96 763
15761.15 733
15762.34 718
15763.52 718
15764.71 662
15765.90 689
15767.08 671
15768.27 665
15769.46 683
15770.64 618
15771.83 631
15773.02 655
15774.20 641
15775.39 666
15776.58 627
15777.77 650
15778.95 623
15780.14 611
15781.33 553
15782.51 541
15783.70 620
15784.89 588
15786.08 580
15787.26 568
15788.45 620
15789.64 608
15790.83 615
15792.01 548
15793.20 519
15794.39 573
15795.58 536
15796.77 493
15797.95 519
15799.14 570
15800.33 557
15801.52 568
15802.71 518
15803.89 556
15805.08 543
15806.27 534
15807.46 513
15808.65 486
15809.84 461
15811.02 530
15812.21 516
15813.40 519
15814.59 504
15815.78 493
15816.97 494
15818.15 506
15819.34 503
15820.53 477
15821.72 483
15822.91 491
15824.10 490
15825.29 474
15826.48 456
15827.67 455
15828.85 497
15830.04 511
15831.23 505
15832.42 502
15833.61 491
15834.80 462
15835.99 516
15837.18 469
15838.37 484
15839.56 524
15840.75 500
15841.94 478
15843.13 498
15844.32 506
15845.51 510
15846.70 506
15847.89 491
15849.08 531
15850.27 506
15851.46 499
15852.65 512
15853.84 545
15855.03 525
15856.22 529
15857.41 522
15858.60 509
15859.79 491
15860.98 482
15862.17 482
15863.36 469
15864.55 476
15865.74 483
15866.93 492
15868.12 499
15869.31 477
15870.50 473
15871.69 507
15872.88 506
15874.07 519
15875.26 532
15876.45 559
15877.64 567
15878.84 527
15880.03 523
15881.22 537
15882.41 561
15883.60 520
15884.79 525
15885.98 499
15887.17 516
15888.36 556
15889.56 529
15890.75 538
15891.94 577
15893.13 592
15894.32 578
15895.51 564
15896.71 537
15897.90 540
15899.09 538
15900.28 588
15901.47 589
15902.66 577
15903.86 564
15905.05 566
15906.24 585
15907.43 616
15908.62 593
15909.82 628
15911.01 655
15912.20 607
15913.39 605
15914.58 596
15915.78 635
15916.97 590
15918.16 604
15919.35 585
15920.55 583
15921.74 599
15922.93 601
15924.12 574
15925.32 594
15926.51 604
15927.70 642
15928.90 601
15930.09 604
15931.28 600
15932.47 615
15933.67 642
15934.86 619
15936.05 607
15937.25 571
15938.44 626
15939.63 563
15940.83 554
15942.02 565
15943.21 604
15944.41 575
15945.60 538
15946.79 531
15947.99 508
15949.18 504
15950.37 486
15951.57 484
15952.76 490
15953.96 484
15955.15 491
15956.34 472
15957.54 440
15958.73 440
15959.92 446
15961.12 468
15962.31 440
15963.51 466
15964.70 415
15965.90 441
15967.09 430
15968.28 429
15969.48 415
15970.67 433
15971.87 446
15973.06 443
15974.26 399
15975.45 389
15976.65 419
15977.84 436
15979.03 422
15980.23 392
15981.42 410
15982.62 384
15983.81 402
15985.01 380
15986.20 383
15987.40 378
15988.59 396
15989.79 387
15990.98 400
15992.18 379
15993.37 352
15994.57 400
15995.77 372
15996.96 405
15998.16 381
15999.35 390
16000.55 379
16001.74 395
16002.94 363
16004.13 340
16005.33 364
16006.53 394
16007.72 374
16008.92 381
16010.11 384
16011.31 387
16012.51 389
16013.70 367
16014.90 400
16016.09 365
16017.29 381
16018.49 348
16019.68 343
16020.88 356
16022.07 345
16023.27 342
16024.47 352
16025.66 331
16026.86 343
16028.06 353
16029.25 333
16030.45 351
16031.65 314
16032.84 357
16034.04 352
16035.24 368
16036.43 352
16037.63 341
16038.83 349
16040.02 354
16041.22 340
16042.42 330
16043.62 365
16044.81 337
16046.01 339
16047.21 303
16048.40 340
16049.60 354
16050.80 365
16052.00 330
16053.19 317
16054.39 345
16055.59 332
16056.79 352
16057.99 341
16059.18 359
16060.38 362
16061.58 338
16062.78 362
16063.97 357
16065.17 373
16066.37 365
16067.57 377
16068.77 328
16069.96 333
16071.16 353
16072.36 370
16073.56 341
16074.76 325
16075.96 355
16077.15 338
16078.35 356
16079.55 348
16080.75 317
16081.95 300
16083.15 322
16084.35 338
16085.54 345
16086.74 347
16087.94 341
16089.14 329
16090.34 318
16091.54 299
16092.74 307
16093.94 302
16095.14 305
16096.33 318
16097.53 321
16098.73 335
16099.93 335
16101.13 333
16102.33 303
16103.53 306
16104.73 337
16105.93 314
16107.13 328
16108.33 322
16109.53 321
16110.73 291
16111.93 340
16113.13 328
16114.33 322
16115.53 293
16116.73 299
16117.93 311
16119.13 323
16120.33 322
16121.53 293
16122.73 275
16123.93 328
16125.13 333
16126.33 305
16127.53 286
16128.73 322
16129.93 307
16131.13 310
16132.33 311
16133.53 289
16134.73 284
16135.93 284
16137.13 302
16138.33 298
16139.53 308
16140.73 326
16141.93 265
16143.13 273
16144.34 282
16145.54 279
16146.74 315
16147.94 323
16149.14 286
16150.34 291
16151.54 294
16152.74 294
16153.94 314
16155.15 299
16156.35 289
16157.55 308
16158.75 330
16159.95 324
16161.15 311
16162.35 320
16163.56 329
16164.76 347
16165.96 308
16167.16 261
16168.36 286
16169.56 334
16170.77 372
16171.97 342
16173.17 312
16174.37 311
16175.57 309
16176.78 341
16177.98 318
16179.18 314
16180.38 310
16181.59 336
16182.79 311
16183.99 296
16185.19 291
16186.40 302
16187.60 325
16188.80 330
16190.00 299
16191.21 308
16192.41 321
16193.61 314
16194.81 317
16196.02 315
16197.22 356
16198.42 324
16199.63 322
16200.83 323
16202.03 301
16203.23 293
16204.44 310
16205.64 313
16206.84 346
16208.05 329
16209.25 298
16210.45 320
16211.66 315
16212.86 314
16214.06 319
16215.27 318
16216.47 352
16217.68 326
16218.88 321
16220.08 332
16221.29 338
16222.49 355
16223.69 338
16224.90 289
16226.10 304
16227.31 326
16228.51 332
16229.71 320
16230.92 311
16232.12 286
16233.33 339
16234.53 327
16235.74 325
16236.94 305
16238.14 311
16239.35 329
16240.55 341
16241.76 337
16242.96 331
16244.17 334
16245.37 365
16246.58 362
16247.78 308
16248.99 336
16250.19 328
16251.40 340
16252.60 327
16253.81 312
16255.01 342
16256.22 359
16257.42 330
16258.63 301
16259.83 333
16261.04 316
16262.24 338
16263.45 365
16264.65 358
16265.86 346
16267.06 368
16268.27 367
16269.47 353
16270.68 349
16271.89 317
16273.09 337
16274.30 350
16275.50 368
16276.71 360
16277.91 354
16279.12 346
16280.33 351
16281.53 348
16282.74 391
16283.94 366
16285.15 368
16286.36 374
16287.56 376
16288.77 379
16289.98 388
16291.18 350
16292.39 355
16293.59 376
16294.80 374
16296.01 367
16297.21 374
16298.42 413
16299.63 406
16300.83 377
16302.04 398
16303.25 383
16304.46 388
16305.66 380
16306.87 388
16308.08 372
16309.28 400
16310.49 396
16311.70 366
16312.90 417
16314.11 417
16315.32 387
16316.53 406
16317.73 373
16318.94 407
16320.15 394
16321.36 377
16322.56 354
16323.77 367
16324.98 375
16326.19 362
16327.39 359
16328.60 338
16329.81 311
16331.02 375
16332.23 356
16333.43 338
16334.64 329
16335.85 351
16337.06 328
16338.27 312
16339.47 319
16340.68 309
16341.89 351
16343.10 326
16344.31 324
16345.52 321
16346.72 362
16347.93 346
16349.14 330
16350.35 333
16351.56 316
16352.77 307
16353.98 326
16355.18 309
16356.39 303
16357.60 333
16358.81 339
16360.02 330
16361.23 304
16362.44 317
16363.65 304
16364.86 292
16366.07 262
16367.27 263
16368.48 322
16369.69 314
16370.90 333
16372.11 305
16373.32 300
16374.53 288
16375.74 298
16376.95 293
16378.16 307
16379.37 269
16380.58 287
16381.79 310
16383.00 306
16384.21 260
16385.42 262
16386.63 292
16387.84 291
16389.05 289
16390.26 295
16391.47 310
16392.68 305
16393.89 330
16395.10 287
16396.31 269
16397.52 282
16398.73 322
16399.94 315
16401.15 281
16402.36 291
16403.57 294
16404.78 294
16405.99 279
16407.20 287
16408.41 303
16409.62 315
16410.84 295
16412.05 294
16413.26 281
16414.47 290
16415.68 299
16416.89 304
16418.10 300
16419.31 269
16420.52 330
16421.73 269
16422.95 293
16424.16 299
16425.37 311
16426.58 289
16427.79 307
16429.00 316
16430.21 306
16431.43 284
16432.64 301
16433.85 322
16435.06 297
16436.27 303
16437.48 287
16438.70 296
16439.91 300
16441.12 339
16442.33 322
16443.54 271
16444.76 296
16445.97 314
16447.18 293
16448.39 291
16449.61 283
16450.82 292
16452.03 285
16453.24 278
16454.45 266
16455.67 270
16456.88 288
16458.09 280
16459.31 276
16460.52 278
16461.73 307
16462.94 308
16464.16 274
16465.37 276
16466.58 272
16467.79 283
16469.01 283
16470.22 273
16471.43 283
16472.65 286
16473.86 280
16475.07 298
16476.29 301
16477.50 261
16478.71 289
16479.93 286
16481.14 278
16482.35 259
16483.57 271
16484.78 305
16485.99 281
16487.21 285
16488.42 261
16489.64 287
16490.85 290
16492.06 297
16493.28 288
16494.49 281
16495.70 287
16496.92 298
16498.13 250
16499.35 255
16500.56 269
16501.77 280
16502.99 309
16504.20 265
16505.42 262
16506.63 275
16507.85 281
16509.06 295
16510.28 282
16511.49 273
16512.70 285
16513.92 296
16515.13 289
16516.35 255
16517.56 296
16518.78 285
16519.99 279
16521.21 287
16522.42 265
16523.64 278
16524.85 282
16526.07 287
16527.28 280
16528.50 300
16529.71 292
16530.93 288
16532.14 278
16533.36 271
16534.57 281
16535.79 278
16537.01 291
16538.22 307
16539.44 285
16540.65 303
16541.87 308
16543.08 297
16544.30 317
16545.52 294
16546.73 283
16547.95 311
16549.16 304
16550.38 255
16551.60 282
16552.81 260
16554.03 306
16555.24 313
16556.46 320
16557.68 305
16558.89 339
16560.11 309
16561.32 303
16562.54 337
16563.76 298
16564.97 314
16566.19 348
16567.41 340
16568.62 340
16569.84 327
16571.06 315
16572.27 332
16573.49 306
16574.71 321
16575.93 291
16577.14 298
16578.36 278
16579.58 337
16580.79 335
16582.01 336
16583.23 337
16584.44 348
16585.66 355
16586.88 353
16588.10 346
16589.31 307
16590.53 338
16591.75 325
16592.97 327
16594.18 334
16595.40 340
16596.62 332
16597.84 314
16599.06 296
16600.27 315
16601.49 296
16602.71 305
16603.93 327
16605.14 328
16606.36 276
16607.58 284
16608.80 276
16610.02 266
16611.24 279
16612.45 297
16613.67 313
16614.89 292
16616.11 302
16617.33 323
16618.55 272
16619.76 267
16620.98 274
16622.20 275
16623.42 250
16624.64 282
16625.86 256
16627.08 290
16628.30 320
16629.51 285
16630.73 268
16631.95 269
16633.17 266
16634.39 277
16635.61 300
16636.83 274
16638.05 257
16639.27 291
16640.49 270
16641.71 265
16642.92 259
16644.14 269
16645.36 316
16646.58 285
16647.80 270
16649.02 278
16650.24 307
16651.46 252
16652.68 261
16653.90 281
16655.12 277
16656.34 263
16657.56 261
16658.78 274
16660.00 260
16661.22 261
16662.44 253
16663.66 259
16664.88 256
16666.10 266
16667.32 263
16668.54 275
16669.76 243
16670.98 280
16672.20 274
16673.42 255
16674.64 241
16675.87 242
16677.09 261
16678.31 269
16679.53 249
16680.75 252
16681.97 290
16683.19 271
16684.41 282
16685.63 252
16686.85 271
16688.07 244
16689.30 260
16690.52 257
16691.74 247
16692.96 236
16694.18 258
16695.40 284
16696.62 266
16697.84 256
16699.07 259
16700.29 264
16701.51 260
16702.73 294
16703.95 275
16705.17 250
16706.40 252
16707.62 267
16708.84 275
16710.06 263
16711.28 258
16712.50 271
16713.73 282
16714.95 253
16716.17 271
16717.39 262
16718.61 276
16719.84 260
16721.06 253
16722.28 261
16723.50 257
16724.73 251
16725.95 280
16727.17 271
16728.39 238
16729.62 231
16730.84 253
16732.06 243
16733.28 244
16734.51 260
16735.73 251
16736.95 275
16738.18 266
16739.40 266
16740.62 267
16741.84 264
16743.07 258
16744.29 284
16745.51 229
16746.74 217
16747.96 242
16749.18 233
16750.41 265
16751.63 239
16752.85 239
16754.08 259
16755.30 277
16756.52 235
16757.75 248
16758.97 265
16760.20 262
16761.42 200
16762.64 233
16763.87 243
16765.09 253
16766.31 275
16767.54 268
16768.76 253
16769.99 242
16771.21 218
16772.43 248
16773.66 256
16774.88 253
16776.11 234
16777.33 264
16778.56 259
16779.78 250
16781.01 264
16782.23 257
16783.45 280
16784.68 239
16785.90 265
16787.13 244
16788.35 284
16789.58 243
16790.80 273
16792.03 261
16793.25 234
16794.48 273
16795.70 256
16796.93 244
16798.15 268
16799.38 256
16800.60 261
16801.83 275
16803.05 258
16804.28 282
16805.50 271
16806.73 245
16807.95 254
16809.18 234
16810.41 258
16811.63 259
16812.86 292
16814.08 266
16815.31 304
16816.53 301
16817.76 273
16818.99 285
16820.21 263
16821.44 263
16822.66 266
16823.89 272
16825.12 271
16826.34 267
16827.57 272
16828.79 246
16830.02 252
16831.25 276
16832.47 273
16833.70 284
16834.93 280
16836.15 325
16837.38 297
16838.61 300
16839.83 311
16841.06 316
16842.29 289
16843.51 292
16844.74 278
16845.97 299
16847.19 309
16848.42 305
16849.65 326
16850.87 288
16852.10 311
16853.33 303
16854.56 310
16855.78 317
16857.01 318
16858.24 312
16859.46 353
16860.69 339
16861.92 328
16863.15 335
16864.37 344
16865.60 341
16866.83 361
16868.06 379
16869.28 347
16870.51 358
16871.74 346
16872.97 376
16874.20 374
16875.42 406
16876.65 388
16877.88 410
16879.11 415
16880.34 414
16881.56 416
16882.79 421
16884.02 407
16885.25 469
16886.48 426
16887.71 434
16888.93 442
16890.16 424
16891.39 445
16892.62 455
16893.85 435
16895.08 419
16896.31 404
16897.53 392
16898.76 438
16899.99 398
16901.22 391
16902.45 362
16903.68 424
16904.91 408
16906.14 361
16907.37 334
16908.59 409
16909.82 361
16911.05 357
16912.28 320
16913.51 322
16914.74 348
16915.97 342
16917.20 351
16918.43 342
16919.66 306
16920.89 332
16922.12 346
16923.35 313
16924.58 338
16925.81 315
16927.04 323
16928.27 290
16929.50 333
16930.73 288
16931.96 291
16933.19 300
16934.42 319
16935.65 309
16936.88 304
16938.11 313
16939.34 279
16940.57 293
16941.80 286
16943.03 271
16944.26 280
16945.49 309
16946.72 286
16947.95 281
16949.18 307
16950.41 273
16951.64 294
16952.87 277
16954.10 296
16955.33 318
16956.57 282
16957.80 256
16959.03 282
16960.26 281
16961.49 320
16962.72 288
16963.95 290
16965.18 284
16966.41 311
16967.65 302
16968.88 283
16970.11 322
16971.34 284
16972.57 283
16973.80 304
16975.03 318
16976.27 276
16977.50 310
16978.73 310
16979.96 315
16981.19 296
16982.42 293
16983.66 297
16984.89 297
16986.12 304
16987.35 326
16988.58 318
16989.82 303
16991.05 291
16992.28 291
16993.51 310
16994.75 285
16995.98 287
16997.21 279
16998.44 288
16999.67 288
17000.91 274
17002.14 264
17003.37 270
17004.61 269
17005.84 273
17007.07 301
17008.30 278
17009.54 301
17010.77 282
17012.00 295
17013.23 302
17014.47 277
17015.70 280
17016.93 315
17018.17 285
17019.40 275
17020.63 304
17021.87 304
17023.10 283
17024.33 289
17025.57 291
17026.80 269
17028.03 270
17029.27 271
17030.50 295
17031.73 270
17032.97 291
17034.20 257
17035.44 245
17036.67 257
17037.90 250
17039.14 245
17040.37 283
17041.60 271
17042.84 246
17044.07 239
17045.31 283
17046.54 283
17047.78 289
17049.01 261
17050.24 240
17051.48 262
17052.71 253
17053.95 263
17055.18 249
17056.42 247
17057.65 267
17058.89 248
17060.12 224
17061.35 227
17062.59 261
17063.82 270
17065.06 252
17066.29 237
17067.53 216
17068.76 210
17070.00 255
17071.23 249
17072.47 223
17073.70 246
17074.94 268
17076.17 241
17077.41 214
17078.65 202
17079.88 245
17081.12 267
17082.35 264
17083.59 239
17084.82 216
17086.06 245
17087.29 229
17088.53 263
17089.77 234
17091.00 249
17092.24 240
17093.47 250
17094.71 260
17095.94 242
17097.18 250
17098.42 271
17099.65 258
17100.89 246
17102.12 233
17103.36 245
17104.60 244
17105.83 219
17107.07 244
17108.31 236
17109.54 255
17110.78 226
17112.02 264
17113.25 217
17114.49 242
17115.73 241
17116.96 232
17118.20 225
17119.44 216
17120.67 256
17121.91 262
17123.15 257
17124.38 244
17125.62 224
17126.86 241
17128.10 248
17129.33 231
17130.57 229
17131.81 235
17133.04 263
17134.28 227
17135.52 230
17136.76 217
17137.99 214
17139.23 217
17140.47 239
17141.71 213
17142.94 209
17144.18 231
17145.42 240
17146.66 214
17147.90 220
17149.13 241
17150.37 223
17151.61 230
17152.85 220
17154.08 222
17155.32 197
17156.56 233
17157.80 226
17159.04 228
17160.28 210
17161.51 189
17162.75 230
17163.99 204
17165.23 218
17166.47 239
17167.71 257
17168.95 238
17170.18 226
17171.42 254
17172.66 264
17173.90 235
17175.14 213
17176.38 234
17177.62 220
17178.86 220
17180.09 231
17181.33 241
17182.57 211
17183.81 236
17185.05 196
17186.29 215
17187.53 227
17188.77 222
17190.01 223
17191.25 216
17192.49 207
17193.73 204
17194.97 210
17196.21 230
17197.45 231
17198.69 207
17199.92 239
17201.16 233
17202.40 217
17203.64 199
17204.88 224
17206.12 217
17207.36 229
17208.60 222
17209.84 219
17211.08 208
17212.32 230
17213.56 227
17214.81 224
17216.05 205
17217.29 220
17218.53 225
17219.77 213
17221.01 200
17222.25 191
17223.49 219
17224.73 235
17225.97 207
17227.21 209
17228.45 215
17229.69 212
17230.93 217
17232.17 225
17233.41 224
17234.66 210
17235.90 211
17237.14 214
17238.38 233
17239.62 222
17240.86 225
17242.10 231
17243.34 234
17244.58 249
17245.83 219
17247.07 238
17248.31 203
17249.55 220
17250.79 202
17252.03 184
17253.28 185
17254.52 211
17255.76 197
17257.00 224
17258.24 221
17259.48 235
17260.73 217
17261.97 185
17263.21 201
17264.45 221
17265.69 224
17266.94 208
17268.18 217
17269.42 219
17270.66 199
17271.91 181
17273.15 181
17274.39 226
17275.63 205
17276.88 190
17278.12 224
17279.36 203
17280.60 209
17281.85 216
17283.09 196
17284.33 213
17285.57 210
17286.82 212
17288.06 201
17289.30 214
17290.55 191
17291.79 202
17293.03 200
17294.28 191
17295.52 184
17296.76 187
17298.01 220
17299.25 194
17300.49 216
17301.74 198
17302.98 221
17304.22 207
17305.47 215
17306.71 214
17307.95 206
17309.20 191
17310.44 207
17311.68 203
17312.93 227
17314.17 211
17315.42 202
17316.66 201
17317.90 192
17319.15 236
17320.39 202
17321.64 216
17322.88 208
17324.12 235
17325.37 218
17326.61 224
17327.86 196
17329.10 183
17330.35 241
17331.59 224
17332.83 196
17334.08 216
17335.32 202
17336.57 206
17337.81 213
17339.06 201
17340.30 219
17341.55 189
17342.79 230
17344.04 188
17345.28 196
17346.53 230
17347.77 227
17349.02 208
17350.26 211
17351.51 211
17352.75 204
17354.00 200
17355.24 232
17356.49 220
17357.73 208
17358.98 203
17360.23 211
17361.47 210
17362.72 220
17363.96 216
17365.21 208
17366.45 230
17367.70 210
17368.95 209
17370.19 204
17371.44 213
17372.68 221
17373.93 206
17375.18 226
17376.42 203
17377.67 217
17378.91 218
17380.16 201
17381.41 216
17382.65 177
17383.90 199
17385.15 221
17386.39 214
17387.64 188
17388.89 193
17390.13 225
17391.38 206
17392.63 213
17393.87 203
17395.12 202
17396.37 212
17397.61 206
17398.86 214
17400.11 249
17401.35 187
17402.60 205
17403.85 226
17405.09 216
17406.34 229
17407.59 221
17408.84 195
17410.08 228
17411.33 186
17412.58 188
17413.83 209
17415.07 206
17416.32 206
17417.57 200
17418.82 184
17420.06 225
17421.31 212
17422.56 181
17423.81 189
17425.05 215
17426.30 209
17427.55 198
17428.80 188
17430.05 237
17431.29 232
17432.54 240
17433.79 220
17435.04 183
17436.29 187
17437.54 222
17438.78 223
17440.03 193
17441.28 226
17442.53 205
17443.78 212
17445.03 200
17446.27 219
17447.52 227
17448.77 224
17450.02 219
17451.27 226
17452.52 203
17453.77 210
17455.02 220
17456.27 201
17457.51 201
17458.76 221
17460.01 203
17461.26 225
17462.51 209
17463.76 207
17465.01 231
17466.26 216
17467.51 221
17468.76 236
17470.01 224
17471.26 210
17472.51 217
17473.76 199
17475.01 222
17476.26 215
17477.50 249
17478.75 216
17480.00 208
17481.25 204
17482.50 216
17483.75 210
17485.00 202
17486.25 218
17487.50 247
17488.75 217
17490.00 241
17491.25 251
17492.51 242
17493.76 204
17495.01 236
17496.26 225
17497.51 215
17498.76 213
17500.01 249
17501.26 227
17502.51 241
17503.76 227
17505.01 210
17506.26 283
17507.51 247
17508.76 227
17510.01 223
17511.26 234
17512.52 211
17513.77 212
17515.02 228
17516.27 216
17517.52 229
17518.77 224
17520.02 221
17521.27 220
17522.53 227
17523.78 258
17525.03 239
17526.28 218
17527.53 220
17528.78 210
17530.03 219
17531.29 239
17532.54 236
17533.79 233
17535.04 223
17536.29 236
17537.55 213
17538.80 218
17540.05 237
17541.30 218
17542.55 240
17543.81 250
17545.06 248
17546.31 226
17547.56 218
17548.81 220
17550.07 232
17551.32 217
17552.57 261
17553.82 247
17555.08 217
17556.33 207
17557.58 225
17558.83 246
17560.09 230
17561.34 253
17562.59 240
17563.85 271
17565.10 235
17566.35 224
17567.60 238
17568.86 241
17570.11 218
17571.36 255
17572.62 259
17573.87 214
17575.12 224
17576.38 218
17577.63 223
17578.88 242
17580.14 238
17581.39 219
17582.64 221
17583.90 230
17585.15 251
17586.40 262
17587.66 244
17588.91 221
17590.17 238
17591.42 239
17592.67 253
17593.93 226
17595.18 248
17596.43 229
17597.69 234
17598.94 244
17600.20 256
17601.45 232
17602.71 247
17603.96 241
17605.21 233
17606.47 244
17607.72 250
17608.98 284
17610.23 234
17611.49 225
17612.74 260
17614.00 226
17615.25 217
17616.50 234
17617.76 258
17619.01 231
17620.27 226
17621.52 226
17622.78 251
17624.03 249
17625.29 223
17626.54 226
17627.80 250
17629.05 261
17630.31 242
17631.56 206
17632.82 225
17634.08 249
17635.33 278
17636.59 254
17637.84 253
17639.10 234
17640.35 247
17641.61 252
17642.86 247
17644.12 246
17645.38 253
17646.63 240
17647.89 245
17649.14 219
17650.40 237
17651.66 234
17652.91 222
17654.17 240
17655.42 255
17656.68 237
17657.94 248
17659.19 246
17660.45 196
17661.70 243
17662.96 235
17664.22 212
17665.47 233
17666.73 225
17667.99 235
17669.24 229
17670.50 240
17671.76 212
17673.01 247
17674.27 233
17675.53 219
17676.78 232
17678.04 208
17679.30 241
17680.56 244
17681.81 239
17683.07 214
17684.33 226
17685.58 233
17686.84 226
17688.10 249
17689.36 220
17690.61 212
17691.87 222
17693.13 263
17694.39 216
17695.64 239
17696.90 229
17698.16 222
17699.42 219
17700.67 215
17701.93 195
17703.19 208
17704.45 217
17705.70 232
17706.96 213
17708.22 223
17709.48 210
17710.74 225
17711.99 195
17713.25 203
17714.51 204
17715.77 209
17717.03 194
17718.29 199
17719.54 234
17720.80 218
17722.06 230
17723.32 213
17724.58 232
17725.84 220
17727.10 221
17728.35 222
17729.61 199
17730.87 209
17732.13 204
17733.39 230
17734.65 208
17735.91 202
17737.17 216
17738.43 211
17739.69 231
17740.94 220
17742.20 196
17743.46 197
17744.72 214
17745.98 211
17747.24 215
17748.50 216
17749.76 218
17751.02 219
17752.28 250
17753.54 208
17754.80 218
17756.06 210
17757.32 214
17758.58 207
17759.84 212
17761.10 203
17762.36 206
17763.62 198
17764.88 239
17766.14 201
17767.40 197
17768.66 218
17769.92 221
17771.18 210
17772.44 192
17773.70 199
17774.96 221
17776.22 204
17777.48 231
17778.74 234
17780.00 226
17781.26 197
17782.52 202
17783.78 217
17785.04 207
17786.30 250
17787.57 246
17788.83 191
17790.09 195
17791.35 210
17792.61 226
17793.87 241
17795.13 202
17796.39 214
17797.65 192
17798.91 201
17800.18 181
17801.44 193
17802.70 168
17803.96 199
17805.22 195
17806.48 206
17807.74 217
17809.01 202
17810.27 213
17811.53 195
17812.79 187
17814.05 188
17815.31 210
17816.58 207
17817.84 213
17819.10 197
17820.36 199
17821.62 196
17822.89 207
17824.15 186
17825.41 189
17826.67 204
17827.94 179
17829.20 208
17830.46 186
17831.72 187
17832.98 187
17834.25 201
17835.51 216
17836.77 191
17838.04 205
17839.30 225
17840.56 212
17841.82 198
17843.09 219
17844.35 223
17845.61 219
17846.87 176
17848.14 177
17849.40 191
17850.66 181
17851.93 195
17853.19 217
17854.45 192
17855.72 178
17856.98 213
17858.24 204
17859.51 193
17860.77 195
17862.03 225
17863.30 207
17864.56 208
17865.82 199
17867.09 201
17868.35 211
17869.62 222
17870.88 190
17872.14 195
17873.41 201
17874.67 231
17875.93 181
17877.20 193
17878.46 218
17879.73 182
17880.99 214
17882.26 210
17883.52 176
17884.78 181
17886.05 223
17887.31 212
17888.58 189
17889.84 171
17891.11 189
17892.37 191
17893.63 184
17894.90 176
17896.16 202
17897.43 182
17898.69 213
17899.96 192
17901.22 182
17902.49 193
17903.75 199
17905.02 179
17906.28 191
17907.55 201
17908.81 204
17910.08 220
17911.34 203
17912.61 208
17913.87 202
17915.14 209
17916.41 188
17917.67 192
17918.94 196
17920.20 202
17921.47 198
17922.73 164
17924.00 164
17925.26 190
17926.53 202
17927.80 170
17929.06 185
17930.33 192
17931.59 218
17932.86 218
17934.13 201
17935.39 187
17936.66 215
17937.92 209
17939.19 202
17940.46 184
17941.72 178
17942.99 197
17944.26 201
17945.52 180
17946.79 176
17948.06 189
17949.32 206
17950.59 205
17951.85 197
17953.12 188
17954.39 212
17955.66 196
17956.92 212
17958.19 190
17959.46 183
17960.72 171
17961.99 173
17963.26 181
17964.52 199
17965.79 196
17967.06 202
17968.33 208
17969.59 185
17970.86 178
17972.13 210
17973.40 203
17974.66 175
17975.93 179
17977.20 182
17978.47 186
17979.73 179
17981.00 210
17982.27 196
17983.54 186
17984.80 201
17986.07 204
17987.34 219
17988.61 181
17989.88 187
17991.14 190
17992.41 150
17993.68 165
17994.95 161
17996.22 208
17997.48 211
17998.75 178
18000.02 214
18001.29 216
18002.56 196
18003.83 183
18005.10 187
18006.36 175
18007.63 177
18008.90 183
18010.17 228
18011.44 207
18012.71 201
18013.98 170
18015.25 172
18016.51 189
18017.78 188
18019.05 192
18020.32 202
18021.59 177
18022.86 208
18024.13 199
18025.40 202
18026.67 191
18027.94 190
18029.21 214
18030.48 193
18031.75 194
18033.01 174
18034.28 197
18035.55 203
18036.82 199
18038.09 197
18039.36 192
18040.63 172
18041.90 225
18043.17 217
18044.44 199
18045.71 190
18046.98 168
18048.25 195
18049.52 199
18050.79 196
18052.06 186
18053.33 188
18054.60 194
18055.87 198
18057.14 183
18058.42 199
18059.69 205
18060.96 210
18062.23 183
18063.50 175
18064.77 177
18066.04 180
18067.31 179
18068.58 181
18069.85 175
18071.12 204
18072.39 217
18073.66 216
18074.93 185
18076.21 194
18077.48 209
18078.75 187
18080.02 207
18081.29 199
18082.56 186
18083.83 200
18085.10 190
18086.38 184
18087.65 167
18088.92 189
18090.19 205
18091.46 198
18092.73 187
18094.01 192
18095.28 206
18096.55 195
18097.82 203
18099.09 186
18100.36 203
18101.64 221
18102.91 217
18104.18 191
18105.45 218
18106.73 198
18108.00 198
18109.27 214
18110.54 186
18111.81 199
18113.09 210
18114.36 219
18115.63 213
18116.90 194
18118.18 196
18119.45 217
18120.72 206
18121.99 174
18123.27 198
18124.54 223
18125.81 214
18127.09 201
18128.36 174
18129.63 212
18130.90 200
18132.18 204
18133.45 191
18134.72 194
18136.00 191
18137.27 198
18138.54 202
18139.82 175
18141.09 171
18142.36 198
18143.64 224
18144.91 190
18146.18 198
18147.46 182
18148.73 183
18150.00 197
18151.28 206
18152.55 188
18153.83 188
18155.10 186
18156.37 199
18157.65 203
18158.92 163
18160.20 175
18161.47 210
18162.74 187
18164.02 187
18165.29 178
18166.57 204
18167.84 202
18169.12 194
18170.39 208
18171.66 215
18172.94 201
18174.21 187
18175.49 200
18176.76 204
18178.04 203
18179.31 182
18180.59 204
18181.86 195
18183.14 209
18184.41 189
18185.69 209
18186.96 183
18188.24 206
18189.51 184
18190.79 162
18192.06 189
18193.34 195
18194.61 198
18195.89 183
18197.16 206
18198.44 204
18199.71 218
18200.99 208
18202.26 203
18203.54 212
18204.81 206
18206.09 187
18207.37 202
18208.64 190
18209.92 197
18211.19 194
18212.47 213
18213.75 187
18215.02 221
18216.30 206
18217.57 201
18218.85 189
18220.13 178
18221.40 166
18222.68 188
18223.95 203
18225.23 200
18226.51 184
18227.78 203
18229.06 207
18230.34 185
18231.61 185
18232.89 198
18234.17 213
18235.44 190
18236.72 185
18238.00 202
18239.27 221
18240.55 224
18241.83 197
18243.10 192
18244.38 167
18245.66 220
18246.94 213
18248.21 200
18249.49 196
18250.77 185
18252.04 181
18253.32 209
18254.60 205
18255.88 195
18257.15 188
18258.43 204
18259.71 187
18260.99 184
18262.26 180
18263.54 191
18264.82 201
18266.10 190
18267.37 174
18268.65 217
18269.93 186
18271.21 215
18272.49 204
18273.76 173
18275.04 178
18276.32 203
18277.60 213
18278.88 191
18280.15 176
18281.43 199
18282.71 190
18283.99 190
18285.27 192
18286.55 189
18287.83 191
18289.10 204
18290.38 177
18291.66 177
18292.94 176
18294.22 190
18295.50 197
18296.78 198
18298.06 171
18299.33 196
18300.61 205
18301.89 195
18303.17 189
18304.45 172
18305.73 201
18307.01 181
18308.29 189
18309.57 188
18310.85 192
18312.13 158
18313.41 174
18314.68 198
18315.96 198
18317.24 224
18318.52 190
18319.80 182
18321.08 194
18322.36 189
18323.64 190
18324.92 172
18326.20 170
18327.48 184
18328.76 191
18330.04 183
18331.32 165
18332.60 173
18333.88 187
18335.16 168
18336.44 181
18337.72 205
18339.00 183
18340.28 211
18341.56 174
18342.84 189
18344.12 168
18345.41 174
18346.69 195
18347.97 195
18349.25 194
18350.53 180
18351.81 188
18353.09 210
18354.37 193
18355.65 161
18356.93 189
18358.21 185
18359.49 204
18360.78 158
18362.06 175
18363.34 198
18364.62 172
18365.90 172
18367.18 175
18368.46 167
18369.74 206
18371.03 192
18372.31 202
18373.59 181
18374.87 180
18376.15 200
18377.43 177
18378.72 148
18380.00 152
18381.28 185
18382.56 200
18383.84 168
18385.12 183
18386.41 203
18387.69 177
18388.97 180
18390.25 161
18391.53 201
18392.82 181
18394.10 181
18395.38 183
18396.66 169
18397.95 176
18399.23 159
18400.51 195
18401.79 181
18403.08 193
18404.36 183
18405.64 183
18406.92 174
18408.21 177
18409.49 178
18410.77 196
18412.06 180
18413.34 176
18414.62 173
18415.90 203
18417.19 187
18418.47 178
18419.75 201
18421.04 189
18422.32 179
18423.60 212
18424.89 189
18426.17 168
18427.45 175
18428.74 216
18430.02 195
18431.30 172
18432.59 195
18433.87 178
18435.15 209
18436.44 182
18437.72 185
18439.01 188
18440.29 182
18441.57 195
18442.86 186
18444.14 196
18445.43 196
18446.71 184
18447.99 204
18449.28 187
18450.56 196
18451.85 189
18453.13 167
18454.42 170
18455.70 180
18456.98 203
18458.27 210
18459.55 194
18460.84 177
18462.12 173
18463.41 194
18464.69 176
18465.98 187
18467.26 203
18468.55 187
18469.83 168
18471.12 180
18472.40 200
18473.69 172
18474.97 157
18476.26 164
18477.54 191
18478.83 193
18480.11 182
18481.40 179
18482.68 168
18483.97 168
18485.25 178
18486.54 192
18487.82 170
18489.11 168
18490.40 194
18491.68 203
18492.97 206
18494.25 183
18495.54 191
18496.82 217
18498.11 187
18499.40 175
18500.68 174
18501.97 168
18503.25 200
18504.54 166
18505.83 180
18507.11 179
18508.40 174
18509.69 179
18510.97 196
18512.26 207
18513.54 196
18514.83 182
18516.12 186
18517.40 180
18518.69 194
18519.98 187
18521.26 202
18522.55 180
18523.84 191
18525.12 189
18526.41 213
18527.70 207
18528.99 199
18530.27 196
18531.56 203
18532.85 197
18534.13 190
18535.42 180
18536.71 160
18538.00 187
18539.28 201
18540.57 195
18541.86 168
18543.14 189
18544.43 195
18545.72 197
18547.01 203
18548.30 169
18549.58 186
18550.87 184
18552.16 192
18553.45 186
18554.73 191
18556.02 177
18557.31 205
18558.60 184
18559.89 187
18561.17 198
18562.46 215
18563.75 197
18565.04 193
18566.33 165
18567.62 191
18568.90 183
18570.19 189
18571.48 201
18572.77 222
18574.06 231
18575.35 196
18576.63 200
18577.92 177
18579.21 214
18580.50 206
18581.79 194
18583.08 204
18584.37 202
18585.66 181
18586.95 192
18588.23 226
18589.52 201
18590.81 199
18592.10 207
18593.39 179
18594.68 203
18595.97 193
18597.26 172
18598.55 191
18599.84 213
18601.13 211
18602.42 218
18603.71 228
18605.00 217
18606.29 222
18607.58 230
18608.86 205
18610.15 182
18611.44 200
18612.73 208
18614.02 194
18615.31 203
18616.60 194
18617.89 199
18619.18 206
18620.47 191
18621.76 196
18623.06 233
18624.35 215
18625.64 192
18626.93 215
18628.22 212
18629.51 193
18630.80 219
18632.09 189
18633.38 192
18634.67 188
18635.96 204
18637.25 201
18638.54 191
18639.83 205
18641.12 199
18642.41 216
18643.71 196
18645.00 199
18646.29 188
18647.58 196
18648.87 197
18650.16 193
18651.45 198
18652.74 178
18654.03 188
18655.33 205
18656.62 189
18657.91 174
18659.20 190
18660.49 173
18661.78 184
18663.07 200
18664.37 198
18665.66 194
18666.95 184
18668.24 181
18669.53 172
18670.83 192
18672.12 187
18673.41 181
18674.70 189
18675.99 168
18677.29 184
18678.58 181
18679.87 179
18681.16 186
18682.45 174
18683.75 186
18685.04 196
18686.33 174
18687.62 175
18688.92 169
18690.21 165
18691.50 171
18692.79 169
18694.09 191
18695.38 207
18696.67 174
18697.97 192
18699.26 215
18700.55 183
18701.84 189
18703.14 183
18704.43 197
18705.72 190
18707.02 181
18708.31 181
18709.60 171
18710.90 200
18712.19 173
18713.48 198
18714.78 172
18716.07 172
18717.36 179
18718.66 181
18719.95 159
18721.24 172
18722.54 176
18723.83 188
18725.13 176
18726.42 171
18727.71 182
18729.01 194
18730.30 229
18731.60 159
18732.89 161
18734.18 171
18735.48 177
18736.77 167
18738.07 194
18739.36 166
18740.66 165
18741.95 166
18743.24 168
18744.54 166
18745.83 158
18747.13 191
18748.42 180
18749.72 175
18751.01 197
18752.31 178
18753.60 203
18754.90 189
18756.19 171
18757.49 173
18758.78 199
18760.08 185
18761.37 188
18762.67 187
18763.96 156
18765.26 194
18766.55 176
18767.85 156
18769.14 165
18770.44 179
18771.73 191
18773.03 179
18774.32 156
18775.62 161
18776.91 212
18778.21 182
18779.51 194
18780.80 173
18782.10 203
18783.39 188
18784.69 179
18785.99 210
18787.28 181
18788.58 158
18789.87 171
18791.17 184
18792.47 175
18793.76 181
18795.06 196
18796.35 177
18797.65 168
18798.95 180
18800.24 185
18801.54 194
18802.84 212
18804.13 168
18805.43 155
18806.73 204
18808.02 192
18809.32 184
18810.62 167
18811.91 192
18813.21 173
18814.51 188
18815.80 184
18817.10 169
18818.40 191
18819.69 169
18820.99 177
18822.29 176
18823.59 179
18824.88 213
18826.18 179
18827.48 158
18828.78 173
18830.07 199
18831.37 177
18832.67 170
18833.97 167
18835.26 184
18836.56 181
18837.86 166
18839.16 175
18840.45 161
18841.75 174
18843.05 159
18844.35 163
18845.65 180
18846.94 188
18848.24 166
18849.54 202
18850.84 194
18852.14 176
18853.43 161
18854.73 171
18856.03 157
18857.33 153
18858.63 144
18859.93 190
18861.22 178
18862.52 175
18863.82 166
18865.12 166
18866.42 179
18867.72 175
18869.02 162
18870.32 160
18871.61 186
18872.91 170
18874.21 190
18875.51 171
18876.81 173
18878.11 161
18879.41 175
18880.71 146
18882.01 164
18883.31 170
18884.61 162
18885.90 180
18887.20 170
18888.50 167
18889.80 158
18891.10 185
18892.40 181
18893.70 159
18895.00 149
18896.30 169
18897.60 164
18898.90 172
18900.20 182
18901.50 174
18902.80 173
18904.10 165
18905.40 156
18906.70 173
18908.00 165
18909.30 188
18910.60 176
18911.90 178
18913.20 172
18914.50 160
18915.80 178
18917.10 166
18918.40 168
18919.70 175
18921.00 168
18922.30 183
18923.61 186
18924.91 150
18926.21 163
18927.51 159
18928.81 167
18930.11 187
18931.41 163
18932.71 170
18934.01 123
18935.31 174
18936.61 166
18937.92 160
18939.22 185
18940.52 165
18941.82 172
18943.12 171
18944.42 154
18945.72 166
18947.03 178
18948.33 188
18949.63 173
18950.93 155
18952.23 184
18953.53 175
18954.84 151
18956.14 157
18957.44 146
18958.74 168
18960.04 186
18961.34 145
18962.65 160
18963.95 173
18965.25 163
18966.55 190
18967.86 176
18969.16 162
18970.46 173
18971.76 178
18973.06 153
18974.37 160
18975.67 175
18976.97 186
18978.27 184
18979.58 190
18980.88 156
18982.18 170
18983.48 163
18984.79 181
18986.09 170
18987.39 164
18988.70 141
18990.00 162
18991.30 184
18992.61 163
18993.91 178
18995.21 174
18996.51 181
18997.82 158
18999.12 150
19000.42 152
19001.73 171
19003.03 153
19004.33 167
19005.64 162
19006.94 168
19008.25 180
19009.55 170
19010.85 152
19012.16 159
19013.46 168
19014.76 170
19016.07 175
19017.37 162
19018.68 169
19019.98 160
19021.28 168
19022.59 157
19023.89 158
19025.20 178
19026.50 178
19027.80 181
19029.11 178
19030.41 149
19031.72 165
19033.02 186
19034.33 177
19035.63 195
19036.94 173
19038.24 183
19039.54 166
19040.85 166
19042.15 165
19043.46 205
19044.76 183
19046.07 181
19047.37 184
19048.68 174
19049.98 164
19051.29 169
19052.59 173
19053.90 151
19055.20 171
19056.51 150
19057.81 178
19059.12 206
19060.43 166
19061.73 159
19063.04 176
19064.34 181
19065.65 182
19066.95 176
19068.26 170
19069.56 169
19070.87 206
19072.18 175
19073.48 159
19074.79 169
19076.09 181
19077.40 174
19078.71 158
19080.01 174
19081.32 150
19082.62 171
19083.93 177
19085.24 167
19086.54 153
19087.85 172
19089.16 165
19090.46 181
19091.77 173
19093.07 171
19094.38 194
19095.69 196
19096.99 175
19098.30 188
19099.61 156
19100.91 169
19102.22 182
19103.53 145
19104.84 174
19106.14 173
19107.45 165
19108.76 173
19110.06 178
19111.37 168
19112.68 149
19113.98 168
19115.29 201
19116.60 165
19117.91 162
19119.21 198
19120.52 163
19121.83 182
19123.14 169
19124.44 178
19125.75 180
19127.06 175
19128.37 177
19129.68 177
19130.98 195
19132.29 140
19133.60 179
19134.91 179
19136.21 163
19137.52 144
19138.83 173
19140.14 159
19141.45 190
19142.76 175
19144.06 197
19145.37 170
19146.68 184
19147.99 181
19149.30 151
19150.61 165
19151.91 200
19153.22 203
19154.53 165
19155.84 175
19157.15 161
19158.46 176
19159.77 165
19161.07 165
19162.38 161
19163.69 168
19165.00 187
19166.31 179
19167.62 148
19168.93 193
19170.24 193
19171.55 183
19172.86 174
19174.17 191
19175.48 167
19176.78 180
19178.09 182
19179.40 151
19180.71 169
19182.02 153
19183.33 182
19184.64 181
19185.95 183
19187.26 172
19188.57 176
19189.88 190
19191.19 165
19192.50 178
19193.81 181
19195.12 170
19196.43 179
19197.74 155
19199.05 169
19200.36 180
19201.67 154
19202.98 192
19204.29 175
19205.60 153
19206.91 150
19208.22 185
19209.53 185
19210.84 175
19212.15 166
19213.47 198
19214.78 188
19216.09 160
19217.40 166
19218.71 164
19220.02 161
19221.33 143
19222.64 173
19223.95 178
19225.26 181
19226.57 172
19227.89 191
19229.20 166
19230.51 173
19231.82 179
19233.13 170
19234.44 162
19235.75 162
19237.06 195
19238.38 166
19239.69 157
19241.00 147
19242.31 171
19243.62 142
19244.93 147
19246.25 185
19247.56 195
19248.87 167
19250.18 150
19251.49 178
19252.81 195
19254.12 178
19255.43 175
19256.74 165
19258.05 151
19259.37 168
19260.68 179
19261.99 159
19263.30 163
19264.62 151
19265.93 174
19267.24 159
19268.55 138
19269.87 150
19271.18 183
19272.49 166
19273.80 167
19275.12 148
19276.43 174
19277.74 168
19279.05 178
19280.37 151
19281.68 170
19282.99 181
19284.31 181
19285.62 178
19286.93 162
19288.25 154
19289.56 138
19290.87 175
19292.19 174
19293.50 140
19294.81 157
19296.13 171
19297.44 169
19298.75 179
19300.07 154
19301.38 174
19302.69 186
19304.01 182
19305.32 185
19306.64 167
19307.95 153
19309.26 166
19310.58 166
19311.89 164
19313.21 165
19314.52 161
19315.83 185
19317.15 190
19318.46 187
19319.78 162
19321.09 170
19322.41 176
19323.72 186
19325.03 186
19326.35 191
19327.66 159
19328.98 184
19330.29 184
19331.61 177
19332.92 168
19334.24 175
19335.55 160
19336.87 192
19338.18 160
19339.50 155
19340.81 155
19342.13 146
19343.44 165
19344.76 183
19346.07 153
19347.39 162
19348.70 176
19350.02 155
19351.33 171
19352.65 175
19353.96 173
19355.28 184
19356.59 181
19357.91 163
19359.23 159
19360.54 164
19361.86 161
19363.17 153
19364.49 174
19365.80 172
19367.12 147
19368.44 143
19369.75 160
19371.07 163
19372.38 173
19373.70 145
19375.02 178
19376.33 173
19377.65 158
19378.97 152
19380.28 157
19381.60 165
19382.91 164
19384.23 164
19385.55 144
19386.86 142
19388.18 158
19389.50 161
19390.81 173
19392.13 183
19393.45 159
19394.76 163
19396.08 159
19397.40 156
19398.72 169
19400.03 175
19401.35 149
19402.67 173
19403.98 198
19405.30 161
19406.62 139
19407.94 149
19409.25 164
19410.57 147
19411.89 160
19413.20 164
19414.52 174
19415.84 170
19417.16 175
19418.48 182
19419.79 149
19421.11 152
19422.43 157
19423.75 169
19425.06 151
19426.38 156
19427.70 168
19429.02 183
19430.34 174
19431.65 158
19432.97 181
19434.29 160
19435.61 176
19436.93 159
19438.25 158
19439.56 149
19440.88 159
19442.20 191
19443.52 171
19444.84 144
19446.16 161
19447.47 178
19448.79 184
19450.11 170
19451.43 146
19452.75 176
19454.07 170
19455.39 161
19456.71 154
19458.03 167
19459.34 174
19460.66 179
19461.98 152
19463.30 154
19464.62 166
19465.94 157
19467.26 152
19468.58 157
19469.90 126
19471.22 163
19472.54 161
19473.86 154
19475.18 156
19476.50 153
19477.82 157
19479.14 170
19480.46 179
19481.78 171
19483.10 146
19484.42 146
19485.73 161
19487.05 162
19488.37 140
19489.70 166
19491.02 184
19492.34 166
19493.66 176
19494.98 157
19496.30 145
19497.62 177
19498.94 133
19500.26 133
19501.58 166
19502.90 177
19504.22 158
19505.54 142
19506.86 145
19508.18 154
19509.50 149
19510.82 158
19512.14 168
19513.46 141
19514.78 166
19516.11 151
19517.43 155
19518.75 163
19520.07 152
19521.39 162
19522.71 149
19524.03 150
19525.35 187
19526.68 173
19528.00 173
19529.32 180
19530.64 157
19531.96 143
19533.28 165
19534.60 160
19535.93 173
19537.25 158
19538.57 163
19539.89 169
19541.21 180
19542.53 162
19543.86 161
19545.18 180
19546.50 174
19547.82 178
19549.14 151
19550.47 170
19551.79 192
19553.11 180
19554.43 151
19555.76 147
19557.08 165
19558.40 178
19559.72 183
19561.05 157
19562.37 157
19563.69 158
19565.01 177
19566.34 161
19567.66 157
19568.98 148
19570.30 187
19571.63 168
19572.95 162
19574.27 135
19575.60 151
19576.92 169
19578.24 147
19579.57 160
19580.89 162
19582.21 160
19583.54 183
19584.86 172
19586.18 148
19587.51 141
19588.83 153
19590.15 166
19591.48 161
19592.80 178
19594.12 151
19595.45 152
19596.77 154
19598.09 174
19599.42 163
19600.74 162
19602.07 143
19603.39 160
19604.71 157
19606.04 166
19607.36 159
19608.69 135
19610.01 158
19611.33 199
19612.66 174
19613.98 172
19615.31 163
19616.63 153
19617.96 186
19619.28 157
19620.60 156
19621.93 160
19623.25 152
19624.58 157
19625.90 159
19627.23 175
19628.55 163
19629.88 184
19631.20 169
19632.53 156
19633.85 175
19635.18 170
19636.50 169
19637.83 166
19639.15 182
19640.48 138
19641.80 137
19643.13 169
19644.45 169
19645.78 159
19647.10 162
19648.43 181
19649.76 178
19651.08 177
19652.41 152
19653.73 155
19655.06 183
19656.38 151
19657.71 160
19659.04 182
19660.36 172
19661.69 156
19663.01 173
19664.34 176
19665.67 135
19666.99 153
19668.32 153
19669.64 139
19670.97 141
19672.30 146
19673.62 144
19674.95 161
19676.28 166
19677.60 163
19678.93 180
19680.25 164
19681.58 166
19682.91 175
19684.23 165
19685.56 151
19686.89 173
19688.22 169
19689.54 181
19690.87 178
19692.20 148
19693.52 156
19694.85 161
19696.18 178
19697.50 176
19698.83 166
19700.16 181
19701.49 169
19702.81 170
19704.14 166
19705.47 170
19706.80 162
19708.12 161
19709.45 182
19710.78 181
19712.11 156
19713.43 131
19714.76 175
19716.09 163
19717.42 156
19718.74 178
19720.07 172
19721.40 141
19722.73 163
19724.06 148
19725.38 150
19726.71 169
19728.04 158
19729.37 173
19730.70 151
19732.03 150
19733.35 158
19734.68 151
19736.01 129
19737.34 164
19738.67 167
19740.00 174
19741.32 167
19742.65 155
19743.98 151
19745.31 180
19746.64 168
19747.97 140
19749.30 151
19750.63 169
19751.96 181
19753.28 176
19754.61 189
19755.94 168
19757.27 155
19758.60 162
19759.93 164
19761.26 187
19762.59 174
19763.92 162
19765.25 187
19766.58 171
19767.91 159
19769.24 187
19770.57 184
19771.90 168
19773.22 157
19774.55 187
19775.88 148
19777.21 176
19778.54 175
19779.87 169
19781.20 163
19782.53 164
19783.86 184
19785.19 156
19786.52 149
19787.85 167
19789.18 162
19790.51 174
19791.85 169
19793.18 164
19794.51 172
19795.84 168
19797.17 167
19798.50 165
19799.83 144
19801.16 160
19802.49 174
19803.82 197
19805.15 167
19806.48 159
19807.81 151
19809.14 163
19810.47 169
19811.81 160
19813.14 148
19814.47 171
19815.80 143
19817.13 172
19818.46 137
19819.79 157
19821.12 164
19822.45 188
19823.79 175
19825.12 160
19826.45 172
19827.78 158
19829.11 173
19830.44 170
19831.78 140
19833.11 168
19834.44 172
19835.77 160
19837.10 168
19838.43 159
19839.77 192
19841.10 172
19842.43 145
19843.76 150
19845.09 149
19846.43 155
19847.76 158
19849.09 145
19850.42 148
19851.76 171
19853.09 172
19854.42 172
19855.75 164
19857.09 148
19858.42 171
19859.75 188
19861.08 179
19862.42 192
19863.75 165
19865.08 178
19866.41 146
19867.75 172
19869.08 168
19870.41 172
19871.75 153
19873.08 163
19874.41 171
19875.75 160
19877.08 180
19878.41 168
19879.75 158
19881.08 176
19882.41 174
19883.75 165
19885.08 171
19886.41 159
19887.75 175
19889.08 162
19890.41 157
19891.75 154
19893.08 169
19894.41 163
19895.75 155
19897.08 161
19898.42 164
19899.75 175
19901.08 170
19902.42 184
19903.75 173
19905.09 167
19906.42 159
19907.75 165
19909.09 169
19910.42 145
19911.76 183
19913.09 180
19914.43 176
19915.76 170
19917.10 164
19918.43 171
19919.77 183
19921.10 163
19922.43 157
19923.77 174
19925.10 184
19926.44 152
19927.77 151
19929.11 153
19930.44 152
19931.78 171
19933.11 164
19934.45 130
19935.78 151
19937.12 165
19938.45 173
19939.79 149
19941.13 145
19942.46 147
19943.80 176
19945.13 187
19946.47 184
19947.80 149
19949.14 180
19950.47 177
19951.81 149
19953.15 161
19954.48 165
19955.82 183
19957.15 162
19958.49 155
19959.83 157
19961.16 187
19962.50 173
19963.83 178
19965.17 162
19966.51 186
19967.84 196
19969.18 180
19970.51 163
19971.85 172
19973.19 170
19974.52 162
19975.86 185
19977.20 165
19978.53 161
19979.87 171
19981.21 174
19982.54 185
19983.88 180
19985.22 197
19986.55 182
19987.89 146
19989.23 157
19990.57 156
19991.90 161
19993.24 158
19994.58 161
19995.91 181
19997.25 170
19998.59 180
19999.93 167
20001.26 198
20002.60 171
20003.94 194
20005.28 170
20006.61 153
20007.95 197
20009.29 162
20010.63 177
20011.96 170
20013.30 160
20014.64 157
20015.98 170
20017.31 152
20018.65 177
20019.99 154
20021.33 178
20022.67 185
20024.01 184
20025.34 168
20026.68 181
20028.02 189
20029.36 152
20030.70 175
20032.03 183
20033.37 171
20034.71 173
20036.05 165
20037.39 168
20038.73 185
20040.07 167
20041.40 157
20042.74 141
20044.08 199
20045.42 180
20046.76 170
20048.10 173
20049.44 177
20050.78 187
20052.12 200
20053.46 171
20054.79 170
20056.13 165
20057.47 158
20058.81 196
20060.15 167
20061.49 146
20062.83 161
20064.17 197
20065.51 166
20066.85 157
20068.19 175
20069.53 166
20070.87 165
20072.21 160
20073.55 154
20074.89 172
20076.23 179
20077.57 152
20078.91 157
20080.25 143
20081.59 195
20082.93 196
20084.27 170
20085.61 161
20086.95 176
20088.29 188
20089.63 183
20090.97 164
20092.31 175
20093.65 189
20094.99 187
20096.33 170
20097.67 170
20099.01 172
20100.35 171
20101.69 194
20103.03 186
20104.38 169
20105.72 150
20107.06 178
20108.40 169
20109.74 166
20111.08 173
20112.42 157
20113.76 154
20115.10 193
20116.45 170
20117.79 142
20119.13 165
20120.47 154
20121.81 168
20123.15 165
20124.49 164
20125.84 161
20127.18 178
20128.52 149
20129.86 154
20131.20 154
20132.54 153
20133.89 173
20135.23 171
20136.57 152
20137.91 123
20139.25 158
20140.60 164
