# Supplementary material for: MALDI-TOF MS typing enables the classification of brewing yeasts of the genus Saccharomyces to major beer styles
Source: PLoS One. 2017 Aug 9;12(8):e0181694. doi: 10.1371/journal.pone.0181694 (PMC5549903; doi:10.1371/journal.pone.0181694)
Supplement: S16 File — The directory includes 90 raw files and was zipped to “.zip”; the folder has three strains with 30 spectra per strain; S1 Text explains the raw files with an example and Table 1 represents the yeast strains used within the experiment. (ZIP) [file pone.0181694.s019.zip › 46-48/30674-457-OG-WB-WB-YPG-18h-E-E_2015-11-10__0_B4_1.dat]

2000.57 1897
2000.99 1814
2001.41 1828
2001.83 1833
2002.26 1701
2002.68 1741
2003.10 1679
2003.52 1673
2003.94 1758
2004.36 1762
2004.79 1796
2005.21 1667
2005.63 1694
2006.05 1632
2006.48 1635
2006.90 1633
2007.32 1686
2007.74 1659
2008.16 1806
2008.59 1711
2009.01 1716
2009.43 1751
2009.85 1785
2010.28 1875
2010.70 1780
2011.12 1778
2011.55 1673
2011.97 1642
2012.39 1642
2012.81 1637
2013.24 1442
2013.66 1546
2014.08 1585
2014.51 1528
2014.93 1536
2015.35 1560
2015.78 1383
2016.20 1422
2016.62 1459
2017.05 1605
2017.47 1612
2017.89 1669
2018.32 1610
2018.74 1563
2019.16 1646
2019.59 1708
2020.01 1697
2020.43 1688
2020.86 1703
2021.28 1675
2021.70 1603
2022.13 1602
2022.55 1700
2022.98 1533
2023.40 1644
2023.82 1667
2024.25 1593
2024.67 1636
2025.10 1605
2025.52 1726
2025.95 1624
2026.37 1720
2026.79 1677
2027.22 1590
2027.64 1643
2028.07 1554
2028.49 1540
2028.92 1494
2029.34 1568
2029.77 1581
2030.19 1562
2030.61 1727
2031.04 1557
2031.46 1536
2031.89 1646
2032.31 1513
2032.74 1585
2033.16 1442
2033.59 1540
2034.01 1641
2034.44 1620
2034.86 1604
2035.29 1586
2035.72 1717
2036.14 1683
2036.57 1615
2036.99 1669
2037.42 1611
2037.84 1504
2038.27 1687
2038.69 1567
2039.12 1478
2039.54 1684
2039.97 1616
2040.40 1691
2040.82 1594
2041.25 1669
2041.67 1541
2042.10 1636
2042.53 1626
2042.95 1612
2043.38 1686
2043.80 1530
2044.23 1613
2044.66 1569
2045.08 1646
2045.51 1633
2045.94 1576
2046.36 1680
2046.79 1713
2047.21 1682
2047.64 1675
2048.07 1673
2048.49 1590
2048.92 1639
2049.35 1780
2049.77 1660
2050.20 1680
2050.63 1689
2051.06 1667
2051.48 1521
2051.91 1676
2052.34 1620
2052.76 1627
2053.19 1647
2053.62 1641
2054.04 1573
2054.47 1520
2054.90 1573
2055.33 1635
2055.75 1653
2056.18 1832
2056.61 1669
2057.04 1676
2057.46 1612
2057.89 1707
2058.32 1764
2058.75 1692
2059.17 1631
2059.60 1700
2060.03 1548
2060.46 1535
2060.89 1576
2061.31 1776
2061.74 1680
2062.17 1557
2062.60 1663
2063.03 1643
2063.45 1852
2063.88 1865
2064.31 1826
2064.74 1940
2065.17 1920
2065.60 2112
2066.02 2178
2066.45 2293
2066.88 2531
2067.31 2643
2067.74 2378
2068.17 2293
2068.60 2086
2069.02 1872
2069.45 1717
2069.88 1740
2070.31 1691
2070.74 1660
2071.17 1565
2071.60 1533
2072.03 1560
2072.46 1530
2072.89 1585
2073.31 1579
2073.74 1680
2074.17 1702
2074.60 1602
2075.03 1594
2075.46 1650
2075.89 1528
2076.32 1643
2076.75 1745
2077.18 1803
2077.61 1694
2078.04 1611
2078.47 1684
2078.90 1759
2079.33 1736
2079.76 1704
2080.19 1738
2080.62 1767
2081.05 1771
2081.48 1699
2081.91 1712
2082.34 1637
2082.77 1646
2083.20 1652
2083.63 1700
2084.06 1649
2084.49 1690
2084.92 1705
2085.35 1694
2085.78 1735
2086.21 1547
2086.64 1546
2087.07 1650
2087.50 1575
2087.93 1614
2088.36 1501
2088.80 1509
2089.23 1542
2089.66 1531
2090.09 1680
2090.52 1611
2090.95 1580
2091.38 1672
2091.81 1685
2092.24 1701
2092.67 1566
2093.11 1554
2093.54 1480
2093.97 1684
2094.40 1541
2094.83 1490
2095.26 1571
2095.69 1587
2096.13 1561
2096.56 1520
2096.99 1386
2097.42 1527
2097.85 1550
2098.28 1452
2098.72 1413
2099.15 1496
2099.58 1412
2100.01 1537
2100.44 1403
2100.88 1467
2101.31 1519
2101.74 1531
2102.17 1637
2102.60 1514
2103.04 1421
2103.47 1369
2103.90 1477
2104.33 1482
2104.77 1487
2105.20 1468
2105.63 1540
2106.06 1565
2106.50 1501
2106.93 1587
2107.36 1671
2107.79 1651
2108.23 1605
2108.66 1614
2109.09 1560
2109.53 1555
2109.96 1604
2110.39 1448
2110.83 1685
2111.26 1608
2111.69 1386
2112.12 1410
2112.56 1497
2112.99 1560
2113.42 1323
2113.86 1440
2114.29 1429
2114.72 1522
2115.16 1392
2115.59 1340
2116.03 1406
2116.46 1494
2116.89 1495
2117.33 1463
2117.76 1420
2118.19 1493
2118.63 1576
2119.06 1444
2119.50 1509
2119.93 1463
2120.36 1426
2120.80 1559
2121.23 1417
2121.67 1392
2122.10 1448
2122.53 1500
2122.97 1381
2123.40 1455
2123.84 1508
2124.27 1475
2124.71 1573
2125.14 1598
2125.58 1633
2126.01 1582
2126.45 1559
2126.88 1542
2127.31 1546
2127.75 1484
2128.18 1577
2128.62 1647
2129.05 1673
2129.49 1569
2129.92 1690
2130.36 1617
2130.79 1630
2131.23 1639
2131.66 1680
2132.10 1747
2132.54 1614
2132.97 1626
2133.41 1614
2133.84 1624
2134.28 1604
2134.71 1568
2135.15 1744
2135.58 1706
2136.02 1541
2136.45 1538
2136.89 1625
2137.33 1646
2137.76 1688
2138.20 1813
2138.63 1640
2139.07 1576
2139.51 1608
2139.94 1613
2140.38 1673
2140.81 1486
2141.25 1526
2141.69 1511
2142.12 1626
2142.56 1590
2143.00 1434
2143.43 1475
2143.87 1633
2144.30 1485
2144.74 1497
2145.18 1511
2145.61 1511
2146.05 1546
2146.49 1522
2146.92 1504
2147.36 1563
2147.80 1691
2148.24 1787
2148.67 1645
2149.11 1646
2149.55 1737
2149.98 1837
2150.42 1784
2150.86 1788
2151.29 1845
2151.73 1916
2152.17 2037
2152.61 1935
2153.04 1897
2153.48 1795
2153.92 1621
2154.36 1669
2154.79 1619
2155.23 1509
2155.67 1530
2156.11 1590
2156.54 1658
2156.98 1549
2157.42 1572
2157.86 1562
2158.30 1572
2158.73 1663
2159.17 1457
2159.61 1388
2160.05 1523
2160.49 1542
2160.92 1496
2161.36 1495
2161.80 1719
2162.24 1640
2162.68 1596
2163.12 1586
2163.55 1531
2163.99 1630
2164.43 1646
2164.87 1513
2165.31 1643
2165.75 1533
2166.19 1588
2166.63 1448
2167.06 1620
2167.50 1759
2167.94 1499
2168.38 1427
2168.82 1589
2169.26 1672
2169.70 1675
2170.14 1770
2170.58 1736
2171.02 1763
2171.45 1801
2171.89 1907
2172.33 1771
2172.77 1795
2173.21 2027
2173.65 1985
2174.09 2188
2174.53 2062
2174.97 2100
2175.41 2342
2175.85 2143
2176.29 2203
2176.73 2329
2177.17 2359
2177.61 2123
2178.05 2087
2178.49 2037
2178.93 1992
2179.37 1843
2179.81 1832
2180.25 1697
2180.69 1581
2181.13 1635
2181.57 1573
2182.01 1649
2182.45 1704
2182.89 1663
2183.33 1601
2183.77 1576
2184.21 1699
2184.65 1615
2185.09 1588
2185.53 1633
2185.97 1673
2186.42 1768
2186.86 1741
2187.30 1682
2187.74 1757
2188.18 1662
2188.62 1593
2189.06 1595
2189.50 1656
2189.94 1574
2190.38 1539
2190.83 1644
2191.27 1587
2191.71 1668
2192.15 1616
2192.59 1687
2193.03 1666
2193.47 1702
2193.92 1844
2194.36 1870
2194.80 1779
2195.24 1794
2195.68 1744
2196.12 1677
2196.57 1727
2197.01 1739
2197.45 1823
2197.89 1699
2198.33 1710
2198.78 1885
2199.22 1974
2199.66 1858
2200.10 1748
2200.54 1749
2200.99 1761
2201.43 1745
2201.87 1789
2202.31 1666
2202.76 1638
2203.20 1622
2203.64 1637
2204.08 1632
2204.53 1685
2204.97 1705
2205.41 1797
2205.85 1859
2206.30 1807
2206.74 1603
2207.18 1548
2207.62 1770
2208.07 1627
2208.51 1727
2208.95 1782
2209.40 1763
2209.84 1860
2210.28 1857
2210.73 1614
2211.17 1805
2211.61 1631
2212.06 1631
2212.50 1820
2212.94 1785
2213.39 1702
2213.83 1568
2214.27 1684
2214.72 1733
2215.16 1763
2215.60 1518
2216.05 1531
2216.49 1575
2216.94 1573
2217.38 1420
2217.82 1570
2218.27 1516
2218.71 1515
2219.16 1551
2219.60 1571
2220.04 1472
2220.49 1560
2220.93 1579
2221.38 1390
2221.82 1541
2222.27 1618
2222.71 1573
2223.15 1579
2223.60 1619
2224.04 1632
2224.49 1686
2224.93 1647
2225.38 1821
2225.82 1659
2226.27 1642
2226.71 1655
2227.16 1648
2227.60 1720
2228.05 1762
2228.49 1754
2228.94 1695
2229.38 1738
2229.83 1618
2230.27 1631
2230.72 1773
2231.16 1693
2231.61 1841
2232.05 1893
2232.50 1897
2232.94 1878
2233.39 1808
2233.83 2024
2234.28 2053
2234.73 1944
2235.17 1848
2235.62 1746
2236.06 1723
2236.51 1821
2236.95 1793
2237.40 1708
2237.85 1692
2238.29 1593
2238.74 1452
2239.18 1563
2239.63 1563
2240.08 1452
2240.52 1447
2240.97 1475
2241.42 1437
2241.86 1420
2242.31 1444
2242.75 1408
2243.20 1333
2243.65 1336
2244.09 1383
2244.54 1325
2244.99 1313
2245.43 1415
2245.88 1432
2246.33 1354
2246.77 1393
2247.22 1442
2247.67 1371
2248.12 1481
2248.56 1503
2249.01 1489
2249.46 1525
2249.90 1350
2250.35 1383
2250.80 1516
2251.24 1480
2251.69 1374
2252.14 1454
2252.59 1355
2253.03 1463
2253.48 1423
2253.93 1489
2254.38 1582
2254.82 1519
2255.27 1437
2255.72 1532
2256.17 1457
2256.62 1377
2257.06 1303
2257.51 1410
2257.96 1371
2258.41 1436
2258.86 1582
2259.30 1524
2259.75 1490
2260.20 1549
2260.65 1602
2261.10 1599
2261.54 1465
2261.99 1505
2262.44 1589
2262.89 1620
2263.34 1552
2263.79 1520
2264.23 1438
2264.68 1437
2265.13 1605
2265.58 1618
2266.03 1562
2266.48 1552
2266.93 1585
2267.38 1659
2267.82 1574
2268.27 1610
2268.72 1560
2269.17 1612
2269.62 1585
2270.07 1666
2270.52 1755
2270.97 1723
2271.42 1650
2271.87 1624
2272.32 1765
2272.77 1791
2273.22 1776
2273.66 1708
2274.11 1669
2274.56 1696
2275.01 1721
2275.46 1582
2275.91 1659
2276.36 1653
2276.81 1530
2277.26 1536
2277.71 1515
2278.16 1468
2278.61 1441
2279.06 1569
2279.51 1556
2279.96 1487
2280.41 1583
2280.86 1482
2281.31 1475
2281.76 1506
2282.21 1429
2282.66 1481
2283.11 1612
2283.56 1524
2284.02 1386
2284.47 1407
2284.92 1470
2285.37 1480
2285.82 1491
2286.27 1535
2286.72 1590
2287.17 1523
2287.62 1546
2288.07 1656
2288.52 1829
2288.97 1880
2289.42 1886
2289.88 1951
2290.33 2136
2290.78 2213
2291.23 2592
2291.68 2476
2292.13 2395
2292.58 2540
2293.03 2456
2293.49 2320
2293.94 2222
2294.39 2060
2294.84 1921
2295.29 1769
2295.74 1812
2296.20 1693
2296.65 1639
2297.10 1733
2297.55 1752
2298.00 1518
2298.46 1636
2298.91 1698
2299.36 1661
2299.81 1611
2300.26 1448
2300.72 1476
2301.17 1489
2301.62 1493
2302.07 1515
2302.52 1439
2302.98 1506
2303.43 1505
2303.88 1591
2304.33 1613
2304.79 1607
2305.24 1339
2305.69 1413
2306.14 1583
2306.60 1505
2307.05 1465
2307.50 1739
2307.96 1676
2308.41 1748
2308.86 1793
2309.31 1823
2309.77 1923
2310.22 1884
2310.67 1883
2311.13 1938
2311.58 2093
2312.03 1879
2312.49 1871
2312.94 1876
2313.39 1804
2313.85 1756
2314.30 1732
2314.75 1675
2315.21 1645
2315.66 1692
2316.12 1552
2316.57 1647
2317.02 1745
2317.48 1573
2317.93 1577
2318.38 1666
2318.84 1610
2319.29 1605
2319.75 1655
2320.20 1627
2320.65 1749
2321.11 1724
2321.56 1756
2322.02 1754
2322.47 1656
2322.93 1770
2323.38 1851
2323.83 1805
2324.29 1849
2324.74 1977
2325.20 2145
2325.65 2321
2326.11 2242
2326.56 2254
2327.02 2414
2327.47 2335
2327.93 2225
2328.38 2237
2328.84 1917
2329.29 1848
2329.75 1791
2330.20 1789
2330.66 1796
2331.11 1713
2331.57 1694
2332.02 1694
2332.48 1577
2332.93 1655
2333.39 1733
2333.84 1691
2334.30 1677
2334.75 1810
2335.21 1633
2335.67 1479
2336.12 1684
2336.58 1591
2337.03 1542
2337.49 1572
2337.94 1501
2338.40 1606
2338.86 1546
2339.31 1601
2339.77 1744
2340.22 1621
2340.68 1445
2341.14 1629
2341.59 1569
2342.05 1582
2342.50 1649
2342.96 1606
2343.42 1616
2343.87 1523
2344.33 1569
2344.79 1467
2345.24 1492
2345.70 1591
2346.16 1543
2346.61 1580
2347.07 1501
2347.53 1530
2347.98 1647
2348.44 1684
2348.90 1643
2349.35 1506
2349.81 1585
2350.27 1691
2350.72 1621
2351.18 1659
2351.64 1502
2352.10 1426
2352.55 1530
2353.01 1674
2353.47 1697
2353.93 1519
2354.38 1425
2354.84 1417
2355.30 1484
2355.76 1395
2356.21 1617
2356.67 1531
2357.13 1439
2357.59 1607
2358.04 1580
2358.50 1554
2358.96 1582
2359.42 1564
2359.87 1673
2360.33 1592
2360.79 1574
2361.25 1609
2361.71 1625
2362.17 1625
2362.62 1597
2363.08 1686
2363.54 1607
2364.00 1557
2364.46 1472
2364.92 1463
2365.37 1538
2365.83 1584
2366.29 1576
2366.75 1437
2367.21 1472
2367.67 1700
2368.13 1647
2368.58 1636
2369.04 1613
2369.50 1572
2369.96 1552
2370.42 1479
2370.88 1495
2371.34 1590
2371.80 1563
2372.26 1595
2372.72 1414
2373.17 1494
2373.63 1526
2374.09 1444
2374.55 1600
2375.01 1629
2375.47 1533
2375.93 1602
2376.39 1676
2376.85 1699
2377.31 1722
2377.77 1657
2378.23 1736
2378.69 1721
2379.15 1692
2379.61 1526
2380.07 1505
2380.53 1555
2380.99 1659
2381.45 1642
2381.91 1614
2382.37 1447
2382.83 1469
2383.29 1465
2383.75 1423
2384.21 1477
2384.67 1459
2385.13 1459
2385.59 1524
2386.05 1436
2386.51 1371
2386.97 1435
2387.43 1476
2387.89 1600
2388.35 1554
2388.82 1532
2389.28 1536
2389.74 1513
2390.20 1586
2390.66 1559
2391.12 1669
2391.58 1703
2392.04 1710
2392.50 1572
2392.96 1507
2393.42 1573
2393.89 1598
2394.35 1509
2394.81 1519
2395.27 1502
2395.73 1379
2396.19 1408
2396.65 1474
2397.12 1464
2397.58 1448
2398.04 1446
2398.50 1372
2398.96 1444
2399.42 1426
2399.89 1457
2400.35 1494
2400.81 1368
2401.27 1369
2401.73 1321
2402.20 1361
2402.66 1452
2403.12 1513
2403.58 1331
2404.04 1294
2404.51 1479
2404.97 1502
2405.43 1437
2405.89 1458
2406.36 1589
2406.82 1524
2407.28 1474
2407.74 1420
2408.21 1503
2408.67 1457
2409.13 1466
2409.59 1286
2410.06 1315
2410.52 1376
2410.98 1445
2411.45 1439
2411.91 1364
2412.37 1436
2412.84 1350
2413.30 1408
2413.76 1392
2414.22 1478
2414.69 1572
2415.15 1464
2415.61 1446
2416.08 1541
2416.54 1516
2417.00 1454
2417.47 1520
2417.93 1462
2418.40 1583
2418.86 1590
2419.32 1647
2419.79 1662
2420.25 1622
2420.71 1415
2421.18 1487
2421.64 1555
2422.11 1569
2422.57 1484
2423.03 1435
2423.50 1525
2423.96 1557
2424.43 1478
2424.89 1553
2425.35 1512
2425.82 1396
2426.28 1606
2426.75 1616
2427.21 1599
2427.68 1578
2428.14 1567
2428.61 1521
2429.07 1499
2429.54 1464
2430.00 1470
2430.46 1453
2430.93 1263
2431.39 1366
2431.86 1393
2432.32 1508
2432.79 1478
2433.25 1335
2433.72 1291
2434.18 1440
2434.65 1574
2435.11 1500
2435.58 1466
2436.04 1492
2436.51 1467
2436.98 1416
2437.44 1554
2437.91 1568
2438.37 1582
2438.84 1630
2439.30 1613
2439.77 1635
2440.23 1618
2440.70 1700
2441.17 1597
2441.63 1540
2442.10 1543
2442.56 1557
2443.03 1661
2443.50 1645
2443.96 1590
2444.43 1665
2444.89 1541
2445.36 1617
2445.83 1526
2446.29 1469
2446.76 1405
2447.23 1335
2447.69 1272
2448.16 1379
2448.62 1307
2449.09 1411
2449.56 1443
2450.02 1461
2450.49 1356
2450.96 1443
2451.42 1359
2451.89 1361
2452.36 1583
2452.82 1535
2453.29 1432
2453.76 1528
2454.23 1549
2454.69 1317
2455.16 1357
2455.63 1518
2456.09 1398
2456.56 1448
2457.03 1518
2457.50 1497
2457.96 1623
2458.43 1392
2458.90 1303
2459.37 1441
2459.83 1404
2460.30 1381
2460.77 1360
2461.24 1341
2461.70 1381
2462.17 1488
2462.64 1386
2463.11 1267
2463.58 1458
2464.04 1355
2464.51 1265
2464.98 1386
2465.45 1369
2465.92 1380
2466.38 1518
2466.85 1501
2467.32 1405
2467.79 1400
2468.26 1364
2468.73 1371
2469.19 1457
2469.66 1485
2470.13 1562
2470.60 1503
2471.07 1295
2471.54 1291
2472.01 1223
2472.47 1324
2472.94 1394
2473.41 1334
2473.88 1283
2474.35 1344
2474.82 1288
2475.29 1408
2475.76 1313
2476.23 1394
2476.70 1364
2477.16 1310
2477.63 1410
2478.10 1410
2478.57 1336
2479.04 1389
2479.51 1452
2479.98 1417
2480.45 1327
2480.92 1354
2481.39 1328
2481.86 1427
2482.33 1361
2482.80 1325
2483.27 1334
2483.74 1439
2484.21 1390
2484.68 1399
2485.15 1454
2485.62 1376
2486.09 1388
2486.56 1482
2487.03 1506
2487.50 1470
2487.97 1537
2488.44 1585
2488.91 1481
2489.38 1427
2489.85 1510
2490.32 1517
2490.79 1448
2491.26 1540
2491.73 1436
2492.20 1582
2492.67 1571
2493.14 1497
2493.61 1581
2494.09 1517
2494.56 1502
2495.03 1439
2495.50 1590
2495.97 1627
2496.44 1505
2496.91 1457
2497.38 1588
2497.85 1618
2498.32 1567
2498.80 1465
2499.27 1496
2499.74 1482
2500.21 1615
2500.68 1457
2501.15 1296
2501.62 1435
2502.10 1420
2502.57 1379
2503.04 1356
2503.51 1363
2503.98 1460
2504.45 1488
2504.93 1483
2505.40 1474
2505.87 1450
2506.34 1413
2506.81 1426
2507.29 1498
2507.76 1434
2508.23 1491
2508.70 1569
2509.17 1525
2509.65 1457
2510.12 1529
2510.59 1477
2511.06 1557
2511.54 1646
2512.01 1620
2512.48 1564
2512.95 1588
2513.43 1555
2513.90 1546
2514.37 1604
2514.84 1589
2515.32 1541
2515.79 1720
2516.26 1382
2516.74 1597
2517.21 1564
2517.68 1571
2518.16 1504
2518.63 1471
2519.10 1470
2519.57 1564
2520.05 1511
2520.52 1439
2520.99 1481
2521.47 1469
2521.94 1707
2522.42 1407
2522.89 1362
2523.36 1404
2523.84 1465
2524.31 1472
2524.78 1403
2525.26 1387
2525.73 1368
2526.20 1486
2526.68 1542
2527.15 1532
2527.63 1425
2528.10 1348
2528.57 1501
2529.05 1587
2529.52 1495
2530.00 1414
2530.47 1336
2530.95 1472
2531.42 1564
2531.89 1479
2532.37 1484
2532.84 1414
2533.32 1500
2533.79 1479
2534.27 1394
2534.74 1479
2535.22 1407
2535.69 1516
2536.17 1549
2536.64 1417
2537.11 1379
2537.59 1568
2538.06 1509
2538.54 1520
2539.01 1574
2539.49 1545
2539.97 1477
2540.44 1605
2540.92 1594
2541.39 1590
2541.87 1489
2542.34 1512
2542.82 1574
2543.29 1472
2543.77 1626
2544.24 1662
2544.72 1457
2545.19 1528
2545.67 1555
2546.15 1599
2546.62 1640
2547.10 1692
2547.57 1589
2548.05 1569
2548.52 1615
2549.00 1697
2549.48 1770
2549.95 1743
2550.43 1687
2550.91 1609
2551.38 1706
2551.86 1794
2552.33 1628
2552.81 1547
2553.29 1685
2553.76 1569
2554.24 1493
2554.72 1518
2555.19 1592
2555.67 1569
2556.15 1601
2556.62 1555
2557.10 1485
2557.58 1482
2558.05 1584
2558.53 1525
2559.01 1537
2559.48 1479
2559.96 1522
2560.44 1489
2560.91 1485
2561.39 1531
2561.87 1606
2562.35 1510
2562.82 1443
2563.30 1456
2563.78 1508
2564.26 1435
2564.73 1378
2565.21 1407
2565.69 1353
2566.17 1434
2566.64 1319
2567.12 1373
2567.60 1331
2568.08 1407
2568.55 1298
2569.03 1275
2569.51 1312
2569.99 1452
2570.47 1264
2570.94 1362
2571.42 1240
2571.90 1344
2572.38 1459
2572.86 1400
2573.33 1213
2573.81 1178
2574.29 1286
2574.77 1333
2575.25 1292
2575.73 1324
2576.20 1320
2576.68 1246
2577.16 1292
2577.64 1243
2578.12 1235
2578.60 1220
2579.08 1389
2579.56 1275
2580.03 1214
2580.51 1289
2580.99 1353
2581.47 1366
2581.95 1330
2582.43 1291
2582.91 1345
2583.39 1385
2583.87 1360
2584.35 1314
2584.83 1369
2585.30 1436
2585.78 1371
2586.26 1413
2586.74 1451
2587.22 1406
2587.70 1403
2588.18 1401
2588.66 1383
2589.14 1468
2589.62 1462
2590.10 1435
2590.58 1301
2591.06 1486
2591.54 1428
2592.02 1414
2592.50 1405
2592.98 1480
2593.46 1551
2593.94 1378
2594.42 1479
2594.90 1487
2595.38 1522
2595.86 1448
2596.34 1427
2596.82 1368
2597.30 1369
2597.78 1363
2598.26 1383
2598.74 1238
2599.23 1277
2599.71 1415
2600.19 1270
2600.67 1297
2601.15 1194
2601.63 1373
2602.11 1320
2602.59 1320
2603.07 1388
2603.55 1305
2604.03 1232
2604.52 1349
2605.00 1401
2605.48 1383
2605.96 1326
2606.44 1544
2606.92 1484
2607.40 1350
2607.88 1432
2608.37 1364
2608.85 1304
2609.33 1396
2609.81 1430
2610.29 1431
2610.77 1363
2611.26 1230
2611.74 1309
2612.22 1268
2612.70 1244
2613.18 1431
2613.67 1419
2614.15 1352
2614.63 1278
2615.11 1286
2615.59 1248
2616.08 1324
2616.56 1312
2617.04 1384
2617.52 1371
2618.01 1486
2618.49 1388
2618.97 1413
2619.45 1450
2619.93 1509
2620.42 1387
2620.90 1423
2621.38 1452
2621.87 1416
2622.35 1281
2622.83 1252
2623.31 1335
2623.80 1308
2624.28 1509
2624.76 1468
2625.25 1392
2625.73 1353
2626.21 1309
2626.70 1330
2627.18 1316
2627.66 1351
2628.15 1497
2628.63 1550
2629.11 1492
2629.60 1454
2630.08 1387
2630.56 1418
2631.05 1356
2631.53 1500
2632.01 1425
2632.50 1387
2632.98 1512
2633.46 1690
2633.95 1511
2634.43 1341
2634.92 1517
2635.40 1402
2635.88 1350
2636.37 1493
2636.85 1406
2637.34 1409
2637.82 1377
2638.31 1333
2638.79 1365
2639.27 1232
2639.76 1323
2640.24 1501
2640.73 1401
2641.21 1342
2641.70 1354
2642.18 1439
2642.67 1425
2643.15 1332
2643.63 1352
2644.12 1283
2644.60 1269
2645.09 1360
2645.57 1289
2646.06 1390
2646.54 1387
2647.03 1373
2647.51 1346
2648.00 1379
2648.48 1323
2648.97 1323
2649.46 1404
2649.94 1382
2650.43 1398
2650.91 1465
2651.40 1386
2651.88 1413
2652.37 1436
2652.85 1344
2653.34 1471
2653.82 1370
2654.31 1501
2654.80 1405
2655.28 1171
2655.77 1274
2656.25 1386
2656.74 1326
2657.23 1343
2657.71 1365
2658.20 1388
2658.68 1437
2659.17 1349
2659.66 1318
2660.14 1266
2660.63 1369
2661.11 1289
2661.60 1346
2662.09 1293
2662.57 1304
2663.06 1251
2663.55 1283
2664.03 1267
2664.52 1303
2665.01 1265
2665.49 1280
2665.98 1236
2666.47 1292
2666.95 1289
2667.44 1262
2667.93 1255
2668.42 1291
2668.90 1363
2669.39 1303
2669.88 1278
2670.36 1425
2670.85 1425
2671.34 1355
2671.83 1442
2672.31 1293
2672.80 1332
2673.29 1451
2673.78 1475
2674.26 1464
2674.75 1554
2675.24 1616
2675.73 1606
2676.21 1611
2676.70 1582
2677.19 1620
2677.68 1620
2678.16 1690
2678.65 1443
2679.14 1456
2679.63 1519
2680.12 1468
2680.61 1517
2681.09 1331
2681.58 1486
2682.07 1390
2682.56 1343
2683.05 1354
2683.53 1333
2684.02 1260
2684.51 1250
2685.00 1237
2685.49 1319
2685.98 1231
2686.47 1394
2686.95 1394
2687.44 1256
2687.93 1291
2688.42 1282
2688.91 1250
2689.40 1299
2689.89 1246
2690.38 1344
2690.87 1313
2691.35 1265
2691.84 1310
2692.33 1239
2692.82 1292
2693.31 1386
2693.80 1359
2694.29 1360
2694.78 1345
2695.27 1269
2695.76 1252
2696.25 1270
2696.74 1246
2697.23 1144
2697.72 1293
2698.21 1273
2698.70 1217
2699.19 1289
2699.68 1307
2700.17 1327
2700.66 1306
2701.15 1500
2701.64 1384
2702.13 1379
2702.62 1356
2703.11 1335
2703.60 1455
2704.09 1387
2704.58 1551
2705.07 1571
2705.56 1517
2706.05 1425
2706.54 1448
2707.03 1424
2707.52 1467
2708.01 1453
2708.50 1431
2708.99 1410
2709.48 1399
2709.97 1234
2710.46 1289
2710.96 1293
2711.45 1283
2711.94 1280
2712.43 1258
2712.92 1354
2713.41 1389
2713.90 1330
2714.39 1185
2714.88 1273
2715.38 1317
2715.87 1297
2716.36 1188
2716.85 1220
2717.34 1244
2717.83 1360
2718.32 1372
2718.82 1301
2719.31 1294
2719.80 1367
2720.29 1367
2720.78 1408
2721.27 1366
2721.77 1433
2722.26 1310
2722.75 1359
2723.24 1429
2723.73 1548
2724.23 1710
2724.72 1483
2725.21 1479
2725.70 1475
2726.19 1470
2726.69 1449
2727.18 1369
2727.67 1290
2728.16 1276
2728.66 1279
2729.15 1277
2729.64 1330
2730.13 1239
2730.63 1277
2731.12 1293
2731.61 1325
2732.11 1362
2732.60 1328
2733.09 1431
2733.58 1444
2734.08 1459
2734.57 1488
2735.06 1552
2735.56 1414
2736.05 1453
2736.54 1572
2737.04 1473
2737.53 1528
2738.02 1560
2738.52 1488
2739.01 1405
2739.50 1472
2740.00 1515
2740.49 1456
2740.98 1299
2741.48 1324
2741.97 1410
2742.46 1361
2742.96 1359
2743.45 1400
2743.95 1340
2744.44 1319
2744.93 1314
2745.43 1362
2745.92 1378
2746.42 1305
2746.91 1351
2747.40 1318
2747.90 1282
2748.39 1343
2748.89 1329
2749.38 1295
2749.88 1349
2750.37 1431
2750.86 1390
2751.36 1324
2751.85 1384
2752.35 1314
2752.84 1389
2753.34 1371
2753.83 1370
2754.33 1327
2754.82 1313
2755.32 1346
2755.81 1446
2756.31 1432
2756.80 1322
2757.30 1285
2757.79 1304
2758.29 1362
2758.78 1230
2759.28 1284
2759.77 1338
2760.27 1313
2760.76 1259
2761.26 1359
2761.75 1386
2762.25 1357
2762.75 1369
2763.24 1360
2763.74 1421
2764.23 1373
2764.73 1314
2765.22 1415
2765.72 1351
2766.22 1289
2766.71 1262
2767.21 1362
2767.70 1355
2768.20 1369
2768.70 1343
2769.19 1387
2769.69 1335
2770.18 1263
2770.68 1289
2771.18 1298
2771.67 1307
2772.17 1274
2772.67 1385
2773.16 1547
2773.66 1591
2774.16 1536
2774.65 1495
2775.15 1552
2775.65 1580
2776.14 1588
2776.64 1692
2777.14 1830
2777.63 1787
2778.13 1783
2778.63 1869
2779.12 1970
2779.62 1837
2780.12 1855
2780.62 1653
2781.11 1639
2781.61 1649
2782.11 1495
2782.60 1524
2783.10 1387
2783.60 1360
2784.10 1311
2784.59 1290
2785.09 1168
2785.59 1247
2786.09 1362
2786.58 1268
2787.08 1281
2787.58 1168
2788.08 1305
2788.58 1216
2789.07 1136
2789.57 1143
2790.07 1147
2790.57 1239
2791.07 1325
2791.56 1307
2792.06 1271
2792.56 1150
2793.06 1214
2793.56 1314
2794.06 1327
2794.55 1323
2795.05 1288
2795.55 1325
2796.05 1211
2796.55 1291
2797.05 1264
2797.55 1259
2798.04 1159
2798.54 1298
2799.04 1356
2799.54 1360
2800.04 1388
2800.54 1289
2801.04 1287
2801.54 1167
2802.04 1229
2802.53 1303
2803.03 1260
2803.53 1252
2804.03 1276
2804.53 1191
2805.03 1303
2805.53 1297
2806.03 1324
2806.53 1368
2807.03 1423
2807.53 1435
2808.03 1361
2808.53 1417
2809.03 1522
2809.53 1390
2810.03 1406
2810.53 1484
2811.03 1521
2811.53 1458
2812.03 1354
2812.53 1386
2813.03 1351
2813.53 1373
2814.03 1253
2814.53 1301
2815.03 1337
2815.53 1411
2816.03 1320
2816.53 1208
2817.03 1222
2817.53 1248
2818.03 1233
2818.53 1344
2819.03 1296
2819.53 1433
2820.03 1375
2820.53 1359
2821.03 1517
2821.53 1545
2822.03 1509
2822.54 1466
2823.04 1447
2823.54 1473
2824.04 1397
2824.54 1240
2825.04 1373
2825.54 1390
2826.04 1339
2826.54 1557
2827.05 1462
2827.55 1426
2828.05 1355
2828.55 1397
2829.05 1317
2829.55 1204
2830.05 1310
2830.56 1232
2831.06 1217
2831.56 1103
2832.06 1113
2832.56 1191
2833.06 1230
2833.57 1266
2834.07 1310
2834.57 1323
2835.07 1340
2835.57 1280
2836.08 1351
2836.58 1275
2837.08 1264
2837.58 1413
2838.09 1470
2838.59 1305
2839.09 1393
2839.59 1379
2840.09 1327
2840.60 1291
2841.10 1306
2841.60 1204
2842.11 1388
2842.61 1307
2843.11 1369
2843.61 1343
2844.12 1353
2844.62 1386
2845.12 1373
2845.62 1356
2846.13 1323
2846.63 1427
2847.13 1401
2847.64 1372
2848.14 1328
2848.64 1392
2849.15 1560
2849.65 1420
2850.15 1344
2850.66 1307
2851.16 1398
2851.66 1446
2852.17 1352
2852.67 1445
2853.17 1462
2853.68 1408
2854.18 1247
2854.69 1353
2855.19 1433
2855.69 1219
2856.20 1218
2856.70 1313
2857.20 1269
2857.71 1232
2858.21 1376
2858.72 1413
2859.22 1391
2859.73 1340
2860.23 1311
2860.73 1237
2861.24 1287
2861.74 1260
2862.25 1324
2862.75 1284
2863.26 1292
2863.76 1188
2864.27 1290
2864.77 1282
2865.27 1244
2865.78 1190
2866.28 1357
2866.79 1338
2867.29 1210
2867.80 1233
2868.30 1267
2868.81 1323
2869.31 1280
2869.82 1274
2870.32 1297
2870.83 1293
2871.33 1281
2871.84 1305
2872.34 1184
2872.85 1348
2873.36 1378
2873.86 1418
2874.37 1286
2874.87 1355
2875.38 1328
2875.88 1357
2876.39 1410
2876.89 1289
2877.40 1361
2877.91 1476
2878.41 1407
2878.92 1400
2879.42 1423
2879.93 1296
2880.44 1221
2880.94 1256
2881.45 1433
2881.95 1352
2882.46 1313
2882.97 1361
2883.47 1368
2883.98 1312
2884.49 1229
2884.99 1309
2885.50 1406
2886.00 1374
2886.51 1349
2887.02 1424
2887.52 1371
2888.03 1322
2888.54 1326
2889.04 1460
2889.55 1457
2890.06 1341
2890.57 1388
2891.07 1491
2891.58 1489
2892.09 1426
2892.59 1568
2893.10 1570
2893.61 1712
2894.12 1533
2894.62 1567
2895.13 1724
2895.64 1765
2896.14 1719
2896.65 1748
2897.16 1792
2897.67 1925
2898.17 1743
2898.68 1792
2899.19 1683
2899.70 1662
2900.21 1598
2900.71 1520
2901.22 1648
2901.73 1491
2902.24 1560
2902.74 1560
2903.25 1563
2903.76 1598
2904.27 1574
2904.78 1508
2905.29 1732
2905.79 1680
2906.30 1665
2906.81 1700
2907.32 1632
2907.83 1910
2908.34 1883
2908.84 1630
2909.35 1730
2909.86 1722
2910.37 1425
2910.88 1378
2911.39 1452
2911.90 1409
2912.40 1333
2912.91 1446
2913.42 1428
2913.93 1387
2914.44 1384
2914.95 1345
2915.46 1433
2915.97 1322
2916.48 1390
2916.99 1469
2917.50 1356
2918.00 1328
2918.51 1347
2919.02 1272
2919.53 1385
2920.04 1428
2920.55 1303
2921.06 1368
2921.57 1334
2922.08 1356
2922.59 1332
2923.10 1366
2923.61 1298
2924.12 1392
2924.63 1260
2925.14 1395
2925.65 1442
2926.16 1327
2926.67 1471
2927.18 1379
2927.69 1323
2928.20 1494
2928.71 1399
2929.22 1265
2929.73 1327
2930.24 1267
2930.75 1298
2931.26 1251
2931.77 1361
2932.28 1355
2932.79 1318
2933.30 1164
2933.82 1196
2934.33 1290
2934.84 1235
2935.35 1225
2935.86 1182
2936.37 1344
2936.88 1350
2937.39 1342
2937.90 1454
2938.41 1499
2938.92 1433
2939.44 1515
2939.95 1446
2940.46 1445
2940.97 1391
2941.48 1393
2941.99 1272
2942.50 1446
2943.02 1389
2943.53 1435
2944.04 1477
2944.55 1445
2945.06 1466
2945.57 1468
2946.09 1429
2946.60 1537
2947.11 1363
2947.62 1430
2948.13 1486
2948.64 1562
2949.16 1609
2949.67 1499
2950.18 1477
2950.69 1553
2951.21 1355
2951.72 1429
2952.23 1372
2952.74 1316
2953.25 1256
2953.77 1234
2954.28 1241
2954.79 1207
2955.30 1290
2955.82 1308
2956.33 1287
2956.84 1318
2957.36 1302
2957.87 1233
2958.38 1241
2958.89 1339
2959.41 1400
2959.92 1412
2960.43 1263
2960.95 1248
2961.46 1139
2961.97 1377
2962.49 1421
2963.00 1485
2963.51 1257
2964.03 1356
2964.54 1389
2965.05 1342
2965.57 1336
2966.08 1288
2966.59 1274
2967.11 1204
2967.62 1108
2968.13 1192
2968.65 1241
2969.16 1237
2969.67 1254
2970.19 1270
2970.70 1317
2971.22 1371
2971.73 1362
2972.24 1328
2972.76 1235
2973.27 1311
2973.79 1296
2974.30 1360
2974.82 1367
2975.33 1288
2975.84 1307
2976.36 1480
2976.87 1505
2977.39 1362
2977.90 1412
2978.42 1506
2978.93 1441
2979.45 1354
2979.96 1362
2980.47 1338
2980.99 1440
2981.50 1430
2982.02 1510
2982.53 1382
2983.05 1346
2983.56 1434
2984.08 1492
2984.59 1407
2985.11 1415
2985.62 1540
2986.14 1462
2986.66 1514
2987.17 1659
2987.69 1712
2988.20 1703
2988.72 1650
2989.23 1568
2989.75 1621
2990.26 1470
2990.78 1518
2991.29 1603
2991.81 1563
2992.33 1489
2992.84 1472
2993.36 1493
2993.87 1580
2994.39 1562
2994.91 1564
2995.42 1655
2995.94 1522
2996.45 1552
2996.97 1781
2997.49 1739
2998.00 1746
2998.52 1777
2999.04 1835
2999.55 1937
3000.07 1941
3000.58 1893
3001.10 1951
3001.62 2178
3002.13 2412
3002.65 2789
3003.17 2966
3003.68 3111
3004.20 3343
3004.72 3426
3005.23 3770
3005.75 3995
3006.27 4102
3006.79 4261
3007.30 4098
3007.82 3853
3008.34 3466
3008.85 3045
3009.37 2913
3009.89 2499
3010.41 2435
3010.92 2276
3011.44 1991
3011.96 1800
3012.48 1885
3012.99 1698
3013.51 1690
3014.03 1757
3014.55 1618
3015.06 1700
3015.58 1783
3016.10 1724
3016.62 1722
3017.14 1718
3017.65 1730
3018.17 1657
3018.69 1700
3019.21 1755
3019.73 1747
3020.24 1791
3020.76 1828
3021.28 1872
3021.80 1857
3022.32 1791
3022.84 1899
3023.35 1910
3023.87 1822
3024.39 1846
3024.91 1823
3025.43 1745
3025.95 1845
3026.47 1831
3026.98 1573
3027.50 1635
3028.02 1603
3028.54 1619
3029.06 1525
3029.58 1452
3030.10 1465
3030.62 1587
3031.14 1695
3031.65 1561
3032.17 1450
3032.69 1551
3033.21 1500
3033.73 1600
3034.25 1693
3034.77 1650
3035.29 1473
3035.81 1311
3036.33 1422
3036.85 1483
3037.37 1534
3037.89 1412
3038.41 1389
3038.93 1501
3039.45 1487
3039.97 1459
3040.49 1577
3041.01 1570
3041.53 1635
3042.05 1693
3042.57 1497
3043.09 1399
3043.61 1481
3044.13 1380
3044.65 1380
3045.17 1502
3045.69 1475
3046.21 1295
3046.73 1450
3047.25 1478
3047.77 1532
3048.29 1279
3048.81 1448
3049.33 1491
3049.85 1427
3050.37 1553
3050.89 1552
3051.42 1405
3051.94 1354
3052.46 1356
3052.98 1405
3053.50 1230
3054.02 1370
3054.54 1453
3055.06 1378
3055.58 1340
3056.11 1221
3056.63 1341
3057.15 1405
3057.67 1288
3058.19 1357
3058.71 1374
3059.23 1371
3059.76 1353
3060.28 1361
3060.80 1469
3061.32 1435
3061.84 1419
3062.36 1313
3062.89 1403
3063.41 1480
3063.93 1478
3064.45 1491
3064.97 1578
3065.50 1406
3066.02 1320
3066.54 1486
3067.06 1410
3067.58 1578
3068.11 1515
3068.63 1433
3069.15 1453
3069.67 1529
3070.20 1573
3070.72 1545
3071.24 1395
3071.76 1492
3072.29 1402
3072.81 1486
3073.33 1442
3073.85 1412
3074.38 1592
3074.90 1576
3075.42 1631
3075.95 1516
3076.47 1535
3076.99 1496
3077.51 1537
3078.04 1593
3078.56 1624
3079.08 1700
3079.61 1842
3080.13 1907
3080.65 1865
3081.18 1859
3081.70 1914
3082.22 2064
3082.75 1971
3083.27 1845
3083.80 1828
3084.32 1943
3084.84 2123
3085.37 2070
3085.89 1974
3086.41 1889
3086.94 1834
3087.46 1886
3087.99 1899
3088.51 1739
3089.03 1707
3089.56 1686
3090.08 1853
3090.61 1798
3091.13 1774
3091.65 1938
3092.18 1862
3092.70 1770
3093.23 1739
3093.75 1728
3094.28 1752
3094.80 1843
3095.33 1948
3095.85 1997
3096.38 2003
3096.90 1943
3097.42 2051
3097.95 1931
3098.47 2086
3099.00 2268
3099.52 2496
3100.05 2886
3100.57 3224
3101.10 3542
3101.62 4311
3102.15 5197
3102.67 5717
3103.20 6606
3103.73 7516
3104.25 7913
3104.78 8486
3105.30 8053
3105.83 7533
3106.35 7358
3106.88 6745
3107.40 6115
3107.93 5467
3108.45 4628
3108.98 3830
3109.51 3357
3110.03 2976
3110.56 2684
3111.08 2825
3111.61 2788
3112.14 2688
3112.66 2832
3113.19 3001
3113.71 2854
3114.24 2507
3114.77 2568
3115.29 2342
3115.82 2243
3116.35 2185
3116.87 2045
3117.40 2031
3117.93 2032
3118.45 2062
3118.98 1951
3119.50 1895
3120.03 1809
3120.56 1756
3121.09 1860
3121.61 1868
3122.14 1786
3122.67 2005
3123.19 1931
3123.72 1866
3124.25 1828
3124.77 1967
3125.30 1908
3125.83 1777
3126.36 1796
3126.88 1805
3127.41 1714
3127.94 1609
3128.46 1615
3128.99 1757
3129.52 1595
3130.05 1726
3130.57 1610
3131.10 1638
3131.63 1552
3132.16 1602
3132.69 1558
3133.21 1492
3133.74 1487
3134.27 1517
3134.80 1531
3135.32 1652
3135.85 1693
3136.38 1469
3136.91 1366
3137.44 1500
3137.97 1566
3138.49 1471
3139.02 1558
3139.55 1486
3140.08 1553
3140.61 1564
3141.14 1538
3141.66 1413
3142.19 1387
3142.72 1474
3143.25 1560
3143.78 1491
3144.31 1399
3144.84 1323
3145.36 1548
3145.89 1502
3146.42 1561
3146.95 1627
3147.48 1570
3148.01 1775
3148.54 1772
3149.07 1659
3149.60 1668
3150.13 1801
3150.66 1821
3151.18 1909
3151.71 1861
3152.24 1895
3152.77 1764
3153.30 1898
3153.83 1812
3154.36 1743
3154.89 1842
3155.42 1782
3155.95 1651
3156.48 1719
3157.01 1835
3157.54 1855
3158.07 1768
3158.60 1878
3159.13 1832
3159.66 1788
3160.19 1833
3160.72 1752
3161.25 1749
3161.78 1732
3162.31 1650
3162.84 1572
3163.37 1634
3163.90 1664
3164.43 1546
3164.96 1492
3165.49 1535
3166.02 1588
3166.55 1497
3167.08 1338
3167.61 1464
3168.15 1390
3168.68 1465
3169.21 1424
3169.74 1308
3170.27 1281
3170.80 1274
3171.33 1347
3171.86 1330
3172.39 1354
3172.92 1509
3173.46 1493
3173.99 1595
3174.52 1473
3175.05 1538
3175.58 1704
3176.11 1689
3176.64 1581
3177.17 1616
3177.71 1527
3178.24 1638
3178.77 1616
3179.30 1399
3179.83 1399
3180.36 1533
3180.90 1500
3181.43 1422
3181.96 1380
3182.49 1279
3183.02 1450
3183.56 1477
3184.09 1423
3184.62 1462
3185.15 1410
3185.68 1381
3186.22 1561
3186.75 1521
3187.28 1434
3187.81 1519
3188.35 1365
3188.88 1441
3189.41 1413
3189.94 1453
3190.48 1560
3191.01 1507
3191.54 1457
3192.07 1389
3192.61 1397
3193.14 1431
3193.67 1383
3194.21 1354
3194.74 1276
3195.27 1370
3195.81 1470
3196.34 1363
3196.87 1358
3197.40 1418
3197.94 1424
3198.47 1319
3199.00 1300
3199.54 1302
3200.07 1272
3200.60 1385
3201.14 1600
3201.67 1561
3202.21 1464
3202.74 1500
3203.27 1594
3203.81 1508
3204.34 1519
3204.87 1607
3205.41 1585
3205.94 1415
3206.48 1425
3207.01 1503
3207.54 1510
3208.08 1404
3208.61 1590
3209.15 1570
3209.68 1493
3210.21 1593
3210.75 1672
3211.28 1736
3211.82 1974
3212.35 1803
3212.89 1788
3213.42 1775
3213.96 1801
3214.49 1692
3215.02 1681
3215.56 1591
3216.09 1705
3216.63 1579
3217.16 1535
3217.70 1445
3218.23 1389
3218.77 1362
3219.30 1425
3219.84 1420
3220.37 1426
3220.91 1497
3221.44 1600
3221.98 1762
3222.51 1686
3223.05 1706
3223.58 1782
3224.12 1805
3224.66 1976
3225.19 1948
3225.73 1906
3226.26 1813
3226.80 1884
3227.33 1815
3227.87 1866
3228.41 1761
3228.94 1697
3229.48 1746
3230.01 1809
3230.55 1805
3231.08 1826
3231.62 1850
3232.16 1900
3232.69 2000
3233.23 1985
3233.77 1803
3234.30 1914
3234.84 1828
3235.37 1951
3235.91 1901
3236.45 1646
3236.98 1754
3237.52 1772
3238.06 1735
3238.59 1811
3239.13 1750
3239.67 1882
3240.20 1911
3240.74 1858
3241.28 1984
3241.81 2035
3242.35 1883
3242.89 2014
3243.42 1908
3243.96 1766
3244.50 1858
3245.04 1780
3245.57 1695
3246.11 1673
3246.65 1722
3247.19 1900
3247.72 1812
3248.26 1849
3248.80 1793
3249.33 1875
3249.87 1896
3250.41 1834
3250.95 1781
3251.49 1884
3252.02 1772
3252.56 1927
3253.10 1966
3253.64 1846
3254.17 1792
3254.71 1903
3255.25 2043
3255.79 2021
3256.33 1881
3256.86 1980
3257.40 2003
3257.94 2055
3258.48 2118
3259.02 2307
3259.56 2416
3260.09 2517
3260.63 2742
3261.17 2879
3261.71 3209
3262.25 3199
3262.79 3498
3263.33 3821
3263.86 4091
3264.40 4546
3264.94 4878
3265.48 5530
3266.02 5969
3266.56 6115
3267.10 5949
3267.64 6356
3268.18 6344
3268.71 6423
3269.25 6296
3269.79 6062
3270.33 5642
3270.87 4969
3271.41 4266
3271.95 3662
3272.49 3427
3273.03 2969
3273.57 2763
3274.11 2442
3274.65 2359
3275.19 2282
3275.73 2076
3276.27 2235
3276.81 2330
3277.35 2271
3277.89 2165
3278.43 2217
3278.97 2218
3279.51 2292
3280.05 2420
3280.59 2354
3281.13 2299
3281.67 2352
3282.21 2309
3282.75 2336
3283.29 2400
3283.83 2359
3284.37 2392
3284.91 2325
3285.45 2216
3285.99 2254
3286.53 2106
3287.07 2297
3287.61 2235
3288.15 2194
3288.69 2358
3289.23 2170
3289.77 2242
3290.32 2093
3290.86 2046
3291.40 2046
3291.94 1994
3292.48 1979
3293.02 1935
3293.56 1822
3294.10 2098
3294.64 2050
3295.19 2151
3295.73 2170
3296.27 2212
3296.81 2314
3297.35 2326
3297.89 2374
3298.43 2264
3298.98 2316
3299.52 2148
3300.06 2353
3300.60 2284
3301.14 2277
3301.68 2383
3302.23 2292
3302.77 2207
3303.31 2280
3303.85 2373
3304.39 2316
3304.94 2524
3305.48 2396
3306.02 2343
3306.56 2409
3307.10 2314
3307.65 2100
3308.19 2107
3308.73 1943
3309.27 1897
3309.82 1992
3310.36 1712
3310.90 1687
3311.44 1950
3311.99 1747
3312.53 1823
3313.07 1859
3313.62 1941
3314.16 1944
3314.70 1846
3315.24 1961
3315.79 2060
3316.33 2006
3316.87 2031
3317.42 2180
3317.96 2110
3318.50 2077
3319.05 1934
3319.59 1913
3320.13 1931
3320.68 1883
3321.22 1997
3321.76 1922
3322.31 1823
3322.85 1720
3323.39 1790
3323.94 1753
3324.48 1706
3325.02 1540
3325.57 1596
3326.11 1668
3326.66 1691
3327.20 1531
3327.74 1501
3328.29 1612
3328.83 1521
3329.38 1562
3329.92 1566
3330.46 1649
3331.01 1597
3331.55 1693
3332.10 1822
3332.64 1847
3333.19 1882
3333.73 2153
3334.27 2206
3334.82 2407
3335.36 2520
3335.91 2653
3336.45 2987
3337.00 3076
3337.54 3080
3338.09 3052
3338.63 3036
3339.18 3067
3339.72 2880
3340.27 2562
3340.81 2404
3341.36 2291
3341.90 2225
3342.45 2069
3342.99 2102
3343.54 1939
3344.08 1803
3344.63 1688
3345.17 1653
3345.72 1604
3346.27 1641
3346.81 1608
3347.36 1651
3347.90 1748
3348.45 1625
3348.99 1759
3349.54 1905
3350.08 1618
3350.63 1762
3351.18 1900
3351.72 1801
3352.27 1740
3352.81 1790
3353.36 1764
3353.91 1714
3354.45 1715
3355.00 1748
3355.54 1685
3356.09 1641
3356.64 1719
3357.18 1654
3357.73 1559
3358.28 1615
3358.82 1554
3359.37 1573
3359.92 1485
3360.46 1502
3361.01 1488
3361.56 1386
3362.10 1399
3362.65 1481
3363.20 1490
3363.74 1442
3364.29 1508
3364.84 1643
3365.38 1575
3365.93 1481
3366.48 1506
3367.03 1510
3367.57 1445
3368.12 1541
3368.67 1608
3369.22 1590
3369.76 1483
3370.31 1551
3370.86 1415
3371.40 1575
3371.95 1526
3372.50 1482
3373.05 1307
3373.60 1399
3374.14 1444
3374.69 1571
3375.24 1534
3375.79 1520
3376.33 1411
3376.88 1511
3377.43 1519
3377.98 1377
3378.53 1370
3379.07 1334
3379.62 1348
3380.17 1404
3380.72 1426
3381.27 1430
3381.82 1280
3382.36 1234
3382.91 1335
3383.46 1266
3384.01 1284
3384.56 1290
3385.11 1333
3385.66 1350
3386.20 1260
3386.75 1296
3387.30 1235
3387.85 1246
3388.40 1320
3388.95 1447
3389.50 1334
3390.05 1270
3390.60 1317
3391.15 1283
3391.69 1328
3392.24 1410
3392.79 1315
3393.34 1239
3393.89 1344
3394.44 1391
3394.99 1297
3395.54 1304
3396.09 1348
3396.64 1307
3397.19 1274
3397.74 1347
3398.29 1346
3398.84 1289
3399.39 1256
3399.94 1269
3400.49 1300
3401.04 1231
3401.59 1265
3402.14 1326
3402.69 1303
3403.24 1367
3403.79 1317
3404.34 1267
3404.89 1192
3405.44 1221
3405.99 1240
3406.54 1253
3407.09 1087
3407.64 1314
3408.19 1216
3408.74 1246
3409.29 1257
3409.84 1294
3410.39 1240
3410.94 1265
3411.49 1271
3412.05 1313
3412.60 1328
3413.15 1357
3413.70 1236
3414.25 1229
3414.80 1301
3415.35 1225
3415.90 1351
3416.45 1278
3417.00 1340
3417.56 1198
3418.11 1196
3418.66 1332
3419.21 1319
3419.76 1293
3420.31 1390
3420.86 1268
3421.42 1440
3421.97 1567
3422.52 1527
3423.07 1692
3423.62 1801
3424.17 1740
3424.73 1818
3425.28 1919
3425.83 1735
3426.38 1678
3426.93 1692
3427.49 1636
3428.04 1644
3428.59 1664
3429.14 1603
3429.69 1609
3430.25 1578
3430.80 1531
3431.35 1605
3431.90 1577
3432.46 1606
3433.01 1546
3433.56 1511
3434.11 1423
3434.67 1436
3435.22 1522
3435.77 1366
3436.33 1422
3436.88 1510
3437.43 1494
3437.98 1374
3438.54 1459
3439.09 1412
3439.64 1363
3440.20 1313
3440.75 1434
3441.30 1405
3441.86 1545
3442.41 1610
3442.96 1533
3443.52 1485
3444.07 1472
3444.62 1575
3445.18 1656
3445.73 1572
3446.28 1371
3446.84 1405
3447.39 1434
3447.94 1357
3448.50 1316
3449.05 1355
3449.61 1357
3450.16 1388
3450.71 1364
3451.27 1414
3451.82 1350
3452.38 1345
3452.93 1450
3453.48 1376
3454.04 1480
3454.59 1525
3455.15 1337
3455.70 1324
3456.26 1324
3456.81 1429
3457.36 1289
3457.92 1258
3458.47 1375
3459.03 1260
3459.58 1261
3460.14 1287
3460.69 1295
3461.25 1330
3461.80 1276
3462.36 1324
3462.91 1302
3463.47 1323
3464.02 1344
3464.58 1342
3465.13 1271
3465.69 1378
3466.24 1464
3466.80 1444
3467.35 1419
3467.91 1531
3468.46 1474
3469.02 1580
3469.57 1657
3470.13 1652
3470.68 1439
3471.24 1601
3471.80 1497
3472.35 1648
3472.91 1734
3473.46 1793
3474.02 1739
3474.57 1868
3475.13 1704
3475.69 1747
3476.24 1820
3476.80 1672
3477.35 1619
3477.91 1530
3478.47 1531
3479.02 1572
3479.58 1600
3480.14 1663
3480.69 1755
3481.25 1655
3481.80 1746
3482.36 1609
3482.92 1726
3483.47 1861
3484.03 1876
3484.59 1741
3485.14 1953
3485.70 2085
3486.26 2003
3486.81 2064
3487.37 2048
3487.93 2182
3488.49 2355
3489.04 2755
3489.60 3276
3490.16 3854
3490.71 4350
3491.27 5181
3491.83 6003
3492.39 6574
3492.94 6936
3493.50 7718
3494.06 7881
3494.62 8101
3495.17 7506
3495.73 6814
3496.29 6383
3496.85 5575
3497.40 4641
3497.96 3904
3498.52 3421
3499.08 3244
3499.63 2968
3500.19 3044
3500.75 3016
3501.31 2974
3501.87 3205
3502.42 3313
3502.98 3403
3503.54 3530
3504.10 3501
3504.66 3728
3505.22 3940
3505.77 4011
3506.33 3906
3506.89 3820
3507.45 3939
3508.01 3899
3508.57 3659
3509.12 3313
3509.68 3308
3510.24 3011
3510.80 2732
3511.36 2576
3511.92 2335
3512.48 2320
3513.04 2096
3513.60 2069
3514.15 2052
3514.71 2134
3515.27 1920
3515.83 1861
3516.39 1852
3516.95 1720
3517.51 1662
3518.07 1513
3518.63 1695
3519.19 1842
3519.75 1694
3520.31 1739
3520.87 1733
3521.43 1724
3521.98 1695
3522.54 1719
3523.10 1781
3523.66 1758
3524.22 1704
3524.78 1716
3525.34 1622
3525.90 1739
3526.46 1723
3527.02 1676
3527.58 1671
3528.14 1673
3528.70 1583
3529.26 1581
3529.82 1545
3530.38 1461
3530.95 1544
3531.51 1514
3532.07 1522
3532.63 1593
3533.19 1535
3533.75 1540
3534.31 1547
3534.87 1625
3535.43 1570
3535.99 1479
3536.55 1608
3537.11 1790
3537.67 1668
3538.23 1617
3538.79 1577
3539.36 1647
3539.92 1649
3540.48 1611
3541.04 1577
3541.60 1543
3542.16 1481
3542.72 1616
3543.28 1636
3543.85 1575
3544.41 1571
3544.97 1647
3545.53 1514
3546.09 1552
3546.65 1528
3547.21 1603
3547.78 1568
3548.34 1570
3548.90 1478
3549.46 1398
3550.02 1343
3550.59 1350
3551.15 1312
3551.71 1407
3552.27 1352
3552.83 1286
3553.40 1340
3553.96 1358
3554.52 1325
3555.08 1326
3555.64 1153
3556.21 1277
3556.77 1343
3557.33 1253
3557.89 1393
3558.46 1407
3559.02 1309
3559.58 1386
3560.14 1384
3560.71 1412
3561.27 1346
3561.83 1462
3562.40 1436
3562.96 1360
3563.52 1419
3564.08 1527
3564.65 1422
3565.21 1496
3565.77 1392
3566.34 1409
3566.90 1358
3567.46 1284
3568.03 1326
3568.59 1323
3569.15 1343
3569.72 1272
3570.28 1282
3570.84 1218
3571.41 1204
3571.97 1268
3572.53 1271
3573.10 1256
3573.66 1281
3574.23 1309
3574.79 1239
3575.35 1212
3575.92 1403
3576.48 1410
3577.05 1446
3577.61 1565
3578.17 1343
3578.74 1421
3579.30 1487
3579.87 1505
3580.43 1487
3580.99 1489
3581.56 1511
3582.12 1438
3582.69 1336
3583.25 1369
3583.82 1344
3584.38 1288
3584.95 1365
3585.51 1328
3586.08 1267
3586.64 1347
3587.21 1326
3587.77 1272
3588.34 1260
3588.90 1266
3589.47 1267
3590.03 1291
3590.60 1392
3591.16 1208
3591.73 1185
3592.29 1295
3592.86 1309
3593.42 1298
3593.99 1335
3594.55 1306
3595.12 1218
3595.68 1183
3596.25 1192
3596.81 1305
3597.38 1201
3597.95 1281
3598.51 1347
3599.08 1233
3599.64 1171
3600.21 1341
3600.77 1295
3601.34 1301
3601.91 1231
3602.47 1173
3603.04 1141
3603.60 1128
3604.17 1124
3604.74 1212
3605.30 1235
3605.87 1142
3606.44 1223
3607.00 1227
3607.57 1220
3608.13 1087
3608.70 1130
3609.27 1136
3609.83 1030
3610.40 1083
3610.97 1088
3611.53 1076
3612.10 1163
3612.67 1176
3613.23 1093
3613.80 984
3614.37 1051
3614.94 1128
3615.50 1160
3616.07 1123
3616.64 1089
3617.20 1161
3617.77 1232
3618.34 1217
3618.91 1253
3619.47 1289
3620.04 1280
3620.61 1192
3621.18 1243
3621.74 1251
3622.31 1315
3622.88 1319
3623.45 1234
3624.01 1115
3624.58 1212
3625.15 1121
3625.72 1131
3626.28 1175
3626.85 1170
3627.42 1101
3627.99 1131
3628.56 1156
3629.12 1063
3629.69 1095
3630.26 1116
3630.83 1315
3631.40 1227
3631.97 1239
3632.53 1244
3633.10 1197
3633.67 1300
3634.24 1275
3634.81 1281
3635.38 1191
3635.95 1236
3636.51 1274
3637.08 1315
3637.65 1299
3638.22 1314
3638.79 1239
3639.36 1359
3639.93 1454
3640.50 1435
3641.07 1474
3641.63 1490
3642.20 1714
3642.77 1762
3643.34 1704
3643.91 1733
3644.48 1656
3645.05 1602
3645.62 1618
3646.19 1603
3646.76 1392
3647.33 1439
3647.90 1453
3648.47 1483
3649.04 1327
3649.61 1436
3650.18 1457
3650.75 1522
3651.32 1513
3651.89 1567
3652.46 1640
3653.03 1682
3653.60 1592
3654.17 1685
3654.74 1709
3655.31 1453
3655.88 1515
3656.45 1467
3657.02 1561
3657.59 1462
3658.16 1444
3658.73 1476
3659.30 1380
3659.87 1608
3660.44 1509
3661.01 1479
3661.58 1496
3662.15 1472
3662.72 1492
3663.29 1486
3663.86 1512
3664.43 1478
3665.00 1545
3665.58 1616
3666.15 1640
3666.72 1669
3667.29 1793
3667.86 1782
3668.43 1754
3669.00 1565
3669.57 1664
3670.15 1582
3670.72 1431
3671.29 1378
3671.86 1425
3672.43 1448
3673.00 1395
3673.57 1364
3674.15 1340
3674.72 1376
3675.29 1387
3675.86 1453
3676.43 1435
3677.00 1470
3677.58 1390
3678.15 1452
3678.72 1512
3679.29 1442
3679.86 1274
3680.44 1337
3681.01 1441
3681.58 1416
3682.15 1302
3682.73 1325
3683.30 1298
3683.87 1271
3684.44 1256
3685.01 1291
3685.59 1239
3686.16 1228
3686.73 1295
3687.31 1249
3687.88 1345
3688.45 1382
3689.02 1401
3689.60 1426
3690.17 1408
3690.74 1418
3691.31 1416
3691.89 1359
3692.46 1295
3693.03 1372
3693.61 1212
3694.18 1258
3694.75 1307
3695.33 1239
3695.90 1327
3696.47 1325
3697.05 1172
3697.62 1183
3698.19 1184
3698.77 1239
3699.34 1217
3699.91 1241
3700.49 1215
3701.06 1162
3701.64 1172
3702.21 1204
3702.78 1212
3703.36 1196
3703.93 1096
3704.51 1165
3705.08 1189
3705.65 1244
3706.23 1121
3706.80 1139
3707.38 1059
3707.95 1228
3708.52 1324
3709.10 1275
3709.67 1088
3710.25 1173
3710.82 1246
3711.40 1266
3711.97 1273
3712.55 1228
3713.12 1280
3713.70 1299
3714.27 1194
3714.84 1164
3715.42 1277
3715.99 1188
3716.57 1251
3717.14 1344
3717.72 1232
3718.29 1192
3718.87 1210
3719.44 1311
3720.02 1333
3720.59 1181
3721.17 1074
3721.75 1163
3722.32 1259
3722.90 1209
3723.47 1178
3724.05 1041
3724.62 1156
3725.20 1217
3725.77 1294
3726.35 1088
3726.93 968
3727.50 1005
3728.08 1135
3728.65 1281
3729.23 1215
3729.80 1294
3730.38 1253
3730.96 1140
3731.53 1232
3732.11 1186
3732.69 1204
3733.26 1273
3733.84 1265
3734.41 1264
3734.99 1243
3735.57 1270
3736.14 1272
3736.72 1267
3737.30 1292
3737.87 1218
3738.45 1161
3739.03 1143
3739.60 1226
3740.18 1248
3740.76 1080
3741.33 1101
3741.91 1067
3742.49 1196
3743.06 1096
3743.64 1167
3744.22 1180
3744.79 1013
3745.37 1053
3745.95 1041
3746.53 1053
3747.10 1034
3747.68 972
3748.26 1000
3748.84 992
3749.41 1082
3749.99 1076
3750.57 1021
3751.15 1135
3751.72 1092
3752.30 1120
3752.88 1263
3753.46 1192
3754.03 1078
3754.61 1177
3755.19 1139
3755.77 1222
3756.35 1161
3756.92 1169
3757.50 1169
3758.08 1145
3758.66 1104
3759.24 1097
3759.82 1182
3760.39 1136
3760.97 1190
3761.55 1212
3762.13 1108
3762.71 1102
3763.29 1157
3763.86 1137
3764.44 1195
3765.02 1263
3765.60 1281
3766.18 1152
3766.76 1049
3767.34 1092
3767.92 1241
3768.49 1160
3769.07 1140
3769.65 1165
3770.23 1169
3770.81 1155
3771.39 1305
3771.97 1286
3772.55 1174
3773.13 1172
3773.71 1341
3774.29 1279
3774.87 1194
3775.45 1157
3776.02 1030
3776.60 1179
3777.18 1109
3777.76 1070
3778.34 1015
3778.92 1113
3779.50 1107
3780.08 1036
3780.66 1128
3781.24 1115
3781.82 1124
3782.40 1093
3782.98 1101
3783.56 1051
3784.14 1027
3784.72 1041
3785.30 1091
3785.88 1003
3786.46 1062
3787.04 1116
3787.62 1095
3788.20 970
3788.79 1025
3789.37 1071
3789.95 1092
3790.53 1037
3791.11 1114
3791.69 1238
3792.27 1137
3792.85 1097
3793.43 1265
3794.01 1193
3794.59 1080
3795.17 1241
3795.75 1168
3796.34 1333
3796.92 1293
3797.50 1139
3798.08 1191
3798.66 1237
3799.24 1369
3799.82 1281
3800.40 1404
3800.99 1330
3801.57 1404
3802.15 1397
3802.73 1353
3803.31 1451
3803.89 1409
3804.48 1456
3805.06 1542
3805.64 1461
3806.22 1349
3806.80 1373
3807.38 1336
3807.97 1336
3808.55 1211
3809.13 1345
3809.71 1488
3810.29 1589
3810.88 1524
3811.46 1427
3812.04 1643
3812.62 1633
3813.21 1573
3813.79 1464
3814.37 1610
3814.95 1517
3815.54 1637
3816.12 1505
3816.70 1469
3817.28 1547
3817.87 1646
3818.45 1557
3819.03 1429
3819.61 1367
3820.20 1342
3820.78 1298
3821.36 1263
3821.95 1268
3822.53 1221
3823.11 1162
3823.70 1191
3824.28 1214
3824.86 1187
3825.45 1191
3826.03 1266
3826.61 1192
3827.20 1101
3827.78 1137
3828.36 1139
3828.95 1212
3829.53 1169
3830.11 1168
3830.70 1212
3831.28 1109
3831.86 1018
3832.45 1038
3833.03 1198
3833.62 1169
3834.20 1059
3834.78 998
3835.37 1020
3835.95 1095
3836.54 1122
3837.12 1214
3837.71 1191
3838.29 1125
3838.87 1203
3839.46 1065
3840.04 976
3840.63 983
3841.21 1033
3841.80 1143
3842.38 952
3842.97 1016
3843.55 1011
3844.13 954
3844.72 1014
3845.30 1085
3845.89 944
3846.47 955
3847.06 989
3847.64 1099
3848.23 1118
3848.81 1142
3849.40 1016
3849.98 1066
3850.57 1140
3851.15 1080
3851.74 1098
3852.33 1068
3852.91 1031
3853.50 990
3854.08 1056
3854.67 1000
3855.25 960
3855.84 1051
3856.42 1111
3857.01 1088
3857.60 1091
3858.18 1066
3858.77 1039
3859.35 1012
3859.94 1008
3860.53 1023
3861.11 1096
3861.70 1107
3862.28 968
3862.87 989
3863.46 1082
3864.04 1132
3864.63 1099
3865.21 1235
3865.80 1127
3866.39 1147
3866.97 1230
3867.56 1097
3868.15 1077
3868.73 1076
3869.32 1155
3869.91 1115
3870.49 1148
3871.08 1090
3871.67 1082
3872.25 1106
3872.84 1127
3873.43 1106
3874.01 1005
3874.60 1051
3875.19 1094
3875.78 1098
3876.36 1142
3876.95 1099
3877.54 1079
3878.12 1230
3878.71 1167
3879.30 1066
3879.89 1159
3880.47 1160
3881.06 1048
3881.65 1071
3882.24 1023
3882.82 1136
3883.41 1120
3884.00 1043
3884.59 988
3885.18 1019
3885.76 1044
3886.35 1031
3886.94 972
3887.53 1125
3888.12 1002
3888.70 1112
3889.29 1255
3889.88 1228
3890.47 1273
3891.06 1215
3891.65 1157
3892.23 1224
3892.82 1236
3893.41 1324
3894.00 1255
3894.59 1205
3895.18 1104
3895.76 1187
3896.35 1184
3896.94 1296
3897.53 1042
3898.12 1085
3898.71 1066
3899.30 1148
3899.89 1093
3900.48 1053
3901.06 1203
3901.65 1063
3902.24 1064
3902.83 1002
3903.42 1041
3904.01 1170
3904.60 1128
3905.19 1181
3905.78 1232
3906.37 1083
3906.96 1130
3907.55 1085
3908.14 1273
3908.73 1189
3909.32 1218
3909.91 1153
3910.50 1212
3911.09 1205
3911.68 1155
3912.26 1251
3912.85 1130
3913.44 1108
3914.03 1107
3914.62 1130
3915.22 1080
3915.81 1052
3916.40 1142
3916.99 1063
3917.58 1135
3918.17 1108
3918.76 1148
3919.35 1170
3919.94 1104
3920.53 1061
3921.12 1074
3921.71 1104
3922.30 1028
3922.89 1097
3923.48 1063
3924.07 1086
3924.66 1067
3925.25 1008
3925.84 966
3926.44 942
3927.03 956
3927.62 960
3928.21 914
3928.80 1046
3929.39 1005
3929.98 1021
3930.57 1016
3931.16 977
3931.76 957
3932.35 954
3932.94 962
3933.53 921
3934.12 928
3934.71 945
3935.31 1014
3935.90 989
3936.49 1057
3937.08 989
3937.67 933
3938.26 947
3938.86 1105
3939.45 1209
3940.04 1202
3940.63 1132
3941.22 1049
3941.82 1036
3942.41 1174
3943.00 1202
3943.59 1135
3944.19 1029
3944.78 1193
3945.37 1133
3945.96 1066
3946.55 1115
3947.15 1070
3947.74 1032
3948.33 1044
3948.93 1095
3949.52 1161
3950.11 1023
3950.70 999
3951.30 1054
3951.89 1046
3952.48 1096
3953.08 1032
3953.67 1037
3954.26 1011
3954.85 982
3955.45 1024
3956.04 1066
3956.63 1073
3957.23 1065
3957.82 1097
3958.41 986
3959.01 1112
3959.60 1084
3960.19 1179
3960.79 1202
3961.38 1126
3961.97 1087
3962.57 1138
3963.16 1102
3963.76 1115
3964.35 1182
3964.94 1036
3965.54 1120
3966.13 1124
3966.73 1234
3967.32 1333
3967.91 1226
3968.51 1188
3969.10 1273
3969.70 1177
3970.29 1287
3970.88 1325
3971.48 1222
3972.07 1122
3972.67 1170
3973.26 1149
3973.86 1135
3974.45 1231
3975.05 1202
3975.64 1204
3976.24 1289
3976.83 1399
3977.42 1390
3978.02 1370
3978.61 1458
3979.21 1403
3979.80 1414
3980.40 1345
3980.99 1467
3981.59 1397
3982.18 1228
3982.78 1233
3983.38 1340
3983.97 1266
3984.57 1198
3985.16 1309
3985.76 1176
3986.35 1177
3986.95 1269
3987.54 1355
3988.14 1181
3988.73 1210
3989.33 1337
3989.93 1341
3990.52 1252
3991.12 1312
3991.71 1294
3992.31 1276
3992.91 1193
3993.50 1338
3994.10 1342
3994.69 1276
3995.29 1251
3995.89 1328
3996.48 1310
3997.08 1184
3997.67 1276
3998.27 1324
3998.87 1272
3999.46 1281
4000.06 1119
4000.66 1174
4001.25 1193
4001.85 1175
4002.45 1141
4003.04 1132
4003.64 1127
4004.24 1163
4004.83 1198
4005.43 1255
4006.03 1236
4006.62 1169
4007.22 1256
4007.82 1320
4008.42 1222
4009.01 1198
4009.61 1187
4010.21 1142
4010.80 1157
4011.40 1218
4012.00 1213
4012.60 1131
4013.19 1120
4013.79 1123
4014.39 1175
4014.99 1169
4015.58 1091
4016.18 1047
4016.78 1096
4017.38 1059
4017.98 997
4018.57 1019
4019.17 1088
4019.77 1118
4020.37 1028
4020.97 1128
4021.56 1141
4022.16 1061
4022.76 1119
4023.36 1162
4023.96 1126
4024.55 1103
4025.15 1133
4025.75 1285
4026.35 1103
4026.95 1226
4027.55 1267
4028.15 1231
4028.74 1266
4029.34 1288
4029.94 1255
4030.54 1400
4031.14 1314
4031.74 1334
4032.34 1229
4032.94 1220
4033.53 1212
4034.13 1317
4034.73 1290
4035.33 1318
4035.93 1295
4036.53 1276
4037.13 1228
4037.73 1234
4038.33 1170
4038.93 1211
4039.53 1166
4040.13 997
4040.73 1007
4041.33 1207
4041.92 1149
4042.52 1082
4043.12 1147
4043.72 1075
4044.32 1053
4044.92 1045
4045.52 1054
4046.12 1034
4046.72 1041
4047.32 1015
4047.92 1104
4048.52 1021
4049.12 994
4049.72 1125
4050.32 1211
4050.92 1001
4051.52 1179
4052.13 1154
4052.73 1121
4053.33 1164
4053.93 1123
4054.53 1106
4055.13 1062
4055.73 1030
4056.33 1113
4056.93 1092
4057.53 1068
4058.13 1099
4058.73 1119
4059.33 1125
4059.93 990
4060.53 980
4061.14 974
4061.74 1033
4062.34 943
4062.94 1030
4063.54 1051
4064.14 1028
4064.74 970
4065.34 973
4065.95 940
4066.55 999
4067.15 1007
4067.75 980
4068.35 1006
4068.95 1038
4069.55 1108
4070.16 1142
4070.76 1055
4071.36 990
4071.96 986
4072.56 925
4073.17 827
4073.77 888
4074.37 880
4074.97 952
4075.57 985
4076.18 997
4076.78 1051
4077.38 988
4077.98 998
4078.59 1042
4079.19 995
4079.79 1005
4080.39 1068
4080.99 1073
4081.60 1031
4082.20 1060
4082.80 935
4083.41 1017
4084.01 964
4084.61 923
4085.21 1001
4085.82 1017
4086.42 1015
4087.02 1016
4087.63 995
4088.23 1097
4088.83 1113
4089.43 1078
4090.04 1002
4090.64 1028
4091.24 976
4091.85 1004
4092.45 986
4093.05 1018
4093.66 971
4094.26 946
4094.86 917
4095.47 976
4096.07 1025
4096.68 930
4097.28 949
4097.88 995
4098.49 963
4099.09 1032
4099.69 1063
4100.30 1046
4100.90 956
4101.51 906
4102.11 954
4102.71 957
4103.32 954
4103.92 1090
4104.53 1054
4105.13 950
4105.74 958
4106.34 957
4106.94 893
4107.55 1004
4108.15 963
4108.76 977
4109.36 1042
4109.97 1038
4110.57 956
4111.18 943
4111.78 946
4112.39 959
4112.99 935
4113.60 927
4114.20 949
4114.81 967
4115.41 923
4116.02 951
4116.62 918
4117.23 906
4117.83 949
4118.44 906
4119.04 942
4119.65 909
4120.25 965
4120.86 900
4121.46 946
4122.07 979
4122.68 984
4123.28 956
4123.89 943
4124.49 872
4125.10 954
4125.70 1017
4126.31 1002
4126.92 909
4127.52 903
4128.13 927
4128.73 892
4129.34 865
4129.95 917
4130.55 980
4131.16 939
4131.76 1053
4132.37 1005
4132.98 885
4133.58 932
4134.19 989
4134.80 1031
4135.40 986
4136.01 1052
4136.62 1041
4137.22 1072
4137.83 1137
4138.44 1217
4139.04 1159
4139.65 1059
4140.26 1105
4140.86 1119
4141.47 1137
4142.08 1123
4142.68 1037
4143.29 1117
4143.90 1154
4144.51 1242
4145.11 1140
4145.72 1038
4146.33 1058
4146.93 1083
4147.54 1199
4148.15 1281
4148.76 1114
4149.36 1076
4149.97 1039
4150.58 988
4151.19 1013
4151.80 1133
4152.40 1138
4153.01 1096
4153.62 1053
4154.23 1132
4154.83 1094
4155.44 1066
4156.05 1030
4156.66 1043
4157.27 1167
4157.87 1211
4158.48 1248
4159.09 1254
4159.70 1312
4160.31 1299
4160.92 1280
4161.52 1427
4162.13 1338
4162.74 1188
4163.35 1176
4163.96 1122
4164.57 1177
4165.18 1292
4165.79 1238
4166.39 1168
4167.00 1216
4167.61 1161
4168.22 1080
4168.83 1115
4169.44 1195
4170.05 1192
4170.66 1272
4171.27 1166
4171.87 1203
4172.48 1184
4173.09 1184
4173.70 1163
4174.31 1151
4174.92 1150
4175.53 1086
4176.14 1048
4176.75 1160
4177.36 1094
4177.97 1164
4178.58 1069
4179.19 1115
4179.80 1157
4180.41 1061
4181.02 1193
4181.63 1023
4182.24 1027
4182.85 1142
4183.46 1236
4184.07 1164
4184.68 1098
4185.29 1150
4185.90 1071
4186.51 1113
4187.12 1028
4187.73 1121
4188.34 1101
4188.95 1004
4189.56 1119
4190.17 1133
4190.78 1082
4191.39 1034
4192.00 996
4192.61 1104
4193.22 1111
4193.84 1028
4194.45 1100
4195.06 1066
4195.67 1044
4196.28 1070
4196.89 1170
4197.50 1158
4198.11 1114
4198.72 1166
4199.33 1007
4199.95 1100
4200.56 1126
4201.17 1099
4201.78 1073
4202.39 1022
4203.00 1054
4203.61 1103
4204.23 1018
4204.84 1119
4205.45 1016
4206.06 980
4206.67 1006
4207.28 995
4207.90 1071
4208.51 1033
4209.12 1040
4209.73 944
4210.34 927
4210.96 959
4211.57 961
4212.18 999
4212.79 1100
4213.40 1105
4214.02 1093
4214.63 1142
4215.24 1140
4215.85 1045
4216.47 1083
4217.08 1083
4217.69 1021
4218.30 968
4218.92 934
4219.53 1065
4220.14 1114
4220.75 1168
4221.37 1220
4221.98 1169
4222.59 1189
4223.21 1218
4223.82 1164
4224.43 1099
4225.04 1181
4225.66 1193
4226.27 1228
4226.88 1181
4227.50 1157
4228.11 1266
4228.72 1308
4229.34 1331
4229.95 1303
4230.56 1180
4231.18 1341
4231.79 1445
4232.41 1542
4233.02 1711
4233.63 1903
4234.25 2136
4234.86 2277
4235.47 2497
4236.09 2275
4236.70 2498
4237.32 2559
4237.93 2472
4238.54 2379
4239.16 2352
4239.77 2149
4240.39 1823
4241.00 1687
4241.61 1519
4242.23 1440
4242.84 1392
4243.46 1324
4244.07 1260
4244.69 1326
4245.30 1174
4245.92 1247
4246.53 1341
4247.14 1317
4247.76 1324
4248.37 1300
4248.99 1281
4249.60 1238
4250.22 1278
4250.83 1268
4251.45 1397
4252.06 1335
4252.68 1329
4253.29 1203
4253.91 1190
4254.52 1084
4255.14 1096
4255.75 1100
4256.37 1247
4256.99 1189
4257.60 1235
4258.22 1189
4258.83 1164
4259.45 1200
4260.06 1192
4260.68 1154
4261.29 1056
4261.91 1086
4262.53 1020
4263.14 1102
4263.76 992
4264.37 1111
4264.99 1107
4265.61 1167
4266.22 1177
4266.84 1121
4267.45 1156
4268.07 1111
4268.69 1102
4269.30 1273
4269.92 1193
4270.54 1107
4271.15 1119
4271.77 1132
4272.38 1180
4273.00 1179
4273.62 1220
4274.23 1268
4274.85 1269
4275.47 1224
4276.08 1249
4276.70 1331
4277.32 1342
4277.94 1377
4278.55 1342
4279.17 1308
4279.79 1368
4280.40 1198
4281.02 1209
4281.64 1098
4282.25 1093
4282.87 1070
4283.49 1088
4284.11 1119
4284.72 1044
4285.34 1017
4285.96 1061
4286.58 1107
4287.19 1092
4287.81 1037
4288.43 950
4289.05 967
4289.66 1091
4290.28 979
4290.90 982
4291.52 1069
4292.14 1081
4292.75 1114
4293.37 1052
4293.99 1092
4294.61 1069
4295.23 938
4295.84 1020
4296.46 1071
4297.08 944
4297.70 1027
4298.32 1102
4298.94 1116
4299.55 1037
4300.17 1009
4300.79 1036
4301.41 1074
4302.03 1016
4302.65 1036
4303.27 1103
4303.89 1037
4304.50 911
4305.12 1006
4305.74 983
4306.36 1042
4306.98 1117
4307.60 1050
4308.22 1074
4308.84 1107
4309.46 1057
4310.08 1094
4310.69 1073
4311.31 998
4311.93 978
4312.55 1125
4313.17 982
4313.79 1024
4314.41 1060
4315.03 1133
4315.65 1120
4316.27 1054
4316.89 1138
4317.51 1037
4318.13 1078
4318.75 1017
4319.37 972
4319.99 1115
4320.61 1028
4321.23 1043
4321.85 981
4322.47 1051
4323.09 1144
4323.71 1100
4324.33 1115
4324.95 1044
4325.57 991
4326.19 1063
4326.81 1181
4327.43 1286
4328.05 1179
4328.67 1169
4329.29 1174
4329.91 1160
4330.53 1180
4331.16 1060
4331.78 1111
4332.40 1170
4333.02 1200
4333.64 1211
4334.26 1115
4334.88 1175
4335.50 1201
4336.12 1168
4336.74 1328
4337.36 1340
4337.99 1281
4338.61 1349
4339.23 1446
4339.85 1367
4340.47 1362
4341.09 1377
4341.71 1468
4342.34 1475
4342.96 1637
4343.58 1899
4344.20 1940
4344.82 2057
4345.44 2417
4346.07 2715
4346.69 3142
4347.31 3113
4347.93 3563
4348.55 3688
4349.18 3451
4349.80 3356
4350.42 3075
4351.04 2820
4351.66 2505
4352.29 2247
4352.91 1826
4353.53 1473
4354.15 1488
4354.78 1477
4355.40 1379
4356.02 1377
4356.64 1349
4357.27 1220
4357.89 1251
4358.51 1278
4359.13 1395
4359.76 1352
4360.38 1253
4361.00 1385
4361.63 1360
4362.25 1363
4362.87 1301
4363.49 1308
4364.12 1295
4364.74 1297
4365.36 1266
4365.99 1354
4366.61 1265
4367.23 1247
4367.86 1096
4368.48 1096
4369.10 1200
4369.73 1139
4370.35 1110
4370.97 1033
4371.60 1034
4372.22 1018
4372.85 1122
4373.47 1062
4374.09 1040
4374.72 1051
4375.34 1060
4375.96 988
4376.59 1091
4377.21 1082
4377.84 986
4378.46 1019
4379.09 1057
4379.71 1134
4380.33 1161
4380.96 1152
4381.58 1175
4382.21 1154
4382.83 1074
4383.46 1040
4384.08 1041
4384.70 1046
4385.33 1041
4385.95 1022
4386.58 1102
4387.20 1044
4387.83 1037
4388.45 1020
4389.08 942
4389.70 1010
4390.33 1011
4390.95 952
4391.58 961
4392.20 1011
4392.83 942
4393.45 994
4394.08 1038
4394.70 1038
4395.33 940
4395.95 996
4396.58 941
4397.21 876
4397.83 897
4398.46 958
4399.08 1079
4399.71 1061
4400.33 1001
4400.96 1082
4401.58 1106
4402.21 961
4402.84 1039
4403.46 1096
4404.09 1011
4404.71 995
4405.34 996
4405.97 1000
4406.59 1092
4407.22 1014
4407.85 1001
4408.47 993
4409.10 1008
4409.72 1011
4410.35 987
4410.98 1023
4411.60 983
4412.23 1007
4412.86 1028
4413.48 972
4414.11 915
4414.74 1018
4415.36 912
4415.99 975
4416.62 1038
4417.24 1002
4417.87 1056
4418.50 1061
4419.12 1025
4419.75 1070
4420.38 962
4421.01 1022
4421.63 921
4422.26 900
4422.89 902
4423.51 971
4424.14 986
4424.77 973
4425.40 958
4426.02 959
4426.65 959
4427.28 868
4427.91 955
4428.54 897
4429.16 946
4429.79 1006
4430.42 1074
4431.05 985
4431.67 1020
4432.30 868
4432.93 905
4433.56 995
4434.19 988
4434.81 1045
4435.44 1103
4436.07 1092
4436.70 960
4437.33 1038
4437.96 1156
4438.58 1122
4439.21 1051
4439.84 1046
4440.47 1050
4441.10 1127
4441.73 1031
4442.36 1016
4442.98 1069
4443.61 1025
4444.24 1067
4444.87 1047
4445.50 1035
4446.13 1066
4446.76 1017
4447.39 1037
4448.02 1152
4448.64 1177
4449.27 1108
4449.90 1103
4450.53 1152
4451.16 1155
4451.79 1146
4452.42 1101
4453.05 1043
4453.68 1080
4454.31 1164
4454.94 1281
4455.57 1152
4456.20 1220
4456.83 1270
4457.46 1280
4458.09 1358
4458.72 1250
4459.35 1193
4459.98 1159
4460.61 1046
4461.24 1000
4461.87 1033
4462.50 1061
4463.13 1013
4463.76 1036
4464.39 1064
4465.02 1032
4465.65 1015
4466.28 1024
4466.91 1039
4467.54 1006
4468.17 1052
4468.80 1013
4469.43 964
4470.06 968
4470.69 998
4471.32 986
4471.95 914
4472.58 942
4473.21 856
4473.85 940
4474.48 949
4475.11 863
4475.74 878
4476.37 827
4477.00 909
4477.63 913
4478.26 960
4478.89 969
4479.53 1092
4480.16 1038
4480.79 1016
4481.42 970
4482.05 1021
4482.68 1051
4483.31 1037
4483.95 1063
4484.58 953
4485.21 996
4485.84 1026
4486.47 946
4487.10 1006
4487.74 1108
4488.37 1033
4489.00 956
4489.63 872
4490.26 990
4490.90 1166
4491.53 1055
4492.16 1016
4492.79 1012
4493.43 1017
4494.06 1048
4494.69 1050
4495.32 904
4495.96 1006
4496.59 1053
4497.22 1017
4497.85 1038
4498.49 1001
4499.12 1138
4499.75 1218
4500.38 1271
4501.02 1288
4501.65 1433
4502.28 1535
4502.91 1507
4503.55 1529
4504.18 1463
4504.81 1444
4505.45 1396
4506.08 1360
4506.71 1189
4507.35 1396
4507.98 1320
4508.61 1219
4509.25 1118
4509.88 1110
4510.51 1177
4511.15 1152
4511.78 1102
4512.41 1056
4513.05 1066
4513.68 1012
4514.32 1075
4514.95 1177
4515.58 1090
4516.22 1163
4516.85 1185
4517.49 1086
4518.12 1012
4518.75 895
4519.39 947
4520.02 968
4520.66 1032
4521.29 978
4521.92 929
4522.56 819
4523.19 920
4523.83 981
4524.46 967
4525.10 921
4525.73 928
4526.37 993
4527.00 991
4527.63 952
4528.27 942
4528.90 1015
4529.54 1035
4530.17 997
4530.81 936
4531.44 1004
4532.08 1034
4532.71 1073
4533.35 1098
4533.98 1156
4534.62 1036
4535.25 1022
4535.89 1000
4536.52 1060
4537.16 1095
4537.80 987
4538.43 1014
4539.07 987
4539.70 959
4540.34 914
4540.97 963
4541.61 953
4542.24 937
4542.88 969
4543.52 957
4544.15 963
4544.79 954
4545.42 966
4546.06 947
4546.70 832
4547.33 899
4547.97 967
4548.60 913
4549.24 925
4549.88 1020
4550.51 922
4551.15 917
4551.79 858
4552.42 806
4553.06 864
4553.70 859
4554.33 928
4554.97 850
4555.60 942
4556.24 1031
4556.88 916
4557.52 858
4558.15 969
4558.79 945
4559.43 955
4560.06 1047
4560.70 928
4561.34 850
4561.97 854
4562.61 958
4563.25 880
4563.89 956
4564.52 872
4565.16 846
4565.80 853
4566.43 918
4567.07 856
4567.71 838
4568.35 862
4568.98 876
4569.62 844
4570.26 836
4570.90 834
4571.54 901
4572.17 867
4572.81 977
4573.45 971
4574.09 834
4574.72 794
4575.36 824
4576.00 832
4576.64 785
4577.28 918
4577.92 863
4578.55 885
4579.19 1032
4579.83 975
4580.47 1030
4581.11 966
4581.75 960
4582.38 1041
4583.02 884
4583.66 862
4584.30 893
4584.94 993
4585.58 988
4586.22 1001
4586.86 1016
4587.49 1035
4588.13 1064
4588.77 1051
4589.41 1113
4590.05 1157
4590.69 1366
4591.33 1442
4591.97 1590
4592.61 1569
4593.25 1677
4593.89 1787
4594.52 1501
4595.16 1544
4595.80 1435
4596.44 1251
4597.08 1253
4597.72 1190
4598.36 1142
4599.00 1108
4599.64 1060
4600.28 1074
4600.92 1106
4601.56 1016
4602.20 1030
4602.84 1110
4603.48 1140
4604.12 1037
4604.76 1183
4605.40 1166
4606.04 1257
4606.68 1275
4607.32 1178
4607.96 1119
4608.60 1017
4609.24 1103
4609.88 1074
4610.52 1000
4611.16 973
4611.80 949
4612.44 1081
4613.09 999
4613.73 926
4614.37 986
4615.01 944
4615.65 948
4616.29 856
4616.93 901
4617.57 978
4618.21 894
4618.85 863
4619.49 882
4620.14 853
4620.78 893
4621.42 899
4622.06 952
4622.70 855
4623.34 952
4623.98 879
4624.62 851
4625.27 894
4625.91 950
4626.55 901
4627.19 924
4627.83 881
4628.47 887
4629.12 934
4629.76 959
4630.40 950
4631.04 966
4631.68 1037
4632.33 1054
4632.97 995
4633.61 974
4634.25 1084
4634.89 1174
4635.54 995
4636.18 998
4636.82 1031
4637.46 949
4638.11 1001
4638.75 1038
4639.39 1063
4640.03 1046
4640.68 1051
4641.32 1036
4641.96 933
4642.60 907
4643.25 890
4643.89 893
4644.53 997
4645.18 1017
4645.82 1034
4646.46 976
4647.10 892
4647.75 942
4648.39 950
4649.03 964
4649.68 901
4650.32 891
4650.96 939
4651.61 1022
4652.25 920
4652.89 937
4653.54 903
4654.18 960
4654.82 967
4655.47 943
4656.11 986
4656.75 1026
4657.40 955
4658.04 904
4658.69 1018
4659.33 954
4659.97 1018
4660.62 907
4661.26 973
4661.91 873
4662.55 889
4663.19 840
4663.84 831
4664.48 896
4665.13 935
4665.77 1004
4666.42 899
4667.06 875
4667.70 885
4668.35 868
4668.99 837
4669.64 859
4670.28 898
4670.93 823
4671.57 874
4672.22 863
4672.86 827
4673.51 825
4674.15 868
4674.80 873
4675.44 798
4676.09 951
4676.73 855
4677.38 854
4678.02 891
4678.67 915
4679.31 904
4679.96 851
4680.60 904
4681.25 893
4681.89 847
4682.54 958
4683.18 1070
4683.83 930
4684.48 855
4685.12 883
4685.77 872
4686.41 921
4687.06 878
4687.70 894
4688.35 858
4689.00 881
4689.64 870
4690.29 909
4690.93 910
4691.58 957
4692.23 969
4692.87 1055
4693.52 1083
4694.17 1068
4694.81 997
4695.46 1060
4696.10 1062
4696.75 1009
4697.40 1087
4698.04 1176
4698.69 1493
4699.34 1497
4699.98 1524
4700.63 1679
4701.28 1714
4701.92 1547
4702.57 1637
4703.22 1455
4703.86 1473
4704.51 1372
4705.16 1329
4705.81 1153
4706.45 1154
4707.10 1167
4707.75 1128
4708.39 1168
4709.04 1223
4709.69 1171
4710.34 1195
4710.98 1187
4711.63 1115
4712.28 1233
4712.93 1219
4713.57 1139
4714.22 1092
4714.87 1129
4715.52 1049
4716.17 1155
4716.81 1127
4717.46 1107
4718.11 1096
4718.76 1070
4719.40 1168
4720.05 1161
4720.70 1099
4721.35 1138
4722.00 1116
4722.65 1074
4723.29 1052
4723.94 1057
4724.59 1206
4725.24 1206
4725.89 1110
4726.54 1162
4727.18 1199
4727.83 1318
4728.48 1292
4729.13 1340
4729.78 1510
4730.43 1382
4731.08 1328
4731.73 1198
4732.37 1143
4733.02 996
4733.67 1058
4734.32 1086
4734.97 1061
4735.62 967
4736.27 966
4736.92 983
4737.57 1128
4738.22 1126
4738.87 1181
4739.52 1028
4740.16 1098
4740.81 963
4741.46 1034
4742.11 1051
4742.76 1141
4743.41 1170
4744.06 1113
4744.71 1159
4745.36 1177
4746.01 1172
4746.66 1055
4747.31 1104
4747.96 1048
4748.61 1011
4749.26 1050
4749.91 1106
4750.56 1194
4751.21 1242
4751.86 1186
4752.51 1174
4753.16 1298
4753.81 1250
4754.46 1154
4755.11 1287
4755.76 1085
4756.42 1102
4757.07 1138
4757.72 1082
4758.37 1167
4759.02 1115
4759.67 1094
4760.32 1070
4760.97 1031
4761.62 915
4762.27 1019
4762.92 931
4763.57 1077
4764.23 973
4764.88 916
4765.53 944
4766.18 1079
4766.83 1129
4767.48 1059
4768.13 1138
4768.78 1211
4769.44 1284
4770.09 1211
4770.74 1041
4771.39 1049
4772.04 1036
4772.69 953
4773.35 939
4774.00 913
4774.65 995
4775.30 844
4775.95 885
4776.60 865
4777.26 929
4777.91 1009
4778.56 965
4779.21 1000
4779.86 970
4780.52 1031
4781.17 1158
4781.82 1142
4782.47 975
4783.13 1100
4783.78 1102
4784.43 1042
4785.08 908
4785.74 868
4786.39 1014
4787.04 961
4787.69 929
4788.35 898
4789.00 925
4789.65 951
4790.31 983
4790.96 966
4791.61 983
4792.26 982
4792.92 942
4793.57 963
4794.22 1120
4794.88 969
4795.53 1040
4796.18 949
4796.84 988
4797.49 979
4798.14 914
4798.80 927
4799.45 914
4800.10 1014
4800.76 840
4801.41 900
4802.06 881
4802.72 932
4803.37 893
4804.03 934
4804.68 963
4805.33 986
4805.99 982
4806.64 1004
4807.30 1018
4807.95 1044
4808.60 976
4809.26 1007
4809.91 976
4810.57 950
4811.22 1009
4811.88 920
4812.53 978
4813.18 1023
4813.84 1052
4814.49 1015
4815.15 1011
4815.80 1048
4816.46 1032
4817.11 979
4817.77 995
4818.42 1025
4819.08 1045
4819.73 1096
4820.39 1043
4821.04 1080
4821.70 1107
4822.35 1141
4823.01 1130
4823.66 1201
4824.32 1122
4824.97 1174
4825.63 1226
4826.28 1200
4826.94 1296
4827.59 1355
4828.25 1299
4828.90 1443
4829.56 1246
4830.22 1151
4830.87 1204
4831.53 1265
4832.18 1317
4832.84 1357
4833.49 1136
4834.15 1194
4834.81 1245
4835.46 1408
4836.12 1416
4836.77 1352
4837.43 1322
4838.09 1419
4838.74 1404
4839.40 1422
4840.05 1416
4840.71 1621
4841.37 1548
4842.02 1653
4842.68 1590
4843.34 1644
4843.99 1589
4844.65 1708
4845.31 1679
4845.96 1729
4846.62 1907
4847.28 1870
4847.93 2007
4848.59 2347
4849.25 2574
4849.90 2784
4850.56 3120
4851.22 3116
4851.87 3419
4852.53 3574
4853.19 3292
4853.85 3228
4854.50 3065
4855.16 2690
4855.82 2444
4856.48 2438
4857.13 2498
4857.79 2481
4858.45 2432
4859.11 2365
4859.76 2516
4860.42 2486
4861.08 2436
4861.74 2506
4862.39 2213
4863.05 2249
4863.71 2121
4864.37 2249
4865.03 2087
4865.68 1928
4866.34 2086
4867.00 2062
4867.66 2129
4868.32 1960
4868.97 1938
4869.63 1863
4870.29 1995
4870.95 2041
4871.61 1923
4872.27 1940
4872.92 1875
4873.58 1794
4874.24 1756
4874.90 1729
4875.56 1783
4876.22 1804
4876.88 1601
4877.54 1547
4878.19 1723
4878.85 1865
4879.51 1678
4880.17 1733
4880.83 1926
4881.49 1782
4882.15 1729
4882.81 1737
4883.47 1653
4884.13 1582
4884.78 1481
4885.44 1425
4886.10 1464
4886.76 1540
4887.42 1532
4888.08 1528
4888.74 1692
4889.40 1594
4890.06 1703
4890.72 1837
4891.38 1887
4892.04 1886
4892.70 1825
4893.36 1723
4894.02 1843
4894.68 1806
4895.34 1681
4896.00 1641
4896.66 1572
4897.32 1571
4897.98 1671
4898.64 1585
4899.30 1535
4899.96 1427
4900.62 1460
4901.28 1632
4901.94 1497
4902.60 1606
4903.26 1429
4903.92 1469
4904.58 1415
4905.25 1359
4905.91 1373
4906.57 1395
4907.23 1319
4907.89 1215
4908.55 1257
4909.21 1302
4909.87 1203
4910.53 1250
4911.19 1256
4911.85 1293
4912.52 1279
4913.18 1295
4913.84 1325
4914.50 1296
4915.16 1227
4915.82 1242
4916.48 1241
4917.15 1148
4917.81 1072
4918.47 1114
4919.13 1056
4919.79 1079
4920.45 1158
4921.11 1148
4921.78 1119
4922.44 1166
4923.10 1160
4923.76 1110
4924.42 1087
4925.09 1116
4925.75 1058
4926.41 994
4927.07 1129
4927.73 1210
4928.40 1229
4929.06 1109
4929.72 1135
4930.38 1067
4931.05 1085
4931.71 1064
4932.37 1085
4933.03 1070
4933.70 1078
4934.36 1168
4935.02 1072
4935.68 1001
4936.35 1125
4937.01 1035
4937.67 1043
4938.34 1012
4939.00 1074
4939.66 1054
4940.32 1076
4940.99 1050
4941.65 1094
4942.31 1065
4942.98 970
4943.64 941
4944.30 942
4944.97 1040
4945.63 1031
4946.29 1035
4946.96 1032
4947.62 949
4948.28 969
4948.95 951
4949.61 993
4950.28 962
4950.94 951
4951.60 875
4952.27 824
4952.93 934
4953.60 992
4954.26 874
4954.92 912
4955.59 1017
4956.25 920
4956.92 951
4957.58 932
4958.24 966
4958.91 976
4959.57 997
4960.24 1033
4960.90 1105
4961.57 1131
4962.23 1023
4962.89 1165
4963.56 1157
4964.22 1189
4964.89 1240
4965.55 1285
4966.22 1221
4966.88 1210
4967.55 1239
4968.21 1253
4968.88 1163
4969.54 1289
4970.21 1226
4970.87 1171
4971.54 1137
4972.20 1065
4972.87 1024
4973.53 1027
4974.20 981
4974.86 950
4975.53 1051
4976.20 1094
4976.86 1086
4977.53 1068
4978.19 1066
4978.86 1006
4979.52 1125
4980.19 1065
4980.85 1057
4981.52 977
4982.19 1035
4982.85 1070
4983.52 1100
4984.18 914
4984.85 924
4985.52 1016
4986.18 1021
4986.85 991
4987.51 1052
4988.18 891
4988.85 1037
4989.51 1047
4990.18 1010
4990.85 1000
4991.51 1048
4992.18 1013
4992.85 1026
4993.51 1023
4994.18 952
4994.85 955
4995.51 912
4996.18 923
4996.85 818
4997.51 858
4998.18 911
4998.85 902
4999.51 818
5000.18 895
5000.85 952
5001.52 882
5002.18 865
5002.85 873
5003.52 841
5004.18 890
5004.85 985
5005.52 973
5006.19 943
5006.85 969
5007.52 890
5008.19 892
5008.86 934
5009.52 806
5010.19 824
5010.86 950
5011.53 886
5012.20 894
5012.86 985
5013.53 1033
5014.20 974
5014.87 977
5015.54 911
5016.20 1032
5016.87 916
5017.54 848
5018.21 833
5018.88 878
5019.55 948
5020.21 871
5020.88 895
5021.55 942
5022.22 943
5022.89 896
5023.56 972
5024.22 943
5024.89 977
5025.56 900
5026.23 959
5026.90 923
5027.57 924
5028.24 996
5028.91 890
5029.58 875
5030.24 931
5030.91 894
5031.58 893
5032.25 840
5032.92 794
5033.59 760
5034.26 792
5034.93 846
5035.60 868
5036.27 824
5036.94 816
5037.61 836
5038.28 866
5038.95 884
5039.62 922
5040.29 908
5040.96 892
5041.63 846
5042.30 875
5042.97 901
5043.64 792
5044.31 766
5044.98 795
5045.65 861
5046.32 841
5046.99 822
5047.66 854
5048.33 843
5049.00 860
5049.67 923
5050.34 923
5051.01 876
5051.68 913
5052.35 908
5053.02 903
5053.69 840
5054.36 840
5055.03 850
5055.70 812
5056.37 853
5057.04 835
5057.71 872
5058.39 831
5059.06 805
5059.73 843
5060.40 876
5061.07 850
5061.74 860
5062.41 831
5063.08 795
5063.75 879
5064.43 930
5065.10 889
5065.77 794
5066.44 811
5067.11 841
5067.78 916
5068.45 823
5069.13 772
5069.80 851
5070.47 823
5071.14 752
5071.81 777
5072.49 802
5073.16 853
5073.83 800
5074.50 865
5075.17 859
5075.85 843
5076.52 889
5077.19 897
5077.86 870
5078.53 958
5079.21 1044
5079.88 1065
5080.55 1047
5081.22 1119
5081.90 1031
5082.57 844
5083.24 973
5083.91 948
5084.59 941
5085.26 908
5085.93 938
5086.61 871
5087.28 885
5087.95 903
5088.62 940
5089.30 951
5089.97 950
5090.64 1006
5091.32 918
5091.99 891
5092.66 998
5093.34 973
5094.01 1060
5094.68 999
5095.36 965
5096.03 937
5096.70 1000
5097.38 903
5098.05 849
5098.72 939
5099.40 933
5100.07 849
5100.74 822
5101.42 911
5102.09 956
5102.77 893
5103.44 967
5104.11 896
5104.79 869
5105.46 874
5106.14 947
5106.81 875
5107.48 939
5108.16 851
5108.83 850
5109.51 816
5110.18 1024
5110.86 897
5111.53 877
5112.20 961
5112.88 833
5113.55 879
5114.23 843
5114.90 846
5115.58 886
5116.25 1008
5116.93 841
5117.60 900
5118.28 949
5118.95 901
5119.63 951
5120.30 1031
5120.98 869
5121.65 997
5122.33 1040
5123.00 931
5123.68 1000
5124.35 948
5125.03 892
5125.70 1012
5126.38 903
5127.06 882
5127.73 917
5128.41 838
5129.08 926
5129.76 851
5130.43 885
5131.11 865
5131.78 978
5132.46 1056
5133.14 982
5133.81 897
5134.49 886
5135.16 913
5135.84 924
5136.52 839
5137.19 824
5137.87 825
5138.55 877
5139.22 898
5139.90 848
5140.57 864
5141.25 866
5141.93 889
5142.60 828
5143.28 771
5143.96 771
5144.63 753
5145.31 778
5145.99 801
5146.66 799
5147.34 810
5148.02 875
5148.69 834
5149.37 774
5150.05 826
5150.73 789
5151.40 726
5152.08 749
5152.76 690
5153.43 745
5154.11 850
5154.79 824
5155.47 815
5156.14 829
5156.82 761
5157.50 828
5158.18 816
5158.85 812
5159.53 742
5160.21 681
5160.89 772
5161.56 742
5162.24 739
5162.92 760
5163.60 772
5164.28 762
5164.95 775
5165.63 768
5166.31 739
5166.99 677
5167.67 763
5168.34 823
5169.02 849
5169.70 846
5170.38 809
5171.06 771
5171.74 737
5172.41 730
5173.09 687
5173.77 727
5174.45 727
5175.13 809
5175.81 733
5176.49 786
5177.16 759
5177.84 784
5178.52 848
5179.20 857
5179.88 876
5180.56 795
5181.24 812
5181.92 880
5182.60 997
5183.28 847
5183.95 909
5184.63 828
5185.31 849
5185.99 802
5186.67 788
5187.35 779
5188.03 814
5188.71 773
5189.39 751
5190.07 688
5190.75 721
5191.43 768
5192.11 747
5192.79 719
5193.47 715
5194.15 758
5194.83 797
5195.51 807
5196.19 755
5196.87 752
5197.55 738
5198.23 820
5198.91 745
5199.59 790
5200.27 833
5200.95 707
5201.63 757
5202.31 775
5202.99 855
5203.67 774
5204.35 748
5205.03 840
5205.71 859
5206.39 837
5207.08 838
5207.76 914
5208.44 930
5209.12 846
5209.80 932
5210.48 895
5211.16 914
5211.84 793
5212.52 890
5213.20 862
5213.89 910
5214.57 919
5215.25 873
5215.93 892
5216.61 789
5217.29 886
5217.97 873
5218.65 839
5219.34 863
5220.02 858
5220.70 890
5221.38 913
5222.06 915
5222.74 821
5223.43 879
5224.11 941
5224.79 982
5225.47 860
5226.15 902
5226.84 907
5227.52 1010
5228.20 801
5228.88 807
5229.56 882
5230.25 852
5230.93 825
5231.61 865
5232.29 763
5232.98 763
5233.66 826
5234.34 834
5235.02 782
5235.71 862
5236.39 881
5237.07 913
5237.75 922
5238.44 832
5239.12 945
5239.80 935
5240.49 930
5241.17 942
5241.85 1049
5242.54 1034
5243.22 913
5243.90 920
5244.58 810
5245.27 980
5245.95 924
5246.63 854
5247.32 865
5248.00 898
5248.69 923
5249.37 866
5250.05 907
5250.74 1028
5251.42 1010
5252.10 1019
5252.79 887
5253.47 1034
5254.15 928
5254.84 1024
5255.52 981
5256.21 892
5256.89 995
5257.57 886
5258.26 812
5258.94 761
5259.63 960
5260.31 907
5261.00 950
5261.68 970
5262.36 851
5263.05 835
5263.73 889
5264.42 930
5265.10 963
5265.79 885
5266.47 887
5267.16 911
5267.84 930
5268.52 870
5269.21 858
5269.89 817
5270.58 875
5271.26 920
5271.95 845
5272.63 850
5273.32 820
5274.00 815
5274.69 810
5275.38 838
5276.06 769
5276.75 767
5277.43 815
5278.12 863
5278.80 822
5279.49 789
5280.17 834
5280.86 807
5281.54 841
5282.23 899
5282.92 926
5283.60 848
5284.29 869
5284.97 870
5285.66 926
5286.34 827
5287.03 766
5287.72 788
5288.40 766
5289.09 711
5289.77 698
5290.46 793
5291.15 874
5291.83 858
5292.52 720
5293.21 706
5293.89 683
5294.58 748
5295.27 799
5295.95 844
5296.64 793
5297.33 904
5298.01 861
5298.70 914
5299.39 880
5300.07 918
5300.76 886
5301.45 851
5302.13 892
5302.82 1000
5303.51 907
5304.19 942
5304.88 907
5305.57 899
5306.26 836
5306.94 825
5307.63 853
5308.32 865
5309.00 842
5309.69 873
5310.38 993
5311.07 968
5311.75 994
5312.44 1046
5313.13 998
5313.82 1001
5314.51 909
5315.19 880
5315.88 921
5316.57 943
5317.26 984
5317.94 884
5318.63 977
5319.32 943
5320.01 1003
5320.70 956
5321.39 1027
5322.07 1025
5322.76 1037
5323.45 917
5324.14 933
5324.83 936
5325.52 830
5326.20 819
5326.89 886
5327.58 807
5328.27 894
5328.96 874
5329.65 869
5330.34 789
5331.02 823
5331.71 767
5332.40 733
5333.09 819
5333.78 790
5334.47 758
5335.16 699
5335.85 779
5336.54 757
5337.23 701
5337.92 708
5338.60 803
5339.29 764
5339.98 801
5340.67 773
5341.36 764
5342.05 753
5342.74 790
5343.43 761
5344.12 738
5344.81 765
5345.50 849
5346.19 785
5346.88 765
5347.57 848
5348.26 842
5348.95 912
5349.64 990
5350.33 895
5351.02 871
5351.71 936
5352.40 842
5353.09 814
5353.78 852
5354.47 878
5355.16 786
5355.85 801
5356.54 886
5357.23 823
5357.92 886
5358.61 806
5359.30 789
5360.00 699
5360.69 731
5361.38 710
5362.07 744
5362.76 768
5363.45 811
5364.14 830
5364.83 772
5365.52 751
5366.21 785
5366.90 806
5367.60 751
5368.29 705
5368.98 780
5369.67 717
5370.36 751
5371.05 769
5371.74 695
5372.44 699
5373.13 690
5373.82 704
5374.51 708
5375.20 713
5375.89 752
5376.59 736
5377.28 710
5377.97 678
5378.66 716
5379.35 661
5380.04 653
5380.74 665
5381.43 704
5382.12 716
5382.81 725
5383.51 669
5384.20 742
5384.89 672
5385.58 683
5386.27 683
5386.97 763
5387.66 809
5388.35 721
5389.04 761
5389.74 764
5390.43 789
5391.12 776
5391.82 848
5392.51 777
5393.20 830
5393.89 900
5394.59 791
5395.28 768
5395.97 727
5396.67 732
5397.36 787
5398.05 722
5398.75 719
5399.44 729
5400.13 743
5400.83 640
5401.52 709
5402.21 763
5402.91 753
5403.60 771
5404.29 792
5404.99 768
5405.68 723
5406.37 774
5407.07 797
5407.76 728
5408.45 671
5409.15 691
5409.84 813
5410.54 763
5411.23 748
5411.92 775
5412.62 728
5413.31 734
5414.01 802
5414.70 763
5415.40 711
5416.09 749
5416.78 802
5417.48 714
5418.17 729
5418.87 683
5419.56 724
5420.26 884
5420.95 856
5421.65 823
5422.34 799
5423.04 904
5423.73 763
5424.42 842
5425.12 767
5425.81 861
5426.51 809
5427.20 750
5427.90 776
5428.59 840
5429.29 761
5429.99 759
5430.68 838
5431.38 806
5432.07 842
5432.77 875
5433.46 834
5434.16 810
5434.85 837
5435.55 828
5436.24 909
5436.94 1006
5437.64 1032
5438.33 1004
5439.03 1042
5439.72 1039
5440.42 1018
5441.11 1004
5441.81 909
5442.51 956
5443.20 925
5443.90 916
5444.59 1038
5445.29 994
5445.99 963
5446.68 1048
5447.38 1055
5448.08 1060
5448.77 1065
5449.47 1165
5450.17 1047
5450.86 1004
5451.56 1017
5452.25 1084
5452.95 1005
5453.65 1080
5454.35 1020
5455.04 984
5455.74 907
5456.44 916
5457.13 908
5457.83 897
5458.53 930
5459.22 912
5459.92 915
5460.62 913
5461.32 948
5462.01 880
5462.71 899
5463.41 995
5464.10 1011
5464.80 1047
5465.50 1057
5466.20 1093
5466.89 1121
5467.59 1088
5468.29 1060
5468.99 1043
5469.69 1054
5470.38 1049
5471.08 992
5471.78 1078
5472.48 1033
5473.17 1123
5473.87 1112
5474.57 1149
5475.27 1203
5475.97 1170
5476.66 1246
5477.36 1401
5478.06 1467
5478.76 1534
5479.46 1540
5480.16 1764
5480.85 1957
5481.55 2055
5482.25 2171
5482.95 2263
5483.65 2362
5484.35 2147
5485.05 1982
5485.75 1938
5486.44 1792
5487.14 1595
5487.84 1460
5488.54 1397
5489.24 1448
5489.94 1543
5490.64 1564
5491.34 1518
5492.04 1493
5492.74 1437
5493.43 1639
5494.13 1584
5494.83 1590
5495.53 1598
5496.23 1645
5496.93 1644
5497.63 1703
5498.33 1696
5499.03 1783
5499.73 2047
5500.43 2426
5501.13 2897
5501.83 2997
5502.53 3197
5503.23 3269
5503.93 3064
5504.63 2915
5505.33 2710
5506.03 2577
5506.73 2186
5507.43 1874
5508.13 1725
5508.83 1692
5509.53 1766
5510.23 1622
5510.93 1506
5511.63 1520
5512.33 1483
5513.03 1491
5513.73 1496
5514.43 1424
5515.13 1407
5515.83 1294
5516.54 1493
5517.24 1314
5517.94 1374
5518.64 1263
5519.34 1131
5520.04 1122
5520.74 1061
5521.44 1072
5522.14 1172
5522.84 1128
5523.54 1153
5524.25 1114
5524.95 1048
5525.65 1058
5526.35 1057
5527.05 1040
5527.75 1027
5528.45 1054
5529.16 938
5529.86 875
5530.56 936
5531.26 980
5531.96 975
5532.66 1032
5533.37 947
5534.07 925
5534.77 912
5535.47 960
5536.17 989
5536.88 975
5537.58 976
5538.28 937
5538.98 875
5539.68 913
5540.39 881
5541.09 900
5541.79 976
5542.49 872
5543.20 923
5543.90 896
5544.60 882
5545.30 908
5546.01 920
5546.71 894
5547.41 864
5548.11 842
5548.82 884
5549.52 884
5550.22 762
5550.93 789
5551.63 827
5552.33 901
5553.03 909
5553.74 858
5554.44 827
5555.14 885
5555.85 865
5556.55 805
5557.25 813
5557.96 847
5558.66 851
5559.36 918
5560.07 867
5560.77 869
5561.47 844
5562.18 868
5562.88 900
5563.59 945
5564.29 1027
5564.99 883
5565.70 814
5566.40 929
5567.10 903
5567.81 857
5568.51 853
5569.22 888
5569.92 836
5570.63 865
5571.33 856
5572.03 783
5572.74 811
5573.44 774
5574.15 838
5574.85 826
5575.56 865
5576.26 877
5576.96 950
5577.67 829
5578.37 833
5579.08 844
5579.78 792
5580.49 838
5581.19 832
5581.90 794
5582.60 807
5583.31 844
5584.01 908
5584.72 797
5585.42 801
5586.13 756
5586.83 851
5587.54 780
5588.24 765
5588.95 826
5589.65 764
5590.36 724
5591.07 748
5591.77 769
5592.48 832
5593.18 808
5593.89 791
5594.59 803
5595.30 825
5596.00 847
5596.71 759
5597.42 716
5598.12 787
5598.83 745
5599.53 785
5600.24 786
5600.95 772
5601.65 724
5602.36 705
5603.06 743
5603.77 770
5604.48 773
5605.18 681
5605.89 766
5606.60 772
5607.30 744
5608.01 681
5608.72 719
5609.42 762
5610.13 851
5610.84 810
5611.54 829
5612.25 750
5612.96 762
5613.66 750
5614.37 744
5615.08 761
5615.78 749
5616.49 846
5617.20 795
5617.91 861
5618.61 819
5619.32 649
5620.03 676
5620.73 711
5621.44 705
5622.15 760
5622.86 770
5623.56 749
5624.27 721
5624.98 789
5625.69 749
5626.40 794
5627.10 811
5627.81 748
5628.52 785
5629.23 861
5629.93 848
5630.64 844
5631.35 842
5632.06 768
5632.77 805
5633.47 910
5634.18 799
5634.89 792
5635.60 833
5636.31 792
5637.02 808
5637.72 870
5638.43 768
5639.14 844
5639.85 816
5640.56 870
5641.27 822
5641.98 833
5642.68 846
5643.39 757
5644.10 868
5644.81 870
5645.52 839
5646.23 925
5646.94 819
5647.65 788
5648.36 826
5649.06 794
5649.77 773
5650.48 898
5651.19 765
5651.90 810
5652.61 887
5653.32 787
5654.03 829
5654.74 825
5655.45 857
5656.16 873
5656.87 863
5657.58 986
5658.29 1047
5659.00 1116
5659.71 1273
5660.42 1202
5661.13 1094
5661.84 1067
5662.55 991
5663.26 1003
5663.97 971
5664.68 925
5665.39 999
5666.10 900
5666.81 810
5667.52 891
5668.23 958
5668.94 873
5669.65 804
5670.36 847
5671.07 835
5671.78 862
5672.49 812
5673.20 770
5673.91 828
5674.62 830
5675.33 822
5676.04 825
5676.75 924
5677.47 790
5678.18 770
5678.89 873
5679.60 778
5680.31 803
5681.02 777
5681.73 817
5682.44 856
5683.15 805
5683.87 746
5684.58 769
5685.29 709
5686.00 728
5686.71 797
5687.42 798
5688.13 761
5688.85 748
5689.56 767
5690.27 724
5690.98 802
5691.69 821
5692.41 787
5693.12 804
5693.83 710
5694.54 663
5695.25 730
5695.96 770
5696.68 674
5697.39 665
5698.10 751
5698.81 764
5699.53 716
5700.24 703
5700.95 734
5701.66 714
5702.38 699
5703.09 695
5703.80 700
5704.51 650
5705.23 689
5705.94 726
5706.65 734
5707.36 750
5708.08 665
5708.79 678
5709.50 709
5710.22 689
5710.93 797
5711.64 722
5712.35 657
5713.07 634
5713.78 661
5714.49 648
5715.21 748
5715.92 800
5716.63 695
5717.35 701
5718.06 736
5718.77 658
5719.49 693
5720.20 752
5720.92 727
5721.63 757
5722.34 759
5723.06 757
5723.77 680
5724.48 727
5725.20 744
5725.91 794
5726.63 734
5727.34 752
5728.05 743
5728.77 784
5729.48 795
5730.20 733
5730.91 807
5731.62 796
5732.34 843
5733.05 778
5733.77 724
5734.48 761
5735.20 750
5735.91 773
5736.63 720
5737.34 689
5738.06 680
5738.77 717
5739.48 706
5740.20 666
5740.91 712
5741.63 646
5742.34 662
5743.06 633
5743.77 615
5744.49 649
5745.20 696
5745.92 744
5746.64 588
5747.35 654
5748.07 635
5748.78 712
5749.50 678
5750.21 665
5750.93 667
5751.64 605
5752.36 693
5753.07 660
5753.79 656
5754.51 681
5755.22 668
5755.94 696
5756.65 754
5757.37 666
5758.08 672
5758.80 629
5759.52 638
5760.23 632
5760.95 644
5761.67 667
5762.38 707
5763.10 676
5763.81 658
5764.53 648
5765.25 693
5765.96 665
5766.68 675
5767.40 702
5768.11 644
5768.83 661
5769.55 619
5770.26 649
5770.98 649
5771.70 646
5772.41 658
5773.13 685
5773.85 633
5774.56 695
5775.28 680
5776.00 682
5776.71 686
5777.43 685
5778.15 712
5778.87 699
5779.58 634
5780.30 640
5781.02 674
5781.74 684
5782.45 682
5783.17 656
5783.89 725
5784.61 703
5785.32 637
5786.04 650
5786.76 718
5787.48 670
5788.19 620
5788.91 708
5789.63 772
5790.35 759
5791.07 680
5791.78 686
5792.50 701
5793.22 723
5793.94 652
5794.66 747
5795.38 674
5796.09 744
5796.81 653
5797.53 723
5798.25 748
5798.97 740
5799.69 818
5800.40 822
5801.12 887
5801.84 961
5802.56 973
5803.28 969
5804.00 1055
5804.72 1158
5805.44 1135
5806.15 1057
5806.87 1068
5807.59 956
5808.31 841
5809.03 805
5809.75 869
5810.47 913
5811.19 806
5811.91 724
5812.63 749
5813.35 782
5814.07 740
5814.79 749
5815.50 758
5816.22 839
5816.94 855
5817.66 834
5818.38 965
5819.10 842
5819.82 788
5820.54 743
5821.26 755
5821.98 760
5822.70 840
5823.42 801
5824.14 834
5824.86 729
5825.58 813
5826.30 773
5827.02 775
5827.74 737
5828.46 725
5829.18 683
5829.90 664
5830.62 678
5831.35 678
5832.07 705
5832.79 708
5833.51 725
5834.23 654
5834.95 723
5835.67 651
5836.39 626
5837.11 738
5837.83 743
5838.55 731
5839.27 747
5839.99 701
5840.72 741
5841.44 769
5842.16 664
5842.88 703
5843.60 714
5844.32 647
5845.04 745
5845.76 785
5846.49 782
5847.21 708
5847.93 692
5848.65 699
5849.37 734
5850.09 767
5850.82 744
5851.54 789
5852.26 732
5852.98 705
5853.70 662
5854.42 718
5855.15 740
5855.87 739
5856.59 806
5857.31 772
5858.03 650
5858.76 655
5859.48 680
5860.20 684
5860.92 749
5861.65 840
5862.37 748
5863.09 681
5863.81 719
5864.54 704
5865.26 733
5865.98 695
5866.70 685
5867.43 771
5868.15 782
5868.87 732
5869.60 749
5870.32 780
5871.04 763
5871.76 763
5872.49 788
5873.21 826
5873.93 782
5874.66 730
5875.38 643
5876.10 785
5876.83 712
5877.55 728
5878.27 740
5879.00 686
5879.72 657
5880.44 688
5881.17 693
5881.89 760
5882.61 766
5883.34 763
5884.06 776
5884.79 837
5885.51 785
5886.23 701
5886.96 818
5887.68 804
5888.41 785
5889.13 793
5889.85 839
5890.58 672
5891.30 750
5892.03 670
5892.75 686
5893.47 701
5894.20 723
5894.92 782
5895.65 646
5896.37 639
5897.10 743
5897.82 692
5898.55 609
5899.27 596
5900.00 677
5900.72 769
5901.44 727
5902.17 767
5902.89 745
5903.62 706
5904.34 752
5905.07 917
5905.79 851
5906.52 803
5907.25 780
5907.97 790
5908.70 799
5909.42 731
5910.15 703
5910.87 788
5911.60 725
5912.32 753
5913.05 744
5913.77 823
5914.50 825
5915.22 736
5915.95 802
5916.68 798
5917.40 804
5918.13 847
5918.85 818
5919.58 799
5920.31 824
5921.03 842
5921.76 800
5922.48 795
5923.21 795
5923.94 832
5924.66 837
5925.39 863
5926.12 811
5926.84 846
5927.57 917
5928.29 841
5929.02 945
5929.75 915
5930.47 877
5931.20 884
5931.93 924
5932.65 975
5933.38 1007
5934.11 977
5934.83 913
5935.56 860
5936.29 850
5937.02 1005
5937.74 1028
5938.47 938
5939.20 1055
5939.92 963
5940.65 1024
5941.38 1060
5942.11 964
5942.83 1063
5943.56 1102
5944.29 1044
5945.02 1037
5945.74 1169
5946.47 1150
5947.20 1100
5947.93 1166
5948.65 1210
5949.38 1290
5950.11 1376
5950.84 1324
5951.57 1454
5952.29 1506
5953.02 1650
5953.75 1748
5954.48 1738
5955.21 1833
5955.93 1731
5956.66 1663
5957.39 1546
5958.12 1555
5958.85 1526
5959.58 1537
5960.30 1554
5961.03 1555
5961.76 1603
5962.49 1686
5963.22 1588
5963.95 1573
5964.68 1757
5965.40 1878
5966.13 2074
5966.86 2238
5967.59 2473
5968.32 2781
5969.05 2788
5969.78 2780
5970.51 2833
5971.24 2651
5971.96 2397
5972.69 2390
5973.42 2239
5974.15 2095
5974.88 2118
5975.61 1969
5976.34 1867
5977.07 1908
5977.80 1843
5978.53 1904
5979.26 1860
5979.99 1999
5980.72 2004
5981.45 2084
5982.18 2105
5982.91 2174
5983.64 2257
5984.37 2294
5985.10 2174
5985.83 2213
5986.56 2291
5987.29 2273
5988.02 2227
5988.75 2116
5989.48 2173
5990.21 2137
5990.94 2116
5991.67 2128
5992.40 2279
5993.13 2174
5993.86 2117
5994.59 2159
5995.32 2297
5996.05 2324
5996.78 2322
5997.51 2376
5998.24 2311
5998.97 2285
5999.71 2363
6000.44 2391
6001.17 2291
6001.90 2315
6002.63 2345
6003.36 2248
6004.09 2047
6004.82 2215
6005.55 2291
6006.28 2237
6007.02 2191
6007.75 2257
6008.48 2506
6009.21 2718
6009.94 2952
6010.67 3567
6011.40 4091
6012.14 4656
6012.87 5285
6013.60 5916
6014.33 6295
6015.06 6681
6015.80 7215
6016.53 6880
6017.26 6607
6017.99 6255
6018.72 5997
6019.45 5088
6020.19 4327
6020.92 3906
6021.65 3307
6022.38 2924
6023.12 2605
6023.85 2386
6024.58 2249
6025.31 2146
6026.05 2001
6026.78 1913
6027.51 1873
6028.24 1801
6028.98 1784
6029.71 1898
6030.44 1711
6031.17 1736
6031.91 1737
6032.64 1746
6033.37 1654
6034.11 1654
6034.84 1567
6035.57 1568
6036.30 1530
6037.04 1551
6037.77 1644
6038.50 1528
6039.24 1476
6039.97 1626
6040.70 1732
6041.44 1677
6042.17 1636
6042.90 1596
6043.64 1797
6044.37 1744
6045.10 1651
6045.84 1787
6046.57 1796
6047.31 1865
6048.04 1897
6048.77 1791
6049.51 1759
6050.24 1977
6050.98 2052
6051.71 2160
6052.44 2399
6053.18 2383
6053.91 2430
6054.65 2544
6055.38 2582
6056.11 2612
6056.85 2546
6057.58 2414
6058.32 2144
6059.05 2023
6059.79 1916
6060.52 1860
6061.26 1894
6061.99 1848
6062.72 1793
6063.46 1873
6064.19 1775
6064.93 1806
6065.66 1819
6066.40 1742
6067.13 1696
6067.87 1653
6068.60 1687
6069.34 1621
6070.07 1713
6070.81 1538
6071.54 1510
6072.28 1554
6073.01 1646
6073.75 1599
6074.49 1496
6075.22 1493
6075.96 1517
6076.69 1427
6077.43 1433
6078.16 1449
6078.90 1493
6079.63 1470
6080.37 1445
6081.11 1311
6081.84 1370
6082.58 1401
6083.31 1428
6084.05 1364
6084.79 1355
6085.52 1368
6086.26 1407
6086.99 1298
6087.73 1363
6088.47 1400
6089.20 1302
6089.94 1423
6090.68 1392
6091.41 1351
6092.15 1399
6092.89 1432
6093.62 1326
6094.36 1343
6095.09 1390
6095.83 1424
6096.57 1299
6097.31 1335
6098.04 1255
6098.78 1276
6099.52 1287
6100.25 1257
6100.99 1185
6101.73 1186
6102.46 1278
6103.20 1202
6103.94 1237
6104.68 1257
6105.41 1177
6106.15 1190
6106.89 1156
6107.62 1133
6108.36 1179
6109.10 1157
6109.84 1116
6110.57 1130
6111.31 1150
6112.05 1194
6112.79 1257
6113.53 1241
6114.26 1199
6115.00 1289
6115.74 1300
6116.48 1195
6117.21 1235
6117.95 1264
6118.69 1231
6119.43 1145
6120.17 1195
6120.91 1310
6121.64 1214
6122.38 1213
6123.12 1311
6123.86 1326
6124.60 1274
6125.34 1326
6126.07 1348
6126.81 1340
6127.55 1355
6128.29 1310
6129.03 1333
6129.77 1361
6130.51 1412
6131.25 1332
6131.98 1326
6132.72 1318
6133.46 1379
6134.20 1392
6134.94 1394
6135.68 1420
6136.42 1374
6137.16 1333
6137.90 1351
6138.64 1414
6139.38 1445
6140.11 1408
6140.85 1336
6141.59 1362
6142.33 1315
6143.07 1420
6143.81 1379
6144.55 1308
6145.29 1360
6146.03 1419
6146.77 1339
6147.51 1314
6148.25 1338
6148.99 1506
6149.73 1454
6150.47 1455
6151.21 1428
6151.95 1425
6152.69 1470
6153.43 1443
6154.17 1527
6154.91 1484
6155.65 1513
6156.39 1544
6157.13 1535
6157.87 1458
6158.61 1470
6159.35 1512
6160.09 1562
6160.83 1522
6161.58 1587
6162.32 1663
6163.06 1626
6163.80 1631
6164.54 1743
6165.28 2012
6166.02 2207
6166.76 2149
6167.50 2154
6168.24 2162
6168.98 2342
6169.73 2520
6170.47 2494
6171.21 2533
6171.95 2499
6172.69 2373
6173.43 2427
6174.17 2354
6174.92 2214
6175.66 2129
6176.40 2140
6177.14 2039
6177.88 2121
6178.62 2104
6179.36 2105
6180.11 1967
6180.85 2161
6181.59 2276
6182.33 2198
6183.07 2173
6183.82 2292
6184.56 2263
6185.30 2182
6186.04 2244
6186.78 2220
6187.53 2242
6188.27 2369
6189.01 2298
6189.75 2323
6190.50 2418
6191.24 2395
6191.98 2514
6192.72 2539
6193.47 2677
6194.21 2667
6194.95 2798
6195.69 2897
6196.44 3020
6197.18 3018
6197.92 2904
6198.67 2888
6199.41 2917
6200.15 2895
6200.89 2928
6201.64 2977
6202.38 2960
6203.12 3040
6203.87 3117
6204.61 3203
6205.35 3608
6206.10 4593
6206.84 5611
6207.58 6776
6208.33 8494
6209.07 10819
6209.81 12937
6210.56 14668
6211.30 16067
6212.05 16446
6212.79 16452
6213.53 15388
6214.28 13988
6215.02 11838
6215.76 10175
6216.51 8512
6217.25 6832
6218.00 5583
6218.74 4728
6219.48 4161
6220.23 3755
6220.97 3577
6221.72 3276
6222.46 3140
6223.21 3085
6223.95 3206
6224.69 3358
6225.44 3465
6226.18 3492
6226.93 3524
6227.67 3497
6228.42 3430
6229.16 3446
6229.91 3139
6230.65 2799
6231.40 2580
6232.14 2466
6232.89 2199
6233.63 2141
6234.38 2047
6235.12 2164
6235.87 2128
6236.61 2213
6237.36 2133
6238.10 2383
6238.85 2554
6239.59 2852
6240.34 2903
6241.08 3123
6241.83 3406
6242.58 3358
6243.32 3204
6244.07 3078
6244.81 2915
6245.56 2908
6246.30 2697
6247.05 2578
6247.80 2656
6248.54 2589
6249.29 2664
6250.03 2555
6250.78 2590
6251.52 2584
6252.27 2636
6253.02 2540
6253.76 2372
6254.51 2266
6255.26 2274
6256.00 2294
6256.75 2254
6257.49 2274
6258.24 2214
6258.99 2152
6259.73 2099
6260.48 2167
6261.23 1984
6261.97 2128
6262.72 2135
6263.47 2098
6264.21 2019
6264.96 1958
6265.71 1868
6266.46 1926
6267.20 1939
6267.95 1819
6268.70 1807
6269.44 1845
6270.19 1828
6270.94 1855
6271.69 1897
6272.43 1910
6273.18 1962
6273.93 1896
6274.67 1896
6275.42 1906
6276.17 1740
6276.92 1833
6277.67 1940
6278.41 1914
6279.16 1884
6279.91 2038
6280.66 2010
6281.40 2148
6282.15 2095
6282.90 2063
6283.65 1972
6284.40 1841
6285.14 1727
6285.89 1771
6286.64 1716
6287.39 1678
6288.14 1787
6288.88 1791
6289.63 1541
6290.38 1642
6291.13 1586
6291.88 1645
6292.63 1613
6293.38 1635
6294.12 1519
6294.87 1548
6295.62 1602
6296.37 1501
6297.12 1470
6297.87 1387
6298.62 1446
6299.37 1440
6300.11 1382
6300.86 1385
6301.61 1412
6302.36 1417
6303.11 1419
6303.86 1500
6304.61 1431
6305.36 1416
6306.11 1443
6306.86 1387
6307.61 1310
6308.36 1356
6309.11 1395
6309.86 1469
6310.60 1483
6311.35 1518
6312.10 1449
6312.85 1576
6313.60 1684
6314.35 1708
6315.10 1632
6315.85 1722
6316.60 1926
6317.35 1849
6318.10 1771
6318.85 1638
6319.60 1680
6320.35 1562
6321.10 1586
6321.85 1609
6322.60 1566
6323.35 1472
6324.10 1577
6324.86 1429
6325.61 1350
6326.36 1344
6327.11 1297
6327.86 1159
6328.61 1172
6329.36 1158
6330.11 1219
6330.86 1205
6331.61 1228
6332.36 1202
6333.11 1202
6333.86 1240
6334.62 1212
6335.37 1206
6336.12 1197
6336.87 1134
6337.62 1166
6338.37 1117
6339.12 1138
6339.87 1175
6340.62 1233
6341.38 1258
6342.13 1202
6342.88 1167
6343.63 1165
6344.38 1176
6345.13 1215
6345.89 1081
6346.64 1123
6347.39 1213
6348.14 1220
6348.89 1189
6349.64 1256
6350.40 1303
6351.15 1339
6351.90 1379
6352.65 1486
6353.40 1547
6354.16 1526
6354.91 1566
6355.66 1544
6356.41 1589
6357.17 1524
6357.92 1504
6358.67 1427
6359.42 1326
6360.18 1389
6360.93 1371
6361.68 1315
6362.43 1293
6363.19 1376
6363.94 1276
6364.69 1313
6365.45 1229
6366.20 1271
6366.95 1355
6367.70 1308
6368.46 1306
6369.21 1332
6369.96 1332
6370.72 1351
6371.47 1349
6372.22 1211
6372.98 1257
6373.73 1329
6374.48 1244
6375.24 1234
6375.99 1245
6376.74 1244
6377.50 1281
6378.25 1251
6379.00 1178
6379.76 1157
6380.51 1261
6381.27 1273
6382.02 1187
6382.77 1333
6383.53 1247
6384.28 1150
6385.03 1190
6385.79 1206
6386.54 1172
6387.30 1196
6388.05 1167
6388.81 1166
6389.56 1091
6390.31 1025
6391.07 1013
6391.82 1044
6392.58 1086
6393.33 1104
6394.09 1064
6394.84 1082
6395.60 1032
6396.35 1001
6397.10 1048
6397.86 1082
6398.61 1104
6399.37 1063
6400.12 1073
6400.88 1086
6401.63 1074
6402.39 997
6403.14 954
6403.90 1023
6404.65 1021
6405.41 1030
6406.16 1006
6406.92 1035
6407.68 1061
6408.43 1091
6409.19 1089
6409.94 1096
6410.70 1178
6411.45 1165
6412.21 1058
6412.96 1048
6413.72 1115
6414.48 1058
6415.23 1013
6415.99 972
6416.74 1091
6417.50 1096
6418.26 1029
6419.01 1088
6419.77 1013
6420.52 1006
6421.28 1102
6422.04 990
6422.79 946
6423.55 1036
6424.30 1033
6425.06 987
6425.82 990
6426.57 977
6427.33 926
6428.09 1042
6428.84 1001
6429.60 989
6430.36 953
6431.11 959
6431.87 1037
6432.63 1051
6433.38 1003
6434.14 999
6434.90 1012
6435.65 967
6436.41 1058
6437.17 1029
6437.93 1031
6438.68 1019
6439.44 1020
6440.20 1023
6440.95 1015
6441.71 1124
6442.47 1088
6443.23 1058
6443.98 974
6444.74 941
6445.50 993
6446.26 1052
6447.01 985
6447.77 1000
6448.53 1064
6449.29 1092
6450.05 1044
6450.80 1005
6451.56 1065
6452.32 1011
6453.08 959
6453.84 1035
6454.59 1173
6455.35 1181
6456.11 1115
6456.87 1100
6457.63 1079
6458.39 1046
6459.14 1114
6459.90 1064
6460.66 1079
6461.42 1062
6462.18 1078
6462.94 1052
6463.69 1047
6464.45 1058
6465.21 1169
6465.97 1137
6466.73 1142
6467.49 1148
6468.25 1128
6469.01 1190
6469.77 1169
6470.52 1111
6471.28 1203
6472.04 1224
6472.80 1177
6473.56 1158
6474.32 1177
6475.08 1294
6475.84 1315
6476.60 1296
6477.36 1290
6478.12 1326
6478.88 1337
6479.64 1337
6480.40 1290
6481.16 1215
6481.92 1322
6482.68 1316
6483.44 1297
6484.20 1340
6484.96 1323
6485.72 1314
6486.48 1445
6487.24 1466
6488.00 1485
6488.76 1426
6489.52 1431
6490.28 1492
6491.04 1590
6491.80 1575
6492.56 1647
6493.32 1700
6494.08 1866
6494.84 1958
6495.60 1872
6496.36 1898
6497.12 2034
6497.88 1965
6498.64 1970
6499.40 2011
6500.16 1928
6500.92 1915
6501.68 1921
6502.45 1944
6503.21 1791
6503.97 1906
6504.73 1978
6505.49 1989
6506.25 1966
6507.01 1928
6507.77 2080
6508.53 2128
6509.30 2075
6510.06 2089
6510.82 2248
6511.58 2177
6512.34 2241
6513.10 2246
6513.86 2216
6514.63 2142
6515.39 2310
6516.15 2281
6516.91 2352
6517.67 2289
6518.43 2305
6519.20 2471
6519.96 2495
6520.72 2528
6521.48 2589
6522.24 2635
6523.01 2795
6523.77 2982
6524.53 2964
6525.29 3174
6526.06 3518
6526.82 3850
6527.58 4095
6528.34 4561
6529.11 5005
6529.87 5005
6530.63 5234
6531.39 5253
6532.16 5102
6532.92 5101
6533.68 5311
6534.44 5592
6535.21 6396
6535.97 7236
6536.73 8375
6537.50 9992
6538.26 11369
6539.02 11931
6539.78 11804
6540.55 11406
6541.31 10045
6542.07 8863
6542.84 7635
6543.60 6252
6544.36 4983
6545.13 4031
6545.89 3481
6546.65 3181
6547.42 2784
6548.18 2533
6548.95 2276
6549.71 2306
6550.47 2241
6551.24 2115
6552.00 2145
6552.76 2076
6553.53 2150
6554.29 2098
6555.06 2026
6555.82 1997
6556.58 2002
6557.35 2049
6558.11 1939
6558.88 1741
6559.64 1613
6560.41 1603
6561.17 1832
6561.93 1891
6562.70 1909
6563.46 2094
6564.23 2231
6564.99 2365
6565.76 2509
6566.52 2682
6567.29 2727
6568.05 2685
6568.82 2614
6569.58 2546
6570.35 2439
6571.11 2355
6571.88 2310
6572.64 2253
6573.41 2121
6574.17 2219
6574.94 2337
6575.70 2456
6576.47 2458
6577.23 2437
6578.00 2464
6578.76 2507
6579.53 2499
6580.29 2330
6581.06 2462
6581.82 2445
6582.59 2214
6583.36 2078
6584.12 2101
6584.89 2124
6585.65 2115
6586.42 2134
6587.18 2144
6587.95 2147
6588.72 2180
6589.48 2201
6590.25 2098
6591.01 2148
6591.78 2208
6592.55 2405
6593.31 2428
6594.08 2616
6594.85 2759
6595.61 2829
6596.38 2816
6597.15 2894
6597.91 2832
6598.68 2904
6599.45 2690
6600.21 2668
6600.98 2697
6601.75 2402
6602.51 2246
6603.28 2223
6604.05 2289
6604.81 2174
6605.58 2213
6606.35 2274
6607.11 2301
6607.88 2258
6608.65 2582
6609.41 2666
6610.18 2751
6610.95 2864
6611.72 2951
6612.48 2911
6613.25 2749
6614.02 2696
6614.79 2525
6615.55 2453
6616.32 2322
6617.09 2160
6617.86 2089
6618.62 1971
6619.39 1863
6620.16 1837
6620.93 1817
6621.70 1820
6622.46 1823
6623.23 1735
6624.00 1677
6624.77 1703
6625.54 1675
6626.30 1547
6627.07 1622
6627.84 1653
6628.61 1559
6629.38 1657
6630.15 1700
6630.91 1601
6631.68 1598
6632.45 1706
6633.22 1826
6633.99 2020
6634.76 2083
6635.53 2166
6636.29 2187
6637.06 2231
6637.83 2365
6638.60 2322
6639.37 2187
6640.14 2085
6640.91 2095
6641.68 1955
6642.45 1684
6643.21 1649
6643.98 1632
6644.75 1607
6645.52 1619
6646.29 1676
6647.06 1555
6647.83 1598
6648.60 1509
6649.37 1562
6650.14 1650
6650.91 1627
6651.68 1716
6652.45 1690
6653.22 1748
6653.99 1768
6654.76 1688
6655.53 1709
6656.30 1793
6657.07 1746
6657.84 1750
6658.61 1813
6659.38 1875
6660.15 1730
6660.92 1626
6661.69 1644
6662.46 1536
6663.23 1563
6664.00 1529
6664.77 1540
6665.54 1513
6666.31 1539
6667.08 1510
6667.85 1489
6668.62 1411
6669.39 1562
6670.16 1552
6670.93 1499
6671.70 1631
6672.47 1641
6673.25 1597
6674.02 1590
6674.79 1693
6675.56 1577
6676.33 1534
6677.10 1590
6677.87 1642
6678.64 1574
6679.41 1683
6680.19 1636
6680.96 1615
6681.73 1631
6682.50 1776
6683.27 1813
6684.04 2014
6684.81 2180
6685.59 2314
6686.36 2256
6687.13 2379
6687.90 2322
6688.67 2175
6689.44 2162
6690.22 2031
6690.99 1923
6691.76 1725
6692.53 1671
6693.30 1569
6694.08 1598
6694.85 1552
6695.62 1575
6696.39 1619
6697.16 1501
6697.94 1505
6698.71 1536
6699.48 1621
6700.25 1596
6701.03 1516
6701.80 1592
6702.57 1465
6703.34 1407
6704.12 1452
6704.89 1402
6705.66 1424
6706.44 1371
6707.21 1511
6707.98 1453
6708.75 1525
6709.53 1500
6710.30 1365
6711.07 1332
6711.85 1406
6712.62 1427
6713.39 1398
6714.17 1295
6714.94 1255
6715.71 1245
6716.49 1290
6717.26 1324
6718.03 1257
6718.81 1336
6719.58 1338
6720.35 1249
6721.13 1340
6721.90 1242
6722.67 1195
6723.45 1275
6724.22 1316
6725.00 1297
6725.77 1313
6726.54 1378
6727.32 1315
6728.09 1243
6728.87 1287
6729.64 1295
6730.41 1284
6731.19 1288
6731.96 1324
6732.74 1268
6733.51 1396
6734.29 1421
6735.06 1388
6735.83 1384
6736.61 1392
6737.38 1400
6738.16 1339
6738.93 1453
6739.71 1415
6740.48 1452
6741.26 1426
6742.03 1439
6742.81 1450
6743.58 1457
6744.36 1438
6745.13 1503
6745.91 1488
6746.68 1544
6747.46 1535
6748.23 1552
6749.01 1616
6749.78 1618
6750.56 1708
6751.33 1798
6752.11 2102
6752.89 2208
6753.66 2186
6754.44 2191
6755.21 2293
6755.99 2085
6756.76 1920
6757.54 1839
6758.31 1649
6759.09 1607
6759.87 1561
6760.64 1569
6761.42 1514
6762.19 1543
6762.97 1462
6763.75 1461
6764.52 1502
6765.30 1439
6766.07 1400
6766.85 1406
6767.63 1398
6768.40 1402
6769.18 1421
6769.96 1313
6770.73 1302
6771.51 1386
6772.29 1465
6773.06 1351
6773.84 1298
6774.62 1395
6775.39 1386
6776.17 1334
6776.95 1271
6777.72 1258
6778.50 1148
6779.28 1268
6780.05 1352
6780.83 1348
6781.61 1360
6782.39 1316
6783.16 1406
6783.94 1245
6784.72 1209
6785.50 1194
6786.27 1245
6787.05 1164
6787.83 1174
6788.61 1148
6789.38 1138
6790.16 1249
6790.94 1223
6791.72 1257
6792.49 1214
6793.27 1319
6794.05 1371
6794.83 1244
6795.60 1205
6796.38 1267
6797.16 1240
6797.94 1139
6798.72 1029
6799.50 1013
6800.27 1147
6801.05 1245
6801.83 1254
6802.61 1233
6803.39 1316
6804.17 1279
6804.94 1447
6805.72 1383
6806.50 1426
6807.28 1318
6808.06 1330
6808.84 1382
6809.62 1192
6810.39 1248
6811.17 1235
6811.95 1284
6812.73 1253
6813.51 1247
6814.29 1157
6815.07 1240
6815.85 1287
6816.63 1291
6817.41 1237
6818.18 1348
6818.96 1261
6819.74 1310
6820.52 1428
6821.30 1217
6822.08 1144
6822.86 1215
6823.64 1198
6824.42 1253
6825.20 1110
6825.98 1204
6826.76 1159
6827.54 1163
6828.32 1211
6829.10 1233
6829.88 1205
6830.66 1271
6831.44 1227
6832.22 1136
6833.00 1308
6833.78 1211
6834.56 1274
6835.34 1262
6836.12 1245
6836.90 1160
6837.68 1173
6838.46 1180
6839.24 1131
6840.02 1183
6840.80 1136
6841.58 1114
6842.36 1153
6843.14 1175
6843.92 1084
6844.70 1131
6845.49 1136
6846.27 1177
6847.05 1138
6847.83 1344
6848.61 1397
6849.39 1603
6850.17 1834
6850.95 2088
6851.73 2305
6852.51 2529
6853.30 2821
6854.08 2701
6854.86 2695
6855.64 2537
6856.42 2309
6857.20 2050
6857.98 1870
6858.77 1648
6859.55 1489
6860.33 1513
6861.11 1476
6861.89 1345
6862.67 1345
6863.46 1320
6864.24 1332
6865.02 1291
6865.80 1373
6866.58 1433
6867.37 1476
6868.15 1518
6868.93 1516
6869.71 1505
6870.49 1546
6871.28 1461
6872.06 1388
6872.84 1403
6873.62 1333
6874.41 1426
6875.19 1317
6875.97 1270
6876.75 1338
6877.54 1366
6878.32 1427
6879.10 1444
6879.88 1450
6880.67 1720
6881.45 1652
6882.23 1584
6883.02 1699
6883.80 1665
6884.58 1606
6885.36 1720
6886.15 1835
6886.93 2139
6887.71 2298
6888.50 2759
6889.28 3095
6890.06 3116
6890.85 3405
6891.63 3366
6892.41 2993
6893.20 2652
6893.98 2477
6894.76 2190
6895.55 2038
6896.33 1813
6897.12 1674
6897.90 1709
6898.68 1678
6899.47 1676
6900.25 1743
6901.04 1631
6901.82 1662
6902.60 1673
6903.39 1636
6904.17 1704
6904.96 1647
6905.74 1725
6906.52 1701
6907.31 1709
6908.09 1760
6908.88 1720
6909.66 1717
6910.45 1688
6911.23 1710
6912.02 1641
6912.80 1620
6913.58 1495
6914.37 1570
6915.15 1463
6915.94 1475
6916.72 1467
6917.51 1482
6918.29 1366
6919.08 1459
6919.86 1554
6920.65 1575
6921.43 1526
6922.22 1463
6923.00 1379
6923.79 1439
6924.57 1451
6925.36 1378
6926.15 1331
6926.93 1445
6927.72 1482
6928.50 1536
6929.29 1537
6930.07 1522
6930.86 1528
6931.64 1596
6932.43 1619
6933.22 1559
6934.00 1560
6934.79 1579
6935.57 1494
6936.36 1568
6937.15 1589
6937.93 1541
6938.72 1571
6939.50 1656
6940.29 1802
6941.08 1722
6941.86 1804
6942.65 1892
6943.44 1978
6944.22 1981
6945.01 2213
6945.79 2234
6946.58 2324
6947.37 2425
6948.15 2364
6948.94 2442
6949.73 2639
6950.51 2510
6951.30 2561
6952.09 2418
6952.88 2280
6953.66 2186
6954.45 2102
6955.24 1986
6956.02 1974
6956.81 2033
6957.60 2020
6958.38 1958
6959.17 1903
6959.96 1943
6960.75 2084
6961.53 2084
6962.32 2115
6963.11 1987
6963.90 1917
6964.68 2052
6965.47 2053
6966.26 2114
6967.05 2070
6967.83 2196
6968.62 2309
6969.41 2491
6970.20 2600
6970.99 2614
6971.77 2688
6972.56 2835
6973.35 2932
6974.14 2893
6974.93 2878
6975.71 2894
6976.50 2829
6977.29 2746
6978.08 2869
6978.87 2928
6979.66 2910
6980.44 2927
6981.23 3002
6982.02 3345
6982.81 3650
6983.60 4390
6984.39 5601
6985.18 7229
6985.97 9056
6986.75 10746
6987.54 12644
6988.33 13594
6989.12 13762
6989.91 13258
6990.70 11914
6991.49 10038
6992.28 8802
6993.07 7420
6993.86 6067
6994.64 4723
6995.43 4044
6996.22 3500
6997.01 2970
6997.80 2725
6998.59 2474
6999.38 2444
7000.17 2478
7000.96 2457
7001.75 2629
7002.54 2758
7003.33 2754
7004.12 2710
7004.91 2672
7005.70 2504
7006.49 2373
7007.28 2126
7008.07 2076
7008.86 1977
7009.65 1805
7010.44 1761
7011.23 1670
7012.02 1746
7012.81 1845
7013.60 1826
7014.39 2008
7015.18 2036
7015.97 1965
7016.76 2035
7017.55 2005
7018.34 1950
7019.13 2018
7019.93 1991
7020.72 1924
7021.51 1873
7022.30 1908
7023.09 1945
7023.88 2011
7024.67 2070
7025.46 2031
7026.25 2009
7027.04 2048
7027.83 2155
7028.63 2108
7029.42 2011
7030.21 1940
7031.00 1882
7031.79 1803
7032.58 1803
7033.37 1790
7034.17 1671
7034.96 1565
7035.75 1739
7036.54 1707
7037.33 1715
7038.12 1689
7038.92 1625
7039.71 1726
7040.50 1806
7041.29 1908
7042.08 1964
7042.87 2036
7043.67 2030
7044.46 2016
7045.25 2003
7046.04 2102
7046.84 2110
7047.63 2188
7048.42 2185
7049.21 2302
7050.00 2537
7050.80 2831
7051.59 3031
7052.38 3197
7053.17 3221
7053.97 3142
7054.76 2855
7055.55 2514
7056.35 2401
7057.14 2198
7057.93 2038
7058.72 1848
7059.52 1822
7060.31 1791
7061.10 1801
7061.90 1769
7062.69 1891
7063.48 1914
7064.28 1847
7065.07 1929
7065.86 1923
7066.66 1803
7067.45 1760
7068.24 1713
7069.04 1698
7069.83 1595
7070.62 1679
7071.42 1671
7072.21 1537
7073.00 1436
7073.80 1509
7074.59 1538
7075.39 1503
7076.18 1439
7076.97 1290
7077.77 1363
7078.56 1317
7079.35 1341
7080.15 1441
7080.94 1418
7081.74 1414
7082.53 1365
7083.33 1419
7084.12 1404
7084.91 1378
7085.71 1329
7086.50 1296
7087.30 1231
7088.09 1244
7088.89 1258
7089.68 1328
7090.48 1367
7091.27 1232
7092.07 1265
7092.86 1360
7093.66 1212
7094.45 1226
7095.25 1337
7096.04 1298
7096.84 1252
7097.63 1142
7098.43 1196
7099.22 1185
7100.02 1154
7100.81 1171
7101.61 1134
7102.40 1172
7103.20 1109
7103.99 1193
7104.79 1062
7105.58 1116
7106.38 1158
7107.17 1188
7107.97 1054
7108.77 1131
7109.56 1079
7110.36 1103
7111.15 1038
7111.95 1078
7112.75 1040
7113.54 1036
7114.34 1067
7115.13 1190
7115.93 1153
7116.73 1057
7117.52 1167
7118.32 1107
7119.11 1092
7119.91 1007
7120.71 1074
7121.50 1129
7122.30 1153
7123.10 963
7123.89 966
7124.69 1052
7125.49 1073
7126.28 1012
7127.08 921
7127.88 1034
7128.67 1001
7129.47 1000
7130.27 1062
7131.06 1100
7131.86 1142
7132.66 1105
7133.45 1098
7134.25 1201
7135.05 1098
7135.85 1079
7136.64 1053
7137.44 1057
7138.24 989
7139.04 969
7139.83 1034
7140.63 999
7141.43 949
7142.23 996
7143.02 996
7143.82 925
7144.62 969
7145.42 930
7146.21 947
7147.01 978
7147.81 912
7148.61 932
7149.41 952
7150.20 928
7151.00 969
7151.80 872
7152.60 816
7153.40 852
7154.19 855
7154.99 878
7155.79 939
7156.59 1010
7157.39 899
7158.19 994
7158.99 894
7159.78 1021
7160.58 993
7161.38 945
7162.18 930
7162.98 897
7163.78 855
7164.58 857
7165.37 886
7166.17 763
7166.97 830
7167.77 851
7168.57 878
7169.37 779
7170.17 854
7170.97 878
7171.77 843
7172.57 817
7173.37 923
7174.17 930
7174.96 871
7175.76 827
7176.56 872
7177.36 852
7178.16 786
7178.96 851
7179.76 848
7180.56 852
7181.36 779
7182.16 776
7182.96 806
7183.76 800
7184.56 833
7185.36 779
7186.16 799
7186.96 825
7187.76 832
7188.56 807
7189.36 845
7190.16 861
7190.96 891
7191.76 875
7192.56 805
7193.36 793
7194.16 876
7194.96 796
7195.76 780
7196.57 870
7197.37 841
7198.17 846
7198.97 819
7199.77 736
7200.57 718
7201.37 779
7202.17 817
7202.97 835
7203.77 811
7204.57 835
7205.38 762
7206.18 770
7206.98 807
7207.78 799
7208.58 789
7209.38 794
7210.18 774
7210.98 718
7211.79 791
7212.59 781
7213.39 762
7214.19 784
7214.99 791
7215.79 776
7216.60 744
7217.40 712
7218.20 792
7219.00 805
7219.80 849
7220.60 848
7221.41 851
7222.21 867
7223.01 748
7223.81 761
7224.62 788
7225.42 808
7226.22 834
7227.02 826
7227.82 812
7228.63 817
7229.43 835
7230.23 773
7231.03 790
7231.84 822
7232.64 770
7233.44 741
7234.24 806
7235.05 853
7235.85 720
7236.65 731
7237.46 826
7238.26 774
7239.06 841
7239.86 799
7240.67 791
7241.47 879
7242.27 824
7243.08 877
7243.88 828
7244.68 792
7245.49 783
7246.29 887
7247.09 892
7247.90 792
7248.70 891
7249.50 883
7250.31 858
7251.11 853
7251.92 878
7252.72 874
7253.52 837
7254.33 904
7255.13 848
7255.93 865
7256.74 870
7257.54 975
7258.35 877
7259.15 920
7259.95 1012
7260.76 1015
7261.56 1042
7262.37 1028
7263.17 1134
7263.98 1105
7264.78 1102
7265.59 1132
7266.39 1029
7267.19 1026
7268.00 963
7268.80 906
7269.61 865
7270.41 879
7271.22 914
7272.02 932
7272.83 975
7273.63 911
7274.44 896
7275.24 932
7276.05 953
7276.85 932
7277.66 959
7278.46 987
7279.27 960
7280.07 958
7280.88 918
7281.68 1065
7282.49 1179
7283.29 1339
7284.10 1453
7284.91 1658
7285.71 1893
7286.52 1952
7287.32 1961
7288.13 2004
7288.93 1998
7289.74 1804
7290.55 1749
7291.35 1513
7292.16 1419
7292.96 1270
7293.77 1179
7294.58 1077
7295.38 1031
7296.19 990
7296.99 967
7297.80 937
7298.61 963
7299.41 1017
7300.22 928
7301.03 904
7301.83 985
7302.64 975
7303.44 939
7304.25 848
7305.06 976
7305.86 927
7306.67 920
7307.48 972
7308.28 900
7309.09 956
7309.90 1053
7310.71 1008
7311.51 1055
7312.32 1036
7313.13 1046
7313.93 1089
7314.74 1148
7315.55 1174
7316.36 1063
7317.16 1128
7317.97 1356
7318.78 1407
7319.59 1502
7320.39 1581
7321.20 1780
7322.01 1793
7322.82 1752
7323.62 1638
7324.43 1446
7325.24 1487
7326.05 1466
7326.85 1347
7327.66 1286
7328.47 1141
7329.28 1116
7330.09 1074
7330.89 1041
7331.70 1051
7332.51 1070
7333.32 1056
7334.13 1109
7334.93 1106
7335.74 1030
7336.55 1023
7337.36 1024
7338.17 1042
7338.98 1024
7339.79 1059
7340.59 982
7341.40 1019
7342.21 978
7343.02 925
7343.83 1012
7344.64 918
7345.45 881
7346.26 911
7347.06 834
7347.87 890
7348.68 867
7349.49 916
7350.30 880
7351.11 843
7351.92 826
7352.73 851
7353.54 915
7354.35 818
7355.16 807
7355.97 874
7356.78 958
7357.59 902
7358.39 881
7359.20 875
7360.01 872
7360.82 864
7361.63 848
7362.44 815
7363.25 897
7364.06 924
7364.87 835
7365.68 857
7366.49 837
7367.30 873
7368.11 819
7368.92 847
7369.73 855
7370.54 837
7371.35 825
7372.16 799
7372.97 803
7373.79 780
7374.60 791
7375.41 799
7376.22 802
7377.03 824
7377.84 864
7378.65 922
7379.46 876
7380.27 938
7381.08 1000
7381.89 1010
7382.70 944
7383.51 1015
7384.33 1065
7385.14 1081
7385.95 968
7386.76 1027
7387.57 952
7388.38 952
7389.19 880
7390.00 810
7390.81 733
7391.63 762
7392.44 769
7393.25 847
7394.06 790
7394.87 767
7395.68 745
7396.50 794
7397.31 782
7398.12 883
7398.93 861
7399.74 845
7400.55 769
7401.37 829
7402.18 910
7402.99 843
7403.80 820
7404.62 792
7405.43 747
7406.24 754
7407.05 816
7407.86 800
7408.68 823
7409.49 797
7410.30 719
7411.11 703
7411.93 739
7412.74 797
7413.55 760
7414.36 721
7415.18 764
7415.99 749
7416.80 716
7417.62 746
7418.43 795
7419.24 720
7420.05 755
7420.87 671
7421.68 677
7422.49 746
7423.31 750
7424.12 711
7424.93 741
7425.75 743
7426.56 752
7427.37 743
7428.19 745
7429.00 748
7429.81 777
7430.63 848
7431.44 827
7432.25 887
7433.07 961
7433.88 955
7434.70 927
7435.51 888
7436.32 862
7437.14 887
7437.95 908
7438.76 790
7439.58 866
7440.39 951
7441.21 934
7442.02 855
7442.84 877
7443.65 922
7444.46 862
7445.28 809
7446.09 780
7446.91 739
7447.72 717
7448.54 753
7449.35 737
7450.17 767
7450.98 747
7451.80 805
7452.61 743
7453.42 697
7454.24 794
7455.05 716
7455.87 754
7456.68 722
7457.50 773
7458.31 730
7459.13 730
7459.94 720
7460.76 780
7461.58 791
7462.39 772
7463.21 739
7464.02 718
7464.84 798
7465.65 804
7466.47 846
7467.28 807
7468.10 810
7468.91 839
7469.73 901
7470.55 820
7471.36 755
7472.18 797
7472.99 842
7473.81 818
7474.63 793
7475.44 839
7476.26 842
7477.07 781
7477.89 744
7478.71 822
7479.52 773
7480.34 733
7481.15 803
7481.97 851
7482.79 824
7483.60 734
7484.42 779
7485.24 761
7486.05 781
7486.87 738
7487.69 773
7488.50 711
7489.32 709
7490.14 742
7490.95 737
7491.77 716
7492.59 776
7493.41 767
7494.22 763
7495.04 729
7495.86 688
7496.67 697
7497.49 706
7498.31 667
7499.13 663
7499.94 669
7500.76 728
7501.58 654
7502.40 666
7503.21 686
7504.03 680
7504.85 711
7505.67 711
7506.48 767
7507.30 673
7508.12 663
7508.94 722
7509.75 640
7510.57 711
7511.39 771
7512.21 747
7513.03 693
7513.84 632
7514.66 675
7515.48 692
7516.30 601
7517.12 621
7517.94 696
7518.75 661
7519.57 695
7520.39 674
7521.21 608
7522.03 635
7522.85 710
7523.67 604
7524.48 597
7525.30 673
7526.12 634
7526.94 678
7527.76 689
7528.58 698
7529.40 666
7530.22 715
7531.04 671
7531.85 670
7532.67 660
7533.49 670
7534.31 673
7535.13 655
7535.95 600
7536.77 652
7537.59 652
7538.41 625
7539.23 708
7540.05 674
7540.87 670
7541.69 651
7542.51 691
7543.33 702
7544.15 673
7544.97 713
7545.79 662
7546.61 741
7547.43 757
7548.25 748
7549.07 718
7549.89 671
7550.71 651
7551.53 602
7552.35 613
7553.17 636
7553.99 658
7554.81 649
7555.63 753
7556.45 692
7557.27 724
7558.09 677
7558.91 797
7559.73 776
7560.55 667
7561.37 723
7562.19 752
7563.01 740
7563.83 735
7564.66 721
7565.48 704
7566.30 730
7567.12 728
7567.94 758
7568.76 701
7569.58 701
7570.40 682
7571.22 686
7572.04 637
7572.87 728
7573.69 691
7574.51 657
7575.33 709
7576.15 715
7576.97 644
7577.80 697
7578.62 697
7579.44 715
7580.26 744
7581.08 665
7581.90 653
7582.73 638
7583.55 702
7584.37 658
7585.19 688
7586.01 733
7586.84 775
7587.66 744
7588.48 762
7589.30 803
7590.12 892
7590.95 841
7591.77 847
7592.59 818
7593.41 830
7594.24 765
7595.06 814
7595.88 805
7596.70 798
7597.53 810
7598.35 828
7599.17 847
7600.00 840
7600.82 842
7601.64 847
7602.46 875
7603.29 951
7604.11 1042
7604.93 1112
7605.76 1165
7606.58 1200
7607.40 1234
7608.23 1235
7609.05 1153
7609.87 1215
7610.70 1191
7611.52 1103
7612.34 1009
7613.17 1028
7613.99 996
7614.81 916
7615.64 878
7616.46 924
7617.28 998
7618.11 1147
7618.93 1060
7619.76 1080
7620.58 1154
7621.40 1159
7622.23 1192
7623.05 1060
7623.88 1043
7624.70 1060
7625.52 971
7626.35 896
7627.17 960
7628.00 844
7628.82 934
7629.65 952
7630.47 1031
7631.30 1118
7632.12 1125
7632.94 1252
7633.77 1250
7634.59 1385
7635.42 1301
7636.24 1210
7637.07 1303
7637.89 1154
7638.72 1051
7639.54 960
7640.37 827
7641.19 841
7642.02 835
7642.84 848
7643.67 825
7644.49 832
7645.32 737
7646.14 722
7646.97 823
7647.79 816
7648.62 788
7649.45 744
7650.27 828
7651.10 785
7651.92 737
7652.75 718
7653.57 715
7654.40 743
7655.23 733
7656.05 699
7656.88 730
7657.70 756
7658.53 678
7659.35 622
7660.18 696
7661.01 745
7661.83 664
7662.66 686
7663.49 749
7664.31 781
7665.14 733
7665.96 685
7666.79 672
7667.62 653
7668.44 697
7669.27 721
7670.10 722
7670.92 675
7671.75 722
7672.58 678
7673.40 662
7674.23 727
7675.06 719
7675.88 632
7676.71 606
7677.54 661
7678.37 709
7679.19 666
7680.02 635
7680.85 641
7681.67 647
7682.50 640
7683.33 670
7684.16 658
7684.98 676
7685.81 716
7686.64 723
7687.47 726
7688.29 748
7689.12 640
7689.95 675
7690.78 710
7691.60 734
7692.43 652
7693.26 680
7694.09 732
7694.92 738
7695.74 702
7696.57 641
7697.40 662
7698.23 693
7699.06 791
7699.88 835
7700.71 747
7701.54 817
7702.37 798
7703.20 755
7704.03 735
7704.85 716
7705.68 696
7706.51 669
7707.34 615
7708.17 658
7709.00 623
7709.83 632
7710.66 641
7711.48 695
7712.31 613
7713.14 613
7713.97 619
7714.80 689
7715.63 622
7716.46 606
7717.29 621
7718.12 572
7718.95 650
7719.77 691
7720.60 545
7721.43 561
7722.26 606
7723.09 610
7723.92 601
7724.75 568
7725.58 567
7726.41 607
7727.24 639
7728.07 625
7728.90 611
7729.73 589
7730.56 591
7731.39 605
7732.22 588
7733.05 574
7733.88 579
7734.71 572
7735.54 544
7736.37 562
7737.20 595
7738.03 629
7738.86 604
7739.69 601
7740.52 592
7741.35 565
7742.18 552
7743.01 597
7743.84 613
7744.67 574
7745.50 609
7746.34 621
7747.17 613
7748.00 615
7748.83 660
7749.66 634
7750.49 696
7751.32 781
7752.15 689
7752.98 641
7753.81 643
7754.65 653
7755.48 657
7756.31 582
7757.14 623
7757.97 592
7758.80 642
7759.63 657
7760.46 581
7761.30 561
7762.13 591
7762.96 582
7763.79 579
7764.62 579
7765.45 563
7766.29 650
7767.12 623
7767.95 576
7768.78 568
7769.61 635
7770.45 600
7771.28 664
7772.11 579
7772.94 553
7773.77 575
7774.61 654
7775.44 647
7776.27 586
7777.10 577
7777.94 594
7778.77 611
7779.60 653
7780.43 614
7781.27 662
7782.10 629
7782.93 646
7783.76 553
7784.60 588
7785.43 619
7786.26 637
7787.09 594
7787.93 573
7788.76 602
7789.59 627
7790.43 600
7791.26 547
7792.09 573
7792.93 605
7793.76 668
7794.59 577
7795.43 576
7796.26 663
7797.09 681
7797.93 644
7798.76 671
7799.59 626
7800.43 638
7801.26 635
7802.09 672
7802.93 685
7803.76 745
7804.60 704
7805.43 675
7806.26 697
7807.10 677
7807.93 734
7808.77 729
7809.60 644
7810.43 631
7811.27 742
7812.10 807
7812.94 774
7813.77 779
7814.61 809
7815.44 817
7816.27 920
7817.11 984
7817.94 966
7818.78 969
7819.61 988
7820.45 993
7821.28 981
7822.12 876
7822.95 818
7823.79 787
7824.62 827
7825.46 792
7826.29 840
7827.13 917
7827.96 946
7828.80 948
7829.63 944
7830.47 1024
7831.30 985
7832.14 901
7832.97 879
7833.81 904
7834.64 956
7835.48 935
7836.32 1001
7837.15 973
7837.99 947
7838.82 915
7839.66 918
7840.49 829
7841.33 808
7842.17 937
7843.00 898
7843.84 861
7844.67 821
7845.51 912
7846.35 916
7847.18 880
7848.02 801
7848.85 854
7849.69 878
7850.53 822
7851.36 864
7852.20 808
7853.04 786
7853.87 773
7854.71 834
7855.54 851
7856.38 896
7857.22 867
7858.05 950
7858.89 936
7859.73 1035
7860.57 1082
7861.40 1122
7862.24 1176
7863.08 1048
7863.91 1057
7864.75 1005
7865.59 943
7866.42 902
7867.26 906
7868.10 881
7868.94 902
7869.77 915
7870.61 965
7871.45 978
7872.29 913
7873.12 1011
7873.96 970
7874.80 985
7875.64 1067
7876.47 1078
7877.31 1163
7878.15 1101
7878.99 1142
7879.82 1283
7880.66 1352
7881.50 1346
7882.34 1253
7883.18 1234
7884.01 1096
7884.85 1072
7885.69 1136
7886.53 1042
7887.37 1001
7888.21 1014
7889.04 906
7889.88 890
7890.72 984
7891.56 936
7892.40 960
7893.24 986
7894.07 1007
7894.91 955
7895.75 928
7896.59 948
7897.43 863
7898.27 876
7899.11 868
7899.95 877
7900.79 850
7901.62 835
7902.46 889
7903.30 825
7904.14 788
7904.98 782
7905.82 786
7906.66 779
7907.50 804
7908.34 759
7909.18 769
7910.02 803
7910.86 808
7911.70 757
7912.54 669
7913.38 702
7914.22 740
7915.05 715
7915.89 736
7916.73 740
7917.57 808
7918.41 833
7919.25 841
7920.09 864
7920.93 908
7921.77 866
7922.61 851
7923.45 844
7924.29 769
7925.14 798
7925.98 702
7926.82 723
7927.66 698
7928.50 674
7929.34 667
7930.18 658
7931.02 674
7931.86 631
7932.70 640
7933.54 623
7934.38 594
7935.22 705
7936.06 708
7936.90 711
7937.74 716
7938.59 696
7939.43 696
7940.27 690
7941.11 673
7941.95 703
7942.79 704
7943.63 709
7944.47 729
7945.31 683
7946.16 653
7947.00 707
7947.84 653
7948.68 706
7949.52 724
7950.36 719
7951.21 724
7952.05 734
7952.89 812
7953.73 791
7954.57 915
7955.41 919
7956.26 989
7957.10 956
7957.94 951
7958.78 896
7959.62 892
7960.47 880
7961.31 828
7962.15 799
7962.99 785
7963.84 804
7964.68 843
7965.52 899
7966.36 889
7967.21 888
7968.05 1003
7968.89 1044
7969.73 991
7970.58 995
7971.42 1003
7972.26 1016
7973.10 923
7973.95 888
7974.79 829
7975.63 727
7976.48 748
7977.32 754
7978.16 684
7979.01 746
7979.85 759
7980.69 771
7981.53 731
7982.38 703
7983.22 757
7984.06 768
7984.91 695
7985.75 654
7986.60 700
7987.44 697
7988.28 705
7989.13 646
7989.97 700
7990.81 713
7991.66 631
7992.50 612
7993.35 627
7994.19 654
7995.03 605
7995.88 682
7996.72 709
7997.57 581
7998.41 620
7999.25 619
8000.10 651
8000.94 604
8001.79 573
8002.63 637
8003.48 685
8004.32 587
8005.16 566
8006.01 539
8006.85 528
8007.70 671
8008.54 600
8009.39 642
8010.23 578
8011.08 574
8011.92 641
8012.77 600
8013.61 577
8014.46 581
8015.30 573
8016.15 596
8016.99 593
8017.84 590
8018.68 586
8019.53 525
8020.37 541
8021.22 586
8022.06 561
8022.91 556
8023.75 516
8024.60 558
8025.45 572
8026.29 559
8027.14 546
8027.98 530
8028.83 563
8029.67 568
8030.52 573
8031.37 591
8032.21 574
8033.06 572
8033.90 545
8034.75 567
8035.60 556
8036.44 577
8037.29 537
8038.14 587
8038.98 530
8039.83 568
8040.67 494
8041.52 549
8042.37 562
8043.21 598
8044.06 590
8044.91 544
8045.75 537
8046.60 549
8047.45 587
8048.29 539
8049.14 497
8049.99 545
8050.83 543
8051.68 548
8052.53 581
8053.38 584
8054.22 450
8055.07 545
8055.92 564
8056.76 526
8057.61 471
8058.46 505
8059.31 491
8060.15 536
8061.00 482
8061.85 472
8062.70 484
8063.54 471
8064.39 484
8065.24 502
8066.09 519
8066.93 479
8067.78 528
8068.63 554
8069.48 517
8070.33 530
8071.17 575
8072.02 586
8072.87 580
8073.72 516
8074.57 514
8075.41 525
8076.26 491
8077.11 470
8077.96 516
8078.81 470
8079.66 465
8080.50 499
8081.35 531
8082.20 520
8083.05 508
8083.90 467
8084.75 523
8085.60 519
8086.45 474
8087.29 527
8088.14 501
8088.99 496
8089.84 504
8090.69 503
8091.54 519
8092.39 526
8093.24 489
8094.09 492
8094.94 565
8095.79 561
8096.63 473
8097.48 485
8098.33 526
8099.18 536
8100.03 536
8100.88 486
8101.73 536
8102.58 510
8103.43 502
8104.28 521
8105.13 550
8105.98 509
8106.83 513
8107.68 502
8108.53 500
8109.38 545
8110.23 518
8111.08 541
8111.93 544
8112.78 526
8113.63 509
8114.48 507
8115.33 468
8116.18 506
8117.03 563
8117.88 583
8118.73 519
8119.58 576
8120.43 566
8121.28 573
8122.14 582
8122.99 629
8123.84 572
8124.69 617
8125.54 600
8126.39 594
8127.24 553
8128.09 562
8128.94 583
8129.79 593
8130.64 544
8131.50 538
8132.35 554
8133.20 562
8134.05 563
8134.90 618
8135.75 627
8136.60 617
8137.46 573
8138.31 597
8139.16 582
8140.01 589
8140.86 525
8141.71 629
8142.57 598
8143.42 618
8144.27 673
8145.12 604
8145.97 615
8146.82 730
8147.68 660
8148.53 622
8149.38 623
8150.23 679
8151.09 697
8151.94 706
8152.79 702
8153.64 723
8154.49 761
8155.35 758
8156.20 880
8157.05 915
8157.90 945
8158.76 916
8159.61 883
8160.46 782
8161.32 815
8162.17 791
8163.02 728
8163.87 665
8164.73 708
8165.58 689
8166.43 658
8167.29 661
8168.14 625
8168.99 649
8169.84 637
8170.70 643
8171.55 633
8172.40 683
8173.26 645
8174.11 636
8174.96 604
8175.82 636
8176.67 651
8177.53 646
8178.38 594
8179.23 611
8180.09 582
8180.94 566
8181.79 531
8182.65 530
8183.50 540
8184.36 522
8185.21 551
8186.06 507
8186.92 525
8187.77 528
8188.63 520
8189.48 550
8190.33 566
8191.19 528
8192.04 529
8192.90 538
8193.75 547
8194.61 562
8195.46 490
8196.32 525
8197.17 540
8198.02 561
8198.88 556
8199.73 560
8200.59 513
8201.44 570
8202.30 556
8203.15 506
8204.01 496
8204.86 499
8205.72 558
8206.57 490
8207.43 553
8208.28 559
8209.14 545
8209.99 507
8210.85 490
8211.71 452
8212.56 489
8213.42 480
8214.27 546
8215.13 551
8215.98 571
8216.84 555
8217.69 558
8218.55 588
8219.41 576
8220.26 529
8221.12 542
8221.97 607
8222.83 633
8223.69 668
8224.54 630
8225.40 576
8226.25 576
8227.11 592
8227.97 548
8228.82 529
8229.68 511
8230.53 518
8231.39 580
8232.25 496
8233.10 479
8233.96 506
8234.82 511
8235.67 586
8236.53 550
8237.39 484
8238.24 504
8239.10 523
8239.96 484
8240.81 501
8241.67 548
8242.53 568
8243.39 518
8244.24 511
8245.10 497
8245.96 522
8246.81 527
8247.67 552
8248.53 501
8249.39 488
8250.24 509
8251.10 498
8251.96 468
8252.82 522
8253.67 508
8254.53 512
8255.39 526
8256.25 515
8257.10 502
8257.96 507
8258.82 511
8259.68 507
8260.54 494
8261.39 481
8262.25 544
8263.11 555
8263.97 512
8264.83 480
8265.68 489
8266.54 517
8267.40 539
8268.26 489
8269.12 489
8269.98 487
8270.83 500
8271.69 514
8272.55 524
8273.41 496
8274.27 572
8275.13 552
8275.99 514
8276.84 510
8277.70 521
8278.56 520
8279.42 544
8280.28 557
8281.14 548
8282.00 536
8282.86 505
8283.72 560
8284.58 492
8285.43 496
8286.29 547
8287.15 542
8288.01 513
8288.87 492
8289.73 559
8290.59 526
8291.45 512
8292.31 510
8293.17 530
8294.03 589
8294.89 576
8295.75 589
8296.61 619
8297.47 601
8298.33 552
8299.19 565
8300.05 610
8300.91 640
8301.77 546
8302.63 583
8303.49 552
8304.35 551
8305.21 525
8306.07 538
8306.93 577
8307.79 601
8308.65 600
8309.51 527
8310.37 546
8311.23 597
8312.09 615
8312.95 604
8313.81 625
8314.67 612
8315.53 608
8316.40 636
8317.26 662
8318.12 729
8318.98 725
8319.84 686
8320.70 706
8321.56 651
8322.42 643
8323.28 618
8324.15 608
8325.01 566
8325.87 476
8326.73 578
8327.59 554
8328.45 548
8329.31 497
8330.17 507
8331.04 510
8331.90 504
8332.76 540
8333.62 604
8334.48 554
8335.35 544
8336.21 521
8337.07 541
8337.93 509
8338.79 529
8339.65 507
8340.52 597
8341.38 565
8342.24 515
8343.10 552
8343.97 565
8344.83 600
8345.69 612
8346.55 700
8347.41 682
8348.28 675
8349.14 647
8350.00 607
8350.87 577
8351.73 584
8352.59 549
8353.45 579
8354.32 541
8355.18 517
8356.04 605
8356.90 513
8357.77 565
8358.63 484
8359.49 541
8360.36 563
8361.22 522
8362.08 493
8362.95 539
8363.81 551
8364.67 539
8365.54 500
8366.40 534
8367.26 506
8368.13 535
8368.99 530
8369.85 532
8370.72 565
8371.58 480
8372.44 516
8373.31 576
8374.17 591
8375.04 583
8375.90 602
8376.76 593
8377.63 590
8378.49 572
8379.36 547
8380.22 562
8381.08 503
8381.95 538
8382.81 591
8383.68 503
8384.54 522
8385.41 558
8386.27 556
8387.13 495
8388.00 537
8388.86 515
8389.73 541
8390.59 569
8391.46 598
8392.32 609
8393.19 503
8394.05 527
8394.92 582
8395.78 562
8396.65 529
8397.51 562
8398.38 543
8399.24 553
8400.11 561
8400.97 488
8401.84 591
8402.70 562
8403.57 581
8404.43 532
8405.30 577
8406.16 600
8407.03 583
8407.90 594
8408.76 593
8409.63 561
8410.49 510
8411.36 547
8412.22 593
8413.09 610
8413.96 536
8414.82 585
8415.69 591
8416.55 593
8417.42 603
8418.29 557
8419.15 576
8420.02 565
8420.88 569
8421.75 572
8422.62 607
8423.48 612
8424.35 638
8425.22 619
8426.08 640
8426.95 676
8427.82 720
8428.68 703
8429.55 680
8430.42 764
8431.28 732
8432.15 805
8433.02 760
8433.88 666
8434.75 704
8435.62 699
8436.48 781
8437.35 784
8438.22 721
8439.09 816
8439.95 788
8440.82 792
8441.69 821
8442.55 849
8443.42 891
8444.29 899
8445.16 924
8446.02 944
8446.89 957
8447.76 1013
8448.63 1029
8449.50 1008
8450.36 995
8451.23 926
8452.10 881
8452.97 971
8453.83 933
8454.70 909
8455.57 1008
8456.44 1070
8457.31 1099
8458.17 1037
8459.04 1051
8459.91 1114
8460.78 1168
8461.65 1135
8462.52 1122
8463.38 1158
8464.25 1108
8465.12 1031
8465.99 1064
8466.86 1174
8467.73 1167
8468.60 1363
8469.46 1561
8470.33 2000
8471.20 2390
8472.07 2767
8472.94 3121
8473.81 3049
8474.68 2917
8475.55 2708
8476.42 2466
8477.29 2058
8478.15 1722
8479.02 1481
8479.89 1301
8480.76 1134
8481.63 1042
8482.50 995
8483.37 969
8484.24 953
8485.11 844
8485.98 798
8486.85 788
8487.72 778
8488.59 714
8489.46 773
8490.33 786
8491.20 738
8492.07 723
8492.94 650
8493.81 715
8494.68 777
8495.55 666
8496.42 686
8497.29 673
8498.16 693
8499.03 668
8499.90 685
8500.77 765
8501.64 810
8502.51 769
8503.38 743
8504.25 731
8505.12 696
8505.99 712
8506.86 764
8507.73 858
8508.60 803
8509.47 831
8510.35 834
8511.22 829
8512.09 980
8512.96 847
8513.83 818
8514.70 855
8515.57 858
8516.44 707
8517.31 728
8518.18 691
8519.06 684
8519.93 627
8520.80 747
8521.67 694
8522.54 688
8523.41 710
8524.28 672
8525.16 688
8526.03 704
8526.90 686
8527.77 752
8528.64 682
8529.51 731
8530.39 674
8531.26 676
8532.13 715
8533.00 705
8533.87 704
8534.75 738
8535.62 750
8536.49 788
8537.36 737
8538.24 772
8539.11 813
8539.98 826
8540.85 809
8541.72 769
8542.60 732
8543.47 761
8544.34 808
8545.21 838
8546.09 801
8546.96 767
8547.83 768
8548.71 795
8549.58 876
8550.45 800
8551.32 853
8552.20 905
8553.07 875
8553.94 901
8554.82 901
8555.69 999
8556.56 1007
8557.44 1036
8558.31 1033
8559.18 999
8560.06 938
8560.93 854
8561.80 818
8562.68 738
8563.55 694
8564.42 671
8565.30 667
8566.17 670
8567.04 658
8567.92 619
8568.79 661
8569.67 654
8570.54 612
8571.41 612
8572.29 601
8573.16 605
8574.04 657
8574.91 624
8575.78 592
8576.66 680
8577.53 605
8578.41 590
8579.28 583
8580.16 579
8581.03 531
8581.91 627
8582.78 599
8583.65 604
8584.53 522
8585.40 585
8586.28 627
8587.15 618
8588.03 558
8588.90 639
8589.78 627
8590.65 629
8591.53 638
8592.40 591
8593.28 561
8594.15 573
8595.03 539
8595.90 580
8596.78 602
8597.65 567
8598.53 593
8599.40 583
8600.28 599
8601.16 581
8602.03 564
8602.91 645
8603.78 584
8604.66 604
8605.53 618
8606.41 593
8607.28 571
8608.16 655
8609.04 645
8609.91 636
8610.79 569
8611.66 549
8612.54 630
8613.42 594
8614.29 572
8615.17 632
8616.05 603
8616.92 566
8617.80 623
8618.67 622
8619.55 661
8620.43 630
8621.30 649
8622.18 654
8623.06 621
8623.93 656
8624.81 630
8625.69 641
8626.56 684
8627.44 665
8628.32 694
8629.19 601
8630.07 621
8630.95 644
8631.83 662
8632.70 601
8633.58 617
8634.46 648
8635.33 676
8636.21 688
8637.09 647
8637.97 655
8638.84 644
8639.72 663
8640.60 639
8641.48 625
8642.35 692
8643.23 717
8644.11 710
8644.99 737
8645.86 639
8646.74 719
8647.62 814
8648.50 720
8649.38 753
8650.25 785
8651.13 858
8652.01 781
8652.89 807
8653.77 788
8654.64 838
8655.52 860
8656.40 826
8657.28 782
8658.16 745
8659.04 776
8659.91 768
8660.79 833
8661.67 877
8662.55 867
8663.43 815
8664.31 832
8665.19 805
8666.06 891
8666.94 816
8667.82 841
8668.70 875
8669.58 905
8670.46 878
8671.34 832
8672.22 902
8673.10 973
8673.98 1025
8674.85 1103
8675.73 1145
8676.61 1192
8677.49 1234
8678.37 1210
8679.25 1168
8680.13 1197
8681.01 1160
8681.89 1100
8682.77 1100
8683.65 1000
8684.53 985
8685.41 981
8686.29 1019
8687.17 1027
8688.05 1112
8688.93 1104
8689.81 1212
8690.69 1315
8691.57 1614
8692.45 1966
8693.33 2465
8694.21 2958
8695.09 3304
8695.97 3443
8696.85 3371
8697.73 3134
8698.61 2656
8699.49 2312
8700.37 2008
8701.25 1644
8702.13 1422
8703.01 1226
8703.89 1078
8704.78 1028
8705.66 939
8706.54 873
8707.42 917
8708.30 787
8709.18 772
8710.06 783
8710.94 802
8711.82 718
8712.70 752
8713.58 751
8714.47 717
8715.35 723
8716.23 691
8717.11 661
8717.99 653
8718.87 679
8719.75 638
8720.64 676
8721.52 693
8722.40 705
8723.28 729
8724.16 723
8725.04 724
8725.93 730
8726.81 764
8727.69 778
8728.57 707
8729.45 709
8730.34 763
8731.22 704
8732.10 711
8732.98 704
8733.86 770
8734.75 729
8735.63 762
8736.51 734
8737.39 677
8738.28 652
8739.16 603
8740.04 632
8740.92 614
8741.81 637
8742.69 606
8743.57 597
8744.45 603
8745.34 616
8746.22 573
8747.10 621
8747.99 657
8748.87 636
8749.75 600
8750.64 640
8751.52 617
8752.40 661
8753.28 627
8754.17 653
8755.05 689
8755.93 661
8756.82 682
8757.70 745
8758.59 765
8759.47 781
8760.35 763
8761.24 777
8762.12 842
8763.00 822
8763.89 800
8764.77 801
8765.65 765
8766.54 787
8767.42 791
8768.31 801
8769.19 728
8770.07 754
8770.96 715
8771.84 677
8772.73 785
8773.61 822
8774.50 788
8775.38 749
8776.26 757
8777.15 835
8778.03 751
8778.92 683
8779.80 673
8780.69 640
8781.57 591
8782.46 596
8783.34 621
8784.23 626
8785.11 609
8785.99 615
8786.88 620
8787.76 654
8788.65 634
8789.53 615
8790.42 669
8791.31 637
8792.19 609
8793.08 563
8793.96 602
8794.85 598
8795.73 631
8796.62 597
8797.50 587
8798.39 601
8799.27 603
8800.16 580
8801.04 570
8801.93 593
8802.82 613
8803.70 584
8804.59 623
8805.47 596
8806.36 593
8807.25 628
8808.13 591
8809.02 549
8809.90 623
8810.79 625
8811.68 595
8812.56 597
8813.45 619
8814.33 612
8815.22 591
8816.11 555
8816.99 592
8817.88 561
8818.77 587
8819.65 572
8820.54 571
8821.43 550
8822.31 549
8823.20 540
8824.09 537
8824.97 551
8825.86 566
8826.75 554
8827.63 569
8828.52 629
8829.41 619
8830.29 597
8831.18 600
8832.07 630
8832.96 561
8833.84 581
8834.73 539
8835.62 599
8836.51 535
8837.39 528
8838.28 558
8839.17 558
8840.06 525
8840.94 516
8841.83 498
8842.72 479
8843.61 520
8844.49 533
8845.38 536
8846.27 554
8847.16 514
8848.05 518
8848.93 558
8849.82 492
8850.71 519
8851.60 499
8852.49 439
8853.38 466
8854.26 446
8855.15 488
8856.04 486
8856.93 473
8857.82 497
8858.71 534
8859.59 498
8860.48 454
8861.37 421
8862.26 452
8863.15 481
8864.04 465
8864.93 486
8865.82 446
8866.70 486
8867.59 508
8868.48 506
8869.37 491
8870.26 450
8871.15 467
8872.04 510
8872.93 462
8873.82 436
8874.71 432
8875.60 434
8876.49 449
8877.37 440
8878.26 408
8879.15 458
8880.04 462
8880.93 453
8881.82 448
8882.71 473
8883.60 431
8884.49 429
8885.38 489
8886.27 466
8887.16 501
8888.05 490
8888.94 479
8889.83 439
8890.72 450
8891.61 445
8892.50 437
8893.39 417
8894.28 401
8895.17 456
8896.06 501
8896.95 461
8897.84 445
8898.74 360
8899.63 430
8900.52 442
8901.41 418
8902.30 405
8903.19 387
8904.08 443
8904.97 434
8905.86 459
8906.75 422
8907.64 457
8908.53 450
8909.43 396
8910.32 382
8911.21 439
8912.10 472
8912.99 434
8913.88 405
8914.77 432
8915.66 419
8916.56 435
8917.45 430
8918.34 412
8919.23 399
8920.12 450
8921.01 449
8921.90 392
8922.80 395
8923.69 417
8924.58 391
8925.47 409
8926.36 430
8927.26 424
8928.15 432
8929.04 427
8929.93 411
8930.82 378
8931.72 431
8932.61 400
8933.50 439
8934.39 414
8935.29 376
8936.18 411
8937.07 377
8937.96 397
8938.86 332
8939.75 376
8940.64 424
8941.53 411
8942.43 436
8943.32 438
8944.21 406
8945.10 355
8946.00 414
8946.89 385
8947.78 394
8948.68 382
8949.57 416
8950.46 380
8951.36 422
8952.25 436
8953.14 414
8954.04 419
8954.93 378
8955.82 399
8956.72 434
8957.61 384
8958.50 382
8959.40 385
8960.29 359
8961.18 367
8962.08 408
8962.97 402
8963.87 375
8964.76 385
8965.65 400
8966.55 362
8967.44 385
8968.33 465
8969.23 451
8970.12 364
8971.02 382
8971.91 369
8972.81 399
8973.70 391
8974.59 425
8975.49 441
8976.38 429
8977.28 407
8978.17 418
8979.07 423
8979.96 406
8980.86 388
8981.75 418
8982.65 412
8983.54 391
8984.43 375
8985.33 368
8986.22 416
8987.12 411
8988.01 427
8988.91 407
8989.80 373
8990.70 397
8991.59 361
8992.49 393
8993.39 400
8994.28 382
8995.18 365
8996.07 414
8996.97 386
8997.86 341
8998.76 428
8999.65 413
9000.55 395
9001.44 376
9002.34 357
9003.24 357
9004.13 397
9005.03 381
9005.92 369
9006.82 371
9007.72 359
9008.61 356
9009.51 335
9010.40 365
9011.30 358
9012.20 409
9013.09 355
9013.99 403
9014.89 392
9015.78 437
9016.68 424
9017.57 416
9018.47 404
9019.37 409
9020.26 375
9021.16 389
9022.06 385
9022.95 381
9023.85 359
9024.75 342
9025.65 396
9026.54 378
9027.44 374
9028.34 382
9029.23 385
9030.13 377
9031.03 346
9031.92 355
9032.82 400
9033.72 359
9034.62 386
9035.51 401
9036.41 391
9037.31 358
9038.21 400
9039.10 400
9040.00 388
9040.90 382
9041.80 412
9042.69 423
9043.59 390
9044.49 343
9045.39 334
9046.29 384
9047.18 377
9048.08 342
9048.98 342
9049.88 368
9050.78 354
9051.67 404
9052.57 337
9053.47 377
9054.37 384
9055.27 362
9056.17 365
9057.06 350
9057.96 370
9058.86 392
9059.76 377
9060.66 409
9061.56 422
9062.46 400
9063.35 365
9064.25 377
9065.15 422
9066.05 427
9066.95 390
9067.85 428
9068.75 421
9069.65 383
9070.55 421
9071.45 456
9072.34 406
9073.24 419
9074.14 392
9075.04 409
9075.94 406
9076.84 416
9077.74 408
9078.64 422
9079.54 393
9080.44 434
9081.34 448
9082.24 405
9083.14 417
9084.04 410
9084.94 427
9085.84 417
9086.74 382
9087.64 411
9088.54 465
9089.44 398
9090.34 449
9091.24 499
9092.14 501
9093.04 434
9093.94 489
9094.84 430
9095.74 406
9096.64 419
9097.54 406
9098.44 439
9099.34 443
9100.24 424
9101.14 414
9102.04 423
9102.94 392
9103.84 425
9104.75 430
9105.65 438
9106.55 414
9107.45 375
9108.35 376
9109.25 413
9110.15 372
9111.05 383
9111.95 382
9112.85 368
9113.76 385
9114.66 426
9115.56 392
9116.46 392
9117.36 360
9118.26 378
9119.16 350
9120.07 374
9120.97 408
9121.87 385
9122.77 367
9123.67 353
9124.57 412
9125.48 349
9126.38 360
9127.28 388
9128.18 383
9129.08 348
9129.99 369
9130.89 384
9131.79 419
9132.69 412
9133.60 337
9134.50 329
9135.40 341
9136.30 383
9137.20 410
9138.11 432
9139.01 428
9139.91 435
9140.81 394
9141.72 352
9142.62 364
9143.52 360
9144.43 395
9145.33 423
9146.23 413
9147.13 395
9148.04 356
9148.94 400
9149.84 366
9150.75 353
9151.65 360
9152.55 362
9153.46 393
9154.36 381
9155.26 359
9156.17 375
9157.07 382
9157.97 384
9158.88 418
9159.78 370
9160.68 415
9161.59 377
9162.49 363
9163.39 367
9164.30 312
9165.20 330
9166.11 348
9167.01 340
9167.91 305
9168.82 321
9169.72 376
9170.63 382
9171.53 392
9172.43 392
9173.34 396
9174.24 374
9175.15 374
9176.05 363
9176.96 385
9177.86 355
9178.76 365
9179.67 356
9180.57 407
9181.48 405
9182.38 342
9183.29 328
9184.19 363
9185.10 367
9186.00 362
9186.91 408
9187.81 387
9188.72 337
9189.62 360
9190.53 338
9191.43 366
9192.34 384
9193.24 334
9194.15 380
9195.05 385
9195.96 375
9196.86 373
9197.77 355
9198.67 378
9199.58 370
9200.49 353
9201.39 444
9202.30 423
9203.20 426
9204.11 400
9205.01 350
9205.92 389
9206.83 343
9207.73 363
9208.64 369
9209.54 410
9210.45 362
9211.36 358
9212.26 360
9213.17 373
9214.07 382
9214.98 359
9215.89 351
9216.79 325
9217.70 364
9218.61 328
9219.51 306
9220.42 338
9221.33 328
9222.23 385
9223.14 353
9224.05 336
9224.95 353
9225.86 376
9226.77 379
9227.67 398
9228.58 362
9229.49 376
9230.39 341
9231.30 349
9232.21 350
9233.12 377
9234.02 398
9234.93 442
9235.84 362
9236.74 337
9237.65 348
9238.56 362
9239.47 369
9240.37 320
9241.28 360
9242.19 349
9243.10 361
9244.00 321
9244.91 392
9245.82 393
9246.73 416
9247.64 365
9248.54 360
9249.45 347
9250.36 327
9251.27 337
9252.18 344
9253.08 352
9253.99 371
9254.90 347
9255.81 314
9256.72 320
9257.63 337
9258.53 331
9259.44 313
9260.35 334
9261.26 370
9262.17 396
9263.08 398
9263.99 356
9264.89 348
9265.80 376
9266.71 345
9267.62 303
9268.53 310
9269.44 351
9270.35 390
9271.26 333
9272.17 320
9273.07 303
9273.98 333
9274.89 328
9275.80 355
9276.71 356
9277.62 380
9278.53 441
9279.44 393
9280.35 368
9281.26 378
9282.17 345
9283.08 335
9283.99 372
9284.90 379
9285.81 364
9286.72 334
9287.63 359
9288.54 346
9289.45 345
9290.36 340
9291.27 342
9292.18 308
9293.09 292
9294.00 320
9294.91 346
9295.82 337
9296.73 334
9297.64 346
9298.55 364
9299.46 340
9300.37 362
9301.28 373
9302.19 346
9303.10 424
9304.01 460
9304.92 420
9305.83 414
9306.74 396
9307.65 386
9308.57 374
9309.48 430
9310.39 475
9311.30 499
9312.21 489
9313.12 434
9314.03 400
9314.94 419
9315.85 394
9316.77 431
9317.68 423
9318.59 457
9319.50 412
9320.41 423
9321.32 397
9322.23 384
9323.15 413
9324.06 424
9324.97 336
9325.88 373
9326.79 396
9327.70 335
9328.62 378
9329.53 379
9330.44 428
9331.35 395
9332.26 390
9333.18 387
9334.09 411
9335.00 389
9335.91 415
9336.82 439
9337.74 376
9338.65 378
9339.56 420
9340.47 413
9341.39 371
9342.30 383
9343.21 401
9344.12 399
9345.04 386
9345.95 388
9346.86 362
9347.77 381
9348.69 382
9349.60 412
9350.51 429
9351.43 369
9352.34 371
9353.25 397
9354.17 352
9355.08 304
9355.99 339
9356.91 352
9357.82 354
9358.73 398
9359.65 372
9360.56 348
9361.47 382
9362.39 393
9363.30 353
9364.21 354
9365.13 413
9366.04 371
9366.95 390
9367.87 314
9368.78 319
9369.70 341
9370.61 334
9371.52 338
9372.44 341
9373.35 364
9374.27 393
9375.18 390
9376.09 351
9377.01 371
9377.92 392
9378.84 344
9379.75 356
9380.67 390
9381.58 383
9382.49 339
9383.41 359
9384.32 344
9385.24 372
9386.15 389
9387.07 387
9387.98 383
9388.90 386
9389.81 416
9390.73 433
9391.64 405
9392.56 421
9393.47 435
9394.39 428
9395.30 416
9396.22 411
9397.13 437
9398.05 436
9398.96 437
9399.88 457
9400.79 428
9401.71 423
9402.62 443
9403.54 408
9404.46 438
9405.37 426
9406.29 406
9407.20 382
9408.12 413
9409.03 407
9409.95 378
9410.87 371
9411.78 396
9412.70 389
9413.61 365
9414.53 433
9415.45 420
9416.36 416
9417.28 379
9418.19 387
9419.11 381
9420.03 415
9420.94 399
9421.86 374
9422.78 399
9423.69 437
9424.61 442
9425.53 365
9426.44 369
9427.36 404
9428.28 432
9429.19 401
9430.11 454
9431.03 421
9431.94 427
9432.86 474
9433.78 433
9434.69 438
9435.61 441
9436.53 444
9437.45 454
9438.36 444
9439.28 472
9440.20 457
9441.11 447
9442.03 464
9442.95 467
9443.87 465
9444.78 458
9445.70 451
9446.62 428
9447.54 462
9448.46 465
9449.37 470
9450.29 481
9451.21 539
9452.13 599
9453.04 549
9453.96 651
9454.88 717
9455.80 746
9456.72 765
9457.63 719
9458.55 694
9459.47 746
9460.39 673
9461.31 630
9462.23 520
9463.14 470
9464.06 484
9464.98 503
9465.90 508
9466.82 480
9467.74 504
9468.66 514
9469.57 456
9470.49 420
9471.41 446
9472.33 453
9473.25 446
9474.17 470
9475.09 457
9476.01 486
9476.93 447
9477.85 442
9478.76 493
9479.68 508
9480.60 489
9481.52 558
9482.44 561
9483.36 642
9484.28 529
9485.20 556
9486.12 530
9487.04 542
9487.96 538
9488.88 539
9489.80 463
9490.72 462
9491.64 500
9492.56 461
9493.48 478
9494.40 440
9495.32 481
9496.24 411
9497.16 425
9498.08 482
9499.00 421
9499.92 446
9500.84 386
9501.76 414
9502.68 416
9503.60 407
9504.52 454
9505.44 441
9506.36 405
9507.28 418
9508.20 414
9509.12 444
9510.04 439
9510.96 476
9511.89 455
9512.81 434
9513.73 444
9514.65 473
9515.57 481
9516.49 454
9517.41 452
9518.33 482
9519.25 492
9520.17 429
9521.10 500
9522.02 451
9522.94 483
9523.86 499
9524.78 465
9525.70 507
9526.62 517
9527.55 502
9528.47 465
9529.39 472
9530.31 496
9531.23 497
9532.15 603
9533.08 642
9534.00 605
9534.92 686
9535.84 728
9536.76 643
9537.69 552
9538.61 638
9539.53 595
9540.45 603
9541.37 526
9542.30 521
9543.22 513
9544.14 468
9545.06 485
9545.99 496
9546.91 479
9547.83 480
9548.75 469
9549.68 430
9550.60 415
9551.52 477
9552.44 502
9553.37 473
9554.29 486
9555.21 506
9556.14 460
9557.06 461
9557.98 509
9558.90 531
9559.83 516
9560.75 511
9561.67 544
9562.60 558
9563.52 533
9564.44 522
9565.37 532
9566.29 597
9567.21 526
9568.14 460
9569.06 473
9569.99 479
9570.91 551
9571.83 472
9572.76 480
9573.68 464
9574.60 540
9575.53 496
9576.45 543
9577.38 460
9578.30 469
9579.22 473
9580.15 540
9581.07 470
9582.00 444
9582.92 519
9583.84 536
9584.77 482
9585.69 456
9586.62 486
9587.54 435
9588.47 455
9589.39 504
9590.32 471
9591.24 491
9592.17 530
9593.09 470
9594.01 471
9594.94 457
9595.86 462
9596.79 483
9597.71 489
9598.64 500
9599.56 458
9600.49 522
9601.41 561
9602.34 527
9603.27 511
9604.19 531
9605.12 552
9606.04 534
9606.97 535
9607.89 590
9608.82 554
9609.74 507
9610.67 540
9611.59 540
9612.52 523
9613.45 559
9614.37 595
9615.30 607
9616.22 587
9617.15 617
9618.07 595
9619.00 591
9619.93 575
9620.85 547
9621.78 601
9622.71 583
9623.63 554
9624.56 587
9625.48 567
9626.41 588
9627.34 606
9628.26 588
9629.19 617
9630.12 600
9631.04 549
9631.97 592
9632.90 637
9633.82 637
9634.75 608
9635.68 665
9636.60 593
9637.53 627
9638.46 648
9639.38 664
9640.31 735
9641.24 704
9642.16 705
9643.09 684
9644.02 716
9644.95 709
9645.87 770
9646.80 721
9647.73 729
9648.66 745
9649.58 792
9650.51 845
9651.44 835
9652.37 886
9653.29 959
9654.22 988
9655.15 889
9656.08 877
9657.00 915
9657.93 903
9658.86 896
9659.79 901
9660.72 897
9661.64 907
9662.57 924
9663.50 910
9664.43 840
9665.36 852
9666.29 902
9667.21 909
9668.14 1002
9669.07 960
9670.00 1087
9670.93 1095
9671.86 1053
9672.78 1054
9673.71 1060
9674.64 1010
9675.57 999
9676.50 979
9677.43 986
9678.36 988
9679.29 971
9680.21 1101
9681.14 1068
9682.07 1027
9683.00 1153
9683.93 1131
9684.86 1217
9685.79 1185
9686.72 1115
9687.65 1212
9688.58 1145
9689.51 1209
9690.44 1235
9691.36 1227
9692.29 1139
9693.22 1225
9694.15 1174
9695.08 1180
9696.01 1280
9696.94 1475
9697.87 1569
9698.80 1807
9699.73 2053
9700.66 2308
9701.59 2476
9702.52 2607
9703.45 2559
9704.38 2380
9705.31 2189
9706.24 1983
9707.17 1786
9708.10 1579
9709.03 1518
9709.96 1341
9710.89 1276
9711.82 1285
9712.76 1210
9713.69 1202
9714.62 1226
9715.55 1340
9716.48 1345
9717.41 1342
9718.34 1339
9719.27 1361
9720.20 1290
9721.13 1194
9722.06 1195
9722.99 1153
9723.92 1054
9724.86 1062
9725.79 1076
9726.72 1003
9727.65 959
9728.58 1068
9729.51 1082
9730.44 967
9731.37 1031
9732.31 1033
9733.24 1008
9734.17 1002
9735.10 1066
9736.03 1039
9736.96 1077
9737.90 1017
9738.83 999
9739.76 1006
9740.69 1007
9741.62 936
9742.55 933
9743.49 905
9744.42 926
9745.35 878
9746.28 859
9747.21 824
9748.15 813
9749.08 856
9750.01 875
9750.94 898
9751.88 885
9752.81 917
9753.74 876
9754.67 723
9755.61 726
9756.54 708
9757.47 709
9758.40 770
9759.34 796
9760.27 829
9761.20 821
9762.14 775
9763.07 795
9764.00 854
9764.93 876
9765.87 785
9766.80 827
9767.73 779
9768.67 821
9769.60 837
9770.53 851
9771.47 837
9772.40 804
9773.33 843
9774.27 848
9775.20 831
9776.13 912
9777.07 894
9778.00 866
9778.93 928
9779.87 1012
9780.80 1105
9781.74 1106
9782.67 1097
9783.60 1024
9784.54 998
9785.47 1036
9786.41 1053
9787.34 1054
9788.27 981
9789.21 900
9790.14 875
9791.08 837
9792.01 885
9792.95 839
9793.88 795
9794.81 813
9795.75 818
9796.68 783
9797.62 807
9798.55 857
9799.49 910
9800.42 827
9801.36 904
9802.29 899
9803.23 916
9804.16 884
9805.10 841
9806.03 763
9806.97 750
9807.90 719
9808.84 727
9809.77 632
9810.71 704
9811.64 692
9812.58 704
9813.51 709
9814.45 660
9815.38 664
9816.32 616
9817.25 687
9818.19 730
9819.12 701
9820.06 610
9821.00 645
9821.93 610
9822.87 624
9823.80 616
9824.74 641
9825.68 667
9826.61 651
9827.55 646
9828.48 646
9829.42 634
9830.36 645
9831.29 625
9832.23 639
9833.16 599
9834.10 550
9835.04 607
9835.97 595
9836.91 610
9837.85 605
9838.78 607
9839.72 568
9840.66 616
9841.59 580
9842.53 595
9843.47 613
9844.40 606
9845.34 625
9846.28 609
9847.21 599
9848.15 573
9849.09 623
9850.02 608
9850.96 611
9851.90 583
9852.84 665
9853.77 637
9854.71 602
9855.65 610
9856.59 599
9857.52 598
9858.46 565
9859.40 546
9860.34 554
9861.27 552
9862.21 564
9863.15 579
9864.09 595
9865.02 645
9865.96 658
9866.90 637
9867.84 595
9868.78 606
9869.71 577
9870.65 615
9871.59 621
9872.53 568
9873.47 585
9874.40 569
9875.34 624
9876.28 528
9877.22 559
9878.16 597
9879.10 587
9880.03 544
9880.97 572
9881.91 551
9882.85 569
9883.79 591
9884.73 569
9885.67 583
9886.60 614
9887.54 558
9888.48 572
9889.42 523
9890.36 567
9891.30 573
9892.24 544
9893.18 610
9894.12 609
9895.06 552
9896.00 480
9896.93 520
9897.87 527
9898.81 547
9899.75 531
9900.69 549
9901.63 580
9902.57 557
9903.51 550
9904.45 548
9905.39 543
9906.33 547
9907.27 554
9908.21 541
9909.15 550
9910.09 571
9911.03 571
9911.97 549
9912.91 616
9913.85 588
9914.79 572
9915.73 605
9916.67 546
9917.61 521
9918.55 514
9919.49 572
9920.43 598
9921.37 575
9922.31 610
9923.25 606
9924.19 634
9925.13 669
9926.08 693
9927.02 716
9927.96 800
9928.90 914
9929.84 1023
9930.78 1022
9931.72 1055
9932.66 1045
9933.60 981
9934.54 881
9935.48 837
9936.43 727
9937.37 703
9938.31 678
9939.25 614
9940.19 643
9941.13 555
9942.07 569
9943.02 548
9943.96 537
9944.90 554
9945.84 543
9946.78 577
9947.72 570
9948.67 509
9949.61 533
9950.55 544
9951.49 555
9952.43 620
9953.37 635
9954.32 560
9955.26 539
9956.20 541
9957.14 553
9958.09 539
9959.03 540
9959.97 592
9960.91 546
9961.85 533
9962.80 534
9963.74 563
9964.68 561
9965.62 538
9966.57 524
9967.51 545
9968.45 545
9969.40 518
9970.34 504
9971.28 537
9972.22 547
9973.17 611
9974.11 578
9975.05 633
9976.00 555
9976.94 564
9977.88 556
9978.83 583
9979.77 587
9980.71 655
9981.66 570
9982.60 538
9983.54 559
9984.49 528
9985.43 515
9986.37 550
9987.32 556
9988.26 504
9989.20 505
9990.15 474
9991.09 518
9992.03 513
9992.98 503
9993.92 557
9994.87 559
9995.81 540
9996.75 459
9997.70 520
9998.64 523
9999.59 549
10000.53 489
10001.48 511
10002.42 487
10003.36 496
10004.31 483
10005.25 489
10006.20 484
10007.14 516
10008.09 486
10009.03 504
10009.98 521
10010.92 465
10011.87 495
10012.81 464
10013.76 514
10014.70 506
10015.64 456
10016.59 501
10017.53 515
10018.48 449
10019.43 452
10020.37 494
10021.32 508
10022.26 480
10023.21 482
10024.15 469
10025.10 468
10026.04 430
10026.99 486
10027.93 515
10028.88 495
10029.82 526
10030.77 564
10031.72 524
10032.66 457
10033.61 481
10034.55 506
10035.50 480
10036.44 462
10037.39 483
10038.34 469
10039.28 472
10040.23 490
10041.18 409
10042.12 464
10043.07 461
10044.01 458
10044.96 451
10045.91 423
10046.85 426
10047.80 447
10048.75 424
10049.69 420
10050.64 398
10051.59 408
10052.53 433
10053.48 414
10054.43 414
10055.37 422
10056.32 393
10057.27 422
10058.21 449
10059.16 453
10060.11 386
10061.05 381
10062.00 434
10062.95 442
10063.90 420
10064.84 444
10065.79 453
10066.74 423
10067.69 422
10068.63 402
10069.58 442
10070.53 432
10071.48 385
10072.42 440
10073.37 379
10074.32 424
10075.27 425
10076.21 432
10077.16 424
10078.11 425
10079.06 401
10080.01 479
10080.95 444
10081.90 413
10082.85 398
10083.80 421
10084.75 425
10085.69 415
10086.64 393
10087.59 440
10088.54 408
10089.49 420
10090.44 357
10091.38 402
10092.33 402
10093.28 395
10094.23 415
10095.18 425
10096.13 404
10097.08 392
10098.03 415
10098.97 389
10099.92 402
10100.87 387
10101.82 419
10102.77 443
10103.72 404
10104.67 410
10105.62 365
10106.57 403
10107.52 408
10108.47 436
10109.42 410
10110.36 418
10111.31 403
10112.26 392
10113.21 343
10114.16 377
10115.11 403
10116.06 431
10117.01 407
10117.96 449
10118.91 464
10119.86 400
10120.81 355
10121.76 386
10122.71 423
10123.66 379
10124.61 332
10125.56 356
10126.51 400
10127.46 348
10128.41 404
10129.36 421
10130.31 414
10131.26 372
10132.21 331
10133.16 364
10134.11 411
10135.06 373
10136.02 377
10136.97 389
10137.92 360
10138.87 380
10139.82 344
10140.77 348
10141.72 409
10142.67 387
10143.62 342
10144.57 368
10145.52 388
10146.48 389
10147.43 391
10148.38 371
10149.33 369
10150.28 368
10151.23 369
10152.18 365
10153.13 400
10154.09 375
10155.04 396
10155.99 350
10156.94 353
10157.89 366
10158.84 400
10159.80 372
10160.75 412
10161.70 414
10162.65 397
10163.60 381
10164.55 405
10165.51 446
10166.46 413
10167.41 402
10168.36 395
10169.32 415
10170.27 397
10171.22 387
10172.17 423
10173.12 431
10174.08 416
10175.03 423
10175.98 473
10176.93 427
10177.89 438
10178.84 403
10179.79 438
10180.74 458
10181.70 470
10182.65 480
10183.60 473
10184.56 476
10185.51 479
10186.46 499
10187.42 507
10188.37 469
10189.32 464
10190.27 449
10191.23 452
10192.18 466
10193.13 498
10194.09 478
10195.04 501
10195.99 465
10196.95 481
10197.90 512
10198.86 529
10199.81 561
10200.76 558
10201.72 535
10202.67 514
10203.62 573
10204.58 536
10205.53 537
10206.49 570
10207.44 615
10208.39 651
10209.35 628
10210.30 685
10211.26 653
10212.21 639
10213.16 620
10214.12 596
10215.07 581
10216.03 573
10216.98 564
10217.94 539
10218.89 633
10219.84 567
10220.80 545
10221.75 558
10222.71 495
10223.66 478
10224.62 514
10225.57 488
10226.53 495
10227.48 497
10228.44 511
10229.39 506
10230.35 447
10231.30 463
10232.26 495
10233.21 476
10234.17 503
10235.12 525
10236.08 524
10237.03 520
10237.99 511
10238.95 541
10239.90 486
10240.86 517
10241.81 514
10242.77 472
10243.72 484
10244.68 506
10245.63 469
10246.59 450
10247.55 409
10248.50 404
10249.46 440
10250.41 426
10251.37 407
10252.33 390
10253.28 368
10254.24 426
10255.19 430
10256.15 374
10257.11 433
10258.06 395
10259.02 385
10259.98 382
10260.93 385
10261.89 379
10262.85 401
10263.80 384
10264.76 366
10265.72 355
10266.67 375
10267.63 393
10268.59 437
10269.54 396
10270.50 325
10271.46 352
10272.41 363
10273.37 379
10274.33 379
10275.29 397
10276.24 355
10277.20 351
10278.16 334
10279.11 374
10280.07 370
10281.03 330
10281.99 354
10282.94 343
10283.90 371
10284.86 362
10285.82 388
10286.77 328
10287.73 325
10288.69 345
10289.65 333
10290.61 319
10291.56 360
10292.52 350
10293.48 312
10294.44 340
10295.40 349
10296.35 365
10297.31 325
10298.27 338
10299.23 340
10300.19 383
10301.15 341
10302.10 366
10303.06 372
10304.02 365
10304.98 347
10305.94 334
10306.90 305
10307.86 317
10308.81 318
10309.77 344
10310.73 338
10311.69 324
10312.65 335
10313.61 317
10314.57 321
10315.53 350
10316.49 345
10317.44 308
10318.40 354
10319.36 296
10320.32 349
10321.28 331
10322.24 305
10323.20 317
10324.16 345
10325.12 336
10326.08 383
10327.04 387
10328.00 355
10328.96 353
10329.92 374
10330.88 344
10331.84 356
10332.80 355
10333.76 331
10334.72 404
10335.68 388
10336.64 353
10337.60 304
10338.56 342
10339.52 335
10340.48 305
10341.44 330
10342.40 344
10343.36 348
10344.32 323
10345.28 312
10346.24 341
10347.20 396
10348.16 325
10349.12 333
10350.08 338
10351.04 318
10352.00 303
10352.96 340
10353.92 312
10354.88 307
10355.85 373
10356.81 353
10357.77 353
10358.73 341
10359.69 375
10360.65 347
10361.61 370
10362.57 370
10363.53 363
10364.50 391
10365.46 403
10366.42 362
10367.38 304
10368.34 348
10369.30 367
10370.26 357
10371.23 324
10372.19 344
10373.15 307
10374.11 330
10375.07 292
10376.03 306
10377.00 311
10377.96 300
10378.92 358
10379.88 375
10380.84 335
10381.81 302
10382.77 273
10383.73 301
10384.69 315
10385.66 267
10386.62 276
10387.58 346
10388.54 313
10389.51 289
10390.47 288
10391.43 267
10392.39 284
10393.36 289
10394.32 291
10395.28 306
10396.24 289
10397.21 294
10398.17 300
10399.13 279
10400.10 309
10401.06 325
10402.02 324
10402.98 308
10403.95 284
10404.91 330
10405.87 285
10406.84 288
10407.80 295
10408.76 293
10409.73 300
10410.69 303
10411.65 297
10412.62 285
10413.58 295
10414.55 302
10415.51 309
10416.47 326
10417.44 349
10418.40 320
10419.36 356
10420.33 353
10421.29 311
10422.26 319
10423.22 368
10424.18 340
10425.15 310
10426.11 318
10427.08 319
10428.04 353
10429.00 322
10429.97 325
10430.93 277
10431.90 324
10432.86 298
10433.83 309
10434.79 292
10435.76 260
10436.72 298
10437.69 284
10438.65 304
10439.62 293
10440.58 232
10441.54 309
10442.51 278
10443.47 275
10444.44 301
10445.40 286
10446.37 267
10447.34 291
10448.30 272
10449.27 249
10450.23 267
10451.20 287
10452.16 263
10453.13 301
10454.09 299
10455.06 284
10456.02 273
10456.99 249
10457.95 241
10458.92 262
10459.89 234
10460.85 244
10461.82 263
10462.78 281
10463.75 261
10464.72 249
10465.68 256
10466.65 266
10467.61 292
10468.58 272
10469.55 263
10470.51 275
10471.48 257
10472.44 271
10473.41 261
10474.38 261
10475.34 280
10476.31 287
10477.28 280
10478.24 222
10479.21 250
10480.18 267
10481.14 249
10482.11 231
10483.08 261
10484.04 232
10485.01 296
10485.98 282
10486.94 290
10487.91 222
10488.88 293
10489.85 270
10490.81 269
10491.78 289
10492.75 281
10493.71 240
10494.68 245
10495.65 300
10496.62 291
10497.58 274
10498.55 282
10499.52 278
10500.49 267
10501.45 269
10502.42 285
10503.39 258
10504.36 259
10505.33 282
10506.29 271
10507.26 245
10508.23 288
10509.20 309
10510.17 264
10511.13 244
10512.10 255
10513.07 256
10514.04 285
10515.01 246
10515.98 286
10516.94 266
10517.91 263
10518.88 280
10519.85 263
10520.82 272
10521.79 257
10522.75 219
10523.72 252
10524.69 236
10525.66 271
10526.63 289
10527.60 267
10528.57 242
10529.54 227
10530.51 276
10531.47 249
10532.44 228
10533.41 262
10534.38 286
10535.35 271
10536.32 272
10537.29 240
10538.26 228
10539.23 265
10540.20 255
10541.17 280
10542.14 265
10543.11 290
10544.08 289
10545.05 255
10546.02 270
10546.99 282
10547.96 285
10548.92 292
10549.89 272
10550.86 257
10551.83 262
10552.80 243
10553.77 235
10554.74 266
10555.72 266
10556.69 236
10557.66 286
10558.63 233
10559.60 273
10560.57 273
10561.54 270
10562.51 312
10563.48 300
10564.45 239
10565.42 255
10566.39 242
10567.36 269
10568.33 276
10569.30 293
10570.27 292
10571.24 300
10572.21 278
10573.19 244
10574.16 250
10575.13 255
10576.10 270
10577.07 295
10578.04 290
10579.01 222
10579.98 223
10580.95 239
10581.93 255
10582.90 254
10583.87 276
10584.84 257
10585.81 256
10586.78 268
10587.76 296
10588.73 288
10589.70 252
10590.67 289
10591.64 298
10592.61 316
10593.59 248
10594.56 251
10595.53 295
10596.50 279
10597.47 250
10598.45 264
10599.42 252
10600.39 261
10601.36 251
10602.34 242
10603.31 259
10604.28 211
10605.25 248
10606.23 235
10607.20 276
10608.17 282
10609.14 266
10610.12 257
10611.09 273
10612.06 246
10613.03 248
10614.01 290
10614.98 281
10615.95 277
10616.93 267
10617.90 210
10618.87 220
10619.84 272
10620.82 292
10621.79 303
10622.76 270
10623.74 252
10624.71 280
10625.68 265
10626.66 309
10627.63 283
10628.60 241
10629.58 266
10630.55 248
10631.53 273
10632.50 286
10633.47 271
10634.45 275
10635.42 288
10636.39 275
10637.37 311
10638.34 340
10639.32 324
10640.29 280
10641.26 316
10642.24 365
10643.21 366
10644.19 384
10645.16 312
10646.14 312
10647.11 301
10648.08 299
10649.06 291
10650.03 271
10651.01 290
10651.98 292
10652.96 300
10653.93 234
10654.91 271
10655.88 283
10656.86 285
10657.83 257
10658.81 266
10659.78 255
10660.76 263
10661.73 254
10662.71 273
10663.68 269
10664.66 275
10665.63 256
10666.61 277
10667.58 246
10668.56 257
10669.53 298
10670.51 258
10671.48 257
10672.46 237
10673.43 261
10674.41 271
10675.39 262
10676.36 269
10677.34 251
10678.31 234
10679.29 289
10680.26 289
10681.24 269
10682.22 248
10683.19 262
10684.17 296
10685.14 287
10686.12 280
10687.10 267
10688.07 283
10689.05 243
10690.03 284
10691.00 297
10691.98 291
10692.96 269
10693.93 264
10694.91 268
10695.89 242
10696.86 251
10697.84 244
10698.82 221
10699.79 219
10700.77 237
10701.75 236
10702.72 271
10703.70 240
10704.68 279
10705.65 263
10706.63 263
10707.61 285
10708.58 297
10709.56 267
10710.54 270
10711.52 256
10712.49 245
10713.47 276
10714.45 316
10715.43 251
10716.40 217
10717.38 271
10718.36 269
10719.34 274
10720.31 250
10721.29 243
10722.27 275
10723.25 279
10724.23 255
10725.20 226
10726.18 219
10727.16 254
10728.14 224
10729.12 279
10730.09 256
10731.07 287
10732.05 279
10733.03 279
10734.01 276
10734.99 268
10735.96 254
10736.94 286
10737.92 252
10738.90 275
10739.88 252
10740.86 253
10741.84 293
10742.81 237
10743.79 284
10744.77 256
10745.75 226
10746.73 262
10747.71 261
10748.69 213
10749.67 221
10750.65 285
10751.63 279
10752.60 289
10753.58 278
10754.56 250
10755.54 277
10756.52 264
10757.50 247
10758.48 235
10759.46 252
10760.44 280
10761.42 301
10762.40 294
10763.38 283
10764.36 285
10765.34 284
10766.32 315
10767.30 310
10768.28 311
10769.26 279
10770.24 281
10771.22 268
10772.20 302
10773.18 312
10774.16 334
10775.14 268
10776.12 302
10777.10 326
10778.08 292
10779.06 328
10780.04 305
10781.02 280
10782.00 291
10782.98 331
10783.96 283
10784.94 290
10785.92 271
10786.90 285
10787.89 305
10788.87 298
10789.85 273
10790.83 312
10791.81 309
10792.79 260
10793.77 284
10794.75 306
10795.73 303
10796.71 317
10797.70 295
10798.68 301
10799.66 276
10800.64 287
10801.62 281
10802.60 307
10803.58 320
10804.57 306
10805.55 325
10806.53 273
10807.51 277
10808.49 279
10809.47 246
10810.46 261
10811.44 276
10812.42 266
10813.40 256
10814.38 289
10815.37 305
10816.35 253
10817.33 232
10818.31 294
10819.29 294
10820.28 298
10821.26 263
10822.24 263
10823.22 291
10824.21 304
10825.19 304
10826.17 317
10827.15 292
10828.14 300
10829.12 281
10830.10 248
10831.09 258
10832.07 257
10833.05 291
10834.03 293
10835.02 291
10836.00 279
10836.98 325
10837.97 293
10838.95 310
10839.93 292
10840.92 313
10841.90 292
10842.88 341
10843.87 301
10844.85 279
10845.83 238
10846.82 284
10847.80 312
10848.78 306
10849.77 292
10850.75 308
10851.73 260
10852.72 302
10853.70 310
10854.69 307
10855.67 313
10856.65 296
10857.64 264
10858.62 289
10859.60 304
10860.59 300
10861.57 347
10862.56 336
10863.54 331
10864.53 306
10865.51 283
10866.49 312
10867.48 343
10868.46 264
10869.45 345
10870.43 326
10871.42 328
10872.40 321
10873.39 336
10874.37 343
10875.36 338
10876.34 339
10877.33 333
10878.31 311
10879.30 316
10880.28 339
10881.27 381
10882.25 337
10883.24 339
10884.22 375
10885.21 370
10886.19 356
10887.18 364
10888.16 385
10889.15 346
10890.13 349
10891.12 372
10892.10 347
10893.09 399
10894.08 345
10895.06 370
10896.05 345
10897.03 379
10898.02 390
10899.00 405
10899.99 408
10900.98 357
10901.96 363
10902.95 350
10903.93 377
10904.92 398
10905.91 405
10906.89 392
10907.88 407
10908.87 393
10909.85 423
10910.84 414
10911.82 434
10912.81 420
10913.80 387
10914.78 385
10915.77 417
10916.76 423
10917.74 486
10918.73 429
10919.72 429
10920.70 436
10921.69 458
10922.68 445
10923.67 451
10924.65 407
10925.64 414
10926.63 439
10927.61 452
10928.60 445
10929.59 462
10930.58 483
10931.56 489
10932.55 464
10933.54 473
10934.53 496
10935.51 515
10936.50 543
10937.49 473
10938.48 479
10939.46 489
10940.45 485
10941.44 518
10942.43 518
10943.41 543
10944.40 550
10945.39 540
10946.38 575
10947.37 546
10948.35 556
10949.34 547
10950.33 573
10951.32 588
10952.31 609
10953.30 631
10954.28 650
10955.27 630
10956.26 678
10957.25 806
10958.24 854
10959.23 827
10960.22 953
10961.20 1026
10962.19 1011
10963.18 1009
10964.17 935
10965.16 987
10966.15 930
10967.14 870
10968.13 786
10969.11 740
10970.10 735
10971.09 704
10972.08 718
10973.07 693
10974.06 649
10975.05 652
10976.04 650
10977.03 643
10978.02 652
10979.01 661
10980.00 625
10980.99 643
10981.98 648
10982.97 686
10983.96 678
10984.95 657
10985.94 699
10986.93 699
10987.92 675
10988.91 696
10989.90 661
10990.89 721
10991.88 708
10992.87 670
10993.86 690
10994.85 705
10995.84 771
10996.83 821
10997.82 916
10998.81 1030
10999.80 1115
11000.79 1248
11001.78 1343
11002.77 1355
11003.76 1325
11004.75 1323
11005.74 1268
11006.73 1183
11007.72 1086
11008.71 987
11009.70 888
11010.69 822
11011.69 764
11012.68 689
11013.67 746
11014.66 672
11015.65 637
11016.64 636
11017.63 617
11018.62 637
11019.62 670
11020.61 642
11021.60 610
11022.59 620
11023.58 574
11024.57 548
11025.56 524
11026.56 505
11027.55 531
11028.54 494
11029.53 461
11030.52 535
11031.51 507
11032.51 471
11033.50 498
11034.49 521
11035.48 520
11036.47 439
11037.47 494
11038.46 514
11039.45 505
11040.44 521
11041.44 487
11042.43 492
11043.42 513
11044.41 490
11045.41 468
11046.40 484
11047.39 457
11048.38 457
11049.38 457
11050.37 491
11051.36 458
11052.35 442
11053.35 444
11054.34 472
11055.33 440
11056.33 429
11057.32 441
11058.31 414
11059.30 482
11060.30 442
11061.29 434
11062.28 435
11063.28 423
11064.27 420
11065.26 423
11066.26 409
11067.25 445
11068.24 462
11069.24 443
11070.23 478
11071.23 454
11072.22 400
11073.21 439
11074.21 453
11075.20 431
11076.19 421
11077.19 415
11078.18 434
11079.18 440
11080.17 440
11081.16 429
11082.16 453
11083.15 447
11084.15 409
11085.14 383
11086.14 403
11087.13 432
11088.12 439
11089.12 417
11090.11 413
11091.11 376
11092.10 384
11093.10 415
11094.09 384
11095.09 407
11096.08 378
11097.08 408
11098.07 331
11099.07 367
11100.06 414
11101.06 374
11102.05 371
11103.05 429
11104.04 400
11105.04 379
11106.03 413
11107.03 398
11108.02 415
11109.02 366
11110.01 368
11111.01 379
11112.00 360
11113.00 412
11113.99 349
11114.99 372
11115.99 364
11116.98 379
11117.98 393
11118.97 366
11119.97 346
11120.96 387
11121.96 354
11122.96 369
11123.95 380
11124.95 397
11125.94 383
11126.94 384
11127.94 421
11128.93 430
11129.93 413
11130.93 370
11131.92 381
11132.92 399
11133.92 375
11134.91 363
11135.91 378
11136.90 372
11137.90 396
11138.90 347
11139.89 362
11140.89 338
11141.89 352
11142.89 364
11143.88 353
11144.88 318
11145.88 326
11146.87 363
11147.87 384
11148.87 355
11149.86 305
11150.86 356
11151.86 359
11152.86 349
11153.85 353
11154.85 336
11155.85 350
11156.85 333
11157.84 343
11158.84 309
11159.84 338
11160.84 358
11161.83 358
11162.83 362
11163.83 344
11164.83 372
11165.83 326
11166.82 363
11167.82 374
11168.82 327
11169.82 337
11170.82 364
11171.81 375
11172.81 388
11173.81 340
11174.81 381
11175.81 376
11176.81 396
11177.80 330
11178.80 362
11179.80 321
11180.80 352
11181.80 336
11182.80 325
11183.80 348
11184.79 382
11185.79 383
11186.79 352
11187.79 379
11188.79 374
11189.79 376
11190.79 398
11191.79 359
11192.79 412
11193.78 381
11194.78 374
11195.78 423
11196.78 393
11197.78 401
11198.78 405
11199.78 356
11200.78 350
11201.78 389
11202.78 385
11203.78 330
11204.78 351
11205.78 325
11206.78 376
11207.78 382
11208.78 403
11209.78 362
11210.78 342
11211.78 354
11212.78 319
11213.78 329
11214.78 332
11215.78 321
11216.78 329
11217.78 350
11218.78 292
11219.78 327
11220.78 303
11221.78 316
11222.78 402
11223.78 337
11224.78 299
11225.78 290
11226.78 317
11227.78 347
11228.78 295
11229.78 274
11230.78 297
11231.79 289
11232.79 302
11233.79 301
11234.79 286
11235.79 285
11236.79 316
11237.79 277
11238.79 258
11239.79 274
11240.80 299
11241.80 298
11242.80 289
11243.80 272
11244.80 313
11245.80 297
11246.80 339
11247.81 325
11248.81 272
11249.81 276
11250.81 275
11251.81 323
11252.81 295
11253.82 272
11254.82 318
11255.82 295
11256.82 292
11257.82 304
11258.83 303
11259.83 288
11260.83 307
11261.83 288
11262.83 264
11263.84 281
11264.84 303
11265.84 328
11266.84 307
11267.85 279
11268.85 297
11269.85 303
11270.85 313
11271.86 291
11272.86 301
11273.86 316
11274.86 356
11275.87 331
11276.87 282
11277.87 314
11278.88 332
11279.88 312
11280.88 332
11281.88 328
11282.89 306
11283.89 350
11284.89 341
11285.90 324
11286.90 338
11287.90 352
11288.91 373
11289.91 325
11290.91 324
11291.92 351
11292.92 369
11293.93 339
11294.93 329
11295.93 317
11296.94 320
11297.94 288
11298.94 327
11299.95 321
11300.95 347
11301.96 313
11302.96 315
11303.96 350
11304.97 331
11305.97 326
11306.98 321
11307.98 321
11308.98 320
11309.99 342
11310.99 370
11312.00 414
11313.00 414
11314.01 426
11315.01 462
11316.02 448
11317.02 453
11318.03 452
11319.03 467
11320.04 434
11321.04 395
11322.04 375
11323.05 385
11324.05 402
11325.06 362
11326.06 343
11327.07 336
11328.07 346
11329.08 309
11330.09 322
11331.09 311
11332.10 310
11333.10 336
11334.11 296
11335.11 268
11336.12 299
11337.12 329
11338.13 282
11339.13 249
11340.14 302
11341.15 298
11342.15 277
11343.16 282
11344.16 297
11345.17 275
11346.18 316
11347.18 296
11348.19 256
11349.19 256
11350.20 293
11351.21 310
11352.21 255
11353.22 276
11354.22 277
11355.23 322
11356.24 289
11357.24 258
11358.25 253
11359.26 279
11360.26 331
11361.27 346
11362.28 291
11363.28 269
11364.29 283
11365.30 311
11366.30 269
11367.31 288
11368.32 283
11369.32 269
11370.33 281
11371.34 254
11372.35 265
11373.35 299
11374.36 279
11375.37 259
11376.37 246
11377.38 265
11378.39 266
11379.40 299
11380.40 300
11381.41 282
11382.42 265
11383.43 320
11384.43 318
11385.44 267
11386.45 275
11387.46 268
11388.47 292
11389.47 271
11390.48 278
11391.49 254
11392.50 260
11393.51 268
11394.51 250
11395.52 274
11396.53 260
11397.54 284
11398.55 314
11399.55 244
11400.56 270
11401.57 266
11402.58 286
11403.59 279
11404.60 277
11405.61 279
11406.61 237
11407.62 246
11408.63 289
11409.64 257
11410.65 279
11411.66 285
11412.67 291
11413.68 279
11414.68 278
11415.69 260
11416.70 257
11417.71 283
11418.72 271
11419.73 236
11420.74 262
11421.75 286
11422.76 262
11423.77 298
11424.78 288
11425.79 281
11426.80 244
11427.81 261
11428.82 255
11429.82 279
11430.83 277
11431.84 258
11432.85 283
11433.86 273
11434.87 259
11435.88 250
11436.89 282
11437.90 255
11438.91 228
11439.92 209
11440.93 295
11441.94 256
11442.95 269
11443.96 265
11444.98 262
11445.99 250
11447.00 264
11448.01 259
11449.02 230
11450.03 220
11451.04 228
11452.05 257
11453.06 259
11454.07 236
11455.08 225
11456.09 248
11457.10 268
11458.11 247
11459.12 211
11460.14 242
11461.15 255
11462.16 238
11463.17 231
11464.18 263
11465.19 259
11466.20 272
11467.21 260
11468.23 214
11469.24 252
11470.25 235
11471.26 275
11472.27 270
11473.28 242
11474.29 257
11475.31 249
11476.32 228
11477.33 229
11478.34 246
11479.35 243
11480.36 274
11481.38 279
11482.39 263
11483.40 244
11484.41 255
11485.43 233
11486.44 251
11487.45 239
11488.46 247
11489.47 237
11490.49 239
11491.50 260
11492.51 238
11493.52 250
11494.54 263
11495.55 254
11496.56 241
11497.57 245
11498.59 236
11499.60 260
11500.61 223
11501.63 247
11502.64 248
11503.65 252
11504.66 233
11505.68 222
11506.69 242
11507.70 235
11508.72 261
11509.73 236
11510.74 249
11511.76 224
11512.77 245
11513.78 237
11514.80 223
11515.81 208
11516.82 241
11517.84 255
11518.85 243
11519.86 234
11520.88 227
11521.89 235
11522.91 239
11523.92 222
11524.93 258
11525.95 245
11526.96 229
11527.97 206
11528.99 232
11530.00 208
11531.02 229
11532.03 223
11533.05 226
11534.06 224
11535.07 224
11536.09 238
11537.10 248
11538.12 224
11539.13 214
11540.15 252
11541.16 243
11542.18 253
11543.19 249
11544.20 222
11545.22 222
11546.23 237
11547.25 225
11548.26 249
11549.28 256
11550.29 226
11551.31 258
11552.32 223
11553.34 219
11554.35 203
11555.37 234
11556.38 239
11557.40 257
11558.42 243
11559.43 231
11560.45 236
11561.46 265
11562.48 231
11563.49 236
11564.51 217
11565.52 260
11566.54 256
11567.56 256
11568.57 248
11569.59 226
11570.60 248
11571.62 257
11572.63 270
11573.65 237
11574.67 289
11575.68 256
11576.70 306
11577.72 281
11578.73 271
11579.75 273
11580.76 233
11581.78 262
11582.80 271
11583.81 246
11584.83 272
11585.85 263
11586.86 277
11587.88 310
11588.90 324
11589.91 293
11590.93 296
11591.95 269
11592.96 296
11593.98 262
11595.00 279
11596.01 306
11597.03 276
11598.05 304
11599.07 324
11600.08 276
11601.10 366
11602.12 382
11603.13 399
11604.15 428
11605.17 414
11606.19 465
11607.20 474
11608.22 515
11609.24 519
11610.26 414
11611.27 369
11612.29 381
11613.31 321
11614.33 315
11615.35 306
11616.36 301
11617.38 267
11618.40 264
11619.42 274
11620.44 287
11621.45 280
11622.47 269
11623.49 251
11624.51 277
11625.53 260
11626.55 271
11627.56 236
11628.58 244
11629.60 262
11630.62 246
11631.64 269
11632.66 219
11633.67 257
11634.69 281
11635.71 288
11636.73 245
11637.75 243
11638.77 255
11639.79 233
11640.81 225
11641.83 216
11642.84 185
11643.86 249
11644.88 253
11645.90 245
11646.92 265
11647.94 239
11648.96 226
11649.98 262
11651.00 266
11652.02 242
11653.04 219
11654.06 242
11655.08 223
11656.10 194
11657.12 207
11658.14 237
11659.16 247
11660.18 242
11661.20 234
11662.22 228
11663.24 247
11664.26 217
11665.28 233
11666.30 204
11667.32 224
11668.34 221
11669.36 240
11670.38 218
11671.40 191
11672.42 202
11673.44 264
11674.46 257
11675.48 258
11676.50 248
11677.52 247
11678.54 246
11679.56 247
11680.58 254
11681.60 226
11682.62 221
11683.64 336
11684.66 264
11685.69 224
11686.71 258
11687.73 270
11688.75 262
11689.77 218
11690.79 228
11691.81 237
11692.83 242
11693.85 211
11694.88 226
11695.90 241
11696.92 209
11697.94 239
11698.96 262
11699.98 275
11701.01 244
11702.03 237
11703.05 283
11704.07 249
11705.09 228
11706.11 243
11707.14 233
11708.16 271
11709.18 229
11710.20 253
11711.22 209
11712.25 226
11713.27 269
11714.29 256
11715.31 240
11716.33 214
11717.36 214
11718.38 253
11719.40 177
11720.42 218
11721.45 215
11722.47 253
11723.49 247
11724.51 227
11725.54 249
11726.56 226
11727.58 238
11728.61 254
11729.63 240
11730.65 214
11731.67 216
11732.70 273
11733.72 246
11734.74 245
11735.77 232
11736.79 259
11737.81 238
11738.84 216
11739.86 206
11740.88 215
11741.91 220
11742.93 215
11743.95 248
11744.98 228
11746.00 207
11747.02 244
11748.05 275
11749.07 244
11750.09 205
11751.12 236
11752.14 273
11753.17 242
11754.19 239
11755.21 219
11756.24 245
11757.26 204
11758.29 216
11759.31 233
11760.33 258
11761.36 208
11762.38 218
11763.41 233
11764.43 209
11765.46 231
11766.48 219
11767.51 237
11768.53 208
11769.55 192
11770.58 227
11771.60 263
11772.63 227
11773.65 221
11774.68 220
11775.70 210
11776.73 221
11777.75 225
11778.78 217
11779.80 261
11780.83 214
11781.85 236
11782.88 232
11783.90 232
11784.93 216
11785.95 195
11786.98 226
11788.01 228
11789.03 216
11790.06 264
11791.08 256
11792.11 223
11793.13 218
11794.16 231
11795.18 258
11796.21 241
11797.24 255
11798.26 263
11799.29 248
11800.31 276
11801.34 274
11802.37 259
11803.39 257
11804.42 259
11805.44 251
11806.47 244
11807.50 253
11808.52 266
11809.55 247
11810.58 279
11811.60 279
11812.63 247
11813.66 257
11814.68 266
11815.71 296
11816.74 275
11817.76 237
11818.79 241
11819.82 264
11820.84 288
11821.87 257
11822.90 266
11823.92 255
11824.95 289
11825.98 251
11827.00 246
11828.03 257
11829.06 288
11830.09 235
11831.11 232
11832.14 255
11833.17 291
11834.20 246
11835.22 220
11836.25 256
11837.28 244
11838.31 248
11839.33 253
11840.36 222
11841.39 241
11842.42 264
11843.44 256
11844.47 228
11845.50 236
11846.53 238
11847.56 251
11848.58 284
11849.61 290
11850.64 246
11851.67 260
11852.70 283
11853.72 263
11854.75 266
11855.78 244
11856.81 268
11857.84 272
11858.87 285
11859.90 289
11860.92 265
11861.95 296
11862.98 271
11864.01 275
11865.04 277
11866.07 272
11867.10 351
11868.13 298
11869.15 282
11870.18 305
11871.21 308
11872.24 314
11873.27 298
11874.30 288
11875.33 302
11876.36 310
11877.39 321
11878.42 302
11879.45 288
11880.48 299
11881.51 319
11882.53 339
11883.56 335
11884.59 302
11885.62 331
11886.65 332
11887.68 339
11888.71 396
11889.74 360
11890.77 378
11891.80 364
11892.83 357
11893.86 357
11894.89 353
11895.92 398
11896.95 386
11897.98 390
11899.01 383
11900.04 413
11901.07 466
11902.10 475
11903.13 449
11904.17 506
11905.20 545
11906.23 501
11907.26 479
11908.29 473
11909.32 486
11910.35 456
11911.38 411
11912.41 446
11913.44 459
11914.47 448
11915.50 458
11916.53 405
11917.57 436
11918.60 402
11919.63 421
11920.66 429
11921.69 449
11922.72 415
11923.75 468
11924.78 464
11925.82 458
11926.85 463
11927.88 482
11928.91 531
11929.94 587
11930.97 598
11932.00 646
11933.04 705
11934.07 705
11935.10 752
11936.13 700
11937.16 753
11938.20 724
11939.23 681
11940.26 631
11941.29 573
11942.32 536
11943.36 556
11944.39 496
11945.42 468
11946.45 459
11947.49 430
11948.52 425
11949.55 413
11950.58 426
11951.62 436
11952.65 386
11953.68 410
11954.71 368
11955.75 390
11956.78 405
11957.81 386
11958.84 333
11959.88 352
11960.91 360
11961.94 365
11962.98 386
11964.01 382
11965.04 367
11966.08 369
11967.11 359
11968.14 342
11969.17 317
11970.21 356
11971.24 373
11972.27 353
11973.31 375
11974.34 370
11975.38 351
11976.41 348
11977.44 330
11978.48 334
11979.51 324
11980.54 320
11981.58 344
11982.61 340
11983.65 343
11984.68 333
11985.71 366
11986.75 349
11987.78 326
11988.82 359
11989.85 351
11990.88 377
11991.92 383
11992.95 329
11993.99 302
11995.02 295
11996.06 344
11997.09 350
11998.13 319
11999.16 350
12000.19 328
12001.23 334
12002.26 303
12003.30 352
12004.33 337
12005.37 394
12006.40 350
12007.44 333
12008.47 327
12009.51 362
12010.54 376
12011.58 350
12012.61 347
12013.65 398
12014.68 414
12015.72 365
12016.75 388
12017.79 367
12018.83 390
12019.86 394
12020.90 423
12021.93 455
12022.97 423
12024.00 425
12025.04 436
12026.07 412
12027.11 408
12028.15 433
12029.18 415
12030.22 441
12031.25 390
12032.29 417
12033.33 394
12034.36 452
12035.40 405
12036.43 435
12037.47 391
12038.51 380
12039.54 406
12040.58 459
12041.62 417
12042.65 343
12043.69 391
12044.73 390
12045.76 403
12046.80 344
12047.84 382
12048.87 330
12049.91 350
12050.95 372
12051.98 333
12053.02 354
12054.06 396
12055.09 378
12056.13 346
12057.17 383
12058.20 326
12059.24 384
12060.28 424
12061.32 432
12062.35 393
12063.39 376
12064.43 363
12065.47 382
12066.50 378
12067.54 423
12068.58 357
12069.62 355
12070.65 341
12071.69 331
12072.73 385
12073.77 364
12074.81 384
12075.84 349
12076.88 370
12077.92 376
12078.96 403
12080.00 361
12081.03 416
12082.07 398
12083.11 409
12084.15 355
12085.19 400
12086.22 367
12087.26 387
12088.30 377
12089.34 372
12090.38 383
12091.42 380
12092.46 387
12093.49 413
12094.53 392
12095.57 397
12096.61 448
12097.65 455
12098.69 462
12099.73 458
12100.77 485
12101.81 461
12102.84 479
12103.88 525
12104.92 483
12105.96 551
12107.00 574
12108.04 572
12109.08 528
12110.12 533
12111.16 462
12112.20 525
12113.24 442
12114.28 419
12115.32 365
12116.36 379
12117.40 397
12118.44 366
12119.48 353
12120.52 353
12121.55 335
12122.59 355
12123.63 363
12124.67 315
12125.71 311
12126.75 330
12127.80 344
12128.84 306
12129.88 305
12130.92 308
12131.96 335
12133.00 344
12134.04 334
12135.08 330
12136.12 310
12137.16 333
12138.20 314
12139.24 325
12140.28 307
12141.32 324
12142.36 311
12143.40 300
12144.44 302
12145.48 296
12146.53 297
12147.57 285
12148.61 294
12149.65 314
12150.69 321
12151.73 303
12152.77 293
12153.81 288
12154.85 281
12155.90 263
12156.94 273
12157.98 323
12159.02 277
12160.06 273
12161.10 263
12162.14 255
12163.19 306
12164.23 268
12165.27 274
12166.31 293
12167.35 308
12168.40 284
12169.44 260
12170.48 287
12171.52 282
12172.56 260
12173.61 251
12174.65 302
12175.69 297
12176.73 270
12177.77 280
12178.82 258
12179.86 260
12180.90 323
12181.94 311
12182.99 270
12184.03 272
12185.07 260
12186.11 299
12187.16 286
12188.20 295
12189.24 277
12190.29 258
12191.33 289
12192.37 299
12193.41 269
12194.46 310
12195.50 281
12196.54 328
12197.59 283
12198.63 310
12199.67 309
12200.72 264
12201.76 265
12202.80 254
12203.85 287
12204.89 280
12205.93 281
12206.98 288
12208.02 299
12209.06 294
12210.11 279
12211.15 230
12212.19 270
12213.24 262
12214.28 278
12215.33 266
12216.37 287
12217.41 293
12218.46 311
12219.50 305
12220.55 261
12221.59 269
12222.63 273
12223.68 263
12224.72 283
12225.77 276
12226.81 242
12227.86 301
12228.90 313
12229.95 277
12230.99 266
12232.03 291
12233.08 302
12234.12 290
12235.17 289
12236.21 262
12237.26 277
12238.30 264
12239.35 288
12240.39 238
12241.44 266
12242.48 263
12243.53 293
12244.57 251
12245.62 258
12246.66 256
12247.71 299
12248.75 309
12249.80 278
12250.85 271
12251.89 282
12252.94 262
12253.98 249
12255.03 277
12256.07 259
12257.12 245
12258.16 279
12259.21 298
12260.26 313
12261.30 245
12262.35 271
12263.39 311
12264.44 291
12265.49 275
12266.53 250
12267.58 256
12268.62 272
12269.67 263
12270.72 286
12271.76 238
12272.81 250
12273.86 247
12274.90 269
12275.95 269
12277.00 256
12278.04 230
12279.09 247
12280.14 281
12281.18 244
12282.23 290
12283.28 269
12284.32 267
12285.37 278
12286.42 279
12287.46 269
12288.51 240
12289.56 243
12290.60 252
12291.65 262
12292.70 238
12293.75 247
12294.79 270
12295.84 238
12296.89 249
12297.94 249
12298.98 243
12300.03 254
12301.08 241
12302.13 263
12303.17 252
12304.22 274
12305.27 254
12306.32 256
12307.36 261
12308.41 223
12309.46 252
12310.51 269
12311.56 282
12312.60 286
12313.65 268
12314.70 235
12315.75 247
12316.80 274
12317.85 247
12318.89 233
12319.94 252
12320.99 238
12322.04 260
12323.09 214
12324.14 221
12325.18 228
12326.23 256
12327.28 247
12328.33 237
12329.38 238
12330.43 242
12331.48 269
12332.53 252
12333.57 257
12334.62 250
12335.67 226
12336.72 230
12337.77 263
12338.82 232
12339.87 238
12340.92 257
12341.97 244
12343.02 261
12344.07 231
12345.12 233
12346.17 234
12347.22 266
12348.26 254
12349.31 210
12350.36 247
12351.41 285
12352.46 275
12353.51 248
12354.56 206
12355.61 240
12356.66 284
12357.71 262
12358.76 248
12359.81 254
12360.86 262
12361.91 268
12362.96 291
12364.01 245
12365.06 249
12366.11 255
12367.16 250
12368.22 260
12369.27 240
12370.32 254
12371.37 258
12372.42 279
12373.47 250
12374.52 260
12375.57 288
12376.62 255
12377.67 247
12378.72 263
12379.77 240
12380.82 284
12381.87 258
12382.93 246
12383.98 269
12385.03 297
12386.08 284
12387.13 297
12388.18 245
12389.23 263
12390.28 284
12391.34 274
12392.39 278
12393.44 232
12394.49 261
12395.54 278
12396.59 281
12397.65 285
12398.70 248
12399.75 288
12400.80 289
12401.85 304
12402.90 327
12403.96 278
12405.01 295
12406.06 308
12407.11 274
12408.16 282
12409.22 287
12410.27 283
12411.32 300
12412.37 318
12413.43 286
12414.48 283
12415.53 276
12416.58 266
12417.64 287
12418.69 316
12419.74 344
12420.79 328
12421.85 316
12422.90 309
12423.95 272
12425.00 266
12426.06 315
12427.11 283
12428.16 295
12429.22 284
12430.27 257
12431.32 313
12432.38 328
12433.43 326
12434.48 316
12435.54 308
12436.59 323
12437.64 360
12438.70 320
12439.75 355
12440.80 338
12441.86 353
12442.91 338
12443.96 314
12445.02 283
12446.07 307
12447.13 309
12448.18 284
12449.23 285
12450.29 295
12451.34 309
12452.39 331
12453.45 329
12454.50 302
12455.56 354
12456.61 351
12457.67 381
12458.72 397
12459.77 359
12460.83 374
12461.88 416
12462.94 407
12463.99 369
12465.05 367
12466.10 443
12467.16 459
12468.21 443
12469.26 419
12470.32 454
12471.37 489
12472.43 530
12473.48 634
12474.54 690
12475.59 739
12476.65 864
12477.70 969
12478.76 1016
12479.81 1076
12480.87 1049
12481.93 1076
12482.98 1064
12484.04 927
12485.09 849
12486.15 765
12487.20 725
12488.26 635
12489.31 614
12490.37 519
12491.42 511
12492.48 481
12493.54 447
12494.59 416
12495.65 431
12496.70 415
12497.76 362
12498.82 411
12499.87 415
12500.93 364
12501.98 446
12503.04 416
12504.10 409
12505.15 356
12506.21 404
12507.26 406
12508.32 366
12509.38 400
12510.43 366
12511.49 362
12512.55 346
12513.60 358
12514.66 355
12515.72 370
12516.77 399
12517.83 386
12518.89 363
12519.94 363
12521.00 412
12522.06 375
12523.12 345
12524.17 342
12525.23 314
12526.29 307
12527.34 340
12528.40 336
12529.46 324
12530.52 308
12531.57 309
12532.63 316
12533.69 310
12534.75 311
12535.80 341
12536.86 309
12537.92 323
12538.98 317
12540.03 326
12541.09 329
12542.15 366
12543.21 331
12544.26 398
12545.32 392
12546.38 348
12547.44 354
12548.50 392
12549.56 393
12550.61 389
12551.67 354
12552.73 361
12553.79 393
12554.85 406
12555.90 455
12556.96 486
12558.02 484
12559.08 466
12560.14 508
12561.20 512
12562.26 462
12563.31 490
12564.37 471
12565.43 498
12566.49 455
12567.55 423
12568.61 408
12569.67 373
12570.73 395
12571.79 398
12572.85 372
12573.90 336
12574.96 367
12576.02 322
12577.08 328
12578.14 361
12579.20 350
12580.26 334
12581.32 324
12582.38 352
12583.44 369
12584.50 340
12585.56 325
12586.62 318
12587.68 307
12588.74 333
12589.80 331
12590.86 322
12591.92 330
12592.98 324
12594.04 354
12595.10 349
12596.16 360
12597.22 335
12598.28 317
12599.34 314
12600.40 339
12601.46 301
12602.52 353
12603.58 340
12604.64 300
12605.70 294
12606.76 288
12607.82 278
12608.88 327
12609.94 313
12611.00 320
12612.06 330
12613.12 308
12614.19 337
12615.25 318
12616.31 315
12617.37 297
12618.43 352
12619.49 338
12620.55 326
12621.61 350
12622.67 381
12623.74 339
12624.80 358
12625.86 342
12626.92 379
12627.98 355
12629.04 336
12630.10 343
12631.17 348
12632.23 327
12633.29 311
12634.35 320
12635.41 291
12636.47 314
12637.54 276
12638.60 289
12639.66 309
12640.72 312
12641.78 262
12642.85 291
12643.91 306
12644.97 296
12646.03 310
12647.09 275
12648.16 299
12649.22 302
12650.28 339
12651.34 315
12652.41 311
12653.47 326
12654.53 294
12655.59 274
12656.66 283
12657.72 277
12658.78 294
12659.84 275
12660.91 299
12661.97 295
12663.03 271
12664.10 286
12665.16 267
12666.22 277
12667.29 296
12668.35 258
12669.41 278
12670.48 274
12671.54 268
12672.60 274
12673.67 308
12674.73 303
12675.79 282
12676.86 265
12677.92 290
12678.98 300
12680.05 273
12681.11 277
12682.17 304
12683.24 268
12684.30 272
12685.37 300
12686.43 324
12687.49 287
12688.56 296
12689.62 270
12690.69 308
12691.75 295
12692.81 295
12693.88 306
12694.94 282
12696.01 302
12697.07 313
12698.13 328
12699.20 312
12700.26 319
12701.33 339
12702.39 330
12703.46 296
12704.52 317
12705.59 304
12706.65 347
12707.72 335
12708.78 301
12709.85 326
12710.91 321
12711.98 311
12713.04 370
12714.11 392
12715.17 356
12716.24 337
12717.30 360
12718.37 357
12719.43 309
12720.50 312
12721.56 355
12722.63 334
12723.69 304
12724.76 279
12725.82 303
12726.89 316
12727.96 312
12729.02 312
12730.09 321
12731.15 334
12732.22 357
12733.29 354
12734.35 311
12735.42 300
12736.48 322
12737.55 338
12738.62 319
12739.68 319
12740.75 305
12741.81 309
12742.88 296
12743.95 287
12745.01 281
12746.08 257
12747.15 269
12748.21 264
12749.28 266
12750.35 315
12751.41 326
12752.48 308
12753.55 277
12754.61 270
12755.68 274
12756.75 281
12757.81 286
12758.88 276
12759.95 283
12761.01 248
12762.08 262
12763.15 259
12764.21 281
12765.28 289
12766.35 282
12767.42 259
12768.48 274
12769.55 276
12770.62 279
12771.69 259
12772.75 255
12773.82 245
12774.89 264
12775.96 234
12777.02 265
12778.09 249
12779.16 271
12780.23 245
12781.30 244
12782.36 223
12783.43 238
12784.50 266
12785.57 274
12786.64 240
12787.70 234
12788.77 242
12789.84 264
12790.91 232
12791.98 246
12793.05 238
12794.11 271
12795.18 250
12796.25 280
12797.32 270
12798.39 253
12799.46 216
12800.53 234
12801.59 245
12802.66 250
12803.73 245
12804.80 229
12805.87 235
12806.94 220
12808.01 223
12809.08 249
12810.15 251
12811.21 239
12812.28 258
12813.35 273
12814.42 280
12815.49 284
12816.56 268
12817.63 275
12818.70 251
12819.77 287
12820.84 259
12821.91 262
12822.98 253
12824.05 262
12825.12 277
12826.19 247
12827.26 247
12828.33 251
12829.40 247
12830.47 246
12831.54 246
12832.61 264
12833.68 254
12834.75 260
12835.82 254
12836.89 264
12837.96 233
12839.03 244
12840.10 248
12841.17 239
12842.24 250
12843.31 252
12844.38 236
12845.45 265
12846.52 263
12847.59 247
12848.66 240
12849.73 241
12850.80 255
12851.88 233
12852.95 217
12854.02 200
12855.09 232
12856.16 197
12857.23 233
12858.30 234
12859.37 271
12860.44 248
12861.51 243
12862.59 259
12863.66 219
12864.73 253
12865.80 229
12866.87 232
12867.94 226
12869.01 236
12870.09 239
12871.16 223
12872.23 203
12873.30 216
12874.37 228
12875.45 243
12876.52 209
12877.59 220
12878.66 243
12879.73 228
12880.81 226
12881.88 235
12882.95 224
12884.02 225
12885.09 209
12886.17 228
12887.24 236
12888.31 249
12889.38 216
12890.46 202
12891.53 266
12892.60 244
12893.67 216
12894.75 196
12895.82 239
12896.89 246
12897.96 220
12899.04 215
12900.11 213
12901.18 224
12902.26 211
12903.33 214
12904.40 204
12905.47 232
12906.55 232
12907.62 218
12908.69 226
12909.77 214
12910.84 237
12911.91 231
12912.99 251
12914.06 202
12915.13 203
12916.21 214
12917.28 255
12918.36 215
12919.43 213
12920.50 218
12921.58 209
12922.65 192
12923.72 211
12924.80 236
12925.87 218
12926.95 203
12928.02 228
12929.09 219
12930.17 187
12931.24 210
12932.32 223
12933.39 201
12934.46 193
12935.54 220
12936.61 229
12937.69 211
12938.76 203
12939.84 191
12940.91 240
12941.99 220
12943.06 196
12944.14 239
12945.21 188
12946.28 206
12947.36 231
12948.43 210
12949.51 203
12950.58 205
12951.66 210
12952.73 213
12953.81 223
12954.88 207
12955.96 229
12957.04 228
12958.11 199
12959.19 200
12960.26 211
12961.34 207
12962.41 210
12963.49 227
12964.56 199
12965.64 211
12966.71 214
12967.79 224
12968.87 206
12969.94 201
12971.02 205
12972.09 221
12973.17 249
12974.24 203
12975.32 207
12976.40 210
12977.47 233
12978.55 209
12979.63 194
12980.70 205
12981.78 209
12982.85 203
12983.93 227
12985.01 208
12986.08 235
12987.16 207
12988.24 228
12989.31 191
12990.39 195
12991.47 217
12992.54 187
12993.62 200
12994.70 195
12995.77 203
12996.85 176
12997.93 211
12999.00 215
13000.08 216
13001.16 197
13002.24 227
13003.31 236
13004.39 203
13005.47 184
13006.54 224
13007.62 232
13008.70 243
13009.78 198
13010.85 195
13011.93 228
13013.01 261
13014.09 221
13015.16 192
13016.24 208
13017.32 223
13018.40 232
13019.48 228
13020.55 202
13021.63 229
13022.71 244
13023.79 224
13024.86 188
13025.94 216
13027.02 203
13028.10 210
13029.18 222
13030.26 244
13031.33 225
13032.41 244
13033.49 239
13034.57 199
13035.65 241
13036.73 231
13037.80 218
13038.88 250
13039.96 224
13041.04 188
13042.12 192
13043.20 208
13044.28 225
13045.36 241
13046.44 200
13047.51 201
13048.59 238
13049.67 206
13050.75 228
13051.83 212
13052.91 243
13053.99 215
13055.07 226
13056.15 213
13057.23 200
13058.31 188
13059.39 235
13060.47 228
13061.55 198
13062.62 196
13063.70 215
13064.78 230
13065.86 200
13066.94 216
13068.02 171
13069.10 188
13070.18 235
13071.26 219
13072.34 229
13073.42 210
13074.50 236
13075.58 201
13076.66 198
13077.74 212
13078.82 198
13079.90 208
13080.99 222
13082.07 207
13083.15 237
13084.23 192
13085.31 224
13086.39 201
13087.47 184
13088.55 183
13089.63 183
13090.71 234
13091.79 216
13092.87 205
13093.95 193
13095.03 238
13096.12 227
13097.20 218
13098.28 199
13099.36 229
13100.44 197
13101.52 192
13102.60 187
13103.68 192
13104.76 225
13105.85 213
13106.93 203
13108.01 205
13109.09 196
13110.17 197
13111.25 209
13112.34 213
13113.42 197
13114.50 200
13115.58 176
13116.66 217
13117.74 199
13118.83 214
13119.91 190
13120.99 213
13122.07 204
13123.15 197
13124.24 161
13125.32 210
13126.40 226
13127.48 214
13128.57 193
13129.65 195
13130.73 200
13131.81 196
13132.90 213
13133.98 202
13135.06 209
13136.14 208
13137.23 219
13138.31 227
13139.39 197
13140.48 171
13141.56 179
13142.64 205
13143.72 206
13144.81 200
13145.89 233
13146.97 233
13148.06 208
13149.14 199
13150.22 190
13151.31 202
13152.39 186
13153.47 206
13154.56 232
13155.64 218
13156.72 172
13157.81 213
13158.89 220
13159.97 211
13161.06 202
13162.14 206
13163.23 220
13164.31 229
13165.39 198
13166.48 201
13167.56 210
13168.64 209
13169.73 205
13170.81 228
13171.90 206
13172.98 199
13174.07 221
13175.15 212
13176.23 242
13177.32 213
13178.40 210
13179.49 225
13180.57 223
13181.66 194
13182.74 222
13183.83 199
13184.91 221
13185.99 228
13187.08 204
13188.16 193
13189.25 224
13190.33 231
13191.42 232
13192.50 209
13193.59 202
13194.67 254
13195.76 225
13196.84 210
13197.93 234
13199.01 213
13200.10 225
13201.19 229
13202.27 227
13203.36 213
13204.44 230
13205.53 215
13206.61 195
13207.70 215
13208.78 214
13209.87 217
13210.96 213
13212.04 217
13213.13 207
13214.21 209
13215.30 218
13216.39 223
13217.47 204
13218.56 177
13219.64 176
13220.73 194
13221.82 208
13222.90 224
13223.99 191
13225.07 197
13226.16 187
13227.25 231
13228.33 208
13229.42 196
13230.51 198
13231.59 211
13232.68 236
13233.77 234
13234.85 206
13235.94 201
13237.03 191
13238.11 196
13239.20 247
13240.29 190
13241.37 220
13242.46 203
13243.55 200
13244.64 193
13245.72 202
13246.81 233
13247.90 218
13248.99 239
13250.07 229
13251.16 219
13252.25 220
13253.34 207
13254.42 212
13255.51 209
13256.60 215
13257.69 259
13258.77 252
13259.86 225
13260.95 237
13262.04 252
13263.12 250
13264.21 251
13265.30 247
13266.39 228
13267.48 222
13268.56 222
13269.65 258
13270.74 260
13271.83 238
13272.92 218
13274.01 228
13275.09 258
13276.18 249
13277.27 250
13278.36 241
13279.45 265
13280.54 274
13281.63 255
13282.71 282
13283.80 243
13284.89 244
13285.98 270
13287.07 249
13288.16 259
13289.25 257
13290.34 265
13291.43 272
13292.51 297
13293.60 287
13294.69 248
13295.78 251
13296.87 312
13297.96 276
13299.05 291
13300.14 268
13301.23 306
13302.32 308
13303.41 315
13304.50 336
13305.59 343
13306.68 331
13307.77 324
13308.86 336
13309.95 313
13311.04 322
13312.13 340
13313.22 303
13314.31 298
13315.40 289
13316.49 303
13317.58 285
13318.67 311
13319.76 366
13320.85 331
13321.94 349
13323.03 352
13324.12 320
13325.21 283
13326.30 304
13327.39 304
13328.48 310
13329.57 320
13330.66 332
13331.75 353
13332.84 305
13333.93 311
13335.02 314
13336.12 328
13337.21 329
13338.30 330
13339.39 305
13340.48 332
13341.57 318
13342.66 346
13343.75 358
13344.84 343
13345.94 337
13347.03 366
13348.12 359
13349.21 317
13350.30 289
13351.39 313
13352.48 340
13353.58 349
13354.67 343
13355.76 338
13356.85 351
13357.94 337
13359.04 384
13360.13 370
13361.22 357
13362.31 362
13363.40 406
13364.50 400
13365.59 396
13366.68 391
13367.77 430
13368.86 446
13369.96 448
13371.05 423
13372.14 465
13373.23 455
13374.33 391
13375.42 393
13376.51 390
13377.60 364
13378.70 342
13379.79 357
13380.88 363
13381.97 359
13383.07 335
13384.16 354
13385.25 333
13386.35 317
13387.44 287
13388.53 307
13389.62 311
13390.72 272
13391.81 286
13392.90 298
13394.00 328
13395.09 286
13396.18 308
13397.28 276
13398.37 269
13399.46 303
13400.56 286
13401.65 267
13402.75 276
13403.84 285
13404.93 275
13406.03 314
13407.12 306
13408.21 297
13409.31 297
13410.40 282
13411.50 289
13412.59 277
13413.68 299
13414.78 318
13415.87 328
13416.97 299
13418.06 311
13419.16 260
13420.25 275
13421.34 284
13422.44 281
13423.53 284
13424.63 283
13425.72 291
13426.82 286
13427.91 289
13429.01 309
13430.10 294
13431.20 264
13432.29 263
13433.39 299
13434.48 244
13435.58 263
13436.67 283
13437.77 267
13438.86 298
13439.96 265
13441.05 279
13442.15 282
13443.24 312
13444.34 344
13445.43 298
13446.53 303
13447.62 328
13448.72 313
13449.81 309
13450.91 338
13452.01 305
13453.10 276
13454.20 315
13455.29 298
13456.39 358
13457.48 308
13458.58 312
13459.68 351
13460.77 355
13461.87 381
13462.96 331
13464.06 344
13465.16 360
13466.25 319
13467.35 381
13468.45 352
13469.54 349
13470.64 313
13471.73 346
13472.83 344
13473.93 389
13475.02 355
13476.12 346
13477.22 357
13478.31 376
13479.41 386
13480.51 413
13481.60 392
13482.70 397
13483.80 362
13484.90 404
13485.99 400
13487.09 379
13488.19 366
13489.28 337
13490.38 410
13491.48 362
13492.58 399
13493.67 391
13494.77 403
13495.87 390
13496.97 421
13498.06 435
13499.16 451
13500.26 414
13501.36 459
13502.45 453
13503.55 468
13504.65 498
13505.75 474
13506.84 511
13507.94 488
13509.04 476
13510.14 430
13511.24 467
13512.33 448
13513.43 433
13514.53 407
13515.63 377
13516.73 349
13517.83 387
13518.92 386
13520.02 402
13521.12 332
13522.22 325
13523.32 333
13524.42 334
13525.52 324
13526.61 343
13527.71 324
13528.81 308
13529.91 306
13531.01 305
13532.11 318
13533.21 299
13534.31 283
13535.41 309
13536.50 308
13537.60 273
13538.70 299
13539.80 305
13540.90 319
13542.00 297
13543.10 273
13544.20 319
13545.30 317
13546.40 297
13547.50 287
13548.60 300
13549.70 271
13550.80 300
13551.90 308
13553.00 329
13554.10 292
13555.20 282
13556.30 262
13557.40 288
13558.50 299
13559.60 280
13560.70 270
13561.80 282
13562.90 278
13564.00 264
13565.10 258
13566.20 285
13567.30 268
13568.40 263
13569.50 308
13570.60 288
13571.70 283
13572.80 285
13573.90 300
13575.00 292
13576.10 271
13577.20 303
13578.30 290
13579.40 306
13580.51 281
13581.61 267
13582.71 252
13583.81 296
13584.91 307
13586.01 329
13587.11 307
13588.21 266
13589.31 271
13590.42 257
13591.52 284
13592.62 302
13593.72 305
13594.82 256
13595.92 293
13597.02 290
13598.13 301
13599.23 309
13600.33 324
13601.43 276
13602.53 292
13603.63 255
13604.74 238
13605.84 249
13606.94 280
13608.04 317
13609.14 311
13610.25 295
13611.35 251
13612.45 270
13613.55 287
13614.66 275
13615.76 269
13616.86 292
13617.96 297
13619.06 330
13620.17 340
13621.27 293
13622.37 274
13623.47 283
13624.58 309
13625.68 320
13626.78 290
13627.89 280
13628.99 288
13630.09 285
13631.19 290
13632.30 282
13633.40 287
13634.50 319
13635.61 297
13636.71 319
13637.81 309
13638.92 332
13640.02 341
13641.12 308
13642.23 279
13643.33 269
13644.43 274
13645.54 283
13646.64 288
13647.74 284
13648.85 273
13649.95 286
13651.06 301
13652.16 267
13653.26 268
13654.37 275
13655.47 300
13656.57 280
13657.68 267
13658.78 257
13659.89 265
13660.99 257
13662.10 260
13663.20 234
13664.30 252
13665.41 291
13666.51 253
13667.62 255
13668.72 256
13669.83 234
13670.93 249
13672.04 276
13673.14 256
13674.24 274
13675.35 260
13676.45 264
13677.56 229
13678.66 286
13679.77 246
13680.87 250
13681.98 264
13683.08 292
13684.19 228
13685.29 239
13686.40 281
13687.50 289
13688.61 278
13689.71 261
13690.82 298
13691.93 263
13693.03 272
13694.14 284
13695.24 307
13696.35 264
13697.45 254
13698.56 279
13699.66 250
13700.77 286
13701.88 286
13702.98 270
13704.09 240
13705.19 269
13706.30 267
13707.41 262
13708.51 268
13709.62 254
13710.72 259
13711.83 303
13712.94 254
13714.04 248
13715.15 258
13716.26 273
13717.36 280
13718.47 293
13719.58 267
13720.68 307
13721.79 286
13722.90 283
13724.00 323
13725.11 326
13726.22 327
13727.32 325
13728.43 327
13729.54 293
13730.64 287
13731.75 317
13732.86 321
13733.96 344
13735.07 327
13736.18 335
13737.29 331
13738.39 354
13739.50 385
13740.61 365
13741.72 320
13742.82 340
13743.93 331
13745.04 350
13746.15 368
13747.25 386
13748.36 378
13749.47 339
13750.58 340
13751.68 353
13752.79 403
13753.90 429
13755.01 398
13756.12 365
13757.22 363
13758.33 438
13759.44 436
13760.55 424
13761.66 438
13762.77 458
13763.87 491
13764.98 447
13766.09 507
13767.20 540
13768.31 526
13769.42 520
13770.52 527
13771.63 536
13772.74 628
13773.85 663
13774.96 629
13776.07 668
13777.18 680
13778.29 728
13779.39 742
13780.50 664
13781.61 648
13782.72 598
13783.83 592
13784.94 591
13786.05 503
13787.16 510
13788.27 496
13789.38 464
13790.49 467
13791.60 426
13792.71 423
13793.81 371
13794.92 375
13796.03 369
13797.14 396
13798.25 399
13799.36 348
13800.47 357
13801.58 386
13802.69 417
13803.80 390
13804.91 329
13806.02 379
13807.13 355
13808.24 339
13809.35 333
13810.46 362
13811.57 337
13812.68 342
13813.79 356
13814.90 378
13816.02 347
13817.13 319
13818.24 325
13819.35 312
13820.46 318
13821.57 344
13822.68 346
13823.79 335
13824.90 317
13826.01 326
13827.12 325
13828.23 318
13829.34 337
13830.45 348
13831.57 309
13832.68 299
13833.79 278
13834.90 303
13836.01 298
13837.12 329
13838.23 300
13839.34 276
13840.46 329
13841.57 320
13842.68 312
13843.79 289
13844.90 296
13846.01 335
13847.13 339
13848.24 317
13849.35 303
13850.46 298
13851.57 348
13852.68 351
13853.80 295
13854.91 289
13856.02 347
13857.13 336
13858.24 311
13859.36 318
13860.47 295
13861.58 318
13862.69 277
13863.81 325
13864.92 310
13866.03 312
13867.14 355
13868.26 326
13869.37 346
13870.48 357
13871.59 346
13872.71 367
13873.82 359
13874.93 314
13876.04 353
13877.16 372
13878.27 344
13879.38 321
13880.50 339
13881.61 307
13882.72 342
13883.84 338
13884.95 364
13886.06 358
13887.18 362
13888.29 356
13889.40 372
13890.52 339
13891.63 338
13892.74 358
13893.86 358
13894.97 411
13896.08 406
13897.20 424
13898.31 411
13899.42 378
13900.54 408
13901.65 392
13902.77 397
13903.88 384
13904.99 347
13906.11 390
13907.22 396
13908.34 331
13909.45 347
13910.56 336
13911.68 320
13912.79 312
13913.91 317
13915.02 335
13916.14 331
13917.25 303
13918.37 313
13919.48 312
13920.60 350
13921.71 350
13922.82 298
13923.94 324
13925.05 287
13926.17 332
13927.28 332
13928.40 305
13929.51 292
13930.63 279
13931.74 290
13932.86 318
13933.97 279
13935.09 324
13936.20 309
13937.32 332
13938.44 290
13939.55 326
13940.67 371
13941.78 293
13942.90 289
13944.01 290
13945.13 269
13946.24 298
13947.36 324
13948.48 303
13949.59 273
13950.71 294
13951.82 309
13952.94 285
13954.05 303
13955.17 315
13956.29 297
13957.40 290
13958.52 275
13959.64 337
13960.75 265
13961.87 274
13962.98 288
13964.10 284
13965.22 293
13966.33 297
13967.45 290
13968.57 311
13969.68 305
13970.80 294
13971.92 275
13973.03 257
13974.15 259
13975.27 277
13976.38 273
13977.50 274
13978.62 287
13979.73 281
13980.85 304
13981.97 313
13983.09 264
13984.20 247
13985.32 260
13986.44 253
13987.56 295
13988.67 244
13989.79 240
13990.91 279
13992.02 249
13993.14 271
13994.26 266
13995.38 262
13996.50 269
13997.61 270
13998.73 259
13999.85 275
14000.97 275
14002.08 276
14003.20 304
14004.32 274
14005.44 277
14006.56 283
14007.67 259
14008.79 253
14009.91 282
14011.03 279
14012.15 276
14013.27 265
14014.38 271
14015.50 277
14016.62 288
14017.74 265
14018.86 295
14019.98 278
14021.10 278
14022.21 252
14023.33 276
14024.45 276
14025.57 236
14026.69 251
14027.81 265
14028.93 280
14030.05 257
14031.17 270
14032.28 275
14033.40 285
14034.52 287
14035.64 286
14036.76 256
14037.88 295
14039.00 284
14040.12 281
14041.24 281
14042.36 277
14043.48 312
14044.60 279
14045.72 299
14046.84 281
14047.96 313
14049.08 268
14050.20 293
14051.32 281
14052.44 284
14053.56 293
14054.68 297
14055.80 292
14056.92 295
14058.04 322
14059.16 309
14060.28 326
14061.40 319
14062.52 294
14063.64 330
14064.76 358
14065.88 320
14067.00 348
14068.12 308
14069.24 313
14070.36 312
14071.48 343
14072.60 339
14073.72 340
14074.84 328
14075.97 388
14077.09 382
14078.21 393
14079.33 392
14080.45 369
14081.57 406
14082.69 390
14083.81 397
14084.93 407
14086.06 442
14087.18 448
14088.30 451
14089.42 415
14090.54 410
14091.66 404
14092.78 446
14093.91 481
14095.03 492
14096.15 507
14097.27 512
14098.39 561
14099.51 569
14100.64 582
14101.76 557
14102.88 559
14104.00 577
14105.12 530
14106.25 494
14107.37 554
14108.49 534
14109.61 494
14110.73 478
14111.86 383
14112.98 421
14114.10 392
14115.22 363
14116.35 370
14117.47 367
14118.59 362
14119.71 381
14120.84 332
14121.96 351
14123.08 351
14124.20 328
14125.33 342
14126.45 329
14127.57 335
14128.70 306
14129.82 375
14130.94 309
14132.07 312
14133.19 334
14134.31 311
14135.44 315
14136.56 304
14137.68 314
14138.81 291
14139.93 308
14141.05 314
14142.18 283
14143.30 284
14144.42 329
14145.55 314
14146.67 319
14147.79 289
14148.92 288
14150.04 299
14151.17 298
14152.29 258
14153.41 258
14154.54 250
14155.66 273
14156.79 283
14157.91 270
14159.03 278
14160.16 271
14161.28 271
14162.41 262
14163.53 294
14164.66 244
14165.78 266
14166.90 252
14168.03 300
14169.15 233
14170.28 273
14171.40 291
14172.53 259
14173.65 273
14174.78 251
14175.90 271
14177.03 268
14178.15 281
14179.28 280
14180.40 270
14181.53 265
14182.65 268
14183.78 254
14184.90 285
14186.03 246
14187.15 275
14188.28 215
14189.40 280
14190.53 303
14191.65 269
14192.78 280
14193.91 283
14195.03 270
14196.16 260
14197.28 285
14198.41 267
14199.53 270
14200.66 241
14201.79 242
14202.91 231
14204.04 274
14205.16 242
14206.29 250
14207.42 264
14208.54 296
14209.67 270
14210.79 253
14211.92 250
14213.05 270
14214.17 265
14215.30 240
14216.43 255
14217.55 237
14218.68 228
14219.81 225
14220.93 227
14222.06 244
14223.19 250
14224.31 258
14225.44 239
14226.57 242
14227.69 251
14228.82 259
14229.95 237
14231.07 238
14232.20 246
14233.33 266
14234.46 241
14235.58 249
14236.71 244
14237.84 266
14238.96 228
14240.09 249
14241.22 218
14242.35 220
14243.47 258
14244.60 250
14245.73 246
14246.86 261
14247.98 247
14249.11 214
14250.24 240
14251.37 248
14252.50 231
14253.62 270
14254.75 235
14255.88 237
14257.01 245
14258.14 249
14259.26 228
14260.39 217
14261.52 226
14262.65 206
14263.78 239
14264.91 252
14266.03 230
14267.16 199
14268.29 219
14269.42 218
14270.55 230
14271.68 240
14272.81 234
14273.93 236
14275.06 194
14276.19 230
14277.32 197
14278.45 202
14279.58 238
14280.71 242
14281.84 228
14282.97 223
14284.10 198
14285.22 247
14286.35 224
14287.48 201
14288.61 201
14289.74 220
14290.87 225
14292.00 218
14293.13 210
14294.26 225
14295.39 206
14296.52 233
14297.65 193
14298.78 204
14299.91 193
14301.04 207
14302.17 186
14303.30 196
14304.43 189
14305.56 219
14306.69 174
14307.82 194
14308.95 204
14310.08 184
14311.21 172
14312.34 208
14313.47 198
14314.60 195
14315.73 204
14316.86 168
14317.99 191
14319.12 174
14320.25 189
14321.38 164
14322.51 197
14323.64 179
14324.77 199
14325.91 168
14327.04 190
14328.17 211
14329.30 194
14330.43 186
14331.56 188
14332.69 169
14333.82 183
14334.95 195
14336.08 181
14337.22 170
14338.35 180
14339.48 230
14340.61 195
14341.74 174
14342.87 176
14344.00 230
14345.14 212
14346.27 188
14347.40 205
14348.53 208
14349.66 164
14350.79 170
14351.93 192
14353.06 190
14354.19 167
14355.32 195
14356.45 188
14357.59 179
14358.72 185
14359.85 196
14360.98 188
14362.12 164
14363.25 164
14364.38 195
14365.51 213
14366.64 200
14367.78 164
14368.91 186
14370.04 179
14371.17 160
14372.31 196
14373.44 176
14374.57 157
14375.71 180
14376.84 187
14377.97 192
14379.10 182
14380.24 171
14381.37 177
14382.50 187
14383.64 170
14384.77 160
14385.90 196
14387.04 170
14388.17 205
14389.30 163
14390.44 186
14391.57 172
14392.70 186
14393.84 210
14394.97 200
14396.10 198
14397.24 186
14398.37 190
14399.50 201
14400.64 180
14401.77 146
14402.91 183
14404.04 197
14405.17 182
14406.31 197
14407.44 149
14408.58 149
14409.71 183
14410.84 203
14411.98 174
14413.11 185
14414.25 173
14415.38 182
14416.52 178
14417.65 167
14418.78 189
14419.92 202
14421.05 187
14422.19 159
14423.32 161
14424.46 188
14425.59 187
14426.73 173
14427.86 177
14429.00 217
14430.13 191
14431.27 215
14432.40 201
14433.54 180
14434.67 215
14435.81 176
14436.94 201
14438.08 160
14439.21 189
14440.35 202
14441.48 231
14442.62 207
14443.75 167
14444.89 193
14446.03 196
14447.16 206
14448.30 184
14449.43 187
14450.57 192
14451.70 194
14452.84 184
14453.98 187
14455.11 196
14456.25 177
14457.38 177
14458.52 200
14459.66 177
14460.79 189
14461.93 199
14463.06 215
14464.20 183
14465.34 198
14466.47 189
14467.61 200
14468.75 187
14469.88 205
14471.02 224
14472.16 186
14473.29 201
14474.43 196
14475.57 178
14476.70 164
14477.84 181
14478.98 178
14480.11 194
14481.25 174
14482.39 196
14483.52 198
14484.66 225
14485.80 171
14486.93 198
14488.07 237
14489.21 216
14490.35 187
14491.48 201
14492.62 225
14493.76 211
14494.90 205
14496.03 201
14497.17 203
14498.31 225
14499.45 238
14500.58 243
14501.72 232
14502.86 199
14504.00 225
14505.14 234
14506.27 225
14507.41 211
14508.55 233
14509.69 242
14510.83 192
14511.96 223
14513.10 224
14514.24 212
14515.38 239
14516.52 258
14517.66 225
14518.79 242
14519.93 230
14521.07 287
14522.21 243
14523.35 221
14524.49 298
14525.63 279
14526.76 259
14527.90 238
14529.04 232
14530.18 248
14531.32 262
14532.46 223
14533.60 229
14534.74 214
14535.88 237
14537.01 217
14538.15 198
14539.29 194
14540.43 192
14541.57 211
14542.71 208
14543.85 224
14544.99 201
14546.13 214
14547.27 230
14548.41 196
14549.55 168
14550.69 211
14551.83 206
14552.97 235
14554.11 219
14555.25 231
14556.39 187
14557.53 185
14558.67 228
14559.81 193
14560.95 195
14562.09 193
14563.23 208
14564.37 209
14565.51 194
14566.65 211
14567.79 225
14568.93 211
14570.07 176
14571.21 188
14572.35 218
14573.49 226
14574.63 167
14575.77 200
14576.91 184
14578.05 218
14579.19 193
14580.34 210
14581.48 187
14582.62 191
14583.76 192
14584.90 234
14586.04 183
14587.18 210
14588.32 210
14589.46 215
14590.60 216
14591.75 214
14592.89 216
14594.03 195
14595.17 247
14596.31 227
14597.45 218
14598.59 205
14599.74 228
14600.88 246
14602.02 247
14603.16 189
14604.30 235
14605.44 230
14606.59 216
14607.73 233
14608.87 237
14610.01 237
14611.15 259
14612.30 243
14613.44 252
14614.58 225
14615.72 239
14616.87 299
14618.01 257
14619.15 261
14620.29 230
14621.44 239
14622.58 229
14623.72 239
14624.86 256
14626.01 273
14627.15 256
14628.29 245
14629.43 282
14630.58 260
14631.72 285
14632.86 294
14634.01 326
14635.15 325
14636.29 339
14637.43 273
14638.58 334
14639.72 332
14640.86 348
14642.01 281
14643.15 285
14644.29 326
14645.44 318
14646.58 304
14647.72 308
14648.87 292
14650.01 307
14651.15 287
14652.30 247
14653.44 277
14654.59 223
14655.73 221
14656.87 239
14658.02 221
14659.16 226
14660.31 227
14661.45 243
14662.59 227
14663.74 212
14664.88 229
14666.03 268
14667.17 220
14668.31 201
14669.46 187
14670.60 237
14671.75 206
14672.89 240
14674.04 222
14675.18 181
14676.33 200
14677.47 232
14678.62 222
14679.76 218
14680.90 201
14682.05 206
14683.19 167
14684.34 183
14685.48 190
14686.63 189
14687.77 183
14688.92 173
14690.06 186
14691.21 172
14692.35 193
14693.50 169
14694.65 177
14695.79 180
14696.94 169
14698.08 181
14699.23 199
14700.37 186
14701.52 168
14702.66 204
14703.81 210
14704.96 193
14706.10 147
14707.25 166
14708.39 178
14709.54 188
14710.68 169
14711.83 197
14712.98 164
14714.12 179
14715.27 169
14716.42 171
14717.56 178
14718.71 175
14719.85 178
14721.00 171
14722.15 167
14723.29 177
14724.44 163
14725.59 175
14726.73 167
14727.88 144
14729.03 167
14730.17 165
14731.32 164
14732.47 187
14733.61 180
14734.76 185
14735.91 178
14737.05 192
14738.20 174
14739.35 209
14740.50 180
14741.64 186
14742.79 172
14743.94 173
14745.08 161
14746.23 149
14747.38 166
14748.53 161
14749.67 157
14750.82 152
14751.97 171
14753.12 160
14754.26 164
14755.41 186
14756.56 161
14757.71 171
14758.85 170
14760.00 153
14761.15 150
14762.30 132
14763.45 155
14764.59 168
14765.74 136
14766.89 141
14768.04 158
14769.19 183
14770.34 145
14771.48 159
14772.63 148
14773.78 132
14774.93 159
14776.08 143
14777.23 144
14778.37 166
14779.52 136
14780.67 140
14781.82 154
14782.97 148
14784.12 140
14785.27 143
14786.42 172
14787.57 157
14788.71 126
14789.86 136
14791.01 138
14792.16 157
14793.31 159
14794.46 146
14795.61 137
14796.76 151
14797.91 130
14799.06 138
14800.21 151
14801.36 140
14802.51 152
14803.66 116
14804.80 130
14805.95 133
14807.10 148
14808.25 140
14809.40 133
14810.55 162
14811.70 129
14812.85 129
14814.00 146
14815.15 143
14816.30 139
14817.45 155
14818.60 163
14819.75 138
14820.90 105
14822.05 109
14823.20 156
14824.36 194
14825.51 145
14826.66 144
14827.81 143
14828.96 139
14830.11 133
14831.26 124
14832.41 126
14833.56 141
14834.71 133
14835.86 165
14837.01 137
14838.16 157
14839.31 144
14840.47 143
14841.62 130
14842.77 121
14843.92 129
14845.07 124
14846.22 142
14847.37 162
14848.52 148
14849.68 165
14850.83 160
14851.98 156
14853.13 119
14854.28 121
14855.43 144
14856.58 146
14857.74 158
14858.89 125
14860.04 142
14861.19 147
14862.34 137
14863.50 126
14864.65 125
14865.80 146
14866.95 113
14868.10 132
14869.26 157
14870.41 140
14871.56 140
14872.71 140
14873.86 119
14875.02 117
14876.17 133
14877.32 156
14878.47 147
14879.63 133
14880.78 123
14881.93 140
14883.08 153
14884.24 141
14885.39 147
14886.54 148
14887.70 150
14888.85 149
14890.00 145
14891.15 128
14892.31 131
14893.46 137
14894.61 152
14895.77 153
14896.92 125
14898.07 150
14899.23 145
14900.38 131
14901.53 117
14902.69 131
14903.84 133
14904.99 147
14906.15 163
14907.30 131
14908.45 136
14909.61 128
14910.76 125
14911.92 149
14913.07 153
14914.22 140
14915.38 134
14916.53 150
14917.69 137
14918.84 115
14919.99 130
14921.15 134
14922.30 145
14923.46 120
14924.61 161
14925.76 144
14926.92 142
14928.07 132
14929.23 134
14930.38 118
14931.54 168
14932.69 153
14933.85 142
14935.00 152
14936.16 168
14937.31 153
14938.47 146
14939.62 136
14940.77 134
14941.93 147
14943.08 145
14944.24 166
14945.40 135
14946.55 163
14947.71 180
14948.86 158
14950.02 154
14951.17 148
14952.33 148
14953.48 187
14954.64 190
14955.79 163
14956.95 169
14958.10 163
14959.26 177
14960.42 174
14961.57 209
14962.73 202
14963.88 195
14965.04 179
14966.19 182
14967.35 194
14968.51 209
14969.66 158
14970.82 182
14971.97 195
14973.13 189
14974.29 211
14975.44 189
14976.60 167
14977.76 182
14978.91 161
14980.07 177
14981.22 156
14982.38 177
14983.54 137
14984.69 142
14985.85 160
14987.01 153
14988.16 185
14989.32 171
14990.48 168
14991.64 166
14992.79 178
14993.95 168
14995.11 164
14996.26 174
14997.42 158
14998.58 140
14999.73 143
15000.89 132
15002.05 165
15003.21 138
15004.36 172
15005.52 145
15006.68 153
15007.84 147
15008.99 136
15010.15 126
15011.31 145
15012.47 138
15013.62 118
15014.78 150
15015.94 152
15017.10 122
15018.26 148
15019.41 138
15020.57 134
15021.73 130
15022.89 138
15024.05 123
15025.20 106
15026.36 140
15027.52 127
15028.68 145
15029.84 129
15031.00 135
15032.15 146
15033.31 147
15034.47 140
15035.63 143
15036.79 133
15037.95 123
15039.11 124
15040.26 135
15041.42 132
15042.58 108
15043.74 121
15044.90 123
15046.06 137
15047.22 136
15048.38 130
15049.54 122
15050.70 114
15051.85 131
15053.01 130
15054.17 128
15055.33 130
15056.49 138
15057.65 141
15058.81 159
15059.97 132
15061.13 123
15062.29 134
15063.45 157
15064.61 147
15065.77 127
15066.93 130
15068.09 122
15069.25 118
15070.41 128
15071.57 141
15072.73 138
15073.89 120
15075.05 104
15076.21 137
15077.37 104
15078.53 125
15079.69 124
15080.85 135
15082.01 118
15083.17 140
15084.33 128
15085.49 123
15086.65 99
15087.81 112
15088.97 133
15090.13 137
15091.29 127
15092.46 140
15093.62 136
15094.78 123
15095.94 112
15097.10 121
15098.26 130
15099.42 130
15100.58 128
15101.74 119
15102.90 113
15104.07 128
15105.23 133
15106.39 136
15107.55 127
15108.71 114
15109.87 144
15111.03 124
15112.20 102
15113.36 112
15114.52 136
15115.68 122
15116.84 118
15118.00 110
15119.17 120
15120.33 131
15121.49 133
15122.65 121
15123.81 121
15124.98 154
15126.14 133
15127.30 121
15128.46 139
15129.62 124
15130.79 137
15131.95 116
15133.11 130
15134.27 100
15135.44 114
15136.60 122
15137.76 125
15138.92 108
15140.09 126
15141.25 134
15142.41 125
15143.57 119
15144.74 119
15145.90 127
15147.06 138
15148.23 139
15149.39 149
15150.55 153
15151.71 122
15152.88 142
15154.04 107
15155.20 108
15156.37 105
15157.53 148
15158.69 120
15159.86 141
15161.02 117
15162.18 129
15163.35 140
15164.51 150
15165.67 138
15166.84 137
15168.00 103
15169.17 119
15170.33 128
15171.49 127
15172.66 110
15173.82 110
15174.99 126
15176.15 136
15177.31 131
15178.48 142
15179.64 138
15180.81 136
15181.97 151
15183.13 129
15184.30 128
15185.46 135
15186.63 133
15187.79 129
15188.96 130
15190.12 135
15191.29 131
15192.45 146
15193.61 135
15194.78 128
15195.94 139
15197.11 158
15198.27 134
15199.44 156
15200.60 134
15201.77 112
15202.93 118
15204.10 153
15205.26 164
15206.43 149
15207.59 149
15208.76 157
15209.92 151
15211.09 135
15212.26 130
15213.42 112
15214.59 149
15215.75 120
15216.92 142
15218.08 150
15219.25 145
15220.41 125
15221.58 154
15222.75 150
15223.91 150
15225.08 163
15226.24 165
15227.41 189
15228.58 159
15229.74 182
15230.91 162
15232.07 147
15233.24 154
15234.41 170
15235.57 159
15236.74 163
15237.91 176
15239.07 203
15240.24 185
15241.41 156
15242.57 157
15243.74 172
15244.90 178
15246.07 150
15247.24 197
15248.41 142
15249.57 184
15250.74 149
15251.91 168
15253.07 137
15254.24 142
15255.41 142
15256.57 151
15257.74 144
15258.91 118
15260.08 149
15261.24 175
15262.41 128
15263.58 105
15264.74 153
15265.91 126
15267.08 142
15268.25 141
15269.41 136
15270.58 139
15271.75 116
15272.92 137
15274.09 144
15275.25 126
15276.42 133
15277.59 129
15278.76 151
15279.93 133
15281.09 105
15282.26 138
15283.43 110
15284.60 131
15285.77 122
15286.93 131
15288.10 140
15289.27 130
15290.44 151
15291.61 115
15292.78 136
15293.94 137
15295.11 132
15296.28 131
15297.45 124
15298.62 133
15299.79 157
15300.96 111
15302.13 114
15303.29 133
15304.46 120
15305.63 135
15306.80 123
15307.97 109
15309.14 133
15310.31 125
15311.48 121
15312.65 123
15313.82 122
15314.99 135
15316.16 127
15317.32 133
15318.49 133
15319.66 129
15320.83 108
15322.00 137
15323.17 115
15324.34 119
15325.51 124
15326.68 133
15327.85 115
15329.02 123
15330.19 123
15331.36 160
15332.53 150
15333.70 126
15334.87 140
15336.04 113
15337.21 114
15338.38 121
15339.55 132
15340.72 111
15341.89 128
15343.06 115
15344.23 154
15345.40 141
15346.58 130
15347.75 158
15348.92 134
15350.09 89
15351.26 118
15352.43 133
15353.60 138
15354.77 143
15355.94 148
15357.11 147
15358.28 138
15359.45 142
15360.63 146
15361.80 155
15362.97 117
15364.14 150
15365.31 120
15366.48 140
15367.65 115
15368.82 135
15370.00 144
15371.17 146
15372.34 125
15373.51 158
15374.68 158
15375.85 136
15377.02 145
15378.20 145
15379.37 136
15380.54 139
15381.71 148
15382.88 145
15384.06 149
15385.23 138
15386.40 148
15387.57 150
15388.74 125
15389.92 151
15391.09 154
15392.26 140
15393.43 145
15394.61 132
15395.78 161
15396.95 156
15398.12 151
15399.30 133
15400.47 131
15401.64 128
15402.81 135
15403.99 160
15405.16 145
15406.33 154
15407.51 119
15408.68 159
15409.85 125
15411.02 117
15412.20 137
15413.37 129
15414.54 144
15415.72 121
15416.89 134
15418.06 124
15419.24 144
15420.41 127
15421.58 134
15422.76 112
15423.93 134
15425.10 126
15426.28 124
15427.45 127
15428.62 110
15429.80 130
15430.97 126
15432.15 114
15433.32 128
15434.49 119
15435.67 111
15436.84 121
15438.02 133
15439.19 133
15440.36 124
15441.54 119
15442.71 139
15443.89 121
15445.06 136
15446.24 104
15447.41 119
15448.58 135
15449.76 115
15450.93 139
15452.11 150
15453.28 118
15454.46 142
15455.63 124
15456.81 116
15457.98 108
15459.16 130
15460.33 116
15461.51 126
15462.68 131
15463.86 125
15465.03 129
15466.21 152
15467.38 123
15468.56 120
15469.73 132
15470.91 112
15472.08 128
15473.26 110
15474.43 143
15475.61 119
15476.78 142
15477.96 115
15479.14 120
15480.31 114
15481.49 103
15482.66 123
15483.84 99
15485.01 105
15486.19 104
15487.37 111
15488.54 110
15489.72 126
15490.89 124
15492.07 133
15493.25 109
15494.42 128
15495.60 113
15496.78 137
15497.95 98
15499.13 129
15500.30 143
15501.48 118
15502.66 113
15503.83 111
15505.01 122
15506.19 125
15507.36 140
15508.54 110
15509.72 124
15510.89 139
15512.07 123
15513.25 111
15514.42 100
15515.60 129
15516.78 143
15517.96 143
15519.13 114
15520.31 107
15521.49 121
15522.66 150
15523.84 99
15525.02 106
15526.20 110
15527.37 117
15528.55 109
15529.73 138
15530.91 132
15532.08 105
15533.26 99
15534.44 132
15535.62 121
15536.80 118
15537.97 108
15539.15 117
15540.33 132
15541.51 88
15542.69 123
15543.86 117
15545.04 124
15546.22 116
15547.40 132
15548.58 146
15549.75 142
15550.93 135
15552.11 138
15553.29 132
15554.47 121
15555.65 137
15556.83 129
15558.00 116
15559.18 112
15560.36 136
15561.54 108
15562.72 131
15563.90 135
15565.08 144
15566.26 145
15567.43 138
15568.61 130
15569.79 143
15570.97 146
15572.15 143
15573.33 137
15574.51 131
15575.69 134
15576.87 150
15578.05 154
15579.23 150
15580.41 152
15581.59 147
15582.76 150
15583.94 138
15585.12 145
15586.30 140
15587.48 167
15588.66 133
15589.84 161
15591.02 157
15592.20 153
15593.38 152
15594.56 135
15595.74 158
15596.92 148
15598.10 174
15599.28 164
15600.46 155
15601.64 171
15602.82 162
15604.00 180
15605.18 173
15606.37 163
15607.55 190
15608.73 184
15609.91 172
15611.09 180
15612.27 145
15613.45 186
15614.63 186
15615.81 171
15616.99 150
15618.17 142
15619.35 159
15620.53 164
15621.72 164
15622.90 178
15624.08 194
15625.26 197
15626.44 200
15627.62 190
15628.80 203
15629.98 204
15631.17 165
15632.35 186
15633.53 186
15634.71 183
15635.89 177
15637.07 178
15638.25 179
15639.44 165
15640.62 197
15641.80 206
15642.98 208
15644.16 198
15645.35 211
15646.53 224
15647.71 203
15648.89 201
15650.07 195
15651.26 200
15652.44 235
15653.62 209
15654.80 195
15655.98 209
15657.17 205
15658.35 221
15659.53 196
15660.71 208
15661.90 206
15663.08 216
15664.26 219
15665.45 226
15666.63 212
15667.81 215
15668.99 234
15670.18 238
15671.36 229
15672.54 205
15673.73 204
15674.91 181
15676.09 199
15677.27 196
15678.46 216
15679.64 202
15680.82 201
15682.01 215
15683.19 198
15684.37 224
15685.56 213
15686.74 243
15687.92 209
15689.11 183
15690.29 200
15691.48 223
15692.66 218
15693.84 203
15695.03 196
15696.21 231
15697.39 198
15698.58 212
15699.76 201
15700.95 215
15702.13 222
15703.32 246
15704.50 238
15705.68 218
15706.87 214
15708.05 234
15709.24 244
15710.42 256
15711.61 273
15712.79 256
15713.97 268
15715.16 241
15716.34 237
15717.53 248
15718.71 269
15719.90 295
15721.08 305
15722.27 298
15723.45 306
15724.64 245
15725.82 281
15727.01 305
15728.19 277
15729.38 255
15730.56 259
15731.75 276
15732.93 214
15734.12 245
15735.30 275
15736.49 265
15737.67 237
15738.86 251
15740.05 255
15741.23 302
15742.42 275
15743.60 249
15744.79 235
15745.97 255
15747.16 281
15748.35 275
15749.53 269
15750.72 268
15751.90 292
15753.09 277
15754.27 277
15755.46 262
15756.65 273
15757.83 257
15759.02 310
15760.21 284
15761.39 287
15762.58 264
15763.76 280
15764.95 268
15766.14 247
15767.32 268
15768.51 270
15769.70 235
15770.88 234
15772.07 246
15773.26 242
15774.44 256
15775.63 227
15776.82 220
15778.01 203
15779.19 204
15780.38 237
15781.57 245
15782.75 246
15783.94 218
15785.13 266
15786.32 276
15787.50 236
15788.69 236
15789.88 240
15791.06 211
15792.25 204
15793.44 220
15794.63 217
15795.82 205
15797.00 231
15798.19 166
15799.38 189
15800.57 212
15801.75 199
15802.94 193
15804.13 173
15805.32 191
15806.51 172
15807.69 203
15808.88 199
15810.07 192
15811.26 184
15812.45 209
15813.63 199
15814.82 179
15816.01 180
15817.20 179
15818.39 190
15819.58 175
15820.77 168
15821.95 180
15823.14 201
15824.33 188
15825.52 203
15826.71 155
15827.90 165
15829.09 187
15830.28 199
15831.46 175
15832.65 180
15833.84 158
15835.03 164
15836.22 158
15837.41 173
15838.60 174
15839.79 168
15840.98 196
15842.17 196
15843.36 178
15844.55 167
15845.74 168
15846.93 189
15848.11 176
15849.30 176
15850.49 176
15851.68 163
15852.87 177
15854.06 166
15855.25 180
15856.44 151
15857.63 171
15858.82 191
15860.01 184
15861.20 172
15862.39 161
15863.58 187
15864.77 196
15865.96 188
15867.15 179
15868.34 171
15869.54 173
15870.73 146
15871.92 180
15873.11 174
15874.30 164
15875.49 178
15876.68 190
15877.87 184
15879.06 181
15880.25 169
15881.44 179
15882.63 166
15883.82 188
15885.01 158
15886.21 177
15887.40 200
15888.59 185
15889.78 185
15890.97 185
15892.16 184
15893.35 190
15894.54 171
15895.74 193
15896.93 192
15898.12 161
15899.31 199
15900.50 189
15901.69 200
15902.88 201
15904.08 222
15905.27 212
15906.46 184
15907.65 211
15908.84 203
15910.04 202
15911.23 241
15912.42 217
15913.61 226
15914.80 235
15916.00 199
15917.19 199
15918.38 225
15919.57 230
15920.76 198
15921.96 219
15923.15 220
15924.34 233
15925.53 201
15926.73 211
15927.92 221
15929.11 233
15930.31 226
15931.50 233
15932.69 214
15933.88 233
15935.08 206
15936.27 222
15937.46 230
15938.66 202
15939.85 220
15941.04 227
15942.23 213
15943.43 192
15944.62 187
15945.81 179
15947.01 210
15948.20 167
15949.39 168
15950.59 167
15951.78 199
15952.97 199
15954.17 169
15955.36 172
15956.56 149
15957.75 165
15958.94 175
15960.14 150
15961.33 157
15962.52 175
15963.72 151
15964.91 165
15966.11 148
15967.30 161
15968.49 164
15969.69 132
15970.88 162
15972.08 144
15973.27 167
15974.47 161
15975.66 145
15976.85 138
15978.05 136
15979.24 139
15980.44 164
15981.63 138
15982.83 134
15984.02 142
15985.22 139
15986.41 150
15987.61 143
15988.80 143
15990.00 146
15991.19 141
15992.39 150
15993.58 130
15994.78 146
15995.97 148
15997.17 119
15998.36 131
15999.56 127
16000.75 139
16001.95 126
16003.14 121
16004.34 145
16005.53 132
16006.73 146
16007.93 125
16009.12 130
16010.32 163
16011.51 134
16012.71 145
16013.90 142
16015.10 135
16016.30 148
16017.49 136
16018.69 155
16019.88 103
16021.08 117
16022.28 126
16023.47 136
16024.67 123
16025.87 125
16027.06 127
16028.26 122
16029.45 115
16030.65 119
16031.85 122
16033.04 123
16034.24 133
16035.44 141
16036.63 142
16037.83 107
16039.03 127
16040.22 136
16041.42 140
16042.62 123
16043.81 125
16045.01 124
16046.21 146
16047.41 129
16048.60 137
16049.80 135
16051.00 99
16052.19 141
16053.39 131
16054.59 142
16055.79 114
16056.98 124
16058.18 117
16059.38 118
16060.58 143
16061.77 134
16062.97 134
16064.17 115
16065.37 120
16066.57 140
16067.76 103
16068.96 113
16070.16 125
16071.36 130
16072.56 139
16073.75 114
16074.95 116
16076.15 122
16077.35 103
16078.55 108
16079.74 134
16080.94 119
16082.14 114
16083.34 134
16084.54 112
16085.74 123
16086.93 157
16088.13 105
16089.33 104
16090.53 132
16091.73 122
16092.93 114
16094.13 116
16095.33 122
16096.52 97
16097.72 126
16098.92 100
16100.12 106
16101.32 116
16102.52 130
16103.72 98
16104.92 115
16106.12 125
16107.32 120
16108.52 122
16109.72 105
16110.92 110
16112.11 120
16113.31 148
16114.51 115
16115.71 104
16116.91 123
16118.11 143
16119.31 143
16120.51 137
16121.71 127
16122.91 115
16124.11 131
16125.31 143
16126.51 123
16127.71 113
16128.91 124
16130.11 125
16131.31 134
16132.51 89
16133.71 106
16134.91 121
16136.11 130
16137.31 110
16138.52 124
16139.72 109
16140.92 116
16142.12 109
16143.32 98
16144.52 129
16145.72 112
16146.92 113
16148.12 123
16149.32 104
16150.52 100
16151.72 124
16152.92 121
16154.13 115
16155.33 99
16156.53 128
16157.73 114
16158.93 107
16160.13 110
16161.33 119
16162.53 100
16163.74 110
16164.94 128
16166.14 78
16167.34 122
16168.54 92
16169.74 101
16170.95 119
16172.15 100
16173.35 99
16174.55 128
16175.75 130
16176.95 113
16178.16 96
16179.36 117
16180.56 122
16181.76 137
16182.96 123
16184.17 106
16185.37 100
16186.57 124
16187.77 115
16188.98 112
16190.18 118
16191.38 118
16192.58 138
16193.79 116
16194.99 113
16196.19 109
16197.39 117
16198.60 111
16199.80 121
16201.00 93
16202.21 133
16203.41 127
16204.61 125
16205.81 144
16207.02 102
16208.22 114
16209.42 127
16210.63 169
16211.83 100
16213.03 96
16214.24 110
16215.44 125
16216.64 127
16217.85 117
16219.05 126
16220.25 123
16221.46 127
16222.66 115
16223.86 104
16225.07 116
16226.27 114
16227.48 141
16228.68 105
16229.88 126
16231.09 132
16232.29 149
16233.50 138
16234.70 127
16235.90 136
16237.11 145
16238.31 140
16239.52 125
16240.72 125
16241.92 124
16243.13 136
16244.33 128
16245.54 117
16246.74 129
16247.95 149
16249.15 129
16250.36 136
16251.56 143
16252.77 122
16253.97 142
16255.18 138
16256.38 151
16257.59 144
16258.79 143
16260.00 154
16261.20 135
16262.41 123
16263.61 154
16264.82 167
16266.02 165
16267.23 170
16268.43 160
16269.64 143
16270.84 145
16272.05 184
16273.25 139
16274.46 154
16275.66 163
16276.87 163
16278.08 132
16279.28 148
16280.49 141
16281.69 158
16282.90 157
16284.11 158
16285.31 146
16286.52 141
16287.72 155
16288.93 162
16290.14 129
16291.34 140
16292.55 173
16293.75 178
16294.96 181
16296.17 158
16297.37 153
16298.58 170
16299.79 164
16300.99 185
16302.20 175
16303.41 177
16304.61 193
16305.82 166
16307.03 170
16308.23 159
16309.44 188
16310.65 196
16311.85 174
16313.06 175
16314.27 184
16315.47 199
16316.68 161
16317.89 180
16319.10 190
16320.30 172
16321.51 174
16322.72 163
16323.93 148
16325.13 148
16326.34 165
16327.55 164
16328.76 149
16329.96 146
16331.17 142
16332.38 141
16333.59 152
16334.79 138
16336.00 125
16337.21 159
16338.42 153
16339.63 148
16340.83 124
16342.04 105
16343.25 131
16344.46 130
16345.67 133
16346.87 140
16348.08 114
16349.29 135
16350.50 151
16351.71 130
16352.92 114
16354.12 123
16355.33 132
16356.54 128
16357.75 113
16358.96 111
16360.17 109
16361.38 107
16362.59 96
16363.79 123
16365.00 126
16366.21 98
16367.42 137
16368.63 121
16369.84 126
16371.05 117
16372.26 144
16373.47 131
16374.68 132
16375.89 88
16377.09 120
16378.30 125
16379.51 123
16380.72 104
16381.93 121
16383.14 98
16384.35 110
16385.56 111
16386.77 116
16387.98 106
16389.19 120
16390.40 114
16391.61 104
16392.82 116
16394.03 123
16395.24 111
16396.45 140
16397.66 130
16398.87 111
16400.08 126
16401.29 107
16402.50 95
16403.71 97
16404.92 100
16406.13 114
16407.34 109
16408.55 102
16409.76 109
16410.98 99
16412.19 98
16413.40 101
16414.61 111
16415.82 133
16417.03 112
16418.24 121
16419.45 103
16420.66 80
16421.87 93
16423.08 81
16424.30 112
16425.51 100
16426.72 99
16427.93 116
16429.14 128
16430.35 82
16431.56 116
16432.77 103
16433.99 119
16435.20 89
16436.41 108
16437.62 115
16438.83 100
16440.04 119
16441.26 121
16442.47 121
16443.68 106
16444.89 123
16446.10 120
16447.31 114
16448.53 119
16449.74 119
16450.95 97
16452.16 103
16453.38 85
16454.59 96
16455.80 111
16457.01 109
16458.22 103
16459.44 91
16460.65 99
16461.86 119
16463.07 110
16464.29 120
16465.50 97
16466.71 111
16467.92 122
16469.14 97
16470.35 96
16471.56 93
16472.78 107
16473.99 116
16475.20 100
16476.42 101
16477.63 96
16478.84 89
16480.05 101
16481.27 105
16482.48 84
16483.69 100
16484.91 95
16486.12 108
16487.33 86
16488.55 99
16489.76 90
16490.98 91
16492.19 101
16493.40 91
16494.62 86
16495.83 95
16497.04 75
16498.26 101
16499.47 92
16500.69 84
16501.90 97
16503.11 98
16504.33 80
16505.54 102
16506.76 105
16507.97 89
16509.18 100
16510.40 99
16511.61 97
16512.83 118
16514.04 91
16515.26 89
16516.47 92
16517.69 98
16518.90 85
16520.11 109
16521.33 79
16522.54 110
16523.76 104
16524.97 90
16526.19 99
16527.40 97
16528.62 100
16529.83 90
16531.05 108
16532.26 94
16533.48 100
16534.69 99
16535.91 112
16537.12 85
16538.34 101
16539.56 76
16540.77 114
16541.99 95
16543.20 90
16544.42 101
16545.63 93
16546.85 92
16548.06 92
16549.28 102
16550.50 96
16551.71 81
16552.93 78
16554.14 93
16555.36 113
16556.57 103
16557.79 85
16559.01 93
16560.22 85
16561.44 84
16562.66 89
16563.87 111
16565.09 81
16566.30 92
16567.52 99
16568.74 114
16569.95 122
16571.17 100
16572.39 113
16573.60 100
16574.82 80
16576.04 117
16577.25 101
16578.47 100
16579.69 98
16580.90 83
16582.12 112
16583.34 93
16584.56 110
16585.77 97
16586.99 97
16588.21 116
16589.42 113
16590.64 88
16591.86 100
16593.08 100
16594.29 123
16595.51 102
16596.73 112
16597.95 104
16599.16 95
16600.38 93
16601.60 102
16602.82 119
16604.03 101
16605.25 137
16606.47 91
16607.69 120
16608.91 122
16610.12 119
16611.34 102
16612.56 85
16613.78 111
16615.00 107
16616.21 113
16617.43 108
16618.65 117
16619.87 90
16621.09 102
16622.31 86
16623.52 87
16624.74 86
16625.96 87
16627.18 85
16628.40 97
16629.62 96
16630.84 99
16632.05 111
16633.27 84
16634.49 91
16635.71 87
16636.93 92
16638.15 82
16639.37 94
16640.59 82
16641.81 79
16643.03 91
16644.24 100
16645.46 94
16646.68 95
16647.90 92
16649.12 94
16650.34 79
16651.56 91
16652.78 90
16654.00 101
16655.22 84
16656.44 67
16657.66 77
16658.88 95
16660.10 104
16661.32 99
16662.54 102
16663.76 88
16664.98 96
16666.20 97
16667.42 96
16668.64 77
16669.86 75
16671.08 89
16672.30 91
16673.52 90
16674.74 96
16675.96 97
16677.18 97
16678.40 124
16679.62 80
16680.84 89
16682.06 71
16683.28 107
16684.50 94
16685.73 123
16686.95 103
16688.17 107
16689.39 99
16690.61 95
16691.83 91
16693.05 87
16694.27 81
16695.49 88
16696.71 65
16697.94 84
16699.16 96
16700.38 76
16701.60 90
16702.82 70
16704.04 84
16705.26 94
16706.48 106
16707.71 89
16708.93 94
16710.15 79
16711.37 72
16712.59 97
16713.81 96
16715.04 100
16716.26 84
16717.48 93
16718.70 76
16719.92 70
16721.15 84
16722.37 82
16723.59 73
16724.81 83
16726.03 83
16727.26 81
16728.48 99
16729.70 92
16730.92 98
16732.15 100
16733.37 103
16734.59 91
16735.81 97
16737.04 90
16738.26 106
16739.48 76
16740.71 93
16741.93 110
16743.15 89
16744.37 85
16745.60 82
16746.82 71
16748.04 68
16749.27 78
16750.49 77
16751.71 113
16752.94 105
16754.16 100
16755.38 80
16756.61 88
16757.83 79
16759.05 92
16760.28 88
16761.50 112
16762.72 89
16763.95 101
16765.17 82
16766.39 95
16767.62 94
16768.84 84
16770.07 97
16771.29 103
16772.51 106
16773.74 80
16774.96 75
16776.19 88
16777.41 101
16778.63 80
16779.86 85
16781.08 98
16782.31 95
16783.53 102
16784.75 83
16785.98 75
16787.20 86
16788.43 105
16789.65 105
16790.88 95
16792.10 76
16793.33 85
16794.55 77
16795.78 99
16797.00 80
16798.23 74
16799.45 89
16800.68 102
16801.90 67
16803.13 68
16804.35 103
16805.58 97
16806.80 104
16808.03 83
16809.25 84
16810.48 83
16811.70 84
16812.93 89
16814.15 81
16815.38 76
16816.60 110
16817.83 85
16819.06 108
16820.28 77
16821.51 90
16822.73 93
16823.96 91
16825.18 74
16826.41 100
16827.64 99
16828.86 92
16830.09 95
16831.31 65
16832.54 96
16833.77 97
16834.99 97
16836.22 92
16837.45 100
16838.67 108
16839.90 90
16841.12 124
16842.35 88
16843.58 74
16844.80 95
16846.03 98
16847.26 109
16848.48 119
16849.71 103
16850.94 108
16852.16 105
16853.39 74
16854.62 85
16855.85 116
16857.07 93
16858.30 103
16859.53 100
16860.75 106
16861.98 117
16863.21 119
16864.44 113
16865.66 110
16866.89 126
16868.12 136
16869.35 129
16870.57 132
16871.80 120
16873.03 95
16874.26 132
16875.48 147
16876.71 128
16877.94 113
16879.17 125
16880.39 134
16881.62 147
16882.85 165
16884.08 120
16885.31 116
16886.53 139
16887.76 145
16888.99 135
16890.22 147
16891.45 153
16892.68 144
16893.90 149
16895.13 148
16896.36 128
16897.59 131
16898.82 151
16900.05 136
16901.28 111
16902.50 103
16903.73 143
16904.96 152
16906.19 131
16907.42 117
16908.65 105
16909.88 134
16911.11 114
16912.34 104
16913.56 128
16914.79 123
16916.02 123
16917.25 131
16918.48 117
16919.71 117
16920.94 109
16922.17 122
16923.40 143
16924.63 105
16925.86 106
16927.09 120
16928.32 104
16929.55 101
16930.78 80
16932.01 115
16933.24 97
16934.47 104
16935.70 116
16936.93 103
16938.16 102
16939.39 112
16940.62 93
16941.85 97
16943.08 106
16944.31 106
16945.54 106
16946.77 104
16948.00 83
16949.23 107
16950.46 125
16951.69 119
16952.92 95
16954.15 94
16955.38 106
16956.61 124
16957.84 97
16959.07 100
16960.30 101
16961.53 106
16962.76 110
16964.00 96
16965.23 98
16966.46 81
16967.69 81
16968.92 104
16970.15 102
16971.38 93
16972.61 96
16973.84 110
16975.08 94
16976.31 96
16977.54 94
16978.77 77
16980.00 85
16981.23 95
16982.47 100
16983.70 86
16984.93 98
16986.16 118
16987.39 117
16988.62 80
16989.86 98
16991.09 86
16992.32 109
16993.55 69
16994.78 101
16996.02 95
16997.25 90
16998.48 94
16999.71 107
17000.94 91
17002.18 82
17003.41 81
17004.64 95
17005.87 110
17007.11 97
17008.34 101
17009.57 88
17010.80 93
17012.04 85
17013.27 102
17014.50 74
17015.74 68
17016.97 82
17018.20 97
17019.43 76
17020.67 84
17021.90 80
17023.13 87
17024.37 92
17025.60 88
17026.83 101
17028.07 93
17029.30 95
17030.53 96
17031.77 89
17033.00 98
17034.23 85
17035.47 86
17036.70 93
17037.93 77
17039.17 93
17040.40 91
17041.63 111
17042.87 106
17044.10 89
17045.34 91
17046.57 107
17047.80 104
17049.04 78
17050.27 112
17051.51 94
17052.74 87
17053.97 79
17055.21 91
17056.44 77
17057.68 85
17058.91 85
17060.15 111
17061.38 87
17062.62 83
17063.85 90
17065.08 88
17066.32 84
17067.55 69
17068.79 81
17070.02 73
17071.26 64
17072.49 91
17073.73 83
17074.96 88
17076.20 77
17077.43 71
17078.67 104
17079.90 81
17081.14 71
17082.37 81
17083.61 74
17084.84 77
17086.08 74
17087.32 92
17088.55 81
17089.79 78
17091.02 81
17092.26 99
17093.49 74
17094.73 77
17095.96 78
17097.20 73
17098.44 71
17099.67 81
17100.91 90
17102.14 94
17103.38 87
17104.62 81
17105.85 84
17107.09 78
17108.32 87
17109.56 65
17110.80 72
17112.03 84
17113.27 80
17114.51 92
17115.74 91
17116.98 83
17118.21 74
17119.45 99
17120.69 94
17121.92 86
17123.16 85
17124.40 80
17125.64 72
17126.87 90
17128.11 90
17129.35 88
17130.58 69
17131.82 87
17133.06 79
17134.29 76
17135.53 76
17136.77 90
17138.01 94
17139.24 83
17140.48 72
17141.72 73
17142.96 81
17144.19 73
17145.43 71
17146.67 66
17147.91 78
17149.14 80
17150.38 96
17151.62 60
17152.86 68
17154.09 81
17155.33 101
17156.57 81
17157.81 78
17159.05 69
17160.28 90
17161.52 80
17162.76 62
17164.00 57
17165.24 74
17166.47 95
17167.71 77
17168.95 74
17170.19 70
17171.43 103
17172.67 87
17173.91 88
17175.14 75
17176.38 74
17177.62 87
17178.86 73
17180.10 75
17181.34 65
17182.58 91
17183.82 77
17185.05 94
17186.29 81
17187.53 61
17188.77 65
17190.01 84
17191.25 74
17192.49 65
17193.73 82
17194.97 93
17196.21 86
17197.45 83
17198.69 76
17199.93 69
17201.16 81
17202.40 83
17203.64 78
17204.88 87
17206.12 72
17207.36 74
17208.60 83
17209.84 62
17211.08 76
17212.32 72
17213.56 85
17214.80 76
17216.04 75
17217.28 66
17218.52 60
17219.76 85
17221.00 80
17222.24 74
17223.48 79
17224.72 83
17225.97 68
17227.21 93
17228.45 62
17229.69 73
17230.93 76
17232.17 86
17233.41 69
17234.65 79
17235.89 94
17237.13 79
17238.37 80
17239.61 67
17240.85 71
17242.09 65
17243.34 73
17244.58 70
17245.82 79
17247.06 70
17248.30 87
17249.54 82
17250.78 69
17252.02 88
17253.27 89
17254.51 90
17255.75 79
17256.99 72
17258.23 78
17259.47 74
17260.72 80
17261.96 94
17263.20 89
17264.44 70
17265.68 79
17266.92 73
17268.17 74
17269.41 90
17270.65 81
17271.89 77
17273.13 73
17274.38 83
17275.62 81
17276.86 84
17278.10 75
17279.35 81
17280.59 90
17281.83 72
17283.07 88
17284.32 75
17285.56 76
17286.80 75
17288.04 97
17289.29 89
17290.53 73
17291.77 74
17293.02 62
17294.26 67
17295.50 61
17296.74 87
17297.99 93
17299.23 87
17300.47 95
17301.72 93
17302.96 63
17304.20 83
17305.45 77
17306.69 72
17307.93 69
17309.18 62
17310.42 77
17311.66 84
17312.91 91
17314.15 85
17315.39 57
17316.64 76
17317.88 82
17319.13 73
17320.37 90
17321.61 66
17322.86 75
17324.10 78
17325.35 61
17326.59 79
17327.83 68
17329.08 68
17330.32 76
17331.57 51
17332.81 73
17334.05 77
17335.30 67
17336.54 72
17337.79 64
17339.03 78
17340.28 66
17341.52 78
17342.77 82
17344.01 69
17345.26 75
17346.50 67
17347.75 60
17348.99 56
17350.24 68
17351.48 56
17352.72 73
17353.97 72
17355.22 87
17356.46 75
17357.71 74
17358.95 78
17360.20 89
17361.44 82
17362.69 88
17363.93 63
17365.18 83
17366.42 83
17367.67 67
17368.91 77
17370.16 70
17371.41 82
17372.65 68
17373.90 65
17375.14 70
17376.39 63
17377.63 73
17378.88 67
17380.13 75
17381.37 64
17382.62 63
17383.86 80
17385.11 80
17386.36 71
17387.60 71
17388.85 98
17390.10 62
17391.34 76
17392.59 71
17393.84 85
17395.08 64
17396.33 80
17397.58 77
17398.82 58
17400.07 68
17401.32 57
17402.56 72
17403.81 95
17405.06 107
17406.30 83
17407.55 82
17408.80 91
17410.04 65
17411.29 62
17412.54 68
17413.79 63
17415.03 56
17416.28 64
17417.53 87
17418.77 62
17420.02 79
17421.27 74
17422.52 75
17423.76 57
17425.01 72
17426.26 52
17427.51 77
17428.76 83
17430.00 78
17431.25 73
17432.50 75
17433.75 85
17434.99 79
17436.24 77
17437.49 73
17438.74 58
17439.99 82
17441.24 87
17442.48 65
17443.73 95
17444.98 85
17446.23 67
17447.48 76
17448.73 73
17449.97 71
17451.22 97
17452.47 68
17453.72 71
17454.97 64
17456.22 62
17457.47 82
17458.71 64
17459.96 70
17461.21 83
17462.46 66
17463.71 84
17464.96 78
17466.21 76
17467.46 82
17468.71 77
17469.96 82
17471.21 79
17472.45 79
17473.70 64
17474.95 84
17476.20 83
17477.45 70
17478.70 64
17479.95 81
17481.20 85
17482.45 67
17483.70 84
17484.95 80
17486.20 98
17487.45 60
17488.70 79
17489.95 95
17491.20 79
17492.45 73
17493.70 87
17494.95 76
17496.20 85
17497.45 65
17498.70 90
17499.95 67
17501.20 92
17502.45 79
17503.70 110
17504.95 96
17506.20 83
17507.45 64
17508.70 80
17509.95 95
17511.21 86
17512.46 81
17513.71 83
17514.96 91
17516.21 100
17517.46 66
17518.71 77
17519.96 88
17521.21 70
17522.46 74
17523.72 73
17524.97 87
17526.22 90
17527.47 72
17528.72 71
17529.97 65
17531.22 93
17532.47 93
17533.73 90
17534.98 75
17536.23 104
17537.48 74
17538.73 88
17539.98 96
17541.24 77
17542.49 92
17543.74 92
17544.99 93
17546.24 71
17547.50 81
17548.75 85
17550.00 79
17551.25 93
17552.50 81
17553.76 92
17555.01 95
17556.26 86
17557.51 66
17558.77 77
17560.02 87
17561.27 117
17562.52 80
17563.78 74
17565.03 84
17566.28 90
17567.53 99
17568.79 98
17570.04 74
17571.29 77
17572.55 113
17573.80 112
17575.05 73
17576.30 77
17577.56 90
17578.81 88
17580.06 98
17581.32 87
17582.57 77
17583.82 80
17585.08 108
17586.33 89
17587.58 87
17588.84 95
17590.09 98
17591.34 90
17592.60 90
17593.85 84
17595.11 101
17596.36 91
17597.61 89
17598.87 89
17600.12 90
17601.37 98
17602.63 74
17603.88 88
17605.14 91
17606.39 107
17607.64 101
17608.90 80
17610.15 83
17611.41 88
17612.66 92
17613.92 74
17615.17 71
17616.42 88
17617.68 107
17618.93 81
17620.19 81
17621.44 87
17622.70 78
17623.95 102
17625.21 88
17626.46 63
17627.72 74
17628.97 90
17630.23 105
17631.48 84
17632.74 83
17633.99 77
17635.25 76
17636.50 102
17637.76 82
17639.01 80
17640.27 70
17641.52 75
17642.78 92
17644.03 88
17645.29 68
17646.55 98
17647.80 81
17649.06 78
17650.31 64
17651.57 81
17652.82 82
17654.08 96
17655.34 88
17656.59 88
17657.85 89
17659.10 71
17660.36 88
17661.62 74
17662.87 89
17664.13 77
17665.38 92
17666.64 89
17667.90 96
17669.15 92
17670.41 72
17671.67 79
17672.92 64
17674.18 76
17675.44 76
17676.69 87
17677.95 93
17679.21 78
17680.46 62
17681.72 67
17682.98 47
17684.23 93
17685.49 62
17686.75 77
17688.00 89
17689.26 86
17690.52 76
17691.78 75
17693.03 82
17694.29 64
17695.55 80
17696.80 63
17698.06 74
17699.32 62
17700.58 68
17701.83 73
17703.09 73
17704.35 72
17705.61 63
17706.86 64
17708.12 98
17709.38 74
17710.64 62
17711.90 73
17713.15 78
17714.41 78
17715.67 87
17716.93 85
17718.19 98
17719.44 78
17720.70 61
17721.96 74
17723.22 87
17724.48 66
17725.74 60
17726.99 64
17728.25 83
17729.51 78
17730.77 60
17732.03 78
17733.29 67
17734.55 72
17735.80 81
17737.06 69
17738.32 69
17739.58 53
17740.84 64
17742.10 67
17743.36 67
17744.62 83
17745.88 64
17747.13 74
17748.39 71
17749.65 54
17750.91 86
17752.17 89
17753.43 77
17754.69 76
17755.95 77
17757.21 79
17758.47 92
17759.73 77
17760.99 64
17762.25 77
17763.51 79
17764.77 68
17766.03 72
17767.29 69
17768.55 66
17769.81 95
17771.07 70
17772.33 55
17773.59 68
17774.85 89
17776.11 68
17777.37 64
17778.63 71
17779.89 76
17781.15 95
17782.41 76
17783.67 78
17784.93 64
17786.19 76
17787.45 93
17788.71 81
17789.97 60
17791.23 49
17792.49 80
17793.75 94
17795.02 66
17796.28 61
17797.54 66
17798.80 65
17800.06 76
17801.32 64
17802.58 65
17803.84 71
17805.10 74
17806.36 86
17807.63 70
17808.89 45
17810.15 50
17811.41 95
17812.67 82
17813.93 63
17815.19 59
17816.46 75
17817.72 75
17818.98 79
17820.24 63
17821.50 67
17822.77 75
17824.03 75
17825.29 70
17826.55 73
17827.81 70
17829.08 88
17830.34 86
17831.60 64
17832.86 55
17834.12 73
17835.39 88
17836.65 81
17837.91 50
17839.17 58
17840.44 78
17841.70 60
17842.96 65
17844.22 53
17845.49 67
17846.75 55
17848.01 64
17849.27 81
17850.54 66
17851.80 65
17853.06 83
17854.33 75
17855.59 53
17856.85 79
17858.11 66
17859.38 73
17860.64 78
17861.90 74
17863.17 74
17864.43 72
17865.69 88
17866.96 81
17868.22 53
17869.48 72
17870.75 46
17872.01 68
17873.28 76
17874.54 62
17875.80 71
17877.07 53
17878.33 71
17879.59 74
17880.86 63
17882.12 74
17883.39 62
17884.65 67
17885.91 57
17887.18 80
17888.44 72
17889.71 94
17890.97 94
17892.23 86
17893.50 64
17894.76 68
17896.03 86
17897.29 67
17898.56 61
17899.82 79
17901.09 64
17902.35 80
17903.62 56
17904.88 63
17906.15 76
17907.41 85
17908.67 70
17909.94 78
17911.20 72
17912.47 84
17913.73 83
17915.00 68
17916.26 57
17917.53 63
17918.80 81
17920.06 82
17921.33 68
17922.59 52
17923.86 65
17925.12 70
17926.39 71
17927.65 61
17928.92 73
17930.18 76
17931.45 66
17932.72 79
17933.98 73
17935.25 64
17936.51 78
17937.78 81
17939.05 75
17940.31 62
17941.58 74
17942.84 65
17944.11 70
17945.38 54
17946.64 60
17947.91 70
17949.17 97
17950.44 74
17951.71 73
17952.97 67
17954.24 77
17955.51 70
17956.77 68
17958.04 77
17959.31 61
17960.57 47
17961.84 56
17963.11 59
17964.37 55
17965.64 58
17966.91 77
17968.17 76
17969.44 64
17970.71 70
17971.98 64
17973.24 66
17974.51 82
17975.78 73
17977.04 71
17978.31 68
17979.58 60
17980.85 68
17982.11 59
17983.38 70
17984.65 70
17985.92 61
17987.18 82
17988.45 55
17989.72 59
17990.99 72
17992.26 63
17993.52 74
17994.79 66
17996.06 75
17997.33 69
17998.60 73
17999.86 63
18001.13 59
18002.40 69
18003.67 79
18004.94 69
18006.20 58
18007.47 65
18008.74 69
18010.01 64
18011.28 68
18012.55 70
18013.82 55
18015.08 67
18016.35 64
18017.62 70
18018.89 69
18020.16 69
18021.43 48
18022.70 66
18023.97 78
18025.24 69
18026.50 60
18027.77 72
18029.04 64
18030.31 70
18031.58 76
18032.85 69
18034.12 81
18035.39 57
18036.66 74
18037.93 56
18039.20 63
18040.47 57
18041.74 82
18043.01 72
18044.28 56
18045.55 54
18046.82 63
18048.09 54
18049.35 57
18050.62 47
18051.89 73
18053.16 65
18054.43 75
18055.70 57
18056.98 58
18058.25 62
18059.52 46
18060.79 73
18062.06 61
18063.33 62
18064.60 39
18065.87 61
18067.14 70
18068.41 66
18069.68 76
18070.95 80
18072.22 69
18073.49 58
18074.76 61
18076.03 57
18077.30 71
18078.57 61
18079.84 68
18081.12 59
18082.39 63
18083.66 71
18084.93 93
18086.20 68
18087.47 45
18088.74 59
18090.01 66
18091.29 68
18092.56 63
18093.83 87
18095.10 70
18096.37 66
18097.64 69
18098.91 62
18100.19 60
18101.46 68
18102.73 68
18104.00 87
18105.27 50
18106.54 54
18107.82 60
18109.09 58
18110.36 66
18111.63 53
18112.90 67
18114.18 64
18115.45 70
18116.72 47
18117.99 57
18119.27 61
18120.54 79
18121.81 77
18123.08 56
18124.36 46
18125.63 68
18126.90 86
18128.17 78
18129.45 54
18130.72 69
18131.99 59
18133.26 63
18134.54 62
18135.81 53
18137.08 47
18138.36 64
18139.63 67
18140.90 49
18142.18 63
18143.45 57
18144.72 50
18146.00 59
18147.27 69
18148.54 53
18149.82 65
18151.09 71
18152.36 69
18153.64 66
18154.91 69
18156.18 59
18157.46 48
18158.73 77
18160.00 61
18161.28 69
18162.55 54
18163.83 73
18165.10 75
18166.37 86
18167.65 81
18168.92 67
18170.20 54
18171.47 69
18172.74 58
18174.02 64
18175.29 71
18176.57 53
18177.84 54
18179.12 62
18180.39 64
18181.66 75
18182.94 70
18184.21 62
18185.49 74
18186.76 65
18188.04 78
18189.31 77
18190.59 62
18191.86 79
18193.14 83
18194.41 64
18195.69 63
18196.96 78
18198.24 60
18199.51 50
18200.79 62
18202.06 59
18203.34 68
18204.61 66
18205.89 63
18207.16 67
18208.44 55
18209.72 59
18210.99 47
18212.27 67
18213.54 52
18214.82 49
18216.09 81
18217.37 52
18218.65 64
18219.92 68
18221.20 63
18222.47 68
18223.75 80
18225.03 52
18226.30 60
18227.58 54
18228.85 57
18230.13 55
18231.41 63
18232.68 58
18233.96 48
18235.24 62
18236.51 59
18237.79 45
18239.06 59
18240.34 80
18241.62 57
18242.89 74
18244.17 67
18245.45 81
18246.73 58
18248.00 71
18249.28 51
18250.56 61
18251.83 72
18253.11 81
18254.39 55
18255.66 57
18256.94 59
18258.22 53
18259.50 69
18260.77 88
18262.05 54
18263.33 61
18264.61 86
18265.88 57
18267.16 65
18268.44 53
18269.72 59
18270.99 56
18272.27 67
18273.55 73
18274.83 63
18276.10 50
18277.38 60
18278.66 74
18279.94 65
18281.22 61
18282.49 67
18283.77 68
18285.05 58
18286.33 57
18287.61 50
18288.88 55
18290.16 49
18291.44 56
18292.72 60
18294.00 73
18295.28 56
18296.56 56
18297.83 58
18299.11 58
18300.39 60
18301.67 47
18302.95 70
18304.23 87
18305.51 75
18306.79 55
18308.06 50
18309.34 55
18310.62 59
18311.90 59
18313.18 64
18314.46 59
18315.74 60
18317.02 74
18318.30 59
18319.58 68
18320.86 49
18322.14 74
18323.42 66
18324.70 69
18325.97 48
18327.25 56
18328.53 57
18329.81 73
18331.09 64
18332.37 73
18333.65 66
18334.93 59
18336.21 71
18337.49 54
18338.77 65
18340.05 59
18341.33 64
18342.61 65
18343.89 68
18345.17 53
18346.45 63
18347.73 67
18349.02 65
18350.30 59
18351.58 64
18352.86 69
18354.14 68
18355.42 57
18356.70 54
18357.98 62
18359.26 61
18360.54 77
18361.82 69
18363.10 49
18364.38 60
18365.66 67
18366.95 55
18368.23 56
18369.51 67
18370.79 68
18372.07 55
18373.35 64
18374.63 63
18375.91 53
18377.20 59
18378.48 42
18379.76 54
18381.04 60
18382.32 58
18383.60 52
18384.88 59
18386.17 59
18387.45 61
18388.73 67
18390.01 52
18391.29 66
18392.58 65
18393.86 50
18395.14 58
18396.42 59
18397.70 66
18398.99 55
18400.27 61
18401.55 65
18402.83 57
18404.11 64
18405.40 63
18406.68 67
18407.96 61
18409.24 59
18410.53 54
18411.81 58
18413.09 65
18414.37 70
18415.66 61
18416.94 50
18418.22 44
18419.51 53
18420.79 61
18422.07 80
18423.36 62
18424.64 64
18425.92 56
18427.20 63
18428.49 62
18429.77 51
18431.05 50
18432.34 54
18433.62 62
18434.90 75
18436.19 49
18437.47 71
18438.75 82
18440.04 51
18441.32 48
18442.61 64
18443.89 57
18445.17 69
18446.46 66
18447.74 49
18449.02 64
18450.31 63
18451.59 55
18452.88 44
18454.16 66
18455.44 78
18456.73 62
18458.01 59
18459.30 57
18460.58 67
18461.87 69
18463.15 60
18464.43 66
18465.72 51
18467.00 59
18468.29 56
18469.57 61
18470.86 59
18472.14 70
18473.43 64
18474.71 42
18476.00 50
18477.28 63
18478.57 49
18479.85 58
18481.14 56
18482.42 63
18483.71 64
18484.99 69
18486.28 64
18487.56 60
18488.85 75
18490.13 73
18491.42 66
18492.70 59
18493.99 54
18495.27 54
18496.56 47
18497.85 74
18499.13 62
18500.42 66
18501.70 73
18502.99 65
18504.27 56
18505.56 71
18506.85 74
18508.13 90
18509.42 61
18510.70 52
18511.99 59
18513.28 68
18514.56 55
18515.85 60
18517.14 50
18518.42 55
18519.71 61
18520.99 68
18522.28 64
18523.57 61
18524.85 59
18526.14 54
18527.43 52
18528.71 65
18530.00 56
18531.29 61
18532.57 73
18533.86 71
18535.15 57
18536.43 48
18537.72 69
18539.01 51
18540.30 68
18541.58 59
18542.87 56
18544.16 56
18545.44 74
18546.73 76
18548.02 70
18549.31 55
18550.59 52
18551.88 60
18553.17 68
18554.46 72
18555.74 69
18557.03 73
18558.32 65
18559.61 74
18560.90 51
18562.18 71
18563.47 74
18564.76 73
18566.05 65
18567.33 53
18568.62 56
18569.91 53
18571.20 77
18572.49 53
18573.78 60
18575.06 62
18576.35 70
18577.64 51
18578.93 54
18580.22 65
18581.51 69
18582.79 74
18584.08 61
18585.37 52
18586.66 62
18587.95 72
18589.24 74
18590.53 69
18591.82 65
18593.10 59
18594.39 77
18595.68 49
18596.97 61
18598.26 61
18599.55 79
18600.84 88
18602.13 71
18603.42 69
18604.71 68
18606.00 57
18607.29 65
18608.58 74
18609.86 92
18611.15 74
18612.44 75
18613.73 66
18615.02 75
18616.31 68
18617.60 53
18618.89 80
18620.18 56
18621.47 75
18622.76 77
18624.05 78
18625.34 59
18626.63 62
18627.92 74
18629.21 50
18630.50 69
18631.79 82
18633.08 68
18634.37 59
18635.66 62
18636.95 75
18638.25 64
18639.54 68
18640.83 54
18642.12 54
18643.41 58
18644.70 57
18645.99 72
18647.28 63
18648.57 53
18649.86 80
18651.15 79
18652.44 72
18653.73 57
18655.03 58
18656.32 61
18657.61 76
18658.90 73
18660.19 53
18661.48 63
18662.77 76
18664.06 54
18665.36 51
18666.65 59
18667.94 58
18669.23 77
18670.52 63
18671.81 57
18673.11 65
18674.40 57
18675.69 61
18676.98 57
18678.27 48
18679.56 48
18680.86 66
18682.15 55
18683.44 53
18684.73 54
18686.03 67
18687.32 80
18688.61 60
18689.90 68
18691.19 56
18692.49 65
18693.78 75
18695.07 69
18696.36 55
18697.66 61
18698.95 67
18700.24 55
18701.53 54
18702.83 66
18704.12 66
18705.41 60
18706.71 68
18708.00 51
18709.29 63
18710.58 65
18711.88 58
18713.17 62
18714.46 55
18715.76 53
18717.05 73
18718.34 66
18719.64 72
18720.93 58
18722.22 63
18723.52 56
18724.81 68
18726.10 56
18727.40 53
18728.69 67
18729.99 68
18731.28 72
18732.57 62
18733.87 69
18735.16 71
18736.45 65
18737.75 55
18739.04 53
18740.34 74
18741.63 46
18742.92 54
18744.22 42
18745.51 60
18746.81 70
18748.10 56
18749.40 51
18750.69 70
18751.98 67
18753.28 70
18754.57 65
18755.87 56
18757.16 64
18758.46 60
18759.75 55
18761.05 48
18762.34 49
18763.64 68
18764.93 63
18766.23 60
18767.52 45
18768.82 57
18770.11 63
18771.41 79
18772.70 50
18774.00 64
18775.29 60
18776.59 69
18777.88 58
18779.18 54
18780.47 63
18781.77 63
18783.06 47
18784.36 62
18785.66 59
18786.95 40
18788.25 47
18789.54 64
18790.84 39
18792.13 64
18793.43 71
18794.73 60
18796.02 58
18797.32 67
18798.61 54
18799.91 65
18801.21 54
18802.50 63
18803.80 51
18805.10 46
18806.39 53
18807.69 56
18808.98 54
18810.28 52
18811.58 45
18812.87 65
18814.17 52
18815.47 62
18816.76 53
18818.06 65
18819.36 67
18820.65 42
18821.95 51
18823.25 65
18824.54 63
18825.84 69
18827.14 61
18828.44 74
18829.73 70
18831.03 48
18832.33 44
18833.62 71
18834.92 59
18836.22 51
18837.52 51
18838.81 50
18840.11 67
18841.41 70
18842.71 62
18844.00 55
18845.30 48
18846.60 59
18847.90 67
18849.20 61
18850.49 40
18851.79 32
18853.09 58
18854.39 59
18855.69 57
18856.98 51
18858.28 59
18859.58 65
18860.88 53
18862.18 72
18863.47 63
18864.77 58
18866.07 72
18867.37 67
18868.67 52
18869.97 39
18871.26 72
18872.56 66
18873.86 70
18875.16 50
18876.46 50
18877.76 74
18879.06 63
18880.36 56
18881.66 28
18882.95 55
18884.25 61
18885.55 59
18886.85 61
18888.15 45
18889.45 41
18890.75 67
18892.05 50
18893.35 48
18894.65 67
18895.95 59
18897.25 66
18898.55 54
18899.84 50
18901.14 51
18902.44 59
18903.74 75
18905.04 62
18906.34 56
18907.64 61
18908.94 50
18910.24 53
18911.54 49
18912.84 69
18914.14 70
18915.44 67
18916.74 46
18918.04 52
18919.34 44
18920.64 46
18921.94 52
18923.24 35
18924.54 54
18925.85 65
18927.15 58
18928.45 67
18929.75 49
18931.05 45
18932.35 57
18933.65 50
18934.95 59
18936.25 46
18937.55 41
18938.85 63
18940.15 55
18941.45 52
18942.76 54
18944.06 59
18945.36 63
18946.66 48
18947.96 52
18949.26 62
18950.56 59
18951.86 53
18953.17 58
18954.47 46
18955.77 67
18957.07 63
18958.37 46
18959.67 50
18960.97 59
18962.28 46
18963.58 62
18964.88 50
18966.18 42
18967.48 44
18968.79 48
18970.09 40
18971.39 51
18972.69 46
18973.99 51
18975.30 44
18976.60 64
18977.90 61
18979.20 65
18980.50 57
18981.81 54
18983.11 41
18984.41 53
18985.71 51
18987.02 38
18988.32 54
18989.62 55
18990.93 77
18992.23 48
18993.53 54
18994.83 58
18996.14 70
18997.44 53
18998.74 56
19000.05 48
19001.35 53
19002.65 70
19003.95 62
19005.26 39
19006.56 64
19007.86 51
19009.17 60
19010.47 62
19011.77 52
19013.08 52
19014.38 49
19015.68 48
19016.99 52
19018.29 39
19019.60 42
19020.90 60
19022.20 60
19023.51 49
19024.81 46
19026.11 59
19027.42 78
19028.72 55
19030.03 49
19031.33 47
19032.64 68
19033.94 72
19035.24 62
19036.55 59
19037.85 54
19039.16 65
19040.46 67
19041.77 51
19043.07 38
19044.37 56
19045.68 60
19046.98 69
19048.29 45
19049.59 51
19050.90 67
19052.20 56
19053.51 42
19054.81 54
19056.12 64
19057.42 61
19058.73 56
19060.03 60
19061.34 48
19062.64 53
19063.95 72
19065.25 54
19066.56 57
19067.86 46
19069.17 61
19070.47 70
19071.78 46
19073.09 44
19074.39 48
19075.70 67
19077.00 56
19078.31 49
19079.61 71
19080.92 75
19082.23 79
19083.53 62
19084.84 52
19086.14 48
19087.45 61
19088.76 60
19090.06 55
19091.37 52
19092.67 48
19093.98 80
19095.29 58
19096.59 49
19097.90 64
19099.21 55
19100.51 72
19101.82 50
19103.12 49
19104.43 58
19105.74 53
19107.04 69
19108.35 56
19109.66 61
19110.97 66
19112.27 55
19113.58 67
19114.89 55
19116.19 52
19117.50 38
19118.81 55
19120.11 45
19121.42 54
19122.73 54
19124.04 45
19125.34 76
19126.65 41
19127.96 56
19129.27 52
19130.57 60
19131.88 56
19133.19 51
19134.50 57
19135.80 71
19137.11 61
19138.42 50
19139.73 59
19141.03 57
19142.34 48
19143.65 46
19144.96 48
19146.27 68
19147.57 60
19148.88 52
19150.19 59
19151.50 64
19152.81 63
19154.12 55
19155.42 63
19156.73 55
19158.04 54
19159.35 69
19160.66 48
19161.97 50
19163.28 40
19164.58 38
19165.89 50
19167.20 45
19168.51 46
19169.82 66
19171.13 58
19172.44 47
19173.75 53
19175.05 57
19176.36 52
19177.67 49
19178.98 41
19180.29 55
19181.60 55
19182.91 58
19184.22 44
19185.53 52
19186.84 64
19188.15 56
19189.46 52
19190.77 58
19192.08 51
19193.39 56
19194.70 50
19196.01 58
19197.31 62
19198.62 42
19199.93 51
19201.24 73
19202.55 48
19203.86 45
19205.17 59
19206.48 59
19207.79 55
19209.10 50
19210.42 51
19211.73 42
19213.04 46
19214.35 50
19215.66 62
19216.97 59
19218.28 47
19219.59 50
19220.90 52
19222.21 55
19223.52 54
19224.83 55
19226.14 47
19227.45 42
19228.76 66
19230.07 53
19231.39 59
19232.70 51
19234.01 65
19235.32 70
19236.63 53
19237.94 72
19239.25 60
19240.56 56
19241.87 60
19243.19 55
19244.50 59
19245.81 63
19247.12 55
19248.43 38
19249.74 55
19251.05 52
19252.37 41
19253.68 60
19254.99 61
19256.30 50
19257.61 69
19258.93 51
19260.24 61
19261.55 50
19262.86 56
19264.17 61
19265.49 63
19266.80 55
19268.11 46
19269.42 63
19270.73 64
19272.05 49
19273.36 59
19274.67 42
19275.98 54
19277.30 58
19278.61 49
19279.92 49
19281.23 49
19282.55 58
19283.86 63
19285.17 53
19286.49 53
19287.80 59
19289.11 60
19290.42 58
19291.74 63
19293.05 67
19294.36 56
19295.68 58
19296.99 62
19298.30 57
19299.62 44
19300.93 62
19302.24 66
19303.56 72
19304.87 61
19306.18 56
19307.50 56
19308.81 61
19310.12 55
19311.44 43
19312.75 56
19314.07 64
19315.38 52
19316.69 54
19318.01 68
19319.32 45
19320.64 58
19321.95 70
19323.26 57
19324.58 44
19325.89 62
19327.21 52
19328.52 60
19329.83 57
19331.15 67
19332.46 78
19333.78 53
19335.09 50
19336.41 62
19337.72 57
19339.04 56
19340.35 55
19341.67 52
19342.98 48
19344.29 53
19345.61 55
19346.92 49
19348.24 44
19349.55 60
19350.87 63
19352.18 58
19353.50 45
19354.82 67
19356.13 61
19357.45 48
19358.76 51
19360.08 33
19361.39 78
19362.71 62
19364.02 46
19365.34 60
19366.65 65
19367.97 64
19369.28 66
19370.60 70
19371.92 68
19373.23 63
19374.55 65
19375.86 52
19377.18 48
19378.50 46
19379.81 73
19381.13 50
19382.44 63
19383.76 54
19385.08 68
19386.39 66
19387.71 61
19389.03 48
19390.34 55
19391.66 60
19392.97 57
19394.29 40
19395.61 53
19396.92 38
19398.24 55
19399.56 50
19400.87 66
19402.19 55
19403.51 53
19404.82 65
19406.14 43
19407.46 33
19408.78 39
19410.09 45
19411.41 63
19412.73 66
19414.04 52
19415.36 72
19416.68 54
19418.00 60
19419.31 46
19420.63 68
19421.95 48
19423.27 41
19424.58 63
19425.90 55
19427.22 40
19428.54 51
19429.85 68
19431.17 61
19432.49 53
19433.81 44
19435.13 46
19436.44 56
19437.76 56
19439.08 59
19440.40 56
19441.72 58
19443.03 68
19444.35 72
19445.67 44
19446.99 46
19448.31 55
19449.63 65
19450.94 46
19452.26 43
19453.58 50
19454.90 48
19456.22 55
19457.54 66
19458.86 56
19460.17 60
19461.49 52
19462.81 50
19464.13 60
19465.45 50
19466.77 46
19468.09 58
19469.41 50
19470.73 49
19472.04 47
19473.36 68
19474.68 63
19476.00 43
19477.32 55
19478.64 66
19479.96 43
19481.28 46
19482.60 47
19483.92 58
19485.24 43
19486.56 45
19487.88 64
19489.20 47
19490.52 73
19491.84 61
19493.16 52
19494.48 49
19495.80 39
19497.12 59
19498.44 50
19499.76 56
19501.08 47
19502.40 53
19503.72 68
19505.04 52
19506.36 59
19507.68 44
19509.00 73
19510.32 50
19511.64 50
19512.96 46
19514.28 58
19515.60 63
19516.92 49
19518.24 62
19519.56 63
19520.89 65
19522.21 52
19523.53 56
19524.85 44
19526.17 37
19527.49 61
19528.81 47
19530.13 49
19531.45 55
19532.78 46
19534.10 68
19535.42 43
19536.74 56
19538.06 57
19539.38 54
19540.70 52
19542.02 39
19543.35 49
19544.67 45
19545.99 43
19547.31 49
19548.63 57
19549.96 57
19551.28 54
19552.60 49
19553.92 65
19555.24 47
19556.56 52
19557.89 54
19559.21 35
19560.53 45
19561.85 62
19563.18 61
19564.50 46
19565.82 60
19567.14 58
19568.47 72
19569.79 57
19571.11 50
19572.43 62
19573.76 50
19575.08 52
19576.40 68
19577.72 37
19579.05 45
19580.37 47
19581.69 38
19583.02 45
19584.34 65
19585.66 52
19586.98 61
19588.31 40
19589.63 41
19590.95 60
19592.28 65
19593.60 54
19594.92 33
19596.25 59
19597.57 57
19598.89 62
19600.22 58
19601.54 52
19602.86 63
19604.19 58
19605.51 56
19606.84 32
19608.16 38
19609.48 48
19610.81 55
19612.13 52
19613.46 44
19614.78 49
19616.10 56
19617.43 59
19618.75 58
19620.08 40
19621.40 47
19622.72 63
19624.05 64
19625.37 53
19626.70 48
19628.02 50
19629.35 54
19630.67 44
19632.00 64
19633.32 55
19634.64 41
19635.97 44
19637.29 54
19638.62 46
19639.94 52
19641.27 60
19642.59 65
19643.92 60
19645.24 47
19646.57 56
19647.89 44
19649.22 53
19650.54 57
19651.87 47
19653.19 54
19654.52 37
19655.85 48
19657.17 43
19658.50 60
19659.82 42
19661.15 40
19662.47 54
19663.80 56
19665.12 38
19666.45 46
19667.78 48
19669.10 58
19670.43 62
19671.75 52
19673.08 46
19674.41 61
19675.73 65
19677.06 55
19678.38 56
19679.71 56
19681.04 50
19682.36 64
19683.69 57
19685.02 59
19686.34 56
19687.67 52
19689.00 48
19690.32 54
19691.65 53
19692.98 41
19694.30 57
19695.63 65
19696.96 48
19698.28 35
19699.61 44
19700.94 45
19702.26 58
19703.59 44
19704.92 46
19706.24 46
19707.57 50
19708.90 53
19710.23 41
19711.55 50
19712.88 57
19714.21 48
19715.54 53
19716.86 52
19718.19 46
19719.52 53
19720.85 61
19722.17 32
19723.50 46
19724.83 71
19726.16 60
19727.48 52
19728.81 50
19730.14 56
19731.47 42
19732.80 50
19734.12 54
19735.45 34
19736.78 54
19738.11 52
19739.44 60
19740.76 52
19742.09 57
19743.42 58
19744.75 55
19746.08 59
19747.41 59
19748.74 60
19750.06 36
19751.39 39
19752.72 50
19754.05 52
19755.38 49
19756.71 46
19758.04 56
19759.37 60
19760.69 41
19762.02 54
19763.35 66
19764.68 61
19766.01 52
19767.34 51
19768.67 54
19770.00 51
19771.33 42
19772.66 38
19773.99 49
19775.32 47
19776.65 56
19777.97 59
19779.30 45
19780.63 41
19781.96 65
19783.29 62
19784.62 50
19785.95 46
19787.28 41
19788.61 69
19789.94 60
19791.27 52
19792.60 46
19793.93 55
19795.26 57
19796.59 60
19797.92 40
19799.25 49
19800.58 51
19801.91 52
19803.24 52
19804.57 48
19805.91 37
19807.24 63
19808.57 55
19809.90 47
19811.23 56
19812.56 38
19813.89 50
19815.22 48
19816.55 53
19817.88 44
19819.21 68
19820.54 67
19821.87 61
19823.21 56
19824.54 51
19825.87 50
19827.20 62
19828.53 58
19829.86 56
19831.19 42
19832.52 56
19833.86 69
19835.19 49
19836.52 44
19837.85 50
19839.18 49
19840.51 47
19841.85 55
19843.18 40
19844.51 54
19845.84 45
19847.17 45
19848.50 42
19849.84 45
19851.17 38
19852.50 50
19853.83 44
19855.16 44
19856.50 50
19857.83 62
19859.16 68
19860.49 52
19861.83 52
19863.16 43
19864.49 51
19865.82 47
19867.16 65
19868.49 55
19869.82 42
19871.15 49
19872.49 41
19873.82 52
19875.15 37
19876.48 51
19877.82 60
19879.15 56
19880.48 48
19881.82 75
19883.15 46
19884.48 37
19885.82 33
19887.15 45
19888.48 38
19889.82 62
19891.15 45
19892.48 49
19893.82 43
19895.15 39
19896.48 43
19897.82 43
19899.15 52
19900.48 41
19901.82 54
19903.15 52
19904.49 49
19905.82 51
19907.15 50
19908.49 54
19909.82 61
19911.15 49
19912.49 51
19913.82 49
19915.16 37
19916.49 45
19917.83 53
19919.16 47
19920.49 45
19921.83 49
19923.16 50
19924.50 55
19925.83 61
19927.17 44
19928.50 54
19929.84 54
19931.17 57
19932.51 70
19933.84 51
19935.17 52
19936.51 55
19937.84 46
19939.18 44
19940.51 56
19941.85 67
19943.18 59
19944.52 57
19945.86 41
19947.19 53
19948.53 45
19949.86 39
19951.20 47
19952.53 54
19953.87 45
19955.20 49
19956.54 47
19957.87 41
19959.21 49
19960.55 53
19961.88 54
19963.22 44
19964.55 39
19965.89 45
19967.22 42
19968.56 45
19969.90 47
19971.23 50
19972.57 59
19973.90 46
19975.24 57
19976.58 44
19977.91 51
19979.25 50
19980.59 52
19981.92 48
19983.26 67
19984.59 58
19985.93 43
19987.27 47
19988.60 38
19989.94 48
19991.28 46
19992.61 62
19993.95 52
19995.29 55
19996.63 43
19997.96 63
19999.30 47
20000.64 36
20001.97 54
20003.31 46
20004.65 63
20005.98 49
20007.32 44
20008.66 42
20010.00 58
20011.33 52
20012.67 61
20014.01 42
20015.35 41
20016.68 59
20018.02 49
20019.36 44
20020.70 56
20022.03 54
20023.37 49
20024.71 50
20026.05 40
20027.39 42
20028.72 50
20030.06 67
20031.40 63
20032.74 58
20034.08 45
20035.41 54
20036.75 53
20038.09 65
20039.43 69
20040.77 50
20042.11 55
20043.44 53
20044.78 52
20046.12 60
20047.46 69
20048.80 54
20050.14 52
20051.48 60
20052.82 54
20054.15 43
20055.49 54
20056.83 61
20058.17 50
20059.51 74
20060.85 64
20062.19 53
20063.53 58
20064.87 59
20066.21 54
20067.55 52
20068.88 52
20070.22 52
20071.56 46
20072.90 65
20074.24 66
20075.58 52
20076.92 46
20078.26 54
20079.60 48
20080.94 59
20082.28 53
20083.62 42
20084.96 58
20086.30 87
20087.64 68
20088.98 53
20090.32 60
20091.66 56
20093.00 84
20094.34 51
20095.68 50
20097.02 45
20098.36 63
20099.70 56
20101.04 67
20102.38 70
20103.72 54
20105.06 72
20106.40 67
20107.74 62
20109.08 41
20110.43 59
20111.77 61
20113.11 56
20114.45 52
20115.79 58
20117.13 50
20118.47 72
20119.81 52
20121.15 48
20122.49 70
20123.83 48
20125.18 53
20126.52 50
20127.86 58
20129.20 53
20130.54 59
20131.88 61
20133.22 47
20134.57 40
20135.91 46
20137.25 52
20138.59 62
20139.93 41
20141.27 52
