# Supplementary material for: MALDI-TOF MS typing enables the classification of brewing yeasts of the genus Saccharomyces to major beer styles
Source: PLoS One. 2017 Aug 9;12(8):e0181694. doi: 10.1371/journal.pone.0181694 (PMC5549903; doi:10.1371/journal.pone.0181694)
Supplement: S16 File — The directory includes 90 raw files and was zipped to “.zip”; the folder has three strains with 30 spectra per strain; S1 Text explains the raw files with an example and Table 1 represents the yeast strains used within the experiment. (ZIP) [file pone.0181694.s019.zip › 46-48/30674-457-OG-WB-WB-YPG-18h-E-E_2015-11-10__0_B5_1.dat]

2000.57 978
2000.99 1030
2001.41 1033
2001.83 1076
2002.26 965
2002.68 1031
2003.10 984
2003.52 978
2003.94 869
2004.36 928
2004.79 1007
2005.21 884
2005.63 960
2006.05 977
2006.48 966
2006.90 999
2007.32 870
2007.74 993
2008.16 999
2008.59 1010
2009.01 1087
2009.43 1035
2009.85 938
2010.28 979
2010.70 978
2011.12 984
2011.55 895
2011.97 852
2012.39 902
2012.81 868
2013.24 811
2013.66 777
2014.08 870
2014.51 899
2014.93 976
2015.35 892
2015.78 868
2016.20 947
2016.62 920
2017.05 919
2017.47 929
2017.89 940
2018.32 971
2018.74 849
2019.16 925
2019.59 1003
2020.01 1030
2020.43 1074
2020.86 1001
2021.28 955
2021.70 924
2022.13 902
2022.55 838
2022.98 1005
2023.40 894
2023.82 880
2024.25 929
2024.67 889
2025.10 910
2025.52 883
2025.95 814
2026.37 775
2026.79 873
2027.22 900
2027.64 897
2028.07 920
2028.49 878
2028.92 826
2029.34 797
2029.77 826
2030.19 772
2030.61 805
2031.04 824
2031.46 824
2031.89 854
2032.31 745
2032.74 747
2033.16 774
2033.59 845
2034.01 856
2034.44 886
2034.86 961
2035.29 991
2035.72 895
2036.14 1053
2036.57 983
2036.99 934
2037.42 858
2037.84 808
2038.27 879
2038.69 869
2039.12 975
2039.54 1015
2039.97 967
2040.40 995
2040.82 948
2041.25 891
2041.67 972
2042.10 850
2042.53 867
2042.95 900
2043.38 789
2043.80 940
2044.23 948
2044.66 845
2045.08 745
2045.51 771
2045.94 767
2046.36 802
2046.79 949
2047.21 944
2047.64 863
2048.07 874
2048.49 861
2048.92 829
2049.35 909
2049.77 865
2050.20 869
2050.63 882
2051.06 953
2051.48 905
2051.91 962
2052.34 934
2052.76 833
2053.19 903
2053.62 885
2054.04 868
2054.47 902
2054.90 883
2055.33 963
2055.75 925
2056.18 852
2056.61 874
2057.04 864
2057.46 806
2057.89 902
2058.32 889
2058.75 926
2059.17 812
2059.60 911
2060.03 936
2060.46 938
2060.89 958
2061.31 917
2061.74 863
2062.17 988
2062.60 977
2063.03 942
2063.45 1034
2063.88 1013
2064.31 1040
2064.74 1053
2065.17 1121
2065.60 1190
2066.02 1280
2066.45 1405
2066.88 1448
2067.31 1355
2067.74 1078
2068.17 1222
2068.60 1267
2069.02 1135
2069.45 1050
2069.88 907
2070.31 950
2070.74 997
2071.17 970
2071.60 950
2072.03 884
2072.46 974
2072.89 916
2073.31 848
2073.74 1047
2074.17 906
2074.60 830
2075.03 917
2075.46 863
2075.89 918
2076.32 1020
2076.75 913
2077.18 1007
2077.61 900
2078.04 992
2078.47 909
2078.90 957
2079.33 1044
2079.76 891
2080.19 905
2080.62 970
2081.05 972
2081.48 995
2081.91 949
2082.34 784
2082.77 955
2083.20 979
2083.63 842
2084.06 989
2084.49 966
2084.92 819
2085.35 744
2085.78 836
2086.21 843
2086.64 865
2087.07 749
2087.50 867
2087.93 917
2088.36 888
2088.80 822
2089.23 828
2089.66 840
2090.09 884
2090.52 931
2090.95 765
2091.38 753
2091.81 727
2092.24 838
2092.67 851
2093.11 896
2093.54 972
2093.97 869
2094.40 934
2094.83 893
2095.26 984
2095.69 825
2096.13 821
2096.56 878
2096.99 789
2097.42 755
2097.85 769
2098.28 772
2098.72 765
2099.15 761
2099.58 704
2100.01 807
2100.44 793
2100.88 825
2101.31 728
2101.74 749
2102.17 790
2102.60 937
2103.04 915
2103.47 806
2103.90 804
2104.33 817
2104.77 770
2105.20 884
2105.63 943
2106.06 813
2106.50 763
2106.93 883
2107.36 828
2107.79 800
2108.23 914
2108.66 943
2109.09 901
2109.53 918
2109.96 932
2110.39 777
2110.83 851
2111.26 934
2111.69 867
2112.12 706
2112.56 838
2112.99 788
2113.42 845
2113.86 763
2114.29 746
2114.72 863
2115.16 793
2115.59 817
2116.03 828
2116.46 794
2116.89 726
2117.33 747
2117.76 661
2118.19 802
2118.63 866
2119.06 801
2119.50 766
2119.93 801
2120.36 755
2120.80 774
2121.23 781
2121.67 747
2122.10 763
2122.53 701
2122.97 931
2123.40 991
2123.84 875
2124.27 889
2124.71 915
2125.14 960
2125.58 964
2126.01 946
2126.45 823
2126.88 768
2127.31 916
2127.75 900
2128.18 718
2128.62 749
2129.05 851
2129.49 876
2129.92 773
2130.36 861
2130.79 868
2131.23 823
2131.66 859
2132.10 881
2132.54 877
2132.97 933
2133.41 951
2133.84 948
2134.28 853
2134.71 897
2135.15 923
2135.58 850
2136.02 825
2136.45 862
2136.89 919
2137.33 939
2137.76 878
2138.20 983
2138.63 908
2139.07 850
2139.51 858
2139.94 815
2140.38 744
2140.81 919
2141.25 889
2141.69 848
2142.12 786
2142.56 683
2143.00 790
2143.43 844
2143.87 810
2144.30 826
2144.74 698
2145.18 779
2145.61 828
2146.05 847
2146.49 759
2146.92 893
2147.36 917
2147.80 833
2148.24 872
2148.67 894
2149.11 788
2149.55 835
2149.98 992
2150.42 953
2150.86 966
2151.29 994
2151.73 1055
2152.17 1103
2152.61 1047
2153.04 930
2153.48 943
2153.92 957
2154.36 952
2154.79 820
2155.23 796
2155.67 832
2156.11 764
2156.54 773
2156.98 820
2157.42 822
2157.86 818
2158.30 834
2158.73 881
2159.17 1004
2159.61 841
2160.05 847
2160.49 825
2160.92 814
2161.36 872
2161.80 888
2162.24 945
2162.68 959
2163.12 938
2163.55 876
2163.99 823
2164.43 750
2164.87 798
2165.31 841
2165.75 880
2166.19 949
2166.63 883
2167.06 860
2167.50 839
2167.94 903
2168.38 863
2168.82 803
2169.26 849
2169.70 862
2170.14 892
2170.58 843
2171.02 922
2171.45 898
2171.89 917
2172.33 1059
2172.77 1138
2173.21 1128
2173.65 1137
2174.09 1187
2174.53 1237
2174.97 1296
2175.41 1319
2175.85 1310
2176.29 1199
2176.73 1065
2177.17 1203
2177.61 1187
2178.05 1135
2178.49 1046
2178.93 1087
2179.37 996
2179.81 973
2180.25 1044
2180.69 1025
2181.13 942
2181.57 928
2182.01 899
2182.45 834
2182.89 925
2183.33 901
2183.77 865
2184.21 775
2184.65 870
2185.09 914
2185.53 878
2185.97 825
2186.42 815
2186.86 874
2187.30 841
2187.74 962
2188.18 959
2188.62 884
2189.06 865
2189.50 937
2189.94 935
2190.38 856
2190.83 897
2191.27 967
2191.71 767
2192.15 795
2192.59 887
2193.03 935
2193.47 878
2193.92 944
2194.36 903
2194.80 966
2195.24 975
2195.68 899
2196.12 951
2196.57 1080
2197.01 1031
2197.45 1094
2197.89 1099
2198.33 917
2198.78 935
2199.22 1037
2199.66 1002
2200.10 909
2200.54 866
2200.99 990
2201.43 983
2201.87 1054
2202.31 1008
2202.76 965
2203.20 1070
2203.64 850
2204.08 991
2204.53 924
2204.97 859
2205.41 880
2205.85 854
2206.30 996
2206.74 952
2207.18 995
2207.62 1052
2208.07 1032
2208.51 945
2208.95 891
2209.40 1019
2209.84 1009
2210.28 931
2210.73 935
2211.17 891
2211.61 932
2212.06 877
2212.50 931
2212.94 993
2213.39 842
2213.83 853
2214.27 872
2214.72 916
2215.16 888
2215.60 987
2216.05 971
2216.49 953
2216.94 871
2217.38 836
2217.82 885
2218.27 849
2218.71 911
2219.16 846
2219.60 956
2220.04 825
2220.49 860
2220.93 835
2221.38 816
2221.82 917
2222.27 927
2222.71 956
2223.15 974
2223.60 950
2224.04 835
2224.49 887
2224.93 925
2225.38 952
2225.82 975
2226.27 863
2226.71 1007
2227.16 910
2227.60 956
2228.05 998
2228.49 958
2228.94 1019
2229.38 1019
2229.83 1005
2230.27 979
2230.72 943
2231.16 1003
2231.61 982
2232.05 944
2232.50 1028
2232.94 1151
2233.39 1054
2233.83 1071
2234.28 976
2234.73 1026
2235.17 992
2235.62 1049
2236.06 1004
2236.51 842
2236.95 837
2237.40 938
2237.85 793
2238.29 872
2238.74 764
2239.18 830
2239.63 927
2240.08 1037
2240.52 872
2240.97 779
2241.42 706
2241.86 769
2242.31 775
2242.75 818
2243.20 760
2243.65 800
2244.09 799
2244.54 719
2244.99 834
2245.43 739
2245.88 740
2246.33 752
2246.77 723
2247.22 808
2247.67 762
2248.12 784
2248.56 806
2249.01 798
2249.46 740
2249.90 854
2250.35 808
2250.80 692
2251.24 724
2251.69 806
2252.14 794
2252.59 843
2253.03 975
2253.48 910
2253.93 803
2254.38 865
2254.82 858
2255.27 833
2255.72 706
2256.17 824
2256.62 834
2257.06 712
2257.51 764
2257.96 752
2258.41 880
2258.86 828
2259.30 826
2259.75 755
2260.20 726
2260.65 826
2261.10 845
2261.54 854
2261.99 784
2262.44 772
2262.89 791
2263.34 871
2263.79 855
2264.23 984
2264.68 827
2265.13 847
2265.58 789
2266.03 796
2266.48 763
2266.93 828
2267.38 850
2267.82 842
2268.27 818
2268.72 852
2269.17 953
2269.62 889
2270.07 858
2270.52 883
2270.97 948
2271.42 956
2271.87 997
2272.32 1029
2272.77 1027
2273.22 813
2273.66 884
2274.11 937
2274.56 820
2275.01 863
2275.46 941
2275.91 791
2276.36 782
2276.81 792
2277.26 987
2277.71 983
2278.16 898
2278.61 847
2279.06 820
2279.51 821
2279.96 759
2280.41 899
2280.86 758
2281.31 748
2281.76 758
2282.21 820
2282.66 965
2283.11 861
2283.56 866
2284.02 852
2284.47 892
2284.92 739
2285.37 785
2285.82 920
2286.27 797
2286.72 824
2287.17 781
2287.62 777
2288.07 892
2288.52 907
2288.97 1047
2289.42 1076
2289.88 1145
2290.33 1248
2290.78 1253
2291.23 1355
2291.68 1306
2292.13 1433
2292.58 1464
2293.03 1516
2293.49 1293
2293.94 1268
2294.39 1122
2294.84 1169
2295.29 1117
2295.74 1079
2296.20 1004
2296.65 957
2297.10 904
2297.55 793
2298.00 928
2298.46 895
2298.91 811
2299.36 829
2299.81 815
2300.26 783
2300.72 815
2301.17 854
2301.62 818
2302.07 869
2302.52 940
2302.98 840
2303.43 821
2303.88 814
2304.33 760
2304.79 860
2305.24 739
2305.69 887
2306.14 787
2306.60 894
2307.05 951
2307.50 793
2307.96 922
2308.41 950
2308.86 891
2309.31 929
2309.77 929
2310.22 1027
2310.67 1099
2311.13 1071
2311.58 1186
2312.03 1117
2312.49 1070
2312.94 973
2313.39 1040
2313.85 1036
2314.30 942
2314.75 872
2315.21 842
2315.66 823
2316.12 808
2316.57 871
2317.02 828
2317.48 926
2317.93 905
2318.38 959
2318.84 1025
2319.29 962
2319.75 913
2320.20 986
2320.65 902
2321.11 958
2321.56 918
2322.02 953
2322.47 1014
2322.93 985
2323.38 960
2323.83 980
2324.29 930
2324.74 1184
2325.20 1328
2325.65 1258
2326.11 1274
2326.56 1300
2327.02 1245
2327.47 1142
2327.93 1216
2328.38 1146
2328.84 1023
2329.29 985
2329.75 1030
2330.20 903
2330.66 850
2331.11 1059
2331.57 1004
2332.02 981
2332.48 916
2332.93 951
2333.39 892
2333.84 932
2334.30 953
2334.75 1049
2335.21 925
2335.67 916
2336.12 969
2336.58 868
2337.03 839
2337.49 898
2337.94 849
2338.40 872
2338.86 843
2339.31 762
2339.77 887
2340.22 895
2340.68 871
2341.14 852
2341.59 924
2342.05 965
2342.50 940
2342.96 777
2343.42 743
2343.87 900
2344.33 858
2344.79 884
2345.24 785
2345.70 851
2346.16 875
2346.61 747
2347.07 796
2347.53 854
2347.98 946
2348.44 942
2348.90 939
2349.35 892
2349.81 775
2350.27 861
2350.72 864
2351.18 795
2351.64 782
2352.10 843
2352.55 810
2353.01 766
2353.47 723
2353.93 730
2354.38 843
2354.84 902
2355.30 804
2355.76 863
2356.21 928
2356.67 814
2357.13 779
2357.59 806
2358.04 848
2358.50 849
2358.96 799
2359.42 819
2359.87 720
2360.33 837
2360.79 906
2361.25 883
2361.71 891
2362.17 944
2362.62 910
2363.08 845
2363.54 880
2364.00 902
2364.46 816
2364.92 843
2365.37 933
2365.83 858
2366.29 833
2366.75 853
2367.21 842
2367.67 814
2368.13 929
2368.58 847
2369.04 896
2369.50 822
2369.96 861
2370.42 795
2370.88 833
2371.34 892
2371.80 824
2372.26 865
2372.72 866
2373.17 820
2373.63 806
2374.09 855
2374.55 880
2375.01 913
2375.47 876
2375.93 969
2376.39 943
2376.85 917
2377.31 970
2377.77 801
2378.23 815
2378.69 874
2379.15 868
2379.61 947
2380.07 868
2380.53 815
2380.99 741
2381.45 738
2381.91 782
2382.37 772
2382.83 848
2383.29 856
2383.75 874
2384.21 780
2384.67 758
2385.13 850
2385.59 730
2386.05 794
2386.51 857
2386.97 835
2387.43 769
2387.89 799
2388.35 798
2388.82 831
2389.28 898
2389.74 842
2390.20 876
2390.66 877
2391.12 895
2391.58 791
2392.04 858
2392.50 824
2392.96 888
2393.42 867
2393.89 872
2394.35 806
2394.81 788
2395.27 744
2395.73 730
2396.19 763
2396.65 923
2397.12 882
2397.58 790
2398.04 748
2398.50 727
2398.96 727
2399.42 738
2399.89 788
2400.35 787
2400.81 849
2401.27 718
2401.73 842
2402.20 830
2402.66 783
2403.12 728
2403.58 796
2404.04 755
2404.51 777
2404.97 788
2405.43 782
2405.89 782
2406.36 824
2406.82 788
2407.28 803
2407.74 758
2408.21 776
2408.67 710
2409.13 684
2409.59 819
2410.06 798
2410.52 677
2410.98 706
2411.45 750
2411.91 775
2412.37 765
2412.84 789
2413.30 684
2413.76 797
2414.22 769
2414.69 698
2415.15 736
2415.61 786
2416.08 785
2416.54 858
2417.00 799
2417.47 751
2417.93 804
2418.40 824
2418.86 775
2419.32 780
2419.79 912
2420.25 876
2420.71 824
2421.18 789
2421.64 780
2422.11 818
2422.57 769
2423.03 838
2423.50 931
2423.96 925
2424.43 950
2424.89 847
2425.35 775
2425.82 970
2426.28 886
2426.75 875
2427.21 861
2427.68 728
2428.14 817
2428.61 738
2429.07 674
2429.54 803
2430.00 751
2430.46 720
2430.93 711
2431.39 761
2431.86 779
2432.32 697
2432.79 723
2433.25 799
2433.72 825
2434.18 842
2434.65 876
2435.11 780
2435.58 823
2436.04 893
2436.51 907
2436.98 918
2437.44 887
2437.91 793
2438.37 761
2438.84 765
2439.30 743
2439.77 788
2440.23 761
2440.70 761
2441.17 875
2441.63 873
2442.10 850
2442.56 827
2443.03 901
2443.50 918
2443.96 839
2444.43 776
2444.89 783
2445.36 788
2445.83 802
2446.29 753
2446.76 809
2447.23 735
2447.69 791
2448.16 760
2448.62 767
2449.09 664
2449.56 713
2450.02 773
2450.49 823
2450.96 665
2451.42 674
2451.89 655
2452.36 717
2452.82 721
2453.29 770
2453.76 766
2454.23 762
2454.69 759
2455.16 721
2455.63 819
2456.09 877
2456.56 833
2457.03 857
2457.50 769
2457.96 807
2458.43 753
2458.90 737
2459.37 860
2459.83 785
2460.30 701
2460.77 781
2461.24 698
2461.70 665
2462.17 732
2462.64 686
2463.11 651
2463.58 804
2464.04 735
2464.51 752
2464.98 794
2465.45 728
2465.92 700
2466.38 818
2466.85 762
2467.32 837
2467.79 741
2468.26 722
2468.73 716
2469.19 682
2469.66 756
2470.13 706
2470.60 713
2471.07 707
2471.54 797
2472.01 820
2472.47 796
2472.94 822
2473.41 729
2473.88 649
2474.35 732
2474.82 675
2475.29 754
2475.76 734
2476.23 759
2476.70 703
2477.16 701
2477.63 789
2478.10 720
2478.57 817
2479.04 794
2479.51 757
2479.98 758
2480.45 736
2480.92 678
2481.39 720
2481.86 774
2482.33 675
2482.80 689
2483.27 762
2483.74 802
2484.21 709
2484.68 667
2485.15 750
2485.62 812
2486.09 749
2486.56 776
2487.03 854
2487.50 871
2487.97 835
2488.44 817
2488.91 764
2489.38 782
2489.85 864
2490.32 852
2490.79 807
2491.26 903
2491.73 843
2492.20 870
2492.67 778
2493.14 862
2493.61 887
2494.09 940
2494.56 870
2495.03 809
2495.50 863
2495.97 899
2496.44 824
2496.91 785
2497.38 794
2497.85 849
2498.32 737
2498.80 709
2499.27 812
2499.74 766
2500.21 767
2500.68 751
2501.15 701
2501.62 799
2502.10 789
2502.57 739
2503.04 869
2503.51 905
2503.98 788
2504.45 873
2504.93 767
2505.40 747
2505.87 760
2506.34 722
2506.81 800
2507.29 706
2507.76 723
2508.23 809
2508.70 782
2509.17 734
2509.65 840
2510.12 776
2510.59 872
2511.06 830
2511.54 792
2512.01 791
2512.48 882
2512.95 805
2513.43 817
2513.90 850
2514.37 786
2514.84 886
2515.32 720
2515.79 795
2516.26 833
2516.74 852
2517.21 870
2517.68 900
2518.16 867
2518.63 947
2519.10 845
2519.57 819
2520.05 792
2520.52 925
2520.99 882
2521.47 787
2521.94 863
2522.42 784
2522.89 731
2523.36 723
2523.84 702
2524.31 798
2524.78 844
2525.26 798
2525.73 706
2526.20 750
2526.68 864
2527.15 841
2527.63 788
2528.10 809
2528.57 738
2529.05 767
2529.52 714
2530.00 742
2530.47 802
2530.95 788
2531.42 748
2531.89 898
2532.37 861
2532.84 819
2533.32 835
2533.79 841
2534.27 754
2534.74 829
2535.22 887
2535.69 797
2536.17 791
2536.64 854
2537.11 784
2537.59 801
2538.06 813
2538.54 806
2539.01 736
2539.49 721
2539.97 783
2540.44 825
2540.92 832
2541.39 906
2541.87 889
2542.34 813
2542.82 866
2543.29 907
2543.77 855
2544.24 957
2544.72 1009
2545.19 871
2545.67 789
2546.15 766
2546.62 851
2547.10 896
2547.57 967
2548.05 984
2548.52 901
2549.00 987
2549.48 909
2549.95 946
2550.43 921
2550.91 851
2551.38 831
2551.86 921
2552.33 951
2552.81 920
2553.29 870
2553.76 907
2554.24 896
2554.72 824
2555.19 924
2555.67 857
2556.15 922
2556.62 846
2557.10 847
2557.58 784
2558.05 838
2558.53 878
2559.01 774
2559.48 740
2559.96 761
2560.44 874
2560.91 902
2561.39 768
2561.87 814
2562.35 810
2562.82 851
2563.30 847
2563.78 674
2564.26 713
2564.73 720
2565.21 748
2565.69 775
2566.17 686
2566.64 657
2567.12 671
2567.60 748
2568.08 723
2568.55 685
2569.03 667
2569.51 639
2569.99 574
2570.47 615
2570.94 590
2571.42 685
2571.90 761
2572.38 739
2572.86 757
2573.33 760
2573.81 830
2574.29 783
2574.77 761
2575.25 667
2575.73 666
2576.20 711
2576.68 709
2577.16 718
2577.64 790
2578.12 701
2578.60 718
2579.08 689
2579.56 756
2580.03 760
2580.51 702
2580.99 742
2581.47 773
2581.95 768
2582.43 737
2582.91 703
2583.39 711
2583.87 719
2584.35 689
2584.83 698
2585.30 739
2585.78 714
2586.26 774
2586.74 703
2587.22 722
2587.70 749
2588.18 749
2588.66 793
2589.14 768
2589.62 819
2590.10 782
2590.58 737
2591.06 906
2591.54 913
2592.02 806
2592.50 797
2592.98 759
2593.46 714
2593.94 818
2594.42 853
2594.90 831
2595.38 751
2595.86 769
2596.34 792
2596.82 730
2597.30 748
2597.78 728
2598.26 722
2598.74 700
2599.23 631
2599.71 650
2600.19 610
2600.67 672
2601.15 762
2601.63 714
2602.11 695
2602.59 661
2603.07 635
2603.55 704
2604.03 623
2604.52 679
2605.00 792
2605.48 710
2605.96 699
2606.44 737
2606.92 779
2607.40 793
2607.88 787
2608.37 793
2608.85 754
2609.33 857
2609.81 742
2610.29 683
2610.77 701
2611.26 738
2611.74 789
2612.22 711
2612.70 783
2613.18 636
2613.67 726
2614.15 754
2614.63 700
2615.11 644
2615.59 684
2616.08 689
2616.56 642
2617.04 664
2617.52 732
2618.01 681
2618.49 762
2618.97 774
2619.45 698
2619.93 740
2620.42 698
2620.90 755
2621.38 743
2621.87 706
2622.35 753
2622.83 631
2623.31 637
2623.80 633
2624.28 755
2624.76 669
2625.25 730
2625.73 783
2626.21 761
2626.70 752
2627.18 698
2627.66 679
2628.15 773
2628.63 799
2629.11 795
2629.60 879
2630.08 832
2630.56 882
2631.05 823
2631.53 788
2632.01 836
2632.50 735
2632.98 676
2633.46 676
2633.95 806
2634.43 748
2634.92 760
2635.40 816
2635.88 661
2636.37 723
2636.85 770
2637.34 847
2637.82 729
2638.31 763
2638.79 747
2639.27 757
2639.76 779
2640.24 826
2640.73 823
2641.21 741
2641.70 737
2642.18 783
2642.67 763
2643.15 850
2643.63 669
2644.12 692
2644.60 727
2645.09 643
2645.57 722
2646.06 731
2646.54 686
2647.03 791
2647.51 718
2648.00 644
2648.48 709
2648.97 739
2649.46 779
2649.94 741
2650.43 786
2650.91 750
2651.40 645
2651.88 684
2652.37 762
2652.85 697
2653.34 710
2653.82 695
2654.31 658
2654.80 707
2655.28 731
2655.77 722
2656.25 762
2656.74 700
2657.23 770
2657.71 815
2658.20 791
2658.68 828
2659.17 712
2659.66 725
2660.14 779
2660.63 800
2661.11 704
2661.60 747
2662.09 709
2662.57 718
2663.06 744
2663.55 769
2664.03 729
2664.52 681
2665.01 729
2665.49 760
2665.98 763
2666.47 748
2666.95 734
2667.44 677
2667.93 689
2668.42 619
2668.90 731
2669.39 644
2669.88 592
2670.36 626
2670.85 599
2671.34 734
2671.83 755
2672.31 717
2672.80 774
2673.29 842
2673.78 812
2674.26 770
2674.75 852
2675.24 860
2675.73 952
2676.21 1003
2676.70 985
2677.19 922
2677.68 914
2678.16 933
2678.65 854
2679.14 859
2679.63 827
2680.12 756
2680.61 649
2681.09 676
2681.58 571
2682.07 771
2682.56 862
2683.05 793
2683.53 800
2684.02 747
2684.51 728
2685.00 770
2685.49 689
2685.98 694
2686.47 699
2686.95 686
2687.44 727
2687.93 705
2688.42 645
2688.91 743
2689.40 679
2689.89 631
2690.38 610
2690.87 668
2691.35 678
2691.84 684
2692.33 711
2692.82 716
2693.31 640
2693.80 719
2694.29 782
2694.78 689
2695.27 709
2695.76 741
2696.25 710
2696.74 608
2697.23 605
2697.72 634
2698.21 708
2698.70 649
2699.19 680
2699.68 771
2700.17 770
2700.66 822
2701.15 757
2701.64 791
2702.13 786
2702.62 763
2703.11 745
2703.60 767
2704.09 782
2704.58 882
2705.07 884
2705.56 892
2706.05 768
2706.54 783
2707.03 813
2707.52 784
2708.01 632
2708.50 677
2708.99 760
2709.48 646
2709.97 679
2710.46 759
2710.96 678
2711.45 692
2711.94 736
2712.43 725
2712.92 696
2713.41 721
2713.90 754
2714.39 685
2714.88 703
2715.38 753
2715.87 754
2716.36 674
2716.85 798
2717.34 723
2717.83 747
2718.32 722
2718.82 749
2719.31 686
2719.80 705
2720.29 764
2720.78 724
2721.27 729
2721.77 837
2722.26 789
2722.75 819
2723.24 668
2723.73 763
2724.23 816
2724.72 828
2725.21 828
2725.70 878
2726.19 823
2726.69 770
2727.18 721
2727.67 788
2728.16 688
2728.66 688
2729.15 649
2729.64 640
2730.13 704
2730.63 706
2731.12 665
2731.61 745
2732.11 710
2732.60 604
2733.09 742
2733.58 697
2734.08 781
2734.57 753
2735.06 926
2735.56 819
2736.05 911
2736.54 923
2737.04 897
2737.53 912
2738.02 804
2738.52 785
2739.01 765
2739.50 812
2740.00 911
2740.49 856
2740.98 789
2741.48 775
2741.97 683
2742.46 760
2742.96 870
2743.45 697
2743.95 731
2744.44 743
2744.93 777
2745.43 687
2745.92 713
2746.42 791
2746.91 868
2747.40 763
2747.90 805
2748.39 662
2748.89 727
2749.38 805
2749.88 733
2750.37 755
2750.86 718
2751.36 720
2751.85 679
2752.35 680
2752.84 731
2753.34 742
2753.83 797
2754.33 703
2754.82 644
2755.32 722
2755.81 752
2756.31 768
2756.80 764
2757.30 741
2757.79 861
2758.29 736
2758.78 800
2759.28 757
2759.77 761
2760.27 756
2760.76 746
2761.26 656
2761.75 705
2762.25 697
2762.75 804
2763.24 762
2763.74 700
2764.23 783
2764.73 725
2765.22 684
2765.72 659
2766.22 692
2766.71 769
2767.21 756
2767.70 681
2768.20 702
2768.70 821
2769.19 668
2769.69 689
2770.18 703
2770.68 666
2771.18 648
2771.67 691
2772.17 792
2772.67 785
2773.16 712
2773.66 806
2774.16 739
2774.65 844
2775.15 865
2775.65 860
2776.14 889
2776.64 1082
2777.14 1052
2777.63 1022
2778.13 968
2778.63 951
2779.12 980
2779.62 931
2780.12 801
2780.62 860
2781.11 771
2781.61 686
2782.11 756
2782.60 768
2783.10 737
2783.60 779
2784.10 762
2784.59 761
2785.09 672
2785.59 716
2786.09 644
2786.58 701
2787.08 672
2787.58 686
2788.08 690
2788.58 687
2789.07 666
2789.57 640
2790.07 669
2790.57 657
2791.07 671
2791.56 668
2792.06 635
2792.56 706
2793.06 649
2793.56 634
2794.06 678
2794.55 671
2795.05 653
2795.55 690
2796.05 742
2796.55 727
2797.05 671
2797.55 599
2798.04 655
2798.54 699
2799.04 773
2799.54 730
2800.04 695
2800.54 756
2801.04 763
2801.54 707
2802.04 827
2802.53 750
2803.03 720
2803.53 685
2804.03 693
2804.53 720
2805.03 672
2805.53 620
2806.03 698
2806.53 793
2807.03 845
2807.53 787
2808.03 679
2808.53 730
2809.03 809
2809.53 710
2810.03 751
2810.53 916
2811.03 836
2811.53 802
2812.03 791
2812.53 768
2813.03 843
2813.53 730
2814.03 778
2814.53 770
2815.03 706
2815.53 634
2816.03 736
2816.53 645
2817.03 699
2817.53 751
2818.03 696
2818.53 868
2819.03 803
2819.53 732
2820.03 713
2820.53 831
2821.03 906
2821.53 848
2822.03 789
2822.54 800
2823.04 757
2823.54 703
2824.04 743
2824.54 737
2825.04 731
2825.54 725
2826.04 757
2826.54 674
2827.05 719
2827.55 688
2828.05 698
2828.55 751
2829.05 688
2829.55 720
2830.05 688
2830.56 666
2831.06 598
2831.56 603
2832.06 673
2832.56 767
2833.06 720
2833.57 751
2834.07 677
2834.57 679
2835.07 607
2835.57 694
2836.08 755
2836.58 659
2837.08 674
2837.58 700
2838.09 687
2838.59 725
2839.09 604
2839.59 660
2840.09 696
2840.60 661
2841.10 691
2841.60 698
2842.11 752
2842.61 752
2843.11 691
2843.61 786
2844.12 778
2844.62 656
2845.12 732
2845.62 694
2846.13 605
2846.63 673
2847.13 766
2847.64 788
2848.14 762
2848.64 722
2849.15 805
2849.65 808
2850.15 735
2850.66 829
2851.16 764
2851.66 786
2852.17 711
2852.67 658
2853.17 700
2853.68 722
2854.18 797
2854.69 707
2855.19 724
2855.69 662
2856.20 618
2856.70 686
2857.20 760
2857.71 757
2858.21 760
2858.72 741
2859.22 781
2859.73 756
2860.23 658
2860.73 638
2861.24 652
2861.74 717
2862.25 726
2862.75 673
2863.26 676
2863.76 641
2864.27 682
2864.77 696
2865.27 709
2865.78 710
2866.28 629
2866.79 666
2867.29 660
2867.80 648
2868.30 684
2868.81 590
2869.31 637
2869.82 673
2870.32 611
2870.83 566
2871.33 579
2871.84 682
2872.34 663
2872.85 625
2873.36 739
2873.86 760
2874.37 794
2874.87 790
2875.38 734
2875.88 717
2876.39 762
2876.89 777
2877.40 757
2877.91 746
2878.41 759
2878.92 742
2879.42 751
2879.93 810
2880.44 795
2880.94 797
2881.45 780
2881.95 827
2882.46 771
2882.97 818
2883.47 727
2883.98 815
2884.49 794
2884.99 673
2885.50 670
2886.00 774
2886.51 609
2887.02 693
2887.52 713
2888.03 717
2888.54 779
2889.04 787
2889.55 790
2890.06 710
2890.57 692
2891.07 792
2891.58 756
2892.09 738
2892.59 728
2893.10 732
2893.61 872
2894.12 856
2894.62 915
2895.13 930
2895.64 983
2896.14 975
2896.65 986
2897.16 978
2897.67 1113
2898.17 1082
2898.68 915
2899.19 860
2899.70 898
2900.21 915
2900.71 764
2901.22 836
2901.73 763
2902.24 742
2902.74 776
2903.25 818
2903.76 860
2904.27 870
2904.78 822
2905.29 853
2905.79 839
2906.30 870
2906.81 867
2907.32 893
2907.83 977
2908.34 936
2908.84 864
2909.35 936
2909.86 898
2910.37 887
2910.88 791
2911.39 665
2911.90 709
2912.40 695
2912.91 673
2913.42 745
2913.93 731
2914.44 744
2914.95 730
2915.46 764
2915.97 697
2916.48 667
2916.99 715
2917.50 714
2918.00 651
2918.51 741
2919.02 694
2919.53 678
2920.04 712
2920.55 707
2921.06 688
2921.57 732
2922.08 779
2922.59 657
2923.10 678
2923.61 696
2924.12 669
2924.63 662
2925.14 646
2925.65 756
2926.16 664
2926.67 681
2927.18 763
2927.69 742
2928.20 636
2928.71 570
2929.22 661
2929.73 708
2930.24 626
2930.75 704
2931.26 680
2931.77 686
2932.28 647
2932.79 685
2933.30 761
2933.82 735
2934.33 707
2934.84 695
2935.35 667
2935.86 746
2936.37 773
2936.88 803
2937.39 861
2937.90 782
2938.41 752
2938.92 745
2939.44 718
2939.95 778
2940.46 796
2940.97 766
2941.48 869
2941.99 711
2942.50 723
2943.02 781
2943.53 733
2944.04 699
2944.55 705
2945.06 711
2945.57 831
2946.09 759
2946.60 698
2947.11 748
2947.62 851
2948.13 986
2948.64 947
2949.16 798
2949.67 880
2950.18 847
2950.69 882
2951.21 859
2951.72 831
2952.23 676
2952.74 711
2953.25 654
2953.77 708
2954.28 700
2954.79 661
2955.30 700
2955.82 650
2956.33 688
2956.84 664
2957.36 671
2957.87 704
2958.38 676
2958.89 699
2959.41 711
2959.92 679
2960.43 698
2960.95 789
2961.46 666
2961.97 764
2962.49 806
2963.00 774
2963.51 746
2964.03 702
2964.54 670
2965.05 656
2965.57 679
2966.08 612
2966.59 698
2967.11 724
2967.62 693
2968.13 727
2968.65 709
2969.16 703
2969.67 733
2970.19 670
2970.70 638
2971.22 738
2971.73 767
2972.24 732
2972.76 716
2973.27 686
2973.79 723
2974.30 824
2974.82 733
2975.33 755
2975.84 718
2976.36 786
2976.87 859
2977.39 676
2977.90 695
2978.42 885
2978.93 816
2979.45 739
2979.96 799
2980.47 795
2980.99 844
2981.50 750
2982.02 741
2982.53 756
2983.05 844
2983.56 842
2984.08 842
2984.59 739
2985.11 750
2985.62 891
2986.14 970
2986.66 890
2987.17 806
2987.69 898
2988.20 841
2988.72 881
2989.23 898
2989.75 931
2990.26 960
2990.78 902
2991.29 934
2991.81 833
2992.33 846
2992.84 810
2993.36 834
2993.87 797
2994.39 816
2994.91 894
2995.42 958
2995.94 880
2996.45 813
2996.97 941
2997.49 1029
2998.00 1013
2998.52 963
2999.04 1157
2999.55 982
3000.07 976
3000.58 1109
3001.10 1114
3001.62 1178
3002.13 1320
3002.65 1438
3003.17 1597
3003.68 1730
3004.20 2015
3004.72 2175
3005.23 2385
3005.75 2466
3006.27 2590
3006.79 2453
3007.30 2522
3007.82 2501
3008.34 2214
3008.85 2053
3009.37 1873
3009.89 1761
3010.41 1495
3010.92 1131
3011.44 1124
3011.96 1053
3012.48 982
3012.99 1005
3013.51 1047
3014.03 904
3014.55 910
3015.06 950
3015.58 988
3016.10 890
3016.62 935
3017.14 979
3017.65 993
3018.17 974
3018.69 1047
3019.21 903
3019.73 988
3020.24 1008
3020.76 1050
3021.28 980
3021.80 999
3022.32 1005
3022.84 960
3023.35 960
3023.87 854
3024.39 862
3024.91 936
3025.43 971
3025.95 995
3026.47 867
3026.98 866
3027.50 851
3028.02 838
3028.54 888
3029.06 880
3029.58 834
3030.10 888
3030.62 883
3031.14 802
3031.65 812
3032.17 942
3032.69 915
3033.21 833
3033.73 774
3034.25 896
3034.77 856
3035.29 883
3035.81 741
3036.33 719
3036.85 772
3037.37 812
3037.89 765
3038.41 802
3038.93 795
3039.45 824
3039.97 796
3040.49 736
3041.01 690
3041.53 695
3042.05 758
3042.57 825
3043.09 824
3043.61 855
3044.13 798
3044.65 745
3045.17 799
3045.69 831
3046.21 853
3046.73 827
3047.25 787
3047.77 715
3048.29 705
3048.81 648
3049.33 630
3049.85 744
3050.37 765
3050.89 693
3051.42 775
3051.94 798
3052.46 777
3052.98 783
3053.50 757
3054.02 707
3054.54 728
3055.06 782
3055.58 769
3056.11 844
3056.63 777
3057.15 741
3057.67 751
3058.19 839
3058.71 755
3059.23 753
3059.76 684
3060.28 657
3060.80 715
3061.32 771
3061.84 728
3062.36 621
3062.89 730
3063.41 808
3063.93 792
3064.45 776
3064.97 768
3065.50 772
3066.02 767
3066.54 816
3067.06 765
3067.58 797
3068.11 839
3068.63 843
3069.15 724
3069.67 746
3070.20 831
3070.72 788
3071.24 760
3071.76 749
3072.29 783
3072.81 788
3073.33 784
3073.85 838
3074.38 828
3074.90 771
3075.42 790
3075.95 896
3076.47 852
3076.99 935
3077.51 901
3078.04 786
3078.56 879
3079.08 881
3079.61 1000
3080.13 1104
3080.65 1092
3081.18 1025
3081.70 1074
3082.22 1083
3082.75 1078
3083.27 1032
3083.80 1047
3084.32 1098
3084.84 1181
3085.37 991
3085.89 1067
3086.41 1125
3086.94 990
3087.46 989
3087.99 1022
3088.51 1073
3089.03 998
3089.56 958
3090.08 906
3090.61 991
3091.13 1071
3091.65 1103
3092.18 973
3092.70 977
3093.23 958
3093.75 969
3094.28 1011
3094.80 1065
3095.33 1043
3095.85 1026
3096.38 1093
3096.90 1207
3097.42 1283
3097.95 1107
3098.47 1005
3099.00 1270
3099.52 1301
3100.05 1435
3100.57 1799
3101.10 2179
3101.62 2452
3102.15 3112
3102.67 4183
3103.20 4253
3103.73 4144
3104.25 4767
3104.78 5359
3105.30 4937
3105.83 4745
3106.35 4343
3106.88 4014
3107.40 3300
3107.93 2890
3108.45 2358
3108.98 1924
3109.51 1734
3110.03 1736
3110.56 1598
3111.08 1653
3111.61 1600
3112.14 1618
3112.66 1519
3113.19 1576
3113.71 1553
3114.24 1441
3114.77 1334
3115.29 1318
3115.82 1265
3116.35 1230
3116.87 1248
3117.40 1198
3117.93 1127
3118.45 1073
3118.98 1042
3119.50 1164
3120.03 1088
3120.56 1128
3121.09 1038
3121.61 1023
3122.14 1128
3122.67 992
3123.19 1044
3123.72 1166
3124.25 1156
3124.77 1009
3125.30 1020
3125.83 1165
3126.36 1001
3126.88 996
3127.41 1029
3127.94 1017
3128.46 985
3128.99 955
3129.52 921
3130.05 884
3130.57 797
3131.10 905
3131.63 927
3132.16 915
3132.69 839
3133.21 889
3133.74 914
3134.27 832
3134.80 934
3135.32 905
3135.85 799
3136.38 910
3136.91 935
3137.44 857
3137.97 850
3138.49 823
3139.02 791
3139.55 784
3140.08 816
3140.61 920
3141.14 938
3141.66 881
3142.19 721
3142.72 717
3143.25 839
3143.78 860
3144.31 846
3144.84 825
3145.36 795
3145.89 837
3146.42 847
3146.95 823
3147.48 923
3148.01 977
3148.54 1047
3149.07 1027
3149.60 998
3150.13 863
3150.66 924
3151.18 1030
3151.71 1145
3152.24 975
3152.77 942
3153.30 1003
3153.83 1035
3154.36 975
3154.89 881
3155.42 964
3155.95 1054
3156.48 1027
3157.01 1061
3157.54 1084
3158.07 952
3158.60 1026
3159.13 1063
3159.66 1055
3160.19 1004
3160.72 992
3161.25 912
3161.78 968
3162.31 856
3162.84 774
3163.37 923
3163.90 900
3164.43 850
3164.96 858
3165.49 906
3166.02 874
3166.55 858
3167.08 896
3167.61 818
3168.15 804
3168.68 862
3169.21 742
3169.74 749
3170.27 783
3170.80 747
3171.33 893
3171.86 792
3172.39 764
3172.92 764
3173.46 742
3173.99 856
3174.52 825
3175.05 918
3175.58 926
3176.11 997
3176.64 860
3177.17 801
3177.71 1015
3178.24 1009
3178.77 937
3179.30 914
3179.83 816
3180.36 799
3180.90 906
3181.43 834
3181.96 814
3182.49 786
3183.02 768
3183.56 740
3184.09 751
3184.62 797
3185.15 809
3185.68 821
3186.22 847
3186.75 794
3187.28 742
3187.81 734
3188.35 761
3188.88 786
3189.41 746
3189.94 700
3190.48 806
3191.01 781
3191.54 801
3192.07 804
3192.61 691
3193.14 778
3193.67 807
3194.21 830
3194.74 847
3195.27 854
3195.81 834
3196.34 742
3196.87 726
3197.40 643
3197.94 657
3198.47 793
3199.00 758
3199.54 682
3200.07 811
3200.60 833
3201.14 794
3201.67 907
3202.21 890
3202.74 758
3203.27 771
3203.81 813
3204.34 871
3204.87 835
3205.41 921
3205.94 884
3206.48 858
3207.01 845
3207.54 909
3208.08 781
3208.61 830
3209.15 785
3209.68 898
3210.21 918
3210.75 956
3211.28 934
3211.82 1032
3212.35 1017
3212.89 924
3213.42 955
3213.96 1008
3214.49 997
3215.02 944
3215.56 907
3216.09 864
3216.63 842
3217.16 800
3217.70 808
3218.23 810
3218.77 896
3219.30 766
3219.84 790
3220.37 866
3220.91 935
3221.44 843
3221.98 879
3222.51 838
3223.05 838
3223.58 990
3224.12 1030
3224.66 1035
3225.19 1074
3225.73 1100
3226.26 1000
3226.80 1010
3227.33 1131
3227.87 1106
3228.41 1034
3228.94 1015
3229.48 1022
3230.01 998
3230.55 993
3231.08 1037
3231.62 1056
3232.16 1099
3232.69 1085
3233.23 994
3233.77 1041
3234.30 1148
3234.84 1010
3235.37 920
3235.91 1028
3236.45 1039
3236.98 937
3237.52 951
3238.06 1064
3238.59 984
3239.13 1037
3239.67 1017
3240.20 941
3240.74 920
3241.28 964
3241.81 1068
3242.35 1127
3242.89 1071
3243.42 970
3243.96 1083
3244.50 1119
3245.04 1086
3245.57 1048
3246.11 1019
3246.65 1006
3247.19 966
3247.72 1015
3248.26 1077
3248.80 1072
3249.33 1063
3249.87 1094
3250.41 1035
3250.95 1012
3251.49 978
3252.02 1065
3252.56 1069
3253.10 1126
3253.64 988
3254.17 1008
3254.71 1107
3255.25 951
3255.79 936
3256.33 1034
3256.86 1032
3257.40 1225
3257.94 1139
3258.48 1029
3259.02 1115
3259.56 1223
3260.09 1337
3260.63 1394
3261.17 1677
3261.71 1768
3262.25 1849
3262.79 2017
3263.33 2308
3263.86 2249
3264.40 2477
3264.94 3031
3265.48 3333
3266.02 3358
3266.56 3635
3267.10 3739
3267.64 3914
3268.18 4044
3268.71 4014
3269.25 3668
3269.79 3509
3270.33 2965
3270.87 2614
3271.41 2332
3271.95 1912
3272.49 1814
3273.03 1568
3273.57 1522
3274.11 1389
3274.65 1385
3275.19 1258
3275.73 1228
3276.27 1265
3276.81 1318
3277.35 1322
3277.89 1213
3278.43 1293
3278.97 1325
3279.51 1350
3280.05 1222
3280.59 1169
3281.13 1345
3281.67 1318
3282.21 1235
3282.75 1391
3283.29 1280
3283.83 1317
3284.37 1210
3284.91 1239
3285.45 1309
3285.99 1264
3286.53 1150
3287.07 1260
3287.61 1214
3288.15 1144
3288.69 1072
3289.23 1156
3289.77 1215
3290.32 1128
3290.86 1151
3291.40 1132
3291.94 1034
3292.48 931
3293.02 1072
3293.56 1097
3294.10 1046
3294.64 1212
3295.19 1202
3295.73 1383
3296.27 1394
3296.81 1210
3297.35 1314
3297.89 1456
3298.43 1284
3298.98 1350
3299.52 1260
3300.06 1271
3300.60 1183
3301.14 1241
3301.68 1297
3302.23 1286
3302.77 1287
3303.31 1343
3303.85 1340
3304.39 1338
3304.94 1234
3305.48 1300
3306.02 1223
3306.56 1265
3307.10 1255
3307.65 1254
3308.19 1250
3308.73 1273
3309.27 1203
3309.82 1073
3310.36 971
3310.90 913
3311.44 924
3311.99 895
3312.53 940
3313.07 1033
3313.62 1056
3314.16 978
3314.70 980
3315.24 1124
3315.79 1011
3316.33 1223
3316.87 1140
3317.42 1108
3317.96 950
3318.50 974
3319.05 1041
3319.59 1081
3320.13 1010
3320.68 1032
3321.22 1054
3321.76 1006
3322.31 1050
3322.85 1092
3323.39 943
3323.94 994
3324.48 959
3325.02 967
3325.57 882
3326.11 989
3326.66 968
3327.20 957
3327.74 829
3328.29 949
3328.83 900
3329.38 873
3329.92 938
3330.46 848
3331.01 830
3331.55 985
3332.10 1014
3332.64 1040
3333.19 1149
3333.73 1332
3334.27 1439
3334.82 1500
3335.36 1639
3335.91 1893
3336.45 1965
3337.00 2024
3337.54 1998
3338.09 2002
3338.63 1862
3339.18 1724
3339.72 1670
3340.27 1583
3340.81 1421
3341.36 1308
3341.90 1228
3342.45 1112
3342.99 1142
3343.54 1167
3344.08 999
3344.63 995
3345.17 954
3345.72 839
3346.27 860
3346.81 913
3347.36 878
3347.90 931
3348.45 880
3348.99 973
3349.54 1140
3350.08 1116
3350.63 1055
3351.18 980
3351.72 995
3352.27 1052
3352.81 1124
3353.36 1064
3353.91 983
3354.45 1009
3355.00 1044
3355.54 984
3356.09 1035
3356.64 946
3357.18 899
3357.73 975
3358.28 940
3358.82 911
3359.37 858
3359.92 868
3360.46 793
3361.01 688
3361.56 732
3362.10 873
3362.65 797
3363.20 826
3363.74 858
3364.29 855
3364.84 801
3365.38 749
3365.93 826
3366.48 797
3367.03 771
3367.57 879
3368.12 754
3368.67 690
3369.22 745
3369.76 819
3370.31 767
3370.86 778
3371.40 734
3371.95 850
3372.50 816
3373.05 898
3373.60 884
3374.14 862
3374.69 961
3375.24 917
3375.79 801
3376.33 684
3376.88 805
3377.43 834
3377.98 828
3378.53 808
3379.07 824
3379.62 833
3380.17 827
3380.72 824
3381.27 755
3381.82 780
3382.36 804
3382.91 748
3383.46 716
3384.01 765
3384.56 752
3385.11 814
3385.66 791
3386.20 763
3386.75 730
3387.30 661
3387.85 728
3388.40 794
3388.95 698
3389.50 726
3390.05 761
3390.60 675
3391.15 657
3391.69 763
3392.24 751
3392.79 757
3393.34 727
3393.89 689
3394.44 627
3394.99 684
3395.54 716
3396.09 671
3396.64 740
3397.19 660
3397.74 741
3398.29 665
3398.84 621
3399.39 690
3399.94 730
3400.49 693
3401.04 690
3401.59 678
3402.14 771
3402.69 737
3403.24 632
3403.79 566
3404.34 695
3404.89 677
3405.44 667
3405.99 759
3406.54 711
3407.09 711
3407.64 618
3408.19 721
3408.74 709
3409.29 738
3409.84 627
3410.39 697
3410.94 721
3411.49 683
3412.05 707
3412.60 773
3413.15 743
3413.70 743
3414.25 681
3414.80 715
3415.35 793
3415.90 772
3416.45 798
3417.00 878
3417.56 812
3418.11 772
3418.66 774
3419.21 708
3419.76 750
3420.31 740
3420.86 667
3421.42 756
3421.97 743
3422.52 752
3423.07 731
3423.62 860
3424.17 1019
3424.73 1043
3425.28 1141
3425.83 1135
3426.38 1105
3426.93 1167
3427.49 1072
3428.04 968
3428.59 1085
3429.14 935
3429.69 875
3430.25 763
3430.80 704
3431.35 801
3431.90 782
3432.46 815
3433.01 862
3433.56 753
3434.11 788
3434.67 804
3435.22 870
3435.77 828
3436.33 748
3436.88 792
3437.43 796
3437.98 872
3438.54 824
3439.09 761
3439.64 879
3440.20 941
3440.75 860
3441.30 846
3441.86 812
3442.41 808
3442.96 841
3443.52 793
3444.07 912
3444.62 879
3445.18 942
3445.73 912
3446.28 771
3446.84 721
3447.39 700
3447.94 743
3448.50 834
3449.05 798
3449.61 728
3450.16 718
3450.71 771
3451.27 717
3451.82 777
3452.38 730
3452.93 737
3453.48 753
3454.04 737
3454.59 705
3455.15 777
3455.70 773
3456.26 800
3456.81 680
3457.36 772
3457.92 729
3458.47 802
3459.03 681
3459.58 659
3460.14 705
3460.69 695
3461.25 699
3461.80 730
3462.36 751
3462.91 789
3463.47 669
3464.02 715
3464.58 720
3465.13 782
3465.69 748
3466.24 777
3466.80 809
3467.35 838
3467.91 891
3468.46 1000
3469.02 939
3469.57 960
3470.13 950
3470.68 987
3471.24 944
3471.80 927
3472.35 938
3472.91 949
3473.46 983
3474.02 1073
3474.57 946
3475.13 881
3475.69 984
3476.24 933
3476.80 897
3477.35 851
3477.91 842
3478.47 977
3479.02 866
3479.58 895
3480.14 989
3480.69 827
3481.25 917
3481.80 984
3482.36 897
3482.92 1047
3483.47 1129
3484.03 968
3484.59 943
3485.14 945
3485.70 1037
3486.26 1064
3486.81 1059
3487.37 1153
3487.93 1219
3488.49 1276
3489.04 1530
3489.60 1780
3490.16 2308
3490.71 2738
3491.27 3081
3491.83 3570
3492.39 3983
3492.94 4403
3493.50 4490
3494.06 4632
3494.62 4664
3495.17 4366
3495.73 3973
3496.29 3421
3496.85 2996
3497.40 2568
3497.96 2206
3498.52 1984
3499.08 1815
3499.63 1833
3500.19 1666
3500.75 1584
3501.31 1665
3501.87 1719
3502.42 1818
3502.98 1846
3503.54 1906
3504.10 2231
3504.66 2269
3505.22 2269
3505.77 2381
3506.33 2507
3506.89 2228
3507.45 2232
3508.01 2173
3508.57 2029
3509.12 1924
3509.68 1775
3510.24 1766
3510.80 1640
3511.36 1524
3511.92 1361
3512.48 1153
3513.04 1131
3513.60 1154
3514.15 1086
3514.71 1005
3515.27 1070
3515.83 896
3516.39 868
3516.95 928
3517.51 902
3518.07 834
3518.63 757
3519.19 905
3519.75 998
3520.31 1004
3520.87 1013
3521.43 978
3521.98 920
3522.54 925
3523.10 1042
3523.66 974
3524.22 967
3524.78 971
3525.34 927
3525.90 854
3526.46 834
3527.02 770
3527.58 794
3528.14 809
3528.70 793
3529.26 825
3529.82 883
3530.38 788
3530.95 901
3531.51 769
3532.07 755
3532.63 804
3533.19 793
3533.75 772
3534.31 709
3534.87 774
3535.43 844
3535.99 858
3536.55 985
3537.11 994
3537.67 818
3538.23 835
3538.79 813
3539.36 851
3539.92 897
3540.48 814
3541.04 873
3541.60 1025
3542.16 948
3542.72 851
3543.28 844
3543.85 756
3544.41 766
3544.97 851
3545.53 851
3546.09 820
3546.65 810
3547.21 765
3547.78 771
3548.34 805
3548.90 708
3549.46 714
3550.02 703
3550.59 659
3551.15 751
3551.71 638
3552.27 748
3552.83 783
3553.40 702
3553.96 752
3554.52 773
3555.08 705
3555.64 607
3556.21 668
3556.77 731
3557.33 736
3557.89 621
3558.46 675
3559.02 730
3559.58 688
3560.14 771
3560.71 720
3561.27 731
3561.83 747
3562.40 681
3562.96 776
3563.52 761
3564.08 715
3564.65 751
3565.21 719
3565.77 729
3566.34 690
3566.90 691
3567.46 596
3568.03 674
3568.59 900
3569.15 729
3569.72 655
3570.28 644
3570.84 634
3571.41 601
3571.97 679
3572.53 644
3573.10 644
3573.66 588
3574.23 676
3574.79 701
3575.35 669
3575.92 665
3576.48 657
3577.05 743
3577.61 757
3578.17 829
3578.74 729
3579.30 653
3579.87 777
3580.43 862
3580.99 777
3581.56 742
3582.12 757
3582.69 735
3583.25 709
3583.82 676
3584.38 648
3584.95 602
3585.51 627
3586.08 698
3586.64 680
3587.21 691
3587.77 699
3588.34 729
3588.90 656
3589.47 672
3590.03 706
3590.60 715
3591.16 738
3591.73 673
3592.29 670
3592.86 659
3593.42 633
3593.99 680
3594.55 711
3595.12 764
3595.68 738
3596.25 641
3596.81 711
3597.38 618
3597.95 713
3598.51 733
3599.08 650
3599.64 646
3600.21 701
3600.77 689
3601.34 669
3601.91 655
3602.47 688
3603.04 671
3603.60 698
3604.17 555
3604.74 589
3605.30 553
3605.87 618
3606.44 551
3607.00 560
3607.57 581
3608.13 618
3608.70 598
3609.27 630
3609.83 527
3610.40 612
3610.97 627
3611.53 616
3612.10 570
3612.67 561
3613.23 551
3613.80 518
3614.37 573
3614.94 657
3615.50 652
3616.07 614
3616.64 635
3617.20 654
3617.77 699
3618.34 671
3618.91 646
3619.47 681
3620.04 732
3620.61 746
3621.18 698
3621.74 765
3622.31 650
3622.88 674
3623.45 613
3624.01 552
3624.58 535
3625.15 602
3625.72 619
3626.28 523
3626.85 616
3627.42 663
3627.99 603
3628.56 624
3629.12 657
3629.69 674
3630.26 547
3630.83 637
3631.40 631
3631.97 659
3632.53 674
3633.10 702
3633.67 719
3634.24 627
3634.81 666
3635.38 738
3635.95 679
3636.51 683
3637.08 628
3637.65 668
3638.22 790
3638.79 840
3639.36 780
3639.93 832
3640.50 782
3641.07 861
3641.63 987
3642.20 921
3642.77 957
3643.34 1050
3643.91 1027
3644.48 1028
3645.05 943
3645.62 882
3646.19 805
3646.76 797
3647.33 783
3647.90 861
3648.47 799
3649.04 766
3649.61 811
3650.18 793
3650.75 709
3651.32 792
3651.89 837
3652.46 793
3653.03 936
3653.60 943
3654.17 884
3654.74 953
3655.31 968
3655.88 807
3656.45 908
3657.02 854
3657.59 811
3658.16 830
3658.73 831
3659.30 802
3659.87 836
3660.44 886
3661.01 865
3661.58 926
3662.15 897
3662.72 974
3663.29 973
3663.86 769
3664.43 839
3665.00 1028
3665.58 931
3666.15 1031
3666.72 1014
3667.29 1008
3667.86 988
3668.43 1019
3669.00 989
3669.57 998
3670.15 895
3670.72 956
3671.29 894
3671.86 834
3672.43 802
3673.00 807
3673.57 777
3674.15 780
3674.72 743
3675.29 751
3675.86 889
3676.43 873
3677.00 778
3677.58 832
3678.15 793
3678.72 794
3679.29 726
3679.86 778
3680.44 800
3681.01 731
3681.58 699
3682.15 723
3682.73 749
3683.30 643
3683.87 653
3684.44 726
3685.01 599
3685.59 629
3686.16 649
3686.73 636
3687.31 685
3687.88 663
3688.45 699
3689.02 778
3689.60 669
3690.17 701
3690.74 731
3691.31 708
3691.89 660
3692.46 690
3693.03 651
3693.61 738
3694.18 654
3694.75 732
3695.33 672
3695.90 620
3696.47 676
3697.05 665
3697.62 706
3698.19 617
3698.77 608
3699.34 664
3699.91 600
3700.49 683
3701.06 677
3701.64 670
3702.21 595
3702.78 596
3703.36 598
3703.93 672
3704.51 586
3705.08 621
3705.65 659
3706.23 687
3706.80 778
3707.38 688
3707.95 673
3708.52 770
3709.10 761
3709.67 656
3710.25 620
3710.82 666
3711.40 686
3711.97 597
3712.55 661
3713.12 714
3713.70 769
3714.27 694
3714.84 725
3715.42 745
3715.99 740
3716.57 760
3717.14 754
3717.72 695
3718.29 691
3718.87 696
3719.44 693
3720.02 656
3720.59 585
3721.17 553
3721.75 690
3722.32 624
3722.90 520
3723.47 571
3724.05 613
3724.62 585
3725.20 601
3725.77 596
3726.35 627
3726.93 621
3727.50 707
3728.08 778
3728.65 615
3729.23 620
3729.80 638
3730.38 659
3730.96 642
3731.53 544
3732.11 586
3732.69 622
3733.26 657
3733.84 716
3734.41 672
3734.99 623
3735.57 651
3736.14 682
3736.72 711
3737.30 705
3737.87 624
3738.45 601
3739.03 603
3739.60 617
3740.18 686
3740.76 673
3741.33 549
3741.91 500
3742.49 628
3743.06 578
3743.64 658
3744.22 567
3744.79 558
3745.37 551
3745.95 624
3746.53 649
3747.10 522
3747.68 552
3748.26 553
3748.84 588
3749.41 597
3749.99 640
3750.57 572
3751.15 548
3751.72 564
3752.30 669
3752.88 653
3753.46 618
3754.03 534
3754.61 551
3755.19 561
3755.77 530
3756.35 547
3756.92 561
3757.50 654
3758.08 639
3758.66 536
3759.24 513
3759.82 501
3760.39 581
3760.97 592
3761.55 654
3762.13 663
3762.71 664
3763.29 637
3763.86 652
3764.44 673
3765.02 653
3765.60 601
3766.18 606
3766.76 571
3767.34 512
3767.92 573
3768.49 652
3769.07 628
3769.65 612
3770.23 669
3770.81 735
3771.39 700
3771.97 650
3772.55 633
3773.13 595
3773.71 650
3774.29 654
3774.87 658
3775.45 510
3776.02 565
3776.60 699
3777.18 611
3777.76 544
3778.34 549
3778.92 536
3779.50 526
3780.08 518
3780.66 558
3781.24 546
3781.82 590
3782.40 596
3782.98 553
3783.56 639
3784.14 589
3784.72 607
3785.30 523
3785.88 525
3786.46 543
3787.04 610
3787.62 524
3788.20 571
3788.79 589
3789.37 613
3789.95 624
3790.53 619
3791.11 562
3791.69 565
3792.27 589
3792.85 601
3793.43 633
3794.01 632
3794.59 673
3795.17 637
3795.75 653
3796.34 634
3796.92 634
3797.50 626
3798.08 643
3798.66 700
3799.24 677
3799.82 701
3800.40 676
3800.99 723
3801.57 787
3802.15 730
3802.73 796
3803.31 802
3803.89 718
3804.48 763
3805.06 787
3805.64 765
3806.22 727
3806.80 721
3807.38 773
3807.97 694
3808.55 728
3809.13 864
3809.71 782
3810.29 782
3810.88 780
3811.46 764
3812.04 806
3812.62 762
3813.21 744
3813.79 843
3814.37 857
3814.95 792
3815.54 823
3816.12 828
3816.70 846
3817.28 917
3817.87 897
3818.45 811
3819.03 735
3819.61 743
3820.20 711
3820.78 651
3821.36 662
3821.95 639
3822.53 667
3823.11 707
3823.70 713
3824.28 640
3824.86 643
3825.45 693
3826.03 669
3826.61 641
3827.20 576
3827.78 636
3828.36 639
3828.95 610
3829.53 577
3830.11 634
3830.70 556
3831.28 533
3831.86 608
3832.45 641
3833.03 574
3833.62 618
3834.20 603
3834.78 663
3835.37 624
3835.95 528
3836.54 576
3837.12 538
3837.71 555
3838.29 496
3838.87 580
3839.46 637
3840.04 553
3840.63 487
3841.21 501
3841.80 529
3842.38 514
3842.97 534
3843.55 583
3844.13 608
3844.72 527
3845.30 513
3845.89 601
3846.47 630
3847.06 582
3847.64 503
3848.23 594
3848.81 597
3849.40 561
3849.98 555
3850.57 561
3851.15 619
3851.74 605
3852.33 494
3852.91 531
3853.50 535
3854.08 564
3854.67 603
3855.25 544
3855.84 565
3856.42 609
3857.01 602
3857.60 601
3858.18 607
3858.77 535
3859.35 530
3859.94 546
3860.53 590
3861.11 528
3861.70 535
3862.28 607
3862.87 605
3863.46 558
3864.04 492
3864.63 554
3865.21 609
3865.80 670
3866.39 630
3866.97 597
3867.56 562
3868.15 636
3868.73 671
3869.32 643
3869.91 616
3870.49 586
3871.08 590
3871.67 624
3872.25 534
3872.84 573
3873.43 600
3874.01 541
3874.60 503
3875.19 588
3875.78 621
3876.36 658
3876.95 761
3877.54 624
3878.12 608
3878.71 576
3879.30 611
3879.89 568
3880.47 609
3881.06 625
3881.65 584
3882.24 575
3882.82 593
3883.41 618
3884.00 545
3884.59 492
3885.18 486
3885.76 519
3886.35 553
3886.94 569
3887.53 625
3888.12 644
3888.70 607
3889.29 617
3889.88 660
3890.47 649
3891.06 611
3891.65 659
3892.23 665
3892.82 728
3893.41 704
3894.00 700
3894.59 654
3895.18 666
3895.76 653
3896.35 598
3896.94 641
3897.53 598
3898.12 658
3898.71 716
3899.30 624
3899.89 546
3900.48 578
3901.06 617
3901.65 618
3902.24 567
3902.83 571
3903.42 561
3904.01 604
3904.60 549
3905.19 605
3905.78 569
3906.37 666
3906.96 642
3907.55 664
3908.14 649
3908.73 714
3909.32 721
3909.91 764
3910.50 718
3911.09 641
3911.68 640
3912.26 549
3912.85 582
3913.44 606
3914.03 537
3914.62 610
3915.22 578
3915.81 600
3916.40 626
3916.99 610
3917.58 651
3918.17 589
3918.76 558
3919.35 517
3919.94 511
3920.53 549
3921.12 600
3921.71 510
3922.30 506
3922.89 582
3923.48 533
3924.07 539
3924.66 552
3925.25 492
3925.84 538
3926.44 609
3927.03 553
3927.62 525
3928.21 590
3928.80 523
3929.39 567
3929.98 639
3930.57 659
3931.16 597
3931.76 619
3932.35 591
3932.94 491
3933.53 482
3934.12 495
3934.71 566
3935.31 488
3935.90 500
3936.49 509
3937.08 573
3937.67 499
3938.26 505
3938.86 482
3939.45 512
3940.04 554
3940.63 475
3941.22 460
3941.82 590
3942.41 659
3943.00 598
3943.59 654
3944.19 619
3944.78 584
3945.37 603
3945.96 627
3946.55 578
3947.15 469
3947.74 540
3948.33 570
3948.93 528
3949.52 561
3950.11 598
3950.70 528
3951.30 534
3951.89 583
3952.48 604
3953.08 549
3953.67 573
3954.26 554
3954.85 630
3955.45 583
3956.04 550
3956.63 606
3957.23 596
3957.82 606
3958.41 682
3959.01 565
3959.60 516
3960.19 555
3960.79 583
3961.38 573
3961.97 573
3962.57 517
3963.16 615
3963.76 664
3964.35 636
3964.94 594
3965.54 608
3966.13 654
3966.73 662
3967.32 664
3967.91 759
3968.51 706
3969.10 752
3969.70 709
3970.29 665
3970.88 611
3971.48 631
3972.07 628
3972.67 650
3973.26 638
3973.86 687
3974.45 744
3975.05 744
3975.64 732
3976.24 757
3976.83 705
3977.42 720
3978.02 780
3978.61 742
3979.21 769
3979.80 936
3980.40 876
3980.99 745
3981.59 701
3982.18 674
3982.78 598
3983.38 677
3983.97 679
3984.57 615
3985.16 653
3985.76 672
3986.35 629
3986.95 611
3987.54 666
3988.14 563
3988.73 622
3989.33 655
3989.93 593
3990.52 661
3991.12 707
3991.71 636
3992.31 617
3992.91 577
3993.50 637
3994.10 642
3994.69 653
3995.29 728
3995.89 731
3996.48 722
3997.08 573
3997.67 591
3998.27 708
3998.87 769
3999.46 679
4000.06 655
4000.66 701
4001.25 670
4001.85 571
4002.45 602
4003.04 607
4003.64 549
4004.24 603
4004.83 625
4005.43 660
4006.03 658
4006.62 715
4007.22 678
4007.82 589
4008.42 542
4009.01 592
4009.61 553
4010.21 590
4010.80 596
4011.40 607
4012.00 685
4012.60 628
4013.19 640
4013.79 552
4014.39 561
4014.99 564
4015.58 619
4016.18 598
4016.78 671
4017.38 610
4017.98 579
4018.57 633
4019.17 590
4019.77 595
4020.37 584
4020.97 596
4021.56 628
4022.16 590
4022.76 557
4023.36 536
4023.96 613
4024.55 699
4025.15 596
4025.75 633
4026.35 626
4026.95 616
4027.55 577
4028.15 657
4028.74 656
4029.34 708
4029.94 669
4030.54 632
4031.14 668
4031.74 729
4032.34 669
4032.94 584
4033.53 666
4034.13 734
4034.73 820
4035.33 874
4035.93 813
4036.53 800
4037.13 806
4037.73 632
4038.33 640
4038.93 586
4039.53 613
4040.13 625
4040.73 655
4041.33 568
4041.92 498
4042.52 567
4043.12 526
4043.72 492
4044.32 484
4044.92 534
4045.52 543
4046.12 541
4046.72 477
4047.32 526
4047.92 554
4048.52 554
4049.12 565
4049.72 621
4050.32 648
4050.92 615
4051.52 589
4052.13 542
4052.73 593
4053.33 557
4053.93 616
4054.53 610
4055.13 667
4055.73 596
4056.33 556
4056.93 566
4057.53 624
4058.13 652
4058.73 634
4059.33 580
4059.93 522
4060.53 463
4061.14 568
4061.74 580
4062.34 554
4062.94 491
4063.54 513
4064.14 489
4064.74 536
4065.34 521
4065.95 518
4066.55 505
4067.15 462
4067.75 544
4068.35 595
4068.95 559
4069.55 563
4070.16 525
4070.76 508
4071.36 574
4071.96 595
4072.56 572
4073.17 517
4073.77 531
4074.37 545
4074.97 527
4075.57 545
4076.18 601
4076.78 473
4077.38 482
4077.98 529
4078.59 545
4079.19 579
4079.79 513
4080.39 514
4080.99 577
4081.60 506
4082.20 545
4082.80 649
4083.41 605
4084.01 584
4084.61 560
4085.21 536
4085.82 566
4086.42 532
4087.02 530
4087.63 626
4088.23 705
4088.83 589
4089.43 616
4090.04 604
4090.64 504
4091.24 573
4091.85 518
4092.45 579
4093.05 535
4093.66 529
4094.26 467
4094.86 460
4095.47 472
4096.07 570
4096.68 549
4097.28 529
4097.88 441
4098.49 565
4099.09 560
4099.69 528
4100.30 501
4100.90 462
4101.51 554
4102.11 560
4102.71 531
4103.32 599
4103.92 555
4104.53 531
4105.13 494
4105.74 489
4106.34 492
4106.94 631
4107.55 582
4108.15 551
4108.76 566
4109.36 595
4109.97 548
4110.57 557
4111.18 537
4111.78 538
4112.39 533
4112.99 461
4113.60 513
4114.20 492
4114.81 529
4115.41 516
4116.02 549
4116.62 592
4117.23 509
4117.83 503
4118.44 561
4119.04 528
4119.65 502
4120.25 438
4120.86 455
4121.46 498
4122.07 577
4122.68 460
4123.28 444
4123.89 492
4124.49 555
4125.10 499
4125.70 524
4126.31 486
4126.92 410
4127.52 453
4128.13 547
4128.73 493
4129.34 536
4129.95 560
4130.55 495
4131.16 487
4131.76 500
4132.37 580
4132.98 624
4133.58 585
4134.19 608
4134.80 561
4135.40 590
4136.01 593
4136.62 524
4137.22 550
4137.83 501
4138.44 616
4139.04 614
4139.65 664
4140.26 620
4140.86 607
4141.47 553
4142.08 593
4142.68 582
4143.29 646
4143.90 609
4144.51 580
4145.11 584
4145.72 592
4146.33 602
4146.93 635
4147.54 633
4148.15 672
4148.76 582
4149.36 533
4149.97 520
4150.58 659
4151.19 591
4151.80 569
4152.40 520
4153.01 519
4153.62 563
4154.23 542
4154.83 613
4155.44 638
4156.05 571
4156.66 625
4157.27 698
4157.87 702
4158.48 673
4159.09 733
4159.70 744
4160.31 673
4160.92 716
4161.52 791
4162.13 805
4162.74 765
4163.35 606
4163.96 705
4164.57 650
4165.18 623
4165.79 702
4166.39 701
4167.00 686
4167.61 599
4168.22 618
4168.83 671
4169.44 674
4170.05 619
4170.66 603
4171.27 586
4171.87 649
4172.48 647
4173.09 650
4173.70 606
4174.31 550
4174.92 600
4175.53 642
4176.14 665
4176.75 652
4177.36 629
4177.97 604
4178.58 542
4179.19 623
4179.80 625
4180.41 616
4181.02 639
4181.63 538
4182.24 590
4182.85 604
4183.46 582
4184.07 565
4184.68 537
4185.29 592
4185.90 597
4186.51 596
4187.12 528
4187.73 630
4188.34 647
4188.95 551
4189.56 584
4190.17 580
4190.78 518
4191.39 501
4192.00 492
4192.61 541
4193.22 550
4193.84 552
4194.45 566
4195.06 536
4195.67 595
4196.28 571
4196.89 644
4197.50 642
4198.11 555
4198.72 555
4199.33 607
4199.95 623
4200.56 513
4201.17 623
4201.78 653
4202.39 566
4203.00 500
4203.61 553
4204.23 508
4204.84 550
4205.45 564
4206.06 546
4206.67 605
4207.28 565
4207.90 497
4208.51 600
4209.12 576
4209.73 530
4210.34 566
4210.96 555
4211.57 567
4212.18 602
4212.79 557
4213.40 561
4214.02 556
4214.63 537
4215.24 584
4215.85 518
4216.47 619
4217.08 631
4217.69 656
4218.30 586
4218.92 617
4219.53 643
4220.14 686
4220.75 624
4221.37 684
4221.98 590
4222.59 468
4223.21 569
4223.82 685
4224.43 584
4225.04 623
4225.66 605
4226.27 618
4226.88 605
4227.50 607
4228.11 707
4228.72 715
4229.34 673
4229.95 692
4230.56 758
4231.18 793
4231.79 799
4232.41 822
4233.02 962
4233.63 1019
4234.25 1160
4234.86 1149
4235.47 1256
4236.09 1353
4236.70 1437
4237.32 1403
4237.93 1408
4238.54 1343
4239.16 1194
4239.77 973
4240.39 891
4241.00 871
4241.61 763
4242.23 741
4242.84 743
4243.46 648
4244.07 669
4244.69 717
4245.30 708
4245.92 731
4246.53 685
4247.14 676
4247.76 742
4248.37 647
4248.99 611
4249.60 579
4250.22 614
4250.83 585
4251.45 602
4252.06 721
4252.68 646
4253.29 614
4253.91 574
4254.52 626
4255.14 653
4255.75 603
4256.37 626
4256.99 670
4257.60 557
4258.22 636
4258.83 648
4259.45 590
4260.06 532
4260.68 640
4261.29 659
4261.91 684
4262.53 643
4263.14 616
4263.76 587
4264.37 545
4264.99 619
4265.61 607
4266.22 588
4266.84 558
4267.45 580
4268.07 592
4268.69 655
4269.30 621
4269.92 612
4270.54 583
4271.15 553
4271.77 625
4272.38 589
4273.00 591
4273.62 573
4274.23 521
4274.85 582
4275.47 615
4276.08 602
4276.70 662
4277.32 590
4277.94 732
4278.55 661
4279.17 735
4279.79 633
4280.40 569
4281.02 640
4281.64 607
4282.25 684
4282.87 551
4283.49 577
4284.11 578
4284.72 524
4285.34 492
4285.96 592
4286.58 668
4287.19 634
4287.81 532
4288.43 555
4289.05 587
4289.66 499
4290.28 550
4290.90 516
4291.52 511
4292.14 546
4292.75 559
4293.37 560
4293.99 524
4294.61 547
4295.23 491
4295.84 505
4296.46 604
4297.08 636
4297.70 602
4298.32 570
4298.94 489
4299.55 524
4300.17 481
4300.79 501
4301.41 480
4302.03 525
4302.65 552
4303.27 568
4303.89 592
4304.50 526
4305.12 571
4305.74 553
4306.36 510
4306.98 582
4307.60 557
4308.22 629
4308.84 569
4309.46 566
4310.08 540
4310.69 612
4311.31 581
4311.93 526
4312.55 582
4313.17 498
4313.79 596
4314.41 586
4315.03 523
4315.65 496
4316.27 531
4316.89 606
4317.51 520
4318.13 536
4318.75 528
4319.37 512
4319.99 542
4320.61 525
4321.23 527
4321.85 540
4322.47 549
4323.09 509
4323.71 482
4324.33 590
4324.95 596
4325.57 559
4326.19 590
4326.81 570
4327.43 573
4328.05 598
4328.67 614
4329.29 552
4329.91 527
4330.53 565
4331.16 540
4331.78 570
4332.40 619
4333.02 532
4333.64 511
4334.26 522
4334.88 649
4335.50 642
4336.12 618
4336.74 652
4337.36 699
4337.99 752
4338.61 749
4339.23 811
4339.85 784
4340.47 810
4341.09 768
4341.71 778
4342.34 723
4342.96 872
4343.58 968
4344.20 914
4344.82 1199
4345.44 1399
4346.07 1492
4346.69 1569
4347.31 1796
4347.93 2013
4348.55 1872
4349.18 1838
4349.80 1689
4350.42 1399
4351.04 1327
4351.66 1272
4352.29 1154
4352.91 1000
4353.53 896
4354.15 798
4354.78 673
4355.40 753
4356.02 702
4356.64 754
4357.27 673
4357.89 745
4358.51 674
4359.13 696
4359.76 792
4360.38 661
4361.00 737
4361.63 803
4362.25 820
4362.87 775
4363.49 735
4364.12 670
4364.74 783
4365.36 749
4365.99 713
4366.61 604
4367.23 553
4367.86 628
4368.48 582
4369.10 608
4369.73 538
4370.35 541
4370.97 586
4371.60 535
4372.22 580
4372.85 569
4373.47 608
4374.09 544
4374.72 502
4375.34 552
4375.96 450
4376.59 539
4377.21 561
4377.84 547
4378.46 563
4379.09 614
4379.71 587
4380.33 614
4380.96 650
4381.58 600
4382.21 622
4382.83 702
4383.46 645
4384.08 599
4384.70 555
4385.33 560
4385.95 671
4386.58 644
4387.20 641
4387.83 580
4388.45 600
4389.08 559
4389.70 632
4390.33 547
4390.95 512
4391.58 523
4392.20 487
4392.83 487
4393.45 501
4394.08 531
4394.70 494
4395.33 524
4395.95 462
4396.58 509
4397.21 538
4397.83 511
4398.46 469
4399.08 484
4399.71 470
4400.33 523
4400.96 466
4401.58 519
4402.21 549
4402.84 581
4403.46 574
4404.09 536
4404.71 510
4405.34 473
4405.97 461
4406.59 446
4407.22 554
4407.85 495
4408.47 541
4409.10 531
4409.72 418
4410.35 468
4410.98 440
4411.60 522
4412.23 512
4412.86 504
4413.48 489
4414.11 454
4414.74 497
4415.36 568
4415.99 502
4416.62 535
4417.24 462
4417.87 491
4418.50 524
4419.12 517
4419.75 488
4420.38 573
4421.01 556
4421.63 540
4422.26 575
4422.89 494
4423.51 528
4424.14 461
4424.77 464
4425.40 481
4426.02 503
4426.65 498
4427.28 494
4427.91 457
4428.54 451
4429.16 476
4429.79 497
4430.42 595
4431.05 559
4431.67 460
4432.30 555
4432.93 481
4433.56 453
4434.19 486
4434.81 520
4435.44 567
4436.07 625
4436.70 602
4437.33 599
4437.96 510
4438.58 521
4439.21 660
4439.84 588
4440.47 578
4441.10 628
4441.73 553
4442.36 561
4442.98 550
4443.61 511
4444.24 504
4444.87 537
4445.50 510
4446.13 471
4446.76 561
4447.39 536
4448.02 559
4448.64 607
4449.27 565
4449.90 678
4450.53 533
4451.16 535
4451.79 560
4452.42 685
4453.05 658
4453.68 570
4454.31 555
4454.94 637
4455.57 636
4456.20 685
4456.83 696
4457.46 715
4458.09 687
4458.72 749
4459.35 764
4459.98 709
4460.61 646
4461.24 575
4461.87 620
4462.50 607
4463.13 556
4463.76 588
4464.39 546
4465.02 513
4465.65 551
4466.28 526
4466.91 521
4467.54 507
4468.17 516
4468.80 558
4469.43 535
4470.06 512
4470.69 493
4471.32 518
4471.95 501
4472.58 532
4473.21 573
4473.85 483
4474.48 415
4475.11 503
4475.74 514
4476.37 490
4477.00 543
4477.63 486
4478.26 505
4478.89 488
4479.53 508
4480.16 540
4480.79 507
4481.42 503
4482.05 533
4482.68 526
4483.31 529
4483.95 536
4484.58 564
4485.21 524
4485.84 497
4486.47 505
4487.10 579
4487.74 544
4488.37 552
4489.00 558
4489.63 593
4490.26 502
4490.90 515
4491.53 531
4492.16 430
4492.79 489
4493.43 552
4494.06 528
4494.69 539
4495.32 501
4495.96 561
4496.59 526
4497.22 528
4497.85 550
4498.49 688
4499.12 657
4499.75 714
4500.38 632
4501.02 697
4501.65 822
4502.28 743
4502.91 840
4503.55 772
4504.18 730
4504.81 850
4505.45 770
4506.08 687
4506.71 704
4507.35 660
4507.98 646
4508.61 665
4509.25 685
4509.88 581
4510.51 559
4511.15 543
4511.78 565
4512.41 547
4513.05 602
4513.68 596
4514.32 551
4514.95 550
4515.58 545
4516.22 558
4516.85 670
4517.49 587
4518.12 533
4518.75 509
4519.39 497
4520.02 517
4520.66 538
4521.29 503
4521.92 457
4522.56 483
4523.19 558
4523.83 499
4524.46 432
4525.10 535
4525.73 486
4526.37 492
4527.00 551
4527.63 552
4528.27 544
4528.90 582
4529.54 509
4530.17 528
4530.81 511
4531.44 485
4532.08 461
4532.71 493
4533.35 504
4533.98 606
4534.62 566
4535.25 568
4535.89 514
4536.52 575
4537.16 515
4537.80 538
4538.43 556
4539.07 525
4539.70 492
4540.34 528
4540.97 570
4541.61 516
4542.24 476
4542.88 463
4543.52 437
4544.15 472
4544.79 442
4545.42 425
4546.06 435
4546.70 493
4547.33 456
4547.97 522
4548.60 503
4549.24 443
4549.88 463
4550.51 455
4551.15 464
4551.79 423
4552.42 402
4553.06 462
4553.70 521
4554.33 438
4554.97 447
4555.60 505
4556.24 464
4556.88 458
4557.52 542
4558.15 518
4558.79 471
4559.43 430
4560.06 438
4560.70 471
4561.34 501
4561.97 484
4562.61 455
4563.25 419
4563.89 428
4564.52 412
4565.16 458
4565.80 452
4566.43 417
4567.07 495
4567.71 505
4568.35 416
4568.98 413
4569.62 458
4570.26 456
4570.90 463
4571.54 475
4572.17 502
4572.81 524
4573.45 428
4574.09 434
4574.72 458
4575.36 459
4576.00 452
4576.64 449
4577.28 442
4577.92 605
4578.55 549
4579.19 531
4579.83 508
4580.47 505
4581.11 536
4581.75 581
4582.38 538
4583.02 492
4583.66 519
4584.30 477
4584.94 445
4585.58 561
4586.22 526
4586.86 538
4587.49 549
4588.13 602
4588.77 559
4589.41 599
4590.05 796
4590.69 832
4591.33 810
4591.97 895
4592.61 946
4593.25 1004
4593.89 912
4594.52 938
4595.16 850
4595.80 800
4596.44 752
4597.08 679
4597.72 628
4598.36 594
4599.00 651
4599.64 707
4600.28 655
4600.92 556
4601.56 624
4602.20 642
4602.84 561
4603.48 606
4604.12 644
4604.76 635
4605.40 596
4606.04 635
4606.68 639
4607.32 576
4607.96 561
4608.60 483
4609.24 477
4609.88 489
4610.52 537
4611.16 613
4611.80 489
4612.44 533
4613.09 539
4613.73 493
4614.37 520
4615.01 499
4615.65 443
4616.29 506
4616.93 531
4617.57 536
4618.21 551
4618.85 516
4619.49 505
4620.14 518
4620.78 490
4621.42 466
4622.06 460
4622.70 450
4623.34 446
4623.98 481
4624.62 489
4625.27 443
4625.91 440
4626.55 459
4627.19 456
4627.83 420
4628.47 451
4629.12 533
4629.76 511
4630.40 459
4631.04 566
4631.68 642
4632.33 575
4632.97 477
4633.61 542
4634.25 590
4634.89 530
4635.54 592
4636.18 529
4636.82 541
4637.46 505
4638.11 518
4638.75 513
4639.39 479
4640.03 499
4640.68 486
4641.32 501
4641.96 451
4642.60 497
4643.25 542
4643.89 537
4644.53 504
4645.18 504
4645.82 585
4646.46 554
4647.10 530
4647.75 542
4648.39 550
4649.03 512
4649.68 501
4650.32 615
4650.96 512
4651.61 502
4652.25 489
4652.89 511
4653.54 509
4654.18 533
4654.82 571
4655.47 495
4656.11 436
4656.75 461
4657.40 467
4658.04 444
4658.69 435
4659.33 486
4659.97 542
4660.62 475
4661.26 469
4661.91 488
4662.55 478
4663.19 501
4663.84 583
4664.48 536
4665.13 472
4665.77 467
4666.42 509
4667.06 441
4667.70 442
4668.35 402
4668.99 383
4669.64 456
4670.28 404
4670.93 445
4671.57 398
4672.22 377
4672.86 418
4673.51 466
4674.15 443
4674.80 434
4675.44 462
4676.09 508
4676.73 433
4677.38 386
4678.02 471
4678.67 433
4679.31 499
4679.96 454
4680.60 428
4681.25 494
4681.89 525
4682.54 452
4683.18 539
4683.83 465
4684.48 520
4685.12 516
4685.77 479
4686.41 478
4687.06 467
4687.70 463
4688.35 502
4689.00 584
4689.64 541
4690.29 557
4690.93 554
4691.58 478
4692.23 494
4692.87 597
4693.52 537
4694.17 474
4694.81 512
4695.46 569
4696.10 579
4696.75 651
4697.40 595
4698.04 720
4698.69 845
4699.34 907
4699.98 850
4700.63 858
4701.28 903
4701.92 831
4702.57 797
4703.22 764
4703.86 719
4704.51 671
4705.16 620
4705.81 694
4706.45 660
4707.10 624
4707.75 599
4708.39 633
4709.04 575
4709.69 630
4710.34 556
4710.98 567
4711.63 566
4712.28 623
4712.93 580
4713.57 545
4714.22 623
4714.87 659
4715.52 606
4716.17 572
4716.81 504
4717.46 478
4718.11 524
4718.76 537
4719.40 623
4720.05 486
4720.70 468
4721.35 538
4722.00 506
4722.65 506
4723.29 618
4723.94 640
4724.59 608
4725.24 618
4725.89 603
4726.54 611
4727.18 601
4727.83 722
4728.48 683
4729.13 792
4729.78 725
4730.43 683
4731.08 670
4731.73 700
4732.37 584
4733.02 563
4733.67 558
4734.32 601
4734.97 555
4735.62 511
4736.27 573
4736.92 481
4737.57 588
4738.22 549
4738.87 527
4739.52 533
4740.16 579
4740.81 502
4741.46 605
4742.11 550
4742.76 591
4743.41 674
4744.06 647
4744.71 563
4745.36 576
4746.01 521
4746.66 562
4747.31 518
4747.96 628
4748.61 560
4749.26 539
4749.91 561
4750.56 601
4751.21 642
4751.86 611
4752.51 628
4753.16 610
4753.81 631
4754.46 631
4755.11 582
4755.76 648
4756.42 620
4757.07 648
4757.72 614
4758.37 639
4759.02 509
4759.67 524
4760.32 622
4760.97 508
4761.62 457
4762.27 530
4762.92 494
4763.57 454
4764.23 518
4764.88 515
4765.53 575
4766.18 651
4766.83 651
4767.48 636
4768.13 651
4768.78 600
4769.44 613
4770.09 672
4770.74 660
4771.39 573
4772.04 537
4772.69 545
4773.35 635
4774.00 540
4774.65 459
4775.30 518
4775.95 531
4776.60 510
4777.26 441
4777.91 500
4778.56 551
4779.21 555
4779.86 632
4780.52 582
4781.17 487
4781.82 578
4782.47 591
4783.13 541
4783.78 542
4784.43 563
4785.08 516
4785.74 559
4786.39 486
4787.04 477
4787.69 487
4788.35 443
4789.00 490
4789.65 523
4790.31 534
4790.96 508
4791.61 515
4792.26 515
4792.92 495
4793.57 518
4794.22 580
4794.88 529
4795.53 498
4796.18 539
4796.84 494
4797.49 458
4798.14 460
4798.80 481
4799.45 496
4800.10 465
4800.76 458
4801.41 513
4802.06 479
4802.72 454
4803.37 419
4804.03 465
4804.68 565
4805.33 516
4805.99 491
4806.64 542
4807.30 511
4807.95 522
4808.60 527
4809.26 450
4809.91 542
4810.57 546
4811.22 506
4811.88 492
4812.53 439
4813.18 461
4813.84 531
4814.49 514
4815.15 467
4815.80 499
4816.46 534
4817.11 535
4817.77 496
4818.42 500
4819.08 594
4819.73 543
4820.39 602
4821.04 638
4821.70 568
4822.35 568
4823.01 537
4823.66 613
4824.32 629
4824.97 667
4825.63 649
4826.28 594
4826.94 724
4827.59 801
4828.25 698
4828.90 637
4829.56 613
4830.22 683
4830.87 665
4831.53 668
4832.18 711
4832.84 680
4833.49 687
4834.15 718
4834.81 729
4835.46 713
4836.12 717
4836.77 663
4837.43 773
4838.09 711
4838.74 751
4839.40 731
4840.05 777
4840.71 887
4841.37 875
4842.02 925
4842.68 832
4843.34 835
4843.99 877
4844.65 870
4845.31 927
4845.96 998
4846.62 1019
4847.28 1123
4847.93 1294
4848.59 1368
4849.25 1381
4849.90 1559
4850.56 1795
4851.22 2100
4851.87 2011
4852.53 2042
4853.19 1806
4853.85 1671
4854.50 1567
4855.16 1450
4855.82 1440
4856.48 1318
4857.13 1291
4857.79 1307
4858.45 1369
4859.11 1372
4859.76 1230
4860.42 1301
4861.08 1244
4861.74 1228
4862.39 1339
4863.05 1254
4863.71 1182
4864.37 1133
4865.03 1006
4865.68 1217
4866.34 1243
4867.00 1186
4867.66 1126
4868.32 1270
4868.97 1175
4869.63 1204
4870.29 1200
4870.95 1026
4871.61 962
4872.27 1059
4872.92 1013
4873.58 956
4874.24 942
4874.90 975
4875.56 907
4876.22 922
4876.88 854
4877.54 863
4878.19 916
4878.85 927
4879.51 954
4880.17 942
4880.83 973
4881.49 945
4882.15 1043
4882.81 1007
4883.47 999
4884.13 927
4884.78 811
4885.44 802
4886.10 808
4886.76 879
4887.42 843
4888.08 842
4888.74 895
4889.40 924
4890.06 1002
4890.72 951
4891.38 892
4892.04 1036
4892.70 1076
4893.36 1073
4894.02 1036
4894.68 935
4895.34 868
4896.00 838
4896.66 854
4897.32 860
4897.98 824
4898.64 817
4899.30 839
4899.96 779
4900.62 774
4901.28 773
4901.94 727
4902.60 676
4903.26 749
4903.92 708
4904.58 671
4905.25 677
4905.91 729
4906.57 755
4907.23 652
4907.89 651
4908.55 623
4909.21 620
4909.87 609
4910.53 566
4911.19 651
4911.85 684
4912.52 689
4913.18 657
4913.84 630
4914.50 634
4915.16 629
4915.82 615
4916.48 633
4917.15 561
4917.81 573
4918.47 567
4919.13 659
4919.79 591
4920.45 583
4921.11 571
4921.78 604
4922.44 588
4923.10 557
4923.76 541
4924.42 588
4925.09 615
4925.75 657
4926.41 547
4927.07 521
4927.73 552
4928.40 545
4929.06 617
4929.72 571
4930.38 550
4931.05 580
4931.71 542
4932.37 585
4933.03 570
4933.70 631
4934.36 576
4935.02 581
4935.68 535
4936.35 554
4937.01 619
4937.67 563
4938.34 517
4939.00 555
4939.66 530
4940.32 541
4940.99 506
4941.65 468
4942.31 488
4942.98 527
4943.64 499
4944.30 505
4944.97 571
4945.63 496
4946.29 537
4946.96 574
4947.62 534
4948.28 535
4948.95 496
4949.61 527
4950.28 497
4950.94 493
4951.60 449
4952.27 479
4952.93 518
4953.60 577
4954.26 491
4954.92 445
4955.59 488
4956.25 505
4956.92 468
4957.58 535
4958.24 528
4958.91 511
4959.57 430
4960.24 461
4960.90 479
4961.57 542
4962.23 498
4962.89 504
4963.56 656
4964.22 679
4964.89 724
4965.55 710
4966.22 745
4966.88 751
4967.55 738
4968.21 721
4968.88 619
4969.54 515
4970.21 568
4970.87 567
4971.54 541
4972.20 592
4972.87 525
4973.53 533
4974.20 566
4974.86 544
4975.53 475
4976.20 596
4976.86 507
4977.53 570
4978.19 597
4978.86 518
4979.52 495
4980.19 575
4980.85 543
4981.52 549
4982.19 423
4982.85 451
4983.52 500
4984.18 552
4984.85 529
4985.52 486
4986.18 517
4986.85 489
4987.51 447
4988.18 543
4988.85 535
4989.51 558
4990.18 570
4990.85 504
4991.51 475
4992.18 501
4992.85 491
4993.51 492
4994.18 586
4994.85 537
4995.51 492
4996.18 501
4996.85 493
4997.51 456
4998.18 389
4998.85 415
4999.51 426
5000.18 423
5000.85 467
5001.52 409
5002.18 399
5002.85 469
5003.52 395
5004.18 397
5004.85 455
5005.52 447
5006.19 480
5006.85 471
5007.52 397
5008.19 454
5008.86 443
5009.52 400
5010.19 452
5010.86 510
5011.53 538
5012.20 495
5012.86 450
5013.53 497
5014.20 495
5014.87 522
5015.54 479
5016.20 439
5016.87 412
5017.54 407
5018.21 432
5018.88 418
5019.55 453
5020.21 461
5020.88 441
5021.55 446
5022.22 520
5022.89 429
5023.56 427
5024.22 422
5024.89 449
5025.56 418
5026.23 499
5026.90 514
5027.57 453
5028.24 492
5028.91 441
5029.58 484
5030.24 447
5030.91 456
5031.58 452
5032.25 457
5032.92 449
5033.59 397
5034.26 398
5034.93 417
5035.60 398
5036.27 451
5036.94 456
5037.61 476
5038.28 419
5038.95 434
5039.62 357
5040.29 423
5040.96 494
5041.63 438
5042.30 396
5042.97 419
5043.64 427
5044.31 468
5044.98 412
5045.65 432
5046.32 419
5046.99 430
5047.66 482
5048.33 457
5049.00 479
5049.67 507
5050.34 498
5051.01 494
5051.68 463
5052.35 477
5053.02 443
5053.69 479
5054.36 439
5055.03 433
5055.70 476
5056.37 394
5057.04 457
5057.71 432
5058.39 537
5059.06 411
5059.73 376
5060.40 428
5061.07 455
5061.74 451
5062.41 364
5063.08 412
5063.75 466
5064.43 416
5065.10 431
5065.77 416
5066.44 387
5067.11 371
5067.78 444
5068.45 447
5069.13 410
5069.80 400
5070.47 347
5071.14 403
5071.81 372
5072.49 373
5073.16 404
5073.83 396
5074.50 387
5075.17 426
5075.85 454
5076.52 456
5077.19 475
5077.86 450
5078.53 540
5079.21 523
5079.88 522
5080.55 526
5081.22 510
5081.90 488
5082.57 451
5083.24 404
5083.91 493
5084.59 415
5085.26 437
5085.93 475
5086.61 451
5087.28 434
5087.95 453
5088.62 470
5089.30 493
5089.97 408
5090.64 426
5091.32 465
5091.99 571
5092.66 519
5093.34 516
5094.01 465
5094.68 416
5095.36 543
5096.03 539
5096.70 481
5097.38 548
5098.05 510
5098.72 536
5099.40 558
5100.07 553
5100.74 466
5101.42 416
5102.09 416
5102.77 458
5103.44 512
5104.11 468
5104.79 473
5105.46 462
5106.14 490
5106.81 491
5107.48 465
5108.16 490
5108.83 411
5109.51 444
5110.18 453
5110.86 447
5111.53 436
5112.20 377
5112.88 453
5113.55 377
5114.23 468
5114.90 428
5115.58 485
5116.25 446
5116.93 416
5117.60 482
5118.28 553
5118.95 549
5119.63 547
5120.30 555
5120.98 517
5121.65 543
5122.33 417
5123.00 447
5123.68 498
5124.35 595
5125.03 498
5125.70 507
5126.38 509
5127.06 417
5127.73 467
5128.41 400
5129.08 423
5129.76 458
5130.43 527
5131.11 505
5131.78 495
5132.46 398
5133.14 445
5133.81 477
5134.49 471
5135.16 463
5135.84 453
5136.52 442
5137.19 395
5137.87 442
5138.55 403
5139.22 428
5139.90 415
5140.57 460
5141.25 479
5141.93 410
5142.60 373
5143.28 383
5143.96 363
5144.63 383
5145.31 338
5145.99 370
5146.66 438
5147.34 380
5148.02 385
5148.69 386
5149.37 424
5150.05 397
5150.73 419
5151.40 434
5152.08 428
5152.76 366
5153.43 333
5154.11 367
5154.79 376
5155.47 369
5156.14 359
5156.82 366
5157.50 354
5158.18 425
5158.85 436
5159.53 372
5160.21 294
5160.89 437
5161.56 430
5162.24 366
5162.92 372
5163.60 387
5164.28 409
5164.95 502
5165.63 432
5166.31 449
5166.99 365
5167.67 419
5168.34 382
5169.02 360
5169.70 463
5170.38 405
5171.06 384
5171.74 370
5172.41 394
5173.09 371
5173.77 367
5174.45 370
5175.13 397
5175.81 448
5176.49 396
5177.16 432
5177.84 424
5178.52 474
5179.20 452
5179.88 426
5180.56 504
5181.24 459
5181.92 468
5182.60 456
5183.28 458
5183.95 414
5184.63 489
5185.31 520
5185.99 398
5186.67 434
5187.35 459
5188.03 367
5188.71 357
5189.39 377
5190.07 390
5190.75 447
5191.43 405
5192.11 405
5192.79 354
5193.47 333
5194.15 350
5194.83 390
5195.51 348
5196.19 385
5196.87 386
5197.55 472
5198.23 421
5198.91 397
5199.59 437
5200.27 392
5200.95 371
5201.63 356
5202.31 390
5202.99 399
5203.67 408
5204.35 404
5205.03 375
5205.71 435
5206.39 449
5207.08 445
5207.76 445
5208.44 500
5209.12 462
5209.80 459
5210.48 448
5211.16 484
5211.84 425
5212.52 445
5213.20 467
5213.89 463
5214.57 420
5215.25 366
5215.93 426
5216.61 459
5217.29 425
5217.97 430
5218.65 434
5219.34 488
5220.02 460
5220.70 454
5221.38 404
5222.06 462
5222.74 482
5223.43 504
5224.11 457
5224.79 445
5225.47 447
5226.15 437
5226.84 413
5227.52 434
5228.20 423
5228.88 395
5229.56 396
5230.25 435
5230.93 427
5231.61 391
5232.29 476
5232.98 460
5233.66 440
5234.34 425
5235.02 387
5235.71 411
5236.39 438
5237.07 440
5237.75 418
5238.44 458
5239.12 508
5239.80 468
5240.49 483
5241.17 498
5241.85 562
5242.54 496
5243.22 464
5243.90 460
5244.58 398
5245.27 490
5245.95 514
5246.63 415
5247.32 416
5248.00 411
5248.69 392
5249.37 391
5250.05 457
5250.74 471
5251.42 487
5252.10 474
5252.79 536
5253.47 544
5254.15 466
5254.84 455
5255.52 478
5256.21 523
5256.89 452
5257.57 427
5258.26 496
5258.94 520
5259.63 425
5260.31 388
5261.00 455
5261.68 453
5262.36 469
5263.05 461
5263.73 460
5264.42 525
5265.10 451
5265.79 420
5266.47 394
5267.16 445
5267.84 405
5268.52 417
5269.21 498
5269.89 417
5270.58 505
5271.26 461
5271.95 378
5272.63 412
5273.32 426
5274.00 423
5274.69 458
5275.38 456
5276.06 433
5276.75 440
5277.43 390
5278.12 412
5278.80 478
5279.49 504
5280.17 467
5280.86 443
5281.54 417
5282.23 451
5282.92 451
5283.60 411
5284.29 388
5284.97 456
5285.66 441
5286.34 347
5287.03 390
5287.72 368
5288.40 353
5289.09 372
5289.77 391
5290.46 388
5291.15 396
5291.83 319
5292.52 386
5293.21 427
5293.89 380
5294.58 402
5295.27 422
5295.95 375
5296.64 402
5297.33 407
5298.01 448
5298.70 388
5299.39 418
5300.07 423
5300.76 409
5301.45 499
5302.13 480
5302.82 422
5303.51 411
5304.19 480
5304.88 465
5305.57 456
5306.26 496
5306.94 467
5307.63 504
5308.32 449
5309.00 458
5309.69 465
5310.38 439
5311.07 445
5311.75 447
5312.44 529
5313.13 496
5313.82 546
5314.51 537
5315.19 450
5315.88 473
5316.57 502
5317.26 479
5317.94 443
5318.63 393
5319.32 502
5320.01 550
5320.70 448
5321.39 441
5322.07 476
5322.76 494
5323.45 542
5324.14 530
5324.83 491
5325.52 536
5326.20 428
5326.89 401
5327.58 415
5328.27 415
5328.96 450
5329.65 387
5330.34 370
5331.02 391
5331.71 390
5332.40 421
5333.09 421
5333.78 406
5334.47 371
5335.16 418
5335.85 408
5336.54 393
5337.23 409
5337.92 368
5338.60 442
5339.29 426
5339.98 500
5340.67 436
5341.36 400
5342.05 433
5342.74 414
5343.43 392
5344.12 373
5344.81 404
5345.50 438
5346.19 397
5346.88 377
5347.57 406
5348.26 438
5348.95 468
5349.64 447
5350.33 438
5351.02 432
5351.71 489
5352.40 470
5353.09 495
5353.78 452
5354.47 383
5355.16 400
5355.85 375
5356.54 350
5357.23 371
5357.92 422
5358.61 460
5359.30 426
5360.00 416
5360.69 467
5361.38 414
5362.07 372
5362.76 392
5363.45 382
5364.14 402
5364.83 399
5365.52 378
5366.21 417
5366.90 363
5367.60 346
5368.29 385
5368.98 389
5369.67 396
5370.36 385
5371.05 366
5371.74 341
5372.44 391
5373.13 384
5373.82 391
5374.51 392
5375.20 324
5375.89 411
5376.59 382
5377.28 309
5377.97 346
5378.66 362
5379.35 369
5380.04 312
5380.74 398
5381.43 345
5382.12 324
5382.81 357
5383.51 298
5384.20 359
5384.89 338
5385.58 383
5386.27 362
5386.97 346
5387.66 384
5388.35 401
5389.04 410
5389.74 393
5390.43 438
5391.12 399
5391.82 432
5392.51 469
5393.20 467
5393.89 374
5394.59 365
5395.28 439
5395.97 356
5396.67 354
5397.36 334
5398.05 350
5398.75 366
5399.44 397
5400.13 330
5400.83 320
5401.52 378
5402.21 374
5402.91 395
5403.60 381
5404.29 364
5404.99 379
5405.68 378
5406.37 305
5407.07 393
5407.76 416
5408.45 431
5409.15 389
5409.84 387
5410.54 412
5411.23 455
5411.92 409
5412.62 347
5413.31 391
5414.01 400
5414.70 425
5415.40 386
5416.09 393
5416.78 458
5417.48 431
5418.17 423
5418.87 400
5419.56 390
5420.26 383
5420.95 456
5421.65 444
5422.34 419
5423.04 424
5423.73 448
5424.42 376
5425.12 433
5425.81 419
5426.51 395
5427.20 442
5427.90 419
5428.59 409
5429.29 365
5429.99 433
5430.68 418
5431.38 429
5432.07 380
5432.77 434
5433.46 454
5434.16 519
5434.85 484
5435.55 428
5436.24 444
5436.94 463
5437.64 464
5438.33 512
5439.03 537
5439.72 603
5440.42 599
5441.11 533
5441.81 519
5442.51 475
5443.20 445
5443.90 485
5444.59 445
5445.29 503
5445.99 467
5446.68 544
5447.38 514
5448.08 455
5448.77 520
5449.47 598
5450.17 618
5450.86 621
5451.56 577
5452.25 496
5452.95 537
5453.65 550
5454.35 511
5455.04 472
5455.74 458
5456.44 488
5457.13 509
5457.83 520
5458.53 477
5459.22 474
5459.92 528
5460.62 444
5461.32 402
5462.01 410
5462.71 505
5463.41 507
5464.10 499
5464.80 507
5465.50 501
5466.20 459
5466.89 524
5467.59 474
5468.29 501
5468.99 540
5469.69 593
5470.38 585
5471.08 552
5471.78 568
5472.48 555
5473.17 604
5473.87 590
5474.57 585
5475.27 596
5475.97 616
5476.66 628
5477.36 676
5478.06 781
5478.76 822
5479.46 987
5480.16 1105
5480.85 1184
5481.55 1213
5482.25 1233
5482.95 1296
5483.65 1169
5484.35 1162
5485.05 1105
5485.75 958
5486.44 990
5487.14 885
5487.84 736
5488.54 786
5489.24 744
5489.94 725
5490.64 678
5491.34 692
5492.04 779
5492.74 759
5493.43 704
5494.13 702
5494.83 759
5495.53 834
5496.23 887
5496.93 865
5497.63 772
5498.33 959
5499.03 1049
5499.73 1165
5500.43 1298
5501.13 1503
5501.83 1706
5502.53 1820
5503.23 1821
5503.93 1705
5504.63 1761
5505.33 1473
5506.03 1360
5506.73 1177
5507.43 1037
5508.13 950
5508.83 952
5509.53 878
5510.23 826
5510.93 760
5511.63 803
5512.33 836
5513.03 748
5513.73 759
5514.43 724
5515.13 725
5515.83 668
5516.54 625
5517.24 745
5517.94 855
5518.64 655
5519.34 680
5520.04 653
5520.74 640
5521.44 636
5522.14 615
5522.84 647
5523.54 608
5524.25 607
5524.95 608
5525.65 567
5526.35 543
5527.05 458
5527.75 472
5528.45 507
5529.16 519
5529.86 511
5530.56 486
5531.26 516
5531.96 523
5532.66 484
5533.37 482
5534.07 515
5534.77 494
5535.47 580
5536.17 580
5536.88 517
5537.58 478
5538.28 468
5538.98 495
5539.68 462
5540.39 468
5541.09 531
5541.79 412
5542.49 496
5543.20 476
5543.90 464
5544.60 438
5545.30 469
5546.01 466
5546.71 429
5547.41 380
5548.11 428
5548.82 499
5549.52 471
5550.22 465
5550.93 487
5551.63 436
5552.33 432
5553.03 447
5553.74 466
5554.44 406
5555.14 434
5555.85 481
5556.55 472
5557.25 446
5557.96 447
5558.66 514
5559.36 488
5560.07 502
5560.77 514
5561.47 453
5562.18 445
5562.88 482
5563.59 457
5564.29 418
5564.99 483
5565.70 501
5566.40 524
5567.10 539
5567.81 500
5568.51 483
5569.22 464
5569.92 420
5570.63 427
5571.33 444
5572.03 414
5572.74 409
5573.44 465
5574.15 399
5574.85 420
5575.56 464
5576.26 441
5576.96 443
5577.67 417
5578.37 440
5579.08 429
5579.78 444
5580.49 401
5581.19 358
5581.90 358
5582.60 392
5583.31 382
5584.01 384
5584.72 362
5585.42 417
5586.13 409
5586.83 428
5587.54 400
5588.24 395
5588.95 424
5589.65 402
5590.36 346
5591.07 447
5591.77 431
5592.48 381
5593.18 359
5593.89 345
5594.59 337
5595.30 418
5596.00 346
5596.71 421
5597.42 408
5598.12 394
5598.83 396
5599.53 320
5600.24 405
5600.95 385
5601.65 328
5602.36 313
5603.06 333
5603.77 391
5604.48 365
5605.18 341
5605.89 368
5606.60 447
5607.30 394
5608.01 404
5608.72 429
5609.42 403
5610.13 373
5610.84 395
5611.54 408
5612.25 368
5612.96 408
5613.66 373
5614.37 391
5615.08 369
5615.78 396
5616.49 402
5617.20 388
5617.91 373
5618.61 444
5619.32 449
5620.03 422
5620.73 348
5621.44 331
5622.15 334
5622.86 374
5623.56 393
5624.27 350
5624.98 340
5625.69 349
5626.40 342
5627.10 353
5627.81 414
5628.52 493
5629.23 437
5629.93 443
5630.64 449
5631.35 433
5632.06 471
5632.77 398
5633.47 428
5634.18 417
5634.89 418
5635.60 401
5636.31 439
5637.02 464
5637.72 395
5638.43 338
5639.14 444
5639.85 414
5640.56 416
5641.27 460
5641.98 516
5642.68 462
5643.39 482
5644.10 467
5644.81 391
5645.52 389
5646.23 439
5646.94 405
5647.65 439
5648.36 458
5649.06 407
5649.77 394
5650.48 432
5651.19 441
5651.90 380
5652.61 423
5653.32 474
5654.03 490
5654.74 437
5655.45 421
5656.16 521
5656.87 533
5657.58 564
5658.29 710
5659.00 619
5659.71 687
5660.42 683
5661.13 570
5661.84 589
5662.55 613
5663.26 550
5663.97 551
5664.68 534
5665.39 494
5666.10 424
5666.81 492
5667.52 433
5668.23 459
5668.94 440
5669.65 369
5670.36 356
5671.07 435
5671.78 371
5672.49 376
5673.20 412
5673.91 426
5674.62 478
5675.33 417
5676.04 425
5676.75 379
5677.47 355
5678.18 405
5678.89 406
5679.60 375
5680.31 390
5681.02 339
5681.73 341
5682.44 392
5683.15 461
5683.87 397
5684.58 390
5685.29 352
5686.00 371
5686.71 417
5687.42 401
5688.13 367
5688.85 385
5689.56 398
5690.27 402
5690.98 390
5691.69 406
5692.41 396
5693.12 331
5693.83 347
5694.54 349
5695.25 366
5695.96 391
5696.68 375
5697.39 414
5698.10 364
5698.81 376
5699.53 340
5700.24 321
5700.95 345
5701.66 356
5702.38 343
5703.09 368
5703.80 426
5704.51 344
5705.23 322
5705.94 338
5706.65 389
5707.36 367
5708.08 412
5708.79 359
5709.50 352
5710.22 392
5710.93 348
5711.64 407
5712.35 379
5713.07 347
5713.78 376
5714.49 398
5715.21 392
5715.92 369
5716.63 367
5717.35 317
5718.06 301
5718.77 330
5719.49 326
5720.20 292
5720.92 335
5721.63 352
5722.34 347
5723.06 336
5723.77 355
5724.48 371
5725.20 354
5725.91 406
5726.63 403
5727.34 349
5728.05 397
5728.77 384
5729.48 373
5730.20 388
5730.91 408
5731.62 416
5732.34 347
5733.05 335
5733.77 340
5734.48 367
5735.20 340
5735.91 373
5736.63 366
5737.34 420
5738.06 378
5738.77 333
5739.48 325
5740.20 360
5740.91 357
5741.63 368
5742.34 368
5743.06 370
5743.77 378
5744.49 302
5745.20 301
5745.92 311
5746.64 327
5747.35 334
5748.07 311
5748.78 310
5749.50 299
5750.21 305
5750.93 295
5751.64 360
5752.36 345
5753.07 309
5753.79 297
5754.51 286
5755.22 354
5755.94 399
5756.65 352
5757.37 313
5758.08 352
5758.80 306
5759.52 291
5760.23 347
5760.95 291
5761.67 314
5762.38 277
5763.10 308
5763.81 365
5764.53 376
5765.25 297
5765.96 322
5766.68 311
5767.40 345
5768.11 332
5768.83 323
5769.55 306
5770.26 317
5770.98 356
5771.70 316
5772.41 329
5773.13 292
5773.85 291
5774.56 287
5775.28 315
5776.00 349
5776.71 347
5777.43 356
5778.15 316
5778.87 342
5779.58 371
5780.30 363
5781.02 399
5781.74 349
5782.45 369
5783.17 385
5783.89 364
5784.61 385
5785.32 333
5786.04 361
5786.76 319
5787.48 352
5788.19 348
5788.91 372
5789.63 337
5790.35 316
5791.07 374
5791.78 357
5792.50 330
5793.22 356
5793.94 359
5794.66 350
5795.38 376
5796.09 398
5796.81 381
5797.53 358
5798.25 353
5798.97 377
5799.69 397
5800.40 356
5801.12 517
5801.84 477
5802.56 557
5803.28 536
5804.00 621
5804.72 619
5805.44 602
5806.15 495
5806.87 582
5807.59 486
5808.31 480
5809.03 477
5809.75 408
5810.47 371
5811.19 371
5811.91 447
5812.63 402
5813.35 316
5814.07 372
5814.79 384
5815.50 420
5816.22 363
5816.94 389
5817.66 424
5818.38 397
5819.10 388
5819.82 463
5820.54 431
5821.26 422
5821.98 467
5822.70 383
5823.42 432
5824.14 408
5824.86 368
5825.58 418
5826.30 380
5827.02 397
5827.74 355
5828.46 403
5829.18 378
5829.90 345
5830.62 397
5831.35 383
5832.07 359
5832.79 379
5833.51 362
5834.23 311
5834.95 313
5835.67 338
5836.39 413
5837.11 355
5837.83 362
5838.55 390
5839.27 405
5839.99 337
5840.72 400
5841.44 406
5842.16 393
5842.88 412
5843.60 396
5844.32 348
5845.04 341
5845.76 393
5846.49 349
5847.21 289
5847.93 314
5848.65 354
5849.37 326
5850.09 415
5850.82 398
5851.54 325
5852.26 381
5852.98 338
5853.70 339
5854.42 355
5855.15 349
5855.87 310
5856.59 366
5857.31 442
5858.03 391
5858.76 366
5859.48 358
5860.20 358
5860.92 392
5861.65 416
5862.37 438
5863.09 395
5863.81 320
5864.54 356
5865.26 341
5865.98 366
5866.70 343
5867.43 350
5868.15 400
5868.87 375
5869.60 420
5870.32 435
5871.04 412
5871.76 413
5872.49 392
5873.21 397
5873.93 450
5874.66 436
5875.38 395
5876.10 429
5876.83 341
5877.55 307
5878.27 328
5879.00 382
5879.72 359
5880.44 328
5881.17 374
5881.89 400
5882.61 435
5883.34 363
5884.06 455
5884.79 380
5885.51 343
5886.23 367
5886.96 302
5887.68 372
5888.41 358
5889.13 415
5889.85 361
5890.58 393
5891.30 387
5892.03 350
5892.75 394
5893.47 339
5894.20 334
5894.92 413
5895.65 372
5896.37 343
5897.10 340
5897.82 343
5898.55 413
5899.27 358
5900.00 356
5900.72 383
5901.44 370
5902.17 352
5902.89 341
5903.62 379
5904.34 367
5905.07 336
5905.79 381
5906.52 325
5907.25 322
5907.97 392
5908.70 402
5909.42 411
5910.15 387
5910.87 390
5911.60 353
5912.32 340
5913.05 398
5913.77 419
5914.50 402
5915.22 386
5915.95 398
5916.68 393
5917.40 387
5918.13 364
5918.85 367
5919.58 452
5920.31 445
5921.03 390
5921.76 415
5922.48 369
5923.21 369
5923.94 411
5924.66 382
5925.39 398
5926.12 402
5926.84 386
5927.57 450
5928.29 455
5929.02 431
5929.75 417
5930.47 436
5931.20 451
5931.93 458
5932.65 426
5933.38 475
5934.11 445
5934.83 484
5935.56 487
5936.29 403
5937.02 469
5937.74 459
5938.47 504
5939.20 528
5939.92 515
5940.65 572
5941.38 571
5942.11 559
5942.83 496
5943.56 527
5944.29 618
5945.02 548
5945.74 590
5946.47 625
5947.20 595
5947.93 593
5948.65 631
5949.38 714
5950.11 633
5950.84 671
5951.57 702
5952.29 759
5953.02 800
5953.75 930
5954.48 962
5955.21 979
5955.93 897
5956.66 870
5957.39 845
5958.12 783
5958.85 760
5959.58 735
5960.30 823
5961.03 813
5961.76 854
5962.49 948
5963.22 920
5963.95 881
5964.68 833
5965.40 914
5966.13 1149
5966.86 1215
5967.59 1339
5968.32 1452
5969.05 1532
5969.78 1449
5970.51 1449
5971.24 1366
5971.96 1216
5972.69 1192
5973.42 1129
5974.15 1117
5974.88 983
5975.61 942
5976.34 976
5977.07 979
5977.80 926
5978.53 994
5979.26 1047
5979.99 959
5980.72 1062
5981.45 1057
5982.18 1099
5982.91 1146
5983.64 1215
5984.37 1204
5985.10 1050
5985.83 1134
5986.56 1203
5987.29 1120
5988.02 1044
5988.75 1056
5989.48 1051
5990.21 1113
5990.94 1015
5991.67 1143
5992.40 1128
5993.13 1205
5993.86 1159
5994.59 1129
5995.32 1215
5996.05 1234
5996.78 1199
5997.51 1226
5998.24 1198
5998.97 1172
5999.71 1262
6000.44 1276
6001.17 1337
6001.90 1264
6002.63 1129
6003.36 1176
6004.09 1152
6004.82 1173
6005.55 1182
6006.28 1128
6007.02 1187
6007.75 1256
6008.48 1378
6009.21 1532
6009.94 1684
6010.67 1845
6011.40 2174
6012.14 2529
6012.87 2934
6013.60 3271
6014.33 3779
6015.06 4027
6015.80 4177
6016.53 4289
6017.26 4162
6017.99 3971
6018.72 3507
6019.45 3126
6020.19 2688
6020.92 2364
6021.65 2121
6022.38 1686
6023.12 1510
6023.85 1401
6024.58 1169
6025.31 1146
6026.05 1100
6026.78 978
6027.51 975
6028.24 945
6028.98 930
6029.71 968
6030.44 935
6031.17 965
6031.91 990
6032.64 932
6033.37 856
6034.11 863
6034.84 824
6035.57 832
6036.30 746
6037.04 795
6037.77 831
6038.50 761
6039.24 733
6039.97 794
6040.70 776
6041.44 855
6042.17 816
6042.90 871
6043.64 896
6044.37 978
6045.10 960
6045.84 855
6046.57 1002
6047.31 898
6048.04 922
6048.77 888
6049.51 979
6050.24 1062
6050.98 1140
6051.71 1182
6052.44 1170
6053.18 1298
6053.91 1421
6054.65 1310
6055.38 1335
6056.11 1439
6056.85 1284
6057.58 1213
6058.32 1198
6059.05 1071
6059.79 1017
6060.52 1059
6061.26 1016
6061.99 980
6062.72 896
6063.46 861
6064.19 940
6064.93 858
6065.66 870
6066.40 946
6067.13 975
6067.87 911
6068.60 823
6069.34 819
6070.07 886
6070.81 879
6071.54 862
6072.28 759
6073.01 864
6073.75 761
6074.49 798
6075.22 768
6075.96 702
6076.69 699
6077.43 696
6078.16 810
6078.90 716
6079.63 768
6080.37 736
6081.11 740
6081.84 747
6082.58 710
6083.31 755
6084.05 769
6084.79 704
6085.52 735
6086.26 798
6086.99 720
6087.73 680
6088.47 702
6089.20 704
6089.94 668
6090.68 698
6091.41 677
6092.15 665
6092.89 660
6093.62 660
6094.36 720
6095.09 696
6095.83 620
6096.57 671
6097.31 627
6098.04 662
6098.78 658
6099.52 674
6100.25 651
6100.99 592
6101.73 637
6102.46 653
6103.20 606
6103.94 592
6104.68 589
6105.41 579
6106.15 693
6106.89 656
6107.62 612
6108.36 555
6109.10 626
6109.84 612
6110.57 548
6111.31 610
6112.05 619
6112.79 689
6113.53 658
6114.26 615
6115.00 625
6115.74 603
6116.48 627
6117.21 655
6117.95 693
6118.69 668
6119.43 625
6120.17 695
6120.91 644
6121.64 621
6122.38 644
6123.12 616
6123.86 655
6124.60 653
6125.34 676
6126.07 743
6126.81 694
6127.55 696
6128.29 771
6129.03 669
6129.77 677
6130.51 703
6131.25 669
6131.98 698
6132.72 713
6133.46 755
6134.20 695
6134.94 635
6135.68 704
6136.42 682
6137.16 734
6137.90 693
6138.64 637
6139.38 694
6140.11 691
6140.85 706
6141.59 695
6142.33 720
6143.07 773
6143.81 767
6144.55 774
6145.29 692
6146.03 645
6146.77 670
6147.51 737
6148.25 793
6148.99 748
6149.73 672
6150.47 683
6151.21 755
6151.95 813
6152.69 647
6153.43 745
6154.17 741
6154.91 790
6155.65 820
6156.39 827
6157.13 798
6157.87 817
6158.61 767
6159.35 775
6160.09 805
6160.83 800
6161.58 845
6162.32 921
6163.06 856
6163.80 852
6164.54 916
6165.28 911
6166.02 987
6166.76 1121
6167.50 1134
6168.24 1251
6168.98 1258
6169.73 1213
6170.47 1213
6171.21 1158
6171.95 1191
6172.69 1235
6173.43 1191
6174.17 1139
6174.92 1131
6175.66 1080
6176.40 1023
6177.14 954
6177.88 1083
6178.62 1017
6179.36 1027
6180.11 1045
6180.85 1052
6181.59 1041
6182.33 1087
6183.07 1092
6183.82 1162
6184.56 1202
6185.30 1118
6186.04 1108
6186.78 1209
6187.53 1195
6188.27 1179
6189.01 1112
6189.75 1254
6190.50 1129
6191.24 1187
6191.98 1352
6192.72 1407
6193.47 1437
6194.21 1421
6194.95 1525
6195.69 1524
6196.44 1419
6197.18 1431
6197.92 1450
6198.67 1501
6199.41 1498
6200.15 1489
6200.89 1469
6201.64 1495
6202.38 1482
6203.12 1421
6203.87 1524
6204.61 1694
6205.35 1947
6206.10 2452
6206.84 2885
6207.58 3727
6208.33 4758
6209.07 5794
6209.81 7186
6210.56 8353
6211.30 9038
6212.05 9427
6212.79 9523
6213.53 8840
6214.28 7802
6215.02 6909
6215.76 5930
6216.51 4877
6217.25 3966
6218.00 3136
6218.74 2691
6219.48 2266
6220.23 1981
6220.97 1877
6221.72 1701
6222.46 1714
6223.21 1744
6223.95 1699
6224.69 1753
6225.44 1757
6226.18 1916
6226.93 1888
6227.67 1884
6228.42 1978
6229.16 1896
6229.91 1712
6230.65 1533
6231.40 1412
6232.14 1336
6232.89 1275
6233.63 1250
6234.38 1085
6235.12 1078
6235.87 1025
6236.61 1086
6237.36 1232
6238.10 1367
6238.85 1424
6239.59 1621
6240.34 1813
6241.08 1915
6241.83 2027
6242.58 2074
6243.32 1857
6244.07 1810
6244.81 1748
6245.56 1582
6246.30 1420
6247.05 1397
6247.80 1375
6248.54 1368
6249.29 1387
6250.03 1353
6250.78 1380
6251.52 1362
6252.27 1222
6253.02 1289
6253.76 1356
6254.51 1335
6255.26 1180
6256.00 1236
6256.75 1201
6257.49 1056
6258.24 1137
6258.99 1211
6259.73 1173
6260.48 1254
6261.23 1130
6261.97 1024
6262.72 1028
6263.47 1062
6264.21 988
6264.96 994
6265.71 990
6266.46 1038
6267.20 1014
6267.95 909
6268.70 892
6269.44 994
6270.19 975
6270.94 872
6271.69 935
6272.43 985
6273.18 987
6273.93 930
6274.67 909
6275.42 929
6276.17 962
6276.92 960
6277.67 993
6278.41 1062
6279.16 1053
6279.91 1095
6280.66 1156
6281.40 1194
6282.15 1209
6282.90 1179
6283.65 1113
6284.40 967
6285.14 898
6285.89 938
6286.64 917
6287.39 839
6288.14 902
6288.88 907
6289.63 938
6290.38 941
6291.13 834
6291.88 856
6292.63 872
6293.38 822
6294.12 790
6294.87 814
6295.62 714
6296.37 747
6297.12 757
6297.87 781
6298.62 701
6299.37 759
6300.11 695
6300.86 696
6301.61 714
6302.36 748
6303.11 755
6303.86 756
6304.61 788
6305.36 675
6306.11 653
6306.86 664
6307.61 661
6308.36 665
6309.11 734
6309.86 784
6310.60 784
6311.35 851
6312.10 848
6312.85 806
6313.60 863
6314.35 852
6315.10 787
6315.85 912
6316.60 874
6317.35 844
6318.10 916
6318.85 875
6319.60 928
6320.35 915
6321.10 944
6321.85 834
6322.60 792
6323.35 769
6324.10 686
6324.86 772
6325.61 753
6326.36 659
6327.11 608
6327.86 543
6328.61 627
6329.36 627
6330.11 561
6330.86 618
6331.61 661
6332.36 662
6333.11 619
6333.86 635
6334.62 615
6335.37 614
6336.12 609
6336.87 657
6337.62 628
6338.37 581
6339.12 675
6339.87 600
6340.62 542
6341.38 617
6342.13 588
6342.88 621
6343.63 589
6344.38 621
6345.13 631
6345.89 601
6346.64 646
6347.39 598
6348.14 705
6348.89 609
6349.64 621
6350.40 721
6351.15 677
6351.90 681
6352.65 713
6353.40 740
6354.16 779
6354.91 873
6355.66 914
6356.41 764
6357.17 758
6357.92 758
6358.67 730
6359.42 780
6360.18 731
6360.93 752
6361.68 712
6362.43 704
6363.19 676
6363.94 671
6364.69 665
6365.45 725
6366.20 750
6366.95 615
6367.70 604
6368.46 684
6369.21 677
6369.96 691
6370.72 701
6371.47 638
6372.22 631
6372.98 659
6373.73 635
6374.48 565
6375.24 584
6375.99 674
6376.74 670
6377.50 589
6378.25 548
6379.00 644
6379.76 610
6380.51 647
6381.27 665
6382.02 681
6382.77 685
6383.53 665
6384.28 656
6385.03 636
6385.79 572
6386.54 647
6387.30 598
6388.05 517
6388.81 541
6389.56 511
6390.31 618
6391.07 501
6391.82 472
6392.58 577
6393.33 551
6394.09 529
6394.84 530
6395.60 487
6396.35 535
6397.10 571
6397.86 553
6398.61 519
6399.37 547
6400.12 532
6400.88 563
6401.63 529
6402.39 483
6403.14 568
6403.90 495
6404.65 545
6405.41 480
6406.16 460
6406.92 487
6407.68 506
6408.43 533
6409.19 488
6409.94 507
6410.70 537
6411.45 561
6412.21 563
6412.96 570
6413.72 544
6414.48 547
6415.23 551
6415.99 565
6416.74 548
6417.50 507
6418.26 512
6419.01 517
6419.77 472
6420.52 471
6421.28 509
6422.04 499
6422.79 511
6423.55 481
6424.30 538
6425.06 526
6425.82 471
6426.57 511
6427.33 487
6428.09 471
6428.84 524
6429.60 572
6430.36 549
6431.11 492
6431.87 518
6432.63 510
6433.38 519
6434.14 580
6434.90 510
6435.65 498
6436.41 472
6437.17 513
6437.93 563
6438.68 492
6439.44 465
6440.20 571
6440.95 496
6441.71 456
6442.47 488
6443.23 490
6443.98 516
6444.74 458
6445.50 470
6446.26 523
6447.01 520
6447.77 524
6448.53 526
6449.29 508
6450.05 533
6450.80 466
6451.56 530
6452.32 517
6453.08 435
6453.84 523
6454.59 554
6455.35 524
6456.11 496
6456.87 477
6457.63 505
6458.39 602
6459.14 519
6459.90 506
6460.66 568
6461.42 567
6462.18 591
6462.94 596
6463.69 511
6464.45 550
6465.21 562
6465.97 525
6466.73 535
6467.49 546
6468.25 579
6469.01 624
6469.77 549
6470.52 538
6471.28 647
6472.04 614
6472.80 593
6473.56 630
6474.32 627
6475.08 582
6475.84 608
6476.60 614
6477.36 583
6478.12 608
6478.88 637
6479.64 641
6480.40 609
6481.16 576
6481.92 591
6482.68 667
6483.44 704
6484.20 672
6484.96 630
6485.72 743
6486.48 791
6487.24 683
6488.00 692
6488.76 724
6489.52 703
6490.28 806
6491.04 802
6491.80 788
6492.56 837
6493.32 858
6494.08 909
6494.84 861
6495.60 906
6496.36 948
6497.12 941
6497.88 1033
6498.64 937
6499.40 911
6500.16 1016
6500.92 967
6501.68 935
6502.45 975
6503.21 942
6503.97 944
6504.73 939
6505.49 1061
6506.25 978
6507.01 962
6507.77 1004
6508.53 1039
6509.30 1098
6510.06 999
6510.82 1126
6511.58 1185
6512.34 1186
6513.10 1108
6513.86 1104
6514.63 1134
6515.39 1217
6516.15 1190
6516.91 1201
6517.67 1174
6518.43 1189
6519.20 1244
6519.96 1226
6520.72 1232
6521.48 1243
6522.24 1336
6523.01 1534
6523.77 1591
6524.53 1656
6525.29 1674
6526.06 1825
6526.82 2105
6527.58 2355
6528.34 2582
6529.11 2580
6529.87 2703
6530.63 2906
6531.39 2850
6532.16 2744
6532.92 2720
6533.68 2969
6534.44 3030
6535.21 3352
6535.97 3919
6536.73 4710
6537.50 5419
6538.26 6172
6539.02 6319
6539.78 6627
6540.55 6166
6541.31 5603
6542.07 4614
6542.84 3804
6543.60 3214
6544.36 2644
6545.13 2178
6545.89 1788
6546.65 1603
6547.42 1453
6548.18 1343
6548.95 1235
6549.71 1155
6550.47 1138
6551.24 1125
6552.00 1115
6552.76 1083
6553.53 1085
6554.29 1047
6555.06 1016
6555.82 976
6556.58 983
6557.35 929
6558.11 966
6558.88 886
6559.64 950
6560.41 968
6561.17 936
6561.93 956
6562.70 989
6563.46 1025
6564.23 1222
6564.99 1289
6565.76 1322
6566.52 1435
6567.29 1484
6568.05 1404
6568.82 1365
6569.58 1266
6570.35 1230
6571.11 1213
6571.88 1180
6572.64 1131
6573.41 1191
6574.17 1132
6574.94 1210
6575.70 1185
6576.47 1214
6577.23 1232
6578.00 1266
6578.76 1309
6579.53 1267
6580.29 1264
6581.06 1230
6581.82 1190
6582.59 1174
6583.36 1096
6584.12 1114
6584.89 1103
6585.65 1043
6586.42 1019
6587.18 962
6587.95 1031
6588.72 1104
6589.48 1155
6590.25 1210
6591.01 1126
6591.78 1193
6592.55 1243
6593.31 1386
6594.08 1402
6594.85 1385
6595.61 1463
6596.38 1635
6597.15 1667
6597.91 1577
6598.68 1485
6599.45 1537
6600.21 1393
6600.98 1243
6601.75 1310
6602.51 1157
6603.28 1147
6604.05 1109
6604.81 1190
6605.58 1173
6606.35 1197
6607.11 1181
6607.88 1357
6608.65 1453
6609.41 1418
6610.18 1428
6610.95 1482
6611.72 1543
6612.48 1609
6613.25 1563
6614.02 1387
6614.79 1396
6615.55 1230
6616.32 1134
6617.09 1004
6617.86 917
6618.62 985
6619.39 981
6620.16 992
6620.93 984
6621.70 858
6622.46 880
6623.23 898
6624.00 835
6624.77 860
6625.54 818
6626.30 904
6627.07 857
6627.84 827
6628.61 884
6629.38 825
6630.15 826
6630.91 869
6631.68 864
6632.45 918
6633.22 922
6633.99 930
6634.76 988
6635.53 1034
6636.29 1177
6637.06 1293
6637.83 1195
6638.60 1150
6639.37 1119
6640.14 1117
6640.91 1036
6641.68 1012
6642.45 1002
6643.21 874
6643.98 849
6644.75 865
6645.52 828
6646.29 813
6647.06 777
6647.83 835
6648.60 857
6649.37 787
6650.14 849
6650.91 873
6651.68 861
6652.45 891
6653.22 878
6653.99 766
6654.76 878
6655.53 844
6656.30 895
6657.07 912
6657.84 981
6658.61 868
6659.38 956
6660.15 902
6660.92 881
6661.69 845
6662.46 774
6663.23 758
6664.00 749
6664.77 801
6665.54 781
6666.31 812
6667.08 807
6667.85 847
6668.62 805
6669.39 806
6670.16 772
6670.93 841
6671.70 783
6672.47 812
6673.25 942
6674.02 826
6674.79 861
6675.56 830
6676.33 775
6677.10 816
6677.87 874
6678.64 827
6679.41 846
6680.19 778
6680.96 984
6681.73 977
6682.50 950
6683.27 1003
6684.04 1090
6684.81 1127
6685.59 1177
6686.36 1281
6687.13 1357
6687.90 1320
6688.67 1141
6689.44 1156
6690.22 1085
6690.99 1032
6691.76 997
6692.53 903
6693.30 842
6694.08 893
6694.85 844
6695.62 813
6696.39 775
6697.16 826
6697.94 902
6698.71 722
6699.48 745
6700.25 769
6701.03 729
6701.80 798
6702.57 793
6703.34 772
6704.12 698
6704.89 653
6705.66 748
6706.44 790
6707.21 809
6707.98 818
6708.75 748
6709.53 750
6710.30 659
6711.07 714
6711.85 758
6712.62 721
6713.39 730
6714.17 675
6714.94 709
6715.71 737
6716.49 702
6717.26 666
6718.03 647
6718.81 618
6719.58 611
6720.35 646
6721.13 592
6721.90 649
6722.67 672
6723.45 694
6724.22 679
6725.00 545
6725.77 622
6726.54 640
6727.32 643
6728.09 625
6728.87 634
6729.64 634
6730.41 634
6731.19 689
6731.96 669
6732.74 653
6733.51 620
6734.29 667
6735.06 699
6735.83 710
6736.61 684
6737.38 701
6738.16 702
6738.93 689
6739.71 665
6740.48 695
6741.26 708
6742.03 770
6742.81 686
6743.58 633
6744.36 725
6745.13 794
6745.91 815
6746.68 814
6747.46 810
6748.23 796
6749.01 763
6749.78 823
6750.56 867
6751.33 942
6752.11 988
6752.89 1048
6753.66 1144
6754.44 1179
6755.21 1185
6755.99 1275
6756.76 1136
6757.54 1052
6758.31 1126
6759.09 957
6759.87 857
6760.64 839
6761.42 809
6762.19 741
6762.97 763
6763.75 797
6764.52 752
6765.30 760
6766.07 730
6766.85 685
6767.63 705
6768.40 757
6769.18 715
6769.96 742
6770.73 732
6771.51 729
6772.29 678
6773.06 655
6773.84 674
6774.62 672
6775.39 720
6776.17 623
6776.95 633
6777.72 711
6778.50 669
6779.28 678
6780.05 674
6780.83 661
6781.61 696
6782.39 668
6783.16 653
6783.94 620
6784.72 621
6785.50 655
6786.27 618
6787.05 597
6787.83 535
6788.61 558
6789.38 558
6790.16 597
6790.94 535
6791.72 563
6792.49 562
6793.27 549
6794.05 577
6794.83 600
6795.60 617
6796.38 578
6797.16 651
6797.94 604
6798.72 592
6799.50 536
6800.27 545
6801.05 578
6801.83 573
6802.61 642
6803.39 637
6804.17 655
6804.94 660
6805.72 660
6806.50 662
6807.28 697
6808.06 729
6808.84 706
6809.62 687
6810.39 568
6811.17 581
6811.95 642
6812.73 618
6813.51 674
6814.29 572
6815.07 600
6815.85 564
6816.63 674
6817.41 638
6818.18 627
6818.96 647
6819.74 616
6820.52 658
6821.30 666
6822.08 617
6822.86 622
6823.64 611
6824.42 607
6825.20 558
6825.98 629
6826.76 625
6827.54 551
6828.32 542
6829.10 550
6829.88 621
6830.66 627
6831.44 668
6832.22 616
6833.00 591
6833.78 640
6834.56 643
6835.34 613
6836.12 590
6836.90 580
6837.68 589
6838.46 612
6839.24 604
6840.02 626
6840.80 593
6841.58 618
6842.36 576
6843.14 587
6843.92 590
6844.70 559
6845.49 551
6846.27 597
6847.05 646
6847.83 642
6848.61 747
6849.39 865
6850.17 947
6850.95 1060
6851.73 1171
6852.51 1305
6853.30 1403
6854.08 1472
6854.86 1422
6855.64 1289
6856.42 1210
6857.20 1118
6857.98 1052
6858.77 916
6859.55 832
6860.33 789
6861.11 726
6861.89 730
6862.67 650
6863.46 662
6864.24 692
6865.02 640
6865.80 657
6866.58 754
6867.37 816
6868.15 753
6868.93 816
6869.71 858
6870.49 819
6871.28 828
6872.06 738
6872.84 687
6873.62 767
6874.41 700
6875.19 716
6875.97 702
6876.75 660
6877.54 664
6878.32 701
6879.10 797
6879.88 830
6880.67 794
6881.45 740
6882.23 745
6883.02 849
6883.80 893
6884.58 926
6885.36 956
6886.15 968
6886.93 1153
6887.71 1342
6888.50 1596
6889.28 1627
6890.06 1747
6890.85 1856
6891.63 1856
6892.41 1656
6893.20 1458
6893.98 1220
6894.76 1216
6895.55 1027
6896.33 979
6897.12 890
6897.90 883
6898.68 897
6899.47 801
6900.25 885
6901.04 854
6901.82 846
6902.60 907
6903.39 866
6904.17 978
6904.96 941
6905.74 915
6906.52 971
6907.31 859
6908.09 811
6908.88 817
6909.66 776
6910.45 891
6911.23 848
6912.02 767
6912.80 793
6913.58 796
6914.37 705
6915.15 770
6915.94 804
6916.72 705
6917.51 791
6918.29 783
6919.08 730
6919.86 709
6920.65 692
6921.43 749
6922.22 744
6923.00 784
6923.79 692
6924.57 748
6925.36 722
6926.15 726
6926.93 777
6927.72 747
6928.50 799
6929.29 728
6930.07 777
6930.86 771
6931.64 760
6932.43 816
6933.22 844
6934.00 777
6934.79 816
6935.57 793
6936.36 765
6937.15 865
6937.93 779
6938.72 832
6939.50 829
6940.29 889
6941.08 942
6941.86 853
6942.65 943
6943.44 992
6944.22 1066
6945.01 1040
6945.79 1146
6946.58 1091
6947.37 1115
6948.15 1186
6948.94 1218
6949.73 1269
6950.51 1291
6951.30 1283
6952.09 1150
6952.88 1089
6953.66 1082
6954.45 1036
6955.24 1024
6956.02 1022
6956.81 1014
6957.60 997
6958.38 951
6959.17 994
6959.96 981
6960.75 968
6961.53 996
6962.32 1055
6963.11 1103
6963.90 1040
6964.68 1009
6965.47 1032
6966.26 1013
6967.05 1029
6967.83 1028
6968.62 1195
6969.41 1267
6970.20 1275
6970.99 1269
6971.77 1427
6972.56 1387
6973.35 1392
6974.14 1405
6974.93 1371
6975.71 1351
6976.50 1355
6977.29 1408
6978.08 1404
6978.87 1387
6979.66 1352
6980.44 1435
6981.23 1546
6982.02 1721
6982.81 1863
6983.60 2452
6984.39 3072
6985.18 3824
6985.97 4935
6986.75 5977
6987.54 6882
6988.33 7332
6989.12 7467
6989.91 7297
6990.70 6628
6991.49 5559
6992.28 4771
6993.07 3981
6993.86 3369
6994.64 2699
6995.43 2235
6996.22 1880
6997.01 1577
6997.80 1461
6998.59 1315
6999.38 1401
7000.17 1454
7000.96 1464
7001.75 1409
7002.54 1369
7003.33 1351
7004.12 1360
7004.91 1378
7005.70 1329
7006.49 1272
7007.28 1185
7008.07 1123
7008.86 1000
7009.65 934
7010.44 926
7011.23 821
7012.02 870
7012.81 843
7013.60 954
7014.39 981
7015.18 929
7015.97 1044
7016.76 1066
7017.55 1035
7018.34 1067
7019.13 1067
7019.93 1015
7020.72 950
7021.51 912
7022.30 905
7023.09 949
7023.88 945
7024.67 950
7025.46 1029
7026.25 1077
7027.04 1150
7027.83 1034
7028.63 1045
7029.42 931
7030.21 979
7031.00 984
7031.79 838
7032.58 907
7033.37 815
7034.17 836
7034.96 915
7035.75 849
7036.54 883
7037.33 803
7038.12 805
7038.92 821
7039.71 835
7040.50 856
7041.29 956
7042.08 937
7042.87 1042
7043.67 935
7044.46 955
7045.25 995
7046.04 1012
7046.84 990
7047.63 1119
7048.42 1158
7049.21 1267
7050.00 1314
7050.80 1403
7051.59 1493
7052.38 1583
7053.17 1693
7053.97 1559
7054.76 1470
7055.55 1273
7056.35 1150
7057.14 1122
7057.93 971
7058.72 940
7059.52 879
7060.31 840
7061.10 845
7061.90 925
7062.69 903
7063.48 916
7064.28 1012
7065.07 1052
7065.86 1018
7066.66 884
7067.45 885
7068.24 861
7069.04 938
7069.83 937
7070.62 862
7071.42 904
7072.21 785
7073.00 806
7073.80 794
7074.59 775
7075.39 771
7076.18 705
7076.97 661
7077.77 597
7078.56 672
7079.35 696
7080.15 661
7080.94 666
7081.74 721
7082.53 643
7083.33 627
7084.12 668
7084.91 701
7085.71 722
7086.50 687
7087.30 648
7088.09 562
7088.89 624
7089.68 602
7090.48 638
7091.27 617
7092.07 644
7092.86 561
7093.66 590
7094.45 570
7095.25 558
7096.04 575
7096.84 504
7097.63 528
7098.43 524
7099.22 597
7100.02 578
7100.81 611
7101.61 541
7102.40 542
7103.20 529
7103.99 561
7104.79 503
7105.58 486
7106.38 505
7107.17 548
7107.97 508
7108.77 539
7109.56 517
7110.36 546
7111.15 484
7111.95 506
7112.75 521
7113.54 525
7114.34 583
7115.13 525
7115.93 541
7116.73 520
7117.52 519
7118.32 481
7119.11 528
7119.91 498
7120.71 549
7121.50 546
7122.30 567
7123.10 548
7123.89 487
7124.69 565
7125.49 510
7126.28 550
7127.08 495
7127.88 533
7128.67 585
7129.47 508
7130.27 497
7131.06 513
7131.86 551
7132.66 539
7133.45 599
7134.25 569
7135.05 534
7135.85 617
7136.64 540
7137.44 552
7138.24 586
7139.04 561
7139.83 484
7140.63 554
7141.43 547
7142.23 469
7143.02 433
7143.82 444
7144.62 453
7145.42 432
7146.21 446
7147.01 452
7147.81 477
7148.61 501
7149.41 449
7150.20 446
7151.00 469
7151.80 416
7152.60 424
7153.40 437
7154.19 421
7154.99 446
7155.79 424
7156.59 429
7157.39 451
7158.19 508
7158.99 487
7159.78 507
7160.58 532
7161.38 508
7162.18 489
7162.98 491
7163.78 483
7164.58 420
7165.37 462
7166.17 477
7166.97 448
7167.77 433
7168.57 424
7169.37 442
7170.17 428
7170.97 393
7171.77 385
7172.57 382
7173.37 461
7174.17 423
7174.96 405
7175.76 428
7176.56 426
7177.36 389
7178.16 375
7178.96 434
7179.76 424
7180.56 395
7181.36 417
7182.16 470
7182.96 394
7183.76 362
7184.56 383
7185.36 424
7186.16 422
7186.96 425
7187.76 491
7188.56 429
7189.36 357
7190.16 391
7190.96 383
7191.76 395
7192.56 359
7193.36 370
7194.16 400
7194.96 382
7195.76 424
7196.57 418
7197.37 401
7198.17 432
7198.97 409
7199.77 381
7200.57 409
7201.37 441
7202.17 392
7202.97 359
7203.77 378
7204.57 366
7205.38 342
7206.18 347
7206.98 352
7207.78 382
7208.58 428
7209.38 411
7210.18 348
7210.98 388
7211.79 398
7212.59 404
7213.39 386
7214.19 368
7214.99 424
7215.79 413
7216.60 361
7217.40 378
7218.20 400
7219.00 461
7219.80 425
7220.60 393
7221.41 364
7222.21 368
7223.01 396
7223.81 416
7224.62 340
7225.42 357
7226.22 320
7227.02 346
7227.82 401
7228.63 386
7229.43 380
7230.23 413
7231.03 398
7231.84 365
7232.64 358
7233.44 391
7234.24 369
7235.05 315
7235.85 404
7236.65 381
7237.46 408
7238.26 400
7239.06 351
7239.86 367
7240.67 373
7241.47 412
7242.27 402
7243.08 365
7243.88 407
7244.68 385
7245.49 387
7246.29 376
7247.09 373
7247.90 379
7248.70 394
7249.50 351
7250.31 350
7251.11 407
7251.92 419
7252.72 392
7253.52 396
7254.33 426
7255.13 412
7255.93 417
7256.74 449
7257.54 437
7258.35 418
7259.15 434
7259.95 479
7260.76 533
7261.56 522
7262.37 461
7263.17 590
7263.98 584
7264.78 552
7265.59 522
7266.39 528
7267.19 465
7268.00 488
7268.80 438
7269.61 492
7270.41 490
7271.22 471
7272.02 518
7272.83 456
7273.63 441
7274.44 438
7275.24 459
7276.05 451
7276.85 442
7277.66 475
7278.46 411
7279.27 479
7280.07 475
7280.88 492
7281.68 516
7282.49 572
7283.29 670
7284.10 780
7284.91 851
7285.71 996
7286.52 1105
7287.32 1174
7288.13 1106
7288.93 1037
7289.74 996
7290.55 972
7291.35 853
7292.16 652
7292.96 600
7293.77 565
7294.58 478
7295.38 498
7296.19 485
7296.99 458
7297.80 452
7298.61 465
7299.41 502
7300.22 488
7301.03 444
7301.83 441
7302.64 469
7303.44 452
7304.25 397
7305.06 437
7305.86 437
7306.67 429
7307.48 386
7308.28 446
7309.09 452
7309.90 434
7310.71 453
7311.51 444
7312.32 515
7313.13 491
7313.93 500
7314.74 522
7315.55 543
7316.36 596
7317.16 630
7317.97 680
7318.78 741
7319.59 779
7320.39 922
7321.20 993
7322.01 944
7322.82 866
7323.62 850
7324.43 679
7325.24 702
7326.05 734
7326.85 677
7327.66 625
7328.47 566
7329.28 531
7330.09 557
7330.89 575
7331.70 543
7332.51 541
7333.32 559
7334.13 582
7334.93 509
7335.74 534
7336.55 514
7337.36 552
7338.17 518
7338.98 546
7339.79 527
7340.59 460
7341.40 489
7342.21 424
7343.02 509
7343.83 448
7344.64 477
7345.45 463
7346.26 479
7347.06 445
7347.87 469
7348.68 490
7349.49 455
7350.30 438
7351.11 480
7351.92 415
7352.73 453
7353.54 491
7354.35 451
7355.16 391
7355.97 447
7356.78 456
7357.59 454
7358.39 419
7359.20 410
7360.01 399
7360.82 444
7361.63 394
7362.44 387
7363.25 385
7364.06 385
7364.87 395
7365.68 461
7366.49 463
7367.30 451
7368.11 415
7368.92 411
7369.73 461
7370.54 398
7371.35 413
7372.16 426
7372.97 413
7373.79 391
7374.60 410
7375.41 419
7376.22 383
7377.03 441
7377.84 431
7378.65 428
7379.46 436
7380.27 485
7381.08 525
7381.89 490
7382.70 480
7383.51 558
7384.33 553
7385.14 549
7385.95 503
7386.76 548
7387.57 544
7388.38 499
7389.19 451
7390.00 468
7390.81 440
7391.63 440
7392.44 369
7393.25 362
7394.06 390
7394.87 406
7395.68 369
7396.50 384
7397.31 341
7398.12 356
7398.93 368
7399.74 370
7400.55 385
7401.37 400
7402.18 386
7402.99 342
7403.80 390
7404.62 422
7405.43 416
7406.24 478
7407.05 443
7407.86 369
7408.68 386
7409.49 369
7410.30 356
7411.11 366
7411.93 364
7412.74 372
7413.55 391
7414.36 361
7415.18 322
7415.99 345
7416.80 352
7417.62 346
7418.43 319
7419.24 348
7420.05 340
7420.87 342
7421.68 397
7422.49 359
7423.31 389
7424.12 373
7424.93 332
7425.75 366
7426.56 367
7427.37 349
7428.19 379
7429.00 378
7429.81 392
7430.63 450
7431.44 425
7432.25 427
7433.07 498
7433.88 476
7434.70 473
7435.51 452
7436.32 468
7437.14 431
7437.95 455
7438.76 522
7439.58 519
7440.39 436
7441.21 470
7442.02 473
7442.84 459
7443.65 420
7444.46 411
7445.28 423
7446.09 426
7446.91 424
7447.72 401
7448.54 391
7449.35 385
7450.17 325
7450.98 352
7451.80 342
7452.61 339
7453.42 358
7454.24 347
7455.05 404
7455.87 366
7456.68 341
7457.50 355
7458.31 360
7459.13 351
7459.94 353
7460.76 345
7461.58 374
7462.39 348
7463.21 406
7464.02 399
7464.84 406
7465.65 357
7466.47 384
7467.28 407
7468.10 374
7468.91 373
7469.73 366
7470.55 351
7471.36 337
7472.18 409
7472.99 387
7473.81 359
7474.63 375
7475.44 391
7476.26 382
7477.07 369
7477.89 388
7478.71 323
7479.52 351
7480.34 355
7481.15 356
7481.97 408
7482.79 352
7483.60 373
7484.42 375
7485.24 427
7486.05 440
7486.87 369
7487.69 371
7488.50 385
7489.32 353
7490.14 379
7490.95 425
7491.77 369
7492.59 386
7493.41 379
7494.22 368
7495.04 353
7495.86 351
7496.67 364
7497.49 374
7498.31 359
7499.13 317
7499.94 290
7500.76 318
7501.58 351
7502.40 309
7503.21 298
7504.03 306
7504.85 329
7505.67 330
7506.48 328
7507.30 305
7508.12 329
7508.94 332
7509.75 371
7510.57 300
7511.39 303
7512.21 320
7513.03 322
7513.84 306
7514.66 282
7515.48 321
7516.30 319
7517.12 288
7517.94 345
7518.75 317
7519.57 275
7520.39 308
7521.21 329
7522.03 350
7522.85 312
7523.67 305
7524.48 328
7525.30 291
7526.12 318
7526.94 317
7527.76 280
7528.58 298
7529.40 324
7530.22 325
7531.04 336
7531.85 291
7532.67 270
7533.49 279
7534.31 312
7535.13 287
7535.95 284
7536.77 358
7537.59 333
7538.41 348
7539.23 296
7540.05 300
7540.87 274
7541.69 299
7542.51 282
7543.33 290
7544.15 294
7544.97 342
7545.79 323
7546.61 349
7547.43 280
7548.25 322
7549.07 299
7549.89 281
7550.71 321
7551.53 315
7552.35 292
7553.17 338
7553.99 320
7554.81 296
7555.63 323
7556.45 328
7557.27 298
7558.09 311
7558.91 287
7559.73 301
7560.55 355
7561.37 299
7562.19 334
7563.01 347
7563.83 326
7564.66 310
7565.48 352
7566.30 351
7567.12 329
7567.94 333
7568.76 324
7569.58 327
7570.40 300
7571.22 359
7572.04 290
7572.87 290
7573.69 289
7574.51 288
7575.33 307
7576.15 296
7576.97 315
7577.80 293
7578.62 287
7579.44 308
7580.26 343
7581.08 331
7581.90 316
7582.73 307
7583.55 286
7584.37 298
7585.19 280
7586.01 356
7586.84 352
7587.66 359
7588.48 340
7589.30 338
7590.12 368
7590.95 423
7591.77 372
7592.59 424
7593.41 390
7594.24 363
7595.06 365
7595.88 385
7596.70 356
7597.53 352
7598.35 353
7599.17 390
7600.00 354
7600.82 440
7601.64 437
7602.46 416
7603.29 418
7604.11 406
7604.93 493
7605.76 578
7606.58 538
7607.40 474
7608.23 539
7609.05 521
7609.87 553
7610.70 498
7611.52 465
7612.34 409
7613.17 429
7613.99 423
7614.81 446
7615.64 440
7616.46 383
7617.28 453
7618.11 444
7618.93 469
7619.76 497
7620.58 565
7621.40 569
7622.23 572
7623.05 583
7623.88 544
7624.70 484
7625.52 438
7626.35 433
7627.17 398
7628.00 424
7628.82 456
7629.65 458
7630.47 456
7631.30 504
7632.12 521
7632.94 597
7633.77 615
7634.59 625
7635.42 590
7636.24 553
7637.07 494
7637.89 466
7638.72 433
7639.54 451
7640.37 433
7641.19 395
7642.02 418
7642.84 375
7643.67 357
7644.49 368
7645.32 388
7646.14 351
7646.97 360
7647.79 369
7648.62 373
7649.45 368
7650.27 388
7651.10 365
7651.92 353
7652.75 325
7653.57 354
7654.40 365
7655.23 318
7656.05 336
7656.88 337
7657.70 319
7658.53 316
7659.35 288
7660.18 317
7661.01 299
7661.83 322
7662.66 355
7663.49 361
7664.31 327
7665.14 328
7665.96 356
7666.79 352
7667.62 303
7668.44 267
7669.27 263
7670.10 300
7670.92 275
7671.75 319
7672.58 303
7673.40 257
7674.23 306
7675.06 290
7675.88 307
7676.71 258
7677.54 289
7678.37 314
7679.19 324
7680.02 365
7680.85 325
7681.67 288
7682.50 322
7683.33 343
7684.16 382
7684.98 347
7685.81 320
7686.64 353
7687.47 315
7688.29 342
7689.12 305
7689.95 351
7690.78 274
7691.60 328
7692.43 316
7693.26 268
7694.09 306
7694.92 372
7695.74 332
7696.57 332
7697.40 304
7698.23 306
7699.06 361
7699.88 398
7700.71 345
7701.54 391
7702.37 319
7703.20 327
7704.03 328
7704.85 308
7705.68 341
7706.51 317
7707.34 323
7708.17 348
7709.00 325
7709.83 272
7710.66 303
7711.48 277
7712.31 274
7713.14 271
7713.97 362
7714.80 331
7715.63 331
7716.46 281
7717.29 272
7718.12 300
7718.95 257
7719.77 295
7720.60 282
7721.43 319
7722.26 280
7723.09 242
7723.92 299
7724.75 250
7725.58 232
7726.41 291
7727.24 318
7728.07 311
7728.90 317
7729.73 326
7730.56 297
7731.39 322
7732.22 267
7733.05 266
7733.88 306
7734.71 264
7735.54 306
7736.37 261
7737.20 326
7738.03 283
7738.86 282
7739.69 256
7740.52 273
7741.35 295
7742.18 260
7743.01 275
7743.84 273
7744.67 292
7745.50 288
7746.34 280
7747.17 262
7748.00 313
7748.83 324
7749.66 325
7750.49 309
7751.32 335
7752.15 298
7752.98 275
7753.81 306
7754.65 335
7755.48 286
7756.31 262
7757.14 310
7757.97 349
7758.80 313
7759.63 246
7760.46 291
7761.30 259
7762.13 274
7762.96 288
7763.79 275
7764.62 200
7765.45 228
7766.29 313
7767.12 293
7767.95 264
7768.78 300
7769.61 339
7770.45 296
7771.28 278
7772.11 268
7772.94 256
7773.77 290
7774.61 291
7775.44 259
7776.27 264
7777.10 288
7777.94 251
7778.77 249
7779.60 259
7780.43 265
7781.27 317
7782.10 321
7782.93 273
7783.76 264
7784.60 242
7785.43 292
7786.26 280
7787.09 270
7787.93 298
7788.76 276
7789.59 281
7790.43 260
7791.26 285
7792.09 332
7792.93 332
7793.76 272
7794.59 256
7795.43 273
7796.26 274
7797.09 280
7797.93 268
7798.76 282
7799.59 274
7800.43 271
7801.26 275
7802.09 317
7802.93 292
7803.76 320
7804.60 314
7805.43 293
7806.26 304
7807.10 284
7807.93 303
7808.77 338
7809.60 318
7810.43 382
7811.27 313
7812.10 336
7812.94 379
7813.77 392
7814.61 419
7815.44 415
7816.27 427
7817.11 480
7817.94 441
7818.78 437
7819.61 426
7820.45 409
7821.28 408
7822.12 413
7822.95 407
7823.79 396
7824.62 349
7825.46 382
7826.29 417
7827.13 388
7827.96 441
7828.80 444
7829.63 440
7830.47 506
7831.30 435
7832.14 446
7832.97 396
7833.81 428
7834.64 429
7835.48 429
7836.32 444
7837.15 429
7837.99 458
7838.82 409
7839.66 412
7840.49 464
7841.33 376
7842.17 340
7843.00 405
7843.84 368
7844.67 402
7845.51 404
7846.35 388
7847.18 369
7848.02 391
7848.85 390
7849.69 330
7850.53 356
7851.36 401
7852.20 316
7853.04 360
7853.87 355
7854.71 417
7855.54 360
7856.38 362
7857.22 369
7858.05 392
7858.89 460
7859.73 498
7860.57 527
7861.40 571
7862.24 573
7863.08 546
7863.91 528
7864.75 492
7865.59 456
7866.42 437
7867.26 397
7868.10 371
7868.94 427
7869.77 415
7870.61 402
7871.45 480
7872.29 415
7873.12 397
7873.96 452
7874.80 418
7875.64 466
7876.47 461
7877.31 539
7878.15 521
7878.99 505
7879.82 588
7880.66 612
7881.50 561
7882.34 609
7883.18 552
7884.01 510
7884.85 515
7885.69 570
7886.53 538
7887.37 410
7888.21 411
7889.04 425
7889.88 479
7890.72 476
7891.56 500
7892.40 431
7893.24 472
7894.07 445
7894.91 476
7895.75 438
7896.59 419
7897.43 380
7898.27 437
7899.11 431
7899.95 446
7900.79 377
7901.62 390
7902.46 374
7903.30 390
7904.14 314
7904.98 313
7905.82 316
7906.66 374
7907.50 359
7908.34 304
7909.18 308
7910.02 330
7910.86 331
7911.70 337
7912.54 307
7913.38 330
7914.22 360
7915.05 383
7915.89 310
7916.73 347
7917.57 382
7918.41 333
7919.25 378
7920.09 420
7920.93 419
7921.77 395
7922.61 421
7923.45 400
7924.29 348
7925.14 328
7925.98 325
7926.82 281
7927.66 257
7928.50 283
7929.34 308
7930.18 311
7931.02 339
7931.86 303
7932.70 298
7933.54 360
7934.38 303
7935.22 372
7936.06 314
7936.90 313
7937.74 364
7938.59 321
7939.43 324
7940.27 287
7941.11 275
7941.95 285
7942.79 281
7943.63 291
7944.47 278
7945.31 304
7946.16 285
7947.00 357
7947.84 342
7948.68 307
7949.52 301
7950.36 304
7951.21 367
7952.05 359
7952.89 341
7953.73 347
7954.57 335
7955.41 366
7956.26 386
7957.10 382
7957.94 414
7958.78 429
7959.62 377
7960.47 384
7961.31 381
7962.15 447
7962.99 384
7963.84 381
7964.68 348
7965.52 325
7966.36 329
7967.21 416
7968.05 407
7968.89 444
7969.73 412
7970.58 484
7971.42 496
7972.26 460
7973.10 454
7973.95 450
7974.79 434
7975.63 381
7976.48 324
7977.32 335
7978.16 311
7979.01 345
7979.85 334
7980.69 355
7981.53 347
7982.38 316
7983.22 261
7984.06 259
7984.91 355
7985.75 352
7986.60 328
7987.44 287
7988.28 280
7989.13 300
7989.97 302
7990.81 274
7991.66 270
7992.50 319
7993.35 276
7994.19 319
7995.03 272
7995.88 218
7996.72 265
7997.57 276
7998.41 234
7999.25 261
8000.10 296
8000.94 317
8001.79 285
8002.63 241
8003.48 278
8004.32 257
8005.16 284
8006.01 305
8006.85 264
8007.70 259
8008.54 270
8009.39 293
8010.23 273
8011.08 256
8011.92 283
8012.77 303
8013.61 269
8014.46 264
8015.30 253
8016.15 248
8016.99 278
8017.84 258
8018.68 266
8019.53 267
8020.37 266
8021.22 284
8022.06 258
8022.91 258
8023.75 253
8024.60 242
8025.45 263
8026.29 317
8027.14 297
8027.98 276
8028.83 240
8029.67 257
8030.52 275
8031.37 246
8032.21 253
8033.06 242
8033.90 245
8034.75 250
8035.60 249
8036.44 239
8037.29 244
8038.14 253
8038.98 275
8039.83 263
8040.67 253
8041.52 247
8042.37 256
8043.21 240
8044.06 253
8044.91 231
8045.75 287
8046.60 295
8047.45 274
8048.29 262
8049.14 281
8049.99 239
8050.83 239
8051.68 258
8052.53 246
8053.38 197
8054.22 254
8055.07 266
8055.92 244
8056.76 248
8057.61 230
8058.46 260
8059.31 209
8060.15 240
8061.00 235
8061.85 248
8062.70 255
8063.54 227
8064.39 224
8065.24 232
8066.09 234
8066.93 202
8067.78 248
8068.63 213
8069.48 206
8070.33 205
8071.17 213
8072.02 215
8072.87 247
8073.72 273
8074.57 231
8075.41 253
8076.26 247
8077.11 217
8077.96 185
8078.81 228
8079.66 238
8080.50 234
8081.35 252
8082.20 242
8083.05 224
8083.90 235
8084.75 264
8085.60 235
8086.45 219
8087.29 212
8088.14 231
8088.99 188
8089.84 208
8090.69 227
8091.54 239
8092.39 229
8093.24 245
8094.09 217
8094.94 231
8095.79 251
8096.63 258
8097.48 238
8098.33 230
8099.18 240
8100.03 261
8100.88 223
8101.73 218
8102.58 230
8103.43 247
8104.28 269
8105.13 231
8105.98 221
8106.83 217
8107.68 209
8108.53 244
8109.38 239
8110.23 250
8111.08 216
8111.93 213
8112.78 173
8113.63 181
8114.48 223
8115.33 227
8116.18 233
8117.03 227
8117.88 233
8118.73 271
8119.58 299
8120.43 245
8121.28 237
8122.14 237
8122.99 245
8123.84 242
8124.69 250
8125.54 262
8126.39 230
8127.24 266
8128.09 318
8128.94 261
8129.79 228
8130.64 269
8131.50 297
8132.35 282
8133.20 257
8134.05 275
8134.90 285
8135.75 265
8136.60 258
8137.46 223
8138.31 271
8139.16 290
8140.01 268
8140.86 277
8141.71 289
8142.57 305
8143.42 281
8144.27 279
8145.12 244
8145.97 278
8146.82 299
8147.68 344
8148.53 303
8149.38 306
8150.23 355
8151.09 327
8151.94 331
8152.79 339
8153.64 312
8154.49 391
8155.35 411
8156.20 498
8157.05 498
8157.90 541
8158.76 473
8159.61 511
8160.46 459
8161.32 352
8162.17 318
8163.02 322
8163.87 334
8164.73 277
8165.58 303
8166.43 305
8167.29 310
8168.14 277
8168.99 313
8169.84 324
8170.70 326
8171.55 339
8172.40 327
8173.26 280
8174.11 306
8174.96 244
8175.82 287
8176.67 294
8177.53 268
8178.38 292
8179.23 255
8180.09 246
8180.94 249
8181.79 227
8182.65 256
8183.50 340
8184.36 288
8185.21 246
8186.06 257
8186.92 244
8187.77 272
8188.63 247
8189.48 254
8190.33 275
8191.19 296
8192.04 271
8192.90 283
8193.75 234
8194.61 265
8195.46 260
8196.32 244
8197.17 219
8198.02 243
8198.88 266
8199.73 210
8200.59 222
8201.44 206
8202.30 228
8203.15 238
8204.01 185
8204.86 207
8205.72 202
8206.57 177
8207.43 217
8208.28 225
8209.14 240
8209.99 269
8210.85 272
8211.71 252
8212.56 214
8213.42 222
8214.27 245
8215.13 269
8215.98 275
8216.84 239
8217.69 267
8218.55 251
8219.41 253
8220.26 292
8221.12 240
8221.97 259
8222.83 278
8223.69 258
8224.54 264
8225.40 305
8226.25 259
8227.11 280
8227.97 246
8228.82 245
8229.68 242
8230.53 267
8231.39 276
8232.25 216
8233.10 227
8233.96 234
8234.82 253
8235.67 223
8236.53 205
8237.39 206
8238.24 228
8239.10 225
8239.96 226
8240.81 249
8241.67 241
8242.53 221
8243.39 247
8244.24 241
8245.10 204
8245.96 216
8246.81 247
8247.67 254
8248.53 218
8249.39 209
8250.24 208
8251.10 184
8251.96 202
8252.82 186
8253.67 228
8254.53 217
8255.39 225
8256.25 192
8257.10 201
8257.96 224
8258.82 268
8259.68 248
8260.54 228
8261.39 202
8262.25 209
8263.11 257
8263.97 233
8264.83 258
8265.68 229
8266.54 225
8267.40 213
8268.26 254
8269.12 204
8269.98 222
8270.83 268
8271.69 251
8272.55 223
8273.41 202
8274.27 261
8275.13 246
8275.99 222
8276.84 238
8277.70 237
8278.56 272
8279.42 243
8280.28 236
8281.14 249
8282.00 275
8282.86 255
8283.72 199
8284.58 212
8285.43 240
8286.29 259
8287.15 205
8288.01 231
8288.87 245
8289.73 274
8290.59 244
8291.45 250
8292.31 233
8293.17 269
8294.03 242
8294.89 271
8295.75 322
8296.61 328
8297.47 302
8298.33 288
8299.19 261
8300.05 281
8300.91 272
8301.77 272
8302.63 255
8303.49 277
8304.35 283
8305.21 261
8306.07 268
8306.93 242
8307.79 243
8308.65 243
8309.51 261
8310.37 272
8311.23 253
8312.09 267
8312.95 267
8313.81 251
8314.67 275
8315.53 324
8316.40 308
8317.26 330
8318.12 332
8318.98 370
8319.84 359
8320.70 298
8321.56 312
8322.42 316
8323.28 274
8324.15 256
8325.01 239
8325.87 242
8326.73 293
8327.59 262
8328.45 286
8329.31 259
8330.17 260
8331.04 225
8331.90 243
8332.76 281
8333.62 267
8334.48 234
8335.35 263
8336.21 245
8337.07 233
8337.93 254
8338.79 238
8339.65 215
8340.52 225
8341.38 242
8342.24 261
8343.10 214
8343.97 244
8344.83 272
8345.69 255
8346.55 277
8347.41 258
8348.28 308
8349.14 302
8350.00 281
8350.87 231
8351.73 215
8352.59 202
8353.45 241
8354.32 286
8355.18 259
8356.04 266
8356.90 220
8357.77 245
8358.63 216
8359.49 268
8360.36 204
8361.22 236
8362.08 207
8362.95 246
8363.81 231
8364.67 250
8365.54 278
8366.40 233
8367.26 227
8368.13 252
8368.99 253
8369.85 263
8370.72 248
8371.58 235
8372.44 212
8373.31 253
8374.17 284
8375.04 248
8375.90 243
8376.76 246
8377.63 239
8378.49 250
8379.36 291
8380.22 257
8381.08 225
8381.95 272
8382.81 234
8383.68 233
8384.54 254
8385.41 256
8386.27 251
8387.13 253
8388.00 222
8388.86 234
8389.73 238
8390.59 251
8391.46 231
8392.32 265
8393.19 304
8394.05 236
8394.92 256
8395.78 215
8396.65 226
8397.51 214
8398.38 247
8399.24 266
8400.11 257
8400.97 248
8401.84 291
8402.70 281
8403.57 255
8404.43 279
8405.30 241
8406.16 233
8407.03 253
8407.90 266
8408.76 235
8409.63 268
8410.49 268
8411.36 270
8412.22 257
8413.09 257
8413.96 286
8414.82 286
8415.69 276
8416.55 272
8417.42 277
8418.29 265
8419.15 306
8420.02 266
8420.88 243
8421.75 294
8422.62 294
8423.48 298
8424.35 308
8425.22 302
8426.08 316
8426.95 303
8427.82 318
8428.68 291
8429.55 295
8430.42 308
8431.28 327
8432.15 318
8433.02 301
8433.88 325
8434.75 316
8435.62 288
8436.48 310
8437.35 333
8438.22 351
8439.09 378
8439.95 351
8440.82 406
8441.69 419
8442.55 425
8443.42 443
8444.29 419
8445.16 458
8446.02 446
8446.89 461
8447.76 473
8448.63 428
8449.50 393
8450.36 417
8451.23 463
8452.10 422
8452.97 428
8453.83 449
8454.70 451
8455.57 498
8456.44 480
8457.31 537
8458.17 513
8459.04 559
8459.91 600
8460.78 572
8461.65 542
8462.52 551
8463.38 601
8464.25 499
8465.12 513
8465.99 444
8466.86 465
8467.73 574
8468.60 669
8469.46 803
8470.33 1073
8471.20 1326
8472.07 1581
8472.94 1791
8473.81 1683
8474.68 1572
8475.55 1407
8476.42 1357
8477.29 1083
8478.15 860
8479.02 693
8479.89 620
8480.76 557
8481.63 502
8482.50 414
8483.37 379
8484.24 409
8485.11 415
8485.98 377
8486.85 404
8487.72 323
8488.59 364
8489.46 391
8490.33 342
8491.20 321
8492.07 352
8492.94 331
8493.81 316
8494.68 322
8495.55 312
8496.42 305
8497.29 319
8498.16 292
8499.03 301
8499.90 292
8500.77 314
8501.64 355
8502.51 333
8503.38 309
8504.25 308
8505.12 349
8505.99 338
8506.86 352
8507.73 332
8508.60 336
8509.47 395
8510.35 344
8511.22 375
8512.09 359
8512.96 362
8513.83 358
8514.70 368
8515.57 330
8516.44 311
8517.31 319
8518.18 350
8519.06 283
8519.93 293
8520.80 342
8521.67 334
8522.54 321
8523.41 343
8524.28 360
8525.16 294
8526.03 334
8526.90 318
8527.77 301
8528.64 292
8529.51 300
8530.39 330
8531.26 316
8532.13 294
8533.00 331
8533.87 350
8534.75 325
8535.62 358
8536.49 325
8537.36 345
8538.24 353
8539.11 366
8539.98 344
8540.85 314
8541.72 357
8542.60 317
8543.47 349
8544.34 355
8545.21 361
8546.09 329
8546.96 370
8547.83 311
8548.71 337
8549.58 399
8550.45 417
8551.32 372
8552.20 395
8553.07 360
8553.94 425
8554.82 461
8555.69 446
8556.56 433
8557.44 491
8558.31 455
8559.18 456
8560.06 418
8560.93 376
8561.80 330
8562.68 311
8563.55 329
8564.42 345
8565.30 325
8566.17 285
8567.04 279
8567.92 340
8568.79 317
8569.67 291
8570.54 298
8571.41 275
8572.29 276
8573.16 312
8574.04 316
8574.91 295
8575.78 285
8576.66 304
8577.53 245
8578.41 234
8579.28 232
8580.16 267
8581.03 268
8581.91 220
8582.78 216
8583.65 237
8584.53 249
8585.40 240
8586.28 252
8587.15 262
8588.03 281
8588.90 294
8589.78 275
8590.65 265
8591.53 284
8592.40 303
8593.28 313
8594.15 297
8595.03 247
8595.90 238
8596.78 256
8597.65 259
8598.53 254
8599.40 256
8600.28 249
8601.16 285
8602.03 306
8602.91 286
8603.78 292
8604.66 257
8605.53 259
8606.41 262
8607.28 265
8608.16 292
8609.04 284
8609.91 258
8610.79 253
8611.66 275
8612.54 302
8613.42 246
8614.29 229
8615.17 256
8616.05 274
8616.92 278
8617.80 316
8618.67 250
8619.55 228
8620.43 230
8621.30 248
8622.18 276
8623.06 267
8623.93 236
8624.81 245
8625.69 255
8626.56 273
8627.44 284
8628.32 291
8629.19 276
8630.07 261
8630.95 272
8631.83 287
8632.70 295
8633.58 286
8634.46 269
8635.33 283
8636.21 325
8637.09 281
8637.97 325
8638.84 316
8639.72 320
8640.60 284
8641.48 279
8642.35 274
8643.23 323
8644.11 348
8644.99 335
8645.86 305
8646.74 302
8647.62 319
8648.50 301
8649.38 338
8650.25 314
8651.13 391
8652.01 400
8652.89 360
8653.77 332
8654.64 367
8655.52 364
8656.40 379
8657.28 373
8658.16 369
8659.04 341
8659.91 376
8660.79 351
8661.67 403
8662.55 415
8663.43 367
8664.31 427
8665.19 418
8666.06 356
8666.94 361
8667.82 366
8668.70 415
8669.58 427
8670.46 414
8671.34 401
8672.22 436
8673.10 471
8673.98 530
8674.85 540
8675.73 554
8676.61 535
8677.49 562
8678.37 521
8679.25 563
8680.13 574
8681.01 534
8681.89 466
8682.77 485
8683.65 394
8684.53 405
8685.41 431
8686.29 454
8687.17 422
8688.05 452
8688.93 531
8689.81 536
8690.69 596
8691.57 825
8692.45 995
8693.33 1188
8694.21 1364
8695.09 1574
8695.97 1549
8696.85 1565
8697.73 1451
8698.61 1240
8699.49 1023
8700.37 859
8701.25 756
8702.13 611
8703.01 483
8703.89 472
8704.78 482
8705.66 456
8706.54 363
8707.42 395
8708.30 391
8709.18 334
8710.06 341
8710.94 385
8711.82 356
8712.70 319
8713.58 326
8714.47 313
8715.35 304
8716.23 264
8717.11 275
8717.99 296
8718.87 299
8719.75 316
8720.64 307
8721.52 332
8722.40 306
8723.28 318
8724.16 350
8725.04 315
8725.93 317
8726.81 297
8727.69 297
8728.57 304
8729.45 244
8730.34 339
8731.22 340
8732.10 322
8732.98 298
8733.86 341
8734.75 323
8735.63 333
8736.51 308
8737.39 317
8738.28 315
8739.16 282
8740.04 253
8740.92 260
8741.81 288
8742.69 302
8743.57 252
8744.45 266
8745.34 269
8746.22 227
8747.10 256
8747.99 258
8748.87 258
8749.75 290
8750.64 272
8751.52 302
8752.40 331
8753.28 296
8754.17 300
8755.05 315
8755.93 285
8756.82 269
8757.70 301
8758.59 324
8759.47 346
8760.35 286
8761.24 317
8762.12 349
8763.00 350
8763.89 398
8764.77 343
8765.65 267
8766.54 320
8767.42 352
8768.31 354
8769.19 327
8770.07 357
8770.96 345
8771.84 377
8772.73 309
8773.61 354
8774.50 348
8775.38 366
8776.26 327
8777.15 350
8778.03 307
8778.92 281
8779.80 297
8780.69 337
8781.57 285
8782.46 242
8783.34 291
8784.23 306
8785.11 310
8785.99 308
8786.88 340
8787.76 287
8788.65 284
8789.53 282
8790.42 267
8791.31 253
8792.19 245
8793.08 284
8793.96 281
8794.85 265
8795.73 249
8796.62 282
8797.50 267
8798.39 269
8799.27 241
8800.16 299
8801.04 263
8801.93 247
8802.82 209
8803.70 259
8804.59 259
8805.47 293
8806.36 298
8807.25 289
8808.13 315
8809.02 296
8809.90 254
8810.79 263
8811.68 269
8812.56 289
8813.45 278
8814.33 197
8815.22 224
8816.11 259
8816.99 260
8817.88 265
8818.77 226
8819.65 226
8820.54 248
8821.43 242
8822.31 245
8823.20 269
8824.09 245
8824.97 250
8825.86 257
8826.75 243
8827.63 227
8828.52 209
8829.41 226
8830.29 241
8831.18 243
8832.07 244
8832.96 243
8833.84 255
8834.73 224
8835.62 219
8836.51 204
8837.39 261
8838.28 267
8839.17 238
8840.06 234
8840.94 239
8841.83 246
8842.72 235
8843.61 238
8844.49 271
8845.38 242
8846.27 235
8847.16 243
8848.05 206
8848.93 203
8849.82 228
8850.71 252
8851.60 232
8852.49 267
8853.38 231
8854.26 226
8855.15 206
8856.04 237
8856.93 205
8857.82 199
8858.71 213
8859.59 242
8860.48 245
8861.37 211
8862.26 179
8863.15 215
8864.04 203
8864.93 187
8865.82 183
8866.70 264
8867.59 216
8868.48 237
8869.37 243
8870.26 217
8871.15 222
8872.04 238
8872.93 194
8873.82 196
8874.71 192
8875.60 183
8876.49 255
8877.37 217
8878.26 205
8879.15 199
8880.04 233
8880.93 221
8881.82 210
8882.71 186
8883.60 212
8884.49 192
8885.38 218
8886.27 234
8887.16 213
8888.05 187
8888.94 248
8889.83 243
8890.72 206
8891.61 152
8892.50 214
8893.39 238
8894.28 160
8895.17 197
8896.06 172
8896.95 199
8897.84 208
8898.74 170
8899.63 160
8900.52 216
8901.41 208
8902.30 210
8903.19 186
8904.08 248
8904.97 219
8905.86 174
8906.75 182
8907.64 175
8908.53 188
8909.43 191
8910.32 177
8911.21 190
8912.10 185
8912.99 202
8913.88 212
8914.77 204
8915.66 180
8916.56 199
8917.45 238
8918.34 196
8919.23 175
8920.12 195
8921.01 150
8921.90 182
8922.80 175
8923.69 183
8924.58 186
8925.47 179
8926.36 181
8927.26 208
8928.15 192
8929.04 205
8929.93 200
8930.82 218
8931.72 179
8932.61 203
8933.50 175
8934.39 174
8935.29 183
8936.18 182
8937.07 165
8937.96 174
8938.86 191
8939.75 157
8940.64 180
8941.53 159
8942.43 182
8943.32 185
8944.21 177
8945.10 178
8946.00 172
8946.89 178
8947.78 180
8948.68 170
8949.57 178
8950.46 192
8951.36 139
8952.25 173
8953.14 177
8954.04 164
8954.93 145
8955.82 184
8956.72 197
8957.61 197
8958.50 195
8959.40 168
8960.29 180
8961.18 154
8962.08 167
8962.97 197
8963.87 178
8964.76 168
8965.65 194
8966.55 171
8967.44 178
8968.33 190
8969.23 189
8970.12 158
8971.02 175
8971.91 203
8972.81 227
8973.70 210
8974.59 168
8975.49 191
8976.38 217
8977.28 192
8978.17 214
8979.07 190
8979.96 160
8980.86 184
8981.75 207
8982.65 195
8983.54 206
8984.43 166
8985.33 187
8986.22 155
8987.12 176
8988.01 164
8988.91 177
8989.80 155
8990.70 171
8991.59 163
8992.49 202
8993.39 155
8994.28 180
8995.18 169
8996.07 191
8996.97 161
8997.86 169
8998.76 146
8999.65 173
9000.55 186
9001.44 200
9002.34 224
9003.24 169
9004.13 178
9005.03 168
9005.92 151
9006.82 157
9007.72 191
9008.61 164
9009.51 218
9010.40 184
9011.30 150
9012.20 189
9013.09 197
9013.99 172
9014.89 167
9015.78 177
9016.68 154
9017.57 164
9018.47 174
9019.37 184
9020.26 147
9021.16 160
9022.06 153
9022.95 173
9023.85 167
9024.75 171
9025.65 156
9026.54 157
9027.44 196
9028.34 176
9029.23 166
9030.13 140
9031.03 148
9031.92 175
9032.82 160
9033.72 184
9034.62 157
9035.51 152
9036.41 189
9037.31 166
9038.21 145
9039.10 152
9040.00 169
9040.90 170
9041.80 147
9042.69 181
9043.59 197
9044.49 193
9045.39 141
9046.29 158
9047.18 165
9048.08 179
9048.98 147
9049.88 178
9050.78 188
9051.67 191
9052.57 177
9053.47 131
9054.37 148
9055.27 170
9056.17 191
9057.06 210
9057.96 177
9058.86 166
9059.76 146
9060.66 157
9061.56 200
9062.46 192
9063.35 180
9064.25 189
9065.15 189
9066.05 198
9066.95 167
9067.85 205
9068.75 183
9069.65 184
9070.55 187
9071.45 194
9072.34 213
9073.24 181
9074.14 156
9075.04 151
9075.94 174
9076.84 206
9077.74 197
9078.64 188
9079.54 182
9080.44 201
9081.34 194
9082.24 213
9083.14 191
9084.04 176
9084.94 208
9085.84 181
9086.74 176
9087.64 170
9088.54 227
9089.44 188
9090.34 165
9091.24 170
9092.14 164
9093.04 178
9093.94 205
9094.84 164
9095.74 194
9096.64 197
9097.54 187
9098.44 172
9099.34 164
9100.24 203
9101.14 201
9102.04 194
9102.94 207
9103.84 181
9104.75 153
9105.65 171
9106.55 192
9107.45 167
9108.35 163
9109.25 150
9110.15 167
9111.05 223
9111.95 210
9112.85 158
9113.76 191
9114.66 166
9115.56 175
9116.46 148
9117.36 159
9118.26 165
9119.16 159
9120.07 145
9120.97 173
9121.87 179
9122.77 146
9123.67 180
9124.57 159
9125.48 164
9126.38 161
9127.28 178
9128.18 162
9129.08 166
9129.99 145
9130.89 156
9131.79 157
9132.69 123
9133.60 153
9134.50 150
9135.40 148
9136.30 160
9137.20 145
9138.11 157
9139.01 163
9139.91 151
9140.81 177
9141.72 180
9142.62 156
9143.52 155
9144.43 158
9145.33 185
9146.23 167
9147.13 138
9148.04 144
9148.94 180
9149.84 180
9150.75 153
9151.65 160
9152.55 180
9153.46 153
9154.36 206
9155.26 168
9156.17 149
9157.07 165
9157.97 180
9158.88 180
9159.78 167
9160.68 148
9161.59 175
9162.49 179
9163.39 168
9164.30 185
9165.20 198
9166.11 164
9167.01 180
9167.91 185
9168.82 163
9169.72 156
9170.63 206
9171.53 180
9172.43 140
9173.34 159
9174.24 173
9175.15 147
9176.05 155
9176.96 160
9177.86 172
9178.76 147
9179.67 130
9180.57 147
9181.48 173
9182.38 193
9183.29 192
9184.19 206
9185.10 163
9186.00 166
9186.91 161
9187.81 145
9188.72 162
9189.62 178
9190.53 167
9191.43 191
9192.34 159
9193.24 174
9194.15 158
9195.05 148
9195.96 165
9196.86 209
9197.77 163
9198.67 183
9199.58 172
9200.49 159
9201.39 197
9202.30 182
9203.20 185
9204.11 202
9205.01 175
9205.92 181
9206.83 191
9207.73 183
9208.64 177
9209.54 179
9210.45 156
9211.36 156
9212.26 140
9213.17 156
9214.07 144
9214.98 140
9215.89 127
9216.79 134
9217.70 191
9218.61 170
9219.51 172
9220.42 147
9221.33 151
9222.23 191
9223.14 163
9224.05 168
9224.95 168
9225.86 151
9226.77 156
9227.67 142
9228.58 152
9229.49 154
9230.39 127
9231.30 126
9232.21 140
9233.12 150
9234.02 148
9234.93 131
9235.84 167
9236.74 153
9237.65 195
9238.56 169
9239.47 158
9240.37 171
9241.28 173
9242.19 168
9243.10 183
9244.00 180
9244.91 184
9245.82 171
9246.73 130
9247.64 155
9248.54 167
9249.45 198
9250.36 139
9251.27 145
9252.18 151
9253.08 188
9253.99 157
9254.90 145
9255.81 132
9256.72 167
9257.63 165
9258.53 159
9259.44 177
9260.35 148
9261.26 179
9262.17 167
9263.08 200
9263.99 194
9264.89 141
9265.80 130
9266.71 127
9267.62 131
9268.53 176
9269.44 156
9270.35 168
9271.26 152
9272.17 138
9273.07 180
9273.98 166
9274.89 150
9275.80 172
9276.71 159
9277.62 128
9278.53 145
9279.44 148
9280.35 172
9281.26 146
9282.17 169
9283.08 138
9283.99 161
9284.90 158
9285.81 159
9286.72 182
9287.63 168
9288.54 149
9289.45 158
9290.36 175
9291.27 155
9292.18 156
9293.09 144
9294.00 169
9294.91 171
9295.82 129
9296.73 136
9297.64 166
9298.55 148
9299.46 154
9300.37 186
9301.28 166
9302.19 173
9303.10 182
9304.01 194
9304.92 162
9305.83 198
9306.74 181
9307.65 196
9308.57 170
9309.48 197
9310.39 202
9311.30 248
9312.21 247
9313.12 197
9314.03 186
9314.94 212
9315.85 190
9316.77 192
9317.68 187
9318.59 154
9319.50 183
9320.41 162
9321.32 185
9322.23 193
9323.15 183
9324.06 184
9324.97 199
9325.88 199
9326.79 172
9327.70 159
9328.62 175
9329.53 179
9330.44 152
9331.35 154
9332.26 162
9333.18 179
9334.09 170
9335.00 162
9335.91 159
9336.82 179
9337.74 200
9338.65 159
9339.56 152
9340.47 156
9341.39 171
9342.30 210
9343.21 157
9344.12 188
9345.04 182
9345.95 158
9346.86 171
9347.77 174
9348.69 166
9349.60 162
9350.51 222
9351.43 174
9352.34 164
9353.25 163
9354.17 156
9355.08 163
9355.99 163
9356.91 165
9357.82 198
9358.73 200
9359.65 181
9360.56 153
9361.47 151
9362.39 152
9363.30 143
9364.21 185
9365.13 135
9366.04 164
9366.95 154
9367.87 163
9368.78 180
9369.70 190
9370.61 177
9371.52 170
9372.44 156
9373.35 154
9374.27 141
9375.18 167
9376.09 151
9377.01 146
9377.92 142
9378.84 154
9379.75 178
9380.67 178
9381.58 151
9382.49 119
9383.41 156
9384.32 181
9385.24 183
9386.15 195
9387.07 163
9387.98 177
9388.90 204
9389.81 180
9390.73 156
9391.64 154
9392.56 175
9393.47 194
9394.39 190
9395.30 169
9396.22 176
9397.13 213
9398.05 208
9398.96 177
9399.88 164
9400.79 199
9401.71 200
9402.62 185
9403.54 151
9404.46 162
9405.37 185
9406.29 204
9407.20 186
9408.12 191
9409.03 194
9409.95 167
9410.87 181
9411.78 205
9412.70 154
9413.61 169
9414.53 178
9415.45 147
9416.36 204
9417.28 186
9418.19 177
9419.11 153
9420.03 184
9420.94 182
9421.86 172
9422.78 167
9423.69 159
9424.61 174
9425.53 167
9426.44 180
9427.36 167
9428.28 217
9429.19 184
9430.11 190
9431.03 177
9431.94 160
9432.86 210
9433.78 208
9434.69 202
9435.61 243
9436.53 230
9437.45 196
9438.36 222
9439.28 205
9440.20 193
9441.11 204
9442.03 235
9442.95 194
9443.87 195
9444.78 216
9445.70 153
9446.62 195
9447.54 208
9448.46 203
9449.37 200
9450.29 234
9451.21 208
9452.13 231
9453.04 246
9453.96 282
9454.88 332
9455.80 394
9456.72 371
9457.63 314
9458.55 313
9459.47 319
9460.39 316
9461.31 281
9462.23 223
9463.14 207
9464.06 230
9464.98 222
9465.90 248
9466.82 189
9467.74 196
9468.66 215
9469.57 215
9470.49 212
9471.41 201
9472.33 210
9473.25 242
9474.17 221
9475.09 190
9476.01 207
9476.93 176
9477.85 214
9478.76 245
9479.68 226
9480.60 231
9481.52 266
9482.44 246
9483.36 279
9484.28 244
9485.20 264
9486.12 227
9487.04 261
9487.96 228
9488.88 245
9489.80 198
9490.72 187
9491.64 203
9492.56 192
9493.48 189
9494.40 188
9495.32 215
9496.24 209
9497.16 187
9498.08 171
9499.00 202
9499.92 219
9500.84 235
9501.76 202
9502.68 227
9503.60 221
9504.52 175
9505.44 193
9506.36 245
9507.28 208
9508.20 177
9509.12 180
9510.04 221
9510.96 216
9511.89 200
9512.81 209
9513.73 226
9514.65 188
9515.57 191
9516.49 217
9517.41 204
9518.33 222
9519.25 220
9520.17 204
9521.10 205
9522.02 206
9522.94 212
9523.86 218
9524.78 198
9525.70 248
9526.62 261
9527.55 226
9528.47 266
9529.39 272
9530.31 253
9531.23 243
9532.15 265
9533.08 299
9534.00 305
9534.92 302
9535.84 314
9536.76 323
9537.69 316
9538.61 325
9539.53 310
9540.45 312
9541.37 255
9542.30 265
9543.22 235
9544.14 216
9545.06 204
9545.99 253
9546.91 226
9547.83 196
9548.75 215
9549.68 207
9550.60 208
9551.52 211
9552.44 156
9553.37 161
9554.29 187
9555.21 170
9556.14 194
9557.06 191
9557.98 207
9558.90 238
9559.83 228
9560.75 243
9561.67 231
9562.60 194
9563.52 212
9564.44 242
9565.37 245
9566.29 227
9567.21 210
9568.14 203
9569.06 202
9569.99 182
9570.91 202
9571.83 222
9572.76 250
9573.68 175
9574.60 179
9575.53 201
9576.45 213
9577.38 205
9578.30 234
9579.22 215
9580.15 189
9581.07 235
9582.00 218
9582.92 225
9583.84 192
9584.77 176
9585.69 230
9586.62 223
9587.54 229
9588.47 220
9589.39 279
9590.32 258
9591.24 188
9592.17 187
9593.09 190
9594.01 198
9594.94 219
9595.86 217
9596.79 218
9597.71 246
9598.64 265
9599.56 247
9600.49 282
9601.41 243
9602.34 235
9603.27 249
9604.19 221
9605.12 229
9606.04 254
9606.97 235
9607.89 243
9608.82 228
9609.74 216
9610.67 224
9611.59 215
9612.52 239
9613.45 251
9614.37 250
9615.30 264
9616.22 222
9617.15 260
9618.07 242
9619.00 216
9619.93 237
9620.85 259
9621.78 254
9622.71 200
9623.63 238
9624.56 246
9625.48 227
9626.41 247
9627.34 290
9628.26 247
9629.19 267
9630.12 277
9631.04 266
9631.97 250
9632.90 278
9633.82 296
9634.75 281
9635.68 269
9636.60 317
9637.53 307
9638.46 307
9639.38 330
9640.31 309
9641.24 345
9642.16 290
9643.09 311
9644.02 317
9644.95 334
9645.87 324
9646.80 360
9647.73 382
9648.66 362
9649.58 366
9650.51 409
9651.44 424
9652.37 414
9653.29 447
9654.22 403
9655.15 436
9656.08 438
9657.00 450
9657.93 390
9658.86 429
9659.79 418
9660.72 384
9661.64 415
9662.57 407
9663.50 355
9664.43 438
9665.36 450
9666.29 373
9667.21 372
9668.14 440
9669.07 445
9670.00 399
9670.93 453
9671.86 473
9672.78 465
9673.71 423
9674.64 465
9675.57 441
9676.50 499
9677.43 448
9678.36 466
9679.29 469
9680.21 479
9681.14 512
9682.07 551
9683.00 559
9683.93 543
9684.86 625
9685.79 621
9686.72 583
9687.65 567
9688.58 570
9689.51 536
9690.44 548
9691.36 583
9692.29 562
9693.22 563
9694.15 581
9695.08 642
9696.01 662
9696.94 752
9697.87 793
9698.80 935
9699.73 1048
9700.66 1255
9701.59 1389
9702.52 1421
9703.45 1378
9704.38 1241
9705.31 1173
9706.24 1032
9707.17 906
9708.10 738
9709.03 717
9709.96 609
9710.89 568
9711.82 591
9712.76 635
9713.69 613
9714.62 646
9715.55 641
9716.48 641
9717.41 639
9718.34 680
9719.27 712
9720.20 699
9721.13 653
9722.06 620
9722.99 616
9723.92 543
9724.86 499
9725.79 514
9726.72 495
9727.65 452
9728.58 439
9729.51 466
9730.44 510
9731.37 543
9732.31 522
9733.24 529
9734.17 529
9735.10 507
9736.03 526
9736.96 480
9737.90 467
9738.83 493
9739.76 439
9740.69 464
9741.62 481
9742.55 487
9743.49 477
9744.42 470
9745.35 445
9746.28 418
9747.21 429
9748.15 436
9749.08 360
9750.01 405
9750.94 403
9751.88 385
9752.81 391
9753.74 392
9754.67 370
9755.61 362
9756.54 357
9757.47 379
9758.40 393
9759.34 410
9760.27 403
9761.20 422
9762.14 396
9763.07 419
9764.00 404
9764.93 400
9765.87 361
9766.80 353
9767.73 359
9768.67 386
9769.60 369
9770.53 359
9771.47 336
9772.40 366
9773.33 393
9774.27 380
9775.20 436
9776.13 405
9777.07 378
9778.00 430
9778.93 469
9779.87 467
9780.80 499
9781.74 559
9782.67 521
9783.60 478
9784.54 473
9785.47 477
9786.41 517
9787.34 482
9788.27 404
9789.21 437
9790.14 468
9791.08 408
9792.01 396
9792.95 384
9793.88 396
9794.81 381
9795.75 371
9796.68 352
9797.62 393
9798.55 416
9799.49 419
9800.42 426
9801.36 391
9802.29 405
9803.23 456
9804.16 409
9805.10 350
9806.03 306
9806.97 308
9807.90 346
9808.84 309
9809.77 295
9810.71 286
9811.64 294
9812.58 305
9813.51 289
9814.45 287
9815.38 321
9816.32 330
9817.25 287
9818.19 300
9819.12 279
9820.06 268
9821.00 313
9821.93 331
9822.87 297
9823.80 261
9824.74 250
9825.68 274
9826.61 300
9827.55 271
9828.48 263
9829.42 291
9830.36 287
9831.29 282
9832.23 280
9833.16 277
9834.10 296
9835.04 276
9835.97 232
9836.91 211
9837.85 253
9838.78 286
9839.72 287
9840.66 249
9841.59 268
9842.53 274
9843.47 279
9844.40 302
9845.34 255
9846.28 252
9847.21 301
9848.15 335
9849.09 269
9850.02 249
9850.96 275
9851.90 323
9852.84 295
9853.77 260
9854.71 267
9855.65 279
9856.59 293
9857.52 307
9858.46 286
9859.40 235
9860.34 270
9861.27 298
9862.21 262
9863.15 204
9864.09 224
9865.02 278
9865.96 270
9866.90 243
9867.84 239
9868.78 225
9869.71 273
9870.65 289
9871.59 232
9872.53 252
9873.47 259
9874.40 305
9875.34 254
9876.28 241
9877.22 250
9878.16 270
9879.10 274
9880.03 213
9880.97 207
9881.91 220
9882.85 287
9883.79 250
9884.73 237
9885.67 229
9886.60 243
9887.54 269
9888.48 301
9889.42 257
9890.36 261
9891.30 249
9892.24 260
9893.18 280
9894.12 246
9895.06 245
9896.00 248
9896.93 249
9897.87 229
9898.81 245
9899.75 230
9900.69 262
9901.63 256
9902.57 231
9903.51 206
9904.45 254
9905.39 245
9906.33 247
9907.27 227
9908.21 232
9909.15 211
9910.09 269
9911.03 265
9911.97 243
9912.91 238
9913.85 285
9914.79 260
9915.73 191
9916.67 265
9917.61 217
9918.55 273
9919.49 273
9920.43 211
9921.37 231
9922.31 250
9923.25 294
9924.19 314
9925.13 289
9926.08 344
9927.02 369
9927.96 446
9928.90 467
9929.84 497
9930.78 562
9931.72 550
9932.66 516
9933.60 505
9934.54 426
9935.48 326
9936.43 372
9937.37 319
9938.31 305
9939.25 316
9940.19 265
9941.13 297
9942.07 260
9943.02 232
9943.96 235
9944.90 228
9945.84 258
9946.78 266
9947.72 253
9948.67 277
9949.61 237
9950.55 271
9951.49 243
9952.43 251
9953.37 217
9954.32 218
9955.26 245
9956.20 255
9957.14 268
9958.09 212
9959.03 267
9959.97 268
9960.91 266
9961.85 231
9962.80 251
9963.74 252
9964.68 246
9965.62 259
9966.57 301
9967.51 249
9968.45 259
9969.40 219
9970.34 253
9971.28 236
9972.22 216
9973.17 220
9974.11 234
9975.05 231
9976.00 248
9976.94 224
9977.88 198
9978.83 245
9979.77 241
9980.71 236
9981.66 276
9982.60 276
9983.54 260
9984.49 256
9985.43 230
9986.37 257
9987.32 262
9988.26 240
9989.20 216
9990.15 177
9991.09 220
9992.03 245
9992.98 216
9993.92 219
9994.87 205
9995.81 233
9996.75 242
9997.70 223
9998.64 206
9999.59 235
10000.53 240
10001.48 208
10002.42 209
10003.36 213
10004.31 216
10005.25 216
10006.20 203
10007.14 193
10008.09 194
10009.03 180
10009.98 208
10010.92 215
10011.87 235
10012.81 179
10013.76 190
10014.70 212
10015.64 193
10016.59 182
10017.53 212
10018.48 181
10019.43 201
10020.37 180
10021.32 179
10022.26 210
10023.21 210
10024.15 226
10025.10 208
10026.04 229
10026.99 187
10027.93 181
10028.88 228
10029.82 245
10030.77 234
10031.72 241
10032.66 216
10033.61 196
10034.55 169
10035.50 180
10036.44 188
10037.39 224
10038.34 175
10039.28 187
10040.23 216
10041.18 184
10042.12 172
10043.07 206
10044.01 202
10044.96 172
10045.91 165
10046.85 169
10047.80 166
10048.75 160
10049.69 190
10050.64 186
10051.59 172
10052.53 141
10053.48 153
10054.43 176
10055.37 172
10056.32 180
10057.27 196
10058.21 193
10059.16 180
10060.11 186
10061.05 171
10062.00 217
10062.95 188
10063.90 197
10064.84 179
10065.79 184
10066.74 200
10067.69 189
10068.63 174
10069.58 141
10070.53 148
10071.48 162
10072.42 200
10073.37 188
10074.32 152
10075.27 177
10076.21 187
10077.16 180
10078.11 186
10079.06 159
10080.01 200
10080.95 162
10081.90 189
10082.85 173
10083.80 139
10084.75 169
10085.69 178
10086.64 200
10087.59 167
10088.54 144
10089.49 167
10090.44 164
10091.38 170
10092.33 158
10093.28 152
10094.23 168
10095.18 186
10096.13 175
10097.08 186
10098.03 184
10098.97 183
10099.92 157
10100.87 172
10101.82 175
10102.77 188
10103.72 181
10104.67 171
10105.62 173
10106.57 168
10107.52 187
10108.47 211
10109.42 168
10110.36 158
10111.31 168
10112.26 200
10113.21 186
10114.16 198
10115.11 174
10116.06 159
10117.01 186
10117.96 190
10118.91 181
10119.86 171
10120.81 157
10121.76 148
10122.71 172
10123.66 162
10124.61 187
10125.56 165
10126.51 171
10127.46 196
10128.41 167
10129.36 141
10130.31 192
10131.26 173
10132.21 166
10133.16 179
10134.11 177
10135.06 206
10136.02 152
10136.97 169
10137.92 157
10138.87 194
10139.82 166
10140.77 137
10141.72 130
10142.67 128
10143.62 150
10144.57 142
10145.52 191
10146.48 165
10147.43 181
10148.38 160
10149.33 160
10150.28 150
10151.23 169
10152.18 160
10153.13 181
10154.09 183
10155.04 167
10155.99 174
10156.94 195
10157.89 173
10158.84 183
10159.80 162
10160.75 167
10161.70 185
10162.65 160
10163.60 182
10164.55 157
10165.51 183
10166.46 169
10167.41 156
10168.36 138
10169.32 163
10170.27 187
10171.22 199
10172.17 185
10173.12 177
10174.08 172
10175.03 148
10175.98 184
10176.93 181
10177.89 172
10178.84 184
10179.79 184
10180.74 149
10181.70 205
10182.65 208
10183.60 187
10184.56 154
10185.51 178
10186.46 212
10187.42 198
10188.37 231
10189.32 197
10190.27 209
10191.23 206
10192.18 234
10193.13 187
10194.09 187
10195.04 183
10195.99 213
10196.95 261
10197.90 232
10198.86 239
10199.81 253
10200.76 214
10201.72 221
10202.67 217
10203.62 228
10204.58 240
10205.53 248
10206.49 263
10207.44 292
10208.39 300
10209.35 287
10210.30 279
10211.26 255
10212.21 248
10213.16 238
10214.12 217
10215.07 225
10216.03 208
10216.98 208
10217.94 190
10218.89 188
10219.84 188
10220.80 214
10221.75 194
10222.71 228
10223.66 212
10224.62 211
10225.57 182
10226.53 179
10227.48 201
10228.44 174
10229.39 183
10230.35 202
10231.30 199
10232.26 207
10233.21 238
10234.17 210
10235.12 209
10236.08 195
10237.03 206
10237.99 203
10238.95 232
10239.90 239
10240.86 227
10241.81 211
10242.77 219
10243.72 221
10244.68 205
10245.63 201
10246.59 204
10247.55 178
10248.50 189
10249.46 172
10250.41 176
10251.37 185
10252.33 159
10253.28 158
10254.24 193
10255.19 157
10256.15 165
10257.11 162
10258.06 171
10259.02 144
10259.98 207
10260.93 182
10261.89 163
10262.85 166
10263.80 145
10264.76 177
10265.72 156
10266.67 165
10267.63 149
10268.59 152
10269.54 174
10270.50 171
10271.46 167
10272.41 135
10273.37 147
10274.33 157
10275.29 139
10276.24 151
10277.20 167
10278.16 140
10279.11 146
10280.07 163
10281.03 147
10281.99 156
10282.94 152
10283.90 111
10284.86 136
10285.82 135
10286.77 155
10287.73 177
10288.69 158
10289.65 150
10290.61 149
10291.56 131
10292.52 146
10293.48 171
10294.44 158
10295.40 172
10296.35 168
10297.31 148
10298.27 170
10299.23 143
10300.19 134
10301.15 157
10302.10 152
10303.06 141
10304.02 161
10304.98 136
10305.94 134
10306.90 149
10307.86 176
10308.81 164
10309.77 125
10310.73 147
10311.69 182
10312.65 146
10313.61 163
10314.57 155
10315.53 152
10316.49 130
10317.44 136
10318.40 147
10319.36 170
10320.32 181
10321.28 172
10322.24 158
10323.20 152
10324.16 162
10325.12 162
10326.08 150
10327.04 145
10328.00 147
10328.96 168
10329.92 162
10330.88 142
10331.84 156
10332.80 156
10333.76 160
10334.72 160
10335.68 168
10336.64 163
10337.60 158
10338.56 140
10339.52 150
10340.48 139
10341.44 147
10342.40 114
10343.36 144
10344.32 143
10345.28 138
10346.24 134
10347.20 149
10348.16 144
10349.12 137
10350.08 103
10351.04 122
10352.00 139
10352.96 152
10353.92 137
10354.88 158
10355.85 147
10356.81 134
10357.77 134
10358.73 146
10359.69 149
10360.65 141
10361.61 147
10362.57 143
10363.53 155
10364.50 176
10365.46 150
10366.42 141
10367.38 138
10368.34 189
10369.30 169
10370.26 127
10371.23 135
10372.19 134
10373.15 173
10374.11 159
10375.07 138
10376.03 130
10377.00 122
10377.96 145
10378.92 160
10379.88 132
10380.84 120
10381.81 150
10382.77 151
10383.73 148
10384.69 132
10385.66 149
10386.62 148
10387.58 135
10388.54 136
10389.51 157
10390.47 154
10391.43 151
10392.39 128
10393.36 103
10394.32 138
10395.28 148
10396.24 137
10397.21 111
10398.17 152
10399.13 138
10400.10 142
10401.06 127
10402.02 129
10402.98 135
10403.95 151
10404.91 158
10405.87 137
10406.84 122
10407.80 133
10408.76 149
10409.73 146
10410.69 132
10411.65 154
10412.62 132
10413.58 97
10414.55 125
10415.51 111
10416.47 136
10417.44 175
10418.40 125
10419.36 128
10420.33 141
10421.29 164
10422.26 149
10423.22 148
10424.18 127
10425.15 140
10426.11 136
10427.08 133
10428.04 141
10429.00 122
10429.97 122
10430.93 134
10431.90 127
10432.86 119
10433.83 147
10434.79 138
10435.76 128
10436.72 112
10437.69 128
10438.65 129
10439.62 145
10440.58 139
10441.54 111
10442.51 107
10443.47 135
10444.44 130
10445.40 137
10446.37 146
10447.34 119
10448.30 144
10449.27 120
10450.23 116
10451.20 132
10452.16 125
10453.13 119
10454.09 138
10455.06 119
10456.02 146
10456.99 135
10457.95 123
10458.92 143
10459.89 147
10460.85 155
10461.82 141
10462.78 109
10463.75 109
10464.72 102
10465.68 114
10466.65 102
10467.61 119
10468.58 116
10469.55 121
10470.51 120
10471.48 112
10472.44 122
10473.41 130
10474.38 129
10475.34 116
10476.31 116
10477.28 125
10478.24 104
10479.21 130
10480.18 108
10481.14 115
10482.11 81
10483.08 118
10484.04 138
10485.01 141
10485.98 116
10486.94 122
10487.91 138
10488.88 133
10489.85 152
10490.81 142
10491.78 128
10492.75 103
10493.71 101
10494.68 136
10495.65 124
10496.62 126
10497.58 133
10498.55 122
10499.52 138
10500.49 136
10501.45 121
10502.42 107
10503.39 118
10504.36 137
10505.33 149
10506.29 130
10507.26 129
10508.23 138
10509.20 114
10510.17 114
10511.13 113
10512.10 110
10513.07 122
10514.04 118
10515.01 102
10515.98 124
10516.94 103
10517.91 138
10518.88 112
10519.85 108
10520.82 115
10521.79 136
10522.75 136
10523.72 115
10524.69 120
10525.66 127
10526.63 135
10527.60 99
10528.57 114
10529.54 121
10530.51 129
10531.47 125
10532.44 113
10533.41 111
10534.38 119
10535.35 108
10536.32 123
10537.29 101
10538.26 91
10539.23 88
10540.20 104
10541.17 103
10542.14 100
10543.11 109
10544.08 84
10545.05 119
10546.02 146
10546.99 111
10547.96 119
10548.92 144
10549.89 119
10550.86 120
10551.83 121
10552.80 114
10553.77 151
10554.74 103
10555.72 93
10556.69 110
10557.66 128
10558.63 99
10559.60 114
10560.57 130
10561.54 135
10562.51 121
10563.48 126
10564.45 138
10565.42 149
10566.39 136
10567.36 141
10568.33 122
10569.30 117
10570.27 115
10571.24 102
10572.21 122
10573.19 116
10574.16 121
10575.13 92
10576.10 132
10577.07 137
10578.04 113
10579.01 119
10579.98 128
10580.95 115
10581.93 127
10582.90 132
10583.87 122
10584.84 122
10585.81 106
10586.78 110
10587.76 110
10588.73 100
10589.70 112
10590.67 137
10591.64 134
10592.61 143
10593.59 110
10594.56 125
10595.53 112
10596.50 120
10597.47 114
10598.45 103
10599.42 107
10600.39 122
10601.36 98
10602.34 125
10603.31 126
10604.28 132
10605.25 133
10606.23 105
10607.20 130
10608.17 133
10609.14 135
10610.12 99
10611.09 95
10612.06 96
10613.03 113
10614.01 121
10614.98 107
10615.95 103
10616.93 127
10617.90 128
10618.87 139
10619.84 134
10620.82 113
10621.79 118
10622.76 153
10623.74 130
10624.71 137
10625.68 122
10626.66 120
10627.63 105
10628.60 115
10629.58 123
10630.55 105
10631.53 115
10632.50 121
10633.47 111
10634.45 117
10635.42 101
10636.39 127
10637.37 111
10638.34 128
10639.32 138
10640.29 165
10641.26 184
10642.24 185
10643.21 185
10644.19 141
10645.16 138
10646.14 170
10647.11 145
10648.08 125
10649.06 127
10650.03 111
10651.01 138
10651.98 134
10652.96 124
10653.93 128
10654.91 114
10655.88 105
10656.86 118
10657.83 103
10658.81 98
10659.78 121
10660.76 116
10661.73 100
10662.71 100
10663.68 126
10664.66 142
10665.63 109
10666.61 100
10667.58 90
10668.56 126
10669.53 118
10670.51 126
10671.48 141
10672.46 111
10673.43 127
10674.41 123
10675.39 115
10676.36 105
10677.34 122
10678.31 133
10679.29 121
10680.26 120
10681.24 114
10682.22 114
10683.19 126
10684.17 124
10685.14 99
10686.12 127
10687.10 112
10688.07 134
10689.05 119
10690.03 97
10691.00 102
10691.98 114
10692.96 98
10693.93 95
10694.91 108
10695.89 107
10696.86 120
10697.84 159
10698.82 123
10699.79 83
10700.77 109
10701.75 98
10702.72 142
10703.70 111
10704.68 97
10705.65 114
10706.63 123
10707.61 125
10708.58 114
10709.56 121
10710.54 129
10711.52 104
10712.49 116
10713.47 127
10714.45 100
10715.43 107
10716.40 116
10717.38 99
10718.36 100
10719.34 94
10720.31 121
10721.29 77
10722.27 107
10723.25 99
10724.23 84
10725.20 94
10726.18 90
10727.16 113
10728.14 103
10729.12 109
10730.09 141
10731.07 108
10732.05 92
10733.03 98
10734.01 107
10734.99 134
10735.96 91
10736.94 108
10737.92 121
10738.90 125
10739.88 99
10740.86 97
10741.84 105
10742.81 99
10743.79 105
10744.77 118
10745.75 150
10746.73 112
10747.71 119
10748.69 135
10749.67 120
10750.65 84
10751.63 111
10752.60 109
10753.58 126
10754.56 94
10755.54 100
10756.52 100
10757.50 78
10758.48 96
10759.46 109
10760.44 105
10761.42 114
10762.40 121
10763.38 121
10764.36 129
10765.34 118
10766.32 131
10767.30 116
10768.28 152
10769.26 121
10770.24 97
10771.22 124
10772.20 116
10773.18 110
10774.16 119
10775.14 117
10776.12 143
10777.10 119
10778.08 133
10779.06 127
10780.04 108
10781.02 127
10782.00 148
10782.98 147
10783.96 125
10784.94 142
10785.92 136
10786.90 116
10787.89 135
10788.87 125
10789.85 122
10790.83 113
10791.81 133
10792.79 120
10793.77 119
10794.75 130
10795.73 129
10796.71 122
10797.70 103
10798.68 116
10799.66 117
10800.64 110
10801.62 125
10802.60 121
10803.58 115
10804.57 142
10805.55 149
10806.53 125
10807.51 115
10808.49 155
10809.47 129
10810.46 136
10811.44 112
10812.42 128
10813.40 123
10814.38 112
10815.37 106
10816.35 101
10817.33 97
10818.31 113
10819.29 107
10820.28 134
10821.26 134
10822.24 125
10823.22 121
10824.21 106
10825.19 143
10826.17 107
10827.15 120
10828.14 131
10829.12 116
10830.10 95
10831.09 101
10832.07 103
10833.05 119
10834.03 127
10835.02 123
10836.00 129
10836.98 106
10837.97 119
10838.95 117
10839.93 131
10840.92 130
10841.90 150
10842.88 139
10843.87 138
10844.85 114
10845.83 116
10846.82 106
10847.80 98
10848.78 129
10849.77 117
10850.75 134
10851.73 127
10852.72 122
10853.70 105
10854.69 138
10855.67 145
10856.65 131
10857.64 111
10858.62 134
10859.60 124
10860.59 131
10861.57 148
10862.56 142
10863.54 128
10864.53 123
10865.51 142
10866.49 133
10867.48 136
10868.46 99
10869.45 122
10870.43 136
10871.42 139
10872.40 113
10873.39 125
10874.37 118
10875.36 121
10876.34 136
10877.33 113
10878.31 129
10879.30 134
10880.28 145
10881.27 121
10882.25 150
10883.24 141
10884.22 141
10885.21 149
10886.19 150
10887.18 156
10888.16 169
10889.15 181
10890.13 152
10891.12 162
10892.10 144
10893.09 140
10894.08 139
10895.06 154
10896.05 158
10897.03 175
10898.02 125
10899.00 134
10899.99 179
10900.98 211
10901.96 167
10902.95 159
10903.93 148
10904.92 156
10905.91 163
10906.89 149
10907.88 163
10908.87 170
10909.85 172
10910.84 155
10911.82 184
10912.81 215
10913.80 195
10914.78 190
10915.77 200
10916.76 221
10917.74 170
10918.73 166
10919.72 198
10920.70 173
10921.69 204
10922.68 188
10923.67 174
10924.65 182
10925.64 179
10926.63 208
10927.61 184
10928.60 209
10929.59 178
10930.58 205
10931.56 178
10932.55 196
10933.54 193
10934.53 210
10935.51 193
10936.50 207
10937.49 209
10938.48 242
10939.46 219
10940.45 233
10941.44 189
10942.43 249
10943.41 243
10944.40 209
10945.39 251
10946.38 195
10947.37 240
10948.35 232
10949.34 240
10950.33 254
10951.32 279
10952.31 260
10953.30 291
10954.28 308
10955.27 311
10956.26 343
10957.25 379
10958.24 403
10959.23 399
10960.22 469
10961.20 497
10962.19 559
10963.18 483
10964.17 495
10965.16 480
10966.15 460
10967.14 385
10968.13 361
10969.11 346
10970.10 323
10971.09 287
10972.08 303
10973.07 342
10974.06 337
10975.05 305
10976.04 303
10977.03 319
10978.02 277
10979.01 318
10980.00 298
10980.99 325
10981.98 329
10982.97 291
10983.96 330
10984.95 334
10985.94 303
10986.93 347
10987.92 357
10988.91 341
10989.90 322
10990.89 324
10991.88 327
10992.87 304
10993.86 274
10994.85 305
10995.84 357
10996.83 386
10997.82 417
10998.81 461
10999.80 536
11000.79 603
11001.78 711
11002.77 766
11003.76 716
11004.75 659
11005.74 633
11006.73 620
11007.72 503
11008.71 464
11009.70 424
11010.69 377
11011.69 349
11012.68 309
11013.67 281
11014.66 326
11015.65 265
11016.64 249
11017.63 287
11018.62 304
11019.62 307
11020.61 309
11021.60 265
11022.59 258
11023.58 236
11024.57 248
11025.56 262
11026.56 247
11027.55 250
11028.54 242
11029.53 215
11030.52 234
11031.51 246
11032.51 220
11033.50 236
11034.49 197
11035.48 246
11036.47 224
11037.47 199
11038.46 228
11039.45 210
11040.44 233
11041.44 180
11042.43 219
11043.42 210
11044.41 197
11045.41 193
11046.40 184
11047.39 217
11048.38 175
11049.38 201
11050.37 191
11051.36 187
11052.35 198
11053.35 216
11054.34 180
11055.33 211
11056.33 192
11057.32 184
11058.31 199
11059.30 206
11060.30 200
11061.29 216
11062.28 189
11063.28 210
11064.27 204
11065.26 148
11066.26 184
11067.25 198
11068.24 191
11069.24 198
11070.23 187
11071.23 167
11072.22 198
11073.21 183
11074.21 167
11075.20 187
11076.19 205
11077.19 189
11078.18 178
11079.18 189
11080.17 179
11081.16 166
11082.16 183
11083.15 197
11084.15 190
11085.14 204
11086.14 169
11087.13 188
11088.12 197
11089.12 196
11090.11 169
11091.11 161
11092.10 165
11093.10 155
11094.09 174
11095.09 164
11096.08 192
11097.08 165
11098.07 180
11099.07 184
11100.06 167
11101.06 150
11102.05 190
11103.05 187
11104.04 159
11105.04 158
11106.03 141
11107.03 182
11108.02 153
11109.02 177
11110.01 160
11111.01 177
11112.00 160
11113.00 166
11113.99 133
11114.99 140
11115.99 135
11116.98 170
11117.98 133
11118.97 160
11119.97 173
11120.96 184
11121.96 184
11122.96 136
11123.95 161
11124.95 173
11125.94 178
11126.94 169
11127.94 152
11128.93 141
11129.93 145
11130.93 170
11131.92 192
11132.92 180
11133.92 158
11134.91 157
11135.91 151
11136.90 124
11137.90 132
11138.90 145
11139.89 149
11140.89 147
11141.89 134
11142.89 172
11143.88 148
11144.88 132
11145.88 147
11146.87 177
11147.87 158
11148.87 154
11149.86 138
11150.86 134
11151.86 127
11152.86 143
11153.85 158
11154.85 164
11155.85 150
11156.85 152
11157.84 156
11158.84 148
11159.84 140
11160.84 151
11161.83 139
11162.83 136
11163.83 149
11164.83 136
11165.83 144
11166.82 118
11167.82 129
11168.82 140
11169.82 148
11170.82 124
11171.81 111
11172.81 115
11173.81 122
11174.81 132
11175.81 152
11176.81 154
11177.80 150
11178.80 168
11179.80 136
11180.80 138
11181.80 111
11182.80 155
11183.80 149
11184.79 144
11185.79 152
11186.79 169
11187.79 147
11188.79 177
11189.79 164
11190.79 177
11191.79 160
11192.79 157
11193.78 175
11194.78 141
11195.78 159
11196.78 169
11197.78 164
11198.78 174
11199.78 165
11200.78 174
11201.78 151
11202.78 173
11203.78 168
11204.78 137
11205.78 130
11206.78 153
11207.78 149
11208.78 157
11209.78 143
11210.78 150
11211.78 114
11212.78 140
11213.78 133
11214.78 130
11215.78 137
11216.78 140
11217.78 136
11218.78 153
11219.78 138
11220.78 118
11221.78 140
11222.78 138
11223.78 131
11224.78 132
11225.78 125
11226.78 125
11227.78 168
11228.78 152
11229.78 124
11230.78 122
11231.79 129
11232.79 120
11233.79 137
11234.79 122
11235.79 130
11236.79 132
11237.79 128
11238.79 134
11239.79 118
11240.80 132
11241.80 158
11242.80 151
11243.80 147
11244.80 132
11245.80 123
11246.80 137
11247.81 117
11248.81 118
11249.81 108
11250.81 121
11251.81 139
11252.81 113
11253.82 131
11254.82 163
11255.82 174
11256.82 124
11257.82 135
11258.83 138
11259.83 131
11260.83 133
11261.83 143
11262.83 121
11263.84 124
11264.84 139
11265.84 131
11266.84 133
11267.85 132
11268.85 123
11269.85 150
11270.85 113
11271.86 137
11272.86 122
11273.86 146
11274.86 130
11275.87 118
11276.87 154
11277.87 139
11278.88 126
11279.88 137
11280.88 128
11281.88 151
11282.89 143
11283.89 138
11284.89 145
11285.90 129
11286.90 123
11287.90 150
11288.91 141
11289.91 148
11290.91 143
11291.92 131
11292.92 117
11293.93 164
11294.93 134
11295.93 136
11296.94 141
11297.94 134
11298.94 155
11299.95 132
11300.95 135
11301.96 142
11302.96 150
11303.96 161
11304.97 128
11305.97 112
11306.98 150
11307.98 116
11308.98 150
11309.99 159
11310.99 167
11312.00 189
11313.00 213
11314.01 228
11315.01 225
11316.02 231
11317.02 207
11318.03 224
11319.03 210
11320.04 189
11321.04 161
11322.04 183
11323.05 149
11324.05 124
11325.06 133
11326.06 175
11327.07 137
11328.07 120
11329.08 126
11330.09 137
11331.09 103
11332.10 145
11333.10 119
11334.11 134
11335.11 135
11336.12 131
11337.12 136
11338.13 124
11339.13 131
11340.14 136
11341.15 149
11342.15 128
11343.16 130
11344.16 145
11345.17 120
11346.18 103
11347.18 77
11348.19 102
11349.19 126
11350.20 136
11351.21 144
11352.21 117
11353.22 95
11354.22 120
11355.23 133
11356.24 133
11357.24 95
11358.25 109
11359.26 125
11360.26 136
11361.27 132
11362.28 126
11363.28 116
11364.29 113
11365.30 109
11366.30 109
11367.31 125
11368.32 96
11369.32 100
11370.33 90
11371.34 85
11372.35 90
11373.35 116
11374.36 119
11375.37 139
11376.37 104
11377.38 97
11378.39 102
11379.40 114
11380.40 92
11381.41 97
11382.42 125
11383.43 139
11384.43 103
11385.44 106
11386.45 125
11387.46 126
11388.47 109
11389.47 108
11390.48 115
11391.49 116
11392.50 112
11393.51 89
11394.51 86
11395.52 101
11396.53 104
11397.54 112
11398.55 93
11399.55 104
11400.56 99
11401.57 114
11402.58 121
11403.59 121
11404.60 92
11405.61 120
11406.61 121
11407.62 95
11408.63 100
11409.64 109
11410.65 123
11411.66 108
11412.67 108
11413.68 74
11414.68 95
11415.69 100
11416.70 92
11417.71 110
11418.72 116
11419.73 106
11420.74 114
11421.75 93
11422.76 114
11423.77 110
11424.78 90
11425.79 88
11426.80 112
11427.81 127
11428.82 104
11429.82 101
11430.83 110
11431.84 118
11432.85 109
11433.86 125
11434.87 142
11435.88 113
11436.89 101
11437.90 119
11438.91 122
11439.92 103
11440.93 112
11441.94 121
11442.95 100
11443.96 87
11444.98 101
11445.99 137
11447.00 106
11448.01 100
11449.02 108
11450.03 108
11451.04 89
11452.05 92
11453.06 100
11454.07 107
11455.08 126
11456.09 119
11457.10 112
11458.11 105
11459.12 97
11460.14 97
11461.15 107
11462.16 118
11463.17 111
11464.18 111
11465.19 105
11466.20 103
11467.21 100
11468.23 100
11469.24 102
11470.25 106
11471.26 105
11472.27 83
11473.28 84
11474.29 90
11475.31 108
11476.32 112
11477.33 110
11478.34 121
11479.35 118
11480.36 88
11481.38 103
11482.39 89
11483.40 93
11484.41 71
11485.43 117
11486.44 111
11487.45 123
11488.46 102
11489.47 105
11490.49 109
11491.50 88
11492.51 97
11493.52 94
11494.54 93
11495.55 103
11496.56 98
11497.57 76
11498.59 107
11499.60 102
11500.61 100
11501.63 96
11502.64 127
11503.65 111
11504.66 110
11505.68 113
11506.69 115
11507.70 79
11508.72 73
11509.73 137
11510.74 112
11511.76 101
11512.77 84
11513.78 126
11514.80 108
11515.81 93
11516.82 102
11517.84 133
11518.85 116
11519.86 106
11520.88 108
11521.89 97
11522.91 78
11523.92 107
11524.93 111
11525.95 116
11526.96 109
11527.97 100
11528.99 104
11530.00 92
11531.02 95
11532.03 79
11533.05 96
11534.06 98
11535.07 107
11536.09 95
11537.10 91
11538.12 90
11539.13 127
11540.15 103
11541.16 70
11542.18 108
11543.19 97
11544.20 117
11545.22 121
11546.23 124
11547.25 103
11548.26 94
11549.28 114
11550.29 124
11551.31 91
11552.32 133
11553.34 95
11554.35 94
11555.37 101
11556.38 113
11557.40 123
11558.42 97
11559.43 99
11560.45 93
11561.46 115
11562.48 103
11563.49 119
11564.51 95
11565.52 89
11566.54 87
11567.56 96
11568.57 81
11569.59 102
11570.60 88
11571.62 109
11572.63 127
11573.65 91
11574.67 111
11575.68 100
11576.70 106
11577.72 114
11578.73 96
11579.75 108
11580.76 112
11581.78 102
11582.80 117
11583.81 105
11584.83 122
11585.85 118
11586.86 131
11587.88 127
11588.90 138
11589.91 148
11590.93 130
11591.95 99
11592.96 120
11593.98 123
11595.00 125
11596.01 131
11597.03 130
11598.05 163
11599.07 140
11600.08 154
11601.10 164
11602.12 181
11603.13 192
11604.15 190
11605.17 196
11606.19 180
11607.20 220
11608.22 227
11609.24 223
11610.26 183
11611.27 163
11612.29 166
11613.31 124
11614.33 134
11615.35 140
11616.36 131
11617.38 134
11618.40 130
11619.42 134
11620.44 141
11621.45 114
11622.47 107
11623.49 115
11624.51 124
11625.53 104
11626.55 115
11627.56 97
11628.58 102
11629.60 111
11630.62 132
11631.64 112
11632.66 101
11633.67 110
11634.69 115
11635.71 134
11636.73 104
11637.75 123
11638.77 99
11639.79 117
11640.81 103
11641.83 112
11642.84 105
11643.86 90
11644.88 101
11645.90 119
11646.92 97
11647.94 102
11648.96 94
11649.98 124
11651.00 86
11652.02 112
11653.04 83
11654.06 116
11655.08 106
11656.10 105
11657.12 133
11658.14 95
11659.16 92
11660.18 73
11661.20 99
11662.22 109
11663.24 90
11664.26 81
11665.28 111
11666.30 106
11667.32 88
11668.34 94
11669.36 120
11670.38 118
11671.40 86
11672.42 113
11673.44 107
11674.46 104
11675.48 94
11676.50 109
11677.52 103
11678.54 94
11679.56 103
11680.58 109
11681.60 90
11682.62 115
11683.64 112
11684.66 94
11685.69 94
11686.71 113
11687.73 107
11688.75 113
11689.77 96
11690.79 94
11691.81 121
11692.83 107
11693.85 107
11694.88 92
11695.90 126
11696.92 90
11697.94 90
11698.96 96
11699.98 101
11701.01 94
11702.03 105
11703.05 95
11704.07 90
11705.09 132
11706.11 126
11707.14 140
11708.16 106
11709.18 102
11710.20 85
11711.22 99
11712.25 115
11713.27 99
11714.29 132
11715.31 80
11716.33 95
11717.36 94
11718.38 76
11719.40 102
11720.42 104
11721.45 93
11722.47 110
11723.49 65
11724.51 90
11725.54 88
11726.56 121
11727.58 103
11728.61 108
11729.63 87
11730.65 113
11731.67 110
11732.70 93
11733.72 88
11734.74 76
11735.77 128
11736.79 109
11737.81 98
11738.84 114
11739.86 103
11740.88 100
11741.91 96
11742.93 91
11743.95 80
11744.98 86
11746.00 93
11747.02 117
11748.05 98
11749.07 82
11750.09 104
11751.12 96
11752.14 82
11753.17 88
11754.19 104
11755.21 112
11756.24 106
11757.26 89
11758.29 92
11759.31 100
11760.33 91
11761.36 94
11762.38 80
11763.41 80
11764.43 75
11765.46 78
11766.48 80
11767.51 96
11768.53 103
11769.55 113
11770.58 93
11771.60 104
11772.63 97
11773.65 102
11774.68 94
11775.70 96
11776.73 86
11777.75 82
11778.78 106
11779.80 95
11780.83 97
11781.85 101
11782.88 102
11783.90 113
11784.93 97
11785.95 105
11786.98 136
11788.01 110
11789.03 82
11790.06 88
11791.08 92
11792.11 74
11793.13 115
11794.16 124
11795.18 118
11796.21 100
11797.24 98
11798.26 110
11799.29 119
11800.31 101
11801.34 117
11802.37 100
11803.39 117
11804.42 123
11805.44 107
11806.47 97
11807.50 126
11808.52 127
11809.55 113
11810.58 114
11811.60 118
11812.63 146
11813.66 110
11814.68 124
11815.71 88
11816.74 111
11817.76 125
11818.79 117
11819.82 107
11820.84 124
11821.87 128
11822.90 110
11823.92 106
11824.95 110
11825.98 115
11827.00 121
11828.03 104
11829.06 120
11830.09 96
11831.11 111
11832.14 90
11833.17 86
11834.20 110
11835.22 98
11836.25 89
11837.28 105
11838.31 101
11839.33 108
11840.36 114
11841.39 129
11842.42 132
11843.44 124
11844.47 105
11845.50 104
11846.53 137
11847.56 129
11848.58 97
11849.61 98
11850.64 110
11851.67 141
11852.70 120
11853.72 116
11854.75 98
11855.78 114
11856.81 123
11857.84 135
11858.87 132
11859.90 117
11860.92 126
11861.95 112
11862.98 123
11864.01 104
11865.04 134
11866.07 139
11867.10 135
11868.13 120
11869.15 105
11870.18 136
11871.21 123
11872.24 134
11873.27 133
11874.30 139
11875.33 142
11876.36 130
11877.39 124
11878.42 127
11879.45 127
11880.48 136
11881.51 130
11882.53 116
11883.56 153
11884.59 152
11885.62 152
11886.65 170
11887.68 148
11888.71 152
11889.74 133
11890.77 137
11891.80 157
11892.83 162
11893.86 153
11894.89 177
11895.92 162
11896.95 151
11897.98 173
11899.01 183
11900.04 169
11901.07 197
11902.10 202
11903.13 209
11904.17 209
11905.20 216
11906.23 211
11907.26 199
11908.29 197
11909.32 200
11910.35 191
11911.38 166
11912.41 168
11913.44 154
11914.47 188
11915.50 155
11916.53 153
11917.57 210
11918.60 206
11919.63 160
11920.66 168
11921.69 177
11922.72 157
11923.75 162
11924.78 139
11925.82 204
11926.85 204
11927.88 201
11928.91 201
11929.94 237
11930.97 270
11932.00 346
11933.04 357
11934.07 362
11935.10 379
11936.13 381
11937.16 338
11938.20 300
11939.23 280
11940.26 243
11941.29 248
11942.32 223
11943.36 212
11944.39 209
11945.42 186
11946.45 203
11947.49 180
11948.52 145
11949.55 183
11950.58 155
11951.62 149
11952.65 170
11953.68 163
11954.71 136
11955.75 136
11956.78 147
11957.81 142
11958.84 142
11959.88 118
11960.91 149
11961.94 180
11962.98 142
11964.01 160
11965.04 179
11966.08 158
11967.11 134
11968.14 154
11969.17 132
11970.21 110
11971.24 142
11972.27 162
11973.31 159
11974.34 115
11975.38 134
11976.41 146
11977.44 151
11978.48 125
11979.51 117
11980.54 123
11981.58 135
11982.61 119
11983.65 128
11984.68 141
11985.71 116
11986.75 153
11987.78 120
11988.82 104
11989.85 133
11990.88 126
11991.92 135
11992.95 140
11993.99 123
11995.02 141
11996.06 143
11997.09 160
11998.13 139
11999.16 149
12000.19 131
12001.23 117
12002.26 139
12003.30 160
12004.33 142
12005.37 153
12006.40 183
12007.44 133
12008.47 130
12009.51 98
12010.54 145
12011.58 145
12012.61 146
12013.65 163
12014.68 168
12015.72 161
12016.75 121
12017.79 193
12018.83 191
12019.86 193
12020.90 180
12021.93 197
12022.97 165
12024.00 180
12025.04 189
12026.07 175
12027.11 169
12028.15 147
12029.18 133
12030.22 164
12031.25 163
12032.29 152
12033.33 150
12034.36 158
12035.40 162
12036.43 162
12037.47 160
12038.51 165
12039.54 148
12040.58 142
12041.62 151
12042.65 171
12043.69 165
12044.73 135
12045.76 174
12046.80 156
12047.84 170
12048.87 155
12049.91 167
12050.95 145
12051.98 152
12053.02 168
12054.06 169
12055.09 158
12056.13 153
12057.17 166
12058.20 176
12059.24 149
12060.28 126
12061.32 144
12062.35 174
12063.39 147
12064.43 148
12065.47 155
12066.50 167
12067.54 170
12068.58 182
12069.62 161
12070.65 159
12071.69 165
12072.73 175
12073.77 171
12074.81 172
12075.84 193
12076.88 172
12077.92 171
12078.96 169
12080.00 155
12081.03 177
12082.07 180
12083.11 176
12084.15 154
12085.19 170
12086.22 158
12087.26 157
12088.30 175
12089.34 171
12090.38 175
12091.42 153
12092.46 187
12093.49 146
12094.53 184
12095.57 199
12096.61 171
12097.65 139
12098.69 162
12099.73 223
12100.77 211
12101.81 189
12102.84 210
12103.88 249
12104.92 252
12105.96 250
12107.00 256
12108.04 262
12109.08 228
12110.12 214
12111.16 232
12112.20 246
12113.24 187
12114.28 160
12115.32 147
12116.36 151
12117.40 140
12118.44 152
12119.48 145
12120.52 153
12121.55 151
12122.59 154
12123.63 169
12124.67 152
12125.71 154
12126.75 158
12127.80 141
12128.84 115
12129.88 111
12130.92 131
12131.96 141
12133.00 146
12134.04 154
12135.08 136
12136.12 132
12137.16 129
12138.20 160
12139.24 140
12140.28 127
12141.32 146
12142.36 150
12143.40 154
12144.44 133
12145.48 107
12146.53 128
12147.57 132
12148.61 130
12149.65 137
12150.69 122
12151.73 110
12152.77 127
12153.81 116
12154.85 122
12155.90 134
12156.94 138
12157.98 127
12159.02 118
12160.06 113
12161.10 133
12162.14 111
12163.19 121
12164.23 107
12165.27 112
12166.31 123
12167.35 111
12168.40 102
12169.44 105
12170.48 126
12171.52 83
12172.56 109
12173.61 108
12174.65 139
12175.69 117
12176.73 138
12177.77 150
12178.82 125
12179.86 113
12180.90 138
12181.94 120
12182.99 96
12184.03 103
12185.07 117
12186.11 132
12187.16 129
12188.20 107
12189.24 123
12190.29 150
12191.33 121
12192.37 99
12193.41 103
12194.46 121
12195.50 121
12196.54 114
12197.59 111
12198.63 113
12199.67 125
12200.72 118
12201.76 139
12202.80 124
12203.85 133
12204.89 100
12205.93 104
12206.98 118
12208.02 116
12209.06 111
12210.11 87
12211.15 121
12212.19 117
12213.24 136
12214.28 124
12215.33 147
12216.37 131
12217.41 133
12218.46 124
12219.50 142
12220.55 137
12221.59 130
12222.63 147
12223.68 143
12224.72 131
12225.77 122
12226.81 127
12227.86 147
12228.90 145
12229.95 137
12230.99 143
12232.03 141
12233.08 115
12234.12 102
12235.17 135
12236.21 105
12237.26 130
12238.30 102
12239.35 115
12240.39 142
12241.44 152
12242.48 137
12243.53 130
12244.57 132
12245.62 141
12246.66 153
12247.71 138
12248.75 141
12249.80 96
12250.85 124
12251.89 127
12252.94 136
12253.98 118
12255.03 139
12256.07 130
12257.12 122
12258.16 120
12259.21 135
12260.26 133
12261.30 104
12262.35 112
12263.39 109
12264.44 103
12265.49 103
12266.53 112
12267.58 113
12268.62 116
12269.67 99
12270.72 124
12271.76 136
12272.81 125
12273.86 108
12274.90 116
12275.95 129
12277.00 126
12278.04 131
12279.09 112
12280.14 118
12281.18 117
12282.23 132
12283.28 95
12284.32 115
12285.37 124
12286.42 144
12287.46 119
12288.51 116
12289.56 120
12290.60 124
12291.65 117
12292.70 126
12293.75 115
12294.79 107
12295.84 134
12296.89 98
12297.94 98
12298.98 122
12300.03 99
12301.08 85
12302.13 117
12303.17 80
12304.22 97
12305.27 98
12306.32 107
12307.36 112
12308.41 110
12309.46 121
12310.51 90
12311.56 111
12312.60 85
12313.65 99
12314.70 105
12315.75 127
12316.80 115
12317.85 116
12318.89 111
12319.94 86
12320.99 104
12322.04 124
12323.09 114
12324.14 97
12325.18 115
12326.23 110
12327.28 100
12328.33 94
12329.38 89
12330.43 81
12331.48 105
12332.53 77
12333.57 105
12334.62 112
12335.67 113
12336.72 121
12337.77 86
12338.82 96
12339.87 103
12340.92 98
12341.97 101
12343.02 99
12344.07 104
12345.12 97
12346.17 86
12347.22 104
12348.26 89
12349.31 94
12350.36 105
12351.41 103
12352.46 118
12353.51 103
12354.56 90
12355.61 119
12356.66 128
12357.71 98
12358.76 77
12359.81 89
12360.86 117
12361.91 126
12362.96 116
12364.01 100
12365.06 108
12366.11 113
12367.16 103
12368.22 99
12369.27 108
12370.32 118
12371.37 126
12372.42 122
12373.47 125
12374.52 107
12375.57 107
12376.62 123
12377.67 108
12378.72 106
12379.77 93
12380.82 123
12381.87 111
12382.93 113
12383.98 116
12385.03 120
12386.08 101
12387.13 123
12388.18 120
12389.23 123
12390.28 97
12391.34 109
12392.39 111
12393.44 117
12394.49 108
12395.54 115
12396.59 108
12397.65 109
12398.70 124
12399.75 111
12400.80 111
12401.85 128
12402.90 119
12403.96 120
12405.01 105
12406.06 140
12407.11 135
12408.16 137
12409.22 112
12410.27 108
12411.32 132
12412.37 106
12413.43 111
12414.48 133
12415.53 102
12416.58 136
12417.64 143
12418.69 122
12419.74 118
12420.79 115
12421.85 112
12422.90 106
12423.95 102
12425.00 118
12426.06 111
12427.11 113
12428.16 114
12429.22 114
12430.27 150
12431.32 118
12432.38 125
12433.43 137
12434.48 145
12435.54 142
12436.59 103
12437.64 110
12438.70 125
12439.75 136
12440.80 162
12441.86 149
12442.91 142
12443.96 140
12445.02 117
12446.07 117
12447.13 109
12448.18 122
12449.23 114
12450.29 116
12451.34 133
12452.39 140
12453.45 129
12454.50 145
12455.56 180
12456.61 176
12457.67 131
12458.72 183
12459.77 180
12460.83 182
12461.88 149
12462.94 151
12463.99 178
12465.05 185
12466.10 184
12467.16 179
12468.21 162
12469.26 184
12470.32 203
12471.37 209
12472.43 247
12473.48 317
12474.54 346
12475.59 374
12476.65 448
12477.70 481
12478.76 567
12479.81 570
12480.87 579
12481.93 585
12482.98 525
12484.04 515
12485.09 452
12486.15 378
12487.20 314
12488.26 309
12489.31 254
12490.37 244
12491.42 213
12492.48 218
12493.54 203
12494.59 162
12495.65 202
12496.70 165
12497.76 151
12498.82 149
12499.87 170
12500.93 186
12501.98 178
12503.04 151
12504.10 146
12505.15 137
12506.21 157
12507.26 197
12508.32 161
12509.38 147
12510.43 166
12511.49 169
12512.55 159
12513.60 165
12514.66 128
12515.72 142
12516.77 158
12517.83 158
12518.89 143
12519.94 121
12521.00 146
12522.06 156
12523.12 136
12524.17 148
12525.23 128
12526.29 147
12527.34 176
12528.40 159
12529.46 120
12530.52 138
12531.57 167
12532.63 147
12533.69 123
12534.75 119
12535.80 113
12536.86 153
12537.92 142
12538.98 136
12540.03 140
12541.09 143
12542.15 150
12543.21 149
12544.26 141
12545.32 138
12546.38 165
12547.44 177
12548.50 152
12549.56 138
12550.61 135
12551.67 166
12552.73 164
12553.79 161
12554.85 178
12555.90 193
12556.96 237
12558.02 227
12559.08 224
12560.14 205
12561.20 237
12562.26 237
12563.31 246
12564.37 206
12565.43 201
12566.49 207
12567.55 220
12568.61 182
12569.67 135
12570.73 136
12571.79 155
12572.85 155
12573.90 154
12574.96 149
12576.02 162
12577.08 139
12578.14 117
12579.20 148
12580.26 145
12581.32 141
12582.38 144
12583.44 156
12584.50 124
12585.56 154
12586.62 159
12587.68 173
12588.74 129
12589.80 145
12590.86 137
12591.92 130
12592.98 115
12594.04 154
12595.10 149
12596.16 131
12597.22 134
12598.28 138
12599.34 140
12600.40 130
12601.46 139
12602.52 136
12603.58 95
12604.64 114
12605.70 136
12606.76 150
12607.82 133
12608.88 118
12609.94 122
12611.00 154
12612.06 122
12613.12 124
12614.19 142
12615.25 133
12616.31 163
12617.37 127
12618.43 153
12619.49 129
12620.55 156
12621.61 154
12622.67 156
12623.74 132
12624.80 142
12625.86 144
12626.92 157
12627.98 148
12629.04 124
12630.10 115
12631.17 149
12632.23 105
12633.29 97
12634.35 114
12635.41 124
12636.47 122
12637.54 131
12638.60 144
12639.66 115
12640.72 119
12641.78 130
12642.85 120
12643.91 132
12644.97 121
12646.03 142
12647.09 127
12648.16 127
12649.22 145
12650.28 116
12651.34 102
12652.41 134
12653.47 121
12654.53 116
12655.59 117
12656.66 105
12657.72 91
12658.78 114
12659.84 109
12660.91 111
12661.97 122
12663.03 127
12664.10 95
12665.16 111
12666.22 130
12667.29 127
12668.35 140
12669.41 144
12670.48 125
12671.54 92
12672.60 129
12673.67 121
12674.73 102
12675.79 126
12676.86 124
12677.92 133
12678.98 118
12680.05 99
12681.11 133
12682.17 97
12683.24 118
12684.30 112
12685.37 112
12686.43 109
12687.49 91
12688.56 109
12689.62 116
12690.69 136
12691.75 134
12692.81 140
12693.88 127
12694.94 111
12696.01 123
12697.07 121
12698.13 133
12699.20 139
12700.26 139
12701.33 145
12702.39 135
12703.46 150
12704.52 134
12705.59 121
12706.65 146
12707.72 146
12708.78 131
12709.85 127
12710.91 146
12711.98 138
12713.04 125
12714.11 128
12715.17 134
12716.24 110
12717.30 138
12718.37 128
12719.43 108
12720.50 120
12721.56 120
12722.63 160
12723.69 162
12724.76 126
12725.82 102
12726.89 114
12727.96 127
12729.02 131
12730.09 140
12731.15 130
12732.22 134
12733.29 151
12734.35 138
12735.42 137
12736.48 141
12737.55 123
12738.62 152
12739.68 152
12740.75 134
12741.81 119
12742.88 137
12743.95 125
12745.01 106
12746.08 96
12747.15 118
12748.21 140
12749.28 123
12750.35 117
12751.41 113
12752.48 151
12753.55 132
12754.61 131
12755.68 124
12756.75 116
12757.81 129
12758.88 99
12759.95 121
12761.01 113
12762.08 122
12763.15 113
12764.21 109
12765.28 97
12766.35 94
12767.42 97
12768.48 104
12769.55 91
12770.62 120
12771.69 103
12772.75 114
12773.82 123
12774.89 89
12775.96 112
12777.02 104
12778.09 121
12779.16 115
12780.23 92
12781.30 121
12782.36 119
12783.43 108
12784.50 99
12785.57 90
12786.64 110
12787.70 108
12788.77 119
12789.84 103
12790.91 111
12791.98 105
12793.05 95
12794.11 118
12795.18 113
12796.25 75
12797.32 106
12798.39 98
12799.46 96
12800.53 103
12801.59 99
12802.66 115
12803.73 113
12804.80 88
12805.87 93
12806.94 90
12808.01 116
12809.08 131
12810.15 112
12811.21 86
12812.28 91
12813.35 107
12814.42 114
12815.49 106
12816.56 88
12817.63 98
12818.70 110
12819.77 100
12820.84 100
12821.91 114
12822.98 108
12824.05 93
12825.12 97
12826.19 90
12827.26 84
12828.33 110
12829.40 108
12830.47 99
12831.54 90
12832.61 123
12833.68 107
12834.75 99
12835.82 95
12836.89 86
12837.96 96
12839.03 124
12840.10 104
12841.17 102
12842.24 128
12843.31 102
12844.38 87
12845.45 111
12846.52 96
12847.59 88
12848.66 107
12849.73 73
12850.80 114
12851.88 86
12852.95 91
12854.02 108
12855.09 106
12856.16 102
12857.23 96
12858.30 98
12859.37 92
12860.44 111
12861.51 129
12862.59 99
12863.66 108
12864.73 105
12865.80 104
12866.87 83
12867.94 83
12869.01 88
12870.09 96
12871.16 84
12872.23 68
12873.30 102
12874.37 105
12875.45 106
12876.52 102
12877.59 117
12878.66 93
12879.73 110
12880.81 106
12881.88 94
12882.95 99
12884.02 89
12885.09 92
12886.17 105
12887.24 93
12888.31 81
12889.38 106
12890.46 107
12891.53 107
12892.60 79
12893.67 108
12894.75 86
12895.82 91
12896.89 91
12897.96 124
12899.04 102
12900.11 92
12901.18 117
12902.26 102
12903.33 83
12904.40 92
12905.47 115
12906.55 99
12907.62 81
12908.69 82
12909.77 111
12910.84 112
12911.91 91
12912.99 71
12914.06 92
12915.13 116
12916.21 109
12917.28 109
12918.36 83
12919.43 86
12920.50 97
12921.58 107
12922.65 85
12923.72 87
12924.80 86
12925.87 114
12926.95 99
12928.02 104
12929.09 84
12930.17 102
12931.24 93
12932.32 93
12933.39 78
12934.46 109
12935.54 89
12936.61 89
12937.69 129
12938.76 91
12939.84 84
12940.91 82
12941.99 98
12943.06 84
12944.14 90
12945.21 92
12946.28 90
12947.36 81
12948.43 97
12949.51 94
12950.58 104
12951.66 82
12952.73 96
12953.81 92
12954.88 90
12955.96 104
12957.04 92
12958.11 92
12959.19 86
12960.26 77
12961.34 90
12962.41 92
12963.49 118
12964.56 107
12965.64 100
12966.71 101
12967.79 89
12968.87 88
12969.94 123
12971.02 103
12972.09 105
12973.17 107
12974.24 117
12975.32 81
12976.40 96
12977.47 98
12978.55 111
12979.63 95
12980.70 98
12981.78 99
12982.85 97
12983.93 104
12985.01 99
12986.08 85
12987.16 80
12988.24 86
12989.31 107
12990.39 96
12991.47 84
12992.54 66
12993.62 91
12994.70 87
12995.77 91
12996.85 82
12997.93 89
12999.00 104
13000.08 84
13001.16 67
13002.24 85
13003.31 75
13004.39 92
13005.47 78
13006.54 104
13007.62 78
13008.70 92
13009.78 104
13010.85 97
13011.93 90
13013.01 108
13014.09 115
13015.16 95
13016.24 104
13017.32 89
13018.40 108
13019.48 101
13020.55 92
13021.63 113
13022.71 85
13023.79 78
13024.86 84
13025.94 108
13027.02 93
13028.10 105
13029.18 88
13030.26 88
13031.33 82
13032.41 103
13033.49 88
13034.57 87
13035.65 105
13036.73 108
13037.80 101
13038.88 104
13039.96 89
13041.04 101
13042.12 94
13043.20 98
13044.28 82
13045.36 99
13046.44 85
13047.51 79
13048.59 84
13049.67 101
13050.75 101
13051.83 75
13052.91 97
13053.99 101
13055.07 83
13056.15 75
13057.23 115
13058.31 103
13059.39 98
13060.47 85
13061.55 106
13062.62 106
13063.70 104
13064.78 98
13065.86 93
13066.94 104
13068.02 88
13069.10 94
13070.18 101
13071.26 104
13072.34 79
13073.42 93
13074.50 86
13075.58 90
13076.66 123
13077.74 84
13078.82 108
13079.90 76
13080.99 92
13082.07 101
13083.15 87
13084.23 96
13085.31 115
13086.39 102
13087.47 82
13088.55 78
13089.63 89
13090.71 75
13091.79 83
13092.87 92
13093.95 80
13095.03 89
13096.12 87
13097.20 83
13098.28 83
13099.36 75
13100.44 72
13101.52 93
13102.60 71
13103.68 95
13104.76 101
13105.85 80
13106.93 96
13108.01 96
13109.09 86
13110.17 84
13111.25 85
13112.34 76
13113.42 80
13114.50 90
13115.58 83
13116.66 83
13117.74 107
13118.83 66
13119.91 81
13120.99 84
13122.07 92
13123.15 98
13124.24 84
13125.32 72
13126.40 95
13127.48 70
13128.57 70
13129.65 105
13130.73 86
13131.81 100
13132.90 101
13133.98 88
13135.06 74
13136.14 65
13137.23 71
13138.31 97
13139.39 87
13140.48 94
13141.56 88
13142.64 96
13143.72 99
13144.81 82
13145.89 93
13146.97 98
13148.06 101
13149.14 76
13150.22 86
13151.31 80
13152.39 89
13153.47 93
13154.56 84
13155.64 85
13156.72 96
13157.81 85
13158.89 101
13159.97 104
13161.06 75
13162.14 70
13163.23 92
13164.31 96
13165.39 79
13166.48 85
13167.56 86
13168.64 103
13169.73 96
13170.81 102
13171.90 87
13172.98 80
13174.07 111
13175.15 92
13176.23 80
13177.32 79
13178.40 88
13179.49 104
13180.57 70
13181.66 90
13182.74 105
13183.83 99
13184.91 103
13185.99 103
13187.08 66
13188.16 79
13189.25 97
13190.33 91
13191.42 99
13192.50 86
13193.59 66
13194.67 97
13195.76 90
13196.84 92
13197.93 79
13199.01 126
13200.10 116
13201.19 80
13202.27 102
13203.36 87
13204.44 88
13205.53 75
13206.61 89
13207.70 79
13208.78 91
13209.87 87
13210.96 69
13212.04 88
13213.13 93
13214.21 79
13215.30 113
13216.39 72
13217.47 67
13218.56 81
13219.64 100
13220.73 93
13221.82 77
13222.90 72
13223.99 120
13225.07 112
13226.16 88
13227.25 88
13228.33 73
13229.42 105
13230.51 114
13231.59 94
13232.68 82
13233.77 79
13234.85 86
13235.94 100
13237.03 85
13238.11 92
13239.20 101
13240.29 95
13241.37 91
13242.46 94
13243.55 114
13244.64 108
13245.72 91
13246.81 92
13247.90 100
13248.99 87
13250.07 100
13251.16 104
13252.25 104
13253.34 85
13254.42 96
13255.51 109
13256.60 113
13257.69 73
13258.77 80
13259.86 113
13260.95 101
13262.04 112
13263.12 105
13264.21 128
13265.30 106
13266.39 123
13267.48 92
13268.56 115
13269.65 119
13270.74 117
13271.83 94
13272.92 110
13274.01 101
13275.09 100
13276.18 107
13277.27 86
13278.36 96
13279.45 94
13280.54 133
13281.63 79
13282.71 93
13283.80 116
13284.89 137
13285.98 101
13287.07 109
13288.16 102
13289.25 96
13290.34 125
13291.43 119
13292.51 108
13293.60 108
13294.69 95
13295.78 121
13296.87 132
13297.96 94
13299.05 97
13300.14 127
13301.23 165
13302.32 109
13303.41 137
13304.50 113
13305.59 132
13306.68 137
13307.77 116
13308.86 149
13309.95 136
13311.04 156
13312.13 131
13313.22 133
13314.31 134
13315.40 152
13316.49 141
13317.58 133
13318.67 148
13319.76 110
13320.85 121
13321.94 121
13323.03 92
13324.12 113
13325.21 123
13326.30 116
13327.39 108
13328.48 118
13329.57 133
13330.66 124
13331.75 167
13332.84 138
13333.93 132
13335.02 124
13336.12 124
13337.21 160
13338.30 133
13339.39 116
13340.48 136
13341.57 131
13342.66 156
13343.75 134
13344.84 153
13345.94 144
13347.03 159
13348.12 171
13349.21 145
13350.30 141
13351.39 152
13352.48 142
13353.58 139
13354.67 143
13355.76 134
13356.85 149
13357.94 151
13359.04 136
13360.13 161
13361.22 169
13362.31 163
13363.40 149
13364.50 156
13365.59 174
13366.68 207
13367.77 189
13368.86 200
13369.96 206
13371.05 177
13372.14 214
13373.23 223
13374.33 175
13375.42 185
13376.51 195
13377.60 186
13378.70 159
13379.79 144
13380.88 168
13381.97 170
13383.07 155
13384.16 118
13385.25 129
13386.35 111
13387.44 140
13388.53 146
13389.62 141
13390.72 132
13391.81 134
13392.90 151
13394.00 120
13395.09 147
13396.18 133
13397.28 159
13398.37 133
13399.46 109
13400.56 114
13401.65 98
13402.75 113
13403.84 103
13404.93 126
13406.03 139
13407.12 148
13408.21 135
13409.31 126
13410.40 106
13411.50 123
13412.59 120
13413.68 122
13414.78 111
13415.87 118
13416.97 103
13418.06 148
13419.16 122
13420.25 120
13421.34 103
13422.44 125
13423.53 120
13424.63 99
13425.72 90
13426.82 114
13427.91 111
13429.01 103
13430.10 128
13431.20 125
13432.29 96
13433.39 106
13434.48 113
13435.58 133
13436.67 108
13437.77 120
13438.86 111
13439.96 96
13441.05 105
13442.15 123
13443.24 127
13444.34 124
13445.43 121
13446.53 108
13447.62 125
13448.72 124
13449.81 138
13450.91 136
13452.01 127
13453.10 131
13454.20 119
13455.29 122
13456.39 149
13457.48 168
13458.58 179
13459.68 140
13460.77 164
13461.87 130
13462.96 117
13464.06 131
13465.16 164
13466.25 134
13467.35 130
13468.45 149
13469.54 146
13470.64 147
13471.73 149
13472.83 177
13473.93 152
13475.02 145
13476.12 143
13477.22 164
13478.31 148
13479.41 155
13480.51 139
13481.60 141
13482.70 136
13483.80 139
13484.90 134
13485.99 121
13487.09 131
13488.19 176
13489.28 155
13490.38 151
13491.48 160
13492.58 167
13493.67 177
13494.77 169
13495.87 180
13496.97 169
13498.06 161
13499.16 212
13500.26 214
13501.36 183
13502.45 238
13503.55 216
13504.65 231
13505.75 212
13506.84 233
13507.94 229
13509.04 223
13510.14 243
13511.24 154
13512.33 185
13513.43 174
13514.53 172
13515.63 149
13516.73 148
13517.83 139
13518.92 157
13520.02 166
13521.12 153
13522.22 148
13523.32 144
13524.42 125
13525.52 168
13526.61 127
13527.71 100
13528.81 112
13529.91 129
13531.01 123
13532.11 118
13533.21 149
13534.31 142
13535.41 157
13536.50 150
13537.60 134
13538.70 121
13539.80 117
13540.90 129
13542.00 115
13543.10 102
13544.20 117
13545.30 140
13546.40 137
13547.50 116
13548.60 121
13549.70 113
13550.80 96
13551.90 103
13553.00 94
13554.10 108
13555.20 110
13556.30 103
13557.40 114
13558.50 92
13559.60 101
13560.70 121
13561.80 113
13562.90 109
13564.00 125
13565.10 100
13566.20 73
13567.30 95
13568.40 113
13569.50 103
13570.60 127
13571.70 111
13572.80 114
13573.90 114
13575.00 120
13576.10 116
13577.20 90
13578.30 104
13579.40 133
13580.51 117
13581.61 111
13582.71 123
13583.81 104
13584.91 121
13586.01 122
13587.11 131
13588.21 102
13589.31 116
13590.42 112
13591.52 98
13592.62 79
13593.72 100
13594.82 107
13595.92 111
13597.02 130
13598.13 122
13599.23 125
13600.33 98
13601.43 120
13602.53 108
13603.63 112
13604.74 92
13605.84 137
13606.94 106
13608.04 106
13609.14 103
13610.25 96
13611.35 127
13612.45 109
13613.55 130
13614.66 111
13615.76 129
13616.86 116
13617.96 116
13619.06 99
13620.17 123
13621.27 144
13622.37 110
13623.47 103
13624.58 133
13625.68 112
13626.78 107
13627.89 109
13628.99 123
13630.09 122
13631.19 117
13632.30 114
13633.40 101
13634.50 123
13635.61 104
13636.71 116
13637.81 126
13638.92 120
13640.02 138
13641.12 104
13642.23 109
13643.33 117
13644.43 137
13645.54 116
13646.64 111
13647.74 108
13648.85 129
13649.95 117
13651.06 124
13652.16 139
13653.26 115
13654.37 119
13655.47 113
13656.57 129
13657.68 104
13658.78 125
13659.89 95
13660.99 124
13662.10 121
13663.20 122
13664.30 121
13665.41 124
13666.51 123
13667.62 120
13668.72 98
13669.83 109
13670.93 106
13672.04 103
13673.14 108
13674.24 88
13675.35 126
13676.45 125
13677.56 103
13678.66 108
13679.77 101
13680.87 98
13681.98 124
13683.08 112
13684.19 119
13685.29 109
13686.40 111
13687.50 102
13688.61 111
13689.71 112
13690.82 98
13691.93 97
13693.03 108
13694.14 116
13695.24 104
13696.35 130
13697.45 125
13698.56 144
13699.66 122
13700.77 111
13701.88 92
13702.98 115
13704.09 113
13705.19 109
13706.30 89
13707.41 81
13708.51 120
13709.62 112
13710.72 112
13711.83 112
13712.94 109
13714.04 111
13715.15 146
13716.26 104
13717.36 100
13718.47 130
13719.58 120
13720.68 120
13721.79 117
13722.90 133
13724.00 124
13725.11 157
13726.22 123
13727.32 107
13728.43 120
13729.54 144
13730.64 133
13731.75 142
13732.86 136
13733.96 149
13735.07 175
13736.18 156
13737.29 133
13738.39 132
13739.50 151
13740.61 138
13741.72 152
13742.82 139
13743.93 105
13745.04 142
13746.15 137
13747.25 162
13748.36 128
13749.47 140
13750.58 155
13751.68 162
13752.79 147
13753.90 142
13755.01 191
13756.12 190
13757.22 179
13758.33 220
13759.44 176
13760.55 179
13761.66 196
13762.77 185
13763.87 170
13764.98 187
13766.09 202
13767.20 238
13768.31 229
13769.42 239
13770.52 273
13771.63 301
13772.74 329
13773.85 317
13774.96 308
13776.07 339
13777.18 377
13778.29 324
13779.39 352
13780.50 311
13781.61 304
13782.72 250
13783.83 245
13784.94 220
13786.05 223
13787.16 180
13788.27 195
13789.38 176
13790.49 155
13791.60 160
13792.71 168
13793.81 180
13794.92 159
13796.03 173
13797.14 149
13798.25 159
13799.36 112
13800.47 128
13801.58 154
13802.69 153
13803.80 159
13804.91 151
13806.02 169
13807.13 158
13808.24 155
13809.35 133
13810.46 146
13811.57 146
13812.68 128
13813.79 157
13814.90 169
13816.02 161
13817.13 153
13818.24 148
13819.35 120
13820.46 126
13821.57 120
13822.68 139
13823.79 111
13824.90 112
13826.01 133
13827.12 144
13828.23 136
13829.34 115
13830.45 103
13831.57 136
13832.68 103
13833.79 128
13834.90 132
13836.01 112
13837.12 134
13838.23 129
13839.34 138
13840.46 130
13841.57 148
13842.68 114
13843.79 116
13844.90 126
13846.01 146
13847.13 138
13848.24 132
13849.35 123
13850.46 123
13851.57 146
13852.68 163
13853.80 120
13854.91 134
13856.02 119
13857.13 106
13858.24 127
13859.36 128
13860.47 137
13861.58 130
13862.69 120
13863.81 135
13864.92 153
13866.03 137
13867.14 162
13868.26 150
13869.37 157
13870.48 129
13871.59 139
13872.71 135
13873.82 126
13874.93 115
13876.04 124
13877.16 137
13878.27 135
13879.38 154
13880.50 110
13881.61 122
13882.72 130
13883.84 145
13884.95 132
13886.06 140
13887.18 134
13888.29 145
13889.40 149
13890.52 140
13891.63 144
13892.74 147
13893.86 141
13894.97 154
13896.08 179
13897.20 173
13898.31 170
13899.42 152
13900.54 185
13901.65 163
13902.77 173
13903.88 140
13904.99 162
13906.11 142
13907.22 122
13908.34 118
13909.45 128
13910.56 143
13911.68 119
13912.79 151
13913.91 118
13915.02 153
13916.14 128
13917.25 135
13918.37 113
13919.48 125
13920.60 143
13921.71 145
13922.82 145
13923.94 134
13925.05 142
13926.17 129
13927.28 139
13928.40 99
13929.51 117
13930.63 119
13931.74 122
13932.86 114
13933.97 113
13935.09 111
13936.20 140
13937.32 141
13938.44 117
13939.55 123
13940.67 98
13941.78 129
13942.90 105
13944.01 119
13945.13 106
13946.24 121
13947.36 123
13948.48 147
13949.59 105
13950.71 117
13951.82 112
13952.94 127
13954.05 109
13955.17 125
13956.29 118
13957.40 106
13958.52 102
13959.64 94
13960.75 131
13961.87 94
13962.98 111
13964.10 112
13965.22 114
13966.33 103
13967.45 123
13968.57 128
13969.68 123
13970.80 101
13971.92 90
13973.03 106
13974.15 100
13975.27 104
13976.38 120
13977.50 102
13978.62 107
13979.73 135
13980.85 106
13981.97 119
13983.09 101
13984.20 113
13985.32 112
13986.44 99
13987.56 90
13988.67 83
13989.79 90
13990.91 114
13992.02 116
13993.14 98
13994.26 95
13995.38 106
13996.50 129
13997.61 139
13998.73 117
13999.85 101
14000.97 132
14002.08 117
14003.20 125
14004.32 113
14005.44 105
14006.56 106
14007.67 91
14008.79 90
14009.91 101
14011.03 103
14012.15 97
14013.27 104
14014.38 100
14015.50 91
14016.62 98
14017.74 112
14018.86 84
14019.98 119
14021.10 93
14022.21 96
14023.33 120
14024.45 111
14025.57 111
14026.69 110
14027.81 81
14028.93 101
14030.05 111
14031.17 113
14032.28 110
14033.40 133
14034.52 142
14035.64 108
14036.76 121
14037.88 123
14039.00 120
14040.12 123
14041.24 105
14042.36 125
14043.48 123
14044.60 108
14045.72 109
14046.84 112
14047.96 116
14049.08 103
14050.20 131
14051.32 105
14052.44 93
14053.56 103
14054.68 132
14055.80 159
14056.92 126
14058.04 122
14059.16 101
14060.28 129
14061.40 115
14062.52 122
14063.64 128
14064.76 139
14065.88 134
14067.00 117
14068.12 127
14069.24 132
14070.36 122
14071.48 114
14072.60 134
14073.72 130
14074.84 145
14075.97 164
14077.09 156
14078.21 162
14079.33 154
14080.45 164
14081.57 158
14082.69 165
14083.81 168
14084.93 159
14086.06 165
14087.18 205
14088.30 201
14089.42 198
14090.54 161
14091.66 205
14092.78 206
14093.91 198
14095.03 179
14096.15 179
14097.27 194
14098.39 205
14099.51 227
14100.64 215
14101.76 218
14102.88 214
14104.00 223
14105.12 206
14106.25 209
14107.37 215
14108.49 182
14109.61 178
14110.73 158
14111.86 145
14112.98 167
14114.10 178
14115.22 158
14116.35 134
14117.47 126
14118.59 135
14119.71 124
14120.84 146
14121.96 127
14123.08 144
14124.20 126
14125.33 159
14126.45 138
14127.57 108
14128.70 124
14129.82 114
14130.94 182
14132.07 127
14133.19 110
14134.31 105
14135.44 116
14136.56 94
14137.68 121
14138.81 100
14139.93 133
14141.05 143
14142.18 119
14143.30 128
14144.42 139
14145.55 126
14146.67 144
14147.79 138
14148.92 116
14150.04 127
14151.17 111
14152.29 144
14153.41 106
14154.54 123
14155.66 104
14156.79 118
14157.91 117
14159.03 109
14160.16 106
14161.28 112
14162.41 138
14163.53 137
14164.66 102
14165.78 106
14166.90 100
14168.03 113
14169.15 97
14170.28 110
14171.40 111
14172.53 104
14173.65 119
14174.78 94
14175.90 102
14177.03 99
14178.15 106
14179.28 122
14180.40 109
14181.53 107
14182.65 108
14183.78 109
14184.90 101
14186.03 101
14187.15 109
14188.28 113
14189.40 137
14190.53 101
14191.65 107
14192.78 121
14193.91 107
14195.03 126
14196.16 94
14197.28 112
14198.41 97
14199.53 126
14200.66 122
14201.79 107
14202.91 99
14204.04 103
14205.16 106
14206.29 95
14207.42 108
14208.54 86
14209.67 86
14210.79 103
14211.92 100
14213.05 76
14214.17 118
14215.30 93
14216.43 92
14217.55 98
14218.68 96
14219.81 93
14220.93 105
14222.06 94
14223.19 83
14224.31 92
14225.44 88
14226.57 83
14227.69 91
14228.82 100
14229.95 108
14231.07 90
14232.20 89
14233.33 82
14234.46 100
14235.58 98
14236.71 82
14237.84 87
14238.96 84
14240.09 89
14241.22 83
14242.35 108
14243.47 107
14244.60 92
14245.73 111
14246.86 89
14247.98 102
14249.11 85
14250.24 106
14251.37 90
14252.50 102
14253.62 101
14254.75 93
14255.88 94
14257.01 85
14258.14 104
14259.26 96
14260.39 83
14261.52 81
14262.65 96
14263.78 90
14264.91 97
14266.03 62
14267.16 70
14268.29 87
14269.42 101
14270.55 89
14271.68 95
14272.81 82
14273.93 75
14275.06 113
14276.19 100
14277.32 82
14278.45 78
14279.58 78
14280.71 89
14281.84 86
14282.97 75
14284.10 90
14285.22 86
14286.35 80
14287.48 79
14288.61 85
14289.74 89
14290.87 87
14292.00 99
14293.13 85
14294.26 79
14295.39 72
14296.52 92
14297.65 87
14298.78 90
14299.91 75
14301.04 76
14302.17 73
14303.30 67
14304.43 89
14305.56 80
14306.69 76
14307.82 69
14308.95 76
14310.08 67
14311.21 76
14312.34 64
14313.47 80
14314.60 63
14315.73 77
14316.86 80
14317.99 85
14319.12 83
14320.25 96
14321.38 77
14322.51 84
14323.64 68
14324.77 66
14325.91 75
14327.04 85
14328.17 77
14329.30 69
14330.43 72
14331.56 79
14332.69 70
14333.82 86
14334.95 89
14336.08 69
14337.22 63
14338.35 71
14339.48 66
14340.61 83
14341.74 79
14342.87 68
14344.00 78
14345.14 74
14346.27 65
14347.40 94
14348.53 75
14349.66 59
14350.79 80
14351.93 78
14353.06 85
14354.19 74
14355.32 84
14356.45 76
14357.59 87
14358.72 69
14359.85 81
14360.98 63
14362.12 55
14363.25 79
14364.38 70
14365.51 82
14366.64 91
14367.78 71
14368.91 83
14370.04 65
14371.17 82
14372.31 79
14373.44 75
14374.57 72
14375.71 69
14376.84 77
14377.97 66
14379.10 75
14380.24 61
14381.37 68
14382.50 79
14383.64 79
14384.77 65
14385.90 79
14387.04 78
14388.17 74
14389.30 58
14390.44 63
14391.57 65
14392.70 81
14393.84 83
14394.97 96
14396.10 61
14397.24 71
14398.37 66
14399.50 67
14400.64 82
14401.77 60
14402.91 77
14404.04 64
14405.17 84
14406.31 72
14407.44 73
14408.58 77
14409.71 78
14410.84 78
14411.98 72
14413.11 80
14414.25 84
14415.38 80
14416.52 74
14417.65 71
14418.78 73
14419.92 82
14421.05 82
14422.19 71
14423.32 83
14424.46 76
14425.59 90
14426.73 70
14427.86 77
14429.00 82
14430.13 85
14431.27 88
14432.40 83
14433.54 78
14434.67 94
14435.81 77
14436.94 88
14438.08 73
14439.21 100
14440.35 89
14441.48 87
14442.62 74
14443.75 71
14444.89 80
14446.03 76
14447.16 74
14448.30 78
14449.43 83
14450.57 63
14451.70 76
14452.84 75
14453.98 63
14455.11 71
14456.25 69
14457.38 73
14458.52 67
14459.66 64
14460.79 92
14461.93 96
14463.06 77
14464.20 62
14465.34 65
14466.47 97
14467.61 69
14468.75 85
14469.88 65
14471.02 77
14472.16 85
14473.29 87
14474.43 79
14475.57 71
14476.70 77
14477.84 66
14478.98 69
14480.11 89
14481.25 76
14482.39 77
14483.52 101
14484.66 85
14485.80 72
14486.93 94
14488.07 106
14489.21 80
14490.35 71
14491.48 95
14492.62 100
14493.76 114
14494.90 83
14496.03 83
14497.17 77
14498.31 77
14499.45 80
14500.58 78
14501.72 80
14502.86 102
14504.00 111
14505.14 93
14506.27 68
14507.41 86
14508.55 97
14509.69 113
14510.83 91
14511.96 90
14513.10 94
14514.24 84
14515.38 115
14516.52 108
14517.66 105
14518.79 111
14519.93 116
14521.07 118
14522.21 105
14523.35 103
14524.49 114
14525.63 112
14526.76 109
14527.90 105
14529.04 105
14530.18 111
14531.32 112
14532.46 88
14533.60 97
14534.74 98
14535.88 95
14537.01 96
14538.15 92
14539.29 78
14540.43 68
14541.57 102
14542.71 111
14543.85 82
14544.99 80
14546.13 85
14547.27 105
14548.41 92
14549.55 81
14550.69 75
14551.83 84
14552.97 102
14554.11 113
14555.25 76
14556.39 80
14557.53 96
14558.67 102
14559.81 89
14560.95 73
14562.09 107
14563.23 99
14564.37 105
14565.51 88
14566.65 71
14567.79 89
14568.93 90
14570.07 63
14571.21 98
14572.35 90
14573.49 66
14574.63 85
14575.77 66
14576.91 81
14578.05 84
14579.19 100
14580.34 101
14581.48 75
14582.62 79
14583.76 74
14584.90 78
14586.04 83
14587.18 71
14588.32 71
14589.46 90
14590.60 102
14591.75 91
14592.89 81
14594.03 83
14595.17 76
14596.31 69
14597.45 86
14598.59 78
14599.74 114
14600.88 99
14602.02 87
14603.16 82
14604.30 95
14605.44 76
14606.59 88
14607.73 90
14608.87 85
14610.01 89
14611.15 120
14612.30 97
14613.44 84
14614.58 100
14615.72 101
14616.87 98
14618.01 114
14619.15 97
14620.29 99
14621.44 114
14622.58 95
14623.72 97
14624.86 117
14626.01 103
14627.15 121
14628.29 99
14629.43 147
14630.58 126
14631.72 127
14632.86 146
14634.01 147
14635.15 131
14636.29 133
14637.43 137
14638.58 164
14639.72 158
14640.86 130
14642.01 146
14643.15 128
14644.29 114
14645.44 105
14646.58 92
14647.72 99
14648.87 109
14650.01 96
14651.15 90
14652.30 104
14653.44 96
14654.59 94
14655.73 93
14656.87 113
14658.02 97
14659.16 88
14660.31 100
14661.45 87
14662.59 94
14663.74 81
14664.88 89
14666.03 83
14667.17 84
14668.31 102
14669.46 112
14670.60 95
14671.75 82
14672.89 69
14674.04 77
14675.18 89
14676.33 104
14677.47 89
14678.62 99
14679.76 92
14680.90 94
14682.05 93
14683.19 72
14684.34 71
14685.48 82
14686.63 97
14687.77 90
14688.92 83
14690.06 74
14691.21 70
14692.35 84
14693.50 74
14694.65 73
14695.79 83
14696.94 82
14698.08 99
14699.23 74
14700.37 79
14701.52 71
14702.66 84
14703.81 77
14704.96 57
14706.10 63
14707.25 82
14708.39 64
14709.54 72
14710.68 65
14711.83 63
14712.98 71
14714.12 77
14715.27 56
14716.42 58
14717.56 71
14718.71 79
14719.85 86
14721.00 86
14722.15 65
14723.29 72
14724.44 56
14725.59 54
14726.73 64
14727.88 80
14729.03 69
14730.17 71
14731.32 72
14732.47 79
14733.61 78
14734.76 81
14735.91 79
14737.05 67
14738.20 57
14739.35 69
14740.50 84
14741.64 65
14742.79 63
14743.94 68
14745.08 78
14746.23 80
14747.38 87
14748.53 70
14749.67 63
14750.82 67
14751.97 87
14753.12 77
14754.26 69
14755.41 67
14756.56 78
14757.71 85
14758.85 76
14760.00 70
14761.15 86
14762.30 80
14763.45 74
14764.59 71
14765.74 62
14766.89 69
14768.04 73
14769.19 73
14770.34 81
14771.48 71
14772.63 62
14773.78 74
14774.93 67
14776.08 55
14777.23 73
14778.37 80
14779.52 81
14780.67 73
14781.82 79
14782.97 80
14784.12 71
14785.27 55
14786.42 76
14787.57 64
14788.71 69
14789.86 58
14791.01 55
14792.16 66
14793.31 65
14794.46 59
14795.61 79
14796.76 72
14797.91 54
14799.06 62
14800.21 58
14801.36 62
14802.51 58
14803.66 61
14804.80 65
14805.95 50
14807.10 72
14808.25 78
14809.40 66
14810.55 56
14811.70 60
14812.85 81
14814.00 73
14815.15 63
14816.30 70
14817.45 48
14818.60 67
14819.75 59
14820.90 71
14822.05 61
14823.20 51
14824.36 66
14825.51 73
14826.66 58
14827.81 66
14828.96 77
14830.11 57
14831.26 51
14832.41 55
14833.56 62
14834.71 58
14835.86 44
14837.01 69
14838.16 66
14839.31 68
14840.47 54
14841.62 55
14842.77 75
14843.92 54
14845.07 69
14846.22 73
14847.37 67
14848.52 61
14849.68 40
14850.83 53
14851.98 54
14853.13 65
14854.28 50
14855.43 54
14856.58 74
14857.74 45
14858.89 59
14860.04 47
14861.19 55
14862.34 53
14863.50 61
14864.65 57
14865.80 45
14866.95 58
14868.10 67
14869.26 59
14870.41 60
14871.56 54
14872.71 70
14873.86 46
14875.02 40
14876.17 67
14877.32 53
14878.47 62
14879.63 56
14880.78 56
14881.93 68
14883.08 70
14884.24 55
14885.39 53
14886.54 54
14887.70 50
14888.85 69
14890.00 63
14891.15 91
14892.31 55
14893.46 57
14894.61 73
14895.77 66
14896.92 50
14898.07 63
14899.23 76
14900.38 71
14901.53 64
14902.69 72
14903.84 72
14904.99 62
14906.15 76
14907.30 63
14908.45 59
14909.61 62
14910.76 59
14911.92 57
14913.07 67
14914.22 75
14915.38 91
14916.53 83
14917.69 64
14918.84 63
14919.99 77
14921.15 69
14922.30 81
14923.46 75
14924.61 69
14925.76 69
14926.92 74
14928.07 60
14929.23 68
14930.38 43
14931.54 66
14932.69 76
14933.85 66
14935.00 64
14936.16 71
14937.31 81
14938.47 79
14939.62 67
14940.77 65
14941.93 73
14943.08 60
14944.24 72
14945.40 73
14946.55 88
14947.71 66
14948.86 78
14950.02 89
14951.17 87
14952.33 57
14953.48 69
14954.64 86
14955.79 77
14956.95 74
14958.10 71
14959.26 70
14960.42 82
14961.57 83
14962.73 73
14963.88 64
14965.04 73
14966.19 72
14967.35 67
14968.51 74
14969.66 91
14970.82 83
14971.97 77
14973.13 63
14974.29 68
14975.44 78
14976.60 75
14977.76 73
14978.91 58
14980.07 65
14981.22 82
14982.38 68
14983.54 59
14984.69 56
14985.85 81
14987.01 72
14988.16 72
14989.32 80
14990.48 49
14991.64 63
14992.79 81
14993.95 74
14995.11 73
14996.26 68
14997.42 78
14998.58 69
14999.73 87
15000.89 62
15002.05 69
15003.21 63
15004.36 60
15005.52 73
15006.68 56
15007.84 52
15008.99 70
15010.15 61
15011.31 62
15012.47 53
15013.62 63
15014.78 59
15015.94 81
15017.10 53
15018.26 70
15019.41 70
15020.57 74
15021.73 58
15022.89 49
15024.05 51
15025.20 52
15026.36 80
15027.52 65
15028.68 65
15029.84 60
15031.00 65
15032.15 59
15033.31 65
15034.47 63
15035.63 88
15036.79 65
15037.95 62
15039.11 54
15040.26 60
15041.42 54
15042.58 59
15043.74 60
15044.90 66
15046.06 60
15047.22 70
15048.38 56
15049.54 61
15050.70 48
15051.85 59
15053.01 52
15054.17 51
15055.33 62
15056.49 62
15057.65 88
15058.81 73
15059.97 47
15061.13 54
15062.29 62
15063.45 71
15064.61 46
15065.77 46
15066.93 66
15068.09 77
15069.25 55
15070.41 68
15071.57 50
15072.73 67
15073.89 52
15075.05 62
15076.21 50
15077.37 62
15078.53 56
15079.69 57
15080.85 51
15082.01 47
15083.17 57
15084.33 63
15085.49 67
15086.65 41
15087.81 58
15088.97 57
15090.13 67
15091.29 66
15092.46 75
15093.62 56
15094.78 53
15095.94 64
15097.10 70
15098.26 51
15099.42 57
15100.58 54
15101.74 58
15102.90 61
15104.07 53
15105.23 70
15106.39 66
15107.55 51
15108.71 58
15109.87 77
15111.03 46
15112.20 58
15113.36 79
15114.52 71
15115.68 47
15116.84 42
15118.00 62
15119.17 54
15120.33 56
15121.49 59
15122.65 63
15123.81 49
15124.98 68
15126.14 51
15127.30 49
15128.46 50
15129.62 55
15130.79 78
15131.95 45
15133.11 47
15134.27 50
15135.44 54
15136.60 55
15137.76 48
15138.92 48
15140.09 46
15141.25 61
15142.41 58
15143.57 46
15144.74 58
15145.90 54
15147.06 73
15148.23 65
15149.39 62
15150.55 54
15151.71 59
15152.88 51
15154.04 43
15155.20 65
15156.37 44
15157.53 52
15158.69 52
15159.86 65
15161.02 58
15162.18 59
15163.35 58
15164.51 68
15165.67 70
15166.84 68
15168.00 65
15169.17 62
15170.33 44
15171.49 51
15172.66 51
15173.82 61
15174.99 75
15176.15 64
15177.31 60
15178.48 61
15179.64 56
15180.81 57
15181.97 41
15183.13 62
15184.30 60
15185.46 72
15186.63 71
15187.79 52
15188.96 53
15190.12 52
15191.29 81
15192.45 59
15193.61 45
15194.78 42
15195.94 57
15197.11 57
15198.27 67
15199.44 67
15200.60 60
15201.77 76
15202.93 58
15204.10 65
15205.26 53
15206.43 39
15207.59 64
15208.76 64
15209.92 57
15211.09 64
15212.26 64
15213.42 49
15214.59 74
15215.75 65
15216.92 55
15218.08 65
15219.25 71
15220.41 83
15221.58 62
15222.75 71
15223.91 68
15225.08 63
15226.24 63
15227.41 61
15228.58 67
15229.74 81
15230.91 65
15232.07 69
15233.24 65
15234.41 66
15235.57 85
15236.74 68
15237.91 72
15239.07 67
15240.24 67
15241.41 75
15242.57 74
15243.74 59
15244.90 54
15246.07 67
15247.24 66
15248.41 76
15249.57 73
15250.74 51
15251.91 53
15253.07 68
15254.24 78
15255.41 43
15256.57 50
15257.74 66
15258.91 60
15260.08 57
15261.24 53
15262.41 62
15263.58 69
15264.74 59
15265.91 59
15267.08 58
15268.25 74
15269.41 70
15270.58 54
15271.75 50
15272.92 67
15274.09 58
15275.25 70
15276.42 56
15277.59 54
15278.76 53
15279.93 60
15281.09 61
15282.26 66
15283.43 60
15284.60 58
15285.77 66
15286.93 49
15288.10 52
15289.27 54
15290.44 55
15291.61 79
15292.78 62
15293.94 53
15295.11 49
15296.28 68
15297.45 74
15298.62 53
15299.79 71
15300.96 47
15302.13 62
15303.29 51
15304.46 55
15305.63 36
15306.80 49
15307.97 66
15309.14 48
15310.31 42
15311.48 46
15312.65 51
15313.82 66
15314.99 69
15316.16 63
15317.32 76
15318.49 65
15319.66 61
15320.83 54
15322.00 43
15323.17 58
15324.34 66
15325.51 62
15326.68 49
15327.85 54
15329.02 58
15330.19 62
15331.36 46
15332.53 47
15333.70 60
15334.87 57
15336.04 53
15337.21 50
15338.38 54
15339.55 56
15340.72 48
15341.89 60
15343.06 58
15344.23 58
15345.40 47
15346.58 52
15347.75 53
15348.92 52
15350.09 69
15351.26 64
15352.43 67
15353.60 45
15354.77 62
15355.94 77
15357.11 55
15358.28 61
15359.45 67
15360.63 56
15361.80 76
15362.97 69
15364.14 54
15365.31 52
15366.48 61
15367.65 66
15368.82 58
15370.00 54
15371.17 88
15372.34 61
15373.51 67
15374.68 64
15375.85 43
15377.02 55
15378.20 56
15379.37 55
15380.54 49
15381.71 63
15382.88 57
15384.06 58
15385.23 59
15386.40 61
15387.57 67
15388.74 60
15389.92 91
15391.09 69
15392.26 57
15393.43 60
15394.61 73
15395.78 74
15396.95 54
15398.12 62
15399.30 70
15400.47 72
15401.64 60
15402.81 53
15403.99 58
15405.16 54
15406.33 57
15407.51 59
15408.68 70
15409.85 68
15411.02 50
15412.20 60
15413.37 59
15414.54 68
15415.72 62
15416.89 53
15418.06 63
15419.24 48
15420.41 60
15421.58 74
15422.76 60
15423.93 45
15425.10 53
15426.28 55
15427.45 54
15428.62 42
15429.80 54
15430.97 64
15432.15 62
15433.32 51
15434.49 49
15435.67 46
15436.84 54
15438.02 47
15439.19 53
15440.36 50
15441.54 56
15442.71 40
15443.89 57
15445.06 36
15446.24 47
15447.41 61
15448.58 69
15449.76 73
15450.93 57
15452.11 50
15453.28 56
15454.46 46
15455.63 60
15456.81 60
15457.98 57
15459.16 85
15460.33 68
15461.51 57
15462.68 53
15463.86 71
15465.03 63
15466.21 60
15467.38 55
15468.56 56
15469.73 65
15470.91 61
15472.08 52
15473.26 41
15474.43 64
15475.61 62
15476.78 52
15477.96 53
15479.14 42
15480.31 58
15481.49 61
15482.66 53
15483.84 46
15485.01 62
15486.19 60
15487.37 50
15488.54 41
15489.72 51
15490.89 56
15492.07 60
15493.25 67
15494.42 44
15495.60 65
15496.78 43
15497.95 40
15499.13 75
15500.30 67
15501.48 53
15502.66 62
15503.83 54
15505.01 46
15506.19 52
15507.36 56
15508.54 58
15509.72 56
15510.89 57
15512.07 41
15513.25 41
15514.42 58
15515.60 53
15516.78 62
15517.96 55
15519.13 43
15520.31 65
15521.49 39
15522.66 65
15523.84 43
15525.02 52
15526.20 62
15527.37 58
15528.55 65
15529.73 44
15530.91 60
15532.08 62
15533.26 55
15534.44 46
15535.62 57
15536.80 64
15537.97 47
15539.15 44
15540.33 60
15541.51 49
15542.69 55
15543.86 52
15545.04 50
15546.22 56
15547.40 52
15548.58 68
15549.75 56
15550.93 59
15552.11 48
15553.29 60
15554.47 60
15555.65 49
15556.83 66
15558.00 46
15559.18 55
15560.36 60
15561.54 62
15562.72 53
15563.90 65
15565.08 72
15566.26 69
15567.43 59
15568.61 51
15569.79 66
15570.97 64
15572.15 68
15573.33 69
15574.51 58
15575.69 48
15576.87 55
15578.05 55
15579.23 72
15580.41 60
15581.59 39
15582.76 50
15583.94 65
15585.12 60
15586.30 46
15587.48 68
15588.66 54
15589.84 70
15591.02 67
15592.20 66
15593.38 77
15594.56 62
15595.74 65
15596.92 60
15598.10 89
15599.28 62
15600.46 64
15601.64 59
15602.82 65
15604.00 62
15605.18 54
15606.37 56
15607.55 70
15608.73 73
15609.91 63
15611.09 69
15612.27 75
15613.45 77
15614.63 55
15615.81 70
15616.99 72
15618.17 53
15619.35 76
15620.53 75
15621.72 73
15622.90 60
15624.08 66
15625.26 73
15626.44 66
15627.62 56
15628.80 75
15629.98 91
15631.17 68
15632.35 67
15633.53 75
15634.71 86
15635.89 67
15637.07 68
15638.25 71
15639.44 68
15640.62 72
15641.80 76
15642.98 84
15644.16 86
15645.35 77
15646.53 69
15647.71 73
15648.89 55
15650.07 89
15651.26 85
15652.44 84
15653.62 66
15654.80 104
15655.98 93
15657.17 73
15658.35 62
15659.53 82
15660.71 84
15661.90 76
15663.08 91
15664.26 73
15665.45 92
15666.63 94
15667.81 81
15668.99 52
15670.18 59
15671.36 59
15672.54 84
15673.73 89
15674.91 98
15676.09 71
15677.27 98
15678.46 90
15679.64 89
15680.82 78
15682.01 89
15683.19 70
15684.37 104
15685.56 89
15686.74 73
15687.92 95
15689.11 98
15690.29 87
15691.48 108
15692.66 94
15693.84 93
15695.03 82
15696.21 83
15697.39 101
15698.58 102
15699.76 108
15700.95 97
15702.13 98
15703.32 92
15704.50 71
15705.68 107
15706.87 105
15708.05 77
15709.24 88
15710.42 93
15711.61 85
15712.79 108
15713.97 111
15715.16 102
15716.34 117
15717.53 113
15718.71 101
15719.90 95
15721.08 120
15722.27 109
15723.45 107
15724.64 100
15725.82 102
15727.01 106
15728.19 110
15729.38 98
15730.56 106
15731.75 95
15732.93 85
15734.12 130
15735.30 92
15736.49 93
15737.67 91
15738.86 103
15740.05 130
15741.23 120
15742.42 102
15743.60 92
15744.79 107
15745.97 110
15747.16 114
15748.35 128
15749.53 100
15750.72 117
15751.90 141
15753.09 112
15754.27 109
15755.46 107
15756.65 102
15757.83 129
15759.02 106
15760.21 91
15761.39 105
15762.58 134
15763.76 135
15764.95 101
15766.14 95
15767.32 85
15768.51 94
15769.70 114
15770.88 79
15772.07 80
15773.26 88
15774.44 65
15775.63 97
15776.82 101
15778.01 93
15779.19 112
15780.38 91
15781.57 99
15782.75 92
15783.94 85
15785.13 61
15786.32 87
15787.50 106
15788.69 88
15789.88 100
15791.06 98
15792.25 89
15793.44 97
15794.63 82
15795.82 93
15797.00 79
15798.19 62
15799.38 73
15800.57 89
15801.75 93
15802.94 68
15804.13 88
15805.32 83
15806.51 79
15807.69 78
15808.88 81
15810.07 70
15811.26 63
15812.45 95
15813.63 83
15814.82 92
15816.01 77
15817.20 78
15818.39 82
15819.58 73
15820.77 65
15821.95 62
15823.14 74
15824.33 58
15825.52 64
15826.71 71
15827.90 79
15829.09 94
15830.28 64
15831.46 70
15832.65 78
15833.84 68
15835.03 64
15836.22 75
15837.41 77
15838.60 84
15839.79 92
15840.98 76
15842.17 69
15843.36 93
15844.55 81
15845.74 91
15846.93 79
15848.11 73
15849.30 72
15850.49 78
15851.68 72
15852.87 60
15854.06 72
15855.25 66
15856.44 70
15857.63 60
15858.82 63
15860.01 60
15861.20 65
15862.39 66
15863.58 57
15864.77 68
15865.96 78
15867.15 77
15868.34 68
15869.54 70
15870.73 64
15871.92 93
15873.11 73
15874.30 45
15875.49 53
15876.68 76
15877.87 72
15879.06 49
15880.25 54
15881.44 62
15882.63 67
15883.82 71
15885.01 73
15886.21 73
15887.40 74
15888.59 62
15889.78 73
15890.97 65
15892.16 70
15893.35 84
15894.54 81
15895.74 74
15896.93 70
15898.12 56
15899.31 70
15900.50 93
15901.69 68
15902.88 78
15904.08 74
15905.27 75
15906.46 79
15907.65 94
15908.84 71
15910.04 76
15911.23 91
15912.42 96
15913.61 74
15914.80 81
15916.00 76
15917.19 82
15918.38 107
15919.57 101
15920.76 72
15921.96 77
15923.15 89
15924.34 73
15925.53 82
15926.73 73
15927.92 86
15929.11 92
15930.31 79
15931.50 73
15932.69 90
15933.88 55
15935.08 71
15936.27 95
15937.46 96
15938.66 90
15939.85 89
15941.04 64
15942.23 68
15943.43 72
15944.62 70
15945.81 90
15947.01 86
15948.20 93
15949.39 45
15950.59 67
15951.78 58
15952.97 56
15954.17 66
15955.36 72
15956.56 71
15957.75 74
15958.94 62
15960.14 68
15961.33 64
15962.52 70
15963.72 80
15964.91 82
15966.11 65
15967.30 51
15968.49 79
15969.69 50
15970.88 68
15972.08 71
15973.27 67
15974.47 78
15975.66 79
15976.85 62
15978.05 68
15979.24 59
15980.44 65
15981.63 71
15982.83 68
15984.02 74
15985.22 79
15986.41 73
15987.61 56
15988.80 70
15990.00 75
15991.19 59
15992.39 50
15993.58 56
15994.78 56
15995.97 66
15997.17 48
15998.36 65
15999.56 47
16000.75 59
16001.95 65
16003.14 66
16004.34 67
16005.53 51
16006.73 59
16007.93 72
16009.12 66
16010.32 51
16011.51 55
16012.71 53
16013.90 50
16015.10 53
16016.30 70
16017.49 57
16018.69 66
16019.88 48
16021.08 76
16022.28 50
16023.47 54
16024.67 59
16025.87 69
16027.06 70
16028.26 54
16029.45 65
16030.65 50
16031.85 63
16033.04 84
16034.24 53
16035.44 62
16036.63 55
16037.83 53
16039.03 54
16040.22 47
16041.42 61
16042.62 47
16043.81 72
16045.01 56
16046.21 59
16047.41 48
16048.60 60
16049.80 57
16051.00 46
16052.19 65
16053.39 56
16054.59 52
16055.79 63
16056.98 76
16058.18 52
16059.38 67
16060.58 57
16061.77 59
16062.97 54
16064.17 49
16065.37 55
16066.57 60
16067.76 68
16068.96 50
16070.16 57
16071.36 58
16072.56 61
16073.75 62
16074.95 71
16076.15 68
16077.35 81
16078.55 50
16079.74 51
16080.94 76
16082.14 65
16083.34 44
16084.54 54
16085.74 51
16086.93 49
16088.13 67
16089.33 45
16090.53 49
16091.73 43
16092.93 51
16094.13 63
16095.33 60
16096.52 57
16097.72 76
16098.92 61
16100.12 75
16101.32 59
16102.52 56
16103.72 46
16104.92 49
16106.12 55
16107.32 52
16108.52 48
16109.72 59
16110.92 58
16112.11 42
16113.31 62
16114.51 51
16115.71 55
16116.91 47
16118.11 59
16119.31 39
16120.51 72
16121.71 48
16122.91 52
16124.11 49
16125.31 46
16126.51 58
16127.71 57
16128.91 47
16130.11 45
16131.31 60
16132.51 42
16133.71 57
16134.91 62
16136.11 53
16137.31 71
16138.52 43
16139.72 45
16140.92 33
16142.12 61
16143.32 74
16144.52 55
16145.72 62
16146.92 48
16148.12 38
16149.32 57
16150.52 53
16151.72 46
16152.92 60
16154.13 56
16155.33 55
16156.53 35
16157.73 68
16158.93 53
16160.13 60
16161.33 51
16162.53 53
16163.74 43
16164.94 56
16166.14 52
16167.34 43
16168.54 47
16169.74 42
16170.95 57
16172.15 41
16173.35 52
16174.55 48
16175.75 49
16176.95 48
16178.16 47
16179.36 48
16180.56 56
16181.76 57
16182.96 49
16184.17 40
16185.37 49
16186.57 71
16187.77 46
16188.98 52
16190.18 44
16191.38 50
16192.58 64
16193.79 43
16194.99 49
16196.19 49
16197.39 49
16198.60 75
16199.80 67
16201.00 71
16202.21 66
16203.41 64
16204.61 49
16205.81 63
16207.02 61
16208.22 59
16209.42 54
16210.63 56
16211.83 69
16213.03 49
16214.24 53
16215.44 46
16216.64 61
16217.85 44
16219.05 60
16220.25 49
16221.46 72
16222.66 55
16223.86 53
16225.07 50
16226.27 47
16227.48 70
16228.68 44
16229.88 65
16231.09 47
16232.29 55
16233.50 57
16234.70 62
16235.90 65
16237.11 46
16238.31 68
16239.52 64
16240.72 54
16241.92 68
16243.13 56
16244.33 67
16245.54 55
16246.74 39
16247.95 61
16249.15 43
16250.36 62
16251.56 48
16252.77 59
16253.97 63
16255.18 57
16256.38 68
16257.59 64
16258.79 46
16260.00 58
16261.20 68
16262.41 77
16263.61 60
16264.82 53
16266.02 62
16267.23 77
16268.43 53
16269.64 47
16270.84 70
16272.05 70
16273.25 62
16274.46 61
16275.66 62
16276.87 57
16278.08 72
16279.28 71
16280.49 62
16281.69 66
16282.90 62
16284.11 65
16285.31 70
16286.52 62
16287.72 50
16288.93 72
16290.14 64
16291.34 69
16292.55 52
16293.75 65
16294.96 54
16296.17 83
16297.37 62
16298.58 73
16299.79 79
16300.99 89
16302.20 66
16303.41 58
16304.61 54
16305.82 66
16307.03 92
16308.23 71
16309.44 61
16310.65 70
16311.85 66
16313.06 82
16314.27 66
16315.47 72
16316.68 61
16317.89 77
16319.10 79
16320.30 67
16321.51 60
16322.72 62
16323.93 63
16325.13 61
16326.34 62
16327.55 53
16328.76 46
16329.96 76
16331.17 72
16332.38 57
16333.59 66
16334.79 67
16336.00 74
16337.21 56
16338.42 55
16339.63 48
16340.83 53
16342.04 80
16343.25 82
16344.46 58
16345.67 57
16346.87 58
16348.08 59
16349.29 62
16350.50 38
16351.71 49
16352.92 52
16354.12 47
16355.33 50
16356.54 46
16357.75 47
16358.96 60
16360.17 56
16361.38 43
16362.59 38
16363.79 47
16365.00 52
16366.21 54
16367.42 43
16368.63 32
16369.84 52
16371.05 55
16372.26 49
16373.47 57
16374.68 44
16375.89 47
16377.09 41
16378.30 52
16379.51 51
16380.72 48
16381.93 42
16383.14 48
16384.35 71
16385.56 41
16386.77 40
16387.98 36
16389.19 58
16390.40 59
16391.61 43
16392.82 51
16394.03 47
16395.24 52
16396.45 51
16397.66 66
16398.87 55
16400.08 51
16401.29 50
16402.50 57
16403.71 46
16404.92 51
16406.13 39
16407.34 65
16408.55 59
16409.76 51
16410.98 46
16412.19 47
16413.40 61
16414.61 59
16415.82 41
16417.03 41
16418.24 62
16419.45 61
16420.66 53
16421.87 46
16423.08 47
16424.30 52
16425.51 49
16426.72 49
16427.93 53
16429.14 55
16430.35 56
16431.56 59
16432.77 57
16433.99 64
16435.20 58
16436.41 60
16437.62 56
16438.83 46
16440.04 42
16441.26 56
16442.47 71
16443.68 39
16444.89 51
16446.10 50
16447.31 55
16448.53 56
16449.74 44
16450.95 42
16452.16 55
16453.38 42
16454.59 57
16455.80 39
16457.01 45
16458.22 46
16459.44 50
16460.65 52
16461.86 46
16463.07 58
16464.29 50
16465.50 55
16466.71 59
16467.92 52
16469.14 50
16470.35 55
16471.56 71
16472.78 43
16473.99 45
16475.20 49
16476.42 50
16477.63 60
16478.84 46
16480.05 60
16481.27 48
16482.48 46
16483.69 57
16484.91 45
16486.12 44
16487.33 50
16488.55 52
16489.76 65
16490.98 37
16492.19 55
16493.40 50
16494.62 48
16495.83 39
16497.04 58
16498.26 52
16499.47 48
16500.69 44
16501.90 48
16503.11 59
16504.33 41
16505.54 44
16506.76 58
16507.97 46
16509.18 52
16510.40 37
16511.61 44
16512.83 62
16514.04 52
16515.26 39
16516.47 48
16517.69 48
16518.90 40
16520.11 53
16521.33 40
16522.54 35
16523.76 57
16524.97 55
16526.19 65
16527.40 66
16528.62 61
16529.83 38
16531.05 39
16532.26 47
16533.48 36
16534.69 67
16535.91 47
16537.12 42
16538.34 56
16539.56 56
16540.77 50
16541.99 27
16543.20 64
16544.42 49
16545.63 55
16546.85 46
16548.06 42
16549.28 42
16550.50 49
16551.71 48
16552.93 51
16554.14 37
16555.36 52
16556.57 51
16557.79 55
16559.01 40
16560.22 42
16561.44 50
16562.66 48
16563.87 51
16565.09 40
16566.30 52
16567.52 53
16568.74 47
16569.95 50
16571.17 59
16572.39 52
16573.60 42
16574.82 40
16576.04 51
16577.25 48
16578.47 47
16579.69 48
16580.90 48
16582.12 41
16583.34 40
16584.56 49
16585.77 47
16586.99 33
16588.21 50
16589.42 70
16590.64 46
16591.86 46
16593.08 49
16594.29 45
16595.51 48
16596.73 42
16597.95 58
16599.16 54
16600.38 41
16601.60 42
16602.82 43
16604.03 44
16605.25 41
16606.47 47
16607.69 44
16608.91 34
16610.12 40
16611.34 56
16612.56 49
16613.78 30
16615.00 48
16616.21 59
16617.43 67
16618.65 43
16619.87 36
16621.09 52
16622.31 52
16623.52 45
16624.74 32
16625.96 45
16627.18 47
16628.40 48
16629.62 55
16630.84 36
16632.05 38
16633.27 53
16634.49 46
16635.71 47
16636.93 38
16638.15 47
16639.37 31
16640.59 43
16641.81 32
16643.03 43
16644.24 69
16645.46 45
16646.68 34
16647.90 32
16649.12 39
16650.34 43
16651.56 51
16652.78 42
16654.00 40
16655.22 57
16656.44 53
16657.66 40
16658.88 36
16660.10 49
16661.32 42
16662.54 53
16663.76 48
16664.98 34
16666.20 40
16667.42 50
16668.64 32
16669.86 38
16671.08 48
16672.30 52
16673.52 46
16674.74 41
16675.96 40
16677.18 39
16678.40 57
16679.62 41
16680.84 53
16682.06 40
16683.28 51
16684.50 50
16685.73 52
16686.95 41
16688.17 55
16689.39 49
16690.61 40
16691.83 36
16693.05 43
16694.27 46
16695.49 44
16696.71 42
16697.94 43
16699.16 45
16700.38 52
16701.60 43
16702.82 42
16704.04 42
16705.26 51
16706.48 56
16707.71 53
16708.93 42
16710.15 36
16711.37 42
16712.59 44
16713.81 41
16715.04 46
16716.26 43
16717.48 42
16718.70 53
16719.92 31
16721.15 56
16722.37 56
16723.59 45
16724.81 39
16726.03 31
16727.26 45
16728.48 47
16729.70 48
16730.92 38
16732.15 52
16733.37 68
16734.59 51
16735.81 44
16737.04 35
16738.26 48
16739.48 55
16740.71 40
16741.93 31
16743.15 50
16744.37 52
16745.60 51
16746.82 42
16748.04 38
16749.27 59
16750.49 52
16751.71 61
16752.94 48
16754.16 39
16755.38 43
16756.61 36
16757.83 43
16759.05 27
16760.28 45
16761.50 41
16762.72 36
16763.95 40
16765.17 54
16766.39 68
16767.62 40
16768.84 34
16770.07 43
16771.29 46
16772.51 42
16773.74 38
16774.96 41
16776.19 28
16777.41 35
16778.63 48
16779.86 27
16781.08 41
16782.31 45
16783.53 57
16784.75 42
16785.98 49
16787.20 56
16788.43 61
16789.65 44
16790.88 46
16792.10 40
16793.33 46
16794.55 43
16795.78 50
16797.00 40
16798.23 41
16799.45 39
16800.68 48
16801.90 43
16803.13 31
16804.35 41
16805.58 41
16806.80 50
16808.03 53
16809.25 29
16810.48 47
16811.70 46
16812.93 57
16814.15 42
16815.38 29
16816.60 33
16817.83 38
16819.06 38
16820.28 34
16821.51 38
16822.73 40
16823.96 34
16825.18 42
16826.41 47
16827.64 39
16828.86 46
16830.09 58
16831.31 58
16832.54 46
16833.77 50
16834.99 50
16836.22 40
16837.45 54
16838.67 43
16839.90 34
16841.12 31
16842.35 58
16843.58 56
16844.80 55
16846.03 54
16847.26 54
16848.48 58
16849.71 56
16850.94 52
16852.16 38
16853.39 45
16854.62 44
16855.85 52
16857.07 35
16858.30 54
16859.53 51
16860.75 44
16861.98 44
16863.21 51
16864.44 39
16865.66 42
16866.89 70
16868.12 64
16869.35 47
16870.57 63
16871.80 50
16873.03 66
16874.26 65
16875.48 49
16876.71 64
16877.94 60
16879.17 70
16880.39 59
16881.62 61
16882.85 62
16884.08 54
16885.31 72
16886.53 60
16887.76 63
16888.99 71
16890.22 76
16891.45 66
16892.68 70
16893.90 59
16895.13 59
16896.36 55
16897.59 49
16898.82 60
16900.05 64
16901.28 59
16902.50 49
16903.73 61
16904.96 53
16906.19 55
16907.42 50
16908.65 62
16909.88 45
16911.11 77
16912.34 67
16913.56 66
16914.79 61
16916.02 48
16917.25 49
16918.48 54
16919.71 62
16920.94 50
16922.17 43
16923.40 50
16924.63 46
16925.86 47
16927.09 43
16928.32 53
16929.55 51
16930.78 61
16932.01 42
16933.24 37
16934.47 41
16935.70 40
16936.93 42
16938.16 45
16939.39 25
16940.62 41
16941.85 35
16943.08 44
16944.31 47
16945.54 50
16946.77 46
16948.00 46
16949.23 40
16950.46 45
16951.69 36
16952.92 37
16954.15 42
16955.38 36
16956.61 44
16957.84 40
16959.07 36
16960.30 42
16961.53 43
16962.76 42
16964.00 50
16965.23 50
16966.46 44
16967.69 45
16968.92 42
16970.15 32
16971.38 31
16972.61 48
16973.84 51
16975.08 32
16976.31 34
16977.54 47
16978.77 40
16980.00 50
16981.23 42
16982.47 44
16983.70 38
16984.93 46
16986.16 44
16987.39 42
16988.62 47
16989.86 46
16991.09 35
16992.32 50
16993.55 48
16994.78 43
16996.02 40
16997.25 46
16998.48 62
16999.71 44
17000.94 46
17002.18 43
17003.41 43
17004.64 43
17005.87 56
17007.11 42
17008.34 33
17009.57 59
17010.80 39
17012.04 49
17013.27 45
17014.50 37
17015.74 38
17016.97 55
17018.20 43
17019.43 52
17020.67 31
17021.90 40
17023.13 38
17024.37 52
17025.60 33
17026.83 52
17028.07 29
17029.30 37
17030.53 65
17031.77 34
17033.00 37
17034.23 48
17035.47 51
17036.70 43
17037.93 47
17039.17 38
17040.40 42
17041.63 41
17042.87 54
17044.10 55
17045.34 34
17046.57 35
17047.80 52
17049.04 33
17050.27 51
17051.51 46
17052.74 34
17053.97 38
17055.21 49
17056.44 48
17057.68 38
17058.91 46
17060.15 33
17061.38 49
17062.62 46
17063.85 29
17065.08 38
17066.32 44
17067.55 38
17068.79 46
17070.02 51
17071.26 49
17072.49 34
17073.73 39
17074.96 39
17076.20 38
17077.43 43
17078.67 45
17079.90 53
17081.14 38
17082.37 41
17083.61 38
17084.84 52
17086.08 50
17087.32 42
17088.55 42
17089.79 26
17091.02 39
17092.26 36
17093.49 34
17094.73 41
17095.96 46
17097.20 30
17098.44 42
17099.67 49
17100.91 48
17102.14 41
17103.38 49
17104.62 36
17105.85 42
17107.09 35
17108.32 30
17109.56 47
17110.80 46
17112.03 45
17113.27 36
17114.51 43
17115.74 25
17116.98 44
17118.21 34
17119.45 36
17120.69 42
17121.92 53
17123.16 42
17124.40 46
17125.64 34
17126.87 29
17128.11 33
17129.35 48
17130.58 36
17131.82 42
17133.06 38
17134.29 55
17135.53 51
17136.77 40
17138.01 28
17139.24 41
17140.48 53
17141.72 34
17142.96 45
17144.19 47
17145.43 60
17146.67 45
17147.91 40
17149.14 42
17150.38 32
17151.62 48
17152.86 45
17154.09 28
17155.33 40
17156.57 36
17157.81 54
17159.05 42
17160.28 33
17161.52 33
17162.76 37
17164.00 54
17165.24 29
17166.47 37
17167.71 41
17168.95 38
17170.19 51
17171.43 24
17172.67 33
17173.91 32
17175.14 38
17176.38 38
17177.62 43
17178.86 41
17180.10 49
17181.34 48
17182.58 38
17183.82 32
17185.05 37
17186.29 47
17187.53 47
17188.77 40
17190.01 38
17191.25 46
17192.49 47
17193.73 43
17194.97 32
17196.21 35
17197.45 35
17198.69 31
17199.93 34
17201.16 51
17202.40 45
17203.64 32
17204.88 39
17206.12 27
17207.36 20
17208.60 43
17209.84 45
17211.08 39
17212.32 46
17213.56 33
17214.80 39
17216.04 40
17217.28 45
17218.52 41
17219.76 37
17221.00 33
17222.24 48
17223.48 43
17224.72 43
17225.97 45
17227.21 39
17228.45 34
17229.69 34
17230.93 36
17232.17 39
17233.41 40
17234.65 35
17235.89 39
17237.13 43
17238.37 50
17239.61 58
17240.85 44
17242.09 36
17243.34 62
17244.58 32
17245.82 29
17247.06 34
17248.30 41
17249.54 51
17250.78 37
17252.02 27
17253.27 25
17254.51 37
17255.75 37
17256.99 42
17258.23 48
17259.47 56
17260.72 40
17261.96 53
17263.20 37
17264.44 22
17265.68 29
17266.92 37
17268.17 30
17269.41 33
17270.65 26
17271.89 38
17273.13 34
17274.38 34
17275.62 33
17276.86 40
17278.10 39
17279.35 40
17280.59 41
17281.83 46
17283.07 39
17284.32 44
17285.56 49
17286.80 36
17288.04 36
17289.29 36
17290.53 44
17291.77 33
17293.02 31
17294.26 36
17295.50 53
17296.74 40
17297.99 36
17299.23 40
17300.47 39
17301.72 49
17302.96 46
17304.20 31
17305.45 42
17306.69 38
17307.93 32
17309.18 29
17310.42 35
17311.66 42
17312.91 39
17314.15 47
17315.39 40
17316.64 40
17317.88 42
17319.13 35
17320.37 54
17321.61 29
17322.86 35
17324.10 29
17325.35 38
17326.59 34
17327.83 24
17329.08 36
17330.32 50
17331.57 54
17332.81 41
17334.05 48
17335.30 40
17336.54 57
17337.79 43
17339.03 38
17340.28 43
17341.52 45
17342.77 45
17344.01 31
17345.26 41
17346.50 42
17347.75 31
17348.99 33
17350.24 47
17351.48 35
17352.72 28
17353.97 27
17355.22 55
17356.46 38
17357.71 39
17358.95 35
17360.20 34
17361.44 49
17362.69 39
17363.93 50
17365.18 51
17366.42 55
17367.67 38
17368.91 40
17370.16 30
17371.41 33
17372.65 55
17373.90 42
17375.14 29
17376.39 36
17377.63 44
17378.88 49
17380.13 48
17381.37 37
17382.62 33
17383.86 40
17385.11 46
17386.36 38
17387.60 60
17388.85 43
17390.10 46
17391.34 39
17392.59 39
17393.84 36
17395.08 28
17396.33 38
17397.58 29
17398.82 46
17400.07 44
17401.32 40
17402.56 54
17403.81 42
17405.06 42
17406.30 42
17407.55 39
17408.80 51
17410.04 54
17411.29 41
17412.54 35
17413.79 38
17415.03 41
17416.28 34
17417.53 45
17418.77 25
17420.02 48
17421.27 46
17422.52 54
17423.76 37
17425.01 38
17426.26 50
17427.51 45
17428.76 51
17430.00 38
17431.25 37
17432.50 48
17433.75 37
17434.99 41
17436.24 36
17437.49 40
17438.74 35
17439.99 38
17441.24 48
17442.48 35
17443.73 46
17444.98 46
17446.23 47
17447.48 41
17448.73 31
17449.97 32
17451.22 62
17452.47 64
17453.72 32
17454.97 38
17456.22 42
17457.47 45
17458.71 36
17459.96 39
17461.21 40
17462.46 35
17463.71 33
17464.96 38
17466.21 39
17467.46 31
17468.71 29
17469.96 56
17471.21 49
17472.45 34
17473.70 52
17474.95 55
17476.20 37
17477.45 40
17478.70 36
17479.95 29
17481.20 28
17482.45 40
17483.70 45
17484.95 42
17486.20 35
17487.45 40
17488.70 44
17489.95 38
17491.20 34
17492.45 42
17493.70 47
17494.95 31
17496.20 50
17497.45 40
17498.70 46
17499.95 46
17501.20 32
17502.45 39
17503.70 56
17504.95 30
17506.20 36
17507.45 46
17508.70 42
17509.95 47
17511.21 33
17512.46 32
17513.71 43
17514.96 59
17516.21 38
17517.46 45
17518.71 35
17519.96 38
17521.21 49
17522.46 47
17523.72 35
17524.97 42
17526.22 50
17527.47 49
17528.72 46
17529.97 49
17531.22 39
17532.47 44
17533.73 30
17534.98 43
17536.23 38
17537.48 34
17538.73 38
17539.98 45
17541.24 45
17542.49 32
17543.74 54
17544.99 61
17546.24 46
17547.50 46
17548.75 45
17550.00 46
17551.25 35
17552.50 35
17553.76 43
17555.01 45
17556.26 36
17557.51 51
17558.77 42
17560.02 55
17561.27 33
17562.52 39
17563.78 41
17565.03 38
17566.28 47
17567.53 40
17568.79 35
17570.04 25
17571.29 36
17572.55 43
17573.80 30
17575.05 38
17576.30 33
17577.56 37
17578.81 29
17580.06 34
17581.32 37
17582.57 37
17583.82 34
17585.08 46
17586.33 51
17587.58 32
17588.84 47
17590.09 38
17591.34 42
17592.60 32
17593.85 32
17595.11 36
17596.36 36
17597.61 46
17598.87 52
17600.12 50
17601.37 44
17602.63 37
17603.88 46
17605.14 51
17606.39 48
17607.64 29
17608.90 34
17610.15 36
17611.41 36
17612.66 40
17613.92 53
17615.17 49
17616.42 30
17617.68 44
17618.93 51
17620.19 35
17621.44 38
17622.70 44
17623.95 42
17625.21 32
17626.46 37
17627.72 36
17628.97 39
17630.23 42
17631.48 29
17632.74 35
17633.99 53
17635.25 59
17636.50 36
17637.76 49
17639.01 34
17640.27 35
17641.52 45
17642.78 34
17644.03 41
17645.29 31
17646.55 41
17647.80 31
17649.06 37
17650.31 45
17651.57 41
17652.82 45
17654.08 28
17655.34 32
17656.59 50
17657.85 42
17659.10 44
17660.36 47
17661.62 46
17662.87 40
17664.13 41
17665.38 47
17666.64 43
17667.90 51
17669.15 46
17670.41 41
17671.67 33
17672.92 36
17674.18 38
17675.44 51
17676.69 37
17677.95 40
17679.21 45
17680.46 42
17681.72 36
17682.98 34
17684.23 37
17685.49 56
17686.75 33
17688.00 38
17689.26 38
17690.52 52
17691.78 45
17693.03 32
17694.29 39
17695.55 31
17696.80 43
17698.06 43
17699.32 33
17700.58 42
17701.83 48
17703.09 41
17704.35 40
17705.61 44
17706.86 44
17708.12 32
17709.38 44
17710.64 27
17711.90 41
17713.15 46
17714.41 29
17715.67 35
17716.93 36
17718.19 35
17719.44 39
17720.70 41
17721.96 39
17723.22 41
17724.48 39
17725.74 41
17726.99 33
17728.25 49
17729.51 40
17730.77 50
17732.03 34
17733.29 35
17734.55 29
17735.80 34
17737.06 36
17738.32 34
17739.58 49
17740.84 42
17742.10 40
17743.36 29
17744.62 53
17745.88 46
17747.13 36
17748.39 47
17749.65 50
17750.91 43
17752.17 26
17753.43 32
17754.69 35
17755.95 37
17757.21 27
17758.47 35
17759.73 35
17760.99 40
17762.25 36
17763.51 38
17764.77 40
17766.03 37
17767.29 41
17768.55 45
17769.81 36
17771.07 31
17772.33 45
17773.59 38
17774.85 37
17776.11 24
17777.37 38
17778.63 50
17779.89 52
17781.15 34
17782.41 37
17783.67 42
17784.93 34
17786.19 37
17787.45 34
17788.71 42
17789.97 38
17791.23 31
17792.49 42
17793.75 32
17795.02 36
17796.28 41
17797.54 40
17798.80 46
17800.06 30
17801.32 42
17802.58 29
17803.84 54
17805.10 44
17806.36 61
17807.63 57
17808.89 33
17810.15 39
17811.41 34
17812.67 38
17813.93 35
17815.19 33
17816.46 53
17817.72 51
17818.98 40
17820.24 33
17821.50 42
17822.77 49
17824.03 31
17825.29 42
17826.55 25
17827.81 42
17829.08 40
17830.34 42
17831.60 25
17832.86 28
17834.12 35
17835.39 48
17836.65 47
17837.91 31
17839.17 42
17840.44 37
17841.70 46
17842.96 37
17844.22 32
17845.49 23
17846.75 37
17848.01 40
17849.27 30
17850.54 33
17851.80 34
17853.06 36
17854.33 36
17855.59 34
17856.85 38
17858.11 42
17859.38 39
17860.64 33
17861.90 42
17863.17 36
17864.43 24
17865.69 44
17866.96 45
17868.22 48
17869.48 29
17870.75 35
17872.01 33
17873.28 38
17874.54 38
17875.80 30
17877.07 44
17878.33 48
17879.59 34
17880.86 39
17882.12 25
17883.39 35
17884.65 26
17885.91 35
17887.18 43
17888.44 44
17889.71 35
17890.97 24
17892.23 34
17893.50 31
17894.76 31
17896.03 41
17897.29 30
17898.56 32
17899.82 26
17901.09 28
17902.35 33
17903.62 41
17904.88 32
17906.15 37
17907.41 32
17908.67 34
17909.94 33
17911.20 30
17912.47 35
17913.73 24
17915.00 35
17916.26 36
17917.53 41
17918.80 46
17920.06 35
17921.33 30
17922.59 34
17923.86 39
17925.12 27
17926.39 28
17927.65 25
17928.92 32
17930.18 37
17931.45 32
17932.72 25
17933.98 33
17935.25 34
17936.51 35
17937.78 35
17939.05 29
17940.31 38
17941.58 31
17942.84 31
17944.11 32
17945.38 31
17946.64 36
17947.91 36
17949.17 29
17950.44 29
17951.71 21
17952.97 33
17954.24 40
17955.51 33
17956.77 24
17958.04 36
17959.31 24
17960.57 38
17961.84 31
17963.11 43
17964.37 29
17965.64 34
17966.91 39
17968.17 35
17969.44 41
17970.71 39
17971.98 36
17973.24 36
17974.51 23
17975.78 36
17977.04 35
17978.31 44
17979.58 38
17980.85 24
17982.11 41
17983.38 29
17984.65 37
17985.92 32
17987.18 33
17988.45 31
17989.72 38
17990.99 41
17992.26 17
17993.52 30
17994.79 32
17996.06 25
17997.33 29
17998.60 39
17999.86 24
18001.13 44
18002.40 33
18003.67 28
18004.94 33
18006.20 28
18007.47 34
18008.74 31
18010.01 41
18011.28 24
18012.55 35
18013.82 31
18015.08 27
18016.35 30
18017.62 34
18018.89 31
18020.16 33
18021.43 35
18022.70 35
18023.97 45
18025.24 44
18026.50 36
18027.77 41
18029.04 36
18030.31 25
18031.58 28
18032.85 41
18034.12 31
18035.39 34
18036.66 41
18037.93 36
18039.20 37
18040.47 32
18041.74 40
18043.01 28
18044.28 25
18045.55 40
18046.82 32
18048.09 34
18049.35 37
18050.62 36
18051.89 36
18053.16 21
18054.43 36
18055.70 30
18056.98 37
18058.25 30
18059.52 30
18060.79 33
18062.06 39
18063.33 38
18064.60 41
18065.87 44
18067.14 46
18068.41 41
18069.68 39
18070.95 36
18072.22 45
18073.49 48
18074.76 40
18076.03 39
18077.30 32
18078.57 37
18079.84 35
18081.12 30
18082.39 29
18083.66 30
18084.93 32
18086.20 29
18087.47 40
18088.74 21
18090.01 41
18091.29 32
18092.56 41
18093.83 38
18095.10 35
18096.37 46
18097.64 36
18098.91 35
18100.19 34
18101.46 41
18102.73 40
18104.00 32
18105.27 31
18106.54 31
18107.82 62
18109.09 42
18110.36 25
18111.63 26
18112.90 23
18114.18 41
18115.45 37
18116.72 30
18117.99 53
18119.27 37
18120.54 38
18121.81 37
18123.08 33
18124.36 25
18125.63 49
18126.90 43
18128.17 32
18129.45 30
18130.72 32
18131.99 41
18133.26 29
18134.54 30
18135.81 31
18137.08 27
18138.36 34
18139.63 27
18140.90 36
18142.18 32
18143.45 29
18144.72 32
18146.00 34
18147.27 34
18148.54 48
18149.82 41
18151.09 38
18152.36 33
18153.64 52
18154.91 31
18156.18 39
18157.46 42
18158.73 45
18160.00 50
18161.28 31
18162.55 36
18163.83 32
18165.10 38
18166.37 38
18167.65 43
18168.92 47
18170.20 34
18171.47 38
18172.74 24
18174.02 40
18175.29 26
18176.57 46
18177.84 24
18179.12 23
18180.39 38
18181.66 30
18182.94 27
18184.21 35
18185.49 41
18186.76 35
18188.04 41
18189.31 40
18190.59 35
18191.86 34
18193.14 38
18194.41 31
18195.69 23
18196.96 24
18198.24 37
18199.51 29
18200.79 29
18202.06 27
18203.34 26
18204.61 28
18205.89 32
18207.16 31
18208.44 33
18209.72 25
18210.99 37
18212.27 27
18213.54 33
18214.82 30
18216.09 36
18217.37 43
18218.65 47
18219.92 28
18221.20 35
18222.47 34
18223.75 45
18225.03 36
18226.30 25
18227.58 27
18228.85 32
18230.13 40
18231.41 34
18232.68 27
18233.96 36
18235.24 36
18236.51 47
18237.79 34
18239.06 28
18240.34 33
18241.62 31
18242.89 36
18244.17 34
18245.45 40
18246.73 27
18248.00 31
18249.28 51
18250.56 37
18251.83 37
18253.11 35
18254.39 29
18255.66 34
18256.94 34
18258.22 24
18259.50 27
18260.77 41
18262.05 27
18263.33 28
18264.61 38
18265.88 37
18267.16 28
18268.44 31
18269.72 30
18270.99 27
18272.27 39
18273.55 33
18274.83 35
18276.10 32
18277.38 35
18278.66 30
18279.94 30
18281.22 32
18282.49 41
18283.77 30
18285.05 32
18286.33 23
18287.61 36
18288.88 28
18290.16 39
18291.44 35
18292.72 35
18294.00 30
18295.28 29
18296.56 46
18297.83 24
18299.11 22
18300.39 25
18301.67 27
18302.95 30
18304.23 26
18305.51 26
18306.79 32
18308.06 25
18309.34 35
18310.62 25
18311.90 34
18313.18 25
18314.46 35
18315.74 31
18317.02 18
18318.30 32
18319.58 32
18320.86 32
18322.14 29
18323.42 39
18324.70 28
18325.97 32
18327.25 28
18328.53 38
18329.81 30
18331.09 19
18332.37 33
18333.65 32
18334.93 32
18336.21 19
18337.49 39
18338.77 30
18340.05 35
18341.33 32
18342.61 34
18343.89 43
18345.17 39
18346.45 26
18347.73 26
18349.02 29
18350.30 43
18351.58 27
18352.86 34
18354.14 30
18355.42 34
18356.70 29
18357.98 43
18359.26 41
18360.54 28
18361.82 38
18363.10 29
18364.38 38
18365.66 31
18366.95 25
18368.23 26
18369.51 33
18370.79 32
18372.07 37
18373.35 34
18374.63 25
18375.91 30
18377.20 43
18378.48 29
18379.76 34
18381.04 35
18382.32 34
18383.60 39
18384.88 24
18386.17 28
18387.45 27
18388.73 35
18390.01 51
18391.29 21
18392.58 34
18393.86 24
18395.14 34
18396.42 28
18397.70 34
18398.99 34
18400.27 47
18401.55 53
18402.83 39
18404.11 21
18405.40 33
18406.68 33
18407.96 31
18409.24 30
18410.53 39
18411.81 50
18413.09 45
18414.37 28
18415.66 24
18416.94 29
18418.22 28
18419.51 36
18420.79 34
18422.07 20
18423.36 36
18424.64 39
18425.92 29
18427.20 33
18428.49 21
18429.77 30
18431.05 40
18432.34 23
18433.62 40
18434.90 35
18436.19 24
18437.47 27
18438.75 30
18440.04 18
18441.32 25
18442.61 35
18443.89 34
18445.17 42
18446.46 22
18447.74 30
18449.02 44
18450.31 31
18451.59 24
18452.88 34
18454.16 24
18455.44 27
18456.73 36
18458.01 31
18459.30 33
18460.58 37
18461.87 40
18463.15 30
18464.43 20
18465.72 22
18467.00 26
18468.29 37
18469.57 33
18470.86 20
18472.14 34
18473.43 41
18474.71 42
18476.00 28
18477.28 33
18478.57 30
18479.85 31
18481.14 42
18482.42 20
18483.71 22
18484.99 27
18486.28 36
18487.56 34
18488.85 27
18490.13 23
18491.42 22
18492.70 39
18493.99 37
18495.27 34
18496.56 23
18497.85 18
18499.13 46
18500.42 30
18501.70 42
18502.99 38
18504.27 36
18505.56 30
18506.85 36
18508.13 23
18509.42 26
18510.70 34
18511.99 45
18513.28 34
18514.56 32
18515.85 36
18517.14 35
18518.42 42
18519.71 29
18520.99 40
18522.28 30
18523.57 30
18524.85 37
18526.14 38
18527.43 31
18528.71 25
18530.00 33
18531.29 26
18532.57 30
18533.86 23
18535.15 34
18536.43 31
18537.72 38
18539.01 26
18540.30 29
18541.58 31
18542.87 32
18544.16 27
18545.44 35
18546.73 26
18548.02 35
18549.31 43
18550.59 41
18551.88 33
18553.17 35
18554.46 39
18555.74 40
18557.03 42
18558.32 26
18559.61 32
18560.90 42
18562.18 53
18563.47 33
18564.76 33
18566.05 23
18567.33 22
18568.62 42
18569.91 33
18571.20 27
18572.49 31
18573.78 32
18575.06 40
18576.35 25
18577.64 39
18578.93 48
18580.22 34
18581.51 33
18582.79 29
18584.08 44
18585.37 31
18586.66 32
18587.95 29
18589.24 27
18590.53 37
18591.82 31
18593.10 34
18594.39 28
18595.68 27
18596.97 31
18598.26 35
18599.55 34
18600.84 38
18602.13 27
18603.42 49
18604.71 48
18606.00 38
18607.29 30
18608.58 40
18609.86 45
18611.15 43
18612.44 28
18613.73 29
18615.02 30
18616.31 39
18617.60 44
18618.89 27
18620.18 38
18621.47 46
18622.76 34
18624.05 28
18625.34 38
18626.63 48
18627.92 38
18629.21 44
18630.50 37
18631.79 35
18633.08 35
18634.37 34
18635.66 32
18636.95 42
18638.25 35
18639.54 34
18640.83 35
18642.12 28
18643.41 40
18644.70 31
18645.99 31
18647.28 30
18648.57 32
18649.86 34
18651.15 31
18652.44 29
18653.73 34
18655.03 31
18656.32 35
18657.61 35
18658.90 26
18660.19 29
18661.48 42
18662.77 38
18664.06 27
18665.36 31
18666.65 31
18667.94 40
18669.23 39
18670.52 32
18671.81 35
18673.11 37
18674.40 35
18675.69 40
18676.98 33
18678.27 27
18679.56 24
18680.86 27
18682.15 26
18683.44 32
18684.73 34
18686.03 37
18687.32 44
18688.61 44
18689.90 26
18691.19 43
18692.49 32
18693.78 36
18695.07 31
18696.36 25
18697.66 42
18698.95 32
18700.24 30
18701.53 21
18702.83 24
18704.12 31
18705.41 27
18706.71 38
18708.00 19
18709.29 31
18710.58 30
18711.88 41
18713.17 33
18714.46 17
18715.76 17
18717.05 27
18718.34 33
18719.64 28
18720.93 30
18722.22 35
18723.52 31
18724.81 27
18726.10 38
18727.40 25
18728.69 33
18729.99 36
18731.28 22
18732.57 24
18733.87 41
18735.16 29
18736.45 37
18737.75 28
18739.04 17
18740.34 29
18741.63 31
18742.92 25
18744.22 33
18745.51 26
18746.81 49
18748.10 49
18749.40 34
18750.69 31
18751.98 39
18753.28 27
18754.57 32
18755.87 38
18757.16 37
18758.46 27
18759.75 29
18761.05 32
18762.34 26
18763.64 26
18764.93 38
18766.23 40
18767.52 26
18768.82 31
18770.11 38
18771.41 37
18772.70 34
18774.00 19
18775.29 21
18776.59 29
18777.88 40
18779.18 34
18780.47 31
18781.77 24
18783.06 27
18784.36 44
18785.66 29
18786.95 28
18788.25 25
18789.54 32
18790.84 37
18792.13 35
18793.43 30
18794.73 24
18796.02 41
18797.32 47
18798.61 46
18799.91 30
18801.21 21
18802.50 35
18803.80 33
18805.10 30
18806.39 37
18807.69 32
18808.98 32
18810.28 26
18811.58 22
18812.87 27
18814.17 32
18815.47 37
18816.76 36
18818.06 18
18819.36 32
18820.65 28
18821.95 34
18823.25 38
18824.54 23
18825.84 26
18827.14 36
18828.44 52
18829.73 32
18831.03 28
18832.33 26
18833.62 39
18834.92 42
18836.22 29
18837.52 26
18838.81 34
18840.11 26
18841.41 52
18842.71 27
18844.00 32
18845.30 27
18846.60 33
18847.90 33
18849.20 24
18850.49 25
18851.79 31
18853.09 31
18854.39 25
18855.69 22
18856.98 27
18858.28 49
18859.58 21
18860.88 28
18862.18 40
18863.47 38
18864.77 43
18866.07 25
18867.37 24
18868.67 27
18869.97 40
18871.26 32
18872.56 22
18873.86 36
18875.16 38
18876.46 38
18877.76 46
18879.06 28
18880.36 41
18881.66 30
18882.95 33
18884.25 22
18885.55 18
18886.85 30
18888.15 33
18889.45 32
18890.75 29
18892.05 32
18893.35 34
18894.65 37
18895.95 40
18897.25 32
18898.55 33
18899.84 37
18901.14 31
18902.44 34
18903.74 41
18905.04 30
18906.34 33
18907.64 22
18908.94 23
18910.24 40
18911.54 22
18912.84 33
18914.14 36
18915.44 26
18916.74 30
18918.04 40
18919.34 36
18920.64 21
18921.94 43
18923.24 27
18924.54 28
18925.85 25
18927.15 21
18928.45 19
18929.75 29
18931.05 25
18932.35 34
18933.65 31
18934.95 23
18936.25 31
18937.55 22
18938.85 22
18940.15 28
18941.45 37
18942.76 20
18944.06 31
18945.36 29
18946.66 24
18947.96 33
18949.26 29
18950.56 32
18951.86 25
18953.17 33
18954.47 32
18955.77 39
18957.07 51
18958.37 26
18959.67 36
18960.97 25
18962.28 34
18963.58 31
18964.88 30
18966.18 29
18967.48 30
18968.79 27
18970.09 25
18971.39 33
18972.69 33
18973.99 32
18975.30 41
18976.60 23
18977.90 39
18979.20 32
18980.50 32
18981.81 22
18983.11 22
18984.41 30
18985.71 33
18987.02 30
18988.32 27
18989.62 38
18990.93 27
18992.23 32
18993.53 29
18994.83 36
18996.14 43
18997.44 26
18998.74 21
19000.05 36
19001.35 26
19002.65 34
19003.95 43
19005.26 21
19006.56 37
19007.86 42
19009.17 36
19010.47 31
19011.77 38
19013.08 38
19014.38 47
19015.68 28
19016.99 30
19018.29 28
19019.60 30
19020.90 35
19022.20 37
19023.51 27
19024.81 28
19026.11 28
19027.42 38
19028.72 35
19030.03 25
19031.33 34
19032.64 31
19033.94 32
19035.24 29
19036.55 36
19037.85 34
19039.16 35
19040.46 29
19041.77 44
19043.07 27
19044.37 35
19045.68 38
19046.98 37
19048.29 21
19049.59 25
19050.90 40
19052.20 27
19053.51 37
19054.81 30
19056.12 28
19057.42 33
19058.73 32
19060.03 29
19061.34 32
19062.64 29
19063.95 26
19065.25 34
19066.56 26
19067.86 34
19069.17 35
19070.47 39
19071.78 24
19073.09 29
19074.39 30
19075.70 30
19077.00 41
19078.31 38
19079.61 26
19080.92 33
19082.23 33
19083.53 46
19084.84 46
19086.14 31
19087.45 21
19088.76 27
19090.06 34
19091.37 32
19092.67 36
19093.98 34
19095.29 36
19096.59 49
19097.90 45
19099.21 33
19100.51 34
19101.82 33
19103.12 33
19104.43 32
19105.74 33
19107.04 22
19108.35 30
19109.66 39
19110.97 46
19112.27 33
19113.58 35
19114.89 32
19116.19 27
19117.50 49
19118.81 33
19120.11 34
19121.42 35
19122.73 31
19124.04 31
19125.34 33
19126.65 44
19127.96 33
19129.27 34
19130.57 25
19131.88 28
19133.19 34
19134.50 37
19135.80 35
19137.11 38
19138.42 38
19139.73 30
19141.03 33
19142.34 26
19143.65 40
19144.96 49
19146.27 51
19147.57 43
19148.88 35
19150.19 35
19151.50 36
19152.81 42
19154.12 62
19155.42 31
19156.73 43
19158.04 35
19159.35 34
19160.66 43
19161.97 41
19163.28 42
19164.58 39
19165.89 39
19167.20 30
19168.51 35
19169.82 33
19171.13 46
19172.44 38
19173.75 23
19175.05 30
19176.36 29
19177.67 30
19178.98 36
19180.29 32
19181.60 35
19182.91 25
19184.22 30
19185.53 40
19186.84 30
19188.15 35
19189.46 31
19190.77 42
19192.08 36
19193.39 31
19194.70 25
19196.01 33
19197.31 25
19198.62 31
19199.93 31
19201.24 36
19202.55 34
19203.86 25
19205.17 28
19206.48 31
19207.79 33
19209.10 39
19210.42 26
19211.73 32
19213.04 29
19214.35 31
19215.66 45
19216.97 35
19218.28 22
19219.59 43
19220.90 34
19222.21 34
19223.52 34
19224.83 18
19226.14 29
19227.45 23
19228.76 43
19230.07 21
19231.39 30
19232.70 30
19234.01 36
19235.32 52
19236.63 34
19237.94 31
19239.25 31
19240.56 28
19241.87 26
19243.19 43
19244.50 27
19245.81 37
19247.12 36
19248.43 30
19249.74 33
19251.05 24
19252.37 27
19253.68 43
19254.99 38
19256.30 34
19257.61 33
19258.93 32
19260.24 36
19261.55 25
19262.86 29
19264.17 37
19265.49 32
19266.80 35
19268.11 27
19269.42 28
19270.73 29
19272.05 32
19273.36 45
19274.67 34
19275.98 34
19277.30 37
19278.61 36
19279.92 36
19281.23 29
19282.55 24
19283.86 31
19285.17 27
19286.49 30
19287.80 29
19289.11 23
19290.42 32
19291.74 25
19293.05 43
19294.36 38
19295.68 36
19296.99 45
19298.30 32
19299.62 30
19300.93 32
19302.24 27
19303.56 46
19304.87 18
19306.18 20
19307.50 29
19308.81 31
19310.12 16
19311.44 26
19312.75 27
19314.07 30
19315.38 32
19316.69 34
19318.01 30
19319.32 25
19320.64 30
19321.95 45
19323.26 24
19324.58 34
19325.89 30
19327.21 26
19328.52 40
19329.83 33
19331.15 25
19332.46 25
19333.78 31
19335.09 28
19336.41 29
19337.72 26
19339.04 27
19340.35 23
19341.67 31
19342.98 23
19344.29 25
19345.61 35
19346.92 25
19348.24 26
19349.55 23
19350.87 20
19352.18 24
19353.50 24
19354.82 23
19356.13 35
19357.45 31
19358.76 26
19360.08 33
19361.39 22
19362.71 28
19364.02 18
19365.34 36
19366.65 37
19367.97 34
19369.28 27
19370.60 34
19371.92 36
19373.23 43
19374.55 29
19375.86 32
19377.18 35
19378.50 32
19379.81 33
19381.13 29
19382.44 35
19383.76 32
19385.08 31
19386.39 29
19387.71 33
19389.03 29
19390.34 37
19391.66 32
19392.97 29
19394.29 19
19395.61 31
19396.92 33
19398.24 26
19399.56 70
19400.87 30
19402.19 30
19403.51 39
19404.82 48
19406.14 33
19407.46 25
19408.78 41
19410.09 33
19411.41 30
19412.73 35
19414.04 34
19415.36 45
19416.68 38
19418.00 34
19419.31 41
19420.63 27
19421.95 50
19423.27 37
19424.58 36
19425.90 33
19427.22 29
19428.54 33
19429.85 28
19431.17 39
19432.49 31
19433.81 30
19435.13 31
19436.44 37
19437.76 40
19439.08 30
19440.40 38
19441.72 28
19443.03 36
19444.35 35
19445.67 26
19446.99 26
19448.31 27
19449.63 35
19450.94 21
19452.26 28
19453.58 41
19454.90 30
19456.22 31
19457.54 28
19458.86 28
19460.17 42
19461.49 34
19462.81 33
19464.13 41
19465.45 39
19466.77 43
19468.09 36
19469.41 16
19470.73 22
19472.04 30
19473.36 52
19474.68 32
19476.00 28
19477.32 28
19478.64 35
19479.96 37
19481.28 36
19482.60 26
19483.92 43
19485.24 28
19486.56 31
19487.88 28
19489.20 21
19490.52 45
19491.84 42
19493.16 19
19494.48 22
19495.80 26
19497.12 34
19498.44 32
19499.76 27
19501.08 20
19502.40 27
19503.72 31
19505.04 43
19506.36 25
19507.68 31
19509.00 38
19510.32 26
19511.64 23
19512.96 23
19514.28 24
19515.60 30
19516.92 35
19518.24 28
19519.56 32
19520.89 31
19522.21 43
19523.53 26
19524.85 34
19526.17 34
19527.49 38
19528.81 33
19530.13 25
19531.45 30
19532.78 39
19534.10 24
19535.42 30
19536.74 31
19538.06 28
19539.38 37
19540.70 26
19542.02 38
19543.35 40
19544.67 28
19545.99 20
19547.31 32
19548.63 25
19549.96 33
19551.28 28
19552.60 35
19553.92 27
19555.24 33
19556.56 27
19557.89 23
19559.21 27
19560.53 27
19561.85 29
19563.18 25
19564.50 28
19565.82 34
19567.14 39
19568.47 33
19569.79 30
19571.11 27
19572.43 40
19573.76 32
19575.08 32
19576.40 35
19577.72 31
19579.05 34
19580.37 23
19581.69 35
19583.02 32
19584.34 43
19585.66 29
19586.98 37
19588.31 32
19589.63 40
19590.95 32
19592.28 34
19593.60 35
19594.92 40
19596.25 31
19597.57 30
19598.89 45
19600.22 38
19601.54 41
19602.86 39
19604.19 38
19605.51 20
19606.84 29
19608.16 23
19609.48 27
19610.81 38
19612.13 23
19613.46 28
19614.78 31
19616.10 42
19617.43 30
19618.75 23
19620.08 25
19621.40 26
19622.72 34
19624.05 33
19625.37 23
19626.70 39
19628.02 32
19629.35 37
19630.67 38
19632.00 31
19633.32 30
19634.64 39
19635.97 30
19637.29 28
19638.62 27
19639.94 32
19641.27 29
19642.59 24
19643.92 37
19645.24 25
19646.57 39
19647.89 41
19649.22 28
19650.54 21
19651.87 38
19653.19 34
19654.52 31
19655.85 29
19657.17 19
19658.50 40
19659.82 33
19661.15 19
19662.47 22
19663.80 33
19665.12 36
19666.45 35
19667.78 32
19669.10 29
19670.43 25
19671.75 35
19673.08 36
19674.41 16
19675.73 15
19677.06 28
19678.38 34
19679.71 34
19681.04 33
19682.36 29
19683.69 31
19685.02 23
19686.34 26
19687.67 25
19689.00 18
19690.32 34
19691.65 49
19692.98 26
19694.30 27
19695.63 27
19696.96 41
19698.28 39
19699.61 29
19700.94 22
19702.26 26
19703.59 44
19704.92 24
19706.24 20
19707.57 17
19708.90 35
19710.23 33
19711.55 29
19712.88 30
19714.21 27
19715.54 18
19716.86 27
19718.19 22
19719.52 27
19720.85 31
19722.17 36
19723.50 22
19724.83 30
19726.16 39
19727.48 24
19728.81 31
19730.14 15
19731.47 24
19732.80 30
19734.12 24
19735.45 38
19736.78 20
19738.11 25
19739.44 28
19740.76 31
19742.09 34
19743.42 26
19744.75 24
19746.08 23
19747.41 38
19748.74 27
19750.06 46
19751.39 42
19752.72 41
19754.05 40
19755.38 30
19756.71 26
19758.04 29
19759.37 29
19760.69 31
19762.02 25
19763.35 22
19764.68 30
19766.01 31
19767.34 23
19768.67 24
19770.00 21
19771.33 27
19772.66 40
19773.99 29
19775.32 22
19776.65 21
19777.97 25
19779.30 33
19780.63 31
19781.96 19
19783.29 31
19784.62 20
19785.95 28
19787.28 26
19788.61 22
19789.94 39
19791.27 38
19792.60 24
19793.93 25
19795.26 32
19796.59 23
19797.92 27
19799.25 32
19800.58 35
19801.91 34
19803.24 24
19804.57 26
19805.91 26
19807.24 21
19808.57 29
19809.90 33
19811.23 29
19812.56 28
19813.89 27
19815.22 26
19816.55 34
19817.88 39
19819.21 30
19820.54 28
19821.87 39
19823.21 31
19824.54 31
19825.87 33
19827.20 24
19828.53 23
19829.86 23
19831.19 26
19832.52 22
19833.86 21
19835.19 33
19836.52 36
19837.85 31
19839.18 21
19840.51 35
19841.85 34
19843.18 20
19844.51 35
19845.84 35
19847.17 27
19848.50 37
19849.84 39
19851.17 42
19852.50 29
19853.83 25
19855.16 26
19856.50 46
19857.83 39
19859.16 36
19860.49 27
19861.83 38
19863.16 33
19864.49 23
19865.82 36
19867.16 27
19868.49 36
19869.82 38
19871.15 34
19872.49 44
19873.82 23
19875.15 35
19876.48 31
19877.82 38
19879.15 30
19880.48 25
19881.82 34
19883.15 26
19884.48 45
19885.82 31
19887.15 24
19888.48 28
19889.82 35
19891.15 33
19892.48 40
19893.82 31
19895.15 30
19896.48 42
19897.82 42
19899.15 31
19900.48 25
19901.82 30
19903.15 21
19904.49 32
19905.82 24
19907.15 26
19908.49 28
19909.82 33
19911.15 33
19912.49 24
19913.82 30
19915.16 31
19916.49 41
19917.83 29
19919.16 35
19920.49 31
19921.83 32
19923.16 28
19924.50 32
19925.83 34
19927.17 28
19928.50 27
19929.84 25
19931.17 38
19932.51 22
19933.84 34
19935.17 44
19936.51 35
19937.84 18
19939.18 29
19940.51 30
19941.85 32
19943.18 27
19944.52 29
19945.86 30
19947.19 34
19948.53 29
19949.86 29
19951.20 24
19952.53 35
19953.87 40
19955.20 33
19956.54 35
19957.87 26
19959.21 39
19960.55 35
19961.88 30
19963.22 22
19964.55 24
19965.89 28
19967.22 35
19968.56 33
19969.90 18
19971.23 21
19972.57 26
19973.90 35
19975.24 30
19976.58 24
19977.91 21
19979.25 39
19980.59 42
19981.92 34
19983.26 32
19984.59 31
19985.93 29
19987.27 41
19988.60 24
19989.94 15
19991.28 33
19992.61 38
19993.95 30
19995.29 20
19996.63 27
19997.96 33
19999.30 38
20000.64 45
20001.97 26
20003.31 22
20004.65 23
20005.98 44
20007.32 37
20008.66 37
20010.00 26
20011.33 33
20012.67 35
20014.01 30
20015.35 19
20016.68 33
20018.02 30
20019.36 27
20020.70 33
20022.03 30
20023.37 27
20024.71 43
20026.05 37
20027.39 35
20028.72 34
20030.06 32
20031.40 38
20032.74 30
20034.08 23
20035.41 30
20036.75 37
20038.09 36
20039.43 31
20040.77 15
20042.11 40
20043.44 33
20044.78 45
20046.12 25
20047.46 29
20048.80 38
20050.14 34
20051.48 34
20052.82 30
20054.15 33
20055.49 33
20056.83 46
20058.17 27
20059.51 37
20060.85 25
20062.19 36
20063.53 29
20064.87 30
20066.21 29
20067.55 32
20068.88 27
20070.22 44
20071.56 39
20072.90 33
20074.24 26
20075.58 27
20076.92 25
20078.26 36
20079.60 38
20080.94 40
20082.28 32
20083.62 28
20084.96 27
20086.30 25
20087.64 30
20088.98 28
20090.32 35
20091.66 25
20093.00 30
20094.34 25
20095.68 27
20097.02 24
20098.36 17
20099.70 30
20101.04 34
20102.38 23
20103.72 19
20105.06 33
20106.40 34
20107.74 28
20109.08 30
20110.43 29
20111.77 34
20113.11 32
20114.45 28
20115.79 29
20117.13 27
20118.47 28
20119.81 22
20121.15 45
20122.49 24
20123.83 18
20125.18 29
20126.52 39
20127.86 33
20129.20 21
20130.54 40
20131.88 37
20133.22 42
20134.57 41
20135.91 32
20137.25 21
20138.59 33
20139.93 27
20141.27 25
