# Supplementary material for: MALDI-TOF MS typing enables the classification of brewing yeasts of the genus Saccharomyces to major beer styles
Source: PLoS One. 2017 Aug 9;12(8):e0181694. doi: 10.1371/journal.pone.0181694 (PMC5549903; doi:10.1371/journal.pone.0181694)
Supplement: S16 File — The directory includes 90 raw files and was zipped to “.zip”; the folder has three strains with 30 spectra per strain; S1 Text explains the raw files with an example and Table 1 represents the yeast strains used within the experiment. (ZIP) [file pone.0181694.s019.zip › 46-48/30674-457-OG-WB-WB-YPG-18h-E-E_2015-11-10__0_B6_1.dat]

2000.57 2074
2000.99 2330
2001.41 2412
2001.83 2162
2002.26 2158
2002.68 2327
2003.10 2113
2003.52 2058
2003.94 2085
2004.36 1964
2004.79 1929
2005.21 2053
2005.63 2184
2006.05 2145
2006.48 2037
2006.90 2000
2007.32 2171
2007.74 2253
2008.16 2420
2008.59 2174
2009.01 2299
2009.43 2191
2009.85 2230
2010.28 2073
2010.70 2125
2011.12 2289
2011.55 2250
2011.97 2150
2012.39 2068
2012.81 2021
2013.24 2054
2013.66 2043
2014.08 1932
2014.51 1850
2014.93 1953
2015.35 1965
2015.78 1980
2016.20 2008
2016.62 2001
2017.05 1916
2017.47 1916
2017.89 1886
2018.32 2087
2018.74 2226
2019.16 2180
2019.59 2207
2020.01 2199
2020.43 2336
2020.86 2197
2021.28 2308
2021.70 2131
2022.13 2134
2022.55 2104
2022.98 2201
2023.40 2221
2023.82 2252
2024.25 1941
2024.67 2010
2025.10 2164
2025.52 2002
2025.95 2041
2026.37 1992
2026.79 2020
2027.22 2149
2027.64 2051
2028.07 1904
2028.49 1856
2028.92 1913
2029.34 1919
2029.77 1898
2030.19 1923
2030.61 1936
2031.04 1866
2031.46 1932
2031.89 2005
2032.31 1961
2032.74 2145
2033.16 2210
2033.59 2130
2034.01 2190
2034.44 2155
2034.86 2100
2035.29 2059
2035.72 2075
2036.14 2115
2036.57 2143
2036.99 1981
2037.42 1835
2037.84 1987
2038.27 2014
2038.69 1977
2039.12 2053
2039.54 2111
2039.97 2030
2040.40 2060
2040.82 2090
2041.25 2052
2041.67 1983
2042.10 2117
2042.53 2131
2042.95 2105
2043.38 2028
2043.80 1977
2044.23 1975
2044.66 1770
2045.08 1942
2045.51 1958
2045.94 1986
2046.36 2042
2046.79 1950
2047.21 2075
2047.64 1995
2048.07 2066
2048.49 2241
2048.92 2345
2049.35 2220
2049.77 2111
2050.20 1920
2050.63 2159
2051.06 2112
2051.48 2045
2051.91 2026
2052.34 2101
2052.76 2041
2053.19 2085
2053.62 2052
2054.04 1910
2054.47 1977
2054.90 2203
2055.33 2147
2055.75 2114
2056.18 2050
2056.61 2111
2057.04 2199
2057.46 2208
2057.89 2055
2058.32 2107
2058.75 1918
2059.17 1997
2059.60 2048
2060.03 1983
2060.46 2151
2060.89 2146
2061.31 2275
2061.74 2133
2062.17 2095
2062.60 2063
2063.03 2025
2063.45 2244
2063.88 2336
2064.31 2474
2064.74 2383
2065.17 2450
2065.60 2547
2066.02 2793
2066.45 2836
2066.88 2627
2067.31 2865
2067.74 2939
2068.17 2583
2068.60 2442
2069.02 2237
2069.45 2157
2069.88 2150
2070.31 2115
2070.74 1960
2071.17 1992
2071.60 1825
2072.03 1899
2072.46 1975
2072.89 2118
2073.31 2072
2073.74 2118
2074.17 2182
2074.60 2038
2075.03 1922
2075.46 1953
2075.89 2032
2076.32 2024
2076.75 2192
2077.18 2201
2077.61 2084
2078.04 2266
2078.47 2285
2078.90 2231
2079.33 2163
2079.76 2074
2080.19 2189
2080.62 2264
2081.05 2237
2081.48 2184
2081.91 2251
2082.34 2143
2082.77 2120
2083.20 1999
2083.63 2054
2084.06 2022
2084.49 2017
2084.92 1944
2085.35 2020
2085.78 2073
2086.21 2118
2086.64 2227
2087.07 2241
2087.50 2162
2087.93 2113
2088.36 2059
2088.80 1888
2089.23 1924
2089.66 1975
2090.09 1914
2090.52 2005
2090.95 1941
2091.38 1908
2091.81 1859
2092.24 1895
2092.67 1997
2093.11 2046
2093.54 1964
2093.97 1856
2094.40 1778
2094.83 1884
2095.26 2114
2095.69 2062
2096.13 1878
2096.56 1834
2096.99 1894
2097.42 1869
2097.85 1773
2098.28 1742
2098.72 1812
2099.15 1779
2099.58 1764
2100.01 1969
2100.44 2009
2100.88 2012
2101.31 1765
2101.74 1738
2102.17 1723
2102.60 1662
2103.04 1781
2103.47 1746
2103.90 1717
2104.33 1828
2104.77 1862
2105.20 1871
2105.63 2001
2106.06 1956
2106.50 1952
2106.93 2149
2107.36 2049
2107.79 2010
2108.23 2039
2108.66 1947
2109.09 2027
2109.53 2004
2109.96 2004
2110.39 1994
2110.83 1857
2111.26 1913
2111.69 1933
2112.12 2004
2112.56 1980
2112.99 2002
2113.42 1923
2113.86 2049
2114.29 1896
2114.72 1983
2115.16 2143
2115.59 1825
2116.03 1646
2116.46 1672
2116.89 1747
2117.33 1828
2117.76 1691
2118.19 1830
2118.63 1841
2119.06 1837
2119.50 1824
2119.93 1776
2120.36 1811
2120.80 1841
2121.23 1861
2121.67 1779
2122.10 1783
2122.53 1905
2122.97 2004
2123.40 1892
2123.84 1951
2124.27 1820
2124.71 1901
2125.14 2092
2125.58 2081
2126.01 1910
2126.45 1935
2126.88 1923
2127.31 2096
2127.75 1849
2128.18 1842
2128.62 1890
2129.05 1914
2129.49 1868
2129.92 1847
2130.36 1981
2130.79 2061
2131.23 2121
2131.66 2158
2132.10 2048
2132.54 2051
2132.97 2132
2133.41 2250
2133.84 2202
2134.28 2259
2134.71 2143
2135.15 2291
2135.58 2192
2136.02 2078
2136.45 1995
2136.89 1869
2137.33 2027
2137.76 2096
2138.20 2082
2138.63 2082
2139.07 2030
2139.51 2053
2139.94 2128
2140.38 1904
2140.81 1913
2141.25 2023
2141.69 1946
2142.12 1970
2142.56 1867
2143.00 1840
2143.43 1970
2143.87 1947
2144.30 1848
2144.74 1737
2145.18 1804
2145.61 1962
2146.05 1857
2146.49 1892
2146.92 1796
2147.36 1758
2147.80 2100
2148.24 1980
2148.67 2055
2149.11 2167
2149.55 2214
2149.98 2281
2150.42 2348
2150.86 2375
2151.29 2390
2151.73 2289
2152.17 2344
2152.61 2372
2153.04 2454
2153.48 2398
2153.92 2209
2154.36 2107
2154.79 2142
2155.23 2252
2155.67 2197
2156.11 2108
2156.54 2109
2156.98 2112
2157.42 1918
2157.86 1870
2158.30 2054
2158.73 2147
2159.17 1874
2159.61 1867
2160.05 1900
2160.49 1972
2160.92 2001
2161.36 1904
2161.80 1957
2162.24 2026
2162.68 2025
2163.12 2020
2163.55 2079
2163.99 2002
2164.43 1916
2164.87 1919
2165.31 1990
2165.75 1919
2166.19 1938
2166.63 1989
2167.06 1897
2167.50 1844
2167.94 1982
2168.38 2104
2168.82 2044
2169.26 2133
2169.70 2087
2170.14 1973
2170.58 1904
2171.02 2112
2171.45 2210
2171.89 2167
2172.33 2127
2172.77 2176
2173.21 2598
2173.65 2453
2174.09 2492
2174.53 2640
2174.97 2713
2175.41 2649
2175.85 2713
2176.29 2899
2176.73 2743
2177.17 2630
2177.61 2698
2178.05 2601
2178.49 2428
2178.93 2379
2179.37 2148
2179.81 2076
2180.25 2120
2180.69 2231
2181.13 2306
2181.57 2092
2182.01 2056
2182.45 2032
2182.89 1846
2183.33 2052
2183.77 1994
2184.21 1960
2184.65 1871
2185.09 1948
2185.53 1985
2185.97 1967
2186.42 1855
2186.86 1989
2187.30 1966
2187.74 1938
2188.18 1981
2188.62 2074
2189.06 2160
2189.50 2033
2189.94 2029
2190.38 2244
2190.83 2250
2191.27 2169
2191.71 2094
2192.15 1929
2192.59 2004
2193.03 2173
2193.47 2178
2193.92 2096
2194.36 2212
2194.80 1987
2195.24 2018
2195.68 2100
2196.12 2139
2196.57 2243
2197.01 2301
2197.45 2261
2197.89 2259
2198.33 2366
2198.78 2255
2199.22 1995
2199.66 2067
2200.10 2197
2200.54 2067
2200.99 2175
2201.43 2178
2201.87 2097
2202.31 2185
2202.76 2174
2203.20 2104
2203.64 2033
2204.08 2008
2204.53 2117
2204.97 2005
2205.41 2021
2205.85 1974
2206.30 1939
2206.74 2063
2207.18 2160
2207.62 2257
2208.07 2023
2208.51 2011
2208.95 1994
2209.40 2203
2209.84 2152
2210.28 2369
2210.73 2138
2211.17 2126
2211.61 2162
2212.06 1994
2212.50 2018
2212.94 2042
2213.39 1998
2213.83 2047
2214.27 2007
2214.72 2036
2215.16 2158
2215.60 2015
2216.05 2033
2216.49 1940
2216.94 1858
2217.38 1996
2217.82 1904
2218.27 1943
2218.71 1844
2219.16 1838
2219.60 1954
2220.04 1897
2220.49 1783
2220.93 1889
2221.38 1900
2221.82 1941
2222.27 1958
2222.71 2014
2223.15 2218
2223.60 2051
2224.04 1970
2224.49 2027
2224.93 2040
2225.38 2191
2225.82 2237
2226.27 2151
2226.71 2218
2227.16 2261
2227.60 2201
2228.05 2233
2228.49 2177
2228.94 2029
2229.38 2353
2229.83 2315
2230.27 2266
2230.72 2215
2231.16 2267
2231.61 2171
2232.05 2121
2232.50 2311
2232.94 2382
2233.39 2168
2233.83 2243
2234.28 2373
2234.73 2338
2235.17 2334
2235.62 2322
2236.06 2299
2236.51 2335
2236.95 2327
2237.40 2205
2237.85 2071
2238.29 2063
2238.74 1968
2239.18 1961
2239.63 1847
2240.08 1878
2240.52 1816
2240.97 1830
2241.42 1926
2241.86 1852
2242.31 1833
2242.75 1769
2243.20 1764
2243.65 1812
2244.09 1760
2244.54 1758
2244.99 1665
2245.43 1767
2245.88 1676
2246.33 1637
2246.77 1846
2247.22 1655
2247.67 1753
2248.12 1859
2248.56 1767
2249.01 1790
2249.46 1840
2249.90 1737
2250.35 1817
2250.80 1801
2251.24 1870
2251.69 1772
2252.14 1756
2252.59 1857
2253.03 1933
2253.48 1960
2253.93 1771
2254.38 1866
2254.82 1934
2255.27 1911
2255.72 1743
2256.17 1897
2256.62 1837
2257.06 1735
2257.51 1752
2257.96 1752
2258.41 1821
2258.86 1783
2259.30 1742
2259.75 1727
2260.20 1851
2260.65 1874
2261.10 1908
2261.54 1897
2261.99 1900
2262.44 2048
2262.89 1896
2263.34 1826
2263.79 1853
2264.23 1918
2264.68 1921
2265.13 2048
2265.58 1917
2266.03 1952
2266.48 1873
2266.93 1897
2267.38 1914
2267.82 1824
2268.27 1915
2268.72 1941
2269.17 2052
2269.62 2027
2270.07 1954
2270.52 2149
2270.97 2151
2271.42 2172
2271.87 2299
2272.32 2277
2272.77 2132
2273.22 2273
2273.66 2213
2274.11 2206
2274.56 2228
2275.01 2105
2275.46 2164
2275.91 2123
2276.36 1934
2276.81 1995
2277.26 1998
2277.71 2009
2278.16 1869
2278.61 1967
2279.06 1799
2279.51 1821
2279.96 2035
2280.41 1906
2280.86 1873
2281.31 1888
2281.76 1898
2282.21 1807
2282.66 1874
2283.11 1865
2283.56 1755
2284.02 1678
2284.47 1660
2284.92 1713
2285.37 1845
2285.82 1689
2286.27 1814
2286.72 1808
2287.17 1809
2287.62 1879
2288.07 1958
2288.52 2020
2288.97 2349
2289.42 2371
2289.88 2398
2290.33 2649
2290.78 2765
2291.23 3110
2291.68 2968
2292.13 2987
2292.58 2971
2293.03 3180
2293.49 3044
2293.94 2923
2294.39 2890
2294.84 2469
2295.29 2405
2295.74 2369
2296.20 2472
2296.65 2217
2297.10 2189
2297.55 2053
2298.00 1879
2298.46 1927
2298.91 1930
2299.36 1873
2299.81 2020
2300.26 1942
2300.72 1878
2301.17 2016
2301.62 1746
2302.07 1769
2302.52 1908
2302.98 1848
2303.43 1705
2303.88 1744
2304.33 1718
2304.79 1725
2305.24 1859
2305.69 1822
2306.14 1745
2306.60 1879
2307.05 1875
2307.50 1911
2307.96 1853
2308.41 2026
2308.86 2164
2309.31 2309
2309.77 2432
2310.22 2541
2310.67 2656
2311.13 2507
2311.58 2494
2312.03 2409
2312.49 2679
2312.94 2424
2313.39 2372
2313.85 2412
2314.30 2153
2314.75 2038
2315.21 2138
2315.66 2084
2316.12 2072
2316.57 1994
2317.02 1843
2317.48 2002
2317.93 2089
2318.38 2261
2318.84 2023
2319.29 2004
2319.75 2061
2320.20 2114
2320.65 2192
2321.11 2001
2321.56 1987
2322.02 2013
2322.47 2118
2322.93 2161
2323.38 2181
2323.83 2274
2324.29 2328
2324.74 2452
2325.20 2628
2325.65 2701
2326.11 2549
2326.56 2738
2327.02 2771
2327.47 2644
2327.93 2700
2328.38 2703
2328.84 2457
2329.29 2302
2329.75 2267
2330.20 2212
2330.66 2085
2331.11 2123
2331.57 2131
2332.02 2088
2332.48 2029
2332.93 1985
2333.39 1945
2333.84 1925
2334.30 2012
2334.75 1945
2335.21 1934
2335.67 1917
2336.12 2028
2336.58 1935
2337.03 2100
2337.49 2058
2337.94 2009
2338.40 1935
2338.86 1984
2339.31 2065
2339.77 1979
2340.22 1955
2340.68 1791
2341.14 1902
2341.59 1995
2342.05 1938
2342.50 1798
2342.96 1921
2343.42 1856
2343.87 1902
2344.33 1930
2344.79 1801
2345.24 1860
2345.70 1935
2346.16 1979
2346.61 1828
2347.07 1822
2347.53 1922
2347.98 1933
2348.44 2056
2348.90 1955
2349.35 1912
2349.81 1944
2350.27 2021
2350.72 2031
2351.18 2091
2351.64 1846
2352.10 1864
2352.55 1918
2353.01 2037
2353.47 1945
2353.93 1801
2354.38 1696
2354.84 1785
2355.30 1869
2355.76 1875
2356.21 1790
2356.67 1894
2357.13 1897
2357.59 1950
2358.04 1909
2358.50 1826
2358.96 1831
2359.42 1988
2359.87 1944
2360.33 1888
2360.79 1944
2361.25 2065
2361.71 2031
2362.17 1942
2362.62 1837
2363.08 1883
2363.54 1962
2364.00 2015
2364.46 1966
2364.92 1952
2365.37 1946
2365.83 1937
2366.29 1965
2366.75 1977
2367.21 2022
2367.67 2066
2368.13 1990
2368.58 1990
2369.04 1922
2369.50 1780
2369.96 1901
2370.42 1893
2370.88 1933
2371.34 1821
2371.80 1763
2372.26 1866
2372.72 1937
2373.17 1945
2373.63 1831
2374.09 1855
2374.55 2046
2375.01 2031
2375.47 1999
2375.93 2022
2376.39 2049
2376.85 2071
2377.31 2130
2377.77 2129
2378.23 2132
2378.69 2233
2379.15 2157
2379.61 1980
2380.07 1897
2380.53 1914
2380.99 2011
2381.45 1907
2381.91 1990
2382.37 1944
2382.83 1862
2383.29 1864
2383.75 1919
2384.21 1884
2384.67 1870
2385.13 1790
2385.59 1894
2386.05 1838
2386.51 1844
2386.97 1783
2387.43 1880
2387.89 1888
2388.35 1923
2388.82 1893
2389.28 2000
2389.74 1927
2390.20 1836
2390.66 2048
2391.12 2071
2391.58 1893
2392.04 1835
2392.50 1932
2392.96 2043
2393.42 1856
2393.89 1979
2394.35 1831
2394.81 1963
2395.27 1846
2395.73 1879
2396.19 1941
2396.65 1907
2397.12 1892
2397.58 1808
2398.04 1934
2398.50 1896
2398.96 1888
2399.42 1739
2399.89 1741
2400.35 1878
2400.81 1830
2401.27 1701
2401.73 1613
2402.20 1636
2402.66 1837
2403.12 1866
2403.58 1837
2404.04 1846
2404.51 1738
2404.97 1680
2405.43 1784
2405.89 1754
2406.36 1769
2406.82 1764
2407.28 1923
2407.74 1939
2408.21 1924
2408.67 1751
2409.13 1745
2409.59 1786
2410.06 1756
2410.52 1705
2410.98 1695
2411.45 1821
2411.91 1633
2412.37 1692
2412.84 1632
2413.30 1675
2413.76 1706
2414.22 1777
2414.69 1727
2415.15 1803
2415.61 1878
2416.08 1779
2416.54 1720
2417.00 1775
2417.47 1836
2417.93 1883
2418.40 1842
2418.86 1971
2419.32 1828
2419.79 1788
2420.25 1935
2420.71 2018
2421.18 1959
2421.64 1977
2422.11 1941
2422.57 1945
2423.03 1917
2423.50 1883
2423.96 1768
2424.43 1835
2424.89 1916
2425.35 1866
2425.82 1863
2426.28 1904
2426.75 1887
2427.21 1750
2427.68 1846
2428.14 1821
2428.61 1719
2429.07 1716
2429.54 1700
2430.00 1889
2430.46 1841
2430.93 1810
2431.39 1821
2431.86 1823
2432.32 1814
2432.79 1619
2433.25 1825
2433.72 1650
2434.18 1785
2434.65 1985
2435.11 1964
2435.58 1974
2436.04 2020
2436.51 2036
2436.98 1917
2437.44 1734
2437.91 1782
2438.37 1881
2438.84 1899
2439.30 1892
2439.77 2025
2440.23 1956
2440.70 1975
2441.17 2049
2441.63 2058
2442.10 1929
2442.56 2059
2443.03 2165
2443.50 2198
2443.96 1996
2444.43 2091
2444.89 1912
2445.36 1863
2445.83 1760
2446.29 1828
2446.76 1772
2447.23 1739
2447.69 1729
2448.16 1755
2448.62 1756
2449.09 1781
2449.56 1683
2450.02 1725
2450.49 1652
2450.96 1718
2451.42 1705
2451.89 1665
2452.36 1804
2452.82 1736
2453.29 1737
2453.76 1769
2454.23 1696
2454.69 1702
2455.16 1707
2455.63 1862
2456.09 1722
2456.56 1696
2457.03 1684
2457.50 1661
2457.96 1665
2458.43 1623
2458.90 1776
2459.37 1805
2459.83 1857
2460.30 1828
2460.77 1699
2461.24 1662
2461.70 1712
2462.17 1662
2462.64 1612
2463.11 1680
2463.58 1632
2464.04 1679
2464.51 1659
2464.98 1635
2465.45 1724
2465.92 1821
2466.38 1720
2466.85 1764
2467.32 1680
2467.79 1768
2468.26 1714
2468.73 1762
2469.19 1722
2469.66 1757
2470.13 1693
2470.60 1646
2471.07 1571
2471.54 1645
2472.01 1747
2472.47 1546
2472.94 1708
2473.41 1618
2473.88 1684
2474.35 1685
2474.82 1617
2475.29 1677
2475.76 1657
2476.23 1759
2476.70 1703
2477.16 1691
2477.63 1681
2478.10 1763
2478.57 1626
2479.04 1692
2479.51 1670
2479.98 1718
2480.45 1765
2480.92 1680
2481.39 1652
2481.86 1682
2482.33 1709
2482.80 1568
2483.27 1511
2483.74 1598
2484.21 1749
2484.68 1641
2485.15 1624
2485.62 1695
2486.09 1603
2486.56 1752
2487.03 1898
2487.50 1819
2487.97 1893
2488.44 1727
2488.91 1856
2489.38 1809
2489.85 1807
2490.32 1832
2490.79 1905
2491.26 1947
2491.73 1900
2492.20 2011
2492.67 2062
2493.14 1929
2493.61 1933
2494.09 1907
2494.56 1950
2495.03 1875
2495.50 1890
2495.97 1896
2496.44 1996
2496.91 1903
2497.38 1949
2497.85 1911
2498.32 1708
2498.80 1731
2499.27 1745
2499.74 1711
2500.21 1751
2500.68 1648
2501.15 1771
2501.62 1706
2502.10 1600
2502.57 1615
2503.04 1689
2503.51 1742
2503.98 1827
2504.45 1659
2504.93 1844
2505.40 1852
2505.87 1800
2506.34 1636
2506.81 1638
2507.29 1744
2507.76 1800
2508.23 1756
2508.70 1664
2509.17 1608
2509.65 1758
2510.12 1952
2510.59 1969
2511.06 1864
2511.54 2123
2512.01 2047
2512.48 1871
2512.95 2032
2513.43 2051
2513.90 2220
2514.37 2117
2514.84 2085
2515.32 2070
2515.79 2183
2516.26 1941
2516.74 1967
2517.21 1904
2517.68 1830
2518.16 1945
2518.63 1860
2519.10 1899
2519.57 1794
2520.05 1896
2520.52 1918
2520.99 1855
2521.47 1753
2521.94 1917
2522.42 1865
2522.89 1777
2523.36 1861
2523.84 1852
2524.31 1717
2524.78 1692
2525.26 1670
2525.73 1810
2526.20 1767
2526.68 1781
2527.15 1692
2527.63 1702
2528.10 1555
2528.57 1694
2529.05 1730
2529.52 1675
2530.00 1801
2530.47 1671
2530.95 1743
2531.42 1798
2531.89 1785
2532.37 1796
2532.84 1900
2533.32 1800
2533.79 1730
2534.27 1716
2534.74 1784
2535.22 1891
2535.69 1793
2536.17 1773
2536.64 1711
2537.11 1725
2537.59 1853
2538.06 1695
2538.54 1778
2539.01 1905
2539.49 1881
2539.97 1862
2540.44 1883
2540.92 1827
2541.39 1709
2541.87 1796
2542.34 1873
2542.82 1807
2543.29 1948
2543.77 1798
2544.24 1876
2544.72 1777
2545.19 1790
2545.67 1832
2546.15 1838
2546.62 1901
2547.10 1957
2547.57 1958
2548.05 1972
2548.52 2038
2549.00 2151
2549.48 2095
2549.95 2146
2550.43 2206
2550.91 2117
2551.38 2151
2551.86 2151
2552.33 1971
2552.81 1879
2553.29 1915
2553.76 2016
2554.24 1976
2554.72 1888
2555.19 1997
2555.67 1999
2556.15 1696
2556.62 1818
2557.10 1931
2557.58 1929
2558.05 1847
2558.53 1925
2559.01 1813
2559.48 1807
2559.96 1749
2560.44 1734
2560.91 1835
2561.39 1807
2561.87 1750
2562.35 1766
2562.82 1608
2563.30 1802
2563.78 1767
2564.26 1703
2564.73 1575
2565.21 1606
2565.69 1716
2566.17 1592
2566.64 1731
2567.12 1612
2567.60 1522
2568.08 1605
2568.55 1684
2569.03 1672
2569.51 1673
2569.99 1669
2570.47 1594
2570.94 1532
2571.42 1545
2571.90 1514
2572.38 1570
2572.86 1516
2573.33 1690
2573.81 1554
2574.29 1633
2574.77 1498
2575.25 1771
2575.73 1672
2576.20 1576
2576.68 1509
2577.16 1601
2577.64 1544
2578.12 1407
2578.60 1612
2579.08 1642
2579.56 1619
2580.03 1721
2580.51 1662
2580.99 1602
2581.47 1695
2581.95 1629
2582.43 1598
2582.91 1609
2583.39 1608
2583.87 1724
2584.35 1740
2584.83 1713
2585.30 1624
2585.78 1595
2586.26 1657
2586.74 1688
2587.22 1708
2587.70 1776
2588.18 1805
2588.66 1790
2589.14 1759
2589.62 1822
2590.10 1880
2590.58 1991
2591.06 1875
2591.54 1923
2592.02 1882
2592.50 1744
2592.98 1703
2593.46 2002
2593.94 1940
2594.42 1761
2594.90 1574
2595.38 1634
2595.86 1901
2596.34 1761
2596.82 1684
2597.30 1505
2597.78 1537
2598.26 1662
2598.74 1606
2599.23 1616
2599.71 1608
2600.19 1572
2600.67 1593
2601.15 1533
2601.63 1569
2602.11 1569
2602.59 1631
2603.07 1601
2603.55 1490
2604.03 1610
2604.52 1735
2605.00 1806
2605.48 1721
2605.96 1593
2606.44 1522
2606.92 1528
2607.40 1729
2607.88 1736
2608.37 1739
2608.85 1690
2609.33 1615
2609.81 1679
2610.29 1708
2610.77 1693
2611.26 1539
2611.74 1570
2612.22 1724
2612.70 1739
2613.18 1623
2613.67 1637
2614.15 1553
2614.63 1616
2615.11 1646
2615.59 1806
2616.08 1610
2616.56 1712
2617.04 1833
2617.52 1792
2618.01 1738
2618.49 1871
2618.97 1895
2619.45 1660
2619.93 1687
2620.42 1636
2620.90 1757
2621.38 1698
2621.87 1642
2622.35 1520
2622.83 1546
2623.31 1658
2623.80 1711
2624.28 1745
2624.76 1624
2625.25 1694
2625.73 1755
2626.21 1781
2626.70 1670
2627.18 1798
2627.66 1618
2628.15 1710
2628.63 1740
2629.11 1805
2629.60 1822
2630.08 1775
2630.56 1696
2631.05 1666
2631.53 1608
2632.01 1719
2632.50 1611
2632.98 1725
2633.46 1753
2633.95 1703
2634.43 1702
2634.92 1646
2635.40 1670
2635.88 1664
2636.37 1648
2636.85 1704
2637.34 1784
2637.82 1745
2638.31 1694
2638.79 1812
2639.27 1664
2639.76 1642
2640.24 1552
2640.73 1553
2641.21 1566
2641.70 1732
2642.18 1740
2642.67 1697
2643.15 1784
2643.63 1671
2644.12 1632
2644.60 1612
2645.09 1628
2645.57 1630
2646.06 1645
2646.54 1800
2647.03 1676
2647.51 1607
2648.00 1780
2648.48 1679
2648.97 1701
2649.46 1718
2649.94 1761
2650.43 1582
2650.91 1656
2651.40 1798
2651.88 1604
2652.37 1632
2652.85 1630
2653.34 1639
2653.82 1739
2654.31 1683
2654.80 1664
2655.28 1704
2655.77 1632
2656.25 1696
2656.74 1640
2657.23 1656
2657.71 1689
2658.20 1674
2658.68 1615
2659.17 1663
2659.66 1677
2660.14 1644
2660.63 1538
2661.11 1544
2661.60 1502
2662.09 1488
2662.57 1557
2663.06 1688
2663.55 1595
2664.03 1508
2664.52 1497
2665.01 1558
2665.49 1723
2665.98 1601
2666.47 1504
2666.95 1380
2667.44 1485
2667.93 1649
2668.42 1563
2668.90 1692
2669.39 1685
2669.88 1528
2670.36 1605
2670.85 1708
2671.34 1746
2671.83 1745
2672.31 1684
2672.80 1658
2673.29 1940
2673.78 1992
2674.26 1774
2674.75 1818
2675.24 1896
2675.73 1918
2676.21 1927
2676.70 2114
2677.19 2091
2677.68 1887
2678.16 1892
2678.65 1924
2679.14 1903
2679.63 1640
2680.12 1654
2680.61 1682
2681.09 1656
2681.58 1651
2682.07 1718
2682.56 1651
2683.05 1668
2683.53 1739
2684.02 1678
2684.51 1582
2685.00 1672
2685.49 1622
2685.98 1668
2686.47 1624
2686.95 1671
2687.44 1540
2687.93 1473
2688.42 1589
2688.91 1624
2689.40 1559
2689.89 1508
2690.38 1499
2690.87 1628
2691.35 1583
2691.84 1607
2692.33 1681
2692.82 1660
2693.31 1523
2693.80 1576
2694.29 1452
2694.78 1428
2695.27 1434
2695.76 1600
2696.25 1628
2696.74 1543
2697.23 1526
2697.72 1636
2698.21 1558
2698.70 1528
2699.19 1449
2699.68 1571
2700.17 1631
2700.66 1671
2701.15 1644
2701.64 1625
2702.13 1613
2702.62 1603
2703.11 1765
2703.60 1706
2704.09 1688
2704.58 1703
2705.07 1667
2705.56 1591
2706.05 1849
2706.54 1842
2707.03 1710
2707.52 1801
2708.01 1739
2708.50 1776
2708.99 1651
2709.48 1632
2709.97 1501
2710.46 1380
2710.96 1614
2711.45 1566
2711.94 1484
2712.43 1512
2712.92 1508
2713.41 1493
2713.90 1522
2714.39 1529
2714.88 1630
2715.38 1666
2715.87 1651
2716.36 1661
2716.85 1573
2717.34 1569
2717.83 1514
2718.32 1514
2718.82 1493
2719.31 1533
2719.80 1559
2720.29 1592
2720.78 1633
2721.27 1671
2721.77 1660
2722.26 1705
2722.75 1769
2723.24 1751
2723.73 1908
2724.23 1833
2724.72 1817
2725.21 1681
2725.70 1721
2726.19 1821
2726.69 1716
2727.18 1666
2727.67 1577
2728.16 1576
2728.66 1575
2729.15 1675
2729.64 1499
2730.13 1546
2730.63 1470
2731.12 1638
2731.61 1545
2732.11 1630
2732.60 1606
2733.09 1644
2733.58 1847
2734.08 1747
2734.57 1734
2735.06 1821
2735.56 1782
2736.05 1821
2736.54 1859
2737.04 1740
2737.53 1845
2738.02 1830
2738.52 1816
2739.01 1897
2739.50 1841
2740.00 1747
2740.49 1716
2740.98 1736
2741.48 1737
2741.97 1590
2742.46 1733
2742.96 1695
2743.45 1650
2743.95 1611
2744.44 1674
2744.93 1737
2745.43 1543
2745.92 1641
2746.42 1670
2746.91 1519
2747.40 1585
2747.90 1664
2748.39 1772
2748.89 1527
2749.38 1732
2749.88 1714
2750.37 1825
2750.86 1739
2751.36 1671
2751.85 1699
2752.35 1722
2752.84 1613
2753.34 1630
2753.83 1741
2754.33 1677
2754.82 1625
2755.32 1748
2755.81 1820
2756.31 1634
2756.80 1575
2757.30 1616
2757.79 1638
2758.29 1580
2758.78 1529
2759.28 1505
2759.77 1682
2760.27 1751
2760.76 1616
2761.26 1636
2761.75 1620
2762.25 1595
2762.75 1635
2763.24 1671
2763.74 1687
2764.23 1675
2764.73 1602
2765.22 1525
2765.72 1578
2766.22 1665
2766.71 1659
2767.21 1604
2767.70 1625
2768.20 1560
2768.70 1498
2769.19 1514
2769.69 1500
2770.18 1523
2770.68 1729
2771.18 1660
2771.67 1608
2772.17 1679
2772.67 1693
2773.16 1604
2773.66 1750
2774.16 1727
2774.65 1844
2775.15 1936
2775.65 2030
2776.14 1944
2776.64 2040
2777.14 2127
2777.63 2149
2778.13 2090
2778.63 2043
2779.12 1889
2779.62 2002
2780.12 2040
2780.62 1863
2781.11 1791
2781.61 1820
2782.11 1877
2782.60 1771
2783.10 1588
2783.60 1538
2784.10 1618
2784.59 1537
2785.09 1659
2785.59 1596
2786.09 1497
2786.58 1561
2787.08 1572
2787.58 1554
2788.08 1537
2788.58 1491
2789.07 1512
2789.57 1594
2790.07 1459
2790.57 1565
2791.07 1529
2791.56 1538
2792.06 1477
2792.56 1518
2793.06 1539
2793.56 1482
2794.06 1395
2794.55 1411
2795.05 1560
2795.55 1523
2796.05 1436
2796.55 1522
2797.05 1471
2797.55 1549
2798.04 1636
2798.54 1566
2799.04 1558
2799.54 1545
2800.04 1590
2800.54 1604
2801.04 1611
2801.54 1496
2802.04 1511
2802.53 1539
2803.03 1535
2803.53 1567
2804.03 1505
2804.53 1464
2805.03 1392
2805.53 1605
2806.03 1729
2806.53 1556
2807.03 1650
2807.53 1596
2808.03 1697
2808.53 1920
2809.03 1936
2809.53 1837
2810.03 1856
2810.53 1812
2811.03 1746
2811.53 1660
2812.03 1644
2812.53 1697
2813.03 1733
2813.53 1689
2814.03 1727
2814.53 1652
2815.03 1679
2815.53 1673
2816.03 1631
2816.53 1590
2817.03 1601
2817.53 1544
2818.03 1561
2818.53 1564
2819.03 1535
2819.53 1474
2820.03 1500
2820.53 1617
2821.03 1764
2821.53 1678
2822.03 1469
2822.54 1530
2823.04 1545
2823.54 1646
2824.04 1618
2824.54 1635
2825.04 1619
2825.54 1699
2826.04 1593
2826.54 1558
2827.05 1652
2827.55 1650
2828.05 1646
2828.55 1569
2829.05 1488
2829.55 1569
2830.05 1514
2830.56 1496
2831.06 1546
2831.56 1481
2832.06 1518
2832.56 1607
2833.06 1597
2833.57 1602
2834.07 1413
2834.57 1445
2835.07 1434
2835.57 1362
2836.08 1528
2836.58 1593
2837.08 1588
2837.58 1529
2838.09 1692
2838.59 1638
2839.09 1680
2839.59 1670
2840.09 1615
2840.60 1533
2841.10 1577
2841.60 1535
2842.11 1543
2842.61 1546
2843.11 1594
2843.61 1481
2844.12 1456
2844.62 1505
2845.12 1590
2845.62 1405
2846.13 1541
2846.63 1666
2847.13 1612
2847.64 1686
2848.14 1584
2848.64 1692
2849.15 1701
2849.65 1660
2850.15 1706
2850.66 1800
2851.16 1612
2851.66 1474
2852.17 1649
2852.67 1618
2853.17 1549
2853.68 1547
2854.18 1502
2854.69 1556
2855.19 1519
2855.69 1531
2856.20 1712
2856.70 1518
2857.20 1483
2857.71 1554
2858.21 1527
2858.72 1468
2859.22 1587
2859.73 1512
2860.23 1414
2860.73 1446
2861.24 1352
2861.74 1508
2862.25 1509
2862.75 1536
2863.26 1476
2863.76 1466
2864.27 1341
2864.77 1442
2865.27 1402
2865.78 1407
2866.28 1341
2866.79 1450
2867.29 1565
2867.80 1479
2868.30 1510
2868.81 1433
2869.31 1566
2869.82 1632
2870.32 1568
2870.83 1612
2871.33 1609
2871.84 1524
2872.34 1618
2872.85 1584
2873.36 1772
2873.86 1755
2874.37 1783
2874.87 1856
2875.38 1739
2875.88 1679
2876.39 1704
2876.89 1667
2877.40 1708
2877.91 1732
2878.41 1582
2878.92 1579
2879.42 1605
2879.93 1578
2880.44 1565
2880.94 1483
2881.45 1586
2881.95 1732
2882.46 1621
2882.97 1560
2883.47 1595
2883.98 1584
2884.49 1649
2884.99 1673
2885.50 1768
2886.00 1732
2886.51 1674
2887.02 1748
2887.52 1700
2888.03 1702
2888.54 1671
2889.04 1781
2889.55 1688
2890.06 1623
2890.57 1630
2891.07 1811
2891.58 1817
2892.09 1685
2892.59 1579
2893.10 1674
2893.61 1743
2894.12 1781
2894.62 1729
2895.13 1944
2895.64 1875
2896.14 2067
2896.65 1936
2897.16 2065
2897.67 2121
2898.17 2088
2898.68 1843
2899.19 2004
2899.70 1826
2900.21 1851
2900.71 1789
2901.22 1759
2901.73 1682
2902.24 1752
2902.74 1829
2903.25 1934
2903.76 2055
2904.27 2194
2904.78 2027
2905.29 2063
2905.79 2171
2906.30 2142
2906.81 2095
2907.32 2081
2907.83 2124
2908.34 2055
2908.84 1985
2909.35 2014
2909.86 1943
2910.37 1803
2910.88 1714
2911.39 1801
2911.90 1750
2912.40 1627
2912.91 1576
2913.42 1699
2913.93 1622
2914.44 1600
2914.95 1545
2915.46 1644
2915.97 1615
2916.48 1593
2916.99 1668
2917.50 1630
2918.00 1542
2918.51 1482
2919.02 1635
2919.53 1637
2920.04 1537
2920.55 1672
2921.06 1651
2921.57 1639
2922.08 1691
2922.59 1512
2923.10 1636
2923.61 1604
2924.12 1547
2924.63 1502
2925.14 1510
2925.65 1412
2926.16 1453
2926.67 1506
2927.18 1430
2927.69 1573
2928.20 1658
2928.71 1569
2929.22 1526
2929.73 1550
2930.24 1533
2930.75 1599
2931.26 1569
2931.77 1467
2932.28 1602
2932.79 1578
2933.30 1421
2933.82 1373
2934.33 1631
2934.84 1541
2935.35 1499
2935.86 1482
2936.37 1726
2936.88 1872
2937.39 1801
2937.90 1675
2938.41 1705
2938.92 1692
2939.44 1733
2939.95 1731
2940.46 1752
2940.97 1766
2941.48 1772
2941.99 1808
2942.50 1716
2943.02 1673
2943.53 1763
2944.04 1790
2944.55 1838
2945.06 1737
2945.57 1766
2946.09 1892
2946.60 1730
2947.11 1687
2947.62 1831
2948.13 1882
2948.64 1761
2949.16 1788
2949.67 1791
2950.18 1617
2950.69 1607
2951.21 1645
2951.72 1590
2952.23 1581
2952.74 1634
2953.25 1629
2953.77 1564
2954.28 1547
2954.79 1569
2955.30 1484
2955.82 1364
2956.33 1428
2956.84 1440
2957.36 1497
2957.87 1498
2958.38 1478
2958.89 1449
2959.41 1538
2959.92 1475
2960.43 1452
2960.95 1547
2961.46 1580
2961.97 1526
2962.49 1502
2963.00 1506
2963.51 1596
2964.03 1589
2964.54 1442
2965.05 1505
2965.57 1692
2966.08 1660
2966.59 1548
2967.11 1427
2967.62 1528
2968.13 1566
2968.65 1541
2969.16 1503
2969.67 1472
2970.19 1530
2970.70 1519
2971.22 1508
2971.73 1434
2972.24 1564
2972.76 1569
2973.27 1521
2973.79 1529
2974.30 1506
2974.82 1674
2975.33 1722
2975.84 1710
2976.36 1602
2976.87 1699
2977.39 1627
2977.90 1585
2978.42 1486
2978.93 1726
2979.45 1669
2979.96 1684
2980.47 1623
2980.99 1732
2981.50 1694
2982.02 1665
2982.53 1699
2983.05 1604
2983.56 1766
2984.08 1849
2984.59 1872
2985.11 1777
2985.62 1896
2986.14 1856
2986.66 1922
2987.17 1960
2987.69 1938
2988.20 1931
2988.72 1979
2989.23 2032
2989.75 1912
2990.26 1876
2990.78 2073
2991.29 2016
2991.81 1917
2992.33 1766
2992.84 1906
2993.36 1980
2993.87 1931
2994.39 1898
2994.91 1858
2995.42 2118
2995.94 2122
2996.45 2025
2996.97 2209
2997.49 2364
2998.00 2398
2998.52 2310
2999.04 2305
2999.55 2269
3000.07 2293
3000.58 2469
3001.10 2535
3001.62 2556
3002.13 2703
3002.65 2941
3003.17 3401
3003.68 3878
3004.20 4281
3004.72 4464
3005.23 5310
3005.75 5666
3006.27 5666
3006.79 5936
3007.30 5557
3007.82 5521
3008.34 5165
3008.85 4274
3009.37 3926
3009.89 3391
3010.41 2976
3010.92 2919
3011.44 2801
3011.96 2453
3012.48 2312
3012.99 2182
3013.51 2047
3014.03 2037
3014.55 1910
3015.06 1956
3015.58 2060
3016.10 2026
3016.62 2127
3017.14 2037
3017.65 2140
3018.17 2038
3018.69 2070
3019.21 2112
3019.73 2100
3020.24 2106
3020.76 2302
3021.28 2104
3021.80 2080
3022.32 1986
3022.84 2194
3023.35 2105
3023.87 2126
3024.39 2233
3024.91 2026
3025.43 1968
3025.95 2092
3026.47 2025
3026.98 1899
3027.50 1791
3028.02 1698
3028.54 1847
3029.06 1925
3029.58 1866
3030.10 1813
3030.62 1811
3031.14 1820
3031.65 1726
3032.17 1856
3032.69 1771
3033.21 1742
3033.73 1619
3034.25 1729
3034.77 1717
3035.29 1760
3035.81 1846
3036.33 1745
3036.85 1841
3037.37 1760
3037.89 1804
3038.41 1695
3038.93 1689
3039.45 1723
3039.97 1807
3040.49 1752
3041.01 1619
3041.53 1677
3042.05 1706
3042.57 1755
3043.09 1782
3043.61 1768
3044.13 1872
3044.65 1837
3045.17 1745
3045.69 1759
3046.21 1753
3046.73 1710
3047.25 1870
3047.77 1767
3048.29 1760
3048.81 1785
3049.33 1736
3049.85 1744
3050.37 1656
3050.89 1600
3051.42 1696
3051.94 1720
3052.46 1590
3052.98 1673
3053.50 1590
3054.02 1584
3054.54 1649
3055.06 1634
3055.58 1593
3056.11 1673
3056.63 1674
3057.15 1566
3057.67 1620
3058.19 1584
3058.71 1689
3059.23 1533
3059.76 1596
3060.28 1645
3060.80 1511
3061.32 1535
3061.84 1623
3062.36 1673
3062.89 1714
3063.41 1644
3063.93 1590
3064.45 1801
3064.97 1754
3065.50 1687
3066.02 1779
3066.54 1655
3067.06 1689
3067.58 1670
3068.11 1794
3068.63 1832
3069.15 1718
3069.67 1778
3070.20 1657
3070.72 1772
3071.24 1775
3071.76 1721
3072.29 1722
3072.81 1831
3073.33 1743
3073.85 1846
3074.38 1846
3074.90 1850
3075.42 1887
3075.95 1932
3076.47 1935
3076.99 1948
3077.51 2114
3078.04 2099
3078.56 2054
3079.08 2098
3079.61 2038
3080.13 2177
3080.65 2204
3081.18 2200
3081.70 2317
3082.22 2492
3082.75 2395
3083.27 2585
3083.80 2339
3084.32 2393
3084.84 2421
3085.37 2394
3085.89 2325
3086.41 2189
3086.94 2200
3087.46 2212
3087.99 2231
3088.51 1999
3089.03 2128
3089.56 2183
3090.08 2111
3090.61 1991
3091.13 1921
3091.65 2030
3092.18 1972
3092.70 1990
3093.23 2009
3093.75 2014
3094.28 1958
3094.80 2153
3095.33 1987
3095.85 2267
3096.38 2416
3096.90 2487
3097.42 2451
3097.95 2442
3098.47 2397
3099.00 2556
3099.52 2810
3100.05 3064
3100.57 3431
3101.10 4035
3101.62 5096
3102.15 5722
3102.67 6694
3103.20 7431
3103.73 8582
3104.25 9102
3104.78 9919
3105.30 9645
3105.83 9330
3106.35 8728
3106.88 7656
3107.40 6557
3107.93 5528
3108.45 4766
3108.98 4186
3109.51 3669
3110.03 3367
3110.56 3260
3111.08 3072
3111.61 3006
3112.14 2985
3112.66 3011
3113.19 2994
3113.71 2996
3114.24 2987
3114.77 2894
3115.29 2725
3115.82 2597
3116.35 2428
3116.87 2396
3117.40 2448
3117.93 2277
3118.45 2195
3118.98 2145
3119.50 1993
3120.03 2130
3120.56 1963
3121.09 2085
3121.61 2129
3122.14 2106
3122.67 2047
3123.19 2080
3123.72 2134
3124.25 2226
3124.77 2187
3125.30 2038
3125.83 2083
3126.36 2003
3126.88 2026
3127.41 2078
3127.94 1941
3128.46 1972
3128.99 2049
3129.52 1983
3130.05 1973
3130.57 1891
3131.10 1952
3131.63 1825
3132.16 1707
3132.69 1800
3133.21 1895
3133.74 1775
3134.27 1726
3134.80 1654
3135.32 1697
3135.85 1727
3136.38 1705
3136.91 1633
3137.44 1727
3137.97 1761
3138.49 1702
3139.02 1713
3139.55 1851
3140.08 1712
3140.61 1620
3141.14 1815
3141.66 1708
3142.19 1674
3142.72 1691
3143.25 1751
3143.78 1714
3144.31 1626
3144.84 1731
3145.36 1829
3145.89 1768
3146.42 1731
3146.95 1809
3147.48 1841
3148.01 1851
3148.54 1821
3149.07 1920
3149.60 2026
3150.13 2066
3150.66 2132
3151.18 2235
3151.71 2022
3152.24 1966
3152.77 2044
3153.30 1971
3153.83 1944
3154.36 1966
3154.89 2064
3155.42 2010
3155.95 1927
3156.48 2011
3157.01 1867
3157.54 2068
3158.07 2193
3158.60 2026
3159.13 2021
3159.66 2112
3160.19 2123
3160.72 1964
3161.25 1961
3161.78 2001
3162.31 1901
3162.84 1882
3163.37 1685
3163.90 1789
3164.43 1873
3164.96 1825
3165.49 1664
3166.02 1724
3166.55 1553
3167.08 1569
3167.61 1485
3168.15 1752
3168.68 1719
3169.21 1683
3169.74 1609
3170.27 1550
3170.80 1671
3171.33 1622
3171.86 1704
3172.39 1725
3172.92 1699
3173.46 1690
3173.99 1832
3174.52 1708
3175.05 1787
3175.58 1888
3176.11 1887
3176.64 1976
3177.17 1988
3177.71 1872
3178.24 1909
3178.77 1743
3179.30 1654
3179.83 1652
3180.36 1771
3180.90 1718
3181.43 1581
3181.96 1669
3182.49 1626
3183.02 1532
3183.56 1616
3184.09 1766
3184.62 1586
3185.15 1543
3185.68 1649
3186.22 1605
3186.75 1587
3187.28 1601
3187.81 1670
3188.35 1737
3188.88 1661
3189.41 1644
3189.94 1754
3190.48 1600
3191.01 1561
3191.54 1651
3192.07 1554
3192.61 1575
3193.14 1550
3193.67 1631
3194.21 1545
3194.74 1543
3195.27 1470
3195.81 1521
3196.34 1540
3196.87 1535
3197.40 1687
3197.94 1620
3198.47 1548
3199.00 1677
3199.54 1588
3200.07 1770
3200.60 1622
3201.14 1606
3201.67 1633
3202.21 1613
3202.74 1716
3203.27 1772
3203.81 1756
3204.34 1821
3204.87 1756
3205.41 1722
3205.94 1792
3206.48 1769
3207.01 1636
3207.54 1588
3208.08 1786
3208.61 1786
3209.15 1767
3209.68 1885
3210.21 1764
3210.75 1933
3211.28 2071
3211.82 2115
3212.35 2018
3212.89 2080
3213.42 2263
3213.96 2159
3214.49 2024
3215.02 2136
3215.56 1955
3216.09 1853
3216.63 1797
3217.16 1770
3217.70 1686
3218.23 1700
3218.77 1725
3219.30 1651
3219.84 1693
3220.37 1644
3220.91 1718
3221.44 1747
3221.98 1989
3222.51 2002
3223.05 1850
3223.58 2056
3224.12 2205
3224.66 2089
3225.19 2154
3225.73 2237
3226.26 2240
3226.80 2324
3227.33 2197
3227.87 2205
3228.41 2162
3228.94 1940
3229.48 1922
3230.01 1870
3230.55 1899
3231.08 1889
3231.62 2138
3232.16 2172
3232.69 2003
3233.23 1916
3233.77 2129
3234.30 2273
3234.84 2035
3235.37 2097
3235.91 2024
3236.45 1999
3236.98 2010
3237.52 2000
3238.06 1987
3238.59 2088
3239.13 2063
3239.67 2118
3240.20 2163
3240.74 2185
3241.28 2113
3241.81 2015
3242.35 1985
3242.89 1979
3243.42 1877
3243.96 1930
3244.50 1877
3245.04 2001
3245.57 2043
3246.11 2019
3246.65 2054
3247.19 2178
3247.72 2062
3248.26 1979
3248.80 1912
3249.33 2112
3249.87 2046
3250.41 2031
3250.95 1965
3251.49 1992
3252.02 1941
3252.56 2033
3253.10 2171
3253.64 1968
3254.17 2061
3254.71 2072
3255.25 2206
3255.79 2114
3256.33 2031
3256.86 2143
3257.40 2130
3257.94 2243
3258.48 2462
3259.02 2521
3259.56 2513
3260.09 2793
3260.63 3035
3261.17 3069
3261.71 3195
3262.25 3804
3262.79 4022
3263.33 4348
3263.86 4487
3264.40 4724
3264.94 5415
3265.48 5973
3266.02 6176
3266.56 6641
3267.10 6710
3267.64 7357
3268.18 7591
3268.71 7329
3269.25 6990
3269.79 6878
3270.33 6183
3270.87 5518
3271.41 4954
3271.95 4219
3272.49 3540
3273.03 3239
3273.57 3101
3274.11 2858
3274.65 2726
3275.19 2568
3275.73 2440
3276.27 2383
3276.81 2328
3277.35 2466
3277.89 2475
3278.43 2703
3278.97 2802
3279.51 2505
3280.05 2401
3280.59 2554
3281.13 2421
3281.67 2525
3282.21 2699
3282.75 2596
3283.29 2546
3283.83 2622
3284.37 2749
3284.91 2511
3285.45 2376
3285.99 2402
3286.53 2603
3287.07 2550
3287.61 2554
3288.15 2250
3288.69 2235
3289.23 2372
3289.77 2482
3290.32 2408
3290.86 2303
3291.40 2290
3291.94 2184
3292.48 2283
3293.02 2155
3293.56 2276
3294.10 2320
3294.64 2319
3295.19 2448
3295.73 2573
3296.27 2648
3296.81 2565
3297.35 2578
3297.89 2753
3298.43 2729
3298.98 2727
3299.52 2598
3300.06 2644
3300.60 2421
3301.14 2425
3301.68 2497
3302.23 2571
3302.77 2711
3303.31 2778
3303.85 2788
3304.39 2918
3304.94 2747
3305.48 2655
3306.02 2747
3306.56 2471
3307.10 2357
3307.65 2409
3308.19 2424
3308.73 2066
3309.27 2162
3309.82 2000
3310.36 2074
3310.90 2029
3311.44 2048
3311.99 2133
3312.53 1968
3313.07 2022
3313.62 2049
3314.16 2023
3314.70 2228
3315.24 2221
3315.79 2291
3316.33 2248
3316.87 2219
3317.42 2315
3317.96 2447
3318.50 2303
3319.05 2269
3319.59 2224
3320.13 2129
3320.68 2103
3321.22 2048
3321.76 1966
3322.31 1970
3322.85 1968
3323.39 1925
3323.94 2016
3324.48 1999
3325.02 1988
3325.57 1995
3326.11 1821
3326.66 1855
3327.20 1836
3327.74 1858
3328.29 1840
3328.83 1885
3329.38 1687
3329.92 1828
3330.46 1725
3331.01 1793
3331.55 1695
3332.10 1947
3332.64 1917
3333.19 2033
3333.73 2296
3334.27 2396
3334.82 2514
3335.36 2834
3335.91 2862
3336.45 2825
3337.00 3138
3337.54 3207
3338.09 3131
3338.63 3300
3339.18 3389
3339.72 3252
3340.27 3037
3340.81 2834
3341.36 2505
3341.90 2458
3342.45 2354
3342.99 2305
3343.54 2169
3344.08 1958
3344.63 1932
3345.17 2021
3345.72 1842
3346.27 1700
3346.81 1805
3347.36 1803
3347.90 1867
3348.45 1816
3348.99 1833
3349.54 1945
3350.08 1851
3350.63 1752
3351.18 1807
3351.72 1771
3352.27 1835
3352.81 2056
3353.36 1926
3353.91 1876
3354.45 1864
3355.00 1949
3355.54 1972
3356.09 1911
3356.64 1825
3357.18 1758
3357.73 1657
3358.28 1584
3358.82 1564
3359.37 1597
3359.92 1670
3360.46 1678
3361.01 1555
3361.56 1538
3362.10 1596
3362.65 1550
3363.20 1524
3363.74 1701
3364.29 1661
3364.84 1619
3365.38 1664
3365.93 1593
3366.48 1628
3367.03 1720
3367.57 1625
3368.12 1484
3368.67 1478
3369.22 1455
3369.76 1527
3370.31 1595
3370.86 1621
3371.40 1558
3371.95 1563
3372.50 1523
3373.05 1560
3373.60 1610
3374.14 1624
3374.69 1605
3375.24 1690
3375.79 1715
3376.33 1502
3376.88 1610
3377.43 1678
3377.98 1551
3378.53 1539
3379.07 1477
3379.62 1376
3380.17 1497
3380.72 1529
3381.27 1432
3381.82 1543
3382.36 1466
3382.91 1477
3383.46 1522
3384.01 1486
3384.56 1379
3385.11 1382
3385.66 1441
3386.20 1450
3386.75 1444
3387.30 1384
3387.85 1532
3388.40 1543
3388.95 1460
3389.50 1441
3390.05 1547
3390.60 1515
3391.15 1392
3391.69 1536
3392.24 1480
3392.79 1421
3393.34 1417
3393.89 1462
3394.44 1481
3394.99 1504
3395.54 1287
3396.09 1355
3396.64 1357
3397.19 1362
3397.74 1479
3398.29 1554
3398.84 1476
3399.39 1380
3399.94 1450
3400.49 1498
3401.04 1439
3401.59 1387
3402.14 1418
3402.69 1510
3403.24 1349
3403.79 1461
3404.34 1398
3404.89 1463
3405.44 1417
3405.99 1384
3406.54 1428
3407.09 1426
3407.64 1379
3408.19 1405
3408.74 1417
3409.29 1358
3409.84 1457
3410.39 1453
3410.94 1360
3411.49 1353
3412.05 1406
3412.60 1464
3413.15 1573
3413.70 1533
3414.25 1563
3414.80 1627
3415.35 1571
3415.90 1444
3416.45 1549
3417.00 1491
3417.56 1617
3418.11 1548
3418.66 1492
3419.21 1593
3419.76 1502
3420.31 1421
3420.86 1570
3421.42 1563
3421.97 1573
3422.52 1634
3423.07 1800
3423.62 1945
3424.17 2064
3424.73 2118
3425.28 2187
3425.83 2247
3426.38 2042
3426.93 2029
3427.49 2096
3428.04 2129
3428.59 1874
3429.14 1758
3429.69 1771
3430.25 1694
3430.80 1672
3431.35 1750
3431.90 1649
3432.46 1719
3433.01 1627
3433.56 1717
3434.11 1745
3434.67 1651
3435.22 1709
3435.77 1595
3436.33 1618
3436.88 1605
3437.43 1631
3437.98 1700
3438.54 1701
3439.09 1576
3439.64 1559
3440.20 1669
3440.75 1719
3441.30 1669
3441.86 1609
3442.41 1611
3442.96 1594
3443.52 1747
3444.07 1642
3444.62 1602
3445.18 1721
3445.73 1704
3446.28 1672
3446.84 1443
3447.39 1479
3447.94 1607
3448.50 1653
3449.05 1526
3449.61 1471
3450.16 1407
3450.71 1388
3451.27 1423
3451.82 1418
3452.38 1460
3452.93 1431
3453.48 1422
3454.04 1499
3454.59 1495
3455.15 1374
3455.70 1454
3456.26 1525
3456.81 1526
3457.36 1553
3457.92 1476
3458.47 1445
3459.03 1509
3459.58 1564
3460.14 1512
3460.69 1530
3461.25 1526
3461.80 1643
3462.36 1515
3462.91 1522
3463.47 1536
3464.02 1494
3464.58 1526
3465.13 1536
3465.69 1546
3466.24 1600
3466.80 1580
3467.35 1627
3467.91 1774
3468.46 1704
3469.02 1678
3469.57 1799
3470.13 1823
3470.68 1806
3471.24 1884
3471.80 1845
3472.35 2003
3472.91 2195
3473.46 2063
3474.02 1981
3474.57 1911
3475.13 1952
3475.69 1873
3476.24 1902
3476.80 1822
3477.35 1821
3477.91 1847
3478.47 1785
3479.02 1783
3479.58 1835
3480.14 1945
3480.69 2017
3481.25 2017
3481.80 1963
3482.36 2017
3482.92 2079
3483.47 2041
3484.03 2116
3484.59 2162
3485.14 2166
3485.70 2275
3486.26 2321
3486.81 2363
3487.37 2354
3487.93 2616
3488.49 2700
3489.04 2938
3489.60 3544
3490.16 4249
3490.71 4940
3491.27 5883
3491.83 7095
3492.39 7723
3492.94 8670
3493.50 9196
3494.06 9502
3494.62 9671
3495.17 8996
3495.73 7898
3496.29 7110
3496.85 6440
3497.40 5481
3497.96 4806
3498.52 4187
3499.08 3766
3499.63 3486
3500.19 3367
3500.75 3389
3501.31 3353
3501.87 3521
3502.42 3649
3502.98 3607
3503.54 3694
3504.10 3902
3504.66 3948
3505.22 3966
3505.77 4086
3506.33 4137
3506.89 4163
3507.45 4103
3508.01 3924
3508.57 3831
3509.12 3605
3509.68 3459
3510.24 3182
3510.80 3035
3511.36 2849
3511.92 2735
3512.48 2536
3513.04 2327
3513.60 2343
3514.15 2097
3514.71 2121
3515.27 2008
3515.83 2034
3516.39 1800
3516.95 1954
3517.51 1923
3518.07 1821
3518.63 1851
3519.19 1920
3519.75 1714
3520.31 1804
3520.87 1851
3521.43 1826
3521.98 1935
3522.54 1861
3523.10 1886
3523.66 1869
3524.22 2021
3524.78 1930
3525.34 2012
3525.90 2000
3526.46 1987
3527.02 1887
3527.58 1782
3528.14 1673
3528.70 1649
3529.26 1608
3529.82 1637
3530.38 1669
3530.95 1580
3531.51 1652
3532.07 1527
3532.63 1657
3533.19 1710
3533.75 1720
3534.31 1719
3534.87 1734
3535.43 1713
3535.99 1670
3536.55 1610
3537.11 1724
3537.67 1774
3538.23 1703
3538.79 1722
3539.36 1830
3539.92 1793
3540.48 1720
3541.04 1834
3541.60 1755
3542.16 1762
3542.72 1705
3543.28 1606
3543.85 1650
3544.41 1672
3544.97 1660
3545.53 1759
3546.09 1630
3546.65 1644
3547.21 1640
3547.78 1642
3548.34 1587
3548.90 1501
3549.46 1420
3550.02 1459
3550.59 1604
3551.15 1532
3551.71 1385
3552.27 1517
3552.83 1490
3553.40 1538
3553.96 1595
3554.52 1490
3555.08 1306
3555.64 1333
3556.21 1456
3556.77 1368
3557.33 1285
3557.89 1476
3558.46 1426
3559.02 1455
3559.58 1352
3560.14 1503
3560.71 1495
3561.27 1418
3561.83 1391
3562.40 1605
3562.96 1607
3563.52 1458
3564.08 1538
3564.65 1639
3565.21 1709
3565.77 1663
3566.34 1463
3566.90 1553
3567.46 1552
3568.03 1519
3568.59 1515
3569.15 1332
3569.72 1336
3570.28 1303
3570.84 1410
3571.41 1406
3571.97 1394
3572.53 1425
3573.10 1359
3573.66 1389
3574.23 1331
3574.79 1520
3575.35 1505
3575.92 1471
3576.48 1493
3577.05 1523
3577.61 1595
3578.17 1728
3578.74 1656
3579.30 1620
3579.87 1639
3580.43 1622
3580.99 1350
3581.56 1440
3582.12 1536
3582.69 1470
3583.25 1495
3583.82 1622
3584.38 1588
3584.95 1569
3585.51 1523
3586.08 1466
3586.64 1477
3587.21 1498
3587.77 1475
3588.34 1398
3588.90 1513
3589.47 1420
3590.03 1427
3590.60 1451
3591.16 1316
3591.73 1365
3592.29 1282
3592.86 1410
3593.42 1429
3593.99 1419
3594.55 1457
3595.12 1461
3595.68 1329
3596.25 1365
3596.81 1390
3597.38 1460
3597.95 1488
3598.51 1461
3599.08 1507
3599.64 1518
3600.21 1385
3600.77 1424
3601.34 1493
3601.91 1476
3602.47 1390
3603.04 1281
3603.60 1375
3604.17 1361
3604.74 1364
3605.30 1362
3605.87 1363
3606.44 1284
3607.00 1207
3607.57 1307
3608.13 1221
3608.70 1274
3609.27 1227
3609.83 1273
3610.40 1154
3610.97 1206
3611.53 1194
3612.10 1186
3612.67 1137
3613.23 1167
3613.80 1270
3614.37 1296
3614.94 1292
3615.50 1295
3616.07 1219
3616.64 1391
3617.20 1410
3617.77 1344
3618.34 1274
3618.91 1325
3619.47 1363
3620.04 1465
3620.61 1643
3621.18 1452
3621.74 1520
3622.31 1569
3622.88 1462
3623.45 1363
3624.01 1467
3624.58 1350
3625.15 1418
3625.72 1418
3626.28 1404
3626.85 1361
3627.42 1327
3627.99 1261
3628.56 1224
3629.12 1263
3629.69 1324
3630.26 1315
3630.83 1266
3631.40 1330
3631.97 1358
3632.53 1292
3633.10 1321
3633.67 1352
3634.24 1401
3634.81 1410
3635.38 1408
3635.95 1271
3636.51 1453
3637.08 1404
3637.65 1302
3638.22 1341
3638.79 1445
3639.36 1506
3639.93 1678
3640.50 1555
3641.07 1616
3641.63 1619
3642.20 1723
3642.77 1698
3643.34 1698
3643.91 1837
3644.48 1797
3645.05 1803
3645.62 1810
3646.19 1780
3646.76 1556
3647.33 1571
3647.90 1415
3648.47 1453
3649.04 1440
3649.61 1557
3650.18 1547
3650.75 1604
3651.32 1625
3651.89 1738
3652.46 1763
3653.03 1784
3653.60 1656
3654.17 1771
3654.74 1688
3655.31 1662
3655.88 1728
3656.45 1659
3657.02 1570
3657.59 1466
3658.16 1519
3658.73 1623
3659.30 1687
3659.87 1708
3660.44 1592
3661.01 1591
3661.58 1635
3662.15 1550
3662.72 1539
3663.29 1724
3663.86 1729
3664.43 1608
3665.00 1613
3665.58 1644
3666.15 1764
3666.72 1746
3667.29 1735
3667.86 1960
3668.43 1817
3669.00 1739
3669.57 1857
3670.15 1613
3670.72 1606
3671.29 1466
3671.86 1504
3672.43 1570
3673.00 1530
3673.57 1503
3674.15 1507
3674.72 1577
3675.29 1560
3675.86 1609
3676.43 1637
3677.00 1615
3677.58 1573
3678.15 1487
3678.72 1494
3679.29 1443
3679.86 1410
3680.44 1495
3681.01 1517
3681.58 1620
3682.15 1549
3682.73 1462
3683.30 1386
3683.87 1345
3684.44 1312
3685.01 1329
3685.59 1371
3686.16 1284
3686.73 1346
3687.31 1344
3687.88 1264
3688.45 1330
3689.02 1447
3689.60 1477
3690.17 1516
3690.74 1509
3691.31 1464
3691.89 1393
3692.46 1522
3693.03 1515
3693.61 1429
3694.18 1397
3694.75 1423
3695.33 1472
3695.90 1365
3696.47 1379
3697.05 1297
3697.62 1377
3698.19 1278
3698.77 1321
3699.34 1267
3699.91 1469
3700.49 1327
3701.06 1294
3701.64 1288
3702.21 1375
3702.78 1323
3703.36 1346
3703.93 1426
3704.51 1504
3705.08 1353
3705.65 1254
3706.23 1341
3706.80 1306
3707.38 1213
3707.95 1286
3708.52 1400
3709.10 1305
3709.67 1235
3710.25 1210
3710.82 1297
3711.40 1391
3711.97 1326
3712.55 1414
3713.12 1417
3713.70 1375
3714.27 1362
3714.84 1427
3715.42 1399
3715.99 1461
3716.57 1581
3717.14 1496
3717.72 1500
3718.29 1495
3718.87 1416
3719.44 1428
3720.02 1432
3720.59 1354
3721.17 1275
3721.75 1405
3722.32 1360
3722.90 1235
3723.47 1177
3724.05 1273
3724.62 1196
3725.20 1280
3725.77 1285
3726.35 1288
3726.93 1254
3727.50 1329
3728.08 1278
3728.65 1216
3729.23 1183
3729.80 1250
3730.38 1279
3730.96 1344
3731.53 1363
3732.11 1356
3732.69 1333
3733.26 1307
3733.84 1297
3734.41 1323
3734.99 1448
3735.57 1442
3736.14 1279
3736.72 1458
3737.30 1442
3737.87 1425
3738.45 1349
3739.03 1286
3739.60 1291
3740.18 1279
3740.76 1303
3741.33 1274
3741.91 1286
3742.49 1315
3743.06 1204
3743.64 1223
3744.22 1224
3744.79 1239
3745.37 1198
3745.95 1173
3746.53 1158
3747.10 1306
3747.68 1352
3748.26 1254
3748.84 1299
3749.41 1314
3749.99 1391
3750.57 1255
3751.15 1154
3751.72 1321
3752.30 1422
3752.88 1232
3753.46 1182
3754.03 1275
3754.61 1290
3755.19 1271
3755.77 1184
3756.35 1265
3756.92 1244
3757.50 1133
3758.08 1148
3758.66 1219
3759.24 1202
3759.82 1181
3760.39 1200
3760.97 1250
3761.55 1212
3762.13 1350
3762.71 1341
3763.29 1321
3763.86 1343
3764.44 1413
3765.02 1370
3765.60 1325
3766.18 1302
3766.76 1249
3767.34 1265
3767.92 1319
3768.49 1289
3769.07 1247
3769.65 1334
3770.23 1380
3770.81 1325
3771.39 1375
3771.97 1327
3772.55 1344
3773.13 1293
3773.71 1356
3774.29 1282
3774.87 1301
3775.45 1304
3776.02 1269
3776.60 1234
3777.18 1274
3777.76 1260
3778.34 1212
3778.92 1154
3779.50 1154
3780.08 1153
3780.66 1155
3781.24 1172
3781.82 1098
3782.40 1107
3782.98 1074
3783.56 1199
3784.14 1044
3784.72 1060
3785.30 1198
3785.88 1238
3786.46 1201
3787.04 1107
3787.62 1130
3788.20 1103
3788.79 1117
3789.37 1191
3789.95 1237
3790.53 1189
3791.11 1121
3791.69 1224
3792.27 1243
3792.85 1257
3793.43 1233
3794.01 1230
3794.59 1316
3795.17 1303
3795.75 1258
3796.34 1322
3796.92 1320
3797.50 1239
3798.08 1278
3798.66 1280
3799.24 1331
3799.82 1521
3800.40 1518
3800.99 1501
3801.57 1534
3802.15 1395
3802.73 1436
3803.31 1450
3803.89 1400
3804.48 1381
3805.06 1299
3805.64 1363
3806.22 1365
3806.80 1367
3807.38 1571
3807.97 1511
3808.55 1524
3809.13 1508
3809.71 1500
3810.29 1470
3810.88 1632
3811.46 1507
3812.04 1625
3812.62 1635
3813.21 1527
3813.79 1587
3814.37 1582
3814.95 1491
3815.54 1488
3816.12 1596
3816.70 1622
3817.28 1468
3817.87 1405
3818.45 1528
3819.03 1464
3819.61 1465
3820.20 1501
3820.78 1364
3821.36 1381
3821.95 1287
3822.53 1371
3823.11 1334
3823.70 1223
3824.28 1176
3824.86 1274
3825.45 1257
3826.03 1289
3826.61 1236
3827.20 1266
3827.78 1248
3828.36 1190
3828.95 1187
3829.53 1205
3830.11 1310
3830.70 1259
3831.28 1252
3831.86 1230
3832.45 1125
3833.03 1182
3833.62 1189
3834.20 1158
3834.78 1127
3835.37 1156
3835.95 1253
3836.54 1285
3837.12 1225
3837.71 1147
3838.29 1133
3838.87 1192
3839.46 1271
3840.04 1205
3840.63 1258
3841.21 1213
3841.80 1144
3842.38 1194
3842.97 1203
3843.55 1205
3844.13 1086
3844.72 1053
3845.30 1070
3845.89 1220
3846.47 1218
3847.06 1200
3847.64 1227
3848.23 1195
3848.81 1164
3849.40 1335
3849.98 1352
3850.57 1263
3851.15 1078
3851.74 1135
3852.33 1170
3852.91 1175
3853.50 1209
3854.08 1152
3854.67 1072
3855.25 1069
3855.84 1123
3856.42 1088
3857.01 1071
3857.60 1052
3858.18 1134
3858.77 1133
3859.35 1147
3859.94 1160
3860.53 1158
3861.11 1231
3861.70 1216
3862.28 1219
3862.87 1262
3863.46 1283
3864.04 1234
3864.63 1220
3865.21 1353
3865.80 1339
3866.39 1429
3866.97 1365
3867.56 1209
3868.15 1162
3868.73 1365
3869.32 1359
3869.91 1323
3870.49 1328
3871.08 1219
3871.67 1200
3872.25 1187
3872.84 1250
3873.43 1258
3874.01 1242
3874.60 1165
3875.19 1208
3875.78 1271
3876.36 1209
3876.95 1192
3877.54 1238
3878.12 1281
3878.71 1250
3879.30 1364
3879.89 1159
3880.47 1126
3881.06 1170
3881.65 1203
3882.24 1171
3882.82 1177
3883.41 1222
3884.00 1098
3884.59 1148
3885.18 1201
3885.76 1091
3886.35 1100
3886.94 1240
3887.53 1288
3888.12 1337
3888.70 1285
3889.29 1331
3889.88 1330
3890.47 1393
3891.06 1484
3891.65 1492
3892.23 1511
3892.82 1483
3893.41 1467
3894.00 1531
3894.59 1483
3895.18 1359
3895.76 1479
3896.35 1339
3896.94 1445
3897.53 1276
3898.12 1302
3898.71 1326
3899.30 1333
3899.89 1316
3900.48 1318
3901.06 1271
3901.65 1214
3902.24 1233
3902.83 1252
3903.42 1229
3904.01 1289
3904.60 1179
3905.19 1205
3905.78 1294
3906.37 1242
3906.96 1367
3907.55 1321
3908.14 1332
3908.73 1391
3909.32 1449
3909.91 1469
3910.50 1450
3911.09 1326
3911.68 1221
3912.26 1342
3912.85 1387
3913.44 1337
3914.03 1126
3914.62 1151
3915.22 1136
3915.81 1158
3916.40 1128
3916.99 1219
3917.58 1145
3918.17 1230
3918.76 1179
3919.35 1255
3919.94 1137
3920.53 1245
3921.12 1234
3921.71 1293
3922.30 1259
3922.89 1187
3923.48 1088
3924.07 1149
3924.66 1302
3925.25 1261
3925.84 1215
3926.44 1106
3927.03 1130
3927.62 1185
3928.21 1103
3928.80 983
3929.39 1021
3929.98 1107
3930.57 1132
3931.16 1097
3931.76 1185
3932.35 983
3932.94 1061
3933.53 964
3934.12 1092
3934.71 1030
3935.31 999
3935.90 987
3936.49 1046
3937.08 1159
3937.67 1071
3938.26 1138
3938.86 1211
3939.45 1301
3940.04 1101
3940.63 1193
3941.22 1229
3941.82 1248
3942.41 1210
3943.00 1261
3943.59 1227
3944.19 1364
3944.78 1414
3945.37 1313
3945.96 1277
3946.55 1276
3947.15 1132
3947.74 1163
3948.33 1273
3948.93 1249
3949.52 1119
3950.11 1056
3950.70 1157
3951.30 1215
3951.89 1054
3952.48 1144
3953.08 1162
3953.67 1114
3954.26 1039
3954.85 1163
3955.45 1154
3956.04 1179
3956.63 1202
3957.23 1199
3957.82 1191
3958.41 1246
3959.01 1211
3959.60 1253
3960.19 1383
3960.79 1309
3961.38 1329
3961.97 1350
3962.57 1268
3963.16 1170
3963.76 1218
3964.35 1277
3964.94 1268
3965.54 1393
3966.13 1331
3966.73 1329
3967.32 1362
3967.91 1391
3968.51 1288
3969.10 1328
3969.70 1390
3970.29 1270
3970.88 1233
3971.48 1219
3972.07 1214
3972.67 1252
3973.26 1333
3973.86 1334
3974.45 1238
3975.05 1309
3975.64 1397
3976.24 1375
3976.83 1449
3977.42 1542
3978.02 1615
3978.61 1658
3979.21 1604
3979.80 1565
3980.40 1559
3980.99 1445
3981.59 1293
3982.18 1397
3982.78 1452
3983.38 1433
3983.97 1301
3984.57 1165
3985.16 1224
3985.76 1351
3986.35 1362
3986.95 1270
3987.54 1302
3988.14 1245
3988.73 1349
3989.33 1228
3989.93 1263
3990.52 1305
3991.12 1353
3991.71 1301
3992.31 1361
3992.91 1393
3993.50 1360
3994.10 1293
3994.69 1385
3995.29 1453
3995.89 1436
3996.48 1422
3997.08 1542
3997.67 1401
3998.27 1338
3998.87 1440
3999.46 1412
4000.06 1450
4000.66 1512
4001.25 1416
4001.85 1339
4002.45 1263
4003.04 1315
4003.64 1361
4004.24 1293
4004.83 1251
4005.43 1262
4006.03 1307
4006.62 1328
4007.22 1302
4007.82 1289
4008.42 1268
4009.01 1294
4009.61 1328
4010.21 1265
4010.80 1270
4011.40 1218
4012.00 1284
4012.60 1276
4013.19 1392
4013.79 1312
4014.39 1198
4014.99 1201
4015.58 1250
4016.18 1243
4016.78 1236
4017.38 1250
4017.98 1216
4018.57 1081
4019.17 1094
4019.77 1187
4020.37 1230
4020.97 1127
4021.56 1135
4022.16 1223
4022.76 1133
4023.36 1263
4023.96 1238
4024.55 1295
4025.15 1212
4025.75 1363
4026.35 1330
4026.95 1305
4027.55 1271
4028.15 1389
4028.74 1406
4029.34 1430
4029.94 1479
4030.54 1322
4031.14 1430
4031.74 1467
4032.34 1374
4032.94 1394
4033.53 1472
4034.13 1500
4034.73 1611
4035.33 1440
4035.93 1521
4036.53 1478
4037.13 1452
4037.73 1506
4038.33 1418
4038.93 1289
4039.53 1313
4040.13 1201
4040.73 1098
4041.33 1128
4041.92 1199
4042.52 1083
4043.12 1126
4043.72 1184
4044.32 1149
4044.92 1179
4045.52 1121
4046.12 1082
4046.72 1056
4047.32 1175
4047.92 1204
4048.52 1254
4049.12 1233
4049.72 1158
4050.32 1214
4050.92 1195
4051.52 1257
4052.13 1245
4052.73 1183
4053.33 1279
4053.93 1284
4054.53 1250
4055.13 1285
4055.73 1313
4056.33 1208
4056.93 1261
4057.53 1205
4058.13 1203
4058.73 1222
4059.33 1159
4059.93 1098
4060.53 1060
4061.14 1102
4061.74 1110
4062.34 1081
4062.94 1113
4063.54 1133
4064.14 1178
4064.74 1097
4065.34 990
4065.95 989
4066.55 1090
4067.15 1210
4067.75 1091
4068.35 1060
4068.95 979
4069.55 1038
4070.16 1061
4070.76 1123
4071.36 1089
4071.96 1045
4072.56 1066
4073.17 1148
4073.77 1086
4074.37 1023
4074.97 1041
4075.57 1053
4076.18 1075
4076.78 1087
4077.38 1041
4077.98 1083
4078.59 1101
4079.19 1030
4079.79 1037
4080.39 1070
4080.99 1074
4081.60 986
4082.20 1015
4082.80 1076
4083.41 1134
4084.01 1017
4084.61 1013
4085.21 1069
4085.82 1096
4086.42 1131
4087.02 1063
4087.63 1135
4088.23 1131
4088.83 1192
4089.43 1200
4090.04 1121
4090.64 1048
4091.24 1082
4091.85 1074
4092.45 1041
4093.05 1087
4093.66 1117
4094.26 1098
4094.86 966
4095.47 1028
4096.07 1095
4096.68 1129
4097.28 1134
4097.88 1130
4098.49 1071
4099.09 999
4099.69 1067
4100.30 1126
4100.90 1102
4101.51 1027
4102.11 984
4102.71 1125
4103.32 1177
4103.92 1085
4104.53 1088
4105.13 1055
4105.74 1046
4106.34 1034
4106.94 1110
4107.55 1019
4108.15 1141
4108.76 1186
4109.36 1163
4109.97 1054
4110.57 1020
4111.18 1056
4111.78 1084
4112.39 1134
4112.99 1126
4113.60 1114
4114.20 1150
4114.81 1123
4115.41 1188
4116.02 1060
4116.62 991
4117.23 1052
4117.83 1069
4118.44 1001
4119.04 1008
4119.65 1190
4120.25 1225
4120.86 1073
4121.46 1129
4122.07 1141
4122.68 987
4123.28 1030
4123.89 1114
4124.49 1079
4125.10 996
4125.70 1127
4126.31 1064
4126.92 1021
4127.52 1114
4128.13 1028
4128.73 979
4129.34 1029
4129.95 1066
4130.55 928
4131.16 958
4131.76 1108
4132.37 1064
4132.98 978
4133.58 1143
4134.19 1160
4134.80 1195
4135.40 1160
4136.01 1149
4136.62 1217
4137.22 1168
4137.83 1347
4138.44 1327
4139.04 1189
4139.65 1193
4140.26 1248
4140.86 1225
4141.47 1218
4142.08 1233
4142.68 1363
4143.29 1346
4143.90 1236
4144.51 1316
4145.11 1267
4145.72 1198
4146.33 1312
4146.93 1371
4147.54 1189
4148.15 1186
4148.76 1209
4149.36 1164
4149.97 1086
4150.58 1096
4151.19 1136
4151.80 1232
4152.40 1152
4153.01 1107
4153.62 1162
4154.23 1091
4154.83 1210
4155.44 1142
4156.05 1150
4156.66 1231
4157.27 1264
4157.87 1264
4158.48 1398
4159.09 1426
4159.70 1557
4160.31 1465
4160.92 1375
4161.52 1391
4162.13 1352
4162.74 1378
4163.35 1237
4163.96 1172
4164.57 1221
4165.18 1357
4165.79 1299
4166.39 1294
4167.00 1313
4167.61 1373
4168.22 1354
4168.83 1411
4169.44 1316
4170.05 1280
4170.66 1350
4171.27 1252
4171.87 1406
4172.48 1284
4173.09 1317
4173.70 1436
4174.31 1326
4174.92 1265
4175.53 1115
4176.14 1209
4176.75 1250
4177.36 1213
4177.97 1277
4178.58 1217
4179.19 1181
4179.80 1268
4180.41 1233
4181.02 1253
4181.63 1198
4182.24 1231
4182.85 1173
4183.46 1257
4184.07 1251
4184.68 1268
4185.29 1222
4185.90 1183
4186.51 1187
4187.12 1164
4187.73 1251
4188.34 1228
4188.95 1237
4189.56 1301
4190.17 1191
4190.78 1129
4191.39 1054
4192.00 1074
4192.61 1088
4193.22 1053
4193.84 1129
4194.45 1154
4195.06 1093
4195.67 1224
4196.28 1191
4196.89 1312
4197.50 1327
4198.11 1308
4198.72 1288
4199.33 1265
4199.95 1306
4200.56 1216
4201.17 1206
4201.78 1224
4202.39 1235
4203.00 1121
4203.61 1090
4204.23 1057
4204.84 1119
4205.45 1189
4206.06 1152
4206.67 1191
4207.28 1072
4207.90 1082
4208.51 1146
4209.12 1096
4209.73 1095
4210.34 1171
4210.96 1161
4211.57 1050
4212.18 1040
4212.79 1045
4213.40 1109
4214.02 1041
4214.63 1124
4215.24 1220
4215.85 1108
4216.47 1198
4217.08 1186
4217.69 1184
4218.30 1109
4218.92 1136
4219.53 1166
4220.14 1247
4220.75 1322
4221.37 1253
4221.98 1233
4222.59 1356
4223.21 1296
4223.82 1196
4224.43 1237
4225.04 1319
4225.66 1226
4226.27 1232
4226.88 1180
4227.50 1281
4228.11 1280
4228.72 1325
4229.34 1265
4229.95 1278
4230.56 1382
4231.18 1519
4231.79 1544
4232.41 1768
4233.02 1987
4233.63 2092
4234.25 2340
4234.86 2415
4235.47 2511
4236.09 2606
4236.70 2690
4237.32 2719
4237.93 2658
4238.54 2502
4239.16 2296
4239.77 2073
4240.39 1973
4241.00 1841
4241.61 1669
4242.23 1587
4242.84 1523
4243.46 1505
4244.07 1264
4244.69 1333
4245.30 1389
4245.92 1315
4246.53 1398
4247.14 1378
4247.76 1311
4248.37 1372
4248.99 1353
4249.60 1480
4250.22 1501
4250.83 1394
4251.45 1403
4252.06 1460
4252.68 1478
4253.29 1249
4253.91 1320
4254.52 1347
4255.14 1339
4255.75 1303
4256.37 1247
4256.99 1238
4257.60 1216
4258.22 1248
4258.83 1088
4259.45 1036
4260.06 1077
4260.68 1130
4261.29 1138
4261.91 1211
4262.53 1188
4263.14 1195
4263.76 1210
4264.37 1140
4264.99 1165
4265.61 1215
4266.22 1239
4266.84 1312
4267.45 1199
4268.07 1272
4268.69 1360
4269.30 1408
4269.92 1315
4270.54 1301
4271.15 1223
4271.77 1228
4272.38 1289
4273.00 1244
4273.62 1277
4274.23 1224
4274.85 1230
4275.47 1283
4276.08 1291
4276.70 1270
4277.32 1353
4277.94 1354
4278.55 1297
4279.17 1401
4279.79 1361
4280.40 1280
4281.02 1408
4281.64 1331
4282.25 1105
4282.87 1022
4283.49 1078
4284.11 1140
4284.72 1035
4285.34 1166
4285.96 1131
4286.58 1047
4287.19 1172
4287.81 1175
4288.43 1167
4289.05 1159
4289.66 1080
4290.28 1173
4290.90 1205
4291.52 1097
4292.14 1034
4292.75 1131
4293.37 1106
4293.99 1058
4294.61 1125
4295.23 1097
4295.84 1144
4296.46 1115
4297.08 1150
4297.70 1170
4298.32 1188
4298.94 1095
4299.55 1075
4300.17 1075
4300.79 970
4301.41 1065
4302.03 1104
4302.65 1174
4303.27 1174
4303.89 1123
4304.50 1151
4305.12 1194
4305.74 1064
4306.36 1155
4306.98 1157
4307.60 1163
4308.22 1128
4308.84 989
4309.46 1183
4310.08 1200
4310.69 1055
4311.31 1051
4311.93 998
4312.55 1193
4313.17 1257
4313.79 1200
4314.41 1185
4315.03 1077
4315.65 1091
4316.27 1080
4316.89 1089
4317.51 1051
4318.13 1116
4318.75 1011
4319.37 1097
4319.99 1028
4320.61 1120
4321.23 1225
4321.85 1261
4322.47 1113
4323.09 1130
4323.71 1075
4324.33 1105
4324.95 1160
4325.57 1095
4326.19 1181
4326.81 1199
4327.43 1223
4328.05 1182
4328.67 1220
4329.29 1168
4329.91 1117
4330.53 1214
4331.16 1152
4331.78 1174
4332.40 1265
4333.02 1216
4333.64 1224
4334.26 1258
4334.88 1232
4335.50 1232
4336.12 1376
4336.74 1424
4337.36 1476
4337.99 1429
4338.61 1457
4339.23 1384
4339.85 1365
4340.47 1424
4341.09 1638
4341.71 1564
4342.34 1699
4342.96 1599
4343.58 1751
4344.20 2038
4344.82 2046
4345.44 2309
4346.07 2596
4346.69 2909
4347.31 3110
4347.93 3490
4348.55 3475
4349.18 3425
4349.80 3385
4350.42 3202
4351.04 2851
4351.66 2587
4352.29 2298
4352.91 1897
4353.53 1646
4354.15 1694
4354.78 1633
4355.40 1547
4356.02 1502
4356.64 1502
4357.27 1494
4357.89 1543
4358.51 1425
4359.13 1472
4359.76 1463
4360.38 1366
4361.00 1431
4361.63 1420
4362.25 1511
4362.87 1495
4363.49 1451
4364.12 1381
4364.74 1393
4365.36 1390
4365.99 1376
4366.61 1290
4367.23 1239
4367.86 1255
4368.48 1210
4369.10 1294
4369.73 1224
4370.35 1219
4370.97 1146
4371.60 1098
4372.22 1061
4372.85 1140
4373.47 1042
4374.09 1092
4374.72 1059
4375.34 1029
4375.96 947
4376.59 1066
4377.21 1073
4377.84 1193
4378.46 1237
4379.09 1166
4379.71 1183
4380.33 1271
4380.96 1149
4381.58 1085
4382.21 1134
4382.83 1151
4383.46 1154
4384.08 1132
4384.70 1135
4385.33 1145
4385.95 1155
4386.58 1068
4387.20 1154
4387.83 1198
4388.45 1223
4389.08 1158
4389.70 1126
4390.33 1078
4390.95 1029
4391.58 981
4392.20 1012
4392.83 1045
4393.45 1041
4394.08 1085
4394.70 1072
4395.33 1089
4395.95 1086
4396.58 958
4397.21 921
4397.83 1037
4398.46 987
4399.08 1124
4399.71 1169
4400.33 1045
4400.96 1063
4401.58 1092
4402.21 1081
4402.84 1119
4403.46 1143
4404.09 1063
4404.71 1090
4405.34 1071
4405.97 1002
4406.59 1005
4407.22 959
4407.85 967
4408.47 1034
4409.10 1004
4409.72 1115
4410.35 1049
4410.98 1044
4411.60 998
4412.23 987
4412.86 968
4413.48 1062
4414.11 1047
4414.74 1041
4415.36 1027
4415.99 1050
4416.62 1028
4417.24 1116
4417.87 1091
4418.50 968
4419.12 1151
4419.75 1060
4420.38 1061
4421.01 929
4421.63 972
4422.26 1015
4422.89 1094
4423.51 982
4424.14 1011
4424.77 940
4425.40 985
4426.02 985
4426.65 996
4427.28 994
4427.91 1018
4428.54 953
4429.16 919
4429.79 1017
4430.42 895
4431.05 955
4431.67 1016
4432.30 1097
4432.93 1102
4433.56 1052
4434.19 1049
4434.81 1084
4435.44 1105
4436.07 1047
4436.70 1097
4437.33 1079
4437.96 1177
4438.58 1140
4439.21 1106
4439.84 1128
4440.47 1227
4441.10 1192
4441.73 1075
4442.36 1131
4442.98 1110
4443.61 1109
4444.24 1066
4444.87 1160
4445.50 1165
4446.13 1053
4446.76 1009
4447.39 1151
4448.02 1137
4448.64 1215
4449.27 1218
4449.90 1204
4450.53 1149
4451.16 1184
4451.79 1087
4452.42 1086
4453.05 1149
4453.68 1146
4454.31 1173
4454.94 1151
4455.57 1180
4456.20 1240
4456.83 1355
4457.46 1314
4458.09 1238
4458.72 1318
4459.35 1427
4459.98 1145
4460.61 1124
4461.24 1151
4461.87 1069
4462.50 1086
4463.13 1039
4463.76 972
4464.39 997
4465.02 1118
4465.65 1059
4466.28 1107
4466.91 1003
4467.54 968
4468.17 936
4468.80 910
4469.43 949
4470.06 1040
4470.69 1017
4471.32 963
4471.95 1072
4472.58 960
4473.21 843
4473.85 907
4474.48 907
4475.11 851
4475.74 883
4476.37 900
4477.00 935
4477.63 938
4478.26 1007
4478.89 911
4479.53 958
4480.16 1024
4480.79 1063
4481.42 1022
4482.05 920
4482.68 936
4483.31 1069
4483.95 1042
4484.58 1149
4485.21 1193
4485.84 1163
4486.47 1172
4487.10 1151
4487.74 1106
4488.37 1044
4489.00 969
4489.63 1096
4490.26 1107
4490.90 1059
4491.53 1109
4492.16 1043
4492.79 1143
4493.43 1096
4494.06 1116
4494.69 1126
4495.32 1100
4495.96 1069
4496.59 1185
4497.22 1093
4497.85 1117
4498.49 1222
4499.12 1107
4499.75 1346
4500.38 1381
4501.02 1422
4501.65 1442
4502.28 1415
4502.91 1560
4503.55 1546
4504.18 1551
4504.81 1583
4505.45 1469
4506.08 1476
4506.71 1418
4507.35 1403
4507.98 1309
4508.61 1288
4509.25 1261
4509.88 1175
4510.51 1187
4511.15 1121
4511.78 1152
4512.41 1156
4513.05 1152
4513.68 1155
4514.32 1108
4514.95 1011
4515.58 1104
4516.22 1155
4516.85 1052
4517.49 1013
4518.12 964
4518.75 961
4519.39 1022
4520.02 951
4520.66 919
4521.29 984
4521.92 1026
4522.56 954
4523.19 958
4523.83 931
4524.46 1033
4525.10 1054
4525.73 1146
4526.37 1144
4527.00 1039
4527.63 1016
4528.27 1134
4528.90 1103
4529.54 990
4530.17 998
4530.81 1100
4531.44 1022
4532.08 1157
4532.71 1095
4533.35 1197
4533.98 1176
4534.62 1138
4535.25 1173
4535.89 1122
4536.52 1089
4537.16 1113
4537.80 1103
4538.43 1001
4539.07 1009
4539.70 1086
4540.34 1025
4540.97 1069
4541.61 1105
4542.24 994
4542.88 968
4543.52 970
4544.15 973
4544.79 885
4545.42 863
4546.06 929
4546.70 1056
4547.33 951
4547.97 947
4548.60 1009
4549.24 964
4549.88 997
4550.51 879
4551.15 906
4551.79 932
4552.42 931
4553.06 957
4553.70 1003
4554.33 940
4554.97 1014
4555.60 1123
4556.24 968
4556.88 1041
4557.52 1080
4558.15 944
4558.79 844
4559.43 990
4560.06 985
4560.70 957
4561.34 948
4561.97 946
4562.61 992
4563.25 892
4563.89 902
4564.52 806
4565.16 835
4565.80 890
4566.43 850
4567.07 946
4567.71 936
4568.35 920
4568.98 1045
4569.62 1002
4570.26 1032
4570.90 995
4571.54 963
4572.17 936
4572.81 980
4573.45 1003
4574.09 947
4574.72 957
4575.36 940
4576.00 896
4576.64 860
4577.28 970
4577.92 979
4578.55 977
4579.19 1004
4579.83 1084
4580.47 1041
4581.11 1029
4581.75 1073
4582.38 1052
4583.02 983
4583.66 1048
4584.30 996
4584.94 970
4585.58 1003
4586.22 967
4586.86 1130
4587.49 1051
4588.13 1021
4588.77 1032
4589.41 1116
4590.05 1089
4590.69 1240
4591.33 1460
4591.97 1613
4592.61 1478
4593.25 1490
4593.89 1486
4594.52 1393
4595.16 1435
4595.80 1318
4596.44 1402
4597.08 1221
4597.72 1153
4598.36 1243
4599.00 1081
4599.64 1037
4600.28 1045
4600.92 1110
4601.56 1094
4602.20 1253
4602.84 1213
4603.48 1260
4604.12 1204
4604.76 1163
4605.40 1360
4606.04 1332
4606.68 1185
4607.32 1181
4607.96 1124
4608.60 1127
4609.24 1091
4609.88 1068
4610.52 1066
4611.16 1187
4611.80 1024
4612.44 1013
4613.09 965
4613.73 1003
4614.37 1072
4615.01 962
4615.65 1008
4616.29 936
4616.93 978
4617.57 1011
4618.21 1027
4618.85 964
4619.49 899
4620.14 1038
4620.78 1001
4621.42 994
4622.06 1043
4622.70 1038
4623.34 1030
4623.98 980
4624.62 1006
4625.27 923
4625.91 980
4626.55 996
4627.19 980
4627.83 930
4628.47 919
4629.12 993
4629.76 942
4630.40 942
4631.04 997
4631.68 1008
4632.33 1033
4632.97 987
4633.61 973
4634.25 1027
4634.89 1017
4635.54 1094
4636.18 1092
4636.82 1059
4637.46 1033
4638.11 1186
4638.75 1093
4639.39 915
4640.03 1045
4640.68 1029
4641.32 947
4641.96 946
4642.60 1040
4643.25 1142
4643.89 1140
4644.53 996
4645.18 1005
4645.82 1096
4646.46 959
4647.10 1014
4647.75 901
4648.39 923
4649.03 1050
4649.68 1043
4650.32 951
4650.96 939
4651.61 1008
4652.25 968
4652.89 976
4653.54 1043
4654.18 1024
4654.82 935
4655.47 978
4656.11 1030
4656.75 1077
4657.40 986
4658.04 934
4658.69 970
4659.33 950
4659.97 1022
4660.62 1105
4661.26 959
4661.91 874
4662.55 929
4663.19 896
4663.84 900
4664.48 897
4665.13 893
4665.77 875
4666.42 946
4667.06 1002
4667.70 895
4668.35 797
4668.99 902
4669.64 996
4670.28 979
4670.93 1036
4671.57 950
4672.22 886
4672.86 873
4673.51 872
4674.15 874
4674.80 904
4675.44 892
4676.09 1003
4676.73 935
4677.38 875
4678.02 888
4678.67 924
4679.31 916
4679.96 968
4680.60 978
4681.25 1059
4681.89 912
4682.54 899
4683.18 994
4683.83 1002
4684.48 999
4685.12 1014
4685.77 964
4686.41 1017
4687.06 1048
4687.70 1063
4688.35 1025
4689.00 939
4689.64 918
4690.29 1009
4690.93 1009
4691.58 1007
4692.23 919
4692.87 928
4693.52 1000
4694.17 1006
4694.81 1095
4695.46 1029
4696.10 1018
4696.75 1130
4697.40 1146
4698.04 1190
4698.69 1293
4699.34 1428
4699.98 1503
4700.63 1607
4701.28 1649
4701.92 1490
4702.57 1453
4703.22 1466
4703.86 1433
4704.51 1223
4705.16 1098
4705.81 1075
4706.45 1139
4707.10 1155
4707.75 1127
4708.39 1085
4709.04 1209
4709.69 1190
4710.34 1165
4710.98 1273
4711.63 1124
4712.28 1267
4712.93 1208
4713.57 1144
4714.22 1097
4714.87 1148
4715.52 1174
4716.17 1214
4716.81 1086
4717.46 1003
4718.11 983
4718.76 1065
4719.40 1109
4720.05 1226
4720.70 1222
4721.35 1132
4722.00 1139
4722.65 1097
4723.29 1069
4723.94 1214
4724.59 1257
4725.24 1277
4725.89 1293
4726.54 1270
4727.18 1362
4727.83 1471
4728.48 1351
4729.13 1409
4729.78 1419
4730.43 1379
4731.08 1276
4731.73 1239
4732.37 1214
4733.02 1219
4733.67 1111
4734.32 1050
4734.97 1114
4735.62 992
4736.27 1015
4736.92 1025
4737.57 1012
4738.22 1070
4738.87 1089
4739.52 1102
4740.16 1135
4740.81 1242
4741.46 1223
4742.11 1218
4742.76 1294
4743.41 1278
4744.06 1179
4744.71 1243
4745.36 1208
4746.01 1118
4746.66 1172
4747.31 1155
4747.96 1132
4748.61 1193
4749.26 1171
4749.91 1193
4750.56 1172
4751.21 1190
4751.86 1139
4752.51 1245
4753.16 1390
4753.81 1431
4754.46 1398
4755.11 1391
4755.76 1357
4756.42 1337
4757.07 1363
4757.72 1189
4758.37 1208
4759.02 1134
4759.67 1089
4760.32 1181
4760.97 1032
4761.62 953
4762.27 1004
4762.92 982
4763.57 1078
4764.23 1028
4764.88 1078
4765.53 1173
4766.18 1155
4766.83 1178
4767.48 1222
4768.13 1257
4768.78 1151
4769.44 1249
4770.09 1077
4770.74 1166
4771.39 1141
4772.04 1164
4772.69 1090
4773.35 1041
4774.00 985
4774.65 1043
4775.30 1057
4775.95 1065
4776.60 1004
4777.26 977
4777.91 1113
4778.56 1015
4779.21 998
4779.86 1020
4780.52 1162
4781.17 1124
4781.82 1161
4782.47 1159
4783.13 1031
4783.78 998
4784.43 1051
4785.08 1105
4785.74 1095
4786.39 1006
4787.04 1047
4787.69 1011
4788.35 1028
4789.00 1012
4789.65 1057
4790.31 1010
4790.96 976
4791.61 989
4792.26 972
4792.92 1036
4793.57 1064
4794.22 1064
4794.88 1091
4795.53 1093
4796.18 1134
4796.84 1086
4797.49 984
4798.14 1023
4798.80 1061
4799.45 1003
4800.10 1058
4800.76 1033
4801.41 1052
4802.06 1038
4802.72 1030
4803.37 1066
4804.03 1024
4804.68 1035
4805.33 964
4805.99 966
4806.64 1083
4807.30 993
4807.95 978
4808.60 952
4809.26 979
4809.91 972
4810.57 1035
4811.22 930
4811.88 907
4812.53 973
4813.18 1009
4813.84 970
4814.49 1086
4815.15 1051
4815.80 1043
4816.46 1076
4817.11 1059
4817.77 1070
4818.42 1141
4819.08 1135
4819.73 1142
4820.39 1107
4821.04 1108
4821.70 1074
4822.35 1082
4823.01 1267
4823.66 1284
4824.32 1248
4824.97 1349
4825.63 1309
4826.28 1367
4826.94 1315
4827.59 1349
4828.25 1276
4828.90 1322
4829.56 1337
4830.22 1289
4830.87 1274
4831.53 1198
4832.18 1232
4832.84 1306
4833.49 1211
4834.15 1311
4834.81 1281
4835.46 1426
4836.12 1422
4836.77 1264
4837.43 1413
4838.09 1403
4838.74 1341
4839.40 1478
4840.05 1546
4840.71 1636
4841.37 1629
4842.02 1648
4842.68 1617
4843.34 1638
4843.99 1911
4844.65 1779
4845.31 1631
4845.96 1731
4846.62 1759
4847.28 1933
4847.93 2262
4848.59 2324
4849.25 2671
4849.90 2831
4850.56 3111
4851.22 3356
4851.87 3544
4852.53 3635
4853.19 3680
4853.85 3493
4854.50 3079
4855.16 2869
4855.82 2718
4856.48 2731
4857.13 2532
4857.79 2376
4858.45 2445
4859.11 2547
4859.76 2644
4860.42 2771
4861.08 2794
4861.74 2750
4862.39 2564
4863.05 2527
4863.71 2455
4864.37 2473
4865.03 2230
4865.68 2343
4866.34 2191
4867.00 2247
4867.66 2277
4868.32 2271
4868.97 2270
4869.63 2298
4870.29 2283
4870.95 2222
4871.61 2218
4872.27 2102
4872.92 2006
4873.58 1935
4874.24 1838
4874.90 1870
4875.56 1876
4876.22 1903
4876.88 1918
4877.54 1866
4878.19 1838
4878.85 1950
4879.51 1831
4880.17 1861
4880.83 1945
4881.49 1760
4882.15 1726
4882.81 1784
4883.47 1722
4884.13 1623
4884.78 1517
4885.44 1576
4886.10 1577
4886.76 1738
4887.42 1672
4888.08 1590
4888.74 1581
4889.40 1748
4890.06 1848
4890.72 1909
4891.38 1891
4892.04 1938
4892.70 2001
4893.36 1832
4894.02 1701
4894.68 1670
4895.34 1733
4896.00 1590
4896.66 1427
4897.32 1584
4897.98 1519
4898.64 1513
4899.30 1508
4899.96 1406
4900.62 1395
4901.28 1502
4901.94 1574
4902.60 1561
4903.26 1447
4903.92 1401
4904.58 1389
4905.25 1358
4905.91 1346
4906.57 1254
4907.23 1372
4907.89 1392
4908.55 1231
4909.21 1148
4909.87 1261
4910.53 1247
4911.19 1287
4911.85 1232
4912.52 1316
4913.18 1246
4913.84 1282
4914.50 1261
4915.16 1174
4915.82 1218
4916.48 1196
4917.15 1156
4917.81 1141
4918.47 1111
4919.13 1122
4919.79 1106
4920.45 1107
4921.11 1131
4921.78 1179
4922.44 1063
4923.10 1056
4923.76 1137
4924.42 1141
4925.09 1044
4925.75 1080
4926.41 1071
4927.07 1103
4927.73 1065
4928.40 1153
4929.06 1199
4929.72 1212
4930.38 1239
4931.05 1197
4931.71 1271
4932.37 1260
4933.03 1201
4933.70 1220
4934.36 1199
4935.02 1178
4935.68 1097
4936.35 1144
4937.01 1087
4937.67 1043
4938.34 1092
4939.00 1021
4939.66 1095
4940.32 1087
4940.99 1075
4941.65 1067
4942.31 1047
4942.98 1082
4943.64 1039
4944.30 1078
4944.97 1109
4945.63 1033
4946.29 1010
4946.96 1052
4947.62 961
4948.28 989
4948.95 961
4949.61 1013
4950.28 1011
4950.94 914
4951.60 867
4952.27 973
4952.93 1055
4953.60 1062
4954.26 1027
4954.92 985
4955.59 931
4956.25 1012
4956.92 1069
4957.58 996
4958.24 995
4958.91 1013
4959.57 1032
4960.24 1056
4960.90 1100
4961.57 1010
4962.23 1007
4962.89 1102
4963.56 1105
4964.22 1185
4964.89 1271
4965.55 1225
4966.22 1299
4966.88 1340
4967.55 1334
4968.21 1364
4968.88 1228
4969.54 1107
4970.21 1049
4970.87 1105
4971.54 1131
4972.20 961
4972.87 1020
4973.53 1077
4974.20 974
4974.86 974
4975.53 1084
4976.20 1047
4976.86 1077
4977.53 1047
4978.19 1047
4978.86 1029
4979.52 959
4980.19 1085
4980.85 1106
4981.52 1071
4982.19 1026
4982.85 1000
4983.52 905
4984.18 872
4984.85 1029
4985.52 963
4986.18 996
4986.85 975
4987.51 933
4988.18 1037
4988.85 1038
4989.51 1020
4990.18 1061
4990.85 1019
4991.51 1045
4992.18 1023
4992.85 1008
4993.51 956
4994.18 1011
4994.85 1082
4995.51 1048
4996.18 983
4996.85 979
4997.51 928
4998.18 996
4998.85 933
4999.51 886
5000.18 847
5000.85 901
5001.52 859
5002.18 900
5002.85 844
5003.52 837
5004.18 876
5004.85 951
5005.52 934
5006.19 912
5006.85 880
5007.52 811
5008.19 894
5008.86 901
5009.52 985
5010.19 964
5010.86 976
5011.53 889
5012.20 945
5012.86 923
5013.53 910
5014.20 994
5014.87 893
5015.54 875
5016.20 943
5016.87 963
5017.54 924
5018.21 976
5018.88 1004
5019.55 964
5020.21 973
5020.88 912
5021.55 919
5022.22 958
5022.89 880
5023.56 974
5024.22 1046
5024.89 987
5025.56 930
5026.23 955
5026.90 941
5027.57 832
5028.24 899
5028.91 847
5029.58 944
5030.24 909
5030.91 880
5031.58 917
5032.25 977
5032.92 999
5033.59 917
5034.26 754
5034.93 876
5035.60 901
5036.27 958
5036.94 815
5037.61 823
5038.28 868
5038.95 812
5039.62 890
5040.29 892
5040.96 871
5041.63 908
5042.30 869
5042.97 899
5043.64 883
5044.31 824
5044.98 833
5045.65 865
5046.32 769
5046.99 824
5047.66 768
5048.33 813
5049.00 830
5049.67 873
5050.34 869
5051.01 960
5051.68 920
5052.35 860
5053.02 887
5053.69 885
5054.36 835
5055.03 865
5055.70 866
5056.37 900
5057.04 880
5057.71 909
5058.39 899
5059.06 864
5059.73 864
5060.40 848
5061.07 849
5061.74 860
5062.41 879
5063.08 853
5063.75 890
5064.43 918
5065.10 931
5065.77 886
5066.44 882
5067.11 954
5067.78 830
5068.45 837
5069.13 862
5069.80 847
5070.47 843
5071.14 807
5071.81 837
5072.49 821
5073.16 836
5073.83 856
5074.50 871
5075.17 875
5075.85 843
5076.52 1014
5077.19 896
5077.86 877
5078.53 889
5079.21 953
5079.88 939
5080.55 926
5081.22 1007
5081.90 1003
5082.57 1049
5083.24 969
5083.91 971
5084.59 1051
5085.26 949
5085.93 812
5086.61 912
5087.28 908
5087.95 920
5088.62 969
5089.30 1046
5089.97 995
5090.64 1006
5091.32 1002
5091.99 999
5092.66 998
5093.34 1027
5094.01 1042
5094.68 1091
5095.36 1032
5096.03 1120
5096.70 1002
5097.38 997
5098.05 998
5098.72 971
5099.40 845
5100.07 865
5100.74 951
5101.42 902
5102.09 900
5102.77 882
5103.44 948
5104.11 914
5104.79 896
5105.46 988
5106.14 877
5106.81 851
5107.48 967
5108.16 918
5108.83 858
5109.51 884
5110.18 921
5110.86 862
5111.53 906
5112.20 959
5112.88 880
5113.55 911
5114.23 846
5114.90 861
5115.58 859
5116.25 854
5116.93 972
5117.60 867
5118.28 935
5118.95 998
5119.63 898
5120.30 949
5120.98 961
5121.65 933
5122.33 926
5123.00 971
5123.68 967
5124.35 977
5125.03 941
5125.70 959
5126.38 913
5127.06 819
5127.73 891
5128.41 939
5129.08 892
5129.76 892
5130.43 901
5131.11 898
5131.78 847
5132.46 868
5133.14 869
5133.81 902
5134.49 878
5135.16 894
5135.84 868
5136.52 875
5137.19 906
5137.87 873
5138.55 817
5139.22 828
5139.90 845
5140.57 876
5141.25 881
5141.93 854
5142.60 789
5143.28 768
5143.96 758
5144.63 754
5145.31 889
5145.99 842
5146.66 860
5147.34 834
5148.02 848
5148.69 851
5149.37 743
5150.05 752
5150.73 800
5151.40 758
5152.08 774
5152.76 813
5153.43 863
5154.11 859
5154.79 739
5155.47 766
5156.14 804
5156.82 808
5157.50 811
5158.18 788
5158.85 750
5159.53 773
5160.21 846
5160.89 878
5161.56 797
5162.24 798
5162.92 814
5163.60 848
5164.28 716
5164.95 762
5165.63 751
5166.31 804
5166.99 897
5167.67 812
5168.34 821
5169.02 847
5169.70 750
5170.38 742
5171.06 797
5171.74 787
5172.41 777
5173.09 830
5173.77 837
5174.45 804
5175.13 788
5175.81 799
5176.49 834
5177.16 847
5177.84 800
5178.52 824
5179.20 914
5179.88 934
5180.56 939
5181.24 940
5181.92 998
5182.60 929
5183.28 978
5183.95 914
5184.63 947
5185.31 942
5185.99 853
5186.67 802
5187.35 805
5188.03 805
5188.71 797
5189.39 793
5190.07 793
5190.75 807
5191.43 806
5192.11 861
5192.79 893
5193.47 771
5194.15 801
5194.83 884
5195.51 748
5196.19 824
5196.87 899
5197.55 815
5198.23 749
5198.91 799
5199.59 775
5200.27 851
5200.95 762
5201.63 712
5202.31 794
5202.99 787
5203.67 837
5204.35 813
5205.03 806
5205.71 827
5206.39 832
5207.08 812
5207.76 802
5208.44 834
5209.12 864
5209.80 782
5210.48 892
5211.16 854
5211.84 808
5212.52 801
5213.20 832
5213.89 784
5214.57 809
5215.25 831
5215.93 817
5216.61 907
5217.29 884
5217.97 894
5218.65 871
5219.34 931
5220.02 855
5220.70 987
5221.38 876
5222.06 812
5222.74 831
5223.43 974
5224.11 915
5224.79 863
5225.47 903
5226.15 957
5226.84 904
5227.52 856
5228.20 826
5228.88 852
5229.56 803
5230.25 776
5230.93 840
5231.61 931
5232.29 937
5232.98 870
5233.66 838
5234.34 791
5235.02 747
5235.71 803
5236.39 838
5237.07 919
5237.75 904
5238.44 835
5239.12 894
5239.80 894
5240.49 887
5241.17 973
5241.85 888
5242.54 951
5243.22 987
5243.90 916
5244.58 876
5245.27 893
5245.95 875
5246.63 851
5247.32 917
5248.00 843
5248.69 772
5249.37 827
5250.05 837
5250.74 904
5251.42 903
5252.10 935
5252.79 1015
5253.47 947
5254.15 937
5254.84 966
5255.52 968
5256.21 880
5256.89 830
5257.57 925
5258.26 835
5258.94 807
5259.63 727
5260.31 842
5261.00 867
5261.68 897
5262.36 949
5263.05 957
5263.73 952
5264.42 923
5265.10 866
5265.79 891
5266.47 953
5267.16 1003
5267.84 948
5268.52 902
5269.21 948
5269.89 877
5270.58 791
5271.26 836
5271.95 927
5272.63 842
5273.32 872
5274.00 865
5274.69 833
5275.38 810
5276.06 797
5276.75 798
5277.43 784
5278.12 759
5278.80 805
5279.49 912
5280.17 935
5280.86 794
5281.54 809
5282.23 891
5282.92 925
5283.60 922
5284.29 922
5284.97 937
5285.66 873
5286.34 852
5287.03 799
5287.72 792
5288.40 716
5289.09 790
5289.77 791
5290.46 749
5291.15 785
5291.83 722
5292.52 830
5293.21 824
5293.89 841
5294.58 882
5295.27 800
5295.95 857
5296.64 845
5297.33 801
5298.01 841
5298.70 825
5299.39 899
5300.07 851
5300.76 854
5301.45 851
5302.13 868
5302.82 965
5303.51 990
5304.19 967
5304.88 953
5305.57 1013
5306.26 983
5306.94 926
5307.63 877
5308.32 820
5309.00 833
5309.69 875
5310.38 950
5311.07 903
5311.75 868
5312.44 925
5313.13 949
5313.82 1035
5314.51 999
5315.19 948
5315.88 979
5316.57 870
5317.26 840
5317.94 840
5318.63 912
5319.32 903
5320.01 953
5320.70 922
5321.39 1026
5322.07 1042
5322.76 1015
5323.45 1038
5324.14 1024
5324.83 901
5325.52 912
5326.20 928
5326.89 791
5327.58 812
5328.27 823
5328.96 787
5329.65 826
5330.34 806
5331.02 784
5331.71 715
5332.40 774
5333.09 856
5333.78 838
5334.47 870
5335.16 909
5335.85 921
5336.54 811
5337.23 785
5337.92 756
5338.60 848
5339.29 821
5339.98 742
5340.67 806
5341.36 789
5342.05 805
5342.74 884
5343.43 961
5344.12 898
5344.81 877
5345.50 845
5346.19 877
5346.88 842
5347.57 924
5348.26 892
5348.95 928
5349.64 810
5350.33 809
5351.02 946
5351.71 906
5352.40 864
5353.09 951
5353.78 923
5354.47 831
5355.16 884
5355.85 927
5356.54 833
5357.23 837
5357.92 862
5358.61 824
5359.30 789
5360.00 780
5360.69 894
5361.38 914
5362.07 815
5362.76 765
5363.45 804
5364.14 822
5364.83 755
5365.52 797
5366.21 792
5366.90 808
5367.60 737
5368.29 783
5368.98 849
5369.67 755
5370.36 837
5371.05 750
5371.74 697
5372.44 748
5373.13 803
5373.82 769
5374.51 770
5375.20 738
5375.89 741
5376.59 774
5377.28 661
5377.97 717
5378.66 758
5379.35 748
5380.04 706
5380.74 795
5381.43 740
5382.12 706
5382.81 671
5383.51 679
5384.20 765
5384.89 743
5385.58 658
5386.27 740
5386.97 689
5387.66 709
5388.35 820
5389.04 812
5389.74 869
5390.43 857
5391.12 864
5391.82 1006
5392.51 919
5393.20 940
5393.89 896
5394.59 889
5395.28 910
5395.97 870
5396.67 866
5397.36 834
5398.05 791
5398.75 771
5399.44 706
5400.13 687
5400.83 733
5401.52 776
5402.21 706
5402.91 719
5403.60 810
5404.29 749
5404.99 744
5405.68 802
5406.37 817
5407.07 887
5407.76 842
5408.45 799
5409.15 841
5409.84 820
5410.54 822
5411.23 796
5411.92 817
5412.62 821
5413.31 790
5414.01 813
5414.70 773
5415.40 711
5416.09 688
5416.78 736
5417.48 678
5418.17 735
5418.87 776
5419.56 850
5420.26 774
5420.95 789
5421.65 851
5422.34 846
5423.04 818
5423.73 830
5424.42 856
5425.12 870
5425.81 849
5426.51 882
5427.20 896
5427.90 822
5428.59 823
5429.29 776
5429.99 883
5430.68 886
5431.38 875
5432.07 774
5432.77 811
5433.46 809
5434.16 839
5434.85 778
5435.55 917
5436.24 952
5436.94 938
5437.64 1006
5438.33 1053
5439.03 1033
5439.72 953
5440.42 1105
5441.11 989
5441.81 924
5442.51 927
5443.20 1001
5443.90 1019
5444.59 894
5445.29 1032
5445.99 938
5446.68 988
5447.38 1047
5448.08 1096
5448.77 1064
5449.47 1101
5450.17 1091
5450.86 1177
5451.56 1151
5452.25 1139
5452.95 1071
5453.65 1087
5454.35 1046
5455.04 900
5455.74 946
5456.44 882
5457.13 987
5457.83 957
5458.53 1000
5459.22 926
5459.92 927
5460.62 956
5461.32 944
5462.01 940
5462.71 1028
5463.41 992
5464.10 1090
5464.80 1030
5465.50 1010
5466.20 1047
5466.89 959
5467.59 1007
5468.29 970
5468.99 1000
5469.69 969
5470.38 1006
5471.08 1018
5471.78 1018
5472.48 1090
5473.17 1110
5473.87 1116
5474.57 1211
5475.27 1219
5475.97 1197
5476.66 1248
5477.36 1278
5478.06 1373
5478.76 1498
5479.46 1641
5480.16 1826
5480.85 1954
5481.55 2125
5482.25 2201
5482.95 2138
5483.65 2161
5484.35 2101
5485.05 1907
5485.75 1771
5486.44 1653
5487.14 1514
5487.84 1538
5488.54 1510
5489.24 1518
5489.94 1393
5490.64 1452
5491.34 1442
5492.04 1487
5492.74 1478
5493.43 1493
5494.13 1607
5494.83 1578
5495.53 1666
5496.23 1523
5496.93 1461
5497.63 1549
5498.33 1743
5499.03 1983
5499.73 2247
5500.43 2376
5501.13 2531
5501.83 2834
5502.53 3047
5503.23 2970
5503.93 3090
5504.63 2921
5505.33 2684
5506.03 2596
5506.73 2214
5507.43 1917
5508.13 1712
5508.83 1702
5509.53 1483
5510.23 1481
5510.93 1360
5511.63 1387
5512.33 1373
5513.03 1341
5513.73 1278
5514.43 1332
5515.13 1357
5515.83 1308
5516.54 1293
5517.24 1266
5517.94 1176
5518.64 1257
5519.34 1213
5520.04 1117
5520.74 1176
5521.44 1136
5522.14 1185
5522.84 1139
5523.54 1181
5524.25 1168
5524.95 1016
5525.65 1116
5526.35 1179
5527.05 1003
5527.75 1010
5528.45 960
5529.16 1011
5529.86 1090
5530.56 1093
5531.26 980
5531.96 989
5532.66 942
5533.37 935
5534.07 926
5534.77 945
5535.47 971
5536.17 1054
5536.88 1090
5537.58 1073
5538.28 902
5538.98 917
5539.68 877
5540.39 948
5541.09 896
5541.79 848
5542.49 923
5543.20 947
5543.90 888
5544.60 900
5545.30 870
5546.01 943
5546.71 872
5547.41 875
5548.11 932
5548.82 903
5549.52 962
5550.22 932
5550.93 842
5551.63 904
5552.33 968
5553.03 924
5553.74 917
5554.44 929
5555.14 821
5555.85 951
5556.55 848
5557.25 843
5557.96 895
5558.66 851
5559.36 805
5560.07 895
5560.77 937
5561.47 919
5562.18 831
5562.88 873
5563.59 942
5564.29 933
5564.99 882
5565.70 921
5566.40 924
5567.10 901
5567.81 962
5568.51 867
5569.22 946
5569.92 843
5570.63 775
5571.33 868
5572.03 929
5572.74 780
5573.44 812
5574.15 894
5574.85 930
5575.56 930
5576.26 850
5576.96 882
5577.67 888
5578.37 866
5579.08 835
5579.78 830
5580.49 862
5581.19 851
5581.90 764
5582.60 774
5583.31 741
5584.01 766
5584.72 749
5585.42 677
5586.13 718
5586.83 822
5587.54 820
5588.24 862
5588.95 836
5589.65 823
5590.36 761
5591.07 879
5591.77 851
5592.48 782
5593.18 693
5593.89 756
5594.59 807
5595.30 842
5596.00 739
5596.71 704
5597.42 820
5598.12 841
5598.83 867
5599.53 837
5600.24 642
5600.95 741
5601.65 743
5602.36 726
5603.06 675
5603.77 740
5604.48 756
5605.18 773
5605.89 734
5606.60 744
5607.30 718
5608.01 778
5608.72 727
5609.42 731
5610.13 774
5610.84 737
5611.54 693
5612.25 750
5612.96 870
5613.66 814
5614.37 809
5615.08 775
5615.78 715
5616.49 747
5617.20 794
5617.91 746
5618.61 711
5619.32 762
5620.03 758
5620.73 817
5621.44 814
5622.15 825
5622.86 758
5623.56 795
5624.27 761
5624.98 799
5625.69 786
5626.40 818
5627.10 812
5627.81 823
5628.52 766
5629.23 823
5629.93 875
5630.64 920
5631.35 855
5632.06 924
5632.77 821
5633.47 850
5634.18 859
5634.89 793
5635.60 794
5636.31 668
5637.02 874
5637.72 881
5638.43 873
5639.14 760
5639.85 799
5640.56 890
5641.27 768
5641.98 775
5642.68 884
5643.39 921
5644.10 931
5644.81 906
5645.52 850
5646.23 905
5646.94 895
5647.65 791
5648.36 854
5649.06 878
5649.77 854
5650.48 798
5651.19 798
5651.90 886
5652.61 777
5653.32 856
5654.03 791
5654.74 864
5655.45 942
5656.16 941
5656.87 1021
5657.58 1129
5658.29 1241
5659.00 1140
5659.71 1296
5660.42 1233
5661.13 1311
5661.84 1227
5662.55 1091
5663.26 1065
5663.97 1079
5664.68 919
5665.39 825
5666.10 902
5666.81 872
5667.52 881
5668.23 825
5668.94 866
5669.65 880
5670.36 878
5671.07 888
5671.78 863
5672.49 889
5673.20 879
5673.91 866
5674.62 867
5675.33 857
5676.04 905
5676.75 834
5677.47 812
5678.18 805
5678.89 827
5679.60 848
5680.31 808
5681.02 819
5681.73 783
5682.44 775
5683.15 782
5683.87 798
5684.58 780
5685.29 833
5686.00 768
5686.71 769
5687.42 711
5688.13 790
5688.85 824
5689.56 704
5690.27 723
5690.98 771
5691.69 813
5692.41 767
5693.12 747
5693.83 738
5694.54 726
5695.25 737
5695.96 806
5696.68 749
5697.39 800
5698.10 756
5698.81 836
5699.53 787
5700.24 700
5700.95 720
5701.66 748
5702.38 845
5703.09 765
5703.80 696
5704.51 700
5705.23 741
5705.94 749
5706.65 727
5707.36 705
5708.08 702
5708.79 763
5709.50 747
5710.22 742
5710.93 764
5711.64 702
5712.35 699
5713.07 700
5713.78 736
5714.49 771
5715.21 698
5715.92 757
5716.63 765
5717.35 713
5718.06 695
5718.77 729
5719.49 699
5720.20 678
5720.92 737
5721.63 677
5722.34 697
5723.06 684
5723.77 718
5724.48 727
5725.20 729
5725.91 677
5726.63 729
5727.34 834
5728.05 847
5728.77 794
5729.48 801
5730.20 713
5730.91 803
5731.62 866
5732.34 848
5733.05 783
5733.77 796
5734.48 766
5735.20 680
5735.91 677
5736.63 674
5737.34 767
5738.06 790
5738.77 826
5739.48 739
5740.20 775
5740.91 776
5741.63 711
5742.34 701
5743.06 674
5743.77 695
5744.49 713
5745.20 671
5745.92 657
5746.64 725
5747.35 743
5748.07 683
5748.78 652
5749.50 743
5750.21 710
5750.93 773
5751.64 716
5752.36 733
5753.07 745
5753.79 729
5754.51 698
5755.22 723
5755.94 670
5756.65 692
5757.37 623
5758.08 723
5758.80 668
5759.52 627
5760.23 678
5760.95 637
5761.67 698
5762.38 781
5763.10 732
5763.81 654
5764.53 650
5765.25 735
5765.96 635
5766.68 688
5767.40 693
5768.11 693
5768.83 733
5769.55 740
5770.26 734
5770.98 727
5771.70 773
5772.41 725
5773.13 722
5773.85 704
5774.56 715
5775.28 743
5776.00 733
5776.71 712
5777.43 716
5778.15 711
5778.87 714
5779.58 701
5780.30 710
5781.02 697
5781.74 750
5782.45 695
5783.17 753
5783.89 749
5784.61 774
5785.32 754
5786.04 694
5786.76 673
5787.48 628
5788.19 700
5788.91 737
5789.63 734
5790.35 687
5791.07 697
5791.78 721
5792.50 766
5793.22 748
5793.94 760
5794.66 766
5795.38 778
5796.09 812
5796.81 799
5797.53 823
5798.25 836
5798.97 830
5799.69 877
5800.40 852
5801.12 946
5801.84 933
5802.56 1088
5803.28 1204
5804.00 1235
5804.72 1259
5805.44 1237
5806.15 1202
5806.87 1202
5807.59 1081
5808.31 1040
5809.03 964
5809.75 871
5810.47 879
5811.19 789
5811.91 785
5812.63 891
5813.35 866
5814.07 828
5814.79 826
5815.50 907
5816.22 864
5816.94 883
5817.66 854
5818.38 838
5819.10 809
5819.82 794
5820.54 903
5821.26 882
5821.98 878
5822.70 846
5823.42 800
5824.14 796
5824.86 784
5825.58 805
5826.30 809
5827.02 826
5827.74 827
5828.46 688
5829.18 799
5829.90 869
5830.62 846
5831.35 828
5832.07 803
5832.79 762
5833.51 791
5834.23 743
5834.95 764
5835.67 739
5836.39 778
5837.11 869
5837.83 831
5838.55 734
5839.27 717
5839.99 737
5840.72 815
5841.44 863
5842.16 816
5842.88 773
5843.60 759
5844.32 698
5845.04 700
5845.76 739
5846.49 703
5847.21 764
5847.93 783
5848.65 763
5849.37 796
5850.09 732
5850.82 783
5851.54 794
5852.26 798
5852.98 760
5853.70 795
5854.42 810
5855.15 830
5855.87 776
5856.59 815
5857.31 814
5858.03 813
5858.76 833
5859.48 838
5860.20 807
5860.92 768
5861.65 781
5862.37 779
5863.09 805
5863.81 783
5864.54 739
5865.26 818
5865.98 805
5866.70 752
5867.43 798
5868.15 789
5868.87 766
5869.60 798
5870.32 833
5871.04 830
5871.76 844
5872.49 862
5873.21 905
5873.93 814
5874.66 862
5875.38 796
5876.10 750
5876.83 804
5877.55 702
5878.27 782
5879.00 813
5879.72 827
5880.44 812
5881.17 825
5881.89 855
5882.61 861
5883.34 928
5884.06 913
5884.79 861
5885.51 817
5886.23 808
5886.96 781
5887.68 794
5888.41 834
5889.13 863
5889.85 792
5890.58 858
5891.30 828
5892.03 879
5892.75 797
5893.47 757
5894.20 856
5894.92 830
5895.65 803
5896.37 842
5897.10 820
5897.82 847
5898.55 784
5899.27 740
5900.00 772
5900.72 828
5901.44 728
5902.17 750
5902.89 849
5903.62 789
5904.34 906
5905.07 886
5905.79 856
5906.52 869
5907.25 835
5907.97 791
5908.70 805
5909.42 918
5910.15 856
5910.87 826
5911.60 772
5912.32 873
5913.05 847
5913.77 939
5914.50 948
5915.22 853
5915.95 851
5916.68 927
5917.40 935
5918.13 847
5918.85 890
5919.58 848
5920.31 947
5921.03 982
5921.76 984
5922.48 872
5923.21 895
5923.94 905
5924.66 987
5925.39 1006
5926.12 1003
5926.84 1001
5927.57 974
5928.29 921
5929.02 928
5929.75 972
5930.47 966
5931.20 967
5931.93 963
5932.65 978
5933.38 962
5934.11 963
5934.83 948
5935.56 1097
5936.29 1125
5937.02 1041
5937.74 1013
5938.47 1114
5939.20 1124
5939.92 1212
5940.65 1170
5941.38 1218
5942.11 1198
5942.83 1249
5943.56 1234
5944.29 1262
5945.02 1348
5945.74 1385
5946.47 1347
5947.20 1357
5947.93 1320
5948.65 1290
5949.38 1433
5950.11 1500
5950.84 1650
5951.57 1743
5952.29 1808
5953.02 1884
5953.75 1928
5954.48 2022
5955.21 2023
5955.93 2093
5956.66 2026
5957.39 1896
5958.12 1821
5958.85 2011
5959.58 1993
5960.30 1939
5961.03 1806
5961.76 1911
5962.49 1961
5963.22 1920
5963.95 1976
5964.68 1949
5965.40 2199
5966.13 2501
5966.86 2583
5967.59 2967
5968.32 3166
5969.05 3279
5969.78 3251
5970.51 3176
5971.24 3078
5971.96 2865
5972.69 2668
5973.42 2618
5974.15 2673
5974.88 2407
5975.61 2340
5976.34 2500
5977.07 2420
5977.80 2409
5978.53 2365
5979.26 2421
5979.99 2469
5980.72 2649
5981.45 2648
5982.18 2750
5982.91 2857
5983.64 2824
5984.37 2937
5985.10 2831
5985.83 2803
5986.56 2860
5987.29 2819
5988.02 2927
5988.75 2898
5989.48 2894
5990.21 2982
5990.94 3134
5991.67 2935
5992.40 2719
5993.13 2841
5993.86 2845
5994.59 2860
5995.32 2925
5996.05 2998
5996.78 2964
5997.51 3131
5998.24 3185
5998.97 3262
5999.71 3313
6000.44 3131
6001.17 3328
6001.90 3295
6002.63 3190
6003.36 3245
6004.09 3220
6004.82 3089
6005.55 3058
6006.28 2963
6007.02 3112
6007.75 3121
6008.48 3289
6009.21 3553
6009.94 3929
6010.67 4423
6011.40 5422
6012.14 6481
6012.87 7707
6013.60 8930
6014.33 9949
6015.06 10891
6015.80 11173
6016.53 11448
6017.26 11409
6017.99 10473
6018.72 9537
6019.45 8457
6020.19 7267
6020.92 6361
6021.65 5295
6022.38 4426
6023.12 3652
6023.85 3411
6024.58 3048
6025.31 2751
6026.05 2640
6026.78 2512
6027.51 2425
6028.24 2280
6028.98 2270
6029.71 2194
6030.44 2308
6031.17 2201
6031.91 2160
6032.64 1991
6033.37 1952
6034.11 2088
6034.84 1891
6035.57 1947
6036.30 1947
6037.04 1848
6037.77 1930
6038.50 1948
6039.24 2025
6039.97 2006
6040.70 1985
6041.44 2031
6042.17 2224
6042.90 2219
6043.64 2215
6044.37 2353
6045.10 2295
6045.84 2183
6046.57 2214
6047.31 2315
6048.04 2465
6048.77 2382
6049.51 2436
6050.24 2364
6050.98 2499
6051.71 2790
6052.44 2934
6053.18 3055
6053.91 3232
6054.65 3352
6055.38 3373
6056.11 3372
6056.85 3172
6057.58 3046
6058.32 2944
6059.05 2828
6059.79 2632
6060.52 2541
6061.26 2429
6061.99 2372
6062.72 2344
6063.46 2372
6064.19 2378
6064.93 2270
6065.66 2214
6066.40 2177
6067.13 2251
6067.87 2276
6068.60 2176
6069.34 2163
6070.07 2207
6070.81 2149
6071.54 2149
6072.28 1923
6073.01 1979
6073.75 1977
6074.49 1957
6075.22 1924
6075.96 1758
6076.69 1871
6077.43 1748
6078.16 1696
6078.90 1749
6079.63 1812
6080.37 1814
6081.11 1869
6081.84 1835
6082.58 1725
6083.31 1699
6084.05 1788
6084.79 1699
6085.52 1679
6086.26 1647
6086.99 1703
6087.73 1668
6088.47 1622
6089.20 1620
6089.94 1704
6090.68 1679
6091.41 1659
6092.15 1759
6092.89 1710
6093.62 1761
6094.36 1715
6095.09 1798
6095.83 1742
6096.57 1576
6097.31 1551
6098.04 1643
6098.78 1546
6099.52 1600
6100.25 1498
6100.99 1421
6101.73 1505
6102.46 1469
6103.20 1427
6103.94 1429
6104.68 1412
6105.41 1372
6106.15 1389
6106.89 1361
6107.62 1438
6108.36 1474
6109.10 1464
6109.84 1470
6110.57 1449
6111.31 1497
6112.05 1367
6112.79 1430
6113.53 1413
6114.26 1453
6115.00 1445
6115.74 1448
6116.48 1499
6117.21 1537
6117.95 1535
6118.69 1387
6119.43 1386
6120.17 1475
6120.91 1464
6121.64 1520
6122.38 1464
6123.12 1479
6123.86 1543
6124.60 1523
6125.34 1531
6126.07 1575
6126.81 1704
6127.55 1651
6128.29 1475
6129.03 1503
6129.77 1489
6130.51 1499
6131.25 1579
6131.98 1547
6132.72 1523
6133.46 1535
6134.20 1579
6134.94 1610
6135.68 1647
6136.42 1610
6137.16 1708
6137.90 1674
6138.64 1681
6139.38 1731
6140.11 1585
6140.85 1601
6141.59 1605
6142.33 1691
6143.07 1657
6143.81 1729
6144.55 1627
6145.29 1669
6146.03 1681
6146.77 1717
6147.51 1738
6148.25 1747
6148.99 1770
6149.73 1763
6150.47 1825
6151.21 1788
6151.95 1762
6152.69 1795
6153.43 1872
6154.17 1747
6154.91 1783
6155.65 1774
6156.39 1748
6157.13 1922
6157.87 1832
6158.61 1823
6159.35 2002
6160.09 1984
6160.83 1925
6161.58 1939
6162.32 1946
6163.06 2073
6163.80 2133
6164.54 2195
6165.28 2447
6166.02 2565
6166.76 2647
6167.50 2842
6168.24 2928
6168.98 3005
6169.73 3134
6170.47 3089
6171.21 2980
6171.95 2965
6172.69 3033
6173.43 2899
6174.17 2706
6174.92 2839
6175.66 2804
6176.40 2670
6177.14 2765
6177.88 2643
6178.62 2516
6179.36 2510
6180.11 2646
6180.85 2610
6181.59 2661
6182.33 2582
6183.07 2622
6183.82 2741
6184.56 2834
6185.30 2788
6186.04 2782
6186.78 2865
6187.53 2814
6188.27 2893
6189.01 2849
6189.75 3020
6190.50 3009
6191.24 3001
6191.98 3156
6192.72 3276
6193.47 3525
6194.21 3637
6194.95 3692
6195.69 3743
6196.44 3722
6197.18 3783
6197.92 3829
6198.67 3910
6199.41 3737
6200.15 3658
6200.89 3669
6201.64 3709
6202.38 3743
6203.12 3733
6203.87 3844
6204.61 4147
6205.35 4715
6206.10 5595
6206.84 6690
6207.58 8755
6208.33 10995
6209.07 13612
6209.81 16602
6210.56 19290
6211.30 20504
6212.05 21034
6212.79 21050
6213.53 19998
6214.28 18457
6215.02 16204
6215.76 13687
6216.51 11146
6217.25 8913
6218.00 7350
6218.74 6324
6219.48 5340
6220.23 4583
6220.97 4221
6221.72 3757
6222.46 3813
6223.21 3829
6223.95 3766
6224.69 3823
6225.44 3806
6226.18 3818
6226.93 3978
6227.67 3944
6228.42 3834
6229.16 3600
6229.91 3316
6230.65 3019
6231.40 2930
6232.14 2686
6232.89 2515
6233.63 2435
6234.38 2442
6235.12 2275
6235.87 2347
6236.61 2307
6237.36 2455
6238.10 2671
6238.85 2846
6239.59 3116
6240.34 3344
6241.08 3466
6241.83 3712
6242.58 3860
6243.32 3678
6244.07 3573
6244.81 3481
6245.56 3038
6246.30 2968
6247.05 2907
6247.80 3055
6248.54 2989
6249.29 2834
6250.03 2952
6250.78 2860
6251.52 2705
6252.27 2731
6253.02 2749
6253.76 2767
6254.51 2647
6255.26 2735
6256.00 2641
6256.75 2558
6257.49 2673
6258.24 2390
6258.99 2543
6259.73 2572
6260.48 2419
6261.23 2497
6261.97 2433
6262.72 2444
6263.47 2393
6264.21 2274
6264.96 2250
6265.71 2304
6266.46 2229
6267.20 2271
6267.95 2245
6268.70 2122
6269.44 2078
6270.19 2214
6270.94 2174
6271.69 2119
6272.43 2085
6273.18 2148
6273.93 2019
6274.67 2166
6275.42 2125
6276.17 2061
6276.92 2245
6277.67 2156
6278.41 2129
6279.16 2132
6279.91 2200
6280.66 2328
6281.40 2452
6282.15 2443
6282.90 2409
6283.65 2331
6284.40 2132
6285.14 2081
6285.89 2110
6286.64 2031
6287.39 1943
6288.14 1963
6288.88 1900
6289.63 1907
6290.38 1855
6291.13 1760
6291.88 1892
6292.63 1764
6293.38 1684
6294.12 1744
6294.87 1721
6295.62 1679
6296.37 1597
6297.12 1547
6297.87 1686
6298.62 1627
6299.37 1624
6300.11 1582
6300.86 1599
6301.61 1519
6302.36 1567
6303.11 1495
6303.86 1547
6304.61 1534
6305.36 1523
6306.11 1523
6306.86 1499
6307.61 1572
6308.36 1553
6309.11 1612
6309.86 1559
6310.60 1604
6311.35 1561
6312.10 1768
6312.85 1693
6313.60 1752
6314.35 1868
6315.10 1985
6315.85 1930
6316.60 1975
6317.35 2049
6318.10 1879
6318.85 1934
6319.60 1895
6320.35 1933
6321.10 1862
6321.85 1879
6322.60 1567
6323.35 1649
6324.10 1670
6324.86 1618
6325.61 1549
6326.36 1497
6327.11 1445
6327.86 1446
6328.61 1360
6329.36 1333
6330.11 1367
6330.86 1349
6331.61 1281
6332.36 1251
6333.11 1282
6333.86 1286
6334.62 1324
6335.37 1241
6336.12 1295
6336.87 1188
6337.62 1286
6338.37 1345
6339.12 1277
6339.87 1285
6340.62 1413
6341.38 1295
6342.13 1256
6342.88 1252
6343.63 1205
6344.38 1233
6345.13 1183
6345.89 1367
6346.64 1342
6347.39 1306
6348.14 1325
6348.89 1376
6349.64 1376
6350.40 1417
6351.15 1452
6351.90 1452
6352.65 1396
6353.40 1735
6354.16 1664
6354.91 1694
6355.66 1760
6356.41 1774
6357.17 1731
6357.92 1660
6358.67 1694
6359.42 1537
6360.18 1542
6360.93 1475
6361.68 1469
6362.43 1478
6363.19 1499
6363.94 1387
6364.69 1396
6365.45 1409
6366.20 1373
6366.95 1366
6367.70 1305
6368.46 1410
6369.21 1406
6369.96 1428
6370.72 1453
6371.47 1417
6372.22 1396
6372.98 1366
6373.73 1328
6374.48 1357
6375.24 1338
6375.99 1231
6376.74 1289
6377.50 1211
6378.25 1214
6379.00 1256
6379.76 1374
6380.51 1388
6381.27 1445
6382.02 1403
6382.77 1297
6383.53 1326
6384.28 1389
6385.03 1398
6385.79 1331
6386.54 1235
6387.30 1285
6388.05 1179
6388.81 1145
6389.56 1171
6390.31 1244
6391.07 1227
6391.82 1155
6392.58 1134
6393.33 1124
6394.09 1173
6394.84 1105
6395.60 1175
6396.35 1111
6397.10 1035
6397.86 1213
6398.61 1158
6399.37 1161
6400.12 1147
6400.88 1112
6401.63 1073
6402.39 1193
6403.14 1095
6403.90 1144
6404.65 1126
6405.41 1237
6406.16 1126
6406.92 1244
6407.68 1047
6408.43 1059
6409.19 1108
6409.94 1177
6410.70 1158
6411.45 1169
6412.21 1203
6412.96 1233
6413.72 1203
6414.48 1126
6415.23 1114
6415.99 1073
6416.74 1117
6417.50 1135
6418.26 1213
6419.01 1132
6419.77 1067
6420.52 1129
6421.28 1138
6422.04 1134
6422.79 1128
6423.55 1086
6424.30 1122
6425.06 1064
6425.82 1167
6426.57 1185
6427.33 1030
6428.09 1129
6428.84 1024
6429.60 1099
6430.36 1099
6431.11 1084
6431.87 1095
6432.63 1136
6433.38 1074
6434.14 1106
6434.90 1050
6435.65 1120
6436.41 1073
6437.17 1070
6437.93 1078
6438.68 1088
6439.44 1145
6440.20 1067
6440.95 1063
6441.71 1124
6442.47 1187
6443.23 1189
6443.98 1166
6444.74 1075
6445.50 1114
6446.26 1179
6447.01 1215
6447.77 1188
6448.53 1197
6449.29 1023
6450.05 1084
6450.80 1124
6451.56 1139
6452.32 1148
6453.08 1104
6453.84 1239
6454.59 1159
6455.35 1124
6456.11 1130
6456.87 1185
6457.63 1131
6458.39 1194
6459.14 1212
6459.90 1274
6460.66 1158
6461.42 1231
6462.18 1175
6462.94 1225
6463.69 1270
6464.45 1329
6465.21 1388
6465.97 1248
6466.73 1229
6467.49 1252
6468.25 1330
6469.01 1299
6469.77 1326
6470.52 1320
6471.28 1301
6472.04 1285
6472.80 1294
6473.56 1373
6474.32 1405
6475.08 1442
6475.84 1345
6476.60 1401
6477.36 1423
6478.12 1426
6478.88 1471
6479.64 1551
6480.40 1549
6481.16 1523
6481.92 1516
6482.68 1577
6483.44 1603
6484.20 1707
6484.96 1633
6485.72 1598
6486.48 1634
6487.24 1591
6488.00 1668
6488.76 1685
6489.52 1807
6490.28 1896
6491.04 1844
6491.80 1762
6492.56 1949
6493.32 2004
6494.08 2111
6494.84 2242
6495.60 2319
6496.36 2295
6497.12 2382
6497.88 2420
6498.64 2539
6499.40 2446
6500.16 2435
6500.92 2401
6501.68 2428
6502.45 2324
6503.21 2118
6503.97 2221
6504.73 2293
6505.49 2363
6506.25 2291
6507.01 2337
6507.77 2383
6508.53 2373
6509.30 2456
6510.06 2591
6510.82 2533
6511.58 2562
6512.34 2762
6513.10 2834
6513.86 2824
6514.63 2904
6515.39 2961
6516.15 2837
6516.91 2778
6517.67 2836
6518.43 2862
6519.20 2771
6519.96 3021
6520.72 3090
6521.48 3211
6522.24 3281
6523.01 3434
6523.77 3526
6524.53 3717
6525.29 4029
6526.06 4261
6526.82 4615
6527.58 5283
6528.34 5697
6529.11 6126
6529.87 6359
6530.63 6526
6531.39 6325
6532.16 6264
6532.92 6505
6533.68 6570
6534.44 6937
6535.21 7739
6535.97 9252
6536.73 10797
6537.50 12568
6538.26 14479
6539.02 15084
6539.78 15180
6540.55 14448
6541.31 13184
6542.07 11512
6542.84 9469
6543.60 8061
6544.36 6571
6545.13 5305
6545.89 4516
6546.65 3952
6547.42 3432
6548.18 3164
6548.95 2934
6549.71 2779
6550.47 2695
6551.24 2548
6552.00 2544
6552.76 2440
6553.53 2444
6554.29 2488
6555.06 2436
6555.82 2393
6556.58 2286
6557.35 2269
6558.11 2146
6558.88 2103
6559.64 2134
6560.41 2019
6561.17 2159
6561.93 2208
6562.70 2289
6563.46 2428
6564.23 2621
6564.99 2796
6565.76 3181
6566.52 3239
6567.29 3341
6568.05 3272
6568.82 3160
6569.58 3238
6570.35 3141
6571.11 2878
6571.88 2749
6572.64 2724
6573.41 2618
6574.17 2738
6574.94 2874
6575.70 2717
6576.47 2915
6577.23 3074
6578.00 2916
6578.76 2914
6579.53 2876
6580.29 2986
6581.06 2874
6581.82 2811
6582.59 2767
6583.36 2789
6584.12 2607
6584.89 2540
6585.65 2484
6586.42 2485
6587.18 2531
6587.95 2502
6588.72 2513
6589.48 2362
6590.25 2480
6591.01 2671
6591.78 2712
6592.55 2826
6593.31 2879
6594.08 3059
6594.85 3198
6595.61 3435
6596.38 3723
6597.15 3548
6597.91 3590
6598.68 3481
6599.45 3452
6600.21 3360
6600.98 3125
6601.75 2981
6602.51 2826
6603.28 2713
6604.05 2700
6604.81 2530
6605.58 2510
6606.35 2645
6607.11 2759
6607.88 2704
6608.65 3047
6609.41 3173
6610.18 3412
6610.95 3423
6611.72 3362
6612.48 3382
6613.25 3377
6614.02 3196
6614.79 3081
6615.55 2953
6616.32 2754
6617.09 2560
6617.86 2379
6618.62 2371
6619.39 2116
6620.16 2109
6620.93 2058
6621.70 1946
6622.46 2028
6623.23 2134
6624.00 2005
6624.77 1996
6625.54 1962
6626.30 1863
6627.07 1925
6627.84 1910
6628.61 1917
6629.38 1858
6630.15 1799
6630.91 1783
6631.68 1919
6632.45 1907
6633.22 1892
6633.99 2081
6634.76 2277
6635.53 2482
6636.29 2546
6637.06 2766
6637.83 2661
6638.60 2621
6639.37 2480
6640.14 2398
6640.91 2313
6641.68 2181
6642.45 2164
6643.21 2110
6643.98 1960
6644.75 1836
6645.52 1818
6646.29 1836
6647.06 1756
6647.83 1745
6648.60 1721
6649.37 1806
6650.14 1814
6650.91 1786
6651.68 1786
6652.45 1807
6653.22 1856
6653.99 1869
6654.76 1898
6655.53 1836
6656.30 1818
6657.07 1933
6657.84 1888
6658.61 1953
6659.38 1849
6660.15 1864
6660.92 1777
6661.69 1791
6662.46 1833
6663.23 1730
6664.00 1705
6664.77 1729
6665.54 1804
6666.31 1739
6667.08 1740
6667.85 1656
6668.62 1719
6669.39 1679
6670.16 1728
6670.93 1804
6671.70 1588
6672.47 1634
6673.25 1746
6674.02 1767
6674.79 1758
6675.56 1816
6676.33 1809
6677.10 1786
6677.87 1712
6678.64 1725
6679.41 1843
6680.19 1862
6680.96 1748
6681.73 1758
6682.50 1895
6683.27 1917
6684.04 2005
6684.81 2091
6685.59 2165
6686.36 2259
6687.13 2455
6687.90 2514
6688.67 2419
6689.44 2375
6690.22 2209
6690.99 2089
6691.76 1944
6692.53 1864
6693.30 1826
6694.08 1752
6694.85 1735
6695.62 1684
6696.39 1581
6697.16 1612
6697.94 1626
6698.71 1527
6699.48 1489
6700.25 1561
6701.03 1608
6701.80 1626
6702.57 1566
6703.34 1488
6704.12 1491
6704.89 1551
6705.66 1595
6706.44 1588
6707.21 1629
6707.98 1616
6708.75 1637
6709.53 1662
6710.30 1697
6711.07 1655
6711.85 1562
6712.62 1589
6713.39 1585
6714.17 1553
6714.94 1451
6715.71 1436
6716.49 1365
6717.26 1381
6718.03 1419
6718.81 1360
6719.58 1424
6720.35 1414
6721.13 1318
6721.90 1312
6722.67 1338
6723.45 1345
6724.22 1390
6725.00 1352
6725.77 1277
6726.54 1287
6727.32 1383
6728.09 1388
6728.87 1326
6729.64 1310
6730.41 1426
6731.19 1372
6731.96 1393
6732.74 1426
6733.51 1473
6734.29 1424
6735.06 1394
6735.83 1424
6736.61 1424
6737.38 1454
6738.16 1467
6738.93 1480
6739.71 1413
6740.48 1525
6741.26 1599
6742.03 1521
6742.81 1587
6743.58 1451
6744.36 1556
6745.13 1483
6745.91 1624
6746.68 1586
6747.46 1595
6748.23 1641
6749.01 1686
6749.78 1734
6750.56 1789
6751.33 1988
6752.11 2127
6752.89 2147
6753.66 2273
6754.44 2333
6755.21 2468
6755.99 2352
6756.76 2291
6757.54 2246
6758.31 2000
6759.09 1744
6759.87 1723
6760.64 1623
6761.42 1555
6762.19 1539
6762.97 1485
6763.75 1525
6764.52 1588
6765.30 1478
6766.07 1403
6766.85 1482
6767.63 1466
6768.40 1509
6769.18 1510
6769.96 1455
6770.73 1377
6771.51 1401
6772.29 1424
6773.06 1392
6773.84 1463
6774.62 1449
6775.39 1395
6776.17 1424
6776.95 1456
6777.72 1448
6778.50 1386
6779.28 1328
6780.05 1342
6780.83 1329
6781.61 1328
6782.39 1294
6783.16 1249
6783.94 1270
6784.72 1280
6785.50 1274
6786.27 1333
6787.05 1270
6787.83 1253
6788.61 1227
6789.38 1239
6790.16 1255
6790.94 1259
6791.72 1229
6792.49 1285
6793.27 1148
6794.05 1270
6794.83 1283
6795.60 1261
6796.38 1236
6797.16 1231
6797.94 1233
6798.72 1187
6799.50 1248
6800.27 1224
6801.05 1271
6801.83 1218
6802.61 1285
6803.39 1293
6804.17 1330
6804.94 1331
6805.72 1307
6806.50 1361
6807.28 1345
6808.06 1386
6808.84 1321
6809.62 1355
6810.39 1374
6811.17 1275
6811.95 1346
6812.73 1323
6813.51 1299
6814.29 1334
6815.07 1328
6815.85 1297
6816.63 1215
6817.41 1203
6818.18 1304
6818.96 1349
6819.74 1321
6820.52 1252
6821.30 1299
6822.08 1274
6822.86 1262
6823.64 1184
6824.42 1229
6825.20 1247
6825.98 1256
6826.76 1277
6827.54 1261
6828.32 1320
6829.10 1271
6829.88 1263
6830.66 1286
6831.44 1290
6832.22 1286
6833.00 1341
6833.78 1293
6834.56 1319
6835.34 1230
6836.12 1344
6836.90 1394
6837.68 1289
6838.46 1228
6839.24 1177
6840.02 1259
6840.80 1302
6841.58 1244
6842.36 1179
6843.14 1234
6843.92 1197
6844.70 1198
6845.49 1283
6846.27 1309
6847.05 1241
6847.83 1350
6848.61 1559
6849.39 1745
6850.17 2011
6850.95 2501
6851.73 2845
6852.51 3215
6853.30 3523
6854.08 3618
6854.86 3520
6855.64 3301
6856.42 2919
6857.20 2501
6857.98 2237
6858.77 2019
6859.55 1932
6860.33 1702
6861.11 1602
6861.89 1571
6862.67 1466
6863.46 1455
6864.24 1386
6865.02 1492
6865.80 1563
6866.58 1452
6867.37 1459
6868.15 1548
6868.93 1735
6869.71 1578
6870.49 1596
6871.28 1639
6872.06 1595
6872.84 1389
6873.62 1436
6874.41 1459
6875.19 1439
6875.97 1461
6876.75 1456
6877.54 1444
6878.32 1517
6879.10 1621
6879.88 1523
6880.67 1525
6881.45 1666
6882.23 1760
6883.02 1605
6883.80 1615
6884.58 1665
6885.36 1702
6886.15 1828
6886.93 2054
6887.71 2319
6888.50 2681
6889.28 2939
6890.06 3070
6890.85 3400
6891.63 3383
6892.41 3230
6893.20 2869
6893.98 2497
6894.76 2268
6895.55 2046
6896.33 1983
6897.12 1941
6897.90 1809
6898.68 1734
6899.47 1701
6900.25 1779
6901.04 1650
6901.82 1724
6902.60 1811
6903.39 1852
6904.17 1783
6904.96 1898
6905.74 1870
6906.52 1722
6907.31 1736
6908.09 1751
6908.88 1724
6909.66 1755
6910.45 1740
6911.23 1737
6912.02 1711
6912.80 1734
6913.58 1761
6914.37 1721
6915.15 1636
6915.94 1572
6916.72 1568
6917.51 1588
6918.29 1654
6919.08 1617
6919.86 1672
6920.65 1595
6921.43 1633
6922.22 1545
6923.00 1593
6923.79 1539
6924.57 1514
6925.36 1547
6926.15 1511
6926.93 1582
6927.72 1618
6928.50 1622
6929.29 1650
6930.07 1721
6930.86 1674
6931.64 1650
6932.43 1660
6933.22 1625
6934.00 1724
6934.79 1623
6935.57 1658
6936.36 1739
6937.15 1725
6937.93 1602
6938.72 1670
6939.50 1737
6940.29 1926
6941.08 1959
6941.86 2137
6942.65 2152
6943.44 2361
6944.22 2454
6945.01 2498
6945.79 2512
6946.58 2710
6947.37 2725
6948.15 2770
6948.94 2735
6949.73 2868
6950.51 2822
6951.30 2764
6952.09 2688
6952.88 2777
6953.66 2651
6954.45 2537
6955.24 2404
6956.02 2261
6956.81 2339
6957.60 2311
6958.38 2217
6959.17 2305
6959.96 2384
6960.75 2285
6961.53 2244
6962.32 2330
6963.11 2335
6963.90 2248
6964.68 2211
6965.47 2342
6966.26 2439
6967.05 2529
6967.83 2689
6968.62 2790
6969.41 2932
6970.20 3253
6970.99 3341
6971.77 3342
6972.56 3506
6973.35 3637
6974.14 3641
6974.93 3643
6975.71 3577
6976.50 3442
6977.29 3462
6978.08 3597
6978.87 3392
6979.66 3479
6980.44 3549
6981.23 3653
6982.02 3944
6982.81 4604
6983.60 5643
6984.39 7261
6985.18 9360
6985.97 11937
6986.75 14415
6987.54 16744
6988.33 18230
6989.12 18812
6989.91 18056
6990.70 16729
6991.49 14675
6992.28 12491
6993.07 10253
6993.86 8313
6994.64 6896
6995.43 5501
6996.22 4627
6997.01 3995
6997.80 3604
6998.59 3208
6999.38 3075
7000.17 3170
7000.96 3073
7001.75 3059
7002.54 3056
7003.33 3131
7004.12 3119
7004.91 2998
7005.70 2837
7006.49 2726
7007.28 2600
7008.07 2419
7008.86 2164
7009.65 2059
7010.44 1943
7011.23 1935
7012.02 2010
7012.81 2085
7013.60 2106
7014.39 2192
7015.18 2356
7015.97 2485
7016.76 2478
7017.55 2535
7018.34 2453
7019.13 2376
7019.93 2246
7020.72 2144
7021.51 2100
7022.30 2056
7023.09 2194
7023.88 2314
7024.67 2407
7025.46 2404
7026.25 2411
7027.04 2470
7027.83 2482
7028.63 2346
7029.42 2333
7030.21 2161
7031.00 2160
7031.79 2104
7032.58 1914
7033.37 1901
7034.17 1841
7034.96 1763
7035.75 1778
7036.54 1802
7037.33 1787
7038.12 1781
7038.92 1849
7039.71 1955
7040.50 1870
7041.29 1893
7042.08 2039
7042.87 2053
7043.67 2056
7044.46 1990
7045.25 2081
7046.04 2202
7046.84 2248
7047.63 2126
7048.42 2281
7049.21 2476
7050.00 2618
7050.80 2684
7051.59 2953
7052.38 3206
7053.17 3155
7053.97 3214
7054.76 2980
7055.55 2750
7056.35 2518
7057.14 2295
7057.93 2225
7058.72 2056
7059.52 1901
7060.31 1903
7061.10 2026
7061.90 2004
7062.69 1826
7063.48 1969
7064.28 2012
7065.07 1897
7065.86 1981
7066.66 1954
7067.45 1885
7068.24 1882
7069.04 1815
7069.83 1780
7070.62 1756
7071.42 1723
7072.21 1639
7073.00 1600
7073.80 1593
7074.59 1534
7075.39 1425
7076.18 1513
7076.97 1499
7077.77 1481
7078.56 1503
7079.35 1551
7080.15 1516
7080.94 1507
7081.74 1477
7082.53 1497
7083.33 1461
7084.12 1489
7084.91 1375
7085.71 1397
7086.50 1348
7087.30 1347
7088.09 1236
7088.89 1333
7089.68 1350
7090.48 1416
7091.27 1331
7092.07 1290
7092.86 1353
7093.66 1319
7094.45 1316
7095.25 1247
7096.04 1273
7096.84 1250
7097.63 1267
7098.43 1259
7099.22 1240
7100.02 1190
7100.81 1156
7101.61 1138
7102.40 1241
7103.20 1219
7103.99 1265
7104.79 1264
7105.58 1215
7106.38 1212
7107.17 1199
7107.97 1165
7108.77 1134
7109.56 1138
7110.36 1126
7111.15 1073
7111.95 1130
7112.75 1053
7113.54 1049
7114.34 1177
7115.13 1096
7115.93 1137
7116.73 1123
7117.52 1258
7118.32 1247
7119.11 1149
7119.91 1157
7120.71 1147
7121.50 1254
7122.30 1215
7123.10 1159
7123.89 1072
7124.69 1131
7125.49 1121
7126.28 1153
7127.08 1066
7127.88 1087
7128.67 1136
7129.47 1229
7130.27 1119
7131.06 1125
7131.86 1146
7132.66 1140
7133.45 1131
7134.25 1154
7135.05 1233
7135.85 1182
7136.64 1168
7137.44 1178
7138.24 1155
7139.04 1051
7139.83 1008
7140.63 1074
7141.43 1155
7142.23 1044
7143.02 1052
7143.82 993
7144.62 1000
7145.42 1071
7146.21 983
7147.01 957
7147.81 963
7148.61 1020
7149.41 983
7150.20 1010
7151.00 1071
7151.80 1000
7152.60 908
7153.40 955
7154.19 902
7154.99 1004
7155.79 982
7156.59 1080
7157.39 1097
7158.19 1062
7158.99 1035
7159.78 1114
7160.58 1145
7161.38 1089
7162.18 1054
7162.98 992
7163.78 1042
7164.58 1075
7165.37 945
7166.17 964
7166.97 925
7167.77 928
7168.57 935
7169.37 825
7170.17 892
7170.97 932
7171.77 879
7172.57 862
7173.37 910
7174.17 863
7174.96 904
7175.76 917
7176.56 805
7177.36 885
7178.16 859
7178.96 852
7179.76 902
7180.56 917
7181.36 849
7182.16 816
7182.96 841
7183.76 797
7184.56 813
7185.36 861
7186.16 895
7186.96 820
7187.76 815
7188.56 786
7189.36 876
7190.16 829
7190.96 808
7191.76 845
7192.56 941
7193.36 826
7194.16 837
7194.96 848
7195.76 813
7196.57 848
7197.37 836
7198.17 841
7198.97 783
7199.77 876
7200.57 799
7201.37 854
7202.17 771
7202.97 836
7203.77 874
7204.57 876
7205.38 743
7206.18 747
7206.98 743
7207.78 762
7208.58 778
7209.38 746
7210.18 738
7210.98 771
7211.79 758
7212.59 759
7213.39 824
7214.19 819
7214.99 918
7215.79 842
7216.60 769
7217.40 791
7218.20 808
7219.00 831
7219.80 856
7220.60 803
7221.41 810
7222.21 848
7223.01 833
7223.81 799
7224.62 799
7225.42 821
7226.22 782
7227.02 806
7227.82 829
7228.63 828
7229.43 845
7230.23 868
7231.03 820
7231.84 812
7232.64 782
7233.44 793
7234.24 819
7235.05 827
7235.85 825
7236.65 785
7237.46 832
7238.26 742
7239.06 776
7239.86 830
7240.67 806
7241.47 830
7242.27 790
7243.08 727
7243.88 771
7244.68 721
7245.49 803
7246.29 769
7247.09 810
7247.90 816
7248.70 816
7249.50 860
7250.31 852
7251.11 821
7251.92 816
7252.72 838
7253.52 874
7254.33 928
7255.13 858
7255.93 881
7256.74 981
7257.54 853
7258.35 843
7259.15 854
7259.95 968
7260.76 953
7261.56 987
7262.37 1126
7263.17 1182
7263.98 1149
7264.78 1195
7265.59 1141
7266.39 1099
7267.19 1023
7268.00 987
7268.80 950
7269.61 977
7270.41 1006
7271.22 1023
7272.02 906
7272.83 940
7273.63 1035
7274.44 1026
7275.24 1046
7276.05 911
7276.85 1030
7277.66 1077
7278.46 1010
7279.27 987
7280.07 1098
7280.88 1054
7281.68 1143
7282.49 1156
7283.29 1287
7284.10 1463
7284.91 1648
7285.71 2007
7286.52 2089
7287.32 2201
7288.13 2340
7288.93 2255
7289.74 2024
7290.55 1882
7291.35 1683
7292.16 1600
7292.96 1354
7293.77 1243
7294.58 1123
7295.38 1039
7296.19 1036
7296.99 1070
7297.80 934
7298.61 939
7299.41 989
7300.22 992
7301.03 1041
7301.83 983
7302.64 966
7303.44 1009
7304.25 1057
7305.06 999
7305.86 988
7306.67 1045
7307.48 985
7308.28 935
7309.09 1029
7309.90 1001
7310.71 994
7311.51 1067
7312.32 1083
7313.13 1126
7313.93 1155
7314.74 1222
7315.55 1184
7316.36 1173
7317.16 1195
7317.97 1265
7318.78 1403
7319.59 1468
7320.39 1605
7321.20 1796
7322.01 1909
7322.82 1826
7323.62 1838
7324.43 1727
7325.24 1543
7326.05 1459
7326.85 1298
7327.66 1254
7328.47 1232
7329.28 1177
7330.09 1196
7330.89 1115
7331.70 1100
7332.51 1000
7333.32 1117
7334.13 1089
7334.93 1115
7335.74 1059
7336.55 1044
7337.36 1119
7338.17 1114
7338.98 1041
7339.79 1047
7340.59 1019
7341.40 1004
7342.21 1053
7343.02 1065
7343.83 1014
7344.64 996
7345.45 924
7346.26 948
7347.06 937
7347.87 934
7348.68 930
7349.49 880
7350.30 834
7351.11 882
7351.92 899
7352.73 921
7353.54 981
7354.35 975
7355.16 981
7355.97 945
7356.78 875
7357.59 944
7358.39 930
7359.20 997
7360.01 903
7360.82 920
7361.63 956
7362.44 966
7363.25 858
7364.06 834
7364.87 844
7365.68 872
7366.49 890
7367.30 817
7368.11 865
7368.92 903
7369.73 911
7370.54 858
7371.35 899
7372.16 848
7372.97 862
7373.79 799
7374.60 832
7375.41 845
7376.22 900
7377.03 948
7377.84 946
7378.65 879
7379.46 981
7380.27 1098
7381.08 1050
7381.89 1089
7382.70 1119
7383.51 1139
7384.33 1191
7385.14 1166
7385.95 1086
7386.76 1103
7387.57 1019
7388.38 1029
7389.19 891
7390.00 850
7390.81 895
7391.63 819
7392.44 868
7393.25 842
7394.06 831
7394.87 854
7395.68 777
7396.50 806
7397.31 864
7398.12 838
7398.93 848
7399.74 827
7400.55 778
7401.37 864
7402.18 818
7402.99 836
7403.80 846
7404.62 808
7405.43 836
7406.24 892
7407.05 845
7407.86 804
7408.68 824
7409.49 790
7410.30 809
7411.11 840
7411.93 776
7412.74 810
7413.55 844
7414.36 841
7415.18 780
7415.99 764
7416.80 771
7417.62 789
7418.43 763
7419.24 737
7420.05 808
7420.87 787
7421.68 730
7422.49 784
7423.31 876
7424.12 854
7424.93 755
7425.75 792
7426.56 829
7427.37 856
7428.19 861
7429.00 851
7429.81 898
7430.63 844
7431.44 880
7432.25 905
7433.07 1022
7433.88 991
7434.70 1017
7435.51 907
7436.32 914
7437.14 947
7437.95 962
7438.76 984
7439.58 959
7440.39 997
7441.21 1081
7442.02 1099
7442.84 1014
7443.65 975
7444.46 969
7445.28 982
7446.09 911
7446.91 839
7447.72 771
7448.54 748
7449.35 809
7450.17 813
7450.98 849
7451.80 815
7452.61 755
7453.42 678
7454.24 776
7455.05 763
7455.87 816
7456.68 837
7457.50 818
7458.31 833
7459.13 845
7459.94 806
7460.76 822
7461.58 757
7462.39 735
7463.21 793
7464.02 762
7464.84 799
7465.65 805
7466.47 928
7467.28 758
7468.10 759
7468.91 787
7469.73 766
7470.55 790
7471.36 775
7472.18 765
7472.99 773
7473.81 730
7474.63 745
7475.44 788
7476.26 822
7477.07 818
7477.89 823
7478.71 843
7479.52 744
7480.34 748
7481.15 773
7481.97 802
7482.79 852
7483.60 843
7484.42 823
7485.24 819
7486.05 726
7486.87 781
7487.69 747
7488.50 728
7489.32 704
7490.14 762
7490.95 798
7491.77 734
7492.59 759
7493.41 751
7494.22 713
7495.04 653
7495.86 644
7496.67 728
7497.49 707
7498.31 635
7499.13 636
7499.94 728
7500.76 732
7501.58 717
7502.40 674
7503.21 651
7504.03 727
7504.85 696
7505.67 726
7506.48 723
7507.30 704
7508.12 767
7508.94 754
7509.75 716
7510.57 683
7511.39 695
7512.21 761
7513.03 717
7513.84 704
7514.66 695
7515.48 673
7516.30 704
7517.12 699
7517.94 631
7518.75 705
7519.57 656
7520.39 691
7521.21 698
7522.03 693
7522.85 711
7523.67 713
7524.48 719
7525.30 727
7526.12 726
7526.94 698
7527.76 695
7528.58 705
7529.40 711
7530.22 727
7531.04 687
7531.85 672
7532.67 662
7533.49 643
7534.31 689
7535.13 752
7535.95 724
7536.77 702
7537.59 683
7538.41 689
7539.23 742
7540.05 730
7540.87 682
7541.69 661
7542.51 689
7543.33 757
7544.15 688
7544.97 694
7545.79 690
7546.61 753
7547.43 751
7548.25 711
7549.07 659
7549.89 659
7550.71 660
7551.53 658
7552.35 670
7553.17 677
7553.99 715
7554.81 645
7555.63 700
7556.45 689
7557.27 751
7558.09 689
7558.91 709
7559.73 733
7560.55 729
7561.37 746
7562.19 730
7563.01 693
7563.83 680
7564.66 729
7565.48 710
7566.30 671
7567.12 747
7567.94 694
7568.76 725
7569.58 765
7570.40 680
7571.22 728
7572.04 712
7572.87 692
7573.69 726
7574.51 683
7575.33 681
7576.15 760
7576.97 676
7577.80 601
7578.62 642
7579.44 708
7580.26 770
7581.08 760
7581.90 716
7582.73 689
7583.55 759
7584.37 730
7585.19 692
7586.01 708
7586.84 797
7587.66 820
7588.48 773
7589.30 815
7590.12 838
7590.95 826
7591.77 826
7592.59 788
7593.41 776
7594.24 792
7595.06 800
7595.88 819
7596.70 742
7597.53 790
7598.35 763
7599.17 835
7600.00 818
7600.82 887
7601.64 837
7602.46 898
7603.29 925
7604.11 941
7604.93 1067
7605.76 1093
7606.58 1099
7607.40 1160
7608.23 1142
7609.05 1055
7609.87 1084
7610.70 1033
7611.52 1003
7612.34 892
7613.17 894
7613.99 901
7614.81 922
7615.64 841
7616.46 885
7617.28 956
7618.11 981
7618.93 1039
7619.76 1126
7620.58 1144
7621.40 1115
7622.23 1014
7623.05 999
7623.88 1014
7624.70 897
7625.52 966
7626.35 950
7627.17 996
7628.00 921
7628.82 852
7629.65 882
7630.47 952
7631.30 1015
7632.12 1119
7632.94 1130
7633.77 1118
7634.59 1141
7635.42 1114
7636.24 1027
7637.07 1057
7637.89 1015
7638.72 983
7639.54 906
7640.37 809
7641.19 843
7642.02 808
7642.84 845
7643.67 791
7644.49 805
7645.32 712
7646.14 721
7646.97 754
7647.79 759
7648.62 844
7649.45 800
7650.27 749
7651.10 748
7651.92 780
7652.75 773
7653.57 802
7654.40 778
7655.23 681
7656.05 688
7656.88 706
7657.70 674
7658.53 746
7659.35 717
7660.18 709
7661.01 723
7661.83 722
7662.66 744
7663.49 692
7664.31 713
7665.14 705
7665.96 664
7666.79 723
7667.62 625
7668.44 643
7669.27 630
7670.10 712
7670.92 698
7671.75 664
7672.58 664
7673.40 703
7674.23 654
7675.06 683
7675.88 657
7676.71 641
7677.54 707
7678.37 693
7679.19 662
7680.02 695
7680.85 686
7681.67 660
7682.50 638
7683.33 717
7684.16 699
7684.98 627
7685.81 659
7686.64 716
7687.47 719
7688.29 735
7689.12 641
7689.95 735
7690.78 702
7691.60 676
7692.43 701
7693.26 651
7694.09 705
7694.92 681
7695.74 649
7696.57 653
7697.40 640
7698.23 707
7699.06 699
7699.88 737
7700.71 739
7701.54 731
7702.37 730
7703.20 714
7704.03 706
7704.85 659
7705.68 635
7706.51 642
7707.34 702
7708.17 682
7709.00 716
7709.83 695
7710.66 675
7711.48 660
7712.31 667
7713.14 665
7713.97 684
7714.80 619
7715.63 672
7716.46 616
7717.29 607
7718.12 607
7718.95 606
7719.77 586
7720.60 609
7721.43 602
7722.26 589
7723.09 596
7723.92 656
7724.75 592
7725.58 558
7726.41 652
7727.24 603
7728.07 604
7728.90 574
7729.73 597
7730.56 624
7731.39 574
7732.22 593
7733.05 606
7733.88 611
7734.71 668
7735.54 619
7736.37 593
7737.20 616
7738.03 612
7738.86 630
7739.69 667
7740.52 651
7741.35 574
7742.18 604
7743.01 650
7743.84 626
7744.67 552
7745.50 594
7746.34 603
7747.17 658
7748.00 719
7748.83 654
7749.66 667
7750.49 696
7751.32 753
7752.15 744
7752.98 703
7753.81 690
7754.65 704
7755.48 714
7756.31 624
7757.14 643
7757.97 633
7758.80 620
7759.63 655
7760.46 677
7761.30 662
7762.13 614
7762.96 657
7763.79 640
7764.62 613
7765.45 638
7766.29 652
7767.12 705
7767.95 610
7768.78 648
7769.61 639
7770.45 637
7771.28 576
7772.11 641
7772.94 588
7773.77 597
7774.61 620
7775.44 650
7776.27 627
7777.10 675
7777.94 681
7778.77 648
7779.60 676
7780.43 596
7781.27 654
7782.10 614
7782.93 626
7783.76 616
7784.60 674
7785.43 665
7786.26 660
7787.09 667
7787.93 637
7788.76 667
7789.59 696
7790.43 657
7791.26 605
7792.09 644
7792.93 613
7793.76 682
7794.59 667
7795.43 683
7796.26 708
7797.09 656
7797.93 673
7798.76 666
7799.59 650
7800.43 682
7801.26 680
7802.09 739
7802.93 770
7803.76 700
7804.60 709
7805.43 712
7806.26 742
7807.10 728
7807.93 716
7808.77 680
7809.60 723
7810.43 721
7811.27 774
7812.10 712
7812.94 801
7813.77 931
7814.61 940
7815.44 949
7816.27 971
7817.11 1072
7817.94 1065
7818.78 1069
7819.61 1121
7820.45 1113
7821.28 1008
7822.12 967
7822.95 964
7823.79 984
7824.62 868
7825.46 854
7826.29 823
7827.13 919
7827.96 967
7828.80 898
7829.63 928
7830.47 962
7831.30 962
7832.14 931
7832.97 931
7833.81 859
7834.64 871
7835.48 877
7836.32 931
7837.15 949
7837.99 962
7838.82 895
7839.66 932
7840.49 842
7841.33 825
7842.17 859
7843.00 820
7843.84 884
7844.67 862
7845.51 856
7846.35 943
7847.18 781
7848.02 718
7848.85 803
7849.69 785
7850.53 850
7851.36 779
7852.20 749
7853.04 818
7853.87 790
7854.71 821
7855.54 818
7856.38 785
7857.22 809
7858.05 812
7858.89 832
7859.73 858
7860.57 1006
7861.40 983
7862.24 937
7863.08 1009
7863.91 989
7864.75 979
7865.59 952
7866.42 855
7867.26 852
7868.10 816
7868.94 844
7869.77 900
7870.61 842
7871.45 912
7872.29 871
7873.12 924
7873.96 902
7874.80 919
7875.64 949
7876.47 917
7877.31 976
7878.15 965
7878.99 1062
7879.82 1238
7880.66 1200
7881.50 1208
7882.34 1198
7883.18 1143
7884.01 1167
7884.85 1042
7885.69 1074
7886.53 1069
7887.37 938
7888.21 925
7889.04 924
7889.88 916
7890.72 913
7891.56 938
7892.40 927
7893.24 910
7894.07 909
7894.91 877
7895.75 944
7896.59 894
7897.43 898
7898.27 877
7899.11 857
7899.95 798
7900.79 804
7901.62 775
7902.46 822
7903.30 749
7904.14 787
7904.98 759
7905.82 785
7906.66 717
7907.50 737
7908.34 789
7909.18 742
7910.02 759
7910.86 810
7911.70 778
7912.54 693
7913.38 759
7914.22 690
7915.05 699
7915.89 753
7916.73 801
7917.57 804
7918.41 836
7919.25 897
7920.09 905
7920.93 927
7921.77 875
7922.61 911
7923.45 899
7924.29 828
7925.14 861
7925.98 755
7926.82 826
7927.66 750
7928.50 725
7929.34 706
7930.18 640
7931.02 690
7931.86 660
7932.70 715
7933.54 678
7934.38 624
7935.22 649
7936.06 709
7936.90 665
7937.74 690
7938.59 734
7939.43 633
7940.27 652
7941.11 705
7941.95 684
7942.79 655
7943.63 668
7944.47 725
7945.31 739
7946.16 679
7947.00 706
7947.84 675
7948.68 728
7949.52 763
7950.36 739
7951.21 754
7952.05 679
7952.89 674
7953.73 725
7954.57 805
7955.41 833
7956.26 835
7957.10 831
7957.94 939
7958.78 889
7959.62 887
7960.47 801
7961.31 794
7962.15 778
7962.99 815
7963.84 796
7964.68 812
7965.52 804
7966.36 844
7967.21 915
7968.05 814
7968.89 847
7969.73 957
7970.58 956
7971.42 931
7972.26 892
7973.10 845
7973.95 846
7974.79 757
7975.63 751
7976.48 720
7977.32 745
7978.16 746
7979.01 684
7979.85 692
7980.69 723
7981.53 770
7982.38 716
7983.22 686
7984.06 677
7984.91 759
7985.75 742
7986.60 700
7987.44 672
7988.28 625
7989.13 632
7989.97 668
7990.81 612
7991.66 626
7992.50 630
7993.35 695
7994.19 673
7995.03 645
7995.88 674
7996.72 657
7997.57 636
7998.41 664
7999.25 697
8000.10 609
8000.94 599
8001.79 581
8002.63 588
8003.48 567
8004.32 533
8005.16 567
8006.01 590
8006.85 635
8007.70 616
8008.54 601
8009.39 555
8010.23 631
8011.08 604
8011.92 617
8012.77 581
8013.61 624
8014.46 628
8015.30 618
8016.15 581
8016.99 562
8017.84 590
8018.68 581
8019.53 531
8020.37 536
8021.22 594
8022.06 632
8022.91 605
8023.75 560
8024.60 591
8025.45 596
8026.29 570
8027.14 622
8027.98 615
8028.83 643
8029.67 700
8030.52 620
8031.37 611
8032.21 577
8033.06 517
8033.90 574
8034.75 573
8035.60 569
8036.44 557
8037.29 541
8038.14 589
8038.98 574
8039.83 505
8040.67 531
8041.52 584
8042.37 593
8043.21 528
8044.06 562
8044.91 565
8045.75 591
8046.60 607
8047.45 577
8048.29 606
8049.14 582
8049.99 595
8050.83 588
8051.68 590
8052.53 601
8053.38 624
8054.22 622
8055.07 588
8055.92 608
8056.76 539
8057.61 581
8058.46 651
8059.31 579
8060.15 540
8061.00 517
8061.85 530
8062.70 571
8063.54 566
8064.39 560
8065.24 528
8066.09 539
8066.93 549
8067.78 546
8068.63 554
8069.48 515
8070.33 533
8071.17 521
8072.02 530
8072.87 519
8073.72 506
8074.57 538
8075.41 519
8076.26 535
8077.11 561
8077.96 553
8078.81 545
8079.66 540
8080.50 564
8081.35 493
8082.20 491
8083.05 510
8083.90 489
8084.75 519
8085.60 481
8086.45 512
8087.29 504
8088.14 563
8088.99 513
8089.84 620
8090.69 589
8091.54 504
8092.39 509
8093.24 563
8094.09 489
8094.94 537
8095.79 538
8096.63 547
8097.48 558
8098.33 581
8099.18 583
8100.03 602
8100.88 609
8101.73 564
8102.58 580
8103.43 500
8104.28 523
8105.13 530
8105.98 501
8106.83 571
8107.68 558
8108.53 605
8109.38 567
8110.23 585
8111.08 523
8111.93 560
8112.78 536
8113.63 556
8114.48 562
8115.33 525
8116.18 528
8117.03 488
8117.88 568
8118.73 616
8119.58 569
8120.43 603
8121.28 591
8122.14 594
8122.99 572
8123.84 555
8124.69 577
8125.54 600
8126.39 623
8127.24 642
8128.09 641
8128.94 679
8129.79 607
8130.64 560
8131.50 637
8132.35 606
8133.20 530
8134.05 602
8134.90 615
8135.75 511
8136.60 631
8137.46 663
8138.31 651
8139.16 611
8140.01 627
8140.86 684
8141.71 657
8142.57 588
8143.42 604
8144.27 651
8145.12 643
8145.97 688
8146.82 679
8147.68 682
8148.53 675
8149.38 742
8150.23 720
8151.09 751
8151.94 716
8152.79 636
8153.64 757
8154.49 714
8155.35 776
8156.20 891
8157.05 923
8157.90 924
8158.76 983
8159.61 997
8160.46 884
8161.32 851
8162.17 775
8163.02 705
8163.87 664
8164.73 714
8165.58 752
8166.43 740
8167.29 674
8168.14 687
8168.99 587
8169.84 665
8170.70 717
8171.55 685
8172.40 640
8173.26 686
8174.11 702
8174.96 666
8175.82 650
8176.67 619
8177.53 520
8178.38 638
8179.23 633
8180.09 618
8180.94 589
8181.79 614
8182.65 571
8183.50 572
8184.36 621
8185.21 527
8186.06 559
8186.92 614
8187.77 570
8188.63 560
8189.48 515
8190.33 518
8191.19 567
8192.04 583
8192.90 586
8193.75 561
8194.61 569
8195.46 514
8196.32 522
8197.17 559
8198.02 635
8198.88 572
8199.73 517
8200.59 545
8201.44 507
8202.30 543
8203.15 515
8204.01 522
8204.86 489
8205.72 592
8206.57 577
8207.43 552
8208.28 555
8209.14 576
8209.99 585
8210.85 576
8211.71 548
8212.56 594
8213.42 571
8214.27 592
8215.13 592
8215.98 595
8216.84 518
8217.69 545
8218.55 613
8219.41 587
8220.26 557
8221.12 587
8221.97 602
8222.83 632
8223.69 559
8224.54 587
8225.40 651
8226.25 635
8227.11 650
8227.97 653
8228.82 567
8229.68 626
8230.53 627
8231.39 618
8232.25 557
8233.10 592
8233.96 580
8234.82 588
8235.67 595
8236.53 551
8237.39 525
8238.24 534
8239.10 583
8239.96 583
8240.81 574
8241.67 568
8242.53 582
8243.39 492
8244.24 476
8245.10 495
8245.96 491
8246.81 477
8247.67 535
8248.53 531
8249.39 500
8250.24 522
8251.10 550
8251.96 547
8252.82 531
8253.67 510
8254.53 582
8255.39 545
8256.25 498
8257.10 515
8257.96 533
8258.82 459
8259.68 487
8260.54 546
8261.39 544
8262.25 527
8263.11 519
8263.97 547
8264.83 565
8265.68 500
8266.54 480
8267.40 521
8268.26 570
8269.12 599
8269.98 574
8270.83 554
8271.69 532
8272.55 535
8273.41 558
8274.27 605
8275.13 584
8275.99 544
8276.84 546
8277.70 556
8278.56 583
8279.42 555
8280.28 557
8281.14 537
8282.00 610
8282.86 531
8283.72 571
8284.58 548
8285.43 540
8286.29 564
8287.15 525
8288.01 570
8288.87 591
8289.73 641
8290.59 587
8291.45 548
8292.31 569
8293.17 586
8294.03 605
8294.89 586
8295.75 617
8296.61 618
8297.47 639
8298.33 630
8299.19 644
8300.05 624
8300.91 579
8301.77 586
8302.63 644
8303.49 629
8304.35 693
8305.21 634
8306.07 640
8306.93 599
8307.79 628
8308.65 633
8309.51 649
8310.37 602
8311.23 565
8312.09 559
8312.95 596
8313.81 608
8314.67 606
8315.53 677
8316.40 698
8317.26 759
8318.12 758
8318.98 739
8319.84 790
8320.70 811
8321.56 743
8322.42 691
8323.28 705
8324.15 708
8325.01 714
8325.87 567
8326.73 573
8327.59 614
8328.45 562
8329.31 593
8330.17 593
8331.04 540
8331.90 619
8332.76 560
8333.62 642
8334.48 580
8335.35 603
8336.21 600
8337.07 556
8337.93 606
8338.79 540
8339.65 521
8340.52 589
8341.38 606
8342.24 585
8343.10 637
8343.97 676
8344.83 741
8345.69 716
8346.55 632
8347.41 684
8348.28 734
8349.14 709
8350.00 667
8350.87 610
8351.73 615
8352.59 622
8353.45 577
8354.32 585
8355.18 546
8356.04 673
8356.90 618
8357.77 637
8358.63 643
8359.49 603
8360.36 576
8361.22 634
8362.08 637
8362.95 577
8363.81 565
8364.67 544
8365.54 556
8366.40 526
8367.26 532
8368.13 574
8368.99 583
8369.85 588
8370.72 574
8371.58 553
8372.44 579
8373.31 650
8374.17 600
8375.04 584
8375.90 638
8376.76 620
8377.63 629
8378.49 596
8379.36 561
8380.22 611
8381.08 589
8381.95 601
8382.81 553
8383.68 567
8384.54 623
8385.41 586
8386.27 665
8387.13 599
8388.00 605
8388.86 596
8389.73 622
8390.59 630
8391.46 611
8392.32 540
8393.19 641
8394.05 639
8394.92 567
8395.78 626
8396.65 649
8397.51 642
8398.38 640
8399.24 611
8400.11 602
8400.97 591
8401.84 615
8402.70 620
8403.57 600
8404.43 593
8405.30 581
8406.16 644
8407.03 655
8407.90 622
8408.76 573
8409.63 617
8410.49 662
8411.36 663
8412.22 605
8413.09 626
8413.96 647
8414.82 670
8415.69 672
8416.55 651
8417.42 599
8418.29 639
8419.15 647
8420.02 620
8420.88 648
8421.75 652
8422.62 647
8423.48 713
8424.35 803
8425.22 727
8426.08 710
8426.95 736
8427.82 760
8428.68 740
8429.55 772
8430.42 785
8431.28 790
8432.15 798
8433.02 795
8433.88 772
8434.75 738
8435.62 794
8436.48 769
8437.35 819
8438.22 836
8439.09 833
8439.95 842
8440.82 835
8441.69 859
8442.55 848
8443.42 875
8444.29 1044
8445.16 1006
8446.02 1010
8446.89 993
8447.76 947
8448.63 1037
8449.50 1038
8450.36 1037
8451.23 1020
8452.10 1000
8452.97 1065
8453.83 1086
8454.70 1029
8455.57 1092
8456.44 1094
8457.31 1168
8458.17 1233
8459.04 1211
8459.91 1234
8460.78 1245
8461.65 1292
8462.52 1262
8463.38 1211
8464.25 1207
8465.12 1200
8465.99 1184
8466.86 1144
8467.73 1327
8468.60 1450
8469.46 1684
8470.33 2249
8471.20 2809
8472.07 3427
8472.94 3728
8473.81 3607
8474.68 3685
8475.55 3276
8476.42 2996
8477.29 2485
8478.15 2148
8479.02 1717
8479.89 1587
8480.76 1364
8481.63 1210
8482.50 1138
8483.37 1108
8484.24 1009
8485.11 965
8485.98 912
8486.85 902
8487.72 844
8488.59 909
8489.46 912
8490.33 877
8491.20 797
8492.07 747
8492.94 805
8493.81 842
8494.68 807
8495.55 697
8496.42 733
8497.29 771
8498.16 769
8499.03 771
8499.90 795
8500.77 841
8501.64 830
8502.51 871
8503.38 798
8504.25 857
8505.12 772
8505.99 747
8506.86 807
8507.73 882
8508.60 889
8509.47 865
8510.35 921
8511.22 941
8512.09 904
8512.96 972
8513.83 931
8514.70 883
8515.57 817
8516.44 753
8517.31 765
8518.18 779
8519.06 855
8519.93 817
8520.80 771
8521.67 722
8522.54 766
8523.41 731
8524.28 769
8525.16 787
8526.03 739
8526.90 763
8527.77 684
8528.64 751
8529.51 714
8530.39 759
8531.26 816
8532.13 857
8533.00 778
8533.87 766
8534.75 779
8535.62 873
8536.49 934
8537.36 886
8538.24 852
8539.11 888
8539.98 870
8540.85 821
8541.72 821
8542.60 813
8543.47 838
8544.34 807
8545.21 803
8546.09 839
8546.96 881
8547.83 804
8548.71 820
8549.58 861
8550.45 900
8551.32 956
8552.20 948
8553.07 978
8553.94 980
8554.82 1069
8555.69 1123
8556.56 1092
8557.44 1082
8558.31 1044
8559.18 1046
8560.06 971
8560.93 940
8561.80 899
8562.68 811
8563.55 810
8564.42 758
8565.30 789
8566.17 702
8567.04 724
8567.92 713
8568.79 678
8569.67 670
8570.54 673
8571.41 700
8572.29 652
8573.16 646
8574.04 636
8574.91 616
8575.78 683
8576.66 687
8577.53 630
8578.41 657
8579.28 656
8580.16 653
8581.03 715
8581.91 638
8582.78 639
8583.65 615
8584.53 618
8585.40 647
8586.28 707
8587.15 689
8588.03 709
8588.90 654
8589.78 624
8590.65 590
8591.53 618
8592.40 629
8593.28 628
8594.15 537
8595.03 609
8595.90 615
8596.78 619
8597.65 646
8598.53 634
8599.40 640
8600.28 672
8601.16 638
8602.03 676
8602.91 678
8603.78 655
8604.66 638
8605.53 644
8606.41 606
8607.28 682
8608.16 671
8609.04 616
8609.91 574
8610.79 627
8611.66 622
8612.54 603
8613.42 617
8614.29 656
8615.17 619
8616.05 655
8616.92 654
8617.80 692
8618.67 668
8619.55 695
8620.43 700
8621.30 705
8622.18 697
8623.06 715
8623.93 695
8624.81 700
8625.69 672
8626.56 651
8627.44 723
8628.32 754
8629.19 703
8630.07 695
8630.95 702
8631.83 722
8632.70 696
8633.58 693
8634.46 698
8635.33 688
8636.21 704
8637.09 714
8637.97 697
8638.84 785
8639.72 762
8640.60 716
8641.48 776
8642.35 820
8643.23 776
8644.11 765
8644.99 808
8645.86 758
8646.74 737
8647.62 809
8648.50 886
8649.38 833
8650.25 801
8651.13 810
8652.01 905
8652.89 870
8653.77 896
8654.64 898
8655.52 1021
8656.40 906
8657.28 857
8658.16 904
8659.04 880
8659.91 879
8660.79 897
8661.67 861
8662.55 868
8663.43 928
8664.31 893
8665.19 912
8666.06 885
8666.94 933
8667.82 919
8668.70 962
8669.58 1017
8670.46 988
8671.34 998
8672.22 993
8673.10 1126
8673.98 1229
8674.85 1269
8675.73 1246
8676.61 1353
8677.49 1412
8678.37 1413
8679.25 1471
8680.13 1392
8681.01 1376
8681.89 1280
8682.77 1261
8683.65 1214
8684.53 1206
8685.41 1187
8686.29 1085
8687.17 1052
8688.05 1113
8688.93 1179
8689.81 1330
8690.69 1594
8691.57 1786
8692.45 2394
8693.33 2908
8694.21 3256
8695.09 3732
8695.97 3857
8696.85 3845
8697.73 3595
8698.61 3166
8699.49 2698
8700.37 2303
8701.25 2033
8702.13 1737
8703.01 1463
8703.89 1242
8704.78 1164
8705.66 1085
8706.54 1030
8707.42 924
8708.30 881
8709.18 864
8710.06 854
8710.94 840
8711.82 855
8712.70 795
8713.58 823
8714.47 807
8715.35 769
8716.23 725
8717.11 706
8717.99 652
8718.87 668
8719.75 716
8720.64 704
8721.52 762
8722.40 808
8723.28 845
8724.16 797
8725.04 807
8725.93 771
8726.81 839
8727.69 823
8728.57 795
8729.45 706
8730.34 715
8731.22 796
8732.10 821
8732.98 854
8733.86 823
8734.75 814
8735.63 764
8736.51 761
8737.39 775
8738.28 653
8739.16 716
8740.04 655
8740.92 613
8741.81 656
8742.69 701
8743.57 643
8744.45 668
8745.34 660
8746.22 672
8747.10 669
8747.99 682
8748.87 668
8749.75 722
8750.64 701
8751.52 668
8752.40 683
8753.28 746
8754.17 736
8755.05 741
8755.93 736
8756.82 768
8757.70 772
8758.59 817
8759.47 798
8760.35 798
8761.24 830
8762.12 837
8763.00 804
8763.89 796
8764.77 820
8765.65 832
8766.54 818
8767.42 814
8768.31 779
8769.19 776
8770.07 772
8770.96 795
8771.84 833
8772.73 853
8773.61 830
8774.50 809
8775.38 808
8776.26 807
8777.15 849
8778.03 776
8778.92 731
8779.80 706
8780.69 673
8781.57 723
8782.46 662
8783.34 666
8784.23 681
8785.11 708
8785.99 724
8786.88 681
8787.76 668
8788.65 680
8789.53 663
8790.42 645
8791.31 611
8792.19 650
8793.08 648
8793.96 654
8794.85 629
8795.73 693
8796.62 613
8797.50 634
8798.39 637
8799.27 660
8800.16 628
8801.04 597
8801.93 724
8802.82 663
8803.70 573
8804.59 610
8805.47 635
8806.36 687
8807.25 691
8808.13 672
8809.02 673
8809.90 733
8810.79 718
8811.68 697
8812.56 639
8813.45 599
8814.33 596
8815.22 599
8816.11 597
8816.99 608
8817.88 550
8818.77 564
8819.65 554
8820.54 526
8821.43 525
8822.31 594
8823.20 621
8824.09 554
8824.97 522
8825.86 531
8826.75 585
8827.63 597
8828.52 565
8829.41 547
8830.29 533
8831.18 600
8832.07 533
8832.96 540
8833.84 551
8834.73 545
8835.62 583
8836.51 583
8837.39 558
8838.28 616
8839.17 543
8840.06 585
8840.94 535
8841.83 528
8842.72 502
8843.61 508
8844.49 499
8845.38 550
8846.27 506
8847.16 473
8848.05 543
8848.93 568
8849.82 530
8850.71 514
8851.60 482
8852.49 566
8853.38 606
8854.26 546
8855.15 539
8856.04 547
8856.93 516
8857.82 461
8858.71 521
8859.59 535
8860.48 461
8861.37 465
8862.26 507
8863.15 518
8864.04 482
8864.93 516
8865.82 475
8866.70 577
8867.59 519
8868.48 492
8869.37 521
8870.26 570
8871.15 561
8872.04 509
8872.93 546
8873.82 509
8874.71 474
8875.60 455
8876.49 473
8877.37 451
8878.26 471
8879.15 446
8880.04 449
8880.93 497
8881.82 510
8882.71 475
8883.60 506
8884.49 502
8885.38 508
8886.27 513
8887.16 490
8888.05 488
8888.94 491
8889.83 504
8890.72 506
8891.61 474
8892.50 472
8893.39 434
8894.28 455
8895.17 484
8896.06 488
8896.95 520
8897.84 534
8898.74 499
8899.63 471
8900.52 468
8901.41 477
8902.30 479
8903.19 483
8904.08 501
8904.97 508
8905.86 478
8906.75 447
8907.64 462
8908.53 508
8909.43 500
8910.32 430
8911.21 445
8912.10 438
8912.99 404
8913.88 470
8914.77 448
8915.66 477
8916.56 490
8917.45 479
8918.34 458
8919.23 447
8920.12 473
8921.01 472
8921.90 467
8922.80 447
8923.69 453
8924.58 449
8925.47 448
8926.36 397
8927.26 415
8928.15 417
8929.04 463
8929.93 436
8930.82 464
8931.72 426
8932.61 433
8933.50 452
8934.39 422
8935.29 415
8936.18 429
8937.07 434
8937.96 422
8938.86 405
8939.75 395
8940.64 423
8941.53 439
8942.43 445
8943.32 426
8944.21 429
8945.10 447
8946.00 450
8946.89 412
8947.78 450
8948.68 434
8949.57 519
8950.46 508
8951.36 459
8952.25 416
8953.14 419
8954.04 433
8954.93 444
8955.82 414
8956.72 409
8957.61 438
8958.50 414
8959.40 440
8960.29 426
8961.18 435
8962.08 455
8962.97 436
8963.87 420
8964.76 417
8965.65 416
8966.55 435
8967.44 445
8968.33 415
8969.23 419
8970.12 408
8971.02 474
8971.91 451
8972.81 481
8973.70 456
8974.59 435
8975.49 443
8976.38 459
8977.28 455
8978.17 389
8979.07 407
8979.96 456
8980.86 435
8981.75 446
8982.65 438
8983.54 451
8984.43 446
8985.33 465
8986.22 420
8987.12 434
8988.01 387
8988.91 397
8989.80 389
8990.70 432
8991.59 422
8992.49 427
8993.39 471
8994.28 475
8995.18 420
8996.07 408
8996.97 471
8997.86 429
8998.76 363
8999.65 394
9000.55 406
9001.44 440
9002.34 376
9003.24 373
9004.13 383
9005.03 398
9005.92 391
9006.82 344
9007.72 420
9008.61 440
9009.51 398
9010.40 398
9011.30 347
9012.20 425
9013.09 452
9013.99 378
9014.89 393
9015.78 383
9016.68 381
9017.57 435
9018.47 423
9019.37 400
9020.26 390
9021.16 416
9022.06 447
9022.95 414
9023.85 456
9024.75 377
9025.65 368
9026.54 368
9027.44 431
9028.34 399
9029.23 389
9030.13 427
9031.03 399
9031.92 403
9032.82 428
9033.72 377
9034.62 410
9035.51 432
9036.41 373
9037.31 350
9038.21 415
9039.10 404
9040.00 386
9040.90 415
9041.80 425
9042.69 396
9043.59 401
9044.49 400
9045.39 397
9046.29 421
9047.18 428
9048.08 422
9048.98 410
9049.88 413
9050.78 448
9051.67 383
9052.57 381
9053.47 384
9054.37 404
9055.27 407
9056.17 434
9057.06 462
9057.96 378
9058.86 400
9059.76 459
9060.66 400
9061.56 432
9062.46 431
9063.35 405
9064.25 424
9065.15 400
9066.05 432
9066.95 426
9067.85 440
9068.75 425
9069.65 405
9070.55 403
9071.45 387
9072.34 417
9073.24 441
9074.14 466
9075.04 453
9075.94 465
9076.84 388
9077.74 436
9078.64 465
9079.54 452
9080.44 431
9081.34 443
9082.24 412
9083.14 418
9084.04 467
9084.94 446
9085.84 404
9086.74 409
9087.64 468
9088.54 415
9089.44 411
9090.34 428
9091.24 462
9092.14 424
9093.04 457
9093.94 462
9094.84 474
9095.74 411
9096.64 418
9097.54 441
9098.44 438
9099.34 463
9100.24 432
9101.14 407
9102.04 401
9102.94 412
9103.84 384
9104.75 437
9105.65 412
9106.55 426
9107.45 424
9108.35 379
9109.25 425
9110.15 367
9111.05 373
9111.95 402
9112.85 411
9113.76 408
9114.66 398
9115.56 414
9116.46 409
9117.36 400
9118.26 394
9119.16 387
9120.07 452
9120.97 377
9121.87 342
9122.77 376
9123.67 367
9124.57 381
9125.48 377
9126.38 407
9127.28 399
9128.18 438
9129.08 434
9129.99 415
9130.89 369
9131.79 424
9132.69 382
9133.60 426
9134.50 369
9135.40 390
9136.30 384
9137.20 415
9138.11 414
9139.01 358
9139.91 374
9140.81 439
9141.72 406
9142.62 429
9143.52 438
9144.43 387
9145.33 443
9146.23 384
9147.13 438
9148.04 425
9148.94 391
9149.84 383
9150.75 397
9151.65 340
9152.55 370
9153.46 342
9154.36 392
9155.26 410
9156.17 365
9157.07 399
9157.97 387
9158.88 395
9159.78 390
9160.68 382
9161.59 412
9162.49 398
9163.39 368
9164.30 434
9165.20 429
9166.11 384
9167.01 400
9167.91 423
9168.82 382
9169.72 350
9170.63 403
9171.53 406
9172.43 422
9173.34 317
9174.24 369
9175.15 342
9176.05 371
9176.96 375
9177.86 367
9178.76 421
9179.67 384
9180.57 347
9181.48 350
9182.38 397
9183.29 464
9184.19 421
9185.10 366
9186.00 410
9186.91 383
9187.81 414
9188.72 389
9189.62 406
9190.53 379
9191.43 412
9192.34 451
9193.24 392
9194.15 367
9195.05 367
9195.96 368
9196.86 381
9197.77 412
9198.67 390
9199.58 435
9200.49 421
9201.39 467
9202.30 417
9203.20 418
9204.11 461
9205.01 436
9205.92 430
9206.83 409
9207.73 452
9208.64 458
9209.54 422
9210.45 352
9211.36 356
9212.26 363
9213.17 380
9214.07 409
9214.98 397
9215.89 411
9216.79 358
9217.70 385
9218.61 391
9219.51 416
9220.42 387
9221.33 364
9222.23 387
9223.14 375
9224.05 368
9224.95 374
9225.86 404
9226.77 379
9227.67 383
9228.58 396
9229.49 390
9230.39 368
9231.30 382
9232.21 412
9233.12 408
9234.02 354
9234.93 353
9235.84 352
9236.74 381
9237.65 449
9238.56 460
9239.47 413
9240.37 397
9241.28 360
9242.19 401
9243.10 416
9244.00 374
9244.91 396
9245.82 357
9246.73 347
9247.64 374
9248.54 390
9249.45 409
9250.36 362
9251.27 363
9252.18 414
9253.08 388
9253.99 389
9254.90 335
9255.81 405
9256.72 394
9257.63 353
9258.53 378
9259.44 346
9260.35 377
9261.26 417
9262.17 351
9263.08 365
9263.99 381
9264.89 378
9265.80 319
9266.71 358
9267.62 386
9268.53 387
9269.44 398
9270.35 356
9271.26 358
9272.17 393
9273.07 400
9273.98 354
9274.89 350
9275.80 369
9276.71 376
9277.62 398
9278.53 376
9279.44 378
9280.35 365
9281.26 434
9282.17 408
9283.08 367
9283.99 329
9284.90 353
9285.81 383
9286.72 361
9287.63 345
9288.54 377
9289.45 389
9290.36 397
9291.27 371
9292.18 361
9293.09 352
9294.00 377
9294.91 398
9295.82 410
9296.73 412
9297.64 377
9298.55 393
9299.46 400
9300.37 360
9301.28 395
9302.19 426
9303.10 380
9304.01 417
9304.92 408
9305.83 376
9306.74 369
9307.65 427
9308.57 437
9309.48 481
9310.39 437
9311.30 487
9312.21 497
9313.12 491
9314.03 492
9314.94 424
9315.85 431
9316.77 472
9317.68 428
9318.59 442
9319.50 444
9320.41 385
9321.32 399
9322.23 438
9323.15 413
9324.06 408
9324.97 422
9325.88 422
9326.79 416
9327.70 429
9328.62 413
9329.53 447
9330.44 441
9331.35 417
9332.26 372
9333.18 368
9334.09 400
9335.00 396
9335.91 426
9336.82 391
9337.74 364
9338.65 369
9339.56 407
9340.47 406
9341.39 417
9342.30 428
9343.21 418
9344.12 406
9345.04 418
9345.95 412
9346.86 462
9347.77 444
9348.69 401
9349.60 412
9350.51 429
9351.43 462
9352.34 401
9353.25 446
9354.17 410
9355.08 387
9355.99 380
9356.91 444
9357.82 426
9358.73 421
9359.65 387
9360.56 373
9361.47 427
9362.39 411
9363.30 398
9364.21 405
9365.13 380
9366.04 352
9366.95 373
9367.87 342
9368.78 374
9369.70 385
9370.61 409
9371.52 400
9372.44 387
9373.35 403
9374.27 417
9375.18 401
9376.09 426
9377.01 429
9377.92 409
9378.84 373
9379.75 401
9380.67 395
9381.58 407
9382.49 413
9383.41 454
9384.32 468
9385.24 453
9386.15 423
9387.07 450
9387.98 487
9388.90 415
9389.81 385
9390.73 429
9391.64 437
9392.56 447
9393.47 426
9394.39 477
9395.30 464
9396.22 474
9397.13 420
9398.05 455
9398.96 444
9399.88 459
9400.79 493
9401.71 488
9402.62 444
9403.54 442
9404.46 477
9405.37 465
9406.29 469
9407.20 452
9408.12 467
9409.03 467
9409.95 417
9410.87 416
9411.78 413
9412.70 435
9413.61 426
9414.53 416
9415.45 420
9416.36 410
9417.28 405
9418.19 462
9419.11 399
9420.03 396
9420.94 452
9421.86 417
9422.78 398
9423.69 444
9424.61 414
9425.53 479
9426.44 435
9427.36 475
9428.28 468
9429.19 476
9430.11 478
9431.03 446
9431.94 472
9432.86 466
9433.78 471
9434.69 477
9435.61 508
9436.53 504
9437.45 517
9438.36 540
9439.28 587
9440.20 493
9441.11 516
9442.03 538
9442.95 540
9443.87 519
9444.78 545
9445.70 521
9446.62 554
9447.54 523
9448.46 483
9449.37 514
9450.29 517
9451.21 604
9452.13 624
9453.04 651
9453.96 803
9454.88 888
9455.80 879
9456.72 923
9457.63 919
9458.55 931
9459.47 824
9460.39 723
9461.31 653
9462.23 642
9463.14 593
9464.06 524
9464.98 528
9465.90 565
9466.82 553
9467.74 475
9468.66 553
9469.57 548
9470.49 517
9471.41 525
9472.33 521
9473.25 518
9474.17 501
9475.09 485
9476.01 525
9476.93 531
9477.85 468
9478.76 540
9479.68 553
9480.60 565
9481.52 650
9482.44 659
9483.36 698
9484.28 655
9485.20 608
9486.12 671
9487.04 593
9487.96 621
9488.88 570
9489.80 603
9490.72 519
9491.64 514
9492.56 541
9493.48 518
9494.40 493
9495.32 533
9496.24 511
9497.16 499
9498.08 505
9499.00 544
9499.92 491
9500.84 495
9501.76 496
9502.68 447
9503.60 455
9504.52 560
9505.44 515
9506.36 492
9507.28 484
9508.20 539
9509.12 508
9510.04 562
9510.96 514
9511.89 506
9512.81 495
9513.73 533
9514.65 531
9515.57 508
9516.49 534
9517.41 532
9518.33 538
9519.25 568
9520.17 544
9521.10 518
9522.02 529
9522.94 544
9523.86 492
9524.78 541
9525.70 602
9526.62 581
9527.55 539
9528.47 598
9529.39 569
9530.31 562
9531.23 578
9532.15 603
9533.08 663
9534.00 698
9534.92 779
9535.84 770
9536.76 795
9537.69 837
9538.61 820
9539.53 778
9540.45 683
9541.37 654
9542.30 619
9543.22 637
9544.14 566
9545.06 557
9545.99 528
9546.91 561
9547.83 532
9548.75 543
9549.68 542
9550.60 505
9551.52 527
9552.44 523
9553.37 611
9554.29 553
9555.21 562
9556.14 543
9557.06 544
9557.98 557
9558.90 631
9559.83 627
9560.75 595
9561.67 538
9562.60 629
9563.52 677
9564.44 631
9565.37 627
9566.29 645
9567.21 618
9568.14 557
9569.06 583
9569.99 555
9570.91 519
9571.83 612
9572.76 591
9573.68 532
9574.60 573
9575.53 541
9576.45 550
9577.38 564
9578.30 533
9579.22 562
9580.15 524
9581.07 553
9582.00 539
9582.92 611
9583.84 524
9584.77 525
9585.69 552
9586.62 536
9587.54 481
9588.47 556
9589.39 576
9590.32 554
9591.24 571
9592.17 575
9593.09 601
9594.01 519
9594.94 508
9595.86 577
9596.79 538
9597.71 580
9598.64 564
9599.56 518
9600.49 566
9601.41 590
9602.34 598
9603.27 573
9604.19 595
9605.12 556
9606.04 582
9606.97 579
9607.89 657
9608.82 677
9609.74 661
9610.67 665
9611.59 667
9612.52 652
9613.45 565
9614.37 625
9615.30 700
9616.22 701
9617.15 668
9618.07 651
9619.00 718
9619.93 684
9620.85 641
9621.78 662
9622.71 639
9623.63 647
9624.56 645
9625.48 661
9626.41 700
9627.34 654
9628.26 668
9629.19 709
9630.12 674
9631.04 649
9631.97 701
9632.90 737
9633.82 726
9634.75 730
9635.68 780
9636.60 771
9637.53 777
9638.46 864
9639.38 806
9640.31 779
9641.24 813
9642.16 834
9643.09 780
9644.02 849
9644.95 842
9645.87 862
9646.80 845
9647.73 867
9648.66 866
9649.58 924
9650.51 902
9651.44 1008
9652.37 1159
9653.29 1059
9654.22 1137
9655.15 1138
9656.08 1127
9657.00 1092
9657.93 1039
9658.86 1037
9659.79 1054
9660.72 1003
9661.64 1047
9662.57 1083
9663.50 1042
9664.43 1072
9665.36 1066
9666.29 1050
9667.21 1042
9668.14 1079
9669.07 1075
9670.00 1069
9670.93 1149
9671.86 1142
9672.78 1162
9673.71 1252
9674.64 1205
9675.57 1173
9676.50 1156
9677.43 1117
9678.36 1166
9679.29 1294
9680.21 1285
9681.14 1171
9682.07 1263
9683.00 1428
9683.93 1406
9684.86 1345
9685.79 1383
9686.72 1493
9687.65 1487
9688.58 1394
9689.51 1425
9690.44 1410
9691.36 1417
9692.29 1321
9693.22 1404
9694.15 1440
9695.08 1528
9696.01 1514
9696.94 1712
9697.87 1894
9698.80 2056
9699.73 2393
9700.66 2663
9701.59 2949
9702.52 3047
9703.45 3121
9704.38 3021
9705.31 2805
9706.24 2532
9707.17 2310
9708.10 2007
9709.03 1782
9709.96 1728
9710.89 1538
9711.82 1501
9712.76 1491
9713.69 1531
9714.62 1549
9715.55 1628
9716.48 1623
9717.41 1711
9718.34 1729
9719.27 1725
9720.20 1677
9721.13 1631
9722.06 1536
9722.99 1428
9723.92 1338
9724.86 1283
9725.79 1240
9726.72 1283
9727.65 1166
9728.58 1164
9729.51 1188
9730.44 1277
9731.37 1229
9732.31 1318
9733.24 1254
9734.17 1291
9735.10 1310
9736.03 1239
9736.96 1203
9737.90 1209
9738.83 1181
9739.76 1132
9740.69 1116
9741.62 1148
9742.55 1147
9743.49 1146
9744.42 1116
9745.35 1025
9746.28 1043
9747.21 1000
9748.15 971
9749.08 981
9750.01 910
9750.94 962
9751.88 972
9752.81 934
9753.74 935
9754.67 878
9755.61 878
9756.54 906
9757.47 924
9758.40 929
9759.34 973
9760.27 957
9761.20 922
9762.14 883
9763.07 946
9764.00 946
9764.93 988
9765.87 947
9766.80 938
9767.73 986
9768.67 909
9769.60 953
9770.53 881
9771.47 923
9772.40 904
9773.33 944
9774.27 970
9775.20 908
9776.13 920
9777.07 961
9778.00 1018
9778.93 1077
9779.87 1135
9780.80 1125
9781.74 1175
9782.67 1204
9783.60 1213
9784.54 1201
9785.47 1144
9786.41 1211
9787.34 1131
9788.27 1106
9789.21 1073
9790.14 1026
9791.08 1044
9792.01 961
9792.95 898
9793.88 892
9794.81 901
9795.75 945
9796.68 855
9797.62 888
9798.55 881
9799.49 978
9800.42 931
9801.36 967
9802.29 944
9803.23 947
9804.16 921
9805.10 874
9806.03 858
9806.97 880
9807.90 855
9808.84 835
9809.77 762
9810.71 710
9811.64 738
9812.58 784
9813.51 783
9814.45 766
9815.38 740
9816.32 776
9817.25 767
9818.19 768
9819.12 735
9820.06 738
9821.00 692
9821.93 733
9822.87 692
9823.80 673
9824.74 720
9825.68 720
9826.61 738
9827.55 755
9828.48 693
9829.42 677
9830.36 641
9831.29 704
9832.23 689
9833.16 655
9834.10 656
9835.04 693
9835.97 667
9836.91 662
9837.85 632
9838.78 650
9839.72 634
9840.66 639
9841.59 639
9842.53 654
9843.47 686
9844.40 702
9845.34 663
9846.28 659
9847.21 687
9848.15 674
9849.09 653
9850.02 628
9850.96 675
9851.90 650
9852.84 655
9853.77 595
9854.71 599
9855.65 597
9856.59 642
9857.52 631
9858.46 616
9859.40 663
9860.34 653
9861.27 687
9862.21 670
9863.15 703
9864.09 657
9865.02 674
9865.96 668
9866.90 637
9867.84 610
9868.78 646
9869.71 603
9870.65 646
9871.59 633
9872.53 619
9873.47 625
9874.40 594
9875.34 618
9876.28 600
9877.22 620
9878.16 652
9879.10 628
9880.03 630
9880.97 610
9881.91 589
9882.85 592
9883.79 582
9884.73 586
9885.67 556
9886.60 560
9887.54 603
9888.48 558
9889.42 635
9890.36 594
9891.30 600
9892.24 558
9893.18 573
9894.12 592
9895.06 579
9896.00 583
9896.93 634
9897.87 608
9898.81 601
9899.75 541
9900.69 577
9901.63 544
9902.57 533
9903.51 566
9904.45 555
9905.39 568
9906.33 562
9907.27 589
9908.21 540
9909.15 551
9910.09 638
9911.03 621
9911.97 610
9912.91 617
9913.85 615
9914.79 619
9915.73 642
9916.67 628
9917.61 584
9918.55 595
9919.49 618
9920.43 628
9921.37 569
9922.31 575
9923.25 585
9924.19 628
9925.13 695
9926.08 706
9927.02 771
9927.96 837
9928.90 1031
9929.84 1031
9930.78 1055
9931.72 1109
9932.66 1091
9933.60 1075
9934.54 1000
9935.48 912
9936.43 882
9937.37 826
9938.31 755
9939.25 748
9940.19 624
9941.13 642
9942.07 680
9943.02 661
9943.96 605
9944.90 579
9945.84 596
9946.78 594
9947.72 549
9948.67 564
9949.61 598
9950.55 588
9951.49 549
9952.43 553
9953.37 574
9954.32 554
9955.26 582
9956.20 595
9957.14 599
9958.09 558
9959.03 558
9959.97 634
9960.91 586
9961.85 567
9962.80 593
9963.74 561
9964.68 548
9965.62 538
9966.57 498
9967.51 544
9968.45 586
9969.40 532
9970.34 563
9971.28 563
9972.22 572
9973.17 540
9974.11 548
9975.05 574
9976.00 537
9976.94 584
9977.88 589
9978.83 613
9979.77 561
9980.71 562
9981.66 526
9982.60 514
9983.54 604
9984.49 573
9985.43 569
9986.37 567
9987.32 531
9988.26 581
9989.20 539
9990.15 508
9991.09 514
9992.03 486
9992.98 522
9993.92 509
9994.87 504
9995.81 540
9996.75 567
9997.70 482
9998.64 479
9999.59 485
10000.53 533
10001.48 528
10002.42 516
10003.36 542
10004.31 539
10005.25 558
10006.20 543
10007.14 502
10008.09 477
10009.03 465
10009.98 512
10010.92 514
10011.87 464
10012.81 494
10013.76 508
10014.70 509
10015.64 515
10016.59 526
10017.53 454
10018.48 494
10019.43 517
10020.37 480
10021.32 475
10022.26 431
10023.21 477
10024.15 498
10025.10 476
10026.04 425
10026.99 452
10027.93 470
10028.88 489
10029.82 498
10030.77 511
10031.72 482
10032.66 511
10033.61 499
10034.55 463
10035.50 450
10036.44 416
10037.39 492
10038.34 459
10039.28 454
10040.23 444
10041.18 435
10042.12 464
10043.07 456
10044.01 439
10044.96 470
10045.91 447
10046.85 434
10047.80 469
10048.75 440
10049.69 450
10050.64 490
10051.59 452
10052.53 438
10053.48 435
10054.43 380
10055.37 430
10056.32 418
10057.27 433
10058.21 411
10059.16 423
10060.11 414
10061.05 439
10062.00 445
10062.95 415
10063.90 411
10064.84 439
10065.79 458
10066.74 445
10067.69 465
10068.63 441
10069.58 443
10070.53 428
10071.48 410
10072.42 435
10073.37 488
10074.32 452
10075.27 474
10076.21 405
10077.16 438
10078.11 383
10079.06 481
10080.01 461
10080.95 427
10081.90 442
10082.85 455
10083.80 483
10084.75 408
10085.69 446
10086.64 421
10087.59 424
10088.54 405
10089.49 421
10090.44 465
10091.38 412
10092.33 438
10093.28 396
10094.23 424
10095.18 437
10096.13 431
10097.08 402
10098.03 400
10098.97 419
10099.92 415
10100.87 392
10101.82 413
10102.77 407
10103.72 429
10104.67 437
10105.62 461
10106.57 414
10107.52 383
10108.47 403
10109.42 437
10110.36 440
10111.31 415
10112.26 411
10113.21 395
10114.16 442
10115.11 455
10116.06 401
10117.01 406
10117.96 446
10118.91 405
10119.86 384
10120.81 436
10121.76 410
10122.71 439
10123.66 420
10124.61 375
10125.56 369
10126.51 430
10127.46 374
10128.41 384
10129.36 401
10130.31 400
10131.26 402
10132.21 394
10133.16 404
10134.11 416
10135.06 403
10136.02 420
10136.97 368
10137.92 390
10138.87 424
10139.82 402
10140.77 409
10141.72 344
10142.67 354
10143.62 360
10144.57 425
10145.52 387
10146.48 405
10147.43 436
10148.38 466
10149.33 424
10150.28 416
10151.23 415
10152.18 398
10153.13 403
10154.09 391
10155.04 380
10155.99 396
10156.94 391
10157.89 414
10158.84 439
10159.80 420
10160.75 446
10161.70 431
10162.65 406
10163.60 390
10164.55 448
10165.51 404
10166.46 411
10167.41 392
10168.36 407
10169.32 394
10170.27 429
10171.22 436
10172.17 401
10173.12 441
10174.08 448
10175.03 428
10175.98 432
10176.93 459
10177.89 444
10178.84 472
10179.79 450
10180.74 511
10181.70 436
10182.65 410
10183.60 450
10184.56 519
10185.51 512
10186.46 461
10187.42 442
10188.37 479
10189.32 489
10190.27 468
10191.23 479
10192.18 497
10193.13 507
10194.09 440
10195.04 486
10195.99 484
10196.95 513
10197.90 479
10198.86 496
10199.81 474
10200.76 482
10201.72 477
10202.67 510
10203.62 532
10204.58 515
10205.53 547
10206.49 553
10207.44 550
10208.39 541
10209.35 636
10210.30 653
10211.26 660
10212.21 620
10213.16 607
10214.12 552
10215.07 536
10216.03 516
10216.98 476
10217.94 479
10218.89 472
10219.84 519
10220.80 508
10221.75 462
10222.71 505
10223.66 508
10224.62 486
10225.57 457
10226.53 489
10227.48 447
10228.44 443
10229.39 460
10230.35 493
10231.30 423
10232.26 474
10233.21 462
10234.17 420
10235.12 412
10236.08 522
10237.03 526
10237.99 532
10238.95 516
10239.90 524
10240.86 528
10241.81 515
10242.77 468
10243.72 506
10244.68 484
10245.63 446
10246.59 443
10247.55 432
10248.50 434
10249.46 401
10250.41 434
10251.37 390
10252.33 387
10253.28 406
10254.24 398
10255.19 437
10256.15 430
10257.11 373
10258.06 378
10259.02 392
10259.98 389
10260.93 398
10261.89 363
10262.85 383
10263.80 356
10264.76 391
10265.72 436
10266.67 414
10267.63 370
10268.59 370
10269.54 350
10270.50 385
10271.46 377
10272.41 367
10273.37 368
10274.33 361
10275.29 389
10276.24 418
10277.20 375
10278.16 342
10279.11 372
10280.07 353
10281.03 348
10281.99 365
10282.94 361
10283.90 355
10284.86 389
10285.82 340
10286.77 359
10287.73 375
10288.69 403
10289.65 387
10290.61 404
10291.56 398
10292.52 372
10293.48 381
10294.44 375
10295.40 381
10296.35 361
10297.31 395
10298.27 352
10299.23 363
10300.19 344
10301.15 403
10302.10 411
10303.06 373
10304.02 371
10304.98 338
10305.94 326
10306.90 335
10307.86 349
10308.81 379
10309.77 357
10310.73 334
10311.69 354
10312.65 356
10313.61 369
10314.57 387
10315.53 354
10316.49 340
10317.44 325
10318.40 381
10319.36 386
10320.32 360
10321.28 355
10322.24 354
10323.20 342
10324.16 349
10325.12 328
10326.08 333
10327.04 363
10328.00 355
10328.96 355
10329.92 336
10330.88 350
10331.84 338
10332.80 363
10333.76 379
10334.72 333
10335.68 349
10336.64 356
10337.60 352
10338.56 377
10339.52 367
10340.48 382
10341.44 368
10342.40 369
10343.36 362
10344.32 383
10345.28 383
10346.24 349
10347.20 356
10348.16 413
10349.12 388
10350.08 364
10351.04 321
10352.00 365
10352.96 371
10353.92 347
10354.88 367
10355.85 376
10356.81 365
10357.77 362
10358.73 363
10359.69 372
10360.65 409
10361.61 387
10362.57 410
10363.53 366
10364.50 368
10365.46 356
10366.42 386
10367.38 373
10368.34 340
10369.30 351
10370.26 329
10371.23 362
10372.19 382
10373.15 369
10374.11 326
10375.07 348
10376.03 382
10377.00 352
10377.96 315
10378.92 330
10379.88 376
10380.84 389
10381.81 347
10382.77 341
10383.73 343
10384.69 345
10385.66 346
10386.62 296
10387.58 325
10388.54 320
10389.51 329
10390.47 302
10391.43 318
10392.39 343
10393.36 321
10394.32 379
10395.28 337
10396.24 287
10397.21 277
10398.17 322
10399.13 327
10400.10 313
10401.06 313
10402.02 328
10402.98 321
10403.95 360
10404.91 378
10405.87 338
10406.84 330
10407.80 341
10408.76 341
10409.73 311
10410.69 333
10411.65 304
10412.62 348
10413.58 290
10414.55 301
10415.51 340
10416.47 329
10417.44 335
10418.40 312
10419.36 346
10420.33 328
10421.29 328
10422.26 337
10423.22 329
10424.18 331
10425.15 373
10426.11 326
10427.08 317
10428.04 303
10429.00 300
10429.97 321
10430.93 341
10431.90 326
10432.86 309
10433.83 318
10434.79 335
10435.76 301
10436.72 293
10437.69 336
10438.65 296
10439.62 296
10440.58 304
10441.54 317
10442.51 292
10443.47 307
10444.44 321
10445.40 303
10446.37 322
10447.34 313
10448.30 266
10449.27 291
10450.23 266
10451.20 296
10452.16 281
10453.13 268
10454.09 297
10455.06 291
10456.02 304
10456.99 296
10457.95 286
10458.92 316
10459.89 315
10460.85 295
10461.82 338
10462.78 296
10463.75 290
10464.72 291
10465.68 291
10466.65 323
10467.61 296
10468.58 340
10469.55 313
10470.51 309
10471.48 295
10472.44 312
10473.41 301
10474.38 296
10475.34 254
10476.31 302
10477.28 298
10478.24 323
10479.21 284
10480.18 300
10481.14 319
10482.11 256
10483.08 244
10484.04 293
10485.01 322
10485.98 282
10486.94 268
10487.91 280
10488.88 276
10489.85 276
10490.81 301
10491.78 306
10492.75 315
10493.71 309
10494.68 263
10495.65 279
10496.62 261
10497.58 299
10498.55 309
10499.52 285
10500.49 342
10501.45 291
10502.42 273
10503.39 254
10504.36 297
10505.33 323
10506.29 279
10507.26 271
10508.23 302
10509.20 312
10510.17 311
10511.13 305
10512.10 285
10513.07 261
10514.04 284
10515.01 305
10515.98 282
10516.94 311
10517.91 319
10518.88 277
10519.85 301
10520.82 291
10521.79 305
10522.75 290
10523.72 278
10524.69 283
10525.66 251
10526.63 301
10527.60 285
10528.57 262
10529.54 289
10530.51 279
10531.47 321
10532.44 263
10533.41 270
10534.38 296
10535.35 287
10536.32 310
10537.29 313
10538.26 292
10539.23 268
10540.20 308
10541.17 326
10542.14 303
10543.11 278
10544.08 252
10545.05 282
10546.02 297
10546.99 255
10547.96 264
10548.92 336
10549.89 282
10550.86 236
10551.83 234
10552.80 255
10553.77 276
10554.74 271
10555.72 302
10556.69 274
10557.66 293
10558.63 300
10559.60 277
10560.57 265
10561.54 251
10562.51 280
10563.48 323
10564.45 318
10565.42 311
10566.39 288
10567.36 321
10568.33 310
10569.30 288
10570.27 261
10571.24 287
10572.21 329
10573.19 300
10574.16 303
10575.13 279
10576.10 301
10577.07 323
10578.04 316
10579.01 293
10579.98 277
10580.95 264
10581.93 282
10582.90 280
10583.87 266
10584.84 255
10585.81 265
10586.78 308
10587.76 313
10588.73 305
10589.70 329
10590.67 301
10591.64 295
10592.61 254
10593.59 272
10594.56 346
10595.53 339
10596.50 316
10597.47 281
10598.45 276
10599.42 305
10600.39 312
10601.36 272
10602.34 286
10603.31 265
10604.28 317
10605.25 288
10606.23 264
10607.20 294
10608.17 300
10609.14 301
10610.12 277
10611.09 303
10612.06 286
10613.03 273
10614.01 304
10614.98 323
10615.95 276
10616.93 311
10617.90 300
10618.87 308
10619.84 267
10620.82 297
10621.79 347
10622.76 345
10623.74 371
10624.71 353
10625.68 342
10626.66 300
10627.63 321
10628.60 310
10629.58 281
10630.55 321
10631.53 315
10632.50 313
10633.47 294
10634.45 282
10635.42 297
10636.39 333
10637.37 329
10638.34 336
10639.32 367
10640.29 375
10641.26 417
10642.24 440
10643.21 399
10644.19 387
10645.16 375
10646.14 382
10647.11 388
10648.08 389
10649.06 330
10650.03 307
10651.01 341
10651.98 285
10652.96 303
10653.93 289
10654.91 279
10655.88 295
10656.86 305
10657.83 333
10658.81 290
10659.78 274
10660.76 316
10661.73 300
10662.71 321
10663.68 296
10664.66 250
10665.63 264
10666.61 281
10667.58 273
10668.56 278
10669.53 267
10670.51 284
10671.48 316
10672.46 282
10673.43 292
10674.41 287
10675.39 327
10676.36 297
10677.34 287
10678.31 281
10679.29 289
10680.26 327
10681.24 335
10682.22 304
10683.19 329
10684.17 288
10685.14 295
10686.12 290
10687.10 268
10688.07 288
10689.05 329
10690.03 279
10691.00 264
10691.98 273
10692.96 270
10693.93 289
10694.91 302
10695.89 290
10696.86 275
10697.84 292
10698.82 306
10699.79 255
10700.77 240
10701.75 277
10702.72 264
10703.70 308
10704.68 321
10705.65 268
10706.63 254
10707.61 289
10708.58 259
10709.56 310
10710.54 293
10711.52 246
10712.49 292
10713.47 271
10714.45 264
10715.43 294
10716.40 278
10717.38 281
10718.36 268
10719.34 305
10720.31 277
10721.29 268
10722.27 262
10723.25 341
10724.23 326
10725.20 290
10726.18 285
10727.16 314
10728.14 293
10729.12 284
10730.09 277
10731.07 297
10732.05 311
10733.03 274
10734.01 266
10734.99 295
10735.96 272
10736.94 246
10737.92 294
10738.90 257
10739.88 280
10740.86 337
10741.84 258
10742.81 283
10743.79 280
10744.77 289
10745.75 286
10746.73 277
10747.71 275
10748.69 279
10749.67 272
10750.65 262
10751.63 274
10752.60 269
10753.58 333
10754.56 319
10755.54 267
10756.52 267
10757.50 291
10758.48 302
10759.46 314
10760.44 295
10761.42 294
10762.40 296
10763.38 298
10764.36 309
10765.34 294
10766.32 267
10767.30 309
10768.28 309
10769.26 313
10770.24 261
10771.22 288
10772.20 299
10773.18 306
10774.16 264
10775.14 320
10776.12 351
10777.10 319
10778.08 350
10779.06 288
10780.04 307
10781.02 316
10782.00 338
10782.98 342
10783.96 308
10784.94 321
10785.92 335
10786.90 316
10787.89 308
10788.87 351
10789.85 383
10790.83 316
10791.81 311
10792.79 287
10793.77 261
10794.75 286
10795.73 323
10796.71 293
10797.70 293
10798.68 323
10799.66 321
10800.64 336
10801.62 318
10802.60 294
10803.58 311
10804.57 331
10805.55 302
10806.53 311
10807.51 303
10808.49 313
10809.47 299
10810.46 260
10811.44 268
10812.42 342
10813.40 331
10814.38 291
10815.37 305
10816.35 288
10817.33 289
10818.31 303
10819.29 304
10820.28 329
10821.26 292
10822.24 300
10823.22 306
10824.21 288
10825.19 310
10826.17 305
10827.15 322
10828.14 332
10829.12 293
10830.10 322
10831.09 303
10832.07 322
10833.05 333
10834.03 316
10835.02 294
10836.00 350
10836.98 345
10837.97 351
10838.95 309
10839.93 325
10840.92 295
10841.90 325
10842.88 321
10843.87 306
10844.85 306
10845.83 336
10846.82 334
10847.80 313
10848.78 299
10849.77 339
10850.75 361
10851.73 362
10852.72 303
10853.70 304
10854.69 288
10855.67 354
10856.65 350
10857.64 350
10858.62 355
10859.60 334
10860.59 377
10861.57 322
10862.56 328
10863.54 316
10864.53 363
10865.51 299
10866.49 319
10867.48 329
10868.46 390
10869.45 351
10870.43 355
10871.42 329
10872.40 345
10873.39 345
10874.37 358
10875.36 360
10876.34 368
10877.33 379
10878.31 420
10879.30 365
10880.28 366
10881.27 353
10882.25 406
10883.24 375
10884.22 363
10885.21 358
10886.19 330
10887.18 382
10888.16 390
10889.15 384
10890.13 431
10891.12 427
10892.10 436
10893.09 411
10894.08 398
10895.06 399
10896.05 416
10897.03 370
10898.02 385
10899.00 408
10899.99 418
10900.98 437
10901.96 437
10902.95 455
10903.93 452
10904.92 486
10905.91 459
10906.89 378
10907.88 400
10908.87 406
10909.85 427
10910.84 482
10911.82 465
10912.81 456
10913.80 425
10914.78 476
10915.77 510
10916.76 488
10917.74 467
10918.73 484
10919.72 505
10920.70 523
10921.69 508
10922.68 515
10923.67 503
10924.65 530
10925.64 505
10926.63 478
10927.61 502
10928.60 499
10929.59 545
10930.58 479
10931.56 520
10932.55 522
10933.54 533
10934.53 576
10935.51 549
10936.50 513
10937.49 533
10938.48 547
10939.46 570
10940.45 589
10941.44 625
10942.43 521
10943.41 567
10944.40 603
10945.39 604
10946.38 662
10947.37 655
10948.35 635
10949.34 631
10950.33 635
10951.32 620
10952.31 643
10953.30 669
10954.28 683
10955.27 733
10956.26 809
10957.25 931
10958.24 976
10959.23 990
10960.22 1035
10961.20 1115
10962.19 1123
10963.18 1094
10964.17 1068
10965.16 978
10966.15 1031
10967.14 948
10968.13 921
10969.11 883
10970.10 809
10971.09 777
10972.08 783
10973.07 764
10974.06 788
10975.05 696
10976.04 710
10977.03 719
10978.02 753
10979.01 654
10980.00 671
10980.99 728
10981.98 728
10982.97 775
10983.96 754
10984.95 747
10985.94 789
10986.93 780
10987.92 787
10988.91 790
10989.90 776
10990.89 757
10991.88 697
10992.87 765
10993.86 783
10994.85 808
10995.84 842
10996.83 907
10997.82 963
10998.81 1147
10999.80 1184
11000.79 1212
11001.78 1311
11002.77 1386
11003.76 1521
11004.75 1418
11005.74 1430
11006.73 1316
11007.72 1193
11008.71 1140
11009.70 1082
11010.69 932
11011.69 838
11012.68 807
11013.67 792
11014.66 751
11015.65 672
11016.64 674
11017.63 613
11018.62 612
11019.62 572
11020.61 641
11021.60 669
11022.59 610
11023.58 610
11024.57 604
11025.56 595
11026.56 590
11027.55 566
11028.54 592
11029.53 563
11030.52 557
11031.51 566
11032.51 561
11033.50 570
11034.49 592
11035.48 541
11036.47 539
11037.47 550
11038.46 546
11039.45 522
11040.44 556
11041.44 547
11042.43 613
11043.42 579
11044.41 548
11045.41 483
11046.40 448
11047.39 471
11048.38 474
11049.38 460
11050.37 474
11051.36 499
11052.35 511
11053.35 473
11054.34 426
11055.33 493
11056.33 474
11057.32 468
11058.31 472
11059.30 480
11060.30 475
11061.29 472
11062.28 466
11063.28 424
11064.27 446
11065.26 474
11066.26 481
11067.25 496
11068.24 506
11069.24 502
11070.23 474
11071.23 441
11072.22 464
11073.21 442
11074.21 482
11075.20 468
11076.19 479
11077.19 466
11078.18 472
11079.18 452
11080.17 469
11081.16 473
11082.16 447
11083.15 435
11084.15 481
11085.14 476
11086.14 404
11087.13 434
11088.12 432
11089.12 478
11090.11 458
11091.11 420
11092.10 403
11093.10 461
11094.09 455
11095.09 406
11096.08 393
11097.08 457
11098.07 445
11099.07 459
11100.06 471
11101.06 456
11102.05 470
11103.05 473
11104.04 438
11105.04 394
11106.03 402
11107.03 388
11108.02 425
11109.02 411
11110.01 374
11111.01 377
11112.00 402
11113.00 412
11113.99 372
11114.99 405
11115.99 416
11116.98 437
11117.98 416
11118.97 396
11119.97 379
11120.96 386
11121.96 347
11122.96 393
11123.95 365
11124.95 436
11125.94 393
11126.94 389
11127.94 403
11128.93 391
11129.93 403
11130.93 416
11131.92 403
11132.92 375
11133.92 428
11134.91 417
11135.91 393
11136.90 393
11137.90 394
11138.90 384
11139.89 363
11140.89 377
11141.89 386
11142.89 376
11143.88 384
11144.88 379
11145.88 362
11146.87 355
11147.87 346
11148.87 372
11149.86 390
11150.86 381
11151.86 396
11152.86 385
11153.85 362
11154.85 397
11155.85 360
11156.85 367
11157.84 363
11158.84 397
11159.84 352
11160.84 355
11161.83 385
11162.83 361
11163.83 332
11164.83 350
11165.83 391
11166.82 369
11167.82 403
11168.82 367
11169.82 372
11170.82 327
11171.81 349
11172.81 338
11173.81 397
11174.81 348
11175.81 408
11176.81 425
11177.80 341
11178.80 390
11179.80 348
11180.80 377
11181.80 371
11182.80 372
11183.80 360
11184.79 385
11185.79 418
11186.79 377
11187.79 345
11188.79 373
11189.79 416
11190.79 392
11191.79 402
11192.79 400
11193.78 379
11194.78 351
11195.78 382
11196.78 396
11197.78 395
11198.78 396
11199.78 424
11200.78 395
11201.78 386
11202.78 359
11203.78 360
11204.78 383
11205.78 332
11206.78 329
11207.78 362
11208.78 331
11209.78 312
11210.78 337
11211.78 340
11212.78 418
11213.78 358
11214.78 385
11215.78 332
11216.78 331
11217.78 344
11218.78 343
11219.78 301
11220.78 322
11221.78 316
11222.78 342
11223.78 370
11224.78 319
11225.78 317
11226.78 277
11227.78 300
11228.78 312
11229.78 340
11230.78 346
11231.79 367
11232.79 290
11233.79 321
11234.79 289
11235.79 326
11236.79 369
11237.79 337
11238.79 349
11239.79 312
11240.80 364
11241.80 321
11242.80 312
11243.80 314
11244.80 336
11245.80 320
11246.80 322
11247.81 351
11248.81 319
11249.81 349
11250.81 355
11251.81 352
11252.81 341
11253.82 302
11254.82 321
11255.82 357
11256.82 363
11257.82 367
11258.83 307
11259.83 339
11260.83 339
11261.83 338
11262.83 294
11263.84 307
11264.84 312
11265.84 306
11266.84 344
11267.85 320
11268.85 313
11269.85 299
11270.85 362
11271.86 390
11272.86 336
11273.86 370
11274.86 346
11275.87 356
11276.87 334
11277.87 307
11278.88 358
11279.88 343
11280.88 353
11281.88 336
11282.89 343
11283.89 355
11284.89 386
11285.90 367
11286.90 324
11287.90 385
11288.91 375
11289.91 362
11290.91 376
11291.92 385
11292.92 360
11293.93 360
11294.93 376
11295.93 392
11296.94 397
11297.94 444
11298.94 395
11299.95 390
11300.95 372
11301.96 370
11302.96 361
11303.96 341
11304.97 371
11305.97 364
11306.98 380
11307.98 389
11308.98 390
11309.99 356
11310.99 373
11312.00 447
11313.00 496
11314.01 507
11315.01 533
11316.02 512
11317.02 567
11318.03 569
11319.03 548
11320.04 494
11321.04 471
11322.04 434
11323.05 385
11324.05 380
11325.06 369
11326.06 389
11327.07 351
11328.07 389
11329.08 351
11330.09 330
11331.09 367
11332.10 318
11333.10 294
11334.11 328
11335.11 372
11336.12 333
11337.12 342
11338.13 323
11339.13 329
11340.14 280
11341.15 335
11342.15 307
11343.16 320
11344.16 335
11345.17 338
11346.18 296
11347.18 337
11348.19 317
11349.19 333
11350.20 354
11351.21 337
11352.21 355
11353.22 290
11354.22 294
11355.23 306
11356.24 323
11357.24 305
11358.25 333
11359.26 329
11360.26 333
11361.27 330
11362.28 310
11363.28 310
11364.29 309
11365.30 317
11366.30 295
11367.31 320
11368.32 304
11369.32 311
11370.33 291
11371.34 333
11372.35 330
11373.35 288
11374.36 280
11375.37 334
11376.37 303
11377.38 300
11378.39 297
11379.40 291
11380.40 278
11381.41 302
11382.42 295
11383.43 303
11384.43 270
11385.44 264
11386.45 332
11387.46 273
11388.47 290
11389.47 283
11390.48 290
11391.49 291
11392.50 273
11393.51 267
11394.51 297
11395.52 297
11396.53 287
11397.54 302
11398.55 303
11399.55 344
11400.56 316
11401.57 324
11402.58 296
11403.59 303
11404.60 292
11405.61 325
11406.61 305
11407.62 316
11408.63 310
11409.64 262
11410.65 279
11411.66 265
11412.67 307
11413.68 322
11414.68 332
11415.69 252
11416.70 281
11417.71 246
11418.72 305
11419.73 289
11420.74 288
11421.75 284
11422.76 281
11423.77 311
11424.78 298
11425.79 295
11426.80 273
11427.81 262
11428.82 251
11429.82 281
11430.83 262
11431.84 305
11432.85 274
11433.86 281
11434.87 274
11435.88 288
11436.89 281
11437.90 292
11438.91 329
11439.92 298
11440.93 285
11441.94 263
11442.95 269
11443.96 313
11444.98 272
11445.99 256
11447.00 313
11448.01 289
11449.02 319
11450.03 264
11451.04 287
11452.05 301
11453.06 271
11454.07 296
11455.08 286
11456.09 285
11457.10 282
11458.11 282
11459.12 293
11460.14 320
11461.15 278
11462.16 309
11463.17 245
11464.18 269
11465.19 284
11466.20 289
11467.21 280
11468.23 334
11469.24 285
11470.25 296
11471.26 236
11472.27 253
11473.28 287
11474.29 300
11475.31 274
11476.32 290
11477.33 295
11478.34 247
11479.35 290
11480.36 287
11481.38 280
11482.39 265
11483.40 280
11484.41 262
11485.43 315
11486.44 287
11487.45 287
11488.46 313
11489.47 299
11490.49 284
11491.50 261
11492.51 290
11493.52 238
11494.54 254
11495.55 247
11496.56 269
11497.57 240
11498.59 245
11499.60 266
11500.61 272
11501.63 259
11502.64 256
11503.65 258
11504.66 234
11505.68 281
11506.69 258
11507.70 282
11508.72 258
11509.73 265
11510.74 251
11511.76 262
11512.77 251
11513.78 264
11514.80 260
11515.81 284
11516.82 241
11517.84 272
11518.85 303
11519.86 259
11520.88 277
11521.89 284
11522.91 250
11523.92 239
11524.93 262
11525.95 237
11526.96 273
11527.97 257
11528.99 281
11530.00 239
11531.02 240
11532.03 271
11533.05 270
11534.06 302
11535.07 290
11536.09 294
11537.10 299
11538.12 278
11539.13 279
11540.15 281
11541.16 264
11542.18 275
11543.19 246
11544.20 290
11545.22 293
11546.23 261
11547.25 262
11548.26 318
11549.28 269
11550.29 255
11551.31 264
11552.32 320
11553.34 325
11554.35 276
11555.37 292
11556.38 269
11557.40 304
11558.42 246
11559.43 262
11560.45 291
11561.46 241
11562.48 253
11563.49 271
11564.51 272
11565.52 288
11566.54 296
11567.56 300
11568.57 311
11569.59 272
11570.60 261
11571.62 294
11572.63 307
11573.65 298
11574.67 300
11575.68 290
11576.70 284
11577.72 309
11578.73 313
11579.75 303
11580.76 287
11581.78 293
11582.80 315
11583.81 307
11584.83 308
11585.85 346
11586.86 309
11587.88 313
11588.90 349
11589.91 355
11590.93 391
11591.95 352
11592.96 350
11593.98 355
11595.00 343
11596.01 348
11597.03 345
11598.05 394
11599.07 365
11600.08 400
11601.10 407
11602.12 438
11603.13 487
11604.15 530
11605.17 521
11606.19 527
11607.20 560
11608.22 570
11609.24 540
11610.26 484
11611.27 480
11612.29 472
11613.31 416
11614.33 400
11615.35 369
11616.36 360
11617.38 369
11618.40 361
11619.42 317
11620.44 308
11621.45 308
11622.47 367
11623.49 315
11624.51 292
11625.53 297
11626.55 321
11627.56 316
11628.58 293
11629.60 310
11630.62 298
11631.64 322
11632.66 281
11633.67 258
11634.69 310
11635.71 332
11636.73 284
11637.75 268
11638.77 281
11639.79 306
11640.81 303
11641.83 268
11642.84 310
11643.86 277
11644.88 254
11645.90 280
11646.92 292
11647.94 305
11648.96 288
11649.98 273
11651.00 259
11652.02 264
11653.04 234
11654.06 242
11655.08 262
11656.10 273
11657.12 272
11658.14 244
11659.16 234
11660.18 265
11661.20 267
11662.22 223
11663.24 264
11664.26 242
11665.28 289
11666.30 265
11667.32 261
11668.34 268
11669.36 245
11670.38 242
11671.40 267
11672.42 250
11673.44 234
11674.46 252
11675.48 282
11676.50 272
11677.52 254
11678.54 271
11679.56 260
11680.58 271
11681.60 258
11682.62 269
11683.64 280
11684.66 254
11685.69 298
11686.71 279
11687.73 247
11688.75 266
11689.77 256
11690.79 278
11691.81 241
11692.83 242
11693.85 240
11694.88 269
11695.90 259
11696.92 240
11697.94 258
11698.96 276
11699.98 265
11701.01 276
11702.03 272
11703.05 248
11704.07 242
11705.09 262
11706.11 279
11707.14 283
11708.16 254
11709.18 252
11710.20 299
11711.22 262
11712.25 233
11713.27 249
11714.29 265
11715.31 220
11716.33 243
11717.36 287
11718.38 287
11719.40 267
11720.42 256
11721.45 254
11722.47 291
11723.49 268
11724.51 243
11725.54 217
11726.56 272
11727.58 267
11728.61 258
11729.63 247
11730.65 229
11731.67 284
11732.70 249
11733.72 228
11734.74 259
11735.77 258
11736.79 250
11737.81 254
11738.84 260
11739.86 295
11740.88 248
11741.91 281
11742.93 284
11743.95 293
11744.98 251
11746.00 227
11747.02 257
11748.05 268
11749.07 262
11750.09 259
11751.12 236
11752.14 246
11753.17 281
11754.19 278
11755.21 256
11756.24 252
11757.26 252
11758.29 247
11759.31 261
11760.33 271
11761.36 291
11762.38 299
11763.41 313
11764.43 255
11765.46 271
11766.48 269
11767.51 273
11768.53 295
11769.55 291
11770.58 270
11771.60 258
11772.63 259
11773.65 247
11774.68 252
11775.70 269
11776.73 279
11777.75 246
11778.78 254
11779.80 236
11780.83 259
11781.85 262
11782.88 296
11783.90 267
11784.93 268
11785.95 287
11786.98 279
11788.01 270
11789.03 292
11790.06 250
11791.08 263
11792.11 316
11793.13 296
11794.16 315
11795.18 272
11796.21 257
11797.24 259
11798.26 302
11799.29 306
11800.31 300
11801.34 279
11802.37 303
11803.39 248
11804.42 272
11805.44 328
11806.47 292
11807.50 279
11808.52 316
11809.55 294
11810.58 300
11811.60 268
11812.63 267
11813.66 277
11814.68 275
11815.71 295
11816.74 302
11817.76 263
11818.79 300
11819.82 302
11820.84 298
11821.87 274
11822.90 288
11823.92 259
11824.95 278
11825.98 281
11827.00 284
11828.03 249
11829.06 314
11830.09 269
11831.11 283
11832.14 282
11833.17 310
11834.20 285
11835.22 289
11836.25 268
11837.28 241
11838.31 257
11839.33 288
11840.36 270
11841.39 269
11842.42 287
11843.44 318
11844.47 326
11845.50 274
11846.53 287
11847.56 301
11848.58 342
11849.61 305
11850.64 274
11851.67 293
11852.70 300
11853.72 313
11854.75 314
11855.78 308
11856.81 311
11857.84 294
11858.87 319
11859.90 359
11860.92 301
11861.95 357
11862.98 387
11864.01 341
11865.04 350
11866.07 320
11867.10 322
11868.13 368
11869.15 318
11870.18 292
11871.21 298
11872.24 326
11873.27 354
11874.30 344
11875.33 338
11876.36 388
11877.39 371
11878.42 358
11879.45 383
11880.48 377
11881.51 354
11882.53 343
11883.56 403
11884.59 345
11885.62 338
11886.65 371
11887.68 416
11888.71 409
11889.74 403
11890.77 385
11891.80 402
11892.83 418
11893.86 413
11894.89 414
11895.92 379
11896.95 435
11897.98 393
11899.01 417
11900.04 438
11901.07 444
11902.10 493
11903.13 519
11904.17 539
11905.20 574
11906.23 557
11907.26 581
11908.29 619
11909.32 559
11910.35 531
11911.38 492
11912.41 518
11913.44 522
11914.47 519
11915.50 496
11916.53 499
11917.57 487
11918.60 467
11919.63 470
11920.66 488
11921.69 513
11922.72 515
11923.75 523
11924.78 502
11925.82 534
11926.85 517
11927.88 550
11928.91 544
11929.94 572
11930.97 689
11932.00 742
11933.04 836
11934.07 790
11935.10 769
11936.13 847
11937.16 844
11938.20 818
11939.23 756
11940.26 733
11941.29 668
11942.32 623
11943.36 600
11944.39 569
11945.42 556
11946.45 509
11947.49 484
11948.52 437
11949.55 415
11950.58 405
11951.62 456
11952.65 429
11953.68 447
11954.71 420
11955.75 408
11956.78 420
11957.81 413
11958.84 407
11959.88 391
11960.91 432
11961.94 395
11962.98 407
11964.01 386
11965.04 390
11966.08 395
11967.11 398
11968.14 414
11969.17 378
11970.21 388
11971.24 397
11972.27 419
11973.31 391
11974.34 418
11975.38 415
11976.41 402
11977.44 350
11978.48 386
11979.51 364
11980.54 383
11981.58 384
11982.61 363
11983.65 388
11984.68 365
11985.71 386
11986.75 354
11987.78 392
11988.82 387
11989.85 381
11990.88 380
11991.92 396
11992.95 384
11993.99 369
11995.02 337
11996.06 354
11997.09 418
11998.13 387
11999.16 394
12000.19 365
12001.23 391
12002.26 427
12003.30 369
12004.33 365
12005.37 452
12006.40 417
12007.44 386
12008.47 345
12009.51 375
12010.54 386
12011.58 398
12012.61 423
12013.65 401
12014.68 366
12015.72 408
12016.75 456
12017.79 420
12018.83 449
12019.86 419
12020.90 467
12021.93 421
12022.97 416
12024.00 439
12025.04 483
12026.07 451
12027.11 438
12028.15 390
12029.18 423
12030.22 406
12031.25 423
12032.29 401
12033.33 411
12034.36 446
12035.40 445
12036.43 478
12037.47 413
12038.51 425
12039.54 441
12040.58 465
12041.62 478
12042.65 419
12043.69 404
12044.73 441
12045.76 429
12046.80 428
12047.84 445
12048.87 451
12049.91 443
12050.95 429
12051.98 435
12053.02 470
12054.06 428
12055.09 392
12056.13 452
12057.17 400
12058.20 398
12059.24 433
12060.28 415
12061.32 403
12062.35 435
12063.39 443
12064.43 452
12065.47 415
12066.50 447
12067.54 436
12068.58 468
12069.62 470
12070.65 476
12071.69 430
12072.73 446
12073.77 449
12074.81 447
12075.84 461
12076.88 461
12077.92 445
12078.96 471
12080.00 444
12081.03 475
12082.07 492
12083.11 456
12084.15 450
12085.19 462
12086.22 454
12087.26 508
12088.30 489
12089.34 458
12090.38 481
12091.42 529
12092.46 515
12093.49 530
12094.53 505
12095.57 548
12096.61 552
12097.65 522
12098.69 560
12099.73 588
12100.77 616
12101.81 649
12102.84 642
12103.88 681
12104.92 727
12105.96 755
12107.00 756
12108.04 657
12109.08 674
12110.12 669
12111.16 673
12112.20 656
12113.24 575
12114.28 560
12115.32 499
12116.36 511
12117.40 500
12118.44 498
12119.48 410
12120.52 416
12121.55 413
12122.59 421
12123.63 394
12124.67 424
12125.71 371
12126.75 411
12127.80 387
12128.84 402
12129.88 416
12130.92 381
12131.96 403
12133.00 345
12134.04 383
12135.08 388
12136.12 371
12137.16 365
12138.20 365
12139.24 322
12140.28 344
12141.32 382
12142.36 358
12143.40 356
12144.44 373
12145.48 381
12146.53 357
12147.57 375
12148.61 373
12149.65 406
12150.69 374
12151.73 363
12152.77 331
12153.81 333
12154.85 313
12155.90 330
12156.94 344
12157.98 329
12159.02 341
12160.06 356
12161.10 334
12162.14 334
12163.19 322
12164.23 358
12165.27 373
12166.31 296
12167.35 326
12168.40 311
12169.44 330
12170.48 338
12171.52 357
12172.56 328
12173.61 332
12174.65 344
12175.69 340
12176.73 344
12177.77 333
12178.82 324
12179.86 332
12180.90 371
12181.94 347
12182.99 298
12184.03 326
12185.07 358
12186.11 360
12187.16 372
12188.20 344
12189.24 337
12190.29 330
12191.33 317
12192.37 302
12193.41 324
12194.46 314
12195.50 344
12196.54 305
12197.59 346
12198.63 337
12199.67 316
12200.72 325
12201.76 334
12202.80 333
12203.85 335
12204.89 349
12205.93 318
12206.98 356
12208.02 344
12209.06 330
12210.11 359
12211.15 353
12212.19 347
12213.24 317
12214.28 335
12215.33 322
12216.37 347
12217.41 343
12218.46 377
12219.50 351
12220.55 332
12221.59 348
12222.63 356
12223.68 355
12224.72 367
12225.77 339
12226.81 339
12227.86 309
12228.90 326
12229.95 317
12230.99 348
12232.03 358
12233.08 371
12234.12 359
12235.17 353
12236.21 339
12237.26 362
12238.30 366
12239.35 305
12240.39 320
12241.44 310
12242.48 310
12243.53 318
12244.57 330
12245.62 299
12246.66 327
12247.71 345
12248.75 316
12249.80 369
12250.85 354
12251.89 355
12252.94 370
12253.98 335
12255.03 311
12256.07 333
12257.12 353
12258.16 312
12259.21 317
12260.26 323
12261.30 336
12262.35 320
12263.39 292
12264.44 303
12265.49 307
12266.53 339
12267.58 334
12268.62 281
12269.67 299
12270.72 311
12271.76 334
12272.81 314
12273.86 318
12274.90 294
12275.95 296
12277.00 324
12278.04 303
12279.09 290
12280.14 307
12281.18 312
12282.23 301
12283.28 290
12284.32 314
12285.37 312
12286.42 308
12287.46 295
12288.51 307
12289.56 332
12290.60 325
12291.65 329
12292.70 283
12293.75 276
12294.79 323
12295.84 296
12296.89 284
12297.94 271
12298.98 282
12300.03 247
12301.08 287
12302.13 296
12303.17 262
12304.22 243
12305.27 272
12306.32 285
12307.36 284
12308.41 271
12309.46 298
12310.51 260
12311.56 268
12312.60 281
12313.65 312
12314.70 323
12315.75 296
12316.80 301
12317.85 277
12318.89 287
12319.94 325
12320.99 285
12322.04 284
12323.09 279
12324.14 270
12325.18 248
12326.23 252
12327.28 285
12328.33 295
12329.38 304
12330.43 303
12331.48 303
12332.53 263
12333.57 279
12334.62 296
12335.67 297
12336.72 288
12337.77 289
12338.82 302
12339.87 280
12340.92 252
12341.97 264
12343.02 277
12344.07 298
12345.12 279
12346.17 304
12347.22 271
12348.26 230
12349.31 285
12350.36 303
12351.41 291
12352.46 309
12353.51 287
12354.56 302
12355.61 317
12356.66 337
12357.71 296
12358.76 262
12359.81 304
12360.86 350
12361.91 311
12362.96 271
12364.01 312
12365.06 354
12366.11 335
12367.16 284
12368.22 298
12369.27 302
12370.32 299
12371.37 282
12372.42 310
12373.47 271
12374.52 315
12375.57 310
12376.62 311
12377.67 287
12378.72 282
12379.77 268
12380.82 299
12381.87 330
12382.93 314
12383.98 290
12385.03 280
12386.08 313
12387.13 316
12388.18 257
12389.23 289
12390.28 290
12391.34 278
12392.39 308
12393.44 262
12394.49 312
12395.54 320
12396.59 283
12397.65 285
12398.70 297
12399.75 318
12400.80 349
12401.85 322
12402.90 277
12403.96 297
12405.01 298
12406.06 301
12407.11 367
12408.16 319
12409.22 315
12410.27 316
12411.32 288
12412.37 288
12413.43 330
12414.48 378
12415.53 341
12416.58 376
12417.64 385
12418.69 312
12419.74 322
12420.79 342
12421.85 342
12422.90 310
12423.95 348
12425.00 352
12426.06 363
12427.11 368
12428.16 355
12429.22 365
12430.27 360
12431.32 377
12432.38 353
12433.43 352
12434.48 357
12435.54 343
12436.59 359
12437.64 405
12438.70 387
12439.75 365
12440.80 391
12441.86 346
12442.91 369
12443.96 323
12445.02 373
12446.07 376
12447.13 393
12448.18 368
12449.23 387
12450.29 392
12451.34 406
12452.39 381
12453.45 338
12454.50 348
12455.56 350
12456.61 370
12457.67 405
12458.72 424
12459.77 429
12460.83 410
12461.88 434
12462.94 439
12463.99 507
12465.05 449
12466.10 487
12467.16 472
12468.21 509
12469.26 483
12470.32 545
12471.37 556
12472.43 639
12473.48 677
12474.54 719
12475.59 803
12476.65 894
12477.70 1051
12478.76 1121
12479.81 1110
12480.87 1205
12481.93 1141
12482.98 1182
12484.04 1162
12485.09 1042
12486.15 936
12487.20 924
12488.26 845
12489.31 756
12490.37 664
12491.42 566
12492.48 573
12493.54 550
12494.59 553
12495.65 486
12496.70 476
12497.76 472
12498.82 493
12499.87 497
12500.93 447
12501.98 479
12503.04 439
12504.10 465
12505.15 400
12506.21 437
12507.26 473
12508.32 447
12509.38 413
12510.43 421
12511.49 426
12512.55 403
12513.60 454
12514.66 397
12515.72 411
12516.77 416
12517.83 391
12518.89 422
12519.94 372
12521.00 386
12522.06 394
12523.12 395
12524.17 380
12525.23 348
12526.29 362
12527.34 378
12528.40 385
12529.46 365
12530.52 364
12531.57 413
12532.63 422
12533.69 384
12534.75 343
12535.80 358
12536.86 371
12537.92 416
12538.98 375
12540.03 373
12541.09 405
12542.15 379
12543.21 385
12544.26 354
12545.32 386
12546.38 424
12547.44 445
12548.50 440
12549.56 401
12550.61 373
12551.67 479
12552.73 433
12553.79 495
12554.85 486
12555.90 494
12556.96 498
12558.02 524
12559.08 564
12560.14 573
12561.20 595
12562.26 613
12563.31 585
12564.37 533
12565.43 512
12566.49 492
12567.55 542
12568.61 508
12569.67 531
12570.73 452
12571.79 430
12572.85 429
12573.90 391
12574.96 399
12576.02 416
12577.08 424
12578.14 418
12579.20 409
12580.26 387
12581.32 398
12582.38 400
12583.44 453
12584.50 382
12585.56 433
12586.62 397
12587.68 390
12588.74 376
12589.80 375
12590.86 408
12591.92 400
12592.98 424
12594.04 412
12595.10 367
12596.16 345
12597.22 385
12598.28 363
12599.34 373
12600.40 320
12601.46 363
12602.52 381
12603.58 341
12604.64 369
12605.70 394
12606.76 413
12607.82 359
12608.88 401
12609.94 368
12611.00 354
12612.06 323
12613.12 365
12614.19 349
12615.25 385
12616.31 352
12617.37 371
12618.43 408
12619.49 419
12620.55 405
12621.61 381
12622.67 387
12623.74 392
12624.80 393
12625.86 402
12626.92 357
12627.98 357
12629.04 409
12630.10 335
12631.17 360
12632.23 331
12633.29 317
12634.35 324
12635.41 349
12636.47 344
12637.54 332
12638.60 311
12639.66 355
12640.72 352
12641.78 356
12642.85 338
12643.91 342
12644.97 350
12646.03 347
12647.09 396
12648.16 314
12649.22 331
12650.28 362
12651.34 362
12652.41 347
12653.47 308
12654.53 305
12655.59 328
12656.66 361
12657.72 348
12658.78 354
12659.84 338
12660.91 341
12661.97 287
12663.03 315
12664.10 308
12665.16 365
12666.22 363
12667.29 375
12668.35 340
12669.41 343
12670.48 344
12671.54 311
12672.60 334
12673.67 307
12674.73 331
12675.79 326
12676.86 387
12677.92 348
12678.98 321
12680.05 321
12681.11 337
12682.17 355
12683.24 324
12684.30 301
12685.37 339
12686.43 326
12687.49 339
12688.56 309
12689.62 334
12690.69 343
12691.75 369
12692.81 340
12693.88 326
12694.94 346
12696.01 382
12697.07 362
12698.13 338
12699.20 373
12700.26 413
12701.33 379
12702.39 375
12703.46 410
12704.52 349
12705.59 388
12706.65 375
12707.72 344
12708.78 370
12709.85 387
12710.91 402
12711.98 385
12713.04 410
12714.11 375
12715.17 359
12716.24 413
12717.30 390
12718.37 353
12719.43 407
12720.50 376
12721.56 390
12722.63 364
12723.69 369
12724.76 364
12725.82 323
12726.89 346
12727.96 372
12729.02 363
12730.09 345
12731.15 341
12732.22 325
12733.29 385
12734.35 381
12735.42 359
12736.48 397
12737.55 388
12738.62 400
12739.68 410
12740.75 374
12741.81 378
12742.88 345
12743.95 365
12745.01 344
12746.08 353
12747.15 380
12748.21 326
12749.28 334
12750.35 300
12751.41 352
12752.48 358
12753.55 312
12754.61 311
12755.68 318
12756.75 353
12757.81 364
12758.88 348
12759.95 305
12761.01 298
12762.08 300
12763.15 321
12764.21 289
12765.28 291
12766.35 294
12767.42 369
12768.48 287
12769.55 273
12770.62 316
12771.69 337
12772.75 288
12773.82 307
12774.89 325
12775.96 276
12777.02 350
12778.09 306
12779.16 299
12780.23 286
12781.30 309
12782.36 298
12783.43 304
12784.50 269
12785.57 266
12786.64 272
12787.70 273
12788.77 264
12789.84 283
12790.91 331
12791.98 321
12793.05 303
12794.11 314
12795.18 293
12796.25 285
12797.32 290
12798.39 272
12799.46 261
12800.53 275
12801.59 257
12802.66 258
12803.73 267
12804.80 267
12805.87 283
12806.94 270
12808.01 308
12809.08 281
12810.15 322
12811.21 280
12812.28 262
12813.35 283
12814.42 276
12815.49 250
12816.56 283
12817.63 281
12818.70 335
12819.77 285
12820.84 293
12821.91 327
12822.98 307
12824.05 288
12825.12 307
12826.19 297
12827.26 292
12828.33 287
12829.40 310
12830.47 266
12831.54 288
12832.61 308
12833.68 335
12834.75 289
12835.82 271
12836.89 265
12837.96 272
12839.03 282
12840.10 276
12841.17 254
12842.24 248
12843.31 247
12844.38 247
12845.45 248
12846.52 247
12847.59 284
12848.66 279
12849.73 283
12850.80 236
12851.88 258
12852.95 303
12854.02 295
12855.09 287
12856.16 264
12857.23 260
12858.30 270
12859.37 266
12860.44 265
12861.51 266
12862.59 245
12863.66 259
12864.73 281
12865.80 264
12866.87 278
12867.94 249
12869.01 261
12870.09 271
12871.16 263
12872.23 302
12873.30 266
12874.37 252
12875.45 234
12876.52 231
12877.59 245
12878.66 255
12879.73 254
12880.81 248
12881.88 287
12882.95 252
12884.02 272
12885.09 246
12886.17 269
12887.24 256
12888.31 251
12889.38 278
12890.46 290
12891.53 279
12892.60 242
12893.67 231
12894.75 235
12895.82 235
12896.89 268
12897.96 264
12899.04 230
12900.11 245
12901.18 284
12902.26 289
12903.33 274
12904.40 242
12905.47 262
12906.55 239
12907.62 231
12908.69 254
12909.77 262
12910.84 240
12911.91 262
12912.99 238
12914.06 233
12915.13 246
12916.21 248
12917.28 255
12918.36 245
12919.43 233
12920.50 245
12921.58 235
12922.65 233
12923.72 231
12924.80 240
12925.87 263
12926.95 260
12928.02 242
12929.09 260
12930.17 251
12931.24 240
12932.32 242
12933.39 232
12934.46 232
12935.54 264
12936.61 258
12937.69 250
12938.76 250
12939.84 222
12940.91 220
12941.99 232
12943.06 211
12944.14 257
12945.21 273
12946.28 239
12947.36 236
12948.43 231
12949.51 218
12950.58 247
12951.66 249
12952.73 248
12953.81 221
12954.88 240
12955.96 233
12957.04 204
12958.11 207
12959.19 212
12960.26 251
12961.34 235
12962.41 236
12963.49 248
12964.56 264
12965.64 252
12966.71 274
12967.79 246
12968.87 244
12969.94 275
12971.02 258
12972.09 267
12973.17 242
12974.24 268
12975.32 259
12976.40 252
12977.47 274
12978.55 260
12979.63 228
12980.70 239
12981.78 220
12982.85 227
12983.93 225
12985.01 246
12986.08 274
12987.16 222
12988.24 222
12989.31 250
12990.39 258
12991.47 314
12992.54 240
12993.62 227
12994.70 242
12995.77 227
12996.85 241
12997.93 257
12999.00 278
13000.08 232
13001.16 240
13002.24 223
13003.31 263
13004.39 263
13005.47 253
13006.54 242
13007.62 236
13008.70 264
13009.78 242
13010.85 240
13011.93 240
13013.01 263
13014.09 233
13015.16 250
13016.24 299
13017.32 292
13018.40 247
13019.48 251
13020.55 260
13021.63 242
13022.71 275
13023.79 268
13024.86 262
13025.94 249
13027.02 258
13028.10 235
13029.18 233
13030.26 260
13031.33 276
13032.41 284
13033.49 279
13034.57 223
13035.65 265
13036.73 269
13037.80 271
13038.88 227
13039.96 250
13041.04 278
13042.12 254
13043.20 265
13044.28 258
13045.36 238
13046.44 271
13047.51 276
13048.59 252
13049.67 254
13050.75 260
13051.83 254
13052.91 240
13053.99 278
13055.07 258
13056.15 255
13057.23 249
13058.31 247
13059.39 264
13060.47 257
13061.55 254
13062.62 247
13063.70 284
13064.78 237
13065.86 245
13066.94 248
13068.02 237
13069.10 262
13070.18 252
13071.26 255
13072.34 248
13073.42 241
13074.50 246
13075.58 267
13076.66 275
13077.74 291
13078.82 255
13079.90 248
13080.99 229
13082.07 229
13083.15 253
13084.23 242
13085.31 224
13086.39 241
13087.47 232
13088.55 235
13089.63 270
13090.71 233
13091.79 238
13092.87 237
13093.95 238
13095.03 239
13096.12 238
13097.20 230
13098.28 269
13099.36 233
13100.44 232
13101.52 240
13102.60 230
13103.68 252
13104.76 259
13105.85 208
13106.93 246
13108.01 242
13109.09 251
13110.17 258
13111.25 244
13112.34 227
13113.42 244
13114.50 238
13115.58 248
13116.66 256
13117.74 231
13118.83 227
13119.91 211
13120.99 256
13122.07 274
13123.15 261
13124.24 258
13125.32 215
13126.40 241
13127.48 224
13128.57 234
13129.65 217
13130.73 248
13131.81 254
13132.90 237
13133.98 298
13135.06 254
13136.14 222
13137.23 224
13138.31 259
13139.39 226
13140.48 231
13141.56 234
13142.64 228
13143.72 210
13144.81 227
13145.89 217
13146.97 241
13148.06 235
13149.14 240
13150.22 255
13151.31 215
13152.39 226
13153.47 229
13154.56 238
13155.64 255
13156.72 260
13157.81 258
13158.89 231
13159.97 211
13161.06 241
13162.14 266
13163.23 251
13164.31 227
13165.39 242
13166.48 268
13167.56 231
13168.64 252
13169.73 274
13170.81 261
13171.90 232
13172.98 239
13174.07 228
13175.15 236
13176.23 246
13177.32 252
13178.40 262
13179.49 229
13180.57 224
13181.66 229
13182.74 257
13183.83 255
13184.91 249
13185.99 232
13187.08 232
13188.16 243
13189.25 273
13190.33 261
13191.42 254
13192.50 265
13193.59 264
13194.67 257
13195.76 260
13196.84 234
13197.93 248
13199.01 280
13200.10 270
13201.19 261
13202.27 274
13203.36 281
13204.44 281
13205.53 281
13206.61 262
13207.70 283
13208.78 310
13209.87 262
13210.96 232
13212.04 256
13213.13 257
13214.21 264
13215.30 283
13216.39 281
13217.47 306
13218.56 289
13219.64 255
13220.73 253
13221.82 242
13222.90 244
13223.99 260
13225.07 251
13226.16 273
13227.25 227
13228.33 235
13229.42 266
13230.51 303
13231.59 297
13232.68 226
13233.77 299
13234.85 305
13235.94 265
13237.03 263
13238.11 248
13239.20 285
13240.29 242
13241.37 242
13242.46 268
13243.55 243
13244.64 261
13245.72 262
13246.81 301
13247.90 252
13248.99 268
13250.07 280
13251.16 255
13252.25 259
13253.34 255
13254.42 290
13255.51 277
13256.60 291
13257.69 278
13258.77 296
13259.86 283
13260.95 255
13262.04 232
13263.12 231
13264.21 300
13265.30 279
13266.39 295
13267.48 276
13268.56 316
13269.65 336
13270.74 319
13271.83 311
13272.92 267
13274.01 264
13275.09 308
13276.18 276
13277.27 271
13278.36 296
13279.45 298
13280.54 331
13281.63 302
13282.71 288
13283.80 292
13284.89 347
13285.98 311
13287.07 292
13288.16 280
13289.25 291
13290.34 301
13291.43 373
13292.51 364
13293.60 354
13294.69 390
13295.78 353
13296.87 290
13297.96 288
13299.05 334
13300.14 365
13301.23 317
13302.32 368
13303.41 340
13304.50 327
13305.59 354
13306.68 336
13307.77 382
13308.86 367
13309.95 374
13311.04 358
13312.13 376
13313.22 389
13314.31 420
13315.40 440
13316.49 405
13317.58 366
13318.67 381
13319.76 395
13320.85 393
13321.94 369
13323.03 385
13324.12 402
13325.21 347
13326.30 381
13327.39 372
13328.48 403
13329.57 335
13330.66 358
13331.75 376
13332.84 325
13333.93 374
13335.02 375
13336.12 357
13337.21 353
13338.30 397
13339.39 410
13340.48 396
13341.57 394
13342.66 431
13343.75 384
13344.84 344
13345.94 352
13347.03 396
13348.12 421
13349.21 390
13350.30 372
13351.39 414
13352.48 428
13353.58 376
13354.67 400
13355.76 381
13356.85 438
13357.94 411
13359.04 435
13360.13 436
13361.22 442
13362.31 409
13363.40 440
13364.50 442
13365.59 432
13366.68 465
13367.77 477
13368.86 528
13369.96 504
13371.05 492
13372.14 482
13373.23 506
13374.33 480
13375.42 469
13376.51 464
13377.60 495
13378.70 479
13379.79 441
13380.88 462
13381.97 427
13383.07 423
13384.16 431
13385.25 400
13386.35 353
13387.44 404
13388.53 379
13389.62 387
13390.72 336
13391.81 381
13392.90 385
13394.00 402
13395.09 367
13396.18 347
13397.28 346
13398.37 367
13399.46 361
13400.56 349
13401.65 369
13402.75 374
13403.84 388
13404.93 370
13406.03 369
13407.12 322
13408.21 362
13409.31 364
13410.40 344
13411.50 355
13412.59 347
13413.68 370
13414.78 336
13415.87 324
13416.97 313
13418.06 387
13419.16 343
13420.25 342
13421.34 307
13422.44 310
13423.53 309
13424.63 366
13425.72 321
13426.82 336
13427.91 319
13429.01 331
13430.10 374
13431.20 382
13432.29 382
13433.39 362
13434.48 365
13435.58 383
13436.67 351
13437.77 362
13438.86 359
13439.96 349
13441.05 348
13442.15 336
13443.24 357
13444.34 365
13445.43 357
13446.53 353
13447.62 366
13448.72 350
13449.81 382
13450.91 375
13452.01 393
13453.10 366
13454.20 373
13455.29 354
13456.39 400
13457.48 455
13458.58 422
13459.68 422
13460.77 379
13461.87 410
13462.96 425
13464.06 410
13465.16 392
13466.25 442
13467.35 442
13468.45 453
13469.54 442
13470.64 423
13471.73 412
13472.83 403
13473.93 453
13475.02 442
13476.12 457
13477.22 469
13478.31 427
13479.41 431
13480.51 417
13481.60 401
13482.70 406
13483.80 424
13484.90 455
13485.99 440
13487.09 442
13488.19 461
13489.28 432
13490.38 436
13491.48 449
13492.58 454
13493.67 470
13494.77 458
13495.87 459
13496.97 484
13498.06 542
13499.16 536
13500.26 544
13501.36 557
13502.45 559
13503.55 559
13504.65 645
13505.75 635
13506.84 583
13507.94 569
13509.04 551
13510.14 549
13511.24 487
13512.33 510
13513.43 497
13514.53 507
13515.63 539
13516.73 496
13517.83 488
13518.92 456
13520.02 432
13521.12 415
13522.22 393
13523.32 391
13524.42 364
13525.52 388
13526.61 406
13527.71 375
13528.81 386
13529.91 414
13531.01 359
13532.11 375
13533.21 333
13534.31 334
13535.41 360
13536.50 356
13537.60 370
13538.70 378
13539.80 363
13540.90 329
13542.00 355
13543.10 343
13544.20 358
13545.30 369
13546.40 330
13547.50 334
13548.60 351
13549.70 319
13550.80 322
13551.90 297
13553.00 294
13554.10 301
13555.20 334
13556.30 309
13557.40 339
13558.50 302
13559.60 323
13560.70 318
13561.80 338
13562.90 318
13564.00 296
13565.10 308
13566.20 309
13567.30 316
13568.40 301
13569.50 296
13570.60 299
13571.70 327
13572.80 324
13573.90 288
13575.00 281
13576.10 335
13577.20 308
13578.30 318
13579.40 321
13580.51 320
13581.61 293
13582.71 331
13583.81 342
13584.91 310
13586.01 303
13587.11 310
13588.21 310
13589.31 306
13590.42 346
13591.52 322
13592.62 324
13593.72 303
13594.82 317
13595.92 307
13597.02 325
13598.13 365
13599.23 302
13600.33 310
13601.43 342
13602.53 316
13603.63 333
13604.74 332
13605.84 333
13606.94 335
13608.04 320
13609.14 323
13610.25 300
13611.35 308
13612.45 317
13613.55 321
13614.66 319
13615.76 288
13616.86 342
13617.96 358
13619.06 319
13620.17 301
13621.27 300
13622.37 296
13623.47 324
13624.58 309
13625.68 305
13626.78 300
13627.89 338
13628.99 322
13630.09 314
13631.19 326
13632.30 306
13633.40 316
13634.50 303
13635.61 313
13636.71 302
13637.81 280
13638.92 318
13640.02 345
13641.12 307
13642.23 289
13643.33 292
13644.43 309
13645.54 302
13646.64 273
13647.74 302
13648.85 335
13649.95 341
13651.06 286
13652.16 271
13653.26 318
13654.37 314
13655.47 319
13656.57 289
13657.68 250
13658.78 296
13659.89 325
13660.99 289
13662.10 280
13663.20 269
13664.30 308
13665.41 259
13666.51 286
13667.62 296
13668.72 293
13669.83 311
13670.93 294
13672.04 294
13673.14 320
13674.24 308
13675.35 285
13676.45 288
13677.56 294
13678.66 276
13679.77 326
13680.87 317
13681.98 308
13683.08 317
13684.19 331
13685.29 285
13686.40 290
13687.50 275
13688.61 280
13689.71 301
13690.82 308
13691.93 318
13693.03 282
13694.14 326
13695.24 295
13696.35 336
13697.45 325
13698.56 297
13699.66 282
13700.77 317
13701.88 316
13702.98 308
13704.09 302
13705.19 324
13706.30 351
13707.41 344
13708.51 342
13709.62 351
13710.72 301
13711.83 299
13712.94 327
13714.04 299
13715.15 309
13716.26 319
13717.36 326
13718.47 357
13719.58 316
13720.68 300
13721.79 334
13722.90 327
13724.00 366
13725.11 399
13726.22 374
13727.32 378
13728.43 388
13729.54 384
13730.64 388
13731.75 375
13732.86 411
13733.96 396
13735.07 378
13736.18 389
13737.29 409
13738.39 396
13739.50 406
13740.61 397
13741.72 387
13742.82 345
13743.93 377
13745.04 369
13746.15 428
13747.25 420
13748.36 400
13749.47 411
13750.58 416
13751.68 426
13752.79 399
13753.90 456
13755.01 458
13756.12 483
13757.22 477
13758.33 483
13759.44 449
13760.55 449
13761.66 474
13762.77 480
13763.87 493
13764.98 533
13766.09 499
13767.20 532
13768.31 562
13769.42 512
13770.52 622
13771.63 635
13772.74 626
13773.85 679
13774.96 758
13776.07 730
13777.18 748
13778.29 777
13779.39 778
13780.50 753
13781.61 739
13782.72 802
13783.83 680
13784.94 617
13786.05 601
13787.16 561
13788.27 528
13789.38 502
13790.49 491
13791.60 468
13792.71 508
13793.81 519
13794.92 497
13796.03 479
13797.14 466
13798.25 458
13799.36 428
13800.47 389
13801.58 386
13802.69 415
13803.80 406
13804.91 406
13806.02 374
13807.13 363
13808.24 415
13809.35 421
13810.46 414
13811.57 391
13812.68 396
13813.79 400
13814.90 395
13816.02 383
13817.13 352
13818.24 338
13819.35 364
13820.46 362
13821.57 371
13822.68 363
13823.79 326
13824.90 359
13826.01 344
13827.12 361
13828.23 345
13829.34 339
13830.45 307
13831.57 315
13832.68 299
13833.79 321
13834.90 291
13836.01 326
13837.12 300
13838.23 317
13839.34 339
13840.46 351
13841.57 389
13842.68 346
13843.79 369
13844.90 351
13846.01 344
13847.13 314
13848.24 319
13849.35 316
13850.46 310
13851.57 361
13852.68 346
13853.80 346
13854.91 362
13856.02 359
13857.13 370
13858.24 331
13859.36 330
13860.47 357
13861.58 349
13862.69 362
13863.81 342
13864.92 354
13866.03 340
13867.14 371
13868.26 385
13869.37 355
13870.48 354
13871.59 376
13872.71 367
13873.82 375
13874.93 369
13876.04 323
13877.16 374
13878.27 379
13879.38 367
13880.50 304
13881.61 338
13882.72 367
13883.84 392
13884.95 361
13886.06 365
13887.18 379
13888.29 410
13889.40 369
13890.52 376
13891.63 374
13892.74 365
13893.86 393
13894.97 446
13896.08 431
13897.20 393
13898.31 422
13899.42 437
13900.54 409
13901.65 402
13902.77 396
13903.88 429
13904.99 442
13906.11 385
13907.22 383
13908.34 395
13909.45 369
13910.56 392
13911.68 365
13912.79 359
13913.91 351
13915.02 370
13916.14 350
13917.25 352
13918.37 339
13919.48 346
13920.60 341
13921.71 337
13922.82 328
13923.94 314
13925.05 342
13926.17 323
13927.28 331
13928.40 340
13929.51 333
13930.63 336
13931.74 339
13932.86 357
13933.97 316
13935.09 287
13936.20 358
13937.32 307
13938.44 313
13939.55 334
13940.67 317
13941.78 311
13942.90 333
13944.01 353
13945.13 305
13946.24 316
13947.36 337
13948.48 329
13949.59 327
13950.71 306
13951.82 355
13952.94 323
13954.05 332
13955.17 300
13956.29 301
13957.40 310
13958.52 309
13959.64 318
13960.75 319
13961.87 319
13962.98 312
13964.10 321
13965.22 340
13966.33 303
13967.45 286
13968.57 315
13969.68 333
13970.80 307
13971.92 294
13973.03 305
13974.15 304
13975.27 303
13976.38 311
13977.50 345
13978.62 310
13979.73 352
13980.85 300
13981.97 299
13983.09 307
13984.20 322
13985.32 317
13986.44 311
13987.56 307
13988.67 316
13989.79 344
13990.91 332
13992.02 317
13993.14 287
13994.26 299
13995.38 319
13996.50 272
13997.61 304
13998.73 307
13999.85 326
14000.97 334
14002.08 320
14003.20 331
14004.32 297
14005.44 316
14006.56 337
14007.67 326
14008.79 301
14009.91 278
14011.03 310
14012.15 301
14013.27 293
14014.38 334
14015.50 327
14016.62 308
14017.74 296
14018.86 306
14019.98 278
14021.10 293
14022.21 284
14023.33 301
14024.45 329
14025.57 330
14026.69 303
14027.81 301
14028.93 295
14030.05 315
14031.17 307
14032.28 325
14033.40 327
14034.52 282
14035.64 301
14036.76 311
14037.88 301
14039.00 301
14040.12 312
14041.24 334
14042.36 308
14043.48 313
14044.60 302
14045.72 323
14046.84 278
14047.96 296
14049.08 306
14050.20 315
14051.32 303
14052.44 342
14053.56 348
14054.68 333
14055.80 314
14056.92 340
14058.04 383
14059.16 336
14060.28 310
14061.40 312
14062.52 352
14063.64 355
14064.76 355
14065.88 346
14067.00 369
14068.12 355
14069.24 356
14070.36 355
14071.48 373
14072.60 381
14073.72 420
14074.84 393
14075.97 417
14077.09 408
14078.21 429
14079.33 395
14080.45 417
14081.57 428
14082.69 454
14083.81 421
14084.93 425
14086.06 418
14087.18 483
14088.30 463
14089.42 469
14090.54 493
14091.66 452
14092.78 476
14093.91 516
14095.03 523
14096.15 511
14097.27 527
14098.39 566
14099.51 559
14100.64 558
14101.76 546
14102.88 586
14104.00 628
14105.12 538
14106.25 532
14107.37 546
14108.49 564
14109.61 528
14110.73 508
14111.86 470
14112.98 445
14114.10 463
14115.22 419
14116.35 423
14117.47 388
14118.59 382
14119.71 378
14120.84 401
14121.96 338
14123.08 357
14124.20 383
14125.33 367
14126.45 342
14127.57 343
14128.70 336
14129.82 342
14130.94 363
14132.07 324
14133.19 334
14134.31 319
14135.44 319
14136.56 322
14137.68 335
14138.81 305
14139.93 307
14141.05 349
14142.18 325
14143.30 310
14144.42 330
14145.55 356
14146.67 345
14147.79 343
14148.92 300
14150.04 306
14151.17 276
14152.29 308
14153.41 323
14154.54 326
14155.66 311
14156.79 316
14157.91 351
14159.03 374
14160.16 331
14161.28 315
14162.41 340
14163.53 329
14164.66 298
14165.78 310
14166.90 288
14168.03 299
14169.15 302
14170.28 293
14171.40 285
14172.53 307
14173.65 316
14174.78 336
14175.90 302
14177.03 307
14178.15 300
14179.28 321
14180.40 322
14181.53 325
14182.65 317
14183.78 323
14184.90 326
14186.03 310
14187.15 326
14188.28 337
14189.40 351
14190.53 293
14191.65 302
14192.78 289
14193.91 295
14195.03 301
14196.16 274
14197.28 288
14198.41 313
14199.53 283
14200.66 312
14201.79 281
14202.91 283
14204.04 285
14205.16 290
14206.29 284
14207.42 272
14208.54 286
14209.67 274
14210.79 303
14211.92 289
14213.05 267
14214.17 280
14215.30 301
14216.43 288
14217.55 281
14218.68 293
14219.81 284
14220.93 292
14222.06 259
14223.19 245
14224.31 288
14225.44 253
14226.57 282
14227.69 262
14228.82 291
14229.95 269
14231.07 292
14232.20 275
14233.33 284
14234.46 260
14235.58 261
14236.71 290
14237.84 273
14238.96 275
14240.09 267
14241.22 294
14242.35 290
14243.47 278
14244.60 269
14245.73 272
14246.86 277
14247.98 296
14249.11 302
14250.24 253
14251.37 241
14252.50 245
14253.62 270
14254.75 271
14255.88 294
14257.01 261
14258.14 241
14259.26 248
14260.39 258
14261.52 256
14262.65 240
14263.78 275
14264.91 247
14266.03 243
14267.16 242
14268.29 235
14269.42 230
14270.55 225
14271.68 250
14272.81 278
14273.93 251
14275.06 211
14276.19 220
14277.32 275
14278.45 240
14279.58 258
14280.71 260
14281.84 263
14282.97 243
14284.10 238
14285.22 220
14286.35 228
14287.48 213
14288.61 243
14289.74 235
14290.87 222
14292.00 241
14293.13 250
14294.26 229
14295.39 225
14296.52 206
14297.65 239
14298.78 224
14299.91 211
14301.04 212
14302.17 180
14303.30 226
14304.43 253
14305.56 219
14306.69 212
14307.82 219
14308.95 253
14310.08 249
14311.21 234
14312.34 210
14313.47 235
14314.60 216
14315.73 265
14316.86 231
14317.99 181
14319.12 216
14320.25 216
14321.38 226
14322.51 232
14323.64 224
14324.77 208
14325.91 224
14327.04 215
14328.17 205
14329.30 213
14330.43 224
14331.56 241
14332.69 222
14333.82 199
14334.95 211
14336.08 217
14337.22 218
14338.35 202
14339.48 214
14340.61 222
14341.74 228
14342.87 231
14344.00 203
14345.14 211
14346.27 185
14347.40 188
14348.53 198
14349.66 185
14350.79 200
14351.93 172
14353.06 207
14354.19 207
14355.32 186
14356.45 206
14357.59 230
14358.72 217
14359.85 187
14360.98 184
14362.12 189
14363.25 210
14364.38 204
14365.51 203
14366.64 203
14367.78 209
14368.91 197
14370.04 201
14371.17 201
14372.31 203
14373.44 219
14374.57 224
14375.71 190
14376.84 188
14377.97 207
14379.10 221
14380.24 209
14381.37 215
14382.50 181
14383.64 217
14384.77 228
14385.90 208
14387.04 222
14388.17 210
14389.30 212
14390.44 199
14391.57 209
14392.70 206
14393.84 196
14394.97 227
14396.10 217
14397.24 187
14398.37 192
14399.50 217
14400.64 239
14401.77 205
14402.91 226
14404.04 238
14405.17 248
14406.31 216
14407.44 222
14408.58 216
14409.71 221
14410.84 218
14411.98 209
14413.11 211
14414.25 195
14415.38 205
14416.52 223
14417.65 225
14418.78 213
14419.92 209
14421.05 226
14422.19 205
14423.32 214
14424.46 219
14425.59 203
14426.73 212
14427.86 201
14429.00 214
14430.13 180
14431.27 217
14432.40 236
14433.54 199
14434.67 212
14435.81 213
14436.94 216
14438.08 204
14439.21 205
14440.35 189
14441.48 226
14442.62 211
14443.75 206
14444.89 208
14446.03 207
14447.16 229
14448.30 201
14449.43 217
14450.57 227
14451.70 191
14452.84 208
14453.98 192
14455.11 229
14456.25 197
14457.38 219
14458.52 203
14459.66 198
14460.79 222
14461.93 246
14463.06 250
14464.20 239
14465.34 218
14466.47 214
14467.61 209
14468.75 237
14469.88 205
14471.02 228
14472.16 206
14473.29 196
14474.43 200
14475.57 229
14476.70 204
14477.84 236
14478.98 214
14480.11 193
14481.25 211
14482.39 196
14483.52 242
14484.66 228
14485.80 224
14486.93 214
14488.07 225
14489.21 195
14490.35 209
14491.48 243
14492.62 242
14493.76 213
14494.90 212
14496.03 233
14497.17 241
14498.31 265
14499.45 246
14500.58 237
14501.72 220
14502.86 222
14504.00 259
14505.14 235
14506.27 222
14507.41 245
14508.55 251
14509.69 276
14510.83 265
14511.96 265
14513.10 290
14514.24 285
14515.38 329
14516.52 294
14517.66 269
14518.79 302
14519.93 311
14521.07 317
14522.21 311
14523.35 300
14524.49 304
14525.63 295
14526.76 317
14527.90 301
14529.04 280
14530.18 271
14531.32 271
14532.46 266
14533.60 249
14534.74 259
14535.88 237
14537.01 255
14538.15 274
14539.29 257
14540.43 232
14541.57 243
14542.71 231
14543.85 261
14544.99 238
14546.13 234
14547.27 212
14548.41 232
14549.55 258
14550.69 232
14551.83 235
14552.97 230
14554.11 239
14555.25 247
14556.39 250
14557.53 226
14558.67 235
14559.81 243
14560.95 222
14562.09 222
14563.23 236
14564.37 251
14565.51 249
14566.65 229
14567.79 182
14568.93 215
14570.07 226
14571.21 220
14572.35 212
14573.49 247
14574.63 224
14575.77 237
14576.91 232
14578.05 212
14579.19 226
14580.34 259
14581.48 225
14582.62 221
14583.76 229
14584.90 243
14586.04 208
14587.18 228
14588.32 269
14589.46 248
14590.60 244
14591.75 230
14592.89 231
14594.03 243
14595.17 199
14596.31 252
14597.45 225
14598.59 238
14599.74 223
14600.88 243
14602.02 253
14603.16 273
14604.30 257
14605.44 258
14606.59 277
14607.73 279
14608.87 251
14610.01 267
14611.15 272
14612.30 276
14613.44 273
14614.58 275
14615.72 276
14616.87 256
14618.01 293
14619.15 279
14620.29 304
14621.44 303
14622.58 293
14623.72 299
14624.86 303
14626.01 259
14627.15 303
14628.29 296
14629.43 311
14630.58 284
14631.72 301
14632.86 320
14634.01 315
14635.15 360
14636.29 337
14637.43 348
14638.58 354
14639.72 372
14640.86 337
14642.01 374
14643.15 340
14644.29 364
14645.44 329
14646.58 306
14647.72 337
14648.87 304
14650.01 315
14651.15 297
14652.30 307
14653.44 303
14654.59 297
14655.73 288
14656.87 276
14658.02 255
14659.16 238
14660.31 228
14661.45 258
14662.59 263
14663.74 254
14664.88 257
14666.03 279
14667.17 244
14668.31 254
14669.46 235
14670.60 224
14671.75 233
14672.89 222
14674.04 256
14675.18 238
14676.33 232
14677.47 220
14678.62 259
14679.76 213
14680.90 215
14682.05 230
14683.19 227
14684.34 238
14685.48 234
14686.63 233
14687.77 246
14688.92 252
14690.06 222
14691.21 202
14692.35 216
14693.50 202
14694.65 203
14695.79 236
14696.94 211
14698.08 215
14699.23 189
14700.37 187
14701.52 223
14702.66 218
14703.81 221
14704.96 192
14706.10 185
14707.25 181
14708.39 212
14709.54 214
14710.68 198
14711.83 184
14712.98 200
14714.12 201
14715.27 192
14716.42 180
14717.56 211
14718.71 198
14719.85 187
14721.00 185
14722.15 177
14723.29 206
14724.44 187
14725.59 177
14726.73 199
14727.88 200
14729.03 212
14730.17 218
14731.32 217
14732.47 175
14733.61 215
14734.76 195
14735.91 182
14737.05 188
14738.20 210
14739.35 200
14740.50 219
14741.64 224
14742.79 185
14743.94 204
14745.08 221
14746.23 177
14747.38 185
14748.53 206
14749.67 185
14750.82 193
14751.97 213
14753.12 178
14754.26 195
14755.41 202
14756.56 174
14757.71 181
14758.85 174
14760.00 179
14761.15 170
14762.30 184
14763.45 153
14764.59 196
14765.74 200
14766.89 191
14768.04 213
14769.19 173
14770.34 169
14771.48 174
14772.63 213
14773.78 204
14774.93 193
14776.08 209
14777.23 213
14778.37 173
14779.52 164
14780.67 177
14781.82 190
14782.97 160
14784.12 176
14785.27 181
14786.42 214
14787.57 175
14788.71 156
14789.86 192
14791.01 167
14792.16 175
14793.31 165
14794.46 196
14795.61 170
14796.76 158
14797.91 189
14799.06 201
14800.21 154
14801.36 171
14802.51 165
14803.66 170
14804.80 171
14805.95 184
14807.10 202
14808.25 156
14809.40 173
14810.55 169
14811.70 174
14812.85 183
14814.00 171
14815.15 149
14816.30 190
14817.45 169
14818.60 172
14819.75 187
14820.90 179
14822.05 178
14823.20 166
14824.36 185
14825.51 175
14826.66 163
14827.81 172
14828.96 167
14830.11 154
14831.26 173
14832.41 159
14833.56 153
14834.71 148
14835.86 152
14837.01 168
14838.16 170
14839.31 167
14840.47 166
14841.62 173
14842.77 166
14843.92 172
14845.07 167
14846.22 168
14847.37 150
14848.52 179
14849.68 152
14850.83 164
14851.98 164
14853.13 169
14854.28 151
14855.43 173
14856.58 159
14857.74 182
14858.89 156
14860.04 153
14861.19 139
14862.34 138
14863.50 141
14864.65 163
14865.80 179
14866.95 162
14868.10 171
14869.26 156
14870.41 148
14871.56 143
14872.71 164
14873.86 151
14875.02 140
14876.17 145
14877.32 143
14878.47 133
14879.63 157
14880.78 172
14881.93 138
14883.08 152
14884.24 160
14885.39 179
14886.54 141
14887.70 147
14888.85 158
14890.00 165
14891.15 178
14892.31 203
14893.46 157
14894.61 142
14895.77 181
14896.92 182
14898.07 162
14899.23 142
14900.38 164
14901.53 151
14902.69 172
14903.84 136
14904.99 155
14906.15 170
14907.30 188
14908.45 154
14909.61 144
14910.76 179
14911.92 189
14913.07 161
14914.22 169
14915.38 159
14916.53 161
14917.69 192
14918.84 169
14919.99 171
14921.15 157
14922.30 196
14923.46 198
14924.61 180
14925.76 168
14926.92 157
14928.07 186
14929.23 182
14930.38 167
14931.54 146
14932.69 167
14933.85 184
14935.00 175
14936.16 174
14937.31 167
14938.47 175
14939.62 195
14940.77 181
14941.93 191
14943.08 187
14944.24 192
14945.40 182
14946.55 185
14947.71 165
14948.86 202
14950.02 188
14951.17 168
14952.33 169
14953.48 191
14954.64 192
14955.79 177
14956.95 207
14958.10 188
14959.26 207
14960.42 197
14961.57 213
14962.73 200
14963.88 177
14965.04 204
14966.19 209
14967.35 206
14968.51 180
14969.66 210
14970.82 200
14971.97 206
14973.13 173
14974.29 206
14975.44 201
14976.60 189
14977.76 182
14978.91 178
14980.07 165
14981.22 188
14982.38 172
14983.54 164
14984.69 181
14985.85 155
14987.01 185
14988.16 180
14989.32 199
14990.48 196
14991.64 185
14992.79 177
14993.95 176
14995.11 173
14996.26 183
14997.42 168
14998.58 159
14999.73 154
15000.89 153
15002.05 177
15003.21 186
15004.36 166
15005.52 156
15006.68 176
15007.84 141
15008.99 169
15010.15 187
15011.31 194
15012.47 173
15013.62 162
15014.78 178
15015.94 184
15017.10 157
15018.26 145
15019.41 160
15020.57 159
15021.73 163
15022.89 181
15024.05 190
15025.20 142
15026.36 152
15027.52 162
15028.68 162
15029.84 167
15031.00 163
15032.15 174
15033.31 161
15034.47 166
15035.63 177
15036.79 161
15037.95 185
15039.11 174
15040.26 185
15041.42 176
15042.58 166
15043.74 179
15044.90 150
15046.06 146
15047.22 153
15048.38 168
15049.54 138
15050.70 171
15051.85 141
15053.01 140
15054.17 125
15055.33 146
15056.49 153
15057.65 120
15058.81 148
15059.97 165
15061.13 165
15062.29 145
15063.45 153
15064.61 123
15065.77 136
15066.93 157
15068.09 154
15069.25 159
15070.41 171
15071.57 149
15072.73 150
15073.89 136
15075.05 142
15076.21 153
15077.37 120
15078.53 156
15079.69 131
15080.85 143
15082.01 129
15083.17 166
15084.33 155
15085.49 148
15086.65 136
15087.81 147
15088.97 153
15090.13 144
15091.29 130
15092.46 120
15093.62 162
15094.78 153
15095.94 152
15097.10 144
15098.26 160
15099.42 137
15100.58 153
15101.74 154
15102.90 141
15104.07 148
15105.23 171
15106.39 156
15107.55 146
15108.71 154
15109.87 139
15111.03 139
15112.20 150
15113.36 158
15114.52 147
15115.68 155
15116.84 140
15118.00 137
15119.17 144
15120.33 137
15121.49 148
15122.65 166
15123.81 134
15124.98 168
15126.14 154
15127.30 139
15128.46 157
15129.62 157
15130.79 146
15131.95 160
15133.11 129
15134.27 164
15135.44 148
15136.60 158
15137.76 155
15138.92 135
15140.09 151
15141.25 148
15142.41 147
15143.57 155
15144.74 137
15145.90 137
15147.06 146
15148.23 141
15149.39 154
15150.55 145
15151.71 159
15152.88 152
15154.04 144
15155.20 168
15156.37 135
15157.53 137
15158.69 141
15159.86 152
15161.02 150
15162.18 159
15163.35 150
15164.51 140
15165.67 148
15166.84 142
15168.00 167
15169.17 152
15170.33 164
15171.49 145
15172.66 168
15173.82 154
15174.99 172
15176.15 148
15177.31 136
15178.48 155
15179.64 173
15180.81 162
15181.97 146
15183.13 168
15184.30 172
15185.46 141
15186.63 153
15187.79 159
15188.96 171
15190.12 165
15191.29 160
15192.45 146
15193.61 159
15194.78 169
15195.94 166
15197.11 160
15198.27 143
15199.44 157
15200.60 186
15201.77 161
15202.93 155
15204.10 163
15205.26 178
15206.43 177
15207.59 169
15208.76 143
15209.92 171
15211.09 179
15212.26 172
15213.42 179
15214.59 181
15215.75 161
15216.92 162
15218.08 161
15219.25 164
15220.41 188
15221.58 197
15222.75 195
15223.91 176
15225.08 168
15226.24 171
15227.41 176
15228.58 175
15229.74 186
15230.91 181
15232.07 192
15233.24 206
15234.41 184
15235.57 171
15236.74 169
15237.91 178
15239.07 165
15240.24 184
15241.41 188
15242.57 197
15243.74 209
15244.90 190
15246.07 177
15247.24 190
15248.41 185
15249.57 185
15250.74 162
15251.91 188
15253.07 167
15254.24 189
15255.41 166
15256.57 155
15257.74 171
15258.91 156
15260.08 175
15261.24 170
15262.41 148
15263.58 149
15264.74 165
15265.91 159
15267.08 152
15268.25 167
15269.41 173
15270.58 164
15271.75 149
15272.92 160
15274.09 159
15275.25 167
15276.42 159
15277.59 154
15278.76 156
15279.93 165
15281.09 155
15282.26 159
15283.43 158
15284.60 149
15285.77 164
15286.93 178
15288.10 139
15289.27 153
15290.44 140
15291.61 151
15292.78 138
15293.94 173
15295.11 147
15296.28 136
15297.45 158
15298.62 153
15299.79 135
15300.96 161
15302.13 158
15303.29 163
15304.46 156
15305.63 138
15306.80 161
15307.97 164
15309.14 181
15310.31 146
15311.48 129
15312.65 131
15313.82 143
15314.99 162
15316.16 135
15317.32 134
15318.49 157
15319.66 171
15320.83 154
15322.00 146
15323.17 156
15324.34 143
15325.51 126
15326.68 148
15327.85 134
15329.02 145
15330.19 168
15331.36 147
15332.53 153
15333.70 148
15334.87 143
15336.04 142
15337.21 173
15338.38 180
15339.55 149
15340.72 152
15341.89 145
15343.06 162
15344.23 172
15345.40 133
15346.58 170
15347.75 139
15348.92 157
15350.09 153
15351.26 147
15352.43 152
15353.60 143
15354.77 145
15355.94 137
15357.11 153
15358.28 159
15359.45 155
15360.63 131
15361.80 140
15362.97 144
15364.14 144
15365.31 154
15366.48 156
15367.65 156
15368.82 155
15370.00 169
15371.17 165
15372.34 148
15373.51 160
15374.68 149
15375.85 151
15377.02 167
15378.20 163
15379.37 171
15380.54 144
15381.71 139
15382.88 166
15384.06 172
15385.23 194
15386.40 134
15387.57 148
15388.74 163
15389.92 155
15391.09 159
15392.26 170
15393.43 147
15394.61 179
15395.78 142
15396.95 186
15398.12 158
15399.30 155
15400.47 165
15401.64 165
15402.81 144
15403.99 141
15405.16 176
15406.33 197
15407.51 176
15408.68 153
15409.85 157
15411.02 156
15412.20 158
15413.37 153
15414.54 149
15415.72 148
15416.89 136
15418.06 147
15419.24 143
15420.41 131
15421.58 139
15422.76 160
15423.93 133
15425.10 132
15426.28 144
15427.45 149
15428.62 138
15429.80 139
15430.97 129
15432.15 152
15433.32 127
15434.49 127
15435.67 135
15436.84 134
15438.02 151
15439.19 151
15440.36 135
15441.54 150
15442.71 135
15443.89 150
15445.06 146
15446.24 122
15447.41 146
15448.58 155
15449.76 145
15450.93 148
15452.11 168
15453.28 157
15454.46 152
15455.63 137
15456.81 145
15457.98 139
15459.16 123
15460.33 146
15461.51 127
15462.68 148
15463.86 157
15465.03 154
15466.21 156
15467.38 164
15468.56 163
15469.73 181
15470.91 155
15472.08 158
15473.26 133
15474.43 143
15475.61 156
15476.78 144
15477.96 138
15479.14 143
15480.31 135
15481.49 129
15482.66 127
15483.84 137
15485.01 146
15486.19 137
15487.37 150
15488.54 147
15489.72 158
15490.89 139
15492.07 145
15493.25 131
15494.42 152
15495.60 158
15496.78 140
15497.95 151
15499.13 127
15500.30 142
15501.48 140
15502.66 139
15503.83 148
15505.01 155
15506.19 155
15507.36 151
15508.54 142
15509.72 141
15510.89 136
15512.07 189
15513.25 136
15514.42 146
15515.60 125
15516.78 158
15517.96 137
15519.13 129
15520.31 122
15521.49 123
15522.66 148
15523.84 138
15525.02 141
15526.20 126
15527.37 122
15528.55 138
15529.73 151
15530.91 139
15532.08 156
15533.26 161
15534.44 155
15535.62 168
15536.80 142
15537.97 147
15539.15 185
15540.33 166
15541.51 150
15542.69 117
15543.86 123
15545.04 166
15546.22 138
15547.40 149
15548.58 169
15549.75 163
15550.93 166
15552.11 159
15553.29 146
15554.47 154
15555.65 161
15556.83 166
15558.00 145
15559.18 151
15560.36 178
15561.54 153
15562.72 190
15563.90 197
15565.08 148
15566.26 172
15567.43 164
15568.61 172
15569.79 140
15570.97 170
15572.15 158
15573.33 148
15574.51 167
15575.69 180
15576.87 191
15578.05 180
15579.23 166
15580.41 168
15581.59 126
15582.76 169
15583.94 168
15585.12 165
15586.30 164
15587.48 167
15588.66 194
15589.84 176
15591.02 181
15592.20 175
15593.38 180
15594.56 158
15595.74 172
15596.92 164
15598.10 179
15599.28 168
15600.46 153
15601.64 163
15602.82 193
15604.00 192
15605.18 193
15606.37 172
15607.55 157
15608.73 166
15609.91 187
15611.09 172
15612.27 204
15613.45 195
15614.63 190
15615.81 198
15616.99 148
15618.17 185
15619.35 172
15620.53 205
15621.72 186
15622.90 173
15624.08 163
15625.26 208
15626.44 181
15627.62 195
15628.80 194
15629.98 215
15631.17 211
15632.35 188
15633.53 230
15634.71 196
15635.89 215
15637.07 213
15638.25 219
15639.44 212
15640.62 216
15641.80 197
15642.98 206
15644.16 218
15645.35 230
15646.53 214
15647.71 220
15648.89 254
15650.07 239
15651.26 235
15652.44 203
15653.62 213
15654.80 251
15655.98 239
15657.17 232
15658.35 241
15659.53 237
15660.71 239
15661.90 259
15663.08 262
15664.26 228
15665.45 204
15666.63 229
15667.81 217
15668.99 210
15670.18 238
15671.36 249
15672.54 256
15673.73 211
15674.91 230
15676.09 204
15677.27 229
15678.46 223
15679.64 201
15680.82 211
15682.01 204
15683.19 229
15684.37 222
15685.56 219
15686.74 219
15687.92 200
15689.11 233
15690.29 237
15691.48 250
15692.66 235
15693.84 232
15695.03 237
15696.21 257
15697.39 227
15698.58 220
15699.76 205
15700.95 231
15702.13 238
15703.32 246
15704.50 244
15705.68 216
15706.87 252
15708.05 266
15709.24 259
15710.42 256
15711.61 234
15712.79 230
15713.97 238
15715.16 256
15716.34 249
15717.53 274
15718.71 299
15719.90 279
15721.08 312
15722.27 296
15723.45 286
15724.64 275
15725.82 286
15727.01 265
15728.19 299
15729.38 305
15730.56 282
15731.75 268
15732.93 274
15734.12 254
15735.30 256
15736.49 245
15737.67 261
15738.86 260
15740.05 242
15741.23 274
15742.42 277
15743.60 256
15744.79 289
15745.97 280
15747.16 250
15748.35 263
15749.53 284
15750.72 308
15751.90 306
15753.09 294
15754.27 294
15755.46 277
15756.65 279
15757.83 290
15759.02 287
15760.21 328
15761.39 302
15762.58 290
15763.76 319
15764.95 271
15766.14 278
15767.32 274
15768.51 294
15769.70 274
15770.88 218
15772.07 204
15773.26 219
15774.44 216
15775.63 234
15776.82 258
15778.01 253
15779.19 218
15780.38 229
15781.57 225
15782.75 254
15783.94 253
15785.13 228
15786.32 245
15787.50 260
15788.69 207
15789.88 211
15791.06 228
15792.25 230
15793.44 216
15794.63 208
15795.82 234
15797.00 234
15798.19 231
15799.38 226
15800.57 186
15801.75 201
15802.94 193
15804.13 201
15805.32 200
15806.51 186
15807.69 213
15808.88 204
15810.07 206
15811.26 198
15812.45 196
15813.63 185
15814.82 204
15816.01 206
15817.20 180
15818.39 189
15819.58 202
15820.77 218
15821.95 215
15823.14 214
15824.33 220
15825.52 186
15826.71 214
15827.90 194
15829.09 184
15830.28 208
15831.46 212
15832.65 212
15833.84 184
15835.03 179
15836.22 211
15837.41 228
15838.60 213
15839.79 173
15840.98 208
15842.17 204
15843.36 202
15844.55 190
15845.74 176
15846.93 199
15848.11 206
15849.30 203
15850.49 218
15851.68 170
15852.87 185
15854.06 218
15855.25 203
15856.44 194
15857.63 205
15858.82 228
15860.01 204
15861.20 194
15862.39 219
15863.58 186
15864.77 184
15865.96 195
15867.15 206
15868.34 188
15869.54 190
15870.73 218
15871.92 225
15873.11 234
15874.30 212
15875.49 257
15876.68 248
15877.87 229
15879.06 214
15880.25 200
15881.44 186
15882.63 193
15883.82 204
15885.01 232
15886.21 215
15887.40 231
15888.59 213
15889.78 212
15890.97 191
15892.16 196
15893.35 201
15894.54 193
15895.74 204
15896.93 177
15898.12 206
15899.31 199
15900.50 181
15901.69 188
15902.88 207
15904.08 204
15905.27 203
15906.46 209
15907.65 216
15908.84 220
15910.04 222
15911.23 223
15912.42 216
15913.61 197
15914.80 196
15916.00 199
15917.19 211
15918.38 224
15919.57 226
15920.76 238
15921.96 206
15923.15 210
15924.34 207
15925.53 209
15926.73 224
15927.92 198
15929.11 234
15930.31 221
15931.50 233
15932.69 245
15933.88 231
15935.08 235
15936.27 202
15937.46 201
15938.66 197
15939.85 217
15941.04 214
15942.23 220
15943.43 241
15944.62 224
15945.81 212
15947.01 214
15948.20 207
15949.39 187
15950.59 210
15951.78 224
15952.97 190
15954.17 207
15955.36 209
15956.56 226
15957.75 187
15958.94 178
15960.14 184
15961.33 198
15962.52 156
15963.72 157
15964.91 192
15966.11 173
15967.30 198
15968.49 176
15969.69 185
15970.88 168
15972.08 149
15973.27 163
15974.47 173
15975.66 162
15976.85 168
15978.05 181
15979.24 180
15980.44 159
15981.63 164
15982.83 187
15984.02 189
15985.22 148
15986.41 151
15987.61 160
15988.80 163
15990.00 169
15991.19 148
15992.39 153
15993.58 158
15994.78 166
15995.97 160
15997.17 159
15998.36 150
15999.56 136
16000.75 128
16001.95 160
16003.14 143
16004.34 163
16005.53 155
16006.73 147
16007.93 160
16009.12 164
16010.32 161
16011.51 153
16012.71 152
16013.90 150
16015.10 162
16016.30 157
16017.49 134
16018.69 154
16019.88 154
16021.08 139
16022.28 155
16023.47 135
16024.67 147
16025.87 134
16027.06 149
16028.26 153
16029.45 136
16030.65 156
16031.85 141
16033.04 133
16034.24 152
16035.44 128
16036.63 148
16037.83 175
16039.03 162
16040.22 152
16041.42 154
16042.62 164
16043.81 159
16045.01 151
16046.21 153
16047.41 145
16048.60 147
16049.80 161
16051.00 143
16052.19 140
16053.39 130
16054.59 140
16055.79 125
16056.98 129
16058.18 154
16059.38 150
16060.58 139
16061.77 156
16062.97 144
16064.17 137
16065.37 110
16066.57 160
16067.76 168
16068.96 157
16070.16 134
16071.36 131
16072.56 124
16073.75 134
16074.95 145
16076.15 148
16077.35 165
16078.55 127
16079.74 160
16080.94 140
16082.14 130
16083.34 129
16084.54 130
16085.74 149
16086.93 165
16088.13 142
16089.33 147
16090.53 144
16091.73 137
16092.93 128
16094.13 135
16095.33 145
16096.52 142
16097.72 164
16098.92 127
16100.12 156
16101.32 156
16102.52 170
16103.72 171
16104.92 147
16106.12 120
16107.32 155
16108.52 164
16109.72 129
16110.92 133
16112.11 147
16113.31 162
16114.51 150
16115.71 139
16116.91 135
16118.11 127
16119.31 143
16120.51 154
16121.71 138
16122.91 163
16124.11 119
16125.31 145
16126.51 152
16127.71 156
16128.91 139
16130.11 146
16131.31 132
16132.51 124
16133.71 137
16134.91 127
16136.11 146
16137.31 123
16138.52 142
16139.72 115
16140.92 123
16142.12 132
16143.32 154
16144.52 142
16145.72 171
16146.92 159
16148.12 157
16149.32 184
16150.52 126
16151.72 125
16152.92 125
16154.13 131
16155.33 129
16156.53 142
16157.73 142
16158.93 154
16160.13 138
16161.33 118
16162.53 121
16163.74 137
16164.94 154
16166.14 151
16167.34 157
16168.54 134
16169.74 120
16170.95 133
16172.15 128
16173.35 114
16174.55 145
16175.75 128
16176.95 135
16178.16 123
16179.36 150
16180.56 127
16181.76 137
16182.96 129
16184.17 158
16185.37 145
16186.57 129
16187.77 130
16188.98 144
16190.18 126
16191.38 104
16192.58 131
16193.79 134
16194.99 132
16196.19 132
16197.39 167
16198.60 152
16199.80 142
16201.00 127
16202.21 135
16203.41 124
16204.61 141
16205.81 136
16207.02 147
16208.22 142
16209.42 150
16210.63 162
16211.83 144
16213.03 158
16214.24 131
16215.44 161
16216.64 147
16217.85 162
16219.05 138
16220.25 148
16221.46 138
16222.66 126
16223.86 142
16225.07 157
16226.27 165
16227.48 147
16228.68 158
16229.88 155
16231.09 127
16232.29 158
16233.50 165
16234.70 157
16235.90 187
16237.11 144
16238.31 164
16239.52 168
16240.72 163
16241.92 151
16243.13 160
16244.33 178
16245.54 145
16246.74 147
16247.95 153
16249.15 139
16250.36 163
16251.56 148
16252.77 134
16253.97 160
16255.18 180
16256.38 176
16257.59 159
16258.79 148
16260.00 131
16261.20 184
16262.41 172
16263.61 156
16264.82 177
16266.02 156
16267.23 180
16268.43 155
16269.64 165
16270.84 149
16272.05 145
16273.25 155
16274.46 161
16275.66 174
16276.87 174
16278.08 174
16279.28 162
16280.49 182
16281.69 195
16282.90 188
16284.11 171
16285.31 162
16286.52 171
16287.72 193
16288.93 161
16290.14 201
16291.34 178
16292.55 183
16293.75 160
16294.96 184
16296.17 198
16297.37 195
16298.58 199
16299.79 161
16300.99 193
16302.20 187
16303.41 237
16304.61 203
16305.82 185
16307.03 178
16308.23 204
16309.44 200
16310.65 195
16311.85 182
16313.06 190
16314.27 193
16315.47 203
16316.68 205
16317.89 190
16319.10 198
16320.30 198
16321.51 196
16322.72 178
16323.93 184
16325.13 160
16326.34 180
16327.55 181
16328.76 156
16329.96 148
16331.17 186
16332.38 186
16333.59 173
16334.79 154
16336.00 171
16337.21 194
16338.42 170
16339.63 132
16340.83 148
16342.04 155
16343.25 153
16344.46 158
16345.67 128
16346.87 156
16348.08 159
16349.29 145
16350.50 140
16351.71 142
16352.92 158
16354.12 130
16355.33 157
16356.54 161
16357.75 137
16358.96 133
16360.17 167
16361.38 157
16362.59 150
16363.79 135
16365.00 171
16366.21 165
16367.42 161
16368.63 148
16369.84 168
16371.05 146
16372.26 136
16373.47 151
16374.68 133
16375.89 134
16377.09 131
16378.30 152
16379.51 127
16380.72 107
16381.93 114
16383.14 128
16384.35 121
16385.56 137
16386.77 155
16387.98 158
16389.19 153
16390.40 124
16391.61 123
16392.82 141
16394.03 123
16395.24 128
16396.45 120
16397.66 97
16398.87 123
16400.08 115
16401.29 152
16402.50 135
16403.71 119
16404.92 139
16406.13 153
16407.34 134
16408.55 109
16409.76 143
16410.98 136
16412.19 156
16413.40 136
16414.61 137
16415.82 125
16417.03 124
16418.24 142
16419.45 143
16420.66 142
16421.87 139
16423.08 130
16424.30 132
16425.51 127
16426.72 120
16427.93 106
16429.14 123
16430.35 132
16431.56 152
16432.77 161
16433.99 123
16435.20 121
16436.41 123
16437.62 135
16438.83 130
16440.04 140
16441.26 139
16442.47 127
16443.68 126
16444.89 121
16446.10 120
16447.31 118
16448.53 114
16449.74 118
16450.95 122
16452.16 116
16453.38 122
16454.59 125
16455.80 133
16457.01 120
16458.22 126
16459.44 134
16460.65 139
16461.86 119
16463.07 122
16464.29 118
16465.50 135
16466.71 152
16467.92 140
16469.14 149
16470.35 143
16471.56 126
16472.78 124
16473.99 124
16475.20 147
16476.42 131
16477.63 124
16478.84 120
16480.05 116
16481.27 112
16482.48 128
16483.69 162
16484.91 155
16486.12 132
16487.33 115
16488.55 112
16489.76 147
16490.98 132
16492.19 131
16493.40 116
16494.62 109
16495.83 148
16497.04 128
16498.26 118
16499.47 108
16500.69 121
16501.90 116
16503.11 124
16504.33 102
16505.54 104
16506.76 135
16507.97 117
16509.18 118
16510.40 115
16511.61 120
16512.83 146
16514.04 140
16515.26 111
16516.47 115
16517.69 117
16518.90 142
16520.11 139
16521.33 128
16522.54 151
16523.76 130
16524.97 114
16526.19 111
16527.40 93
16528.62 112
16529.83 115
16531.05 122
16532.26 125
16533.48 140
16534.69 124
16535.91 135
16537.12 131
16538.34 121
16539.56 113
16540.77 117
16541.99 125
16543.20 123
16544.42 119
16545.63 121
16546.85 135
16548.06 126
16549.28 142
16550.50 145
16551.71 123
16552.93 127
16554.14 130
16555.36 137
16556.57 113
16557.79 111
16559.01 127
16560.22 116
16561.44 116
16562.66 113
16563.87 139
16565.09 123
16566.30 127
16567.52 133
16568.74 134
16569.95 144
16571.17 133
16572.39 160
16573.60 129
16574.82 141
16576.04 137
16577.25 124
16578.47 112
16579.69 122
16580.90 147
16582.12 137
16583.34 170
16584.56 137
16585.77 136
16586.99 134
16588.21 121
16589.42 113
16590.64 141
16591.86 133
16593.08 142
16594.29 145
16595.51 157
16596.73 130
16597.95 122
16599.16 125
16600.38 144
16601.60 144
16602.82 123
16604.03 127
16605.25 138
16606.47 128
16607.69 109
16608.91 135
16610.12 128
16611.34 124
16612.56 117
16613.78 120
16615.00 118
16616.21 122
16617.43 130
16618.65 109
16619.87 118
16621.09 113
16622.31 114
16623.52 112
16624.74 135
16625.96 130
16627.18 138
16628.40 115
16629.62 105
16630.84 118
16632.05 110
16633.27 133
16634.49 111
16635.71 102
16636.93 127
16638.15 134
16639.37 120
16640.59 112
16641.81 127
16643.03 118
16644.24 114
16645.46 80
16646.68 101
16647.90 105
16649.12 113
16650.34 120
16651.56 124
16652.78 116
16654.00 112
16655.22 110
16656.44 106
16657.66 112
16658.88 106
16660.10 141
16661.32 117
16662.54 122
16663.76 98
16664.98 105
16666.20 116
16667.42 128
16668.64 102
16669.86 127
16671.08 114
16672.30 122
16673.52 118
16674.74 101
16675.96 103
16677.18 109
16678.40 104
16679.62 99
16680.84 122
16682.06 123
16683.28 100
16684.50 103
16685.73 99
16686.95 114
16688.17 108
16689.39 91
16690.61 104
16691.83 102
16693.05 119
16694.27 124
16695.49 128
16696.71 126
16697.94 100
16699.16 103
16700.38 102
16701.60 104
16702.82 95
16704.04 110
16705.26 115
16706.48 121
16707.71 98
16708.93 106
16710.15 123
16711.37 113
16712.59 96
16713.81 102
16715.04 107
16716.26 120
16717.48 118
16718.70 95
16719.92 99
16721.15 125
16722.37 118
16723.59 110
16724.81 115
16726.03 106
16727.26 111
16728.48 100
16729.70 110
16730.92 98
16732.15 104
16733.37 93
16734.59 109
16735.81 113
16737.04 84
16738.26 103
16739.48 116
16740.71 100
16741.93 115
16743.15 107
16744.37 113
16745.60 102
16746.82 99
16748.04 96
16749.27 95
16750.49 106
16751.71 85
16752.94 94
16754.16 114
16755.38 99
16756.61 101
16757.83 105
16759.05 98
16760.28 101
16761.50 117
16762.72 99
16763.95 134
16765.17 104
16766.39 110
16767.62 103
16768.84 98
16770.07 110
16771.29 105
16772.51 96
16773.74 84
16774.96 99
16776.19 117
16777.41 107
16778.63 102
16779.86 120
16781.08 98
16782.31 83
16783.53 87
16784.75 105
16785.98 115
16787.20 105
16788.43 116
16789.65 116
16790.88 100
16792.10 98
16793.33 85
16794.55 109
16795.78 110
16797.00 105
16798.23 96
16799.45 111
16800.68 93
16801.90 95
16803.13 124
16804.35 96
16805.58 113
16806.80 118
16808.03 113
16809.25 96
16810.48 112
16811.70 102
16812.93 108
16814.15 108
16815.38 96
16816.60 96
16817.83 122
16819.06 105
16820.28 98
16821.51 126
16822.73 102
16823.96 98
16825.18 95
16826.41 124
16827.64 130
16828.86 143
16830.09 101
16831.31 108
16832.54 109
16833.77 113
16834.99 104
16836.22 126
16837.45 113
16838.67 106
16839.90 106
16841.12 112
16842.35 113
16843.58 106
16844.80 110
16846.03 106
16847.26 105
16848.48 116
16849.71 128
16850.94 125
16852.16 133
16853.39 120
16854.62 147
16855.85 129
16857.07 137
16858.30 133
16859.53 131
16860.75 121
16861.98 125
16863.21 135
16864.44 129
16865.66 109
16866.89 129
16868.12 137
16869.35 141
16870.57 123
16871.80 135
16873.03 132
16874.26 157
16875.48 135
16876.71 143
16877.94 136
16879.17 122
16880.39 146
16881.62 139
16882.85 143
16884.08 147
16885.31 140
16886.53 134
16887.76 148
16888.99 146
16890.22 162
16891.45 159
16892.68 140
16893.90 163
16895.13 172
16896.36 146
16897.59 173
16898.82 147
16900.05 130
16901.28 148
16902.50 158
16903.73 140
16904.96 132
16906.19 150
16907.42 124
16908.65 137
16909.88 151
16911.11 139
16912.34 116
16913.56 136
16914.79 116
16916.02 136
16917.25 138
16918.48 129
16919.71 125
16920.94 134
16922.17 136
16923.40 113
16924.63 84
16925.86 109
16927.09 131
16928.32 110
16929.55 109
16930.78 105
16932.01 117
16933.24 125
16934.47 97
16935.70 110
16936.93 124
16938.16 126
16939.39 107
16940.62 90
16941.85 131
16943.08 108
16944.31 123
16945.54 142
16946.77 121
16948.00 113
16949.23 101
16950.46 114
16951.69 109
16952.92 105
16954.15 139
16955.38 135
16956.61 105
16957.84 97
16959.07 129
16960.30 129
16961.53 110
16962.76 100
16964.00 110
16965.23 129
16966.46 96
16967.69 98
16968.92 110
16970.15 100
16971.38 104
16972.61 107
16973.84 109
16975.08 114
16976.31 150
16977.54 127
16978.77 142
16980.00 119
16981.23 116
16982.47 115
16983.70 113
16984.93 99
16986.16 100
16987.39 111
16988.62 114
16989.86 118
16991.09 129
16992.32 124
16993.55 112
16994.78 105
16996.02 106
16997.25 119
16998.48 114
16999.71 113
17000.94 114
17002.18 103
17003.41 89
17004.64 105
17005.87 143
17007.11 122
17008.34 118
17009.57 121
17010.80 129
17012.04 117
17013.27 118
17014.50 108
17015.74 123
17016.97 108
17018.20 138
17019.43 110
17020.67 126
17021.90 107
17023.13 102
17024.37 109
17025.60 112
17026.83 118
17028.07 111
17029.30 106
17030.53 103
17031.77 114
17033.00 99
17034.23 106
17035.47 101
17036.70 126
17037.93 135
17039.17 103
17040.40 89
17041.63 120
17042.87 115
17044.10 120
17045.34 106
17046.57 101
17047.80 122
17049.04 115
17050.27 127
17051.51 105
17052.74 106
17053.97 113
17055.21 115
17056.44 105
17057.68 109
17058.91 106
17060.15 130
17061.38 118
17062.62 124
17063.85 113
17065.08 102
17066.32 117
17067.55 102
17068.79 103
17070.02 111
17071.26 109
17072.49 115
17073.73 120
17074.96 120
17076.20 115
17077.43 95
17078.67 90
17079.90 101
17081.14 98
17082.37 119
17083.61 132
17084.84 108
17086.08 101
17087.32 111
17088.55 113
17089.79 97
17091.02 113
17092.26 117
17093.49 104
17094.73 94
17095.96 89
17097.20 107
17098.44 93
17099.67 102
17100.91 94
17102.14 110
17103.38 100
17104.62 120
17105.85 93
17107.09 99
17108.32 99
17109.56 108
17110.80 94
17112.03 105
17113.27 102
17114.51 97
17115.74 124
17116.98 93
17118.21 101
17119.45 104
17120.69 123
17121.92 99
17123.16 96
17124.40 101
17125.64 105
17126.87 103
17128.11 91
17129.35 106
17130.58 108
17131.82 114
17133.06 99
17134.29 92
17135.53 84
17136.77 104
17138.01 107
17139.24 115
17140.48 87
17141.72 79
17142.96 102
17144.19 118
17145.43 80
17146.67 93
17147.91 93
17149.14 94
17150.38 85
17151.62 110
17152.86 90
17154.09 92
17155.33 94
17156.57 84
17157.81 89
17159.05 87
17160.28 111
17161.52 79
17162.76 98
17164.00 93
17165.24 99
17166.47 77
17167.71 113
17168.95 88
17170.19 73
17171.43 88
17172.67 104
17173.91 103
17175.14 95
17176.38 104
17177.62 96
17178.86 112
17180.10 87
17181.34 87
17182.58 85
17183.82 95
17185.05 93
17186.29 106
17187.53 98
17188.77 109
17190.01 101
17191.25 99
17192.49 104
17193.73 117
17194.97 92
17196.21 85
17197.45 94
17198.69 102
17199.93 118
17201.16 88
17202.40 101
17203.64 89
17204.88 110
17206.12 112
17207.36 101
17208.60 84
17209.84 93
17211.08 107
17212.32 93
17213.56 96
17214.80 84
17216.04 93
17217.28 92
17218.52 78
17219.76 95
17221.00 90
17222.24 94
17223.48 90
17224.72 104
17225.97 114
17227.21 89
17228.45 95
17229.69 112
17230.93 94
17232.17 89
17233.41 96
17234.65 101
17235.89 97
17237.13 97
17238.37 88
17239.61 106
17240.85 96
17242.09 101
17243.34 90
17244.58 110
17245.82 103
17247.06 86
17248.30 103
17249.54 85
17250.78 99
17252.02 91
17253.27 86
17254.51 67
17255.75 82
17256.99 83
17258.23 101
17259.47 97
17260.72 119
17261.96 95
17263.20 94
17264.44 90
17265.68 86
17266.92 94
17268.17 102
17269.41 110
17270.65 90
17271.89 101
17273.13 88
17274.38 104
17275.62 92
17276.86 92
17278.10 93
17279.35 110
17280.59 97
17281.83 111
17283.07 90
17284.32 95
17285.56 98
17286.80 81
17288.04 82
17289.29 85
17290.53 92
17291.77 78
17293.02 89
17294.26 97
17295.50 94
17296.74 66
17297.99 86
17299.23 62
17300.47 81
17301.72 112
17302.96 92
17304.20 68
17305.45 89
17306.69 94
17307.93 86
17309.18 88
17310.42 98
17311.66 87
17312.91 86
17314.15 91
17315.39 78
17316.64 98
17317.88 80
17319.13 72
17320.37 80
17321.61 85
17322.86 88
17324.10 82
17325.35 84
17326.59 89
17327.83 84
17329.08 114
17330.32 80
17331.57 93
17332.81 98
17334.05 78
17335.30 90
17336.54 83
17337.79 74
17339.03 69
17340.28 92
17341.52 77
17342.77 88
17344.01 98
17345.26 79
17346.50 88
17347.75 93
17348.99 81
17350.24 78
17351.48 109
17352.72 87
17353.97 77
17355.22 80
17356.46 70
17357.71 88
17358.95 97
17360.20 93
17361.44 78
17362.69 111
17363.93 94
17365.18 105
17366.42 97
17367.67 93
17368.91 105
17370.16 121
17371.41 94
17372.65 97
17373.90 87
17375.14 92
17376.39 83
17377.63 91
17378.88 96
17380.13 106
17381.37 88
17382.62 101
17383.86 99
17385.11 92
17386.36 82
17387.60 88
17388.85 95
17390.10 110
17391.34 114
17392.59 88
17393.84 87
17395.08 89
17396.33 101
17397.58 91
17398.82 96
17400.07 66
17401.32 80
17402.56 86
17403.81 96
17405.06 96
17406.30 84
17407.55 97
17408.80 90
17410.04 97
17411.29 63
17412.54 84
17413.79 109
17415.03 92
17416.28 85
17417.53 81
17418.77 98
17420.02 102
17421.27 92
17422.52 120
17423.76 100
17425.01 86
17426.26 88
17427.51 75
17428.76 123
17430.00 93
17431.25 103
17432.50 88
17433.75 83
17434.99 107
17436.24 118
17437.49 108
17438.74 101
17439.99 95
17441.24 105
17442.48 84
17443.73 100
17444.98 88
17446.23 118
17447.48 108
17448.73 94
17449.97 108
17451.22 102
17452.47 100
17453.72 89
17454.97 104
17456.22 94
17457.47 86
17458.71 88
17459.96 88
17461.21 92
17462.46 86
17463.71 103
17464.96 106
17466.21 111
17467.46 92
17468.71 73
17469.96 92
17471.21 101
17472.45 102
17473.70 104
17474.95 133
17476.20 115
17477.45 96
17478.70 98
17479.95 83
17481.20 113
17482.45 105
17483.70 101
17484.95 101
17486.20 83
17487.45 110
17488.70 94
17489.95 82
17491.20 94
17492.45 92
17493.70 95
17494.95 109
17496.20 100
17497.45 114
17498.70 107
17499.95 102
17501.20 100
17502.45 119
17503.70 103
17504.95 95
17506.20 98
17507.45 92
17508.70 119
17509.95 98
17511.21 119
17512.46 106
17513.71 111
17514.96 123
17516.21 116
17517.46 97
17518.71 108
17519.96 96
17521.21 113
17522.46 119
17523.72 98
17524.97 108
17526.22 118
17527.47 127
17528.72 134
17529.97 117
17531.22 117
17532.47 123
17533.73 111
17534.98 102
17536.23 94
17537.48 108
17538.73 111
17539.98 114
17541.24 97
17542.49 122
17543.74 112
17544.99 105
17546.24 105
17547.50 98
17548.75 111
17550.00 93
17551.25 84
17552.50 85
17553.76 117
17555.01 111
17556.26 113
17557.51 122
17558.77 96
17560.02 87
17561.27 103
17562.52 118
17563.78 105
17565.03 128
17566.28 98
17567.53 109
17568.79 114
17570.04 109
17571.29 94
17572.55 105
17573.80 103
17575.05 100
17576.30 93
17577.56 104
17578.81 106
17580.06 112
17581.32 118
17582.57 104
17583.82 122
17585.08 106
17586.33 99
17587.58 97
17588.84 94
17590.09 91
17591.34 103
17592.60 101
17593.85 101
17595.11 126
17596.36 109
17597.61 106
17598.87 105
17600.12 107
17601.37 130
17602.63 103
17603.88 97
17605.14 120
17606.39 118
17607.64 127
17608.90 87
17610.15 106
17611.41 85
17612.66 100
17613.92 86
17615.17 88
17616.42 109
17617.68 115
17618.93 117
17620.19 102
17621.44 96
17622.70 91
17623.95 112
17625.21 107
17626.46 95
17627.72 96
17628.97 116
17630.23 116
17631.48 96
17632.74 112
17633.99 118
17635.25 98
17636.50 103
17637.76 104
17639.01 79
17640.27 98
17641.52 89
17642.78 118
17644.03 93
17645.29 107
17646.55 69
17647.80 116
17649.06 113
17650.31 101
17651.57 99
17652.82 98
17654.08 109
17655.34 85
17656.59 105
17657.85 91
17659.10 108
17660.36 95
17661.62 102
17662.87 97
17664.13 92
17665.38 84
17666.64 85
17667.90 88
17669.15 87
17670.41 98
17671.67 110
17672.92 107
17674.18 89
17675.44 101
17676.69 117
17677.95 96
17679.21 103
17680.46 92
17681.72 113
17682.98 98
17684.23 85
17685.49 105
17686.75 67
17688.00 97
17689.26 96
17690.52 96
17691.78 96
17693.03 79
17694.29 108
17695.55 95
17696.80 82
17698.06 82
17699.32 97
17700.58 76
17701.83 88
17703.09 81
17704.35 101
17705.61 92
17706.86 88
17708.12 94
17709.38 80
17710.64 79
17711.90 94
17713.15 93
17714.41 101
17715.67 81
17716.93 84
17718.19 98
17719.44 112
17720.70 79
17721.96 68
17723.22 100
17724.48 67
17725.74 89
17726.99 74
17728.25 91
17729.51 72
17730.77 104
17732.03 75
17733.29 89
17734.55 81
17735.80 88
17737.06 85
17738.32 90
17739.58 106
17740.84 65
17742.10 92
17743.36 100
17744.62 75
17745.88 74
17747.13 126
17748.39 97
17749.65 109
17750.91 109
17752.17 81
17753.43 83
17754.69 110
17755.95 113
17757.21 74
17758.47 91
17759.73 95
17760.99 97
17762.25 64
17763.51 74
17764.77 80
17766.03 84
17767.29 86
17768.55 91
17769.81 84
17771.07 78
17772.33 88
17773.59 92
17774.85 104
17776.11 98
17777.37 88
17778.63 88
17779.89 98
17781.15 88
17782.41 118
17783.67 91
17784.93 98
17786.19 107
17787.45 95
17788.71 76
17789.97 92
17791.23 85
17792.49 107
17793.75 91
17795.02 98
17796.28 101
17797.54 98
17798.80 99
17800.06 77
17801.32 87
17802.58 89
17803.84 80
17805.10 87
17806.36 76
17807.63 81
17808.89 83
17810.15 90
17811.41 82
17812.67 87
17813.93 74
17815.19 77
17816.46 97
17817.72 103
17818.98 81
17820.24 104
17821.50 106
17822.77 97
17824.03 66
17825.29 78
17826.55 96
17827.81 96
17829.08 90
17830.34 104
17831.60 111
17832.86 89
17834.12 78
17835.39 79
17836.65 87
17837.91 91
17839.17 99
17840.44 79
17841.70 92
17842.96 72
17844.22 91
17845.49 100
17846.75 91
17848.01 82
17849.27 94
17850.54 85
17851.80 65
17853.06 62
17854.33 62
17855.59 92
17856.85 87
17858.11 101
17859.38 93
17860.64 89
17861.90 80
17863.17 72
17864.43 74
17865.69 85
17866.96 103
17868.22 78
17869.48 79
17870.75 82
17872.01 64
17873.28 78
17874.54 98
17875.80 89
17877.07 70
17878.33 76
17879.59 84
17880.86 68
17882.12 93
17883.39 105
17884.65 87
17885.91 72
17887.18 67
17888.44 102
17889.71 87
17890.97 74
17892.23 81
17893.50 87
17894.76 71
17896.03 100
17897.29 80
17898.56 85
17899.82 89
17901.09 100
17902.35 93
17903.62 82
17904.88 97
17906.15 79
17907.41 84
17908.67 73
17909.94 82
17911.20 83
17912.47 89
17913.73 85
17915.00 87
17916.26 86
17917.53 89
17918.80 92
17920.06 84
17921.33 64
17922.59 67
17923.86 72
17925.12 92
17926.39 96
17927.65 81
17928.92 59
17930.18 79
17931.45 79
17932.72 87
17933.98 87
17935.25 59
17936.51 63
17937.78 72
17939.05 59
17940.31 73
17941.58 92
17942.84 82
17944.11 67
17945.38 80
17946.64 85
17947.91 63
17949.17 96
17950.44 71
17951.71 57
17952.97 76
17954.24 83
17955.51 90
17956.77 83
17958.04 80
17959.31 85
17960.57 99
17961.84 83
17963.11 91
17964.37 82
17965.64 76
17966.91 72
17968.17 75
17969.44 79
17970.71 76
17971.98 87
17973.24 56
17974.51 96
17975.78 89
17977.04 81
17978.31 90
17979.58 84
17980.85 88
17982.11 98
17983.38 77
17984.65 85
17985.92 72
17987.18 64
17988.45 73
17989.72 85
17990.99 74
17992.26 87
17993.52 80
17994.79 96
17996.06 97
17997.33 87
17998.60 80
17999.86 74
18001.13 89
18002.40 69
18003.67 80
18004.94 63
18006.20 82
18007.47 94
18008.74 91
18010.01 74
18011.28 64
18012.55 73
18013.82 82
18015.08 72
18016.35 69
18017.62 89
18018.89 91
18020.16 94
18021.43 91
18022.70 77
18023.97 73
18025.24 93
18026.50 88
18027.77 68
18029.04 86
18030.31 98
18031.58 96
18032.85 83
18034.12 74
18035.39 89
18036.66 99
18037.93 77
18039.20 77
18040.47 74
18041.74 74
18043.01 76
18044.28 72
18045.55 60
18046.82 89
18048.09 93
18049.35 65
18050.62 78
18051.89 91
18053.16 84
18054.43 76
18055.70 84
18056.98 91
18058.25 82
18059.52 98
18060.79 110
18062.06 81
18063.33 76
18064.60 86
18065.87 95
18067.14 84
18068.41 73
18069.68 74
18070.95 83
18072.22 74
18073.49 88
18074.76 74
18076.03 79
18077.30 78
18078.57 88
18079.84 98
18081.12 62
18082.39 82
18083.66 85
18084.93 84
18086.20 91
18087.47 72
18088.74 80
18090.01 76
18091.29 85
18092.56 96
18093.83 80
18095.10 79
18096.37 77
18097.64 95
18098.91 70
18100.19 82
18101.46 84
18102.73 87
18104.00 75
18105.27 65
18106.54 70
18107.82 83
18109.09 85
18110.36 77
18111.63 84
18112.90 93
18114.18 72
18115.45 90
18116.72 67
18117.99 84
18119.27 86
18120.54 75
18121.81 90
18123.08 102
18124.36 82
18125.63 87
18126.90 93
18128.17 59
18129.45 73
18130.72 88
18131.99 83
18133.26 67
18134.54 102
18135.81 89
18137.08 87
18138.36 66
18139.63 62
18140.90 83
18142.18 88
18143.45 85
18144.72 81
18146.00 71
18147.27 77
18148.54 86
18149.82 75
18151.09 76
18152.36 82
18153.64 88
18154.91 87
18156.18 84
18157.46 82
18158.73 96
18160.00 89
18161.28 99
18162.55 83
18163.83 76
18165.10 102
18166.37 78
18167.65 67
18168.92 74
18170.20 107
18171.47 89
18172.74 93
18174.02 90
18175.29 65
18176.57 83
18177.84 90
18179.12 73
18180.39 76
18181.66 81
18182.94 88
18184.21 90
18185.49 93
18186.76 62
18188.04 79
18189.31 102
18190.59 94
18191.86 70
18193.14 70
18194.41 89
18195.69 83
18196.96 91
18198.24 68
18199.51 71
18200.79 89
18202.06 92
18203.34 93
18204.61 68
18205.89 80
18207.16 80
18208.44 63
18209.72 74
18210.99 85
18212.27 93
18213.54 96
18214.82 112
18216.09 92
18217.37 78
18218.65 100
18219.92 75
18221.20 63
18222.47 75
18223.75 85
18225.03 60
18226.30 76
18227.58 76
18228.85 93
18230.13 97
18231.41 86
18232.68 76
18233.96 92
18235.24 88
18236.51 88
18237.79 69
18239.06 86
18240.34 98
18241.62 90
18242.89 96
18244.17 100
18245.45 89
18246.73 106
18248.00 84
18249.28 79
18250.56 83
18251.83 73
18253.11 84
18254.39 80
18255.66 80
18256.94 81
18258.22 87
18259.50 80
18260.77 77
18262.05 66
18263.33 78
18264.61 96
18265.88 86
18267.16 72
18268.44 88
18269.72 81
18270.99 70
18272.27 77
18273.55 64
18274.83 67
18276.10 65
18277.38 90
18278.66 70
18279.94 63
18281.22 65
18282.49 57
18283.77 70
18285.05 82
18286.33 73
18287.61 83
18288.88 81
18290.16 94
18291.44 97
18292.72 79
18294.00 80
18295.28 76
18296.56 94
18297.83 75
18299.11 72
18300.39 59
18301.67 71
18302.95 79
18304.23 79
18305.51 67
18306.79 75
18308.06 75
18309.34 80
18310.62 70
18311.90 62
18313.18 96
18314.46 82
18315.74 91
18317.02 79
18318.30 66
18319.58 85
18320.86 92
18322.14 71
18323.42 70
18324.70 86
18325.97 67
18327.25 80
18328.53 96
18329.81 74
18331.09 78
18332.37 85
18333.65 85
18334.93 86
18336.21 72
18337.49 105
18338.77 76
18340.05 69
18341.33 75
18342.61 61
18343.89 93
18345.17 72
18346.45 77
18347.73 76
18349.02 94
18350.30 89
18351.58 76
18352.86 81
18354.14 91
18355.42 83
18356.70 73
18357.98 63
18359.26 75
18360.54 85
18361.82 84
18363.10 82
18364.38 78
18365.66 85
18366.95 77
18368.23 85
18369.51 70
18370.79 76
18372.07 75
18373.35 78
18374.63 88
18375.91 68
18377.20 75
18378.48 74
18379.76 83
18381.04 65
18382.32 73
18383.60 112
18384.88 89
18386.17 83
18387.45 75
18388.73 74
18390.01 85
18391.29 86
18392.58 97
18393.86 86
18395.14 70
18396.42 95
18397.70 76
18398.99 71
18400.27 73
18401.55 77
18402.83 66
18404.11 64
18405.40 82
18406.68 65
18407.96 58
18409.24 78
18410.53 82
18411.81 72
18413.09 102
18414.37 103
18415.66 64
18416.94 80
18418.22 69
18419.51 74
18420.79 76
18422.07 84
18423.36 73
18424.64 74
18425.92 80
18427.20 70
18428.49 78
18429.77 68
18431.05 84
18432.34 61
18433.62 81
18434.90 69
18436.19 72
18437.47 69
18438.75 60
18440.04 72
18441.32 63
18442.61 62
18443.89 96
18445.17 80
18446.46 59
18447.74 78
18449.02 80
18450.31 98
18451.59 80
18452.88 65
18454.16 64
18455.44 53
18456.73 57
18458.01 84
18459.30 74
18460.58 69
18461.87 74
18463.15 66
18464.43 79
18465.72 82
18467.00 83
18468.29 89
18469.57 70
18470.86 94
18472.14 69
18473.43 74
18474.71 69
18476.00 76
18477.28 76
18478.57 96
18479.85 90
18481.14 79
18482.42 80
18483.71 80
18484.99 68
18486.28 70
18487.56 78
18488.85 71
18490.13 86
18491.42 63
18492.70 68
18493.99 69
18495.27 72
18496.56 59
18497.85 59
18499.13 53
18500.42 69
18501.70 96
18502.99 85
18504.27 90
18505.56 86
18506.85 72
18508.13 77
18509.42 83
18510.70 78
18511.99 73
18513.28 83
18514.56 60
18515.85 67
18517.14 68
18518.42 82
18519.71 72
18520.99 73
18522.28 72
18523.57 64
18524.85 60
18526.14 78
18527.43 78
18528.71 75
18530.00 79
18531.29 82
18532.57 90
18533.86 65
18535.15 83
18536.43 68
18537.72 84
18539.01 67
18540.30 88
18541.58 71
18542.87 72
18544.16 77
18545.44 78
18546.73 80
18548.02 71
18549.31 73
18550.59 68
18551.88 73
18553.17 77
18554.46 79
18555.74 102
18557.03 104
18558.32 76
18559.61 78
18560.90 89
18562.18 68
18563.47 65
18564.76 80
18566.05 82
18567.33 81
18568.62 72
18569.91 98
18571.20 76
18572.49 69
18573.78 62
18575.06 68
18576.35 106
18577.64 92
18578.93 98
18580.22 82
18581.51 82
18582.79 86
18584.08 90
18585.37 78
18586.66 71
18587.95 92
18589.24 73
18590.53 72
18591.82 77
18593.10 87
18594.39 114
18595.68 84
18596.97 86
18598.26 86
18599.55 74
18600.84 86
18602.13 102
18603.42 92
18604.71 80
18606.00 90
18607.29 99
18608.58 82
18609.86 85
18611.15 85
18612.44 91
18613.73 81
18615.02 103
18616.31 88
18617.60 88
18618.89 100
18620.18 91
18621.47 77
18622.76 83
18624.05 89
18625.34 81
18626.63 89
18627.92 81
18629.21 70
18630.50 81
18631.79 94
18633.08 82
18634.37 88
18635.66 106
18636.95 98
18638.25 71
18639.54 85
18640.83 73
18642.12 83
18643.41 95
18644.70 80
18645.99 90
18647.28 83
18648.57 88
18649.86 75
18651.15 71
18652.44 81
18653.73 70
18655.03 62
18656.32 80
18657.61 89
18658.90 84
18660.19 83
18661.48 87
18662.77 85
18664.06 83
18665.36 85
18666.65 97
18667.94 69
18669.23 58
18670.52 62
18671.81 91
18673.11 98
18674.40 78
18675.69 83
18676.98 60
18678.27 70
18679.56 70
18680.86 77
18682.15 59
18683.44 68
18684.73 70
18686.03 70
18687.32 76
18688.61 85
18689.90 71
18691.19 70
18692.49 92
18693.78 81
18695.07 89
18696.36 77
18697.66 77
18698.95 69
18700.24 76
18701.53 67
18702.83 79
18704.12 79
18705.41 75
18706.71 78
18708.00 68
18709.29 88
18710.58 92
18711.88 86
18713.17 79
18714.46 73
18715.76 102
18717.05 74
18718.34 63
18719.64 63
18720.93 62
18722.22 81
18723.52 86
18724.81 74
18726.10 72
18727.40 70
18728.69 67
18729.99 86
18731.28 86
18732.57 70
18733.87 78
18735.16 71
18736.45 78
18737.75 58
18739.04 66
18740.34 73
18741.63 65
18742.92 70
18744.22 80
18745.51 71
18746.81 76
18748.10 65
18749.40 48
18750.69 67
18751.98 91
18753.28 75
18754.57 73
18755.87 76
18757.16 90
18758.46 85
18759.75 86
18761.05 89
18762.34 52
18763.64 70
18764.93 83
18766.23 72
18767.52 74
18768.82 65
18770.11 84
18771.41 81
18772.70 71
18774.00 60
18775.29 70
18776.59 81
18777.88 78
18779.18 80
18780.47 83
18781.77 81
18783.06 75
18784.36 82
18785.66 75
18786.95 56
18788.25 56
18789.54 73
18790.84 77
18792.13 62
18793.43 61
18794.73 68
18796.02 72
18797.32 71
18798.61 60
18799.91 61
18801.21 66
18802.50 64
18803.80 80
18805.10 67
18806.39 71
18807.69 56
18808.98 101
18810.28 66
18811.58 66
18812.87 63
18814.17 73
18815.47 60
18816.76 56
18818.06 79
18819.36 91
18820.65 76
18821.95 70
18823.25 70
18824.54 68
18825.84 72
18827.14 82
18828.44 73
18829.73 74
18831.03 66
18832.33 94
18833.62 78
18834.92 65
18836.22 60
18837.52 72
18838.81 84
18840.11 78
18841.41 61
18842.71 77
18844.00 61
18845.30 74
18846.60 85
18847.90 59
18849.20 64
18850.49 63
18851.79 68
18853.09 75
18854.39 81
18855.69 83
18856.98 97
18858.28 79
18859.58 69
18860.88 73
18862.18 82
18863.47 72
18864.77 62
18866.07 63
18867.37 86
18868.67 58
18869.97 58
18871.26 66
18872.56 73
18873.86 78
18875.16 60
18876.46 67
18877.76 62
18879.06 83
18880.36 68
18881.66 71
18882.95 68
18884.25 73
18885.55 56
18886.85 77
18888.15 74
18889.45 49
18890.75 61
18892.05 61
18893.35 65
18894.65 67
18895.95 68
18897.25 56
18898.55 77
18899.84 65
18901.14 75
18902.44 45
18903.74 54
18905.04 57
18906.34 74
18907.64 72
18908.94 59
18910.24 79
18911.54 54
18912.84 68
18914.14 83
18915.44 68
18916.74 74
18918.04 78
18919.34 66
18920.64 66
18921.94 66
18923.24 61
18924.54 64
18925.85 63
18927.15 55
18928.45 61
18929.75 74
18931.05 58
18932.35 69
18933.65 76
18934.95 82
18936.25 67
18937.55 83
18938.85 76
18940.15 75
18941.45 73
18942.76 64
18944.06 59
18945.36 69
18946.66 85
18947.96 83
18949.26 67
18950.56 79
18951.86 71
18953.17 75
18954.47 82
18955.77 48
18957.07 72
18958.37 79
18959.67 65
18960.97 59
18962.28 61
18963.58 50
18964.88 90
18966.18 73
18967.48 75
18968.79 64
18970.09 65
18971.39 58
18972.69 75
18973.99 73
18975.30 87
18976.60 113
18977.90 87
18979.20 65
18980.50 58
18981.81 71
18983.11 72
18984.41 68
18985.71 77
18987.02 75
18988.32 63
18989.62 72
18990.93 58
18992.23 55
18993.53 55
18994.83 70
18996.14 103
18997.44 71
18998.74 57
19000.05 58
19001.35 63
19002.65 82
19003.95 87
19005.26 64
19006.56 57
19007.86 63
19009.17 53
19010.47 58
19011.77 49
19013.08 64
19014.38 65
19015.68 71
19016.99 69
19018.29 70
19019.60 76
19020.90 68
19022.20 55
19023.51 50
19024.81 68
19026.11 72
19027.42 63
19028.72 49
19030.03 67
19031.33 75
19032.64 65
19033.94 76
19035.24 68
19036.55 77
19037.85 69
19039.16 53
19040.46 71
19041.77 60
19043.07 75
19044.37 56
19045.68 99
19046.98 56
19048.29 56
19049.59 54
19050.90 67
19052.20 73
19053.51 59
19054.81 65
19056.12 68
19057.42 65
19058.73 69
19060.03 64
19061.34 68
19062.64 79
19063.95 59
19065.25 61
19066.56 64
19067.86 67
19069.17 81
19070.47 78
19071.78 53
19073.09 73
19074.39 65
19075.70 80
19077.00 92
19078.31 55
19079.61 71
19080.92 68
19082.23 80
19083.53 64
19084.84 51
19086.14 71
19087.45 73
19088.76 67
19090.06 57
19091.37 58
19092.67 67
19093.98 101
19095.29 78
19096.59 58
19097.90 66
19099.21 71
19100.51 84
19101.82 61
19103.12 64
19104.43 64
19105.74 81
19107.04 77
19108.35 58
19109.66 68
19110.97 65
19112.27 71
19113.58 65
19114.89 60
19116.19 56
19117.50 69
19118.81 74
19120.11 75
19121.42 88
19122.73 66
19124.04 80
19125.34 63
19126.65 72
19127.96 76
19129.27 80
19130.57 77
19131.88 83
19133.19 60
19134.50 62
19135.80 66
19137.11 69
19138.42 73
19139.73 75
19141.03 68
19142.34 66
19143.65 68
19144.96 73
19146.27 60
19147.57 62
19148.88 67
19150.19 75
19151.50 77
19152.81 71
19154.12 71
19155.42 62
19156.73 67
19158.04 83
19159.35 66
19160.66 80
19161.97 81
19163.28 82
19164.58 69
19165.89 83
19167.20 66
19168.51 70
19169.82 62
19171.13 69
19172.44 73
19173.75 59
19175.05 72
19176.36 71
19177.67 69
19178.98 66
19180.29 80
19181.60 77
19182.91 73
19184.22 59
19185.53 62
19186.84 61
19188.15 66
19189.46 66
19190.77 71
19192.08 64
19193.39 92
19194.70 72
19196.01 74
19197.31 67
19198.62 68
19199.93 67
19201.24 61
19202.55 64
19203.86 52
19205.17 70
19206.48 72
19207.79 66
19209.10 72
19210.42 65
19211.73 77
19213.04 69
19214.35 63
19215.66 64
19216.97 83
19218.28 79
19219.59 59
19220.90 56
19222.21 72
19223.52 80
19224.83 56
19226.14 57
19227.45 73
19228.76 64
19230.07 70
19231.39 70
19232.70 88
19234.01 90
19235.32 78
19236.63 66
19237.94 77
19239.25 73
19240.56 68
19241.87 64
19243.19 65
19244.50 68
19245.81 63
19247.12 72
19248.43 81
19249.74 79
19251.05 79
19252.37 104
19253.68 60
19254.99 79
19256.30 84
19257.61 51
19258.93 65
19260.24 58
19261.55 75
19262.86 81
19264.17 80
19265.49 88
19266.80 77
19268.11 71
19269.42 72
19270.73 75
19272.05 85
19273.36 69
19274.67 73
19275.98 66
19277.30 70
19278.61 64
19279.92 67
19281.23 72
19282.55 71
19283.86 69
19285.17 54
19286.49 81
19287.80 79
19289.11 76
19290.42 79
19291.74 90
19293.05 71
19294.36 69
19295.68 60
19296.99 70
19298.30 78
19299.62 66
19300.93 64
19302.24 68
19303.56 58
19304.87 63
19306.18 69
19307.50 69
19308.81 75
19310.12 76
19311.44 68
19312.75 71
19314.07 75
19315.38 62
19316.69 48
19318.01 57
19319.32 71
19320.64 62
19321.95 57
19323.26 57
19324.58 51
19325.89 58
19327.21 72
19328.52 63
19329.83 59
19331.15 76
19332.46 70
19333.78 66
19335.09 75
19336.41 76
19337.72 76
19339.04 62
19340.35 58
19341.67 63
19342.98 73
19344.29 68
19345.61 75
19346.92 55
19348.24 73
19349.55 53
19350.87 64
19352.18 54
19353.50 58
19354.82 58
19356.13 71
19357.45 59
19358.76 87
19360.08 53
19361.39 61
19362.71 60
19364.02 64
19365.34 57
19366.65 64
19367.97 60
19369.28 75
19370.60 84
19371.92 60
19373.23 53
19374.55 60
19375.86 75
19377.18 66
19378.50 54
19379.81 67
19381.13 61
19382.44 53
19383.76 55
19385.08 57
19386.39 61
19387.71 68
19389.03 53
19390.34 62
19391.66 55
19392.97 75
19394.29 68
19395.61 66
19396.92 73
19398.24 58
19399.56 68
19400.87 59
19402.19 74
19403.51 69
19404.82 60
19406.14 76
19407.46 73
19408.78 76
19410.09 67
19411.41 67
19412.73 79
19414.04 63
19415.36 70
19416.68 69
19418.00 65
19419.31 74
19420.63 68
19421.95 54
19423.27 66
19424.58 63
19425.90 68
19427.22 63
19428.54 53
19429.85 67
19431.17 65
19432.49 83
19433.81 70
19435.13 71
19436.44 52
19437.76 69
19439.08 61
19440.40 69
19441.72 59
19443.03 66
19444.35 70
19445.67 71
19446.99 62
19448.31 59
19449.63 60
19450.94 57
19452.26 63
19453.58 47
19454.90 65
19456.22 55
19457.54 67
19458.86 56
19460.17 60
19461.49 64
19462.81 49
19464.13 61
19465.45 81
19466.77 88
19468.09 79
19469.41 60
19470.73 52
19472.04 63
19473.36 85
19474.68 57
19476.00 66
19477.32 60
19478.64 68
19479.96 77
19481.28 75
19482.60 45
19483.92 55
19485.24 66
19486.56 67
19487.88 65
19489.20 60
19490.52 62
19491.84 73
19493.16 67
19494.48 69
19495.80 58
19497.12 75
19498.44 84
19499.76 57
19501.08 41
19502.40 67
19503.72 60
19505.04 57
19506.36 78
19507.68 49
19509.00 80
19510.32 86
19511.64 66
19512.96 55
19514.28 57
19515.60 53
19516.92 75
19518.24 54
19519.56 55
19520.89 70
19522.21 60
19523.53 76
19524.85 78
19526.17 68
19527.49 51
19528.81 76
19530.13 78
19531.45 71
19532.78 85
19534.10 85
19535.42 87
19536.74 65
19538.06 68
19539.38 83
19540.70 61
19542.02 71
19543.35 52
19544.67 58
19545.99 81
19547.31 67
19548.63 75
19549.96 64
19551.28 61
19552.60 59
19553.92 78
19555.24 63
19556.56 54
19557.89 62
19559.21 62
19560.53 73
19561.85 75
19563.18 51
19564.50 75
19565.82 76
19567.14 68
19568.47 63
19569.79 58
19571.11 55
19572.43 51
19573.76 64
19575.08 55
19576.40 63
19577.72 81
19579.05 71
19580.37 62
19581.69 57
19583.02 57
19584.34 62
19585.66 71
19586.98 78
19588.31 70
19589.63 62
19590.95 79
19592.28 74
19593.60 58
19594.92 71
19596.25 61
19597.57 82
19598.89 58
19600.22 70
19601.54 58
19602.86 83
19604.19 80
19605.51 78
19606.84 76
19608.16 73
19609.48 79
19610.81 88
19612.13 62
19613.46 38
19614.78 71
19616.10 70
19617.43 69
19618.75 60
19620.08 56
19621.40 61
19622.72 70
19624.05 68
19625.37 77
19626.70 72
19628.02 56
19629.35 74
19630.67 60
19632.00 68
19633.32 56
19634.64 60
19635.97 64
19637.29 46
19638.62 48
19639.94 64
19641.27 54
19642.59 55
19643.92 72
19645.24 66
19646.57 69
19647.89 62
19649.22 65
19650.54 45
19651.87 56
19653.19 65
19654.52 61
19655.85 52
19657.17 57
19658.50 55
19659.82 65
19661.15 76
19662.47 68
19663.80 77
19665.12 69
19666.45 81
19667.78 66
19669.10 65
19670.43 56
19671.75 79
19673.08 67
19674.41 58
19675.73 64
19677.06 66
19678.38 69
19679.71 73
19681.04 67
19682.36 66
19683.69 58
19685.02 74
19686.34 55
19687.67 73
19689.00 61
19690.32 62
19691.65 70
19692.98 64
19694.30 69
19695.63 61
19696.96 65
19698.28 67
19699.61 74
19700.94 49
19702.26 67
19703.59 82
19704.92 69
19706.24 51
19707.57 64
19708.90 60
19710.23 59
19711.55 68
19712.88 67
19714.21 82
19715.54 47
19716.86 76
19718.19 77
19719.52 80
19720.85 65
19722.17 66
19723.50 55
19724.83 56
19726.16 70
19727.48 60
19728.81 70
19730.14 70
19731.47 53
19732.80 72
19734.12 70
19735.45 61
19736.78 66
19738.11 57
19739.44 62
19740.76 71
19742.09 74
19743.42 72
19744.75 67
19746.08 57
19747.41 70
19748.74 73
19750.06 71
19751.39 74
19752.72 65
19754.05 62
19755.38 57
19756.71 68
19758.04 70
19759.37 76
19760.69 44
19762.02 57
19763.35 65
19764.68 87
19766.01 67
19767.34 62
19768.67 59
19770.00 65
19771.33 67
19772.66 62
19773.99 71
19775.32 53
19776.65 60
19777.97 81
19779.30 72
19780.63 62
19781.96 65
19783.29 66
19784.62 70
19785.95 78
19787.28 72
19788.61 79
19789.94 69
19791.27 78
19792.60 72
19793.93 78
19795.26 70
19796.59 81
19797.92 70
19799.25 51
19800.58 58
19801.91 71
19803.24 68
19804.57 66
19805.91 73
19807.24 69
19808.57 79
19809.90 69
19811.23 70
19812.56 59
19813.89 71
19815.22 64
19816.55 74
19817.88 65
19819.21 42
19820.54 60
19821.87 69
19823.21 61
19824.54 53
19825.87 59
19827.20 63
19828.53 66
19829.86 68
19831.19 58
19832.52 58
19833.86 67
19835.19 73
19836.52 55
19837.85 67
19839.18 91
19840.51 75
19841.85 66
19843.18 60
19844.51 50
19845.84 76
19847.17 77
19848.50 59
19849.84 58
19851.17 60
19852.50 77
19853.83 58
19855.16 68
19856.50 65
19857.83 59
19859.16 78
19860.49 49
19861.83 66
19863.16 63
19864.49 71
19865.82 68
19867.16 77
19868.49 60
19869.82 60
19871.15 66
19872.49 62
19873.82 67
19875.15 59
19876.48 59
19877.82 81
19879.15 85
19880.48 56
19881.82 63
19883.15 54
19884.48 74
19885.82 72
19887.15 75
19888.48 57
19889.82 57
19891.15 78
19892.48 69
19893.82 69
19895.15 71
19896.48 68
19897.82 64
19899.15 68
19900.48 61
19901.82 63
19903.15 59
19904.49 63
19905.82 55
19907.15 64
19908.49 55
19909.82 82
19911.15 73
19912.49 52
19913.82 43
19915.16 69
19916.49 78
19917.83 70
19919.16 52
19920.49 57
19921.83 60
19923.16 68
19924.50 89
19925.83 65
19927.17 71
19928.50 62
19929.84 78
19931.17 69
19932.51 68
19933.84 55
19935.17 95
19936.51 76
19937.84 53
19939.18 48
19940.51 50
19941.85 78
19943.18 75
19944.52 63
19945.86 52
19947.19 68
19948.53 58
19949.86 75
19951.20 59
19952.53 80
19953.87 70
19955.20 71
19956.54 73
19957.87 57
19959.21 62
19960.55 61
19961.88 81
19963.22 60
19964.55 66
19965.89 68
19967.22 73
19968.56 66
19969.90 81
19971.23 81
19972.57 73
19973.90 54
19975.24 72
19976.58 38
19977.91 62
19979.25 52
19980.59 66
19981.92 49
19983.26 43
19984.59 68
19985.93 73
19987.27 68
19988.60 53
19989.94 64
19991.28 64
19992.61 71
19993.95 59
19995.29 73
19996.63 71
19997.96 74
19999.30 70
20000.64 67
20001.97 68
20003.31 68
20004.65 84
20005.98 70
20007.32 71
20008.66 62
20010.00 83
20011.33 96
20012.67 74
20014.01 63
20015.35 60
20016.68 80
20018.02 79
20019.36 66
20020.70 62
20022.03 64
20023.37 64
20024.71 83
20026.05 69
20027.39 63
20028.72 79
20030.06 88
20031.40 73
20032.74 68
20034.08 77
20035.41 74
20036.75 82
20038.09 73
20039.43 57
20040.77 60
20042.11 60
20043.44 77
20044.78 70
20046.12 58
20047.46 64
20048.80 88
20050.14 80
20051.48 65
20052.82 85
20054.15 77
20055.49 87
20056.83 72
20058.17 70
20059.51 87
20060.85 63
20062.19 72
20063.53 69
20064.87 67
20066.21 76
20067.55 68
20068.88 79
20070.22 67
20071.56 70
20072.90 85
20074.24 101
20075.58 68
20076.92 58
20078.26 69
20079.60 87
20080.94 72
20082.28 53
20083.62 60
20084.96 74
20086.30 68
20087.64 63
20088.98 69
20090.32 67
20091.66 63
20093.00 75
20094.34 71
20095.68 78
20097.02 61
20098.36 69
20099.70 68
20101.04 48
20102.38 52
20103.72 86
20105.06 66
20106.40 54
20107.74 50
20109.08 64
20110.43 80
20111.77 51
20113.11 64
20114.45 80
20115.79 65
20117.13 52
20118.47 61
20119.81 70
20121.15 55
20122.49 63
20123.83 78
20125.18 63
20126.52 45
20127.86 65
20129.20 78
20130.54 61
20131.88 51
20133.22 79
20134.57 82
20135.91 76
20137.25 53
20138.59 56
20139.93 80
20141.27 84
