# Supplementary material for: MALDI-TOF MS typing enables the classification of brewing yeasts of the genus Saccharomyces to major beer styles
Source: PLoS One. 2017 Aug 9;12(8):e0181694. doi: 10.1371/journal.pone.0181694 (PMC5549903; doi:10.1371/journal.pone.0181694)
Supplement: S16 File — The directory includes 90 raw files and was zipped to “.zip”; the folder has three strains with 30 spectra per strain; S1 Text explains the raw files with an example and Table 1 represents the yeast strains used within the experiment. (ZIP) [file pone.0181694.s019.zip › 46-48/30674-457-OG-WB-WB-YPG-18h-E-E_2015-11-11__0_B4_1.dat]

1999.94 1860
2000.36 1768
2000.78 1731
2001.20 1634
2001.62 1714
2002.04 1667
2002.47 1651
2002.89 1639
2003.31 1565
2003.73 1575
2004.15 1461
2004.58 1419
2005.00 1561
2005.42 1477
2005.84 1517
2006.26 1525
2006.69 1597
2007.11 1525
2007.53 1543
2007.95 1627
2008.38 1706
2008.80 1688
2009.22 1698
2009.64 1671
2010.07 1546
2010.49 1575
2010.91 1789
2011.33 1631
2011.76 1571
2012.18 1474
2012.60 1393
2013.03 1327
2013.45 1377
2013.87 1530
2014.29 1490
2014.72 1471
2015.14 1457
2015.56 1356
2015.99 1333
2016.41 1276
2016.83 1433
2017.26 1582
2017.68 1478
2018.10 1501
2018.53 1471
2018.95 1461
2019.37 1547
2019.80 1513
2020.22 1531
2020.65 1492
2021.07 1504
2021.49 1468
2021.92 1655
2022.34 1529
2022.76 1399
2023.19 1512
2023.61 1497
2024.04 1343
2024.46 1342
2024.88 1382
2025.31 1629
2025.73 1548
2026.16 1426
2026.58 1449
2027.01 1435
2027.43 1461
2027.85 1506
2028.28 1363
2028.70 1428
2029.13 1417
2029.55 1404
2029.98 1516
2030.40 1477
2030.83 1375
2031.25 1408
2031.68 1421
2032.10 1320
2032.53 1396
2032.95 1520
2033.38 1382
2033.80 1495
2034.23 1670
2034.65 1609
2035.08 1524
2035.50 1460
2035.93 1542
2036.35 1553
2036.78 1484
2037.20 1561
2037.63 1524
2038.06 1359
2038.48 1486
2038.91 1541
2039.33 1572
2039.76 1559
2040.18 1501
2040.61 1500
2041.04 1407
2041.46 1398
2041.89 1501
2042.31 1493
2042.74 1567
2043.17 1551
2043.59 1525
2044.02 1530
2044.44 1434
2044.87 1418
2045.30 1397
2045.72 1419
2046.15 1295
2046.58 1428
2047.00 1547
2047.43 1465
2047.85 1354
2048.28 1409
2048.71 1508
2049.13 1499
2049.56 1454
2049.99 1480
2050.41 1489
2050.84 1546
2051.27 1491
2051.70 1576
2052.12 1378
2052.55 1410
2052.98 1497
2053.40 1413
2053.83 1404
2054.26 1385
2054.69 1463
2055.11 1461
2055.54 1398
2055.97 1548
2056.40 1470
2056.82 1553
2057.25 1519
2057.68 1447
2058.11 1587
2058.53 1529
2058.96 1493
2059.39 1625
2059.82 1539
2060.24 1367
2060.67 1513
2061.10 1494
2061.53 1426
2061.96 1488
2062.38 1630
2062.81 1572
2063.24 1617
2063.67 1630
2064.10 1755
2064.52 1930
2064.95 1720
2065.38 1865
2065.81 2093
2066.24 2061
2066.67 2090
2067.10 2181
2067.52 2219
2067.95 1977
2068.38 1915
2068.81 1662
2069.24 1750
2069.67 1612
2070.10 1620
2070.53 1465
2070.95 1489
2071.38 1456
2071.81 1475
2072.24 1365
2072.67 1299
2073.10 1469
2073.53 1421
2073.96 1430
2074.39 1644
2074.82 1555
2075.25 1461
2075.68 1430
2076.11 1525
2076.53 1515
2076.96 1493
2077.39 1585
2077.82 1457
2078.25 1451
2078.68 1632
2079.11 1658
2079.54 1592
2079.97 1526
2080.40 1737
2080.83 1608
2081.26 1605
2081.69 1540
2082.12 1567
2082.55 1643
2082.98 1526
2083.41 1423
2083.84 1423
2084.27 1424
2084.70 1616
2085.13 1507
2085.57 1387
2086.00 1560
2086.43 1527
2086.86 1520
2087.29 1468
2087.72 1337
2088.15 1452
2088.58 1476
2089.01 1417
2089.44 1320
2089.87 1320
2090.30 1431
2090.73 1491
2091.17 1564
2091.60 1343
2092.03 1442
2092.46 1352
2092.89 1370
2093.32 1452
2093.75 1347
2094.18 1437
2094.62 1485
2095.05 1431
2095.48 1360
2095.91 1345
2096.34 1398
2096.77 1447
2097.20 1338
2097.64 1327
2098.07 1422
2098.50 1368
2098.93 1420
2099.36 1393
2099.80 1484
2100.23 1295
2100.66 1328
2101.09 1336
2101.52 1220
2101.96 1294
2102.39 1384
2102.82 1320
2103.25 1359
2103.69 1384
2104.12 1469
2104.55 1467
2104.98 1330
2105.41 1368
2105.85 1385
2106.28 1388
2106.71 1379
2107.15 1504
2107.58 1429
2108.01 1620
2108.44 1540
2108.88 1433
2109.31 1393
2109.74 1506
2110.18 1581
2110.61 1463
2111.04 1437
2111.47 1454
2111.91 1451
2112.34 1485
2112.77 1317
2113.21 1312
2113.64 1323
2114.07 1336
2114.51 1446
2114.94 1387
2115.37 1358
2115.81 1475
2116.24 1401
2116.68 1363
2117.11 1236
2117.54 1234
2117.98 1317
2118.41 1344
2118.84 1394
2119.28 1402
2119.71 1365
2120.15 1254
2120.58 1235
2121.01 1368
2121.45 1440
2121.88 1317
2122.32 1343
2122.75 1430
2123.19 1397
2123.62 1441
2124.05 1421
2124.49 1511
2124.92 1487
2125.36 1547
2125.79 1554
2126.23 1424
2126.66 1507
2127.10 1460
2127.53 1338
2127.97 1391
2128.40 1327
2128.84 1355
2129.27 1423
2129.71 1397
2130.14 1394
2130.58 1431
2131.01 1459
2131.45 1404
2131.88 1381
2132.32 1416
2132.75 1487
2133.19 1419
2133.62 1509
2134.06 1522
2134.49 1434
2134.93 1547
2135.37 1559
2135.80 1608
2136.24 1561
2136.67 1565
2137.11 1624
2137.54 1463
2137.98 1505
2138.42 1405
2138.85 1379
2139.29 1468
2139.72 1447
2140.16 1437
2140.60 1436
2141.03 1374
2141.47 1506
2141.90 1382
2142.34 1387
2142.78 1434
2143.21 1330
2143.65 1318
2144.09 1368
2144.52 1379
2144.96 1310
2145.40 1453
2145.83 1374
2146.27 1296
2146.71 1500
2147.14 1454
2147.58 1319
2148.02 1427
2148.45 1580
2148.89 1555
2149.33 1462
2149.76 1600
2150.20 1623
2150.64 1660
2151.08 1571
2151.51 1693
2151.95 1773
2152.39 1647
2152.83 1580
2153.26 1606
2153.70 1556
2154.14 1564
2154.58 1565
2155.01 1640
2155.45 1596
2155.89 1491
2156.33 1424
2156.76 1492
2157.20 1428
2157.64 1369
2158.08 1408
2158.52 1512
2158.95 1466
2159.39 1352
2159.83 1327
2160.27 1443
2160.71 1401
2161.14 1456
2161.58 1440
2162.02 1486
2162.46 1609
2162.90 1497
2163.34 1434
2163.77 1501
2164.21 1469
2164.65 1497
2165.09 1433
2165.53 1518
2165.97 1418
2166.41 1387
2166.84 1405
2167.28 1485
2167.72 1596
2168.16 1475
2168.60 1394
2169.04 1434
2169.48 1484
2169.92 1467
2170.36 1547
2170.80 1696
2171.23 1616
2171.67 1545
2172.11 1710
2172.55 1798
2172.99 1892
2173.43 1882
2173.87 1715
2174.31 1938
2174.75 2056
2175.19 2100
2175.63 2097
2176.07 2023
2176.51 1931
2176.95 2091
2177.39 2137
2177.83 2178
2178.27 1943
2178.71 1712
2179.15 1630
2179.59 1548
2180.03 1636
2180.47 1598
2180.91 1493
2181.35 1352
2181.79 1431
2182.23 1433
2182.67 1472
2183.11 1374
2183.55 1415
2183.99 1486
2184.43 1430
2184.87 1456
2185.31 1377
2185.75 1444
2186.20 1465
2186.64 1442
2187.08 1510
2187.52 1782
2187.96 1709
2188.40 1589
2188.84 1598
2189.28 1646
2189.72 1703
2190.16 1623
2190.61 1607
2191.05 1577
2191.49 1659
2191.93 1479
2192.37 1497
2192.81 1524
2193.25 1586
2193.69 1519
2194.14 1511
2194.58 1504
2195.02 1554
2195.46 1645
2195.90 1806
2196.34 1757
2196.79 1827
2197.23 1965
2197.67 1780
2198.11 1780
2198.55 1823
2199.00 1597
2199.44 1592
2199.88 1541
2200.32 1573
2200.76 1449
2201.21 1503
2201.65 1537
2202.09 1583
2202.53 1645
2202.98 1532
2203.42 1515
2203.86 1553
2204.30 1559
2204.75 1596
2205.19 1620
2205.63 1643
2206.07 1480
2206.52 1559
2206.96 1569
2207.40 1591
2207.85 1606
2208.29 1677
2208.73 1564
2209.18 1635
2209.62 1627
2210.06 1618
2210.50 1542
2210.95 1471
2211.39 1534
2211.83 1586
2212.28 1337
2212.72 1499
2213.16 1568
2213.61 1601
2214.05 1514
2214.50 1504
2214.94 1408
2215.38 1377
2215.83 1577
2216.27 1517
2216.71 1543
2217.16 1520
2217.60 1528
2218.05 1444
2218.49 1383
2218.93 1336
2219.38 1437
2219.82 1509
2220.27 1381
2220.71 1393
2221.15 1438
2221.60 1448
2222.04 1398
2222.49 1476
2222.93 1465
2223.38 1534
2223.82 1399
2224.27 1478
2224.71 1547
2225.15 1435
2225.60 1433
2226.04 1473
2226.49 1730
2226.93 1534
2227.38 1436
2227.82 1435
2228.27 1488
2228.71 1578
2229.16 1584
2229.60 1557
2230.05 1566
2230.49 1554
2230.94 1626
2231.38 1681
2231.83 1627
2232.28 1636
2232.72 1601
2233.17 1728
2233.61 1791
2234.06 1744
2234.50 1806
2234.95 1728
2235.39 1776
2235.84 1723
2236.29 1697
2236.73 1615
2237.18 1720
2237.62 1582
2238.07 1473
2238.52 1566
2238.96 1630
2239.41 1459
2239.85 1500
2240.30 1503
2240.75 1486
2241.19 1478
2241.64 1450
2242.08 1420
2242.53 1380
2242.98 1333
2243.42 1264
2243.87 1378
2244.32 1378
2244.76 1383
2245.21 1456
2245.66 1357
2246.10 1293
2246.55 1292
2247.00 1362
2247.44 1364
2247.89 1333
2248.34 1276
2248.79 1245
2249.23 1279
2249.68 1390
2250.13 1395
2250.57 1315
2251.02 1260
2251.47 1452
2251.92 1474
2252.36 1391
2252.81 1383
2253.26 1427
2253.71 1440
2254.15 1430
2254.60 1346
2255.05 1325
2255.50 1348
2255.94 1284
2256.39 1226
2256.84 1291
2257.29 1324
2257.74 1385
2258.18 1260
2258.63 1279
2259.08 1390
2259.53 1363
2259.98 1334
2260.42 1350
2260.87 1429
2261.32 1406
2261.77 1439
2262.22 1410
2262.67 1543
2263.11 1474
2263.56 1517
2264.01 1484
2264.46 1370
2264.91 1471
2265.36 1343
2265.81 1300
2266.25 1417
2266.70 1443
2267.15 1419
2267.60 1382
2268.05 1503
2268.50 1543
2268.95 1480
2269.40 1429
2269.85 1463
2270.29 1528
2270.74 1558
2271.19 1660
2271.64 1662
2272.09 1702
2272.54 1611
2272.99 1659
2273.44 1706
2273.89 1635
2274.34 1675
2274.79 1566
2275.24 1461
2275.69 1574
2276.14 1605
2276.59 1555
2277.04 1531
2277.49 1350
2277.94 1338
2278.39 1449
2278.84 1442
2279.29 1399
2279.74 1215
2280.19 1304
2280.64 1361
2281.09 1430
2281.54 1293
2281.99 1280
2282.44 1304
2282.89 1428
2283.34 1331
2283.79 1307
2284.24 1416
2284.69 1343
2285.14 1363
2285.59 1293
2286.04 1294
2286.49 1300
2286.94 1345
2287.40 1522
2287.85 1548
2288.30 1619
2288.75 1646
2289.20 1831
2289.65 1871
2290.10 1971
2290.55 2130
2291.00 2347
2291.46 2265
2291.91 2185
2292.36 2282
2292.81 2273
2293.26 2207
2293.71 2071
2294.16 1967
2294.62 1941
2295.07 1852
2295.52 1614
2295.97 1639
2296.42 1710
2296.87 1657
2297.33 1585
2297.78 1617
2298.23 1550
2298.68 1444
2299.13 1442
2299.59 1506
2300.04 1495
2300.49 1328
2300.94 1330
2301.39 1426
2301.85 1337
2302.30 1375
2302.75 1317
2303.20 1367
2303.66 1317
2304.11 1357
2304.56 1344
2305.01 1362
2305.47 1322
2305.92 1223
2306.37 1408
2306.82 1406
2307.28 1449
2307.73 1546
2308.18 1474
2308.64 1607
2309.09 1608
2309.54 1630
2309.99 1565
2310.45 1576
2310.90 1724
2311.35 1693
2311.81 1900
2312.26 1706
2312.71 1790
2313.17 1616
2313.62 1616
2314.07 1578
2314.53 1561
2314.98 1572
2315.43 1451
2315.89 1461
2316.34 1511
2316.80 1422
2317.25 1482
2317.70 1472
2318.16 1439
2318.61 1575
2319.07 1575
2319.52 1561
2319.97 1489
2320.43 1555
2320.88 1487
2321.34 1460
2321.79 1623
2322.24 1535
2322.70 1477
2323.15 1527
2323.61 1542
2324.06 1662
2324.52 1744
2324.97 1949
2325.43 1937
2325.88 1986
2326.33 2168
2326.79 2311
2327.24 2171
2327.70 2132
2328.15 1997
2328.61 1886
2329.06 1799
2329.52 1718
2329.97 1525
2330.43 1752
2330.88 1772
2331.34 1618
2331.79 1481
2332.25 1519
2332.70 1562
2333.16 1522
2333.62 1548
2334.07 1527
2334.53 1529
2334.98 1609
2335.44 1624
2335.89 1519
2336.35 1543
2336.80 1657
2337.26 1654
2337.72 1433
2338.17 1444
2338.63 1357
2339.08 1438
2339.54 1572
2340.00 1595
2340.45 1436
2340.91 1432
2341.36 1312
2341.82 1283
2342.28 1334
2342.73 1364
2343.19 1421
2343.65 1401
2344.10 1438
2344.56 1465
2345.01 1470
2345.47 1570
2345.93 1589
2346.38 1450
2346.84 1510
2347.30 1521
2347.75 1508
2348.21 1476
2348.67 1490
2349.13 1502
2349.58 1514
2350.04 1331
2350.50 1458
2350.95 1398
2351.41 1233
2351.87 1356
2352.32 1384
2352.78 1412
2353.24 1298
2353.70 1382
2354.15 1411
2354.61 1408
2355.07 1444
2355.53 1370
2355.98 1364
2356.44 1398
2356.90 1473
2357.36 1445
2357.81 1428
2358.27 1311
2358.73 1245
2359.19 1486
2359.65 1417
2360.10 1491
2360.56 1545
2361.02 1478
2361.48 1524
2361.94 1631
2362.39 1595
2362.85 1523
2363.31 1417
2363.77 1581
2364.23 1502
2364.69 1570
2365.14 1537
2365.60 1604
2366.06 1435
2366.52 1425
2366.98 1580
2367.44 1527
2367.90 1505
2368.35 1487
2368.81 1443
2369.27 1372
2369.73 1404
2370.19 1506
2370.65 1517
2371.11 1433
2371.57 1268
2372.03 1349
2372.49 1415
2372.94 1516
2373.40 1444
2373.86 1416
2374.32 1424
2374.78 1414
2375.24 1457
2375.70 1452
2376.16 1519
2376.62 1665
2377.08 1582
2377.54 1440
2378.00 1478
2378.46 1440
2378.92 1565
2379.38 1679
2379.84 1567
2380.30 1461
2380.76 1476
2381.22 1575
2381.68 1472
2382.14 1450
2382.60 1418
2383.06 1352
2383.52 1466
2383.98 1450
2384.44 1476
2384.90 1463
2385.36 1420
2385.82 1425
2386.28 1470
2386.74 1455
2387.20 1320
2387.66 1418
2388.12 1517
2388.58 1439
2389.05 1428
2389.51 1600
2389.97 1503
2390.43 1467
2390.89 1350
2391.35 1454
2391.81 1438
2392.27 1370
2392.73 1397
2393.19 1488
2393.66 1544
2394.12 1585
2394.58 1656
2395.04 1490
2395.50 1478
2395.96 1330
2396.42 1466
2396.89 1368
2397.35 1455
2397.81 1358
2398.27 1419
2398.73 1433
2399.19 1450
2399.66 1486
2400.12 1386
2400.58 1369
2401.04 1531
2401.50 1448
2401.97 1381
2402.43 1324
2402.89 1319
2403.35 1462
2403.81 1469
2404.28 1383
2404.74 1363
2405.20 1337
2405.66 1293
2406.13 1461
2406.59 1489
2407.05 1392
2407.51 1457
2407.98 1526
2408.44 1487
2408.90 1404
2409.36 1349
2409.83 1452
2410.29 1281
2410.75 1205
2411.21 1259
2411.68 1455
2412.14 1260
2412.60 1190
2413.07 1230
2413.53 1424
2413.99 1291
2414.46 1239
2414.92 1256
2415.38 1396
2415.85 1355
2416.31 1403
2416.77 1327
2417.24 1367
2417.70 1456
2418.16 1464
2418.63 1432
2419.09 1419
2419.55 1375
2420.02 1387
2420.48 1368
2420.95 1396
2421.41 1336
2421.87 1334
2422.34 1395
2422.80 1443
2423.27 1333
2423.73 1440
2424.19 1377
2424.66 1408
2425.12 1377
2425.59 1428
2426.05 1489
2426.52 1493
2426.98 1441
2427.44 1384
2427.91 1342
2428.37 1297
2428.84 1385
2429.30 1395
2429.77 1523
2430.23 1397
2430.70 1407
2431.16 1286
2431.63 1328
2432.09 1367
2432.56 1399
2433.02 1369
2433.49 1460
2433.95 1377
2434.42 1467
2434.88 1370
2435.35 1448
2435.81 1394
2436.28 1317
2436.74 1279
2437.21 1425
2437.67 1318
2438.14 1317
2438.60 1340
2439.07 1302
2439.54 1366
2440.00 1544
2440.47 1599
2440.93 1681
2441.40 1443
2441.86 1569
2442.33 1623
2442.80 1567
2443.26 1401
2443.73 1393
2444.19 1414
2444.66 1539
2445.13 1479
2445.59 1307
2446.06 1443
2446.53 1438
2446.99 1462
2447.46 1469
2447.92 1372
2448.39 1336
2448.86 1417
2449.32 1332
2449.79 1407
2450.26 1285
2450.72 1291
2451.19 1314
2451.66 1291
2452.12 1258
2452.59 1134
2453.06 1424
2453.53 1389
2453.99 1279
2454.46 1265
2454.93 1214
2455.39 1308
2455.86 1329
2456.33 1393
2456.80 1318
2457.26 1287
2457.73 1438
2458.20 1370
2458.66 1287
2459.13 1314
2459.60 1307
2460.07 1393
2460.54 1353
2461.00 1344
2461.47 1326
2461.94 1467
2462.41 1376
2462.87 1409
2463.34 1485
2463.81 1361
2464.28 1349
2464.75 1262
2465.21 1280
2465.68 1338
2466.15 1329
2466.62 1272
2467.09 1418
2467.55 1368
2468.02 1294
2468.49 1231
2468.96 1361
2469.43 1305
2469.90 1256
2470.37 1270
2470.83 1354
2471.30 1312
2471.77 1227
2472.24 1279
2472.71 1310
2473.18 1300
2473.65 1391
2474.12 1406
2474.58 1283
2475.05 1225
2475.52 1206
2475.99 1433
2476.46 1310
2476.93 1293
2477.40 1268
2477.87 1226
2478.34 1406
2478.81 1319
2479.28 1383
2479.75 1365
2480.22 1302
2480.68 1280
2481.15 1226
2481.62 1218
2482.09 1261
2482.56 1205
2483.03 1157
2483.50 1248
2483.97 1192
2484.44 1171
2484.91 1298
2485.38 1223
2485.85 1306
2486.32 1311
2486.79 1370
2487.26 1354
2487.73 1365
2488.20 1225
2488.67 1381
2489.14 1469
2489.61 1461
2490.08 1288
2490.56 1182
2491.03 1478
2491.50 1424
2491.97 1428
2492.44 1460
2492.91 1366
2493.38 1404
2493.85 1447
2494.32 1320
2494.79 1378
2495.26 1477
2495.73 1550
2496.20 1599
2496.68 1530
2497.15 1495
2497.62 1433
2498.09 1459
2498.56 1511
2499.03 1402
2499.50 1414
2499.97 1413
2500.45 1374
2500.92 1359
2501.39 1396
2501.86 1326
2502.33 1276
2502.80 1362
2503.28 1327
2503.75 1346
2504.22 1383
2504.69 1279
2505.16 1264
2505.63 1376
2506.11 1298
2506.58 1366
2507.05 1370
2507.52 1400
2507.99 1392
2508.47 1325
2508.94 1474
2509.41 1335
2509.88 1382
2510.36 1488
2510.83 1488
2511.30 1583
2511.77 1685
2512.25 1687
2512.72 1604
2513.19 1648
2513.66 1731
2514.14 1631
2514.61 1447
2515.08 1575
2515.55 1674
2516.03 1528
2516.50 1591
2516.97 1424
2517.45 1364
2517.92 1438
2518.39 1462
2518.87 1356
2519.34 1337
2519.81 1441
2520.28 1417
2520.76 1357
2521.23 1408
2521.70 1341
2522.18 1343
2522.65 1368
2523.13 1364
2523.60 1300
2524.07 1320
2524.55 1303
2525.02 1313
2525.49 1261
2525.97 1367
2526.44 1258
2526.92 1246
2527.39 1307
2527.86 1306
2528.34 1454
2528.81 1383
2529.29 1331
2529.76 1276
2530.23 1392
2530.71 1419
2531.18 1299
2531.66 1467
2532.13 1407
2532.61 1481
2533.08 1462
2533.55 1547
2534.03 1617
2534.50 1574
2534.98 1470
2535.45 1526
2535.93 1437
2536.40 1545
2536.88 1529
2537.35 1488
2537.83 1410
2538.30 1434
2538.78 1442
2539.25 1522
2539.73 1587
2540.20 1596
2540.68 1552
2541.15 1517
2541.63 1546
2542.10 1447
2542.58 1589
2543.05 1513
2543.53 1600
2544.01 1528
2544.48 1473
2544.96 1603
2545.43 1531
2545.91 1425
2546.38 1430
2546.86 1338
2547.34 1508
2547.81 1460
2548.29 1459
2548.76 1551
2549.24 1600
2549.71 1617
2550.19 1485
2550.67 1483
2551.14 1508
2551.62 1581
2552.10 1557
2552.57 1564
2553.05 1530
2553.52 1573
2554.00 1576
2554.48 1499
2554.95 1448
2555.43 1455
2555.91 1414
2556.38 1421
2556.86 1371
2557.34 1318
2557.81 1491
2558.29 1428
2558.77 1357
2559.24 1345
2559.72 1299
2560.20 1335
2560.68 1374
2561.15 1342
2561.63 1343
2562.11 1339
2562.58 1363
2563.06 1331
2563.54 1231
2564.02 1263
2564.49 1302
2564.97 1353
2565.45 1350
2565.93 1455
2566.40 1418
2566.88 1371
2567.36 1446
2567.84 1328
2568.31 1288
2568.79 1248
2569.27 1272
2569.75 1338
2570.23 1220
2570.70 1209
2571.18 1234
2571.66 1220
2572.14 1134
2572.62 1150
2573.10 1212
2573.57 1221
2574.05 1253
2574.53 1298
2575.01 1423
2575.49 1248
2575.97 1333
2576.44 1359
2576.92 1253
2577.40 1142
2577.88 1216
2578.36 1263
2578.84 1227
2579.32 1136
2579.79 1314
2580.27 1250
2580.75 1165
2581.23 1255
2581.71 1346
2582.19 1350
2582.67 1266
2583.15 1201
2583.63 1227
2584.11 1189
2584.59 1188
2585.07 1260
2585.54 1377
2586.02 1295
2586.50 1200
2586.98 1253
2587.46 1388
2587.94 1407
2588.42 1344
2588.90 1302
2589.38 1313
2589.86 1326
2590.34 1308
2590.82 1253
2591.30 1290
2591.78 1368
2592.26 1395
2592.74 1461
2593.22 1367
2593.70 1404
2594.18 1396
2594.66 1233
2595.14 1303
2595.62 1249
2596.10 1420
2596.58 1271
2597.06 1203
2597.54 1236
2598.02 1168
2598.50 1216
2598.98 1294
2599.47 1181
2599.95 1211
2600.43 1168
2600.91 1245
2601.39 1260
2601.87 1270
2602.35 1217
2602.83 1340
2603.31 1354
2603.79 1264
2604.27 1198
2604.76 1293
2605.24 1283
2605.72 1218
2606.20 1338
2606.68 1300
2607.16 1171
2607.64 1201
2608.13 1260
2608.61 1395
2609.09 1334
2609.57 1316
2610.05 1312
2610.53 1238
2611.01 1299
2611.50 1245
2611.98 1351
2612.46 1280
2612.94 1255
2613.42 1315
2613.91 1254
2614.39 1281
2614.87 1248
2615.35 1162
2615.83 1182
2616.32 1227
2616.80 1325
2617.28 1515
2617.76 1456
2618.25 1337
2618.73 1330
2619.21 1384
2619.69 1282
2620.18 1262
2620.66 1262
2621.14 1298
2621.62 1293
2622.11 1260
2622.59 1332
2623.07 1260
2623.56 1302
2624.04 1291
2624.52 1240
2625.00 1233
2625.49 1319
2625.97 1346
2626.45 1319
2626.94 1293
2627.42 1233
2627.90 1201
2628.39 1273
2628.87 1312
2629.35 1315
2629.84 1322
2630.32 1171
2630.80 1272
2631.29 1305
2631.77 1366
2632.26 1378
2632.74 1314
2633.22 1255
2633.71 1306
2634.19 1359
2634.67 1473
2635.16 1303
2635.64 1410
2636.13 1390
2636.61 1278
2637.09 1269
2637.58 1339
2638.06 1256
2638.55 1389
2639.03 1355
2639.52 1273
2640.00 1385
2640.48 1212
2640.97 1269
2641.45 1348
2641.94 1418
2642.42 1335
2642.91 1388
2643.39 1307
2643.88 1313
2644.36 1337
2644.85 1362
2645.33 1229
2645.82 1141
2646.30 1220
2646.79 1147
2647.27 1258
2647.76 1281
2648.24 1249
2648.73 1369
2649.21 1387
2649.70 1415
2650.18 1375
2650.67 1400
2651.15 1397
2651.64 1344
2652.12 1315
2652.61 1219
2653.10 1311
2653.58 1234
2654.07 1239
2654.55 1438
2655.04 1347
2655.52 1307
2656.01 1362
2656.50 1408
2656.98 1353
2657.47 1394
2657.95 1312
2658.44 1317
2658.93 1287
2659.41 1317
2659.90 1334
2660.39 1364
2660.87 1210
2661.36 1220
2661.84 1275
2662.33 1312
2662.82 1387
2663.30 1359
2663.79 1442
2664.28 1353
2664.76 1229
2665.25 1177
2665.74 1313
2666.22 1259
2666.71 1356
2667.20 1405
2667.68 1251
2668.17 1233
2668.66 1327
2669.15 1208
2669.63 1201
2670.12 1225
2670.61 1321
2671.09 1251
2671.58 1388
2672.07 1457
2672.56 1385
2673.04 1352
2673.53 1415
2674.02 1555
2674.51 1410
2674.99 1462
2675.48 1489
2675.97 1469
2676.46 1562
2676.95 1657
2677.43 1534
2677.92 1471
2678.41 1535
2678.90 1456
2679.38 1401
2679.87 1300
2680.36 1229
2680.85 1218
2681.34 1331
2681.83 1315
2682.31 1318
2682.80 1320
2683.29 1377
2683.78 1268
2684.27 1261
2684.76 1306
2685.24 1238
2685.73 1183
2686.22 1330
2686.71 1250
2687.20 1263
2687.69 1257
2688.18 1288
2688.67 1194
2689.15 1228
2689.64 1214
2690.13 1142
2690.62 1188
2691.11 1341
2691.60 1347
2692.09 1292
2692.58 1283
2693.07 1260
2693.56 1245
2694.05 1332
2694.54 1273
2695.02 1392
2695.51 1270
2696.00 1286
2696.49 1327
2696.98 1254
2697.47 1143
2697.96 1223
2698.45 1298
2698.94 1238
2699.43 1262
2699.92 1310
2700.41 1289
2700.90 1233
2701.39 1281
2701.88 1275
2702.37 1285
2702.86 1389
2703.35 1297
2703.84 1310
2704.33 1349
2704.82 1424
2705.31 1507
2705.80 1370
2706.29 1245
2706.78 1238
2707.27 1190
2707.77 1226
2708.26 1216
2708.75 1233
2709.24 1170
2709.73 1304
2710.22 1260
2710.71 1303
2711.20 1234
2711.69 1187
2712.18 1150
2712.67 1225
2713.16 1264
2713.66 1218
2714.15 1200
2714.64 1234
2715.13 1382
2715.62 1332
2716.11 1434
2716.60 1282
2717.10 1298
2717.59 1165
2718.08 1241
2718.57 1327
2719.06 1340
2719.55 1282
2720.04 1276
2720.54 1253
2721.03 1294
2721.52 1358
2722.01 1369
2722.50 1343
2723.00 1346
2723.49 1292
2723.98 1363
2724.47 1310
2724.96 1373
2725.46 1403
2725.95 1431
2726.44 1371
2726.93 1264
2727.43 1306
2727.92 1354
2728.41 1297
2728.90 1284
2729.40 1237
2729.89 1191
2730.38 1308
2730.87 1391
2731.37 1261
2731.86 1162
2732.35 1272
2732.84 1317
2733.34 1316
2733.83 1364
2734.32 1498
2734.82 1466
2735.31 1336
2735.80 1485
2736.30 1383
2736.79 1412
2737.28 1397
2737.78 1516
2738.27 1437
2738.76 1491
2739.26 1400
2739.75 1535
2740.24 1575
2740.74 1343
2741.23 1406
2741.72 1412
2742.22 1259
2742.71 1329
2743.21 1240
2743.70 1271
2744.19 1299
2744.69 1296
2745.18 1244
2745.67 1266
2746.17 1389
2746.66 1291
2747.16 1366
2747.65 1373
2748.15 1373
2748.64 1365
2749.13 1415
2749.63 1288
2750.12 1316
2750.62 1346
2751.11 1266
2751.61 1261
2752.10 1316
2752.60 1273
2753.09 1342
2753.59 1320
2754.08 1276
2754.57 1285
2755.07 1149
2755.56 1349
2756.06 1335
2756.55 1234
2757.05 1289
2757.54 1331
2758.04 1296
2758.53 1225
2759.03 1262
2759.53 1203
2760.02 1291
2760.52 1228
2761.01 1188
2761.51 1215
2762.00 1336
2762.50 1239
2762.99 1202
2763.49 1193
2763.98 1320
2764.48 1301
2764.98 1288
2765.47 1263
2765.97 1270
2766.46 1370
2766.96 1250
2767.46 1207
2767.95 1243
2768.45 1210
2768.94 1187
2769.44 1208
2769.94 1281
2770.43 1427
2770.93 1413
2771.43 1425
2771.92 1291
2772.42 1290
2772.91 1427
2773.41 1373
2773.91 1310
2774.40 1482
2774.90 1519
2775.40 1553
2775.89 1539
2776.39 1536
2776.89 1577
2777.38 1640
2777.88 1687
2778.38 1580
2778.88 1599
2779.37 1515
2779.87 1624
2780.37 1511
2780.86 1390
2781.36 1281
2781.86 1319
2782.36 1171
2782.85 1244
2783.35 1275
2783.85 1310
2784.35 1291
2784.84 1150
2785.34 1304
2785.84 1230
2786.34 1140
2786.83 1116
2787.33 1113
2787.83 1230
2788.33 1195
2788.82 1219
2789.32 1278
2789.82 1158
2790.32 1255
2790.82 1153
2791.31 1111
2791.81 1171
2792.31 1162
2792.81 1191
2793.31 1199
2793.81 1188
2794.30 1176
2794.80 1149
2795.30 1138
2795.80 1255
2796.30 1323
2796.80 1290
2797.30 1172
2797.79 1153
2798.29 1192
2798.79 1189
2799.29 1251
2799.79 1232
2800.29 1155
2800.79 1089
2801.29 1189
2801.79 1214
2802.28 1196
2802.78 1114
2803.28 1226
2803.78 1231
2804.28 1152
2804.78 1274
2805.28 1270
2805.78 1175
2806.28 1262
2806.78 1210
2807.28 1392
2807.78 1402
2808.28 1451
2808.78 1388
2809.28 1337
2809.78 1422
2810.28 1357
2810.78 1319
2811.28 1328
2811.78 1251
2812.28 1313
2812.78 1255
2813.28 1302
2813.78 1239
2814.28 1233
2814.78 1191
2815.28 1261
2815.78 1334
2816.28 1262
2816.78 1235
2817.28 1238
2817.78 1271
2818.28 1263
2818.78 1206
2819.28 1361
2819.78 1366
2820.28 1327
2820.78 1413
2821.28 1518
2821.78 1345
2822.29 1251
2822.79 1450
2823.29 1314
2823.79 1416
2824.29 1381
2824.79 1247
2825.29 1166
2825.79 1234
2826.29 1322
2826.79 1324
2827.30 1075
2827.80 1067
2828.30 1100
2828.80 1138
2829.30 1236
2829.80 1209
2830.31 1172
2830.81 1245
2831.31 1165
2831.81 1225
2832.31 1156
2832.81 1100
2833.32 1160
2833.82 1112
2834.32 1173
2834.82 1239
2835.32 1145
2835.83 1212
2836.33 1297
2836.83 1278
2837.33 1228
2837.83 1255
2838.34 1171
2838.84 1293
2839.34 1266
2839.84 1181
2840.35 1271
2840.85 1252
2841.35 1258
2841.85 1154
2842.36 1166
2842.86 1308
2843.36 1370
2843.86 1375
2844.37 1263
2844.87 1173
2845.37 1256
2845.88 1410
2846.38 1406
2846.88 1383
2847.39 1350
2847.89 1293
2848.39 1268
2848.90 1412
2849.40 1406
2849.90 1295
2850.41 1399
2850.91 1424
2851.41 1307
2851.92 1331
2852.42 1431
2852.92 1452
2853.43 1371
2853.93 1287
2854.43 1284
2854.94 1315
2855.44 1254
2855.95 1264
2856.45 1204
2856.95 1178
2857.46 1198
2857.96 1283
2858.47 1236
2858.97 1206
2859.47 1166
2859.98 1263
2860.48 1141
2860.99 1170
2861.49 1268
2861.99 1318
2862.50 1369
2863.00 1298
2863.51 1156
2864.01 1136
2864.52 1147
2865.02 1174
2865.53 1239
2866.03 1178
2866.54 1206
2867.04 1219
2867.55 1203
2868.05 1210
2868.56 1347
2869.06 1299
2869.57 1308
2870.07 1400
2870.58 1308
2871.08 1290
2871.59 1246
2872.09 1285
2872.60 1212
2873.10 1373
2873.61 1573
2874.11 1413
2874.62 1366
2875.12 1444
2875.63 1344
2876.14 1432
2876.64 1264
2877.15 1325
2877.65 1207
2878.16 1175
2878.66 1229
2879.17 1196
2879.68 1246
2880.18 1237
2880.69 1318
2881.19 1325
2881.70 1277
2882.21 1168
2882.71 1247
2883.22 1199
2883.73 1327
2884.23 1236
2884.74 1320
2885.25 1266
2885.75 1309
2886.26 1357
2886.76 1347
2887.27 1414
2887.78 1470
2888.28 1436
2888.79 1501
2889.30 1440
2889.81 1342
2890.31 1431
2890.82 1457
2891.33 1384
2891.83 1240
2892.34 1496
2892.85 1364
2893.35 1339
2893.86 1464
2894.37 1424
2894.88 1545
2895.38 1598
2895.89 1807
2896.40 1864
2896.91 1928
2897.41 1871
2897.92 1906
2898.43 1817
2898.94 1817
2899.44 1464
2899.95 1523
2900.46 1433
2900.97 1533
2901.47 1526
2901.98 1457
2902.49 1431
2903.00 1522
2903.51 1557
2904.01 1520
2904.52 1519
2905.03 1456
2905.54 1606
2906.05 1753
2906.56 1556
2907.06 1513
2907.57 1545
2908.08 1692
2908.59 1601
2909.10 1557
2909.61 1365
2910.12 1480
2910.62 1408
2911.13 1468
2911.64 1373
2912.15 1290
2912.66 1283
2913.17 1288
2913.68 1136
2914.19 1326
2914.69 1305
2915.20 1279
2915.71 1329
2916.22 1389
2916.73 1364
2917.24 1425
2917.75 1307
2918.26 1358
2918.77 1375
2919.28 1334
2919.79 1247
2920.30 1213
2920.81 1270
2921.32 1341
2921.83 1336
2922.34 1308
2922.85 1281
2923.36 1202
2923.86 1296
2924.37 1335
2924.88 1365
2925.39 1298
2925.90 1302
2926.41 1341
2926.92 1334
2927.43 1376
2927.95 1214
2928.46 1310
2928.97 1296
2929.48 1184
2929.99 1142
2930.50 1222
2931.01 1138
2931.52 1147
2932.03 1160
2932.54 1132
2933.05 1199
2933.56 1165
2934.07 1203
2934.58 1120
2935.09 1299
2935.60 1398
2936.11 1375
2936.62 1287
2937.14 1289
2937.65 1272
2938.16 1350
2938.67 1299
2939.18 1316
2939.69 1433
2940.20 1459
2940.71 1369
2941.23 1355
2941.74 1392
2942.25 1373
2942.76 1404
2943.27 1348
2943.78 1202
2944.29 1407
2944.81 1342
2945.32 1376
2945.83 1376
2946.34 1415
2946.85 1434
2947.36 1366
2947.88 1479
2948.39 1359
2948.90 1305
2949.41 1362
2949.92 1332
2950.44 1290
2950.95 1220
2951.46 1301
2951.97 1345
2952.49 1261
2953.00 1329
2953.51 1373
2954.02 1226
2954.54 1245
2955.05 1167
2955.56 1270
2956.07 1365
2956.59 1218
2957.10 1178
2957.61 1307
2958.12 1254
2958.64 1150
2959.15 1215
2959.66 1139
2960.18 1215
2960.69 1327
2961.20 1324
2961.72 1245
2962.23 1231
2962.74 1199
2963.26 1321
2963.77 1289
2964.28 1334
2964.80 1320
2965.31 1250
2965.82 1234
2966.34 1398
2966.85 1339
2967.36 1332
2967.88 1318
2968.39 1227
2968.90 1173
2969.42 1169
2969.93 1264
2970.45 1285
2970.96 1239
2971.47 1201
2971.99 1300
2972.50 1376
2973.02 1228
2973.53 1126
2974.04 1215
2974.56 1382
2975.07 1406
2975.59 1339
2976.10 1361
2976.62 1353
2977.13 1367
2977.64 1453
2978.16 1359
2978.67 1502
2979.19 1443
2979.70 1365
2980.22 1400
2980.73 1425
2981.25 1423
2981.76 1506
2982.28 1582
2982.79 1509
2983.31 1436
2983.82 1375
2984.34 1532
2984.85 1505
2985.37 1401
2985.88 1470
2986.40 1460
2986.91 1456
2987.43 1456
2987.94 1558
2988.46 1560
2988.97 1488
2989.49 1613
2990.01 1725
2990.52 1773
2991.04 1800
2991.55 1613
2992.07 1502
2992.58 1619
2993.10 1497
2993.62 1614
2994.13 1488
2994.65 1518
2995.16 1553
2995.68 1628
2996.20 1576
2996.71 1738
2997.23 1650
2997.74 1625
2998.26 1701
2998.78 1706
2999.29 1926
2999.81 1866
3000.33 1833
3000.84 1914
3001.36 2024
3001.88 2113
3002.39 2224
3002.91 2442
3003.43 2665
3003.94 3088
3004.46 3460
3004.98 3684
3005.49 4174
3006.01 4512
3006.53 4861
3007.04 5015
3007.56 4716
3008.08 4508
3008.60 4098
3009.11 3810
3009.63 3394
3010.15 2641
3010.66 2465
3011.18 2156
3011.70 1922
3012.22 1868
3012.73 1642
3013.25 1567
3013.77 1662
3014.29 1739
3014.81 1741
3015.32 1707
3015.84 1646
3016.36 1715
3016.88 1655
3017.39 1744
3017.91 1613
3018.43 1716
3018.95 1736
3019.47 1676
3019.98 1582
3020.50 1551
3021.02 1548
3021.54 1626
3022.06 1537
3022.58 1627
3023.09 1673
3023.61 1725
3024.13 1696
3024.65 1681
3025.17 1626
3025.69 1741
3026.21 1692
3026.72 1793
3027.24 1728
3027.76 1566
3028.28 1567
3028.80 1491
3029.32 1452
3029.84 1526
3030.36 1439
3030.88 1476
3031.40 1537
3031.91 1470
3032.43 1415
3032.95 1530
3033.47 1430
3033.99 1380
3034.51 1466
3035.03 1399
3035.55 1330
3036.07 1452
3036.59 1505
3037.11 1337
3037.63 1421
3038.15 1460
3038.67 1427
3039.19 1361
3039.71 1388
3040.23 1472
3040.75 1486
3041.27 1356
3041.79 1469
3042.31 1473
3042.83 1498
3043.35 1507
3043.87 1480
3044.39 1501
3044.91 1328
3045.43 1190
3045.95 1350
3046.47 1406
3046.99 1344
3047.51 1401
3048.03 1473
3048.55 1493
3049.07 1372
3049.59 1405
3050.11 1398
3050.63 1365
3051.16 1446
3051.68 1277
3052.20 1178
3052.72 1208
3053.24 1311
3053.76 1443
3054.28 1436
3054.80 1301
3055.32 1366
3055.84 1364
3056.37 1348
3056.89 1367
3057.41 1382
3057.93 1331
3058.45 1345
3058.97 1333
3059.49 1346
3060.02 1237
3060.54 1365
3061.06 1378
3061.58 1423
3062.10 1407
3062.62 1336
3063.15 1497
3063.67 1433
3064.19 1357
3064.71 1402
3065.23 1412
3065.76 1389
3066.28 1362
3066.80 1294
3067.32 1423
3067.85 1436
3068.37 1488
3068.89 1485
3069.41 1471
3069.93 1442
3070.46 1369
3070.98 1277
3071.50 1256
3072.02 1252
3072.55 1229
3073.07 1433
3073.59 1340
3074.12 1276
3074.64 1204
3075.16 1400
3075.68 1456
3076.21 1490
3076.73 1249
3077.25 1328
3077.78 1475
3078.30 1512
3078.82 1588
3079.35 1655
3079.87 1583
3080.39 1753
3080.92 1666
3081.44 1673
3081.96 1688
3082.49 1745
3083.01 1672
3083.53 1735
3084.06 1778
3084.58 1696
3085.10 1732
3085.63 1850
3086.15 1783
3086.68 1786
3087.20 1560
3087.72 1689
3088.25 1513
3088.77 1508
3089.30 1479
3089.82 1648
3090.34 1743
3090.87 1579
3091.39 1551
3091.92 1441
3092.44 1446
3092.97 1410
3093.49 1422
3094.01 1567
3094.54 1664
3095.06 1611
3095.59 1741
3096.11 1980
3096.64 1911
3097.16 1990
3097.69 1966
3098.21 1895
3098.74 2015
3099.26 2075
3099.79 2249
3100.31 2343
3100.84 2645
3101.36 3275
3101.89 3824
3102.41 4409
3102.94 5239
3103.46 5951
3103.99 6501
3104.51 6999
3105.04 7264
3105.56 7002
3106.09 6874
3106.62 6332
3107.14 5388
3107.67 4492
3108.19 3743
3108.72 3022
3109.24 2798
3109.77 2432
3110.30 2300
3110.82 2292
3111.35 2226
3111.87 2031
3112.40 1992
3112.93 1916
3113.45 2132
3113.98 2114
3114.50 2027
3115.03 1911
3115.56 1822
3116.08 1876
3116.61 1805
3117.14 1766
3117.66 1689
3118.19 1637
3118.71 1606
3119.24 1555
3119.77 1712
3120.29 1629
3120.82 1824
3121.35 1788
3121.88 1898
3122.40 1836
3122.93 1792
3123.46 1926
3123.98 1945
3124.51 1936
3125.04 1880
3125.56 1833
3126.09 1759
3126.62 1750
3127.15 1761
3127.67 1640
3128.20 1468
3128.73 1489
3129.26 1521
3129.78 1634
3130.31 1368
3130.84 1467
3131.37 1349
3131.89 1473
3132.42 1321
3132.95 1335
3133.48 1410
3134.00 1400
3134.53 1342
3135.06 1393
3135.59 1429
3136.12 1550
3136.64 1422
3137.17 1401
3137.70 1423
3138.23 1323
3138.76 1376
3139.29 1436
3139.81 1403
3140.34 1575
3140.87 1485
3141.40 1385
3141.93 1381
3142.46 1417
3142.99 1433
3143.51 1409
3144.04 1352
3144.57 1366
3145.10 1314
3145.63 1310
3146.16 1380
3146.69 1422
3147.22 1524
3147.74 1487
3148.27 1421
3148.80 1400
3149.33 1547
3149.86 1729
3150.39 1926
3150.92 1768
3151.45 1589
3151.98 1546
3152.51 1655
3153.04 1596
3153.57 1680
3154.10 1544
3154.63 1380
3155.16 1421
3155.69 1459
3156.22 1460
3156.74 1483
3157.27 1474
3157.80 1504
3158.33 1579
3158.86 1602
3159.39 1680
3159.92 1652
3160.45 1596
3160.98 1617
3161.51 1554
3162.04 1470
3162.58 1407
3163.11 1491
3163.64 1482
3164.17 1391
3164.70 1294
3165.23 1275
3165.76 1352
3166.29 1362
3166.82 1258
3167.35 1342
3167.88 1256
3168.41 1310
3168.94 1292
3169.47 1336
3170.00 1341
3170.53 1389
3171.07 1327
3171.60 1298
3172.13 1296
3172.66 1279
3173.19 1406
3173.72 1366
3174.25 1303
3174.78 1518
3175.31 1496
3175.85 1551
3176.38 1405
3176.91 1434
3177.44 1404
3177.97 1633
3178.50 1541
3179.04 1465
3179.57 1392
3180.10 1425
3180.63 1457
3181.16 1384
3181.69 1393
3182.23 1401
3182.76 1324
3183.29 1314
3183.82 1284
3184.35 1339
3184.89 1258
3185.42 1317
3185.95 1313
3186.48 1300
3187.02 1306
3187.55 1434
3188.08 1396
3188.61 1231
3189.15 1251
3189.68 1316
3190.21 1363
3190.74 1428
3191.28 1391
3191.81 1384
3192.34 1430
3192.87 1359
3193.41 1227
3193.94 1190
3194.47 1272
3195.01 1197
3195.54 1193
3196.07 1263
3196.60 1265
3197.14 1188
3197.67 1323
3198.20 1306
3198.74 1238
3199.27 1329
3199.80 1331
3200.34 1320
3200.87 1499
3201.40 1380
3201.94 1470
3202.47 1440
3203.01 1474
3203.54 1410
3204.07 1287
3204.61 1486
3205.14 1602
3205.67 1403
3206.21 1449
3206.74 1394
3207.28 1435
3207.81 1423
3208.34 1385
3208.88 1378
3209.41 1464
3209.95 1608
3210.48 1592
3211.02 1614
3211.55 1765
3212.08 1882
3212.62 1720
3213.15 1693
3213.69 1608
3214.22 1728
3214.76 1688
3215.29 1648
3215.83 1636
3216.36 1490
3216.90 1462
3217.43 1458
3217.97 1325
3218.50 1380
3219.04 1237
3219.57 1426
3220.11 1492
3220.64 1395
3221.18 1379
3221.71 1363
3222.25 1453
3222.78 1565
3223.32 1530
3223.85 1575
3224.39 1723
3224.92 1684
3225.46 1723
3225.99 1748
3226.53 1796
3227.07 1607
3227.60 1687
3228.14 1780
3228.67 1639
3229.21 1701
3229.74 1753
3230.28 1764
3230.82 1687
3231.35 1641
3231.89 1741
3232.42 1903
3232.96 1770
3233.50 1782
3234.03 1755
3234.57 1808
3235.11 1728
3235.64 1704
3236.18 1776
3236.72 1712
3237.25 1781
3237.79 1808
3238.32 1879
3238.86 1946
3239.40 2028
3239.93 1986
3240.47 1980
3241.01 1977
3241.55 1916
3242.08 1882
3242.62 1964
3243.16 1910
3243.69 1788
3244.23 1888
3244.77 1918
3245.30 1939
3245.84 1951
3246.38 1976
3246.92 1987
3247.45 1970
3247.99 1871
3248.53 1902
3249.07 2007
3249.60 1764
3250.14 1755
3250.68 1761
3251.22 1918
3251.75 1899
3252.29 1842
3252.83 2002
3253.37 1926
3253.91 1766
3254.44 1867
3254.98 1944
3255.52 1839
3256.06 1926
3256.60 1891
3257.13 1849
3257.67 1914
3258.21 1952
3258.75 2058
3259.29 2153
3259.82 2430
3260.36 2801
3260.90 2902
3261.44 2913
3261.98 3158
3262.52 3645
3263.06 4111
3263.59 4442
3264.13 4861
3264.67 5442
3265.21 5754
3265.75 5763
3266.29 5644
3266.83 6309
3267.37 6472
3267.91 6620
3268.44 6687
3268.98 6549
3269.52 6219
3270.06 5762
3270.60 5441
3271.14 4925
3271.68 4236
3272.22 3476
3272.76 3027
3273.30 2579
3273.84 2527
3274.38 2428
3274.92 2367
3275.46 2340
3276.00 2220
3276.54 2149
3277.08 2071
3277.62 2047
3278.16 2067
3278.70 2164
3279.24 2147
3279.78 2152
3280.32 2208
3280.86 2177
3281.40 2093
3281.94 2293
3282.48 2342
3283.02 2340
3283.56 2159
3284.10 2265
3284.64 2198
3285.18 2160
3285.72 2009
3286.26 2201
3286.80 2282
3287.34 2249
3287.88 2336
3288.42 2378
3288.96 2170
3289.50 2118
3290.04 2188
3290.59 2077
3291.13 2014
3291.67 2025
3292.21 2063
3292.75 1973
3293.29 1955
3293.83 2008
3294.37 2102
3294.91 2319
3295.46 2182
3296.00 2279
3296.54 2419
3297.08 2575
3297.62 2621
3298.16 2768
3298.70 2698
3299.25 2482
3299.79 2550
3300.33 2513
3300.87 2372
3301.41 2151
3301.96 2366
3302.50 2613
3303.04 2601
3303.58 2685
3304.12 2716
3304.66 2800
3305.21 2704
3305.75 2524
3306.29 2536
3306.83 2442
3307.38 2334
3307.92 2242
3308.46 1973
3309.00 1905
3309.55 1892
3310.09 1803
3310.63 1822
3311.17 1813
3311.72 1791
3312.26 1773
3312.80 1869
3313.34 1808
3313.89 1871
3314.43 1945
3314.97 2062
3315.52 1969
3316.06 2133
3316.60 2075
3317.14 2179
3317.69 2312
3318.23 2308
3318.77 2209
3319.32 1943
3319.86 1994
3320.40 2049
3320.95 2012
3321.49 2056
3322.03 1940
3322.58 1999
3323.12 1884
3323.67 1845
3324.21 1819
3324.75 1763
3325.30 1814
3325.84 1822
3326.38 1793
3326.93 1704
3327.47 1765
3328.02 1739
3328.56 1741
3329.10 1645
3329.65 1668
3330.19 1778
3330.74 1860
3331.28 1855
3331.83 1900
3332.37 2091
3332.91 2389
3333.46 2768
3334.00 3153
3334.55 3697
3335.09 4363
3335.64 4830
3336.18 5340
3336.73 5710
3337.27 5955
3337.82 5937
3338.36 6028
3338.90 5458
3339.45 5224
3339.99 4763
3340.54 4013
3341.08 3306
3341.63 2914
3342.18 2878
3342.72 2653
3343.27 2344
3343.81 2127
3344.36 2079
3344.90 1850
3345.45 1818
3345.99 1837
3346.54 1782
3347.08 1823
3347.63 1777
3348.17 1931
3348.72 1995
3349.27 1917
3349.81 1826
3350.36 1836
3350.90 1775
3351.45 1932
3352.00 1898
3352.54 1882
3353.09 1879
3353.63 1895
3354.18 1862
3354.73 1835
3355.27 1798
3355.82 1899
3356.36 1812
3356.91 1723
3357.46 1595
3358.00 1696
3358.55 1545
3359.10 1366
3359.64 1605
3360.19 1598
3360.74 1536
3361.28 1467
3361.83 1478
3362.38 1535
3362.92 1570
3363.47 1652
3364.02 1627
3364.56 1563
3365.11 1556
3365.66 1548
3366.21 1628
3366.75 1580
3367.30 1568
3367.85 1620
3368.39 1591
3368.94 1524
3369.49 1379
3370.04 1359
3370.58 1481
3371.13 1617
3371.68 1535
3372.23 1460
3372.77 1589
3373.32 1699
3373.87 1712
3374.42 1763
3374.96 1879
3375.51 1871
3376.06 2004
3376.61 1825
3377.16 1729
3377.70 1673
3378.25 1703
3378.80 1495
3379.35 1399
3379.90 1491
3380.45 1413
3380.99 1393
3381.54 1446
3382.09 1363
3382.64 1328
3383.19 1373
3383.74 1319
3384.28 1364
3384.83 1339
3385.38 1338
3385.93 1275
3386.48 1364
3387.03 1240
3387.58 1293
3388.13 1271
3388.67 1293
3389.22 1320
3389.77 1379
3390.32 1282
3390.87 1327
3391.42 1443
3391.97 1434
3392.52 1442
3393.07 1283
3393.62 1329
3394.17 1325
3394.72 1317
3395.27 1277
3395.81 1376
3396.36 1317
3396.91 1245
3397.46 1271
3398.01 1219
3398.56 1141
3399.11 1219
3399.66 1189
3400.21 1218
3400.76 1258
3401.31 1220
3401.86 1381
3402.41 1327
3402.96 1295
3403.51 1291
3404.06 1270
3404.61 1284
3405.16 1203
3405.71 1172
3406.26 1211
3406.81 1295
3407.36 1293
3407.92 1292
3408.47 1411
3409.02 1361
3409.57 1226
3410.12 1201
3410.67 1333
3411.22 1338
3411.77 1352
3412.32 1305
3412.87 1323
3413.42 1341
3413.97 1264
3414.52 1347
3415.08 1351
3415.63 1338
3416.18 1239
3416.73 1316
3417.28 1307
3417.83 1374
3418.38 1313
3418.93 1257
3419.49 1344
3420.04 1382
3420.59 1329
3421.14 1233
3421.69 1221
3422.24 1335
3422.80 1462
3423.35 1641
3423.90 1692
3424.45 1644
3425.00 1637
3425.55 1705
3426.11 1576
3426.66 1714
3427.21 1683
3427.76 1763
3428.31 1578
3428.87 1507
3429.42 1427
3429.97 1395
3430.52 1339
3431.08 1360
3431.63 1261
3432.18 1325
3432.73 1396
3433.29 1483
3433.84 1466
3434.39 1342
3434.94 1457
3435.50 1419
3436.05 1443
3436.60 1342
3437.15 1415
3437.71 1418
3438.26 1310
3438.81 1337
3439.37 1267
3439.92 1375
3440.47 1418
3441.03 1508
3441.58 1459
3442.13 1523
3442.69 1329
3443.24 1566
3443.79 1499
3444.35 1404
3444.90 1480
3445.45 1514
3446.01 1487
3446.56 1504
3447.11 1435
3447.67 1422
3448.22 1357
3448.77 1349
3449.33 1408
3449.88 1365
3450.44 1171
3450.99 1247
3451.54 1279
3452.10 1396
3452.65 1494
3453.21 1372
3453.76 1304
3454.31 1256
3454.87 1338
3455.42 1288
3455.98 1395
3456.53 1240
3457.09 1380
3457.64 1494
3458.20 1417
3458.75 1292
3459.30 1230
3459.86 1246
3460.41 1343
3460.97 1382
3461.52 1339
3462.08 1394
3462.63 1392
3463.19 1323
3463.74 1176
3464.30 1405
3464.85 1526
3465.41 1580
3465.96 1440
3466.52 1426
3467.07 1429
3467.63 1478
3468.19 1462
3468.74 1315
3469.30 1392
3469.85 1517
3470.41 1664
3470.96 1748
3471.52 1607
3472.07 1469
3472.63 1571
3473.19 1636
3473.74 1636
3474.30 1575
3474.85 1599
3475.41 1531
3475.96 1606
3476.52 1466
3477.08 1595
3477.63 1534
3478.19 1588
3478.74 1536
3479.30 1609
3479.86 1419
3480.41 1572
3480.97 1709
3481.53 1650
3482.08 1789
3482.64 1610
3483.20 1656
3483.75 1579
3484.31 1623
3484.87 1631
3485.42 1770
3485.98 1870
3486.54 1901
3487.09 1843
3487.65 1904
3488.21 1927
3488.76 2249
3489.32 2607
3489.88 3140
3490.44 3640
3490.99 4090
3491.55 5127
3492.11 5970
3492.66 6298
3493.22 7302
3493.78 7767
3494.34 7468
3494.89 7364
3495.45 6687
3496.01 6227
3496.57 5287
3497.12 4497
3497.68 3772
3498.24 3234
3498.80 2922
3499.36 2668
3499.91 2660
3500.47 2609
3501.03 2476
3501.59 2672
3502.15 2777
3502.70 2804
3503.26 2809
3503.82 2965
3504.38 2877
3504.94 3083
3505.49 3357
3506.05 3328
3506.61 3289
3507.17 3374
3507.73 3134
3508.29 3069
3508.85 3136
3509.40 2925
3509.96 2785
3510.52 2425
3511.08 2363
3511.64 2371
3512.20 2257
3512.76 2066
3513.32 2068
3513.87 1951
3514.43 1884
3514.99 1941
3515.55 1793
3516.11 1579
3516.67 1728
3517.23 1642
3517.79 1701
3518.35 1512
3518.91 1430
3519.47 1557
3520.03 1508
3520.59 1496
3521.15 1607
3521.71 1709
3522.26 1783
3522.82 1843
3523.38 1584
3523.94 1538
3524.50 1576
3525.06 1708
3525.62 1799
3526.18 1686
3526.74 1464
3527.30 1484
3527.86 1448
3528.42 1586
3528.98 1605
3529.54 1402
3530.10 1519
3530.67 1564
3531.23 1504
3531.79 1610
3532.35 1478
3532.91 1553
3533.47 1553
3534.03 1509
3534.59 1584
3535.15 1475
3535.71 1600
3536.27 1611
3536.83 1634
3537.39 1585
3537.95 1556
3538.51 1696
3539.08 1555
3539.64 1543
3540.20 1424
3540.76 1479
3541.32 1424
3541.88 1660
3542.44 1532
3543.00 1377
3543.56 1511
3544.13 1572
3544.69 1495
3545.25 1458
3545.81 1449
3546.37 1546
3546.93 1429
3547.50 1401
3548.06 1288
3548.62 1285
3549.18 1444
3549.74 1342
3550.30 1394
3550.87 1294
3551.43 1237
3551.99 1284
3552.55 1324
3553.11 1298
3553.68 1296
3554.24 1312
3554.80 1292
3555.36 1330
3555.93 1235
3556.49 1317
3557.05 1251
3557.61 1202
3558.18 1209
3558.74 1338
3559.30 1242
3559.86 1217
3560.43 1197
3560.99 1342
3561.55 1364
3562.11 1360
3562.68 1345
3563.24 1331
3563.80 1236
3564.37 1206
3564.93 1283
3565.49 1354
3566.06 1290
3566.62 1386
3567.18 1396
3567.75 1424
3568.31 1306
3568.87 1215
3569.44 1276
3570.00 1147
3570.56 1109
3571.13 1212
3571.69 1183
3572.25 1182
3572.82 1180
3573.38 1303
3573.94 1293
3574.51 1222
3575.07 1285
3575.64 1215
3576.20 1343
3576.76 1364
3577.33 1314
3577.89 1321
3578.46 1331
3579.02 1421
3579.58 1510
3580.15 1409
3580.71 1344
3581.28 1354
3581.84 1384
3582.41 1393
3582.97 1345
3583.53 1332
3584.10 1379
3584.66 1370
3585.23 1362
3585.79 1240
3586.36 1242
3586.92 1276
3587.49 1297
3588.05 1131
3588.62 1156
3589.18 1143
3589.75 1201
3590.31 1188
3590.88 1121
3591.44 1277
3592.01 1277
3592.57 1239
3593.14 1201
3593.70 1070
3594.27 1064
3594.83 1150
3595.40 1252
3595.97 1291
3596.53 1356
3597.10 1130
3597.66 1208
3598.23 1285
3598.79 1149
3599.36 1172
3599.93 1303
3600.49 1300
3601.06 1176
3601.62 1245
3602.19 1270
3602.75 1301
3603.32 1177
3603.89 1136
3604.45 1155
3605.02 1112
3605.59 1136
3606.15 1193
3606.72 1267
3607.28 1216
3607.85 1172
3608.42 1152
3608.98 1186
3609.55 1175
3610.12 1161
3610.68 1050
3611.25 997
3611.82 1050
3612.38 1136
3612.95 1184
3613.52 1225
3614.08 1151
3614.65 1004
3615.22 1103
3615.79 1140
3616.35 1155
3616.92 1207
3617.49 1233
3618.05 1092
3618.62 1123
3619.19 1163
3619.76 1158
3620.32 1205
3620.89 1257
3621.46 1205
3622.03 1233
3622.59 1265
3623.16 1173
3623.73 1195
3624.30 1191
3624.86 1126
3625.43 1206
3626.00 1190
3626.57 1174
3627.14 1178
3627.70 1180
3628.27 1151
3628.84 1153
3629.41 1150
3629.98 1152
3630.55 1180
3631.11 1195
3631.68 1170
3632.25 1191
3632.82 1189
3633.39 1156
3633.96 1250
3634.52 1233
3635.09 1249
3635.66 1197
3636.23 1230
3636.80 1175
3637.37 1321
3637.94 1142
3638.50 1169
3639.07 1326
3639.64 1421
3640.21 1314
3640.78 1306
3641.35 1311
3641.92 1456
3642.49 1537
3643.06 1621
3643.63 1536
3644.20 1456
3644.76 1383
3645.33 1489
3645.90 1442
3646.47 1384
3647.04 1325
3647.61 1257
3648.18 1307
3648.75 1329
3649.32 1282
3649.89 1406
3650.46 1347
3651.03 1347
3651.60 1321
3652.17 1494
3652.74 1473
3653.31 1508
3653.88 1603
3654.45 1601
3655.02 1606
3655.59 1621
3656.16 1519
3656.73 1459
3657.30 1494
3657.87 1458
3658.44 1490
3659.01 1444
3659.58 1474
3660.15 1496
3660.72 1351
3661.29 1401
3661.87 1481
3662.44 1404
3663.01 1407
3663.58 1561
3664.15 1483
3664.72 1654
3665.29 1696
3665.86 1717
3666.43 1819
3667.00 1811
3667.57 1924
3668.15 1994
3668.72 1977
3669.29 1726
3669.86 1663
3670.43 1577
3671.00 1420
3671.57 1386
3672.15 1332
3672.72 1368
3673.29 1394
3673.86 1391
3674.43 1395
3675.00 1360
3675.57 1413
3676.15 1522
3676.72 1392
3677.29 1302
3677.86 1437
3678.43 1426
3679.01 1316
3679.58 1444
3680.15 1358
3680.72 1316
3681.29 1205
3681.87 1320
3682.44 1336
3683.01 1196
3683.58 1148
3684.16 1173
3684.73 1202
3685.30 1255
3685.87 1254
3686.45 1105
3687.02 1139
3687.59 1167
3688.16 1189
3688.74 1284
3689.31 1387
3689.88 1378
3690.46 1296
3691.03 1309
3691.60 1364
3692.17 1365
3692.75 1355
3693.32 1249
3693.89 1285
3694.47 1288
3695.04 1281
3695.61 1196
3696.19 1094
3696.76 1117
3697.33 1068
3697.91 1129
3698.48 1150
3699.05 1150
3699.63 1068
3700.20 1164
3700.78 1163
3701.35 1238
3701.92 1143
3702.50 1108
3703.07 1166
3703.64 1165
3704.22 1174
3704.79 1174
3705.37 1162
3705.94 1114
3706.51 1062
3707.09 1158
3707.66 1180
3708.24 1147
3708.81 1224
3709.39 1236
3709.96 1135
3710.53 1107
3711.11 1257
3711.68 1184
3712.26 1263
3712.83 1308
3713.41 1236
3713.98 1236
3714.56 1250
3715.13 1183
3715.71 1095
3716.28 1146
3716.86 1110
3717.43 1342
3718.01 1291
3718.58 1150
3719.16 1162
3719.73 1208
3720.31 1231
3720.88 1090
3721.46 1053
3722.03 1038
3722.61 1149
3723.18 1162
3723.76 1147
3724.34 1110
3724.91 1082
3725.49 1102
3726.06 1100
3726.64 1034
3727.21 1115
3727.79 1096
3728.36 1213
3728.94 1189
3729.52 1122
3730.09 1054
3730.67 1129
3731.24 1135
3731.82 1213
3732.40 1123
3732.97 1192
3733.55 1345
3734.13 1208
3734.70 1206
3735.28 1212
3735.85 1194
3736.43 1202
3737.01 1281
3737.58 1214
3738.16 1201
3738.74 1176
3739.31 1134
3739.89 1049
3740.47 1065
3741.04 1187
3741.62 1060
3742.20 962
3742.78 960
3743.35 1017
3743.93 1091
3744.51 1106
3745.08 1054
3745.66 1025
3746.24 1038
3746.82 1139
3747.39 1042
3747.97 1042
3748.55 1133
3749.12 1115
3749.70 1028
3750.28 1017
3750.86 1096
3751.43 1035
3752.01 991
3752.59 991
3753.17 998
3753.75 1005
3754.32 1070
3754.90 1076
3755.48 1120
3756.06 1121
3756.64 1102
3757.21 1076
3757.79 1025
3758.37 1089
3758.95 1093
3759.53 1042
3760.10 1076
3760.68 1135
3761.26 1033
3761.84 1175
3762.42 1070
3763.00 1180
3763.58 1195
3764.15 1194
3764.73 1053
3765.31 1105
3765.89 1148
3766.47 1214
3767.05 1069
3767.63 1055
3768.21 1113
3768.78 1200
3769.36 1241
3769.94 1055
3770.52 1163
3771.10 1224
3771.68 1204
3772.26 1154
3772.84 1216
3773.42 1249
3774.00 1283
3774.58 1180
3775.16 1166
3775.73 1164
3776.31 1164
3776.89 1132
3777.47 1104
3778.05 1198
3778.63 1208
3779.21 1091
3779.79 1090
3780.37 1103
3780.95 1157
3781.53 1073
3782.11 1145
3782.69 1120
3783.27 1039
3783.85 969
3784.43 1019
3785.01 965
3785.59 1057
3786.17 1095
3786.75 1065
3787.33 1003
3787.91 1030
3788.49 1095
3789.08 1155
3789.66 1055
3790.24 1062
3790.82 1192
3791.40 1125
3791.98 1108
3792.56 1221
3793.14 1111
3793.72 1153
3794.30 1118
3794.88 1153
3795.46 1188
3796.05 1102
3796.63 1176
3797.21 1218
3797.79 1344
3798.37 1315
3798.95 1292
3799.53 1335
3800.11 1432
3800.69 1444
3801.28 1397
3801.86 1582
3802.44 1632
3803.02 1658
3803.60 1732
3804.18 1914
3804.77 1697
3805.35 1440
3805.93 1439
3806.51 1560
3807.09 1362
3807.68 1494
3808.26 1486
3808.84 1441
3809.42 1515
3810.00 1516
3810.59 1511
3811.17 1531
3811.75 1485
3812.33 1457
3812.91 1512
3813.50 1614
3814.08 1742
3814.66 1708
3815.24 1708
3815.83 1841
3816.41 1988
3816.99 1882
3817.58 1682
3818.16 1863
3818.74 1802
3819.32 1527
3819.91 1392
3820.49 1439
3821.07 1328
3821.66 1390
3822.24 1409
3822.82 1351
3823.40 1270
3823.99 1132
3824.57 1218
3825.15 1275
3825.74 1212
3826.32 1213
3826.90 1278
3827.49 1192
3828.07 1126
3828.65 1138
3829.24 1142
3829.82 1043
3830.41 1115
3830.99 1122
3831.57 1152
3832.16 1097
3832.74 1161
3833.32 1146
3833.91 1133
3834.49 1204
3835.08 1161
3835.66 1199
3836.24 1106
3836.83 1100
3837.41 1131
3838.00 1187
3838.58 1210
3839.17 1074
3839.75 1053
3840.33 1035
3840.92 1068
3841.50 1110
3842.09 1113
3842.67 1113
3843.26 1222
3843.84 1107
3844.43 1115
3845.01 1043
3845.60 1036
3846.18 1144
3846.77 1036
3847.35 1050
3847.94 1069
3848.52 1087
3849.11 1072
3849.69 1091
3850.28 1094
3850.86 1087
3851.45 1033
3852.03 941
3852.62 1011
3853.20 1074
3853.79 1055
3854.37 1001
3854.96 1043
3855.55 938
3856.13 1041
3856.72 938
3857.30 1035
3857.89 1023
3858.47 979
3859.06 842
3859.65 951
3860.23 1067
3860.82 1084
3861.40 1013
3861.99 1048
3862.58 1052
3863.16 974
3863.75 1051
3864.33 1065
3864.92 1086
3865.51 1145
3866.09 1061
3866.68 1102
3867.27 1206
3867.85 1112
3868.44 1175
3869.03 1126
3869.61 1174
3870.20 1206
3870.79 1141
3871.37 1026
3871.96 1191
3872.55 1093
3873.13 1078
3873.72 1017
3874.31 1032
3874.90 1046
3875.48 1085
3876.07 1101
3876.66 1129
3877.24 1100
3877.83 1091
3878.42 1004
3879.01 1066
3879.59 1085
3880.18 1180
3880.77 1087
3881.36 1043
3881.94 1099
3882.53 1052
3883.12 1087
3883.71 1126
3884.29 996
3884.88 979
3885.47 952
3886.06 1006
3886.65 1086
3887.23 1105
3887.82 1130
3888.41 983
3889.00 1022
3889.59 1137
3890.17 1304
3890.76 1252
3891.35 1171
3891.94 1152
3892.53 1142
3893.12 1017
3893.70 1145
3894.29 1117
3894.88 1021
3895.47 1166
3896.06 1171
3896.65 1169
3897.24 1161
3897.83 1115
3898.41 1058
3899.00 1024
3899.59 1099
3900.18 1212
3900.77 1135
3901.36 1134
3901.95 1110
3902.54 974
3903.13 1194
3903.72 1231
3904.31 1092
3904.89 1139
3905.48 1103
3906.07 1191
3906.66 1223
3907.25 1297
3907.84 1225
3908.43 1069
3909.02 1186
3909.61 1268
3910.20 1220
3910.79 1154
3911.38 1169
3911.97 1158
3912.56 1193
3913.15 1152
3913.74 1156
3914.33 1222
3914.92 1152
3915.51 1130
3916.10 1081
3916.69 1058
3917.28 1035
3917.87 974
3918.46 1081
3919.05 945
3919.64 1050
3920.23 1036
3920.82 1003
3921.41 1108
3922.00 1049
3922.60 1141
3923.19 1094
3923.78 1054
3924.37 1092
3924.96 1037
3925.55 1042
3926.14 1030
3926.73 1048
3927.32 1089
3927.91 1027
3928.50 1064
3929.10 1042
3929.69 1062
3930.28 1028
3930.87 994
3931.46 1013
3932.05 1021
3932.64 893
3933.23 899
3933.83 1021
3934.42 992
3935.01 984
3935.60 1039
3936.19 1053
3936.78 829
3937.38 1039
3937.97 1127
3938.56 1110
3939.15 1049
3939.74 1135
3940.34 1114
3940.93 1120
3941.52 1010
3942.11 1170
3942.70 1245
3943.30 1133
3943.89 1117
3944.48 1183
3945.07 1177
3945.67 1187
3946.26 1148
3946.85 1142
3947.44 1149
3948.04 1086
3948.63 1022
3949.22 1029
3949.81 1087
3950.41 1048
3951.00 995
3951.59 925
3952.19 1049
3952.78 1070
3953.37 983
3953.96 1030
3954.56 1041
3955.15 1073
3955.74 1189
3956.34 1143
3956.93 1076
3957.52 1065
3958.12 1114
3958.71 1195
3959.30 1186
3959.90 1198
3960.49 1169
3961.08 1117
3961.68 1244
3962.27 1258
3962.87 1271
3963.46 1173
3964.05 1164
3964.65 1153
3965.24 1080
3965.83 1134
3966.43 1196
3967.02 1335
3967.62 1397
3968.21 1349
3968.80 1304
3969.40 1297
3969.99 1314
3970.59 1244
3971.18 1319
3971.78 1253
3972.37 1149
3972.97 1099
3973.56 1137
3974.15 1173
3974.75 1285
3975.34 1382
3975.94 1485
3976.53 1559
3977.13 1644
3977.72 1755
3978.32 1820
3978.91 1805
3979.51 1543
3980.10 1673
3980.70 1616
3981.29 1601
3981.89 1459
3982.48 1337
3983.08 1399
3983.67 1328
3984.27 1402
3984.86 1324
3985.46 1270
3986.05 1188
3986.65 1182
3987.25 1251
3987.84 1248
3988.44 1299
3989.03 1398
3989.63 1254
3990.22 1254
3990.82 1214
3991.42 1267
3992.01 1422
3992.61 1301
3993.20 1328
3993.80 1248
3994.40 1215
3994.99 1227
3995.59 1349
3996.18 1357
3996.78 1281
3997.38 1239
3997.97 1275
3998.57 1309
3999.17 1261
3999.76 1253
4000.36 1281
4000.95 1254
4001.55 1223
4002.15 1127
4002.74 1257
4003.34 1173
4003.94 1196
4004.54 1346
4005.13 1296
4005.73 1199
4006.33 1290
4006.92 1367
4007.52 1318
4008.12 1240
4008.71 1208
4009.31 1205
4009.91 1148
4010.51 1163
4011.10 1173
4011.70 1127
4012.30 1154
4012.90 1048
4013.49 1187
4014.09 1092
4014.69 1136
4015.29 1255
4015.88 1309
4016.48 1210
4017.08 1205
4017.68 1340
4018.27 1158
4018.87 1201
4019.47 1166
4020.07 1204
4020.67 1164
4021.26 1226
4021.86 1182
4022.46 1150
4023.06 1151
4023.66 1204
4024.26 1221
4024.85 1224
4025.45 1222
4026.05 1252
4026.65 1319
4027.25 1238
4027.85 1223
4028.44 1273
4029.04 1280
4029.64 1282
4030.24 1330
4030.84 1305
4031.44 1322
4032.04 1468
4032.64 1333
4033.23 1344
4033.83 1444
4034.43 1418
4035.03 1531
4035.63 1550
4036.23 1530
4036.83 1516
4037.43 1354
4038.03 1357
4038.63 1412
4039.23 1358
4039.83 1242
4040.43 1033
4041.03 967
4041.63 996
4042.22 1149
4042.82 1149
4043.42 1081
4044.02 1145
4044.62 1203
4045.22 1094
4045.82 1053
4046.42 1120
4047.02 1157
4047.62 1098
4048.22 1173
4048.82 1147
4049.42 1103
4050.02 1188
4050.62 1156
4051.22 1118
4051.82 1117
4052.43 1110
4053.03 1115
4053.63 1146
4054.23 1122
4054.83 1100
4055.43 1129
4056.03 1165
4056.63 1141
4057.23 1142
4057.83 1042
4058.43 1113
4059.03 1047
4059.63 1082
4060.23 1005
4060.84 1019
4061.44 1036
4062.04 1029
4062.64 1055
4063.24 1038
4063.84 1051
4064.44 1126
4065.04 1043
4065.64 1027
4066.25 1023
4066.85 1054
4067.45 1044
4068.05 1216
4068.65 1079
4069.25 1025
4069.86 1061
4070.46 1053
4071.06 1077
4071.66 1075
4072.26 1011
4072.86 1022
4073.47 1051
4074.07 948
4074.67 1062
4075.27 1074
4075.87 956
4076.48 984
4077.08 988
4077.68 1035
4078.28 1066
4078.89 995
4079.49 1023
4080.09 993
4080.69 1032
4081.30 1036
4081.90 1038
4082.50 1039
4083.10 1099
4083.71 1058
4084.31 994
4084.91 1039
4085.52 1005
4086.12 985
4086.72 974
4087.32 990
4087.93 995
4088.53 949
4089.13 988
4089.74 1017
4090.34 1018
4090.94 1092
4091.55 1081
4092.15 942
4092.75 1065
4093.36 1024
4093.96 1095
4094.56 1102
4095.17 942
4095.77 887
4096.37 902
4096.98 866
4097.58 885
4098.18 906
4098.79 989
4099.39 998
4100.00 930
4100.60 976
4101.20 1008
4101.81 957
4102.41 974
4103.02 1033
4103.62 1027
4104.23 961
4104.83 929
4105.43 955
4106.04 968
4106.64 1026
4107.25 1012
4107.85 1019
4108.46 931
4109.06 1078
4109.67 1068
4110.27 968
4110.87 950
4111.48 1076
4112.08 916
4112.69 962
4113.29 1014
4113.90 1085
4114.50 969
4115.11 947
4115.71 948
4116.32 1017
4116.92 1016
4117.53 971
4118.13 876
4118.74 976
4119.35 881
4119.95 944
4120.56 954
4121.16 903
4121.77 942
4122.37 979
4122.98 912
4123.58 1000
4124.19 911
4124.80 1000
4125.40 939
4126.01 849
4126.61 883
4127.22 840
4127.82 882
4128.43 956
4129.04 1004
4129.64 1035
4130.25 930
4130.85 998
4131.46 1009
4132.07 970
4132.67 921
4133.28 999
4133.89 986
4134.49 1050
4135.10 1018
4135.71 1024
4136.31 1024
4136.92 1012
4137.53 1149
4138.13 1069
4138.74 1094
4139.35 1106
4139.95 1052
4140.56 1085
4141.17 1042
4141.77 1165
4142.38 1098
4142.99 1027
4143.59 1108
4144.20 1115
4144.81 1176
4145.42 1152
4146.02 1116
4146.63 1132
4147.24 1183
4147.85 1054
4148.45 1153
4149.06 1152
4149.67 1073
4150.28 959
4150.88 1010
4151.49 1039
4152.10 1046
4152.71 991
4153.31 1002
4153.92 1002
4154.53 1029
4155.14 1002
4155.75 1057
4156.35 1179
4156.96 1134
4157.57 1180
4158.18 1299
4158.79 1158
4159.40 1089
4160.00 1269
4160.61 1194
4161.22 1152
4161.83 1171
4162.44 1127
4163.05 1104
4163.65 1144
4164.26 1212
4164.87 1175
4165.48 1132
4166.09 1139
4166.70 1218
4167.31 1144
4167.92 1107
4168.52 1171
4169.13 1149
4169.74 1190
4170.35 1069
4170.96 1104
4171.57 1151
4172.18 1101
4172.79 1091
4173.40 1129
4174.01 1218
4174.62 1293
4175.23 1049
4175.84 1026
4176.45 1058
4177.05 1142
4177.66 1030
4178.27 1070
4178.88 1066
4179.49 1072
4180.10 1104
4180.71 1035
4181.32 1039
4181.93 1067
4182.54 1039
4183.15 1108
4183.76 1003
4184.37 986
4184.98 1039
4185.59 1062
4186.20 1175
4186.81 1138
4187.42 1105
4188.03 1091
4188.65 1061
4189.26 1091
4189.87 978
4190.48 1014
4191.09 991
4191.70 1014
4192.31 964
4192.92 1035
4193.53 1083
4194.14 1012
4194.75 929
4195.36 980
4195.97 1051
4196.58 992
4197.20 1060
4197.81 1103
4198.42 1018
4199.03 1069
4199.64 1077
4200.25 1017
4200.86 1039
4201.47 1037
4202.09 966
4202.70 1037
4203.31 983
4203.92 1072
4204.53 1038
4205.14 1002
4205.75 1101
4206.37 1068
4206.98 1002
4207.59 1090
4208.20 988
4208.81 982
4209.43 975
4210.04 1030
4210.65 1026
4211.26 994
4211.87 1022
4212.49 996
4213.10 1026
4213.71 1126
4214.32 1042
4214.93 969
4215.55 1029
4216.16 1188
4216.77 1048
4217.38 1134
4218.00 1131
4218.61 1082
4219.22 1211
4219.84 1174
4220.45 1186
4221.06 1224
4221.67 1174
4222.29 1139
4222.90 1045
4223.51 1075
4224.13 1099
4224.74 1110
4225.35 1172
4225.96 1084
4226.58 1087
4227.19 1173
4227.80 1195
4228.42 1192
4229.03 1193
4229.64 1212
4230.26 1161
4230.87 1259
4231.48 1451
4232.10 1491
4232.71 1591
4233.33 1572
4233.94 1706
4234.55 1893
4235.17 2101
4235.78 2456
4236.39 2533
4237.01 2549
4237.62 2514
4238.24 2314
4238.85 2213
4239.46 1999
4240.08 1880
4240.69 1625
4241.31 1490
4241.92 1511
4242.54 1381
4243.15 1277
4243.76 1295
4244.38 1323
4244.99 1413
4245.61 1318
4246.22 1234
4246.84 1225
4247.45 1262
4248.07 1331
4248.68 1345
4249.30 1430
4249.91 1246
4250.53 1274
4251.14 1290
4251.76 1315
4252.37 1169
4252.99 1206
4253.60 1215
4254.22 1252
4254.83 1193
4255.45 1108
4256.06 1086
4256.68 1286
4257.29 1221
4257.91 1249
4258.52 1180
4259.14 1133
4259.76 1108
4260.37 1131
4260.99 1175
4261.60 1117
4262.22 1196
4262.83 1107
4263.45 1123
4264.07 1121
4264.68 1158
4265.30 1145
4265.91 1142
4266.53 1156
4267.15 1187
4267.76 1249
4268.38 1230
4268.99 1147
4269.61 1108
4270.23 1290
4270.84 1319
4271.46 1299
4272.08 1281
4272.69 1330
4273.31 1380
4273.93 1420
4274.54 1445
4275.16 1342
4275.78 1443
4276.39 1546
4277.01 1574
4277.63 1557
4278.24 1661
4278.86 1628
4279.48 1574
4280.09 1427
4280.71 1455
4281.33 1311
4281.95 1344
4282.56 1275
4283.18 1230
4283.80 1102
4284.42 1039
4285.03 1077
4285.65 1200
4286.27 1149
4286.89 1159
4287.50 1190
4288.12 1044
4288.74 1019
4289.36 1058
4289.97 1099
4290.59 1184
4291.21 1189
4291.83 1147
4292.45 1202
4293.06 1164
4293.68 1150
4294.30 1207
4294.92 1211
4295.54 1198
4296.15 1253
4296.77 1168
4297.39 1062
4298.01 1139
4298.63 1107
4299.25 1176
4299.86 1057
4300.48 1107
4301.10 1044
4301.72 940
4302.34 1099
4302.96 1029
4303.58 1056
4304.19 1020
4304.81 1018
4305.43 1123
4306.05 1053
4306.67 1028
4307.29 915
4307.91 1031
4308.53 1064
4309.15 1151
4309.77 1111
4310.38 1036
4311.00 998
4311.62 1129
4312.24 1170
4312.86 1077
4313.48 1049
4314.10 1057
4314.72 996
4315.34 1003
4315.96 1054
4316.58 1020
4317.20 1034
4317.82 1067
4318.44 954
4319.06 1005
4319.68 1102
4320.30 1072
4320.92 1134
4321.54 1075
4322.16 1098
4322.78 1144
4323.40 1103
4324.02 1102
4324.64 1161
4325.26 1143
4325.88 1191
4326.50 1250
4327.12 1183
4327.74 1171
4328.36 1168
4328.98 1208
4329.60 1293
4330.22 1329
4330.84 1174
4331.47 1304
4332.09 1200
4332.71 1210
4333.33 1148
4333.95 1247
4334.57 1344
4335.19 1269
4335.81 1491
4336.43 1568
4337.05 1623
4337.68 1651
4338.30 1764
4338.92 1799
4339.54 1824
4340.16 1835
4340.78 1865
4341.40 1805
4342.03 1808
4342.65 1718
4343.27 1795
4343.89 1978
4344.51 2369
4345.13 2429
4345.76 2893
4346.38 3315
4347.00 3810
4347.62 4108
4348.24 4442
4348.86 4321
4349.49 4432
4350.11 3898
4350.73 3684
4351.35 3013
4351.98 2545
4352.60 2303
4353.22 2047
4353.84 1736
4354.46 1728
4355.09 1674
4355.71 1405
4356.33 1429
4356.95 1379
4357.58 1471
4358.20 1491
4358.82 1395
4359.45 1427
4360.07 1490
4360.69 1429
4361.31 1626
4361.94 1568
4362.56 1516
4363.18 1461
4363.81 1341
4364.43 1461
4365.05 1477
4365.68 1360
4366.30 1261
4366.92 1409
4367.55 1381
4368.17 1412
4368.79 1402
4369.42 1284
4370.04 1302
4370.66 1258
4371.29 1091
4371.91 1049
4372.53 1085
4373.16 1114
4373.78 1115
4374.41 1138
4375.03 1122
4375.65 1121
4376.28 1139
4376.90 1070
4377.53 1204
4378.15 1191
4378.77 1135
4379.40 1218
4380.02 1292
4380.65 1280
4381.27 1292
4381.89 1192
4382.52 1247
4383.14 1225
4383.77 1265
4384.39 1342
4385.02 1367
4385.64 1319
4386.27 1236
4386.89 1237
4387.52 1141
4388.14 1120
4388.77 1169
4389.39 1083
4390.02 1017
4390.64 1024
4391.27 1044
4391.89 1106
4392.52 1110
4393.14 972
4393.77 925
4394.39 932
4395.02 1029
4395.64 1082
4396.27 1055
4396.89 1062
4397.52 1090
4398.14 1034
4398.77 1083
4399.39 1035
4400.02 1026
4400.65 1047
4401.27 989
4401.90 1004
4402.52 1017
4403.15 1098
4403.78 1101
4404.40 1089
4405.03 1114
4405.65 1051
4406.28 1063
4406.91 1087
4407.53 959
4408.16 960
4408.78 1020
4409.41 1047
4410.04 1050
4410.66 1041
4411.29 1058
4411.92 1042
4412.54 1084
4413.17 1043
4413.80 1092
4414.42 1012
4415.05 998
4415.68 1019
4416.30 1046
4416.93 1004
4417.56 1021
4418.18 1078
4418.81 940
4419.44 982
4420.07 1054
4420.69 1038
4421.32 1061
4421.95 1059
4422.57 1067
4423.20 1064
4423.83 960
4424.46 1016
4425.08 939
4425.71 964
4426.34 960
4426.97 984
4427.59 1041
4428.22 1048
4428.85 1048
4429.48 1045
4430.10 1050
4430.73 1009
4431.36 977
4431.99 974
4432.62 1079
4433.24 1025
4433.87 1063
4434.50 1022
4435.13 1082
4435.76 1049
4436.38 1123
4437.01 1071
4437.64 1114
4438.27 1093
4438.90 1026
4439.53 992
4440.16 1135
4440.78 1089
4441.41 1067
4442.04 1012
4442.67 1054
4443.30 1029
4443.93 979
4444.56 1046
4445.19 980
4445.81 1039
4446.44 1052
4447.07 1133
4447.70 1203
4448.33 1055
4448.96 1131
4449.59 1235
4450.22 1191
4450.85 1110
4451.48 1092
4452.11 1105
4452.73 1107
4453.36 1115
4453.99 1080
4454.62 1144
4455.25 1299
4455.88 1309
4456.51 1380
4457.14 1292
4457.77 1451
4458.40 1533
4459.03 1398
4459.66 1274
4460.29 1171
4460.92 1122
4461.55 1166
4462.18 1142
4462.81 1137
4463.44 1107
4464.07 1073
4464.70 1120
4465.33 1064
4465.96 983
4466.59 972
4467.22 1038
4467.85 992
4468.48 987
4469.12 976
4469.75 921
4470.38 974
4471.01 961
4471.64 1078
4472.27 1091
4472.90 1014
4473.53 981
4474.16 1040
4474.79 983
4475.42 1052
4476.05 997
4476.69 991
4477.32 943
4477.95 946
4478.58 941
4479.21 946
4479.84 1046
4480.47 991
4481.10 1023
4481.74 984
4482.37 1092
4483.00 1036
4483.63 1083
4484.26 1055
4484.89 1148
4485.53 1062
4486.16 1044
4486.79 1088
4487.42 1067
4488.05 1089
4488.68 1121
4489.32 1185
4489.95 1063
4490.58 1126
4491.21 1036
4491.84 1168
4492.48 1209
4493.11 1125
4493.74 1134
4494.37 1118
4495.01 1019
4495.64 1085
4496.27 1197
4496.90 1149
4497.54 1122
4498.17 1075
4498.80 1142
4499.43 1273
4500.07 1285
4500.70 1462
4501.33 1510
4501.97 1669
4502.60 1682
4503.23 1687
4503.86 1816
4504.50 1892
4505.13 1762
4505.76 1756
4506.40 1469
4507.03 1381
4507.66 1184
4508.30 1099
4508.93 1151
4509.56 1104
4510.20 1180
4510.83 1146
4511.46 1223
4512.10 1139
4512.73 1220
4513.37 1124
4514.00 1124
4514.63 1152
4515.27 1132
4515.90 1135
4516.53 1190
4517.17 1127
4517.80 1118
4518.44 994
4519.07 1053
4519.70 1066
4520.34 1145
4520.97 1001
4521.61 1005
4522.24 935
4522.88 981
4523.51 986
4524.14 1068
4524.78 1005
4525.41 978
4526.05 998
4526.68 1030
4527.32 1020
4527.95 1019
4528.59 1060
4529.22 1094
4529.86 1112
4530.49 1086
4531.13 1111
4531.76 1054
4532.40 952
4533.03 989
4533.67 1064
4534.30 1039
4534.94 989
4535.57 1051
4536.21 983
4536.84 943
4537.48 968
4538.11 945
4538.75 952
4539.38 955
4540.02 951
4540.66 964
4541.29 943
4541.93 913
4542.56 936
4543.20 1015
4543.83 910
4544.47 930
4545.11 923
4545.74 1087
4546.38 1042
4547.01 889
4547.65 847
4548.29 899
4548.92 877
4549.56 892
4550.19 879
4550.83 974
4551.47 882
4552.10 914
4552.74 943
4553.38 920
4554.01 889
4554.65 907
4555.29 1003
4555.92 932
4556.56 942
4557.20 965
4557.83 919
4558.47 887
4559.11 975
4559.74 981
4560.38 978
4561.02 929
4561.66 924
4562.29 902
4562.93 889
4563.57 1031
4564.20 1011
4564.84 935
4565.48 968
4566.12 821
4566.75 868
4567.39 901
4568.03 895
4568.67 999
4569.30 1006
4569.94 908
4570.58 964
4571.22 994
4571.85 970
4572.49 990
4573.13 969
4573.77 885
4574.41 917
4575.04 1003
4575.68 990
4576.32 941
4576.96 946
4577.60 991
4578.23 1048
4578.87 1065
4579.51 1133
4580.15 985
4580.79 901
4581.43 935
4582.06 919
4582.70 960
4583.34 1073
4583.98 963
4584.62 947
4585.26 1006
4585.90 1025
4586.54 1083
4587.17 923
4587.81 1077
4588.45 1117
4589.09 1233
4589.73 1272
4590.37 1478
4591.01 1571
4591.65 1684
4592.29 1817
4592.93 1880
4593.57 2105
4594.20 1981
4594.84 1957
4595.48 1737
4596.12 1340
4596.76 1484
4597.40 1321
4598.04 1246
4598.68 1273
4599.32 1297
4599.96 1117
4600.60 1137
4601.24 1049
4601.88 1174
4602.52 1207
4603.16 1123
4603.80 1214
4604.44 1232
4605.08 1103
4605.72 1164
4606.36 1204
4607.00 1209
4607.64 1278
4608.28 1280
4608.92 1204
4609.56 1113
4610.20 971
4610.84 1028
4611.48 1093
4612.12 1002
4612.77 994
4613.41 1054
4614.05 984
4614.69 963
4615.33 898
4615.97 922
4616.61 1026
4617.25 1085
4617.89 1071
4618.53 1094
4619.17 973
4619.82 1028
4620.46 957
4621.10 896
4621.74 925
4622.38 949
4623.02 1031
4623.66 949
4624.30 908
4624.95 848
4625.59 929
4626.23 1034
4626.87 957
4627.51 826
4628.15 950
4628.80 1014
4629.44 1057
4630.08 951
4630.72 964
4631.36 1045
4632.00 1020
4632.65 1009
4633.29 1119
4633.93 1098
4634.57 1004
4635.22 1073
4635.86 960
4636.50 1010
4637.14 937
4637.78 919
4638.43 1039
4639.07 996
4639.71 1054
4640.35 1013
4641.00 1004
4641.64 1057
4642.28 1090
4642.93 1126
4643.57 1017
4644.21 974
4644.85 936
4645.50 956
4646.14 992
4646.78 951
4647.43 920
4648.07 966
4648.71 1041
4649.36 1074
4650.00 996
4650.64 963
4651.28 909
4651.93 1026
4652.57 1024
4653.22 1040
4653.86 1081
4654.50 965
4655.15 935
4655.79 983
4656.43 916
4657.08 947
4657.72 829
4658.36 921
4659.01 958
4659.65 886
4660.30 838
4660.94 904
4661.58 954
4662.23 935
4662.87 890
4663.52 847
4664.16 894
4664.80 829
4665.45 939
4666.09 932
4666.74 933
4667.38 892
4668.03 939
4668.67 943
4669.32 894
4669.96 922
4670.60 855
4671.25 872
4671.89 946
4672.54 881
4673.18 886
4673.83 877
4674.47 864
4675.12 852
4675.76 696
4676.41 810
4677.05 863
4677.70 915
4678.34 873
4678.99 861
4679.63 833
4680.28 847
4680.93 978
4681.57 982
4682.22 941
4682.86 1006
4683.51 958
4684.15 1117
4684.80 1011
4685.44 894
4686.09 942
4686.74 904
4687.38 873
4688.03 826
4688.67 822
4689.32 911
4689.97 932
4690.61 894
4691.26 905
4691.90 967
4692.55 1069
4693.20 1066
4693.84 1055
4694.49 1011
4695.13 992
4695.78 1076
4696.43 1144
4697.07 1079
4697.72 1279
4698.37 1368
4699.01 1435
4699.66 1846
4700.31 1847
4700.95 1903
4701.60 2117
4702.25 1848
4702.89 1662
4703.54 1550
4704.19 1500
4704.84 1354
4705.48 1270
4706.13 1087
4706.78 1080
4707.42 1142
4708.07 1249
4708.72 1207
4709.37 1251
4710.01 1251
4710.66 1293
4711.31 1240
4711.96 1262
4712.60 1191
4713.25 1220
4713.90 1208
4714.55 1218
4715.19 1069
4715.84 1135
4716.49 1073
4717.14 1084
4717.78 1106
4718.43 1084
4719.08 1072
4719.73 1011
4720.38 1089
4721.02 1025
4721.67 1036
4722.32 1073
4722.97 1038
4723.62 1070
4724.27 1077
4724.91 1104
4725.56 1130
4726.21 1054
4726.86 1077
4727.51 1103
4728.16 1250
4728.81 1269
4729.45 1184
4730.10 1223
4730.75 1177
4731.40 1023
4732.05 1020
4732.70 1065
4733.35 1032
4734.00 978
4734.65 1009
4735.29 975
4735.94 1053
4736.59 1023
4737.24 1015
4737.89 1092
4738.54 1070
4739.19 1083
4739.84 1030
4740.49 977
4741.14 964
4741.79 1034
4742.44 1096
4743.09 1064
4743.74 975
4744.39 1087
4745.04 1058
4745.69 1069
4746.34 976
4746.99 968
4747.64 1106
4748.29 1069
4748.94 1028
4749.59 1113
4750.24 1070
4750.89 1129
4751.54 1121
4752.19 1159
4752.84 1116
4753.49 1238
4754.14 1297
4754.79 1371
4755.44 1217
4756.09 1182
4756.74 1152
4757.39 1075
4758.04 984
4758.69 1101
4759.34 1138
4759.99 1082
4760.64 1098
4761.30 999
4761.95 1015
4762.60 955
4763.25 962
4763.90 894
4764.55 1013
4765.20 992
4765.85 1034
4766.50 1001
4767.16 1093
4767.81 1056
4768.46 1146
4769.11 1180
4769.76 1144
4770.41 1134
4771.06 1056
4771.72 1007
4772.37 925
4773.02 937
4773.67 941
4774.32 874
4774.97 971
4775.63 931
4776.28 896
4776.93 948
4777.58 902
4778.23 888
4778.89 997
4779.54 1012
4780.19 1096
4780.84 1094
4781.50 1046
4782.15 1066
4782.80 1100
4783.45 1081
4784.11 990
4784.76 947
4785.41 977
4786.06 992
4786.72 956
4787.37 1018
4788.02 1007
4788.67 960
4789.33 956
4789.98 960
4790.63 951
4791.28 925
4791.94 953
4792.59 946
4793.24 929
4793.90 927
4794.55 982
4795.20 1014
4795.86 995
4796.51 985
4797.16 893
4797.82 969
4798.47 964
4799.12 912
4799.78 823
4800.43 881
4801.08 1003
4801.74 974
4802.39 949
4803.05 991
4803.70 960
4804.35 849
4805.01 880
4805.66 981
4806.31 993
4806.97 1052
4807.62 949
4808.28 848
4808.93 880
4809.59 883
4810.24 966
4810.89 929
4811.55 963
4812.20 1016
4812.86 1053
4813.51 1004
4814.17 971
4814.82 991
4815.48 977
4816.13 949
4816.78 932
4817.44 1031
4818.09 996
4818.75 1061
4819.40 990
4820.06 1039
4820.71 1131
4821.37 1047
4822.02 1068
4822.68 1209
4823.33 1098
4823.99 1109
4824.64 1181
4825.30 1222
4825.95 1055
4826.61 1196
4827.27 1137
4827.92 1289
4828.58 1360
4829.23 1138
4829.89 1098
4830.54 1177
4831.20 1165
4831.85 1117
4832.51 1235
4833.17 1266
4833.82 1310
4834.48 1284
4835.13 1355
4835.79 1379
4836.45 1351
4837.10 1346
4837.76 1436
4838.41 1457
4839.07 1467
4839.73 1557
4840.38 1564
4841.04 1547
4841.70 1587
4842.35 1673
4843.01 1655
4843.66 1655
4844.32 1580
4844.98 1595
4845.63 1679
4846.29 1699
4846.95 1729
4847.60 1889
4848.26 2027
4848.92 2309
4849.58 2404
4850.23 2476
4850.89 2590
4851.55 2983
4852.20 3091
4852.86 3063
4853.52 2844
4854.17 2712
4854.83 2638
4855.49 2410
4856.15 2443
4856.80 2401
4857.46 2471
4858.12 2524
4858.78 2834
4859.43 2774
4860.09 2787
4860.75 2705
4861.41 2723
4862.07 2805
4862.72 2537
4863.38 2482
4864.04 2374
4864.70 2204
4865.35 2098
4866.01 2216
4866.67 2268
4867.33 2213
4867.99 2212
4868.65 2255
4869.30 2346
4869.96 2315
4870.62 2221
4871.28 2087
4871.94 2023
4872.60 1843
4873.25 1929
4873.91 1963
4874.57 1836
4875.23 1914
4875.89 1868
4876.55 1866
4877.21 1845
4877.86 1815
4878.52 1854
4879.18 1942
4879.84 2008
4880.50 2019
4881.16 2117
4881.82 2018
4882.48 1980
4883.14 1898
4883.80 1684
4884.46 1657
4885.11 1576
4885.77 1606
4886.43 1753
4887.09 1501
4887.75 1603
4888.41 1787
4889.07 1832
4889.73 1856
4890.39 1976
4891.05 1928
4891.71 1994
4892.37 1877
4893.03 1988
4893.69 2196
4894.35 1974
4895.01 1757
4895.67 1851
4896.33 1689
4896.99 1727
4897.65 1797
4898.31 1661
4898.97 1678
4899.63 1802
4900.29 1891
4900.95 1956
4901.61 1923
4902.27 1841
4902.93 1800
4903.59 1781
4904.25 1692
4904.91 1697
4905.58 1521
4906.24 1463
4906.90 1426
4907.56 1460
4908.22 1473
4908.88 1429
4909.54 1345
4910.20 1392
4910.86 1402
4911.52 1369
4912.18 1331
4912.85 1254
4913.51 1302
4914.17 1315
4914.83 1370
4915.49 1353
4916.15 1204
4916.81 1197
4917.48 1266
4918.14 1304
4918.80 1204
4919.46 1226
4920.12 1139
4920.78 1117
4921.45 1155
4922.11 1177
4922.77 1285
4923.43 1152
4924.09 1155
4924.76 999
4925.42 1114
4926.08 1068
4926.74 1055
4927.40 1126
4928.07 1142
4928.73 1147
4929.39 1119
4930.05 1075
4930.72 1115
4931.38 1165
4932.04 1253
4932.70 1155
4933.37 1172
4934.03 1153
4934.69 1151
4935.35 1085
4936.02 1091
4936.68 1118
4937.34 1102
4938.00 1034
4938.67 1072
4939.33 1065
4939.99 1141
4940.66 1049
4941.32 997
4941.98 1024
4942.65 964
4943.31 1035
4943.97 1036
4944.64 1110
4945.30 952
4945.96 1039
4946.63 946
4947.29 950
4947.95 1061
4948.62 1091
4949.28 1022
4949.94 1009
4950.61 970
4951.27 1120
4951.94 1006
4952.60 937
4953.26 1064
4953.93 1034
4954.59 1113
4955.26 1060
4955.92 1174
4956.58 1046
4957.25 1004
4957.91 1022
4958.58 957
4959.24 987
4959.90 1021
4960.57 1057
4961.23 1084
4961.90 1054
4962.56 1133
4963.23 1086
4963.89 1230
4964.56 1309
4965.22 1400
4965.89 1466
4966.55 1485
4967.22 1412
4967.88 1289
4968.55 1360
4969.21 1417
4969.88 1137
4970.54 1211
4971.21 1124
4971.87 1038
4972.54 992
4973.20 1058
4973.87 1151
4974.53 1105
4975.20 1005
4975.86 1018
4976.53 1030
4977.19 948
4977.86 983
4978.52 1156
4979.19 1075
4979.86 1077
4980.52 1124
4981.19 1100
4981.85 1152
4982.52 1101
4983.19 1041
4983.85 1130
4984.52 1040
4985.18 969
4985.85 1036
4986.52 1017
4987.18 1026
4987.85 881
4988.51 989
4989.18 997
4989.85 1055
4990.51 964
4991.18 957
4991.85 893
4992.51 971
4993.18 957
4993.85 982
4994.51 904
4995.18 920
4995.85 1002
4996.51 957
4997.18 1009
4997.85 982
4998.51 871
4999.18 842
4999.85 889
5000.51 979
5001.18 994
5001.85 929
5002.52 905
5003.18 862
5003.85 910
5004.52 936
5005.19 959
5005.85 861
5006.52 866
5007.19 854
5007.86 780
5008.52 824
5009.19 863
5009.86 874
5010.53 830
5011.19 834
5011.86 810
5012.53 893
5013.20 895
5013.87 836
5014.53 943
5015.20 950
5015.87 920
5016.54 996
5017.21 931
5017.87 879
5018.54 923
5019.21 859
5019.88 856
5020.55 849
5021.22 934
5021.88 880
5022.55 891
5023.22 926
5023.89 907
5024.56 869
5025.23 991
5025.90 1004
5026.57 1012
5027.23 972
5027.90 951
5028.57 929
5029.24 935
5029.91 896
5030.58 932
5031.25 887
5031.92 918
5032.59 1016
5033.26 904
5033.93 845
5034.59 907
5035.26 839
5035.93 824
5036.60 790
5037.27 766
5037.94 827
5038.61 819
5039.28 776
5039.95 885
5040.62 917
5041.29 832
5041.96 838
5042.63 825
5043.30 865
5043.97 868
5044.64 870
5045.31 951
5045.98 906
5046.65 877
5047.32 860
5047.99 896
5048.66 880
5049.33 867
5050.00 748
5050.67 860
5051.34 883
5052.01 842
5052.68 955
5053.35 885
5054.03 838
5054.70 811
5055.37 870
5056.04 808
5056.71 844
5057.38 851
5058.05 836
5058.72 828
5059.39 901
5060.06 932
5060.73 812
5061.41 913
5062.08 786
5062.75 808
5063.42 875
5064.09 873
5064.76 803
5065.43 784
5066.10 832
5066.78 791
5067.45 833
5068.12 791
5068.79 869
5069.46 936
5070.13 899
5070.81 889
5071.48 800
5072.15 894
5072.82 854
5073.49 866
5074.17 978
5074.84 937
5075.51 810
5076.18 848
5076.85 992
5077.53 1078
5078.20 1014
5078.87 1037
5079.54 1017
5080.22 1128
5080.89 1088
5081.56 1158
5082.23 1120
5082.91 991
5083.58 1033
5084.25 1066
5084.92 986
5085.60 995
5086.27 891
5086.94 985
5087.61 980
5088.29 1001
5088.96 1001
5089.63 927
5090.31 955
5090.98 938
5091.65 1070
5092.33 1101
5093.00 990
5093.67 1012
5094.35 1009
5095.02 1050
5095.69 1112
5096.37 1041
5097.04 1056
5097.71 1003
5098.39 1085
5099.06 1076
5099.73 1008
5100.41 876
5101.08 946
5101.76 976
5102.43 966
5103.10 969
5103.78 997
5104.45 1018
5105.12 1039
5105.80 955
5106.47 911
5107.15 1042
5107.82 1096
5108.50 1066
5109.17 896
5109.84 981
5110.52 955
5111.19 929
5111.87 963
5112.54 852
5113.22 997
5113.89 953
5114.57 827
5115.24 823
5115.92 881
5116.59 1007
5117.27 977
5117.94 932
5118.61 959
5119.29 979
5119.96 1039
5120.64 1004
5121.31 1055
5121.99 954
5122.67 870
5123.34 895
5124.02 942
5124.69 1029
5125.37 868
5126.04 966
5126.72 967
5127.39 1058
5128.07 965
5128.74 893
5129.42 855
5130.10 987
5130.77 881
5131.45 899
5132.12 893
5132.80 943
5133.47 1010
5134.15 1000
5134.83 859
5135.50 929
5136.18 972
5136.85 882
5137.53 920
5138.21 825
5138.88 875
5139.56 936
5140.24 960
5140.91 1001
5141.59 926
5142.27 883
5142.94 966
5143.62 876
5144.30 817
5144.97 900
5145.65 807
5146.33 852
5147.00 846
5147.68 915
5148.36 837
5149.03 852
5149.71 736
5150.39 823
5151.06 834
5151.74 937
5152.42 816
5153.10 849
5153.77 820
5154.45 814
5155.13 732
5155.80 835
5156.48 839
5157.16 772
5157.84 828
5158.51 788
5159.19 792
5159.87 779
5160.55 793
5161.23 770
5161.90 812
5162.58 809
5163.26 818
5163.94 766
5164.61 748
5165.29 781
5165.97 887
5166.65 878
5167.33 752
5168.00 860
5168.68 850
5169.36 789
5170.04 798
5170.72 838
5171.40 777
5172.07 813
5172.75 785
5173.43 829
5174.11 890
5174.79 765
5175.47 793
5176.15 802
5176.83 888
5177.50 923
5178.18 829
5178.86 909
5179.54 855
5180.22 820
5180.90 832
5181.58 928
5182.26 1000
5182.94 988
5183.62 977
5184.29 1000
5184.97 967
5185.65 882
5186.33 846
5187.01 828
5187.69 815
5188.37 776
5189.05 856
5189.73 903
5190.41 801
5191.09 750
5191.77 806
5192.45 848
5193.13 838
5193.81 816
5194.49 884
5195.17 793
5195.85 738
5196.53 782
5197.21 836
5197.89 926
5198.57 855
5199.25 749
5199.93 775
5200.61 810
5201.29 852
5201.97 861
5202.65 959
5203.33 926
5204.01 837
5204.69 834
5205.37 822
5206.05 843
5206.73 860
5207.42 841
5208.10 922
5208.78 942
5209.46 857
5210.14 973
5210.82 923
5211.50 987
5212.18 935
5212.86 924
5213.54 850
5214.23 942
5214.91 900
5215.59 854
5216.27 983
5216.95 950
5217.63 938
5218.31 969
5219.00 1020
5219.68 1035
5220.36 987
5221.04 942
5221.72 937
5222.40 1010
5223.09 1033
5223.77 1057
5224.45 1061
5225.13 947
5225.81 1010
5226.50 910
5227.18 926
5227.86 949
5228.54 888
5229.22 938
5229.91 867
5230.59 939
5231.27 913
5231.95 943
5232.64 883
5233.32 927
5234.00 878
5234.68 924
5235.37 915
5236.05 941
5236.73 946
5237.41 1016
5238.10 1122
5238.78 1106
5239.46 1106
5240.14 1022
5240.83 1083
5241.51 1043
5242.19 1113
5242.88 1031
5243.56 975
5244.24 1003
5244.93 910
5245.61 859
5246.29 881
5246.98 886
5247.66 881
5248.34 887
5249.03 832
5249.71 943
5250.39 1022
5251.08 1013
5251.76 1123
5252.44 1239
5253.13 1209
5253.81 1183
5254.50 1163
5255.18 1098
5255.86 1030
5256.55 982
5257.23 921
5257.92 859
5258.60 902
5259.28 962
5259.97 843
5260.65 965
5261.34 910
5262.02 926
5262.71 888
5263.39 929
5264.07 1031
5264.76 980
5265.44 955
5266.13 911
5266.81 952
5267.50 982
5268.18 933
5268.87 964
5269.55 894
5270.24 883
5270.92 926
5271.61 792
5272.29 817
5272.98 932
5273.66 974
5274.35 955
5275.03 850
5275.72 793
5276.40 853
5277.09 881
5277.77 844
5278.46 817
5279.14 800
5279.83 806
5280.52 868
5281.20 897
5281.89 878
5282.57 829
5283.26 950
5283.94 877
5284.63 895
5285.32 913
5286.00 896
5286.69 816
5287.37 804
5288.06 835
5288.75 860
5289.43 826
5290.12 917
5290.80 833
5291.49 776
5292.18 775
5292.86 776
5293.55 751
5294.24 780
5294.92 832
5295.61 833
5296.30 836
5296.98 824
5297.67 778
5298.36 805
5299.04 856
5299.73 905
5300.42 862
5301.10 820
5301.79 903
5302.48 853
5303.16 944
5303.85 1001
5304.54 1009
5305.22 911
5305.91 910
5306.60 1018
5307.29 1012
5307.97 926
5308.66 1004
5309.35 990
5310.04 987
5310.72 1031
5311.41 1112
5312.10 1060
5312.79 1068
5313.47 1152
5314.16 1139
5314.85 1031
5315.54 1022
5316.23 1030
5316.91 947
5317.60 926
5318.29 1072
5318.98 905
5319.67 924
5320.35 955
5321.04 1109
5321.73 1174
5322.42 1107
5323.11 948
5323.79 990
5324.48 1044
5325.17 952
5325.86 964
5326.55 875
5327.24 824
5327.93 806
5328.61 836
5329.30 864
5329.99 876
5330.68 819
5331.37 823
5332.06 745
5332.75 827
5333.44 877
5334.13 867
5334.81 789
5335.50 797
5336.19 753
5336.88 828
5337.57 837
5338.26 773
5338.95 737
5339.64 758
5340.33 878
5341.02 824
5341.71 818
5342.40 860
5343.09 913
5343.78 906
5344.47 872
5345.16 869
5345.85 877
5346.54 837
5347.22 906
5347.91 892
5348.60 868
5349.29 861
5349.98 937
5350.67 902
5351.37 956
5352.06 1021
5352.75 909
5353.44 845
5354.13 795
5354.82 815
5355.51 803
5356.20 822
5356.89 805
5357.58 829
5358.27 821
5358.96 794
5359.65 793
5360.34 835
5361.03 848
5361.72 875
5362.41 920
5363.10 841
5363.80 839
5364.49 799
5365.18 825
5365.87 875
5366.56 874
5367.25 914
5367.94 863
5368.63 741
5369.32 818
5370.02 821
5370.71 820
5371.40 790
5372.09 747
5372.78 792
5373.47 798
5374.16 759
5374.86 770
5375.55 862
5376.24 770
5376.93 783
5377.62 835
5378.32 802
5379.01 805
5379.70 753
5380.39 756
5381.08 792
5381.78 756
5382.47 719
5383.16 758
5383.85 748
5384.54 689
5385.24 724
5385.93 881
5386.62 810
5387.31 745
5388.01 811
5388.70 875
5389.39 828
5390.08 918
5390.78 848
5391.47 945
5392.16 968
5392.85 836
5393.55 894
5394.24 836
5394.93 785
5395.63 788
5396.32 849
5397.01 777
5397.71 778
5398.40 774
5399.09 793
5399.79 694
5400.48 704
5401.17 810
5401.87 735
5402.56 770
5403.25 883
5403.95 855
5404.64 830
5405.33 865
5406.03 716
5406.72 764
5407.41 776
5408.11 805
5408.80 801
5409.50 825
5410.19 818
5410.88 886
5411.58 866
5412.27 805
5412.97 758
5413.66 716
5414.35 753
5415.05 840
5415.74 764
5416.44 793
5417.13 879
5417.83 809
5418.52 810
5419.21 839
5419.91 806
5420.60 791
5421.30 823
5421.99 815
5422.69 855
5423.38 907
5424.08 868
5424.77 814
5425.47 844
5426.16 849
5426.86 773
5427.55 806
5428.25 775
5428.94 777
5429.64 801
5430.33 865
5431.03 804
5431.72 797
5432.42 795
5433.11 873
5433.81 945
5434.50 877
5435.20 872
5435.90 1000
5436.59 985
5437.29 1014
5437.98 1070
5438.68 1092
5439.37 1067
5440.07 1094
5440.77 1054
5441.46 1043
5442.16 1005
5442.85 991
5443.55 986
5444.25 932
5444.94 957
5445.64 1025
5446.34 956
5447.03 1019
5447.73 1065
5448.42 1132
5449.12 1090
5449.82 1124
5450.51 1065
5451.21 1167
5451.91 999
5452.60 950
5453.30 992
5454.00 957
5454.69 963
5455.39 1014
5456.09 991
5456.78 974
5457.48 982
5458.18 1023
5458.88 1071
5459.57 1073
5460.27 1090
5460.97 1046
5461.66 1072
5462.36 977
5463.06 1038
5463.76 918
5464.45 923
5465.15 1001
5465.85 1049
5466.55 1038
5467.24 1132
5467.94 983
5468.64 1112
5469.34 1007
5470.03 959
5470.73 1040
5471.43 1121
5472.13 1141
5472.83 1128
5473.52 1123
5474.22 1173
5474.92 1207
5475.62 1164
5476.32 1207
5477.01 1199
5477.71 1298
5478.41 1363
5479.11 1450
5479.81 1613
5480.51 1674
5481.20 1958
5481.90 2205
5482.60 2277
5483.30 2321
5484.00 2193
5484.70 2032
5485.40 1790
5486.09 1666
5486.79 1488
5487.49 1408
5488.19 1467
5488.89 1371
5489.59 1366
5490.29 1408
5490.99 1359
5491.69 1452
5492.39 1366
5493.09 1509
5493.78 1488
5494.48 1388
5495.18 1547
5495.88 1610
5496.58 1626
5497.28 1667
5497.98 1740
5498.68 1911
5499.38 2146
5500.08 2608
5500.78 2993
5501.48 3391
5502.18 3519
5502.88 3588
5503.58 3649
5504.28 3373
5504.98 3225
5505.68 2617
5506.38 2333
5507.08 1886
5507.78 1693
5508.48 1726
5509.18 1693
5509.88 1576
5510.58 1459
5511.28 1600
5511.98 1632
5512.68 1662
5513.38 1548
5514.08 1468
5514.78 1384
5515.48 1369
5516.18 1327
5516.89 1444
5517.59 1361
5518.29 1286
5518.99 1232
5519.69 1319
5520.39 1279
5521.09 1268
5521.79 1164
5522.49 1146
5523.19 1276
5523.90 1253
5524.60 1082
5525.30 1064
5526.00 1118
5526.70 1100
5527.40 1140
5528.10 1026
5528.81 1071
5529.51 1120
5530.21 1021
5530.91 1041
5531.61 1078
5532.31 1060
5533.02 1093
5533.72 1057
5534.42 961
5535.12 1012
5535.82 1031
5536.52 1011
5537.23 969
5537.93 1022
5538.63 1004
5539.33 884
5540.04 1046
5540.74 940
5541.44 987
5542.14 1018
5542.84 961
5543.55 1000
5544.25 976
5544.95 951
5545.65 880
5546.36 914
5547.06 886
5547.76 825
5548.47 913
5549.17 891
5549.87 887
5550.57 997
5551.28 918
5551.98 858
5552.68 897
5553.39 877
5554.09 785
5554.79 845
5555.50 769
5556.20 827
5556.90 1020
5557.61 917
5558.31 898
5559.01 901
5559.72 863
5560.42 858
5561.12 960
5561.83 874
5562.53 961
5563.23 985
5563.94 945
5564.64 913
5565.35 988
5566.05 983
5566.75 967
5567.46 981
5568.16 924
5568.86 897
5569.57 849
5570.27 874
5570.98 897
5571.68 862
5572.39 882
5573.09 835
5573.79 933
5574.50 949
5575.20 870
5575.91 886
5576.61 925
5577.32 884
5578.02 935
5578.73 922
5579.43 892
5580.14 896
5580.84 802
5581.55 822
5582.25 816
5582.96 789
5583.66 770
5584.37 870
5585.07 817
5585.78 812
5586.48 854
5587.19 862
5587.89 878
5588.60 836
5589.30 825
5590.01 817
5590.71 851
5591.42 871
5592.12 872
5592.83 779
5593.53 780
5594.24 808
5594.95 781
5595.65 786
5596.36 905
5597.06 958
5597.77 966
5598.48 917
5599.18 865
5599.89 823
5600.59 831
5601.30 901
5602.01 876
5602.71 847
5603.42 808
5604.12 736
5604.83 693
5605.54 769
5606.24 804
5606.95 777
5607.66 867
5608.36 832
5609.07 917
5609.78 863
5610.48 804
5611.19 861
5611.90 769
5612.60 788
5613.31 787
5614.02 762
5614.72 823
5615.43 738
5616.14 756
5616.85 782
5617.55 746
5618.26 733
5618.97 771
5619.67 772
5620.38 717
5621.09 773
5621.80 709
5622.50 832
5623.21 788
5623.92 802
5624.63 764
5625.33 799
5626.04 935
5626.75 913
5627.46 744
5628.16 803
5628.87 854
5629.58 936
5630.29 965
5631.00 937
5631.70 887
5632.41 883
5633.12 897
5633.83 858
5634.54 892
5635.24 917
5635.95 838
5636.66 865
5637.37 915
5638.08 764
5638.79 853
5639.50 892
5640.20 906
5640.91 892
5641.62 950
5642.33 973
5643.04 1018
5643.75 983
5644.46 877
5645.17 884
5645.87 883
5646.58 861
5647.29 870
5648.00 925
5648.71 848
5649.42 878
5650.13 925
5650.84 804
5651.55 886
5652.26 859
5652.97 912
5653.67 822
5654.38 820
5655.09 849
5655.80 901
5656.51 1017
5657.22 1133
5657.93 1122
5658.64 1160
5659.35 1214
5660.06 1091
5660.77 1133
5661.48 1137
5662.19 987
5662.90 946
5663.61 906
5664.32 911
5665.03 901
5665.74 912
5666.45 800
5667.16 836
5667.87 916
5668.58 821
5669.29 840
5670.00 809
5670.71 857
5671.42 837
5672.14 788
5672.85 776
5673.56 811
5674.27 814
5674.98 794
5675.69 797
5676.40 797
5677.11 799
5677.82 826
5678.53 770
5679.24 766
5679.95 811
5680.67 828
5681.38 873
5682.09 917
5682.80 861
5683.51 832
5684.22 910
5684.93 883
5685.64 791
5686.36 856
5687.07 833
5687.78 846
5688.49 776
5689.20 765
5689.91 802
5690.63 820
5691.34 846
5692.05 856
5692.76 831
5693.47 770
5694.18 827
5694.90 809
5695.61 783
5696.32 731
5697.03 783
5697.75 752
5698.46 705
5699.17 783
5699.88 784
5700.59 753
5701.31 762
5702.02 727
5702.73 771
5703.44 697
5704.16 703
5704.87 848
5705.58 866
5706.29 780
5707.01 763
5707.72 760
5708.43 650
5709.15 702
5709.86 757
5710.57 754
5711.28 743
5712.00 675
5712.71 693
5713.42 734
5714.14 705
5714.85 744
5715.56 820
5716.28 799
5716.99 786
5717.70 783
5718.42 658
5719.13 702
5719.84 702
5720.56 676
5721.27 672
5721.99 713
5722.70 638
5723.41 726
5724.13 765
5724.84 692
5725.55 642
5726.27 713
5726.98 733
5727.70 718
5728.41 775
5729.12 758
5729.84 779
5730.55 779
5731.27 832
5731.98 825
5732.70 843
5733.41 832
5734.13 781
5734.84 761
5735.55 816
5736.27 716
5736.98 785
5737.70 803
5738.41 766
5739.13 716
5739.84 750
5740.56 737
5741.27 710
5741.99 749
5742.70 685
5743.42 783
5744.13 742
5744.85 631
5745.56 681
5746.28 716
5746.99 780
5747.71 675
5748.42 680
5749.14 672
5749.85 696
5750.57 685
5751.29 677
5752.00 696
5752.72 682
5753.43 734
5754.15 708
5754.86 691
5755.58 683
5756.30 726
5757.01 723
5757.73 691
5758.44 672
5759.16 691
5759.87 674
5760.59 750
5761.31 732
5762.02 671
5762.74 654
5763.46 639
5764.17 746
5764.89 705
5765.60 738
5766.32 768
5767.04 648
5767.75 725
5768.47 686
5769.19 692
5769.90 759
5770.62 661
5771.34 658
5772.05 591
5772.77 645
5773.49 700
5774.21 687
5774.92 661
5775.64 696
5776.36 698
5777.07 711
5777.79 690
5778.51 700
5779.23 727
5779.94 756
5780.66 746
5781.38 716
5782.09 740
5782.81 689
5783.53 749
5784.25 768
5784.96 687
5785.68 633
5786.40 585
5787.12 690
5787.84 689
5788.55 706
5789.27 693
5789.99 654
5790.71 655
5791.43 668
5792.14 671
5792.86 708
5793.58 744
5794.30 754
5795.02 728
5795.73 720
5796.45 774
5797.17 812
5797.89 816
5798.61 753
5799.33 752
5800.05 805
5800.76 888
5801.48 829
5802.20 928
5802.92 1093
5803.64 1080
5804.36 1121
5805.08 1155
5805.80 1063
5806.51 1122
5807.23 1008
5807.95 934
5808.67 940
5809.39 931
5810.11 781
5810.83 831
5811.55 843
5812.27 791
5812.99 758
5813.71 699
5814.43 717
5815.14 783
5815.86 781
5816.58 816
5817.30 745
5818.02 803
5818.74 809
5819.46 877
5820.18 755
5820.90 814
5821.62 808
5822.34 849
5823.06 856
5823.78 840
5824.50 806
5825.22 864
5825.94 798
5826.66 782
5827.38 799
5828.10 806
5828.82 764
5829.54 729
5830.26 747
5830.98 802
5831.71 782
5832.43 762
5833.15 639
5833.87 733
5834.59 780
5835.31 718
5836.03 756
5836.75 729
5837.47 754
5838.19 712
5838.91 745
5839.63 771
5840.36 726
5841.08 672
5841.80 774
5842.52 778
5843.24 763
5843.96 718
5844.68 741
5845.40 746
5846.13 752
5846.85 701
5847.57 784
5848.29 736
5849.01 759
5849.73 760
5850.45 673
5851.18 725
5851.90 787
5852.62 800
5853.34 816
5854.06 742
5854.79 777
5855.51 736
5856.23 780
5856.95 805
5857.67 791
5858.40 833
5859.12 830
5859.84 775
5860.56 736
5861.28 745
5862.01 820
5862.73 816
5863.45 707
5864.17 764
5864.90 732
5865.62 787
5866.34 729
5867.07 738
5867.79 759
5868.51 871
5869.23 841
5869.96 866
5870.68 867
5871.40 915
5872.13 919
5872.85 800
5873.57 866
5874.29 794
5875.02 795
5875.74 783
5876.46 856
5877.19 760
5877.91 830
5878.63 788
5879.36 838
5880.08 792
5880.81 811
5881.53 839
5882.25 881
5882.98 895
5883.70 832
5884.42 854
5885.15 935
5885.87 881
5886.60 885
5887.32 851
5888.04 869
5888.77 854
5889.49 888
5890.22 851
5890.94 736
5891.66 761
5892.39 768
5893.11 729
5893.84 800
5894.56 802
5895.29 837
5896.01 760
5896.73 737
5897.46 715
5898.18 677
5898.91 773
5899.63 774
5900.36 725
5901.08 816
5901.81 817
5902.53 777
5903.26 753
5903.98 745
5904.71 744
5905.43 745
5906.16 827
5906.88 846
5907.61 786
5908.33 831
5909.06 866
5909.78 876
5910.51 894
5911.23 777
5911.96 850
5912.69 834
5913.41 789
5914.14 759
5914.86 783
5915.59 775
5916.31 853
5917.04 830
5917.77 798
5918.49 768
5919.22 772
5919.94 850
5920.67 825
5921.39 817
5922.12 840
5922.85 824
5923.57 956
5924.30 988
5925.03 928
5925.75 874
5926.48 976
5927.20 929
5927.93 833
5928.66 939
5929.38 945
5930.11 887
5930.84 990
5931.56 898
5932.29 978
5933.02 930
5933.74 942
5934.47 958
5935.20 1005
5935.93 1023
5936.65 1085
5937.38 1090
5938.11 1097
5938.83 1077
5939.56 1062
5940.29 1071
5941.02 1029
5941.74 1079
5942.47 1125
5943.20 1165
5943.92 1230
5944.65 1234
5945.38 1238
5946.11 1284
5946.83 1282
5947.56 1224
5948.29 1309
5949.02 1309
5949.75 1340
5950.47 1491
5951.20 1579
5951.93 1836
5952.66 1928
5953.39 2016
5954.11 2184
5954.84 2052
5955.57 2012
5956.30 2008
5957.03 1830
5957.75 1743
5958.48 1681
5959.21 1744
5959.94 1651
5960.67 1680
5961.40 1618
5962.12 1662
5962.85 1790
5963.58 1853
5964.31 1968
5965.04 2054
5965.77 2173
5966.50 2651
5967.23 2925
5967.95 3348
5968.68 3267
5969.41 3588
5970.14 3453
5970.87 3309
5971.60 2920
5972.33 2707
5973.06 2398
5973.79 2221
5974.52 2099
5975.25 2067
5975.98 2100
5976.71 1943
5977.43 1992
5978.16 2119
5978.89 2101
5979.62 2024
5980.35 2057
5981.08 2112
5981.81 2190
5982.54 2444
5983.27 2325
5984.00 2405
5984.73 2469
5985.46 2574
5986.19 2456
5986.92 2472
5987.65 2413
5988.38 2180
5989.11 2147
5989.84 2158
5990.57 2229
5991.30 2240
5992.03 2219
5992.76 2131
5993.49 2085
5994.22 2136
5994.96 2176
5995.69 2173
5996.42 2223
5997.15 2242
5997.88 2274
5998.61 2332
5999.34 2425
6000.07 2508
6000.80 2448
6001.53 2283
6002.26 2309
6002.99 2484
6003.73 2444
6004.46 2413
6005.19 2278
6005.92 2190
6006.65 2175
6007.38 2336
6008.11 2486
6008.84 2540
6009.58 2716
6010.31 3108
6011.04 3519
6011.77 4360
6012.50 5074
6013.23 5736
6013.97 6666
6014.70 7431
6015.43 8176
6016.16 8292
6016.89 8345
6017.62 8079
6018.36 7304
6019.09 6434
6019.82 5709
6020.55 4872
6021.29 4059
6022.02 3415
6022.75 3012
6023.48 2789
6024.21 2531
6024.95 2327
6025.68 2140
6026.41 2081
6027.14 2097
6027.88 2010
6028.61 1851
6029.34 1929
6030.07 1835
6030.81 1736
6031.54 1787
6032.27 1865
6033.01 1798
6033.74 1788
6034.47 1732
6035.20 1671
6035.94 1717
6036.67 1593
6037.40 1538
6038.14 1702
6038.87 1700
6039.60 1822
6040.34 1870
6041.07 1887
6041.80 1956
6042.54 1821
6043.27 1859
6044.00 1828
6044.74 1869
6045.47 1973
6046.21 2058
6046.94 2131
6047.67 2059
6048.41 2098
6049.14 2200
6049.87 2165
6050.61 2309
6051.34 2500
6052.08 2591
6052.81 2802
6053.54 2976
6054.28 3265
6055.01 3536
6055.75 3468
6056.48 3241
6057.22 3041
6057.95 2798
6058.68 2614
6059.42 2494
6060.15 2198
6060.89 2057
6061.62 2091
6062.36 2055
6063.09 1985
6063.83 1937
6064.56 2043
6065.30 1976
6066.03 1857
6066.77 1812
6067.50 1821
6068.24 1786
6068.97 1813
6069.71 1807
6070.44 1785
6071.18 1779
6071.91 1681
6072.65 1646
6073.38 1656
6074.12 1693
6074.85 1490
6075.59 1591
6076.32 1570
6077.06 1588
6077.80 1602
6078.53 1480
6079.27 1520
6080.00 1596
6080.74 1550
6081.47 1563
6082.21 1443
6082.95 1597
6083.68 1503
6084.42 1413
6085.15 1395
6085.89 1324
6086.63 1428
6087.36 1573
6088.10 1481
6088.83 1410
6089.57 1375
6090.31 1450
6091.04 1511
6091.78 1432
6092.52 1484
6093.25 1511
6093.99 1411
6094.73 1335
6095.46 1368
6096.20 1388
6096.94 1417
6097.67 1372
6098.41 1372
6099.15 1196
6099.88 1213
6100.62 1132
6101.36 1191
6102.10 1116
6102.83 1242
6103.57 1256
6104.31 1184
6105.04 1141
6105.78 1056
6106.52 1154
6107.26 1158
6107.99 1126
6108.73 1087
6109.47 1116
6110.21 1165
6110.94 1161
6111.68 1154
6112.42 1265
6113.16 1218
6113.89 1252
6114.63 1278
6115.37 1213
6116.11 1205
6116.85 1204
6117.58 1212
6118.32 1201
6119.06 1167
6119.80 1210
6120.54 1264
6121.27 1226
6122.01 1222
6122.75 1262
6123.49 1249
6124.23 1258
6124.97 1226
6125.70 1172
6126.44 1226
6127.18 1252
6127.92 1224
6128.66 1334
6129.40 1315
6130.14 1202
6130.88 1281
6131.61 1275
6132.35 1191
6133.09 1212
6133.83 1291
6134.57 1256
6135.31 1213
6136.05 1188
6136.79 1182
6137.53 1257
6138.27 1228
6139.01 1242
6139.74 1221
6140.48 1217
6141.22 1301
6141.96 1245
6142.70 1152
6143.44 1222
6144.18 1173
6144.92 1159
6145.66 1116
6146.40 1255
6147.14 1258
6147.88 1233
6148.62 1147
6149.36 1170
6150.10 1189
6150.84 1255
6151.58 1211
6152.32 1255
6153.06 1254
6153.80 1299
6154.54 1255
6155.28 1338
6156.02 1263
6156.76 1326
6157.50 1379
6158.24 1401
6158.98 1429
6159.72 1320
6160.46 1371
6161.21 1306
6161.95 1335
6162.69 1436
6163.43 1497
6164.17 1430
6164.91 1576
6165.65 1608
6166.39 1739
6167.13 1866
6167.87 1890
6168.61 1805
6169.36 1865
6170.10 1919
6170.84 1990
6171.58 2025
6172.32 1840
6173.06 1854
6173.80 1840
6174.54 1753
6175.29 1637
6176.03 1572
6176.77 1642
6177.51 1606
6178.25 1586
6178.99 1735
6179.74 1683
6180.48 1679
6181.22 1678
6181.96 1718
6182.70 1765
6183.45 1776
6184.19 1817
6184.93 1736
6185.67 1655
6186.41 1774
6187.16 1767
6187.90 1794
6188.64 1839
6189.38 1816
6190.12 1811
6190.87 1790
6191.61 1910
6192.35 1936
6193.09 2072
6193.84 1969
6194.58 2097
6195.32 2233
6196.07 2255
6196.81 2301
6197.55 2339
6198.29 2328
6199.04 2209
6199.78 2153
6200.52 2117
6201.27 2055
6202.01 2194
6202.75 2301
6203.50 2403
6204.24 2475
6204.98 2763
6205.73 3124
6206.47 3808
6207.21 4709
6207.96 5869
6208.70 7510
6209.44 9497
6210.19 11226
6210.93 12408
6211.67 13087
6212.42 13134
6213.16 12372
6213.90 11315
6214.65 10083
6215.39 8430
6216.14 6989
6216.88 5630
6217.62 4659
6218.37 3868
6219.11 3244
6219.86 2811
6220.60 2625
6221.35 2448
6222.09 2339
6222.83 2173
6223.58 2156
6224.32 2214
6225.07 2263
6225.81 2325
6226.56 2260
6227.30 2305
6228.05 2369
6228.79 2128
6229.53 1984
6230.28 1931
6231.02 1759
6231.77 1650
6232.51 1591
6233.26 1587
6234.00 1606
6234.75 1744
6235.49 1572
6236.24 1607
6236.98 1748
6237.73 1858
6238.48 2092
6239.22 2123
6239.97 2309
6240.71 2514
6241.46 2711
6242.20 2529
6242.95 2672
6243.69 2530
6244.44 2339
6245.18 2234
6245.93 2197
6246.68 2175
6247.42 2173
6248.17 2157
6248.91 2274
6249.66 2413
6250.41 2255
6251.15 2227
6251.90 2208
6252.64 2091
6253.39 1928
6254.14 1924
6254.88 1887
6255.63 1977
6256.38 1825
6257.12 1784
6257.87 1670
6258.61 1696
6259.36 1617
6260.11 1699
6260.85 1699
6261.60 1625
6262.35 1580
6263.09 1625
6263.84 1665
6264.59 1591
6265.34 1594
6266.08 1528
6266.83 1595
6267.58 1572
6268.32 1542
6269.07 1475
6269.82 1498
6270.56 1582
6271.31 1485
6272.06 1614
6272.81 1570
6273.55 1457
6274.30 1487
6275.05 1491
6275.80 1451
6276.54 1501
6277.29 1516
6278.04 1687
6278.79 1767
6279.53 1647
6280.28 1828
6281.03 1834
6281.78 1868
6282.53 1855
6283.27 1843
6284.02 1670
6284.77 1579
6285.52 1485
6286.27 1475
6287.01 1455
6287.76 1378
6288.51 1488
6289.26 1462
6290.01 1426
6290.76 1511
6291.50 1380
6292.25 1359
6293.00 1316
6293.75 1269
6294.50 1355
6295.25 1302
6296.00 1302
6296.74 1173
6297.49 1222
6298.24 1226
6298.99 1301
6299.74 1236
6300.49 1193
6301.24 1228
6301.99 1124
6302.74 1115
6303.49 1123
6304.23 1133
6304.98 1169
6305.73 1147
6306.48 1161
6307.23 1087
6307.98 1070
6308.73 1162
6309.48 1238
6310.23 1318
6310.98 1248
6311.73 1325
6312.48 1299
6313.23 1347
6313.98 1426
6314.73 1351
6315.48 1340
6316.23 1326
6316.98 1281
6317.73 1282
6318.48 1301
6319.23 1305
6319.98 1301
6320.73 1343
6321.48 1263
6322.23 1238
6322.98 1211
6323.73 1147
6324.48 1163
6325.23 1012
6325.98 1130
6326.73 1099
6327.48 1137
6328.23 1163
6328.98 1120
6329.73 1101
6330.49 1085
6331.24 1033
6331.99 1072
6332.74 1123
6333.49 1032
6334.24 1040
6334.99 1124
6335.74 1082
6336.49 1092
6337.24 983
6338.00 1125
6338.75 1083
6339.50 1075
6340.25 1134
6341.00 1081
6341.75 1076
6342.50 1100
6343.25 1111
6344.01 1115
6344.76 1133
6345.51 1117
6346.26 1098
6347.01 1094
6347.77 1157
6348.52 1151
6349.27 1195
6350.02 1150
6350.77 1185
6351.52 1296
6352.28 1428
6353.03 1416
6353.78 1446
6354.53 1483
6355.29 1580
6356.04 1581
6356.79 1660
6357.54 1609
6358.29 1482
6359.05 1523
6359.80 1373
6360.55 1376
6361.30 1295
6362.06 1336
6362.81 1330
6363.56 1273
6364.32 1232
6365.07 1312
6365.82 1239
6366.57 1225
6367.33 1210
6368.08 1303
6368.83 1348
6369.59 1240
6370.34 1332
6371.09 1359
6371.85 1292
6372.60 1154
6373.35 1203
6374.11 1199
6374.86 1247
6375.61 1174
6376.37 1144
6377.12 1141
6377.87 1150
6378.63 1141
6379.38 1224
6380.13 1199
6380.89 1213
6381.64 1201
6382.40 1171
6383.15 1078
6383.90 1125
6384.66 1221
6385.41 1161
6386.17 1142
6386.92 1137
6387.67 1192
6388.43 1147
6389.18 1054
6389.94 1142
6390.69 1055
6391.45 1060
6392.20 1040
6392.95 1037
6393.71 1132
6394.46 1031
6395.22 1003
6395.97 1022
6396.73 1045
6397.48 1060
6398.24 1072
6398.99 1054
6399.75 1056
6400.50 1042
6401.26 992
6402.01 950
6402.77 970
6403.52 984
6404.28 982
6405.03 952
6405.79 975
6406.54 1014
6407.30 976
6408.05 1077
6408.81 1051
6409.56 1146
6410.32 1185
6411.08 1188
6411.83 1197
6412.59 1148
6413.34 1220
6414.10 1077
6414.85 1043
6415.61 1091
6416.37 1042
6417.12 1072
6417.88 1023
6418.63 1063
6419.39 1057
6420.15 1069
6420.90 1005
6421.66 974
6422.41 955
6423.17 964
6423.93 997
6424.68 1060
6425.44 965
6426.20 1008
6426.95 940
6427.71 1028
6428.47 974
6429.22 939
6429.98 918
6430.73 909
6431.49 915
6432.25 967
6433.01 976
6433.76 913
6434.52 945
6435.28 898
6436.03 957
6436.79 971
6437.55 1046
6438.30 1007
6439.06 910
6439.82 916
6440.58 977
6441.33 999
6442.09 918
6442.85 969
6443.61 978
6444.36 950
6445.12 894
6445.88 960
6446.64 1024
6447.39 926
6448.15 985
6448.91 950
6449.67 953
6450.42 925
6451.18 960
6451.94 921
6452.70 895
6453.46 1011
6454.21 981
6454.97 929
6455.73 924
6456.49 919
6457.25 991
6458.01 979
6458.76 979
6459.52 1025
6460.28 1005
6461.04 976
6461.80 923
6462.56 973
6463.32 1027
6464.07 1055
6464.83 1075
6465.59 1081
6466.35 1028
6467.11 1091
6467.87 1129
6468.63 1112
6469.39 1102
6470.15 1115
6470.90 1112
6471.66 1103
6472.42 1099
6473.18 1207
6473.94 1095
6474.70 1119
6475.46 1219
6476.22 1163
6476.98 1104
6477.74 1129
6478.50 1164
6479.26 1103
6480.02 1171
6480.78 1184
6481.54 1193
6482.30 1202
6483.06 1206
6483.82 1196
6484.58 1286
6485.34 1302
6486.10 1336
6486.86 1252
6487.62 1348
6488.38 1363
6489.14 1388
6489.90 1458
6490.66 1347
6491.42 1398
6492.18 1473
6492.94 1583
6493.70 1561
6494.46 1601
6495.22 1666
6495.98 1793
6496.74 1780
6497.50 1857
6498.26 1743
6499.02 1686
6499.78 1765
6500.54 1699
6501.30 1818
6502.06 1727
6502.83 1711
6503.59 1670
6504.35 1722
6505.11 1659
6505.87 1847
6506.63 1807
6507.39 1842
6508.15 1853
6508.91 1909
6509.68 1915
6510.44 2003
6511.20 2104
6511.96 2053
6512.72 2090
6513.48 2133
6514.25 2172
6515.01 2154
6515.77 2183
6516.53 2233
6517.29 2222
6518.05 2133
6518.82 2250
6519.58 2320
6520.34 2347
6521.10 2327
6521.86 2388
6522.63 2566
6523.39 2681
6524.15 2771
6524.91 3055
6525.67 3430
6526.44 3650
6527.20 3961
6527.96 4497
6528.72 5345
6529.49 5582
6530.25 5616
6531.01 5721
6531.77 5837
6532.54 5520
6533.30 5268
6534.06 5320
6534.83 5733
6535.59 6591
6536.35 7817
6537.11 8776
6537.88 9837
6538.64 10487
6539.40 10882
6540.17 10854
6540.93 9789
6541.69 8400
6542.46 7102
6543.22 5848
6543.98 4710
6544.75 4008
6545.51 3362
6546.27 2844
6547.04 2459
6547.80 2262
6548.56 2212
6549.33 2112
6550.09 1921
6550.86 1962
6551.62 1998
6552.38 1974
6553.15 1984
6553.91 1910
6554.67 1786
6555.44 1827
6556.20 1735
6556.97 1674
6557.73 1678
6558.50 1660
6559.26 1624
6560.02 1669
6560.79 1723
6561.55 1668
6562.32 1670
6563.08 1811
6563.85 1935
6564.61 2043
6565.37 2189
6566.14 2266
6566.90 2355
6567.67 2398
6568.43 2392
6569.20 2226
6569.96 2182
6570.73 2259
6571.49 2115
6572.26 1940
6573.02 2080
6573.79 2159
6574.55 2241
6575.32 2349
6576.08 2469
6576.85 2542
6577.61 2544
6578.38 2574
6579.15 2519
6579.91 2374
6580.68 2369
6581.44 2290
6582.21 2219
6582.97 2123
6583.74 2051
6584.50 1980
6585.27 1989
6586.04 2003
6586.80 2047
6587.57 2050
6588.33 2048
6589.10 2092
6589.87 2150
6590.63 2144
6591.40 2189
6592.16 2342
6592.93 2426
6593.70 2476
6594.46 2741
6595.23 2826
6596.00 2925
6596.76 3068
6597.53 3217
6598.30 3173
6599.06 3099
6599.83 3017
6600.59 2725
6601.36 2690
6602.13 2471
6602.90 2345
6603.66 2228
6604.43 2028
6605.20 2267
6605.96 2300
6606.73 2270
6607.50 2304
6608.26 2539
6609.03 2742
6609.80 2988
6610.57 3159
6611.33 3212
6612.10 3139
6612.87 3150
6613.64 3065
6614.40 2911
6615.17 2758
6615.94 2477
6616.71 2284
6617.47 2045
6618.24 1978
6619.01 1974
6619.78 1862
6620.54 1674
6621.31 1713
6622.08 1678
6622.85 1628
6623.62 1608
6624.38 1600
6625.15 1737
6625.92 1617
6626.69 1562
6627.46 1569
6628.22 1575
6628.99 1507
6629.76 1437
6630.53 1397
6631.30 1489
6632.07 1555
6632.83 1673
6633.60 1707
6634.37 1814
6635.14 1928
6635.91 2084
6636.68 2249
6637.45 2323
6638.22 2287
6638.98 2155
6639.75 2013
6640.52 1930
6641.29 1856
6642.06 1779
6642.83 1651
6643.60 1553
6644.37 1645
6645.14 1668
6645.91 1627
6646.68 1667
6647.45 1688
6648.22 1600
6648.98 1640
6649.75 1542
6650.52 1563
6651.29 1618
6652.06 1589
6652.83 1659
6653.60 1563
6654.37 1650
6655.14 1688
6655.91 1736
6656.68 1803
6657.45 1845
6658.22 1793
6658.99 1752
6659.76 1852
6660.53 1688
6661.30 1637
6662.07 1620
6662.84 1531
6663.61 1475
6664.38 1553
6665.15 1558
6665.92 1427
6666.69 1462
6667.47 1501
6668.24 1512
6669.01 1560
6669.78 1581
6670.55 1650
6671.32 1690
6672.09 1772
6672.86 1613
6673.63 1642
6674.40 1674
6675.17 1750
6675.94 1723
6676.72 1706
6677.49 1716
6678.26 1651
6679.03 1600
6679.80 1666
6680.57 1701
6681.34 1733
6682.11 1802
6682.89 1909
6683.66 1995
6684.43 2126
6685.20 2308
6685.97 2421
6686.74 2513
6687.51 2681
6688.29 2540
6689.06 2422
6689.83 2245
6690.60 2047
6691.37 1852
6692.15 1698
6692.92 1606
6693.69 1612
6694.46 1508
6695.23 1445
6696.01 1549
6696.78 1502
6697.55 1449
6698.32 1542
6699.10 1534
6699.87 1433
6700.64 1511
6701.41 1566
6702.19 1528
6702.96 1480
6703.73 1443
6704.50 1352
6705.28 1367
6706.05 1418
6706.82 1382
6707.59 1395
6708.37 1381
6709.14 1421
6709.91 1443
6710.69 1368
6711.46 1356
6712.23 1363
6713.01 1371
6713.78 1481
6714.55 1401
6715.33 1237
6716.10 1246
6716.87 1302
6717.65 1366
6718.42 1313
6719.19 1369
6719.97 1326
6720.74 1340
6721.51 1242
6722.29 1314
6723.06 1233
6723.84 1250
6724.61 1336
6725.38 1287
6726.16 1226
6726.93 1293
6727.70 1329
6728.48 1328
6729.25 1323
6730.03 1297
6730.80 1369
6731.58 1372
6732.35 1336
6733.12 1410
6733.90 1405
6734.67 1492
6735.45 1473
6736.22 1423
6737.00 1555
6737.77 1523
6738.55 1513
6739.32 1471
6740.10 1485
6740.87 1479
6741.65 1411
6742.42 1487
6743.19 1499
6743.97 1538
6744.74 1497
6745.52 1568
6746.29 1601
6747.07 1496
6747.85 1584
6748.62 1683
6749.40 1720
6750.17 1732
6750.95 1813
6751.72 2043
6752.50 2287
6753.27 2574
6754.05 2696
6754.82 2741
6755.60 2582
6756.38 2570
6757.15 2403
6757.93 2277
6758.70 1990
6759.48 1832
6760.25 1806
6761.03 1649
6761.81 1554
6762.58 1515
6763.36 1471
6764.13 1523
6764.91 1475
6765.69 1445
6766.46 1480
6767.24 1501
6768.02 1538
6768.79 1499
6769.57 1390
6770.35 1489
6771.12 1405
6771.90 1397
6772.67 1484
6773.45 1424
6774.23 1381
6775.00 1492
6775.78 1408
6776.56 1369
6777.34 1419
6778.11 1356
6778.89 1300
6779.67 1267
6780.44 1287
6781.22 1247
6782.00 1355
6782.77 1399
6783.55 1337
6784.33 1240
6785.11 1263
6785.88 1190
6786.66 1203
6787.44 1189
6788.22 1171
6788.99 1131
6789.77 1165
6790.55 1215
6791.33 1202
6792.10 1127
6792.88 1221
6793.66 1174
6794.44 1143
6795.22 1242
6795.99 1205
6796.77 1165
6797.55 1160
6798.33 1111
6799.11 1145
6799.88 1224
6800.66 1138
6801.44 1200
6802.22 1170
6803.00 1236
6803.78 1269
6804.55 1244
6805.33 1337
6806.11 1424
6806.89 1367
6807.67 1335
6808.45 1380
6809.23 1381
6810.00 1433
6810.78 1259
6811.56 1280
6812.34 1300
6813.12 1341
6813.90 1315
6814.68 1249
6815.46 1204
6816.24 1317
6817.02 1461
6817.79 1400
6818.57 1343
6819.35 1303
6820.13 1281
6820.91 1361
6821.69 1386
6822.47 1333
6823.25 1349
6824.03 1274
6824.81 1341
6825.59 1229
6826.37 1253
6827.15 1272
6827.93 1233
6828.71 1260
6829.49 1108
6830.27 1189
6831.05 1199
6831.83 1154
6832.61 1178
6833.39 1224
6834.17 1140
6834.95 1191
6835.73 1137
6836.51 1192
6837.29 1209
6838.07 1141
6838.85 1183
6839.63 1264
6840.41 1138
6841.19 1129
6841.97 1211
6842.75 1024
6843.53 1112
6844.31 1082
6845.09 1035
6845.88 1042
6846.66 1178
6847.44 1213
6848.22 1255
6849.00 1277
6849.78 1438
6850.56 1564
6851.34 1838
6852.12 2108
6852.91 2267
6853.69 2264
6854.47 2265
6855.25 2341
6856.03 2063
6856.81 1940
6857.59 1703
6858.37 1577
6859.16 1334
6859.94 1310
6860.72 1240
6861.50 1274
6862.28 1259
6863.06 1259
6863.85 1221
6864.63 1262
6865.41 1379
6866.19 1387
6866.97 1325
6867.76 1365
6868.54 1423
6869.32 1457
6870.10 1438
6870.89 1444
6871.67 1479
6872.45 1351
6873.23 1359
6874.01 1397
6874.80 1300
6875.58 1274
6876.36 1364
6877.14 1396
6877.93 1383
6878.71 1275
6879.49 1407
6880.28 1568
6881.06 1623
6881.84 1577
6882.62 1678
6883.41 1710
6884.19 1681
6884.97 1761
6885.76 1857
6886.54 2059
6887.32 2457
6888.11 2896
6888.89 3118
6889.67 3592
6890.46 3789
6891.24 3677
6892.02 3568
6892.81 3172
6893.59 2754
6894.37 2461
6895.16 2061
6895.94 1889
6896.72 1725
6897.51 1749
6898.29 1617
6899.08 1557
6899.86 1552
6900.64 1564
6901.43 1592
6902.21 1558
6903.00 1610
6903.78 1677
6904.56 1743
6905.35 1779
6906.13 1774
6906.92 1789
6907.70 1747
6908.49 1744
6909.27 1685
6910.05 1662
6910.84 1582
6911.62 1676
6912.41 1599
6913.19 1531
6913.98 1471
6914.76 1356
6915.55 1381
6916.33 1311
6917.12 1309
6917.90 1350
6918.69 1361
6919.47 1394
6920.26 1304
6921.04 1358
6921.83 1390
6922.61 1372
6923.40 1374
6924.18 1300
6924.97 1454
6925.75 1446
6926.54 1394
6927.32 1425
6928.11 1411
6928.89 1398
6929.68 1347
6930.47 1419
6931.25 1413
6932.04 1458
6932.82 1494
6933.61 1442
6934.39 1400
6935.18 1400
6935.97 1485
6936.75 1537
6937.54 1549
6938.32 1400
6939.11 1429
6939.90 1476
6940.68 1546
6941.47 1582
6942.26 1660
6943.04 1674
6943.83 1764
6944.61 1813
6945.40 1984
6946.19 1977
6946.97 2005
6947.76 2037
6948.55 2101
6949.33 2115
6950.12 2095
6950.91 2227
6951.69 2116
6952.48 2002
6953.27 1896
6954.06 1977
6954.84 1867
6955.63 1785
6956.42 1761
6957.20 1681
6957.99 1668
6958.78 1771
6959.57 1705
6960.35 1823
6961.14 1813
6961.93 1797
6962.72 1699
6963.50 1714
6964.29 1779
6965.08 1770
6965.87 1850
6966.65 1831
6967.44 1941
6968.23 2036
6969.02 2049
6969.80 2108
6970.59 2240
6971.38 2186
6972.17 2261
6972.96 2343
6973.74 2416
6974.53 2594
6975.32 2398
6976.11 2413
6976.90 2483
6977.69 2403
6978.47 2481
6979.26 2481
6980.05 2523
6980.84 2703
6981.63 2854
6982.42 3137
6983.20 3798
6983.99 4639
6984.78 5942
6985.57 7490
6986.36 9195
6987.15 10645
6987.94 11937
6988.73 12278
6989.52 12101
6990.30 11083
6991.09 9578
6991.88 8155
6992.67 6750
6993.46 5427
6994.25 4434
6995.04 3593
6995.83 3021
6996.62 2676
6997.41 2473
6998.20 2210
6998.99 2138
6999.78 2151
7000.57 2148
7001.36 2062
7002.15 2024
7002.94 2105
7003.72 1966
7004.51 2043
7005.30 1986
7006.09 1845
7006.88 1805
7007.67 1684
7008.46 1563
7009.25 1519
7010.04 1460
7010.83 1517
7011.63 1452
7012.42 1480
7013.21 1655
7014.00 1700
7014.79 1738
7015.58 1865
7016.37 1741
7017.16 1768
7017.95 1782
7018.74 1774
7019.53 1702
7020.32 1670
7021.11 1683
7021.90 1672
7022.69 1679
7023.48 1842
7024.27 1899
7025.07 1908
7025.86 2018
7026.65 2155
7027.44 2048
7028.23 2057
7029.02 1929
7029.81 1902
7030.60 1763
7031.40 1668
7032.19 1640
7032.98 1657
7033.77 1648
7034.56 1538
7035.35 1458
7036.14 1452
7036.94 1531
7037.73 1573
7038.52 1548
7039.31 1632
7040.10 1569
7040.89 1593
7041.69 1745
7042.48 1766
7043.27 1857
7044.06 1970
7044.86 1963
7045.65 1942
7046.44 1981
7047.23 2039
7048.02 2019
7048.82 2398
7049.61 2614
7050.40 3077
7051.19 3339
7051.99 3506
7052.78 3526
7053.57 3587
7054.36 3188
7055.16 2883
7055.95 2516
7056.74 2256
7057.53 2043
7058.33 1930
7059.12 1880
7059.91 1806
7060.71 1858
7061.50 1924
7062.29 1869
7063.09 1839
7063.88 1789
7064.67 1956
7065.47 1903
7066.26 1900
7067.05 1848
7067.85 1797
7068.64 1859
7069.43 1782
7070.23 1685
7071.02 1754
7071.81 1740
7072.61 1671
7073.40 1677
7074.19 1552
7074.99 1570
7075.78 1447
7076.58 1417
7077.37 1380
7078.16 1427
7078.96 1371
7079.75 1507
7080.55 1449
7081.34 1404
7082.13 1470
7082.93 1416
7083.72 1430
7084.52 1446
7085.31 1411
7086.11 1387
7086.90 1305
7087.70 1256
7088.49 1240
7089.28 1271
7090.08 1251
7090.87 1240
7091.67 1269
7092.46 1251
7093.26 1235
7094.05 1180
7094.85 1148
7095.64 1189
7096.44 1202
7097.23 1139
7098.03 1141
7098.82 1152
7099.62 1176
7100.41 1221
7101.21 1195
7102.00 1162
7102.80 1114
7103.59 1183
7104.39 1075
7105.19 1067
7105.98 1173
7106.78 1213
7107.57 1102
7108.37 1147
7109.16 1098
7109.96 1137
7110.76 1129
7111.55 1038
7112.35 1040
7113.14 1022
7113.94 1101
7114.74 1074
7115.53 1080
7116.33 1048
7117.12 1072
7117.92 1127
7118.72 1166
7119.51 1173
7120.31 974
7121.11 994
7121.90 990
7122.70 1059
7123.49 1108
7124.29 1113
7125.09 1112
7125.88 1044
7126.68 1055
7127.48 1068
7128.27 1010
7129.07 1022
7129.87 995
7130.67 1024
7131.46 1011
7132.26 1002
7133.06 1013
7133.85 1090
7134.65 1046
7135.45 1048
7136.24 1073
7137.04 1056
7137.84 1078
7138.64 1082
7139.43 983
7140.23 970
7141.03 1009
7141.83 954
7142.62 878
7143.42 967
7144.22 984
7145.02 952
7145.82 987
7146.61 871
7147.41 906
7148.21 934
7149.01 880
7149.80 878
7150.60 826
7151.40 867
7152.20 876
7153.00 829
7153.80 812
7154.59 913
7155.39 886
7156.19 912
7156.99 888
7157.79 959
7158.59 954
7159.38 949
7160.18 919
7160.98 958
7161.78 989
7162.58 952
7163.38 936
7164.18 823
7164.98 873
7165.77 788
7166.57 837
7167.37 753
7168.17 874
7168.97 775
7169.77 808
7170.57 811
7171.37 820
7172.17 737
7172.97 873
7173.77 860
7174.56 800
7175.36 824
7176.16 750
7176.96 786
7177.76 834
7178.56 840
7179.36 791
7180.16 736
7180.96 715
7181.76 767
7182.56 772
7183.36 803
7184.16 836
7184.96 813
7185.76 729
7186.56 763
7187.36 825
7188.16 877
7188.96 830
7189.76 764
7190.56 810
7191.36 814
7192.16 773
7192.96 823
7193.76 827
7194.56 791
7195.36 805
7196.17 705
7196.97 743
7197.77 795
7198.57 856
7199.37 776
7200.17 754
7200.97 797
7201.77 747
7202.57 773
7203.37 757
7204.17 781
7204.97 795
7205.78 839
7206.58 730
7207.38 688
7208.18 738
7208.98 799
7209.78 845
7210.58 796
7211.38 751
7212.19 700
7212.99 765
7213.79 899
7214.59 802
7215.39 753
7216.19 798
7217.00 762
7217.80 807
7218.60 820
7219.40 854
7220.20 829
7221.01 849
7221.81 835
7222.61 862
7223.41 847
7224.21 827
7225.02 849
7225.82 813
7226.62 806
7227.42 799
7228.23 832
7229.03 845
7229.83 792
7230.63 715
7231.44 825
7232.24 807
7233.04 777
7233.84 744
7234.65 811
7235.45 871
7236.25 828
7237.05 786
7237.86 759
7238.66 767
7239.46 739
7240.27 781
7241.07 773
7241.87 789
7242.68 760
7243.48 850
7244.28 808
7245.09 779
7245.89 728
7246.69 827
7247.50 888
7248.30 926
7249.10 785
7249.91 818
7250.71 823
7251.51 803
7252.32 783
7253.12 803
7253.92 848
7254.73 792
7255.53 816
7256.34 816
7257.14 830
7257.94 912
7258.75 885
7259.55 849
7260.36 925
7261.16 828
7261.97 904
7262.77 959
7263.57 921
7264.38 952
7265.18 936
7265.99 941
7266.79 928
7267.60 937
7268.40 848
7269.21 816
7270.01 822
7270.82 822
7271.62 852
7272.42 835
7273.23 809
7274.03 836
7274.84 806
7275.64 795
7276.45 869
7277.25 933
7278.06 912
7278.86 874
7279.67 869
7280.48 850
7281.28 951
7282.09 898
7282.89 1073
7283.70 1115
7284.50 1208
7285.31 1390
7286.11 1536
7286.92 1591
7287.72 1535
7288.53 1532
7289.34 1408
7290.14 1331
7290.95 1166
7291.75 1124
7292.56 1109
7293.37 1057
7294.17 925
7294.98 881
7295.78 902
7296.59 875
7297.40 866
7298.20 865
7299.01 905
7299.82 895
7300.62 926
7301.43 917
7302.23 855
7303.04 907
7303.85 901
7304.65 949
7305.46 931
7306.27 913
7307.07 933
7307.88 894
7308.69 881
7309.50 908
7310.30 949
7311.11 996
7311.92 1039
7312.72 1049
7313.53 980
7314.34 1060
7315.14 1013
7315.95 1158
7316.76 1148
7317.57 1311
7318.37 1439
7319.18 1656
7319.99 1736
7320.80 1681
7321.60 1709
7322.41 1786
7323.22 1649
7324.03 1513
7324.83 1425
7325.64 1264
7326.45 1177
7327.26 1120
7328.07 1120
7328.87 1126
7329.68 1106
7330.49 1005
7331.30 1009
7332.11 1045
7332.91 1023
7333.72 1008
7334.53 1044
7335.34 1066
7336.15 1000
7336.96 1076
7337.76 1000
7338.57 934
7339.38 989
7340.19 1038
7341.00 1010
7341.81 962
7342.62 951
7343.42 995
7344.23 936
7345.04 887
7345.85 890
7346.66 861
7347.47 813
7348.28 831
7349.09 930
7349.90 918
7350.71 850
7351.51 830
7352.32 896
7353.13 858
7353.94 867
7354.75 874
7355.56 854
7356.37 835
7357.18 811
7357.99 820
7358.80 849
7359.61 894
7360.42 848
7361.23 869
7362.04 914
7362.85 806
7363.66 765
7364.47 816
7365.28 832
7366.09 817
7366.90 801
7367.71 823
7368.52 729
7369.33 756
7370.14 767
7370.95 833
7371.76 842
7372.57 808
7373.38 804
7374.19 758
7375.00 760
7375.81 821
7376.62 706
7377.43 720
7378.24 694
7379.05 751
7379.87 820
7380.68 890
7381.49 900
7382.30 908
7383.11 980
7383.92 936
7384.73 921
7385.54 879
7386.35 870
7387.16 812
7387.98 800
7388.79 841
7389.60 855
7390.41 843
7391.22 859
7392.03 735
7392.84 684
7393.66 676
7394.47 812
7395.28 788
7396.09 674
7396.90 743
7397.71 749
7398.53 750
7399.34 767
7400.15 743
7400.96 754
7401.77 752
7402.58 778
7403.40 753
7404.21 794
7405.02 729
7405.83 748
7406.65 746
7407.46 810
7408.27 790
7409.08 749
7409.89 735
7410.71 737
7411.52 706
7412.33 624
7413.15 626
7413.96 703
7414.77 790
7415.58 727
7416.40 718
7417.21 716
7418.02 783
7418.83 665
7419.65 708
7420.46 703
7421.27 706
7422.09 674
7422.90 639
7423.71 695
7424.53 631
7425.34 725
7426.15 749
7426.97 754
7427.78 670
7428.59 747
7429.41 767
7430.22 789
7431.03 792
7431.85 764
7432.66 791
7433.47 800
7434.29 826
7435.10 749
7435.92 750
7436.73 831
7437.54 814
7438.36 771
7439.17 809
7439.99 840
7440.80 829
7441.61 853
7442.43 818
7443.24 815
7444.06 864
7444.87 784
7445.69 769
7446.50 739
7447.31 715
7448.13 693
7448.94 675
7449.76 744
7450.57 724
7451.39 715
7452.20 706
7453.02 664
7453.83 714
7454.65 755
7455.46 727
7456.28 725
7457.09 679
7457.91 685
7458.72 643
7459.54 742
7460.35 818
7461.17 750
7461.98 776
7462.80 775
7463.61 748
7464.43 821
7465.24 781
7466.06 855
7466.88 868
7467.69 816
7468.51 864
7469.32 822
7470.14 715
7470.95 683
7471.77 810
7472.59 763
7473.40 733
7474.22 720
7475.03 759
7475.85 770
7476.67 767
7477.48 715
7478.30 689
7479.11 775
7479.93 754
7480.75 724
7481.56 788
7482.38 785
7483.20 769
7484.01 848
7484.83 788
7485.65 800
7486.46 722
7487.28 743
7488.10 751
7488.91 750
7489.73 799
7490.55 778
7491.36 747
7492.18 731
7493.00 768
7493.81 746
7494.63 745
7495.45 707
7496.26 690
7497.08 656
7497.90 697
7498.72 699
7499.53 721
7500.35 663
7501.17 665
7501.99 706
7502.80 698
7503.62 661
7504.44 655
7505.26 682
7506.07 705
7506.89 688
7507.71 671
7508.53 675
7509.35 667
7510.16 666
7510.98 610
7511.80 656
7512.62 681
7513.44 726
7514.25 677
7515.07 627
7515.89 645
7516.71 670
7517.53 688
7518.35 684
7519.16 603
7519.98 652
7520.80 758
7521.62 758
7522.44 720
7523.26 736
7524.07 732
7524.89 707
7525.71 652
7526.53 655
7527.35 645
7528.17 652
7528.99 670
7529.81 631
7530.63 642
7531.44 635
7532.26 668
7533.08 678
7533.90 702
7534.72 714
7535.54 644
7536.36 665
7537.18 655
7538.00 662
7538.82 640
7539.64 680
7540.46 592
7541.28 695
7542.10 695
7542.92 670
7543.74 667
7544.56 689
7545.38 698
7546.20 682
7547.02 734
7547.84 779
7548.66 706
7549.48 686
7550.30 667
7551.12 691
7551.94 666
7552.76 663
7553.58 684
7554.40 665
7555.22 692
7556.04 678
7556.86 708
7557.68 711
7558.50 698
7559.32 743
7560.14 720
7560.96 694
7561.78 698
7562.60 726
7563.42 686
7564.24 747
7565.07 754
7565.89 742
7566.71 780
7567.53 700
7568.35 721
7569.17 741
7569.99 720
7570.81 729
7571.63 710
7572.46 747
7573.28 731
7574.10 698
7574.92 709
7575.74 703
7576.56 708
7577.38 657
7578.21 698
7579.03 679
7579.85 722
7580.67 777
7581.49 726
7582.31 744
7583.14 746
7583.96 714
7584.78 749
7585.60 758
7586.42 802
7587.25 831
7588.07 740
7588.89 774
7589.71 845
7590.54 870
7591.36 830
7592.18 851
7593.00 839
7593.83 821
7594.65 880
7595.47 846
7596.29 874
7597.12 889
7597.94 787
7598.76 832
7599.58 870
7600.41 985
7601.23 911
7602.05 932
7602.88 1038
7603.70 1043
7604.52 1258
7605.34 1390
7606.17 1536
7606.99 1448
7607.81 1424
7608.64 1491
7609.46 1414
7610.28 1250
7611.11 1228
7611.93 1204
7612.75 1139
7613.58 1087
7614.40 1009
7615.23 1085
7616.05 1135
7616.87 1174
7617.70 1276
7618.52 1385
7619.34 1478
7620.17 1492
7620.99 1557
7621.82 1474
7622.64 1364
7623.46 1353
7624.29 1205
7625.11 1135
7625.94 1072
7626.76 1098
7627.59 1140
7628.41 1055
7629.23 1097
7630.06 1154
7630.88 1290
7631.71 1324
7632.53 1393
7633.36 1518
7634.18 1666
7635.01 1643
7635.83 1549
7636.66 1455
7637.48 1419
7638.31 1302
7639.13 1120
7639.95 1117
7640.78 994
7641.61 987
7642.43 900
7643.26 932
7644.08 907
7644.91 877
7645.73 870
7646.56 830
7647.38 812
7648.21 823
7649.03 864
7649.86 889
7650.68 856
7651.51 835
7652.33 839
7653.16 823
7653.99 837
7654.81 763
7655.64 760
7656.46 708
7657.29 711
7658.12 758
7658.94 787
7659.77 759
7660.59 748
7661.42 709
7662.25 745
7663.07 754
7663.90 762
7664.72 744
7665.55 725
7666.38 708
7667.20 747
7668.03 692
7668.86 753
7669.68 749
7670.51 725
7671.34 753
7672.16 776
7672.99 797
7673.82 830
7674.64 745
7675.47 731
7676.30 704
7677.12 737
7677.95 716
7678.78 740
7679.61 682
7680.43 695
7681.26 676
7682.09 691
7682.92 676
7683.74 739
7684.57 725
7685.40 741
7686.22 726
7687.05 788
7687.88 774
7688.71 700
7689.54 724
7690.36 732
7691.19 785
7692.02 747
7692.85 682
7693.67 736
7694.50 752
7695.33 806
7696.16 820
7696.99 749
7697.81 739
7698.64 855
7699.47 947
7700.30 914
7701.13 967
7701.96 930
7702.78 861
7703.61 850
7704.44 765
7705.27 766
7706.10 774
7706.93 787
7707.75 747
7708.58 729
7709.41 678
7710.24 673
7711.07 731
7711.90 720
7712.73 726
7713.56 701
7714.39 677
7715.21 694
7716.04 681
7716.87 650
7717.70 663
7718.53 648
7719.36 655
7720.19 635
7721.02 628
7721.85 571
7722.68 638
7723.51 637
7724.34 620
7725.17 634
7726.00 666
7726.83 663
7727.66 560
7728.49 567
7729.31 667
7730.14 703
7730.97 654
7731.80 656
7732.63 640
7733.46 623
7734.29 585
7735.12 620
7735.95 632
7736.78 639
7737.62 646
7738.45 675
7739.28 637
7740.11 635
7740.94 571
7741.77 595
7742.60 582
7743.43 558
7744.26 561
7745.09 599
7745.92 566
7746.75 561
7747.58 652
7748.41 687
7749.24 689
7750.07 678
7750.91 616
7751.74 652
7752.57 586
7753.40 559
7754.23 572
7755.06 621
7755.89 661
7756.72 639
7757.55 602
7758.39 622
7759.22 625
7760.05 598
7760.88 619
7761.71 604
7762.54 612
7763.37 671
7764.21 645
7765.04 609
7765.87 565
7766.70 619
7767.53 625
7768.37 601
7769.20 649
7770.03 644
7770.86 650
7771.69 678
7772.53 606
7773.36 631
7774.19 674
7775.02 593
7775.85 644
7776.69 641
7777.52 617
7778.35 615
7779.18 623
7780.02 627
7780.85 596
7781.68 651
7782.51 590
7783.35 602
7784.18 609
7785.01 598
7785.85 603
7786.68 618
7787.51 584
7788.34 664
7789.18 633
7790.01 641
7790.84 627
7791.68 604
7792.51 606
7793.34 663
7794.18 697
7795.01 628
7795.84 639
7796.68 679
7797.51 658
7798.34 644
7799.18 611
7800.01 708
7800.84 671
7801.68 658
7802.51 699
7803.35 628
7804.18 716
7805.01 676
7805.85 717
7806.68 700
7807.51 780
7808.35 766
7809.18 748
7810.02 713
7810.85 772
7811.69 768
7812.52 795
7813.35 867
7814.19 902
7815.02 916
7815.86 937
7816.69 981
7817.53 991
7818.36 973
7819.20 939
7820.03 1046
7820.86 1037
7821.70 952
7822.53 874
7823.37 927
7824.20 912
7825.04 949
7825.87 952
7826.71 979
7827.54 1026
7828.38 1023
7829.21 1036
7830.05 1118
7830.88 1122
7831.72 1074
7832.56 1029
7833.39 984
7834.23 1055
7835.06 1086
7835.90 1069
7836.73 1024
7837.57 1103
7838.40 1069
7839.24 936
7840.08 887
7840.91 917
7841.75 920
7842.58 921
7843.42 882
7844.25 831
7845.09 825
7845.93 876
7846.76 869
7847.60 931
7848.44 916
7849.27 908
7850.11 919
7850.94 877
7851.78 829
7852.62 824
7853.45 807
7854.29 925
7855.13 931
7855.96 898
7856.80 994
7857.64 1022
7858.47 1072
7859.31 1146
7860.15 1219
7860.98 1318
7861.82 1359
7862.66 1307
7863.49 1181
7864.33 1125
7865.17 1035
7866.01 1014
7866.84 926
7867.68 884
7868.52 908
7869.35 958
7870.19 1021
7871.03 989
7871.87 960
7872.70 984
7873.54 994
7874.38 1025
7875.22 1069
7876.05 1086
7876.89 1149
7877.73 1251
7878.57 1413
7879.41 1535
7880.24 1541
7881.08 1455
7881.92 1346
7882.76 1287
7883.60 1227
7884.43 1109
7885.27 1144
7886.11 1077
7886.95 1059
7887.79 1042
7888.62 963
7889.46 968
7890.30 980
7891.14 1042
7891.98 1091
7892.82 1065
7893.66 1117
7894.49 1178
7895.33 1066
7896.17 960
7897.01 994
7897.85 953
7898.69 1001
7899.53 919
7900.37 880
7901.20 895
7902.04 785
7902.88 829
7903.72 905
7904.56 827
7905.40 810
7906.24 807
7907.08 786
7907.92 802
7908.76 792
7909.60 771
7910.44 770
7911.28 780
7912.12 735
7912.96 794
7913.80 808
7914.63 791
7915.47 849
7916.31 873
7917.15 870
7917.99 875
7918.83 936
7919.67 948
7920.51 986
7921.35 1059
7922.19 994
7923.03 923
7923.87 907
7924.71 875
7925.56 763
7926.40 763
7927.24 782
7928.08 781
7928.92 739
7929.76 816
7930.60 735
7931.44 691
7932.28 794
7933.12 774
7933.96 779
7934.80 702
7935.64 727
7936.48 724
7937.32 804
7938.16 768
7939.01 749
7939.85 733
7940.69 682
7941.53 724
7942.37 794
7943.21 730
7944.05 694
7944.89 729
7945.74 778
7946.58 753
7947.42 741
7948.26 765
7949.10 780
7949.94 761
7950.78 811
7951.63 827
7952.47 796
7953.31 830
7954.15 898
7954.99 909
7955.84 875
7956.68 1000
7957.52 1053
7958.36 979
7959.20 912
7960.05 933
7960.89 962
7961.73 919
7962.57 880
7963.41 957
7964.26 931
7965.10 921
7965.94 927
7966.78 1084
7967.63 1183
7968.47 1145
7969.31 1179
7970.15 1300
7971.00 1194
7971.84 1126
7972.68 1092
7973.53 1042
7974.37 885
7975.21 905
7976.05 900
7976.90 822
7977.74 775
7978.58 806
7979.43 860
7980.27 790
7981.11 774
7981.96 778
7982.80 818
7983.64 785
7984.49 776
7985.33 851
7986.17 702
7987.02 708
7987.86 750
7988.70 687
7989.55 740
7990.39 725
7991.24 743
7992.08 687
7992.92 734
7993.77 767
7994.61 670
7995.46 718
7996.30 704
7997.14 689
7997.99 644
7998.83 627
7999.68 638
8000.52 641
8001.36 663
8002.21 599
8003.05 670
8003.90 658
8004.74 678
8005.59 592
8006.43 605
8007.28 681
8008.12 725
8008.97 674
8009.81 641
8010.65 646
8011.50 671
8012.34 576
8013.19 574
8014.03 618
8014.88 572
8015.72 576
8016.57 598
8017.41 617
8018.26 586
8019.11 611
8019.95 622
8020.80 636
8021.64 568
8022.49 601
8023.33 612
8024.18 566
8025.02 560
8025.87 558
8026.71 638
8027.56 640
8028.41 572
8029.25 620
8030.10 637
8030.94 588
8031.79 599
8032.64 627
8033.48 533
8034.33 607
8035.17 587
8036.02 620
8036.87 647
8037.71 579
8038.56 572
8039.40 586
8040.25 614
8041.10 611
8041.94 586
8042.79 584
8043.64 551
8044.48 590
8045.33 579
8046.18 573
8047.02 558
8047.87 598
8048.72 572
8049.56 559
8050.41 564
8051.26 585
8052.10 565
8052.95 576
8053.80 532
8054.65 528
8055.49 566
8056.34 534
8057.19 548
8058.04 522
8058.88 532
8059.73 541
8060.58 466
8061.42 437
8062.27 516
8063.12 523
8063.97 517
8064.82 511
8065.66 495
8066.51 543
8067.36 524
8068.21 540
8069.05 507
8069.90 526
8070.75 534
8071.60 513
8072.45 535
8073.29 550
8074.14 615
8074.99 606
8075.84 584
8076.69 545
8077.54 569
8078.38 588
8079.23 553
8080.08 575
8080.93 478
8081.78 508
8082.63 611
8083.48 624
8084.32 533
8085.17 540
8086.02 548
8086.87 537
8087.72 495
8088.57 506
8089.42 514
8090.27 536
8091.11 573
8091.96 584
8092.81 497
8093.66 523
8094.51 546
8095.36 562
8096.21 522
8097.06 525
8097.91 523
8098.76 518
8099.61 535
8100.46 531
8101.31 509
8102.16 518
8103.01 519
8103.86 507
8104.71 569
8105.56 508
8106.41 501
8107.26 554
8108.11 525
8108.96 501
8109.81 476
8110.66 500
8111.51 531
8112.36 578
8113.21 536
8114.06 542
8114.91 526
8115.76 480
8116.61 520
8117.46 521
8118.31 560
8119.16 604
8120.01 555
8120.86 557
8121.71 528
8122.56 578
8123.41 583
8124.26 539
8125.11 564
8125.96 589
8126.82 535
8127.67 590
8128.52 567
8129.37 561
8130.22 602
8131.07 595
8131.92 541
8132.77 557
8133.62 590
8134.48 576
8135.33 649
8136.18 594
8137.03 608
8137.88 592
8138.73 632
8139.58 607
8140.44 641
8141.29 615
8142.14 617
8142.99 607
8143.84 676
8144.69 689
8145.55 630
8146.40 702
8147.25 690
8148.10 596
8148.95 710
8149.81 653
8150.66 687
8151.51 654
8152.36 780
8153.22 806
8154.07 863
8154.92 970
8155.77 973
8156.63 994
8157.48 1125
8158.33 1046
8159.18 1005
8160.04 918
8160.89 845
8161.74 846
8162.59 776
8163.45 724
8164.30 690
8165.15 659
8166.01 641
8166.86 689
8167.71 708
8168.57 698
8169.42 706
8170.27 674
8171.12 673
8171.98 661
8172.83 729
8173.68 666
8174.54 597
8175.39 601
8176.25 635
8177.10 641
8177.95 654
8178.81 614
8179.66 625
8180.51 514
8181.37 532
8182.22 607
8183.07 609
8183.93 531
8184.78 547
8185.64 531
8186.49 529
8187.34 531
8188.20 525
8189.05 580
8189.91 503
8190.76 544
8191.62 525
8192.47 491
8193.32 549
8194.18 540
8195.03 577
8195.89 520
8196.74 523
8197.60 578
8198.45 514
8199.31 506
8200.16 551
8201.02 510
8201.87 534
8202.73 538
8203.58 483
8204.44 530
8205.29 523
8206.15 509
8207.00 524
8207.86 513
8208.71 488
8209.57 484
8210.42 509
8211.28 529
8212.13 494
8212.99 532
8213.84 502
8214.70 520
8215.56 478
8216.41 497
8217.27 527
8218.12 516
8218.98 562
8219.83 561
8220.69 527
8221.55 541
8222.40 586
8223.26 571
8224.11 513
8224.97 560
8225.83 557
8226.68 542
8227.54 581
8228.39 516
8229.25 565
8230.11 532
8230.96 495
8231.82 483
8232.68 527
8233.53 470
8234.39 527
8235.25 459
8236.10 508
8236.96 532
8237.82 498
8238.67 463
8239.53 529
8240.39 500
8241.24 495
8242.10 507
8242.96 534
8243.81 490
8244.67 502
8245.53 508
8246.39 520
8247.24 500
8248.10 490
8248.96 517
8249.81 494
8250.67 503
8251.53 518
8252.39 512
8253.24 461
8254.10 483
8254.96 463
8255.82 490
8256.68 513
8257.53 486
8258.39 546
8259.25 499
8260.11 495
8260.96 439
8261.82 503
8262.68 484
8263.54 459
8264.40 479
8265.25 514
8266.11 524
8266.97 493
8267.83 500
8268.69 463
8269.55 499
8270.40 526
8271.26 537
8272.12 497
8272.98 534
8273.84 511
8274.70 539
8275.56 579
8276.41 497
8277.27 494
8278.13 519
8278.99 495
8279.85 487
8280.71 494
8281.57 512
8282.43 547
8283.29 486
8284.15 501
8285.00 525
8285.86 512
8286.72 511
8287.58 528
8288.44 534
8289.30 525
8290.16 508
8291.02 536
8291.88 561
8292.74 610
8293.60 545
8294.46 636
8295.32 659
8296.18 667
8297.04 691
8297.90 597
8298.76 594
8299.62 579
8300.48 540
8301.34 556
8302.20 586
8303.06 548
8303.92 526
8304.78 561
8305.64 524
8306.50 525
8307.36 577
8308.22 539
8309.08 530
8309.94 543
8310.80 534
8311.66 555
8312.52 546
8313.38 538
8314.24 527
8315.10 590
8315.97 593
8316.83 584
8317.69 630
8318.55 619
8319.41 645
8320.27 581
8321.13 569
8321.99 569
8322.85 606
8323.71 580
8324.58 554
8325.44 540
8326.30 484
8327.16 491
8328.02 526
8328.88 512
8329.74 510
8330.61 528
8331.47 495
8332.33 518
8333.19 566
8334.05 513
8334.91 476
8335.78 516
8336.64 483
8337.50 487
8338.36 549
8339.22 529
8340.09 512
8340.95 522
8341.81 541
8342.67 568
8343.53 537
8344.40 594
8345.26 565
8346.12 604
8346.98 581
8347.85 575
8348.71 632
8349.57 594
8350.43 579
8351.30 550
8352.16 491
8353.02 517
8353.88 528
8354.75 473
8355.61 456
8356.47 536
8357.34 549
8358.20 574
8359.06 553
8359.93 529
8360.79 516
8361.65 533
8362.51 525
8363.38 573
8364.24 517
8365.10 523
8365.97 573
8366.83 574
8367.69 522
8368.56 508
8369.42 469
8370.29 485
8371.15 554
8372.01 575
8372.88 523
8373.74 533
8374.60 555
8375.47 573
8376.33 516
8377.20 522
8378.06 507
8378.92 510
8379.79 514
8380.65 509
8381.52 591
8382.38 599
8383.25 558
8384.11 552
8384.97 537
8385.84 536
8386.70 566
8387.57 612
8388.43 623
8389.30 587
8390.16 543
8391.03 505
8391.89 506
8392.76 557
8393.62 573
8394.48 591
8395.35 531
8396.21 539
8397.08 523
8397.94 513
8398.81 546
8399.67 562
8400.54 581
8401.41 583
8402.27 572
8403.14 567
8404.00 542
8404.87 525
8405.73 581
8406.60 569
8407.46 513
8408.33 529
8409.19 528
8410.06 559
8410.93 570
8411.79 547
8412.66 608
8413.52 557
8414.39 609
8415.25 551
8416.12 563
8416.99 593
8417.85 540
8418.72 577
8419.59 558
8420.45 536
8421.32 558
8422.18 574
8423.05 605
8423.92 575
8424.78 596
8425.65 614
8426.52 620
8427.38 579
8428.25 632
8429.12 645
8429.98 622
8430.85 757
8431.72 678
8432.58 667
8433.45 702
8434.32 633
8435.18 712
8436.05 705
8436.92 694
8437.78 707
8438.65 681
8439.52 687
8440.39 735
8441.25 845
8442.12 932
8442.99 962
8443.86 922
8444.72 1044
8445.59 1105
8446.46 1109
8447.33 1008
8448.19 997
8449.06 962
8449.93 932
8450.80 837
8451.66 819
8452.53 868
8453.40 874
8454.27 869
8455.14 870
8456.00 919
8456.87 939
8457.74 944
8458.61 971
8459.48 980
8460.35 989
8461.21 978
8462.08 1039
8462.95 991
8463.82 1005
8464.69 987
8465.56 922
8466.42 935
8467.29 998
8468.16 1098
8469.03 1317
8469.90 1627
8470.77 1955
8471.64 2361
8472.51 2566
8473.37 2583
8474.24 2604
8475.11 2329
8475.98 2064
8476.85 1840
8477.72 1550
8478.59 1390
8479.46 1252
8480.33 1088
8481.20 991
8482.07 887
8482.94 881
8483.81 779
8484.67 756
8485.54 792
8486.41 731
8487.28 785
8488.15 790
8489.02 715
8489.89 739
8490.76 728
8491.63 664
8492.50 690
8493.37 724
8494.24 710
8495.11 658
8495.98 656
8496.85 648
8497.72 686
8498.59 686
8499.46 697
8500.33 792
8501.20 751
8502.07 709
8502.94 786
8503.82 726
8504.69 691
8505.56 751
8506.43 747
8507.30 802
8508.17 770
8509.04 831
8509.91 827
8510.78 908
8511.65 878
8512.52 908
8513.39 941
8514.26 880
8515.14 839
8516.01 753
8516.88 751
8517.75 767
8518.62 701
8519.49 686
8520.36 746
8521.23 718
8522.11 706
8522.98 686
8523.85 628
8524.72 705
8525.59 722
8526.46 742
8527.34 695
8528.21 760
8529.08 781
8529.95 737
8530.82 727
8531.69 810
8532.57 746
8533.44 713
8534.31 751
8535.18 818
8536.05 781
8536.93 753
8537.80 852
8538.67 885
8539.54 909
8540.42 817
8541.29 725
8542.16 799
8543.03 805
8543.91 740
8544.78 743
8545.65 792
8546.52 804
8547.40 788
8548.27 787
8549.14 921
8550.02 893
8550.89 942
8551.76 1004
8552.63 1021
8553.51 1128
8554.38 1134
8555.25 1270
8556.13 1289
8557.00 1334
8557.87 1303
8558.75 1173
8559.62 1115
8560.49 1011
8561.37 881
8562.24 863
8563.11 797
8563.99 746
8564.86 712
8565.73 686
8566.61 672
8567.48 708
8568.36 737
8569.23 665
8570.10 666
8570.98 694
8571.85 660
8572.73 679
8573.60 614
8574.47 669
8575.35 678
8576.22 626
8577.10 615
8577.97 610
8578.84 646
8579.72 617
8580.59 618
8581.47 609
8582.34 609
8583.22 595
8584.09 631
8584.97 648
8585.84 703
8586.72 638
8587.59 638
8588.47 679
8589.34 655
8590.22 633
8591.09 652
8591.96 642
8592.84 673
8593.72 718
8594.59 622
8595.47 671
8596.34 723
8597.22 660
8598.09 633
8598.97 610
8599.84 650
8600.72 646
8601.59 658
8602.47 678
8603.34 598
8604.22 615
8605.10 609
8605.97 580
8606.85 583
8607.72 654
8608.60 586
8609.47 535
8610.35 611
8611.23 647
8612.10 648
8612.98 606
8613.85 638
8614.73 615
8615.61 574
8616.48 583
8617.36 628
8618.24 645
8619.11 626
8619.99 643
8620.87 641
8621.74 643
8622.62 682
8623.49 614
8624.37 639
8625.25 668
8626.13 697
8627.00 738
8627.88 754
8628.76 679
8629.63 739
8630.51 696
8631.39 683
8632.26 658
8633.14 689
8634.02 715
8634.89 704
8635.77 629
8636.65 684
8637.53 745
8638.40 706
8639.28 700
8640.16 695
8641.04 715
8641.91 737
8642.79 734
8643.67 802
8644.55 878
8645.42 786
8646.30 808
8647.18 758
8648.06 765
8648.94 873
8649.81 824
8650.69 917
8651.57 928
8652.45 907
8653.33 905
8654.20 933
8655.08 819
8655.96 868
8656.84 949
8657.72 879
8658.60 893
8659.47 947
8660.35 883
8661.23 905
8662.11 883
8662.99 934
8663.87 948
8664.75 970
8665.62 946
8666.50 879
8667.38 913
8668.26 933
8669.14 946
8670.02 975
8670.90 1037
8671.78 1015
8672.66 1180
8673.54 1206
8674.42 1332
8675.29 1524
8676.17 1533
8677.05 1651
8677.93 1666
8678.81 1683
8679.69 1592
8680.57 1579
8681.45 1376
8682.33 1349
8683.21 1213
8684.09 1330
8684.97 1268
8685.85 1229
8686.73 1232
8687.61 1158
8688.49 1200
8689.37 1346
8690.25 1532
8691.13 1916
8692.01 2297
8692.89 2932
8693.77 3372
8694.65 3828
8695.53 4008
8696.41 3931
8697.29 3689
8698.17 3211
8699.05 2771
8699.93 2391
8700.81 1979
8701.69 1672
8702.57 1532
8703.45 1359
8704.33 1158
8705.22 1099
8706.10 1034
8706.98 973
8707.86 920
8708.74 898
8709.62 840
8710.50 800
8711.38 897
8712.26 920
8713.14 896
8714.03 868
8714.91 822
8715.79 823
8716.67 785
8717.55 804
8718.43 776
8719.31 779
8720.20 796
8721.08 822
8721.96 869
8722.84 783
8723.72 858
8724.60 863
8725.49 893
8726.37 819
8727.25 793
8728.13 820
8729.01 783
8729.90 698
8730.78 824
8731.66 931
8732.54 917
8733.42 917
8734.31 1007
8735.19 915
8736.07 836
8736.95 825
8737.84 793
8738.72 780
8739.60 743
8740.48 689
8741.37 655
8742.25 712
8743.13 673
8744.01 711
8744.90 720
8745.78 721
8746.66 722
8747.54 705
8748.43 721
8749.31 692
8750.19 702
8751.08 637
8751.96 707
8752.84 769
8753.73 749
8754.61 697
8755.49 767
8756.38 783
8757.26 815
8758.14 851
8759.03 901
8759.91 935
8760.79 930
8761.68 912
8762.56 922
8763.45 934
8764.33 838
8765.21 839
8766.10 850
8766.98 876
8767.86 933
8768.75 916
8769.63 883
8770.52 843
8771.40 759
8772.28 869
8773.17 970
8774.05 933
8774.94 966
8775.82 895
8776.71 901
8777.59 841
8778.48 801
8779.36 735
8780.24 667
8781.13 681
8782.01 732
8782.90 720
8783.78 718
8784.67 686
8785.55 706
8786.44 680
8787.32 721
8788.21 719
8789.09 673
8789.98 687
8790.86 745
8791.75 665
8792.63 606
8793.52 704
8794.40 736
8795.29 776
8796.17 724
8797.06 681
8797.94 603
8798.83 707
8799.72 672
8800.60 655
8801.49 656
8802.37 710
8803.26 671
8804.14 675
8805.03 685
8805.92 673
8806.80 781
8807.69 824
8808.57 736
8809.46 667
8810.35 738
8811.23 672
8812.12 670
8813.00 641
8813.89 584
8814.78 613
8815.66 590
8816.55 621
8817.44 597
8818.32 612
8819.21 614
8820.10 630
8820.98 616
8821.87 646
8822.76 716
8823.64 685
8824.53 688
8825.42 662
8826.30 695
8827.19 651
8828.08 672
8828.96 703
8829.85 749
8830.74 704
8831.63 620
8832.51 632
8833.40 612
8834.29 617
8835.17 630
8836.06 637
8836.95 615
8837.84 563
8838.72 611
8839.61 587
8840.50 574
8841.39 586
8842.28 616
8843.16 635
8844.05 546
8844.94 561
8845.83 620
8846.71 607
8847.60 575
8848.49 566
8849.38 534
8850.27 554
8851.15 532
8852.04 559
8852.93 527
8853.82 550
8854.71 536
8855.60 503
8856.48 523
8857.37 470
8858.26 507
8859.15 533
8860.04 500
8860.93 445
8861.82 464
8862.70 536
8863.59 614
8864.48 572
8865.37 565
8866.26 527
8867.15 596
8868.04 547
8868.93 539
8869.82 515
8870.70 499
8871.59 531
8872.48 460
8873.37 458
8874.26 481
8875.15 489
8876.04 512
8876.93 463
8877.82 453
8878.71 518
8879.60 505
8880.49 505
8881.38 470
8882.27 470
8883.16 477
8884.05 555
8884.94 539
8885.83 523
8886.72 549
8887.61 546
8888.50 579
8889.39 526
8890.28 524
8891.17 529
8892.06 564
8892.95 529
8893.84 487
8894.73 463
8895.62 490
8896.51 493
8897.40 464
8898.29 470
8899.18 464
8900.07 432
8900.96 452
8901.85 471
8902.74 461
8903.63 431
8904.52 478
8905.42 449
8906.31 434
8907.20 456
8908.09 458
8908.98 473
8909.87 482
8910.76 484
8911.65 467
8912.54 465
8913.44 494
8914.33 474
8915.22 485
8916.11 457
8917.00 436
8917.89 472
8918.78 450
8919.68 430
8920.57 455
8921.46 418
8922.35 514
8923.24 517
8924.13 436
8925.03 436
8925.92 455
8926.81 423
8927.70 444
8928.59 426
8929.49 384
8930.38 364
8931.27 424
8932.16 464
8933.05 423
8933.95 421
8934.84 416
8935.73 397
8936.62 372
8937.52 412
8938.41 415
8939.30 430
8940.19 422
8941.09 413
8941.98 450
8942.87 414
8943.77 401
8944.66 375
8945.55 402
8946.44 404
8947.34 435
8948.23 408
8949.12 436
8950.02 414
8950.91 417
8951.80 434
8952.70 410
8953.59 449
8954.48 478
8955.38 383
8956.27 387
8957.16 402
8958.06 390
8958.95 445
8959.84 445
8960.74 365
8961.63 385
8962.52 425
8963.42 408
8964.31 414
8965.21 385
8966.10 396
8966.99 461
8967.89 429
8968.78 447
8969.68 426
8970.57 423
8971.46 430
8972.36 415
8973.25 417
8974.15 430
8975.04 429
8975.94 381
8976.83 371
8977.72 384
8978.62 372
8979.51 410
8980.41 471
8981.30 423
8982.20 410
8983.09 455
8983.99 445
8984.88 414
8985.78 406
8986.67 424
8987.57 447
8988.46 438
8989.36 411
8990.25 417
8991.15 374
8992.04 400
8992.94 369
8993.83 387
8994.73 393
8995.62 382
8996.52 405
8997.41 400
8998.31 403
8999.21 453
9000.10 414
9001.00 394
9001.89 391
9002.79 383
9003.68 390
9004.58 406
9005.48 394
9006.37 420
9007.27 393
9008.16 406
9009.06 391
9009.96 393
9010.85 417
9011.75 398
9012.64 413
9013.54 418
9014.44 424
9015.33 415
9016.23 409
9017.13 420
9018.02 368
9018.92 360
9019.82 377
9020.71 393
9021.61 449
9022.51 408
9023.40 439
9024.30 419
9025.20 392
9026.09 421
9026.99 415
9027.89 361
9028.78 363
9029.68 354
9030.58 376
9031.48 373
9032.37 372
9033.27 384
9034.17 379
9035.06 412
9035.96 392
9036.86 374
9037.76 356
9038.65 397
9039.55 377
9040.45 361
9041.35 402
9042.25 417
9043.14 418
9044.04 371
9044.94 403
9045.84 394
9046.73 434
9047.63 404
9048.53 358
9049.43 385
9050.33 416
9051.22 356
9052.12 383
9053.02 459
9053.92 469
9054.82 405
9055.72 452
9056.61 424
9057.51 426
9058.41 400
9059.31 381
9060.21 404
9061.11 406
9062.01 472
9062.91 455
9063.80 409
9064.70 401
9065.60 426
9066.50 440
9067.40 464
9068.30 458
9069.20 471
9070.10 394
9071.00 427
9071.89 458
9072.79 477
9073.69 411
9074.59 444
9075.49 422
9076.39 438
9077.29 479
9078.19 460
9079.09 447
9079.99 403
9080.89 449
9081.79 447
9082.69 420
9083.59 432
9084.49 460
9085.39 436
9086.29 457
9087.19 478
9088.09 530
9088.99 441
9089.89 518
9090.79 526
9091.69 520
9092.59 525
9093.49 561
9094.39 535
9095.29 485
9096.19 546
9097.09 530
9097.99 542
9098.89 488
9099.79 497
9100.69 471
9101.59 483
9102.49 448
9103.39 458
9104.30 479
9105.20 489
9106.10 428
9107.00 425
9107.90 438
9108.80 448
9109.70 431
9110.60 406
9111.50 411
9112.40 419
9113.31 450
9114.21 412
9115.11 385
9116.01 406
9116.91 454
9117.81 430
9118.71 417
9119.62 409
9120.52 375
9121.42 341
9122.32 341
9123.22 371
9124.12 360
9125.03 383
9125.93 365
9126.83 367
9127.73 394
9128.63 406
9129.54 364
9130.44 413
9131.34 374
9132.24 354
9133.14 411
9134.05 379
9134.95 390
9135.85 400
9136.75 381
9137.66 406
9138.56 385
9139.46 346
9140.36 378
9141.27 415
9142.17 411
9143.07 362
9143.97 401
9144.88 407
9145.78 422
9146.68 414
9147.59 429
9148.49 390
9149.39 356
9150.29 389
9151.20 387
9152.10 376
9153.00 369
9153.91 372
9154.81 323
9155.71 365
9156.62 350
9157.52 342
9158.42 370
9159.33 416
9160.23 374
9161.14 421
9162.04 407
9162.94 410
9163.85 385
9164.75 411
9165.65 323
9166.56 341
9167.46 392
9168.37 412
9169.27 403
9170.17 373
9171.08 368
9171.98 364
9172.89 337
9173.79 362
9174.69 417
9175.60 387
9176.50 393
9177.41 360
9178.31 397
9179.22 380
9180.12 342
9181.03 380
9181.93 370
9182.84 396
9183.74 350
9184.64 371
9185.55 373
9186.45 353
9187.36 403
9188.26 389
9189.17 391
9190.07 413
9190.98 449
9191.88 407
9192.79 377
9193.69 373
9194.60 370
9195.51 345
9196.41 375
9197.32 393
9198.22 418
9199.13 381
9200.03 385
9200.94 388
9201.84 435
9202.75 347
9203.66 379
9204.56 439
9205.47 414
9206.37 370
9207.28 391
9208.18 379
9209.09 419
9210.00 418
9210.90 382
9211.81 436
9212.71 404
9213.62 380
9214.53 375
9215.43 418
9216.34 398
9217.25 402
9218.15 367
9219.06 377
9219.97 350
9220.87 363
9221.78 380
9222.69 415
9223.59 396
9224.50 346
9225.41 386
9226.31 406
9227.22 397
9228.13 370
9229.03 369
9229.94 406
9230.85 374
9231.75 338
9232.66 394
9233.57 386
9234.48 414
9235.38 413
9236.29 365
9237.20 406
9238.11 402
9239.01 454
9239.92 409
9240.83 381
9241.74 378
9242.64 402
9243.55 373
9244.46 344
9245.37 360
9246.27 386
9247.18 333
9248.09 366
9249.00 395
9249.91 346
9250.81 377
9251.72 312
9252.63 355
9253.54 341
9254.45 313
9255.35 376
9256.26 396
9257.17 337
9258.08 339
9258.99 335
9259.90 392
9260.80 375
9261.71 342
9262.62 375
9263.53 396
9264.44 369
9265.35 342
9266.26 369
9267.17 371
9268.07 363
9268.98 374
9269.89 404
9270.80 338
9271.71 354
9272.62 347
9273.53 350
9274.44 317
9275.35 320
9276.26 336
9277.17 331
9278.08 362
9278.98 354
9279.89 361
9280.80 350
9281.71 385
9282.62 389
9283.53 376
9284.44 354
9285.35 362
9286.26 342
9287.17 382
9288.08 351
9288.99 353
9289.90 337
9290.81 358
9291.72 326
9292.63 330
9293.54 382
9294.45 361
9295.36 394
9296.27 368
9297.18 318
9298.09 318
9299.00 393
9299.91 400
9300.82 440
9301.73 401
9302.65 399
9303.56 434
9304.47 379
9305.38 374
9306.29 441
9307.20 477
9308.11 428
9309.02 445
9309.93 451
9310.84 481
9311.75 456
9312.66 518
9313.58 483
9314.49 436
9315.40 444
9316.31 441
9317.22 439
9318.13 425
9319.04 372
9319.95 406
9320.87 418
9321.78 408
9322.69 379
9323.60 375
9324.51 415
9325.42 381
9326.34 397
9327.25 399
9328.16 439
9329.07 397
9329.98 385
9330.90 357
9331.81 368
9332.72 371
9333.63 351
9334.54 366
9335.46 357
9336.37 376
9337.28 356
9338.19 417
9339.11 403
9340.02 428
9340.93 340
9341.84 394
9342.76 375
9343.67 380
9344.58 344
9345.49 432
9346.41 420
9347.32 432
9348.23 408
9349.14 364
9350.06 379
9350.97 356
9351.88 399
9352.80 352
9353.71 405
9354.62 393
9355.54 390
9356.45 400
9357.36 390
9358.28 383
9359.19 368
9360.10 373
9361.02 382
9361.93 358
9362.84 338
9363.76 376
9364.67 355
9365.58 360
9366.50 351
9367.41 409
9368.32 356
9369.24 337
9370.15 366
9371.07 384
9371.98 312
9372.89 373
9373.81 396
9374.72 383
9375.64 331
9376.55 365
9377.47 370
9378.38 376
9379.29 398
9380.21 389
9381.12 399
9382.04 387
9382.95 398
9383.87 332
9384.78 349
9385.70 330
9386.61 363
9387.52 402
9388.44 372
9389.35 375
9390.27 419
9391.18 440
9392.10 416
9393.01 403
9393.93 400
9394.84 403
9395.76 401
9396.67 359
9397.59 428
9398.51 418
9399.42 403
9400.34 415
9401.25 379
9402.17 373
9403.08 387
9404.00 405
9404.91 361
9405.83 375
9406.74 406
9407.66 396
9408.58 383
9409.49 384
9410.41 352
9411.32 345
9412.24 376
9413.16 385
9414.07 373
9414.99 333
9415.90 379
9416.82 354
9417.74 344
9418.65 348
9419.57 352
9420.49 381
9421.40 423
9422.32 399
9423.23 359
9424.15 399
9425.07 359
9425.98 380
9426.90 384
9427.82 384
9428.73 394
9429.65 397
9430.57 405
9431.48 415
9432.40 360
9433.32 368
9434.24 421
9435.15 436
9436.07 399
9436.99 390
9437.90 388
9438.82 387
9439.74 383
9440.66 420
9441.57 428
9442.49 407
9443.41 418
9444.33 404
9445.24 411
9446.16 424
9447.08 398
9448.00 379
9448.91 453
9449.83 382
9450.75 386
9451.67 471
9452.59 491
9453.50 556
9454.42 512
9455.34 548
9456.26 601
9457.18 594
9458.09 511
9459.01 520
9459.93 521
9460.85 457
9461.77 477
9462.69 456
9463.60 428
9464.52 422
9465.44 498
9466.36 439
9467.28 420
9468.20 363
9469.12 444
9470.03 421
9470.95 476
9471.87 458
9472.79 409
9473.71 403
9474.63 427
9475.55 394
9476.47 401
9477.39 411
9478.31 408
9479.22 429
9480.14 429
9481.06 451
9481.98 456
9482.90 501
9483.82 469
9484.74 434
9485.66 431
9486.58 414
9487.50 448
9488.42 429
9489.34 423
9490.26 419
9491.18 384
9492.10 417
9493.02 403
9493.94 414
9494.86 416
9495.78 377
9496.70 364
9497.62 392
9498.54 411
9499.46 386
9500.38 419
9501.30 449
9502.22 456
9503.14 377
9504.06 378
9504.98 347
9505.90 385
9506.82 403
9507.74 378
9508.66 375
9509.58 411
9510.50 431
9511.42 380
9512.35 374
9513.27 369
9514.19 393
9515.11 423
9516.03 451
9516.95 440
9517.87 432
9518.79 411
9519.71 460
9520.63 460
9521.56 435
9522.48 477
9523.40 469
9524.32 462
9525.24 494
9526.16 416
9527.08 427
9528.01 474
9528.93 455
9529.85 490
9530.77 506
9531.69 514
9532.61 557
9533.54 586
9534.46 613
9535.38 589
9536.30 651
9537.22 626
9538.15 565
9539.07 521
9539.99 538
9540.91 512
9541.84 472
9542.76 443
9543.68 478
9544.60 451
9545.52 443
9546.45 420
9547.37 426
9548.29 436
9549.21 412
9550.14 423
9551.06 418
9551.98 402
9552.91 433
9553.83 465
9554.75 459
9555.67 463
9556.60 432
9557.52 421
9558.44 458
9559.37 449
9560.29 433
9561.21 456
9562.14 479
9563.06 484
9563.98 484
9564.91 451
9565.83 461
9566.75 457
9567.68 490
9568.60 425
9569.52 432
9570.45 459
9571.37 419
9572.29 474
9573.22 451
9574.14 478
9575.07 485
9575.99 443
9576.91 435
9577.84 431
9578.76 487
9579.69 444
9580.61 428
9581.53 496
9582.46 455
9583.38 451
9584.31 418
9585.23 447
9586.16 445
9587.08 509
9588.00 441
9588.93 507
9589.85 473
9590.78 485
9591.70 502
9592.63 477
9593.55 479
9594.48 435
9595.40 465
9596.33 458
9597.25 492
9598.18 448
9599.10 497
9600.03 508
9600.95 468
9601.88 559
9602.80 537
9603.73 461
9604.65 482
9605.58 478
9606.50 539
9607.43 519
9608.35 478
9609.28 546
9610.21 547
9611.13 520
9612.06 518
9612.98 538
9613.91 478
9614.83 530
9615.76 562
9616.69 551
9617.61 520
9618.54 544
9619.46 516
9620.39 500
9621.32 577
9622.24 584
9623.17 590
9624.09 551
9625.02 536
9625.95 530
9626.87 538
9627.80 559
9628.73 540
9629.65 575
9630.58 564
9631.51 601
9632.43 604
9633.36 580
9634.29 612
9635.21 649
9636.14 592
9637.07 608
9637.99 566
9638.92 643
9639.85 663
9640.77 641
9641.70 599
9642.63 598
9643.56 701
9644.48 719
9645.41 647
9646.34 655
9647.26 681
9648.19 682
9649.12 680
9650.05 778
9650.97 762
9651.90 722
9652.83 733
9653.76 760
9654.68 831
9655.61 860
9656.54 831
9657.47 816
9658.40 794
9659.32 764
9660.25 796
9661.18 756
9662.11 835
9663.04 787
9663.96 810
9664.89 795
9665.82 828
9666.75 847
9667.68 864
9668.61 934
9669.53 915
9670.46 955
9671.39 947
9672.32 927
9673.25 888
9674.18 898
9675.11 959
9676.03 1017
9676.96 1029
9677.89 978
9678.82 999
9679.75 1032
9680.68 988
9681.61 1042
9682.54 1118
9683.47 1079
9684.40 1147
9685.32 1162
9686.25 1126
9687.18 1131
9688.11 1106
9689.04 1102
9689.97 1065
9690.90 1087
9691.83 1160
9692.76 1156
9693.69 1160
9694.62 1224
9695.55 1196
9696.48 1374
9697.41 1519
9698.34 1595
9699.27 1758
9700.20 1971
9701.13 2172
9702.06 2188
9702.99 2110
9703.92 2065
9704.85 1957
9705.78 1850
9706.71 1658
9707.64 1514
9708.57 1367
9709.50 1326
9710.43 1323
9711.36 1288
9712.29 1268
9713.22 1248
9714.15 1333
9715.08 1426
9716.01 1469
9716.94 1545
9717.87 1509
9718.80 1456
9719.74 1470
9720.67 1426
9721.60 1386
9722.53 1383
9723.46 1274
9724.39 1141
9725.32 1077
9726.25 1086
9727.18 1156
9728.11 994
9729.05 1021
9729.98 1063
9730.91 981
9731.84 1066
9732.77 1049
9733.70 1091
9734.63 1055
9735.57 1137
9736.50 1176
9737.43 1139
9738.36 1119
9739.29 1092
9740.22 1100
9741.16 1072
9742.09 954
9743.02 962
9743.95 993
9744.88 980
9745.82 947
9746.75 902
9747.68 870
9748.61 859
9749.55 904
9750.48 911
9751.41 898
9752.34 869
9753.27 843
9754.21 830
9755.14 833
9756.07 820
9757.01 809
9757.94 766
9758.87 779
9759.80 814
9760.74 839
9761.67 850
9762.60 877
9763.53 883
9764.47 865
9765.40 892
9766.33 888
9767.27 923
9768.20 934
9769.13 894
9770.07 874
9771.00 877
9771.93 916
9772.87 901
9773.80 904
9774.73 925
9775.67 882
9776.60 913
9777.53 965
9778.47 966
9779.40 1096
9780.34 1041
9781.27 1175
9782.20 1187
9783.14 1142
9784.07 1138
9785.00 1163
9785.94 1238
9786.87 1161
9787.81 1091
9788.74 1088
9789.68 1048
9790.61 992
9791.54 930
9792.48 903
9793.41 899
9794.35 894
9795.28 906
9796.22 910
9797.15 986
9798.08 930
9799.02 1055
9799.95 1132
9800.89 1161
9801.82 1111
9802.76 1096
9803.69 1058
9804.63 1011
9805.56 995
9806.50 893
9807.43 862
9808.37 798
9809.30 797
9810.24 740
9811.17 744
9812.11 661
9813.04 739
9813.98 688
9814.91 747
9815.85 771
9816.79 684
9817.72 664
9818.66 724
9819.59 694
9820.53 712
9821.46 703
9822.40 695
9823.34 679
9824.27 679
9825.21 688
9826.14 702
9827.08 725
9828.02 679
9828.95 642
9829.89 656
9830.82 646
9831.76 639
9832.70 607
9833.63 617
9834.57 588
9835.50 634
9836.44 596
9837.38 642
9838.31 594
9839.25 604
9840.19 668
9841.12 620
9842.06 625
9843.00 596
9843.93 625
9844.87 629
9845.81 586
9846.74 643
9847.68 622
9848.62 597
9849.56 575
9850.49 593
9851.43 625
9852.37 683
9853.30 670
9854.24 620
9855.18 660
9856.12 561
9857.05 583
9857.99 643
9858.93 628
9859.87 610
9860.80 628
9861.74 695
9862.68 648
9863.62 628
9864.55 640
9865.49 639
9866.43 661
9867.37 578
9868.31 557
9869.24 535
9870.18 653
9871.12 588
9872.06 584
9873.00 569
9873.93 601
9874.87 645
9875.81 631
9876.75 598
9877.69 572
9878.63 613
9879.56 600
9880.50 549
9881.44 531
9882.38 556
9883.32 535
9884.26 608
9885.20 569
9886.14 527
9887.07 541
9888.01 589
9888.95 568
9889.89 521
9890.83 495
9891.77 550
9892.71 565
9893.65 573
9894.59 561
9895.53 527
9896.47 540
9897.40 551
9898.34 555
9899.28 552
9900.22 545
9901.16 597
9902.10 546
9903.04 523
9903.98 530
9904.92 565
9905.86 581
9906.80 502
9907.74 504
9908.68 490
9909.62 539
9910.56 550
9911.50 543
9912.44 557
9913.38 581
9914.32 587
9915.26 594
9916.20 572
9917.14 551
9918.08 547
9919.02 525
9919.96 522
9920.90 533
9921.84 581
9922.78 618
9923.72 625
9924.66 614
9925.61 697
9926.55 801
9927.49 880
9928.43 959
9929.37 1075
9930.31 1125
9931.25 1110
9932.19 1111
9933.13 958
9934.07 935
9935.01 878
9935.96 839
9936.90 713
9937.84 695
9938.78 624
9939.72 606
9940.66 600
9941.60 597
9942.54 597
9943.49 582
9944.43 584
9945.37 571
9946.31 563
9947.25 530
9948.19 542
9949.14 513
9950.08 586
9951.02 543
9951.96 498
9952.90 537
9953.85 595
9954.79 582
9955.73 590
9956.67 529
9957.61 656
9958.56 634
9959.50 632
9960.44 594
9961.38 551
9962.33 627
9963.27 563
9964.21 556
9965.15 586
9966.10 579
9967.04 539
9967.98 548
9968.92 583
9969.87 587
9970.81 606
9971.75 584
9972.70 530
9973.64 553
9974.58 577
9975.52 649
9976.47 665
9977.41 684
9978.35 609
9979.30 580
9980.24 605
9981.18 609
9982.13 548
9983.07 567
9984.01 570
9984.96 524
9985.90 551
9986.84 599
9987.79 608
9988.73 570
9989.68 481
9990.62 579
9991.56 564
9992.51 489
9993.45 541
9994.39 551
9995.34 495
9996.28 506
9997.23 532
9998.17 491
9999.11 499
10000.06 491
10001.00 514
10001.95 488
10002.89 468
10003.84 460
10004.78 503
10005.73 490
10006.67 493
10007.61 453
10008.56 487
10009.50 501
10010.45 468
10011.39 413
10012.34 483
10013.28 494
10014.23 493
10015.17 477
10016.12 459
10017.06 491
10018.01 534
10018.95 576
10019.90 476
10020.84 433
10021.79 428
10022.73 436
10023.68 443
10024.62 387
10025.57 505
10026.51 492
10027.46 510
10028.41 488
10029.35 504
10030.30 485
10031.24 490
10032.19 511
10033.13 514
10034.08 483
10035.03 451
10035.97 453
10036.92 404
10037.86 415
10038.81 410
10039.76 476
10040.70 442
10041.65 445
10042.59 420
10043.54 438
10044.49 454
10045.43 422
10046.38 441
10047.33 452
10048.27 429
10049.22 437
10050.17 458
10051.11 427
10052.06 416
10053.01 420
10053.95 403
10054.90 381
10055.85 407
10056.79 433
10057.74 406
10058.69 395
10059.63 459
10060.58 457
10061.53 406
10062.48 458
10063.42 434
10064.37 395
10065.32 437
10066.26 372
10067.21 431
10068.16 436
10069.11 385
10070.05 363
10071.00 448
10071.95 440
10072.90 383
10073.84 353
10074.79 386
10075.74 393
10076.69 370
10077.64 381
10078.58 389
10079.53 407
10080.48 435
10081.43 470
10082.38 418
10083.32 401
10084.27 405
10085.22 418
10086.17 390
10087.12 407
10088.07 394
10089.01 391
10089.96 387
10090.91 373
10091.86 374
10092.81 428
10093.76 393
10094.71 396
10095.65 448
10096.60 431
10097.55 413
10098.50 393
10099.45 442
10100.40 430
10101.35 364
10102.30 367
10103.25 364
10104.19 389
10105.14 383
10106.09 372
10107.04 436
10107.99 428
10108.94 369
10109.89 405
10110.84 423
10111.79 426
10112.74 384
10113.69 418
10114.64 391
10115.59 420
10116.54 413
10117.49 406
10118.44 394
10119.39 351
10120.34 385
10121.29 365
10122.24 414
10123.19 406
10124.14 409
10125.09 385
10126.04 383
10126.99 373
10127.94 392
10128.89 386
10129.84 418
10130.79 432
10131.74 393
10132.69 380
10133.64 327
10134.59 386
10135.54 391
10136.49 379
10137.44 404
10138.39 376
10139.34 452
10140.29 421
10141.24 406
10142.20 431
10143.15 435
10144.10 455
10145.05 427
10146.00 397
10146.95 362
10147.90 387
10148.85 419
10149.80 445
10150.76 431
10151.71 388
10152.66 409
10153.61 432
10154.56 408
10155.51 381
10156.46 415
10157.42 420
10158.37 430
10159.32 435
10160.27 454
10161.22 396
10162.18 417
10163.13 423
10164.08 385
10165.03 409
10165.98 401
10166.93 448
10167.89 447
10168.84 457
10169.79 433
10170.74 445
10171.70 403
10172.65 359
10173.60 417
10174.55 423
10175.51 437
10176.46 457
10177.41 417
10178.36 449
10179.32 463
10180.27 408
10181.22 482
10182.17 441
10183.13 437
10184.08 492
10185.03 535
10185.99 540
10186.94 484
10187.89 466
10188.84 557
10189.80 505
10190.75 459
10191.70 534
10192.66 560
10193.61 530
10194.56 507
10195.52 534
10196.47 510
10197.42 496
10198.38 537
10199.33 566
10200.29 539
10201.24 483
10202.19 521
10203.15 547
10204.10 537
10205.05 579
10206.01 590
10206.96 633
10207.92 662
10208.87 721
10209.82 802
10210.78 743
10211.73 693
10212.69 630
10213.64 589
10214.60 619
10215.55 562
10216.50 585
10217.46 580
10218.41 533
10219.37 525
10220.32 525
10221.28 507
10222.23 479
10223.19 526
10224.14 570
10225.10 544
10226.05 496
10227.01 489
10227.96 497
10228.92 495
10229.87 496
10230.83 489
10231.78 475
10232.74 465
10233.69 501
10234.65 513
10235.60 501
10236.56 506
10237.51 497
10238.47 520
10239.42 515
10240.38 484
10241.33 492
10242.29 536
10243.25 539
10244.20 490
10245.16 470
10246.11 461
10247.07 464
10248.02 449
10248.98 458
10249.94 417
10250.89 418
10251.85 435
10252.80 442
10253.76 450
10254.72 423
10255.67 440
10256.63 450
10257.59 425
10258.54 389
10259.50 402
10260.45 443
10261.41 423
10262.37 409
10263.32 370
10264.28 367
10265.24 413
10266.19 468
10267.15 413
10268.11 354
10269.06 374
10270.02 378
10270.98 449
10271.94 357
10272.89 357
10273.85 425
10274.81 428
10275.76 350
10276.72 353
10277.68 355
10278.64 377
10279.59 373
10280.55 403
10281.51 440
10282.47 364
10283.42 381
10284.38 388
10285.34 416
10286.30 386
10287.25 359
10288.21 368
10289.17 398
10290.13 359
10291.08 380
10292.04 408
10293.00 431
10293.96 379
10294.92 410
10295.87 436
10296.83 407
10297.79 378
10298.75 369
10299.71 370
10300.67 355
10301.62 370
10302.58 364
10303.54 355
10304.50 339
10305.46 333
10306.42 324
10307.38 347
10308.33 323
10309.29 392
10310.25 349
10311.21 327
10312.17 366
10313.13 352
10314.09 342
10315.05 356
10316.01 371
10316.96 389
10317.92 383
10318.88 380
10319.84 391
10320.80 326
10321.76 390
10322.72 385
10323.68 334
10324.64 316
10325.60 314
10326.56 339
10327.52 379
10328.48 339
10329.44 318
10330.40 380
10331.36 357
10332.32 390
10333.28 345
10334.24 362
10335.20 377
10336.16 356
10337.12 380
10338.08 366
10339.04 364
10340.00 346
10340.96 348
10341.92 352
10342.88 309
10343.84 364
10344.80 360
10345.76 340
10346.72 325
10347.68 347
10348.64 384
10349.60 364
10350.56 387
10351.52 365
10352.48 380
10353.44 388
10354.40 351
10355.36 325
10356.33 356
10357.29 364
10358.25 385
10359.21 364
10360.17 341
10361.13 386
10362.09 398
10363.05 373
10364.01 396
10364.98 430
10365.94 376
10366.90 356
10367.86 378
10368.82 343
10369.78 338
10370.75 354
10371.71 311
10372.67 351
10373.63 368
10374.59 333
10375.55 301
10376.52 321
10377.48 330
10378.44 322
10379.40 323
10380.36 329
10381.33 346
10382.29 317
10383.25 343
10384.21 320
10385.17 351
10386.14 325
10387.10 316
10388.06 315
10389.02 324
10389.99 346
10390.95 316
10391.91 344
10392.87 339
10393.84 318
10394.80 332
10395.76 339
10396.73 299
10397.69 345
10398.65 293
10399.61 369
10400.58 364
10401.54 338
10402.50 353
10403.47 361
10404.43 348
10405.39 351
10406.36 330
10407.32 296
10408.28 325
10409.25 293
10410.21 329
10411.17 367
10412.14 333
10413.10 339
10414.06 343
10415.03 302
10415.99 331
10416.95 334
10417.92 345
10418.88 355
10419.85 370
10420.81 380
10421.77 389
10422.74 374
10423.70 357
10424.67 385
10425.63 403
10426.59 375
10427.56 337
10428.52 323
10429.49 336
10430.45 292
10431.42 325
10432.38 347
10433.34 326
10434.31 323
10435.27 282
10436.24 312
10437.20 290
10438.17 319
10439.13 324
10440.10 300
10441.06 295
10442.03 281
10442.99 305
10443.96 321
10444.92 320
10445.89 311
10446.85 285
10447.82 294
10448.78 298
10449.75 285
10450.71 263
10451.68 314
10452.64 299
10453.61 310
10454.58 292
10455.54 349
10456.51 294
10457.47 282
10458.44 248
10459.40 276
10460.37 281
10461.33 280
10462.30 301
10463.27 247
10464.23 274
10465.20 299
10466.16 333
10467.13 274
10468.10 297
10469.06 320
10470.03 295
10471.00 278
10471.96 305
10472.93 287
10473.89 280
10474.86 278
10475.83 297
10476.79 267
10477.76 278
10478.73 333
10479.69 273
10480.66 269
10481.63 290
10482.59 311
10483.56 283
10484.53 296
10485.49 286
10486.46 298
10487.43 276
10488.40 286
10489.36 269
10490.33 301
10491.30 282
10492.26 304
10493.23 312
10494.20 308
10495.17 296
10496.13 293
10497.10 300
10498.07 262
10499.04 272
10500.00 287
10500.97 297
10501.94 271
10502.91 276
10503.87 278
10504.84 315
10505.81 278
10506.78 267
10507.75 291
10508.71 269
10509.68 289
10510.65 276
10511.62 325
10512.59 286
10513.55 276
10514.52 273
10515.49 305
10516.46 287
10517.43 270
10518.40 274
10519.36 309
10520.33 268
10521.30 270
10522.27 247
10523.24 295
10524.21 302
10525.18 269
10526.15 283
10527.11 271
10528.08 262
10529.05 265
10530.02 275
10530.99 278
10531.96 261
10532.93 303
10533.90 300
10534.87 276
10535.84 279
10536.80 293
10537.77 288
10538.74 280
10539.71 276
10540.68 300
10541.65 248
10542.62 285
10543.59 269
10544.56 256
10545.53 269
10546.50 317
10547.47 290
10548.44 282
10549.41 296
10550.38 308
10551.35 301
10552.32 303
10553.29 305
10554.26 262
10555.23 277
10556.20 272
10557.17 283
10558.14 326
10559.11 298
10560.08 315
10561.05 320
10562.02 305
10562.99 337
10563.96 291
10564.93 319
10565.90 314
10566.88 281
10567.85 297
10568.82 318
10569.79 341
10570.76 310
10571.73 277
10572.70 297
10573.67 301
10574.64 254
10575.61 256
10576.58 266
10577.56 268
10578.53 280
10579.50 281
10580.47 269
10581.44 282
10582.41 278
10583.38 316
10584.35 294
10585.33 262
10586.30 250
10587.27 303
10588.24 302
10589.21 282
10590.18 293
10591.16 263
10592.13 273
10593.10 264
10594.07 286
10595.04 249
10596.02 284
10596.99 306
10597.96 264
10598.93 251
10599.90 251
10600.88 263
10601.85 299
10602.82 252
10603.79 221
10604.77 265
10605.74 302
10606.71 322
10607.68 260
10608.66 295
10609.63 326
10610.60 317
10611.57 282
10612.55 290
10613.52 298
10614.49 319
10615.47 308
10616.44 309
10617.41 285
10618.38 291
10619.36 320
10620.33 278
10621.30 290
10622.28 231
10623.25 275
10624.22 315
10625.20 307
10626.17 281
10627.14 300
10628.12 305
10629.09 324
10630.06 295
10631.04 286
10632.01 308
10632.99 302
10633.96 316
10634.93 309
10635.91 304
10636.88 304
10637.86 354
10638.83 345
10639.80 345
10640.78 350
10641.75 374
10642.73 386
10643.70 359
10644.67 347
10645.65 360
10646.62 327
10647.60 365
10648.57 353
10649.55 309
10650.52 297
10651.50 309
10652.47 323
10653.44 298
10654.42 258
10655.39 255
10656.37 329
10657.34 315
10658.32 256
10659.29 314
10660.27 343
10661.24 320
10662.22 270
10663.19 319
10664.17 323
10665.14 285
10666.12 294
10667.09 293
10668.07 295
10669.04 267
10670.02 258
10671.00 301
10671.97 307
10672.95 290
10673.92 295
10674.90 304
10675.87 304
10676.85 297
10677.83 287
10678.80 305
10679.78 333
10680.75 334
10681.73 332
10682.70 309
10683.68 276
10684.66 290
10685.63 311
10686.61 310
10687.59 309
10688.56 273
10689.54 295
10690.51 292
10691.49 298
10692.47 265
10693.44 281
10694.42 279
10695.40 260
10696.37 292
10697.35 311
10698.33 260
10699.30 243
10700.28 286
10701.26 310
10702.23 276
10703.21 289
10704.19 283
10705.17 313
10706.14 299
10707.12 313
10708.10 284
10709.07 257
10710.05 309
10711.03 327
10712.01 290
10712.98 274
10713.96 279
10714.94 306
10715.92 293
10716.89 298
10717.87 253
10718.85 281
10719.83 295
10720.80 278
10721.78 276
10722.76 254
10723.74 288
10724.71 335
10725.69 321
10726.67 269
10727.65 280
10728.63 284
10729.61 338
10730.58 266
10731.56 236
10732.54 281
10733.52 318
10734.50 331
10735.48 296
10736.45 272
10737.43 270
10738.41 303
10739.39 277
10740.37 292
10741.35 298
10742.33 278
10743.30 333
10744.28 307
10745.26 231
10746.24 292
10747.22 257
10748.20 311
10749.18 281
10750.16 262
10751.14 312
10752.11 301
10753.09 306
10754.07 250
10755.05 248
10756.03 265
10757.01 284
10757.99 330
10758.97 314
10759.95 287
10760.93 272
10761.91 289
10762.89 346
10763.87 272
10764.85 283
10765.83 298
10766.81 311
10767.79 308
10768.77 313
10769.75 306
10770.73 304
10771.71 297
10772.69 308
10773.67 296
10774.65 290
10775.63 314
10776.61 303
10777.59 270
10778.57 312
10779.55 336
10780.53 291
10781.51 276
10782.49 298
10783.47 297
10784.45 323
10785.43 317
10786.41 289
10787.39 299
10788.38 335
10789.36 312
10790.34 287
10791.32 313
10792.30 326
10793.28 288
10794.26 280
10795.24 298
10796.22 315
10797.21 270
10798.19 321
10799.17 278
10800.15 294
10801.13 275
10802.11 307
10803.09 280
10804.08 289
10805.06 300
10806.04 331
10807.02 338
10808.00 283
10808.98 312
10809.97 326
10810.95 312
10811.93 286
10812.91 312
10813.89 283
10814.88 308
10815.86 312
10816.84 292
10817.82 293
10818.80 304
10819.79 265
10820.77 281
10821.75 288
10822.73 260
10823.72 309
10824.70 310
10825.68 298
10826.66 287
10827.65 323
10828.63 308
10829.61 328
10830.59 278
10831.58 291
10832.56 302
10833.54 276
10834.53 276
10835.51 254
10836.49 306
10837.47 293
10838.46 308
10839.44 334
10840.42 307
10841.41 286
10842.39 317
10843.37 317
10844.36 286
10845.34 318
10846.32 310
10847.31 326
10848.29 331
10849.27 315
10850.26 313
10851.24 325
10852.23 317
10853.21 316
10854.19 310
10855.18 327
10856.16 303
10857.14 326
10858.13 329
10859.11 327
10860.10 337
10861.08 352
10862.07 352
10863.05 320
10864.03 319
10865.02 380
10866.00 373
10866.99 335
10867.97 335
10868.96 357
10869.94 362
10870.92 342
10871.91 309
10872.89 337
10873.88 312
10874.86 306
10875.85 326
10876.83 334
10877.82 334
10878.80 359
10879.79 347
10880.77 359
10881.76 341
10882.74 331
10883.73 311
10884.71 386
10885.70 365
10886.68 365
10887.67 336
10888.66 353
10889.64 385
10890.63 383
10891.61 379
10892.60 361
10893.58 363
10894.57 392
10895.55 418
10896.54 332
10897.53 347
10898.51 370
10899.50 413
10900.48 344
10901.47 374
10902.46 395
10903.44 415
10904.43 392
10905.41 378
10906.40 361
10907.39 381
10908.37 440
10909.36 405
10910.35 371
10911.33 424
10912.32 405
10913.30 405
10914.29 417
10915.28 422
10916.26 443
10917.25 440
10918.24 391
10919.22 474
10920.21 427
10921.20 484
10922.19 495
10923.17 492
10924.16 465
10925.15 469
10926.13 447
10927.12 511
10928.11 445
10929.09 437
10930.08 450
10931.07 460
10932.06 445
10933.04 459
10934.03 460
10935.02 504
10936.01 520
10936.99 487
10937.98 482
10938.97 503
10939.96 486
10940.94 463
10941.93 531
10942.92 499
10943.91 529
10944.90 553
10945.88 571
10946.87 594
10947.86 545
10948.85 545
10949.84 597
10950.82 586
10951.81 613
10952.80 621
10953.79 660
10954.78 692
10955.77 736
10956.76 775
10957.74 793
10958.73 900
10959.72 952
10960.71 960
10961.70 1031
10962.69 943
10963.68 960
10964.66 1021
10965.65 867
10966.64 795
10967.63 820
10968.62 731
10969.61 644
10970.60 743
10971.59 717
10972.58 631
10973.57 670
10974.56 636
10975.54 684
10976.53 623
10977.52 644
10978.51 674
10979.50 659
10980.49 668
10981.48 703
10982.47 679
10983.46 707
10984.45 721
10985.44 666
10986.43 709
10987.42 746
10988.41 721
10989.40 668
10990.39 721
10991.38 729
10992.37 670
10993.36 700
10994.35 782
10995.34 802
10996.33 897
10997.32 965
10998.31 1072
10999.30 1185
11000.29 1395
11001.28 1582
11002.27 1544
11003.26 1545
11004.25 1544
11005.25 1434
11006.24 1293
11007.23 1201
11008.22 1071
11009.21 1071
11010.20 909
11011.19 838
11012.18 757
11013.17 668
11014.16 667
11015.15 658
11016.15 650
11017.14 685
11018.13 662
11019.12 627
11020.11 631
11021.10 631
11022.09 618
11023.09 622
11024.08 640
11025.07 600
11026.06 607
11027.05 639
11028.04 596
11029.03 579
11030.03 575
11031.02 537
11032.01 568
11033.00 597
11033.99 580
11034.99 553
11035.98 527
11036.97 594
11037.96 599
11038.95 564
11039.95 580
11040.94 545
11041.93 547
11042.92 514
11043.92 508
11044.91 484
11045.90 526
11046.89 541
11047.89 501
11048.88 484
11049.87 458
11050.86 477
11051.86 481
11052.85 456
11053.84 489
11054.84 473
11055.83 476
11056.82 520
11057.81 475
11058.81 462
11059.80 464
11060.79 474
11061.79 480
11062.78 469
11063.77 441
11064.77 496
11065.76 501
11066.75 534
11067.75 488
11068.74 442
11069.73 451
11070.73 473
11071.72 448
11072.72 434
11073.71 451
11074.70 446
11075.70 463
11076.69 455
11077.69 489
11078.68 484
11079.67 494
11080.67 487
11081.66 459
11082.66 449
11083.65 468
11084.64 433
11085.64 461
11086.63 432
11087.63 417
11088.62 460
11089.62 451
11090.61 452
11091.60 436
11092.60 397
11093.59 437
11094.59 441
11095.58 451
11096.58 405
11097.57 406
11098.57 419
11099.56 410
11100.56 402
11101.55 422
11102.55 380
11103.54 409
11104.54 392
11105.53 405
11106.53 391
11107.52 444
11108.52 405
11109.51 416
11110.51 379
11111.51 389
11112.50 402
11113.50 454
11114.49 436
11115.49 401
11116.48 431
11117.48 404
11118.47 424
11119.47 425
11120.47 409
11121.46 408
11122.46 433
11123.45 382
11124.45 399
11125.45 400
11126.44 468
11127.44 439
11128.44 454
11129.43 411
11130.43 479
11131.42 447
11132.42 433
11133.42 437
11134.41 440
11135.41 426
11136.41 431
11137.40 425
11138.40 365
11139.40 437
11140.39 395
11141.39 399
11142.39 411
11143.38 399
11144.38 366
11145.38 420
11146.37 383
11147.37 384
11148.37 375
11149.37 371
11150.36 395
11151.36 386
11152.36 377
11153.35 374
11154.35 372
11155.35 381
11156.35 360
11157.34 363
11158.34 406
11159.34 370
11160.34 375
11161.34 353
11162.33 367
11163.33 384
11164.33 361
11165.33 379
11166.32 382
11167.32 378
11168.32 412
11169.32 432
11170.32 398
11171.31 382
11172.31 379
11173.31 399
11174.31 391
11175.31 368
11176.31 399
11177.30 438
11178.30 429
11179.30 393
11180.30 393
11181.30 389
11182.30 436
11183.30 399
11184.29 442
11185.29 428
11186.29 396
11187.29 421
11188.29 455
11189.29 465
11190.29 423
11191.29 444
11192.29 470
11193.29 456
11194.28 508
11195.28 464
11196.28 440
11197.28 459
11198.28 442
11199.28 438
11200.28 435
11201.28 406
11202.28 452
11203.28 443
11204.28 418
11205.28 431
11206.28 407
11207.28 442
11208.28 450
11209.28 416
11210.28 422
11211.28 377
11212.28 406
11213.28 400
11214.28 394
11215.28 381
11216.28 393
11217.28 390
11218.28 446
11219.28 389
11220.28 380
11221.28 401
11222.28 356
11223.28 399
11224.28 372
11225.28 372
11226.28 371
11227.28 383
11228.28 333
11229.28 329
11230.28 314
11231.28 382
11232.29 345
11233.29 347
11234.29 349
11235.29 363
11236.29 373
11237.29 341
11238.29 349
11239.29 343
11240.29 332
11241.30 339
11242.30 337
11243.30 317
11244.30 328
11245.30 362
11246.30 386
11247.30 339
11248.31 347
11249.31 335
11250.31 370
11251.31 336
11252.31 352
11253.31 341
11254.32 337
11255.32 336
11256.32 342
11257.32 350
11258.32 280
11259.33 314
11260.33 308
11261.33 363
11262.33 325
11263.33 363
11264.34 347
11265.34 354
11266.34 376
11267.34 312
11268.35 307
11269.35 345
11270.35 356
11271.35 322
11272.36 330
11273.36 339
11274.36 318
11275.37 363
11276.37 401
11277.37 362
11278.37 379
11279.38 363
11280.38 396
11281.38 371
11282.39 370
11283.39 387
11284.39 436
11285.40 386
11286.40 373
11287.40 346
11288.41 330
11289.41 320
11290.41 341
11291.42 365
11292.42 340
11293.42 381
11294.43 350
11295.43 354
11296.43 333
11297.44 352
11298.44 328
11299.45 323
11300.45 316
11301.45 337
11302.46 347
11303.46 344
11304.47 333
11305.47 304
11306.47 355
11307.48 348
11308.48 363
11309.49 383
11310.49 383
11311.50 363
11312.50 479
11313.50 412
11314.51 436
11315.51 470
11316.52 454
11317.52 455
11318.53 403
11319.53 427
11320.54 384
11321.54 428
11322.55 391
11323.55 336
11324.56 352
11325.56 337
11326.57 353
11327.57 329
11328.58 314
11329.58 321
11330.59 308
11331.59 325
11332.60 331
11333.60 350
11334.61 333
11335.61 319
11336.62 327
11337.63 325
11338.63 299
11339.64 294
11340.64 310
11341.65 319
11342.65 304
11343.66 302
11344.67 330
11345.67 291
11346.68 316
11347.68 302
11348.69 304
11349.70 276
11350.70 309
11351.71 324
11352.71 312
11353.72 299
11354.73 266
11355.73 288
11356.74 307
11357.75 331
11358.75 305
11359.76 298
11360.77 296
11361.77 297
11362.78 295
11363.79 292
11364.79 292
11365.80 335
11366.81 359
11367.81 291
11368.82 264
11369.83 288
11370.83 322
11371.84 279
11372.85 254
11373.86 287
11374.86 323
11375.87 289
11376.88 294
11377.89 299
11378.89 285
11379.90 285
11380.91 270
11381.92 306
11382.92 284
11383.93 312
11384.94 310
11385.95 303
11386.95 266
11387.96 320
11388.97 335
11389.98 295
11390.99 268
11391.99 318
11393.00 300
11394.01 299
11395.02 288
11396.03 314
11397.03 306
11398.04 292
11399.05 291
11400.06 258
11401.07 273
11402.08 289
11403.08 322
11404.09 281
11405.10 319
11406.11 263
11407.12 322
11408.13 312
11409.14 296
11410.14 261
11411.15 271
11412.16 346
11413.17 272
11414.18 266
11415.19 248
11416.20 275
11417.21 287
11418.22 286
11419.23 245
11420.23 264
11421.24 295
11422.25 310
11423.26 321
11424.27 262
11425.28 269
11426.29 284
11427.30 340
11428.31 315
11429.32 277
11430.33 289
11431.34 301
11432.35 296
11433.36 317
11434.37 320
11435.38 310
11436.39 277
11437.40 292
11438.41 292
11439.42 295
11440.43 277
11441.44 306
11442.45 323
11443.46 284
11444.47 268
11445.48 278
11446.49 289
11447.50 271
11448.51 252
11449.52 245
11450.53 261
11451.54 264
11452.55 326
11453.56 290
11454.58 265
11455.59 267
11456.60 256
11457.61 282
11458.62 246
11459.63 252
11460.64 299
11461.65 306
11462.66 266
11463.67 289
11464.69 306
11465.70 308
11466.71 287
11467.72 264
11468.73 265
11469.74 306
11470.75 307
11471.77 311
11472.78 275
11473.79 256
11474.80 290
11475.81 276
11476.82 286
11477.84 268
11478.85 292
11479.86 276
11480.87 319
11481.88 271
11482.89 257
11483.91 288
11484.92 308
11485.93 275
11486.94 242
11487.96 259
11488.97 250
11489.98 276
11490.99 264
11492.00 263
11493.02 240
11494.03 276
11495.04 304
11496.06 269
11497.07 254
11498.08 297
11499.09 316
11500.11 256
11501.12 254
11502.13 284
11503.14 295
11504.16 283
11505.17 263
11506.18 307
11507.20 286
11508.21 246
11509.22 305
11510.24 265
11511.25 291
11512.26 315
11513.28 315
11514.29 266
11515.30 255
11516.32 260
11517.33 273
11518.34 289
11519.36 268
11520.37 259
11521.38 267
11522.40 278
11523.41 277
11524.43 298
11525.44 259
11526.45 273
11527.47 251
11528.48 245
11529.50 256
11530.51 261
11531.52 272
11532.54 298
11533.55 293
11534.57 263
11535.58 299
11536.60 310
11537.61 277
11538.62 246
11539.64 277
11540.65 285
11541.67 269
11542.68 256
11543.70 263
11544.71 242
11545.73 249
11546.74 298
11547.76 290
11548.77 304
11549.79 277
11550.80 261
11551.82 248
11552.83 288
11553.85 224
11554.86 267
11555.88 260
11556.89 282
11557.91 282
11558.92 286
11559.94 279
11560.95 266
11561.97 254
11562.98 263
11564.00 292
11565.02 273
11566.03 259
11567.05 264
11568.06 292
11569.08 274
11570.10 284
11571.11 318
11572.13 255
11573.14 253
11574.16 276
11575.18 261
11576.19 275
11577.21 265
11578.22 271
11579.24 292
11580.26 258
11581.27 283
11582.29 274
11583.31 256
11584.32 288
11585.34 309
11586.35 316
11587.37 279
11588.39 314
11589.40 327
11590.42 321
11591.44 306
11592.46 311
11593.47 301
11594.49 307
11595.51 302
11596.52 286
11597.54 265
11598.56 343
11599.57 349
11600.59 361
11601.61 396
11602.63 401
11603.64 444
11604.66 439
11605.68 458
11606.70 498
11607.71 480
11608.73 449
11609.75 427
11610.77 388
11611.78 368
11612.80 402
11613.82 352
11614.84 292
11615.85 307
11616.87 295
11617.89 326
11618.91 303
11619.93 329
11620.95 324
11621.96 293
11622.98 266
11624.00 272
11625.02 256
11626.04 311
11627.05 247
11628.07 297
11629.09 281
11630.11 256
11631.13 261
11632.15 290
11633.17 312
11634.18 279
11635.20 304
11636.22 287
11637.24 281
11638.26 252
11639.28 284
11640.30 345
11641.32 279
11642.34 284
11643.35 281
11644.37 293
11645.39 311
11646.41 276
11647.43 239
11648.45 288
11649.47 308
11650.49 241
11651.51 244
11652.53 256
11653.55 264
11654.57 249
11655.59 267
11656.61 282
11657.63 251
11658.65 274
11659.67 252
11660.69 302
11661.71 276
11662.73 241
11663.75 258
11664.77 242
11665.79 250
11666.81 273
11667.83 270
11668.85 256
11669.87 279
11670.89 259
11671.91 254
11672.93 268
11673.95 260
11674.97 248
11675.99 228
11677.01 244
11678.03 278
11679.05 239
11680.07 249
11681.09 271
11682.11 312
11683.13 296
11684.15 268
11685.18 268
11686.20 285
11687.22 236
11688.24 252
11689.26 243
11690.28 278
11691.30 277
11692.32 243
11693.34 266
11694.37 272
11695.39 245
11696.41 271
11697.43 301
11698.45 257
11699.47 264
11700.49 254
11701.52 269
11702.54 221
11703.56 243
11704.58 255
11705.60 247
11706.62 220
11707.65 276
11708.67 222
11709.69 260
11710.71 255
11711.73 271
11712.76 270
11713.78 225
11714.80 246
11715.82 267
11716.85 263
11717.87 249
11718.89 293
11719.91 262
11720.94 251
11721.96 232
11722.98 259
11724.00 251
11725.03 256
11726.05 250
11727.07 266
11728.09 239
11729.12 234
11730.14 237
11731.16 225
11732.19 262
11733.21 255
11734.23 284
11735.25 277
11736.28 259
11737.30 267
11738.32 262
11739.35 250
11740.37 243
11741.39 251
11742.42 268
11743.44 240
11744.46 240
11745.49 268
11746.51 290
11747.54 294
11748.56 260
11749.58 250
11750.61 256
11751.63 247
11752.65 249
11753.68 265
11754.70 262
11755.73 256
11756.75 228
11757.77 277
11758.80 275
11759.82 271
11760.85 239
11761.87 282
11762.90 250
11763.92 270
11764.94 296
11765.97 285
11766.99 304
11768.02 250
11769.04 247
11770.07 270
11771.09 287
11772.12 251
11773.14 234
11774.17 285
11775.19 262
11776.22 256
11777.24 268
11778.27 282
11779.29 289
11780.32 287
11781.34 256
11782.37 251
11783.39 283
11784.42 289
11785.44 287
11786.47 282
11787.49 259
11788.52 277
11789.54 277
11790.57 259
11791.59 287
11792.62 291
11793.65 268
11794.67 253
11795.70 256
11796.72 248
11797.75 279
11798.77 273
11799.80 296
11800.83 242
11801.85 275
11802.88 303
11803.90 300
11804.93 284
11805.96 288
11806.98 301
11808.01 316
11809.04 262
11810.06 282
11811.09 319
11812.12 282
11813.14 291
11814.17 315
11815.20 302
11816.22 277
11817.25 275
11818.28 277
11819.30 294
11820.33 272
11821.36 276
11822.38 275
11823.41 279
11824.44 277
11825.46 293
11826.49 290
11827.52 308
11828.54 316
11829.57 327
11830.60 303
11831.63 289
11832.65 289
11833.68 322
11834.71 313
11835.74 296
11836.76 329
11837.79 305
11838.82 297
11839.85 309
11840.87 276
11841.90 337
11842.93 342
11843.96 307
11844.99 295
11846.01 308
11847.04 322
11848.07 313
11849.10 328
11850.13 327
11851.15 296
11852.18 339
11853.21 361
11854.24 367
11855.27 319
11856.30 321
11857.32 320
11858.35 366
11859.38 358
11860.41 335
11861.44 349
11862.47 327
11863.50 358
11864.52 365
11865.55 333
11866.58 380
11867.61 369
11868.64 344
11869.67 312
11870.70 318
11871.73 329
11872.76 373
11873.79 356
11874.81 370
11875.84 388
11876.87 373
11877.90 340
11878.93 366
11879.96 427
11880.99 420
11882.02 363
11883.05 401
11884.08 393
11885.11 412
11886.14 459
11887.17 455
11888.20 442
11889.23 442
11890.26 432
11891.29 461
11892.32 459
11893.35 461
11894.38 498
11895.41 473
11896.44 473
11897.47 470
11898.50 492
11899.53 579
11900.56 616
11901.59 605
11902.62 637
11903.65 656
11904.68 615
11905.71 654
11906.74 656
11907.77 636
11908.80 618
11909.83 607
11910.86 612
11911.90 549
11912.93 539
11913.96 519
11914.99 551
11916.02 512
11917.05 516
11918.08 559
11919.11 568
11920.14 543
11921.17 478
11922.21 546
11923.24 537
11924.27 519
11925.30 538
11926.33 562
11927.36 615
11928.39 637
11929.43 757
11930.46 818
11931.49 911
11932.52 937
11933.55 1036
11934.58 1060
11935.62 981
11936.65 957
11937.68 1015
11938.71 915
11939.74 790
11940.78 740
11941.81 745
11942.84 675
11943.87 610
11944.90 576
11945.94 507
11946.97 447
11948.00 490
11949.03 475
11950.07 471
11951.10 488
11952.13 488
11953.16 488
11954.20 483
11955.23 420
11956.26 411
11957.29 469
11958.33 440
11959.36 431
11960.39 434
11961.43 437
11962.46 476
11963.49 457
11964.53 452
11965.56 452
11966.59 440
11967.62 443
11968.66 486
11969.69 488
11970.72 415
11971.76 485
11972.79 496
11973.83 486
11974.86 429
11975.89 460
11976.93 424
11977.96 436
11978.99 390
11980.03 434
11981.06 455
11982.09 428
11983.13 461
11984.16 449
11985.20 416
11986.23 385
11987.26 403
11988.30 450
11989.33 411
11990.37 408
11991.40 432
11992.44 413
11993.47 414
11994.50 434
11995.54 434
11996.57 416
11997.61 431
11998.64 445
11999.68 413
12000.71 424
12001.75 426
12002.78 455
12003.82 446
12004.85 464
12005.89 458
12006.92 486
12007.96 478
12008.99 507
12010.03 507
12011.06 482
12012.10 462
12013.13 475
12014.17 476
12015.20 475
12016.24 516
12017.27 562
12018.31 570
12019.34 578
12020.38 546
12021.41 566
12022.45 570
12023.49 544
12024.52 529
12025.56 543
12026.59 554
12027.63 513
12028.66 490
12029.70 515
12030.74 509
12031.77 499
12032.81 484
12033.84 517
12034.88 505
12035.92 532
12036.95 527
12037.99 498
12039.03 477
12040.06 471
12041.10 495
12042.13 470
12043.17 452
12044.21 461
12045.24 481
12046.28 472
12047.32 444
12048.35 461
12049.39 463
12050.43 455
12051.46 442
12052.50 484
12053.54 492
12054.58 465
12055.61 486
12056.65 528
12057.69 485
12058.72 459
12059.76 483
12060.80 538
12061.84 500
12062.87 531
12063.91 549
12064.95 501
12065.98 465
12067.02 478
12068.06 489
12069.10 499
12070.14 508
12071.17 488
12072.21 521
12073.25 473
12074.29 489
12075.32 498
12076.36 488
12077.40 478
12078.44 495
12079.48 450
12080.51 459
12081.55 459
12082.59 482
12083.63 511
12084.67 521
12085.71 490
12086.74 483
12087.78 557
12088.82 521
12089.86 547
12090.90 561
12091.94 550
12092.97 555
12094.01 581
12095.05 531
12096.09 586
12097.13 584
12098.17 589
12099.21 561
12100.25 630
12101.29 682
12102.32 721
12103.36 790
12104.40 819
12105.44 774
12106.48 844
12107.52 857
12108.56 813
12109.60 771
12110.64 723
12111.68 696
12112.72 644
12113.76 611
12114.80 557
12115.84 550
12116.88 516
12117.92 513
12118.96 462
12120.00 483
12121.04 474
12122.07 451
12123.11 429
12124.15 447
12125.19 444
12126.23 448
12127.28 439
12128.32 396
12129.36 428
12130.40 450
12131.44 425
12132.48 418
12133.52 408
12134.56 429
12135.60 427
12136.64 412
12137.68 390
12138.72 430
12139.76 419
12140.80 451
12141.84 415
12142.88 403
12143.92 387
12144.96 384
12146.00 349
12147.05 332
12148.09 349
12149.13 357
12150.17 363
12151.21 357
12152.25 329
12153.29 338
12154.33 328
12155.38 349
12156.42 317
12157.46 363
12158.50 351
12159.54 317
12160.58 364
12161.62 342
12162.67 333
12163.71 337
12164.75 365
12165.79 354
12166.83 332
12167.87 316
12168.92 337
12169.96 347
12171.00 332
12172.04 335
12173.08 347
12174.13 307
12175.17 341
12176.21 353
12177.25 343
12178.30 323
12179.34 328
12180.38 356
12181.42 358
12182.47 309
12183.51 331
12184.55 342
12185.59 351
12186.64 364
12187.68 347
12188.72 348
12189.76 336
12190.81 344
12191.85 359
12192.89 325
12193.94 312
12194.98 323
12196.02 373
12197.06 359
12198.11 345
12199.15 336
12200.19 354
12201.24 309
12202.28 330
12203.32 347
12204.37 336
12205.41 322
12206.45 360
12207.50 345
12208.54 358
12209.59 361
12210.63 318
12211.67 334
12212.72 305
12213.76 328
12214.80 323
12215.85 331
12216.89 339
12217.94 344
12218.98 363
12220.02 300
12221.07 338
12222.11 321
12223.16 324
12224.20 338
12225.25 326
12226.29 286
12227.33 337
12228.38 337
12229.42 341
12230.47 363
12231.51 346
12232.56 330
12233.60 321
12234.65 330
12235.69 308
12236.74 349
12237.78 315
12238.83 325
12239.87 319
12240.92 355
12241.96 314
12243.01 327
12244.05 315
12245.10 304
12246.14 316
12247.19 317
12248.23 292
12249.28 324
12250.32 330
12251.37 334
12252.41 328
12253.46 293
12254.50 316
12255.55 308
12256.60 328
12257.64 313
12258.69 270
12259.73 290
12260.78 298
12261.82 319
12262.87 333
12263.92 297
12264.96 271
12266.01 308
12267.05 315
12268.10 272
12269.15 264
12270.19 281
12271.24 332
12272.29 341
12273.33 302
12274.38 292
12275.43 289
12276.47 339
12277.52 302
12278.57 321
12279.61 317
12280.66 335
12281.71 319
12282.75 292
12283.80 315
12284.85 298
12285.89 313
12286.94 256
12287.99 265
12289.03 282
12290.08 315
12291.13 261
12292.18 290
12293.22 274
12294.27 263
12295.32 265
12296.36 307
12297.41 315
12298.46 274
12299.51 278
12300.55 289
12301.60 287
12302.65 281
12303.70 290
12304.74 283
12305.79 306
12306.84 267
12307.89 269
12308.94 295
12309.98 283
12311.03 268
12312.08 263
12313.13 296
12314.18 292
12315.22 272
12316.27 271
12317.32 300
12318.37 287
12319.42 269
12320.47 254
12321.51 288
12322.56 290
12323.61 280
12324.66 272
12325.71 295
12326.76 276
12327.81 253
12328.85 306
12329.90 279
12330.95 270
12332.00 275
12333.05 299
12334.10 302
12335.15 272
12336.20 264
12337.25 261
12338.30 245
12339.34 288
12340.39 316
12341.44 270
12342.49 271
12343.54 261
12344.59 259
12345.64 258
12346.69 293
12347.74 290
12348.79 286
12349.84 281
12350.89 276
12351.94 290
12352.99 322
12354.04 272
12355.09 260
12356.14 269
12357.19 288
12358.24 259
12359.29 282
12360.34 267
12361.39 282
12362.44 257
12363.49 266
12364.54 288
12365.59 318
12366.64 311
12367.69 290
12368.74 308
12369.79 276
12370.84 317
12371.89 291
12372.94 290
12373.99 292
12375.04 287
12376.09 304
12377.15 311
12378.20 292
12379.25 264
12380.30 288
12381.35 308
12382.40 262
12383.45 260
12384.50 298
12385.55 273
12386.60 310
12387.66 274
12388.71 265
12389.76 270
12390.81 298
12391.86 282
12392.91 278
12393.96 282
12395.02 282
12396.07 287
12397.12 331
12398.17 306
12399.22 281
12400.27 275
12401.33 281
12402.38 303
12403.43 283
12404.48 271
12405.53 274
12406.59 321
12407.64 319
12408.69 280
12409.74 291
12410.80 319
12411.85 340
12412.90 307
12413.95 278
12415.00 257
12416.06 293
12417.11 285
12418.16 286
12419.21 274
12420.27 290
12421.32 317
12422.37 319
12423.43 345
12424.48 313
12425.53 307
12426.58 350
12427.64 340
12428.69 286
12429.74 304
12430.80 310
12431.85 305
12432.90 314
12433.96 308
12435.01 311
12436.06 334
12437.12 333
12438.17 320
12439.22 317
12440.28 340
12441.33 314
12442.38 326
12443.44 316
12444.49 318
12445.54 345
12446.60 331
12447.65 339
12448.71 338
12449.76 345
12450.81 319
12451.87 342
12452.92 365
12453.98 345
12455.03 340
12456.08 347
12457.14 335
12458.19 345
12459.25 341
12460.30 378
12461.36 429
12462.41 406
12463.46 407
12464.52 406
12465.57 448
12466.63 440
12467.68 438
12468.74 433
12469.79 430
12470.85 477
12471.90 512
12472.96 530
12474.01 607
12475.07 692
12476.12 729
12477.18 814
12478.23 831
12479.29 863
12480.34 909
12481.40 896
12482.45 852
12483.51 859
12484.56 787
12485.62 704
12486.67 649
12487.73 575
12488.79 487
12489.84 501
12490.90 479
12491.95 437
12493.01 415
12494.06 380
12495.12 349
12496.18 377
12497.23 387
12498.29 344
12499.34 357
12500.40 377
12501.46 345
12502.51 328
12503.57 386
12504.62 342
12505.68 357
12506.74 333
12507.79 335
12508.85 362
12509.91 375
12510.96 344
12512.02 375
12513.08 419
12514.13 405
12515.19 348
12516.25 371
12517.30 358
12518.36 368
12519.42 372
12520.47 351
12521.53 365
12522.59 344
12523.64 345
12524.70 360
12525.76 368
12526.82 334
12527.87 311
12528.93 305
12529.99 299
12531.04 297
12532.10 341
12533.16 374
12534.22 358
12535.27 363
12536.33 330
12537.39 328
12538.45 300
12539.50 352
12540.56 342
12541.62 344
12542.68 323
12543.74 344
12544.79 337
12545.85 369
12546.91 363
12547.97 371
12549.03 344
12550.08 429
12551.14 452
12552.20 415
12553.26 417
12554.32 413
12555.38 480
12556.43 502
12557.49 547
12558.55 565
12559.61 560
12560.67 581
12561.73 573
12562.79 537
12563.84 536
12564.90 506
12565.96 469
12567.02 458
12568.08 465
12569.14 441
12570.20 379
12571.26 412
12572.32 403
12573.37 360
12574.43 355
12575.49 357
12576.55 348
12577.61 400
12578.67 362
12579.73 345
12580.79 342
12581.85 347
12582.91 339
12583.97 383
12585.03 375
12586.09 332
12587.15 385
12588.21 323
12589.27 305
12590.33 363
12591.39 366
12592.45 342
12593.51 341
12594.57 370
12595.63 367
12596.69 360
12597.75 358
12598.81 349
12599.87 359
12600.93 360
12601.99 307
12603.05 353
12604.11 328
12605.17 323
12606.23 337
12607.29 325
12608.35 324
12609.41 328
12610.47 337
12611.53 343
12612.59 336
12613.66 334
12614.72 349
12615.78 365
12616.84 334
12617.90 322
12618.96 365
12620.02 363
12621.08 350
12622.14 329
12623.20 365
12624.27 344
12625.33 356
12626.39 388
12627.45 369
12628.51 343
12629.57 338
12630.63 343
12631.70 346
12632.76 319
12633.82 325
12634.88 350
12635.94 302
12637.00 324
12638.07 336
12639.13 333
12640.19 276
12641.25 307
12642.31 327
12643.38 345
12644.44 301
12645.50 306
12646.56 317
12647.63 326
12648.69 309
12649.75 319
12650.81 324
12651.88 327
12652.94 297
12654.00 341
12655.06 328
12656.13 299
12657.19 345
12658.25 348
12659.31 323
12660.38 344
12661.44 339
12662.50 324
12663.57 313
12664.63 320
12665.69 340
12666.75 329
12667.82 332
12668.88 331
12669.94 314
12671.01 332
12672.07 316
12673.13 360
12674.20 375
12675.26 321
12676.32 278
12677.39 324
12678.45 320
12679.51 330
12680.58 336
12681.64 306
12682.71 331
12683.77 305
12684.83 311
12685.90 334
12686.96 342
12688.03 323
12689.09 377
12690.15 364
12691.22 361
12692.28 361
12693.35 364
12694.41 422
12695.47 373
12696.54 375
12697.60 391
12698.67 406
12699.73 408
12700.80 418
12701.86 388
12702.93 392
12703.99 399
12705.05 410
12706.12 472
12707.18 459
12708.25 392
12709.31 398
12710.38 419
12711.44 407
12712.51 417
12713.57 436
12714.64 405
12715.70 413
12716.77 389
12717.83 426
12718.90 448
12719.96 390
12721.03 432
12722.10 425
12723.16 431
12724.23 383
12725.29 397
12726.36 374
12727.42 379
12728.49 430
12729.55 397
12730.62 410
12731.69 374
12732.75 405
12733.82 380
12734.88 380
12735.95 386
12737.02 377
12738.08 379
12739.15 411
12740.21 370
12741.28 367
12742.35 360
12743.41 349
12744.48 349
12745.55 376
12746.61 360
12747.68 349
12748.75 368
12749.81 352
12750.88 363
12751.95 322
12753.01 324
12754.08 319
12755.15 338
12756.21 293
12757.28 346
12758.35 348
12759.41 302
12760.48 314
12761.55 307
12762.61 334
12763.68 349
12764.75 313
12765.82 307
12766.88 300
12767.95 329
12769.02 341
12770.09 322
12771.15 318
12772.22 317
12773.29 303
12774.36 305
12775.42 298
12776.49 314
12777.56 306
12778.63 306
12779.69 297
12780.76 343
12781.83 313
12782.90 297
12783.97 266
12785.03 299
12786.10 315
12787.17 315
12788.24 305
12789.31 326
12790.37 303
12791.44 277
12792.51 286
12793.58 301
12794.65 317
12795.72 289
12796.79 299
12797.85 300
12798.92 273
12799.99 280
12801.06 322
12802.13 336
12803.20 305
12804.27 292
12805.34 320
12806.40 328
12807.47 311
12808.54 308
12809.61 298
12810.68 290
12811.75 313
12812.82 336
12813.89 356
12814.96 320
12816.03 274
12817.10 335
12818.17 300
12819.23 325
12820.30 323
12821.37 366
12822.44 330
12823.51 321
12824.58 347
12825.65 314
12826.72 304
12827.79 294
12828.86 311
12829.93 300
12831.00 302
12832.07 324
12833.14 334
12834.21 273
12835.28 322
12836.35 291
12837.42 310
12838.49 298
12839.56 313
12840.63 305
12841.70 318
12842.77 302
12843.85 283
12844.92 299
12845.99 282
12847.06 279
12848.13 274
12849.20 291
12850.27 273
12851.34 269
12852.41 291
12853.48 306
12854.55 306
12855.62 293
12856.69 292
12857.77 273
12858.84 249
12859.91 277
12860.98 267
12862.05 286
12863.12 271
12864.19 244
12865.26 270
12866.34 233
12867.41 259
12868.48 243
12869.55 244
12870.62 243
12871.69 254
12872.77 239
12873.84 260
12874.91 253
12875.98 268
12877.05 272
12878.12 271
12879.20 275
12880.27 233
12881.34 247
12882.41 242
12883.49 281
12884.56 237
12885.63 278
12886.70 228
12887.77 223
12888.85 242
12889.92 236
12890.99 228
12892.06 232
12893.14 259
12894.21 256
12895.28 235
12896.35 250
12897.43 242
12898.50 238
12899.57 274
12900.65 248
12901.72 255
12902.79 227
12903.86 257
12904.94 278
12906.01 238
12907.08 251
12908.16 216
12909.23 233
12910.30 246
12911.38 240
12912.45 232
12913.52 229
12914.60 236
12915.67 244
12916.74 243
12917.82 239
12918.89 210
12919.97 224
12921.04 250
12922.11 260
12923.19 225
12924.26 241
12925.33 247
12926.41 252
12927.48 263
12928.56 263
12929.63 250
12930.70 222
12931.78 273
12932.85 229
12933.93 248
12935.00 220
12936.08 228
12937.15 269
12938.23 275
12939.30 221
12940.37 256
12941.45 256
12942.52 257
12943.60 269
12944.67 234
12945.75 250
12946.82 234
12947.90 230
12948.97 211
12950.05 256
12951.12 240
12952.20 252
12953.27 263
12954.35 264
12955.42 253
12956.50 245
12957.57 288
12958.65 263
12959.72 229
12960.80 231
12961.87 246
12962.95 213
12964.03 215
12965.10 224
12966.18 247
12967.25 216
12968.33 245
12969.40 220
12970.48 236
12971.56 208
12972.63 248
12973.71 226
12974.78 230
12975.86 233
12976.93 230
12978.01 256
12979.09 224
12980.16 235
12981.24 216
12982.32 243
12983.39 211
12984.47 222
12985.55 217
12986.62 216
12987.70 208
12988.77 223
12989.85 236
12990.93 227
12992.00 220
12993.08 213
12994.16 244
12995.23 212
12996.31 270
12997.39 267
12998.47 240
12999.54 214
13000.62 240
13001.70 195
13002.77 221
13003.85 215
13004.93 256
13006.01 269
13007.08 245
13008.16 241
13009.24 222
13010.31 242
13011.39 238
13012.47 247
13013.55 232
13014.63 246
13015.70 219
13016.78 233
13017.86 256
13018.94 264
13020.01 245
13021.09 276
13022.17 265
13023.25 250
13024.33 225
13025.40 236
13026.48 223
13027.56 231
13028.64 263
13029.72 242
13030.79 226
13031.87 194
13032.95 250
13034.03 271
13035.11 259
13036.19 207
13037.27 252
13038.34 266
13039.42 283
13040.50 257
13041.58 234
13042.66 254
13043.74 249
13044.82 256
13045.90 230
13046.97 247
13048.05 219
13049.13 239
13050.21 287
13051.29 243
13052.37 215
13053.45 277
13054.53 284
13055.61 264
13056.69 200
13057.77 223
13058.85 262
13059.93 261
13061.01 252
13062.09 213
13063.16 258
13064.24 251
13065.32 264
13066.40 234
13067.48 209
13068.56 233
13069.64 258
13070.72 211
13071.80 233
13072.88 220
13073.96 231
13075.04 233
13076.12 258
13077.20 243
13078.28 214
13079.36 226
13080.45 214
13081.53 239
13082.61 212
13083.69 235
13084.77 206
13085.85 260
13086.93 227
13088.01 246
13089.09 244
13090.17 259
13091.25 264
13092.33 213
13093.41 210
13094.49 221
13095.57 238
13096.66 208
13097.74 251
13098.82 247
13099.90 260
13100.98 220
13102.06 254
13103.14 211
13104.22 227
13105.31 241
13106.39 240
13107.47 247
13108.55 239
13109.63 206
13110.71 216
13111.79 260
13112.88 238
13113.96 236
13115.04 212
13116.12 241
13117.20 239
13118.29 242
13119.37 187
13120.45 203
13121.53 214
13122.61 236
13123.70 250
13124.78 225
13125.86 232
13126.94 222
13128.03 217
13129.11 209
13130.19 221
13131.27 234
13132.35 243
13133.44 263
13134.52 254
13135.60 221
13136.69 243
13137.77 219
13138.85 238
13139.93 228
13141.02 214
13142.10 242
13143.18 201
13144.27 204
13145.35 210
13146.43 240
13147.51 223
13148.60 221
13149.68 222
13150.76 260
13151.85 240
13152.93 230
13154.01 205
13155.10 214
13156.18 236
13157.26 221
13158.35 218
13159.43 265
13160.52 227
13161.60 227
13162.68 240
13163.77 241
13164.85 215
13165.93 177
13167.02 222
13168.10 235
13169.19 268
13170.27 218
13171.35 224
13172.44 221
13173.52 222
13174.61 230
13175.69 243
13176.78 238
13177.86 207
13178.94 195
13180.03 198
13181.11 226
13182.20 243
13183.28 235
13184.37 228
13185.45 253
13186.54 227
13187.62 286
13188.71 241
13189.79 228
13190.88 224
13191.96 235
13193.05 243
13194.13 239
13195.22 213
13196.30 226
13197.39 254
13198.47 282
13199.56 270
13200.64 237
13201.73 252
13202.81 236
13203.90 237
13204.98 246
13206.07 253
13207.16 251
13208.24 247
13209.33 275
13210.41 220
13211.50 218
13212.58 220
13213.67 294
13214.76 257
13215.84 262
13216.93 225
13218.01 257
13219.10 236
13220.19 247
13221.27 245
13222.36 251
13223.45 233
13224.53 253
13225.62 237
13226.70 221
13227.79 225
13228.88 229
13229.96 252
13231.05 276
13232.14 272
13233.22 244
13234.31 241
13235.40 242
13236.48 261
13237.57 265
13238.66 281
13239.74 266
13240.83 319
13241.92 280
13243.01 249
13244.09 261
13245.18 292
13246.27 254
13247.35 281
13248.44 253
13249.53 228
13250.62 293
13251.70 232
13252.79 263
13253.88 245
13254.97 265
13256.05 278
13257.14 252
13258.23 276
13259.32 254
13260.40 275
13261.49 286
13262.58 273
13263.67 283
13264.76 289
13265.84 267
13266.93 293
13268.02 304
13269.11 265
13270.20 278
13271.29 315
13272.37 279
13273.46 276
13274.55 286
13275.64 293
13276.73 320
13277.82 297
13278.90 299
13279.99 272
13281.08 281
13282.17 301
13283.26 285
13284.35 296
13285.44 283
13286.53 301
13287.61 315
13288.70 315
13289.79 302
13290.88 345
13291.97 331
13293.06 314
13294.15 340
13295.24 297
13296.33 332
13297.42 339
13298.51 327
13299.60 295
13300.68 300
13301.77 350
13302.86 338
13303.95 342
13305.04 370
13306.13 378
13307.22 384
13308.31 375
13309.40 365
13310.49 414
13311.58 396
13312.67 413
13313.76 451
13314.85 429
13315.94 396
13317.03 400
13318.12 406
13319.21 420
13320.30 386
13321.39 342
13322.48 362
13323.57 375
13324.66 352
13325.75 340
13326.84 340
13327.94 375
13329.03 351
13330.12 364
13331.21 367
13332.30 376
13333.39 383
13334.48 423
13335.57 415
13336.66 389
13337.75 369
13338.84 378
13339.93 431
13341.03 400
13342.12 378
13343.21 391
13344.30 394
13345.39 381
13346.48 401
13347.57 380
13348.66 379
13349.76 387
13350.85 430
13351.94 398
13353.03 385
13354.12 431
13355.21 382
13356.31 441
13357.40 405
13358.49 401
13359.58 394
13360.67 447
13361.76 512
13362.86 491
13363.95 477
13365.04 529
13366.13 527
13367.23 516
13368.32 516
13369.41 535
13370.50 573
13371.59 601
13372.69 546
13373.78 534
13374.87 462
13375.96 530
13377.06 520
13378.15 477
13379.24 426
13380.34 454
13381.43 452
13382.52 466
13383.61 376
13384.71 372
13385.80 356
13386.89 387
13387.99 406
13389.08 363
13390.17 357
13391.26 357
13392.36 396
13393.45 377
13394.54 331
13395.64 375
13396.73 394
13397.82 347
13398.92 339
13400.01 332
13401.11 367
13402.20 356
13403.29 365
13404.39 365
13405.48 356
13406.57 328
13407.67 349
13408.76 342
13409.86 345
13410.95 338
13412.04 369
13413.14 370
13414.23 371
13415.33 359
13416.42 359
13417.51 346
13418.61 343
13419.70 364
13420.80 342
13421.89 325
13422.99 370
13424.08 350
13425.17 389
13426.27 323
13427.36 362
13428.46 375
13429.55 341
13430.65 314
13431.74 359
13432.84 361
13433.93 348
13435.03 339
13436.12 339
13437.22 350
13438.31 365
13439.41 386
13440.50 348
13441.60 367
13442.69 374
13443.79 360
13444.88 384
13445.98 360
13447.08 372
13448.17 364
13449.27 371
13450.36 386
13451.46 359
13452.55 372
13453.65 380
13454.74 387
13455.84 385
13456.94 435
13458.03 381
13459.13 434
13460.22 467
13461.32 466
13462.42 434
13463.51 453
13464.61 437
13465.70 422
13466.80 450
13467.90 447
13468.99 447
13470.09 419
13471.19 389
13472.28 441
13473.38 427
13474.48 418
13475.57 400
13476.67 467
13477.77 487
13478.86 438
13479.96 412
13481.06 449
13482.15 440
13483.25 445
13484.35 457
13485.44 405
13486.54 415
13487.64 487
13488.74 459
13489.83 457
13490.93 472
13492.03 463
13493.12 542
13494.22 494
13495.32 445
13496.42 472
13497.51 577
13498.61 590
13499.71 560
13500.81 580
13501.90 654
13503.00 621
13504.10 638
13505.20 618
13506.30 655
13507.39 606
13508.49 615
13509.59 611
13510.69 598
13511.79 561
13512.88 532
13513.98 542
13515.08 497
13516.18 475
13517.28 443
13518.38 485
13519.47 470
13520.57 445
13521.67 408
13522.77 419
13523.87 401
13524.97 384
13526.07 393
13527.16 379
13528.26 410
13529.36 413
13530.46 380
13531.56 383
13532.66 368
13533.76 375
13534.86 350
13535.96 354
13537.05 378
13538.15 354
13539.25 387
13540.35 361
13541.45 359
13542.55 407
13543.65 408
13544.75 367
13545.85 400
13546.95 426
13548.05 352
13549.15 347
13550.25 326
13551.35 339
13552.45 357
13553.55 331
13554.65 341
13555.75 333
13556.85 324
13557.95 349
13559.05 346
13560.15 358
13561.25 355
13562.35 361
13563.45 324
13564.55 351
13565.65 334
13566.75 351
13567.85 357
13568.95 335
13570.05 371
13571.15 332
13572.25 329
13573.35 320
13574.45 329
13575.55 331
13576.65 364
13577.75 338
13578.85 331
13579.95 318
13581.06 343
13582.16 333
13583.26 307
13584.36 335
13585.46 304
13586.56 318
13587.66 342
13588.76 318
13589.86 309
13590.97 380
13592.07 344
13593.17 354
13594.27 344
13595.37 356
13596.47 339
13597.57 343
13598.68 313
13599.78 341
13600.88 333
13601.98 341
13603.08 374
13604.19 355
13605.29 351
13606.39 301
13607.49 378
13608.59 361
13609.70 336
13610.80 350
13611.90 371
13613.00 378
13614.10 377
13615.21 327
13616.31 404
13617.41 368
13618.51 335
13619.62 346
13620.72 297
13621.82 335
13622.92 334
13624.03 344
13625.13 334
13626.23 338
13627.33 352
13628.44 376
13629.54 348
13630.64 336
13631.75 358
13632.85 367
13633.95 374
13635.06 407
13636.16 392
13637.26 387
13638.36 369
13639.47 372
13640.57 364
13641.67 357
13642.78 344
13643.88 381
13644.99 385
13646.09 365
13647.19 342
13648.30 332
13649.40 368
13650.50 334
13651.61 316
13652.71 328
13653.81 375
13654.92 358
13656.02 350
13657.13 328
13658.23 308
13659.33 310
13660.44 346
13661.54 331
13662.65 276
13663.75 280
13664.86 279
13665.96 323
13667.06 315
13668.17 311
13669.27 316
13670.38 332
13671.48 304
13672.59 292
13673.69 303
13674.80 278
13675.90 300
13677.01 311
13678.11 322
13679.22 291
13680.32 317
13681.43 320
13682.53 311
13683.64 300
13684.74 287
13685.85 350
13686.95 333
13688.06 312
13689.16 307
13690.27 340
13691.37 308
13692.48 331
13693.58 334
13694.69 332
13695.79 323
13696.90 314
13698.01 304
13699.11 309
13700.22 280
13701.32 315
13702.43 326
13703.54 305
13704.64 317
13705.75 288
13706.85 339
13707.96 366
13709.07 342
13710.17 304
13711.28 318
13712.38 336
13713.49 363
13714.60 342
13715.70 324
13716.81 329
13717.92 336
13719.02 362
13720.13 353
13721.24 331
13722.34 339
13723.45 388
13724.56 368
13725.66 362
13726.77 376
13727.88 381
13728.98 372
13730.09 407
13731.20 418
13732.30 415
13733.41 361
13734.52 387
13735.63 411
13736.73 423
13737.84 398
13738.95 384
13740.05 426
13741.16 408
13742.27 416
13743.38 414
13744.48 444
13745.59 410
13746.70 420
13747.81 454
13748.91 430
13750.02 458
13751.13 435
13752.24 479
13753.35 437
13754.45 427
13755.56 471
13756.67 504
13757.78 513
13758.89 459
13759.99 482
13761.10 509
13762.21 519
13763.32 536
13764.43 530
13765.54 570
13766.64 615
13767.75 658
13768.86 719
13769.97 692
13771.08 740
13772.19 815
13773.30 787
13774.40 835
13775.51 879
13776.62 855
13777.73 880
13778.84 869
13779.95 836
13781.06 816
13782.17 790
13783.28 717
13784.39 710
13785.49 602
13786.60 590
13787.71 614
13788.82 549
13789.93 531
13791.04 462
13792.15 484
13793.26 460
13794.37 481
13795.48 461
13796.59 438
13797.70 451
13798.81 467
13799.92 447
13801.03 434
13802.14 440
13803.25 435
13804.36 436
13805.47 423
13806.58 416
13807.69 433
13808.80 447
13809.91 427
13811.02 428
13812.13 396
13813.24 401
13814.35 405
13815.46 429
13816.57 375
13817.68 405
13818.79 439
13819.90 438
13821.01 404
13822.12 396
13823.23 357
13824.34 357
13825.46 384
13826.57 376
13827.68 344
13828.79 376
13829.90 404
13831.01 367
13832.12 373
13833.23 339
13834.34 362
13835.45 358
13836.57 357
13837.68 316
13838.79 332
13839.90 330
13841.01 356
13842.12 405
13843.23 342
13844.35 362
13845.46 376
13846.57 363
13847.68 342
13848.79 321
13849.90 308
13851.02 344
13852.13 344
13853.24 347
13854.35 342
13855.46 351
13856.58 354
13857.69 373
13858.80 374
13859.91 317
13861.02 361
13862.14 357
13863.25 358
13864.36 336
13865.47 348
13866.59 373
13867.70 352
13868.81 342
13869.92 367
13871.04 350
13872.15 377
13873.26 376
13874.38 371
13875.49 352
13876.60 351
13877.71 361
13878.83 341
13879.94 381
13881.05 364
13882.17 377
13883.28 389
13884.39 359
13885.51 376
13886.62 370
13887.73 377
13888.85 386
13889.96 367
13891.07 381
13892.19 378
13893.30 372
13894.41 385
13895.53 381
13896.64 412
13897.75 432
13898.87 438
13899.98 439
13901.10 389
13902.21 385
13903.32 408
13904.44 399
13905.55 383
13906.67 358
13907.78 359
13908.89 372
13910.01 333
13911.12 373
13912.24 356
13913.35 345
13914.47 334
13915.58 330
13916.69 341
13917.81 363
13918.92 339
13920.04 362
13921.15 336
13922.27 319
13923.38 333
13924.50 322
13925.61 371
13926.73 372
13927.84 337
13928.96 363
13930.07 342
13931.19 317
13932.30 363
13933.42 364
13934.53 356
13935.65 365
13936.76 348
13937.88 365
13938.99 325
13940.11 336
13941.22 340
13942.34 354
13943.45 340
13944.57 341
13945.69 315
13946.80 330
13947.92 308
13949.03 325
13950.15 316
13951.27 290
13952.38 355
13953.50 379
13954.61 365
13955.73 287
13956.85 291
13957.96 331
13959.08 328
13960.19 303
13961.31 321
13962.43 290
13963.54 304
13964.66 311
13965.78 326
13966.89 316
13968.01 338
13969.13 297
13970.24 344
13971.36 310
13972.48 302
13973.59 282
13974.71 324
13975.83 323
13976.94 287
13978.06 315
13979.18 313
13980.29 284
13981.41 298
13982.53 297
13983.64 279
13984.76 296
13985.88 327
13987.00 364
13988.11 312
13989.23 291
13990.35 294
13991.47 288
13992.58 312
13993.70 319
13994.82 306
13995.94 302
13997.05 322
13998.17 309
13999.29 294
14000.41 303
14001.53 316
14002.64 277
14003.76 315
14004.88 299
14006.00 288
14007.12 287
14008.23 313
14009.35 330
14010.47 294
14011.59 312
14012.71 290
14013.83 304
14014.94 305
14016.06 301
14017.18 275
14018.30 306
14019.42 294
14020.54 307
14021.66 324
14022.77 304
14023.89 316
14025.01 313
14026.13 305
14027.25 302
14028.37 294
14029.49 279
14030.61 303
14031.73 319
14032.84 326
14033.96 292
14035.08 290
14036.20 311
14037.32 336
14038.44 298
14039.56 294
14040.68 327
14041.80 344
14042.92 327
14044.04 317
14045.16 323
14046.28 309
14047.40 358
14048.52 353
14049.64 346
14050.76 328
14051.88 367
14053.00 352
14054.12 382
14055.24 378
14056.36 346
14057.48 347
14058.60 349
14059.72 356
14060.84 348
14061.96 372
14063.08 328
14064.20 363
14065.32 352
14066.44 399
14067.56 342
14068.68 353
14069.80 364
14070.92 401
14072.04 375
14073.16 407
14074.28 495
14075.40 404
14076.53 422
14077.65 437
14078.77 473
14079.89 442
14081.01 496
14082.13 476
14083.25 495
14084.37 430
14085.49 452
14086.62 471
14087.74 530
14088.86 517
14089.98 469
14091.10 513
14092.22 540
14093.34 544
14094.47 550
14095.59 612
14096.71 625
14097.83 640
14098.95 680
14100.07 657
14101.20 600
14102.32 649
14103.44 668
14104.56 633
14105.68 623
14106.81 614
14107.93 576
14109.05 514
14110.17 515
14111.30 513
14112.42 478
14113.54 484
14114.66 464
14115.78 424
14116.91 427
14118.03 412
14119.15 420
14120.28 391
14121.40 380
14122.52 377
14123.64 397
14124.77 398
14125.89 368
14127.01 391
14128.13 348
14129.26 390
14130.38 402
14131.50 404
14132.63 377
14133.75 376
14134.87 406
14136.00 375
14137.12 360
14138.24 346
14139.37 340
14140.49 376
14141.61 342
14142.74 322
14143.86 355
14144.98 344
14146.11 343
14147.23 339
14148.36 321
14149.48 341
14150.60 342
14151.73 338
14152.85 327
14153.98 330
14155.10 290
14156.22 318
14157.35 315
14158.47 311
14159.60 325
14160.72 334
14161.84 342
14162.97 338
14164.09 310
14165.22 340
14166.34 307
14167.47 304
14168.59 309
14169.72 310
14170.84 291
14171.96 315
14173.09 327
14174.21 311
14175.34 324
14176.46 274
14177.59 314
14178.71 317
14179.84 326
14180.96 314
14182.09 296
14183.21 275
14184.34 325
14185.46 301
14186.59 316
14187.72 314
14188.84 327
14189.97 295
14191.09 304
14192.22 277
14193.34 294
14194.47 298
14195.59 342
14196.72 292
14197.85 293
14198.97 291
14200.10 300
14201.22 300
14202.35 300
14203.47 302
14204.60 318
14205.73 303
14206.85 308
14207.98 330
14209.10 304
14210.23 313
14211.36 346
14212.48 324
14213.61 323
14214.74 250
14215.86 268
14216.99 280
14218.12 317
14219.24 277
14220.37 303
14221.50 271
14222.62 287
14223.75 303
14224.88 313
14226.00 284
14227.13 265
14228.26 299
14229.38 287
14230.51 298
14231.64 299
14232.76 277
14233.89 253
14235.02 285
14236.15 283
14237.27 257
14238.40 267
14239.53 283
14240.66 271
14241.78 273
14242.91 271
14244.04 310
14245.17 310
14246.29 307
14247.42 285
14248.55 293
14249.68 267
14250.80 301
14251.93 293
14253.06 270
14254.19 253
14255.32 261
14256.44 295
14257.57 300
14258.70 294
14259.83 241
14260.96 268
14262.09 285
14263.21 305
14264.34 258
14265.47 253
14266.60 288
14267.73 298
14268.86 238
14269.98 237
14271.11 228
14272.24 250
14273.37 265
14274.50 279
14275.63 252
14276.76 244
14277.89 284
14279.01 249
14280.14 267
14281.27 253
14282.40 248
14283.53 253
14284.66 256
14285.79 228
14286.92 232
14288.05 235
14289.18 233
14290.31 271
14291.44 232
14292.57 248
14293.70 230
14294.82 221
14295.95 231
14297.08 249
14298.21 217
14299.34 214
14300.47 255
14301.60 246
14302.73 265
14303.86 236
14304.99 246
14306.12 221
14307.25 258
14308.38 221
14309.51 241
14310.64 218
14311.77 228
14312.90 222
14314.03 212
14315.16 236
14316.30 243
14317.43 244
14318.56 234
14319.69 243
14320.82 252
14321.95 239
14323.08 213
14324.21 224
14325.34 193
14326.47 202
14327.60 228
14328.73 214
14329.86 203
14330.99 228
14332.13 235
14333.26 248
14334.39 242
14335.52 234
14336.65 213
14337.78 195
14338.91 253
14340.04 225
14341.18 245
14342.31 231
14343.44 214
14344.57 228
14345.70 222
14346.83 206
14347.97 250
14349.10 214
14350.23 246
14351.36 220
14352.49 239
14353.62 204
14354.76 234
14355.89 228
14357.02 173
14358.15 241
14359.28 238
14360.42 230
14361.55 210
14362.68 219
14363.81 217
14364.95 229
14366.08 230
14367.21 238
14368.34 204
14369.48 213
14370.61 223
14371.74 195
14372.87 218
14374.01 202
14375.14 242
14376.27 228
14377.40 201
14378.54 224
14379.67 217
14380.80 208
14381.94 266
14383.07 268
14384.20 266
14385.34 235
14386.47 237
14387.60 256
14388.74 215
14389.87 229
14391.00 226
14392.14 235
14393.27 207
14394.40 233
14395.54 205
14396.67 198
14397.80 237
14398.94 234
14400.07 217
14401.20 227
14402.34 200
14403.47 207
14404.61 223
14405.74 242
14406.87 236
14408.01 230
14409.14 210
14410.28 235
14411.41 245
14412.55 189
14413.68 208
14414.81 236
14415.95 261
14417.08 212
14418.22 207
14419.35 239
14420.49 267
14421.62 226
14422.76 211
14423.89 229
14425.02 218
14426.16 226
14427.29 222
14428.43 239
14429.56 209
14430.70 232
14431.83 217
14432.97 203
14434.10 227
14435.24 247
14436.37 231
14437.51 258
14438.64 210
14439.78 232
14440.92 227
14442.05 238
14443.19 244
14444.32 230
14445.46 252
14446.59 225
14447.73 229
14448.86 236
14450.00 215
14451.14 257
14452.27 257
14453.41 232
14454.54 248
14455.68 259
14456.82 232
14457.95 230
14459.09 222
14460.22 231
14461.36 232
14462.50 241
14463.63 234
14464.77 238
14465.90 229
14467.04 231
14468.18 212
14469.31 239
14470.45 225
14471.59 233
14472.72 214
14473.86 199
14475.00 228
14476.13 230
14477.27 218
14478.41 228
14479.54 276
14480.68 213
14481.82 238
14482.96 239
14484.09 295
14485.23 254
14486.37 250
14487.50 242
14488.64 225
14489.78 239
14490.92 233
14492.05 210
14493.19 235
14494.33 261
14495.47 225
14496.60 248
14497.74 214
14498.88 204
14500.02 229
14501.15 200
14502.29 217
14503.43 240
14504.57 241
14505.70 257
14506.84 235
14507.98 236
14509.12 248
14510.26 267
14511.39 245
14512.53 277
14513.67 266
14514.81 268
14515.95 280
14517.09 262
14518.22 263
14519.36 264
14520.50 277
14521.64 269
14522.78 276
14523.92 262
14525.06 274
14526.19 305
14527.33 314
14528.47 293
14529.61 248
14530.75 275
14531.89 275
14533.03 250
14534.17 244
14535.31 251
14536.45 247
14537.58 267
14538.72 265
14539.86 245
14541.00 225
14542.14 238
14543.28 231
14544.42 225
14545.56 205
14546.70 233
14547.84 264
14548.98 237
14550.12 208
14551.26 212
14552.40 243
14553.54 247
14554.68 267
14555.82 264
14556.96 269
14558.10 219
14559.24 238
14560.38 242
14561.52 226
14562.66 248
14563.80 245
14564.94 225
14566.08 225
14567.22 222
14568.36 227
14569.50 257
14570.64 239
14571.78 239
14572.92 239
14574.06 257
14575.20 240
14576.34 240
14577.48 254
14578.62 238
14579.76 236
14580.91 291
14582.05 244
14583.19 234
14584.33 267
14585.47 283
14586.61 261
14587.75 226
14588.89 222
14590.03 289
14591.18 291
14592.32 293
14593.46 313
14594.60 270
14595.74 281
14596.88 258
14598.02 284
14599.17 268
14600.31 288
14601.45 273
14602.59 279
14603.73 296
14604.87 281
14606.02 309
14607.16 290
14608.30 300
14609.44 274
14610.58 275
14611.73 310
14612.87 295
14614.01 290
14615.15 296
14616.29 336
14617.44 312
14618.58 282
14619.72 322
14620.86 315
14622.01 301
14623.15 336
14624.29 316
14625.43 353
14626.58 311
14627.72 337
14628.86 344
14630.01 336
14631.15 368
14632.29 388
14633.43 380
14634.58 407
14635.72 386
14636.86 418
14638.01 391
14639.15 420
14640.29 361
14641.44 401
14642.58 402
14643.72 348
14644.87 317
14646.01 338
14647.15 317
14648.30 296
14649.44 330
14650.58 297
14651.73 274
14652.87 285
14654.01 290
14655.16 293
14656.30 272
14657.45 251
14658.59 283
14659.73 262
14660.88 241
14662.02 297
14663.17 288
14664.31 281
14665.45 273
14666.60 287
14667.74 281
14668.89 257
14670.03 233
14671.18 275
14672.32 273
14673.46 214
14674.61 238
14675.75 238
14676.90 240
14678.04 227
14679.19 234
14680.33 247
14681.48 229
14682.62 237
14683.77 250
14684.91 227
14686.06 231
14687.20 236
14688.35 224
14689.49 227
14690.64 223
14691.78 236
14692.93 237
14694.07 222
14695.22 202
14696.36 237
14697.51 238
14698.65 229
14699.80 199
14700.95 210
14702.09 227
14703.24 212
14704.38 220
14705.53 193
14706.67 199
14707.82 188
14708.97 203
14710.11 237
14711.26 214
14712.40 193
14713.55 223
14714.70 235
14715.84 223
14716.99 224
14718.13 215
14719.28 209
14720.43 238
14721.57 216
14722.72 210
14723.87 189
14725.01 214
14726.16 195
14727.31 241
14728.45 229
14729.60 197
14730.75 206
14731.89 190
14733.04 205
14734.19 217
14735.33 229
14736.48 222
14737.63 193
14738.77 175
14739.92 199
14741.07 216
14742.22 219
14743.36 188
14744.51 199
14745.66 206
14746.80 216
14747.95 217
14749.10 219
14750.25 191
14751.39 210
14752.54 217
14753.69 199
14754.84 209
14755.99 211
14757.13 209
14758.28 234
14759.43 200
14760.58 177
14761.72 213
14762.87 221
14764.02 197
14765.17 213
14766.32 198
14767.47 194
14768.61 203
14769.76 202
14770.91 191
14772.06 184
14773.21 210
14774.36 191
14775.50 197
14776.65 201
14777.80 196
14778.95 207
14780.10 176
14781.25 183
14782.40 199
14783.54 180
14784.69 203
14785.84 188
14786.99 189
14788.14 185
14789.29 165
14790.44 182
14791.59 182
14792.74 189
14793.89 177
14795.03 206
14796.18 203
14797.33 169
14798.48 196
14799.63 176
14800.78 189
14801.93 203
14803.08 173
14804.23 186
14805.38 191
14806.53 201
14807.68 227
14808.83 177
14809.98 164
14811.13 181
14812.28 192
14813.43 178
14814.58 165
14815.73 182
14816.88 200
14818.03 183
14819.18 167
14820.33 163
14821.48 185
14822.63 188
14823.78 174
14824.93 182
14826.08 200
14827.23 186
14828.38 169
14829.53 163
14830.68 173
14831.83 166
14832.98 178
14834.14 175
14835.29 176
14836.44 179
14837.59 166
14838.74 189
14839.89 161
14841.04 160
14842.19 187
14843.34 200
14844.49 169
14845.65 191
14846.80 157
14847.95 152
14849.10 169
14850.25 173
14851.40 193
14852.55 198
14853.71 168
14854.86 181
14856.01 169
14857.16 160
14858.31 183
14859.46 172
14860.62 172
14861.77 153
14862.92 175
14864.07 187
14865.22 177
14866.38 161
14867.53 177
14868.68 195
14869.83 214
14870.98 212
14872.14 173
14873.29 158
14874.44 175
14875.59 190
14876.75 183
14877.90 189
14879.05 170
14880.20 190
14881.36 167
14882.51 179
14883.66 188
14884.81 192
14885.97 206
14887.12 189
14888.27 181
14889.42 179
14890.58 188
14891.73 187
14892.88 194
14894.04 169
14895.19 185
14896.34 185
14897.50 190
14898.65 167
14899.80 177
14900.96 168
14902.11 168
14903.26 192
14904.42 173
14905.57 176
14906.72 180
14907.88 164
14909.03 172
14910.18 181
14911.34 189
14912.49 192
14913.65 194
14914.80 218
14915.95 188
14917.11 168
14918.26 165
14919.42 174
14920.57 169
14921.72 202
14922.88 196
14924.03 182
14925.19 179
14926.34 213
14927.50 230
14928.65 216
14929.81 184
14930.96 188
14932.11 209
14933.27 200
14934.42 186
14935.58 180
14936.73 173
14937.89 169
14939.04 174
14940.20 205
14941.35 206
14942.51 181
14943.66 194
14944.82 166
14945.97 169
14947.13 199
14948.28 230
14949.44 231
14950.59 200
14951.75 172
14952.90 224
14954.06 246
14955.22 203
14956.37 206
14957.53 184
14958.68 224
14959.84 209
14960.99 236
14962.15 213
14963.30 219
14964.46 253
14965.62 249
14966.77 250
14967.93 192
14969.08 222
14970.24 243
14971.40 248
14972.55 214
14973.71 222
14974.86 208
14976.02 234
14977.18 223
14978.33 215
14979.49 223
14980.65 207
14981.80 222
14982.96 198
14984.12 227
14985.27 222
14986.43 224
14987.59 219
14988.74 178
14989.90 198
14991.06 219
14992.21 173
14993.37 197
14994.53 191
14995.68 241
14996.84 209
14998.00 179
14999.16 175
15000.31 176
15001.47 194
15002.63 212
15003.79 210
15004.94 182
15006.10 198
15007.26 211
15008.42 188
15009.57 177
15010.73 171
15011.89 206
15013.05 213
15014.20 195
15015.36 177
15016.52 192
15017.68 196
15018.83 193
15019.99 204
15021.15 168
15022.31 189
15023.47 184
15024.63 185
15025.78 193
15026.94 173
15028.10 163
15029.26 216
15030.42 194
15031.58 168
15032.73 180
15033.89 171
15035.05 182
15036.21 184
15037.37 189
15038.53 201
15039.69 209
15040.84 173
15042.00 163
15043.16 168
15044.32 150
15045.48 178
15046.64 159
15047.80 176
15048.96 173
15050.12 199
15051.28 176
15052.43 182
15053.59 169
15054.75 181
15055.91 187
15057.07 193
15058.23 172
15059.39 161
15060.55 185
15061.71 152
15062.87 167
15064.03 171
15065.19 173
15066.35 158
15067.51 171
15068.67 182
15069.83 163
15070.99 147
15072.15 155
15073.31 195
15074.47 168
15075.63 145
15076.79 164
15077.95 159
15079.11 169
15080.27 156
15081.43 176
15082.59 175
15083.75 187
15084.91 182
15086.07 170
15087.23 153
15088.39 166
15089.55 192
15090.71 154
15091.88 173
15093.04 179
15094.20 188
15095.36 193
15096.52 178
15097.68 188
15098.84 189
15100.00 202
15101.16 157
15102.32 156
15103.49 194
15104.65 168
15105.81 168
15106.97 165
15108.13 161
15109.29 174
15110.45 158
15111.61 165
15112.78 143
15113.94 170
15115.10 174
15116.26 172
15117.42 184
15118.58 157
15119.75 161
15120.91 169
15122.07 159
15123.23 161
15124.39 140
15125.56 153
15126.72 203
15127.88 186
15129.04 179
15130.21 150
15131.37 173
15132.53 189
15133.69 172
15134.85 143
15136.02 163
15137.18 187
15138.34 169
15139.50 162
15140.67 159
15141.83 201
15142.99 179
15144.16 184
15145.32 172
15146.48 177
15147.64 184
15148.81 183
15149.97 184
15151.13 171
15152.30 152
15153.46 162
15154.62 178
15155.79 209
15156.95 188
15158.11 171
15159.28 185
15160.44 165
15161.60 194
15162.77 168
15163.93 195
15165.09 171
15166.26 179
15167.42 180
15168.58 196
15169.75 194
15170.91 162
15172.08 188
15173.24 172
15174.40 183
15175.57 173
15176.73 177
15177.90 152
15179.06 159
15180.22 175
15181.39 184
15182.55 174
15183.72 184
15184.88 202
15186.05 180
15187.21 145
15188.37 168
15189.54 219
15190.70 192
15191.87 179
15193.03 186
15194.20 198
15195.36 192
15196.53 194
15197.69 197
15198.86 229
15200.02 216
15201.19 234
15202.35 220
15203.52 211
15204.68 206
15205.85 188
15207.01 209
15208.18 200
15209.34 208
15210.51 230
15211.67 206
15212.84 172
15214.00 194
15215.17 196
15216.33 180
15217.50 181
15218.67 175
15219.83 189
15221.00 189
15222.16 187
15223.33 202
15224.50 230
15225.66 241
15226.83 218
15227.99 231
15229.16 257
15230.33 235
15231.49 229
15232.66 241
15233.82 232
15234.99 237
15236.16 242
15237.32 249
15238.49 235
15239.66 225
15240.82 235
15241.99 256
15243.16 247
15244.32 252
15245.49 236
15246.66 234
15247.82 219
15248.99 186
15250.16 191
15251.32 179
15252.49 181
15253.66 195
15254.82 204
15255.99 202
15257.16 174
15258.32 189
15259.49 221
15260.66 179
15261.83 189
15262.99 188
15264.16 200
15265.33 187
15266.50 194
15267.66 169
15268.83 159
15270.00 166
15271.17 189
15272.33 180
15273.50 191
15274.67 168
15275.84 215
15277.01 215
15278.17 183
15279.34 189
15280.51 223
15281.68 218
15282.85 175
15284.01 183
15285.18 172
15286.35 167
15287.52 169
15288.69 180
15289.86 178
15291.02 179
15292.19 173
15293.36 191
15294.53 162
15295.70 168
15296.87 157
15298.03 185
15299.20 198
15300.37 167
15301.54 144
15302.71 170
15303.88 172
15305.05 164
15306.22 166
15307.39 153
15308.56 200
15309.72 180
15310.89 175
15312.06 176
15313.23 161
15314.40 181
15315.57 202
15316.74 165
15317.91 173
15319.08 168
15320.25 199
15321.42 200
15322.59 187
15323.76 167
15324.93 175
15326.10 179
15327.27 201
15328.44 170
15329.61 165
15330.78 184
15331.95 186
15333.12 217
15334.29 186
15335.46 173
15336.63 186
15337.80 176
15338.97 161
15340.14 182
15341.31 161
15342.48 181
15343.65 174
15344.82 176
15345.99 185
15347.16 205
15348.33 199
15349.50 171
15350.67 179
15351.84 145
15353.01 187
15354.18 162
15355.36 189
15356.53 151
15357.70 141
15358.87 188
15360.04 173
15361.21 188
15362.38 191
15363.55 189
15364.72 207
15365.90 177
15367.07 188
15368.24 192
15369.41 205
15370.58 192
15371.75 201
15372.92 192
15374.10 198
15375.27 201
15376.44 223
15377.61 176
15378.78 176
15379.95 163
15381.13 217
15382.30 175
15383.47 181
15384.64 175
15385.81 205
15386.99 227
15388.16 193
15389.33 211
15390.50 180
15391.68 217
15392.85 199
15394.02 195
15395.19 208
15396.36 206
15397.54 228
15398.71 193
15399.88 197
15401.05 197
15402.23 213
15403.40 209
15404.57 181
15405.75 192
15406.92 206
15408.09 188
15409.26 185
15410.44 171
15411.61 187
15412.78 168
15413.96 174
15415.13 171
15416.30 164
15417.48 174
15418.65 176
15419.82 174
15421.00 179
15422.17 179
15423.34 173
15424.52 184
15425.69 199
15426.86 176
15428.04 165
15429.21 169
15430.39 179
15431.56 160
15432.73 175
15433.91 168
15435.08 152
15436.25 180
15437.43 194
15438.60 156
15439.78 148
15440.95 169
15442.13 183
15443.30 175
15444.47 147
15445.65 161
15446.82 155
15448.00 156
15449.17 166
15450.35 141
15451.52 164
15452.70 161
15453.87 185
15455.04 166
15456.22 163
15457.39 155
15458.57 185
15459.74 189
15460.92 172
15462.09 157
15463.27 203
15464.44 185
15465.62 187
15466.79 167
15467.97 151
15469.14 147
15470.32 153
15471.49 182
15472.67 168
15473.85 157
15475.02 208
15476.20 197
15477.37 171
15478.55 167
15479.72 161
15480.90 180
15482.07 181
15483.25 183
15484.43 158
15485.60 169
15486.78 209
15487.95 183
15489.13 140
15490.31 162
15491.48 189
15492.66 195
15493.83 159
15495.01 166
15496.19 176
15497.36 173
15498.54 184
15499.72 155
15500.89 183
15502.07 190
15503.25 200
15504.42 194
15505.60 200
15506.78 166
15507.95 170
15509.13 188
15510.31 152
15511.48 162
15512.66 172
15513.84 175
15515.01 171
15516.19 184
15517.37 152
15518.54 162
15519.72 152
15520.90 173
15522.08 170
15523.25 184
15524.43 150
15525.61 159
15526.79 179
15527.96 163
15529.14 192
15530.32 155
15531.50 185
15532.67 165
15533.85 186
15535.03 160
15536.21 163
15537.38 191
15538.56 197
15539.74 158
15540.92 197
15542.10 178
15543.27 175
15544.45 158
15545.63 173
15546.81 174
15547.99 170
15549.17 146
15550.34 165
15551.52 196
15552.70 157
15553.88 162
15555.06 149
15556.24 157
15557.41 168
15558.59 158
15559.77 194
15560.95 161
15562.13 187
15563.31 163
15564.49 179
15565.67 179
15566.84 209
15568.02 200
15569.20 179
15570.38 173
15571.56 189
15572.74 185
15573.92 170
15575.10 180
15576.28 169
15577.46 194
15578.64 163
15579.82 174
15581.00 208
15582.18 205
15583.35 179
15584.53 195
15585.71 176
15586.89 192
15588.07 180
15589.25 197
15590.43 185
15591.61 224
15592.79 215
15593.97 210
15595.15 195
15596.33 235
15597.51 201
15598.69 191
15599.87 215
15601.05 217
15602.23 190
15603.41 231
15604.59 231
15605.78 223
15606.96 203
15608.14 222
15609.32 224
15610.50 220
15611.68 211
15612.86 215
15614.04 235
15615.22 228
15616.40 228
15617.58 211
15618.76 224
15619.94 267
15621.12 233
15622.31 242
15623.49 255
15624.67 259
15625.85 243
15627.03 228
15628.21 239
15629.39 263
15630.57 234
15631.76 251
15632.94 227
15634.12 239
15635.30 248
15636.48 242
15637.66 264
15638.85 253
15640.03 285
15641.21 250
15642.39 262
15643.57 271
15644.75 291
15645.94 294
15647.12 253
15648.30 262
15649.48 281
15650.66 267
15651.85 272
15653.03 258
15654.21 287
15655.39 295
15656.58 308
15657.76 295
15658.94 303
15660.12 309
15661.31 297
15662.49 290
15663.67 305
15664.85 317
15666.04 300
15667.22 274
15668.40 244
15669.58 264
15670.77 279
15671.95 278
15673.13 293
15674.32 274
15675.50 298
15676.68 283
15677.87 295
15679.05 256
15680.23 275
15681.42 286
15682.60 272
15683.78 264
15684.97 274
15686.15 264
15687.33 262
15688.52 265
15689.70 264
15690.88 307
15692.07 303
15693.25 306
15694.44 295
15695.62 297
15696.80 268
15697.99 286
15699.17 281
15700.35 317
15701.54 315
15702.72 323
15703.91 342
15705.09 319
15706.28 272
15707.46 285
15708.64 324
15709.83 325
15711.01 318
15712.20 368
15713.38 371
15714.57 355
15715.75 390
15716.94 402
15718.12 415
15719.31 356
15720.49 380
15721.67 394
15722.86 339
15724.04 387
15725.23 390
15726.41 362
15727.60 343
15728.78 328
15729.97 311
15731.15 354
15732.34 341
15733.53 329
15734.71 331
15735.90 346
15737.08 319
15738.27 350
15739.45 315
15740.64 351
15741.82 350
15743.01 342
15744.19 380
15745.38 372
15746.57 357
15747.75 346
15748.94 335
15750.12 367
15751.31 331
15752.50 357
15753.68 401
15754.87 378
15756.05 379
15757.24 383
15758.43 399
15759.61 329
15760.80 349
15761.99 335
15763.17 327
15764.36 349
15765.54 326
15766.73 341
15767.92 346
15769.10 303
15770.29 332
15771.48 303
15772.66 298
15773.85 304
15775.04 308
15776.22 296
15777.41 327
15778.60 318
15779.79 321
15780.97 314
15782.16 290
15783.35 293
15784.53 290
15785.72 271
15786.91 262
15788.10 278
15789.28 299
15790.47 279
15791.66 278
15792.85 301
15794.03 273
15795.22 255
15796.41 277
15797.60 280
15798.78 230
15799.97 248
15801.16 271
15802.35 277
15803.54 253
15804.72 234
15805.91 263
15807.10 275
15808.29 249
15809.48 257
15810.66 277
15811.85 241
15813.04 217
15814.23 210
15815.42 248
15816.61 248
15817.79 219
15818.98 212
15820.17 238
15821.36 226
15822.55 229
15823.74 233
15824.93 234
15826.11 220
15827.30 217
15828.49 250
15829.68 225
15830.87 191
15832.06 225
15833.25 252
15834.44 260
15835.63 192
15836.82 228
15838.00 241
15839.19 262
15840.38 244
15841.57 216
15842.76 233
15843.95 253
15845.14 231
15846.33 220
15847.52 220
15848.71 244
15849.90 247
15851.09 230
15852.28 252
15853.47 219
15854.66 219
15855.85 240
15857.04 242
15858.23 220
15859.42 251
15860.61 281
15861.80 229
15862.99 226
15864.18 230
15865.37 238
15866.56 223
15867.75 247
15868.94 248
15870.13 240
15871.32 239
15872.51 238
15873.70 223
15874.89 190
15876.08 238
15877.27 255
15878.46 236
15879.66 242
15880.85 223
15882.04 207
15883.23 216
15884.42 236
15885.61 216
15886.80 246
15887.99 267
15889.18 236
15890.37 252
15891.57 234
15892.76 237
15893.95 257
15895.14 266
15896.33 253
15897.52 279
15898.71 270
15899.91 259
15901.10 236
15902.29 271
15903.48 282
15904.67 283
15905.86 260
15907.06 250
15908.25 286
15909.44 289
15910.63 262
15911.82 241
15913.02 289
15914.21 290
15915.40 253
15916.59 261
15917.78 271
15918.98 290
15920.17 277
15921.36 326
15922.55 280
15923.75 323
15924.94 263
15926.13 294
15927.32 293
15928.52 263
15929.71 261
15930.90 280
15932.09 290
15933.29 267
15934.48 282
15935.67 308
15936.87 299
15938.06 314
15939.25 289
15940.44 267
15941.64 263
15942.83 257
15944.02 262
15945.22 264
15946.41 280
15947.60 259
15948.80 230
15949.99 218
15951.18 202
15952.38 250
15953.57 225
15954.77 221
15955.96 195
15957.15 230
15958.35 224
15959.54 198
15960.73 218
15961.93 215
15963.12 222
15964.32 192
15965.51 190
15966.70 193
15967.90 202
15969.09 219
15970.29 197
15971.48 201
15972.67 204
15973.87 215
15975.06 204
15976.26 200
15977.45 199
15978.65 197
15979.84 213
15981.04 213
15982.23 190
15983.43 190
15984.62 210
15985.81 193
15987.01 195
15988.20 200
15989.40 198
15990.59 199
15991.79 186
15992.98 202
15994.18 183
15995.37 192
15996.57 175
15997.76 192
15998.96 170
16000.16 181
16001.35 177
16002.55 174
16003.74 193
16004.94 198
16006.13 181
16007.33 183
16008.52 167
16009.72 171
16010.92 179
16012.11 183
16013.31 170
16014.50 169
16015.70 204
16016.89 179
16018.09 186
16019.29 173
16020.48 170
16021.68 178
16022.87 179
16024.07 199
16025.27 174
16026.46 161
16027.66 171
16028.86 189
16030.05 175
16031.25 164
16032.45 168
16033.64 190
16034.84 160
16036.04 192
16037.23 191
16038.43 176
16039.63 166
16040.82 200
16042.02 191
16043.22 192
16044.41 184
16045.61 176
16046.81 187
16048.00 186
16049.20 189
16050.40 194
16051.60 184
16052.79 170
16053.99 167
16055.19 151
16056.39 184
16057.58 175
16058.78 183
16059.98 197
16061.18 170
16062.37 150
16063.57 170
16064.77 195
16065.97 188
16067.16 161
16068.36 128
16069.56 169
16070.76 147
16071.96 159
16073.15 163
16074.35 175
16075.55 147
16076.75 177
16077.95 157
16079.14 156
16080.34 141
16081.54 176
16082.74 167
16083.94 169
16085.14 161
16086.34 184
16087.53 184
16088.73 149
16089.93 166
16091.13 173
16092.33 161
16093.53 166
16094.73 181
16095.93 158
16097.12 153
16098.32 175
16099.52 170
16100.72 144
16101.92 166
16103.12 160
16104.32 156
16105.52 157
16106.72 141
16107.92 164
16109.12 161
16110.32 145
16111.52 154
16112.71 169
16113.91 185
16115.11 171
16116.31 165
16117.51 156
16118.71 150
16119.91 135
16121.11 154
16122.31 146
16123.51 164
16124.71 162
16125.91 172
16127.11 149
16128.31 149
16129.51 126
16130.71 185
16131.91 163
16133.11 148
16134.31 140
16135.51 155
16136.71 172
16137.92 125
16139.12 155
16140.32 187
16141.52 164
16142.72 155
16143.92 150
16145.12 161
16146.32 136
16147.52 147
16148.72 188
16149.92 150
16151.12 154
16152.32 163
16153.53 173
16154.73 155
16155.93 132
16157.13 154
16158.33 158
16159.53 165
16160.73 141
16161.93 143
16163.14 157
16164.34 160
16165.54 153
16166.74 167
16167.94 140
16169.14 130
16170.34 148
16171.55 152
16172.75 159
16173.95 147
16175.15 153
16176.35 172
16177.56 168
16178.76 151
16179.96 163
16181.16 167
16182.36 148
16183.57 147
16184.77 160
16185.97 155
16187.17 170
16188.38 169
16189.58 149
16190.78 158
16191.98 151
16193.18 159
16194.39 169
16195.59 184
16196.79 156
16198.00 174
16199.20 155
16200.40 162
16201.60 130
16202.81 164
16204.01 162
16205.21 189
16206.42 163
16207.62 184
16208.82 166
16210.02 179
16211.23 170
16212.43 183
16213.63 179
16214.84 143
16216.04 179
16217.24 150
16218.45 158
16219.65 156
16220.86 172
16222.06 166
16223.26 181
16224.47 159
16225.67 177
16226.87 177
16228.08 178
16229.28 176
16230.49 152
16231.69 159
16232.89 154
16234.10 183
16235.30 178
16236.51 170
16237.71 164
16238.91 161
16240.12 152
16241.32 161
16242.53 170
16243.73 191
16244.94 183
16246.14 179
16247.34 169
16248.55 168
16249.75 168
16250.96 183
16252.16 208
16253.37 181
16254.57 166
16255.78 184
16256.98 210
16258.19 165
16259.39 195
16260.60 185
16261.80 192
16263.01 192
16264.21 170
16265.42 184
16266.62 168
16267.83 175
16269.03 178
16270.24 203
16271.45 188
16272.65 197
16273.86 174
16275.06 206
16276.27 167
16277.47 192
16278.68 180
16279.88 195
16281.09 182
16282.30 175
16283.50 181
16284.71 191
16285.91 206
16287.12 217
16288.33 206
16289.53 186
16290.74 194
16291.94 182
16293.15 216
16294.36 231
16295.56 225
16296.77 221
16297.98 226
16299.18 235
16300.39 257
16301.60 221
16302.80 235
16304.01 206
16305.22 237
16306.42 236
16307.63 215
16308.84 260
16310.04 243
16311.25 256
16312.46 214
16313.66 211
16314.87 199
16316.08 208
16317.29 208
16318.49 217
16319.70 205
16320.91 186
16322.11 204
16323.32 186
16324.53 212
16325.74 185
16326.94 212
16328.15 200
16329.36 200
16330.57 172
16331.77 189
16332.98 168
16334.19 198
16335.40 190
16336.61 161
16337.81 178
16339.02 167
16340.23 195
16341.44 179
16342.65 159
16343.85 155
16345.06 188
16346.27 177
16347.48 204
16348.69 163
16349.90 196
16351.10 152
16352.31 165
16353.52 177
16354.73 196
16355.94 193
16357.15 175
16358.35 156
16359.56 156
16360.77 155
16361.98 169
16363.19 177
16364.40 154
16365.61 164
16366.82 171
16368.03 180
16369.23 173
16370.44 153
16371.65 153
16372.86 186
16374.07 173
16375.28 177
16376.49 164
16377.70 181
16378.91 182
16380.12 165
16381.33 156
16382.54 155
16383.75 146
16384.96 180
16386.17 182
16387.38 160
16388.59 159
16389.80 137
16391.01 157
16392.22 164
16393.43 190
16394.64 151
16395.85 176
16397.06 173
16398.27 168
16399.48 174
16400.69 151
16401.90 167
16403.11 166
16404.32 196
16405.53 159
16406.74 163
16407.95 172
16409.16 166
16410.37 149
16411.58 164
16412.79 158
16414.00 158
16415.21 148
16416.42 174
16417.63 172
16418.85 136
16420.06 180
16421.27 164
16422.48 158
16423.69 166
16424.90 154
16426.11 146
16427.32 174
16428.53 166
16429.75 168
16430.96 153
16432.17 141
16433.38 137
16434.59 163
16435.80 164
16437.01 152
16438.23 151
16439.44 154
16440.65 162
16441.86 175
16443.07 156
16444.28 154
16445.50 145
16446.71 151
16447.92 162
16449.13 170
16450.34 156
16451.56 142
16452.77 160
16453.98 136
16455.19 144
16456.41 150
16457.62 143
16458.83 157
16460.04 161
16461.26 169
16462.47 135
16463.68 154
16464.89 135
16466.11 164
16467.32 110
16468.53 148
16469.74 158
16470.96 160
16472.17 163
16473.38 157
16474.60 169
16475.81 137
16477.02 139
16478.23 152
16479.45 169
16480.66 154
16481.87 166
16483.09 149
16484.30 161
16485.51 134
16486.73 149
16487.94 159
16489.15 146
16490.37 126
16491.58 130
16492.80 170
16494.01 163
16495.22 136
16496.44 150
16497.65 158
16498.86 150
16500.08 151
16501.29 132
16502.51 154
16503.72 142
16504.93 147
16506.15 125
16507.36 132
16508.58 128
16509.79 145
16511.01 129
16512.22 139
16513.43 134
16514.65 136
16515.86 161
16517.08 116
16518.29 131
16519.51 141
16520.72 151
16521.94 143
16523.15 144
16524.37 145
16525.58 136
16526.80 141
16528.01 137
16529.23 153
16530.44 131
16531.66 126
16532.87 158
16534.09 174
16535.30 133
16536.52 149
16537.73 139
16538.95 144
16540.16 143
16541.38 148
16542.59 141
16543.81 163
16545.02 153
16546.24 170
16547.46 158
16548.67 135
16549.89 139
16551.10 153
16552.32 151
16553.54 123
16554.75 137
16555.97 149
16557.18 179
16558.40 144
16559.62 146
16560.83 145
16562.05 150
16563.26 127
16564.48 147
16565.70 139
16566.91 139
16568.13 144
16569.35 154
16570.56 159
16571.78 139
16573.00 149
16574.21 162
16575.43 177
16576.65 144
16577.86 150
16579.08 163
16580.30 168
16581.51 110
16582.73 153
16583.95 167
16585.16 159
16586.38 136
16587.60 137
16588.82 139
16590.03 146
16591.25 170
16592.47 142
16593.68 140
16594.90 136
16596.12 161
16597.34 151
16598.55 165
16599.77 139
16600.99 151
16602.21 136
16603.43 147
16604.64 144
16605.86 130
16607.08 134
16608.30 150
16609.51 168
16610.73 142
16611.95 126
16613.17 103
16614.39 138
16615.60 146
16616.82 150
16618.04 115
16619.26 148
16620.48 143
16621.70 155
16622.91 118
16624.13 131
16625.35 141
16626.57 156
16627.79 166
16629.01 127
16630.23 147
16631.45 117
16632.66 167
16633.88 137
16635.10 135
16636.32 115
16637.54 143
16638.76 131
16639.98 139
16641.20 125
16642.42 126
16643.64 128
16644.85 141
16646.07 140
16647.29 123
16648.51 139
16649.73 147
16650.95 165
16652.17 147
16653.39 121
16654.61 134
16655.83 161
16657.05 132
16658.27 131
16659.49 150
16660.71 130
16661.93 138
16663.15 116
16664.37 149
16665.59 133
16666.81 146
16668.03 138
16669.25 150
16670.47 165
16671.69 158
16672.91 117
16674.13 147
16675.35 145
16676.57 122
16677.79 141
16679.01 153
16680.23 141
16681.45 129
16682.67 136
16683.89 128
16685.11 138
16686.34 117
16687.56 137
16688.78 135
16690.00 115
16691.22 114
16692.44 133
16693.66 127
16694.88 116
16696.10 129
16697.32 130
16698.55 133
16699.77 137
16700.99 136
16702.21 127
16703.43 112
16704.65 113
16705.87 156
16707.10 134
16708.32 128
16709.54 120
16710.76 147
16711.98 119
16713.20 109
16714.43 107
16715.65 145
16716.87 121
16718.09 114
16719.31 114
16720.54 122
16721.76 125
16722.98 118
16724.20 163
16725.42 134
16726.65 146
16727.87 152
16729.09 166
16730.31 121
16731.54 127
16732.76 118
16733.98 120
16735.20 112
16736.43 110
16737.65 129
16738.87 140
16740.09 141
16741.32 136
16742.54 136
16743.76 115
16744.99 147
16746.21 126
16747.43 109
16748.65 123
16749.88 123
16751.10 142
16752.32 129
16753.55 112
16754.77 110
16755.99 119
16757.22 152
16758.44 136
16759.66 129
16760.89 131
16762.11 121
16763.33 119
16764.56 116
16765.78 144
16767.01 125
16768.23 119
16769.45 132
16770.68 120
16771.90 99
16773.12 133
16774.35 140
16775.57 129
16776.80 145
16778.02 116
16779.25 132
16780.47 117
16781.69 123
16782.92 124
16784.14 124
16785.37 127
16786.59 144
16787.82 131
16789.04 114
16790.27 119
16791.49 152
16792.71 137
16793.94 130
16795.16 147
16796.39 132
16797.61 129
16798.84 125
16800.06 137
16801.29 126
16802.51 120
16803.74 121
16804.96 130
16806.19 108
16807.41 130
16808.64 123
16809.86 145
16811.09 134
16812.32 139
16813.54 136
16814.77 136
16815.99 119
16817.22 139
16818.44 135
16819.67 140
16820.89 118
16822.12 103
16823.35 120
16824.57 135
16825.80 148
16827.02 140
16828.25 138
16829.48 104
16830.70 120
16831.93 139
16833.15 131
16834.38 126
16835.61 125
16836.83 130
16838.06 130
16839.29 158
16840.51 132
16841.74 134
16842.96 150
16844.19 157
16845.42 126
16846.64 148
16847.87 150
16849.10 146
16850.32 168
16851.55 160
16852.78 153
16854.01 150
16855.23 165
16856.46 155
16857.69 154
16858.91 152
16860.14 158
16861.37 148
16862.59 169
16863.82 136
16865.05 171
16866.28 162
16867.50 151
16868.73 186
16869.96 172
16871.19 192
16872.41 173
16873.64 196
16874.87 181
16876.10 191
16877.33 222
16878.55 198
16879.78 224
16881.01 184
16882.24 203
16883.46 211
16884.69 198
16885.92 195
16887.15 201
16888.38 201
16889.61 200
16890.83 224
16892.06 199
16893.29 187
16894.52 188
16895.75 191
16896.98 218
16898.20 194
16899.43 196
16900.66 172
16901.89 172
16903.12 178
16904.35 183
16905.58 183
16906.80 165
16908.03 166
16909.26 161
16910.49 166
16911.72 175
16912.95 169
16914.18 185
16915.41 177
16916.64 158
16917.87 170
16919.10 149
16920.33 154
16921.55 141
16922.78 130
16924.01 162
16925.24 163
16926.47 147
16927.70 157
16928.93 156
16930.16 145
16931.39 150
16932.62 146
16933.85 155
16935.08 139
16936.31 142
16937.54 157
16938.77 151
16940.00 155
16941.23 146
16942.46 156
16943.69 169
16944.92 150
16946.15 142
16947.38 158
16948.61 158
16949.84 175
16951.07 164
16952.30 143
16953.53 150
16954.76 158
16956.00 150
16957.23 144
16958.46 122
16959.69 144
16960.92 138
16962.15 125
16963.38 138
16964.61 159
16965.84 146
16967.07 143
16968.30 134
16969.54 155
16970.77 177
16972.00 155
16973.23 122
16974.46 132
16975.69 151
16976.92 157
16978.15 156
16979.39 153
16980.62 144
16981.85 130
16983.08 152
16984.31 175
16985.54 159
16986.78 139
16988.01 150
16989.24 146
16990.47 167
16991.70 138
16992.94 159
16994.17 159
16995.40 141
16996.63 173
16997.86 136
16999.10 145
17000.33 136
17001.56 134
17002.79 136
17004.03 154
17005.26 153
17006.49 177
17007.72 138
17008.96 134
17010.19 149
17011.42 134
17012.65 140
17013.89 141
17015.12 152
17016.35 134
17017.58 127
17018.82 137
17020.05 130
17021.28 135
17022.52 136
17023.75 158
17024.98 166
17026.22 146
17027.45 138
17028.68 161
17029.92 135
17031.15 131
17032.38 141
17033.62 149
17034.85 120
17036.08 120
17037.32 109
17038.55 134
17039.78 134
17041.02 127
17042.25 134
17043.49 132
17044.72 122
17045.95 124
17047.19 129
17048.42 131
17049.66 137
17050.89 158
17052.12 145
17053.36 124
17054.59 117
17055.83 143
17057.06 137
17058.29 132
17059.53 127
17060.76 121
17062.00 135
17063.23 136
17064.47 128
17065.70 123
17066.94 137
17068.17 143
17069.41 137
17070.64 126
17071.88 113
17073.11 116
17074.35 133
17075.58 126
17076.82 137
17078.05 143
17079.29 123
17080.52 153
17081.76 127
17082.99 140
17084.23 138
17085.46 127
17086.70 130
17087.93 128
17089.17 137
17090.40 113
17091.64 130
17092.87 111
17094.11 99
17095.35 105
17096.58 117
17097.82 120
17099.05 105
17100.29 99
17101.53 108
17102.76 117
17104.00 119
17105.23 131
17106.47 137
17107.71 131
17108.94 124
17110.18 133
17111.41 137
17112.65 142
17113.89 116
17115.12 125
17116.36 115
17117.60 134
17118.83 118
17120.07 128
17121.31 97
17122.54 121
17123.78 127
17125.02 120
17126.25 125
17127.49 106
17128.73 119
17129.96 116
17131.20 120
17132.44 131
17133.68 120
17134.91 107
17136.15 125
17137.39 111
17138.62 144
17139.86 126
17141.10 114
17142.34 104
17143.57 125
17144.81 118
17146.05 91
17147.29 100
17148.52 111
17149.76 129
17151.00 128
17152.24 142
17153.48 120
17154.71 105
17155.95 111
17157.19 144
17158.43 110
17159.66 116
17160.90 117
17162.14 135
17163.38 113
17164.62 119
17165.86 110
17167.09 121
17168.33 135
17169.57 125
17170.81 119
17172.05 124
17173.29 128
17174.52 123
17175.76 133
17177.00 128
17178.24 114
17179.48 111
17180.72 115
17181.96 126
17183.20 105
17184.43 118
17185.67 106
17186.91 119
17188.15 103
17189.39 138
17190.63 110
17191.87 110
17193.11 122
17194.35 152
17195.59 99
17196.83 131
17198.07 107
17199.31 132
17200.55 122
17201.78 103
17203.02 103
17204.26 126
17205.50 128
17206.74 97
17207.98 135
17209.22 108
17210.46 109
17211.70 122
17212.94 125
17214.18 112
17215.42 124
17216.66 116
17217.90 119
17219.14 125
17220.38 105
17221.62 94
17222.86 107
17224.10 105
17225.34 86
17226.59 103
17227.83 91
17229.07 103
17230.31 112
17231.55 128
17232.79 116
17234.03 130
17235.27 111
17236.51 129
17237.75 107
17238.99 115
17240.23 106
17241.47 116
17242.72 102
17243.96 107
17245.20 120
17246.44 100
17247.68 121
17248.92 104
17250.16 113
17251.40 96
17252.65 127
17253.89 121
17255.13 108
17256.37 116
17257.61 111
17258.85 103
17260.09 121
17261.34 93
17262.58 107
17263.82 111
17265.06 110
17266.30 106
17267.55 94
17268.79 130
17270.03 107
17271.27 130
17272.51 118
17273.76 111
17275.00 90
17276.24 98
17277.48 104
17278.72 108
17279.97 111
17281.21 102
17282.45 101
17283.69 107
17284.94 103
17286.18 97
17287.42 115
17288.67 122
17289.91 109
17291.15 92
17292.39 112
17293.64 104
17294.88 132
17296.12 103
17297.37 145
17298.61 111
17299.85 110
17301.09 104
17302.34 95
17303.58 128
17304.82 117
17306.07 119
17307.31 109
17308.55 120
17309.80 110
17311.04 121
17312.29 110
17313.53 113
17314.77 95
17316.02 96
17317.26 110
17318.50 105
17319.75 91
17320.99 114
17322.24 108
17323.48 107
17324.72 119
17325.97 107
17327.21 114
17328.46 99
17329.70 121
17330.94 99
17332.19 96
17333.43 101
17334.68 123
17335.92 100
17337.17 108
17338.41 89
17339.65 95
17340.90 96
17342.14 93
17343.39 101
17344.63 98
17345.88 115
17347.12 94
17348.37 102
17349.61 89
17350.86 106
17352.10 99
17353.35 126
17354.59 110
17355.84 116
17357.08 108
17358.33 105
17359.57 108
17360.82 116
17362.06 117
17363.31 107
17364.55 114
17365.80 125
17367.05 122
17368.29 91
17369.54 109
17370.78 114
17372.03 112
17373.27 98
17374.52 129
17375.77 91
17377.01 103
17378.26 102
17379.50 105
17380.75 134
17382.00 105
17383.24 101
17384.49 129
17385.73 118
17386.98 117
17388.23 121
17389.47 111
17390.72 110
17391.97 116
17393.21 104
17394.46 108
17395.71 120
17396.95 111
17398.20 100
17399.45 118
17400.69 124
17401.94 123
17403.19 130
17404.43 129
17405.68 105
17406.93 116
17408.17 105
17409.42 115
17410.67 101
17411.91 112
17413.16 111
17414.41 133
17415.66 120
17416.90 100
17418.15 92
17419.40 112
17420.65 97
17421.89 97
17423.14 98
17424.39 109
17425.64 115
17426.88 114
17428.13 100
17429.38 98
17430.63 118
17431.87 94
17433.12 111
17434.37 92
17435.62 90
17436.87 123
17438.11 111
17439.36 115
17440.61 113
17441.86 121
17443.11 111
17444.36 112
17445.60 110
17446.85 129
17448.10 111
17449.35 128
17450.60 106
17451.85 109
17453.10 92
17454.34 129
17455.59 135
17456.84 118
17458.09 114
17459.34 116
17460.59 122
17461.84 105
17463.09 114
17464.33 115
17465.58 114
17466.83 117
17468.08 121
17469.33 96
17470.58 115
17471.83 104
17473.08 123
17474.33 109
17475.58 107
17476.83 124
17478.08 108
17479.33 114
17480.58 128
17481.83 111
17483.08 98
17484.33 122
17485.58 117
17486.83 114
17488.07 119
17489.32 143
17490.57 101
17491.82 106
17493.07 109
17494.32 128
17495.58 123
17496.83 122
17498.08 126
17499.33 142
17500.58 142
17501.83 117
17503.08 139
17504.33 114
17505.58 120
17506.83 114
17508.08 122
17509.33 104
17510.58 108
17511.83 115
17513.08 119
17514.33 125
17515.58 124
17516.83 133
17518.09 149
17519.34 128
17520.59 125
17521.84 125
17523.09 125
17524.34 108
17525.59 124
17526.84 119
17528.09 118
17529.35 127
17530.60 124
17531.85 114
17533.10 122
17534.35 117
17535.60 122
17536.86 147
17538.11 125
17539.36 122
17540.61 106
17541.86 116
17543.11 139
17544.37 117
17545.62 125
17546.87 119
17548.12 136
17549.37 139
17550.63 119
17551.88 124
17553.13 117
17554.38 125
17555.63 124
17556.89 112
17558.14 130
17559.39 127
17560.64 110
17561.90 150
17563.15 138
17564.40 146
17565.65 144
17566.91 141
17568.16 146
17569.41 139
17570.67 130
17571.92 137
17573.17 130
17574.42 126
17575.68 119
17576.93 118
17578.18 133
17579.44 132
17580.69 140
17581.94 116
17583.20 135
17584.45 111
17585.70 108
17586.96 116
17588.21 125
17589.46 130
17590.72 139
17591.97 110
17593.22 140
17594.48 133
17595.73 131
17596.99 136
17598.24 138
17599.49 147
17600.75 130
17602.00 153
17603.26 134
17604.51 145
17605.76 133
17607.02 130
17608.27 111
17609.53 125
17610.78 120
17612.03 124
17613.29 136
17614.54 143
17615.80 115
17617.05 140
17618.31 132
17619.56 138
17620.82 136
17622.07 117
17623.33 150
17624.58 137
17625.83 123
17627.09 127
17628.34 121
17629.60 137
17630.85 132
17632.11 121
17633.36 121
17634.62 112
17635.88 112
17637.13 121
17638.39 140
17639.64 142
17640.90 133
17642.15 114
17643.41 131
17644.66 108
17645.92 127
17647.17 144
17648.43 126
17649.68 148
17650.94 138
17652.20 151
17653.45 131
17654.71 137
17655.96 126
17657.22 121
17658.48 158
17659.73 130
17660.99 125
17662.24 117
17663.50 130
17664.76 109
17666.01 116
17667.27 110
17668.53 128
17669.78 117
17671.04 111
17672.29 126
17673.55 107
17674.81 135
17676.06 119
17677.32 121
17678.58 127
17679.83 136
17681.09 152
17682.35 134
17683.60 93
17684.86 123
17686.12 113
17687.38 109
17688.63 125
17689.89 134
17691.15 125
17692.40 109
17693.66 129
17694.92 109
17696.18 108
17697.43 119
17698.69 114
17699.95 104
17701.21 128
17702.46 114
17703.72 117
17704.98 126
17706.24 109
17707.49 111
17708.75 133
17710.01 126
17711.27 118
17712.53 98
17713.78 119
17715.04 127
17716.30 116
17717.56 122
17718.82 107
17720.07 133
17721.33 118
17722.59 102
17723.85 116
17725.11 99
17726.36 121
17727.62 128
17728.88 118
17730.14 114
17731.40 122
17732.66 120
17733.92 111
17735.17 108
17736.43 126
17737.69 115
17738.95 128
17740.21 105
17741.47 110
17742.73 82
17743.99 120
17745.25 125
17746.51 111
17747.76 116
17749.02 101
17750.28 130
17751.54 137
17752.80 121
17754.06 130
17755.32 115
17756.58 119
17757.84 130
17759.10 122
17760.36 117
17761.62 102
17762.88 114
17764.14 114
17765.40 130
17766.66 114
17767.92 110
17769.18 114
17770.44 116
17771.70 99
17772.96 117
17774.22 121
17775.48 112
17776.74 130
17778.00 108
17779.26 106
17780.52 121
17781.78 130
17783.04 103
17784.30 113
17785.56 109
17786.82 110
17788.08 98
17789.34 118
17790.60 119
17791.86 124
17793.12 100
17794.38 126
17795.65 110
17796.91 117
17798.17 115
17799.43 105
17800.69 116
17801.95 111
17803.21 127
17804.47 123
17805.73 112
17807.00 103
17808.26 121
17809.52 122
17810.78 98
17812.04 120
17813.30 108
17814.56 100
17815.83 96
17817.09 107
17818.35 84
17819.61 126
17820.87 113
17822.13 118
17823.40 100
17824.66 99
17825.92 98
17827.18 114
17828.44 95
17829.71 94
17830.97 109
17832.23 111
17833.49 117
17834.75 94
17836.02 106
17837.28 99
17838.54 114
17839.80 90
17841.07 107
17842.33 115
17843.59 103
17844.85 98
17846.12 122
17847.38 91
17848.64 87
17849.91 100
17851.17 131
17852.43 108
17853.69 107
17854.96 100
17856.22 106
17857.48 120
17858.75 104
17860.01 95
17861.27 103
17862.54 104
17863.80 119
17865.06 98
17866.33 109
17867.59 96
17868.85 110
17870.12 90
17871.38 120
17872.64 82
17873.91 103
17875.17 92
17876.43 91
17877.70 121
17878.96 123
17880.23 85
17881.49 88
17882.75 88
17884.02 113
17885.28 107
17886.55 104
17887.81 101
17889.07 89
17890.34 109
17891.60 124
17892.87 108
17894.13 90
17895.40 97
17896.66 99
17897.92 123
17899.19 109
17900.45 98
17901.72 105
17902.98 102
17904.25 90
17905.51 96
17906.78 97
17908.04 123
17909.31 116
17910.57 94
17911.84 95
17913.10 88
17914.37 107
17915.63 96
17916.90 98
17918.16 85
17919.43 108
17920.69 92
17921.96 109
17923.22 82
17924.49 108
17925.75 89
17927.02 91
17928.29 77
17929.55 81
17930.82 112
17932.08 108
17933.35 94
17934.61 80
17935.88 110
17937.15 102
17938.41 96
17939.68 97
17940.94 105
17942.21 93
17943.48 109
17944.74 100
17946.01 92
17947.28 94
17948.54 98
17949.81 101
17951.07 89
17952.34 109
17953.61 113
17954.87 112
17956.14 98
17957.41 110
17958.67 80
17959.94 94
17961.21 93
17962.47 82
17963.74 85
17965.01 103
17966.27 110
17967.54 89
17968.81 87
17970.08 90
17971.34 88
17972.61 99
17973.88 94
17975.14 102
17976.41 103
17977.68 91
17978.95 95
17980.21 100
17981.48 116
17982.75 106
17984.02 105
17985.28 88
17986.55 70
17987.82 89
17989.09 94
17990.35 94
17991.62 86
17992.89 108
17994.16 93
17995.43 91
17996.69 92
17997.96 102
17999.23 127
18000.50 116
18001.77 94
18003.03 104
18004.30 75
18005.57 112
18006.84 77
18008.11 94
18009.38 91
18010.64 105
18011.91 123
18013.18 107
18014.45 94
18015.72 97
18016.99 106
18018.26 110
18019.53 114
18020.79 107
18022.06 80
18023.33 108
18024.60 121
18025.87 99
18027.14 74
18028.41 88
18029.68 95
18030.95 107
18032.22 90
18033.48 103
18034.75 88
18036.02 109
18037.29 117
18038.56 100
18039.83 97
18041.10 97
18042.37 98
18043.64 126
18044.91 102
18046.18 95
18047.45 113
18048.72 118
18049.99 86
18051.26 102
18052.53 107
18053.80 124
18055.07 115
18056.34 90
18057.61 103
18058.88 111
18060.15 104
18061.42 93
18062.69 86
18063.96 87
18065.23 99
18066.50 111
18067.77 125
18069.04 94
18070.31 89
18071.58 115
18072.86 102
18074.13 109
18075.40 80
18076.67 101
18077.94 109
18079.21 116
18080.48 104
18081.75 113
18083.02 95
18084.29 118
18085.56 107
18086.84 108
18088.11 101
18089.38 101
18090.65 114
18091.92 94
18093.19 93
18094.46 105
18095.74 119
18097.01 100
18098.28 91
18099.55 84
18100.82 98
18102.09 92
18103.37 93
18104.64 102
18105.91 69
18107.18 97
18108.45 98
18109.72 101
18111.00 100
18112.27 121
18113.54 115
18114.81 118
18116.09 111
18117.36 124
18118.63 101
18119.90 112
18121.17 125
18122.45 94
18123.72 102
18124.99 97
18126.26 87
18127.54 77
18128.81 88
18130.08 107
18131.36 101
18132.63 103
18133.90 93
18135.17 75
18136.45 90
18137.72 137
18138.99 110
18140.27 77
18141.54 97
18142.81 108
18144.09 89
18145.36 107
18146.63 97
18147.91 107
18149.18 118
18150.45 118
18151.73 126
18153.00 104
18154.27 98
18155.55 101
18156.82 103
18158.09 110
18159.37 110
18160.64 113
18161.91 98
18163.19 104
18164.46 93
18165.74 102
18167.01 121
18168.28 89
18169.56 80
18170.83 101
18172.11 103
18173.38 100
18174.66 103
18175.93 95
18177.20 121
18178.48 90
18179.75 103
18181.03 88
18182.30 105
18183.58 95
18184.85 104
18186.13 117
18187.40 124
18188.68 103
18189.95 106
18191.23 121
18192.50 95
18193.78 96
18195.05 99
18196.33 94
18197.60 106
18198.88 89
18200.15 95
18201.43 91
18202.70 98
18203.98 102
18205.25 100
18206.53 99
18207.80 100
18209.08 122
18210.35 101
18211.63 101
18212.90 106
18214.18 90
18215.46 116
18216.73 111
18218.01 100
18219.28 87
18220.56 105
18221.84 120
18223.11 109
18224.39 98
18225.66 98
18226.94 119
18228.22 86
18229.49 93
18230.77 109
18232.04 79
18233.32 96
18234.60 112
18235.87 96
18237.15 84
18238.43 87
18239.70 88
18240.98 103
18242.26 103
18243.53 95
18244.81 98
18246.09 118
18247.36 111
18248.64 107
18249.92 86
18251.19 101
18252.47 89
18253.75 96
18255.03 94
18256.30 96
18257.58 105
18258.86 105
18260.13 104
18261.41 103
18262.69 84
18263.97 100
18265.24 106
18266.52 96
18267.80 95
18269.08 82
18270.35 83
18271.63 86
18272.91 102
18274.19 82
18275.47 80
18276.74 86
18278.02 99
18279.30 100
18280.58 109
18281.85 90
18283.13 108
18284.41 92
18285.69 104
18286.97 98
18288.25 105
18289.52 103
18290.80 101
18292.08 95
18293.36 88
18294.64 102
18295.92 117
18297.19 98
18298.47 103
18299.75 100
18301.03 87
18302.31 116
18303.59 115
18304.87 103
18306.15 102
18307.43 104
18308.70 100
18309.98 97
18311.26 108
18312.54 92
18313.82 85
18315.10 104
18316.38 118
18317.66 95
18318.94 96
18320.22 111
18321.50 105
18322.78 98
18324.06 108
18325.34 86
18326.61 111
18327.89 118
18329.17 111
18330.45 115
18331.73 85
18333.01 96
18334.29 109
18335.57 119
18336.85 81
18338.13 91
18339.41 96
18340.69 113
18341.97 102
18343.25 105
18344.53 94
18345.81 111
18347.09 107
18348.37 88
18349.66 100
18350.94 108
18352.22 94
18353.50 104
18354.78 130
18356.06 108
18357.34 115
18358.62 131
18359.90 142
18361.18 100
18362.46 71
18363.74 105
18365.02 108
18366.30 104
18367.59 76
18368.87 94
18370.15 86
18371.43 103
18372.71 96
18373.99 98
18375.27 110
18376.55 94
18377.84 110
18379.12 106
18380.40 99
18381.68 97
18382.96 107
18384.24 118
18385.53 92
18386.81 110
18388.09 119
18389.37 130
18390.65 124
18391.93 107
18393.22 84
18394.50 88
18395.78 98
18397.06 104
18398.34 88
18399.63 104
18400.91 100
18402.19 95
18403.47 103
18404.76 109
18406.04 92
18407.32 84
18408.60 105
18409.89 109
18411.17 111
18412.45 100
18413.73 95
18415.02 112
18416.30 114
18417.58 107
18418.86 93
18420.15 89
18421.43 101
18422.71 108
18424.00 82
18425.28 84
18426.56 108
18427.85 99
18429.13 82
18430.41 78
18431.70 96
18432.98 93
18434.26 107
18435.55 92
18436.83 95
18438.11 86
18439.40 81
18440.68 114
18441.96 98
18443.25 82
18444.53 88
18445.81 92
18447.10 87
18448.38 96
18449.67 92
18450.95 101
18452.23 79
18453.52 88
18454.80 87
18456.09 88
18457.37 88
18458.66 107
18459.94 103
18461.22 88
18462.51 87
18463.79 96
18465.08 98
18466.36 101
18467.65 93
18468.93 79
18470.22 93
18471.50 82
18472.78 97
18474.07 74
18475.35 117
18476.64 115
18477.92 98
18479.21 78
18480.49 89
18481.78 88
18483.06 103
18484.35 97
18485.63 73
18486.92 98
18488.20 118
18489.49 101
18490.78 100
18492.06 101
18493.35 78
18494.63 110
18495.92 91
18497.20 80
18498.49 88
18499.77 111
18501.06 113
18502.35 84
18503.63 84
18504.92 81
18506.20 93
18507.49 94
18508.78 82
18510.06 94
18511.35 108
18512.63 105
18513.92 107
18515.21 93
18516.49 99
18517.78 89
18519.06 107
18520.35 95
18521.64 102
18522.92 98
18524.21 84
18525.50 95
18526.78 87
18528.07 70
18529.36 96
18530.64 95
18531.93 94
18533.22 107
18534.50 84
18535.79 102
18537.08 105
18538.37 112
18539.65 90
18540.94 101
18542.23 98
18543.51 82
18544.80 113
18546.09 93
18547.38 97
18548.66 102
18549.95 107
18551.24 112
18552.53 103
18553.81 95
18555.10 106
18556.39 106
18557.68 104
18558.96 85
18560.25 101
18561.54 103
18562.83 118
18564.11 104
18565.40 88
18566.69 88
18567.98 98
18569.27 110
18570.56 90
18571.84 90
18573.13 98
18574.42 90
18575.71 84
18577.00 98
18578.28 100
18579.57 107
18580.86 116
18582.15 100
18583.44 97
18584.73 80
18586.02 99
18587.31 106
18588.59 81
18589.88 88
18591.17 77
18592.46 95
18593.75 108
18595.04 97
18596.33 102
18597.62 94
18598.91 93
18600.19 97
18601.48 109
18602.77 114
18604.06 101
18605.35 96
18606.64 114
18607.93 106
18609.22 92
18610.51 101
18611.80 129
18613.09 103
18614.38 101
18615.67 115
18616.96 109
18618.25 116
18619.54 95
18620.83 111
18622.12 115
18623.41 123
18624.70 104
18625.99 103
18627.28 93
18628.57 104
18629.86 104
18631.15 109
18632.44 101
18633.73 96
18635.02 126
18636.31 99
18637.60 96
18638.89 92
18640.18 101
18641.47 103
18642.76 118
18644.05 92
18645.34 98
18646.63 95
18647.93 87
18649.22 105
18650.51 89
18651.80 98
18653.09 91
18654.38 119
18655.67 94
18656.96 88
18658.25 94
18659.55 127
18660.84 122
18662.13 103
18663.42 96
18664.71 96
18666.00 119
18667.29 108
18668.58 80
18669.88 97
18671.17 92
18672.46 94
18673.75 100
18675.04 81
18676.34 79
18677.63 84
18678.92 102
18680.21 105
18681.50 89
18682.79 80
18684.09 91
18685.38 102
18686.67 87
18687.96 103
18689.26 84
18690.55 114
18691.84 96
18693.13 101
18694.43 97
18695.72 89
18697.01 88
18698.30 79
18699.60 75
18700.89 93
18702.18 105
18703.47 88
18704.77 93
18706.06 100
18707.35 100
18708.65 91
18709.94 90
18711.23 97
18712.52 103
18713.82 80
18715.11 93
18716.40 96
18717.70 102
18718.99 103
18720.28 92
18721.58 95
18722.87 71
18724.16 82
18725.46 97
18726.75 121
18728.04 108
18729.34 94
18730.63 83
18731.93 84
18733.22 80
18734.51 111
18735.81 99
18737.10 103
18738.40 82
18739.69 93
18740.98 85
18742.28 94
18743.57 83
18744.87 91
18746.16 101
18747.45 109
18748.75 84
18750.04 88
18751.34 105
18752.63 95
18753.93 102
18755.22 76
18756.52 101
18757.81 110
18759.10 112
18760.40 74
18761.69 92
18762.99 86
18764.28 103
18765.58 107
18766.87 85
18768.17 73
18769.46 89
18770.76 111
18772.05 87
18773.35 113
18774.64 91
18775.94 88
18777.23 87
18778.53 96
18779.83 82
18781.12 94
18782.42 99
18783.71 99
18785.01 102
18786.30 80
18787.60 92
18788.89 86
18790.19 109
18791.49 79
18792.78 91
18794.08 90
18795.37 90
18796.67 103
18797.97 97
18799.26 91
18800.56 85
18801.85 86
18803.15 92
18804.45 78
18805.74 84
18807.04 94
18808.34 98
18809.63 97
18810.93 86
18812.23 101
18813.52 94
18814.82 92
18816.12 85
18817.41 102
18818.71 91
18820.01 85
18821.30 80
18822.60 100
18823.90 86
18825.19 110
18826.49 120
18827.79 90
18829.08 81
18830.38 85
18831.68 101
18832.98 99
18834.27 81
18835.57 81
18836.87 108
18838.17 82
18839.46 89
18840.76 90
18842.06 101
18843.36 89
18844.65 79
18845.95 97
18847.25 85
18848.55 77
18849.84 82
18851.14 82
18852.44 72
18853.74 98
18855.04 83
18856.33 101
18857.63 84
18858.93 89
18860.23 97
18861.53 94
18862.83 87
18864.12 96
18865.42 79
18866.72 79
18868.02 87
18869.32 92
18870.62 117
18871.91 87
18873.21 99
18874.51 89
18875.81 106
18877.11 87
18878.41 93
18879.71 77
18881.01 91
18882.30 97
18883.60 83
18884.90 84
18886.20 88
18887.50 96
18888.80 98
18890.10 80
18891.40 74
18892.70 102
18894.00 85
18895.30 108
18896.60 92
18897.90 89
18899.19 85
18900.49 100
18901.79 98
18903.09 90
18904.39 91
18905.69 86
18906.99 89
18908.29 74
18909.59 78
18910.89 87
18912.19 97
18913.49 106
18914.79 116
18916.09 101
18917.39 84
18918.69 80
18919.99 88
18921.29 77
18922.59 81
18923.89 93
18925.20 90
18926.50 73
18927.80 86
18929.10 92
18930.40 95
18931.70 96
18933.00 80
18934.30 92
18935.60 81
18936.90 101
18938.20 73
18939.50 101
18940.80 84
18942.10 76
18943.41 78
18944.71 77
18946.01 77
18947.31 80
18948.61 92
18949.91 81
18951.21 87
18952.51 75
18953.82 96
18955.12 96
18956.42 83
18957.72 85
18959.02 102
18960.32 92
18961.63 79
18962.93 73
18964.23 70
18965.53 87
18966.83 87
18968.13 75
18969.44 77
18970.74 92
18972.04 77
18973.34 79
18974.64 87
18975.95 97
18977.25 91
18978.55 82
18979.85 88
18981.16 75
18982.46 79
18983.76 86
18985.06 87
18986.37 71
18987.67 71
18988.97 88
18990.27 92
18991.58 83
18992.88 85
18994.18 81
18995.48 79
18996.79 76
18998.09 95
18999.39 68
19000.70 68
19002.00 70
19003.30 90
19004.61 82
19005.91 103
19007.21 72
19008.52 88
19009.82 104
19011.12 81
19012.43 80
19013.73 66
19015.03 95
19016.34 92
19017.64 91
19018.94 78
19020.25 84
19021.55 90
19022.86 104
19024.16 92
19025.46 77
19026.77 87
19028.07 100
19029.37 90
19030.68 83
19031.98 84
19033.29 76
19034.59 75
19035.90 85
19037.20 80
19038.50 70
19039.81 91
19041.11 76
19042.42 77
19043.72 69
19045.03 89
19046.33 96
19047.64 99
19048.94 90
19050.25 67
19051.55 86
19052.85 73
19054.16 79
19055.46 99
19056.77 85
19058.07 85
19059.38 85
19060.68 88
19061.99 72
19063.30 85
19064.60 89
19065.91 98
19067.21 89
19068.52 116
19069.82 97
19071.13 85
19072.43 100
19073.74 80
19075.04 90
19076.35 79
19077.66 105
19078.96 92
19080.27 74
19081.57 73
19082.88 83
19084.18 88
19085.49 80
19086.80 95
19088.10 88
19089.41 79
19090.71 98
19092.02 87
19093.33 86
19094.63 87
19095.94 106
19097.25 103
19098.55 82
19099.86 84
19101.17 69
19102.47 94
19103.78 91
19105.08 79
19106.39 87
19107.70 84
19109.01 81
19110.31 76
19111.62 101
19112.93 85
19114.23 96
19115.54 84
19116.85 88
19118.15 71
19119.46 71
19120.77 91
19122.08 97
19123.38 97
19124.69 78
19126.00 88
19127.30 88
19128.61 86
19129.92 92
19131.23 102
19132.53 89
19133.84 105
19135.15 108
19136.46 92
19137.77 74
19139.07 85
19140.38 91
19141.69 91
19143.00 76
19144.30 86
19145.61 100
19146.92 103
19148.23 94
19149.54 101
19150.84 94
19152.15 114
19153.46 98
19154.77 90
19156.08 101
19157.39 81
19158.70 110
19160.00 95
19161.31 81
19162.62 82
19163.93 91
19165.24 89
19166.55 83
19167.86 77
19169.16 85
19170.47 104
19171.78 93
19173.09 101
19174.40 89
19175.71 98
19177.02 89
19178.33 104
19179.64 89
19180.95 86
19182.26 81
19183.56 87
19184.87 83
19186.18 75
19187.49 81
19188.80 87
19190.11 85
19191.42 86
19192.73 82
19194.04 90
19195.35 103
19196.66 88
19197.97 80
19199.28 85
19200.59 83
19201.90 73
19203.21 90
19204.52 80
19205.83 85
19207.14 72
19208.45 86
19209.76 91
19211.07 82
19212.38 92
19213.69 83
19215.00 89
19216.31 91
19217.62 79
19218.93 68
19220.24 83
19221.55 80
19222.86 84
19224.18 76
19225.49 85
19226.80 80
19228.11 94
19229.42 82
19230.73 93
19232.04 88
19233.35 86
19234.66 92
19235.97 71
19237.28 88
19238.60 87
19239.91 87
19241.22 78
19242.53 119
19243.84 96
19245.15 89
19246.46 81
19247.78 96
19249.09 99
19250.40 105
19251.71 87
19253.02 88
19254.33 94
19255.65 92
19256.96 93
19258.27 89
19259.58 90
19260.89 67
19262.21 88
19263.52 89
19264.83 107
19266.14 93
19267.45 97
19268.77 80
19270.08 76
19271.39 83
19272.70 88
19274.02 100
19275.33 75
19276.64 85
19277.95 99
19279.27 99
19280.58 89
19281.89 85
19283.20 95
19284.52 106
19285.83 92
19287.14 97
19288.45 81
19289.77 96
19291.08 101
19292.39 102
19293.71 77
19295.02 88
19296.33 77
19297.65 78
19298.96 103
19300.27 68
19301.59 90
19302.90 74
19304.21 90
19305.53 86
19306.84 87
19308.15 96
19309.47 88
19310.78 56
19312.09 87
19313.41 80
19314.72 108
19316.04 102
19317.35 85
19318.66 92
19319.98 84
19321.29 94
19322.61 83
19323.92 87
19325.23 79
19326.55 101
19327.86 76
19329.18 93
19330.49 72
19331.81 102
19333.12 79
19334.43 81
19335.75 70
19337.06 73
19338.38 99
19339.69 100
19341.01 99
19342.32 71
19343.64 89
19344.95 68
19346.27 99
19347.58 88
19348.90 68
19350.21 99
19351.53 98
19352.84 79
19354.16 84
19355.47 75
19356.79 90
19358.10 88
19359.42 82
19360.73 92
19362.05 67
19363.36 79
19364.68 75
19366.00 93
19367.31 69
19368.63 77
19369.94 74
19371.26 103
19372.57 88
19373.89 68
19375.21 75
19376.52 98
19377.84 93
19379.15 79
19380.47 89
19381.79 82
19383.10 99
19384.42 99
19385.73 106
19387.05 87
19388.37 81
19389.68 82
19391.00 90
19392.32 86
19393.63 82
19394.95 66
19396.27 95
19397.58 87
19398.90 74
19400.22 93
19401.53 88
19402.85 100
19404.17 66
19405.48 92
19406.80 84
19408.12 82
19409.43 77
19410.75 109
19412.07 83
19413.39 97
19414.70 78
19416.02 72
19417.34 83
19418.65 77
19419.97 79
19421.29 77
19422.61 87
19423.92 85
19425.24 79
19426.56 85
19427.88 86
19429.20 78
19430.51 81
19431.83 77
19433.15 78
19434.47 74
19435.78 90
19437.10 75
19438.42 83
19439.74 78
19441.06 82
19442.37 90
19443.69 69
19445.01 74
19446.33 89
19447.65 87
19448.97 71
19450.28 87
19451.60 80
19452.92 106
19454.24 86
19455.56 88
19456.88 73
19458.20 91
19459.51 107
19460.83 94
19462.15 93
19463.47 74
19464.79 73
19466.11 84
19467.43 86
19468.75 86
19470.07 102
19471.39 88
19472.70 113
19474.02 77
19475.34 85
19476.66 77
19477.98 88
19479.30 94
19480.62 79
19481.94 77
19483.26 68
19484.58 92
19485.90 83
19487.22 69
19488.54 73
19489.86 104
19491.18 91
19492.50 93
19493.82 83
19495.14 82
19496.46 90
19497.78 100
19499.10 81
19500.42 79
19501.74 74
19503.06 88
19504.38 79
19505.70 66
19507.02 71
19508.34 80
19509.66 100
19510.98 85
19512.30 66
19513.62 71
19514.94 101
19516.26 89
19517.58 91
19518.90 80
19520.23 82
19521.55 102
19522.87 97
19524.19 97
19525.51 70
19526.83 75
19528.15 83
19529.47 100
19530.79 89
19532.11 72
19533.44 73
19534.76 92
19536.08 91
19537.40 81
19538.72 72
19540.04 93
19541.36 94
19542.69 79
19544.01 80
19545.33 84
19546.65 81
19547.97 72
19549.29 70
19550.62 80
19551.94 100
19553.26 101
19554.58 87
19555.90 93
19557.23 90
19558.55 69
19559.87 89
19561.19 98
19562.51 79
19563.84 96
19565.16 84
19566.48 79
19567.80 68
19569.13 88
19570.45 74
19571.77 83
19573.09 81
19574.42 87
19575.74 79
19577.06 79
19578.39 72
19579.71 86
19581.03 87
19582.35 85
19583.68 73
19585.00 73
19586.32 100
19587.65 83
19588.97 83
19590.29 73
19591.62 85
19592.94 84
19594.26 102
19595.59 67
19596.91 88
19598.23 94
19599.56 101
19600.88 98
19602.20 98
19603.53 89
19604.85 94
19606.17 81
19607.50 107
19608.82 91
19610.15 87
19611.47 93
19612.79 101
19614.12 82
19615.44 67
19616.77 97
19618.09 89
19619.41 105
19620.74 72
19622.06 89
19623.39 97
19624.71 89
19626.03 85
19627.36 94
19628.68 72
19630.01 93
19631.33 105
19632.66 70
19633.98 89
19635.31 84
19636.63 89
19637.96 95
19639.28 100
19640.61 89
19641.93 80
19643.26 85
19644.58 92
19645.91 78
19647.23 82
19648.56 79
19649.88 82
19651.21 73
19652.53 81
19653.86 94
19655.18 94
19656.51 94
19657.83 89
19659.16 83
19660.48 85
19661.81 85
19663.14 88
19664.46 89
19665.79 73
19667.11 71
19668.44 79
19669.77 98
19671.09 98
19672.42 76
19673.74 82
19675.07 90
19676.40 90
19677.72 86
19679.05 87
19680.37 80
19681.70 83
19683.03 88
19684.35 77
19685.68 74
19687.01 72
19688.33 92
19689.66 80
19690.99 84
19692.31 65
19693.64 75
19694.97 94
19696.29 66
19697.62 84
19698.95 93
19700.27 69
19701.60 69
19702.93 85
19704.25 82
19705.58 79
19706.91 92
19708.23 76
19709.56 81
19710.89 62
19712.22 84
19713.54 76
19714.87 101
19716.20 85
19717.53 86
19718.85 90
19720.18 77
19721.51 86
19722.84 114
19724.16 99
19725.49 77
19726.82 82
19728.15 106
19729.48 81
19730.80 85
19732.13 82
19733.46 102
19734.79 93
19736.12 68
19737.44 68
19738.77 81
19740.10 76
19741.43 79
19742.76 92
19744.09 96
19745.41 81
19746.74 86
19748.07 92
19749.40 94
19750.73 69
19752.06 68
19753.39 69
19754.71 67
19756.04 80
19757.37 90
19758.70 81
19760.03 73
19761.36 90
19762.69 95
19764.02 78
19765.35 76
19766.68 78
19768.00 83
19769.33 72
19770.66 78
19771.99 89
19773.32 80
19774.65 81
19775.98 85
19777.31 79
19778.64 98
19779.97 89
19781.30 89
19782.63 81
19783.96 74
19785.29 87
19786.62 73
19787.95 94
19789.28 82
19790.61 92
19791.94 80
19793.27 88
19794.60 79
19795.93 78
19797.26 90
19798.59 97
19799.92 76
19801.25 90
19802.58 97
19803.91 96
19805.24 83
19806.57 57
19807.90 94
19809.23 92
19810.56 81
19811.89 73
19813.22 72
19814.55 81
19815.89 81
19817.22 75
19818.55 90
19819.88 98
19821.21 74
19822.54 97
19823.87 87
19825.20 76
19826.53 96
19827.86 95
19829.20 83
19830.53 84
19831.86 87
19833.19 111
19834.52 99
19835.85 77
19837.18 82
19838.52 87
19839.85 93
19841.18 85
19842.51 91
19843.84 67
19845.17 79
19846.51 66
19847.84 88
19849.17 84
19850.50 96
19851.83 89
19853.17 86
19854.50 95
19855.83 89
19857.16 84
19858.50 100
19859.83 85
19861.16 90
19862.49 92
19863.82 84
19865.16 88
19866.49 80
19867.82 93
19869.15 87
19870.49 94
19871.82 95
19873.15 89
19874.49 77
19875.82 90
19877.15 96
19878.48 113
19879.82 98
19881.15 83
19882.48 95
19883.82 88
19885.15 85
19886.48 81
19887.82 77
19889.15 79
19890.48 86
19891.82 99
19893.15 100
19894.48 89
19895.82 85
19897.15 80
19898.48 93
19899.82 77
19901.15 90
19902.48 77
19903.82 81
19905.15 90
19906.49 77
19907.82 85
19909.15 91
19910.49 79
19911.82 87
19913.16 84
19914.49 75
19915.82 90
19917.16 109
19918.49 80
19919.83 78
19921.16 84
19922.50 87
19923.83 79
19925.16 69
19926.50 68
19927.83 99
19929.17 76
19930.50 69
19931.84 76
19933.17 69
19934.51 75
19935.84 69
19937.18 88
19938.51 82
19939.85 76
19941.18 93
19942.52 89
19943.85 81
19945.19 78
19946.52 80
19947.86 104
19949.19 107
19950.53 100
19951.86 86
19953.20 103
19954.53 85
19955.87 93
19957.21 82
19958.54 87
19959.88 84
19961.21 94
19962.55 106
19963.88 87
19965.22 86
19966.56 79
19967.89 95
19969.23 80
19970.56 79
19971.90 92
19973.24 89
19974.57 96
19975.91 90
19977.24 70
19978.58 86
19979.92 86
19981.25 78
19982.59 89
19983.93 94
19985.26 96
19986.60 83
19987.94 93
19989.27 90
19990.61 93
19991.95 105
19993.28 103
19994.62 95
19995.96 85
19997.29 84
19998.63 91
19999.97 99
20001.30 79
20002.64 90
20003.98 86
20005.32 89
20006.65 68
20007.99 114
20009.33 97
20010.67 104
20012.00 80
20013.34 85
20014.68 94
20016.02 79
20017.35 81
20018.69 80
20020.03 84
20021.37 95
20022.70 94
20024.04 78
20025.38 75
20026.72 75
20028.06 88
20029.39 84
20030.73 82
20032.07 83
20033.41 97
20034.75 75
20036.08 77
20037.42 77
20038.76 97
20040.10 79
20041.44 77
20042.78 84
20044.11 89
20045.45 75
20046.79 62
20048.13 80
20049.47 75
20050.81 87
20052.15 83
20053.48 79
20054.82 65
20056.16 80
20057.50 70
20058.84 75
20060.18 75
20061.52 95
20062.86 80
20064.20 73
20065.54 75
20066.88 58
20068.21 87
20069.55 87
20070.89 87
20072.23 97
20073.57 97
20074.91 83
20076.25 64
20077.59 61
20078.93 73
20080.27 79
20081.61 79
20082.95 96
20084.29 68
20085.63 82
20086.97 92
20088.31 86
20089.65 76
20090.99 73
20092.33 75
20093.67 99
20095.01 92
20096.35 75
20097.69 77
20099.03 81
20100.37 86
20101.71 103
20103.05 86
20104.39 87
20105.73 74
20107.07 83
20108.41 81
20109.76 75
20111.10 81
20112.44 93
20113.78 82
20115.12 87
20116.46 78
20117.80 63
20119.14 88
20120.48 96
20121.82 80
20123.16 76
20124.51 87
20125.85 87
20127.19 77
20128.53 80
20129.87 76
20131.21 79
20132.55 103
20133.90 97
20135.24 73
