# Supplementary material for: MALDI-TOF MS typing enables the classification of brewing yeasts of the genus Saccharomyces to major beer styles
Source: PLoS One. 2017 Aug 9;12(8):e0181694. doi: 10.1371/journal.pone.0181694 (PMC5549903; doi:10.1371/journal.pone.0181694)
Supplement: S16 File — The directory includes 90 raw files and was zipped to “.zip”; the folder has three strains with 30 spectra per strain; S1 Text explains the raw files with an example and Table 1 represents the yeast strains used within the experiment. (ZIP) [file pone.0181694.s019.zip › 46-48/30674-457-OG-WB-WB-YPG-18h-E-E_2015-11-11__0_B5_1.dat]

1999.94 1568
2000.36 1634
2000.78 1571
2001.20 1516
2001.62 1465
2002.04 1605
2002.47 1547
2002.89 1671
2003.31 1467
2003.73 1426
2004.15 1373
2004.58 1362
2005.00 1338
2005.42 1190
2005.84 1208
2006.26 1323
2006.69 1404
2007.11 1405
2007.53 1310
2007.95 1388
2008.38 1341
2008.80 1476
2009.22 1372
2009.64 1421
2010.07 1479
2010.49 1479
2010.91 1231
2011.33 1233
2011.76 1305
2012.18 1261
2012.60 1214
2013.03 1257
2013.45 1269
2013.87 1226
2014.29 1334
2014.72 1274
2015.14 1277
2015.56 1263
2015.99 1253
2016.41 1220
2016.83 1231
2017.26 1261
2017.68 1305
2018.10 1303
2018.53 1257
2018.95 1294
2019.37 1413
2019.80 1272
2020.22 1191
2020.65 1346
2021.07 1293
2021.49 1196
2021.92 1230
2022.34 1196
2022.76 1141
2023.19 1312
2023.61 1216
2024.04 1286
2024.46 1365
2024.88 1174
2025.31 1221
2025.73 1244
2026.16 1337
2026.58 1335
2027.01 1240
2027.43 1095
2027.85 1361
2028.28 1239
2028.70 1254
2029.13 1224
2029.55 1332
2029.98 1247
2030.40 1281
2030.83 1200
2031.25 1115
2031.68 1179
2032.10 1257
2032.53 1226
2032.95 1199
2033.38 1307
2033.80 1320
2034.23 1285
2034.65 1124
2035.08 1270
2035.50 1288
2035.93 1180
2036.35 1171
2036.78 1212
2037.20 1275
2037.63 1186
2038.06 1173
2038.48 1270
2038.91 1260
2039.33 1342
2039.76 1271
2040.18 1180
2040.61 1441
2041.04 1343
2041.46 1387
2041.89 1329
2042.31 1265
2042.74 1224
2043.17 1269
2043.59 1227
2044.02 1217
2044.44 1337
2044.87 1291
2045.30 1323
2045.72 1254
2046.15 1280
2046.58 1395
2047.00 1495
2047.43 1289
2047.85 1267
2048.28 1331
2048.71 1554
2049.13 1462
2049.56 1372
2049.99 1293
2050.41 1248
2050.84 1314
2051.27 1263
2051.70 1287
2052.12 1308
2052.55 1174
2052.98 1157
2053.40 1188
2053.83 1298
2054.26 1270
2054.69 1214
2055.11 1360
2055.54 1235
2055.97 1259
2056.40 1366
2056.82 1373
2057.25 1188
2057.68 1172
2058.11 1244
2058.53 1420
2058.96 1405
2059.39 1282
2059.82 1216
2060.24 1361
2060.67 1327
2061.10 1404
2061.53 1301
2061.96 1251
2062.38 1302
2062.81 1231
2063.24 1420
2063.67 1237
2064.10 1329
2064.52 1425
2064.95 1428
2065.38 1519
2065.81 1811
2066.24 1813
2066.67 1685
2067.10 1795
2067.52 1621
2067.95 1614
2068.38 1484
2068.81 1488
2069.24 1417
2069.67 1309
2070.10 1240
2070.53 1195
2070.95 1172
2071.38 1148
2071.81 1180
2072.24 1370
2072.67 1255
2073.10 1162
2073.53 1292
2073.96 1239
2074.39 1298
2074.82 1327
2075.25 1220
2075.68 1335
2076.11 1374
2076.53 1277
2076.96 1200
2077.39 1182
2077.82 1415
2078.25 1377
2078.68 1380
2079.11 1322
2079.54 1323
2079.97 1383
2080.40 1334
2080.83 1388
2081.26 1454
2081.69 1326
2082.12 1331
2082.55 1310
2082.98 1263
2083.41 1347
2083.84 1322
2084.27 1198
2084.70 1177
2085.13 1181
2085.57 1266
2086.00 1252
2086.43 1214
2086.86 1241
2087.29 1266
2087.72 1250
2088.15 1244
2088.58 1194
2089.01 1192
2089.44 1195
2089.87 1181
2090.30 1169
2090.73 1043
2091.17 1147
2091.60 1202
2092.03 1145
2092.46 1183
2092.89 1233
2093.32 1327
2093.75 1232
2094.18 1278
2094.62 1187
2095.05 1126
2095.48 1082
2095.91 1191
2096.34 1190
2096.77 1234
2097.20 1194
2097.64 1167
2098.07 1195
2098.50 1195
2098.93 1148
2099.36 1172
2099.80 1132
2100.23 1244
2100.66 1084
2101.09 1123
2101.52 1203
2101.96 1138
2102.39 1156
2102.82 1135
2103.25 1148
2103.69 1175
2104.12 1167
2104.55 1118
2104.98 1312
2105.41 1318
2105.85 1242
2106.28 1176
2106.71 1211
2107.15 1193
2107.58 1277
2108.01 1283
2108.44 1365
2108.88 1290
2109.31 1201
2109.74 1202
2110.18 1196
2110.61 1108
2111.04 1116
2111.47 1237
2111.91 1289
2112.34 1278
2112.77 1202
2113.21 1210
2113.64 1113
2114.07 1206
2114.51 1136
2114.94 1184
2115.37 1211
2115.81 1232
2116.24 1309
2116.68 1153
2117.11 1133
2117.54 1171
2117.98 1074
2118.41 1117
2118.84 1171
2119.28 1269
2119.71 1109
2120.15 1060
2120.58 1029
2121.01 1065
2121.45 1051
2121.88 1141
2122.32 1301
2122.75 1244
2123.19 1207
2123.62 1142
2124.05 1128
2124.49 1197
2124.92 1164
2125.36 1266
2125.79 1254
2126.23 1204
2126.66 1242
2127.10 1272
2127.53 1227
2127.97 1140
2128.40 1109
2128.84 1132
2129.27 1204
2129.71 1320
2130.14 1151
2130.58 1241
2131.01 1214
2131.45 1237
2131.88 1305
2132.32 1358
2132.75 1228
2133.19 1166
2133.62 1160
2134.06 1135
2134.49 1254
2134.93 1426
2135.37 1313
2135.80 1371
2136.24 1429
2136.67 1367
2137.11 1457
2137.54 1275
2137.98 1386
2138.42 1225
2138.85 1231
2139.29 1119
2139.72 1091
2140.16 1267
2140.60 1360
2141.03 1314
2141.47 1233
2141.90 1191
2142.34 1162
2142.78 1149
2143.21 1105
2143.65 1176
2144.09 1154
2144.52 1194
2144.96 1124
2145.40 1247
2145.83 1164
2146.27 1099
2146.71 1115
2147.14 1145
2147.58 1258
2148.02 1220
2148.45 1181
2148.89 1098
2149.33 1327
2149.76 1313
2150.20 1398
2150.64 1490
2151.08 1508
2151.51 1539
2151.95 1482
2152.39 1437
2152.83 1327
2153.26 1393
2153.70 1541
2154.14 1332
2154.58 1143
2155.01 1163
2155.45 1268
2155.89 1209
2156.33 1230
2156.76 1209
2157.20 1246
2157.64 1292
2158.08 1186
2158.52 1168
2158.95 1214
2159.39 1246
2159.83 1314
2160.27 1342
2160.71 1307
2161.14 1210
2161.58 1261
2162.02 1359
2162.46 1277
2162.90 1270
2163.34 1370
2163.77 1246
2164.21 1330
2164.65 1302
2165.09 1275
2165.53 1134
2165.97 1177
2166.41 1252
2166.84 1135
2167.28 1145
2167.72 1234
2168.16 1311
2168.60 1229
2169.04 1155
2169.48 1239
2169.92 1207
2170.36 1260
2170.80 1372
2171.23 1226
2171.67 1270
2172.11 1470
2172.55 1563
2172.99 1560
2173.43 1545
2173.87 1538
2174.31 1505
2174.75 1744
2175.19 1808
2175.63 1701
2176.07 1724
2176.51 1901
2176.95 1632
2177.39 1740
2177.83 1765
2178.27 1404
2178.71 1488
2179.15 1509
2179.59 1474
2180.03 1547
2180.47 1395
2180.91 1294
2181.35 1293
2181.79 1330
2182.23 1426
2182.67 1362
2183.11 1279
2183.55 1267
2183.99 1259
2184.43 1202
2184.87 1204
2185.31 1145
2185.75 1294
2186.20 1246
2186.64 1173
2187.08 1186
2187.52 1206
2187.96 1204
2188.40 1340
2188.84 1341
2189.28 1392
2189.72 1461
2190.16 1626
2190.61 1479
2191.05 1317
2191.49 1288
2191.93 1410
2192.37 1358
2192.81 1308
2193.25 1170
2193.69 1279
2194.14 1336
2194.58 1446
2195.02 1528
2195.46 1529
2195.90 1572
2196.34 1589
2196.79 1524
2197.23 1430
2197.67 1435
2198.11 1335
2198.55 1376
2199.00 1226
2199.44 1458
2199.88 1615
2200.32 1565
2200.76 1462
2201.21 1456
2201.65 1336
2202.09 1294
2202.53 1273
2202.98 1233
2203.42 1223
2203.86 1251
2204.30 1225
2204.75 1228
2205.19 1326
2205.63 1195
2206.07 1271
2206.52 1344
2206.96 1295
2207.40 1320
2207.85 1349
2208.29 1469
2208.73 1343
2209.18 1385
2209.62 1285
2210.06 1369
2210.50 1355
2210.95 1427
2211.39 1433
2211.83 1338
2212.28 1289
2212.72 1270
2213.16 1306
2213.61 1388
2214.05 1390
2214.50 1221
2214.94 1335
2215.38 1387
2215.83 1293
2216.27 1248
2216.71 1210
2217.16 1266
2217.60 1283
2218.05 1151
2218.49 1196
2218.93 1181
2219.38 1259
2219.82 1121
2220.27 1218
2220.71 1202
2221.15 1248
2221.60 1147
2222.04 1195
2222.49 1288
2222.93 1173
2223.38 1057
2223.82 1181
2224.27 1296
2224.71 1289
2225.15 1353
2225.60 1184
2226.04 1353
2226.49 1333
2226.93 1310
2227.38 1278
2227.82 1313
2228.27 1341
2228.71 1445
2229.16 1292
2229.60 1211
2230.05 1280
2230.49 1359
2230.94 1380
2231.38 1269
2231.83 1393
2232.28 1442
2232.72 1461
2233.17 1329
2233.61 1573
2234.06 1562
2234.50 1569
2234.95 1459
2235.39 1460
2235.84 1228
2236.29 1304
2236.73 1309
2237.18 1354
2237.62 1368
2238.07 1307
2238.52 1314
2238.96 1218
2239.41 1170
2239.85 1176
2240.30 1289
2240.75 1091
2241.19 1121
2241.64 1003
2242.08 1039
2242.53 1196
2242.98 1055
2243.42 1055
2243.87 1051
2244.32 1148
2244.76 1068
2245.21 1157
2245.66 1056
2246.10 1109
2246.55 1161
2247.00 1141
2247.44 1330
2247.89 1067
2248.34 983
2248.79 1188
2249.23 1150
2249.68 1070
2250.13 1182
2250.57 1134
2251.02 1183
2251.47 1257
2251.92 1233
2252.36 1250
2252.81 1181
2253.26 1272
2253.71 1279
2254.15 1180
2254.60 1155
2255.05 1159
2255.50 1274
2255.94 1162
2256.39 1033
2256.84 1039
2257.29 1085
2257.74 1096
2258.18 1084
2258.63 1067
2259.08 1095
2259.53 1100
2259.98 1125
2260.42 1150
2260.87 1164
2261.32 1277
2261.77 1279
2262.22 1308
2262.67 1248
2263.11 1219
2263.56 1256
2264.01 1283
2264.46 1277
2264.91 1251
2265.36 1179
2265.81 1187
2266.25 1206
2266.70 1125
2267.15 1267
2267.60 1222
2268.05 1304
2268.50 1340
2268.95 1166
2269.40 1268
2269.85 1344
2270.29 1394
2270.74 1464
2271.19 1379
2271.64 1385
2272.09 1393
2272.54 1486
2272.99 1342
2273.44 1314
2273.89 1388
2274.34 1431
2274.79 1362
2275.24 1310
2275.69 1283
2276.14 1161
2276.59 1200
2277.04 1201
2277.49 1168
2277.94 1092
2278.39 1063
2278.84 1160
2279.29 1226
2279.74 1313
2280.19 1230
2280.64 1212
2281.09 1188
2281.54 1144
2281.99 1092
2282.44 1184
2282.89 1126
2283.34 1044
2283.79 1105
2284.24 1203
2284.69 1172
2285.14 1135
2285.59 1201
2286.04 1227
2286.49 1203
2286.94 1101
2287.40 1163
2287.85 1307
2288.30 1356
2288.75 1326
2289.20 1491
2289.65 1571
2290.10 1800
2290.55 1958
2291.00 1979
2291.46 2081
2291.91 1957
2292.36 1959
2292.81 1800
2293.26 1926
2293.71 1899
2294.16 1883
2294.62 1815
2295.07 1613
2295.52 1591
2295.97 1610
2296.42 1472
2296.87 1413
2297.33 1402
2297.78 1286
2298.23 1123
2298.68 1260
2299.13 1115
2299.59 1108
2300.04 1190
2300.49 1180
2300.94 984
2301.39 1143
2301.85 1130
2302.30 1017
2302.75 1206
2303.20 1160
2303.66 1027
2304.11 1065
2304.56 1097
2305.01 1186
2305.47 1265
2305.92 1177
2306.37 1242
2306.82 1290
2307.28 1327
2307.73 1284
2308.18 1245
2308.64 1337
2309.09 1347
2309.54 1314
2309.99 1339
2310.45 1460
2310.90 1440
2311.35 1530
2311.81 1529
2312.26 1476
2312.71 1578
2313.17 1393
2313.62 1365
2314.07 1271
2314.53 1282
2314.98 1328
2315.43 1353
2315.89 1233
2316.34 1225
2316.80 1225
2317.25 1172
2317.70 1235
2318.16 1291
2318.61 1418
2319.07 1241
2319.52 1270
2319.97 1327
2320.43 1381
2320.88 1454
2321.34 1345
2321.79 1394
2322.24 1377
2322.70 1304
2323.15 1291
2323.61 1406
2324.06 1527
2324.52 1571
2324.97 1669
2325.43 1778
2325.88 1709
2326.33 1891
2326.79 1930
2327.24 1787
2327.70 1935
2328.15 2014
2328.61 1776
2329.06 1639
2329.52 1559
2329.97 1555
2330.43 1372
2330.88 1400
2331.34 1476
2331.79 1347
2332.25 1327
2332.70 1293
2333.16 1201
2333.62 1298
2334.07 1321
2334.53 1265
2334.98 1212
2335.44 1251
2335.89 1303
2336.35 1283
2336.80 1209
2337.26 1164
2337.72 1268
2338.17 1255
2338.63 1195
2339.08 1150
2339.54 1189
2340.00 1217
2340.45 1208
2340.91 1243
2341.36 1320
2341.82 1324
2342.28 1190
2342.73 1180
2343.19 1142
2343.65 1099
2344.10 1212
2344.56 1232
2345.01 1310
2345.47 1238
2345.93 1183
2346.38 1238
2346.84 1273
2347.30 1353
2347.75 1401
2348.21 1300
2348.67 1356
2349.13 1261
2349.58 1297
2350.04 1260
2350.50 1227
2350.95 1304
2351.41 1182
2351.87 1143
2352.32 1238
2352.78 1217
2353.24 1232
2353.70 1158
2354.15 1103
2354.61 1218
2355.07 1162
2355.53 1185
2355.98 1139
2356.44 1169
2356.90 1028
2357.36 1124
2357.81 1190
2358.27 1223
2358.73 1275
2359.19 1218
2359.65 1249
2360.10 1199
2360.56 1167
2361.02 1249
2361.48 1305
2361.94 1377
2362.39 1239
2362.85 1416
2363.31 1438
2363.77 1309
2364.23 1331
2364.69 1257
2365.14 1264
2365.60 1226
2366.06 1165
2366.52 1302
2366.98 1339
2367.44 1225
2367.90 1253
2368.35 1193
2368.81 1203
2369.27 1242
2369.73 1257
2370.19 1204
2370.65 1138
2371.11 1279
2371.57 1219
2372.03 1092
2372.49 1120
2372.94 1291
2373.40 1356
2373.86 1400
2374.32 1240
2374.78 1250
2375.24 1328
2375.70 1388
2376.16 1394
2376.62 1316
2377.08 1373
2377.54 1318
2378.00 1272
2378.46 1414
2378.92 1441
2379.38 1348
2379.84 1229
2380.30 1347
2380.76 1338
2381.22 1229
2381.68 1291
2382.14 1201
2382.60 1323
2383.06 1326
2383.52 1171
2383.98 1111
2384.44 1067
2384.90 1182
2385.36 1154
2385.82 1213
2386.28 1083
2386.74 1143
2387.20 1189
2387.66 1138
2388.12 1183
2388.58 1118
2389.05 1201
2389.51 1182
2389.97 1217
2390.43 1161
2390.89 1175
2391.35 1171
2391.81 1299
2392.27 1293
2392.73 1301
2393.19 1238
2393.66 1326
2394.12 1280
2394.58 1222
2395.04 1199
2395.50 1122
2395.96 1339
2396.42 1226
2396.89 1252
2397.35 1133
2397.81 1114
2398.27 1144
2398.73 1098
2399.19 1114
2399.66 1173
2400.12 1202
2400.58 1165
2401.04 1235
2401.50 1119
2401.97 1158
2402.43 1134
2402.89 1235
2403.35 1108
2403.81 1140
2404.28 1183
2404.74 1242
2405.20 1252
2405.66 1186
2406.13 1191
2406.59 1184
2407.05 1211
2407.51 1225
2407.98 1225
2408.44 1229
2408.90 1197
2409.36 1077
2409.83 1153
2410.29 1051
2410.75 1109
2411.21 1199
2411.68 1132
2412.14 1054
2412.60 1148
2413.07 1089
2413.53 1003
2413.99 1066
2414.46 985
2414.92 1031
2415.38 1219
2415.85 1258
2416.31 1240
2416.77 1248
2417.24 1294
2417.70 1259
2418.16 1229
2418.63 1313
2419.09 1340
2419.55 1337
2420.02 1356
2420.48 1243
2420.95 1211
2421.41 1354
2421.87 1242
2422.34 1218
2422.80 1209
2423.27 1189
2423.73 1204
2424.19 1206
2424.66 1209
2425.12 1216
2425.59 1127
2426.05 1089
2426.52 1190
2426.98 1236
2427.44 1256
2427.91 1176
2428.37 1195
2428.84 1190
2429.30 1076
2429.77 1163
2430.23 1210
2430.70 940
2431.16 1028
2431.63 1185
2432.09 1224
2432.56 1174
2433.02 1059
2433.49 1221
2433.95 1239
2434.42 1401
2434.88 1307
2435.35 1171
2435.81 1214
2436.28 1171
2436.74 1257
2437.21 1150
2437.67 1242
2438.14 1269
2438.60 1279
2439.07 1213
2439.54 1251
2440.00 1233
2440.47 1202
2440.93 1262
2441.40 1276
2441.86 1256
2442.33 1398
2442.80 1236
2443.26 1366
2443.73 1350
2444.19 1397
2444.66 1321
2445.13 1237
2445.59 1143
2446.06 1240
2446.53 1203
2446.99 1208
2447.46 1228
2447.92 1173
2448.39 1078
2448.86 1172
2449.32 1125
2449.79 1123
2450.26 1047
2450.72 1146
2451.19 1208
2451.66 1129
2452.12 1127
2452.59 1217
2453.06 1092
2453.53 1150
2453.99 1098
2454.46 1107
2454.93 1202
2455.39 1272
2455.86 1114
2456.33 1135
2456.80 1061
2457.26 1025
2457.73 1140
2458.20 1233
2458.66 1112
2459.13 988
2459.60 1010
2460.07 1122
2460.54 1122
2461.00 1127
2461.47 1117
2461.94 1004
2462.41 1132
2462.87 1121
2463.34 1100
2463.81 1024
2464.28 1044
2464.75 1036
2465.21 1054
2465.68 1063
2466.15 1076
2466.62 1003
2467.09 1100
2467.55 1048
2468.02 1013
2468.49 1224
2468.96 1207
2469.43 1139
2469.90 1156
2470.37 1029
2470.83 1021
2471.30 1176
2471.77 1144
2472.24 1142
2472.71 1015
2473.18 965
2473.65 1050
2474.12 1038
2474.58 1147
2475.05 1110
2475.52 1134
2475.99 1211
2476.46 1218
2476.93 1269
2477.40 1162
2477.87 1135
2478.34 1194
2478.81 1090
2479.28 1085
2479.75 1086
2480.22 1214
2480.68 1264
2481.15 1169
2481.62 967
2482.09 1099
2482.56 1035
2483.03 1023
2483.50 1097
2483.97 1054
2484.44 1036
2484.91 1130
2485.38 1049
2485.85 1085
2486.32 1198
2486.79 1100
2487.26 1094
2487.73 1154
2488.20 1290
2488.67 1297
2489.14 1225
2489.61 1271
2490.08 1215
2490.56 1252
2491.03 1238
2491.50 1231
2491.97 1123
2492.44 1163
2492.91 1151
2493.38 1201
2493.85 1167
2494.32 1233
2494.79 1260
2495.26 1316
2495.73 1185
2496.20 1257
2496.68 1173
2497.15 1228
2497.62 1320
2498.09 1295
2498.56 1255
2499.03 1182
2499.50 1255
2499.97 1238
2500.45 1173
2500.92 1124
2501.39 1103
2501.86 1090
2502.33 1044
2502.80 1206
2503.28 1093
2503.75 1180
2504.22 1134
2504.69 1042
2505.16 1116
2505.63 1047
2506.11 1053
2506.58 1141
2507.05 1175
2507.52 1184
2507.99 1143
2508.47 1277
2508.94 1137
2509.41 1192
2509.88 1236
2510.36 1290
2510.83 1151
2511.30 1234
2511.77 1282
2512.25 1163
2512.72 1338
2513.19 1356
2513.66 1301
2514.14 1353
2514.61 1396
2515.08 1305
2515.55 1326
2516.03 1402
2516.50 1408
2516.97 1282
2517.45 1186
2517.92 1086
2518.39 1165
2518.87 1153
2519.34 1161
2519.81 1277
2520.28 1360
2520.76 1126
2521.23 1116
2521.70 1230
2522.18 1313
2522.65 1357
2523.13 1042
2523.60 1174
2524.07 1107
2524.55 1079
2525.02 1068
2525.49 997
2525.97 1015
2526.44 1110
2526.92 1175
2527.39 1014
2527.86 982
2528.34 978
2528.81 1028
2529.29 1121
2529.76 1148
2530.23 1092
2530.71 1212
2531.18 1164
2531.66 1060
2532.13 1219
2532.61 1183
2533.08 1224
2533.55 1086
2534.03 1152
2534.50 1107
2534.98 1116
2535.45 1250
2535.93 1322
2536.40 1161
2536.88 1201
2537.35 1105
2537.83 1245
2538.30 1266
2538.78 1126
2539.25 1111
2539.73 1213
2540.20 1290
2540.68 1266
2541.15 1069
2541.63 1070
2542.10 1249
2542.58 1174
2543.05 1175
2543.53 1093
2544.01 1271
2544.48 1252
2544.96 1215
2545.43 1278
2545.91 1141
2546.38 1205
2546.86 1352
2547.34 1512
2547.81 1396
2548.29 1390
2548.76 1331
2549.24 1213
2549.71 1128
2550.19 1206
2550.67 1340
2551.14 1268
2551.62 1218
2552.10 1257
2552.57 1306
2553.05 1329
2553.52 1299
2554.00 1190
2554.48 1205
2554.95 1326
2555.43 1258
2555.91 1269
2556.38 1206
2556.86 1148
2557.34 1101
2557.81 1184
2558.29 1165
2558.77 1099
2559.24 1029
2559.72 997
2560.20 1225
2560.68 1134
2561.15 1138
2561.63 1116
2562.11 1138
2562.58 1167
2563.06 1163
2563.54 1038
2564.02 1074
2564.49 1005
2564.97 1079
2565.45 1095
2565.93 1063
2566.40 1072
2566.88 1020
2567.36 1067
2567.84 1174
2568.31 1033
2568.79 1005
2569.27 1130
2569.75 1168
2570.23 1017
2570.70 1078
2571.18 1007
2571.66 1160
2572.14 1050
2572.62 1171
2573.10 998
2573.57 1041
2574.05 1107
2574.53 1080
2575.01 1006
2575.49 1203
2575.97 1211
2576.44 1157
2576.92 1105
2577.40 1107
2577.88 1008
2578.36 1115
2578.84 1058
2579.32 1068
2579.79 1095
2580.27 1071
2580.75 1246
2581.23 1153
2581.71 1078
2582.19 1160
2582.67 1035
2583.15 1141
2583.63 1114
2584.11 1023
2584.59 1047
2585.07 1078
2585.54 1131
2586.02 1085
2586.50 1059
2586.98 1120
2587.46 1202
2587.94 1110
2588.42 1100
2588.90 1103
2589.38 1142
2589.86 1115
2590.34 1002
2590.82 1129
2591.30 1147
2591.78 1248
2592.26 1099
2592.74 1136
2593.22 1112
2593.70 1127
2594.18 1264
2594.66 1250
2595.14 1173
2595.62 1029
2596.10 1020
2596.58 1049
2597.06 1110
2597.54 1051
2598.02 1110
2598.50 1114
2598.98 963
2599.47 915
2599.95 951
2600.43 1151
2600.91 1049
2601.39 946
2601.87 967
2602.35 1152
2602.83 1077
2603.31 1007
2603.79 973
2604.27 1094
2604.76 1103
2605.24 1155
2605.72 1095
2606.20 1131
2606.68 1126
2607.16 1126
2607.64 1287
2608.13 1184
2608.61 1088
2609.09 1042
2609.57 1169
2610.05 1104
2610.53 1074
2611.01 1116
2611.50 1143
2611.98 1067
2612.46 1168
2612.94 1095
2613.42 1089
2613.91 1045
2614.39 1094
2614.87 1111
2615.35 1049
2615.83 1071
2616.32 1220
2616.80 1173
2617.28 1231
2617.76 1207
2618.25 1171
2618.73 1208
2619.21 1162
2619.69 1243
2620.18 1120
2620.66 995
2621.14 1078
2621.62 1204
2622.11 1073
2622.59 1014
2623.07 1039
2623.56 1069
2624.04 1051
2624.52 1070
2625.00 1080
2625.49 1019
2625.97 1064
2626.45 1096
2626.94 1155
2627.42 1044
2627.90 1187
2628.39 1269
2628.87 1089
2629.35 1069
2629.84 1176
2630.32 1093
2630.80 1050
2631.29 1153
2631.77 1222
2632.26 1186
2632.74 1198
2633.22 1175
2633.71 1265
2634.19 1193
2634.67 1155
2635.16 1174
2635.64 1143
2636.13 1138
2636.61 1067
2637.09 1057
2637.58 1122
2638.06 1116
2638.55 1155
2639.03 1143
2639.52 1136
2640.00 1207
2640.48 1157
2640.97 1072
2641.45 1206
2641.94 1155
2642.42 1106
2642.91 1196
2643.39 1089
2643.88 1045
2644.36 1077
2644.85 1102
2645.33 1045
2645.82 1068
2646.30 1077
2646.79 1080
2647.27 1095
2647.76 1073
2648.24 999
2648.73 1035
2649.21 1038
2649.70 1126
2650.18 1039
2650.67 1115
2651.15 978
2651.64 979
2652.12 1156
2652.61 1194
2653.10 1105
2653.58 1201
2654.07 1088
2654.55 1080
2655.04 1061
2655.52 1070
2656.01 1160
2656.50 1115
2656.98 1099
2657.47 1138
2657.95 1126
2658.44 1159
2658.93 1054
2659.41 1066
2659.90 1086
2660.39 1172
2660.87 1110
2661.36 1163
2661.84 1033
2662.33 1012
2662.82 1030
2663.30 1087
2663.79 1039
2664.28 1083
2664.76 1009
2665.25 1105
2665.74 1046
2666.22 1013
2666.71 1074
2667.20 1101
2667.68 1052
2668.17 1091
2668.66 1187
2669.15 1201
2669.63 1069
2670.12 1002
2670.61 1044
2671.09 1099
2671.58 1130
2672.07 1118
2672.56 1189
2673.04 1159
2673.53 1233
2674.02 1276
2674.51 1292
2674.99 1261
2675.48 1270
2675.97 1305
2676.46 1348
2676.95 1262
2677.43 1265
2677.92 1316
2678.41 1284
2678.90 1262
2679.38 1107
2679.87 1166
2680.36 1094
2680.85 1082
2681.34 1109
2681.83 1259
2682.31 1161
2682.80 1081
2683.29 1142
2683.78 972
2684.27 855
2684.76 996
2685.24 973
2685.73 1027
2686.22 1125
2686.71 1109
2687.20 1110
2687.69 1121
2688.18 1204
2688.67 1158
2689.15 1066
2689.64 1053
2690.13 1080
2690.62 1109
2691.11 1045
2691.60 1011
2692.09 1005
2692.58 1042
2693.07 1117
2693.56 1068
2694.05 973
2694.54 1070
2695.02 1144
2695.51 1155
2696.00 1046
2696.49 1052
2696.98 1033
2697.47 1138
2697.96 992
2698.45 989
2698.94 1054
2699.43 1075
2699.92 1032
2700.41 1031
2700.90 963
2701.39 942
2701.88 1056
2702.37 1034
2702.86 1090
2703.35 1143
2703.84 1111
2704.33 1196
2704.82 1247
2705.31 1150
2705.80 1120
2706.29 1136
2706.78 1165
2707.27 1261
2707.77 1279
2708.26 1156
2708.75 1109
2709.24 1077
2709.73 978
2710.22 998
2710.71 1037
2711.20 1054
2711.69 1136
2712.18 1020
2712.67 1040
2713.16 1128
2713.66 1073
2714.15 1072
2714.64 1033
2715.13 1031
2715.62 1097
2716.11 1052
2716.60 1094
2717.10 1090
2717.59 1041
2718.08 1062
2718.57 1109
2719.06 1081
2719.55 1008
2720.04 1080
2720.54 1215
2721.03 1130
2721.52 1082
2722.01 1078
2722.50 1057
2723.00 1131
2723.49 1194
2723.98 1186
2724.47 1167
2724.96 1190
2725.46 1127
2725.95 1050
2726.44 1048
2726.93 1179
2727.43 1099
2727.92 1026
2728.41 967
2728.90 944
2729.40 945
2729.89 1008
2730.38 987
2730.87 1055
2731.37 1159
2731.86 1132
2732.35 1166
2732.84 1278
2733.34 1352
2733.83 1215
2734.32 1279
2734.82 1250
2735.31 1139
2735.80 1190
2736.30 1260
2736.79 1309
2737.28 1331
2737.78 1122
2738.27 1195
2738.76 1194
2739.26 1227
2739.75 1152
2740.24 1186
2740.74 1132
2741.23 1141
2741.72 1159
2742.22 1158
2742.71 1210
2743.21 1047
2743.70 1059
2744.19 1037
2744.69 1094
2745.18 969
2745.67 1003
2746.17 1047
2746.66 1111
2747.16 1071
2747.65 1130
2748.15 1126
2748.64 1118
2749.13 1197
2749.63 1213
2750.12 1142
2750.62 1055
2751.11 1077
2751.61 1086
2752.10 1221
2752.60 1082
2753.09 1037
2753.59 1107
2754.08 1188
2754.57 1097
2755.07 1218
2755.56 1099
2756.06 1114
2756.55 1018
2757.05 1144
2757.54 1137
2758.04 1112
2758.53 1071
2759.03 1185
2759.53 1176
2760.02 1116
2760.52 1131
2761.01 1046
2761.51 1079
2762.00 1143
2762.50 1260
2762.99 1133
2763.49 1143
2763.98 1214
2764.48 1139
2764.98 1123
2765.47 1032
2765.97 1024
2766.46 970
2766.96 1109
2767.46 1068
2767.95 1020
2768.45 1070
2768.94 1067
2769.44 1042
2769.94 1119
2770.43 1096
2770.93 1215
2771.43 1107
2771.92 1055
2772.42 1025
2772.91 1045
2773.41 1063
2773.91 1201
2774.40 1111
2774.90 1168
2775.40 1263
2775.89 1270
2776.39 1373
2776.89 1256
2777.38 1429
2777.88 1545
2778.38 1395
2778.88 1274
2779.37 1339
2779.87 1324
2780.37 1297
2780.86 1207
2781.36 1170
2781.86 1136
2782.36 1080
2782.85 1132
2783.35 1073
2783.85 1085
2784.35 1080
2784.84 1124
2785.34 1035
2785.84 1031
2786.34 1027
2786.83 1088
2787.33 1014
2787.83 1038
2788.33 1005
2788.82 962
2789.32 1182
2789.82 1142
2790.32 933
2790.82 948
2791.31 998
2791.81 995
2792.31 998
2792.81 938
2793.31 1010
2793.81 1077
2794.30 1013
2794.80 1049
2795.30 989
2795.80 1022
2796.30 1019
2796.80 996
2797.30 934
2797.79 1017
2798.29 1122
2798.79 1061
2799.29 940
2799.79 1110
2800.29 1083
2800.79 971
2801.29 1041
2801.79 1065
2802.28 1048
2802.78 962
2803.28 946
2803.78 1094
2804.28 1113
2804.78 1063
2805.28 1112
2805.78 1078
2806.28 1109
2806.78 1098
2807.28 1020
2807.78 1154
2808.28 1102
2808.78 1020
2809.28 1082
2809.78 1051
2810.28 952
2810.78 1019
2811.28 1072
2811.78 1065
2812.28 1027
2812.78 1044
2813.28 1011
2813.78 1015
2814.28 1111
2814.78 1051
2815.28 1094
2815.78 1179
2816.28 1241
2816.78 1044
2817.28 1101
2817.78 994
2818.28 1080
2818.78 1099
2819.28 1095
2819.78 1075
2820.28 1001
2820.78 1138
2821.28 1068
2821.78 1227
2822.29 1285
2822.79 1262
2823.29 1161
2823.79 1124
2824.29 1046
2824.79 1065
2825.29 1177
2825.79 1074
2826.29 1077
2826.79 1100
2827.30 1081
2827.80 1152
2828.30 1031
2828.80 1139
2829.30 1027
2829.80 954
2830.31 1004
2830.81 1057
2831.31 990
2831.81 961
2832.31 992
2832.81 944
2833.32 1090
2833.82 917
2834.32 994
2834.82 1080
2835.32 989
2835.83 1095
2836.33 1098
2836.83 1152
2837.33 1149
2837.83 1108
2838.34 1009
2838.84 1057
2839.34 1092
2839.84 1024
2840.35 1032
2840.85 998
2841.35 1053
2841.85 1091
2842.36 1084
2842.86 1058
2843.36 1078
2843.86 1074
2844.37 1012
2844.87 1115
2845.37 1136
2845.88 1200
2846.38 1184
2846.88 1176
2847.39 1177
2847.89 1207
2848.39 1136
2848.90 1218
2849.40 1281
2849.90 1319
2850.41 1290
2850.91 1151
2851.41 1198
2851.92 1129
2852.42 1125
2852.92 1069
2853.43 1079
2853.93 1103
2854.43 1193
2854.94 1166
2855.44 1035
2855.95 1060
2856.45 1135
2856.95 1136
2857.46 1078
2857.96 1014
2858.47 1044
2858.97 1023
2859.47 1028
2859.98 1046
2860.48 1015
2860.99 1014
2861.49 1130
2861.99 1117
2862.50 1026
2863.00 1124
2863.51 1040
2864.01 929
2864.52 973
2865.02 1021
2865.53 1004
2866.03 1050
2866.54 966
2867.04 1034
2867.55 1106
2868.05 1078
2868.56 1093
2869.06 1085
2869.57 1160
2870.07 1081
2870.58 1089
2871.08 1187
2871.59 1279
2872.09 1265
2872.60 1148
2873.10 1223
2873.61 1228
2874.11 1139
2874.62 1155
2875.12 1131
2875.63 1090
2876.14 1242
2876.64 1099
2877.15 1132
2877.65 1137
2878.16 964
2878.66 876
2879.17 1008
2879.68 1150
2880.18 1184
2880.69 1187
2881.19 1086
2881.70 1020
2882.21 1018
2882.71 1104
2883.22 1112
2883.73 1014
2884.23 1035
2884.74 1127
2885.25 1102
2885.75 1070
2886.26 1157
2886.76 1171
2887.27 1169
2887.78 1083
2888.28 1044
2888.79 1216
2889.30 1369
2889.81 1276
2890.31 1244
2890.82 1169
2891.33 1302
2891.83 1270
2892.34 1185
2892.85 1175
2893.35 1309
2893.86 1257
2894.37 1253
2894.88 1376
2895.38 1428
2895.89 1593
2896.40 1592
2896.91 1517
2897.41 1509
2897.92 1462
2898.43 1341
2898.94 1336
2899.44 1435
2899.95 1466
2900.46 1359
2900.97 1406
2901.47 1259
2901.98 1241
2902.49 1269
2903.00 1180
2903.51 1195
2904.01 1310
2904.52 1284
2905.03 1302
2905.54 1439
2906.05 1417
2906.56 1297
2907.06 1411
2907.57 1340
2908.08 1426
2908.59 1346
2909.10 1186
2909.61 1154
2910.12 1128
2910.62 1272
2911.13 1232
2911.64 1350
2912.15 1264
2912.66 1092
2913.17 1044
2913.68 1077
2914.19 1143
2914.69 1220
2915.20 1031
2915.71 1055
2916.22 1086
2916.73 1064
2917.24 1158
2917.75 1213
2918.26 1078
2918.77 1089
2919.28 1158
2919.79 1145
2920.30 1224
2920.81 1249
2921.32 1136
2921.83 1079
2922.34 1039
2922.85 1027
2923.36 1095
2923.86 1095
2924.37 1108
2924.88 1085
2925.39 1104
2925.90 1066
2926.41 1102
2926.92 1103
2927.43 1028
2927.95 1097
2928.46 1020
2928.97 1049
2929.48 947
2929.99 1024
2930.50 1027
2931.01 1013
2931.52 990
2932.03 1064
2932.54 995
2933.05 1042
2933.56 1038
2934.07 1027
2934.58 1083
2935.09 1123
2935.60 1053
2936.11 1051
2936.62 1115
2937.14 1091
2937.65 1149
2938.16 1175
2938.67 1126
2939.18 1150
2939.69 1178
2940.20 1141
2940.71 1124
2941.23 1089
2941.74 1131
2942.25 1037
2942.76 1089
2943.27 1127
2943.78 1121
2944.29 1118
2944.81 1251
2945.32 1135
2945.83 1111
2946.34 1129
2946.85 1197
2947.36 1131
2947.88 1219
2948.39 1086
2948.90 1177
2949.41 1254
2949.92 1076
2950.44 1041
2950.95 1089
2951.46 1066
2951.97 1051
2952.49 1113
2953.00 1003
2953.51 967
2954.02 1042
2954.54 1023
2955.05 970
2955.56 1075
2956.07 1007
2956.59 951
2957.10 958
2957.61 1067
2958.12 993
2958.64 1013
2959.15 998
2959.66 1095
2960.18 1014
2960.69 1053
2961.20 1065
2961.72 1064
2962.23 1175
2962.74 997
2963.26 1085
2963.77 1072
2964.28 1046
2964.80 1082
2965.31 1017
2965.82 994
2966.34 1151
2966.85 1040
2967.36 1027
2967.88 1038
2968.39 1039
2968.90 1147
2969.42 1123
2969.93 1060
2970.45 1071
2970.96 918
2971.47 964
2971.99 1072
2972.50 1028
2973.02 1057
2973.53 1114
2974.04 1206
2974.56 1004
2975.07 1092
2975.59 1241
2976.10 1208
2976.62 1154
2977.13 1092
2977.64 1130
2978.16 1162
2978.67 1099
2979.19 1241
2979.70 1149
2980.22 1059
2980.73 1081
2981.25 1187
2981.76 1192
2982.28 1121
2982.79 1168
2983.31 1256
2983.82 1241
2984.34 1299
2984.85 1325
2985.37 1304
2985.88 1312
2986.40 1378
2986.91 1281
2987.43 1257
2987.94 1372
2988.46 1324
2988.97 1345
2989.49 1426
2990.01 1282
2990.52 1423
2991.04 1389
2991.55 1281
2992.07 1368
2992.58 1299
2993.10 1342
2993.62 1350
2994.13 1316
2994.65 1303
2995.16 1341
2995.68 1474
2996.20 1419
2996.71 1530
2997.23 1616
2997.74 1664
2998.26 1658
2998.78 1577
2999.29 1675
2999.81 1801
3000.33 1774
3000.84 1884
3001.36 1819
3001.88 1926
3002.39 2013
3002.91 2146
3003.43 2336
3003.94 2896
3004.46 3182
3004.98 3751
3005.49 4100
3006.01 4677
3006.53 4395
3007.04 4370
3007.56 4526
3008.08 4152
3008.60 3834
3009.11 3353
3009.63 3021
3010.15 2639
3010.66 2220
3011.18 2140
3011.70 1808
3012.22 1618
3012.73 1621
3013.25 1513
3013.77 1528
3014.29 1691
3014.81 1528
3015.32 1483
3015.84 1450
3016.36 1620
3016.88 1664
3017.39 1548
3017.91 1619
3018.43 1374
3018.95 1500
3019.47 1457
3019.98 1468
3020.50 1503
3021.02 1455
3021.54 1417
3022.06 1464
3022.58 1468
3023.09 1606
3023.61 1575
3024.13 1482
3024.65 1568
3025.17 1712
3025.69 1657
3026.21 1597
3026.72 1546
3027.24 1392
3027.76 1418
3028.28 1446
3028.80 1432
3029.32 1238
3029.84 1303
3030.36 1327
3030.88 1337
3031.40 1390
3031.91 1220
3032.43 1410
3032.95 1347
3033.47 1461
3033.99 1396
3034.51 1286
3035.03 1242
3035.55 1232
3036.07 1246
3036.59 1223
3037.11 1349
3037.63 1295
3038.15 1290
3038.67 1185
3039.19 1405
3039.71 1362
3040.23 1260
3040.75 1312
3041.27 1299
3041.79 1332
3042.31 1225
3042.83 1287
3043.35 1277
3043.87 1293
3044.39 1231
3044.91 1192
3045.43 1230
3045.95 1260
3046.47 1317
3046.99 1250
3047.51 1290
3048.03 1204
3048.55 1198
3049.07 1180
3049.59 1156
3050.11 1160
3050.63 1262
3051.16 1203
3051.68 1147
3052.20 1179
3052.72 1228
3053.24 1129
3053.76 1184
3054.28 1163
3054.80 1086
3055.32 1091
3055.84 1124
3056.37 1220
3056.89 1214
3057.41 1165
3057.93 1067
3058.45 1106
3058.97 1138
3059.49 1106
3060.02 1005
3060.54 1079
3061.06 1100
3061.58 1171
3062.10 1195
3062.62 1036
3063.15 1274
3063.67 1295
3064.19 1164
3064.71 1119
3065.23 1221
3065.76 1216
3066.28 1137
3066.80 1162
3067.32 1292
3067.85 1306
3068.37 1234
3068.89 1297
3069.41 1217
3069.93 1134
3070.46 1131
3070.98 1143
3071.50 1118
3072.02 1059
3072.55 1125
3073.07 1174
3073.59 1263
3074.12 1156
3074.64 1121
3075.16 1148
3075.68 1221
3076.21 1213
3076.73 1166
3077.25 1199
3077.78 1299
3078.30 1466
3078.82 1395
3079.35 1399
3079.87 1325
3080.39 1455
3080.92 1584
3081.44 1608
3081.96 1611
3082.49 1612
3083.01 1543
3083.53 1573
3084.06 1619
3084.58 1441
3085.10 1574
3085.63 1431
3086.15 1555
3086.68 1601
3087.20 1488
3087.72 1518
3088.25 1433
3088.77 1301
3089.30 1366
3089.82 1244
3090.34 1300
3090.87 1286
3091.39 1382
3091.92 1292
3092.44 1351
3092.97 1421
3093.49 1366
3094.01 1418
3094.54 1509
3095.06 1396
3095.59 1503
3096.11 1452
3096.64 1444
3097.16 1647
3097.69 1586
3098.21 1728
3098.74 1813
3099.26 1909
3099.79 1853
3100.31 2059
3100.84 2328
3101.36 2879
3101.89 3668
3102.41 4173
3102.94 4859
3103.46 5496
3103.99 5893
3104.51 6251
3105.04 6202
3105.56 5871
3106.09 5571
3106.62 5183
3107.14 4517
3107.67 3687
3108.19 2959
3108.72 2514
3109.24 2327
3109.77 2195
3110.30 2062
3110.82 1818
3111.35 1856
3111.87 1669
3112.40 1671
3112.93 1627
3113.45 1653
3113.98 1697
3114.50 1710
3115.03 1507
3115.56 1613
3116.08 1608
3116.61 1479
3117.14 1552
3117.66 1355
3118.19 1249
3118.71 1320
3119.24 1295
3119.77 1297
3120.29 1449
3120.82 1368
3121.35 1428
3121.88 1541
3122.40 1632
3122.93 1558
3123.46 1612
3123.98 1567
3124.51 1532
3125.04 1622
3125.56 1637
3126.09 1548
3126.62 1363
3127.15 1394
3127.67 1280
3128.20 1292
3128.73 1277
3129.26 1175
3129.78 1222
3130.31 1231
3130.84 1203
3131.37 1159
3131.89 1330
3132.42 1197
3132.95 1194
3133.48 1216
3134.00 1288
3134.53 1264
3135.06 1337
3135.59 1203
3136.12 1094
3136.64 1067
3137.17 1106
3137.70 1159
3138.23 1239
3138.76 1178
3139.29 1146
3139.81 1175
3140.34 1086
3140.87 1100
3141.40 1202
3141.93 1269
3142.46 1136
3142.99 1197
3143.51 1250
3144.04 1182
3144.57 1263
3145.10 1184
3145.63 1164
3146.16 1128
3146.69 1227
3147.22 1287
3147.74 1334
3148.27 1321
3148.80 1472
3149.33 1407
3149.86 1409
3150.39 1433
3150.92 1404
3151.45 1335
3151.98 1393
3152.51 1358
3153.04 1332
3153.57 1336
3154.10 1333
3154.63 1266
3155.16 1220
3155.69 1315
3156.22 1361
3156.74 1360
3157.27 1359
3157.80 1313
3158.33 1367
3158.86 1290
3159.39 1290
3159.92 1496
3160.45 1421
3160.98 1255
3161.51 1189
3162.04 1311
3162.58 1264
3163.11 1297
3163.64 1271
3164.17 1180
3164.70 1138
3165.23 1088
3165.76 1189
3166.29 1203
3166.82 1090
3167.35 1017
3167.88 1127
3168.41 1138
3168.94 1099
3169.47 1028
3170.00 1087
3170.53 1088
3171.07 1044
3171.60 1065
3172.13 992
3172.66 1070
3173.19 1252
3173.72 1154
3174.25 1020
3174.78 1170
3175.31 1195
3175.85 1275
3176.38 1277
3176.91 1370
3177.44 1355
3177.97 1246
3178.50 1097
3179.04 1124
3179.57 1068
3180.10 1100
3180.63 1238
3181.16 1088
3181.69 989
3182.23 1143
3182.76 1007
3183.29 1154
3183.82 1244
3184.35 1030
3184.89 1065
3185.42 1043
3185.95 1085
3186.48 1080
3187.02 1018
3187.55 1058
3188.08 1127
3188.61 1142
3189.15 1161
3189.68 1101
3190.21 1017
3190.74 1143
3191.28 1141
3191.81 1119
3192.34 1076
3192.87 1111
3193.41 1098
3193.94 1100
3194.47 1014
3195.01 1006
3195.54 1082
3196.07 1092
3196.60 1153
3197.14 1112
3197.67 1090
3198.20 1126
3198.74 1131
3199.27 1131
3199.80 1075
3200.34 1175
3200.87 1229
3201.40 1274
3201.94 1209
3202.47 1321
3203.01 1413
3203.54 1317
3204.07 1196
3204.61 1233
3205.14 1242
3205.67 1222
3206.21 1261
3206.74 1301
3207.28 1359
3207.81 1228
3208.34 1180
3208.88 1108
3209.41 1278
3209.95 1436
3210.48 1357
3211.02 1396
3211.55 1451
3212.08 1489
3212.62 1640
3213.15 1572
3213.69 1480
3214.22 1523
3214.76 1432
3215.29 1278
3215.83 1287
3216.36 1315
3216.90 1318
3217.43 1218
3217.97 1180
3218.50 1106
3219.04 1146
3219.57 1129
3220.11 1040
3220.64 1221
3221.18 1201
3221.71 1200
3222.25 1267
3222.78 1382
3223.32 1360
3223.85 1352
3224.39 1408
3224.92 1463
3225.46 1418
3225.99 1435
3226.53 1503
3227.07 1505
3227.60 1474
3228.14 1482
3228.67 1451
3229.21 1449
3229.74 1518
3230.28 1337
3230.82 1391
3231.35 1432
3231.89 1584
3232.42 1535
3232.96 1724
3233.50 1620
3234.03 1633
3234.57 1556
3235.11 1560
3235.64 1619
3236.18 1530
3236.72 1436
3237.25 1456
3237.79 1740
3238.32 1736
3238.86 1674
3239.40 1736
3239.93 1686
3240.47 1599
3241.01 1451
3241.55 1601
3242.08 1415
3242.62 1551
3243.16 1753
3243.69 1626
3244.23 1560
3244.77 1574
3245.30 1687
3245.84 1545
3246.38 1579
3246.92 1605
3247.45 1451
3247.99 1547
3248.53 1507
3249.07 1618
3249.60 1604
3250.14 1602
3250.68 1619
3251.22 1737
3251.75 1618
3252.29 1454
3252.83 1472
3253.37 1597
3253.91 1640
3254.44 1477
3254.98 1622
3255.52 1609
3256.06 1674
3256.60 1671
3257.13 1514
3257.67 1649
3258.21 1771
3258.75 1775
3259.29 1917
3259.82 1928
3260.36 2230
3260.90 2297
3261.44 2401
3261.98 2543
3262.52 3013
3263.06 3284
3263.59 3583
3264.13 3865
3264.67 4275
3265.21 4660
3265.75 4827
3266.29 5202
3266.83 5189
3267.37 5389
3267.91 5427
3268.44 5534
3268.98 5551
3269.52 5462
3270.06 4968
3270.60 4537
3271.14 4002
3271.68 3408
3272.22 2866
3272.76 2601
3273.30 2243
3273.84 2116
3274.38 1895
3274.92 1893
3275.46 1857
3276.00 1745
3276.54 1666
3277.08 1641
3277.62 1745
3278.16 1932
3278.70 1780
3279.24 1810
3279.78 1886
3280.32 1824
3280.86 1925
3281.40 1814
3281.94 1867
3282.48 1939
3283.02 1907
3283.56 1858
3284.10 1857
3284.64 1944
3285.18 1906
3285.72 2001
3286.26 2071
3286.80 1966
3287.34 1868
3287.88 1836
3288.42 1873
3288.96 1851
3289.50 1877
3290.04 1818
3290.59 1734
3291.13 1647
3291.67 1744
3292.21 1829
3292.75 1706
3293.29 1808
3293.83 1884
3294.37 1975
3294.91 2038
3295.46 1970
3296.00 2118
3296.54 2148
3297.08 2324
3297.62 2220
3298.16 2148
3298.70 2364
3299.25 2337
3299.79 2222
3300.33 2048
3300.87 1831
3301.41 1786
3301.96 1934
3302.50 2000
3303.04 2150
3303.58 2334
3304.12 2266
3304.66 2361
3305.21 2403
3305.75 2358
3306.29 2207
3306.83 2038
3307.38 1915
3307.92 1737
3308.46 1611
3309.00 1607
3309.55 1482
3310.09 1525
3310.63 1564
3311.17 1506
3311.72 1562
3312.26 1549
3312.80 1517
3313.34 1583
3313.89 1740
3314.43 1680
3314.97 1630
3315.52 1659
3316.06 1836
3316.60 1818
3317.14 1776
3317.69 1740
3318.23 1764
3318.77 1781
3319.32 1775
3319.86 1771
3320.40 1801
3320.95 1585
3321.49 1569
3322.03 1632
3322.58 1663
3323.12 1606
3323.67 1616
3324.21 1526
3324.75 1521
3325.30 1543
3325.84 1645
3326.38 1609
3326.93 1413
3327.47 1387
3328.02 1488
3328.56 1404
3329.10 1401
3329.65 1405
3330.19 1436
3330.74 1459
3331.28 1459
3331.83 1677
3332.37 1947
3332.91 2295
3333.46 2527
3334.00 2851
3334.55 3315
3335.09 3723
3335.64 4425
3336.18 4751
3336.73 5106
3337.27 5292
3337.82 5294
3338.36 5260
3338.90 4748
3339.45 4415
3339.99 4101
3340.54 3469
3341.08 3197
3341.63 2811
3342.18 2491
3342.72 2296
3343.27 1915
3343.81 1752
3344.36 1617
3344.90 1586
3345.45 1612
3345.99 1575
3346.54 1531
3347.08 1442
3347.63 1533
3348.17 1615
3348.72 1468
3349.27 1439
3349.81 1435
3350.36 1453
3350.90 1489
3351.45 1489
3352.00 1519
3352.54 1447
3353.09 1488
3353.63 1619
3354.18 1567
3354.73 1498
3355.27 1426
3355.82 1450
3356.36 1384
3356.91 1397
3357.46 1449
3358.00 1197
3358.55 1372
3359.10 1415
3359.64 1357
3360.19 1164
3360.74 1312
3361.28 1378
3361.83 1450
3362.38 1398
3362.92 1357
3363.47 1269
3364.02 1276
3364.56 1256
3365.11 1247
3365.66 1339
3366.21 1253
3366.75 1362
3367.30 1343
3367.85 1359
3368.39 1310
3368.94 1295
3369.49 1217
3370.04 1382
3370.58 1345
3371.13 1368
3371.68 1438
3372.23 1534
3372.77 1432
3373.32 1396
3373.87 1477
3374.42 1642
3374.96 1716
3375.51 1625
3376.06 1632
3376.61 1454
3377.16 1368
3377.70 1312
3378.25 1375
3378.80 1301
3379.35 1285
3379.90 1264
3380.45 1234
3380.99 1048
3381.54 1202
3382.09 1070
3382.64 1029
3383.19 1058
3383.74 1136
3384.28 1079
3384.83 1117
3385.38 1166
3385.93 1033
3386.48 1064
3387.03 1183
3387.58 1127
3388.13 1049
3388.67 1144
3389.22 1150
3389.77 1127
3390.32 1010
3390.87 984
3391.42 1053
3391.97 1072
3392.52 1088
3393.07 1194
3393.62 1272
3394.17 1209
3394.72 1121
3395.27 1182
3395.81 1118
3396.36 1098
3396.91 1113
3397.46 1105
3398.01 1071
3398.56 1075
3399.11 1052
3399.66 1119
3400.21 1014
3400.76 955
3401.31 900
3401.86 1009
3402.41 1155
3402.96 1070
3403.51 967
3404.06 985
3404.61 1067
3405.16 1071
3405.71 1183
3406.26 1055
3406.81 1024
3407.36 1040
3407.92 1037
3408.47 1052
3409.02 1141
3409.57 997
3410.12 1119
3410.67 1198
3411.22 1213
3411.77 1027
3412.32 1048
3412.87 1074
3413.42 1095
3413.97 1212
3414.52 1157
3415.08 1082
3415.63 1148
3416.18 1088
3416.73 1106
3417.28 1148
3417.83 1141
3418.38 1084
3418.93 1024
3419.49 1015
3420.04 1119
3420.59 1082
3421.14 1151
3421.69 1108
3422.24 1142
3422.80 1353
3423.35 1315
3423.90 1402
3424.45 1419
3425.00 1449
3425.55 1565
3426.11 1536
3426.66 1679
3427.21 1590
3427.76 1428
3428.31 1285
3428.87 1279
3429.42 1209
3429.97 1285
3430.52 1233
3431.08 1185
3431.63 1089
3432.18 1092
3432.73 1137
3433.29 1228
3433.84 1199
3434.39 1154
3434.94 1054
3435.50 1178
3436.05 1208
3436.60 1183
3437.15 1123
3437.71 1141
3438.26 1157
3438.81 1196
3439.37 1234
3439.92 1161
3440.47 1199
3441.03 1204
3441.58 1183
3442.13 1230
3442.69 1167
3443.24 1144
3443.79 1243
3444.35 1285
3444.90 1281
3445.45 1287
3446.01 1160
3446.56 1328
3447.11 1185
3447.67 1123
3448.22 1159
3448.77 1095
3449.33 1054
3449.88 1093
3450.44 1001
3450.99 1075
3451.54 1066
3452.10 1154
3452.65 1132
3453.21 1089
3453.76 1043
3454.31 985
3454.87 1033
3455.42 1103
3455.98 1130
3456.53 1062
3457.09 1018
3457.64 1006
3458.20 1115
3458.75 1155
3459.30 1149
3459.86 1198
3460.41 1108
3460.97 1054
3461.52 1125
3462.08 1012
3462.63 1028
3463.19 1085
3463.74 1084
3464.30 1149
3464.85 1127
3465.41 1220
3465.96 1137
3466.52 1223
3467.07 1258
3467.63 1380
3468.19 1232
3468.74 1300
3469.30 1342
3469.85 1406
3470.41 1297
3470.96 1309
3471.52 1337
3472.07 1488
3472.63 1495
3473.19 1451
3473.74 1356
3474.30 1337
3474.85 1471
3475.41 1368
3475.96 1305
3476.52 1499
3477.08 1517
3477.63 1350
3478.19 1352
3478.74 1322
3479.30 1289
3479.86 1380
3480.41 1422
3480.97 1388
3481.53 1369
3482.08 1329
3482.64 1327
3483.20 1412
3483.75 1525
3484.31 1559
3484.87 1532
3485.42 1641
3485.98 1694
3486.54 1574
3487.09 1747
3487.65 1772
3488.21 1876
3488.76 2120
3489.32 2484
3489.88 2891
3490.44 3352
3490.99 4117
3491.55 4870
3492.11 5551
3492.66 6420
3493.22 6863
3493.78 7368
3494.34 7367
3494.89 7338
3495.45 6761
3496.01 5669
3496.57 4737
3497.12 4265
3497.68 3605
3498.24 2938
3498.80 2512
3499.36 2518
3499.91 2493
3500.47 2360
3501.03 2257
3501.59 2369
3502.15 2432
3502.70 2606
3503.26 2452
3503.82 2499
3504.38 2634
3504.94 2574
3505.49 2627
3506.05 2695
3506.61 2731
3507.17 2553
3507.73 2455
3508.29 2400
3508.85 2256
3509.40 2190
3509.96 2136
3510.52 2093
3511.08 2020
3511.64 1856
3512.20 1974
3512.76 1853
3513.32 1732
3513.87 1661
3514.43 1587
3514.99 1624
3515.55 1687
3516.11 1630
3516.67 1385
3517.23 1361
3517.79 1254
3518.35 1364
3518.91 1378
3519.47 1282
3520.03 1267
3520.59 1335
3521.15 1474
3521.71 1304
3522.26 1360
3522.82 1281
3523.38 1449
3523.94 1469
3524.50 1478
3525.06 1441
3525.62 1341
3526.18 1358
3526.74 1413
3527.30 1211
3527.86 1139
3528.42 1179
3528.98 1214
3529.54 1137
3530.10 1177
3530.67 1202
3531.23 1231
3531.79 1342
3532.35 1234
3532.91 1357
3533.47 1181
3534.03 1341
3534.59 1508
3535.15 1367
3535.71 1270
3536.27 1263
3536.83 1230
3537.39 1247
3537.95 1286
3538.51 1288
3539.08 1235
3539.64 1277
3540.20 1253
3540.76 1306
3541.32 1368
3541.88 1238
3542.44 1177
3543.00 1213
3543.56 1248
3544.13 1285
3544.69 1116
3545.25 1142
3545.81 1242
3546.37 1158
3546.93 1173
3547.50 1180
3548.06 1200
3548.62 1185
3549.18 1104
3549.74 1178
3550.30 1193
3550.87 1106
3551.43 1127
3551.99 1224
3552.55 1044
3553.11 1005
3553.68 1067
3554.24 1036
3554.80 1046
3555.36 966
3555.93 1023
3556.49 1055
3557.05 1052
3557.61 986
3558.18 1056
3558.74 1044
3559.30 979
3559.86 981
3560.43 1054
3560.99 1085
3561.55 1104
3562.11 1153
3562.68 1173
3563.24 1224
3563.80 1215
3564.37 1133
3564.93 1110
3565.49 1125
3566.06 1014
3566.62 1143
3567.18 1160
3567.75 1106
3568.31 1065
3568.87 1098
3569.44 1084
3570.00 1106
3570.56 1020
3571.13 922
3571.69 984
3572.25 1031
3572.82 1012
3573.38 1047
3573.94 1026
3574.51 1034
3575.07 1040
3575.64 1035
3576.20 1005
3576.76 1104
3577.33 1184
3577.89 1142
3578.46 1247
3579.02 1275
3579.58 1256
3580.15 1091
3580.71 1131
3581.28 1147
3581.84 1152
3582.41 1145
3582.97 1019
3583.53 1096
3584.10 1007
3584.66 1038
3585.23 1204
3585.79 1062
3586.36 1007
3586.92 1027
3587.49 1092
3588.05 947
3588.62 938
3589.18 1041
3589.75 1040
3590.31 959
3590.88 958
3591.44 1023
3592.01 1024
3592.57 992
3593.14 915
3593.70 944
3594.27 991
3594.83 941
3595.40 1092
3595.97 969
3596.53 1025
3597.10 1028
3597.66 1133
3598.23 1080
3598.79 998
3599.36 992
3599.93 1032
3600.49 1061
3601.06 1016
3601.62 1032
3602.19 1028
3602.75 1040
3603.32 1061
3603.89 933
3604.45 887
3605.02 1040
3605.59 1021
3606.15 1070
3606.72 1038
3607.28 1063
3607.85 973
3608.42 912
3608.98 959
3609.55 990
3610.12 926
3610.68 897
3611.25 998
3611.82 896
3612.38 756
3612.95 832
3613.52 981
3614.08 874
3614.65 824
3615.22 915
3615.79 1035
3616.35 961
3616.92 965
3617.49 918
3618.05 966
3618.62 1001
3619.19 966
3619.76 962
3620.32 986
3620.89 1054
3621.46 1105
3622.03 1018
3622.59 1037
3623.16 1054
3623.73 932
3624.30 931
3624.86 1012
3625.43 944
3626.00 907
3626.57 896
3627.14 823
3627.70 923
3628.27 979
3628.84 857
3629.41 1038
3629.98 947
3630.55 920
3631.11 965
3631.68 985
3632.25 1088
3632.82 1061
3633.39 1028
3633.96 1060
3634.52 1060
3635.09 1085
3635.66 956
3636.23 1025
3636.80 1011
3637.37 1004
3637.94 1087
3638.50 1096
3639.07 1067
3639.64 1085
3640.21 1187
3640.78 1107
3641.35 1095
3641.92 1092
3642.49 1230
3643.06 1226
3643.63 1154
3644.20 1294
3644.76 1175
3645.33 1107
3645.90 1219
3646.47 1211
3647.04 1133
3647.61 1058
3648.18 1008
3648.75 1005
3649.32 1088
3649.89 1061
3650.46 1185
3651.03 1223
3651.60 1094
3652.17 1095
3652.74 1159
3653.31 1236
3653.88 1291
3654.45 1209
3655.02 1269
3655.59 1242
3656.16 1148
3656.73 1258
3657.30 1131
3657.87 1033
3658.44 1096
3659.01 1161
3659.58 1161
3660.15 1123
3660.72 1157
3661.29 1157
3661.87 1075
3662.44 1070
3663.01 1175
3663.58 1269
3664.15 1185
3664.72 1159
3665.29 1178
3665.86 1279
3666.43 1273
3667.00 1393
3667.57 1439
3668.15 1444
3668.72 1410
3669.29 1399
3669.86 1242
3670.43 1269
3671.00 1265
3671.57 1164
3672.15 1121
3672.72 1079
3673.29 1075
3673.86 1032
3674.43 1112
3675.00 1182
3675.57 1099
3676.15 1118
3676.72 1252
3677.29 1201
3677.86 1137
3678.43 1219
3679.01 1141
3679.58 1083
3680.15 1144
3680.72 1264
3681.29 1161
3681.87 1052
3682.44 970
3683.01 880
3683.58 975
3684.16 1033
3684.73 991
3685.30 997
3685.87 1019
3686.45 1044
3687.02 1043
3687.59 1023
3688.16 996
3688.74 963
3689.31 1021
3689.88 1012
3690.46 1099
3691.03 1121
3691.60 1118
3692.17 1047
3692.75 996
3693.32 1106
3693.89 1089
3694.47 1112
3695.04 1020
3695.61 920
3696.19 940
3696.76 939
3697.33 884
3697.91 930
3698.48 890
3699.05 1018
3699.63 961
3700.20 959
3700.78 923
3701.35 890
3701.92 972
3702.50 1041
3703.07 1033
3703.64 889
3704.22 875
3704.79 906
3705.37 1013
3705.94 1058
3706.51 939
3707.09 1062
3707.66 1033
3708.24 969
3708.81 1073
3709.39 1007
3709.96 983
3710.53 954
3711.11 1097
3711.68 1087
3712.26 1133
3712.83 1037
3713.41 1071
3713.98 1008
3714.56 981
3715.13 1024
3715.71 1022
3716.28 1041
3716.86 945
3717.43 971
3718.01 1061
3718.58 1017
3719.16 1010
3719.73 1088
3720.31 1019
3720.88 985
3721.46 901
3722.03 961
3722.61 1041
3723.18 944
3723.76 923
3724.34 942
3724.91 944
3725.49 917
3726.06 802
3726.64 847
3727.21 925
3727.79 1000
3728.36 925
3728.94 789
3729.52 848
3730.09 883
3730.67 990
3731.24 969
3731.82 959
3732.40 994
3732.97 1072
3733.55 1173
3734.13 1134
3734.70 1059
3735.28 1112
3735.85 1166
3736.43 1060
3737.01 1026
3737.58 971
3738.16 1019
3738.74 953
3739.31 922
3739.89 1010
3740.47 907
3741.04 897
3741.62 935
3742.20 873
3742.78 769
3743.35 787
3743.93 873
3744.51 903
3745.08 958
3745.66 965
3746.24 816
3746.82 873
3747.39 899
3747.97 906
3748.55 929
3749.12 941
3749.70 928
3750.28 960
3750.86 906
3751.43 835
3752.01 891
3752.59 861
3753.17 863
3753.75 957
3754.32 1058
3754.90 1018
3755.48 948
3756.06 878
3756.64 847
3757.21 949
3757.79 969
3758.37 941
3758.95 1019
3759.53 923
3760.10 938
3760.68 889
3761.26 1007
3761.84 970
3762.42 940
3763.00 941
3763.58 962
3764.15 961
3764.73 1033
3765.31 1080
3765.89 959
3766.47 954
3767.05 955
3767.63 893
3768.21 938
3768.78 937
3769.36 1029
3769.94 934
3770.52 888
3771.10 934
3771.68 969
3772.26 1033
3772.84 916
3773.42 900
3774.00 873
3774.58 937
3775.16 957
3775.73 1029
3776.31 927
3776.89 777
3777.47 905
3778.05 960
3778.63 955
3779.21 847
3779.79 840
3780.37 900
3780.95 905
3781.53 831
3782.11 839
3782.69 903
3783.27 730
3783.85 792
3784.43 900
3785.01 896
3785.59 848
3786.17 881
3786.75 812
3787.33 865
3787.91 869
3788.49 921
3789.08 880
3789.66 881
3790.24 708
3790.82 822
3791.40 840
3791.98 836
3792.56 936
3793.14 898
3793.72 889
3794.30 890
3794.88 950
3795.46 939
3796.05 889
3796.63 915
3797.21 880
3797.79 928
3798.37 999
3798.95 894
3799.53 985
3800.11 1089
3800.69 1014
3801.28 1132
3801.86 1175
3802.44 1265
3803.02 1261
3803.60 1158
3804.18 1161
3804.77 1090
3805.35 1087
3805.93 1126
3806.51 1084
3807.09 1015
3807.68 1041
3808.26 1045
3808.84 1085
3809.42 1080
3810.00 1108
3810.59 1015
3811.17 1053
3811.75 1138
3812.33 1127
3812.91 1192
3813.50 1172
3814.08 1167
3814.66 1249
3815.24 1285
3815.83 1298
3816.41 1365
3816.99 1377
3817.58 1211
3818.16 1134
3818.74 1154
3819.32 1218
3819.91 1119
3820.49 1103
3821.07 1087
3821.66 1013
3822.24 989
3822.82 884
3823.40 845
3823.99 905
3824.57 945
3825.15 980
3825.74 990
3826.32 912
3826.90 889
3827.49 922
3828.07 960
3828.65 843
3829.24 844
3829.82 921
3830.41 897
3830.99 1015
3831.57 923
3832.16 903
3832.74 845
3833.32 907
3833.91 930
3834.49 845
3835.08 934
3835.66 822
3836.24 843
3836.83 890
3837.41 902
3838.00 863
3838.58 825
3839.17 846
3839.75 893
3840.33 887
3840.92 843
3841.50 826
3842.09 852
3842.67 900
3843.26 831
3843.84 898
3844.43 877
3845.01 842
3845.60 919
3846.18 813
3846.77 846
3847.35 892
3847.94 981
3848.52 844
3849.11 880
3849.69 944
3850.28 900
3850.86 940
3851.45 984
3852.03 886
3852.62 809
3853.20 802
3853.79 837
3854.37 819
3854.96 767
3855.55 779
3856.13 799
3856.72 930
3857.30 850
3857.89 758
3858.47 780
3859.06 830
3859.65 858
3860.23 936
3860.82 903
3861.40 887
3861.99 862
3862.58 831
3863.16 827
3863.75 871
3864.33 894
3864.92 926
3865.51 937
3866.09 874
3866.68 837
3867.27 1017
3867.85 974
3868.44 872
3869.03 824
3869.61 849
3870.20 929
3870.79 873
3871.37 895
3871.96 846
3872.55 845
3873.13 942
3873.72 919
3874.31 820
3874.90 885
3875.48 977
3876.07 840
3876.66 924
3877.24 927
3877.83 871
3878.42 924
3879.01 999
3879.59 964
3880.18 936
3880.77 948
3881.36 854
3881.94 781
3882.53 893
3883.12 861
3883.71 863
3884.29 854
3884.88 772
3885.47 895
3886.06 844
3886.65 951
3887.23 979
3887.82 937
3888.41 933
3889.00 992
3889.59 928
3890.17 925
3890.76 891
3891.35 928
3891.94 945
3892.53 980
3893.12 1107
3893.70 1096
3894.29 1023
3894.88 1005
3895.47 989
3896.06 1033
3896.65 920
3897.24 973
3897.83 925
3898.41 938
3899.00 953
3899.59 917
3900.18 955
3900.77 939
3901.36 881
3901.95 1017
3902.54 1004
3903.13 947
3903.72 874
3904.31 887
3904.89 883
3905.48 857
3906.07 1027
3906.66 986
3907.25 946
3907.84 937
3908.43 955
3909.02 1028
3909.61 1090
3910.20 1124
3910.79 1086
3911.38 969
3911.97 957
3912.56 968
3913.15 1025
3913.74 1039
3914.33 963
3914.92 830
3915.51 882
3916.10 833
3916.69 835
3917.28 916
3917.87 827
3918.46 840
3919.05 810
3919.64 927
3920.23 858
3920.82 907
3921.41 969
3922.00 896
3922.60 911
3923.19 846
3923.78 877
3924.37 871
3924.96 884
3925.55 847
3926.14 849
3926.73 943
3927.32 888
3927.91 876
3928.50 832
3929.10 860
3929.69 840
3930.28 868
3930.87 953
3931.46 867
3932.05 761
3932.64 725
3933.23 748
3933.83 792
3934.42 804
3935.01 776
3935.60 787
3936.19 780
3936.78 786
3937.38 836
3937.97 849
3938.56 832
3939.15 913
3939.74 934
3940.34 955
3940.93 962
3941.52 957
3942.11 1005
3942.70 1009
3943.30 1017
3943.89 999
3944.48 1036
3945.07 995
3945.67 1027
3946.26 896
3946.85 869
3947.44 885
3948.04 932
3948.63 930
3949.22 905
3949.81 797
3950.41 843
3951.00 819
3951.59 877
3952.19 940
3952.78 913
3953.37 929
3953.96 950
3954.56 884
3955.15 883
3955.74 904
3956.34 921
3956.93 982
3957.52 937
3958.12 957
3958.71 1066
3959.30 1028
3959.90 986
3960.49 957
3961.08 994
3961.68 892
3962.27 938
3962.87 930
3963.46 927
3964.05 1045
3964.65 1033
3965.24 974
3965.83 1127
3966.43 1054
3967.02 1020
3967.62 1036
3968.21 1029
3968.80 1053
3969.40 1087
3969.99 1000
3970.59 915
3971.18 1052
3971.78 975
3972.37 1016
3972.97 968
3973.56 966
3974.15 1008
3974.75 972
3975.34 1062
3975.94 1218
3976.53 1245
3977.13 1325
3977.72 1378
3978.32 1257
3978.91 1436
3979.51 1360
3980.10 1302
3980.70 1236
3981.29 1094
3981.89 1050
3982.48 1178
3983.08 1099
3983.67 1123
3984.27 931
3984.86 966
3985.46 983
3986.05 931
3986.65 918
3987.25 957
3987.84 993
3988.44 922
3989.03 968
3989.63 1015
3990.22 1026
3990.82 931
3991.42 1018
3992.01 1021
3992.61 1045
3993.20 1032
3993.80 1029
3994.40 1000
3994.99 1015
3995.59 1064
3996.18 1031
3996.78 1085
3997.38 1015
3997.97 970
3998.57 1065
3999.17 1017
3999.76 983
4000.36 960
4000.95 961
4001.55 1098
4002.15 1075
4002.74 931
4003.34 939
4003.94 1018
4004.54 896
4005.13 972
4005.73 981
4006.33 961
4006.92 987
4007.52 1070
4008.12 987
4008.71 926
4009.31 997
4009.91 989
4010.51 1019
4011.10 950
4011.70 1017
4012.30 975
4012.90 1025
4013.49 906
4014.09 980
4014.69 1010
4015.29 1006
4015.88 963
4016.48 941
4017.08 973
4017.68 922
4018.27 882
4018.87 904
4019.47 1004
4020.07 979
4020.67 985
4021.26 883
4021.86 866
4022.46 951
4023.06 935
4023.66 951
4024.26 952
4024.85 954
4025.45 1012
4026.05 988
4026.65 927
4027.25 921
4027.85 1059
4028.44 1022
4029.04 1072
4029.64 1154
4030.24 1068
4030.84 1083
4031.44 1104
4032.04 1154
4032.64 1220
4033.23 1320
4033.83 1242
4034.43 1290
4035.03 1268
4035.63 1443
4036.23 1344
4036.83 1277
4037.43 1201
4038.03 1171
4038.63 1197
4039.23 1133
4039.83 951
4040.43 926
4041.03 994
4041.63 978
4042.22 1002
4042.82 943
4043.42 917
4044.02 933
4044.62 996
4045.22 884
4045.82 939
4046.42 868
4047.02 796
4047.62 946
4048.22 935
4048.82 897
4049.42 826
4050.02 917
4050.62 1027
4051.22 983
4051.82 932
4052.43 902
4053.03 856
4053.63 1001
4054.23 916
4054.83 970
4055.43 993
4056.03 945
4056.63 867
4057.23 899
4057.83 876
4058.43 948
4059.03 934
4059.63 837
4060.23 842
4060.84 874
4061.44 914
4062.04 874
4062.64 802
4063.24 797
4063.84 858
4064.44 860
4065.04 869
4065.64 900
4066.25 774
4066.85 760
4067.45 765
4068.05 766
4068.65 810
4069.25 820
4069.86 855
4070.46 843
4071.06 883
4071.66 839
4072.26 812
4072.86 811
4073.47 750
4074.07 714
4074.67 736
4075.27 827
4075.87 836
4076.48 707
4077.08 665
4077.68 787
4078.28 863
4078.89 846
4079.49 875
4080.09 842
4080.69 884
4081.30 938
4081.90 824
4082.50 750
4083.10 854
4083.71 918
4084.31 814
4084.91 815
4085.52 782
4086.12 783
4086.72 887
4087.32 854
4087.93 938
4088.53 809
4089.13 819
4089.74 953
4090.34 772
4090.94 809
4091.55 841
4092.15 835
4092.75 756
4093.36 829
4093.96 856
4094.56 772
4095.17 778
4095.77 851
4096.37 834
4096.98 735
4097.58 783
4098.18 776
4098.79 804
4099.39 875
4100.00 860
4100.60 812
4101.20 744
4101.81 821
4102.41 846
4103.02 800
4103.62 776
4104.23 812
4104.83 815
4105.43 900
4106.04 787
4106.64 800
4107.25 864
4107.85 791
4108.46 760
4109.06 705
4109.67 802
4110.27 828
4110.87 906
4111.48 881
4112.08 852
4112.69 845
4113.29 893
4113.90 825
4114.50 859
4115.11 829
4115.71 907
4116.32 831
4116.92 763
4117.53 808
4118.13 853
4118.74 876
4119.35 821
4119.95 730
4120.56 702
4121.16 712
4121.77 767
4122.37 754
4122.98 680
4123.58 780
4124.19 781
4124.80 745
4125.40 756
4126.01 861
4126.61 817
4127.22 892
4127.82 747
4128.43 761
4129.04 725
4129.64 751
4130.25 729
4130.85 807
4131.46 886
4132.07 722
4132.67 779
4133.28 790
4133.89 829
4134.49 841
4135.10 920
4135.71 941
4136.31 856
4136.92 893
4137.53 865
4138.13 863
4138.74 898
4139.35 1024
4139.95 953
4140.56 897
4141.17 930
4141.77 933
4142.38 869
4142.99 826
4143.59 885
4144.20 922
4144.81 972
4145.42 1001
4146.02 929
4146.63 946
4147.24 1021
4147.85 955
4148.45 866
4149.06 821
4149.67 845
4150.28 985
4150.88 938
4151.49 835
4152.10 831
4152.71 870
4153.31 817
4153.92 806
4154.53 820
4155.14 845
4155.75 827
4156.35 829
4156.96 873
4157.57 857
4158.18 902
4158.79 1023
4159.40 1074
4160.00 1063
4160.61 1039
4161.22 994
4161.83 1006
4162.44 1013
4163.05 969
4163.65 949
4164.26 949
4164.87 967
4165.48 994
4166.09 877
4166.70 858
4167.31 912
4167.92 919
4168.52 842
4169.13 869
4169.74 942
4170.35 934
4170.96 963
4171.57 871
4172.18 825
4172.79 894
4173.40 937
4174.01 908
4174.62 812
4175.23 877
4175.84 844
4176.45 818
4177.05 844
4177.66 833
4178.27 823
4178.88 852
4179.49 983
4180.10 938
4180.71 898
4181.32 912
4181.93 878
4182.54 878
4183.15 916
4183.76 789
4184.37 928
4184.98 954
4185.59 928
4186.20 874
4186.81 989
4187.42 1014
4188.03 944
4188.65 918
4189.26 918
4189.87 901
4190.48 827
4191.09 913
4191.70 775
4192.31 786
4192.92 913
4193.53 935
4194.14 874
4194.75 871
4195.36 915
4195.97 941
4196.58 860
4197.20 831
4197.81 875
4198.42 917
4199.03 859
4199.64 838
4200.25 876
4200.86 876
4201.47 901
4202.09 889
4202.70 943
4203.31 1003
4203.92 973
4204.53 862
4205.14 997
4205.75 952
4206.37 811
4206.98 862
4207.59 807
4208.20 856
4208.81 898
4209.43 861
4210.04 816
4210.65 780
4211.26 784
4211.87 778
4212.49 741
4213.10 730
4213.71 695
4214.32 793
4214.93 793
4215.55 791
4216.16 852
4216.77 821
4217.38 878
4218.00 907
4218.61 930
4219.22 969
4219.84 843
4220.45 885
4221.06 906
4221.67 907
4222.29 927
4222.90 933
4223.51 1076
4224.13 929
4224.74 836
4225.35 952
4225.96 957
4226.58 999
4227.19 954
4227.80 891
4228.42 821
4229.03 928
4229.64 984
4230.26 1011
4230.87 1052
4231.48 1067
4232.10 1170
4232.71 1216
4233.33 1312
4233.94 1581
4234.55 1699
4235.17 1846
4235.78 1833
4236.39 1888
4237.01 1972
4237.62 1966
4238.24 1838
4238.85 1863
4239.46 1549
4240.08 1336
4240.69 1264
4241.31 1228
4241.92 1106
4242.54 1122
4243.15 1034
4243.76 1020
4244.38 999
4244.99 1047
4245.61 1027
4246.22 1028
4246.84 980
4247.45 1041
4248.07 1021
4248.68 1227
4249.30 1040
4249.91 1060
4250.53 1048
4251.14 1135
4251.76 1047
4252.37 910
4252.99 844
4253.60 929
4254.22 1018
4254.83 870
4255.45 939
4256.06 1039
4256.68 1021
4257.29 965
4257.91 896
4258.52 931
4259.14 1022
4259.76 991
4260.37 848
4260.99 863
4261.60 831
4262.22 878
4262.83 973
4263.45 904
4264.07 963
4264.68 884
4265.30 915
4265.91 936
4266.53 889
4267.15 829
4267.76 980
4268.38 976
4268.99 1017
4269.61 988
4270.23 986
4270.84 1032
4271.46 1012
4272.08 941
4272.69 1115
4273.31 1114
4273.93 1010
4274.54 1040
4275.16 1075
4275.78 1157
4276.39 1258
4277.01 1265
4277.63 1216
4278.24 1144
4278.86 1172
4279.48 1149
4280.09 1029
4280.71 1171
4281.33 1085
4281.95 987
4282.56 999
4283.18 988
4283.80 980
4284.42 868
4285.03 853
4285.65 865
4286.27 866
4286.89 846
4287.50 929
4288.12 985
4288.74 937
4289.36 866
4289.97 932
4290.59 960
4291.21 896
4291.83 920
4292.45 931
4293.06 920
4293.68 982
4294.30 1013
4294.92 982
4295.54 926
4296.15 822
4296.77 912
4297.39 915
4298.01 856
4298.63 884
4299.25 912
4299.86 939
4300.48 887
4301.10 837
4301.72 780
4302.34 858
4302.96 930
4303.58 832
4304.19 849
4304.81 847
4305.43 775
4306.05 754
4306.67 832
4307.29 883
4307.91 854
4308.53 890
4309.15 854
4309.77 916
4310.38 871
4311.00 867
4311.62 918
4312.24 853
4312.86 826
4313.48 825
4314.10 931
4314.72 889
4315.34 902
4315.96 770
4316.58 847
4317.20 849
4317.82 848
4318.44 865
4319.06 947
4319.68 1005
4320.30 915
4320.92 792
4321.54 827
4322.16 848
4322.78 880
4323.40 943
4324.02 873
4324.64 874
4325.26 946
4325.88 961
4326.50 1003
4327.12 984
4327.74 962
4328.36 997
4328.98 1006
4329.60 874
4330.22 891
4330.84 905
4331.47 914
4332.09 1001
4332.71 1035
4333.33 1014
4333.95 1035
4334.57 1130
4335.19 1133
4335.81 1153
4336.43 1210
4337.05 1289
4337.68 1423
4338.30 1491
4338.92 1470
4339.54 1510
4340.16 1444
4340.78 1441
4341.40 1429
4342.03 1477
4342.65 1623
4343.27 1527
4343.89 1691
4344.51 1862
4345.13 2244
4345.76 2457
4346.38 2656
4347.00 3193
4347.62 3176
4348.24 3340
4348.86 3386
4349.49 3236
4350.11 2955
4350.73 2786
4351.35 2546
4351.98 2197
4352.60 1751
4353.22 1530
4353.84 1467
4354.46 1355
4355.09 1328
4355.71 1219
4356.33 1195
4356.95 1136
4357.58 1076
4358.20 1100
4358.82 1215
4359.45 1113
4360.07 1179
4360.69 1257
4361.31 1226
4361.94 1176
4362.56 1156
4363.18 1067
4363.81 1008
4364.43 1005
4365.05 1051
4365.68 941
4366.30 997
4366.92 1204
4367.55 1147
4368.17 1131
4368.79 1115
4369.42 1084
4370.04 967
4370.66 862
4371.29 856
4371.91 911
4372.53 961
4373.16 866
4373.78 845
4374.41 965
4375.03 877
4375.65 894
4376.28 891
4376.90 936
4377.53 1014
4378.15 949
4378.77 942
4379.40 933
4380.02 966
4380.65 975
4381.27 984
4381.89 962
4382.52 1017
4383.14 980
4383.77 898
4384.39 890
4385.02 892
4385.64 979
4386.27 930
4386.89 954
4387.52 973
4388.14 918
4388.77 825
4389.39 904
4390.02 1003
4390.64 936
4391.27 872
4391.89 846
4392.52 764
4393.14 755
4393.77 892
4394.39 877
4395.02 844
4395.64 749
4396.27 902
4396.89 841
4397.52 833
4398.14 765
4398.77 833
4399.39 789
4400.02 821
4400.65 895
4401.27 829
4401.90 818
4402.52 891
4403.15 908
4403.78 864
4404.40 983
4405.03 864
4405.65 906
4406.28 887
4406.91 792
4407.53 869
4408.16 844
4408.78 866
4409.41 788
4410.04 846
4410.66 838
4411.29 819
4411.92 853
4412.54 831
4413.17 866
4413.80 888
4414.42 846
4415.05 874
4415.68 739
4416.30 765
4416.93 804
4417.56 771
4418.18 795
4418.81 796
4419.44 868
4420.07 807
4420.69 805
4421.32 882
4421.95 815
4422.57 804
4423.20 817
4423.83 779
4424.46 836
4425.08 807
4425.71 900
4426.34 806
4426.97 706
4427.59 797
4428.22 809
4428.85 832
4429.48 826
4430.10 805
4430.73 786
4431.36 783
4431.99 863
4432.62 873
4433.24 815
4433.87 817
4434.50 962
4435.13 827
4435.76 796
4436.38 847
4437.01 885
4437.64 934
4438.27 878
4438.90 978
4439.53 910
4440.16 1014
4440.78 955
4441.41 930
4442.04 844
4442.67 805
4443.30 964
4443.93 909
4444.56 905
4445.19 877
4445.81 918
4446.44 839
4447.07 904
4447.70 842
4448.33 803
4448.96 899
4449.59 841
4450.22 876
4450.85 816
4451.48 898
4452.11 927
4452.73 907
4453.36 900
4453.99 962
4454.62 968
4455.25 1087
4455.88 993
4456.51 1070
4457.14 1120
4457.77 1023
4458.40 1043
4459.03 1102
4459.66 1086
4460.29 983
4460.92 1022
4461.55 1008
4462.18 960
4462.81 864
4463.44 815
4464.07 839
4464.70 811
4465.33 778
4465.96 704
4466.59 683
4467.22 856
4467.85 867
4468.48 806
4469.12 803
4469.75 830
4470.38 804
4471.01 725
4471.64 825
4472.27 864
4472.90 847
4473.53 836
4474.16 879
4474.79 826
4475.42 783
4476.05 766
4476.69 734
4477.32 766
4477.95 779
4478.58 761
4479.21 879
4479.84 879
4480.47 815
4481.10 870
4481.74 856
4482.37 881
4483.00 985
4483.63 892
4484.26 848
4484.89 853
4485.53 897
4486.16 893
4486.79 855
4487.42 874
4488.05 936
4488.68 825
4489.32 880
4489.95 925
4490.58 912
4491.21 904
4491.84 912
4492.48 898
4493.11 948
4493.74 955
4494.37 837
4495.01 882
4495.64 1003
4496.27 908
4496.90 763
4497.54 830
4498.17 936
4498.80 979
4499.43 1026
4500.07 1064
4500.70 1234
4501.33 1302
4501.97 1285
4502.60 1435
4503.23 1340
4503.86 1528
4504.50 1587
4505.13 1416
4505.76 1198
4506.40 1222
4507.03 1146
4507.66 1102
4508.30 1128
4508.93 1116
4509.56 1031
4510.20 1036
4510.83 1107
4511.46 986
4512.10 933
4512.73 973
4513.37 923
4514.00 1025
4514.63 871
4515.27 859
4515.90 959
4516.53 883
4517.17 827
4517.80 774
4518.44 803
4519.07 813
4519.70 828
4520.34 781
4520.97 693
4521.61 794
4522.24 815
4522.88 794
4523.51 853
4524.14 771
4524.78 858
4525.41 896
4526.05 842
4526.68 855
4527.32 828
4527.95 845
4528.59 808
4529.22 731
4529.86 821
4530.49 845
4531.13 782
4531.76 801
4532.40 832
4533.03 779
4533.67 806
4534.30 790
4534.94 730
4535.57 788
4536.21 902
4536.84 765
4537.48 780
4538.11 830
4538.75 744
4539.38 832
4540.02 840
4540.66 769
4541.29 768
4541.93 838
4542.56 723
4543.20 727
4543.83 772
4544.47 782
4545.11 747
4545.74 742
4546.38 766
4547.01 727
4547.65 692
4548.29 674
4548.92 693
4549.56 763
4550.19 788
4550.83 927
4551.47 735
4552.10 716
4552.74 761
4553.38 741
4554.01 813
4554.65 790
4555.29 695
4555.92 740
4556.56 774
4557.20 901
4557.83 737
4558.47 677
4559.11 899
4559.74 776
4560.38 788
4561.02 642
4561.66 680
4562.29 716
4562.93 703
4563.57 719
4564.20 739
4564.84 680
4565.48 718
4566.12 704
4566.75 769
4567.39 708
4568.03 767
4568.67 731
4569.30 826
4569.94 713
4570.58 661
4571.22 663
4571.85 643
4572.49 684
4573.13 717
4573.77 788
4574.41 735
4575.04 687
4575.68 692
4576.32 692
4576.96 777
4577.60 750
4578.23 753
4578.87 764
4579.51 714
4580.15 712
4580.79 749
4581.43 742
4582.06 788
4582.70 744
4583.34 795
4583.98 743
4584.62 884
4585.26 810
4585.90 798
4586.54 849
4587.17 909
4587.81 865
4588.45 856
4589.09 990
4589.73 984
4590.37 1058
4591.01 1090
4591.65 1271
4592.29 1395
4592.93 1541
4593.57 1510
4594.20 1361
4594.84 1202
4595.48 1087
4596.12 1204
4596.76 1172
4597.40 1009
4598.04 1099
4598.68 996
4599.32 926
4599.96 951
4600.60 957
4601.24 919
4601.88 948
4602.52 888
4603.16 945
4603.80 920
4604.44 989
4605.08 1002
4605.72 1029
4606.36 982
4607.00 925
4607.64 923
4608.28 855
4608.92 841
4609.56 894
4610.20 880
4610.84 820
4611.48 814
4612.12 844
4612.77 825
4613.41 844
4614.05 797
4614.69 837
4615.33 862
4615.97 767
4616.61 851
4617.25 925
4617.89 820
4618.53 802
4619.17 788
4619.82 732
4620.46 820
4621.10 777
4621.74 796
4622.38 716
4623.02 778
4623.66 815
4624.30 835
4624.95 842
4625.59 765
4626.23 745
4626.87 716
4627.51 720
4628.15 674
4628.80 749
4629.44 738
4630.08 743
4630.72 774
4631.36 780
4632.00 671
4632.65 767
4633.29 805
4633.93 756
4634.57 867
4635.22 853
4635.86 842
4636.50 785
4637.14 871
4637.78 786
4638.43 859
4639.07 916
4639.71 832
4640.35 751
4641.00 769
4641.64 850
4642.28 894
4642.93 822
4643.57 708
4644.21 811
4644.85 836
4645.50 883
4646.14 850
4646.78 836
4647.43 790
4648.07 766
4648.71 709
4649.36 769
4650.00 753
4650.64 753
4651.28 660
4651.93 759
4652.57 810
4653.22 815
4653.86 772
4654.50 778
4655.15 784
4655.79 749
4656.43 733
4657.08 778
4657.72 799
4658.36 741
4659.01 751
4659.65 731
4660.30 666
4660.94 695
4661.58 762
4662.23 735
4662.87 729
4663.52 755
4664.16 821
4664.80 701
4665.45 697
4666.09 751
4666.74 730
4667.38 686
4668.03 623
4668.67 740
4669.32 782
4669.96 772
4670.60 782
4671.25 764
4671.89 697
4672.54 758
4673.18 674
4673.83 665
4674.47 747
4675.12 734
4675.76 677
4676.41 766
4677.05 733
4677.70 818
4678.34 768
4678.99 708
4679.63 808
4680.28 817
4680.93 757
4681.57 755
4682.22 738
4682.86 791
4683.51 825
4684.15 763
4684.80 822
4685.44 862
4686.09 770
4686.74 797
4687.38 831
4688.03 780
4688.67 706
4689.32 735
4689.97 735
4690.61 819
4691.26 735
4691.90 799
4692.55 817
4693.20 815
4693.84 818
4694.49 797
4695.13 886
4695.78 906
4696.43 952
4697.07 887
4697.72 941
4698.37 980
4699.01 1126
4699.66 1211
4700.31 1238
4700.95 1255
4701.60 1340
4702.25 1404
4702.89 1338
4703.54 1133
4704.19 1140
4704.84 982
4705.48 1038
4706.13 961
4706.78 994
4707.42 974
4708.07 955
4708.72 998
4709.37 841
4710.01 880
4710.66 953
4711.31 937
4711.96 984
4712.60 893
4713.25 840
4713.90 887
4714.55 845
4715.19 829
4715.84 869
4716.49 881
4717.14 864
4717.78 945
4718.43 909
4719.08 811
4719.73 852
4720.38 780
4721.02 806
4721.67 809
4722.32 896
4722.97 775
4723.62 772
4724.27 815
4724.91 912
4725.56 851
4726.21 962
4726.86 925
4727.51 927
4728.16 979
4728.81 991
4729.45 910
4730.10 1006
4730.75 896
4731.40 928
4732.05 943
4732.70 798
4733.35 746
4734.00 667
4734.65 809
4735.29 847
4735.94 837
4736.59 836
4737.24 818
4737.89 891
4738.54 938
4739.19 792
4739.84 895
4740.49 860
4741.14 824
4741.79 849
4742.44 871
4743.09 915
4743.74 860
4744.39 900
4745.04 888
4745.69 828
4746.34 780
4746.99 914
4747.64 902
4748.29 872
4748.94 945
4749.59 911
4750.24 983
4750.89 941
4751.54 1010
4752.19 1039
4752.84 1088
4753.49 1149
4754.14 1064
4754.79 1066
4755.44 1028
4756.09 967
4756.74 952
4757.39 950
4758.04 929
4758.69 850
4759.34 779
4759.99 924
4760.64 842
4761.30 803
4761.95 779
4762.60 800
4763.25 786
4763.90 810
4764.55 836
4765.20 851
4765.85 889
4766.50 868
4767.16 805
4767.81 860
4768.46 832
4769.11 899
4769.76 938
4770.41 966
4771.06 909
4771.72 853
4772.37 835
4773.02 700
4773.67 741
4774.32 693
4774.97 748
4775.63 826
4776.28 800
4776.93 798
4777.58 774
4778.23 752
4778.89 808
4779.54 761
4780.19 898
4780.84 872
4781.50 875
4782.15 964
4782.80 965
4783.45 946
4784.11 918
4784.76 877
4785.41 847
4786.06 823
4786.72 765
4787.37 810
4788.02 781
4788.67 786
4789.33 808
4789.98 858
4790.63 766
4791.28 757
4791.94 825
4792.59 828
4793.24 818
4793.90 779
4794.55 841
4795.20 771
4795.86 768
4796.51 802
4797.16 819
4797.82 835
4798.47 782
4799.12 858
4799.78 783
4800.43 799
4801.08 753
4801.74 885
4802.39 841
4803.05 832
4803.70 834
4804.35 781
4805.01 866
4805.66 878
4806.31 798
4806.97 762
4807.62 769
4808.28 786
4808.93 793
4809.59 770
4810.24 827
4810.89 857
4811.55 842
4812.20 783
4812.86 828
4813.51 771
4814.17 890
4814.82 919
4815.48 950
4816.13 884
4816.78 873
4817.44 881
4818.09 882
4818.75 834
4819.40 918
4820.06 987
4820.71 929
4821.37 946
4822.02 891
4822.68 923
4823.33 1009
4823.99 992
4824.64 996
4825.30 1085
4825.95 1037
4826.61 1044
4827.27 1051
4827.92 1027
4828.58 1076
4829.23 1035
4829.89 1079
4830.54 1057
4831.20 1058
4831.85 1059
4832.51 1079
4833.17 1083
4833.82 1024
4834.48 1063
4835.13 1132
4835.79 1197
4836.45 1175
4837.10 1266
4837.76 1177
4838.41 1192
4839.07 1258
4839.73 1270
4840.38 1300
4841.04 1269
4841.70 1354
4842.35 1383
4843.01 1418
4843.66 1474
4844.32 1433
4844.98 1504
4845.63 1517
4846.29 1395
4846.95 1432
4847.60 1501
4848.26 1706
4848.92 1920
4849.58 2120
4850.23 2320
4850.89 2594
4851.55 2781
4852.20 2783
4852.86 2710
4853.52 2619
4854.17 2485
4854.83 2326
4855.49 2238
4856.15 2217
4856.80 2105
4857.46 2354
4858.12 2394
4858.78 2415
4859.43 2665
4860.09 2885
4860.75 2686
4861.41 2417
4862.07 2356
4862.72 2321
4863.38 2065
4864.04 2009
4864.70 2145
4865.35 1997
4866.01 1941
4866.67 2028
4867.33 2091
4867.99 2057
4868.65 1954
4869.30 1980
4869.96 1964
4870.62 1954
4871.28 1802
4871.94 1776
4872.60 1785
4873.25 1768
4873.91 1596
4874.57 1717
4875.23 1649
4875.89 1657
4876.55 1614
4877.21 1623
4877.86 1528
4878.52 1570
4879.18 1673
4879.84 1564
4880.50 1626
4881.16 1652
4881.82 1665
4882.48 1604
4883.14 1511
4883.80 1500
4884.46 1456
4885.11 1379
4885.77 1395
4886.43 1343
4887.09 1357
4887.75 1256
4888.41 1474
4889.07 1574
4889.73 1506
4890.39 1489
4891.05 1718
4891.71 1746
4892.37 1645
4893.03 1631
4893.69 1591
4894.35 1552
4895.01 1458
4895.67 1437
4896.33 1397
4896.99 1339
4897.65 1312
4898.31 1365
4898.97 1379
4899.63 1356
4900.29 1332
4900.95 1406
4901.61 1350
4902.27 1398
4902.93 1395
4903.59 1397
4904.25 1331
4904.91 1225
4905.58 1111
4906.24 1172
4906.90 1243
4907.56 1122
4908.22 1103
4908.88 1165
4909.54 1098
4910.20 1069
4910.86 1006
4911.52 1123
4912.18 1077
4912.85 970
4913.51 1037
4914.17 1090
4914.83 974
4915.49 1003
4916.15 1091
4916.81 999
4917.48 850
4918.14 892
4918.80 994
4919.46 993
4920.12 952
4920.78 910
4921.45 917
4922.11 932
4922.77 992
4923.43 965
4924.09 915
4924.76 870
4925.42 933
4926.08 900
4926.74 884
4927.40 978
4928.07 970
4928.73 975
4929.39 926
4930.05 882
4930.72 929
4931.38 924
4932.04 920
4932.70 917
4933.37 908
4934.03 965
4934.69 983
4935.35 907
4936.02 950
4936.68 839
4937.34 857
4938.00 815
4938.67 878
4939.33 866
4939.99 746
4940.66 807
4941.32 810
4941.98 820
4942.65 753
4943.31 821
4943.97 780
4944.64 847
4945.30 854
4945.96 842
4946.63 830
4947.29 813
4947.95 746
4948.62 765
4949.28 798
4949.94 841
4950.61 823
4951.27 809
4951.94 790
4952.60 834
4953.26 841
4953.93 848
4954.59 748
4955.26 830
4955.92 741
4956.58 833
4957.25 775
4957.91 870
4958.58 808
4959.24 812
4959.90 797
4960.57 803
4961.23 800
4961.90 818
4962.56 914
4963.23 921
4963.89 904
4964.56 914
4965.22 916
4965.89 1012
4966.55 1008
4967.22 959
4967.88 1023
4968.55 947
4969.21 879
4969.88 858
4970.54 819
4971.21 867
4971.87 857
4972.54 799
4973.20 825
4973.87 785
4974.53 864
4975.20 883
4975.86 972
4976.53 764
4977.19 821
4977.86 939
4978.52 859
4979.19 852
4979.86 863
4980.52 877
4981.19 829
4981.85 801
4982.52 738
4983.19 839
4983.85 832
4984.52 733
4985.18 797
4985.85 728
4986.52 733
4987.18 732
4987.85 776
4988.51 816
4989.18 792
4989.85 800
4990.51 781
4991.18 726
4991.85 761
4992.51 719
4993.18 695
4993.85 725
4994.51 707
4995.18 773
4995.85 711
4996.51 748
4997.18 771
4997.85 757
4998.51 743
4999.18 819
4999.85 687
5000.51 642
5001.18 718
5001.85 776
5002.52 755
5003.18 683
5003.85 692
5004.52 716
5005.19 758
5005.85 744
5006.52 659
5007.19 725
5007.86 706
5008.52 770
5009.19 643
5009.86 699
5010.53 728
5011.19 742
5011.86 742
5012.53 707
5013.20 709
5013.87 716
5014.53 724
5015.20 812
5015.87 734
5016.54 701
5017.21 793
5017.87 757
5018.54 625
5019.21 734
5019.88 756
5020.55 768
5021.22 731
5021.88 768
5022.55 843
5023.22 803
5023.89 691
5024.56 682
5025.23 673
5025.90 739
5026.57 780
5027.23 824
5027.90 739
5028.57 762
5029.24 674
5029.91 711
5030.58 720
5031.25 710
5031.92 811
5032.59 704
5033.26 661
5033.93 734
5034.59 662
5035.26 688
5035.93 661
5036.60 702
5037.27 755
5037.94 765
5038.61 707
5039.28 695
5039.95 647
5040.62 647
5041.29 676
5041.96 679
5042.63 681
5043.30 617
5043.97 660
5044.64 688
5045.31 672
5045.98 700
5046.65 679
5047.32 683
5047.99 769
5048.66 678
5049.33 709
5050.00 746
5050.67 636
5051.34 733
5052.01 636
5052.68 663
5053.35 602
5054.03 633
5054.70 706
5055.37 761
5056.04 723
5056.71 759
5057.38 718
5058.05 784
5058.72 710
5059.39 627
5060.06 672
5060.73 662
5061.41 663
5062.08 744
5062.75 737
5063.42 653
5064.09 688
5064.76 704
5065.43 718
5066.10 695
5066.78 733
5067.45 690
5068.12 636
5068.79 611
5069.46 656
5070.13 682
5070.81 685
5071.48 668
5072.15 726
5072.82 639
5073.49 642
5074.17 723
5074.84 620
5075.51 760
5076.18 808
5076.85 717
5077.53 767
5078.20 840
5078.87 937
5079.54 801
5080.22 841
5080.89 869
5081.56 781
5082.23 829
5082.91 841
5083.58 825
5084.25 800
5084.92 767
5085.60 758
5086.27 753
5086.94 724
5087.61 775
5088.29 822
5088.96 807
5089.63 761
5090.31 826
5090.98 923
5091.65 845
5092.33 799
5093.00 860
5093.67 876
5094.35 864
5095.02 853
5095.69 884
5096.37 900
5097.04 878
5097.71 903
5098.39 899
5099.06 888
5099.73 800
5100.41 836
5101.08 783
5101.76 756
5102.43 802
5103.10 785
5103.78 743
5104.45 782
5105.12 816
5105.80 913
5106.47 894
5107.15 871
5107.82 784
5108.50 758
5109.17 768
5109.84 797
5110.52 807
5111.19 819
5111.87 643
5112.54 672
5113.22 689
5113.89 690
5114.57 643
5115.24 716
5115.92 711
5116.59 695
5117.27 726
5117.94 763
5118.61 820
5119.29 789
5119.96 727
5120.64 791
5121.31 767
5121.99 721
5122.67 726
5123.34 658
5124.02 757
5124.69 855
5125.37 822
5126.04 724
5126.72 735
5127.39 754
5128.07 780
5128.74 721
5129.42 706
5130.10 811
5130.77 712
5131.45 724
5132.12 713
5132.80 759
5133.47 798
5134.15 721
5134.83 731
5135.50 750
5136.18 749
5136.85 717
5137.53 707
5138.21 642
5138.88 725
5139.56 687
5140.24 741
5140.91 747
5141.59 737
5142.27 698
5142.94 742
5143.62 747
5144.30 765
5144.97 847
5145.65 684
5146.33 688
5147.00 601
5147.68 695
5148.36 642
5149.03 628
5149.71 650
5150.39 664
5151.06 657
5151.74 605
5152.42 661
5153.10 644
5153.77 600
5154.45 605
5155.13 616
5155.80 652
5156.48 662
5157.16 653
5157.84 686
5158.51 649
5159.19 696
5159.87 671
5160.55 684
5161.23 725
5161.90 645
5162.58 624
5163.26 691
5163.94 675
5164.61 667
5165.29 623
5165.97 691
5166.65 649
5167.33 657
5168.00 674
5168.68 661
5169.36 654
5170.04 637
5170.72 649
5171.40 678
5172.07 673
5172.75 697
5173.43 673
5174.11 668
5174.79 627
5175.47 727
5176.15 700
5176.83 643
5177.50 669
5178.18 706
5178.86 687
5179.54 692
5180.22 737
5180.90 701
5181.58 714
5182.26 675
5182.94 713
5183.62 846
5184.29 745
5184.97 632
5185.65 711
5186.33 680
5187.01 661
5187.69 703
5188.37 692
5189.05 660
5189.73 631
5190.41 617
5191.09 665
5191.77 682
5192.45 615
5193.13 623
5193.81 622
5194.49 600
5195.17 671
5195.85 695
5196.53 643
5197.21 671
5197.89 666
5198.57 737
5199.25 658
5199.93 656
5200.61 627
5201.29 602
5201.97 643
5202.65 622
5203.33 620
5204.01 777
5204.69 721
5205.37 656
5206.05 672
5206.73 686
5207.42 683
5208.10 716
5208.78 766
5209.46 737
5210.14 622
5210.82 668
5211.50 739
5212.18 740
5212.86 727
5213.54 691
5214.23 748
5214.91 755
5215.59 785
5216.27 773
5216.95 738
5217.63 689
5218.31 851
5219.00 838
5219.68 825
5220.36 836
5221.04 800
5221.72 863
5222.40 870
5223.09 878
5223.77 844
5224.45 787
5225.13 860
5225.81 705
5226.50 769
5227.18 750
5227.86 739
5228.54 714
5229.22 694
5229.91 727
5230.59 761
5231.27 694
5231.95 691
5232.64 688
5233.32 704
5234.00 696
5234.68 784
5235.37 796
5236.05 764
5236.73 749
5237.41 770
5238.10 808
5238.78 839
5239.46 776
5240.14 854
5240.83 805
5241.51 888
5242.19 818
5242.88 783
5243.56 780
5244.24 736
5244.93 692
5245.61 694
5246.29 709
5246.98 697
5247.66 769
5248.34 754
5249.03 795
5249.71 654
5250.39 753
5251.08 808
5251.76 781
5252.44 859
5253.13 823
5253.81 855
5254.50 814
5255.18 903
5255.86 807
5256.55 753
5257.23 767
5257.92 713
5258.60 744
5259.28 732
5259.97 746
5260.65 803
5261.34 860
5262.02 775
5262.71 751
5263.39 787
5264.07 716
5264.76 683
5265.44 781
5266.13 804
5266.81 771
5267.50 799
5268.18 787
5268.87 820
5269.55 693
5270.24 663
5270.92 713
5271.61 750
5272.29 675
5272.98 702
5273.66 748
5274.35 729
5275.03 729
5275.72 688
5276.40 700
5277.09 676
5277.77 625
5278.46 633
5279.14 652
5279.83 695
5280.52 728
5281.20 744
5281.89 716
5282.57 752
5283.26 773
5283.94 823
5284.63 758
5285.32 716
5286.00 695
5286.69 732
5287.37 679
5288.06 655
5288.75 686
5289.43 648
5290.12 607
5290.80 602
5291.49 609
5292.18 619
5292.86 678
5293.55 705
5294.24 659
5294.92 636
5295.61 714
5296.30 708
5296.98 636
5297.67 646
5298.36 689
5299.04 713
5299.73 680
5300.42 714
5301.10 619
5301.79 686
5302.48 721
5303.16 730
5303.85 776
5304.54 858
5305.22 768
5305.91 754
5306.60 770
5307.29 728
5307.97 737
5308.66 724
5309.35 783
5310.04 794
5310.72 790
5311.41 813
5312.10 853
5312.79 907
5313.47 883
5314.16 835
5314.85 827
5315.54 797
5316.23 792
5316.91 759
5317.60 801
5318.29 813
5318.98 840
5319.67 774
5320.35 818
5321.04 795
5321.73 843
5322.42 759
5323.11 823
5323.79 841
5324.48 750
5325.17 750
5325.86 700
5326.55 717
5327.24 739
5327.93 712
5328.61 688
5329.30 644
5329.99 697
5330.68 664
5331.37 637
5332.06 667
5332.75 648
5333.44 576
5334.13 617
5334.81 649
5335.50 671
5336.19 693
5336.88 660
5337.57 661
5338.26 731
5338.95 633
5339.64 632
5340.33 751
5341.02 666
5341.71 667
5342.40 750
5343.09 723
5343.78 724
5344.47 684
5345.16 677
5345.85 666
5346.54 648
5347.22 678
5347.91 728
5348.60 711
5349.29 760
5349.98 693
5350.67 729
5351.37 734
5352.06 666
5352.75 773
5353.44 776
5354.13 683
5354.82 662
5355.51 662
5356.20 664
5356.89 587
5357.58 572
5358.27 645
5358.96 675
5359.65 685
5360.34 637
5361.03 635
5361.72 651
5362.41 625
5363.10 608
5363.80 714
5364.49 674
5365.18 697
5365.87 634
5366.56 650
5367.25 644
5367.94 643
5368.63 615
5369.32 574
5370.02 593
5370.71 661
5371.40 615
5372.09 581
5372.78 633
5373.47 621
5374.16 575
5374.86 616
5375.55 604
5376.24 584
5376.93 605
5377.62 590
5378.32 627
5379.01 578
5379.70 611
5380.39 619
5381.08 631
5381.78 617
5382.47 610
5383.16 613
5383.85 584
5384.54 635
5385.24 629
5385.93 628
5386.62 635
5387.31 630
5388.01 598
5388.70 535
5389.39 633
5390.08 704
5390.78 716
5391.47 737
5392.16 715
5392.85 664
5393.55 698
5394.24 748
5394.93 687
5395.63 654
5396.32 676
5397.01 714
5397.71 650
5398.40 608
5399.09 559
5399.79 585
5400.48 528
5401.17 566
5401.87 670
5402.56 644
5403.25 610
5403.95 623
5404.64 632
5405.33 667
5406.03 678
5406.72 651
5407.41 634
5408.11 570
5408.80 591
5409.50 610
5410.19 572
5410.88 631
5411.58 671
5412.27 554
5412.97 586
5413.66 590
5414.35 670
5415.05 687
5415.74 626
5416.44 697
5417.13 695
5417.83 681
5418.52 618
5419.21 609
5419.91 568
5420.60 693
5421.30 682
5421.99 636
5422.69 635
5423.38 681
5424.08 661
5424.77 623
5425.47 743
5426.16 719
5426.86 745
5427.55 690
5428.25 679
5428.94 624
5429.64 710
5430.33 710
5431.03 661
5431.72 712
5432.42 634
5433.11 656
5433.81 726
5434.50 815
5435.20 771
5435.90 739
5436.59 791
5437.29 787
5437.98 915
5438.68 833
5439.37 956
5440.07 918
5440.77 810
5441.46 761
5442.16 715
5442.85 752
5443.55 751
5444.25 775
5444.94 797
5445.64 817
5446.34 816
5447.03 794
5447.73 963
5448.42 943
5449.12 901
5449.82 918
5450.51 917
5451.21 976
5451.91 898
5452.60 896
5453.30 862
5454.00 820
5454.69 802
5455.39 807
5456.09 835
5456.78 839
5457.48 787
5458.18 779
5458.88 804
5459.57 695
5460.27 805
5460.97 782
5461.66 835
5462.36 879
5463.06 887
5463.76 827
5464.45 868
5465.15 854
5465.85 813
5466.55 918
5467.24 930
5467.94 833
5468.64 809
5469.34 808
5470.03 932
5470.73 886
5471.43 922
5472.13 866
5472.83 873
5473.52 916
5474.22 935
5474.92 936
5475.62 963
5476.32 965
5477.01 951
5477.71 1010
5478.41 1138
5479.11 1235
5479.81 1295
5480.51 1459
5481.20 1623
5481.90 1747
5482.60 1657
5483.30 1804
5484.00 1736
5484.70 1610
5485.40 1474
5486.09 1504
5486.79 1361
5487.49 1231
5488.19 1111
5488.89 1148
5489.59 1132
5490.29 1132
5490.99 1101
5491.69 1201
5492.39 1135
5493.09 1081
5493.78 1204
5494.48 1304
5495.18 1264
5495.88 1290
5496.58 1373
5497.28 1255
5497.98 1386
5498.68 1524
5499.38 1636
5500.08 1799
5500.78 2131
5501.48 2351
5502.18 2589
5502.88 2789
5503.58 2750
5504.28 2673
5504.98 2485
5505.68 2266
5506.38 1856
5507.08 1769
5507.78 1553
5508.48 1369
5509.18 1244
5509.88 1203
5510.58 1278
5511.28 1171
5511.98 1182
5512.68 1093
5513.38 1079
5514.08 1064
5514.78 1146
5515.48 1116
5516.18 997
5516.89 1041
5517.59 1069
5518.29 1117
5518.99 1072
5519.69 1061
5520.39 1014
5521.09 999
5521.79 1056
5522.49 974
5523.19 891
5523.90 968
5524.60 910
5525.30 955
5526.00 945
5526.70 884
5527.40 877
5528.10 880
5528.81 844
5529.51 877
5530.21 822
5530.91 805
5531.61 882
5532.31 855
5533.02 817
5533.72 842
5534.42 856
5535.12 760
5535.82 763
5536.52 831
5537.23 783
5537.93 780
5538.63 828
5539.33 888
5540.04 866
5540.74 857
5541.44 797
5542.14 823
5542.84 765
5543.55 769
5544.25 781
5544.95 742
5545.65 697
5546.36 698
5547.06 802
5547.76 702
5548.47 718
5549.17 847
5549.87 822
5550.57 708
5551.28 759
5551.98 856
5552.68 832
5553.39 790
5554.09 766
5554.79 703
5555.50 774
5556.20 704
5556.90 752
5557.61 696
5558.31 695
5559.01 742
5559.72 751
5560.42 753
5561.12 777
5561.83 822
5562.53 820
5563.23 737
5563.94 727
5564.64 773
5565.35 879
5566.05 746
5566.75 770
5567.46 730
5568.16 801
5568.86 738
5569.57 660
5570.27 769
5570.98 807
5571.68 728
5572.39 757
5573.09 775
5573.79 755
5574.50 705
5575.20 667
5575.91 728
5576.61 755
5577.32 797
5578.02 694
5578.73 646
5579.43 684
5580.14 721
5580.84 662
5581.55 765
5582.25 652
5582.96 640
5583.66 722
5584.37 699
5585.07 695
5585.78 653
5586.48 650
5587.19 661
5587.89 727
5588.60 650
5589.30 631
5590.01 694
5590.71 715
5591.42 681
5592.12 583
5592.83 661
5593.53 630
5594.24 690
5594.95 733
5595.65 713
5596.36 755
5597.06 677
5597.77 664
5598.48 621
5599.18 711
5599.89 690
5600.59 651
5601.30 585
5602.01 668
5602.71 657
5603.42 606
5604.12 665
5604.83 709
5605.54 663
5606.24 673
5606.95 697
5607.66 683
5608.36 710
5609.07 741
5609.78 723
5610.48 631
5611.19 598
5611.90 685
5612.60 753
5613.31 736
5614.02 620
5614.72 712
5615.43 645
5616.14 631
5616.85 568
5617.55 583
5618.26 654
5618.97 623
5619.67 640
5620.38 677
5621.09 658
5621.80 612
5622.50 705
5623.21 698
5623.92 580
5624.63 636
5625.33 755
5626.04 695
5626.75 763
5627.46 730
5628.16 756
5628.87 769
5629.58 805
5630.29 795
5631.00 798
5631.70 743
5632.41 697
5633.12 775
5633.83 800
5634.54 712
5635.24 665
5635.95 772
5636.66 727
5637.37 737
5638.08 761
5638.79 706
5639.50 818
5640.20 817
5640.91 790
5641.62 737
5642.33 752
5643.04 808
5643.75 753
5644.46 829
5645.17 810
5645.87 764
5646.58 765
5647.29 698
5648.00 643
5648.71 601
5649.42 639
5650.13 705
5650.84 727
5651.55 764
5652.26 697
5652.97 669
5653.67 622
5654.38 696
5655.09 730
5655.80 815
5656.51 861
5657.22 932
5657.93 959
5658.64 982
5659.35 1024
5660.06 1060
5660.77 992
5661.48 958
5662.19 856
5662.90 798
5663.61 782
5664.32 758
5665.03 760
5665.74 807
5666.45 737
5667.16 659
5667.87 692
5668.58 676
5669.29 763
5670.00 698
5670.71 658
5671.42 665
5672.14 683
5672.85 742
5673.56 648
5674.27 651
5674.98 702
5675.69 714
5676.40 614
5677.11 677
5677.82 682
5678.53 667
5679.24 621
5679.95 672
5680.67 650
5681.38 647
5682.09 655
5682.80 688
5683.51 695
5684.22 723
5684.93 642
5685.64 630
5686.36 666
5687.07 669
5687.78 654
5688.49 655
5689.20 638
5689.91 608
5690.63 677
5691.34 673
5692.05 634
5692.76 686
5693.47 680
5694.18 722
5694.90 588
5695.61 607
5696.32 640
5697.03 554
5697.75 550
5698.46 588
5699.17 568
5699.88 604
5700.59 616
5701.31 588
5702.02 622
5702.73 623
5703.44 653
5704.16 617
5704.87 629
5705.58 551
5706.29 558
5707.01 638
5707.72 595
5708.43 580
5709.15 618
5709.86 563
5710.57 642
5711.28 631
5712.00 570
5712.71 611
5713.42 626
5714.14 630
5714.85 595
5715.56 603
5716.28 650
5716.99 659
5717.70 622
5718.42 590
5719.13 646
5719.84 639
5720.56 668
5721.27 685
5721.99 608
5722.70 638
5723.41 567
5724.13 580
5724.84 648
5725.55 617
5726.27 572
5726.98 602
5727.70 729
5728.41 718
5729.12 683
5729.84 699
5730.55 619
5731.27 628
5731.98 621
5732.70 612
5733.41 660
5734.13 579
5734.84 614
5735.55 615
5736.27 578
5736.98 607
5737.70 582
5738.41 574
5739.13 582
5739.84 585
5740.56 594
5741.27 564
5741.99 620
5742.70 635
5743.42 597
5744.13 639
5744.85 644
5745.56 596
5746.28 525
5746.99 587
5747.71 571
5748.42 581
5749.14 624
5749.85 655
5750.57 573
5751.29 556
5752.00 602
5752.72 629
5753.43 579
5754.15 580
5754.86 543
5755.58 547
5756.30 581
5757.01 545
5757.73 562
5758.44 549
5759.16 569
5759.87 571
5760.59 548
5761.31 517
5762.02 582
5762.74 592
5763.46 502
5764.17 537
5764.89 568
5765.60 539
5766.32 521
5767.04 569
5767.75 552
5768.47 564
5769.19 610
5769.90 615
5770.62 535
5771.34 547
5772.05 586
5772.77 570
5773.49 603
5774.21 587
5774.92 539
5775.64 585
5776.36 607
5777.07 597
5777.79 591
5778.51 571
5779.23 573
5779.94 591
5780.66 630
5781.38 647
5782.09 559
5782.81 617
5783.53 654
5784.25 648
5784.96 654
5785.68 610
5786.40 559
5787.12 605
5787.84 583
5788.55 515
5789.27 499
5789.99 563
5790.71 563
5791.43 608
5792.14 550
5792.86 578
5793.58 598
5794.30 610
5795.02 596
5795.73 583
5796.45 638
5797.17 708
5797.89 656
5798.61 730
5799.33 645
5800.05 647
5800.76 730
5801.48 865
5802.20 904
5802.92 899
5803.64 952
5804.36 1029
5805.08 927
5805.80 873
5806.51 948
5807.23 910
5807.95 848
5808.67 775
5809.39 763
5810.11 713
5810.83 701
5811.55 662
5812.27 688
5812.99 630
5813.71 606
5814.43 623
5815.14 655
5815.86 709
5816.58 670
5817.30 765
5818.02 819
5818.74 726
5819.46 728
5820.18 706
5820.90 730
5821.62 679
5822.34 736
5823.06 652
5823.78 674
5824.50 685
5825.22 706
5825.94 685
5826.66 682
5827.38 642
5828.10 654
5828.82 625
5829.54 684
5830.26 679
5830.98 624
5831.71 612
5832.43 625
5833.15 664
5833.87 663
5834.59 647
5835.31 651
5836.03 586
5836.75 599
5837.47 665
5838.19 697
5838.91 667
5839.63 645
5840.36 750
5841.08 705
5841.80 635
5842.52 714
5843.24 679
5843.96 693
5844.68 646
5845.40 681
5846.13 667
5846.85 639
5847.57 654
5848.29 654
5849.01 662
5849.73 628
5850.45 588
5851.18 585
5851.90 630
5852.62 639
5853.34 680
5854.06 641
5854.79 606
5855.51 603
5856.23 704
5856.95 628
5857.67 685
5858.40 673
5859.12 659
5859.84 652
5860.56 595
5861.28 708
5862.01 666
5862.73 611
5863.45 638
5864.17 702
5864.90 686
5865.62 634
5866.34 637
5867.07 625
5867.79 635
5868.51 666
5869.23 726
5869.96 750
5870.68 650
5871.40 736
5872.13 713
5872.85 662
5873.57 724
5874.29 689
5875.02 707
5875.74 702
5876.46 676
5877.19 689
5877.91 640
5878.63 682
5879.36 686
5880.08 669
5880.81 661
5881.53 665
5882.25 681
5882.98 662
5883.70 657
5884.42 677
5885.15 710
5885.87 772
5886.60 756
5887.32 682
5888.04 691
5888.77 732
5889.49 729
5890.22 734
5890.94 689
5891.66 667
5892.39 656
5893.11 680
5893.84 675
5894.56 639
5895.29 576
5896.01 642
5896.73 623
5897.46 590
5898.18 674
5898.91 694
5899.63 616
5900.36 685
5901.08 703
5901.81 628
5902.53 685
5903.26 724
5903.98 652
5904.71 674
5905.43 684
5906.16 648
5906.88 655
5907.61 686
5908.33 732
5909.06 693
5909.78 743
5910.51 687
5911.23 653
5911.96 670
5912.69 705
5913.41 669
5914.14 626
5914.86 621
5915.59 657
5916.31 745
5917.04 725
5917.77 754
5918.49 716
5919.22 784
5919.94 733
5920.67 772
5921.39 739
5922.12 687
5922.85 771
5923.57 847
5924.30 786
5925.03 759
5925.75 844
5926.48 821
5927.20 801
5927.93 735
5928.66 826
5929.38 733
5930.11 816
5930.84 759
5931.56 815
5932.29 871
5933.02 779
5933.74 807
5934.47 901
5935.20 858
5935.93 805
5936.65 859
5937.38 871
5938.11 930
5938.83 962
5939.56 915
5940.29 933
5941.02 1015
5941.74 1026
5942.47 936
5943.20 947
5943.92 1051
5944.65 1113
5945.38 1109
5946.11 1088
5946.83 1073
5947.56 1144
5948.29 1212
5949.02 1214
5949.75 1178
5950.47 1328
5951.20 1529
5951.93 1655
5952.66 1672
5953.39 1663
5954.11 1709
5954.84 1834
5955.57 1803
5956.30 1664
5957.03 1612
5957.75 1578
5958.48 1551
5959.21 1539
5959.94 1542
5960.67 1458
5961.40 1476
5962.12 1467
5962.85 1649
5963.58 1691
5964.31 1713
5965.04 1809
5965.77 1944
5966.50 2158
5967.23 2321
5967.95 2607
5968.68 2714
5969.41 2871
5970.14 2881
5970.87 2634
5971.60 2515
5972.33 2300
5973.06 2130
5973.79 2071
5974.52 1984
5975.25 2003
5975.98 1822
5976.71 1851
5977.43 1865
5978.16 1870
5978.89 1931
5979.62 1871
5980.35 1852
5981.08 1979
5981.81 2010
5982.54 2097
5983.27 2036
5984.00 2054
5984.73 2227
5985.46 2230
5986.19 2337
5986.92 2209
5987.65 1994
5988.38 2055
5989.11 2154
5989.84 2113
5990.57 2128
5991.30 2075
5992.03 2099
5992.76 2028
5993.49 2091
5994.22 2062
5994.96 2123
5995.69 2238
5996.42 2290
5997.15 2231
5997.88 2240
5998.61 2347
5999.34 2303
6000.07 2274
6000.80 2321
6001.53 2467
6002.26 2431
6002.99 2330
6003.73 2348
6004.46 2249
6005.19 2275
6005.92 2222
6006.65 2102
6007.38 2203
6008.11 2287
6008.84 2403
6009.58 2604
6010.31 2917
6011.04 3467
6011.77 4036
6012.50 4940
6013.23 5869
6013.97 6726
6014.70 7326
6015.43 8037
6016.16 8417
6016.89 8444
6017.62 7967
6018.36 7395
6019.09 6731
6019.82 5754
6020.55 4873
6021.29 4355
6022.02 3726
6022.75 3135
6023.48 2793
6024.21 2474
6024.95 2258
6025.68 2081
6026.41 1912
6027.14 1854
6027.88 1772
6028.61 1767
6029.34 1831
6030.07 1754
6030.81 1761
6031.54 1784
6032.27 1691
6033.01 1716
6033.74 1649
6034.47 1545
6035.20 1502
6035.94 1550
6036.67 1489
6037.40 1452
6038.14 1533
6038.87 1588
6039.60 1525
6040.34 1528
6041.07 1615
6041.80 1561
6042.54 1720
6043.27 1869
6044.00 1894
6044.74 1834
6045.47 1992
6046.21 1947
6046.94 2001
6047.67 1935
6048.41 2061
6049.14 1992
6049.87 2017
6050.61 2231
6051.34 2377
6052.08 2689
6052.81 3004
6053.54 3175
6054.28 3396
6055.01 3450
6055.75 3263
6056.48 3280
6057.22 2980
6057.95 2774
6058.68 2580
6059.42 2287
6060.15 2098
6060.89 2070
6061.62 1897
6062.36 1825
6063.09 1834
6063.83 1891
6064.56 1836
6065.30 1739
6066.03 1736
6066.77 1724
6067.50 1716
6068.24 1681
6068.97 1659
6069.71 1688
6070.44 1641
6071.18 1643
6071.91 1594
6072.65 1641
6073.38 1599
6074.12 1529
6074.85 1543
6075.59 1579
6076.32 1506
6077.06 1431
6077.80 1392
6078.53 1442
6079.27 1482
6080.00 1419
6080.74 1365
6081.47 1355
6082.21 1419
6082.95 1382
6083.68 1328
6084.42 1288
6085.15 1342
6085.89 1358
6086.63 1369
6087.36 1315
6088.10 1244
6088.83 1350
6089.57 1379
6090.31 1342
6091.04 1363
6091.78 1389
6092.52 1361
6093.25 1356
6093.99 1328
6094.73 1277
6095.46 1339
6096.20 1340
6096.94 1306
6097.67 1226
6098.41 1182
6099.15 1129
6099.88 1130
6100.62 1117
6101.36 1079
6102.10 1018
6102.83 1032
6103.57 1064
6104.31 1090
6105.04 1059
6105.78 1050
6106.52 1016
6107.26 1095
6107.99 1042
6108.73 1049
6109.47 1155
6110.21 1155
6110.94 1092
6111.68 1020
6112.42 1068
6113.16 1184
6113.89 1118
6114.63 1068
6115.37 1058
6116.11 1166
6116.85 1148
6117.58 1048
6118.32 1022
6119.06 1058
6119.80 1144
6120.54 1136
6121.27 1025
6122.01 1071
6122.75 1105
6123.49 1086
6124.23 1102
6124.97 1130
6125.70 1092
6126.44 1098
6127.18 1109
6127.92 1117
6128.66 1121
6129.40 1177
6130.14 1193
6130.88 1314
6131.61 1172
6132.35 1205
6133.09 1110
6133.83 1165
6134.57 1218
6135.31 1163
6136.05 1112
6136.79 1135
6137.53 1127
6138.27 1222
6139.01 1140
6139.74 1117
6140.48 1169
6141.22 1169
6141.96 1108
6142.70 1188
6143.44 1183
6144.18 1164
6144.92 1115
6145.66 1096
6146.40 1151
6147.14 1128
6147.88 1196
6148.62 1182
6149.36 1166
6150.10 1226
6150.84 1157
6151.58 1191
6152.32 1231
6153.06 1139
6153.80 1131
6154.54 1205
6155.28 1183
6156.02 1265
6156.76 1269
6157.50 1278
6158.24 1200
6158.98 1153
6159.72 1266
6160.46 1422
6161.21 1264
6161.95 1343
6162.69 1279
6163.43 1307
6164.17 1317
6164.91 1456
6165.65 1523
6166.39 1553
6167.13 1635
6167.87 1825
6168.61 1871
6169.36 1813
6170.10 1820
6170.84 1723
6171.58 1746
6172.32 1731
6173.06 1750
6173.80 1714
6174.54 1645
6175.29 1618
6176.03 1576
6176.77 1588
6177.51 1651
6178.25 1623
6178.99 1558
6179.74 1535
6180.48 1637
6181.22 1550
6181.96 1574
6182.70 1686
6183.45 1541
6184.19 1541
6184.93 1648
6185.67 1632
6186.41 1822
6187.16 1793
6187.90 1714
6188.64 1664
6189.38 1745
6190.12 1871
6190.87 1880
6191.61 1831
6192.35 1876
6193.09 1962
6193.84 2145
6194.58 2088
6195.32 2218
6196.07 2173
6196.81 2233
6197.55 2185
6198.29 2225
6199.04 2167
6199.78 2176
6200.52 2114
6201.27 2121
6202.01 2058
6202.75 2132
6203.50 2243
6204.24 2237
6204.98 2515
6205.73 3024
6206.47 3857
6207.21 4718
6207.96 5984
6208.70 7583
6209.44 9196
6210.19 10547
6210.93 12037
6211.67 12660
6212.42 12682
6213.16 11962
6213.90 10492
6214.65 9142
6215.39 7790
6216.14 6566
6216.88 5530
6217.62 4529
6218.37 3773
6219.11 3138
6219.86 2672
6220.60 2391
6221.35 2215
6222.09 2055
6222.83 1949
6223.58 2004
6224.32 2060
6225.07 2022
6225.81 2008
6226.56 1901
6227.30 1979
6228.05 1919
6228.79 1759
6229.53 1619
6230.28 1704
6231.02 1556
6231.77 1488
6232.51 1416
6233.26 1336
6234.00 1381
6234.75 1454
6235.49 1473
6236.24 1498
6236.98 1655
6237.73 1768
6238.48 1798
6239.22 1888
6239.97 2147
6240.71 2241
6241.46 2293
6242.20 2352
6242.95 2522
6243.69 2462
6244.44 2219
6245.18 1983
6245.93 1951
6246.68 1940
6247.42 2132
6248.17 2036
6248.91 1977
6249.66 2033
6250.41 2129
6251.15 2149
6251.90 2056
6252.64 1848
6253.39 1960
6254.14 1961
6254.88 1769
6255.63 1663
6256.38 1598
6257.12 1630
6257.87 1569
6258.61 1590
6259.36 1509
6260.11 1540
6260.85 1519
6261.60 1490
6262.35 1389
6263.09 1389
6263.84 1454
6264.59 1495
6265.34 1511
6266.08 1401
6266.83 1375
6267.58 1351
6268.32 1453
6269.07 1352
6269.82 1423
6270.56 1405
6271.31 1357
6272.06 1467
6272.81 1320
6273.55 1347
6274.30 1467
6275.05 1417
6275.80 1465
6276.54 1532
6277.29 1454
6278.04 1430
6278.79 1541
6279.53 1650
6280.28 1619
6281.03 1663
6281.78 1716
6282.53 1766
6283.27 1679
6284.02 1554
6284.77 1488
6285.52 1407
6286.27 1362
6287.01 1374
6287.76 1269
6288.51 1288
6289.26 1247
6290.01 1221
6290.76 1109
6291.50 1204
6292.25 1219
6293.00 1139
6293.75 1178
6294.50 1078
6295.25 1176
6296.00 1122
6296.74 1135
6297.49 1134
6298.24 1128
6298.99 1134
6299.74 1076
6300.49 990
6301.24 1062
6301.99 1076
6302.74 1082
6303.49 1015
6304.23 1117
6304.98 1117
6305.73 989
6306.48 959
6307.23 1022
6307.98 1094
6308.73 1156
6309.48 1042
6310.23 1055
6310.98 1061
6311.73 1261
6312.48 1219
6313.23 1234
6313.98 1264
6314.73 1266
6315.48 1236
6316.23 1166
6316.98 1136
6317.73 1085
6318.48 1109
6319.23 1176
6319.98 1171
6320.73 1173
6321.48 1162
6322.23 1101
6322.98 1077
6323.73 1071
6324.48 1078
6325.23 1012
6325.98 959
6326.73 982
6327.48 947
6328.23 1010
6328.98 1012
6329.73 1000
6330.49 958
6331.24 973
6331.99 972
6332.74 931
6333.49 913
6334.24 994
6334.99 941
6335.74 938
6336.49 1032
6337.24 1039
6338.00 1005
6338.75 953
6339.50 899
6340.25 962
6341.00 953
6341.75 1020
6342.50 957
6343.25 937
6344.01 943
6344.76 899
6345.51 1004
6346.26 992
6347.01 993
6347.77 1043
6348.52 1099
6349.27 1145
6350.02 1050
6350.77 1089
6351.52 1194
6352.28 1287
6353.03 1295
6353.78 1345
6354.53 1417
6355.29 1445
6356.04 1527
6356.79 1441
6357.54 1338
6358.29 1314
6359.05 1225
6359.80 1143
6360.55 1161
6361.30 1138
6362.06 1130
6362.81 1080
6363.56 1169
6364.32 1135
6365.07 1057
6365.82 1091
6366.57 1120
6367.33 1120
6368.08 1028
6368.83 1126
6369.59 1141
6370.34 1192
6371.09 1151
6371.85 1130
6372.60 1135
6373.35 1053
6374.11 981
6374.86 1044
6375.61 1056
6376.37 1026
6377.12 1048
6377.87 989
6378.63 977
6379.38 1046
6380.13 988
6380.89 1001
6381.64 1053
6382.40 1054
6383.15 1013
6383.90 1004
6384.66 991
6385.41 967
6386.17 904
6386.92 1010
6387.67 998
6388.43 909
6389.18 840
6389.94 832
6390.69 867
6391.45 929
6392.20 859
6392.95 816
6393.71 835
6394.46 868
6395.22 891
6395.97 854
6396.73 900
6397.48 869
6398.24 898
6398.99 868
6399.75 832
6400.50 893
6401.26 812
6402.01 878
6402.77 913
6403.52 828
6404.28 827
6405.03 808
6405.79 828
6406.54 904
6407.30 898
6408.05 893
6408.81 973
6409.56 892
6410.32 952
6411.08 952
6411.83 969
6412.59 967
6413.34 945
6414.10 1005
6414.85 947
6415.61 930
6416.37 927
6417.12 974
6417.88 890
6418.63 843
6419.39 833
6420.15 870
6420.90 964
6421.66 906
6422.41 781
6423.17 908
6423.93 881
6424.68 836
6425.44 824
6426.20 847
6426.95 864
6427.71 823
6428.47 827
6429.22 879
6429.98 860
6430.73 862
6431.49 942
6432.25 901
6433.01 856
6433.76 813
6434.52 844
6435.28 833
6436.03 789
6436.79 834
6437.55 817
6438.30 960
6439.06 855
6439.82 842
6440.58 866
6441.33 945
6442.09 905
6442.85 949
6443.61 847
6444.36 798
6445.12 817
6445.88 927
6446.64 845
6447.39 795
6448.15 880
6448.91 866
6449.67 847
6450.42 840
6451.18 838
6451.94 816
6452.70 909
6453.46 934
6454.21 841
6454.97 872
6455.73 913
6456.49 899
6457.25 851
6458.01 891
6458.76 864
6459.52 824
6460.28 853
6461.04 814
6461.80 801
6462.56 831
6463.32 929
6464.07 1011
6464.83 907
6465.59 929
6466.35 990
6467.11 1027
6467.87 966
6468.63 877
6469.39 1006
6470.15 991
6470.90 1006
6471.66 1001
6472.42 1008
6473.18 1025
6473.94 1028
6474.70 1049
6475.46 993
6476.22 1056
6476.98 1106
6477.74 1041
6478.50 1110
6479.26 1064
6480.02 994
6480.78 1037
6481.54 1088
6482.30 1100
6483.06 1120
6483.82 1180
6484.58 1163
6485.34 1083
6486.10 1125
6486.86 1199
6487.62 1205
6488.38 1216
6489.14 1282
6489.90 1269
6490.66 1295
6491.42 1271
6492.18 1357
6492.94 1429
6493.70 1382
6494.46 1493
6495.22 1554
6495.98 1565
6496.74 1591
6497.50 1630
6498.26 1761
6499.02 1733
6499.78 1661
6500.54 1634
6501.30 1699
6502.06 1528
6502.83 1651
6503.59 1675
6504.35 1631
6505.11 1619
6505.87 1634
6506.63 1615
6507.39 1633
6508.15 1751
6508.91 1733
6509.68 1865
6510.44 1872
6511.20 1894
6511.96 1928
6512.72 1988
6513.48 2036
6514.25 1973
6515.01 1890
6515.77 1987
6516.53 2044
6517.29 2017
6518.05 1988
6518.82 1999
6519.58 2025
6520.34 2068
6521.10 2119
6521.86 2215
6522.63 2311
6523.39 2368
6524.15 2593
6524.91 2530
6525.67 2923
6526.44 3247
6527.20 3791
6527.96 4220
6528.72 4592
6529.49 4812
6530.25 5014
6531.01 5060
6531.77 4879
6532.54 5059
6533.30 4894
6534.06 5049
6534.83 5547
6535.59 6132
6536.35 7192
6537.11 8257
6537.88 9293
6538.64 9945
6539.40 10006
6540.17 9631
6540.93 9012
6541.69 8118
6542.46 6753
6543.22 5445
6543.98 4493
6544.75 3677
6545.51 3144
6546.27 2737
6547.04 2243
6547.80 2114
6548.56 1920
6549.33 1967
6550.09 1898
6550.86 1908
6551.62 1789
6552.38 1714
6553.15 1712
6553.91 1733
6554.67 1810
6555.44 1703
6556.20 1628
6556.97 1580
6557.73 1557
6558.50 1553
6559.26 1545
6560.02 1341
6560.79 1519
6561.55 1537
6562.32 1551
6563.08 1635
6563.85 1681
6564.61 1905
6565.37 2116
6566.14 2137
6566.90 2116
6567.67 2205
6568.43 2228
6569.20 2166
6569.96 1972
6570.73 2010
6571.49 1931
6572.26 1870
6573.02 1866
6573.79 1936
6574.55 2156
6575.32 2158
6576.08 2232
6576.85 2278
6577.61 2219
6578.38 2343
6579.15 2315
6579.91 2187
6580.68 2014
6581.44 2134
6582.21 2093
6582.97 1902
6583.74 1899
6584.50 1961
6585.27 1961
6586.04 1863
6586.80 1821
6587.57 1762
6588.33 1853
6589.10 1774
6589.87 1829
6590.63 1908
6591.40 1932
6592.16 1947
6592.93 2126
6593.70 2322
6594.46 2465
6595.23 2627
6596.00 2855
6596.76 2851
6597.53 2710
6598.30 2797
6599.06 2738
6599.83 2534
6600.59 2372
6601.36 2427
6602.13 2234
6602.90 2253
6603.66 2118
6604.43 2029
6605.20 1887
6605.96 1937
6606.73 2157
6607.50 2266
6608.26 2231
6609.03 2401
6609.80 2624
6610.57 2680
6611.33 2786
6612.10 2807
6612.87 2718
6613.64 2555
6614.40 2508
6615.17 2404
6615.94 2248
6616.71 1986
6617.47 1962
6618.24 1901
6619.01 1737
6619.78 1598
6620.54 1588
6621.31 1567
6622.08 1550
6622.85 1439
6623.62 1435
6624.38 1380
6625.15 1419
6625.92 1360
6626.69 1279
6627.46 1299
6628.22 1258
6628.99 1376
6629.76 1350
6630.53 1351
6631.30 1373
6632.07 1331
6632.83 1504
6633.60 1595
6634.37 1743
6635.14 1879
6635.91 1939
6636.68 1922
6637.45 1887
6638.22 1897
6638.98 1754
6639.75 1748
6640.52 1742
6641.29 1655
6642.06 1631
6642.83 1524
6643.60 1514
6644.37 1486
6645.14 1482
6645.91 1455
6646.68 1434
6647.45 1448
6648.22 1450
6648.98 1340
6649.75 1478
6650.52 1353
6651.29 1346
6652.06 1386
6652.83 1365
6653.60 1462
6654.37 1363
6655.14 1413
6655.91 1524
6656.68 1517
6657.45 1548
6658.22 1515
6658.99 1637
6659.76 1523
6660.53 1534
6661.30 1438
6662.07 1393
6662.84 1347
6663.61 1394
6664.38 1351
6665.15 1370
6665.92 1359
6666.69 1410
6667.47 1388
6668.24 1326
6669.01 1267
6669.78 1363
6670.55 1377
6671.32 1373
6672.09 1414
6672.86 1425
6673.63 1451
6674.40 1524
6675.17 1348
6675.94 1371
6676.72 1438
6677.49 1395
6678.26 1459
6679.03 1445
6679.80 1403
6680.57 1458
6681.34 1523
6682.11 1568
6682.89 1644
6683.66 1682
6684.43 1756
6685.20 1804
6685.97 2050
6686.74 2141
6687.51 2114
6688.29 2102
6689.06 2010
6689.83 1915
6690.60 1682
6691.37 1587
6692.15 1456
6692.92 1401
6693.69 1378
6694.46 1274
6695.23 1247
6696.01 1268
6696.78 1309
6697.55 1219
6698.32 1167
6699.10 1246
6699.87 1330
6700.64 1321
6701.41 1350
6702.19 1272
6702.96 1370
6703.73 1293
6704.50 1326
6705.28 1395
6706.05 1306
6706.82 1152
6707.59 1214
6708.37 1298
6709.14 1204
6709.91 1292
6710.69 1258
6711.46 1338
6712.23 1243
6713.01 1267
6713.78 1198
6714.55 1265
6715.33 1195
6716.10 1119
6716.87 1052
6717.65 1116
6718.42 1110
6719.19 1094
6719.97 1071
6720.74 1117
6721.51 1145
6722.29 1054
6723.06 1137
6723.84 1133
6724.61 1139
6725.38 1126
6726.16 1150
6726.93 1094
6727.70 1160
6728.48 1145
6729.25 1141
6730.03 1174
6730.80 1177
6731.58 1233
6732.35 1242
6733.12 1228
6733.90 1242
6734.67 1392
6735.45 1291
6736.22 1390
6737.00 1322
6737.77 1273
6738.55 1398
6739.32 1416
6740.10 1365
6740.87 1364
6741.65 1377
6742.42 1285
6743.19 1237
6743.97 1323
6744.74 1390
6745.52 1367
6746.29 1432
6747.07 1329
6747.85 1394
6748.62 1421
6749.40 1553
6750.17 1641
6750.95 1626
6751.72 1700
6752.50 1966
6753.27 2084
6754.05 2268
6754.82 2331
6755.60 2493
6756.38 2189
6757.15 2183
6757.93 1843
6758.70 1718
6759.48 1695
6760.25 1494
6761.03 1398
6761.81 1393
6762.58 1369
6763.36 1239
6764.13 1350
6764.91 1278
6765.69 1241
6766.46 1261
6767.24 1302
6768.02 1279
6768.79 1281
6769.57 1185
6770.35 1330
6771.12 1287
6771.90 1180
6772.67 1244
6773.45 1275
6774.23 1257
6775.00 1129
6775.78 1157
6776.56 1120
6777.34 1169
6778.11 1127
6778.89 1147
6779.67 1214
6780.44 1125
6781.22 1127
6782.00 1022
6782.77 1085
6783.55 1070
6784.33 1034
6785.11 1061
6785.88 995
6786.66 951
6787.44 991
6788.22 946
6788.99 994
6789.77 1024
6790.55 1044
6791.33 972
6792.10 904
6792.88 1031
6793.66 1014
6794.44 1083
6795.22 993
6795.99 1064
6796.77 963
6797.55 1004
6798.33 1070
6799.11 992
6799.88 1001
6800.66 1051
6801.44 1029
6802.22 1023
6803.00 1016
6803.78 1103
6804.55 1255
6805.33 1232
6806.11 1237
6806.89 1209
6807.67 1066
6808.45 1144
6809.23 1149
6810.00 1127
6810.78 1121
6811.56 1070
6812.34 1012
6813.12 1011
6813.90 1088
6814.68 1071
6815.46 981
6816.24 1070
6817.02 1168
6817.79 1031
6818.57 981
6819.35 1006
6820.13 1067
6820.91 1036
6821.69 963
6822.47 1117
6823.25 1142
6824.03 1089
6824.81 1096
6825.59 1008
6826.37 1043
6827.15 1010
6827.93 1017
6828.71 1046
6829.49 1122
6830.27 1032
6831.05 1060
6831.83 951
6832.61 1018
6833.39 924
6834.17 1067
6834.95 1032
6835.73 1009
6836.51 1008
6837.29 926
6838.07 930
6838.85 945
6839.63 941
6840.41 896
6841.19 1008
6841.97 1001
6842.75 937
6843.53 934
6844.31 943
6845.09 1006
6845.88 1029
6846.66 1002
6847.44 1054
6848.22 1211
6849.00 1292
6849.78 1344
6850.56 1463
6851.34 1771
6852.12 2009
6852.91 2040
6853.69 2108
6854.47 2306
6855.25 2086
6856.03 1880
6856.81 1689
6857.59 1612
6858.37 1543
6859.16 1420
6859.94 1243
6860.72 1252
6861.50 1188
6862.28 1167
6863.06 1136
6863.85 1132
6864.63 1077
6865.41 1143
6866.19 1175
6866.97 1155
6867.76 1128
6868.54 1123
6869.32 1090
6870.10 1187
6870.89 1180
6871.67 1197
6872.45 1179
6873.23 1139
6874.01 1105
6874.80 1046
6875.58 1163
6876.36 1168
6877.14 1181
6877.93 1205
6878.71 1302
6879.49 1246
6880.28 1291
6881.06 1321
6881.84 1216
6882.62 1303
6883.41 1336
6884.19 1356
6884.97 1431
6885.76 1564
6886.54 1671
6887.32 1802
6888.11 2319
6888.89 2729
6889.67 2958
6890.46 2956
6891.24 2874
6892.02 2764
6892.81 2676
6893.59 2268
6894.37 2036
6895.16 1883
6895.94 1658
6896.72 1489
6897.51 1351
6898.29 1412
6899.08 1440
6899.86 1363
6900.64 1308
6901.43 1378
6902.21 1456
6903.00 1330
6903.78 1311
6904.56 1409
6905.35 1404
6906.13 1372
6906.92 1420
6907.70 1448
6908.49 1428
6909.27 1472
6910.05 1347
6910.84 1340
6911.62 1358
6912.41 1390
6913.19 1256
6913.98 1212
6914.76 1303
6915.55 1214
6916.33 1228
6917.12 1187
6917.90 1213
6918.69 1216
6919.47 1211
6920.26 1220
6921.04 1214
6921.83 1170
6922.61 1226
6923.40 1165
6924.18 1134
6924.97 1207
6925.75 1181
6926.54 1203
6927.32 1191
6928.11 1197
6928.89 1197
6929.68 1251
6930.47 1307
6931.25 1281
6932.04 1194
6932.82 1277
6933.61 1256
6934.39 1221
6935.18 1270
6935.97 1329
6936.75 1256
6937.54 1291
6938.32 1359
6939.11 1389
6939.90 1414
6940.68 1461
6941.47 1414
6942.26 1481
6943.04 1600
6943.83 1705
6944.61 1780
6945.40 1850
6946.19 2083
6946.97 1938
6947.76 2000
6948.55 2084
6949.33 1967
6950.12 1972
6950.91 2089
6951.69 2049
6952.48 1909
6953.27 1878
6954.06 1805
6954.84 1763
6955.63 1621
6956.42 1651
6957.20 1710
6957.99 1681
6958.78 1673
6959.57 1641
6960.35 1592
6961.14 1650
6961.93 1645
6962.72 1653
6963.50 1649
6964.29 1728
6965.08 1802
6965.87 1712
6966.65 1769
6967.44 1804
6968.23 1966
6969.02 2137
6969.80 2202
6970.59 2172
6971.38 2230
6972.17 2418
6972.96 2410
6973.74 2339
6974.53 2358
6975.32 2263
6976.11 2397
6976.90 2369
6977.69 2343
6978.47 2274
6979.26 2313
6980.05 2432
6980.84 2523
6981.63 2695
6982.42 3324
6983.20 3981
6983.99 4840
6984.78 6054
6985.57 7771
6986.36 9553
6987.15 10967
6987.94 12291
6988.73 12546
6989.52 12327
6990.30 11387
6991.09 10158
6991.88 8632
6992.67 7118
6993.46 5812
6994.25 4727
6995.04 3772
6995.83 3131
6996.62 2855
6997.41 2564
6998.20 2242
6998.99 2056
6999.78 1983
7000.57 1947
7001.36 1960
7002.15 1908
7002.94 1878
7003.72 1904
7004.51 1872
7005.30 1773
7006.09 1657
7006.88 1668
7007.67 1539
7008.46 1439
7009.25 1444
7010.04 1506
7010.83 1377
7011.63 1449
7012.42 1507
7013.21 1531
7014.00 1542
7014.79 1546
7015.58 1707
7016.37 1716
7017.16 1667
7017.95 1691
7018.74 1673
7019.53 1729
7020.32 1746
7021.11 1590
7021.90 1641
7022.69 1753
7023.48 1740
7024.27 1843
7025.07 1994
7025.86 2075
7026.65 2047
7027.44 2029
7028.23 1740
7029.02 1788
7029.81 1845
7030.60 1596
7031.40 1623
7032.19 1542
7032.98 1424
7033.77 1398
7034.56 1412
7035.35 1444
7036.14 1338
7036.94 1348
7037.73 1446
7038.52 1465
7039.31 1443
7040.10 1446
7040.89 1444
7041.69 1526
7042.48 1633
7043.27 1679
7044.06 1623
7044.86 1644
7045.65 1777
7046.44 1804
7047.23 1698
7048.02 1890
7048.82 1969
7049.61 2079
7050.40 2337
7051.19 2560
7051.99 2773
7052.78 2976
7053.57 2698
7054.36 2507
7055.16 2263
7055.95 1985
7056.74 1923
7057.53 1784
7058.33 1708
7059.12 1623
7059.91 1680
7060.71 1652
7061.50 1631
7062.29 1665
7063.09 1742
7063.88 1683
7064.67 1666
7065.47 1680
7066.26 1630
7067.05 1621
7067.85 1675
7068.64 1572
7069.43 1459
7070.23 1409
7071.02 1370
7071.81 1372
7072.61 1368
7073.40 1317
7074.19 1360
7074.99 1322
7075.78 1347
7076.58 1188
7077.37 1212
7078.16 1131
7078.96 1124
7079.75 1135
7080.55 1247
7081.34 1205
7082.13 1126
7082.93 1168
7083.72 1211
7084.52 1180
7085.31 1156
7086.11 1182
7086.90 1096
7087.70 1186
7088.49 1149
7089.28 1114
7090.08 1013
7090.87 1011
7091.67 1076
7092.46 1031
7093.26 1024
7094.05 1088
7094.85 1090
7095.64 1035
7096.44 954
7097.23 1032
7098.03 1068
7098.82 1054
7099.62 1023
7100.41 983
7101.21 975
7102.00 955
7102.80 982
7103.59 1038
7104.39 1041
7105.19 1065
7105.98 976
7106.78 1010
7107.57 999
7108.37 945
7109.16 942
7109.96 961
7110.76 873
7111.55 913
7112.35 951
7113.14 881
7113.94 948
7114.74 973
7115.53 948
7116.33 866
7117.12 927
7117.92 947
7118.72 940
7119.51 878
7120.31 933
7121.11 945
7121.90 874
7122.70 866
7123.49 921
7124.29 890
7125.09 895
7125.88 941
7126.68 876
7127.48 793
7128.27 868
7129.07 855
7129.87 913
7130.67 928
7131.46 926
7132.26 929
7133.06 1008
7133.85 974
7134.65 837
7135.45 934
7136.24 949
7137.04 907
7137.84 867
7138.64 877
7139.43 834
7140.23 813
7141.03 822
7141.83 867
7142.62 797
7143.42 757
7144.22 804
7145.02 835
7145.82 794
7146.61 813
7147.41 822
7148.21 772
7149.01 802
7149.80 780
7150.60 702
7151.40 707
7152.20 729
7153.00 736
7153.80 744
7154.59 737
7155.39 781
7156.19 801
7156.99 755
7157.79 787
7158.59 847
7159.38 822
7160.18 799
7160.98 792
7161.78 742
7162.58 762
7163.38 800
7164.18 811
7164.98 770
7165.77 722
7166.57 720
7167.37 677
7168.17 701
7168.97 692
7169.77 712
7170.57 664
7171.37 715
7172.17 705
7172.97 714
7173.77 616
7174.56 692
7175.36 724
7176.16 728
7176.96 695
7177.76 652
7178.56 627
7179.36 634
7180.16 671
7180.96 644
7181.76 673
7182.56 724
7183.36 725
7184.16 628
7184.96 740
7185.76 740
7186.56 685
7187.36 751
7188.16 723
7188.96 675
7189.76 669
7190.56 678
7191.36 700
7192.16 687
7192.96 679
7193.76 680
7194.56 665
7195.36 644
7196.17 643
7196.97 680
7197.77 730
7198.57 761
7199.37 635
7200.17 670
7200.97 674
7201.77 679
7202.57 667
7203.37 665
7204.17 659
7204.97 685
7205.78 721
7206.58 654
7207.38 657
7208.18 640
7208.98 633
7209.78 664
7210.58 745
7211.38 637
7212.19 643
7212.99 734
7213.79 659
7214.59 667
7215.39 630
7216.19 710
7217.00 714
7217.80 735
7218.60 704
7219.40 729
7220.20 717
7221.01 711
7221.81 734
7222.61 678
7223.41 747
7224.21 661
7225.02 614
7225.82 645
7226.62 635
7227.42 602
7228.23 638
7229.03 598
7229.83 650
7230.63 637
7231.44 657
7232.24 635
7233.04 634
7233.84 676
7234.65 631
7235.45 645
7236.25 653
7237.05 676
7237.86 714
7238.66 683
7239.46 653
7240.27 650
7241.07 555
7241.87 660
7242.68 725
7243.48 650
7244.28 634
7245.09 629
7245.89 689
7246.69 678
7247.50 639
7248.30 713
7249.10 714
7249.91 706
7250.71 634
7251.51 569
7252.32 647
7253.12 705
7253.92 756
7254.73 723
7255.53 719
7256.34 721
7257.14 689
7257.94 676
7258.75 699
7259.55 688
7260.36 753
7261.16 778
7261.97 830
7262.77 804
7263.57 834
7264.38 841
7265.18 821
7265.99 781
7266.79 749
7267.60 737
7268.40 767
7269.21 742
7270.01 672
7270.82 754
7271.62 676
7272.42 702
7273.23 684
7274.03 768
7274.84 723
7275.64 739
7276.45 709
7277.25 737
7278.06 746
7278.86 800
7279.67 833
7280.48 870
7281.28 864
7282.09 832
7282.89 819
7283.70 984
7284.50 1007
7285.31 1181
7286.11 1255
7286.92 1413
7287.72 1419
7288.53 1305
7289.34 1281
7290.14 1107
7290.95 1114
7291.75 960
7292.56 866
7293.37 822
7294.17 761
7294.98 794
7295.78 833
7296.59 789
7297.40 748
7298.20 731
7299.01 766
7299.82 791
7300.62 786
7301.43 785
7302.23 735
7303.04 792
7303.85 715
7304.65 736
7305.46 723
7306.27 745
7307.07 863
7307.88 803
7308.69 777
7309.50 800
7310.30 813
7311.11 857
7311.92 784
7312.72 737
7313.53 884
7314.34 913
7315.14 892
7315.95 850
7316.76 906
7317.57 1048
7318.37 1162
7319.18 1355
7319.99 1576
7320.80 1560
7321.60 1504
7322.41 1643
7323.22 1443
7324.03 1320
7324.83 1213
7325.64 1192
7326.45 1096
7327.26 951
7328.07 928
7328.87 1038
7329.68 978
7330.49 898
7331.30 853
7332.11 856
7332.91 949
7333.72 953
7334.53 965
7335.34 966
7336.15 990
7336.96 873
7337.76 858
7338.57 869
7339.38 880
7340.19 852
7341.00 775
7341.81 804
7342.62 796
7343.42 818
7344.23 799
7345.04 831
7345.85 787
7346.66 774
7347.47 705
7348.28 725
7349.09 737
7349.90 806
7350.71 816
7351.51 738
7352.32 694
7353.13 725
7353.94 699
7354.75 698
7355.56 716
7356.37 758
7357.18 710
7357.99 724
7358.80 741
7359.61 747
7360.42 680
7361.23 691
7362.04 701
7362.85 727
7363.66 709
7364.47 703
7365.28 659
7366.09 711
7366.90 725
7367.71 726
7368.52 636
7369.33 726
7370.14 725
7370.95 762
7371.76 714
7372.57 728
7373.38 654
7374.19 658
7375.00 659
7375.81 642
7376.62 663
7377.43 741
7378.24 729
7379.05 775
7379.87 754
7380.68 704
7381.49 885
7382.30 871
7383.11 825
7383.92 863
7384.73 897
7385.54 870
7386.35 829
7387.16 756
7387.98 731
7388.79 673
7389.60 652
7390.41 660
7391.22 657
7392.03 640
7392.84 628
7393.66 644
7394.47 609
7395.28 614
7396.09 687
7396.90 690
7397.71 606
7398.53 590
7399.34 624
7400.15 643
7400.96 679
7401.77 615
7402.58 607
7403.40 585
7404.21 581
7405.02 607
7405.83 654
7406.65 622
7407.46 675
7408.27 668
7409.08 584
7409.89 562
7410.71 544
7411.52 586
7412.33 647
7413.15 584
7413.96 633
7414.77 648
7415.58 584
7416.40 622
7417.21 623
7418.02 599
7418.83 559
7419.65 559
7420.46 607
7421.27 620
7422.09 585
7422.90 687
7423.71 626
7424.53 635
7425.34 553
7426.15 580
7426.97 659
7427.78 611
7428.59 649
7429.41 658
7430.22 644
7431.03 681
7431.85 674
7432.66 652
7433.47 690
7434.29 695
7435.10 650
7435.92 682
7436.73 690
7437.54 690
7438.36 691
7439.17 693
7439.99 748
7440.80 750
7441.61 733
7442.43 726
7443.24 723
7444.06 679
7444.87 697
7445.69 655
7446.50 649
7447.31 680
7448.13 611
7448.94 618
7449.76 662
7450.57 606
7451.39 620
7452.20 621
7453.02 561
7453.83 659
7454.65 691
7455.46 645
7456.28 644
7457.09 616
7457.91 652
7458.72 649
7459.54 626
7460.35 623
7461.17 692
7461.98 610
7462.80 619
7463.61 643
7464.43 721
7465.24 730
7466.06 681
7466.88 692
7467.69 636
7468.51 702
7469.32 742
7470.14 728
7470.95 693
7471.77 634
7472.59 714
7473.40 784
7474.22 708
7475.03 712
7475.85 687
7476.67 662
7477.48 717
7478.30 676
7479.11 641
7479.93 663
7480.75 644
7481.56 684
7482.38 694
7483.20 674
7484.01 714
7484.83 719
7485.65 717
7486.46 644
7487.28 695
7488.10 657
7488.91 581
7489.73 621
7490.55 650
7491.36 603
7492.18 608
7493.00 617
7493.81 656
7494.63 604
7495.45 587
7496.26 616
7497.08 652
7497.90 631
7498.72 572
7499.53 581
7500.35 593
7501.17 636
7501.99 546
7502.80 579
7503.62 647
7504.44 606
7505.26 557
7506.07 575
7506.89 625
7507.71 603
7508.53 577
7509.35 533
7510.16 592
7510.98 629
7511.80 572
7512.62 600
7513.44 582
7514.25 605
7515.07 614
7515.89 581
7516.71 544
7517.53 557
7518.35 582
7519.16 638
7519.98 621
7520.80 605
7521.62 554
7522.44 579
7523.26 598
7524.07 621
7524.89 546
7525.71 615
7526.53 562
7527.35 580
7528.17 531
7528.99 591
7529.81 556
7530.63 611
7531.44 561
7532.26 567
7533.08 551
7533.90 554
7534.72 572
7535.54 594
7536.36 619
7537.18 590
7538.00 567
7538.82 574
7539.64 586
7540.46 591
7541.28 586
7542.10 570
7542.92 579
7543.74 565
7544.56 522
7545.38 597
7546.20 631
7547.02 548
7547.84 587
7548.66 552
7549.48 579
7550.30 530
7551.12 559
7551.94 542
7552.76 533
7553.58 520
7554.40 572
7555.22 560
7556.04 573
7556.86 577
7557.68 563
7558.50 519
7559.32 627
7560.14 608
7560.96 609
7561.78 612
7562.60 568
7563.42 557
7564.24 593
7565.07 557
7565.89 580
7566.71 590
7567.53 600
7568.35 654
7569.17 572
7569.99 555
7570.81 556
7571.63 537
7572.46 601
7573.28 597
7574.10 600
7574.92 564
7575.74 531
7576.56 547
7577.38 555
7578.21 515
7579.03 531
7579.85 571
7580.67 583
7581.49 602
7582.31 600
7583.14 646
7583.96 639
7584.78 579
7585.60 595
7586.42 623
7587.25 632
7588.07 652
7588.89 651
7589.71 650
7590.54 633
7591.36 663
7592.18 663
7593.00 663
7593.83 680
7594.65 717
7595.47 643
7596.29 639
7597.12 618
7597.94 664
7598.76 680
7599.58 689
7600.41 737
7601.23 721
7602.05 766
7602.88 825
7603.70 854
7604.52 931
7605.34 938
7606.17 979
7606.99 998
7607.81 971
7608.64 949
7609.46 957
7610.28 964
7611.11 949
7611.93 873
7612.75 863
7613.58 864
7614.40 835
7615.23 749
7616.05 756
7616.87 805
7617.70 883
7618.52 974
7619.34 999
7620.17 1063
7620.99 1188
7621.82 1181
7622.64 1045
7623.46 993
7624.29 868
7625.11 879
7625.94 817
7626.76 813
7627.59 843
7628.41 851
7629.23 870
7630.06 891
7630.88 853
7631.71 877
7632.53 958
7633.36 1034
7634.18 1025
7635.01 1110
7635.83 1053
7636.66 1039
7637.48 935
7638.31 905
7639.13 822
7639.95 773
7640.78 773
7641.61 752
7642.43 760
7643.26 704
7644.08 729
7644.91 697
7645.73 656
7646.56 666
7647.38 595
7648.21 672
7649.03 676
7649.86 688
7650.68 661
7651.51 635
7652.33 590
7653.16 642
7653.99 696
7654.81 640
7655.64 596
7656.46 648
7657.29 672
7658.12 643
7658.94 617
7659.77 578
7660.59 577
7661.42 616
7662.25 617
7663.07 601
7663.90 564
7664.72 614
7665.55 574
7666.38 571
7667.20 554
7668.03 613
7668.86 614
7669.68 564
7670.51 534
7671.34 626
7672.16 603
7672.99 607
7673.82 601
7674.64 616
7675.47 591
7676.30 630
7677.12 612
7677.95 508
7678.78 541
7679.61 558
7680.43 558
7681.26 618
7682.09 624
7682.92 563
7683.74 605
7684.57 566
7685.40 573
7686.22 564
7687.05 602
7687.88 610
7688.71 563
7689.54 600
7690.36 543
7691.19 598
7692.02 562
7692.85 566
7693.67 591
7694.50 586
7695.33 563
7696.16 545
7696.99 639
7697.81 584
7698.64 689
7699.47 651
7700.30 685
7701.13 677
7701.96 625
7702.78 615
7703.61 603
7704.44 616
7705.27 584
7706.10 573
7706.93 533
7707.75 552
7708.58 534
7709.41 517
7710.24 574
7711.07 577
7711.90 505
7712.73 517
7713.56 512
7714.39 607
7715.21 560
7716.04 571
7716.87 574
7717.70 530
7718.53 553
7719.36 554
7720.19 519
7721.02 561
7721.85 538
7722.68 559
7723.51 541
7724.34 503
7725.17 559
7726.00 554
7726.83 498
7727.66 479
7728.49 551
7729.31 561
7730.14 516
7730.97 504
7731.80 536
7732.63 536
7733.46 565
7734.29 544
7735.12 501
7735.95 532
7736.78 564
7737.62 537
7738.45 481
7739.28 493
7740.11 488
7740.94 556
7741.77 505
7742.60 505
7743.43 497
7744.26 526
7745.09 538
7745.92 514
7746.75 562
7747.58 573
7748.41 626
7749.24 592
7750.07 576
7750.91 563
7751.74 573
7752.57 584
7753.40 566
7754.23 560
7755.06 575
7755.89 536
7756.72 508
7757.55 525
7758.39 532
7759.22 506
7760.05 496
7760.88 494
7761.71 548
7762.54 571
7763.37 551
7764.21 539
7765.04 466
7765.87 558
7766.70 562
7767.53 516
7768.37 488
7769.20 513
7770.03 524
7770.86 560
7771.69 527
7772.53 550
7773.36 505
7774.19 552
7775.02 569
7775.85 524
7776.69 556
7777.52 588
7778.35 594
7779.18 544
7780.02 540
7780.85 566
7781.68 552
7782.51 526
7783.35 493
7784.18 555
7785.01 519
7785.85 540
7786.68 511
7787.51 542
7788.34 492
7789.18 489
7790.01 520
7790.84 502
7791.68 511
7792.51 529
7793.34 553
7794.18 561
7795.01 565
7795.84 615
7796.68 576
7797.51 582
7798.34 623
7799.18 650
7800.01 654
7800.84 620
7801.68 572
7802.51 559
7803.35 625
7804.18 610
7805.01 634
7805.85 567
7806.68 661
7807.51 666
7808.35 672
7809.18 647
7810.02 689
7810.85 702
7811.69 701
7812.52 767
7813.35 688
7814.19 677
7815.02 779
7815.86 867
7816.69 839
7817.53 831
7818.36 862
7819.20 885
7820.03 920
7820.86 900
7821.70 948
7822.53 861
7823.37 875
7824.20 829
7825.04 805
7825.87 755
7826.71 832
7827.54 977
7828.38 979
7829.21 975
7830.05 1019
7830.88 966
7831.72 1078
7832.56 856
7833.39 882
7834.23 900
7835.06 885
7835.90 886
7836.73 922
7837.57 866
7838.40 823
7839.24 884
7840.08 781
7840.91 776
7841.75 778
7842.58 718
7843.42 757
7844.25 807
7845.09 831
7845.93 781
7846.76 752
7847.60 779
7848.44 787
7849.27 805
7850.11 826
7850.94 716
7851.78 694
7852.62 750
7853.45 785
7854.29 697
7855.13 736
7855.96 806
7856.80 800
7857.64 886
7858.47 835
7859.31 867
7860.15 945
7860.98 1052
7861.82 1065
7862.66 1025
7863.49 928
7864.33 830
7865.17 865
7866.01 777
7866.84 855
7867.68 809
7868.52 808
7869.35 783
7870.19 760
7871.03 845
7871.87 940
7872.70 906
7873.54 847
7874.38 872
7875.22 933
7876.05 979
7876.89 1039
7877.73 1041
7878.57 1165
7879.41 1210
7880.24 1191
7881.08 1286
7881.92 1213
7882.76 1191
7883.60 1182
7884.43 1041
7885.27 946
7886.11 824
7886.95 881
7887.79 869
7888.62 839
7889.46 857
7890.30 847
7891.14 888
7891.98 1020
7892.82 988
7893.66 935
7894.49 875
7895.33 895
7896.17 920
7897.01 833
7897.85 842
7898.69 784
7899.53 782
7900.37 845
7901.20 771
7902.04 735
7902.88 720
7903.72 694
7904.56 685
7905.40 731
7906.24 708
7907.08 702
7907.92 697
7908.76 706
7909.60 707
7910.44 673
7911.28 653
7912.12 688
7912.96 723
7913.80 655
7914.63 623
7915.47 676
7916.31 671
7917.15 704
7917.99 768
7918.83 727
7919.67 779
7920.51 814
7921.35 787
7922.19 827
7923.03 729
7923.87 722
7924.71 740
7925.56 780
7926.40 681
7927.24 654
7928.08 665
7928.92 624
7929.76 628
7930.60 620
7931.44 584
7932.28 650
7933.12 685
7933.96 690
7934.80 638
7935.64 605
7936.48 659
7937.32 667
7938.16 618
7939.01 621
7939.85 588
7940.69 563
7941.53 573
7942.37 608
7943.21 636
7944.05 640
7944.89 644
7945.74 646
7946.58 609
7947.42 576
7948.26 642
7949.10 635
7949.94 708
7950.78 721
7951.63 656
7952.47 725
7953.31 688
7954.15 738
7954.99 831
7955.84 824
7956.68 795
7957.52 811
7958.36 792
7959.20 786
7960.05 801
7960.89 832
7961.73 797
7962.57 772
7963.41 788
7964.26 787
7965.10 744
7965.94 769
7966.78 846
7967.63 815
7968.47 960
7969.31 962
7970.15 1039
7971.00 941
7971.84 935
7972.68 870
7973.53 828
7974.37 717
7975.21 640
7976.05 722
7976.90 732
7977.74 691
7978.58 604
7979.43 684
7980.27 655
7981.11 673
7981.96 639
7982.80 617
7983.64 598
7984.49 644
7985.33 590
7986.17 614
7987.02 633
7987.86 671
7988.70 637
7989.55 649
7990.39 610
7991.24 598
7992.08 611
7992.92 588
7993.77 630
7994.61 558
7995.46 519
7996.30 515
7997.14 513
7997.99 530
7998.83 523
7999.68 487
8000.52 494
8001.36 498
8002.21 501
8003.05 536
8003.90 517
8004.74 489
8005.59 469
8006.43 517
8007.28 508
8008.12 561
8008.97 561
8009.81 574
8010.65 560
8011.50 582
8012.34 575
8013.19 467
8014.03 477
8014.88 552
8015.72 524
8016.57 526
8017.41 509
8018.26 545
8019.11 532
8019.95 491
8020.80 457
8021.64 553
8022.49 546
8023.33 514
8024.18 492
8025.02 479
8025.87 463
8026.71 480
8027.56 571
8028.41 539
8029.25 540
8030.10 505
8030.94 479
8031.79 497
8032.64 462
8033.48 537
8034.33 598
8035.17 579
8036.02 482
8036.87 503
8037.71 499
8038.56 518
8039.40 509
8040.25 507
8041.10 481
8041.94 470
8042.79 506
8043.64 544
8044.48 520
8045.33 447
8046.18 485
8047.02 513
8047.87 511
8048.72 518
8049.56 522
8050.41 496
8051.26 494
8052.10 483
8052.95 480
8053.80 534
8054.65 536
8055.49 461
8056.34 464
8057.19 470
8058.04 472
8058.88 517
8059.73 481
8060.58 449
8061.42 435
8062.27 428
8063.12 509
8063.97 487
8064.82 524
8065.66 486
8066.51 458
8067.36 432
8068.21 445
8069.05 492
8069.90 509
8070.75 431
8071.60 441
8072.45 416
8073.29 496
8074.14 450
8074.99 499
8075.84 453
8076.69 448
8077.54 415
8078.38 441
8079.23 479
8080.08 432
8080.93 454
8081.78 425
8082.63 483
8083.48 463
8084.32 461
8085.17 435
8086.02 427
8086.87 474
8087.72 476
8088.57 486
8089.42 466
8090.27 402
8091.11 450
8091.96 463
8092.81 462
8093.66 504
8094.51 507
8095.36 518
8096.21 456
8097.06 474
8097.91 492
8098.76 477
8099.61 481
8100.46 493
8101.31 465
8102.16 497
8103.01 444
8103.86 452
8104.71 524
8105.56 482
8106.41 478
8107.26 438
8108.11 439
8108.96 383
8109.81 390
8110.66 422
8111.51 361
8112.36 460
8113.21 436
8114.06 470
8114.91 482
8115.76 407
8116.61 477
8117.46 483
8118.31 494
8119.16 480
8120.01 504
8120.86 481
8121.71 440
8122.56 512
8123.41 508
8124.26 483
8125.11 490
8125.96 512
8126.82 506
8127.67 562
8128.52 551
8129.37 508
8130.22 498
8131.07 493
8131.92 504
8132.77 500
8133.62 520
8134.48 558
8135.33 607
8136.18 609
8137.03 582
8137.88 572
8138.73 562
8139.58 500
8140.44 506
8141.29 534
8142.14 589
8142.99 551
8143.84 507
8144.69 534
8145.55 542
8146.40 589
8147.25 587
8148.10 630
8148.95 660
8149.81 624
8150.66 623
8151.51 619
8152.36 641
8153.22 633
8154.07 688
8154.92 743
8155.77 789
8156.63 854
8157.48 932
8158.33 890
8159.18 904
8160.04 775
8160.89 711
8161.74 711
8162.59 677
8163.45 584
8164.30 548
8165.15 613
8166.01 640
8166.86 639
8167.71 619
8168.57 589
8169.42 562
8170.27 520
8171.12 563
8171.98 600
8172.83 599
8173.68 554
8174.54 576
8175.39 606
8176.25 502
8177.10 561
8177.95 513
8178.81 537
8179.66 489
8180.51 499
8181.37 534
8182.22 456
8183.07 467
8183.93 476
8184.78 531
8185.64 484
8186.49 511
8187.34 497
8188.20 475
8189.05 490
8189.91 533
8190.76 530
8191.62 476
8192.47 475
8193.32 475
8194.18 481
8195.03 488
8195.89 462
8196.74 512
8197.60 448
8198.45 468
8199.31 449
8200.16 424
8201.02 464
8201.87 495
8202.73 414
8203.58 450
8204.44 494
8205.29 436
8206.15 449
8207.00 475
8207.86 452
8208.71 490
8209.57 478
8210.42 425
8211.28 448
8212.13 467
8212.99 482
8213.84 491
8214.70 485
8215.56 470
8216.41 472
8217.27 482
8218.12 478
8218.98 467
8219.83 469
8220.69 435
8221.55 484
8222.40 479
8223.26 482
8224.11 481
8224.97 493
8225.83 480
8226.68 528
8227.54 539
8228.39 510
8229.25 486
8230.11 449
8230.96 450
8231.82 476
8232.68 486
8233.53 501
8234.39 443
8235.25 466
8236.10 478
8236.96 471
8237.82 481
8238.67 443
8239.53 442
8240.39 406
8241.24 413
8242.10 417
8242.96 448
8243.81 455
8244.67 451
8245.53 433
8246.39 389
8247.24 423
8248.10 426
8248.96 392
8249.81 402
8250.67 452
8251.53 403
8252.39 422
8253.24 453
8254.10 428
8254.96 388
8255.82 432
8256.68 436
8257.53 444
8258.39 430
8259.25 423
8260.11 516
8260.96 479
8261.82 486
8262.68 471
8263.54 460
8264.40 395
8265.25 405
8266.11 455
8266.97 464
8267.83 429
8268.69 411
8269.55 428
8270.40 434
8271.26 455
8272.12 431
8272.98 439
8273.84 464
8274.70 470
8275.56 498
8276.41 444
8277.27 391
8278.13 470
8278.99 438
8279.85 431
8280.71 399
8281.57 423
8282.43 476
8283.29 414
8284.15 435
8285.00 459
8285.86 504
8286.72 475
8287.58 479
8288.44 462
8289.30 452
8290.16 451
8291.02 470
8291.88 494
8292.74 529
8293.60 484
8294.46 574
8295.32 554
8296.18 595
8297.04 583
8297.90 588
8298.76 569
8299.62 504
8300.48 504
8301.34 509
8302.20 527
8303.06 568
8303.92 527
8304.78 536
8305.64 543
8306.50 494
8307.36 525
8308.22 454
8309.08 506
8309.94 517
8310.80 528
8311.66 504
8312.52 495
8313.38 540
8314.24 525
8315.10 532
8315.97 513
8316.83 575
8317.69 599
8318.55 616
8319.41 553
8320.27 557
8321.13 532
8321.99 486
8322.85 491
8323.71 478
8324.58 460
8325.44 512
8326.30 485
8327.16 465
8328.02 458
8328.88 439
8329.74 472
8330.61 476
8331.47 453
8332.33 459
8333.19 483
8334.05 447
8334.91 459
8335.78 463
8336.64 501
8337.50 482
8338.36 465
8339.22 488
8340.09 475
8340.95 473
8341.81 445
8342.67 425
8343.53 522
8344.40 477
8345.26 511
8346.12 541
8346.98 509
8347.85 516
8348.71 495
8349.57 566
8350.43 528
8351.30 511
8352.16 544
8353.02 524
8353.88 486
8354.75 476
8355.61 494
8356.47 486
8357.34 494
8358.20 462
8359.06 431
8359.93 520
8360.79 522
8361.65 510
8362.51 477
8363.38 462
8364.24 443
8365.10 469
8365.97 470
8366.83 483
8367.69 489
8368.56 480
8369.42 504
8370.29 476
8371.15 418
8372.01 468
8372.88 447
8373.74 492
8374.60 488
8375.47 475
8376.33 463
8377.20 457
8378.06 467
8378.92 491
8379.79 457
8380.65 465
8381.52 442
8382.38 448
8383.25 499
8384.11 483
8384.97 386
8385.84 410
8386.70 456
8387.57 473
8388.43 504
8389.30 460
8390.16 554
8391.03 460
8391.89 458
8392.76 437
8393.62 473
8394.48 469
8395.35 482
8396.21 451
8397.08 498
8397.94 468
8398.81 474
8399.67 472
8400.54 510
8401.41 451
8402.27 451
8403.14 445
8404.00 489
8404.87 519
8405.73 512
8406.60 502
8407.46 533
8408.33 494
8409.19 439
8410.06 514
8410.93 523
8411.79 502
8412.66 474
8413.52 460
8414.39 485
8415.25 536
8416.12 507
8416.99 488
8417.85 483
8418.72 493
8419.59 505
8420.45 550
8421.32 553
8422.18 534
8423.05 551
8423.92 488
8424.78 495
8425.65 592
8426.52 576
8427.38 586
8428.25 574
8429.12 635
8429.98 550
8430.85 546
8431.72 597
8432.58 608
8433.45 575
8434.32 570
8435.18 603
8436.05 587
8436.92 574
8437.78 677
8438.65 726
8439.52 684
8440.39 623
8441.25 716
8442.12 760
8442.99 714
8443.86 894
8444.72 874
8445.59 926
8446.46 958
8447.33 855
8448.19 791
8449.06 837
8449.93 843
8450.80 809
8451.66 849
8452.53 800
8453.40 801
8454.27 769
8455.14 794
8456.00 784
8456.87 830
8457.74 801
8458.61 898
8459.48 907
8460.35 837
8461.21 923
8462.08 958
8462.95 900
8463.82 851
8464.69 807
8465.56 812
8466.42 866
8467.29 879
8468.16 927
8469.03 1111
8469.90 1381
8470.77 1736
8471.64 2032
8472.51 2245
8473.37 2364
8474.24 2368
8475.11 2144
8475.98 1916
8476.85 1687
8477.72 1453
8478.59 1218
8479.46 1050
8480.33 900
8481.20 845
8482.07 795
8482.94 832
8483.81 739
8484.67 681
8485.54 686
8486.41 700
8487.28 690
8488.15 695
8489.02 669
8489.89 607
8490.76 618
8491.63 592
8492.50 614
8493.37 647
8494.24 683
8495.11 586
8495.98 603
8496.85 558
8497.72 642
8498.59 606
8499.46 610
8500.33 638
8501.20 622
8502.07 660
8502.94 662
8503.82 670
8504.69 619
8505.56 672
8506.43 717
8507.30 704
8508.17 728
8509.04 818
8509.91 823
8510.78 768
8511.65 728
8512.52 758
8513.39 722
8514.26 703
8515.14 751
8516.01 733
8516.88 677
8517.75 684
8518.62 676
8519.49 647
8520.36 646
8521.23 616
8522.11 605
8522.98 588
8523.85 568
8524.72 588
8525.59 567
8526.46 609
8527.34 646
8528.21 621
8529.08 632
8529.95 631
8530.82 632
8531.69 649
8532.57 650
8533.44 681
8534.31 677
8535.18 617
8536.05 704
8536.93 719
8537.80 684
8538.67 654
8539.54 692
8540.42 728
8541.29 665
8542.16 719
8543.03 690
8543.91 708
8544.78 696
8545.65 668
8546.52 705
8547.40 753
8548.27 742
8549.14 792
8550.02 791
8550.89 839
8551.76 832
8552.63 887
8553.51 933
8554.38 966
8555.25 1009
8556.13 954
8557.00 990
8557.87 1022
8558.75 924
8559.62 808
8560.49 785
8561.37 750
8562.24 692
8563.11 662
8563.99 640
8564.86 631
8565.73 614
8566.61 592
8567.48 614
8568.36 575
8569.23 580
8570.10 603
8570.98 565
8571.85 568
8572.73 542
8573.60 560
8574.47 592
8575.35 589
8576.22 531
8577.10 554
8577.97 560
8578.84 547
8579.72 486
8580.59 531
8581.47 571
8582.34 530
8583.22 511
8584.09 567
8584.97 559
8585.84 548
8586.72 572
8587.59 570
8588.47 576
8589.34 593
8590.22 559
8591.09 518
8591.96 570
8592.84 527
8593.72 558
8594.59 585
8595.47 629
8596.34 581
8597.22 616
8598.09 613
8598.97 540
8599.84 571
8600.72 591
8601.59 598
8602.47 551
8603.34 624
8604.22 588
8605.10 546
8605.97 510
8606.85 503
8607.72 581
8608.60 617
8609.47 571
8610.35 560
8611.23 515
8612.10 601
8612.98 580
8613.85 605
8614.73 576
8615.61 542
8616.48 613
8617.36 573
8618.24 529
8619.11 606
8619.99 625
8620.87 591
8621.74 551
8622.62 562
8623.49 606
8624.37 574
8625.25 563
8626.13 609
8627.00 577
8627.88 569
8628.76 577
8629.63 641
8630.51 631
8631.39 628
8632.26 654
8633.14 647
8634.02 671
8634.89 629
8635.77 662
8636.65 648
8637.53 607
8638.40 607
8639.28 634
8640.16 673
8641.04 667
8641.91 642
8642.79 671
8643.67 718
8644.55 697
8645.42 705
8646.30 706
8647.18 714
8648.06 760
8648.94 766
8649.81 736
8650.69 737
8651.57 770
8652.45 873
8653.33 779
8654.20 760
8655.08 735
8655.96 811
8656.84 841
8657.72 854
8658.60 851
8659.47 812
8660.35 793
8661.23 883
8662.11 811
8662.99 777
8663.87 796
8664.75 825
8665.62 903
8666.50 772
8667.38 819
8668.26 827
8669.14 861
8670.02 924
8670.90 922
8671.78 923
8672.66 925
8673.54 1021
8674.42 1228
8675.29 1343
8676.17 1424
8677.05 1592
8677.93 1613
8678.81 1562
8679.69 1585
8680.57 1401
8681.45 1389
8682.33 1233
8683.21 1133
8684.09 1158
8684.97 1058
8685.85 1011
8686.73 1024
8687.61 1004
8688.49 996
8689.37 1087
8690.25 1332
8691.13 1604
8692.01 1899
8692.89 2215
8693.77 2736
8694.65 3278
8695.53 3406
8696.41 3174
8697.29 3083
8698.17 2701
8699.05 2425
8699.93 1997
8700.81 1641
8701.69 1466
8702.57 1246
8703.45 1092
8704.33 1016
8705.22 949
8706.10 849
8706.98 822
8707.86 755
8708.74 812
8709.62 821
8710.50 740
8711.38 728
8712.26 813
8713.14 705
8714.03 737
8714.91 695
8715.79 752
8716.67 688
8717.55 701
8718.43 753
8719.31 661
8720.20 646
8721.08 681
8721.96 686
8722.84 696
8723.72 682
8724.60 732
8725.49 708
8726.37 682
8727.25 680
8728.13 699
8729.01 715
8729.90 671
8730.78 654
8731.66 768
8732.54 822
8733.42 792
8734.31 841
8735.19 782
8736.07 756
8736.95 718
8737.84 723
8738.72 644
8739.60 620
8740.48 638
8741.37 616
8742.25 593
8743.13 615
8744.01 642
8744.90 631
8745.78 603
8746.66 617
8747.54 606
8748.43 611
8749.31 658
8750.19 621
8751.08 611
8751.96 595
8752.84 631
8753.73 653
8754.61 665
8755.49 685
8756.38 688
8757.26 668
8758.14 720
8759.03 709
8759.91 730
8760.79 727
8761.68 712
8762.56 773
8763.45 750
8764.33 779
8765.21 757
8766.10 735
8766.98 729
8767.86 724
8768.75 712
8769.63 692
8770.52 731
8771.40 750
8772.28 754
8773.17 776
8774.05 791
8774.94 766
8775.82 818
8776.71 749
8777.59 693
8778.48 657
8779.36 680
8780.24 613
8781.13 598
8782.01 605
8782.90 605
8783.78 582
8784.67 603
8785.55 544
8786.44 543
8787.32 592
8788.21 594
8789.09 589
8789.98 605
8790.86 577
8791.75 590
8792.63 602
8793.52 583
8794.40 588
8795.29 570
8796.17 594
8797.06 598
8797.94 568
8798.83 636
8799.72 575
8800.60 515
8801.49 537
8802.37 583
8803.26 579
8804.14 588
8805.03 583
8805.92 647
8806.80 609
8807.69 610
8808.57 642
8809.46 586
8810.35 568
8811.23 526
8812.12 557
8813.00 589
8813.89 509
8814.78 521
8815.66 501
8816.55 456
8817.44 528
8818.32 517
8819.21 556
8820.10 515
8820.98 537
8821.87 536
8822.76 562
8823.64 533
8824.53 522
8825.42 588
8826.30 527
8827.19 539
8828.08 506
8828.96 556
8829.85 587
8830.74 567
8831.63 502
8832.51 534
8833.40 521
8834.29 519
8835.17 498
8836.06 518
8836.95 487
8837.84 469
8838.72 507
8839.61 493
8840.50 513
8841.39 542
8842.28 543
8843.16 500
8844.05 470
8844.94 487
8845.83 539
8846.71 508
8847.60 497
8848.49 475
8849.38 487
8850.27 489
8851.15 501
8852.04 521
8852.93 500
8853.82 503
8854.71 479
8855.60 471
8856.48 460
8857.37 430
8858.26 451
8859.15 485
8860.04 500
8860.93 411
8861.82 427
8862.70 419
8863.59 458
8864.48 461
8865.37 433
8866.26 468
8867.15 464
8868.04 481
8868.93 455
8869.82 434
8870.70 455
8871.59 441
8872.48 450
8873.37 393
8874.26 447
8875.15 436
8876.04 421
8876.93 417
8877.82 422
8878.71 442
8879.60 458
8880.49 400
8881.38 417
8882.27 434
8883.16 424
8884.05 419
8884.94 438
8885.83 489
8886.72 497
8887.61 436
8888.50 465
8889.39 477
8890.28 420
8891.17 429
8892.06 429
8892.95 468
8893.84 449
8894.73 407
8895.62 426
8896.51 381
8897.40 411
8898.29 416
8899.18 402
8900.07 374
8900.96 435
8901.85 399
8902.74 419
8903.63 421
8904.52 364
8905.42 356
8906.31 417
8907.20 393
8908.09 402
8908.98 409
8909.87 364
8910.76 351
8911.65 354
8912.54 375
8913.44 396
8914.33 431
8915.22 448
8916.11 383
8917.00 409
8917.89 436
8918.78 467
8919.68 391
8920.57 368
8921.46 419
8922.35 411
8923.24 393
8924.13 401
8925.03 346
8925.92 357
8926.81 367
8927.70 413
8928.59 395
8929.49 433
8930.38 386
8931.27 398
8932.16 392
8933.05 373
8933.95 358
8934.84 370
8935.73 398
8936.62 356
8937.52 349
8938.41 385
8939.30 370
8940.19 389
8941.09 357
8941.98 390
8942.87 402
8943.77 363
8944.66 353
8945.55 376
8946.44 399
8947.34 382
8948.23 368
8949.12 364
8950.02 372
8950.91 376
8951.80 416
8952.70 412
8953.59 340
8954.48 350
8955.38 397
8956.27 352
8957.16 327
8958.06 326
8958.95 370
8959.84 334
8960.74 366
8961.63 368
8962.52 401
8963.42 407
8964.31 398
8965.21 358
8966.10 376
8966.99 368
8967.89 390
8968.78 372
8969.68 368
8970.57 315
8971.46 339
8972.36 380
8973.25 391
8974.15 369
8975.04 351
8975.94 390
8976.83 404
8977.72 373
8978.62 349
8979.51 361
8980.41 369
8981.30 373
8982.20 339
8983.09 348
8983.99 316
8984.88 366
8985.78 345
8986.67 373
8987.57 374
8988.46 347
8989.36 349
8990.25 324
8991.15 312
8992.04 334
8992.94 344
8993.83 291
8994.73 329
8995.62 357
8996.52 358
8997.41 362
8998.31 401
8999.21 361
9000.10 380
9001.00 350
9001.89 372
9002.79 365
9003.68 382
9004.58 342
9005.48 366
9006.37 338
9007.27 341
9008.16 351
9009.06 351
9009.96 320
9010.85 398
9011.75 341
9012.64 364
9013.54 370
9014.44 391
9015.33 344
9016.23 328
9017.13 347
9018.02 343
9018.92 333
9019.82 347
9020.71 394
9021.61 431
9022.51 344
9023.40 320
9024.30 334
9025.20 362
9026.09 365
9026.99 332
9027.89 365
9028.78 333
9029.68 346
9030.58 374
9031.48 350
9032.37 318
9033.27 346
9034.17 359
9035.06 382
9035.96 332
9036.86 341
9037.76 320
9038.65 350
9039.55 344
9040.45 375
9041.35 352
9042.25 350
9043.14 382
9044.04 385
9044.94 384
9045.84 372
9046.73 403
9047.63 346
9048.53 345
9049.43 419
9050.33 428
9051.22 417
9052.12 401
9053.02 375
9053.92 387
9054.82 378
9055.72 378
9056.61 354
9057.51 406
9058.41 371
9059.31 385
9060.21 411
9061.11 398
9062.01 376
9062.91 346
9063.80 371
9064.70 424
9065.60 346
9066.50 396
9067.40 412
9068.30 362
9069.20 381
9070.10 359
9071.00 407
9071.89 409
9072.79 393
9073.69 372
9074.59 391
9075.49 374
9076.39 393
9077.29 346
9078.19 377
9079.09 373
9079.99 336
9080.89 410
9081.79 388
9082.69 384
9083.59 404
9084.49 422
9085.39 397
9086.29 458
9087.19 399
9088.09 393
9088.99 398
9089.89 446
9090.79 398
9091.69 371
9092.59 408
9093.49 471
9094.39 425
9095.29 435
9096.19 425
9097.09 407
9097.99 399
9098.89 407
9099.79 460
9100.69 412
9101.59 404
9102.49 440
9103.39 385
9104.30 369
9105.20 370
9106.10 431
9107.00 439
9107.90 452
9108.80 315
9109.70 393
9110.60 386
9111.50 365
9112.40 414
9113.31 370
9114.21 372
9115.11 357
9116.01 359
9116.91 371
9117.81 350
9118.71 394
9119.62 344
9120.52 337
9121.42 360
9122.32 389
9123.22 397
9124.12 361
9125.03 360
9125.93 352
9126.83 414
9127.73 393
9128.63 367
9129.54 368
9130.44 371
9131.34 338
9132.24 338
9133.14 372
9134.05 359
9134.95 359
9135.85 368
9136.75 364
9137.66 334
9138.56 369
9139.46 330
9140.36 339
9141.27 372
9142.17 374
9143.07 327
9143.97 320
9144.88 342
9145.78 351
9146.68 367
9147.59 384
9148.49 358
9149.39 302
9150.29 322
9151.20 329
9152.10 326
9153.00 377
9153.91 374
9154.81 335
9155.71 363
9156.62 357
9157.52 356
9158.42 311
9159.33 394
9160.23 370
9161.14 351
9162.04 324
9162.94 317
9163.85 355
9164.75 332
9165.65 423
9166.56 358
9167.46 344
9168.37 326
9169.27 378
9170.17 357
9171.08 364
9171.98 309
9172.89 313
9173.79 318
9174.69 318
9175.60 357
9176.50 348
9177.41 371
9178.31 316
9179.22 327
9180.12 301
9181.03 337
9181.93 326
9182.84 312
9183.74 289
9184.64 314
9185.55 328
9186.45 309
9187.36 339
9188.26 356
9189.17 356
9190.07 319
9190.98 325
9191.88 345
9192.79 323
9193.69 328
9194.60 386
9195.51 356
9196.41 333
9197.32 302
9198.22 393
9199.13 368
9200.03 387
9200.94 378
9201.84 362
9202.75 303
9203.66 334
9204.56 354
9205.47 360
9206.37 381
9207.28 347
9208.18 334
9209.09 325
9210.00 323
9210.90 366
9211.81 384
9212.71 358
9213.62 365
9214.53 349
9215.43 338
9216.34 323
9217.25 326
9218.15 335
9219.06 330
9219.97 348
9220.87 365
9221.78 340
9222.69 327
9223.59 336
9224.50 396
9225.41 354
9226.31 311
9227.22 347
9228.13 344
9229.03 355
9229.94 301
9230.85 319
9231.75 324
9232.66 322
9233.57 341
9234.48 310
9235.38 300
9236.29 312
9237.20 373
9238.11 372
9239.01 359
9239.92 359
9240.83 324
9241.74 297
9242.64 354
9243.55 345
9244.46 310
9245.37 289
9246.27 338
9247.18 319
9248.09 342
9249.00 350
9249.91 318
9250.81 323
9251.72 333
9252.63 334
9253.54 312
9254.45 339
9255.35 318
9256.26 336
9257.17 285
9258.08 301
9258.99 291
9259.90 328
9260.80 316
9261.71 288
9262.62 319
9263.53 334
9264.44 305
9265.35 317
9266.26 345
9267.17 302
9268.07 297
9268.98 322
9269.89 325
9270.80 349
9271.71 383
9272.62 374
9273.53 323
9274.44 314
9275.35 323
9276.26 297
9277.17 304
9278.08 317
9278.98 338
9279.89 363
9280.80 363
9281.71 373
9282.62 352
9283.53 328
9284.44 330
9285.35 356
9286.26 282
9287.17 282
9288.08 298
9288.99 283
9289.90 327
9290.81 380
9291.72 365
9292.63 307
9293.54 338
9294.45 351
9295.36 317
9296.27 303
9297.18 334
9298.09 343
9299.00 395
9299.91 392
9300.82 366
9301.73 330
9302.65 404
9303.56 375
9304.47 334
9305.38 370
9306.29 330
9307.20 399
9308.11 405
9309.02 382
9309.93 419
9310.84 464
9311.75 435
9312.66 425
9313.58 442
9314.49 414
9315.40 400
9316.31 444
9317.22 385
9318.13 366
9319.04 371
9319.95 376
9320.87 405
9321.78 350
9322.69 398
9323.60 352
9324.51 385
9325.42 403
9326.34 364
9327.25 385
9328.16 378
9329.07 337
9329.98 375
9330.90 336
9331.81 342
9332.72 371
9333.63 363
9334.54 344
9335.46 339
9336.37 380
9337.28 411
9338.19 346
9339.11 339
9340.02 347
9340.93 381
9341.84 390
9342.76 406
9343.67 411
9344.58 371
9345.49 355
9346.41 408
9347.32 398
9348.23 350
9349.14 345
9350.06 412
9350.97 400
9351.88 402
9352.80 349
9353.71 377
9354.62 348
9355.54 326
9356.45 324
9357.36 380
9358.28 310
9359.19 325
9360.10 341
9361.02 347
9361.93 385
9362.84 344
9363.76 394
9364.67 356
9365.58 324
9366.50 304
9367.41 344
9368.32 342
9369.24 320
9370.15 304
9371.07 356
9371.98 346
9372.89 328
9373.81 300
9374.72 330
9375.64 335
9376.55 308
9377.47 281
9378.38 341
9379.29 343
9380.21 353
9381.12 388
9382.04 356
9382.95 309
9383.87 311
9384.78 390
9385.70 348
9386.61 323
9387.52 351
9388.44 324
9389.35 330
9390.27 352
9391.18 345
9392.10 385
9393.01 370
9393.93 408
9394.84 440
9395.76 360
9396.67 346
9397.59 341
9398.51 391
9399.42 386
9400.34 330
9401.25 400
9402.17 368
9403.08 340
9404.00 321
9404.91 383
9405.83 337
9406.74 357
9407.66 312
9408.58 335
9409.49 327
9410.41 311
9411.32 331
9412.24 331
9413.16 337
9414.07 345
9414.99 311
9415.90 327
9416.82 325
9417.74 316
9418.65 385
9419.57 363
9420.49 381
9421.40 399
9422.32 386
9423.23 358
9424.15 342
9425.07 336
9425.98 427
9426.90 387
9427.82 402
9428.73 347
9429.65 387
9430.57 371
9431.48 393
9432.40 412
9433.32 381
9434.24 409
9435.15 368
9436.07 407
9436.99 362
9437.90 365
9438.82 384
9439.74 406
9440.66 356
9441.57 365
9442.49 403
9443.41 397
9444.33 391
9445.24 325
9446.16 369
9447.08 357
9448.00 412
9448.91 427
9449.83 374
9450.75 355
9451.67 435
9452.59 460
9453.50 465
9454.42 498
9455.34 524
9456.26 541
9457.18 550
9458.09 510
9459.01 468
9459.93 506
9460.85 453
9461.77 396
9462.69 400
9463.60 413
9464.52 389
9465.44 405
9466.36 369
9467.28 382
9468.20 356
9469.12 432
9470.03 399
9470.95 388
9471.87 385
9472.79 390
9473.71 412
9474.63 385
9475.55 349
9476.47 381
9477.39 465
9478.31 390
9479.22 403
9480.14 357
9481.06 400
9481.98 414
9482.90 482
9483.82 425
9484.74 403
9485.66 438
9486.58 441
9487.50 413
9488.42 409
9489.34 450
9490.26 423
9491.18 426
9492.10 380
9493.02 403
9493.94 368
9494.86 373
9495.78 384
9496.70 402
9497.62 359
9498.54 376
9499.46 359
9500.38 390
9501.30 391
9502.22 420
9503.14 398
9504.06 382
9504.98 426
9505.90 414
9506.82 414
9507.74 369
9508.66 458
9509.58 392
9510.50 406
9511.42 375
9512.35 395
9513.27 403
9514.19 411
9515.11 421
9516.03 390
9516.95 377
9517.87 440
9518.79 439
9519.71 374
9520.63 391
9521.56 430
9522.48 439
9523.40 364
9524.32 366
9525.24 400
9526.16 456
9527.08 439
9528.01 425
9528.93 461
9529.85 452
9530.77 488
9531.69 478
9532.61 457
9533.54 476
9534.46 511
9535.38 548
9536.30 575
9537.22 560
9538.15 582
9539.07 536
9539.99 503
9540.91 465
9541.84 461
9542.76 466
9543.68 413
9544.60 403
9545.52 452
9546.45 443
9547.37 418
9548.29 390
9549.21 409
9550.14 426
9551.06 406
9551.98 429
9552.91 351
9553.83 376
9554.75 361
9555.67 417
9556.60 414
9557.52 416
9558.44 426
9559.37 461
9560.29 445
9561.21 461
9562.14 501
9563.06 505
9563.98 469
9564.91 435
9565.83 437
9566.75 487
9567.68 470
9568.60 436
9569.52 473
9570.45 490
9571.37 455
9572.29 419
9573.22 425
9574.14 455
9575.07 438
9575.99 435
9576.91 370
9577.84 411
9578.76 455
9579.69 446
9580.61 435
9581.53 425
9582.46 435
9583.38 477
9584.31 452
9585.23 465
9586.16 447
9587.08 415
9588.00 415
9588.93 415
9589.85 461
9590.78 468
9591.70 444
9592.63 423
9593.55 460
9594.48 418
9595.40 439
9596.33 453
9597.25 459
9598.18 458
9599.10 434
9600.03 439
9600.95 513
9601.88 534
9602.80 537
9603.73 492
9604.65 490
9605.58 492
9606.50 489
9607.43 510
9608.35 483
9609.28 478
9610.21 505
9611.13 529
9612.06 521
9612.98 518
9613.91 487
9614.83 545
9615.76 492
9616.69 518
9617.61 517
9618.54 520
9619.46 525
9620.39 507
9621.32 537
9622.24 542
9623.17 556
9624.09 580
9625.02 569
9625.95 538
9626.87 550
9627.80 530
9628.73 564
9629.65 612
9630.58 598
9631.51 516
9632.43 562
9633.36 637
9634.29 617
9635.21 636
9636.14 586
9637.07 630
9637.99 619
9638.92 644
9639.85 613
9640.77 660
9641.70 647
9642.63 623
9643.56 603
9644.48 632
9645.41 694
9646.34 664
9647.26 665
9648.19 726
9649.12 694
9650.05 713
9650.97 724
9651.90 772
9652.83 751
9653.76 790
9654.68 848
9655.61 829
9656.54 794
9657.47 793
9658.40 827
9659.32 786
9660.25 798
9661.18 765
9662.11 784
9663.04 784
9663.96 748
9664.89 826
9665.82 870
9666.75 813
9667.68 861
9668.61 941
9669.53 881
9670.46 899
9671.39 973
9672.32 915
9673.25 957
9674.18 951
9675.11 934
9676.03 946
9676.96 985
9677.89 969
9678.82 1014
9679.75 957
9680.68 961
9681.61 1021
9682.54 1046
9683.47 1093
9684.40 1120
9685.32 1060
9686.25 1134
9687.18 1143
9688.11 1144
9689.04 1148
9689.97 1125
9690.90 1165
9691.83 1052
9692.76 1125
9693.69 1051
9694.62 1099
9695.55 1238
9696.48 1334
9697.41 1320
9698.34 1522
9699.27 1668
9700.20 1899
9701.13 2052
9702.06 2125
9702.99 2144
9703.92 2147
9704.85 1983
9705.78 1805
9706.71 1558
9707.64 1429
9708.57 1333
9709.50 1291
9710.43 1219
9711.36 1168
9712.29 1202
9713.22 1256
9714.15 1283
9715.08 1412
9716.01 1569
9716.94 1608
9717.87 1686
9718.80 1683
9719.74 1534
9720.67 1485
9721.60 1382
9722.53 1314
9723.46 1241
9724.39 1214
9725.32 1129
9726.25 1036
9727.18 1092
9728.11 1012
9729.05 956
9729.98 987
9730.91 1011
9731.84 977
9732.77 1023
9733.70 1038
9734.63 1130
9735.57 1072
9736.50 1094
9737.43 1126
9738.36 1106
9739.29 1098
9740.22 1070
9741.16 980
9742.09 948
9743.02 881
9743.95 915
9744.88 898
9745.82 937
9746.75 978
9747.68 906
9748.61 884
9749.55 842
9750.48 869
9751.41 821
9752.34 855
9753.27 806
9754.21 790
9755.14 845
9756.07 837
9757.01 771
9757.94 815
9758.87 779
9759.80 765
9760.74 791
9761.67 825
9762.60 794
9763.53 834
9764.47 791
9765.40 766
9766.33 822
9767.27 902
9768.20 830
9769.13 807
9770.07 742
9771.00 815
9771.93 873
9772.87 830
9773.80 793
9774.73 809
9775.67 809
9776.60 846
9777.53 841
9778.47 929
9779.40 978
9780.34 1029
9781.27 1055
9782.20 1035
9783.14 1061
9784.07 996
9785.00 1006
9785.94 1021
9786.87 991
9787.81 956
9788.74 908
9789.68 905
9790.61 870
9791.54 837
9792.48 787
9793.41 820
9794.35 834
9795.28 798
9796.22 796
9797.15 755
9798.08 830
9799.02 855
9799.95 898
9800.89 883
9801.82 923
9802.76 914
9803.69 896
9804.63 810
9805.56 796
9806.50 706
9807.43 711
9808.37 697
9809.30 665
9810.24 640
9811.17 572
9812.11 601
9813.04 645
9813.98 644
9814.91 617
9815.85 635
9816.79 672
9817.72 622
9818.66 596
9819.59 611
9820.53 644
9821.46 609
9822.40 649
9823.34 610
9824.27 627
9825.21 592
9826.14 645
9827.08 596
9828.02 612
9828.95 627
9829.89 617
9830.82 580
9831.76 574
9832.70 574
9833.63 572
9834.57 572
9835.50 583
9836.44 555
9837.38 519
9838.31 561
9839.25 493
9840.19 546
9841.12 543
9842.06 544
9843.00 577
9843.93 615
9844.87 596
9845.81 594
9846.74 529
9847.68 564
9848.62 565
9849.56 577
9850.49 601
9851.43 562
9852.37 528
9853.30 548
9854.24 568
9855.18 578
9856.12 609
9857.05 551
9857.99 609
9858.93 547
9859.87 529
9860.80 538
9861.74 583
9862.68 606
9863.62 599
9864.55 557
9865.49 567
9866.43 522
9867.37 524
9868.31 517
9869.24 485
9870.18 567
9871.12 464
9872.06 507
9873.00 513
9873.93 460
9874.87 528
9875.81 531
9876.75 537
9877.69 514
9878.63 523
9879.56 528
9880.50 542
9881.44 494
9882.38 467
9883.32 496
9884.26 484
9885.20 487
9886.14 490
9887.07 505
9888.01 486
9888.95 513
9889.89 559
9890.83 523
9891.77 477
9892.71 505
9893.65 535
9894.59 505
9895.53 480
9896.47 457
9897.40 468
9898.34 448
9899.28 503
9900.22 467
9901.16 494
9902.10 477
9903.04 472
9903.98 481
9904.92 476
9905.86 503
9906.80 450
9907.74 455
9908.68 483
9909.62 513
9910.56 483
9911.50 516
9912.44 501
9913.38 455
9914.32 463
9915.26 483
9916.20 482
9917.14 471
9918.08 534
9919.02 496
9919.96 486
9920.90 475
9921.84 489
9922.78 544
9923.72 505
9924.66 529
9925.61 600
9926.55 612
9927.49 655
9928.43 738
9929.37 822
9930.31 945
9931.25 904
9932.19 933
9933.13 865
9934.07 840
9935.01 797
9935.96 735
9936.90 623
9937.84 593
9938.78 571
9939.72 561
9940.66 508
9941.60 465
9942.54 522
9943.49 490
9944.43 514
9945.37 487
9946.31 492
9947.25 395
9948.19 489
9949.14 499
9950.08 471
9951.02 486
9951.96 494
9952.90 485
9953.85 472
9954.79 463
9955.73 484
9956.67 466
9957.61 546
9958.56 515
9959.50 503
9960.44 512
9961.38 520
9962.33 548
9963.27 522
9964.21 462
9965.15 441
9966.10 507
9967.04 503
9967.98 453
9968.92 488
9969.87 491
9970.81 452
9971.75 482
9972.70 499
9973.64 468
9974.58 462
9975.52 474
9976.47 529
9977.41 494
9978.35 541
9979.30 528
9980.24 513
9981.18 467
9982.13 460
9983.07 433
9984.01 525
9984.96 460
9985.90 455
9986.84 462
9987.79 465
9988.73 511
9989.68 472
9990.62 466
9991.56 441
9992.51 420
9993.45 454
9994.39 458
9995.34 453
9996.28 468
9997.23 484
9998.17 441
9999.11 472
10000.06 410
10001.00 412
10001.95 484
10002.89 463
10003.84 417
10004.78 382
10005.73 442
10006.67 453
10007.61 458
10008.56 427
10009.50 406
10010.45 414
10011.39 436
10012.34 420
10013.28 399
10014.23 433
10015.17 457
10016.12 412
10017.06 408
10018.01 431
10018.95 438
10019.90 414
10020.84 414
10021.79 413
10022.73 394
10023.68 436
10024.62 427
10025.57 356
10026.51 370
10027.46 422
10028.41 435
10029.35 445
10030.30 445
10031.24 475
10032.19 452
10033.13 385
10034.08 427
10035.03 437
10035.97 430
10036.92 416
10037.86 427
10038.81 426
10039.76 389
10040.70 385
10041.65 417
10042.59 455
10043.54 420
10044.49 411
10045.43 419
10046.38 381
10047.33 395
10048.27 417
10049.22 418
10050.17 408
10051.11 362
10052.06 357
10053.01 374
10053.95 384
10054.90 381
10055.85 392
10056.79 348
10057.74 359
10058.69 398
10059.63 419
10060.58 422
10061.53 395
10062.48 389
10063.42 376
10064.37 395
10065.32 368
10066.26 384
10067.21 383
10068.16 370
10069.11 406
10070.05 370
10071.00 342
10071.95 341
10072.90 391
10073.84 367
10074.79 376
10075.74 337
10076.69 387
10077.64 416
10078.58 400
10079.53 408
10080.48 417
10081.43 413
10082.38 350
10083.32 368
10084.27 348
10085.22 366
10086.17 377
10087.12 374
10088.07 388
10089.01 355
10089.96 364
10090.91 368
10091.86 384
10092.81 337
10093.76 288
10094.71 301
10095.65 353
10096.60 386
10097.55 389
10098.50 375
10099.45 357
10100.40 376
10101.35 376
10102.30 362
10103.25 336
10104.19 365
10105.14 393
10106.09 360
10107.04 329
10107.99 347
10108.94 359
10109.89 403
10110.84 384
10111.79 370
10112.74 340
10113.69 350
10114.64 359
10115.59 376
10116.54 354
10117.49 330
10118.44 334
10119.39 346
10120.34 355
10121.29 346
10122.24 341
10123.19 345
10124.14 385
10125.09 381
10126.04 395
10126.99 386
10127.94 357
10128.89 319
10129.84 334
10130.79 338
10131.74 382
10132.69 326
10133.64 359
10134.59 365
10135.54 349
10136.49 360
10137.44 349
10138.39 374
10139.34 359
10140.29 356
10141.24 332
10142.20 354
10143.15 372
10144.10 385
10145.05 364
10146.00 392
10146.95 333
10147.90 380
10148.85 375
10149.80 363
10150.76 354
10151.71 361
10152.66 331
10153.61 388
10154.56 406
10155.51 387
10156.46 390
10157.42 396
10158.37 372
10159.32 388
10160.27 362
10161.22 388
10162.18 394
10163.13 380
10164.08 372
10165.03 378
10165.98 384
10166.93 398
10167.89 362
10168.84 377
10169.79 427
10170.74 403
10171.70 421
10172.65 403
10173.60 355
10174.55 419
10175.51 439
10176.46 457
10177.41 411
10178.36 429
10179.32 454
10180.27 442
10181.22 434
10182.17 432
10183.13 439
10184.08 450
10185.03 495
10185.99 472
10186.94 482
10187.89 443
10188.84 478
10189.80 457
10190.75 499
10191.70 465
10192.66 456
10193.61 454
10194.56 467
10195.52 444
10196.47 498
10197.42 471
10198.38 503
10199.33 543
10200.29 529
10201.24 517
10202.19 540
10203.15 558
10204.10 536
10205.05 537
10206.01 521
10206.96 579
10207.92 600
10208.87 687
10209.82 690
10210.78 676
10211.73 690
10212.69 656
10213.64 590
10214.60 583
10215.55 534
10216.50 554
10217.46 571
10218.41 539
10219.37 493
10220.32 524
10221.28 537
10222.23 516
10223.19 451
10224.14 446
10225.10 496
10226.05 450
10227.01 496
10227.96 466
10228.92 452
10229.87 379
10230.83 430
10231.78 451
10232.74 448
10233.69 464
10234.65 480
10235.60 493
10236.56 473
10237.51 462
10238.47 529
10239.42 513
10240.38 496
10241.33 463
10242.29 457
10243.25 432
10244.20 433
10245.16 410
10246.11 396
10247.07 372
10248.02 382
10248.98 338
10249.94 381
10250.89 361
10251.85 376
10252.80 372
10253.76 353
10254.72 356
10255.67 382
10256.63 420
10257.59 368
10258.54 362
10259.50 361
10260.45 358
10261.41 369
10262.37 324
10263.32 352
10264.28 340
10265.24 363
10266.19 330
10267.15 363
10268.11 353
10269.06 349
10270.02 368
10270.98 315
10271.94 322
10272.89 360
10273.85 357
10274.81 372
10275.76 319
10276.72 343
10277.68 353
10278.64 373
10279.59 368
10280.55 316
10281.51 355
10282.47 375
10283.42 318
10284.38 321
10285.34 364
10286.30 401
10287.25 369
10288.21 330
10289.17 344
10290.13 344
10291.08 377
10292.04 333
10293.00 373
10293.96 370
10294.92 357
10295.87 349
10296.83 363
10297.79 344
10298.75 390
10299.71 385
10300.67 349
10301.62 363
10302.58 321
10303.54 341
10304.50 343
10305.46 321
10306.42 335
10307.38 343
10308.33 394
10309.29 376
10310.25 331
10311.21 322
10312.17 323
10313.13 353
10314.09 353
10315.05 323
10316.01 341
10316.96 350
10317.92 330
10318.88 335
10319.84 325
10320.80 276
10321.76 301
10322.72 349
10323.68 346
10324.64 348
10325.60 367
10326.56 336
10327.52 288
10328.48 312
10329.44 334
10330.40 330
10331.36 342
10332.32 355
10333.28 344
10334.24 312
10335.20 329
10336.16 345
10337.12 314
10338.08 329
10339.04 320
10340.00 322
10340.96 319
10341.92 309
10342.88 330
10343.84 333
10344.80 332
10345.76 346
10346.72 363
10347.68 321
10348.64 336
10349.60 362
10350.56 327
10351.52 345
10352.48 318
10353.44 325
10354.40 349
10355.36 340
10356.33 325
10357.29 360
10358.25 348
10359.21 360
10360.17 365
10361.13 354
10362.09 343
10363.05 361
10364.01 364
10364.98 378
10365.94 336
10366.90 328
10367.86 308
10368.82 369
10369.78 324
10370.75 300
10371.71 277
10372.67 306
10373.63 339
10374.59 318
10375.55 328
10376.52 309
10377.48 313
10378.44 315
10379.40 333
10380.36 339
10381.33 305
10382.29 345
10383.25 324
10384.21 316
10385.17 321
10386.14 299
10387.10 310
10388.06 269
10389.02 320
10389.99 315
10390.95 311
10391.91 325
10392.87 301
10393.84 318
10394.80 353
10395.76 352
10396.73 325
10397.69 298
10398.65 292
10399.61 298
10400.58 342
10401.54 331
10402.50 286
10403.47 283
10404.43 290
10405.39 319
10406.36 309
10407.32 298
10408.28 276
10409.25 295
10410.21 301
10411.17 272
10412.14 274
10413.10 289
10414.06 301
10415.03 285
10415.99 288
10416.95 282
10417.92 283
10418.88 314
10419.85 321
10420.81 342
10421.77 340
10422.74 300
10423.70 317
10424.67 319
10425.63 313
10426.59 274
10427.56 304
10428.52 305
10429.49 313
10430.45 288
10431.42 304
10432.38 254
10433.34 264
10434.31 277
10435.27 307
10436.24 321
10437.20 320
10438.17 304
10439.13 301
10440.10 264
10441.06 304
10442.03 267
10442.99 266
10443.96 273
10444.92 279
10445.89 295
10446.85 321
10447.82 295
10448.78 307
10449.75 266
10450.71 279
10451.68 268
10452.64 290
10453.61 280
10454.58 285
10455.54 302
10456.51 245
10457.47 250
10458.44 275
10459.40 284
10460.37 261
10461.33 303
10462.30 327
10463.27 287
10464.23 252
10465.20 256
10466.16 288
10467.13 261
10468.10 259
10469.06 284
10470.03 302
10471.00 277
10471.96 308
10472.93 293
10473.89 289
10474.86 268
10475.83 270
10476.79 268
10477.76 315
10478.73 321
10479.69 271
10480.66 285
10481.63 282
10482.59 270
10483.56 270
10484.53 283
10485.49 246
10486.46 256
10487.43 255
10488.40 270
10489.36 227
10490.33 264
10491.30 247
10492.26 245
10493.23 274
10494.20 269
10495.17 244
10496.13 273
10497.10 274
10498.07 285
10499.04 243
10500.00 257
10500.97 299
10501.94 286
10502.91 245
10503.87 297
10504.84 273
10505.81 253
10506.78 249
10507.75 224
10508.71 275
10509.68 274
10510.65 282
10511.62 243
10512.59 274
10513.55 253
10514.52 242
10515.49 245
10516.46 245
10517.43 266
10518.40 286
10519.36 248
10520.33 267
10521.30 235
10522.27 269
10523.24 280
10524.21 271
10525.18 245
10526.15 245
10527.11 264
10528.08 275
10529.05 276
10530.02 252
10530.99 257
10531.96 275
10532.93 280
10533.90 273
10534.87 257
10535.84 272
10536.80 263
10537.77 270
10538.74 291
10539.71 337
10540.68 328
10541.65 269
10542.62 265
10543.59 250
10544.56 244
10545.53 252
10546.50 321
10547.47 279
10548.44 250
10549.41 261
10550.38 280
10551.35 303
10552.32 279
10553.29 273
10554.26 296
10555.23 300
10556.20 260
10557.17 243
10558.14 265
10559.11 290
10560.08 292
10561.05 265
10562.02 270
10562.99 283
10563.96 320
10564.93 324
10565.90 298
10566.88 268
10567.85 269
10568.82 263
10569.79 266
10570.76 238
10571.73 271
10572.70 272
10573.67 243
10574.64 287
10575.61 229
10576.58 245
10577.56 256
10578.53 243
10579.50 298
10580.47 219
10581.44 271
10582.41 279
10583.38 240
10584.35 268
10585.33 308
10586.30 269
10587.27 281
10588.24 283
10589.21 263
10590.18 250
10591.16 282
10592.13 290
10593.10 275
10594.07 279
10595.04 237
10596.02 222
10596.99 290
10597.96 305
10598.93 268
10599.90 279
10600.88 266
10601.85 257
10602.82 269
10603.79 281
10604.77 284
10605.74 313
10606.71 274
10607.68 262
10608.66 293
10609.63 263
10610.60 287
10611.57 284
10612.55 294
10613.52 268
10614.49 278
10615.47 262
10616.44 293
10617.41 306
10618.38 300
10619.36 297
10620.33 265
10621.30 279
10622.28 273
10623.25 327
10624.22 297
10625.20 280
10626.17 307
10627.14 267
10628.12 289
10629.09 266
10630.06 278
10631.04 264
10632.01 252
10632.99 270
10633.96 263
10634.93 253
10635.91 295
10636.88 279
10637.86 276
10638.83 313
10639.80 328
10640.78 324
10641.75 330
10642.73 382
10643.70 379
10644.67 356
10645.65 336
10646.62 314
10647.60 337
10648.57 292
10649.55 267
10650.52 278
10651.50 276
10652.47 265
10653.44 277
10654.42 276
10655.39 240
10656.37 254
10657.34 268
10658.32 274
10659.29 265
10660.27 268
10661.24 269
10662.22 277
10663.19 264
10664.17 245
10665.14 280
10666.12 263
10667.09 270
10668.07 214
10669.04 251
10670.02 294
10671.00 293
10671.97 237
10672.95 263
10673.92 268
10674.90 277
10675.87 289
10676.85 251
10677.83 262
10678.80 270
10679.78 275
10680.75 309
10681.73 299
10682.70 277
10683.68 289
10684.66 349
10685.63 280
10686.61 244
10687.59 264
10688.56 254
10689.54 280
10690.51 266
10691.49 252
10692.47 232
10693.44 268
10694.42 264
10695.40 274
10696.37 258
10697.35 270
10698.33 267
10699.30 262
10700.28 270
10701.26 235
10702.23 226
10703.21 244
10704.19 283
10705.17 237
10706.14 267
10707.12 252
10708.10 259
10709.07 274
10710.05 244
10711.03 282
10712.01 245
10712.98 238
10713.96 238
10714.94 251
10715.92 243
10716.89 287
10717.87 276
10718.85 246
10719.83 248
10720.80 247
10721.78 248
10722.76 234
10723.74 231
10724.71 288
10725.69 287
10726.67 251
10727.65 283
10728.63 275
10729.61 256
10730.58 258
10731.56 277
10732.54 261
10733.52 288
10734.50 256
10735.48 233
10736.45 225
10737.43 245
10738.41 267
10739.39 254
10740.37 258
10741.35 277
10742.33 266
10743.30 269
10744.28 257
10745.26 287
10746.24 290
10747.22 298
10748.20 285
10749.18 241
10750.16 261
10751.14 261
10752.11 279
10753.09 252
10754.07 252
10755.05 254
10756.03 250
10757.01 243
10757.99 276
10758.97 289
10759.95 281
10760.93 287
10761.91 262
10762.89 298
10763.87 247
10764.85 281
10765.83 276
10766.81 263
10767.79 276
10768.77 279
10769.75 295
10770.73 281
10771.71 266
10772.69 290
10773.67 276
10774.65 283
10775.63 281
10776.61 277
10777.59 286
10778.57 275
10779.55 270
10780.53 287
10781.51 308
10782.49 325
10783.47 281
10784.45 295
10785.43 292
10786.41 298
10787.39 318
10788.38 310
10789.36 321
10790.34 289
10791.32 287
10792.30 285
10793.28 276
10794.26 268
10795.24 277
10796.22 289
10797.21 298
10798.19 279
10799.17 275
10800.15 263
10801.13 282
10802.11 317
10803.09 291
10804.08 284
10805.06 303
10806.04 318
10807.02 253
10808.00 261
10808.98 258
10809.97 283
10810.95 288
10811.93 307
10812.91 292
10813.89 261
10814.88 279
10815.86 308
10816.84 291
10817.82 290
10818.80 262
10819.79 300
10820.77 273
10821.75 268
10822.73 283
10823.72 275
10824.70 295
10825.68 332
10826.66 322
10827.65 305
10828.63 273
10829.61 311
10830.59 291
10831.58 285
10832.56 270
10833.54 282
10834.53 285
10835.51 285
10836.49 285
10837.47 270
10838.46 298
10839.44 256
10840.42 264
10841.41 309
10842.39 296
10843.37 310
10844.36 297
10845.34 295
10846.32 282
10847.31 322
10848.29 305
10849.27 286
10850.26 277
10851.24 314
10852.23 311
10853.21 270
10854.19 304
10855.18 335
10856.16 295
10857.14 281
10858.13 331
10859.11 306
10860.10 320
10861.08 326
10862.07 304
10863.05 290
10864.03 307
10865.02 331
10866.00 306
10866.99 298
10867.97 262
10868.96 297
10869.94 331
10870.92 334
10871.91 328
10872.89 345
10873.88 333
10874.86 351
10875.85 328
10876.83 289
10877.82 295
10878.80 340
10879.79 380
10880.77 341
10881.76 359
10882.74 362
10883.73 382
10884.71 351
10885.70 321
10886.68 315
10887.67 308
10888.66 343
10889.64 333
10890.63 374
10891.61 350
10892.60 361
10893.58 362
10894.57 351
10895.55 326
10896.54 356
10897.53 368
10898.51 373
10899.50 332
10900.48 362
10901.47 352
10902.46 392
10903.44 352
10904.43 383
10905.41 420
10906.40 379
10907.39 388
10908.37 380
10909.36 370
10910.35 343
10911.33 382
10912.32 401
10913.30 378
10914.29 400
10915.28 402
10916.26 406
10917.25 413
10918.24 397
10919.22 421
10920.21 404
10921.20 420
10922.19 419
10923.17 458
10924.16 435
10925.15 396
10926.13 459
10927.12 417
10928.11 427
10929.09 361
10930.08 395
10931.07 418
10932.06 429
10933.04 464
10934.03 471
10935.02 459
10936.01 493
10936.99 462
10937.98 488
10938.97 462
10939.96 424
10940.94 499
10941.93 499
10942.92 541
10943.91 463
10944.90 501
10945.88 529
10946.87 575
10947.86 533
10948.85 505
10949.84 475
10950.82 528
10951.81 566
10952.80 553
10953.79 582
10954.78 622
10955.77 655
10956.76 653
10957.74 769
10958.73 769
10959.72 810
10960.71 870
10961.70 926
10962.69 924
10963.68 926
10964.66 803
10965.65 770
10966.64 838
10967.63 762
10968.62 709
10969.61 644
10970.60 671
10971.59 629
10972.58 607
10973.57 582
10974.56 558
10975.54 541
10976.53 527
10977.52 556
10978.51 564
10979.50 571
10980.49 546
10981.48 587
10982.47 621
10983.46 587
10984.45 598
10985.44 628
10986.43 614
10987.42 628
10988.41 628
10989.40 650
10990.39 633
10991.38 645
10992.37 632
10993.36 678
10994.35 715
10995.34 689
10996.33 708
10997.32 842
10998.31 886
10999.30 1061
11000.29 1143
11001.28 1232
11002.27 1308
11003.26 1359
11004.25 1301
11005.25 1231
11006.24 1193
11007.23 1020
11008.22 963
11009.21 867
11010.20 746
11011.19 705
11012.18 706
11013.17 597
11014.16 599
11015.15 588
11016.15 558
11017.14 513
11018.13 491
11019.12 575
11020.11 584
11021.10 625
11022.09 550
11023.09 524
11024.08 525
11025.07 517
11026.06 519
11027.05 467
11028.04 492
11029.03 504
11030.03 479
11031.02 476
11032.01 519
11033.00 482
11033.99 479
11034.99 465
11035.98 518
11036.97 500
11037.96 539
11038.95 474
11039.95 495
11040.94 495
11041.93 473
11042.92 483
11043.92 510
11044.91 479
11045.90 440
11046.89 495
11047.89 440
11048.88 445
11049.87 441
11050.86 430
11051.86 452
11052.85 437
11053.84 424
11054.84 398
11055.83 384
11056.82 352
11057.81 394
11058.81 371
11059.80 436
11060.79 453
11061.79 447
11062.78 426
11063.77 430
11064.77 367
11065.76 435
11066.75 432
11067.75 383
11068.74 407
11069.73 395
11070.73 430
11071.72 419
11072.72 404
11073.71 398
11074.70 408
11075.70 422
11076.69 430
11077.69 395
11078.68 392
11079.67 398
11080.67 408
11081.66 419
11082.66 423
11083.65 431
11084.64 418
11085.64 426
11086.63 450
11087.63 443
11088.62 408
11089.62 404
11090.61 429
11091.60 395
11092.60 372
11093.59 375
11094.59 397
11095.58 402
11096.58 389
11097.57 385
11098.57 394
11099.56 368
11100.56 414
11101.55 428
11102.55 413
11103.54 340
11104.54 378
11105.53 384
11106.53 377
11107.52 380
11108.52 399
11109.51 384
11110.51 394
11111.51 346
11112.50 416
11113.50 341
11114.49 358
11115.49 385
11116.48 353
11117.48 342
11118.47 348
11119.47 379
11120.47 384
11121.46 376
11122.46 349
11123.45 392
11124.45 371
11125.45 379
11126.44 367
11127.44 390
11128.44 382
11129.43 440
11130.43 414
11131.42 383
11132.42 403
11133.42 397
11134.41 337
11135.41 322
11136.41 364
11137.40 398
11138.40 382
11139.40 368
11140.39 359
11141.39 316
11142.39 363
11143.38 361
11144.38 354
11145.38 326
11146.37 386
11147.37 399
11148.37 349
11149.37 327
11150.36 326
11151.36 348
11152.36 348
11153.35 357
11154.35 342
11155.35 342
11156.35 365
11157.34 370
11158.34 335
11159.34 347
11160.34 348
11161.34 344
11162.33 343
11163.33 318
11164.33 326
11165.33 337
11166.32 368
11167.32 321
11168.32 387
11169.32 366
11170.32 375
11171.31 387
11172.31 396
11173.31 383
11174.31 380
11175.31 413
11176.31 354
11177.30 385
11178.30 360
11179.30 364
11180.30 350
11181.30 381
11182.30 361
11183.30 382
11184.29 416
11185.29 412
11186.29 367
11187.29 387
11188.29 410
11189.29 384
11190.29 438
11191.29 418
11192.29 454
11193.29 439
11194.28 401
11195.28 434
11196.28 443
11197.28 432
11198.28 417
11199.28 439
11200.28 399
11201.28 396
11202.28 429
11203.28 443
11204.28 384
11205.28 394
11206.28 439
11207.28 387
11208.28 391
11209.28 417
11210.28 384
11211.28 369
11212.28 372
11213.28 409
11214.28 407
11215.28 356
11216.28 376
11217.28 393
11218.28 402
11219.28 374
11220.28 395
11221.28 379
11222.28 314
11223.28 347
11224.28 365
11225.28 377
11226.28 350
11227.28 314
11228.28 345
11229.28 322
11230.28 297
11231.28 278
11232.29 352
11233.29 334
11234.29 319
11235.29 326
11236.29 344
11237.29 345
11238.29 335
11239.29 294
11240.29 301
11241.30 338
11242.30 366
11243.30 350
11244.30 354
11245.30 334
11246.30 317
11247.30 363
11248.31 320
11249.31 320
11250.31 296
11251.31 348
11252.31 325
11253.31 277
11254.32 320
11255.32 332
11256.32 328
11257.32 332
11258.32 327
11259.33 321
11260.33 320
11261.33 324
11262.33 351
11263.33 307
11264.34 330
11265.34 372
11266.34 350
11267.34 293
11268.35 296
11269.35 344
11270.35 332
11271.35 333
11272.36 318
11273.36 300
11274.36 326
11275.37 335
11276.37 357
11277.37 323
11278.37 351
11279.38 329
11280.38 341
11281.38 340
11282.39 337
11283.39 371
11284.39 373
11285.40 352
11286.40 368
11287.40 351
11288.41 335
11289.41 347
11290.41 340
11291.42 324
11292.42 390
11293.42 360
11294.43 319
11295.43 335
11296.43 323
11297.44 327
11298.44 314
11299.45 322
11300.45 334
11301.45 298
11302.46 314
11303.46 347
11304.47 303
11305.47 319
11306.47 324
11307.48 370
11308.48 344
11309.49 358
11310.49 395
11311.50 387
11312.50 387
11313.50 391
11314.51 406
11315.51 439
11316.52 426
11317.52 431
11318.53 418
11319.53 415
11320.54 383
11321.54 356
11322.55 369
11323.55 332
11324.56 305
11325.56 339
11326.57 339
11327.57 310
11328.58 321
11329.58 342
11330.59 327
11331.59 316
11332.60 298
11333.60 263
11334.61 290
11335.61 293
11336.62 287
11337.63 291
11338.63 288
11339.64 277
11340.64 277
11341.65 288
11342.65 288
11343.66 265
11344.67 284
11345.67 281
11346.68 264
11347.68 247
11348.69 284
11349.70 268
11350.70 284
11351.71 311
11352.71 292
11353.72 255
11354.73 281
11355.73 300
11356.74 286
11357.75 286
11358.75 293
11359.76 297
11360.77 276
11361.77 282
11362.78 267
11363.79 278
11364.79 267
11365.80 278
11366.81 268
11367.81 270
11368.82 264
11369.83 280
11370.83 270
11371.84 242
11372.85 231
11373.86 268
11374.86 297
11375.87 284
11376.88 278
11377.89 270
11378.89 271
11379.90 272
11380.91 271
11381.92 308
11382.92 304
11383.93 289
11384.94 276
11385.95 250
11386.95 269
11387.96 256
11388.97 299
11389.98 283
11390.99 242
11391.99 231
11393.00 284
11394.01 279
11395.02 291
11396.03 313
11397.03 257
11398.04 271
11399.05 267
11400.06 289
11401.07 311
11402.08 312
11403.08 250
11404.09 250
11405.10 279
11406.11 249
11407.12 265
11408.13 282
11409.14 271
11410.14 248
11411.15 246
11412.16 250
11413.17 281
11414.18 281
11415.19 266
11416.20 260
11417.21 254
11418.22 240
11419.23 239
11420.23 261
11421.24 252
11422.25 260
11423.26 260
11424.27 246
11425.28 272
11426.29 279
11427.30 274
11428.31 278
11429.32 271
11430.33 289
11431.34 344
11432.35 296
11433.36 268
11434.37 276
11435.38 282
11436.39 266
11437.40 284
11438.41 303
11439.42 278
11440.43 260
11441.44 236
11442.45 286
11443.46 296
11444.47 248
11445.48 264
11446.49 281
11447.50 299
11448.51 256
11449.52 274
11450.53 269
11451.54 261
11452.55 283
11453.56 286
11454.58 261
11455.59 241
11456.60 263
11457.61 291
11458.62 261
11459.63 249
11460.64 249
11461.65 232
11462.66 270
11463.67 255
11464.69 265
11465.70 245
11466.71 291
11467.72 247
11468.73 283
11469.74 270
11470.75 240
11471.77 267
11472.78 331
11473.79 288
11474.80 237
11475.81 280
11476.82 283
11477.84 290
11478.85 237
11479.86 254
11480.87 261
11481.88 275
11482.89 232
11483.91 240
11484.92 228
11485.93 232
11486.94 260
11487.96 277
11488.97 249
11489.98 245
11490.99 269
11492.00 272
11493.02 245
11494.03 240
11495.04 208
11496.06 225
11497.07 276
11498.08 253
11499.09 228
11500.11 255
11501.12 242
11502.13 255
11503.14 266
11504.16 251
11505.17 226
11506.18 265
11507.20 286
11508.21 264
11509.22 266
11510.24 264
11511.25 248
11512.26 264
11513.28 237
11514.29 255
11515.30 256
11516.32 245
11517.33 237
11518.34 254
11519.36 264
11520.37 255
11521.38 234
11522.40 237
11523.41 218
11524.43 263
11525.44 242
11526.45 228
11527.47 271
11528.48 282
11529.50 277
11530.51 273
11531.52 280
11532.54 264
11533.55 291
11534.57 246
11535.58 220
11536.60 260
11537.61 229
11538.62 265
11539.64 271
11540.65 283
11541.67 241
11542.68 250
11543.70 291
11544.71 295
11545.73 229
11546.74 254
11547.76 269
11548.77 254
11549.79 283
11550.80 241
11551.82 251
11552.83 237
11553.85 243
11554.86 243
11555.88 251
11556.89 259
11557.91 271
11558.92 277
11559.94 293
11560.95 265
11561.97 245
11562.98 249
11564.00 255
11565.02 224
11566.03 251
11567.05 268
11568.06 265
11569.08 250
11570.10 245
11571.11 261
11572.13 262
11573.14 268
11574.16 254
11575.18 255
11576.19 274
11577.21 278
11578.22 299
11579.24 266
11580.26 263
11581.27 254
11582.29 298
11583.31 264
11584.32 270
11585.34 290
11586.35 284
11587.37 298
11588.39 266
11589.40 307
11590.42 298
11591.44 270
11592.46 268
11593.47 286
11594.49 320
11595.51 322
11596.52 322
11597.54 324
11598.56 320
11599.57 329
11600.59 382
11601.61 383
11602.63 377
11603.64 431
11604.66 448
11605.68 474
11606.70 436
11607.71 465
11608.73 460
11609.75 450
11610.77 447
11611.78 400
11612.80 363
11613.82 347
11614.84 325
11615.85 333
11616.87 279
11617.89 250
11618.91 282
11619.93 277
11620.95 271
11621.96 236
11622.98 267
11624.00 280
11625.02 274
11626.04 275
11627.05 253
11628.07 279
11629.09 274
11630.11 254
11631.13 294
11632.15 259
11633.17 295
11634.18 295
11635.20 259
11636.22 277
11637.24 263
11638.26 237
11639.28 292
11640.30 281
11641.32 241
11642.34 235
11643.35 290
11644.37 288
11645.39 247
11646.41 257
11647.43 276
11648.45 289
11649.47 253
11650.49 253
11651.51 249
11652.53 219
11653.55 272
11654.57 254
11655.59 256
11656.61 203
11657.63 251
11658.65 243
11659.67 239
11660.69 206
11661.71 247
11662.73 252
11663.75 274
11664.77 234
11665.79 264
11666.81 253
11667.83 244
11668.85 253
11669.87 223
11670.89 244
11671.91 279
11672.93 259
11673.95 245
11674.97 223
11675.99 241
11677.01 246
11678.03 235
11679.05 254
11680.07 247
11681.09 253
11682.11 238
11683.13 228
11684.15 229
11685.18 222
11686.20 257
11687.22 298
11688.24 294
11689.26 269
11690.28 253
11691.30 296
11692.32 291
11693.34 211
11694.37 242
11695.39 285
11696.41 293
11697.43 235
11698.45 240
11699.47 248
11700.49 269
11701.52 268
11702.54 238
11703.56 265
11704.58 261
11705.60 268
11706.62 271
11707.65 270
11708.67 275
11709.69 250
11710.71 240
11711.73 277
11712.76 220
11713.78 248
11714.80 276
11715.82 244
11716.85 247
11717.87 262
11718.89 271
11719.91 264
11720.94 267
11721.96 231
11722.98 252
11724.00 262
11725.03 251
11726.05 286
11727.07 266
11728.09 223
11729.12 229
11730.14 247
11731.16 222
11732.19 212
11733.21 239
11734.23 248
11735.25 236
11736.28 243
11737.30 265
11738.32 252
11739.35 221
11740.37 260
11741.39 266
11742.42 258
11743.44 249
11744.46 268
11745.49 257
11746.51 248
11747.54 231
11748.56 271
11749.58 262
11750.61 286
11751.63 245
11752.65 232
11753.68 227
11754.70 227
11755.73 205
11756.75 246
11757.77 261
11758.80 262
11759.82 262
11760.85 242
11761.87 276
11762.90 252
11763.92 268
11764.94 275
11765.97 259
11766.99 232
11768.02 252
11769.04 241
11770.07 248
11771.09 255
11772.12 249
11773.14 290
11774.17 263
11775.19 251
11776.22 245
11777.24 260
11778.27 246
11779.29 286
11780.32 256
11781.34 236
11782.37 287
11783.39 292
11784.42 248
11785.44 235
11786.47 259
11787.49 282
11788.52 287
11789.54 262
11790.57 264
11791.59 260
11792.62 303
11793.65 267
11794.67 289
11795.70 280
11796.72 284
11797.75 256
11798.77 273
11799.80 299
11800.83 242
11801.85 289
11802.88 288
11803.90 299
11804.93 280
11805.96 277
11806.98 275
11808.01 263
11809.04 273
11810.06 290
11811.09 266
11812.12 281
11813.14 266
11814.17 294
11815.20 265
11816.22 329
11817.25 268
11818.28 283
11819.30 274
11820.33 288
11821.36 314
11822.38 291
11823.41 268
11824.44 263
11825.46 285
11826.49 299
11827.52 270
11828.54 308
11829.57 298
11830.60 312
11831.63 320
11832.65 306
11833.68 320
11834.71 306
11835.74 305
11836.76 302
11837.79 287
11838.82 295
11839.85 295
11840.87 305
11841.90 311
11842.93 281
11843.96 273
11844.99 350
11846.01 310
11847.04 302
11848.07 278
11849.10 310
11850.13 330
11851.15 272
11852.18 289
11853.21 311
11854.24 363
11855.27 337
11856.30 337
11857.32 267
11858.35 304
11859.38 303
11860.41 311
11861.44 318
11862.47 319
11863.50 319
11864.52 337
11865.55 318
11866.58 312
11867.61 342
11868.64 338
11869.67 352
11870.70 328
11871.73 344
11872.76 334
11873.79 370
11874.81 357
11875.84 394
11876.87 369
11877.90 356
11878.93 326
11879.96 377
11880.99 359
11882.02 371
11883.05 337
11884.08 373
11885.11 404
11886.14 411
11887.17 413
11888.20 364
11889.23 393
11890.26 408
11891.29 412
11892.32 431
11893.35 445
11894.38 418
11895.41 426
11896.44 440
11897.47 449
11898.50 461
11899.53 494
11900.56 526
11901.59 545
11902.62 615
11903.65 586
11904.68 622
11905.71 612
11906.74 612
11907.77 593
11908.80 624
11909.83 600
11910.86 566
11911.90 502
11912.93 501
11913.96 527
11914.99 514
11916.02 533
11917.05 540
11918.08 482
11919.11 516
11920.14 503
11921.17 486
11922.21 528
11923.24 501
11924.27 516
11925.30 515
11926.33 485
11927.36 579
11928.39 587
11929.43 669
11930.46 709
11931.49 777
11932.52 854
11933.55 820
11934.58 876
11935.62 870
11936.65 906
11937.68 814
11938.71 824
11939.74 710
11940.78 683
11941.81 641
11942.84 581
11943.87 547
11944.90 537
11945.94 476
11946.97 456
11948.00 479
11949.03 458
11950.07 452
11951.10 444
11952.13 417
11953.16 458
11954.20 402
11955.23 384
11956.26 401
11957.29 449
11958.33 393
11959.36 380
11960.39 398
11961.43 419
11962.46 403
11963.49 456
11964.53 427
11965.56 412
11966.59 414
11967.62 397
11968.66 402
11969.69 411
11970.72 425
11971.76 381
11972.79 404
11973.83 398
11974.86 435
11975.89 427
11976.93 398
11977.96 385
11978.99 371
11980.03 409
11981.06 384
11982.09 401
11983.13 411
11984.16 403
11985.20 392
11986.23 381
11987.26 421
11988.30 445
11989.33 417
11990.37 411
11991.40 388
11992.44 400
11993.47 424
11994.50 425
11995.54 389
11996.57 399
11997.61 425
11998.64 437
11999.68 416
12000.71 408
12001.75 395
12002.78 400
12003.82 413
12004.85 373
12005.89 424
12006.92 469
12007.96 458
12008.99 455
12010.03 444
12011.06 426
12012.10 427
12013.13 462
12014.17 478
12015.20 476
12016.24 480
12017.27 494
12018.31 474
12019.34 495
12020.38 514
12021.41 498
12022.45 519
12023.49 506
12024.52 488
12025.56 511
12026.59 467
12027.63 440
12028.66 431
12029.70 457
12030.74 499
12031.77 452
12032.81 463
12033.84 470
12034.88 476
12035.92 489
12036.95 470
12037.99 480
12039.03 466
12040.06 477
12041.10 436
12042.13 419
12043.17 446
12044.21 410
12045.24 409
12046.28 461
12047.32 422
12048.35 441
12049.39 417
12050.43 416
12051.46 438
12052.50 486
12053.54 432
12054.58 452
12055.61 479
12056.65 440
12057.69 492
12058.72 472
12059.76 454
12060.80 457
12061.84 491
12062.87 499
12063.91 514
12064.95 447
12065.98 488
12067.02 511
12068.06 519
12069.10 499
12070.14 481
12071.17 444
12072.21 478
12073.25 502
12074.29 512
12075.32 456
12076.36 520
12077.40 522
12078.44 446
12079.48 504
12080.51 530
12081.55 484
12082.59 502
12083.63 525
12084.67 486
12085.71 517
12086.74 560
12087.78 559
12088.82 547
12089.86 539
12090.90 586
12091.94 552
12092.97 551
12094.01 580
12095.05 576
12096.09 600
12097.13 578
12098.17 621
12099.21 613
12100.25 672
12101.29 677
12102.32 733
12103.36 757
12104.40 821
12105.44 860
12106.48 874
12107.52 794
12108.56 858
12109.60 786
12110.64 783
12111.68 748
12112.72 656
12113.76 598
12114.80 623
12115.84 560
12116.88 506
12117.92 517
12118.96 466
12120.00 453
12121.04 448
12122.07 434
12123.11 437
12124.15 402
12125.19 430
12126.23 414
12127.28 377
12128.32 393
12129.36 402
12130.40 355
12131.44 408
12132.48 401
12133.52 377
12134.56 391
12135.60 390
12136.64 384
12137.68 359
12138.72 370
12139.76 399
12140.80 364
12141.84 421
12142.88 391
12143.92 393
12144.96 419
12146.00 394
12147.05 381
12148.09 393
12149.13 356
12150.17 351
12151.21 362
12152.25 345
12153.29 352
12154.33 377
12155.38 358
12156.42 328
12157.46 316
12158.50 308
12159.54 323
12160.58 318
12161.62 333
12162.67 307
12163.71 355
12164.75 320
12165.79 344
12166.83 347
12167.87 346
12168.92 333
12169.96 345
12171.00 349
12172.04 375
12173.08 349
12174.13 372
12175.17 357
12176.21 384
12177.25 367
12178.30 342
12179.34 384
12180.38 334
12181.42 375
12182.47 338
12183.51 393
12184.55 375
12185.59 369
12186.64 340
12187.68 345
12188.72 343
12189.76 365
12190.81 360
12191.85 299
12192.89 301
12193.94 298
12194.98 330
12196.02 337
12197.06 328
12198.11 341
12199.15 368
12200.19 323
12201.24 318
12202.28 317
12203.32 348
12204.37 353
12205.41 288
12206.45 318
12207.50 344
12208.54 332
12209.59 347
12210.63 367
12211.67 342
12212.72 313
12213.76 320
12214.80 315
12215.85 326
12216.89 363
12217.94 346
12218.98 322
12220.02 342
12221.07 365
12222.11 370
12223.16 362
12224.20 317
12225.25 323
12226.29 335
12227.33 352
12228.38 312
12229.42 358
12230.47 313
12231.51 370
12232.56 339
12233.60 316
12234.65 306
12235.69 318
12236.74 317
12237.78 332
12238.83 313
12239.87 289
12240.92 274
12241.96 343
12243.01 332
12244.05 304
12245.10 328
12246.14 319
12247.19 301
12248.23 292
12249.28 325
12250.32 335
12251.37 328
12252.41 333
12253.46 320
12254.50 307
12255.55 306
12256.60 306
12257.64 328
12258.69 286
12259.73 257
12260.78 271
12261.82 306
12262.87 330
12263.92 295
12264.96 314
12266.01 338
12267.05 301
12268.10 278
12269.15 307
12270.19 320
12271.24 304
12272.29 305
12273.33 308
12274.38 299
12275.43 279
12276.47 303
12277.52 297
12278.57 286
12279.61 300
12280.66 306
12281.71 279
12282.75 249
12283.80 292
12284.85 316
12285.89 319
12286.94 298
12287.99 289
12289.03 277
12290.08 311
12291.13 296
12292.18 316
12293.22 283
12294.27 274
12295.32 288
12296.36 270
12297.41 276
12298.46 289
12299.51 294
12300.55 287
12301.60 251
12302.65 265
12303.70 268
12304.74 262
12305.79 270
12306.84 260
12307.89 275
12308.94 267
12309.98 303
12311.03 278
12312.08 291
12313.13 267
12314.18 264
12315.22 268
12316.27 262
12317.32 277
12318.37 272
12319.42 281
12320.47 231
12321.51 229
12322.56 225
12323.61 272
12324.66 248
12325.71 251
12326.76 270
12327.81 288
12328.85 243
12329.90 213
12330.95 256
12332.00 294
12333.05 237
12334.10 267
12335.15 279
12336.20 266
12337.25 261
12338.30 263
12339.34 264
12340.39 260
12341.44 271
12342.49 259
12343.54 282
12344.59 296
12345.64 267
12346.69 277
12347.74 252
12348.79 247
12349.84 263
12350.89 277
12351.94 263
12352.99 263
12354.04 259
12355.09 313
12356.14 283
12357.19 248
12358.24 231
12359.29 244
12360.34 265
12361.39 262
12362.44 238
12363.49 239
12364.54 265
12365.59 276
12366.64 275
12367.69 284
12368.74 257
12369.79 269
12370.84 291
12371.89 296
12372.94 253
12373.99 249
12375.04 265
12376.09 254
12377.15 246
12378.20 240
12379.25 264
12380.30 275
12381.35 269
12382.40 283
12383.45 293
12384.50 295
12385.55 287
12386.60 315
12387.66 291
12388.71 300
12389.76 282
12390.81 265
12391.86 294
12392.91 307
12393.96 298
12395.02 260
12396.07 266
12397.12 276
12398.17 309
12399.22 297
12400.27 301
12401.33 307
12402.38 302
12403.43 267
12404.48 288
12405.53 309
12406.59 282
12407.64 260
12408.69 251
12409.74 260
12410.80 296
12411.85 317
12412.90 278
12413.95 296
12415.00 282
12416.06 277
12417.11 280
12418.16 292
12419.21 281
12420.27 309
12421.32 321
12422.37 320
12423.43 309
12424.48 269
12425.53 278
12426.58 331
12427.64 315
12428.69 264
12429.74 268
12430.80 292
12431.85 316
12432.90 304
12433.96 351
12435.01 280
12436.06 313
12437.12 330
12438.17 348
12439.22 303
12440.28 307
12441.33 320
12442.38 303
12443.44 326
12444.49 306
12445.54 314
12446.60 311
12447.65 330
12448.71 333
12449.76 323
12450.81 318
12451.87 345
12452.92 335
12453.98 338
12455.03 300
12456.08 334
12457.14 331
12458.19 333
12459.25 339
12460.30 381
12461.36 399
12462.41 366
12463.46 381
12464.52 416
12465.57 390
12466.63 385
12467.68 385
12468.74 399
12469.79 414
12470.85 428
12471.90 453
12472.96 461
12474.01 506
12475.07 621
12476.12 685
12477.18 766
12478.23 892
12479.29 929
12480.34 939
12481.40 944
12482.45 878
12483.51 804
12484.56 819
12485.62 672
12486.67 595
12487.73 615
12488.79 510
12489.84 457
12490.90 463
12491.95 444
12493.01 409
12494.06 433
12495.12 388
12496.18 345
12497.23 390
12498.29 394
12499.34 405
12500.40 371
12501.46 371
12502.51 373
12503.57 359
12504.62 354
12505.68 346
12506.74 370
12507.79 332
12508.85 354
12509.91 342
12510.96 368
12512.02 345
12513.08 353
12514.13 371
12515.19 354
12516.25 345
12517.30 352
12518.36 382
12519.42 383
12520.47 369
12521.53 364
12522.59 337
12523.64 392
12524.70 354
12525.76 326
12526.82 358
12527.87 323
12528.93 324
12529.99 282
12531.04 301
12532.10 324
12533.16 360
12534.22 330
12535.27 322
12536.33 336
12537.39 362
12538.45 334
12539.50 373
12540.56 328
12541.62 308
12542.68 321
12543.74 350
12544.79 356
12545.85 335
12546.91 372
12547.97 348
12549.03 345
12550.08 382
12551.14 398
12552.20 399
12553.26 405
12554.32 449
12555.38 452
12556.43 450
12557.49 521
12558.55 548
12559.61 524
12560.67 510
12561.73 520
12562.79 525
12563.84 517
12564.90 526
12565.96 466
12567.02 442
12568.08 435
12569.14 433
12570.20 421
12571.26 364
12572.32 391
12573.37 388
12574.43 393
12575.49 344
12576.55 365
12577.61 391
12578.67 372
12579.73 367
12580.79 366
12581.85 351
12582.91 366
12583.97 350
12585.03 363
12586.09 311
12587.15 302
12588.21 323
12589.27 336
12590.33 334
12591.39 339
12592.45 368
12593.51 381
12594.57 327
12595.63 326
12596.69 343
12597.75 341
12598.81 379
12599.87 335
12600.93 358
12601.99 341
12603.05 329
12604.11 343
12605.17 346
12606.23 345
12607.29 317
12608.35 305
12609.41 323
12610.47 326
12611.53 315
12612.59 321
12613.66 365
12614.72 361
12615.78 348
12616.84 352
12617.90 363
12618.96 354
12620.02 362
12621.08 354
12622.14 338
12623.20 362
12624.27 399
12625.33 371
12626.39 360
12627.45 337
12628.51 309
12629.57 310
12630.63 305
12631.70 326
12632.76 347
12633.82 308
12634.88 307
12635.94 262
12637.00 339
12638.07 350
12639.13 314
12640.19 323
12641.25 301
12642.31 313
12643.38 318
12644.44 314
12645.50 280
12646.56 303
12647.63 282
12648.69 335
12649.75 337
12650.81 311
12651.88 348
12652.94 307
12654.00 326
12655.06 318
12656.13 325
12657.19 327
12658.25 343
12659.31 346
12660.38 340
12661.44 287
12662.50 273
12663.57 279
12664.63 331
12665.69 353
12666.75 344
12667.82 337
12668.88 335
12669.94 319
12671.01 314
12672.07 346
12673.13 373
12674.20 354
12675.26 344
12676.32 363
12677.39 318
12678.45 315
12679.51 331
12680.58 367
12681.64 309
12682.71 330
12683.77 346
12684.83 349
12685.90 326
12686.96 319
12688.03 327
12689.09 382
12690.15 342
12691.22 379
12692.28 365
12693.35 364
12694.41 372
12695.47 366
12696.54 352
12697.60 350
12698.67 381
12699.73 437
12700.80 435
12701.86 453
12702.93 407
12703.99 440
12705.05 433
12706.12 479
12707.18 472
12708.25 471
12709.31 461
12710.38 471
12711.44 423
12712.51 451
12713.57 396
12714.64 411
12715.70 436
12716.77 377
12717.83 380
12718.90 345
12719.96 388
12721.03 396
12722.10 401
12723.16 411
12724.23 431
12725.29 379
12726.36 383
12727.42 367
12728.49 385
12729.55 371
12730.62 367
12731.69 367
12732.75 425
12733.82 383
12734.88 365
12735.95 367
12737.02 368
12738.08 393
12739.15 390
12740.21 386
12741.28 394
12742.35 352
12743.41 344
12744.48 363
12745.55 348
12746.61 340
12747.68 343
12748.75 345
12749.81 308
12750.88 308
12751.95 309
12753.01 325
12754.08 327
12755.15 305
12756.21 300
12757.28 317
12758.35 326
12759.41 337
12760.48 304
12761.55 273
12762.61 293
12763.68 316
12764.75 292
12765.82 272
12766.88 295
12767.95 287
12769.02 262
12770.09 277
12771.15 274
12772.22 309
12773.29 319
12774.36 263
12775.42 270
12776.49 316
12777.56 320
12778.63 294
12779.69 314
12780.76 304
12781.83 285
12782.90 317
12783.97 287
12785.03 297
12786.10 315
12787.17 300
12788.24 300
12789.31 268
12790.37 262
12791.44 269
12792.51 285
12793.58 292
12794.65 314
12795.72 300
12796.79 274
12797.85 267
12798.92 289
12799.99 285
12801.06 277
12802.13 271
12803.20 287
12804.27 266
12805.34 268
12806.40 275
12807.47 275
12808.54 290
12809.61 296
12810.68 303
12811.75 335
12812.82 293
12813.89 271
12814.96 302
12816.03 271
12817.10 284
12818.17 306
12819.23 347
12820.30 325
12821.37 300
12822.44 263
12823.51 304
12824.58 275
12825.65 287
12826.72 307
12827.79 327
12828.86 315
12829.93 285
12831.00 318
12832.07 277
12833.14 268
12834.21 291
12835.28 287
12836.35 283
12837.42 294
12838.49 295
12839.56 283
12840.63 270
12841.70 269
12842.77 265
12843.85 301
12844.92 252
12845.99 298
12847.06 291
12848.13 286
12849.20 283
12850.27 279
12851.34 272
12852.41 241
12853.48 253
12854.55 285
12855.62 314
12856.69 276
12857.77 256
12858.84 289
12859.91 300
12860.98 263
12862.05 252
12863.12 244
12864.19 262
12865.26 255
12866.34 259
12867.41 278
12868.48 273
12869.55 273
12870.62 274
12871.69 248
12872.77 250
12873.84 261
12874.91 280
12875.98 282
12877.05 238
12878.12 236
12879.20 243
12880.27 236
12881.34 253
12882.41 227
12883.49 237
12884.56 257
12885.63 258
12886.70 235
12887.77 237
12888.85 239
12889.92 248
12890.99 246
12892.06 242
12893.14 218
12894.21 229
12895.28 245
12896.35 198
12897.43 242
12898.50 269
12899.57 252
12900.65 251
12901.72 250
12902.79 259
12903.86 256
12904.94 249
12906.01 237
12907.08 208
12908.16 240
12909.23 234
12910.30 257
12911.38 256
12912.45 253
12913.52 237
12914.60 238
12915.67 227
12916.74 230
12917.82 227
12918.89 232
12919.97 260
12921.04 229
12922.11 238
12923.19 205
12924.26 233
12925.33 257
12926.41 242
12927.48 215
12928.56 253
12929.63 208
12930.70 255
12931.78 278
12932.85 220
12933.93 208
12935.00 212
12936.08 204
12937.15 207
12938.23 237
12939.30 214
12940.37 218
12941.45 230
12942.52 217
12943.60 225
12944.67 215
12945.75 242
12946.82 224
12947.90 241
12948.97 213
12950.05 234
12951.12 252
12952.20 243
12953.27 206
12954.35 239
12955.42 234
12956.50 251
12957.57 249
12958.65 223
12959.72 214
12960.80 225
12961.87 212
12962.95 222
12964.03 233
12965.10 264
12966.18 254
12967.25 237
12968.33 234
12969.40 228
12970.48 190
12971.56 218
12972.63 221
12973.71 180
12974.78 213
12975.86 228
12976.93 274
12978.01 242
12979.09 236
12980.16 230
12981.24 252
12982.32 206
12983.39 235
12984.47 220
12985.55 230
12986.62 268
12987.70 249
12988.77 273
12989.85 225
12990.93 206
12992.00 242
12993.08 246
12994.16 211
12995.23 248
12996.31 253
12997.39 266
12998.47 232
12999.54 229
13000.62 235
13001.70 225
13002.77 239
13003.85 249
13004.93 264
13006.01 230
13007.08 225
13008.16 271
13009.24 263
13010.31 238
13011.39 244
13012.47 216
13013.55 265
13014.63 212
13015.70 220
13016.78 245
13017.86 246
13018.94 232
13020.01 210
13021.09 231
13022.17 200
13023.25 225
13024.33 253
13025.40 224
13026.48 215
13027.56 233
13028.64 231
13029.72 228
13030.79 222
13031.87 234
13032.95 256
13034.03 256
13035.11 233
13036.19 229
13037.27 256
13038.34 280
13039.42 221
13040.50 241
13041.58 244
13042.66 259
13043.74 255
13044.82 236
13045.90 231
13046.97 235
13048.05 246
13049.13 238
13050.21 274
13051.29 255
13052.37 255
13053.45 281
13054.53 257
13055.61 254
13056.69 266
13057.77 257
13058.85 261
13059.93 225
13061.01 228
13062.09 233
13063.16 232
13064.24 248
13065.32 221
13066.40 214
13067.48 231
13068.56 228
13069.64 233
13070.72 203
13071.80 217
13072.88 272
13073.96 230
13075.04 206
13076.12 235
13077.20 229
13078.28 268
13079.36 210
13080.45 235
13081.53 239
13082.61 219
13083.69 228
13084.77 235
13085.85 244
13086.93 224
13088.01 242
13089.09 241
13090.17 223
13091.25 200
13092.33 222
13093.41 260
13094.49 251
13095.57 245
13096.66 219
13097.74 239
13098.82 273
13099.90 251
13100.98 224
13102.06 250
13103.14 225
13104.22 202
13105.31 216
13106.39 198
13107.47 224
13108.55 248
13109.63 217
13110.71 230
13111.79 187
13112.88 229
13113.96 221
13115.04 233
13116.12 242
13117.20 242
13118.29 221
13119.37 203
13120.45 223
13121.53 247
13122.61 232
13123.70 228
13124.78 252
13125.86 260
13126.94 242
13128.03 227
13129.11 208
13130.19 229
13131.27 264
13132.35 217
13133.44 231
13134.52 219
13135.60 195
13136.69 224
13137.77 243
13138.85 234
13139.93 236
13141.02 236
13142.10 196
13143.18 231
13144.27 218
13145.35 227
13146.43 209
13147.51 246
13148.60 225
13149.68 208
13150.76 215
13151.85 214
13152.93 230
13154.01 271
13155.10 242
13156.18 240
13157.26 237
13158.35 230
13159.43 270
13160.52 247
13161.60 279
13162.68 255
13163.77 234
13164.85 240
13165.93 228
13167.02 224
13168.10 221
13169.19 244
13170.27 238
13171.35 254
13172.44 233
13173.52 211
13174.61 252
13175.69 250
13176.78 210
13177.86 216
13178.94 231
13180.03 243
13181.11 220
13182.20 249
13183.28 240
13184.37 260
13185.45 288
13186.54 228
13187.62 226
13188.71 252
13189.79 246
13190.88 229
13191.96 225
13193.05 249
13194.13 247
13195.22 274
13196.30 267
13197.39 245
13198.47 244
13199.56 243
13200.64 262
13201.73 225
13202.81 220
13203.90 214
13204.98 234
13206.07 256
13207.16 211
13208.24 239
13209.33 208
13210.41 278
13211.50 211
13212.58 222
13213.67 240
13214.76 288
13215.84 262
13216.93 256
13218.01 230
13219.10 243
13220.19 279
13221.27 255
13222.36 269
13223.45 235
13224.53 252
13225.62 264
13226.70 242
13227.79 219
13228.88 232
13229.96 209
13231.05 256
13232.14 224
13233.22 215
13234.31 254
13235.40 261
13236.48 248
13237.57 265
13238.66 252
13239.74 248
13240.83 249
13241.92 248
13243.01 263
13244.09 241
13245.18 230
13246.27 244
13247.35 294
13248.44 268
13249.53 246
13250.62 258
13251.70 259
13252.79 262
13253.88 259
13254.97 278
13256.05 268
13257.14 279
13258.23 279
13259.32 304
13260.40 268
13261.49 267
13262.58 279
13263.67 293
13264.76 253
13265.84 281
13266.93 235
13268.02 273
13269.11 260
13270.20 281
13271.29 263
13272.37 275
13273.46 258
13274.55 301
13275.64 300
13276.73 297
13277.82 292
13278.90 287
13279.99 312
13281.08 299
13282.17 292
13283.26 273
13284.35 296
13285.44 317
13286.53 327
13287.61 313
13288.70 291
13289.79 301
13290.88 308
13291.97 301
13293.06 324
13294.15 306
13295.24 305
13296.33 307
13297.42 316
13298.51 308
13299.60 341
13300.68 323
13301.77 312
13302.86 350
13303.95 326
13305.04 318
13306.13 326
13307.22 321
13308.31 342
13309.40 376
13310.49 345
13311.58 413
13312.67 408
13313.76 371
13314.85 377
13315.94 404
13317.03 425
13318.12 366
13319.21 371
13320.30 344
13321.39 366
13322.48 389
13323.57 394
13324.66 382
13325.75 383
13326.84 371
13327.94 378
13329.03 349
13330.12 323
13331.21 361
13332.30 361
13333.39 379
13334.48 341
13335.57 385
13336.66 404
13337.75 408
13338.84 412
13339.93 401
13341.03 370
13342.12 352
13343.21 338
13344.30 351
13345.39 365
13346.48 365
13347.57 376
13348.66 413
13349.76 402
13350.85 395
13351.94 392
13353.03 376
13354.12 385
13355.21 380
13356.31 385
13357.40 418
13358.49 404
13359.58 452
13360.67 433
13361.76 426
13362.86 440
13363.95 465
13365.04 462
13366.13 473
13367.23 498
13368.32 507
13369.41 481
13370.50 504
13371.59 523
13372.69 531
13373.78 515
13374.87 499
13375.96 494
13377.06 466
13378.15 463
13379.24 458
13380.34 472
13381.43 436
13382.52 407
13383.61 385
13384.71 397
13385.80 411
13386.89 401
13387.99 356
13389.08 362
13390.17 345
13391.26 336
13392.36 392
13393.45 390
13394.54 366
13395.64 360
13396.73 338
13397.82 351
13398.92 374
13400.01 357
13401.11 350
13402.20 391
13403.29 373
13404.39 379
13405.48 339
13406.57 342
13407.67 330
13408.76 347
13409.86 323
13410.95 318
13412.04 331
13413.14 345
13414.23 337
13415.33 342
13416.42 357
13417.51 340
13418.61 310
13419.70 314
13420.80 317
13421.89 333
13422.99 366
13424.08 378
13425.17 374
13426.27 365
13427.36 341
13428.46 368
13429.55 384
13430.65 353
13431.74 354
13432.84 346
13433.93 327
13435.03 348
13436.12 388
13437.22 355
13438.31 352
13439.41 346
13440.50 359
13441.60 366
13442.69 361
13443.79 393
13444.88 352
13445.98 361
13447.08 363
13448.17 374
13449.27 392
13450.36 380
13451.46 404
13452.55 362
13453.65 379
13454.74 384
13455.84 399
13456.94 387
13458.03 397
13459.13 377
13460.22 428
13461.32 429
13462.42 426
13463.51 422
13464.61 406
13465.70 419
13466.80 446
13467.90 466
13468.99 457
13470.09 427
13471.19 439
13472.28 429
13473.38 492
13474.48 469
13475.57 451
13476.67 441
13477.77 459
13478.86 445
13479.96 418
13481.06 475
13482.15 432
13483.25 405
13484.35 427
13485.44 432
13486.54 461
13487.64 497
13488.74 422
13489.83 428
13490.93 446
13492.03 481
13493.12 486
13494.22 467
13495.32 485
13496.42 476
13497.51 429
13498.61 534
13499.71 541
13500.81 545
13501.90 590
13503.00 566
13504.10 602
13505.20 625
13506.30 645
13507.39 641
13508.49 623
13509.59 598
13510.69 562
13511.79 559
13512.88 570
13513.98 502
13515.08 489
13516.18 499
13517.28 443
13518.38 445
13519.47 432
13520.57 448
13521.67 414
13522.77 362
13523.87 362
13524.97 384
13526.07 397
13527.16 377
13528.26 370
13529.36 366
13530.46 372
13531.56 375
13532.66 351
13533.76 333
13534.86 378
13535.96 373
13537.05 336
13538.15 387
13539.25 372
13540.35 379
13541.45 379
13542.55 370
13543.65 343
13544.75 323
13545.85 374
13546.95 388
13548.05 346
13549.15 335
13550.25 340
13551.35 337
13552.45 329
13553.55 310
13554.65 308
13555.75 309
13556.85 339
13557.95 333
13559.05 301
13560.15 346
13561.25 312
13562.35 308
13563.45 292
13564.55 310
13565.65 303
13566.75 367
13567.85 307
13568.95 304
13570.05 317
13571.15 297
13572.25 295
13573.35 275
13574.45 323
13575.55 320
13576.65 352
13577.75 322
13578.85 333
13579.95 298
13581.06 329
13582.16 341
13583.26 289
13584.36 355
13585.46 291
13586.56 323
13587.66 343
13588.76 338
13589.86 340
13590.97 321
13592.07 334
13593.17 303
13594.27 314
13595.37 285
13596.47 303
13597.57 318
13598.68 307
13599.78 347
13600.88 368
13601.98 335
13603.08 351
13604.19 321
13605.29 313
13606.39 324
13607.49 354
13608.59 336
13609.70 310
13610.80 321
13611.90 338
13613.00 278
13614.10 308
13615.21 342
13616.31 339
13617.41 347
13618.51 341
13619.62 341
13620.72 326
13621.82 359
13622.92 337
13624.03 318
13625.13 333
13626.23 343
13627.33 333
13628.44 323
13629.54 336
13630.64 330
13631.75 351
13632.85 352
13633.95 338
13635.06 361
13636.16 325
13637.26 312
13638.36 320
13639.47 304
13640.57 353
13641.67 336
13642.78 318
13643.88 327
13644.99 327
13646.09 354
13647.19 313
13648.30 339
13649.40 328
13650.50 312
13651.61 297
13652.71 338
13653.81 316
13654.92 300
13656.02 308
13657.13 284
13658.23 293
13659.33 296
13660.44 338
13661.54 310
13662.65 325
13663.75 317
13664.86 318
13665.96 298
13667.06 295
13668.17 279
13669.27 307
13670.38 281
13671.48 299
13672.59 310
13673.69 313
13674.80 287
13675.90 296
13677.01 251
13678.11 297
13679.22 308
13680.32 319
13681.43 308
13682.53 303
13683.64 297
13684.74 304
13685.85 296
13686.95 346
13688.06 318
13689.16 315
13690.27 289
13691.37 296
13692.48 316
13693.58 294
13694.69 276
13695.79 290
13696.90 294
13698.01 332
13699.11 284
13700.22 318
13701.32 339
13702.43 313
13703.54 289
13704.64 290
13705.75 342
13706.85 329
13707.96 323
13709.07 308
13710.17 331
13711.28 289
13712.38 313
13713.49 313
13714.60 292
13715.70 293
13716.81 309
13717.92 329
13719.02 309
13720.13 319
13721.24 332
13722.34 318
13723.45 325
13724.56 331
13725.66 370
13726.77 359
13727.88 375
13728.98 400
13730.09 355
13731.20 397
13732.30 402
13733.41 405
13734.52 404
13735.63 390
13736.73 352
13737.84 390
13738.95 402
13740.05 347
13741.16 367
13742.27 380
13743.38 397
13744.48 386
13745.59 366
13746.70 389
13747.81 387
13748.91 416
13750.02 383
13751.13 399
13752.24 412
13753.35 408
13754.45 413
13755.56 424
13756.67 440
13757.78 408
13758.89 448
13759.99 497
13761.10 445
13762.21 486
13763.32 487
13764.43 518
13765.54 517
13766.64 555
13767.75 574
13768.86 575
13769.97 586
13771.08 620
13772.19 678
13773.30 713
13774.40 728
13775.51 715
13776.62 769
13777.73 795
13778.84 784
13779.95 709
13781.06 736
13782.17 702
13783.28 639
13784.39 598
13785.49 572
13786.60 530
13787.71 513
13788.82 545
13789.93 476
13791.04 438
13792.15 431
13793.26 433
13794.37 418
13795.48 403
13796.59 397
13797.70 420
13798.81 348
13799.92 383
13801.03 383
13802.14 378
13803.25 384
13804.36 428
13805.47 383
13806.58 356
13807.69 392
13808.80 355
13809.91 359
13811.02 344
13812.13 355
13813.24 331
13814.35 389
13815.46 345
13816.57 368
13817.68 373
13818.79 349
13819.90 369
13821.01 350
13822.12 346
13823.23 341
13824.34 333
13825.46 324
13826.57 326
13827.68 316
13828.79 336
13829.90 330
13831.01 329
13832.12 328
13833.23 373
13834.34 329
13835.45 341
13836.57 337
13837.68 320
13838.79 293
13839.90 325
13841.01 355
13842.12 331
13843.23 345
13844.35 347
13845.46 346
13846.57 322
13847.68 353
13848.79 311
13849.90 358
13851.02 324
13852.13 349
13853.24 312
13854.35 336
13855.46 328
13856.58 336
13857.69 328
13858.80 319
13859.91 352
13861.02 309
13862.14 329
13863.25 308
13864.36 310
13865.47 317
13866.59 346
13867.70 326
13868.81 309
13869.92 384
13871.04 349
13872.15 354
13873.26 343
13874.38 354
13875.49 365
13876.60 357
13877.71 341
13878.83 321
13879.94 335
13881.05 395
13882.17 370
13883.28 343
13884.39 365
13885.51 372
13886.62 354
13887.73 367
13888.85 350
13889.96 360
13891.07 402
13892.19 340
13893.30 342
13894.41 381
13895.53 396
13896.64 396
13897.75 417
13898.87 412
13899.98 394
13901.10 365
13902.21 365
13903.32 408
13904.44 377
13905.55 396
13906.67 369
13907.78 375
13908.89 348
13910.01 357
13911.12 317
13912.24 333
13913.35 355
13914.47 352
13915.58 320
13916.69 344
13917.81 345
13918.92 355
13920.04 350
13921.15 357
13922.27 348
13923.38 343
13924.50 327
13925.61 341
13926.73 324
13927.84 298
13928.96 312
13930.07 343
13931.19 367
13932.30 321
13933.42 372
13934.53 280
13935.65 302
13936.76 314
13937.88 345
13938.99 317
13940.11 316
13941.22 309
13942.34 300
13943.45 323
13944.57 303
13945.69 287
13946.80 284
13947.92 306
13949.03 297
13950.15 318
13951.27 297
13952.38 286
13953.50 312
13954.61 306
13955.73 274
13956.85 336
13957.96 313
13959.08 345
13960.19 354
13961.31 326
13962.43 321
13963.54 307
13964.66 376
13965.78 315
13966.89 281
13968.01 274
13969.13 322
13970.24 276
13971.36 301
13972.48 296
13973.59 271
13974.71 330
13975.83 318
13976.94 314
13978.06 292
13979.18 333
13980.29 292
13981.41 326
13982.53 299
13983.64 326
13984.76 327
13985.88 334
13987.00 301
13988.11 291
13989.23 270
13990.35 302
13991.47 307
13992.58 278
13993.70 279
13994.82 279
13995.94 361
13997.05 309
13998.17 316
13999.29 290
14000.41 276
14001.53 289
14002.64 308
14003.76 298
14004.88 288
14006.00 298
14007.12 293
14008.23 275
14009.35 275
14010.47 308
14011.59 315
14012.71 307
14013.83 292
14014.94 282
14016.06 304
14017.18 323
14018.30 311
14019.42 311
14020.54 273
14021.66 299
14022.77 321
14023.89 301
14025.01 265
14026.13 266
14027.25 315
14028.37 310
14029.49 294
14030.61 267
14031.73 306
14032.84 314
14033.96 344
14035.08 270
14036.20 298
14037.32 308
14038.44 304
14039.56 326
14040.68 322
14041.80 288
14042.92 297
14044.04 371
14045.16 279
14046.28 289
14047.40 278
14048.52 345
14049.64 351
14050.76 323
14051.88 282
14053.00 332
14054.12 356
14055.24 376
14056.36 325
14057.48 317
14058.60 327
14059.72 336
14060.84 359
14061.96 340
14063.08 304
14064.20 358
14065.32 363
14066.44 331
14067.56 391
14068.68 352
14069.80 381
14070.92 351
14072.04 368
14073.16 410
14074.28 414
14075.40 391
14076.53 396
14077.65 392
14078.77 402
14079.89 418
14081.01 402
14082.13 403
14083.25 385
14084.37 435
14085.49 420
14086.62 419
14087.74 418
14088.86 442
14089.98 444
14091.10 478
14092.22 468
14093.34 484
14094.47 452
14095.59 473
14096.71 532
14097.83 500
14098.95 536
14100.07 502
14101.20 572
14102.32 606
14103.44 597
14104.56 528
14105.68 543
14106.81 503
14107.93 485
14109.05 484
14110.17 476
14111.30 396
14112.42 401
14113.54 403
14114.66 361
14115.78 370
14116.91 353
14118.03 377
14119.15 371
14120.28 379
14121.40 347
14122.52 369
14123.64 342
14124.77 346
14125.89 359
14127.01 382
14128.13 302
14129.26 347
14130.38 348
14131.50 339
14132.63 291
14133.75 296
14134.87 346
14136.00 364
14137.12 353
14138.24 323
14139.37 339
14140.49 320
14141.61 306
14142.74 319
14143.86 386
14144.98 362
14146.11 331
14147.23 301
14148.36 292
14149.48 304
14150.60 295
14151.73 351
14152.85 326
14153.98 298
14155.10 295
14156.22 336
14157.35 285
14158.47 307
14159.60 302
14160.72 322
14161.84 263
14162.97 315
14164.09 321
14165.22 321
14166.34 293
14167.47 270
14168.59 307
14169.72 302
14170.84 288
14171.96 276
14173.09 305
14174.21 289
14175.34 295
14176.46 277
14177.59 309
14178.71 279
14179.84 291
14180.96 323
14182.09 294
14183.21 288
14184.34 254
14185.46 313
14186.59 291
14187.72 277
14188.84 285
14189.97 309
14191.09 293
14192.22 297
14193.34 304
14194.47 315
14195.59 266
14196.72 307
14197.85 288
14198.97 306
14200.10 286
14201.22 286
14202.35 289
14203.47 251
14204.60 274
14205.73 291
14206.85 321
14207.98 267
14209.10 247
14210.23 240
14211.36 285
14212.48 284
14213.61 277
14214.74 307
14215.86 279
14216.99 261
14218.12 274
14219.24 268
14220.37 250
14221.50 269
14222.62 280
14223.75 265
14224.88 258
14226.00 272
14227.13 262
14228.26 262
14229.38 244
14230.51 265
14231.64 264
14232.76 260
14233.89 238
14235.02 268
14236.15 272
14237.27 272
14238.40 272
14239.53 268
14240.66 250
14241.78 236
14242.91 265
14244.04 262
14245.17 269
14246.29 223
14247.42 249
14248.55 269
14249.68 265
14250.80 259
14251.93 234
14253.06 257
14254.19 268
14255.32 252
14256.44 265
14257.57 257
14258.70 225
14259.83 268
14260.96 242
14262.09 265
14263.21 230
14264.34 254
14265.47 254
14266.60 250
14267.73 212
14268.86 212
14269.98 250
14271.11 231
14272.24 254
14273.37 250
14274.50 285
14275.63 255
14276.76 255
14277.89 259
14279.01 268
14280.14 220
14281.27 234
14282.40 234
14283.53 236
14284.66 230
14285.79 250
14286.92 231
14288.05 216
14289.18 226
14290.31 249
14291.44 240
14292.57 217
14293.70 241
14294.82 212
14295.95 241
14297.08 217
14298.21 251
14299.34 256
14300.47 229
14301.60 192
14302.73 237
14303.86 241
14304.99 209
14306.12 215
14307.25 238
14308.38 244
14309.51 217
14310.64 224
14311.77 210
14312.90 229
14314.03 258
14315.16 191
14316.30 209
14317.43 224
14318.56 230
14319.69 214
14320.82 217
14321.95 203
14323.08 217
14324.21 213
14325.34 203
14326.47 212
14327.60 238
14328.73 224
14329.86 213
14330.99 210
14332.13 204
14333.26 196
14334.39 214
14335.52 204
14336.65 236
14337.78 188
14338.91 226
14340.04 214
14341.18 220
14342.31 196
14343.44 221
14344.57 243
14345.70 231
14346.83 231
14347.97 207
14349.10 237
14350.23 213
14351.36 179
14352.49 203
14353.62 202
14354.76 218
14355.89 213
14357.02 207
14358.15 194
14359.28 194
14360.42 214
14361.55 236
14362.68 188
14363.81 220
14364.95 208
14366.08 215
14367.21 204
14368.34 217
14369.48 182
14370.61 207
14371.74 189
14372.87 220
14374.01 238
14375.14 196
14376.27 231
14377.40 197
14378.54 233
14379.67 223
14380.80 239
14381.94 218
14383.07 192
14384.20 217
14385.34 226
14386.47 225
14387.60 204
14388.74 199
14389.87 213
14391.00 195
14392.14 210
14393.27 223
14394.40 229
14395.54 215
14396.67 181
14397.80 238
14398.94 199
14400.07 179
14401.20 191
14402.34 222
14403.47 184
14404.61 187
14405.74 172
14406.87 188
14408.01 215
14409.14 229
14410.28 213
14411.41 206
14412.55 218
14413.68 226
14414.81 206
14415.95 216
14417.08 201
14418.22 185
14419.35 234
14420.49 235
14421.62 210
14422.76 210
14423.89 228
14425.02 244
14426.16 210
14427.29 228
14428.43 213
14429.56 209
14430.70 204
14431.83 233
14432.97 212
14434.10 205
14435.24 207
14436.37 233
14437.51 213
14438.64 217
14439.78 227
14440.92 226
14442.05 216
14443.19 188
14444.32 227
14445.46 202
14446.59 228
14447.73 216
14448.86 223
14450.00 212
14451.14 201
14452.27 208
14453.41 251
14454.54 206
14455.68 203
14456.82 224
14457.95 241
14459.09 197
14460.22 193
14461.36 226
14462.50 220
14463.63 232
14464.77 237
14465.90 234
14467.04 200
14468.18 222
14469.31 228
14470.45 240
14471.59 231
14472.72 228
14473.86 223
14475.00 218
14476.13 199
14477.27 212
14478.41 235
14479.54 229
14480.68 203
14481.82 228
14482.96 242
14484.09 194
14485.23 232
14486.37 192
14487.50 226
14488.64 238
14489.78 237
14490.92 242
14492.05 208
14493.19 198
14494.33 226
14495.47 232
14496.60 195
14497.74 217
14498.88 218
14500.02 210
14501.15 230
14502.29 252
14503.43 216
14504.57 251
14505.70 245
14506.84 258
14507.98 229
14509.12 250
14510.26 225
14511.39 211
14512.53 255
14513.67 232
14514.81 243
14515.95 265
14517.09 231
14518.22 225
14519.36 234
14520.50 237
14521.64 267
14522.78 264
14523.92 244
14525.06 263
14526.19 287
14527.33 288
14528.47 268
14529.61 283
14530.75 254
14531.89 253
14533.03 273
14534.17 242
14535.31 212
14536.45 238
14537.58 230
14538.72 257
14539.86 218
14541.00 220
14542.14 257
14543.28 228
14544.42 240
14545.56 226
14546.70 229
14547.84 226
14548.98 212
14550.12 210
14551.26 240
14552.40 215
14553.54 252
14554.68 231
14555.82 207
14556.96 237
14558.10 256
14559.24 253
14560.38 282
14561.52 213
14562.66 223
14563.80 235
14564.94 219
14566.08 206
14567.22 243
14568.36 245
14569.50 211
14570.64 256
14571.78 235
14572.92 258
14574.06 212
14575.20 279
14576.34 265
14577.48 226
14578.62 202
14579.76 241
14580.91 246
14582.05 211
14583.19 240
14584.33 239
14585.47 255
14586.61 236
14587.75 268
14588.89 257
14590.03 263
14591.18 267
14592.32 270
14593.46 262
14594.60 283
14595.74 273
14596.88 286
14598.02 286
14599.17 278
14600.31 268
14601.45 277
14602.59 251
14603.73 245
14604.87 262
14606.02 288
14607.16 291
14608.30 246
14609.44 263
14610.58 281
14611.73 247
14612.87 266
14614.01 311
14615.15 294
14616.29 294
14617.44 258
14618.58 312
14619.72 257
14620.86 274
14622.01 295
14623.15 325
14624.29 318
14625.43 272
14626.58 319
14627.72 302
14628.86 313
14630.01 321
14631.15 350
14632.29 352
14633.43 349
14634.58 384
14635.72 361
14636.86 381
14638.01 359
14639.15 388
14640.29 431
14641.44 396
14642.58 389
14643.72 371
14644.87 343
14646.01 329
14647.15 328
14648.30 330
14649.44 317
14650.58 315
14651.73 289
14652.87 289
14654.01 242
14655.16 244
14656.30 258
14657.45 253
14658.59 275
14659.73 255
14660.88 305
14662.02 269
14663.17 218
14664.31 221
14665.45 269
14666.60 249
14667.74 236
14668.89 256
14670.03 288
14671.18 288
14672.32 245
14673.46 245
14674.61 227
14675.75 253
14676.90 227
14678.04 257
14679.19 242
14680.33 247
14681.48 232
14682.62 273
14683.77 226
14684.91 231
14686.06 260
14687.20 249
14688.35 200
14689.49 191
14690.64 211
14691.78 208
14692.93 258
14694.07 201
14695.22 219
14696.36 200
14697.51 222
14698.65 200
14699.80 243
14700.95 203
14702.09 201
14703.24 196
14704.38 216
14705.53 208
14706.67 194
14707.82 220
14708.97 185
14710.11 206
14711.26 198
14712.40 219
14713.55 245
14714.70 219
14715.84 222
14716.99 214
14718.13 186
14719.28 202
14720.43 199
14721.57 202
14722.72 189
14723.87 224
14725.01 221
14726.16 190
14727.31 162
14728.45 220
14729.60 232
14730.75 205
14731.89 211
14733.04 249
14734.19 221
14735.33 193
14736.48 193
14737.63 196
14738.77 201
14739.92 195
14741.07 189
14742.22 183
14743.36 176
14744.51 189
14745.66 200
14746.80 208
14747.95 180
14749.10 200
14750.25 202
14751.39 188
14752.54 174
14753.69 200
14754.84 176
14755.99 196
14757.13 177
14758.28 196
14759.43 205
14760.58 170
14761.72 170
14762.87 190
14764.02 192
14765.17 184
14766.32 191
14767.47 211
14768.61 207
14769.76 160
14770.91 198
14772.06 201
14773.21 192
14774.36 178
14775.50 180
14776.65 182
14777.80 195
14778.95 188
14780.10 196
14781.25 218
14782.40 180
14783.54 186
14784.69 177
14785.84 186
14786.99 209
14788.14 206
14789.29 215
14790.44 199
14791.59 167
14792.74 185
14793.89 192
14795.03 177
14796.18 153
14797.33 170
14798.48 201
14799.63 186
14800.78 177
14801.93 185
14803.08 186
14804.23 154
14805.38 166
14806.53 148
14807.68 203
14808.83 187
14809.98 169
14811.13 182
14812.28 169
14813.43 183
14814.58 180
14815.73 179
14816.88 166
14818.03 183
14819.18 200
14820.33 179
14821.48 179
14822.63 163
14823.78 170
14824.93 175
14826.08 162
14827.23 228
14828.38 168
14829.53 156
14830.68 155
14831.83 176
14832.98 166
14834.14 155
14835.29 157
14836.44 173
14837.59 187
14838.74 149
14839.89 181
14841.04 123
14842.19 169
14843.34 196
14844.49 171
14845.65 156
14846.80 151
14847.95 171
14849.10 172
14850.25 158
14851.40 152
14852.55 157
14853.71 187
14854.86 170
14856.01 183
14857.16 190
14858.31 172
14859.46 176
14860.62 167
14861.77 194
14862.92 157
14864.07 175
14865.22 167
14866.38 166
14867.53 154
14868.68 147
14869.83 171
14870.98 170
14872.14 155
14873.29 166
14874.44 186
14875.59 176
14876.75 183
14877.90 179
14879.05 180
14880.20 176
14881.36 174
14882.51 167
14883.66 166
14884.81 136
14885.97 139
14887.12 167
14888.27 166
14889.42 158
14890.58 180
14891.73 173
14892.88 154
14894.04 177
14895.19 165
14896.34 155
14897.50 173
14898.65 154
14899.80 166
14900.96 161
14902.11 159
14903.26 180
14904.42 186
14905.57 152
14906.72 170
14907.88 154
14909.03 193
14910.18 163
14911.34 191
14912.49 173
14913.65 181
14914.80 160
14915.95 178
14917.11 189
14918.26 159
14919.42 176
14920.57 193
14921.72 185
14922.88 177
14924.03 176
14925.19 172
14926.34 154
14927.50 184
14928.65 183
14929.81 174
14930.96 177
14932.11 203
14933.27 167
14934.42 170
14935.58 185
14936.73 188
14937.89 193
14939.04 189
14940.20 188
14941.35 204
14942.51 210
14943.66 181
14944.82 179
14945.97 189
14947.13 195
14948.28 227
14949.44 224
14950.59 201
14951.75 194
14952.90 205
14954.06 187
14955.22 202
14956.37 208
14957.53 189
14958.68 204
14959.84 215
14960.99 218
14962.15 196
14963.30 200
14964.46 212
14965.62 226
14966.77 193
14967.93 198
14969.08 195
14970.24 223
14971.40 184
14972.55 228
14973.71 215
14974.86 232
14976.02 203
14977.18 214
14978.33 190
14979.49 198
14980.65 256
14981.80 217
14982.96 202
14984.12 197
14985.27 217
14986.43 202
14987.59 190
14988.74 183
14989.90 166
14991.06 181
14992.21 206
14993.37 175
14994.53 202
14995.68 201
14996.84 194
14998.00 172
14999.16 198
15000.31 191
15001.47 169
15002.63 166
15003.79 174
15004.94 174
15006.10 161
15007.26 167
15008.42 185
15009.57 144
15010.73 161
15011.89 174
15013.05 170
15014.20 201
15015.36 179
15016.52 191
15017.68 179
15018.83 206
15019.99 169
15021.15 173
15022.31 174
15023.47 173
15024.63 180
15025.78 161
15026.94 157
15028.10 181
15029.26 164
15030.42 170
15031.58 175
15032.73 163
15033.89 180
15035.05 150
15036.21 166
15037.37 169
15038.53 159
15039.69 154
15040.84 167
15042.00 156
15043.16 147
15044.32 146
15045.48 150
15046.64 153
15047.80 146
15048.96 161
15050.12 151
15051.28 157
15052.43 154
15053.59 170
15054.75 144
15055.91 151
15057.07 184
15058.23 162
15059.39 155
15060.55 180
15061.71 163
15062.87 183
15064.03 174
15065.19 177
15066.35 168
15067.51 187
15068.67 176
15069.83 162
15070.99 156
15072.15 167
15073.31 166
15074.47 166
15075.63 162
15076.79 173
15077.95 144
15079.11 152
15080.27 158
15081.43 150
15082.59 140
15083.75 173
15084.91 162
15086.07 165
15087.23 163
15088.39 180
15089.55 146
15090.71 159
15091.88 177
15093.04 151
15094.20 157
15095.36 155
15096.52 139
15097.68 170
15098.84 159
15100.00 170
15101.16 186
15102.32 168
15103.49 153
15104.65 159
15105.81 162
15106.97 162
15108.13 146
15109.29 136
15110.45 160
15111.61 162
15112.78 164
15113.94 157
15115.10 164
15116.26 158
15117.42 176
15118.58 176
15119.75 172
15120.91 142
15122.07 171
15123.23 169
15124.39 167
15125.56 181
15126.72 168
15127.88 173
15129.04 148
15130.21 152
15131.37 151
15132.53 175
15133.69 149
15134.85 138
15136.02 171
15137.18 140
15138.34 140
15139.50 189
15140.67 150
15141.83 122
15142.99 156
15144.16 169
15145.32 182
15146.48 167
15147.64 160
15148.81 155
15149.97 173
15151.13 159
15152.30 173
15153.46 167
15154.62 139
15155.79 167
15156.95 196
15158.11 179
15159.28 149
15160.44 157
15161.60 184
15162.77 162
15163.93 165
15165.09 174
15166.26 156
15167.42 168
15168.58 145
15169.75 167
15170.91 142
15172.08 158
15173.24 179
15174.40 202
15175.57 170
15176.73 162
15177.90 177
15179.06 195
15180.22 182
15181.39 174
15182.55 160
15183.72 159
15184.88 180
15186.05 173
15187.21 186
15188.37 165
15189.54 176
15190.70 196
15191.87 177
15193.03 188
15194.20 169
15195.36 195
15196.53 191
15197.69 165
15198.86 168
15200.02 203
15201.19 212
15202.35 185
15203.52 160
15204.68 167
15205.85 211
15207.01 195
15208.18 187
15209.34 171
15210.51 171
15211.67 200
15212.84 198
15214.00 188
15215.17 193
15216.33 177
15217.50 189
15218.67 210
15219.83 215
15221.00 217
15222.16 240
15223.33 231
15224.50 209
15225.66 182
15226.83 194
15227.99 163
15229.16 195
15230.33 226
15231.49 245
15232.66 231
15233.82 208
15234.99 241
15236.16 253
15237.32 225
15238.49 225
15239.66 226
15240.82 233
15241.99 248
15243.16 225
15244.32 204
15245.49 204
15246.66 201
15247.82 231
15248.99 209
15250.16 204
15251.32 207
15252.49 205
15253.66 190
15254.82 186
15255.99 164
15257.16 195
15258.32 165
15259.49 178
15260.66 170
15261.83 163
15262.99 194
15264.16 173
15265.33 185
15266.50 174
15267.66 164
15268.83 177
15270.00 202
15271.17 170
15272.33 167
15273.50 189
15274.67 190
15275.84 147
15277.01 152
15278.17 175
15279.34 193
15280.51 167
15281.68 150
15282.85 168
15284.01 190
15285.18 195
15286.35 200
15287.52 158
15288.69 189
15289.86 161
15291.02 158
15292.19 147
15293.36 141
15294.53 172
15295.70 168
15296.87 164
15298.03 149
15299.20 173
15300.37 152
15301.54 156
15302.71 154
15303.88 147
15305.05 177
15306.22 154
15307.39 161
15308.56 167
15309.72 163
15310.89 142
15312.06 150
15313.23 165
15314.40 168
15315.57 153
15316.74 167
15317.91 149
15319.08 184
15320.25 171
15321.42 171
15322.59 155
15323.76 150
15324.93 157
15326.10 182
15327.27 151
15328.44 140
15329.61 157
15330.78 152
15331.95 152
15333.12 142
15334.29 167
15335.46 166
15336.63 169
15337.80 143
15338.97 161
15340.14 169
15341.31 151
15342.48 140
15343.65 151
15344.82 164
15345.99 173
15347.16 206
15348.33 170
15349.50 169
15350.67 158
15351.84 168
15353.01 172
15354.18 173
15355.36 172
15356.53 177
15357.70 197
15358.87 193
15360.04 172
15361.21 173
15362.38 176
15363.55 154
15364.72 169
15365.90 172
15367.07 140
15368.24 180
15369.41 173
15370.58 165
15371.75 162
15372.92 170
15374.10 185
15375.27 177
15376.44 168
15377.61 144
15378.78 164
15379.95 177
15381.13 156
15382.30 152
15383.47 199
15384.64 197
15385.81 170
15386.99 168
15388.16 179
15389.33 171
15390.50 169
15391.68 191
15392.85 176
15394.02 165
15395.19 175
15396.36 203
15397.54 154
15398.71 157
15399.88 189
15401.05 188
15402.23 188
15403.40 165
15404.57 155
15405.75 170
15406.92 174
15408.09 144
15409.26 167
15410.44 175
15411.61 169
15412.78 203
15413.96 153
15415.13 131
15416.30 156
15417.48 181
15418.65 154
15419.82 156
15421.00 127
15422.17 153
15423.34 154
15424.52 150
15425.69 146
15426.86 150
15428.04 166
15429.21 158
15430.39 157
15431.56 170
15432.73 159
15433.91 139
15435.08 157
15436.25 167
15437.43 166
15438.60 142
15439.78 170
15440.95 167
15442.13 142
15443.30 130
15444.47 173
15445.65 178
15446.82 154
15448.00 167
15449.17 175
15450.35 143
15451.52 136
15452.70 168
15453.87 153
15455.04 142
15456.22 163
15457.39 179
15458.57 152
15459.74 144
15460.92 139
15462.09 177
15463.27 157
15464.44 150
15465.62 162
15466.79 159
15467.97 183
15469.14 155
15470.32 175
15471.49 172
15472.67 147
15473.85 136
15475.02 194
15476.20 175
15477.37 126
15478.55 134
15479.72 164
15480.90 151
15482.07 155
15483.25 148
15484.43 151
15485.60 161
15486.78 153
15487.95 148
15489.13 149
15490.31 138
15491.48 181
15492.66 186
15493.83 139
15495.01 130
15496.19 145
15497.36 189
15498.54 171
15499.72 138
15500.89 170
15502.07 170
15503.25 154
15504.42 136
15505.60 150
15506.78 143
15507.95 141
15509.13 159
15510.31 141
15511.48 169
15512.66 173
15513.84 174
15515.01 188
15516.19 145
15517.37 138
15518.54 165
15519.72 181
15520.90 164
15522.08 144
15523.25 181
15524.43 158
15525.61 151
15526.79 130
15527.96 150
15529.14 166
15530.32 165
15531.50 145
15532.67 142
15533.85 161
15535.03 164
15536.21 191
15537.38 164
15538.56 152
15539.74 153
15540.92 164
15542.10 172
15543.27 156
15544.45 158
15545.63 202
15546.81 177
15547.99 132
15549.17 151
15550.34 165
15551.52 175
15552.70 181
15553.88 185
15555.06 163
15556.24 179
15557.41 171
15558.59 203
15559.77 168
15560.95 146
15562.13 196
15563.31 182
15564.49 181
15565.67 171
15566.84 170
15568.02 164
15569.20 168
15570.38 188
15571.56 181
15572.74 159
15573.92 172
15575.10 196
15576.28 191
15577.46 188
15578.64 163
15579.82 193
15581.00 207
15582.18 191
15583.35 149
15584.53 181
15585.71 202
15586.89 177
15588.07 180
15589.25 192
15590.43 149
15591.61 187
15592.79 197
15593.97 199
15595.15 199
15596.33 202
15597.51 238
15598.69 232
15599.87 218
15601.05 188
15602.23 235
15603.41 217
15604.59 206
15605.78 174
15606.96 209
15608.14 205
15609.32 206
15610.50 185
15611.68 193
15612.86 211
15614.04 230
15615.22 237
15616.40 182
15617.58 207
15618.76 227
15619.94 249
15621.12 198
15622.31 226
15623.49 227
15624.67 255
15625.85 212
15627.03 211
15628.21 236
15629.39 245
15630.57 252
15631.76 239
15632.94 255
15634.12 283
15635.30 271
15636.48 246
15637.66 252
15638.85 250
15640.03 268
15641.21 265
15642.39 216
15643.57 229
15644.75 257
15645.94 275
15647.12 230
15648.30 240
15649.48 248
15650.66 272
15651.85 258
15653.03 230
15654.21 250
15655.39 252
15656.58 264
15657.76 251
15658.94 247
15660.12 238
15661.31 272
15662.49 298
15663.67 305
15664.85 254
15666.04 251
15667.22 288
15668.40 296
15669.58 273
15670.77 261
15671.95 297
15673.13 296
15674.32 262
15675.50 281
15676.68 264
15677.87 281
15679.05 232
15680.23 262
15681.42 266
15682.60 270
15683.78 263
15684.97 253
15686.15 273
15687.33 252
15688.52 258
15689.70 249
15690.88 280
15692.07 239
15693.25 264
15694.44 258
15695.62 257
15696.80 244
15697.99 257
15699.17 283
15700.35 293
15701.54 287
15702.72 270
15703.91 294
15705.09 289
15706.28 277
15707.46 296
15708.64 278
15709.83 287
15711.01 268
15712.20 271
15713.38 285
15714.57 330
15715.75 317
15716.94 313
15718.12 308
15719.31 325
15720.49 312
15721.67 334
15722.86 316
15724.04 317
15725.23 322
15726.41 316
15727.60 338
15728.78 315
15729.97 328
15731.15 344
15732.34 300
15733.53 294
15734.71 271
15735.90 282
15737.08 308
15738.27 286
15739.45 296
15740.64 296
15741.82 304
15743.01 317
15744.19 305
15745.38 334
15746.57 333
15747.75 315
15748.94 332
15750.12 301
15751.31 327
15752.50 371
15753.68 366
15754.87 347
15756.05 309
15757.24 333
15758.43 337
15759.61 318
15760.80 318
15761.99 317
15763.17 318
15764.36 334
15765.54 295
15766.73 311
15767.92 312
15769.10 320
15770.29 295
15771.48 270
15772.66 262
15773.85 308
15775.04 340
15776.22 248
15777.41 303
15778.60 266
15779.79 298
15780.97 257
15782.16 271
15783.35 264
15784.53 235
15785.72 282
15786.91 271
15788.10 282
15789.28 261
15790.47 294
15791.66 278
15792.85 283
15794.03 267
15795.22 249
15796.41 264
15797.60 255
15798.78 225
15799.97 228
15801.16 240
15802.35 218
15803.54 214
15804.72 241
15805.91 203
15807.10 202
15808.29 235
15809.48 255
15810.66 220
15811.85 207
15813.04 230
15814.23 206
15815.42 226
15816.61 231
15817.79 243
15818.98 216
15820.17 243
15821.36 234
15822.55 260
15823.74 186
15824.93 203
15826.11 229
15827.30 226
15828.49 208
15829.68 196
15830.87 226
15832.06 211
15833.25 198
15834.44 196
15835.63 217
15836.82 230
15838.00 212
15839.19 217
15840.38 197
15841.57 229
15842.76 207
15843.95 236
15845.14 215
15846.33 253
15847.52 212
15848.71 230
15849.90 207
15851.09 227
15852.28 197
15853.47 227
15854.66 232
15855.85 215
15857.04 207
15858.23 231
15859.42 193
15860.61 203
15861.80 241
15862.99 199
15864.18 229
15865.37 243
15866.56 253
15867.75 226
15868.94 209
15870.13 234
15871.32 225
15872.51 217
15873.70 236
15874.89 256
15876.08 228
15877.27 211
15878.46 211
15879.66 236
15880.85 225
15882.04 220
15883.23 268
15884.42 255
15885.61 222
15886.80 233
15887.99 231
15889.18 225
15890.37 233
15891.57 232
15892.76 225
15893.95 228
15895.14 230
15896.33 240
15897.52 276
15898.71 235
15899.91 237
15901.10 242
15902.29 286
15903.48 247
15904.67 262
15905.86 238
15907.06 273
15908.25 238
15909.44 259
15910.63 249
15911.82 255
15913.02 244
15914.21 257
15915.40 257
15916.59 237
15917.78 265
15918.98 254
15920.17 257
15921.36 254
15922.55 255
15923.75 261
15924.94 261
15926.13 236
15927.32 235
15928.52 280
15929.71 279
15930.90 248
15932.09 241
15933.29 274
15934.48 252
15935.67 242
15936.87 256
15938.06 268
15939.25 255
15940.44 271
15941.64 258
15942.83 244
15944.02 211
15945.22 235
15946.41 237
15947.60 239
15948.80 206
15949.99 193
15951.18 222
15952.38 202
15953.57 205
15954.77 207
15955.96 211
15957.15 200
15958.35 208
15959.54 193
15960.73 195
15961.93 163
15963.12 192
15964.32 190
15965.51 191
15966.70 158
15967.90 187
15969.09 197
15970.29 179
15971.48 185
15972.67 183
15973.87 234
15975.06 220
15976.26 204
15977.45 178
15978.65 183
15979.84 208
15981.04 188
15982.23 181
15983.43 189
15984.62 164
15985.81 179
15987.01 185
15988.20 153
15989.40 181
15990.59 185
15991.79 174
15992.98 158
15994.18 164
15995.37 167
15996.57 186
15997.76 175
15998.96 190
16000.16 182
16001.35 175
16002.55 167
16003.74 151
16004.94 157
16006.13 158
16007.33 188
16008.52 169
16009.72 193
16010.92 162
16012.11 160
16013.31 156
16014.50 181
16015.70 181
16016.89 175
16018.09 152
16019.29 160
16020.48 170
16021.68 167
16022.87 176
16024.07 174
16025.27 178
16026.46 189
16027.66 181
16028.86 162
16030.05 141
16031.25 171
16032.45 159
16033.64 147
16034.84 164
16036.04 174
16037.23 165
16038.43 154
16039.63 143
16040.82 170
16042.02 118
16043.22 142
16044.41 151
16045.61 167
16046.81 173
16048.00 163
16049.20 171
16050.40 154
16051.60 152
16052.79 195
16053.99 163
16055.19 167
16056.39 140
16057.58 152
16058.78 165
16059.98 159
16061.18 157
16062.37 152
16063.57 155
16064.77 164
16065.97 165
16067.16 179
16068.36 157
16069.56 177
16070.76 175
16071.96 162
16073.15 167
16074.35 155
16075.55 172
16076.75 152
16077.95 136
16079.14 154
16080.34 163
16081.54 170
16082.74 163
16083.94 159
16085.14 140
16086.34 163
16087.53 144
16088.73 147
16089.93 134
16091.13 141
16092.33 154
16093.53 144
16094.73 150
16095.93 138
16097.12 163
16098.32 179
16099.52 180
16100.72 146
16101.92 138
16103.12 150
16104.32 157
16105.52 141
16106.72 146
16107.92 145
16109.12 162
16110.32 157
16111.52 148
16112.71 122
16113.91 138
16115.11 166
16116.31 151
16117.51 182
16118.71 160
16119.91 147
16121.11 150
16122.31 170
16123.51 138
16124.71 148
16125.91 132
16127.11 154
16128.31 121
16129.51 152
16130.71 142
16131.91 162
16133.11 143
16134.31 128
16135.51 138
16136.71 163
16137.92 139
16139.12 144
16140.32 156
16141.52 135
16142.72 179
16143.92 174
16145.12 148
16146.32 140
16147.52 177
16148.72 152
16149.92 147
16151.12 129
16152.32 156
16153.53 168
16154.73 147
16155.93 160
16157.13 147
16158.33 164
16159.53 130
16160.73 165
16161.93 141
16163.14 145
16164.34 127
16165.54 154
16166.74 143
16167.94 131
16169.14 155
16170.34 157
16171.55 154
16172.75 139
16173.95 134
16175.15 157
16176.35 156
16177.56 144
16178.76 153
16179.96 143
16181.16 171
16182.36 148
16183.57 179
16184.77 144
16185.97 171
16187.17 174
16188.38 167
16189.58 166
16190.78 151
16191.98 157
16193.18 180
16194.39 141
16195.59 123
16196.79 191
16198.00 163
16199.20 184
16200.40 135
16201.60 136
16202.81 144
16204.01 174
16205.21 148
16206.42 165
16207.62 157
16208.82 167
16210.02 179
16211.23 165
16212.43 152
16213.63 112
16214.84 171
16216.04 161
16217.24 163
16218.45 157
16219.65 175
16220.86 176
16222.06 176
16223.26 169
16224.47 152
16225.67 177
16226.87 185
16228.08 175
16229.28 147
16230.49 155
16231.69 162
16232.89 199
16234.10 180
16235.30 171
16236.51 155
16237.71 213
16238.91 183
16240.12 140
16241.32 131
16242.53 178
16243.73 159
16244.94 149
16246.14 150
16247.34 162
16248.55 162
16249.75 175
16250.96 195
16252.16 157
16253.37 169
16254.57 163
16255.78 211
16256.98 177
16258.19 165
16259.39 157
16260.60 199
16261.80 177
16263.01 172
16264.21 171
16265.42 185
16266.62 177
16267.83 166
16269.03 200
16270.24 200
16271.45 205
16272.65 183
16273.86 191
16275.06 173
16276.27 187
16277.47 175
16278.68 195
16279.88 177
16281.09 187
16282.30 186
16283.50 196
16284.71 183
16285.91 200
16287.12 234
16288.33 192
16289.53 204
16290.74 193
16291.94 240
16293.15 208
16294.36 198
16295.56 211
16296.77 188
16297.98 188
16299.18 241
16300.39 215
16301.60 199
16302.80 203
16304.01 235
16305.22 231
16306.42 215
16307.63 206
16308.84 218
16310.04 261
16311.25 247
16312.46 208
16313.66 197
16314.87 213
16316.08 234
16317.29 231
16318.49 215
16319.70 194
16320.91 201
16322.11 198
16323.32 193
16324.53 176
16325.74 184
16326.94 189
16328.15 216
16329.36 182
16330.57 157
16331.77 172
16332.98 223
16334.19 179
16335.40 176
16336.61 172
16337.81 187
16339.02 196
16340.23 181
16341.44 199
16342.65 158
16343.85 173
16345.06 173
16346.27 185
16347.48 173
16348.69 177
16349.90 192
16351.10 184
16352.31 152
16353.52 169
16354.73 173
16355.94 168
16357.15 141
16358.35 137
16359.56 154
16360.77 162
16361.98 159
16363.19 144
16364.40 178
16365.61 173
16366.82 176
16368.03 147
16369.23 157
16370.44 155
16371.65 166
16372.86 157
16374.07 159
16375.28 140
16376.49 159
16377.70 168
16378.91 153
16380.12 144
16381.33 146
16382.54 149
16383.75 153
16384.96 145
16386.17 169
16387.38 147
16388.59 150
16389.80 149
16391.01 160
16392.22 156
16393.43 160
16394.64 125
16395.85 139
16397.06 177
16398.27 187
16399.48 156
16400.69 147
16401.90 167
16403.11 162
16404.32 152
16405.53 157
16406.74 128
16407.95 140
16409.16 147
16410.37 138
16411.58 155
16412.79 160
16414.00 137
16415.21 144
16416.42 142
16417.63 146
16418.85 137
16420.06 159
16421.27 157
16422.48 163
16423.69 169
16424.90 142
16426.11 156
16427.32 170
16428.53 144
16429.75 142
16430.96 153
16432.17 154
16433.38 163
16434.59 150
16435.80 149
16437.01 152
16438.23 124
16439.44 141
16440.65 136
16441.86 154
16443.07 143
16444.28 148
16445.50 143
16446.71 149
16447.92 143
16449.13 133
16450.34 147
16451.56 157
16452.77 125
16453.98 148
16455.19 140
16456.41 129
16457.62 169
16458.83 157
16460.04 153
16461.26 157
16462.47 141
16463.68 148
16464.89 127
16466.11 135
16467.32 148
16468.53 144
16469.74 151
16470.96 143
16472.17 145
16473.38 125
16474.60 138
16475.81 155
16477.02 163
16478.23 163
16479.45 142
16480.66 126
16481.87 131
16483.09 123
16484.30 143
16485.51 144
16486.73 129
16487.94 135
16489.15 121
16490.37 126
16491.58 144
16492.80 140
16494.01 132
16495.22 142
16496.44 137
16497.65 150
16498.86 146
16500.08 119
16501.29 131
16502.51 124
16503.72 150
16504.93 138
16506.15 142
16507.36 140
16508.58 150
16509.79 159
16511.01 142
16512.22 156
16513.43 128
16514.65 160
16515.86 137
16517.08 139
16518.29 146
16519.51 146
16520.72 146
16521.94 139
16523.15 139
16524.37 130
16525.58 131
16526.80 141
16528.01 142
16529.23 144
16530.44 133
16531.66 135
16532.87 144
16534.09 139
16535.30 141
16536.52 126
16537.73 151
16538.95 125
16540.16 129
16541.38 151
16542.59 114
16543.81 114
16545.02 150
16546.24 132
16547.46 142
16548.67 128
16549.89 155
16551.10 139
16552.32 146
16553.54 133
16554.75 126
16555.97 129
16557.18 138
16558.40 127
16559.62 130
16560.83 155
16562.05 141
16563.26 135
16564.48 130
16565.70 141
16566.91 136
16568.13 138
16569.35 132
16570.56 140
16571.78 126
16573.00 132
16574.21 151
16575.43 140
16576.65 149
16577.86 145
16579.08 131
16580.30 157
16581.51 135
16582.73 146
16583.95 148
16585.16 152
16586.38 171
16587.60 135
16588.82 137
16590.03 157
16591.25 144
16592.47 115
16593.68 159
16594.90 142
16596.12 150
16597.34 157
16598.55 163
16599.77 155
16600.99 128
16602.21 154
16603.43 131
16604.64 135
16605.86 142
16607.08 139
16608.30 130
16609.51 152
16610.73 145
16611.95 162
16613.17 146
16614.39 124
16615.60 139
16616.82 161
16618.04 121
16619.26 141
16620.48 148
16621.70 142
16622.91 140
16624.13 150
16625.35 162
16626.57 116
16627.79 156
16629.01 136
16630.23 125
16631.45 131
16632.66 170
16633.88 128
16635.10 108
16636.32 137
16637.54 146
16638.76 142
16639.98 125
16641.20 121
16642.42 135
16643.64 140
16644.85 128
16646.07 124
16647.29 141
16648.51 163
16649.73 136
16650.95 150
16652.17 107
16653.39 125
16654.61 122
16655.83 138
16657.05 128
16658.27 121
16659.49 122
16660.71 128
16661.93 154
16663.15 124
16664.37 127
16665.59 106
16666.81 123
16668.03 121
16669.25 126
16670.47 107
16671.69 128
16672.91 126
16674.13 146
16675.35 129
16676.57 121
16677.79 153
16679.01 130
16680.23 163
16681.45 111
16682.67 139
16683.89 141
16685.11 148
16686.34 138
16687.56 133
16688.78 136
16690.00 122
16691.22 121
16692.44 119
16693.66 121
16694.88 122
16696.10 130
16697.32 123
16698.55 118
16699.77 112
16700.99 127
16702.21 106
16703.43 129
16704.65 121
16705.87 145
16707.10 112
16708.32 116
16709.54 120
16710.76 123
16711.98 137
16713.20 110
16714.43 137
16715.65 124
16716.87 149
16718.09 112
16719.31 122
16720.54 114
16721.76 106
16722.98 97
16724.20 118
16725.42 130
16726.65 155
16727.87 131
16729.09 142
16730.31 130
16731.54 120
16732.76 129
16733.98 137
16735.20 125
16736.43 104
16737.65 131
16738.87 118
16740.09 144
16741.32 123
16742.54 162
16743.76 132
16744.99 121
16746.21 109
16747.43 121
16748.65 118
16749.88 117
16751.10 118
16752.32 131
16753.55 126
16754.77 120
16755.99 124
16757.22 129
16758.44 150
16759.66 106
16760.89 169
16762.11 124
16763.33 130
16764.56 125
16765.78 143
16767.01 130
16768.23 129
16769.45 119
16770.68 132
16771.90 115
16773.12 110
16774.35 121
16775.57 128
16776.80 144
16778.02 137
16779.25 133
16780.47 123
16781.69 149
16782.92 116
16784.14 132
16785.37 125
16786.59 134
16787.82 135
16789.04 145
16790.27 139
16791.49 122
16792.71 136
16793.94 111
16795.16 122
16796.39 125
16797.61 151
16798.84 109
16800.06 117
16801.29 124
16802.51 126
16803.74 114
16804.96 127
16806.19 133
16807.41 135
16808.64 120
16809.86 98
16811.09 133
16812.32 110
16813.54 129
16814.77 114
16815.99 141
16817.22 119
16818.44 136
16819.67 128
16820.89 135
16822.12 122
16823.35 126
16824.57 125
16825.80 133
16827.02 117
16828.25 137
16829.48 128
16830.70 126
16831.93 126
16833.15 127
16834.38 135
16835.61 131
16836.83 138
16838.06 122
16839.29 119
16840.51 141
16841.74 142
16842.96 135
16844.19 127
16845.42 131
16846.64 130
16847.87 152
16849.10 154
16850.32 149
16851.55 171
16852.78 176
16854.01 164
16855.23 155
16856.46 134
16857.69 166
16858.91 161
16860.14 155
16861.37 146
16862.59 145
16863.82 168
16865.05 178
16866.28 184
16867.50 145
16868.73 166
16869.96 155
16871.19 180
16872.41 169
16873.64 178
16874.87 161
16876.10 194
16877.33 166
16878.55 154
16879.78 168
16881.01 180
16882.24 169
16883.46 181
16884.69 195
16885.92 211
16887.15 204
16888.38 195
16889.61 214
16890.83 186
16892.06 202
16893.29 224
16894.52 204
16895.75 181
16896.98 184
16898.20 201
16899.43 181
16900.66 176
16901.89 181
16903.12 153
16904.35 146
16905.58 160
16906.80 185
16908.03 184
16909.26 149
16910.49 167
16911.72 167
16912.95 155
16914.18 134
16915.41 150
16916.64 158
16917.87 142
16919.10 148
16920.33 164
16921.55 151
16922.78 167
16924.01 151
16925.24 146
16926.47 151
16927.70 142
16928.93 160
16930.16 144
16931.39 146
16932.62 148
16933.85 140
16935.08 133
16936.31 134
16937.54 159
16938.77 143
16940.00 132
16941.23 125
16942.46 149
16943.69 148
16944.92 147
16946.15 112
16947.38 154
16948.61 140
16949.84 155
16951.07 151
16952.30 139
16953.53 134
16954.76 142
16956.00 129
16957.23 137
16958.46 129
16959.69 123
16960.92 139
16962.15 134
16963.38 143
16964.61 126
16965.84 117
16967.07 137
16968.30 138
16969.54 114
16970.77 127
16972.00 138
16973.23 125
16974.46 119
16975.69 120
16976.92 147
16978.15 139
16979.39 139
16980.62 133
16981.85 115
16983.08 126
16984.31 142
16985.54 128
16986.78 104
16988.01 122
16989.24 132
16990.47 145
16991.70 151
16992.94 136
16994.17 124
16995.40 135
16996.63 128
16997.86 145
16999.10 127
17000.33 138
17001.56 131
17002.79 153
17004.03 152
17005.26 152
17006.49 110
17007.72 122
17008.96 132
17010.19 130
17011.42 111
17012.65 114
17013.89 120
17015.12 127
17016.35 149
17017.58 131
17018.82 122
17020.05 129
17021.28 142
17022.52 142
17023.75 123
17024.98 152
17026.22 149
17027.45 126
17028.68 125
17029.92 123
17031.15 117
17032.38 141
17033.62 118
17034.85 118
17036.08 133
17037.32 144
17038.55 128
17039.78 133
17041.02 113
17042.25 119
17043.49 114
17044.72 132
17045.95 127
17047.19 110
17048.42 114
17049.66 146
17050.89 122
17052.12 103
17053.36 123
17054.59 125
17055.83 134
17057.06 129
17058.29 109
17059.53 108
17060.76 104
17062.00 121
17063.23 133
17064.47 116
17065.70 121
17066.94 124
17068.17 120
17069.41 126
17070.64 121
17071.88 124
17073.11 117
17074.35 118
17075.58 102
17076.82 96
17078.05 105
17079.29 140
17080.52 123
17081.76 136
17082.99 122
17084.23 128
17085.46 111
17086.70 116
17087.93 120
17089.17 121
17090.40 129
17091.64 133
17092.87 108
17094.11 88
17095.35 115
17096.58 105
17097.82 114
17099.05 104
17100.29 117
17101.53 110
17102.76 114
17104.00 120
17105.23 95
17106.47 111
17107.71 95
17108.94 139
17110.18 132
17111.41 130
17112.65 109
17113.89 110
17115.12 108
17116.36 124
17117.60 96
17118.83 114
17120.07 119
17121.31 122
17122.54 113
17123.78 117
17125.02 124
17126.25 102
17127.49 126
17128.73 128
17129.96 130
17131.20 104
17132.44 115
17133.68 105
17134.91 119
17136.15 108
17137.39 120
17138.62 126
17139.86 110
17141.10 108
17142.34 122
17143.57 150
17144.81 105
17146.05 129
17147.29 101
17148.52 109
17149.76 116
17151.00 120
17152.24 101
17153.48 108
17154.71 116
17155.95 121
17157.19 109
17158.43 123
17159.66 105
17160.90 119
17162.14 99
17163.38 104
17164.62 122
17165.86 135
17167.09 134
17168.33 116
17169.57 119
17170.81 120
17172.05 127
17173.29 98
17174.52 120
17175.76 112
17177.00 111
17178.24 100
17179.48 100
17180.72 125
17181.96 113
17183.20 114
17184.43 116
17185.67 126
17186.91 116
17188.15 113
17189.39 98
17190.63 114
17191.87 105
17193.11 112
17194.35 100
17195.59 119
17196.83 91
17198.07 122
17199.31 102
17200.55 95
17201.78 121
17203.02 85
17204.26 105
17205.50 109
17206.74 103
17207.98 109
17209.22 109
17210.46 113
17211.70 121
17212.94 114
17214.18 118
17215.42 139
17216.66 108
17217.90 95
17219.14 110
17220.38 114
17221.62 133
17222.86 126
17224.10 110
17225.34 127
17226.59 117
17227.83 115
17229.07 93
17230.31 101
17231.55 138
17232.79 140
17234.03 112
17235.27 114
17236.51 106
17237.75 114
17238.99 112
17240.23 113
17241.47 106
17242.72 94
17243.96 96
17245.20 110
17246.44 100
17247.68 98
17248.92 93
17250.16 87
17251.40 137
17252.65 121
17253.89 103
17255.13 111
17256.37 108
17257.61 102
17258.85 96
17260.09 118
17261.34 105
17262.58 129
17263.82 120
17265.06 130
17266.30 113
17267.55 129
17268.79 120
17270.03 118
17271.27 102
17272.51 99
17273.76 90
17275.00 111
17276.24 95
17277.48 116
17278.72 110
17279.97 103
17281.21 110
17282.45 115
17283.69 112
17284.94 92
17286.18 93
17287.42 110
17288.67 104
17289.91 107
17291.15 103
17292.39 92
17293.64 98
17294.88 101
17296.12 101
17297.37 102
17298.61 111
17299.85 115
17301.09 110
17302.34 105
17303.58 100
17304.82 116
17306.07 97
17307.31 128
17308.55 94
17309.80 94
17311.04 125
17312.29 108
17313.53 93
17314.77 85
17316.02 102
17317.26 117
17318.50 115
17319.75 155
17320.99 142
17322.24 101
17323.48 124
17324.72 109
17325.97 118
17327.21 83
17328.46 89
17329.70 95
17330.94 109
17332.19 93
17333.43 101
17334.68 119
17335.92 101
17337.17 110
17338.41 90
17339.65 108
17340.90 103
17342.14 108
17343.39 73
17344.63 116
17345.88 103
17347.12 105
17348.37 113
17349.61 113
17350.86 105
17352.10 101
17353.35 111
17354.59 89
17355.84 114
17357.08 88
17358.33 121
17359.57 111
17360.82 119
17362.06 96
17363.31 99
17364.55 104
17365.80 104
17367.05 103
17368.29 114
17369.54 114
17370.78 99
17372.03 119
17373.27 106
17374.52 113
17375.77 104
17377.01 112
17378.26 90
17379.50 92
17380.75 123
17382.00 137
17383.24 103
17384.49 136
17385.73 97
17386.98 110
17388.23 96
17389.47 103
17390.72 120
17391.97 106
17393.21 102
17394.46 110
17395.71 134
17396.95 98
17398.20 109
17399.45 120
17400.69 108
17401.94 96
17403.19 125
17404.43 114
17405.68 102
17406.93 98
17408.17 115
17409.42 132
17410.67 111
17411.91 105
17413.16 99
17414.41 134
17415.66 113
17416.90 111
17418.15 105
17419.40 122
17420.65 91
17421.89 125
17423.14 111
17424.39 108
17425.64 116
17426.88 110
17428.13 114
17429.38 114
17430.63 111
17431.87 95
17433.12 110
17434.37 105
17435.62 107
17436.87 92
17438.11 124
17439.36 107
17440.61 100
17441.86 100
17443.11 119
17444.36 120
17445.60 107
17446.85 126
17448.10 117
17449.35 97
17450.60 105
17451.85 103
17453.10 92
17454.34 121
17455.59 90
17456.84 100
17458.09 101
17459.34 97
17460.59 109
17461.84 119
17463.09 103
17464.33 113
17465.58 108
17466.83 94
17468.08 94
17469.33 115
17470.58 123
17471.83 99
17473.08 126
17474.33 114
17475.58 115
17476.83 104
17478.08 104
17479.33 110
17480.58 122
17481.83 133
17483.08 108
17484.33 115
17485.58 107
17486.83 105
17488.07 117
17489.32 133
17490.57 114
17491.82 124
17493.07 103
17494.32 116
17495.58 103
17496.83 107
17498.08 118
17499.33 124
17500.58 116
17501.83 126
17503.08 104
17504.33 135
17505.58 104
17506.83 115
17508.08 115
17509.33 122
17510.58 111
17511.83 105
17513.08 113
17514.33 119
17515.58 110
17516.83 129
17518.09 124
17519.34 107
17520.59 123
17521.84 101
17523.09 118
17524.34 118
17525.59 136
17526.84 129
17528.09 124
17529.35 122
17530.60 106
17531.85 128
17533.10 109
17534.35 113
17535.60 132
17536.86 140
17538.11 120
17539.36 118
17540.61 133
17541.86 139
17543.11 117
17544.37 146
17545.62 124
17546.87 131
17548.12 120
17549.37 122
17550.63 120
17551.88 121
17553.13 128
17554.38 132
17555.63 123
17556.89 135
17558.14 130
17559.39 119
17560.64 116
17561.90 108
17563.15 120
17564.40 120
17565.65 142
17566.91 110
17568.16 136
17569.41 125
17570.67 137
17571.92 120
17573.17 113
17574.42 104
17575.68 138
17576.93 138
17578.18 121
17579.44 135
17580.69 126
17581.94 140
17583.20 117
17584.45 107
17585.70 137
17586.96 99
17588.21 126
17589.46 115
17590.72 126
17591.97 111
17593.22 123
17594.48 144
17595.73 146
17596.99 119
17598.24 117
17599.49 108
17600.75 133
17602.00 153
17603.26 130
17604.51 158
17605.76 130
17607.02 151
17608.27 139
17609.53 132
17610.78 123
17612.03 124
17613.29 140
17614.54 127
17615.80 95
17617.05 117
17618.31 117
17619.56 149
17620.82 129
17622.07 146
17623.33 134
17624.58 128
17625.83 121
17627.09 117
17628.34 109
17629.60 121
17630.85 115
17632.11 121
17633.36 131
17634.62 130
17635.88 132
17637.13 115
17638.39 121
17639.64 117
17640.90 133
17642.15 126
17643.41 99
17644.66 120
17645.92 100
17647.17 116
17648.43 121
17649.68 118
17650.94 109
17652.20 125
17653.45 132
17654.71 119
17655.96 110
17657.22 135
17658.48 115
17659.73 108
17660.99 98
17662.24 118
17663.50 121
17664.76 124
17666.01 123
17667.27 107
17668.53 129
17669.78 113
17671.04 115
17672.29 102
17673.55 114
17674.81 125
17676.06 108
17677.32 97
17678.58 104
17679.83 100
17681.09 122
17682.35 103
17683.60 106
17684.86 100
17686.12 116
17687.38 105
17688.63 107
17689.89 117
17691.15 108
17692.40 116
17693.66 120
17694.92 100
17696.18 116
17697.43 139
17698.69 121
17699.95 110
17701.21 106
17702.46 111
17703.72 104
17704.98 99
17706.24 104
17707.49 97
17708.75 118
17710.01 109
17711.27 89
17712.53 106
17713.78 117
17715.04 88
17716.30 106
17717.56 103
17718.82 97
17720.07 106
17721.33 102
17722.59 110
17723.85 113
17725.11 115
17726.36 91
17727.62 97
17728.88 122
17730.14 105
17731.40 83
17732.66 101
17733.92 108
17735.17 116
17736.43 103
17737.69 123
17738.95 119
17740.21 118
17741.47 120
17742.73 113
17743.99 96
17745.25 89
17746.51 98
17747.76 107
17749.02 115
17750.28 96
17751.54 108
17752.80 134
17754.06 135
17755.32 115
17756.58 87
17757.84 104
17759.10 107
17760.36 106
17761.62 112
17762.88 105
17764.14 104
17765.40 115
17766.66 130
17767.92 125
17769.18 86
17770.44 119
17771.70 122
17772.96 134
17774.22 101
17775.48 96
17776.74 98
17778.00 116
17779.26 105
17780.52 100
17781.78 98
17783.04 124
17784.30 111
17785.56 111
17786.82 124
17788.08 118
17789.34 120
17790.60 106
17791.86 91
17793.12 114
17794.38 121
17795.65 103
17796.91 100
17798.17 93
17799.43 96
17800.69 115
17801.95 99
17803.21 130
17804.47 117
17805.73 94
17807.00 96
17808.26 110
17809.52 96
17810.78 86
17812.04 112
17813.30 89
17814.56 100
17815.83 106
17817.09 119
17818.35 141
17819.61 96
17820.87 91
17822.13 111
17823.40 115
17824.66 106
17825.92 100
17827.18 92
17828.44 114
17829.71 106
17830.97 90
17832.23 102
17833.49 119
17834.75 106
17836.02 106
17837.28 109
17838.54 109
17839.80 103
17841.07 103
17842.33 105
17843.59 94
17844.85 96
17846.12 102
17847.38 95
17848.64 99
17849.91 91
17851.17 109
17852.43 103
17853.69 99
17854.96 88
17856.22 93
17857.48 110
17858.75 110
17860.01 99
17861.27 90
17862.54 97
17863.80 99
17865.06 86
17866.33 81
17867.59 111
17868.85 106
17870.12 121
17871.38 114
17872.64 101
17873.91 108
17875.17 103
17876.43 101
17877.70 106
17878.96 101
17880.23 93
17881.49 111
17882.75 114
17884.02 98
17885.28 96
17886.55 90
17887.81 109
17889.07 119
17890.34 118
17891.60 95
17892.87 108
17894.13 101
17895.40 103
17896.66 87
17897.92 85
17899.19 104
17900.45 102
17901.72 92
17902.98 114
17904.25 78
17905.51 99
17906.78 127
17908.04 100
17909.31 102
17910.57 98
17911.84 102
17913.10 105
17914.37 94
17915.63 96
17916.90 101
17918.16 105
17919.43 99
17920.69 96
17921.96 93
17923.22 91
17924.49 99
17925.75 126
17927.02 85
17928.29 83
17929.55 93
17930.82 99
17932.08 97
17933.35 110
17934.61 93
17935.88 96
17937.15 107
17938.41 99
17939.68 105
17940.94 99
17942.21 103
17943.48 86
17944.74 95
17946.01 99
17947.28 88
17948.54 100
17949.81 94
17951.07 113
17952.34 109
17953.61 103
17954.87 95
17956.14 106
17957.41 117
17958.67 82
17959.94 99
17961.21 98
17962.47 94
17963.74 93
17965.01 84
17966.27 127
17967.54 96
17968.81 82
17970.08 101
17971.34 100
17972.61 91
17973.88 104
17975.14 112
17976.41 99
17977.68 94
17978.95 116
17980.21 93
17981.48 99
17982.75 108
17984.02 92
17985.28 90
17986.55 101
17987.82 85
17989.09 87
17990.35 112
17991.62 86
17992.89 96
17994.16 106
17995.43 103
17996.69 96
17997.96 91
17999.23 98
18000.50 104
18001.77 83
18003.03 89
18004.30 106
18005.57 94
18006.84 88
18008.11 85
18009.38 91
18010.64 84
18011.91 104
18013.18 100
18014.45 80
18015.72 88
18016.99 89
18018.26 81
18019.53 90
18020.79 82
18022.06 93
18023.33 95
18024.60 98
18025.87 86
18027.14 79
18028.41 97
18029.68 90
18030.95 115
18032.22 99
18033.48 99
18034.75 101
18036.02 98
18037.29 100
18038.56 84
18039.83 84
18041.10 86
18042.37 111
18043.64 92
18044.91 96
18046.18 82
18047.45 104
18048.72 95
18049.99 90
18051.26 103
18052.53 108
18053.80 102
18055.07 89
18056.34 99
18057.61 113
18058.88 102
18060.15 115
18061.42 109
18062.69 109
18063.96 104
18065.23 105
18066.50 116
18067.77 80
18069.04 91
18070.31 101
18071.58 122
18072.86 107
18074.13 109
18075.40 106
18076.67 107
18077.94 117
18079.21 99
18080.48 71
18081.75 101
18083.02 105
18084.29 114
18085.56 113
18086.84 78
18088.11 100
18089.38 120
18090.65 110
18091.92 84
18093.19 89
18094.46 118
18095.74 113
18097.01 105
18098.28 95
18099.55 111
18100.82 104
18102.09 108
18103.37 98
18104.64 112
18105.91 91
18107.18 107
18108.45 92
18109.72 109
18111.00 74
18112.27 95
18113.54 122
18114.81 115
18116.09 83
18117.36 110
18118.63 116
18119.90 126
18121.17 120
18122.45 109
18123.72 104
18124.99 100
18126.26 123
18127.54 100
18128.81 95
18130.08 94
18131.36 100
18132.63 119
18133.90 101
18135.17 102
18136.45 106
18137.72 110
18138.99 101
18140.27 82
18141.54 100
18142.81 116
18144.09 99
18145.36 108
18146.63 96
18147.91 116
18149.18 84
18150.45 100
18151.73 105
18153.00 109
18154.27 103
18155.55 127
18156.82 125
18158.09 89
18159.37 97
18160.64 82
18161.91 114
18163.19 90
18164.46 93
18165.74 91
18167.01 133
18168.28 91
18169.56 106
18170.83 85
18172.11 103
18173.38 119
18174.66 94
18175.93 93
18177.20 94
18178.48 80
18179.75 96
18181.03 92
18182.30 97
18183.58 96
18184.85 104
18186.13 95
18187.40 90
18188.68 115
18189.95 92
18191.23 94
18192.50 91
18193.78 92
18195.05 93
18196.33 116
18197.60 110
18198.88 102
18200.15 97
18201.43 93
18202.70 88
18203.98 100
18205.25 102
18206.53 90
18207.80 110
18209.08 90
18210.35 99
18211.63 101
18212.90 121
18214.18 97
18215.46 100
18216.73 102
18218.01 96
18219.28 104
18220.56 110
18221.84 116
18223.11 107
18224.39 84
18225.66 72
18226.94 93
18228.22 101
18229.49 105
18230.77 108
18232.04 112
18233.32 105
18234.60 121
18235.87 99
18237.15 82
18238.43 83
18239.70 91
18240.98 103
18242.26 101
18243.53 72
18244.81 102
18246.09 100
18247.36 90
18248.64 80
18249.92 95
18251.19 85
18252.47 109
18253.75 121
18255.03 94
18256.30 90
18257.58 86
18258.86 101
18260.13 108
18261.41 78
18262.69 103
18263.97 91
18265.24 102
18266.52 71
18267.80 85
18269.08 98
18270.35 117
18271.63 123
18272.91 121
18274.19 101
18275.47 104
18276.74 105
18278.02 104
18279.30 102
18280.58 99
18281.85 117
18283.13 94
18284.41 100
18285.69 81
18286.97 101
18288.25 103
18289.52 115
18290.80 95
18292.08 94
18293.36 102
18294.64 100
18295.92 86
18297.19 90
18298.47 111
18299.75 95
18301.03 101
18302.31 104
18303.59 92
18304.87 88
18306.15 110
18307.43 86
18308.70 106
18309.98 98
18311.26 106
18312.54 101
18313.82 111
18315.10 101
18316.38 105
18317.66 117
18318.94 101
18320.22 103
18321.50 92
18322.78 99
18324.06 77
18325.34 107
18326.61 95
18327.89 86
18329.17 115
18330.45 100
18331.73 112
18333.01 104
18334.29 94
18335.57 111
18336.85 98
18338.13 96
18339.41 93
18340.69 99
18341.97 91
18343.25 93
18344.53 92
18345.81 98
18347.09 110
18348.37 95
18349.66 84
18350.94 77
18352.22 93
18353.50 86
18354.78 96
18356.06 94
18357.34 114
18358.62 107
18359.90 111
18361.18 112
18362.46 74
18363.74 92
18365.02 121
18366.30 116
18367.59 103
18368.87 98
18370.15 97
18371.43 91
18372.71 93
18373.99 94
18375.27 106
18376.55 123
18377.84 114
18379.12 108
18380.40 94
18381.68 93
18382.96 88
18384.24 96
18385.53 95
18386.81 83
18388.09 87
18389.37 113
18390.65 79
18391.93 79
18393.22 74
18394.50 99
18395.78 113
18397.06 101
18398.34 86
18399.63 90
18400.91 98
18402.19 89
18403.47 93
18404.76 96
18406.04 100
18407.32 98
18408.60 71
18409.89 83
18411.17 88
18412.45 95
18413.73 99
18415.02 94
18416.30 91
18417.58 84
18418.86 80
18420.15 89
18421.43 82
18422.71 104
18424.00 108
18425.28 105
18426.56 116
18427.85 60
18429.13 89
18430.41 87
18431.70 105
18432.98 102
18434.26 84
18435.55 104
18436.83 90
18438.11 77
18439.40 86
18440.68 68
18441.96 73
18443.25 90
18444.53 100
18445.81 86
18447.10 68
18448.38 88
18449.67 100
18450.95 94
18452.23 93
18453.52 110
18454.80 90
18456.09 98
18457.37 97
18458.66 97
18459.94 85
18461.22 101
18462.51 87
18463.79 92
18465.08 93
18466.36 89
18467.65 85
18468.93 83
18470.22 103
18471.50 104
18472.78 95
18474.07 100
18475.35 102
18476.64 88
18477.92 89
18479.21 96
18480.49 107
18481.78 99
18483.06 90
18484.35 100
18485.63 81
18486.92 104
18488.20 77
18489.49 85
18490.78 100
18492.06 95
18493.35 98
18494.63 81
18495.92 83
18497.20 78
18498.49 96
18499.77 94
18501.06 96
18502.35 105
18503.63 92
18504.92 89
18506.20 95
18507.49 84
18508.78 85
18510.06 88
18511.35 91
18512.63 89
18513.92 66
18515.21 84
18516.49 91
18517.78 102
18519.06 98
18520.35 83
18521.64 82
18522.92 96
18524.21 87
18525.50 87
18526.78 76
18528.07 84
18529.36 114
18530.64 103
18531.93 88
18533.22 72
18534.50 72
18535.79 86
18537.08 93
18538.37 91
18539.65 103
18540.94 72
18542.23 88
18543.51 90
18544.80 77
18546.09 95
18547.38 97
18548.66 120
18549.95 104
18551.24 86
18552.53 80
18553.81 105
18555.10 109
18556.39 100
18557.68 90
18558.96 103
18560.25 100
18561.54 99
18562.83 104
18564.11 74
18565.40 88
18566.69 100
18567.98 101
18569.27 105
18570.56 91
18571.84 105
18573.13 111
18574.42 81
18575.71 88
18577.00 85
18578.28 116
18579.57 109
18580.86 127
18582.15 117
18583.44 93
18584.73 74
18586.02 127
18587.31 88
18588.59 98
18589.88 109
18591.17 90
18592.46 96
18593.75 93
18595.04 91
18596.33 114
18597.62 107
18598.91 106
18600.19 95
18601.48 95
18602.77 111
18604.06 104
18605.35 131
18606.64 88
18607.93 99
18609.22 110
18610.51 125
18611.80 106
18613.09 81
18614.38 99
18615.67 122
18616.96 135
18618.25 134
18619.54 105
18620.83 99
18622.12 97
18623.41 113
18624.70 112
18625.99 97
18627.28 92
18628.57 111
18629.86 96
18631.15 88
18632.44 96
18633.73 103
18635.02 105
18636.31 108
18637.60 85
18638.89 93
18640.18 108
18641.47 88
18642.76 82
18644.05 93
18645.34 108
18646.63 85
18647.93 102
18649.22 94
18650.51 88
18651.80 102
18653.09 106
18654.38 81
18655.67 67
18656.96 73
18658.25 100
18659.55 101
18660.84 81
18662.13 89
18663.42 89
18664.71 93
18666.00 109
18667.29 115
18668.58 99
18669.88 89
18671.17 96
18672.46 94
18673.75 92
18675.04 82
18676.34 93
18677.63 105
18678.92 94
18680.21 79
18681.50 74
18682.79 96
18684.09 96
18685.38 84
18686.67 97
18687.96 108
18689.26 90
18690.55 54
18691.84 85
18693.13 79
18694.43 103
18695.72 89
18697.01 95
18698.30 85
18699.60 94
18700.89 77
18702.18 105
18703.47 91
18704.77 94
18706.06 105
18707.35 101
18708.65 74
18709.94 72
18711.23 86
18712.52 89
18713.82 90
18715.11 70
18716.40 92
18717.70 93
18718.99 106
18720.28 90
18721.58 112
18722.87 98
18724.16 105
18725.46 95
18726.75 99
18728.04 101
18729.34 99
18730.63 94
18731.93 81
18733.22 83
18734.51 98
18735.81 87
18737.10 81
18738.40 83
18739.69 79
18740.98 88
18742.28 89
18743.57 101
18744.87 100
18746.16 95
18747.45 89
18748.75 99
18750.04 94
18751.34 83
18752.63 96
18753.93 106
18755.22 98
18756.52 84
18757.81 88
18759.10 84
18760.40 81
18761.69 98
18762.99 81
18764.28 104
18765.58 75
18766.87 71
18768.17 78
18769.46 84
18770.76 86
18772.05 95
18773.35 84
18774.64 88
18775.94 92
18777.23 86
18778.53 86
18779.83 102
18781.12 77
18782.42 77
18783.71 76
18785.01 83
18786.30 71
18787.60 83
18788.89 76
18790.19 78
18791.49 82
18792.78 96
18794.08 98
18795.37 75
18796.67 77
18797.97 89
18799.26 82
18800.56 90
18801.85 98
18803.15 88
18804.45 88
18805.74 85
18807.04 100
18808.34 79
18809.63 97
18810.93 110
18812.23 94
18813.52 81
18814.82 79
18816.12 87
18817.41 92
18818.71 96
18820.01 79
18821.30 111
18822.60 87
18823.90 96
18825.19 81
18826.49 78
18827.79 85
18829.08 82
18830.38 101
18831.68 86
18832.98 92
18834.27 98
18835.57 99
18836.87 83
18838.17 76
18839.46 97
18840.76 84
18842.06 100
18843.36 88
18844.65 88
18845.95 101
18847.25 91
18848.55 80
18849.84 104
18851.14 102
18852.44 101
18853.74 77
18855.04 72
18856.33 80
18857.63 72
18858.93 73
18860.23 95
18861.53 95
18862.83 98
18864.12 93
18865.42 93
18866.72 79
18868.02 82
18869.32 76
18870.62 117
18871.91 108
18873.21 83
18874.51 93
18875.81 104
18877.11 93
18878.41 93
18879.71 85
18881.01 125
18882.30 102
18883.60 82
18884.90 72
18886.20 77
18887.50 93
18888.80 85
18890.10 86
18891.40 92
18892.70 89
18894.00 91
18895.30 97
18896.60 93
18897.90 87
18899.19 98
18900.49 111
18901.79 103
18903.09 82
18904.39 92
18905.69 93
18906.99 103
18908.29 90
18909.59 90
18910.89 87
18912.19 86
18913.49 87
18914.79 79
18916.09 73
18917.39 99
18918.69 94
18919.99 99
18921.29 84
18922.59 68
18923.89 94
18925.20 85
18926.50 92
18927.80 90
18929.10 106
18930.40 95
18931.70 90
18933.00 93
18934.30 94
18935.60 87
18936.90 102
18938.20 88
18939.50 81
18940.80 89
18942.10 87
18943.41 101
18944.71 78
18946.01 98
18947.31 99
18948.61 124
18949.91 107
18951.21 93
18952.51 91
18953.82 99
18955.12 92
18956.42 101
18957.72 90
18959.02 87
18960.32 69
18961.63 100
18962.93 92
18964.23 80
18965.53 86
18966.83 104
18968.13 95
18969.44 95
18970.74 101
18972.04 89
18973.34 98
18974.64 75
18975.95 90
18977.25 98
18978.55 94
18979.85 94
18981.16 92
18982.46 91
18983.76 75
18985.06 101
18986.37 84
18987.67 111
18988.97 84
18990.27 94
18991.58 91
18992.88 83
18994.18 87
18995.48 101
18996.79 88
18998.09 102
18999.39 80
19000.70 64
19002.00 94
19003.30 77
19004.61 104
19005.91 80
19007.21 103
19008.52 89
19009.82 95
19011.12 86
19012.43 85
19013.73 94
19015.03 94
19016.34 98
19017.64 83
19018.94 86
19020.25 91
19021.55 76
19022.86 83
19024.16 87
19025.46 79
19026.77 77
19028.07 97
19029.37 91
19030.68 78
19031.98 96
19033.29 86
19034.59 112
19035.90 80
19037.20 90
19038.50 101
19039.81 77
19041.11 99
19042.42 75
19043.72 91
19045.03 71
19046.33 115
19047.64 96
19048.94 92
19050.25 98
19051.55 95
19052.85 80
19054.16 89
19055.46 80
19056.77 80
19058.07 100
19059.38 104
19060.68 90
19061.99 73
19063.30 100
19064.60 89
19065.91 115
19067.21 104
19068.52 90
19069.82 86
19071.13 98
19072.43 73
19073.74 100
19075.04 98
19076.35 78
19077.66 99
19078.96 77
19080.27 81
19081.57 101
19082.88 112
19084.18 87
19085.49 104
19086.80 102
19088.10 95
19089.41 99
19090.71 78
19092.02 81
19093.33 95
19094.63 91
19095.94 90
19097.25 85
19098.55 78
19099.86 102
19101.17 84
19102.47 99
19103.78 72
19105.08 78
19106.39 85
19107.70 99
19109.01 76
19110.31 75
19111.62 94
19112.93 105
19114.23 89
19115.54 87
19116.85 95
19118.15 78
19119.46 91
19120.77 88
19122.08 94
19123.38 90
19124.69 87
19126.00 90
19127.30 79
19128.61 76
19129.92 78
19131.23 101
19132.53 89
19133.84 79
19135.15 95
19136.46 93
19137.77 89
19139.07 81
19140.38 81
19141.69 110
19143.00 99
19144.30 85
19145.61 76
19146.92 91
19148.23 76
19149.54 82
19150.84 84
19152.15 97
19153.46 83
19154.77 80
19156.08 100
19157.39 100
19158.70 82
19160.00 67
19161.31 83
19162.62 91
19163.93 107
19165.24 79
19166.55 86
19167.86 78
19169.16 83
19170.47 91
19171.78 89
19173.09 81
19174.40 93
19175.71 104
19177.02 89
19178.33 83
19179.64 92
19180.95 89
19182.26 90
19183.56 83
19184.87 85
19186.18 82
19187.49 86
19188.80 103
19190.11 78
19191.42 92
19192.73 89
19194.04 112
19195.35 97
19196.66 93
19197.97 78
19199.28 88
19200.59 107
19201.90 100
19203.21 87
19204.52 81
19205.83 90
19207.14 96
19208.45 87
19209.76 75
19211.07 107
19212.38 100
19213.69 102
19215.00 85
19216.31 84
19217.62 82
19218.93 96
19220.24 95
19221.55 86
19222.86 69
19224.18 82
19225.49 105
19226.80 86
19228.11 93
19229.42 85
19230.73 92
19232.04 71
19233.35 91
19234.66 88
19235.97 88
19237.28 74
19238.60 102
19239.91 91
19241.22 83
19242.53 93
19243.84 113
19245.15 100
19246.46 84
19247.78 94
19249.09 108
19250.40 114
19251.71 99
19253.02 78
19254.33 82
19255.65 75
19256.96 81
19258.27 91
19259.58 79
19260.89 99
19262.21 87
19263.52 112
19264.83 78
19266.14 84
19267.45 93
19268.77 99
19270.08 83
19271.39 104
19272.70 104
19274.02 87
19275.33 87
19276.64 82
19277.95 107
19279.27 104
19280.58 92
19281.89 76
19283.20 101
19284.52 77
19285.83 90
19287.14 98
19288.45 90
19289.77 73
19291.08 83
19292.39 99
19293.71 83
19295.02 86
19296.33 83
19297.65 100
19298.96 90
19300.27 89
19301.59 105
19302.90 100
19304.21 84
19305.53 94
19306.84 97
19308.15 90
19309.47 83
19310.78 86
19312.09 71
19313.41 86
19314.72 95
19316.04 76
19317.35 100
19318.66 77
19319.98 95
19321.29 82
19322.61 90
19323.92 105
19325.23 94
19326.55 87
19327.86 89
19329.18 93
19330.49 89
19331.81 94
19333.12 94
19334.43 88
19335.75 88
19337.06 90
19338.38 92
19339.69 79
19341.01 88
19342.32 109
19343.64 92
19344.95 65
19346.27 62
19347.58 84
19348.90 85
19350.21 94
19351.53 104
19352.84 90
19354.16 100
19355.47 84
19356.79 107
19358.10 78
19359.42 98
19360.73 89
19362.05 102
19363.36 86
19364.68 75
19366.00 89
19367.31 91
19368.63 78
19369.94 89
19371.26 89
19372.57 89
19373.89 78
19375.21 78
19376.52 89
19377.84 82
19379.15 86
19380.47 83
19381.79 104
19383.10 92
19384.42 88
19385.73 74
19387.05 79
19388.37 65
19389.68 84
19391.00 101
19392.32 105
19393.63 82
19394.95 94
19396.27 78
19397.58 81
19398.90 85
19400.22 96
19401.53 109
19402.85 84
19404.17 82
19405.48 91
19406.80 105
19408.12 73
19409.43 81
19410.75 93
19412.07 96
19413.39 80
19414.70 75
19416.02 94
19417.34 90
19418.65 93
19419.97 92
19421.29 113
19422.61 73
19423.92 98
19425.24 91
19426.56 97
19427.88 73
19429.20 86
19430.51 109
19431.83 87
19433.15 83
19434.47 72
19435.78 78
19437.10 90
19438.42 62
19439.74 90
19441.06 93
19442.37 100
19443.69 100
19445.01 79
19446.33 86
19447.65 77
19448.97 68
19450.28 74
19451.60 84
19452.92 85
19454.24 98
19455.56 88
19456.88 83
19458.20 90
19459.51 94
19460.83 105
19462.15 78
19463.47 86
19464.79 82
19466.11 85
19467.43 83
19468.75 101
19470.07 90
19471.39 83
19472.70 86
19474.02 93
19475.34 78
19476.66 83
19477.98 98
19479.30 93
19480.62 75
19481.94 74
19483.26 101
19484.58 104
19485.90 95
19487.22 68
19488.54 86
19489.86 83
19491.18 91
19492.50 99
19493.82 104
19495.14 97
19496.46 82
19497.78 77
19499.10 102
19500.42 79
19501.74 88
19503.06 104
19504.38 84
19505.70 90
19507.02 61
19508.34 86
19509.66 94
19510.98 81
19512.30 87
19513.62 103
19514.94 98
19516.26 76
19517.58 77
19518.90 78
19520.23 82
19521.55 69
19522.87 95
19524.19 78
19525.51 100
19526.83 72
19528.15 75
19529.47 86
19530.79 88
19532.11 74
19533.44 87
19534.76 73
19536.08 66
19537.40 86
19538.72 112
19540.04 89
19541.36 93
19542.69 86
19544.01 101
19545.33 90
19546.65 83
19547.97 79
19549.29 79
19550.62 105
19551.94 72
19553.26 95
19554.58 76
19555.90 82
19557.23 89
19558.55 87
19559.87 83
19561.19 94
19562.51 108
19563.84 87
19565.16 86
19566.48 75
19567.80 101
19569.13 89
19570.45 96
19571.77 69
19573.09 94
19574.42 89
19575.74 76
19577.06 73
19578.39 83
19579.71 72
19581.03 84
19582.35 79
19583.68 81
19585.00 78
19586.32 88
19587.65 106
19588.97 74
19590.29 85
19591.62 66
19592.94 93
19594.26 83
19595.59 86
19596.91 78
19598.23 93
19599.56 85
19600.88 90
19602.20 98
19603.53 82
19604.85 80
19606.17 84
19607.50 87
19608.82 93
19610.15 99
19611.47 69
19612.79 82
19614.12 84
19615.44 80
19616.77 87
19618.09 90
19619.41 82
19620.74 95
19622.06 78
19623.39 75
19624.71 99
19626.03 87
19627.36 81
19628.68 83
19630.01 83
19631.33 82
19632.66 82
19633.98 69
19635.31 101
19636.63 89
19637.96 102
19639.28 91
19640.61 106
19641.93 86
19643.26 86
19644.58 86
19645.91 81
19647.23 83
19648.56 86
19649.88 106
19651.21 91
19652.53 86
19653.86 73
19655.18 105
19656.51 87
19657.83 89
19659.16 94
19660.48 100
19661.81 87
19663.14 102
19664.46 88
19665.79 86
19667.11 83
19668.44 80
19669.77 87
19671.09 95
19672.42 93
19673.74 88
19675.07 95
19676.40 98
19677.72 111
19679.05 82
19680.37 89
19681.70 92
19683.03 101
19684.35 89
19685.68 95
19687.01 98
19688.33 86
19689.66 87
19690.99 76
19692.31 90
19693.64 91
19694.97 100
19696.29 85
19697.62 98
19698.95 81
19700.27 103
19701.60 88
19702.93 99
19704.25 88
19705.58 81
19706.91 96
19708.23 107
19709.56 80
19710.89 84
19712.22 90
19713.54 88
19714.87 102
19716.20 74
19717.53 76
19718.85 77
19720.18 90
19721.51 77
19722.84 89
19724.16 96
19725.49 102
19726.82 83
19728.15 83
19729.48 101
19730.80 97
19732.13 95
19733.46 67
19734.79 82
19736.12 71
19737.44 84
19738.77 99
19740.10 99
19741.43 88
19742.76 99
19744.09 73
19745.41 86
19746.74 78
19748.07 94
19749.40 84
19750.73 85
19752.06 112
19753.39 76
19754.71 81
19756.04 77
19757.37 93
19758.70 72
19760.03 81
19761.36 80
19762.69 99
19764.02 86
19765.35 75
19766.68 75
19768.00 82
19769.33 83
19770.66 88
19771.99 75
19773.32 92
19774.65 87
19775.98 78
19777.31 115
19778.64 95
19779.97 90
19781.30 78
19782.63 96
19783.96 85
19785.29 100
19786.62 94
19787.95 107
19789.28 84
19790.61 79
19791.94 89
19793.27 101
19794.60 95
19795.93 76
19797.26 101
19798.59 92
19799.92 87
19801.25 78
19802.58 104
19803.91 82
19805.24 91
19806.57 85
19807.90 92
19809.23 79
19810.56 92
19811.89 86
19813.22 86
19814.55 78
19815.89 87
19817.22 107
19818.55 99
19819.88 100
19821.21 80
19822.54 89
19823.87 87
19825.20 90
19826.53 97
19827.86 110
19829.20 72
19830.53 78
19831.86 91
19833.19 85
19834.52 89
19835.85 87
19837.18 101
19838.52 88
19839.85 84
19841.18 82
19842.51 108
19843.84 89
19845.17 87
19846.51 69
19847.84 95
19849.17 74
19850.50 93
19851.83 88
19853.17 78
19854.50 84
19855.83 78
19857.16 105
19858.50 77
19859.83 62
19861.16 76
19862.49 90
19863.82 97
19865.16 83
19866.49 74
19867.82 85
19869.15 96
19870.49 80
19871.82 76
19873.15 79
19874.49 85
19875.82 87
19877.15 95
19878.48 69
19879.82 75
19881.15 90
19882.48 93
19883.82 71
19885.15 86
19886.48 72
19887.82 105
19889.15 82
19890.48 81
19891.82 88
19893.15 80
19894.48 85
19895.82 81
19897.15 82
19898.48 79
19899.82 77
19901.15 78
19902.48 101
19903.82 80
19905.15 78
19906.49 74
19907.82 85
19909.15 76
19910.49 90
19911.82 69
19913.16 72
19914.49 97
19915.82 89
19917.16 85
19918.49 68
19919.83 88
19921.16 88
19922.50 85
19923.83 80
19925.16 83
19926.50 92
19927.83 87
19929.17 83
19930.50 82
19931.84 82
19933.17 78
19934.51 64
19935.84 93
19937.18 91
19938.51 74
19939.85 73
19941.18 83
19942.52 80
19943.85 57
19945.19 70
19946.52 83
19947.86 101
19949.19 69
19950.53 75
19951.86 79
19953.20 83
19954.53 79
19955.87 102
19957.21 86
19958.54 78
19959.88 69
19961.21 96
19962.55 86
19963.88 71
19965.22 85
19966.56 92
19967.89 76
19969.23 83
19970.56 84
19971.90 98
19973.24 97
19974.57 77
19975.91 74
19977.24 84
19978.58 80
19979.92 82
19981.25 91
19982.59 81
19983.93 70
19985.26 90
19986.60 74
19987.94 98
19989.27 88
19990.61 83
19991.95 91
19993.28 80
19994.62 65
19995.96 91
19997.29 85
19998.63 86
19999.97 75
20001.30 90
20002.64 85
20003.98 91
20005.32 107
20006.65 86
20007.99 77
20009.33 71
20010.67 107
20012.00 92
20013.34 83
20014.68 94
20016.02 109
20017.35 94
20018.69 80
20020.03 103
20021.37 98
20022.70 89
20024.04 82
20025.38 87
20026.72 89
20028.06 98
20029.39 102
20030.73 90
20032.07 100
20033.41 79
20034.75 72
20036.08 84
20037.42 91
20038.76 74
20040.10 73
20041.44 95
20042.78 83
20044.11 74
20045.45 87
20046.79 87
20048.13 100
20049.47 80
20050.81 93
20052.15 88
20053.48 73
20054.82 91
20056.16 106
20057.50 88
20058.84 80
20060.18 96
20061.52 94
20062.86 96
20064.20 64
20065.54 73
20066.88 86
20068.21 67
20069.55 72
20070.89 81
20072.23 83
20073.57 87
20074.91 94
20076.25 83
20077.59 75
20078.93 82
20080.27 93
20081.61 80
20082.95 72
20084.29 77
20085.63 96
20086.97 94
20088.31 81
20089.65 75
20090.99 94
20092.33 94
20093.67 85
20095.01 78
20096.35 91
20097.69 82
20099.03 95
20100.37 94
20101.71 90
20103.05 70
20104.39 110
20105.73 96
20107.07 75
20108.41 71
20109.76 74
20111.10 104
20112.44 107
20113.78 70
20115.12 84
20116.46 91
20117.80 108
20119.14 76
20120.48 80
20121.82 82
20123.16 97
20124.51 91
20125.85 64
20127.19 56
20128.53 81
20129.87 94
20131.21 96
20132.55 76
20133.90 69
20135.24 79
