# Supplementary material for: MALDI-TOF MS typing enables the classification of brewing yeasts of the genus Saccharomyces to major beer styles
Source: PLoS One. 2017 Aug 9;12(8):e0181694. doi: 10.1371/journal.pone.0181694 (PMC5549903; doi:10.1371/journal.pone.0181694)
Supplement: S16 File — The directory includes 90 raw files and was zipped to “.zip”; the folder has three strains with 30 spectra per strain; S1 Text explains the raw files with an example and Table 1 represents the yeast strains used within the experiment. (ZIP) [file pone.0181694.s019.zip › 46-48/30674-457-OG-WB-WB-YPG-18h-E-E_2015-11-11__0_B6_1.dat]

1999.94 1591
2000.36 1598
2000.78 1824
2001.20 1782
2001.62 1763
2002.04 1492
2002.47 1593
2002.89 1606
2003.31 1601
2003.73 1511
2004.15 1486
2004.58 1438
2005.00 1408
2005.42 1311
2005.84 1332
2006.26 1419
2006.69 1473
2007.11 1557
2007.53 1584
2007.95 1601
2008.38 1591
2008.80 1573
2009.22 1547
2009.64 1423
2010.07 1473
2010.49 1454
2010.91 1494
2011.33 1488
2011.76 1476
2012.18 1296
2012.60 1366
2013.03 1442
2013.45 1377
2013.87 1387
2014.29 1293
2014.72 1242
2015.14 1400
2015.56 1277
2015.99 1196
2016.41 1321
2016.83 1248
2017.26 1278
2017.68 1302
2018.10 1381
2018.53 1344
2018.95 1488
2019.37 1419
2019.80 1484
2020.22 1532
2020.65 1400
2021.07 1439
2021.49 1464
2021.92 1551
2022.34 1387
2022.76 1415
2023.19 1424
2023.61 1483
2024.04 1413
2024.46 1346
2024.88 1557
2025.31 1443
2025.73 1310
2026.16 1459
2026.58 1536
2027.01 1489
2027.43 1473
2027.85 1430
2028.28 1408
2028.70 1308
2029.13 1317
2029.55 1356
2029.98 1345
2030.40 1284
2030.83 1378
2031.25 1281
2031.68 1398
2032.10 1437
2032.53 1376
2032.95 1469
2033.38 1291
2033.80 1286
2034.23 1342
2034.65 1347
2035.08 1315
2035.50 1468
2035.93 1425
2036.35 1300
2036.78 1336
2037.20 1363
2037.63 1351
2038.06 1371
2038.48 1336
2038.91 1343
2039.33 1472
2039.76 1656
2040.18 1513
2040.61 1310
2041.04 1303
2041.46 1318
2041.89 1262
2042.31 1333
2042.74 1307
2043.17 1295
2043.59 1284
2044.02 1380
2044.44 1278
2044.87 1372
2045.30 1433
2045.72 1388
2046.15 1291
2046.58 1399
2047.00 1474
2047.43 1414
2047.85 1437
2048.28 1462
2048.71 1458
2049.13 1428
2049.56 1285
2049.99 1295
2050.41 1196
2050.84 1272
2051.27 1360
2051.70 1321
2052.12 1299
2052.55 1335
2052.98 1342
2053.40 1471
2053.83 1389
2054.26 1281
2054.69 1288
2055.11 1221
2055.54 1255
2055.97 1374
2056.40 1347
2056.82 1406
2057.25 1520
2057.68 1332
2058.11 1560
2058.53 1367
2058.96 1373
2059.39 1396
2059.82 1240
2060.24 1334
2060.67 1381
2061.10 1482
2061.53 1520
2061.96 1381
2062.38 1348
2062.81 1519
2063.24 1485
2063.67 1624
2064.10 1574
2064.52 1743
2064.95 1705
2065.38 1793
2065.81 1690
2066.24 1953
2066.67 1949
2067.10 1822
2067.52 1847
2067.95 1695
2068.38 1671
2068.81 1629
2069.24 1580
2069.67 1633
2070.10 1617
2070.53 1501
2070.95 1357
2071.38 1436
2071.81 1339
2072.24 1283
2072.67 1330
2073.10 1261
2073.53 1363
2073.96 1303
2074.39 1332
2074.82 1340
2075.25 1346
2075.68 1381
2076.11 1423
2076.53 1463
2076.96 1477
2077.39 1460
2077.82 1430
2078.25 1443
2078.68 1321
2079.11 1273
2079.54 1308
2079.97 1412
2080.40 1459
2080.83 1600
2081.26 1547
2081.69 1614
2082.12 1469
2082.55 1327
2082.98 1467
2083.41 1430
2083.84 1322
2084.27 1428
2084.70 1359
2085.13 1237
2085.57 1234
2086.00 1346
2086.43 1353
2086.86 1327
2087.29 1484
2087.72 1353
2088.15 1331
2088.58 1393
2089.01 1377
2089.44 1418
2089.87 1311
2090.30 1365
2090.73 1262
2091.17 1264
2091.60 1346
2092.03 1347
2092.46 1389
2092.89 1418
2093.32 1265
2093.75 1174
2094.18 1118
2094.62 1248
2095.05 1364
2095.48 1388
2095.91 1286
2096.34 1253
2096.77 1181
2097.20 1232
2097.64 1328
2098.07 1232
2098.50 1254
2098.93 1148
2099.36 1106
2099.80 1193
2100.23 1305
2100.66 1279
2101.09 1258
2101.52 1213
2101.96 1267
2102.39 1297
2102.82 1236
2103.25 1248
2103.69 1179
2104.12 1256
2104.55 1391
2104.98 1371
2105.41 1302
2105.85 1348
2106.28 1394
2106.71 1417
2107.15 1238
2107.58 1298
2108.01 1485
2108.44 1433
2108.88 1369
2109.31 1234
2109.74 1238
2110.18 1319
2110.61 1331
2111.04 1316
2111.47 1287
2111.91 1333
2112.34 1340
2112.77 1240
2113.21 1327
2113.64 1406
2114.07 1214
2114.51 1381
2114.94 1351
2115.37 1238
2115.81 1213
2116.24 1170
2116.68 1198
2117.11 1154
2117.54 1249
2117.98 1272
2118.41 1088
2118.84 1144
2119.28 1140
2119.71 1082
2120.15 1171
2120.58 1207
2121.01 1210
2121.45 1276
2121.88 1333
2122.32 1295
2122.75 1366
2123.19 1355
2123.62 1281
2124.05 1296
2124.49 1434
2124.92 1354
2125.36 1261
2125.79 1360
2126.23 1592
2126.66 1254
2127.10 1178
2127.53 1368
2127.97 1289
2128.40 1303
2128.84 1342
2129.27 1332
2129.71 1335
2130.14 1291
2130.58 1269
2131.01 1345
2131.45 1391
2131.88 1354
2132.32 1353
2132.75 1342
2133.19 1374
2133.62 1436
2134.06 1463
2134.49 1430
2134.93 1387
2135.37 1514
2135.80 1527
2136.24 1511
2136.67 1402
2137.11 1516
2137.54 1549
2137.98 1449
2138.42 1454
2138.85 1333
2139.29 1457
2139.72 1357
2140.16 1346
2140.60 1385
2141.03 1402
2141.47 1395
2141.90 1325
2142.34 1272
2142.78 1219
2143.21 1270
2143.65 1413
2144.09 1247
2144.52 1238
2144.96 1374
2145.40 1399
2145.83 1294
2146.27 1328
2146.71 1344
2147.14 1349
2147.58 1420
2148.02 1348
2148.45 1357
2148.89 1379
2149.33 1330
2149.76 1531
2150.20 1620
2150.64 1492
2151.08 1581
2151.51 1708
2151.95 1723
2152.39 1640
2152.83 1625
2153.26 1597
2153.70 1532
2154.14 1492
2154.58 1449
2155.01 1448
2155.45 1441
2155.89 1377
2156.33 1443
2156.76 1423
2157.20 1427
2157.64 1451
2158.08 1455
2158.52 1411
2158.95 1546
2159.39 1411
2159.83 1314
2160.27 1349
2160.71 1349
2161.14 1386
2161.58 1421
2162.02 1270
2162.46 1316
2162.90 1390
2163.34 1350
2163.77 1378
2164.21 1484
2164.65 1582
2165.09 1334
2165.53 1303
2165.97 1336
2166.41 1345
2166.84 1328
2167.28 1282
2167.72 1490
2168.16 1262
2168.60 1448
2169.04 1529
2169.48 1394
2169.92 1360
2170.36 1364
2170.80 1486
2171.23 1614
2171.67 1658
2172.11 1572
2172.55 1620
2172.99 1810
2173.43 1810
2173.87 1895
2174.31 1833
2174.75 1907
2175.19 1822
2175.63 1893
2176.07 1971
2176.51 2050
2176.95 1914
2177.39 1948
2177.83 1787
2178.27 1791
2178.71 1647
2179.15 1498
2179.59 1479
2180.03 1385
2180.47 1506
2180.91 1472
2181.35 1451
2181.79 1567
2182.23 1396
2182.67 1404
2183.11 1359
2183.55 1373
2183.99 1411
2184.43 1332
2184.87 1288
2185.31 1413
2185.75 1384
2186.20 1310
2186.64 1350
2187.08 1463
2187.52 1478
2187.96 1451
2188.40 1465
2188.84 1564
2189.28 1524
2189.72 1685
2190.16 1653
2190.61 1528
2191.05 1577
2191.49 1488
2191.93 1400
2192.37 1580
2192.81 1579
2193.25 1519
2193.69 1491
2194.14 1548
2194.58 1493
2195.02 1647
2195.46 1634
2195.90 1517
2196.34 1590
2196.79 1661
2197.23 1599
2197.67 1558
2198.11 1568
2198.55 1391
2199.00 1558
2199.44 1693
2199.88 1663
2200.32 1580
2200.76 1485
2201.21 1519
2201.65 1397
2202.09 1304
2202.53 1459
2202.98 1396
2203.42 1392
2203.86 1330
2204.30 1409
2204.75 1465
2205.19 1442
2205.63 1511
2206.07 1462
2206.52 1410
2206.96 1430
2207.40 1546
2207.85 1500
2208.29 1495
2208.73 1606
2209.18 1531
2209.62 1521
2210.06 1475
2210.50 1549
2210.95 1433
2211.39 1419
2211.83 1469
2212.28 1388
2212.72 1299
2213.16 1399
2213.61 1430
2214.05 1542
2214.50 1521
2214.94 1486
2215.38 1451
2215.83 1442
2216.27 1359
2216.71 1278
2217.16 1307
2217.60 1323
2218.05 1404
2218.49 1314
2218.93 1221
2219.38 1288
2219.82 1355
2220.27 1489
2220.71 1584
2221.15 1380
2221.60 1316
2222.04 1380
2222.49 1431
2222.93 1355
2223.38 1457
2223.82 1427
2224.27 1329
2224.71 1326
2225.15 1399
2225.60 1499
2226.04 1544
2226.49 1549
2226.93 1510
2227.38 1656
2227.82 1571
2228.27 1533
2228.71 1489
2229.16 1481
2229.60 1524
2230.05 1625
2230.49 1473
2230.94 1539
2231.38 1515
2231.83 1529
2232.28 1499
2232.72 1562
2233.17 1656
2233.61 1693
2234.06 1581
2234.50 1526
2234.95 1587
2235.39 1664
2235.84 1438
2236.29 1413
2236.73 1516
2237.18 1472
2237.62 1429
2238.07 1435
2238.52 1468
2238.96 1484
2239.41 1290
2239.85 1260
2240.30 1174
2240.75 1205
2241.19 1204
2241.64 1247
2242.08 1219
2242.53 1210
2242.98 1255
2243.42 1259
2243.87 1306
2244.32 1316
2244.76 1219
2245.21 1260
2245.66 1239
2246.10 1278
2246.55 1207
2247.00 1213
2247.44 1186
2247.89 1227
2248.34 1324
2248.79 1325
2249.23 1413
2249.68 1359
2250.13 1108
2250.57 1151
2251.02 1418
2251.47 1339
2251.92 1383
2252.36 1486
2252.81 1452
2253.26 1316
2253.71 1256
2254.15 1317
2254.60 1203
2255.05 1269
2255.50 1391
2255.94 1326
2256.39 1208
2256.84 1271
2257.29 1326
2257.74 1277
2258.18 1075
2258.63 1128
2259.08 1239
2259.53 1279
2259.98 1116
2260.42 1220
2260.87 1250
2261.32 1219
2261.77 1394
2262.22 1492
2262.67 1382
2263.11 1290
2263.56 1335
2264.01 1273
2264.46 1388
2264.91 1359
2265.36 1196
2265.81 1265
2266.25 1410
2266.70 1401
2267.15 1245
2267.60 1359
2268.05 1350
2268.50 1467
2268.95 1316
2269.40 1346
2269.85 1437
2270.29 1407
2270.74 1540
2271.19 1568
2271.64 1500
2272.09 1561
2272.54 1684
2272.99 1604
2273.44 1613
2273.89 1535
2274.34 1439
2274.79 1536
2275.24 1699
2275.69 1463
2276.14 1400
2276.59 1384
2277.04 1404
2277.49 1356
2277.94 1402
2278.39 1247
2278.84 1188
2279.29 1305
2279.74 1334
2280.19 1307
2280.64 1265
2281.09 1198
2281.54 1253
2281.99 1423
2282.44 1445
2282.89 1335
2283.34 1405
2283.79 1415
2284.24 1299
2284.69 1244
2285.14 1286
2285.59 1340
2286.04 1410
2286.49 1420
2286.94 1352
2287.40 1418
2287.85 1458
2288.30 1526
2288.75 1648
2289.20 1689
2289.65 1946
2290.10 2050
2290.55 2041
2291.00 2234
2291.46 2273
2291.91 2336
2292.36 2321
2292.81 2228
2293.26 2301
2293.71 2135
2294.16 2000
2294.62 2034
2295.07 1819
2295.52 1744
2295.97 1657
2296.42 1585
2296.87 1642
2297.33 1462
2297.78 1551
2298.23 1339
2298.68 1429
2299.13 1533
2299.59 1389
2300.04 1297
2300.49 1385
2300.94 1489
2301.39 1472
2301.85 1325
2302.30 1329
2302.75 1229
2303.20 1317
2303.66 1202
2304.11 1214
2304.56 1265
2305.01 1257
2305.47 1358
2305.92 1212
2306.37 1211
2306.82 1213
2307.28 1296
2307.73 1373
2308.18 1618
2308.64 1475
2309.09 1435
2309.54 1588
2309.99 1607
2310.45 1712
2310.90 1794
2311.35 1609
2311.81 1595
2312.26 1691
2312.71 1758
2313.17 1583
2313.62 1517
2314.07 1496
2314.53 1521
2314.98 1431
2315.43 1345
2315.89 1478
2316.34 1463
2316.80 1455
2317.25 1519
2317.70 1438
2318.16 1406
2318.61 1474
2319.07 1468
2319.52 1566
2319.97 1570
2320.43 1481
2320.88 1534
2321.34 1455
2321.79 1513
2322.24 1482
2322.70 1503
2323.15 1588
2323.61 1564
2324.06 1647
2324.52 1667
2324.97 1819
2325.43 2004
2325.88 1981
2326.33 2273
2326.79 2107
2327.24 1900
2327.70 1887
2328.15 2059
2328.61 2070
2329.06 1948
2329.52 1743
2329.97 1683
2330.43 1638
2330.88 1617
2331.34 1611
2331.79 1486
2332.25 1482
2332.70 1521
2333.16 1383
2333.62 1367
2334.07 1494
2334.53 1530
2334.98 1353
2335.44 1443
2335.89 1518
2336.35 1490
2336.80 1310
2337.26 1446
2337.72 1392
2338.17 1382
2338.63 1328
2339.08 1336
2339.54 1439
2340.00 1279
2340.45 1520
2340.91 1386
2341.36 1214
2341.82 1321
2342.28 1434
2342.73 1352
2343.19 1254
2343.65 1210
2344.10 1294
2344.56 1345
2345.01 1460
2345.47 1308
2345.93 1385
2346.38 1376
2346.84 1353
2347.30 1529
2347.75 1412
2348.21 1427
2348.67 1417
2349.13 1431
2349.58 1423
2350.04 1434
2350.50 1403
2350.95 1352
2351.41 1493
2351.87 1436
2352.32 1234
2352.78 1322
2353.24 1323
2353.70 1490
2354.15 1285
2354.61 1374
2355.07 1345
2355.53 1374
2355.98 1358
2356.44 1491
2356.90 1377
2357.36 1248
2357.81 1238
2358.27 1263
2358.73 1349
2359.19 1526
2359.65 1419
2360.10 1387
2360.56 1505
2361.02 1465
2361.48 1490
2361.94 1466
2362.39 1539
2362.85 1475
2363.31 1457
2363.77 1464
2364.23 1499
2364.69 1493
2365.14 1443
2365.60 1339
2366.06 1466
2366.52 1543
2366.98 1306
2367.44 1435
2367.90 1335
2368.35 1439
2368.81 1427
2369.27 1368
2369.73 1460
2370.19 1420
2370.65 1340
2371.11 1499
2371.57 1481
2372.03 1470
2372.49 1344
2372.94 1340
2373.40 1420
2373.86 1442
2374.32 1438
2374.78 1470
2375.24 1519
2375.70 1507
2376.16 1574
2376.62 1574
2377.08 1661
2377.54 1520
2378.00 1575
2378.46 1449
2378.92 1486
2379.38 1498
2379.84 1409
2380.30 1459
2380.76 1452
2381.22 1498
2381.68 1446
2382.14 1435
2382.60 1408
2383.06 1308
2383.52 1474
2383.98 1359
2384.44 1359
2384.90 1304
2385.36 1321
2385.82 1451
2386.28 1331
2386.74 1255
2387.20 1384
2387.66 1325
2388.12 1395
2388.58 1357
2389.05 1222
2389.51 1296
2389.97 1546
2390.43 1495
2390.89 1531
2391.35 1411
2391.81 1410
2392.27 1537
2392.73 1460
2393.19 1454
2393.66 1319
2394.12 1360
2394.58 1369
2395.04 1312
2395.50 1328
2395.96 1338
2396.42 1329
2396.89 1297
2397.35 1285
2397.81 1346
2398.27 1345
2398.73 1464
2399.19 1273
2399.66 1222
2400.12 1300
2400.58 1346
2401.04 1297
2401.50 1329
2401.97 1345
2402.43 1253
2402.89 1191
2403.35 1188
2403.81 1393
2404.28 1160
2404.74 1241
2405.20 1442
2405.66 1349
2406.13 1260
2406.59 1276
2407.05 1362
2407.51 1390
2407.98 1332
2408.44 1332
2408.90 1312
2409.36 1333
2409.83 1300
2410.29 1264
2410.75 1324
2411.21 1254
2411.68 1199
2412.14 1213
2412.60 1381
2413.07 1256
2413.53 1230
2413.99 1191
2414.46 1277
2414.92 1299
2415.38 1306
2415.85 1331
2416.31 1362
2416.77 1360
2417.24 1412
2417.70 1316
2418.16 1405
2418.63 1362
2419.09 1407
2419.55 1364
2420.02 1379
2420.48 1255
2420.95 1408
2421.41 1415
2421.87 1267
2422.34 1305
2422.80 1299
2423.27 1392
2423.73 1245
2424.19 1317
2424.66 1267
2425.12 1252
2425.59 1426
2426.05 1436
2426.52 1267
2426.98 1385
2427.44 1329
2427.91 1287
2428.37 1267
2428.84 1389
2429.30 1321
2429.77 1391
2430.23 1373
2430.70 1297
2431.16 1332
2431.63 1324
2432.09 1369
2432.56 1298
2433.02 1250
2433.49 1204
2433.95 1292
2434.42 1330
2434.88 1373
2435.35 1425
2435.81 1357
2436.28 1300
2436.74 1265
2437.21 1254
2437.67 1347
2438.14 1497
2438.60 1428
2439.07 1403
2439.54 1517
2440.00 1489
2440.47 1528
2440.93 1509
2441.40 1488
2441.86 1446
2442.33 1438
2442.80 1417
2443.26 1449
2443.73 1528
2444.19 1351
2444.66 1313
2445.13 1323
2445.59 1269
2446.06 1373
2446.53 1293
2446.99 1322
2447.46 1364
2447.92 1313
2448.39 1232
2448.86 1299
2449.32 1265
2449.79 1143
2450.26 1254
2450.72 1303
2451.19 1346
2451.66 1368
2452.12 1396
2452.59 1290
2453.06 1272
2453.53 1368
2453.99 1297
2454.46 1221
2454.93 1231
2455.39 1242
2455.86 1290
2456.33 1279
2456.80 1324
2457.26 1367
2457.73 1336
2458.20 1313
2458.66 1299
2459.13 1252
2459.60 1191
2460.07 1245
2460.54 1237
2461.00 1320
2461.47 1228
2461.94 1327
2462.41 1419
2462.87 1327
2463.34 1202
2463.81 1162
2464.28 1071
2464.75 1294
2465.21 1334
2465.68 1350
2466.15 1360
2466.62 1246
2467.09 1270
2467.55 1280
2468.02 1241
2468.49 1295
2468.96 1440
2469.43 1274
2469.90 1250
2470.37 1266
2470.83 1140
2471.30 1317
2471.77 1315
2472.24 1392
2472.71 1298
2473.18 1161
2473.65 1096
2474.12 1153
2474.58 1173
2475.05 1239
2475.52 1254
2475.99 1119
2476.46 1240
2476.93 1249
2477.40 1355
2477.87 1270
2478.34 1248
2478.81 1124
2479.28 1172
2479.75 1068
2480.22 1231
2480.68 1157
2481.15 1250
2481.62 1186
2482.09 1183
2482.56 1159
2483.03 1222
2483.50 1242
2483.97 1224
2484.44 1276
2484.91 1186
2485.38 1259
2485.85 1426
2486.32 1216
2486.79 1265
2487.26 1287
2487.73 1296
2488.20 1358
2488.67 1348
2489.14 1361
2489.61 1248
2490.08 1280
2490.56 1292
2491.03 1378
2491.50 1367
2491.97 1371
2492.44 1410
2492.91 1358
2493.38 1395
2493.85 1328
2494.32 1305
2494.79 1304
2495.26 1280
2495.73 1311
2496.20 1396
2496.68 1529
2497.15 1403
2497.62 1304
2498.09 1444
2498.56 1331
2499.03 1300
2499.50 1425
2499.97 1260
2500.45 1223
2500.92 1212
2501.39 1280
2501.86 1300
2502.33 1366
2502.80 1339
2503.28 1340
2503.75 1227
2504.22 1185
2504.69 1344
2505.16 1337
2505.63 1374
2506.11 1412
2506.58 1364
2507.05 1302
2507.52 1387
2507.99 1288
2508.47 1302
2508.94 1281
2509.41 1432
2509.88 1402
2510.36 1503
2510.83 1495
2511.30 1385
2511.77 1305
2512.25 1415
2512.72 1433
2513.19 1478
2513.66 1347
2514.14 1534
2514.61 1653
2515.08 1425
2515.55 1415
2516.03 1451
2516.50 1419
2516.97 1441
2517.45 1460
2517.92 1435
2518.39 1335
2518.87 1363
2519.34 1488
2519.81 1449
2520.28 1510
2520.76 1341
2521.23 1429
2521.70 1294
2522.18 1219
2522.65 1316
2523.13 1372
2523.60 1420
2524.07 1269
2524.55 1312
2525.02 1291
2525.49 1283
2525.97 1275
2526.44 1263
2526.92 1180
2527.39 1196
2527.86 1372
2528.34 1341
2528.81 1244
2529.29 1213
2529.76 1232
2530.23 1227
2530.71 1280
2531.18 1314
2531.66 1385
2532.13 1416
2532.61 1475
2533.08 1389
2533.55 1342
2534.03 1458
2534.50 1608
2534.98 1502
2535.45 1445
2535.93 1385
2536.40 1309
2536.88 1284
2537.35 1352
2537.83 1406
2538.30 1292
2538.78 1371
2539.25 1479
2539.73 1369
2540.20 1424
2540.68 1598
2541.15 1480
2541.63 1473
2542.10 1502
2542.58 1467
2543.05 1433
2543.53 1298
2544.01 1270
2544.48 1388
2544.96 1466
2545.43 1366
2545.91 1425
2546.38 1312
2546.86 1419
2547.34 1510
2547.81 1507
2548.29 1399
2548.76 1518
2549.24 1586
2549.71 1562
2550.19 1560
2550.67 1356
2551.14 1530
2551.62 1460
2552.10 1504
2552.57 1612
2553.05 1556
2553.52 1414
2554.00 1380
2554.48 1426
2554.95 1344
2555.43 1332
2555.91 1540
2556.38 1448
2556.86 1373
2557.34 1333
2557.81 1468
2558.29 1334
2558.77 1298
2559.24 1288
2559.72 1261
2560.20 1261
2560.68 1285
2561.15 1337
2561.63 1251
2562.11 1310
2562.58 1389
2563.06 1348
2563.54 1283
2564.02 1226
2564.49 1215
2564.97 1207
2565.45 1238
2565.93 1181
2566.40 1164
2566.88 1323
2567.36 1190
2567.84 1265
2568.31 1343
2568.79 1357
2569.27 1228
2569.75 1318
2570.23 1300
2570.70 1206
2571.18 1262
2571.66 1232
2572.14 1314
2572.62 1253
2573.10 1219
2573.57 1200
2574.05 1267
2574.53 1230
2575.01 1114
2575.49 1144
2575.97 1155
2576.44 1221
2576.92 1187
2577.40 1119
2577.88 1211
2578.36 1255
2578.84 1297
2579.32 1156
2579.79 1158
2580.27 1099
2580.75 1119
2581.23 1219
2581.71 1220
2582.19 1200
2582.67 1257
2583.15 1140
2583.63 1265
2584.11 1198
2584.59 1398
2585.07 1356
2585.54 1200
2586.02 1384
2586.50 1238
2586.98 1343
2587.46 1344
2587.94 1365
2588.42 1312
2588.90 1369
2589.38 1137
2589.86 1217
2590.34 1442
2590.82 1322
2591.30 1372
2591.78 1432
2592.26 1396
2592.74 1285
2593.22 1380
2593.70 1382
2594.18 1401
2594.66 1339
2595.14 1333
2595.62 1335
2596.10 1362
2596.58 1259
2597.06 1176
2597.54 1269
2598.02 1213
2598.50 1305
2598.98 1121
2599.47 1220
2599.95 1049
2600.43 1016
2600.91 1171
2601.39 1231
2601.87 1172
2602.35 1174
2602.83 1233
2603.31 1255
2603.79 1225
2604.27 1174
2604.76 1127
2605.24 1149
2605.72 1118
2606.20 1229
2606.68 1153
2607.16 1184
2607.64 1221
2608.13 1243
2608.61 1316
2609.09 1359
2609.57 1190
2610.05 1142
2610.53 1115
2611.01 1126
2611.50 1175
2611.98 1233
2612.46 1224
2612.94 1246
2613.42 1258
2613.91 1202
2614.39 1236
2614.87 1220
2615.35 1233
2615.83 1290
2616.32 1276
2616.80 1230
2617.28 1204
2617.76 1315
2618.25 1260
2618.73 1252
2619.21 1283
2619.69 1202
2620.18 1205
2620.66 1194
2621.14 1253
2621.62 1211
2622.11 1327
2622.59 1277
2623.07 1242
2623.56 1306
2624.04 1265
2624.52 1321
2625.00 1296
2625.49 1307
2625.97 1325
2626.45 1281
2626.94 1303
2627.42 1405
2627.90 1290
2628.39 1288
2628.87 1360
2629.35 1309
2629.84 1278
2630.32 1267
2630.80 1376
2631.29 1382
2631.77 1347
2632.26 1349
2632.74 1303
2633.22 1284
2633.71 1349
2634.19 1336
2634.67 1252
2635.16 1273
2635.64 1244
2636.13 1346
2636.61 1340
2637.09 1348
2637.58 1365
2638.06 1269
2638.55 1309
2639.03 1266
2639.52 1309
2640.00 1293
2640.48 1367
2640.97 1423
2641.45 1350
2641.94 1190
2642.42 1217
2642.91 1240
2643.39 1251
2643.88 1190
2644.36 1319
2644.85 1304
2645.33 1299
2645.82 1314
2646.30 1221
2646.79 1182
2647.27 1221
2647.76 1235
2648.24 1252
2648.73 1205
2649.21 1225
2649.70 1289
2650.18 1187
2650.67 1278
2651.15 1236
2651.64 1397
2652.12 1307
2652.61 1258
2653.10 1234
2653.58 1325
2654.07 1339
2654.55 1354
2655.04 1177
2655.52 1279
2656.01 1312
2656.50 1254
2656.98 1287
2657.47 1345
2657.95 1285
2658.44 1236
2658.93 1241
2659.41 1273
2659.90 1294
2660.39 1211
2660.87 1147
2661.36 1199
2661.84 1262
2662.33 1327
2662.82 1354
2663.30 1267
2663.79 1253
2664.28 1277
2664.76 1145
2665.25 1203
2665.74 1176
2666.22 1219
2666.71 1185
2667.20 1279
2667.68 1379
2668.17 1391
2668.66 1355
2669.15 1418
2669.63 1358
2670.12 1352
2670.61 1325
2671.09 1380
2671.58 1357
2672.07 1365
2672.56 1445
2673.04 1413
2673.53 1459
2674.02 1514
2674.51 1462
2674.99 1506
2675.48 1544
2675.97 1549
2676.46 1577
2676.95 1585
2677.43 1543
2677.92 1507
2678.41 1450
2678.90 1336
2679.38 1437
2679.87 1371
2680.36 1433
2680.85 1371
2681.34 1313
2681.83 1206
2682.31 1237
2682.80 1208
2683.29 1283
2683.78 1350
2684.27 1277
2684.76 1237
2685.24 1154
2685.73 1164
2686.22 1152
2686.71 1247
2687.20 1253
2687.69 1103
2688.18 1160
2688.67 1142
2689.15 1164
2689.64 1336
2690.13 1307
2690.62 1225
2691.11 1179
2691.60 1163
2692.09 1159
2692.58 1205
2693.07 1130
2693.56 1094
2694.05 1268
2694.54 1280
2695.02 1291
2695.51 1312
2696.00 1281
2696.49 1275
2696.98 1160
2697.47 1210
2697.96 1213
2698.45 1227
2698.94 1261
2699.43 1285
2699.92 1343
2700.41 1252
2700.90 1147
2701.39 1190
2701.88 1151
2702.37 1242
2702.86 1439
2703.35 1306
2703.84 1279
2704.33 1295
2704.82 1390
2705.31 1347
2705.80 1337
2706.29 1273
2706.78 1238
2707.27 1252
2707.77 1354
2708.26 1166
2708.75 1137
2709.24 1111
2709.73 1100
2710.22 1183
2710.71 1109
2711.20 1260
2711.69 1262
2712.18 1217
2712.67 1210
2713.16 1286
2713.66 1329
2714.15 1272
2714.64 1238
2715.13 1234
2715.62 1315
2716.11 1320
2716.60 1334
2717.10 1301
2717.59 1249
2718.08 1149
2718.57 1226
2719.06 1219
2719.55 1267
2720.04 1323
2720.54 1206
2721.03 1275
2721.52 1349
2722.01 1318
2722.50 1397
2723.00 1373
2723.49 1440
2723.98 1435
2724.47 1301
2724.96 1340
2725.46 1276
2725.95 1330
2726.44 1284
2726.93 1276
2727.43 1254
2727.92 1261
2728.41 1175
2728.90 1235
2729.40 1250
2729.89 1143
2730.38 1031
2730.87 1186
2731.37 1316
2731.86 1275
2732.35 1378
2732.84 1469
2733.34 1475
2733.83 1333
2734.32 1303
2734.82 1390
2735.31 1491
2735.80 1454
2736.30 1343
2736.79 1433
2737.28 1408
2737.78 1433
2738.27 1414
2738.76 1376
2739.26 1281
2739.75 1368
2740.24 1365
2740.74 1415
2741.23 1402
2741.72 1217
2742.22 1239
2742.71 1222
2743.21 1275
2743.70 1265
2744.19 1278
2744.69 1334
2745.18 1301
2745.67 1284
2746.17 1250
2746.66 1238
2747.16 1183
2747.65 1272
2748.15 1239
2748.64 1346
2749.13 1366
2749.63 1285
2750.12 1222
2750.62 1127
2751.11 1270
2751.61 1283
2752.10 1113
2752.60 1145
2753.09 1297
2753.59 1279
2754.08 1210
2754.57 1306
2755.07 1342
2755.56 1242
2756.06 1269
2756.55 1282
2757.05 1339
2757.54 1242
2758.04 1229
2758.53 1313
2759.03 1185
2759.53 1171
2760.02 1184
2760.52 1249
2761.01 1254
2761.51 1225
2762.00 1245
2762.50 1198
2762.99 1256
2763.49 1335
2763.98 1369
2764.48 1410
2764.98 1461
2765.47 1258
2765.97 1217
2766.46 1224
2766.96 1267
2767.46 1257
2767.95 1227
2768.45 1200
2768.94 1247
2769.44 1246
2769.94 1149
2770.43 1234
2770.93 1290
2771.43 1300
2771.92 1315
2772.42 1413
2772.91 1349
2773.41 1334
2773.91 1386
2774.40 1431
2774.90 1428
2775.40 1501
2775.89 1612
2776.39 1644
2776.89 1614
2777.38 1578
2777.88 1586
2778.38 1604
2778.88 1725
2779.37 1712
2779.87 1616
2780.37 1559
2780.86 1517
2781.36 1388
2781.86 1400
2782.36 1331
2782.85 1340
2783.35 1278
2783.85 1208
2784.35 1205
2784.84 1330
2785.34 1201
2785.84 1163
2786.34 1191
2786.83 1107
2787.33 1138
2787.83 1162
2788.33 1172
2788.82 1117
2789.32 1146
2789.82 1084
2790.32 1156
2790.82 1218
2791.31 1302
2791.81 1071
2792.31 1146
2792.81 1179
2793.31 1221
2793.81 1131
2794.30 1089
2794.80 1111
2795.30 1132
2795.80 1157
2796.30 1146
2796.80 1120
2797.30 1119
2797.79 1144
2798.29 1210
2798.79 1158
2799.29 1214
2799.79 1186
2800.29 1160
2800.79 1197
2801.29 1165
2801.79 1216
2802.28 1192
2802.78 1167
2803.28 1129
2803.78 1217
2804.28 1187
2804.78 1261
2805.28 1300
2805.78 1192
2806.28 1183
2806.78 1292
2807.28 1435
2807.78 1387
2808.28 1344
2808.78 1343
2809.28 1380
2809.78 1313
2810.28 1329
2810.78 1359
2811.28 1339
2811.78 1247
2812.28 1187
2812.78 1216
2813.28 1160
2813.78 1198
2814.28 1201
2814.78 1250
2815.28 1255
2815.78 1285
2816.28 1200
2816.78 1215
2817.28 1130
2817.78 1171
2818.28 1178
2818.78 1321
2819.28 1243
2819.78 1236
2820.28 1298
2820.78 1342
2821.28 1259
2821.78 1240
2822.29 1396
2822.79 1434
2823.29 1196
2823.79 1233
2824.29 1156
2824.79 1151
2825.29 1200
2825.79 1198
2826.29 1211
2826.79 1188
2827.30 1197
2827.80 1245
2828.30 1158
2828.80 1257
2829.30 1215
2829.80 1244
2830.31 1149
2830.81 1179
2831.31 1254
2831.81 1301
2832.31 1229
2832.81 1262
2833.32 1146
2833.82 1177
2834.32 1235
2834.82 1272
2835.32 1261
2835.83 1173
2836.33 1120
2836.83 1094
2837.33 1335
2837.83 1208
2838.34 1207
2838.84 1159
2839.34 1308
2839.84 1343
2840.35 1121
2840.85 1254
2841.35 1275
2841.85 1300
2842.36 1249
2842.86 1194
2843.36 1285
2843.86 1231
2844.37 1245
2844.87 1170
2845.37 1153
2845.88 1248
2846.38 1241
2846.88 1293
2847.39 1307
2847.89 1330
2848.39 1324
2848.90 1312
2849.40 1420
2849.90 1393
2850.41 1354
2850.91 1328
2851.41 1419
2851.92 1301
2852.42 1286
2852.92 1260
2853.43 1383
2853.93 1278
2854.43 1096
2854.94 1212
2855.44 1212
2855.95 1173
2856.45 1215
2856.95 1167
2857.46 1215
2857.96 1210
2858.47 1158
2858.97 1244
2859.47 1268
2859.98 1205
2860.48 1193
2860.99 1204
2861.49 1247
2861.99 1304
2862.50 1179
2863.00 1175
2863.51 1220
2864.01 1161
2864.52 1262
2865.02 1282
2865.53 1223
2866.03 1161
2866.54 1096
2867.04 1209
2867.55 1150
2868.05 1103
2868.56 1134
2869.06 1085
2869.57 1256
2870.07 1305
2870.58 1342
2871.08 1176
2871.59 1220
2872.09 1279
2872.60 1242
2873.10 1430
2873.61 1326
2874.11 1260
2874.62 1232
2875.12 1301
2875.63 1382
2876.14 1298
2876.64 1343
2877.15 1319
2877.65 1330
2878.16 1289
2878.66 1209
2879.17 1205
2879.68 1157
2880.18 1098
2880.69 1217
2881.19 1242
2881.70 1226
2882.21 1307
2882.71 1328
2883.22 1353
2883.73 1284
2884.23 1376
2884.74 1241
2885.25 1342
2885.75 1420
2886.26 1237
2886.76 1292
2887.27 1378
2887.78 1257
2888.28 1482
2888.79 1565
2889.30 1438
2889.81 1308
2890.31 1442
2890.82 1466
2891.33 1404
2891.83 1351
2892.34 1440
2892.85 1399
2893.35 1447
2893.86 1451
2894.37 1569
2894.88 1594
2895.38 1712
2895.89 1731
2896.40 1943
2896.91 2043
2897.41 1801
2897.92 1848
2898.43 1849
2898.94 1787
2899.44 1648
2899.95 1706
2900.46 1554
2900.97 1460
2901.47 1393
2901.98 1374
2902.49 1444
2903.00 1477
2903.51 1564
2904.01 1456
2904.52 1581
2905.03 1715
2905.54 1586
2906.05 1533
2906.56 1709
2907.06 1734
2907.57 1574
2908.08 1538
2908.59 1517
2909.10 1527
2909.61 1458
2910.12 1412
2910.62 1398
2911.13 1366
2911.64 1336
2912.15 1367
2912.66 1319
2913.17 1343
2913.68 1250
2914.19 1246
2914.69 1268
2915.20 1295
2915.71 1290
2916.22 1398
2916.73 1409
2917.24 1339
2917.75 1372
2918.26 1385
2918.77 1292
2919.28 1266
2919.79 1292
2920.30 1252
2920.81 1186
2921.32 1160
2921.83 1313
2922.34 1424
2922.85 1243
2923.36 1206
2923.86 1248
2924.37 1227
2924.88 1260
2925.39 1181
2925.90 1238
2926.41 1245
2926.92 1192
2927.43 1299
2927.95 1304
2928.46 1226
2928.97 1264
2929.48 1235
2929.99 1203
2930.50 1300
2931.01 1224
2931.52 1181
2932.03 1271
2932.54 1250
2933.05 1229
2933.56 1229
2934.07 1256
2934.58 1257
2935.09 1213
2935.60 1280
2936.11 1263
2936.62 1290
2937.14 1222
2937.65 1242
2938.16 1179
2938.67 1366
2939.18 1360
2939.69 1311
2940.20 1426
2940.71 1384
2941.23 1445
2941.74 1426
2942.25 1375
2942.76 1412
2943.27 1346
2943.78 1247
2944.29 1229
2944.81 1284
2945.32 1379
2945.83 1410
2946.34 1308
2946.85 1340
2947.36 1283
2947.88 1263
2948.39 1330
2948.90 1397
2949.41 1457
2949.92 1394
2950.44 1274
2950.95 1312
2951.46 1208
2951.97 1149
2952.49 1160
2953.00 1258
2953.51 1260
2954.02 1304
2954.54 1281
2955.05 1096
2955.56 1094
2956.07 1321
2956.59 1299
2957.10 1264
2957.61 1238
2958.12 1148
2958.64 1227
2959.15 1216
2959.66 1101
2960.18 1206
2960.69 1233
2961.20 1257
2961.72 1303
2962.23 1272
2962.74 1413
2963.26 1290
2963.77 1438
2964.28 1349
2964.80 1318
2965.31 1282
2965.82 1259
2966.34 1307
2966.85 1252
2967.36 1190
2967.88 1214
2968.39 1212
2968.90 1183
2969.42 1296
2969.93 1212
2970.45 1250
2970.96 1186
2971.47 1171
2971.99 1208
2972.50 1252
2973.02 1289
2973.53 1409
2974.04 1367
2974.56 1352
2975.07 1303
2975.59 1366
2976.10 1301
2976.62 1366
2977.13 1458
2977.64 1331
2978.16 1291
2978.67 1381
2979.19 1327
2979.70 1472
2980.22 1322
2980.73 1321
2981.25 1381
2981.76 1328
2982.28 1403
2982.79 1435
2983.31 1462
2983.82 1386
2984.34 1456
2984.85 1498
2985.37 1460
2985.88 1381
2986.40 1463
2986.91 1636
2987.43 1550
2987.94 1531
2988.46 1648
2988.97 1519
2989.49 1644
2990.01 1629
2990.52 1655
2991.04 1681
2991.55 1582
2992.07 1503
2992.58 1568
2993.10 1639
2993.62 1595
2994.13 1510
2994.65 1500
2995.16 1473
2995.68 1471
2996.20 1700
2996.71 1737
2997.23 1731
2997.74 1860
2998.26 1830
2998.78 1963
2999.29 1910
2999.81 1971
3000.33 2178
3000.84 2218
3001.36 2047
3001.88 2067
3002.39 2417
3002.91 2587
3003.43 2946
3003.94 3453
3004.46 3736
3004.98 4038
3005.49 4539
3006.01 4568
3006.53 4823
3007.04 4858
3007.56 4885
3008.08 4559
3008.60 4174
3009.11 3501
3009.63 3176
3010.15 2800
3010.66 2554
3011.18 2144
3011.70 1981
3012.22 1873
3012.73 1726
3013.25 1732
3013.77 1881
3014.29 1832
3014.81 1648
3015.32 1706
3015.84 1761
3016.36 1602
3016.88 1626
3017.39 1674
3017.91 1766
3018.43 1736
3018.95 1627
3019.47 1611
3019.98 1710
3020.50 1748
3021.02 1762
3021.54 1764
3022.06 1751
3022.58 1732
3023.09 1645
3023.61 1657
3024.13 1637
3024.65 1703
3025.17 1803
3025.69 1686
3026.21 1772
3026.72 1600
3027.24 1661
3027.76 1649
3028.28 1519
3028.80 1473
3029.32 1517
3029.84 1551
3030.36 1572
3030.88 1432
3031.40 1378
3031.91 1486
3032.43 1513
3032.95 1393
3033.47 1405
3033.99 1528
3034.51 1482
3035.03 1443
3035.55 1573
3036.07 1379
3036.59 1489
3037.11 1355
3037.63 1391
3038.15 1434
3038.67 1410
3039.19 1362
3039.71 1504
3040.23 1427
3040.75 1431
3041.27 1430
3041.79 1365
3042.31 1436
3042.83 1418
3043.35 1364
3043.87 1495
3044.39 1425
3044.91 1336
3045.43 1380
3045.95 1478
3046.47 1458
3046.99 1433
3047.51 1422
3048.03 1319
3048.55 1448
3049.07 1366
3049.59 1483
3050.11 1387
3050.63 1390
3051.16 1337
3051.68 1294
3052.20 1334
3052.72 1364
3053.24 1293
3053.76 1317
3054.28 1260
3054.80 1254
3055.32 1272
3055.84 1432
3056.37 1369
3056.89 1393
3057.41 1229
3057.93 1215
3058.45 1306
3058.97 1389
3059.49 1301
3060.02 1341
3060.54 1429
3061.06 1247
3061.58 1394
3062.10 1405
3062.62 1286
3063.15 1345
3063.67 1366
3064.19 1313
3064.71 1291
3065.23 1259
3065.76 1416
3066.28 1408
3066.80 1369
3067.32 1327
3067.85 1412
3068.37 1409
3068.89 1374
3069.41 1356
3069.93 1288
3070.46 1318
3070.98 1231
3071.50 1320
3072.02 1275
3072.55 1282
3073.07 1326
3073.59 1220
3074.12 1434
3074.64 1425
3075.16 1436
3075.68 1429
3076.21 1412
3076.73 1501
3077.25 1505
3077.78 1572
3078.30 1528
3078.82 1563
3079.35 1751
3079.87 1792
3080.39 1676
3080.92 1891
3081.44 1950
3081.96 1891
3082.49 1702
3083.01 1730
3083.53 1757
3084.06 1864
3084.58 1733
3085.10 1736
3085.63 1751
3086.15 1752
3086.68 1761
3087.20 1657
3087.72 1613
3088.25 1504
3088.77 1626
3089.30 1572
3089.82 1599
3090.34 1626
3090.87 1504
3091.39 1437
3091.92 1457
3092.44 1608
3092.97 1468
3093.49 1510
3094.01 1625
3094.54 1785
3095.06 1716
3095.59 1742
3096.11 1927
3096.64 1875
3097.16 1903
3097.69 2055
3098.21 2102
3098.74 2131
3099.26 2218
3099.79 2249
3100.31 2776
3100.84 3135
3101.36 3672
3101.89 4676
3102.41 5374
3102.94 5900
3103.46 6387
3103.99 6906
3104.51 7040
3105.04 7728
3105.56 7106
3106.09 6330
3106.62 5762
3107.14 5089
3107.67 4458
3108.19 3639
3108.72 3167
3109.24 2717
3109.77 2235
3110.30 2103
3110.82 2126
3111.35 2034
3111.87 2078
3112.40 1994
3112.93 1800
3113.45 1816
3113.98 1856
3114.50 1888
3115.03 1850
3115.56 1847
3116.08 1704
3116.61 1674
3117.14 1534
3117.66 1528
3118.19 1567
3118.71 1676
3119.24 1678
3119.77 1667
3120.29 1730
3120.82 1710
3121.35 1557
3121.88 1728
3122.40 1800
3122.93 1761
3123.46 1766
3123.98 1865
3124.51 1948
3125.04 1825
3125.56 1717
3126.09 1736
3126.62 1583
3127.15 1643
3127.67 1458
3128.20 1465
3128.73 1476
3129.26 1417
3129.78 1472
3130.31 1376
3130.84 1393
3131.37 1328
3131.89 1410
3132.42 1423
3132.95 1468
3133.48 1492
3134.00 1379
3134.53 1282
3135.06 1443
3135.59 1405
3136.12 1350
3136.64 1365
3137.17 1309
3137.70 1330
3138.23 1321
3138.76 1286
3139.29 1240
3139.81 1318
3140.34 1340
3140.87 1332
3141.40 1402
3141.93 1468
3142.46 1431
3142.99 1367
3143.51 1304
3144.04 1403
3144.57 1414
3145.10 1510
3145.63 1466
3146.16 1640
3146.69 1495
3147.22 1506
3147.74 1505
3148.27 1607
3148.80 1628
3149.33 1632
3149.86 1771
3150.39 1855
3150.92 1826
3151.45 1819
3151.98 1759
3152.51 1632
3153.04 1629
3153.57 1590
3154.10 1626
3154.63 1575
3155.16 1466
3155.69 1458
3156.22 1433
3156.74 1550
3157.27 1537
3157.80 1562
3158.33 1500
3158.86 1496
3159.39 1490
3159.92 1682
3160.45 1538
3160.98 1412
3161.51 1458
3162.04 1491
3162.58 1364
3163.11 1510
3163.64 1529
3164.17 1424
3164.70 1353
3165.23 1300
3165.76 1314
3166.29 1305
3166.82 1354
3167.35 1276
3167.88 1265
3168.41 1399
3168.94 1373
3169.47 1305
3170.00 1142
3170.53 1217
3171.07 1241
3171.60 1273
3172.13 1249
3172.66 1404
3173.19 1448
3173.72 1280
3174.25 1257
3174.78 1298
3175.31 1355
3175.85 1408
3176.38 1489
3176.91 1492
3177.44 1435
3177.97 1490
3178.50 1484
3179.04 1448
3179.57 1440
3180.10 1382
3180.63 1311
3181.16 1367
3181.69 1398
3182.23 1303
3182.76 1225
3183.29 1175
3183.82 1310
3184.35 1273
3184.89 1326
3185.42 1360
3185.95 1374
3186.48 1375
3187.02 1383
3187.55 1419
3188.08 1425
3188.61 1307
3189.15 1331
3189.68 1397
3190.21 1400
3190.74 1350
3191.28 1293
3191.81 1386
3192.34 1401
3192.87 1342
3193.41 1331
3193.94 1310
3194.47 1258
3195.01 1257
3195.54 1252
3196.07 1211
3196.60 1279
3197.14 1295
3197.67 1296
3198.20 1161
3198.74 1287
3199.27 1355
3199.80 1390
3200.34 1289
3200.87 1367
3201.40 1310
3201.94 1537
3202.47 1519
3203.01 1478
3203.54 1530
3204.07 1555
3204.61 1626
3205.14 1398
3205.67 1422
3206.21 1474
3206.74 1477
3207.28 1484
3207.81 1500
3208.34 1572
3208.88 1445
3209.41 1541
3209.95 1600
3210.48 1579
3211.02 1631
3211.55 1717
3212.08 1839
3212.62 1930
3213.15 1786
3213.69 1954
3214.22 1815
3214.76 1731
3215.29 1741
3215.83 1640
3216.36 1668
3216.90 1641
3217.43 1604
3217.97 1464
3218.50 1413
3219.04 1444
3219.57 1447
3220.11 1462
3220.64 1444
3221.18 1463
3221.71 1431
3222.25 1445
3222.78 1605
3223.32 1534
3223.85 1745
3224.39 1990
3224.92 1970
3225.46 1837
3225.99 1898
3226.53 1865
3227.07 1839
3227.60 1837
3228.14 1809
3228.67 1769
3229.21 1757
3229.74 1695
3230.28 1758
3230.82 1812
3231.35 1684
3231.89 1675
3232.42 1658
3232.96 1801
3233.50 1775
3234.03 1761
3234.57 1801
3235.11 1885
3235.64 1832
3236.18 1866
3236.72 1773
3237.25 1737
3237.79 1879
3238.32 1912
3238.86 1955
3239.40 1842
3239.93 1948
3240.47 2044
3241.01 1888
3241.55 1693
3242.08 1882
3242.62 1866
3243.16 1791
3243.69 1899
3244.23 2025
3244.77 2117
3245.30 1855
3245.84 1976
3246.38 1895
3246.92 1859
3247.45 1812
3247.99 1953
3248.53 1834
3249.07 1988
3249.60 1837
3250.14 1803
3250.68 1832
3251.22 1933
3251.75 1828
3252.29 1833
3252.83 1930
3253.37 1875
3253.91 1884
3254.44 2076
3254.98 2058
3255.52 1887
3256.06 2013
3256.60 2027
3257.13 2155
3257.67 1956
3258.21 2060
3258.75 2179
3259.29 2087
3259.82 2481
3260.36 2835
3260.90 3116
3261.44 3574
3261.98 3836
3262.52 4107
3263.06 4216
3263.59 5038
3264.13 5411
3264.67 5617
3265.21 5800
3265.75 5996
3266.29 6388
3266.83 6413
3267.37 6242
3267.91 6269
3268.44 6310
3268.98 6092
3269.52 5802
3270.06 5150
3270.60 4675
3271.14 4257
3271.68 3581
3272.22 3095
3272.76 2831
3273.30 2762
3273.84 2488
3274.38 2433
3274.92 2199
3275.46 2119
3276.00 2038
3276.54 2076
3277.08 2260
3277.62 2074
3278.16 2240
3278.70 2142
3279.24 2361
3279.78 2313
3280.32 2366
3280.86 2356
3281.40 2393
3281.94 2256
3282.48 2232
3283.02 2148
3283.56 2205
3284.10 2236
3284.64 2314
3285.18 2160
3285.72 2241
3286.26 2173
3286.80 2034
3287.34 2141
3287.88 2228
3288.42 2137
3288.96 2292
3289.50 2210
3290.04 2178
3290.59 2083
3291.13 2089
3291.67 2029
3292.21 2050
3292.75 2112
3293.29 2363
3293.83 2370
3294.37 2361
3294.91 2285
3295.46 2621
3296.00 2571
3296.54 2602
3297.08 2848
3297.62 2952
3298.16 2885
3298.70 2819
3299.25 2661
3299.79 2685
3300.33 2533
3300.87 2448
3301.41 2669
3301.96 2595
3302.50 2595
3303.04 2644
3303.58 2526
3304.12 2632
3304.66 2696
3305.21 2822
3305.75 2838
3306.29 2879
3306.83 2594
3307.38 2287
3307.92 2397
3308.46 2250
3309.00 2173
3309.55 2197
3310.09 1962
3310.63 1886
3311.17 1756
3311.72 1948
3312.26 2007
3312.80 1877
3313.34 1830
3313.89 1891
3314.43 2047
3314.97 2003
3315.52 2101
3316.06 2342
3316.60 2287
3317.14 2381
3317.69 2259
3318.23 2248
3318.77 2094
3319.32 2214
3319.86 2110
3320.40 2079
3320.95 2127
3321.49 1913
3322.03 1960
3322.58 1934
3323.12 2081
3323.67 1994
3324.21 1927
3324.75 1814
3325.30 1857
3325.84 1756
3326.38 1643
3326.93 1732
3327.47 1861
3328.02 1825
3328.56 1713
3329.10 1601
3329.65 1694
3330.19 1899
3330.74 1759
3331.28 1841
3331.83 1971
3332.37 2439
3332.91 2984
3333.46 3261
3334.00 3555
3334.55 4403
3335.09 5105
3335.64 5610
3336.18 6146
3336.73 6477
3337.27 6684
3337.82 6468
3338.36 6268
3338.90 5907
3339.45 5393
3339.99 4928
3340.54 4319
3341.08 3849
3341.63 3237
3342.18 2926
3342.72 2719
3343.27 2359
3343.81 2152
3344.36 2066
3344.90 1938
3345.45 1821
3345.99 1999
3346.54 1786
3347.08 1653
3347.63 1648
3348.17 1665
3348.72 1799
3349.27 1935
3349.81 1898
3350.36 1951
3350.90 1915
3351.45 1896
3352.00 1932
3352.54 1847
3353.09 1762
3353.63 1887
3354.18 1855
3354.73 1803
3355.27 1750
3355.82 1687
3356.36 1657
3356.91 1657
3357.46 1609
3358.00 1562
3358.55 1570
3359.10 1566
3359.64 1612
3360.19 1424
3360.74 1495
3361.28 1657
3361.83 1540
3362.38 1482
3362.92 1517
3363.47 1587
3364.02 1678
3364.56 1586
3365.11 1506
3365.66 1578
3366.21 1588
3366.75 1546
3367.30 1672
3367.85 1579
3368.39 1562
3368.94 1612
3369.49 1564
3370.04 1547
3370.58 1532
3371.13 1496
3371.68 1564
3372.23 1667
3372.77 1728
3373.32 1733
3373.87 1820
3374.42 1858
3374.96 2008
3375.51 1970
3376.06 1840
3376.61 1812
3377.16 1759
3377.70 1844
3378.25 1589
3378.80 1522
3379.35 1473
3379.90 1451
3380.45 1423
3380.99 1427
3381.54 1434
3382.09 1409
3382.64 1405
3383.19 1337
3383.74 1339
3384.28 1341
3384.83 1300
3385.38 1347
3385.93 1320
3386.48 1329
3387.03 1163
3387.58 1310
3388.13 1343
3388.67 1203
3389.22 1318
3389.77 1377
3390.32 1355
3390.87 1252
3391.42 1247
3391.97 1289
3392.52 1290
3393.07 1241
3393.62 1252
3394.17 1184
3394.72 1239
3395.27 1310
3395.81 1379
3396.36 1376
3396.91 1321
3397.46 1346
3398.01 1247
3398.56 1273
3399.11 1280
3399.66 1151
3400.21 1211
3400.76 1336
3401.31 1220
3401.86 1227
3402.41 1258
3402.96 1258
3403.51 1247
3404.06 1181
3404.61 1280
3405.16 1192
3405.71 1239
3406.26 1283
3406.81 1162
3407.36 1156
3407.92 1179
3408.47 1131
3409.02 1307
3409.57 1222
3410.12 1199
3410.67 1190
3411.22 1253
3411.77 1413
3412.32 1391
3412.87 1292
3413.42 1335
3413.97 1379
3414.52 1494
3415.08 1563
3415.63 1544
3416.18 1381
3416.73 1451
3417.28 1476
3417.83 1420
3418.38 1160
3418.93 1203
3419.49 1371
3420.04 1326
3420.59 1290
3421.14 1363
3421.69 1307
3422.24 1427
3422.80 1509
3423.35 1588
3423.90 1603
3424.45 1710
3425.00 1713
3425.55 1614
3426.11 1601
3426.66 1784
3427.21 1808
3427.76 1753
3428.31 1527
3428.87 1476
3429.42 1634
3429.97 1448
3430.52 1393
3431.08 1311
3431.63 1244
3432.18 1350
3432.73 1472
3433.29 1383
3433.84 1263
3434.39 1388
3434.94 1450
3435.50 1285
3436.05 1335
3436.60 1384
3437.15 1323
3437.71 1372
3438.26 1241
3438.81 1370
3439.37 1415
3439.92 1436
3440.47 1403
3441.03 1481
3441.58 1407
3442.13 1445
3442.69 1608
3443.24 1458
3443.79 1386
3444.35 1381
3444.90 1592
3445.45 1378
3446.01 1252
3446.56 1290
3447.11 1355
3447.67 1407
3448.22 1264
3448.77 1309
3449.33 1411
3449.88 1304
3450.44 1383
3450.99 1276
3451.54 1268
3452.10 1360
3452.65 1296
3453.21 1192
3453.76 1219
3454.31 1342
3454.87 1266
3455.42 1232
3455.98 1234
3456.53 1320
3457.09 1347
3457.64 1418
3458.20 1334
3458.75 1296
3459.30 1297
3459.86 1292
3460.41 1296
3460.97 1210
3461.52 1242
3462.08 1217
3462.63 1249
3463.19 1255
3463.74 1249
3464.30 1511
3464.85 1487
3465.41 1310
3465.96 1404
3466.52 1401
3467.07 1518
3467.63 1445
3468.19 1441
3468.74 1500
3469.30 1583
3469.85 1633
3470.41 1585
3470.96 1564
3471.52 1537
3472.07 1574
3472.63 1672
3473.19 1676
3473.74 1704
3474.30 1746
3474.85 1633
3475.41 1679
3475.96 1523
3476.52 1549
3477.08 1491
3477.63 1572
3478.19 1670
3478.74 1694
3479.30 1639
3479.86 1715
3480.41 1609
3480.97 1645
3481.53 1821
3482.08 1899
3482.64 1900
3483.20 1729
3483.75 1700
3484.31 1794
3484.87 1867
3485.42 1928
3485.98 2072
3486.54 1773
3487.09 1813
3487.65 1987
3488.21 2146
3488.76 2697
3489.32 2863
3489.88 3423
3490.44 3957
3490.99 4703
3491.55 5832
3492.11 6470
3492.66 6820
3493.22 7704
3493.78 7838
3494.34 7800
3494.89 7637
3495.45 6809
3496.01 5973
3496.57 5017
3497.12 4316
3497.68 3727
3498.24 3204
3498.80 2871
3499.36 2787
3499.91 2652
3500.47 2617
3501.03 2637
3501.59 2705
3502.15 2634
3502.70 2662
3503.26 2917
3503.82 2903
3504.38 3042
3504.94 3010
3505.49 3448
3506.05 3366
3506.61 3371
3507.17 3378
3507.73 3031
3508.29 2960
3508.85 2701
3509.40 2583
3509.96 2691
3510.52 2559
3511.08 2363
3511.64 2231
3512.20 1899
3512.76 1967
3513.32 2002
3513.87 1847
3514.43 1875
3514.99 1788
3515.55 1842
3516.11 1744
3516.67 1653
3517.23 1595
3517.79 1538
3518.35 1643
3518.91 1524
3519.47 1511
3520.03 1447
3520.59 1495
3521.15 1665
3521.71 1633
3522.26 1772
3522.82 1701
3523.38 1637
3523.94 1670
3524.50 1607
3525.06 1484
3525.62 1612
3526.18 1578
3526.74 1504
3527.30 1499
3527.86 1512
3528.42 1465
3528.98 1409
3529.54 1468
3530.10 1426
3530.67 1575
3531.23 1492
3531.79 1359
3532.35 1358
3532.91 1434
3533.47 1471
3534.03 1545
3534.59 1555
3535.15 1532
3535.71 1494
3536.27 1491
3536.83 1517
3537.39 1585
3537.95 1618
3538.51 1571
3539.08 1527
3539.64 1417
3540.20 1414
3540.76 1569
3541.32 1659
3541.88 1556
3542.44 1451
3543.00 1410
3543.56 1528
3544.13 1510
3544.69 1525
3545.25 1467
3545.81 1442
3546.37 1394
3546.93 1414
3547.50 1401
3548.06 1381
3548.62 1359
3549.18 1398
3549.74 1341
3550.30 1299
3550.87 1316
3551.43 1265
3551.99 1279
3552.55 1354
3553.11 1334
3553.68 1385
3554.24 1252
3554.80 1297
3555.36 1162
3555.93 1247
3556.49 1215
3557.05 1282
3557.61 1258
3558.18 1251
3558.74 1349
3559.30 1384
3559.86 1277
3560.43 1211
3560.99 1244
3561.55 1291
3562.11 1349
3562.68 1334
3563.24 1380
3563.80 1308
3564.37 1341
3564.93 1400
3565.49 1348
3566.06 1414
3566.62 1436
3567.18 1391
3567.75 1286
3568.31 1219
3568.87 1286
3569.44 1240
3570.00 1207
3570.56 1141
3571.13 1191
3571.69 1300
3572.25 1282
3572.82 1282
3573.38 1159
3573.94 1194
3574.51 1272
3575.07 1350
3575.64 1352
3576.20 1350
3576.76 1460
3577.33 1515
3577.89 1387
3578.46 1409
3579.02 1437
3579.58 1382
3580.15 1442
3580.71 1389
3581.28 1351
3581.84 1368
3582.41 1474
3582.97 1507
3583.53 1267
3584.10 1354
3584.66 1244
3585.23 1246
3585.79 1259
3586.36 1315
3586.92 1234
3587.49 1197
3588.05 1091
3588.62 1175
3589.18 1289
3589.75 1202
3590.31 1207
3590.88 1116
3591.44 1081
3592.01 1182
3592.57 1191
3593.14 1166
3593.70 1239
3594.27 1098
3594.83 1165
3595.40 1235
3595.97 1269
3596.53 1227
3597.10 1268
3597.66 1183
3598.23 1142
3598.79 1271
3599.36 1343
3599.93 1331
3600.49 1270
3601.06 1263
3601.62 1257
3602.19 1290
3602.75 1222
3603.32 1043
3603.89 1119
3604.45 1178
3605.02 1173
3605.59 1076
3606.15 1145
3606.72 1183
3607.28 1113
3607.85 1110
3608.42 1122
3608.98 1104
3609.55 1130
3610.12 1111
3610.68 1108
3611.25 995
3611.82 1139
3612.38 1182
3612.95 1194
3613.52 1141
3614.08 1013
3614.65 1173
3615.22 1179
3615.79 1172
3616.35 1105
3616.92 1145
3617.49 1244
3618.05 1246
3618.62 1193
3619.19 1195
3619.76 1187
3620.32 1171
3620.89 1189
3621.46 1227
3622.03 1168
3622.59 1264
3623.16 1204
3623.73 1115
3624.30 1177
3624.86 1183
3625.43 1158
3626.00 1074
3626.57 1124
3627.14 1159
3627.70 1073
3628.27 1132
3628.84 1165
3629.41 1195
3629.98 1225
3630.55 1219
3631.11 1250
3631.68 1241
3632.25 1167
3632.82 1264
3633.39 1173
3633.96 1247
3634.52 1201
3635.09 1217
3635.66 1263
3636.23 1273
3636.80 1227
3637.37 1240
3637.94 1216
3638.50 1228
3639.07 1336
3639.64 1274
3640.21 1313
3640.78 1422
3641.35 1363
3641.92 1388
3642.49 1439
3643.06 1544
3643.63 1502
3644.20 1681
3644.76 1456
3645.33 1398
3645.90 1354
3646.47 1218
3647.04 1325
3647.61 1352
3648.18 1299
3648.75 1275
3649.32 1329
3649.89 1372
3650.46 1344
3651.03 1356
3651.60 1434
3652.17 1451
3652.74 1516
3653.31 1651
3653.88 1557
3654.45 1545
3655.02 1538
3655.59 1503
3656.16 1420
3656.73 1453
3657.30 1484
3657.87 1370
3658.44 1433
3659.01 1351
3659.58 1385
3660.15 1441
3660.72 1417
3661.29 1378
3661.87 1322
3662.44 1312
3663.01 1216
3663.58 1381
3664.15 1393
3664.72 1489
3665.29 1443
3665.86 1457
3666.43 1607
3667.00 1825
3667.57 1668
3668.15 1724
3668.72 1547
3669.29 1487
3669.86 1408
3670.43 1532
3671.00 1374
3671.57 1292
3672.15 1441
3672.72 1357
3673.29 1392
3673.86 1316
3674.43 1421
3675.00 1284
3675.57 1491
3676.15 1483
3676.72 1452
3677.29 1397
3677.86 1406
3678.43 1492
3679.01 1461
3679.58 1497
3680.15 1390
3680.72 1479
3681.29 1292
3681.87 1348
3682.44 1268
3683.01 1180
3683.58 1108
3684.16 1157
3684.73 1086
3685.30 1156
3685.87 1233
3686.45 1135
3687.02 1186
3687.59 1091
3688.16 1233
3688.74 1258
3689.31 1222
3689.88 1283
3690.46 1324
3691.03 1313
3691.60 1360
3692.17 1377
3692.75 1268
3693.32 1145
3693.89 1179
3694.47 1254
3695.04 1280
3695.61 1140
3696.19 1156
3696.76 1233
3697.33 1150
3697.91 1136
3698.48 1125
3699.05 1038
3699.63 1072
3700.20 1014
3700.78 1065
3701.35 1131
3701.92 1117
3702.50 1119
3703.07 1204
3703.64 1157
3704.22 1238
3704.79 1288
3705.37 1216
3705.94 1192
3706.51 1109
3707.09 1157
3707.66 1191
3708.24 1262
3708.81 1267
3709.39 1223
3709.96 1187
3710.53 1317
3711.11 1366
3711.68 1358
3712.26 1226
3712.83 1175
3713.41 1175
3713.98 1369
3714.56 1200
3715.13 1309
3715.71 1282
3716.28 1302
3716.86 1256
3717.43 1245
3718.01 1178
3718.58 1148
3719.16 1196
3719.73 1147
3720.31 1246
3720.88 1215
3721.46 1105
3722.03 1220
3722.61 1234
3723.18 1071
3723.76 1031
3724.34 1035
3724.91 1112
3725.49 1091
3726.06 1068
3726.64 1072
3727.21 1055
3727.79 1177
3728.36 1156
3728.94 1086
3729.52 1083
3730.09 1148
3730.67 1192
3731.24 1274
3731.82 1274
3732.40 1157
3732.97 1233
3733.55 1264
3734.13 1146
3734.70 1151
3735.28 1211
3735.85 1343
3736.43 1206
3737.01 1174
3737.58 1191
3738.16 1090
3738.74 1155
3739.31 1135
3739.89 999
3740.47 964
3741.04 1187
3741.62 1074
3742.20 1104
3742.78 948
3743.35 1043
3743.93 1074
3744.51 1005
3745.08 986
3745.66 1081
3746.24 1080
3746.82 1086
3747.39 1212
3747.97 1289
3748.55 1173
3749.12 1047
3749.70 1149
3750.28 1088
3750.86 1229
3751.43 1097
3752.01 1149
3752.59 1105
3753.17 1160
3753.75 1146
3754.32 1124
3754.90 1092
3755.48 1167
3756.06 1132
3756.64 1110
3757.21 1131
3757.79 1030
3758.37 1102
3758.95 1053
3759.53 1108
3760.10 1015
3760.68 1244
3761.26 1258
3761.84 1098
3762.42 1189
3763.00 1222
3763.58 1087
3764.15 1147
3764.73 1255
3765.31 1220
3765.89 1163
3766.47 1072
3767.05 1095
3767.63 950
3768.21 1030
3768.78 942
3769.36 1061
3769.94 1037
3770.52 1082
3771.10 1182
3771.68 1277
3772.26 1250
3772.84 1248
3773.42 1340
3774.00 1237
3774.58 1169
3775.16 1167
3775.73 1242
3776.31 1209
3776.89 1095
3777.47 1107
3778.05 1187
3778.63 1131
3779.21 1069
3779.79 1117
3780.37 1026
3780.95 1055
3781.53 1032
3782.11 1017
3782.69 1018
3783.27 1103
3783.85 975
3784.43 1032
3785.01 1169
3785.59 1038
3786.17 1285
3786.75 1270
3787.33 1085
3787.91 1169
3788.49 1076
3789.08 1093
3789.66 1053
3790.24 1170
3790.82 1234
3791.40 1252
3791.98 1198
3792.56 1265
3793.14 1256
3793.72 1231
3794.30 1198
3794.88 1147
3795.46 1191
3796.05 1252
3796.63 1305
3797.21 1317
3797.79 1323
3798.37 1274
3798.95 1329
3799.53 1451
3800.11 1464
3800.69 1316
3801.28 1444
3801.86 1676
3802.44 1665
3803.02 1717
3803.60 1701
3804.18 1737
3804.77 1687
3805.35 1565
3805.93 1468
3806.51 1523
3807.09 1593
3807.68 1470
3808.26 1319
3808.84 1331
3809.42 1510
3810.00 1651
3810.59 1645
3811.17 1474
3811.75 1312
3812.33 1548
3812.91 1533
3813.50 1523
3814.08 1679
3814.66 1741
3815.24 1806
3815.83 1803
3816.41 1946
3816.99 1952
3817.58 1860
3818.16 1774
3818.74 1660
3819.32 1589
3819.91 1454
3820.49 1446
3821.07 1416
3821.66 1351
3822.24 1270
3822.82 1271
3823.40 1303
3823.99 1312
3824.57 1192
3825.15 1241
3825.74 1213
3826.32 1233
3826.90 1167
3827.49 1181
3828.07 1204
3828.65 1277
3829.24 1258
3829.82 1210
3830.41 1108
3830.99 1207
3831.57 1054
3832.16 1080
3832.74 1165
3833.32 1199
3833.91 1164
3834.49 1091
3835.08 1131
3835.66 1133
3836.24 1202
3836.83 1146
3837.41 1144
3838.00 1178
3838.58 1071
3839.17 1022
3839.75 1123
3840.33 1166
3840.92 1072
3841.50 1130
3842.09 1140
3842.67 1198
3843.26 994
3843.84 987
3844.43 1059
3845.01 1032
3845.60 1008
3846.18 968
3846.77 1010
3847.35 1135
3847.94 1125
3848.52 1109
3849.11 1211
3849.69 1072
3850.28 1115
3850.86 1122
3851.45 1089
3852.03 1043
3852.62 1087
3853.20 1044
3853.79 1039
3854.37 1033
3854.96 1170
3855.55 1103
3856.13 1054
3856.72 969
3857.30 916
3857.89 928
3858.47 1052
3859.06 1034
3859.65 1021
3860.23 1042
3860.82 1030
3861.40 1127
3861.99 1052
3862.58 1085
3863.16 1069
3863.75 1118
3864.33 1088
3864.92 1104
3865.51 1158
3866.09 1046
3866.68 1088
3867.27 1129
3867.85 1141
3868.44 1196
3869.03 1232
3869.61 1341
3870.20 1168
3870.79 1151
3871.37 1106
3871.96 1088
3872.55 1100
3873.13 1014
3873.72 1006
3874.31 1130
3874.90 1069
3875.48 1095
3876.07 1094
3876.66 1172
3877.24 1173
3877.83 1129
3878.42 1163
3879.01 1148
3879.59 1015
3880.18 1029
3880.77 1109
3881.36 1012
3881.94 961
3882.53 908
3883.12 961
3883.71 1055
3884.29 1157
3884.88 1062
3885.47 1092
3886.06 1066
3886.65 1078
3887.23 1102
3887.82 1104
3888.41 1174
3889.00 1161
3889.59 1231
3890.17 1284
3890.76 1299
3891.35 1272
3891.94 1209
3892.53 1206
3893.12 1234
3893.70 1166
3894.29 1142
3894.88 1189
3895.47 1226
3896.06 1162
3896.65 1254
3897.24 1142
3897.83 1197
3898.41 1137
3899.00 1049
3899.59 1039
3900.18 1056
3900.77 1104
3901.36 1160
3901.95 1121
3902.54 1037
3903.13 1132
3903.72 1159
3904.31 1136
3904.89 1069
3905.48 1120
3906.07 1228
3906.66 1319
3907.25 1177
3907.84 1178
3908.43 1182
3909.02 1210
3909.61 1152
3910.20 1123
3910.79 1184
3911.38 1202
3911.97 1140
3912.56 1060
3913.15 1087
3913.74 1185
3914.33 1240
3914.92 1043
3915.51 1081
3916.10 1055
3916.69 1081
3917.28 1043
3917.87 1130
3918.46 1146
3919.05 1139
3919.64 1122
3920.23 1216
3920.82 1164
3921.41 1169
3922.00 1055
3922.60 1021
3923.19 1143
3923.78 1130
3924.37 1086
3924.96 1021
3925.55 1044
3926.14 1088
3926.73 1085
3927.32 1047
3927.91 1032
3928.50 1102
3929.10 1132
3929.69 1002
3930.28 976
3930.87 936
3931.46 966
3932.05 1016
3932.64 946
3933.23 913
3933.83 828
3934.42 967
3935.01 955
3935.60 949
3936.19 894
3936.78 1005
3937.38 1067
3937.97 1036
3938.56 1047
3939.15 1026
3939.74 1044
3940.34 1105
3940.93 1148
3941.52 1203
3942.11 1294
3942.70 1186
3943.30 1242
3943.89 1207
3944.48 1292
3945.07 1261
3945.67 1229
3946.26 1272
3946.85 1204
3947.44 1146
3948.04 1103
3948.63 1142
3949.22 982
3949.81 1095
3950.41 1083
3951.00 1056
3951.59 1086
3952.19 1082
3952.78 1065
3953.37 1027
3953.96 1022
3954.56 1096
3955.15 1043
3955.74 1086
3956.34 1141
3956.93 1228
3957.52 1178
3958.12 1247
3958.71 1132
3959.30 1152
3959.90 1180
3960.49 1236
3961.08 1184
3961.68 1221
3962.27 1192
3962.87 1154
3963.46 1152
3964.05 1248
3964.65 1232
3965.24 1299
3965.83 1339
3966.43 1438
3967.02 1364
3967.62 1401
3968.21 1378
3968.80 1487
3969.40 1527
3969.99 1442
3970.59 1405
3971.18 1384
3971.78 1271
3972.37 1237
3972.97 1164
3973.56 1204
3974.15 1234
3974.75 1322
3975.34 1514
3975.94 1511
3976.53 1507
3977.13 1520
3977.72 1666
3978.32 1777
3978.91 1847
3979.51 1705
3980.10 1627
3980.70 1735
3981.29 1646
3981.89 1476
3982.48 1416
3983.08 1342
3983.67 1289
3984.27 1339
3984.86 1451
3985.46 1375
3986.05 1312
3986.65 1342
3987.25 1211
3987.84 1184
3988.44 1203
3989.03 1149
3989.63 1182
3990.22 1155
3990.82 1186
3991.42 1261
3992.01 1342
3992.61 1347
3993.20 1349
3993.80 1247
3994.40 1332
3994.99 1277
3995.59 1325
3996.18 1298
3996.78 1387
3997.38 1285
3997.97 1337
3998.57 1405
3999.17 1317
3999.76 1336
4000.36 1326
4000.95 1263
4001.55 1266
4002.15 1216
4002.74 1248
4003.34 1247
4003.94 1261
4004.54 1301
4005.13 1237
4005.73 1233
4006.33 1223
4006.92 1250
4007.52 1178
4008.12 1204
4008.71 1174
4009.31 1084
4009.91 1226
4010.51 1065
4011.10 1070
4011.70 1034
4012.30 1116
4012.90 1222
4013.49 1154
4014.09 1140
4014.69 1101
4015.29 1051
4015.88 1127
4016.48 1193
4017.08 1214
4017.68 1107
4018.27 1130
4018.87 1303
4019.47 1203
4020.07 1193
4020.67 1190
4021.26 1195
4021.86 1226
4022.46 1207
4023.06 1203
4023.66 1335
4024.26 1235
4024.85 1144
4025.45 1241
4026.05 1279
4026.65 1290
4027.25 1361
4027.85 1280
4028.44 1175
4029.04 1320
4029.64 1391
4030.24 1337
4030.84 1252
4031.44 1291
4032.04 1346
4032.64 1543
4033.23 1543
4033.83 1467
4034.43 1615
4035.03 1484
4035.63 1471
4036.23 1442
4036.83 1662
4037.43 1382
4038.03 1241
4038.63 1432
4039.23 1389
4039.83 1310
4040.43 1188
4041.03 1203
4041.63 1145
4042.22 1202
4042.82 1140
4043.42 998
4044.02 1094
4044.62 1033
4045.22 1005
4045.82 1090
4046.42 1215
4047.02 1137
4047.62 1114
4048.22 1134
4048.82 1166
4049.42 1212
4050.02 1116
4050.62 1123
4051.22 1096
4051.82 1227
4052.43 1133
4053.03 1091
4053.63 1076
4054.23 1111
4054.83 1154
4055.43 1186
4056.03 1201
4056.63 1176
4057.23 1135
4057.83 1076
4058.43 1004
4059.03 969
4059.63 984
4060.23 885
4060.84 925
4061.44 1071
4062.04 1066
4062.64 1067
4063.24 1047
4063.84 1072
4064.44 1104
4065.04 1011
4065.64 1112
4066.25 1126
4066.85 1007
4067.45 1012
4068.05 1038
4068.65 1035
4069.25 964
4069.86 1076
4070.46 1021
4071.06 944
4071.66 1008
4072.26 1047
4072.86 1052
4073.47 1034
4074.07 1059
4074.67 960
4075.27 990
4075.87 1068
4076.48 1124
4077.08 1090
4077.68 1010
4078.28 988
4078.89 1013
4079.49 1066
4080.09 987
4080.69 1018
4081.30 1072
4081.90 1202
4082.50 1078
4083.10 1051
4083.71 1050
4084.31 1062
4084.91 960
4085.52 966
4086.12 963
4086.72 1035
4087.32 1042
4087.93 975
4088.53 940
4089.13 1011
4089.74 1124
4090.34 1042
4090.94 1016
4091.55 1028
4092.15 970
4092.75 1017
4093.36 1069
4093.96 1041
4094.56 1010
4095.17 985
4095.77 1015
4096.37 1048
4096.98 994
4097.58 948
4098.18 1003
4098.79 872
4099.39 974
4100.00 988
4100.60 1026
4101.20 972
4101.81 1017
4102.41 978
4103.02 1001
4103.62 1111
4104.23 1041
4104.83 1045
4105.43 1042
4106.04 926
4106.64 1022
4107.25 1042
4107.85 1076
4108.46 1023
4109.06 1033
4109.67 976
4110.27 948
4110.87 953
4111.48 1012
4112.08 1138
4112.69 1057
4113.29 1015
4113.90 1108
4114.50 1024
4115.11 956
4115.71 927
4116.32 914
4116.92 1031
4117.53 968
4118.13 1006
4118.74 951
4119.35 927
4119.95 1124
4120.56 907
4121.16 961
4121.77 1001
4122.37 1038
4122.98 902
4123.58 908
4124.19 947
4124.80 982
4125.40 978
4126.01 995
4126.61 935
4127.22 892
4127.82 944
4128.43 970
4129.04 921
4129.64 933
4130.25 1053
4130.85 1042
4131.46 976
4132.07 1054
4132.67 1047
4133.28 993
4133.89 968
4134.49 1075
4135.10 1103
4135.71 1096
4136.31 1086
4136.92 1180
4137.53 1015
4138.13 1092
4138.74 1105
4139.35 1167
4139.95 1083
4140.56 1070
4141.17 1126
4141.77 1155
4142.38 1137
4142.99 1127
4143.59 1101
4144.20 1178
4144.81 1203
4145.42 1164
4146.02 1153
4146.63 1129
4147.24 1085
4147.85 1140
4148.45 1172
4149.06 1106
4149.67 1033
4150.28 1070
4150.88 1023
4151.49 1067
4152.10 1078
4152.71 1120
4153.31 1063
4153.92 999
4154.53 1008
4155.14 947
4155.75 946
4156.35 1005
4156.96 1006
4157.57 1096
4158.18 1178
4158.79 1127
4159.40 1172
4160.00 1114
4160.61 1326
4161.22 1312
4161.83 1215
4162.44 1110
4163.05 1188
4163.65 1193
4164.26 1176
4164.87 1196
4165.48 1183
4166.09 1251
4166.70 1154
4167.31 1158
4167.92 1184
4168.52 1169
4169.13 1172
4169.74 1218
4170.35 1189
4170.96 1177
4171.57 1227
4172.18 1221
4172.79 1170
4173.40 1076
4174.01 1088
4174.62 1158
4175.23 1112
4175.84 1001
4176.45 1055
4177.05 1136
4177.66 1107
4178.27 1073
4178.88 1023
4179.49 1064
4180.10 1113
4180.71 1006
4181.32 1038
4181.93 1125
4182.54 1054
4183.15 1071
4183.76 1057
4184.37 1085
4184.98 1147
4185.59 1166
4186.20 1141
4186.81 1064
4187.42 1094
4188.03 1033
4188.65 1069
4189.26 1079
4189.87 1044
4190.48 1064
4191.09 1059
4191.70 999
4192.31 1009
4192.92 1087
4193.53 1065
4194.14 1137
4194.75 1124
4195.36 1002
4195.97 1096
4196.58 1210
4197.20 1127
4197.81 1103
4198.42 1112
4199.03 962
4199.64 965
4200.25 1034
4200.86 1054
4201.47 968
4202.09 959
4202.70 1019
4203.31 1094
4203.92 975
4204.53 995
4205.14 1032
4205.75 1040
4206.37 1107
4206.98 1081
4207.59 1015
4208.20 1074
4208.81 1041
4209.43 1035
4210.04 1080
4210.65 1039
4211.26 932
4211.87 1014
4212.49 1072
4213.10 1134
4213.71 1121
4214.32 1101
4214.93 1139
4215.55 1068
4216.16 1134
4216.77 1079
4217.38 1058
4218.00 1116
4218.61 1110
4219.22 1254
4219.84 1212
4220.45 1119
4221.06 1180
4221.67 1183
4222.29 1120
4222.90 1116
4223.51 1124
4224.13 1241
4224.74 1102
4225.35 1160
4225.96 1143
4226.58 1095
4227.19 1197
4227.80 1238
4228.42 1281
4229.03 1303
4229.64 1255
4230.26 1398
4230.87 1419
4231.48 1348
4232.10 1434
4232.71 1709
4233.33 1791
4233.94 1918
4234.55 2230
4235.17 2281
4235.78 2335
4236.39 2472
4237.01 2583
4237.62 2569
4238.24 2226
4238.85 2015
4239.46 1927
4240.08 1833
4240.69 1582
4241.31 1522
4241.92 1466
4242.54 1396
4243.15 1402
4243.76 1293
4244.38 1295
4244.99 1283
4245.61 1239
4246.22 1289
4246.84 1330
4247.45 1381
4248.07 1220
4248.68 1292
4249.30 1324
4249.91 1338
4250.53 1253
4251.14 1303
4251.76 1286
4252.37 1257
4252.99 1264
4253.60 1183
4254.22 1174
4254.83 1243
4255.45 1306
4256.06 1286
4256.68 1234
4257.29 1191
4257.91 1227
4258.52 1179
4259.14 1160
4259.76 1172
4260.37 1129
4260.99 1224
4261.60 1172
4262.22 1099
4262.83 1095
4263.45 1135
4264.07 1235
4264.68 1234
4265.30 1133
4265.91 1169
4266.53 1075
4267.15 1166
4267.76 1227
4268.38 1163
4268.99 1207
4269.61 1380
4270.23 1198
4270.84 1221
4271.46 1168
4272.08 1267
4272.69 1279
4273.31 1253
4273.93 1209
4274.54 1281
4275.16 1391
4275.78 1454
4276.39 1611
4277.01 1567
4277.63 1513
4278.24 1505
4278.86 1605
4279.48 1522
4280.09 1382
4280.71 1385
4281.33 1386
4281.95 1249
4282.56 1190
4283.18 1182
4283.80 1206
4284.42 1155
4285.03 1158
4285.65 1132
4286.27 1045
4286.89 1130
4287.50 1214
4288.12 1184
4288.74 1107
4289.36 1203
4289.97 1211
4290.59 1147
4291.21 1127
4291.83 1164
4292.45 1128
4293.06 1113
4293.68 1081
4294.30 1178
4294.92 1188
4295.54 1132
4296.15 1152
4296.77 1225
4297.39 1140
4298.01 1201
4298.63 1127
4299.25 1131
4299.86 1159
4300.48 1076
4301.10 1131
4301.72 1117
4302.34 1022
4302.96 1035
4303.58 1151
4304.19 1162
4304.81 1063
4305.43 1124
4306.05 1142
4306.67 1065
4307.29 1101
4307.91 1212
4308.53 1082
4309.15 1194
4309.77 1259
4310.38 1098
4311.00 1086
4311.62 1010
4312.24 1066
4312.86 1162
4313.48 1078
4314.10 1116
4314.72 1179
4315.34 1166
4315.96 1090
4316.58 1149
4317.20 1164
4317.82 1118
4318.44 1132
4319.06 1001
4319.68 1107
4320.30 1191
4320.92 1136
4321.54 1137
4322.16 1235
4322.78 1144
4323.40 1108
4324.02 1132
4324.64 1245
4325.26 1271
4325.88 1149
4326.50 1216
4327.12 1265
4327.74 1245
4328.36 1276
4328.98 1344
4329.60 1323
4330.22 1273
4330.84 1250
4331.47 1371
4332.09 1348
4332.71 1376
4333.33 1480
4333.95 1407
4334.57 1300
4335.19 1428
4335.81 1449
4336.43 1627
4337.05 1751
4337.68 1750
4338.30 1873
4338.92 2058
4339.54 2158
4340.16 2033
4340.78 2035
4341.40 1962
4342.03 1847
4342.65 1953
4343.27 2275
4343.89 2335
4344.51 2689
4345.13 3054
4345.76 3555
4346.38 4254
4347.00 4481
4347.62 4937
4348.24 5168
4348.86 5280
4349.49 4973
4350.11 4683
4350.73 3927
4351.35 3434
4351.98 2824
4352.60 2614
4353.22 2336
4353.84 1896
4354.46 1819
4355.09 1724
4355.71 1764
4356.33 1503
4356.95 1525
4357.58 1672
4358.20 1559
4358.82 1637
4359.45 1590
4360.07 1657
4360.69 1588
4361.31 1570
4361.94 1709
4362.56 1539
4363.18 1594
4363.81 1507
4364.43 1396
4365.05 1423
4365.68 1511
4366.30 1488
4366.92 1485
4367.55 1494
4368.17 1507
4368.79 1413
4369.42 1338
4370.04 1333
4370.66 1314
4371.29 1316
4371.91 1267
4372.53 1285
4373.16 1191
4373.78 1198
4374.41 1123
4375.03 1125
4375.65 1114
4376.28 1144
4376.90 1085
4377.53 1159
4378.15 1215
4378.77 1263
4379.40 1354
4380.02 1340
4380.65 1312
4381.27 1242
4381.89 1255
4382.52 1267
4383.14 1284
4383.77 1269
4384.39 1279
4385.02 1461
4385.64 1348
4386.27 1252
4386.89 1181
4387.52 1122
4388.14 1177
4388.77 1226
4389.39 1236
4390.02 1158
4390.64 1111
4391.27 1024
4391.89 1043
4392.52 1107
4393.14 1048
4393.77 1078
4394.39 1041
4395.02 1091
4395.64 1188
4396.27 1039
4396.89 977
4397.52 1144
4398.14 1151
4398.77 1027
4399.39 1112
4400.02 1052
4400.65 1103
4401.27 1201
4401.90 1108
4402.52 1108
4403.15 1154
4403.78 1106
4404.40 1144
4405.03 1095
4405.65 1052
4406.28 1098
4406.91 1136
4407.53 1055
4408.16 1020
4408.78 996
4409.41 1040
4410.04 1021
4410.66 1089
4411.29 1001
4411.92 1060
4412.54 1241
4413.17 1113
4413.80 1030
4414.42 986
4415.05 1092
4415.68 1104
4416.30 1079
4416.93 1038
4417.56 1038
4418.18 1046
4418.81 1092
4419.44 1097
4420.07 1151
4420.69 1105
4421.32 1151
4421.95 1088
4422.57 1077
4423.20 1123
4423.83 1211
4424.46 1045
4425.08 919
4425.71 1023
4426.34 1006
4426.97 1043
4427.59 969
4428.22 937
4428.85 899
4429.48 945
4430.10 937
4430.73 1076
4431.36 1022
4431.99 986
4432.62 993
4433.24 1068
4433.87 1055
4434.50 1059
4435.13 1069
4435.76 1101
4436.38 1070
4437.01 1040
4437.64 1212
4438.27 1255
4438.90 1251
4439.53 1237
4440.16 1232
4440.78 1091
4441.41 1049
4442.04 992
4442.67 1090
4443.30 1112
4443.93 1112
4444.56 1087
4445.19 1135
4445.81 1038
4446.44 1133
4447.07 1202
4447.70 1208
4448.33 1129
4448.96 1168
4449.59 1102
4450.22 1188
4450.85 1254
4451.48 1172
4452.11 1118
4452.73 1111
4453.36 1169
4453.99 1260
4454.62 1325
4455.25 1503
4455.88 1510
4456.51 1444
4457.14 1484
4457.77 1469
4458.40 1453
4459.03 1456
4459.66 1436
4460.29 1287
4460.92 1266
4461.55 1192
4462.18 1167
4462.81 1117
4463.44 1069
4464.07 1125
4464.70 1090
4465.33 1029
4465.96 1109
4466.59 1132
4467.22 1032
4467.85 1112
4468.48 1103
4469.12 1032
4469.75 976
4470.38 957
4471.01 904
4471.64 994
4472.27 892
4472.90 916
4473.53 975
4474.16 959
4474.79 997
4475.42 979
4476.05 1050
4476.69 994
4477.32 964
4477.95 965
4478.58 971
4479.21 917
4479.84 1003
4480.47 1044
4481.10 1077
4481.74 999
4482.37 1045
4483.00 1092
4483.63 1074
4484.26 956
4484.89 1034
4485.53 1143
4486.16 1178
4486.79 1100
4487.42 1082
4488.05 1076
4488.68 994
4489.32 1054
4489.95 1103
4490.58 1118
4491.21 1052
4491.84 1070
4492.48 1111
4493.11 1083
4493.74 992
4494.37 1045
4495.01 1033
4495.64 1073
4496.27 1103
4496.90 1105
4497.54 1095
4498.17 1153
4498.80 1319
4499.43 1339
4500.07 1331
4500.70 1673
4501.33 1575
4501.97 1720
4502.60 2038
4503.23 1846
4503.86 1833
4504.50 1761
4505.13 1684
4505.76 1611
4506.40 1328
4507.03 1266
4507.66 1300
4508.30 1307
4508.93 1107
4509.56 1140
4510.20 1031
4510.83 1073
4511.46 1148
4512.10 1163
4512.73 1104
4513.37 1150
4514.00 1095
4514.63 976
4515.27 1094
4515.90 1096
4516.53 1097
4517.17 1084
4517.80 1034
4518.44 1019
4519.07 1072
4519.70 952
4520.34 1021
4520.97 1024
4521.61 988
4522.24 959
4522.88 936
4523.51 958
4524.14 952
4524.78 988
4525.41 961
4526.05 963
4526.68 1013
4527.32 1013
4527.95 1081
4528.59 1049
4529.22 940
4529.86 1030
4530.49 1034
4531.13 999
4531.76 992
4532.40 1025
4533.03 1047
4533.67 1096
4534.30 1159
4534.94 1111
4535.57 1162
4536.21 1106
4536.84 1058
4537.48 1007
4538.11 968
4538.75 1026
4539.38 1012
4540.02 924
4540.66 1058
4541.29 1068
4541.93 1024
4542.56 965
4543.20 916
4543.83 967
4544.47 1006
4545.11 956
4545.74 962
4546.38 904
4547.01 914
4547.65 989
4548.29 955
4548.92 942
4549.56 909
4550.19 1032
4550.83 943
4551.47 931
4552.10 911
4552.74 942
4553.38 895
4554.01 863
4554.65 873
4555.29 911
4555.92 995
4556.56 956
4557.20 958
4557.83 925
4558.47 947
4559.11 853
4559.74 935
4560.38 1028
4561.02 869
4561.66 874
4562.29 901
4562.93 917
4563.57 960
4564.20 933
4564.84 918
4565.48 954
4566.12 867
4566.75 949
4567.39 928
4568.03 994
4568.67 965
4569.30 889
4569.94 1006
4570.58 1032
4571.22 902
4571.85 911
4572.49 985
4573.13 973
4573.77 984
4574.41 886
4575.04 838
4575.68 856
4576.32 923
4576.96 991
4577.60 969
4578.23 884
4578.87 905
4579.51 1025
4580.15 1021
4580.79 987
4581.43 1057
4582.06 1065
4582.70 1085
4583.34 1045
4583.98 996
4584.62 1109
4585.26 1145
4585.90 1154
4586.54 1061
4587.17 1121
4587.81 1057
4588.45 1142
4589.09 1041
4589.73 1123
4590.37 1336
4591.01 1638
4591.65 1697
4592.29 1762
4592.93 1800
4593.57 1820
4594.20 1831
4594.84 1565
4595.48 1601
4596.12 1385
4596.76 1415
4597.40 1270
4598.04 1130
4598.68 1081
4599.32 994
4599.96 1107
4600.60 1005
4601.24 1026
4601.88 1254
4602.52 1148
4603.16 1231
4603.80 1128
4604.44 1136
4605.08 1164
4605.72 1110
4606.36 1126
4607.00 1080
4607.64 1104
4608.28 1086
4608.92 1244
4609.56 1058
4610.20 1013
4610.84 987
4611.48 953
4612.12 983
4612.77 921
4613.41 917
4614.05 1025
4614.69 1052
4615.33 930
4615.97 993
4616.61 969
4617.25 991
4617.89 1043
4618.53 919
4619.17 849
4619.82 953
4620.46 966
4621.10 988
4621.74 940
4622.38 913
4623.02 977
4623.66 1047
4624.30 975
4624.95 924
4625.59 965
4626.23 1021
4626.87 958
4627.51 847
4628.15 866
4628.80 881
4629.44 967
4630.08 952
4630.72 976
4631.36 883
4632.00 968
4632.65 1124
4633.29 1019
4633.93 1047
4634.57 1051
4635.22 1051
4635.86 992
4636.50 1084
4637.14 1010
4637.78 1040
4638.43 1070
4639.07 1072
4639.71 1067
4640.35 987
4641.00 1056
4641.64 1143
4642.28 1073
4642.93 966
4643.57 929
4644.21 930
4644.85 1102
4645.50 1039
4646.14 951
4646.78 974
4647.43 1059
4648.07 1028
4648.71 1006
4649.36 1036
4650.00 931
4650.64 991
4651.28 961
4651.93 951
4652.57 994
4653.22 958
4653.86 895
4654.50 933
4655.15 959
4655.79 984
4656.43 971
4657.08 923
4657.72 871
4658.36 906
4659.01 999
4659.65 968
4660.30 882
4660.94 900
4661.58 938
4662.23 805
4662.87 837
4663.52 951
4664.16 954
4664.80 901
4665.45 781
4666.09 797
4666.74 884
4667.38 808
4668.03 852
4668.67 818
4669.32 917
4669.96 884
4670.60 848
4671.25 848
4671.89 930
4672.54 857
4673.18 837
4673.83 812
4674.47 881
4675.12 933
4675.76 988
4676.41 913
4677.05 882
4677.70 904
4678.34 956
4678.99 982
4679.63 1031
4680.28 926
4680.93 1041
4681.57 1056
4682.22 965
4682.86 1046
4683.51 1085
4684.15 1057
4684.80 976
4685.44 1011
4686.09 1096
4686.74 1071
4687.38 971
4688.03 1027
4688.67 1052
4689.32 1047
4689.97 941
4690.61 1044
4691.26 1028
4691.90 906
4692.55 938
4693.20 1015
4693.84 1066
4694.49 1093
4695.13 1045
4695.78 1106
4696.43 1212
4697.07 1317
4697.72 1385
4698.37 1399
4699.01 1784
4699.66 1858
4700.31 2042
4700.95 2040
4701.60 1977
4702.25 1887
4702.89 1687
4703.54 1485
4704.19 1481
4704.84 1396
4705.48 1337
4706.13 1263
4706.78 1300
4707.42 1269
4708.07 1241
4708.72 1189
4709.37 1242
4710.01 1248
4710.66 1168
4711.31 1227
4711.96 1287
4712.60 1281
4713.25 1193
4713.90 1215
4714.55 1174
4715.19 1244
4715.84 1038
4716.49 1103
4717.14 1157
4717.78 1127
4718.43 1168
4719.08 1053
4719.73 1045
4720.38 1081
4721.02 1108
4721.67 1202
4722.32 1216
4722.97 1077
4723.62 1060
4724.27 1054
4724.91 1042
4725.56 1159
4726.21 1133
4726.86 1090
4727.51 1048
4728.16 1138
4728.81 1204
4729.45 1122
4730.10 1163
4730.75 1144
4731.40 1073
4732.05 1058
4732.70 1074
4733.35 1079
4734.00 1057
4734.65 1101
4735.29 953
4735.94 924
4736.59 1055
4737.24 1005
4737.89 965
4738.54 1042
4739.19 981
4739.84 985
4740.49 1128
4741.14 1130
4741.79 1044
4742.44 1056
4743.09 1120
4743.74 1030
4744.39 1081
4745.04 1038
4745.69 1039
4746.34 1021
4746.99 1003
4747.64 1031
4748.29 1072
4748.94 1162
4749.59 1225
4750.24 1037
4750.89 1177
4751.54 1324
4752.19 1396
4752.84 1342
4753.49 1387
4754.14 1414
4754.79 1393
4755.44 1460
4756.09 1366
4756.74 1237
4757.39 1171
4758.04 1196
4758.69 1202
4759.34 1155
4759.99 1108
4760.64 987
4761.30 1002
4761.95 953
4762.60 981
4763.25 948
4763.90 919
4764.55 939
4765.20 1019
4765.85 1039
4766.50 1064
4767.16 1114
4767.81 1139
4768.46 1073
4769.11 1003
4769.76 1056
4770.41 1041
4771.06 1007
4771.72 996
4772.37 964
4773.02 947
4773.67 901
4774.32 942
4774.97 976
4775.63 870
4776.28 975
4776.93 1019
4777.58 1047
4778.23 994
4778.89 1101
4779.54 1069
4780.19 983
4780.84 1040
4781.50 1100
4782.15 1096
4782.80 1027
4783.45 1025
4784.11 963
4784.76 1076
4785.41 1120
4786.06 1029
4786.72 1049
4787.37 1094
4788.02 981
4788.67 936
4789.33 965
4789.98 963
4790.63 962
4791.28 958
4791.94 1002
4792.59 1033
4793.24 1190
4793.90 1015
4794.55 1041
4795.20 1003
4795.86 865
4796.51 887
4797.16 1037
4797.82 958
4798.47 997
4799.12 972
4799.78 956
4800.43 928
4801.08 882
4801.74 1032
4802.39 1078
4803.05 894
4803.70 886
4804.35 979
4805.01 978
4805.66 1072
4806.31 1051
4806.97 1010
4807.62 1010
4808.28 1060
4808.93 1089
4809.59 1064
4810.24 937
4810.89 1113
4811.55 993
4812.20 1030
4812.86 1026
4813.51 1011
4814.17 1033
4814.82 1055
4815.48 1119
4816.13 1095
4816.78 1121
4817.44 1075
4818.09 1051
4818.75 1028
4819.40 1091
4820.06 1042
4820.71 1088
4821.37 1178
4822.02 1107
4822.68 1241
4823.33 1191
4823.99 1251
4824.64 1245
4825.30 1305
4825.95 1177
4826.61 1232
4827.27 1245
4827.92 1157
4828.58 1341
4829.23 1355
4829.89 1266
4830.54 1324
4831.20 1276
4831.85 1341
4832.51 1342
4833.17 1348
4833.82 1404
4834.48 1397
4835.13 1397
4835.79 1571
4836.45 1564
4837.10 1474
4837.76 1582
4838.41 1581
4839.07 1635
4839.73 1628
4840.38 1550
4841.04 1571
4841.70 1885
4842.35 1878
4843.01 1894
4843.66 1612
4844.32 1730
4844.98 1770
4845.63 1779
4846.29 1867
4846.95 1962
4847.60 1949
4848.26 2320
4848.92 2651
4849.58 2630
4850.23 2995
4850.89 3257
4851.55 3223
4852.20 3299
4852.86 3101
4853.52 3087
4854.17 2820
4854.83 2678
4855.49 2486
4856.15 2452
4856.80 2496
4857.46 2660
4858.12 2898
4858.78 2871
4859.43 2891
4860.09 2874
4860.75 2874
4861.41 2763
4862.07 2878
4862.72 2695
4863.38 2555
4864.04 2421
4864.70 2328
4865.35 2424
4866.01 2452
4866.67 2431
4867.33 2389
4867.99 2330
4868.65 2396
4869.30 2464
4869.96 2366
4870.62 2248
4871.28 2204
4871.94 2218
4872.60 2141
4873.25 2072
4873.91 2015
4874.57 2035
4875.23 1820
4875.89 1849
4876.55 2009
4877.21 1937
4877.86 1943
4878.52 2093
4879.18 2101
4879.84 2149
4880.50 1967
4881.16 2133
4881.82 1953
4882.48 1898
4883.14 1903
4883.80 1788
4884.46 1750
4885.11 1840
4885.77 1698
4886.43 1658
4887.09 1619
4887.75 1973
4888.41 1960
4889.07 1965
4889.73 1884
4890.39 2004
4891.05 1976
4891.71 2012
4892.37 2087
4893.03 2081
4893.69 1988
4894.35 1914
4895.01 1966
4895.67 1823
4896.33 1662
4896.99 1634
4897.65 1496
4898.31 1578
4898.97 1747
4899.63 1747
4900.29 1714
4900.95 1963
4901.61 1831
4902.27 1866
4902.93 1673
4903.59 1669
4904.25 1604
4904.91 1475
4905.58 1409
4906.24 1391
4906.90 1372
4907.56 1317
4908.22 1336
4908.88 1425
4909.54 1315
4910.20 1305
4910.86 1368
4911.52 1229
4912.18 1370
4912.85 1419
4913.51 1377
4914.17 1487
4914.83 1356
4915.49 1298
4916.15 1229
4916.81 1263
4917.48 1429
4918.14 1219
4918.80 1105
4919.46 1208
4920.12 1184
4920.78 1147
4921.45 1159
4922.11 1293
4922.77 1231
4923.43 1216
4924.09 1229
4924.76 1246
4925.42 1159
4926.08 1116
4926.74 1093
4927.40 1084
4928.07 1116
4928.73 1206
4929.39 1213
4930.05 1146
4930.72 1125
4931.38 1206
4932.04 1171
4932.70 1191
4933.37 1190
4934.03 1150
4934.69 1136
4935.35 1171
4936.02 1093
4936.68 1047
4937.34 1077
4938.00 981
4938.67 1016
4939.33 1030
4939.99 1110
4940.66 1109
4941.32 1126
4941.98 1067
4942.65 1017
4943.31 1027
4943.97 1075
4944.64 1045
4945.30 1052
4945.96 1098
4946.63 1085
4947.29 1027
4947.95 1089
4948.62 1063
4949.28 1052
4949.94 1112
4950.61 967
4951.27 1012
4951.94 984
4952.60 958
4953.26 987
4953.93 1077
4954.59 1021
4955.26 996
4955.92 966
4956.58 996
4957.25 998
4957.91 1036
4958.58 1012
4959.24 943
4959.90 992
4960.57 1065
4961.23 1097
4961.90 1157
4962.56 1125
4963.23 1201
4963.89 1265
4964.56 1332
4965.22 1377
4965.89 1398
4966.55 1405
4967.22 1393
4967.88 1255
4968.55 1252
4969.21 1192
4969.88 1083
4970.54 995
4971.21 1105
4971.87 1126
4972.54 1092
4973.20 981
4973.87 1118
4974.53 1176
4975.20 1020
4975.86 1000
4976.53 1101
4977.19 1088
4977.86 1016
4978.52 1175
4979.19 1196
4979.86 1232
4980.52 1189
4981.19 1117
4981.85 1036
4982.52 1073
4983.19 1112
4983.85 1096
4984.52 1098
4985.18 962
4985.85 1045
4986.52 1071
4987.18 1130
4987.85 971
4988.51 924
4989.18 982
4989.85 1004
4990.51 895
4991.18 880
4991.85 976
4992.51 922
4993.18 974
4993.85 911
4994.51 937
4995.18 978
4995.85 906
4996.51 894
4997.18 922
4997.85 972
4998.51 944
4999.18 964
4999.85 848
5000.51 713
5001.18 832
5001.85 842
5002.52 868
5003.18 902
5003.85 923
5004.52 876
5005.19 802
5005.85 864
5006.52 922
5007.19 933
5007.86 866
5008.52 932
5009.19 893
5009.86 921
5010.53 898
5011.19 882
5011.86 893
5012.53 897
5013.20 872
5013.87 809
5014.53 881
5015.20 963
5015.87 916
5016.54 900
5017.21 977
5017.87 946
5018.54 1037
5019.21 974
5019.88 908
5020.55 885
5021.22 889
5021.88 924
5022.55 944
5023.22 971
5023.89 893
5024.56 897
5025.23 897
5025.90 930
5026.57 893
5027.23 897
5027.90 901
5028.57 979
5029.24 839
5029.91 890
5030.58 942
5031.25 939
5031.92 1001
5032.59 938
5033.26 917
5033.93 930
5034.59 845
5035.26 928
5035.93 845
5036.60 884
5037.27 854
5037.94 848
5038.61 937
5039.28 907
5039.95 937
5040.62 871
5041.29 927
5041.96 882
5042.63 878
5043.30 897
5043.97 869
5044.64 903
5045.31 886
5045.98 928
5046.65 879
5047.32 784
5047.99 853
5048.66 919
5049.33 852
5050.00 966
5050.67 941
5051.34 867
5052.01 817
5052.68 822
5053.35 882
5054.03 890
5054.70 843
5055.37 858
5056.04 933
5056.71 849
5057.38 827
5058.05 923
5058.72 899
5059.39 808
5060.06 732
5060.73 842
5061.41 933
5062.08 852
5062.75 821
5063.42 907
5064.09 941
5064.76 876
5065.43 792
5066.10 918
5066.78 769
5067.45 899
5068.12 949
5068.79 989
5069.46 893
5070.13 933
5070.81 789
5071.48 843
5072.15 858
5072.82 934
5073.49 896
5074.17 926
5074.84 964
5075.51 930
5076.18 946
5076.85 988
5077.53 978
5078.20 890
5078.87 1007
5079.54 1153
5080.22 1162
5080.89 1076
5081.56 1050
5082.23 1042
5082.91 1066
5083.58 1060
5084.25 932
5084.92 921
5085.60 927
5086.27 977
5086.94 926
5087.61 1015
5088.29 1000
5088.96 956
5089.63 1051
5090.31 1025
5090.98 969
5091.65 976
5092.33 1111
5093.00 1063
5093.67 1094
5094.35 1262
5095.02 1132
5095.69 1082
5096.37 1145
5097.04 968
5097.71 887
5098.39 893
5099.06 962
5099.73 889
5100.41 958
5101.08 970
5101.76 969
5102.43 945
5103.10 954
5103.78 913
5104.45 975
5105.12 1061
5105.80 1060
5106.47 916
5107.15 982
5107.82 967
5108.50 912
5109.17 1000
5109.84 1000
5110.52 973
5111.19 906
5111.87 961
5112.54 1008
5113.22 942
5113.89 949
5114.57 966
5115.24 861
5115.92 914
5116.59 956
5117.27 864
5117.94 883
5118.61 905
5119.29 986
5119.96 921
5120.64 893
5121.31 965
5121.99 937
5122.67 885
5123.34 946
5124.02 1019
5124.69 1018
5125.37 974
5126.04 969
5126.72 988
5127.39 924
5128.07 805
5128.74 907
5129.42 921
5130.10 914
5130.77 950
5131.45 971
5132.12 990
5132.80 903
5133.47 887
5134.15 856
5134.83 974
5135.50 1060
5136.18 846
5136.85 905
5137.53 974
5138.21 930
5138.88 944
5139.56 918
5140.24 937
5140.91 940
5141.59 980
5142.27 916
5142.94 852
5143.62 930
5144.30 866
5144.97 825
5145.65 767
5146.33 864
5147.00 917
5147.68 951
5148.36 914
5149.03 904
5149.71 884
5150.39 825
5151.06 829
5151.74 868
5152.42 853
5153.10 810
5153.77 833
5154.45 884
5155.13 864
5155.80 855
5156.48 847
5157.16 872
5157.84 796
5158.51 838
5159.19 794
5159.87 762
5160.55 866
5161.23 820
5161.90 855
5162.58 855
5163.26 822
5163.94 844
5164.61 839
5165.29 843
5165.97 806
5166.65 834
5167.33 901
5168.00 896
5168.68 834
5169.36 770
5170.04 806
5170.72 868
5171.40 896
5172.07 842
5172.75 896
5173.43 876
5174.11 884
5174.79 915
5175.47 898
5176.15 758
5176.83 830
5177.50 848
5178.18 846
5178.86 886
5179.54 913
5180.22 900
5180.90 1023
5181.58 1023
5182.26 1008
5182.94 1003
5183.62 902
5184.29 872
5184.97 851
5185.65 896
5186.33 833
5187.01 938
5187.69 862
5188.37 815
5189.05 774
5189.73 739
5190.41 794
5191.09 836
5191.77 764
5192.45 716
5193.13 838
5193.81 835
5194.49 792
5195.17 733
5195.85 768
5196.53 788
5197.21 846
5197.89 847
5198.57 822
5199.25 790
5199.93 804
5200.61 854
5201.29 790
5201.97 876
5202.65 870
5203.33 825
5204.01 850
5204.69 798
5205.37 779
5206.05 869
5206.73 870
5207.42 892
5208.10 862
5208.78 942
5209.46 990
5210.14 968
5210.82 958
5211.50 907
5212.18 980
5212.86 936
5213.54 930
5214.23 887
5214.91 929
5215.59 821
5216.27 935
5216.95 965
5217.63 1046
5218.31 992
5219.00 1017
5219.68 1012
5220.36 923
5221.04 911
5221.72 865
5222.40 946
5223.09 953
5223.77 967
5224.45 1044
5225.13 1045
5225.81 920
5226.50 999
5227.18 921
5227.86 930
5228.54 894
5229.22 872
5229.91 989
5230.59 958
5231.27 872
5231.95 933
5232.64 848
5233.32 935
5234.00 881
5234.68 892
5235.37 904
5236.05 1028
5236.73 1046
5237.41 1015
5238.10 967
5238.78 1035
5239.46 1093
5240.14 1046
5240.83 1047
5241.51 991
5242.19 1101
5242.88 1004
5243.56 1014
5244.24 1026
5244.93 1014
5245.61 893
5246.29 887
5246.98 872
5247.66 816
5248.34 900
5249.03 944
5249.71 887
5250.39 949
5251.08 1008
5251.76 1078
5252.44 1072
5253.13 1176
5253.81 1146
5254.50 1053
5255.18 1021
5255.86 968
5256.55 965
5257.23 858
5257.92 742
5258.60 922
5259.28 920
5259.97 807
5260.65 989
5261.34 1104
5262.02 1080
5262.71 1046
5263.39 1014
5264.07 1005
5264.76 924
5265.44 1025
5266.13 1015
5266.81 976
5267.50 1028
5268.18 1002
5268.87 936
5269.55 963
5270.24 936
5270.92 883
5271.61 889
5272.29 937
5272.98 851
5273.66 854
5274.35 878
5275.03 935
5275.72 873
5276.40 937
5277.09 835
5277.77 735
5278.46 767
5279.14 881
5279.83 959
5280.52 918
5281.20 838
5281.89 877
5282.57 924
5283.26 989
5283.94 981
5284.63 931
5285.32 961
5286.00 947
5286.69 828
5287.37 855
5288.06 857
5288.75 820
5289.43 909
5290.12 851
5290.80 832
5291.49 839
5292.18 780
5292.86 844
5293.55 851
5294.24 864
5294.92 926
5295.61 888
5296.30 846
5296.98 882
5297.67 855
5298.36 889
5299.04 991
5299.73 972
5300.42 944
5301.10 839
5301.79 922
5302.48 987
5303.16 928
5303.85 1066
5304.54 905
5305.22 956
5305.91 985
5306.60 958
5307.29 911
5307.97 879
5308.66 1005
5309.35 1015
5310.04 1126
5310.72 1128
5311.41 1190
5312.10 1203
5312.79 1231
5313.47 1225
5314.16 1134
5314.85 1170
5315.54 1079
5316.23 1034
5316.91 1063
5317.60 952
5318.29 958
5318.98 856
5319.67 944
5320.35 1020
5321.04 1050
5321.73 1173
5322.42 1050
5323.11 1018
5323.79 1012
5324.48 999
5325.17 1050
5325.86 931
5326.55 882
5327.24 781
5327.93 861
5328.61 913
5329.30 876
5329.99 880
5330.68 949
5331.37 842
5332.06 847
5332.75 852
5333.44 858
5334.13 858
5334.81 953
5335.50 862
5336.19 900
5336.88 877
5337.57 872
5338.26 925
5338.95 851
5339.64 804
5340.33 830
5341.02 916
5341.71 863
5342.40 917
5343.09 882
5343.78 866
5344.47 885
5345.16 939
5345.85 883
5346.54 924
5347.22 897
5347.91 930
5348.60 1002
5349.29 963
5349.98 1034
5350.67 949
5351.37 943
5352.06 908
5352.75 858
5353.44 895
5354.13 931
5354.82 863
5355.51 865
5356.20 873
5356.89 900
5357.58 822
5358.27 791
5358.96 832
5359.65 849
5360.34 899
5361.03 901
5361.72 882
5362.41 801
5363.10 872
5363.80 861
5364.49 880
5365.18 831
5365.87 835
5366.56 843
5367.25 807
5367.94 746
5368.63 867
5369.32 873
5370.02 853
5370.71 853
5371.40 822
5372.09 750
5372.78 797
5373.47 696
5374.16 714
5374.86 757
5375.55 807
5376.24 856
5376.93 875
5377.62 824
5378.32 744
5379.01 786
5379.70 764
5380.39 761
5381.08 803
5381.78 919
5382.47 887
5383.16 785
5383.85 773
5384.54 746
5385.24 785
5385.93 747
5386.62 817
5387.31 843
5388.01 847
5388.70 858
5389.39 897
5390.08 873
5390.78 940
5391.47 883
5392.16 876
5392.85 970
5393.55 886
5394.24 837
5394.93 858
5395.63 816
5396.32 826
5397.01 798
5397.71 825
5398.40 773
5399.09 768
5399.79 780
5400.48 781
5401.17 728
5401.87 787
5402.56 875
5403.25 780
5403.95 755
5404.64 807
5405.33 738
5406.03 789
5406.72 762
5407.41 839
5408.11 824
5408.80 858
5409.50 750
5410.19 762
5410.88 823
5411.58 854
5412.27 853
5412.97 801
5413.66 833
5414.35 814
5415.05 837
5415.74 870
5416.44 879
5417.13 786
5417.83 885
5418.52 924
5419.21 813
5419.91 833
5420.60 813
5421.30 820
5421.99 874
5422.69 917
5423.38 856
5424.08 874
5424.77 873
5425.47 923
5426.16 795
5426.86 904
5427.55 906
5428.25 880
5428.94 836
5429.64 916
5430.33 897
5431.03 824
5431.72 901
5432.42 898
5433.11 962
5433.81 1036
5434.50 917
5435.20 943
5435.90 1026
5436.59 1021
5437.29 1079
5437.98 1154
5438.68 1171
5439.37 1100
5440.07 1167
5440.77 1125
5441.46 1097
5442.16 1005
5442.85 953
5443.55 1010
5444.25 1030
5444.94 1004
5445.64 1016
5446.34 965
5447.03 1017
5447.73 1053
5448.42 1087
5449.12 1054
5449.82 1079
5450.51 1049
5451.21 1068
5451.91 1149
5452.60 1086
5453.30 1143
5454.00 1073
5454.69 1064
5455.39 1047
5456.09 1009
5456.78 993
5457.48 1039
5458.18 1063
5458.88 1117
5459.57 1069
5460.27 1036
5460.97 1037
5461.66 980
5462.36 1035
5463.06 1050
5463.76 1076
5464.45 1049
5465.15 1127
5465.85 1101
5466.55 1090
5467.24 1144
5467.94 1158
5468.64 1078
5469.34 1103
5470.03 1043
5470.73 1076
5471.43 1140
5472.13 1005
5472.83 1121
5473.52 1301
5474.22 1205
5474.92 1178
5475.62 1226
5476.32 1478
5477.01 1374
5477.71 1367
5478.41 1402
5479.11 1552
5479.81 1893
5480.51 2107
5481.20 2141
5481.90 2189
5482.60 2338
5483.30 2388
5484.00 2287
5484.70 2255
5485.40 1990
5486.09 1643
5486.79 1638
5487.49 1700
5488.19 1614
5488.89 1534
5489.59 1583
5490.29 1426
5490.99 1494
5491.69 1475
5492.39 1577
5493.09 1680
5493.78 1594
5494.48 1722
5495.18 1630
5495.88 1777
5496.58 1805
5497.28 1840
5497.98 2019
5498.68 2047
5499.38 2214
5500.08 2535
5500.78 2996
5501.48 3469
5502.18 3454
5502.88 3794
5503.58 3673
5504.28 3533
5504.98 3259
5505.68 2905
5506.38 2321
5507.08 1987
5507.78 1870
5508.48 1768
5509.18 1630
5509.88 1357
5510.58 1423
5511.28 1510
5511.98 1477
5512.68 1472
5513.38 1410
5514.08 1340
5514.78 1407
5515.48 1441
5516.18 1405
5516.89 1356
5517.59 1384
5518.29 1481
5518.99 1450
5519.69 1294
5520.39 1366
5521.09 1320
5521.79 1273
5522.49 1259
5523.19 1254
5523.90 1158
5524.60 1217
5525.30 1294
5526.00 1142
5526.70 1214
5527.40 1043
5528.10 1115
5528.81 1088
5529.51 1129
5530.21 1070
5530.91 1080
5531.61 1115
5532.31 1083
5533.02 1161
5533.72 1119
5534.42 1100
5535.12 1104
5535.82 1028
5536.52 991
5537.23 1029
5537.93 999
5538.63 1083
5539.33 1082
5540.04 1054
5540.74 1019
5541.44 1025
5542.14 1041
5542.84 1050
5543.55 988
5544.25 900
5544.95 990
5545.65 1020
5546.36 1068
5547.06 874
5547.76 932
5548.47 894
5549.17 915
5549.87 1078
5550.57 939
5551.28 946
5551.98 978
5552.68 924
5553.39 951
5554.09 940
5554.79 917
5555.50 957
5556.20 913
5556.90 922
5557.61 869
5558.31 945
5559.01 853
5559.72 825
5560.42 861
5561.12 937
5561.83 994
5562.53 999
5563.23 980
5563.94 946
5564.64 1004
5565.35 961
5566.05 981
5566.75 991
5567.46 925
5568.16 1033
5568.86 1032
5569.57 903
5570.27 973
5570.98 998
5571.68 935
5572.39 852
5573.09 955
5573.79 891
5574.50 862
5575.20 863
5575.91 915
5576.61 914
5577.32 972
5578.02 962
5578.73 877
5579.43 881
5580.14 802
5580.84 895
5581.55 958
5582.25 901
5582.96 886
5583.66 945
5584.37 918
5585.07 793
5585.78 792
5586.48 831
5587.19 866
5587.89 827
5588.60 891
5589.30 866
5590.01 815
5590.71 808
5591.42 900
5592.12 799
5592.83 826
5593.53 818
5594.24 826
5594.95 862
5595.65 822
5596.36 784
5597.06 792
5597.77 879
5598.48 869
5599.18 786
5599.89 908
5600.59 950
5601.30 866
5602.01 857
5602.71 754
5603.42 876
5604.12 790
5604.83 835
5605.54 861
5606.24 858
5606.95 854
5607.66 776
5608.36 778
5609.07 775
5609.78 795
5610.48 851
5611.19 797
5611.90 884
5612.60 822
5613.31 809
5614.02 822
5614.72 764
5615.43 797
5616.14 755
5616.85 773
5617.55 774
5618.26 813
5618.97 805
5619.67 748
5620.38 883
5621.09 839
5621.80 761
5622.50 800
5623.21 804
5623.92 836
5624.63 847
5625.33 762
5626.04 867
5626.75 854
5627.46 850
5628.16 830
5628.87 913
5629.58 894
5630.29 853
5631.00 1020
5631.70 931
5632.41 909
5633.12 837
5633.83 926
5634.54 911
5635.24 895
5635.95 908
5636.66 859
5637.37 897
5638.08 902
5638.79 927
5639.50 898
5640.20 965
5640.91 973
5641.62 1008
5642.33 1018
5643.04 935
5643.75 1012
5644.46 948
5645.17 946
5645.87 917
5646.58 960
5647.29 885
5648.00 1004
5648.71 926
5649.42 938
5650.13 959
5650.84 904
5651.55 947
5652.26 776
5652.97 886
5653.67 827
5654.38 831
5655.09 881
5655.80 1042
5656.51 1096
5657.22 1027
5657.93 1059
5658.64 1232
5659.35 1114
5660.06 1184
5660.77 1192
5661.48 1168
5662.19 1058
5662.90 1032
5663.61 960
5664.32 897
5665.03 995
5665.74 938
5666.45 898
5667.16 793
5667.87 832
5668.58 965
5669.29 879
5670.00 827
5670.71 830
5671.42 880
5672.14 945
5672.85 984
5673.56 873
5674.27 870
5674.98 899
5675.69 868
5676.40 885
5677.11 861
5677.82 841
5678.53 899
5679.24 792
5679.95 824
5680.67 863
5681.38 802
5682.09 770
5682.80 827
5683.51 805
5684.22 782
5684.93 824
5685.64 849
5686.36 810
5687.07 825
5687.78 863
5688.49 852
5689.20 893
5689.91 939
5690.63 834
5691.34 794
5692.05 814
5692.76 766
5693.47 779
5694.18 834
5694.90 867
5695.61 837
5696.32 855
5697.03 846
5697.75 863
5698.46 797
5699.17 760
5699.88 797
5700.59 797
5701.31 844
5702.02 746
5702.73 759
5703.44 826
5704.16 761
5704.87 755
5705.58 803
5706.29 807
5707.01 842
5707.72 777
5708.43 799
5709.15 833
5709.86 831
5710.57 802
5711.28 792
5712.00 722
5712.71 737
5713.42 703
5714.14 733
5714.85 663
5715.56 706
5716.28 785
5716.99 777
5717.70 741
5718.42 748
5719.13 846
5719.84 754
5720.56 757
5721.27 772
5721.99 734
5722.70 736
5723.41 624
5724.13 634
5724.84 748
5725.55 775
5726.27 813
5726.98 783
5727.70 744
5728.41 821
5729.12 844
5729.84 842
5730.55 802
5731.27 885
5731.98 870
5732.70 874
5733.41 908
5734.13 798
5734.84 892
5735.55 791
5736.27 784
5736.98 750
5737.70 810
5738.41 853
5739.13 846
5739.84 803
5740.56 750
5741.27 784
5741.99 768
5742.70 745
5743.42 753
5744.13 783
5744.85 726
5745.56 733
5746.28 662
5746.99 692
5747.71 704
5748.42 691
5749.14 798
5749.85 741
5750.57 766
5751.29 790
5752.00 801
5752.72 728
5753.43 722
5754.15 731
5754.86 718
5755.58 730
5756.30 757
5757.01 732
5757.73 636
5758.44 690
5759.16 690
5759.87 664
5760.59 709
5761.31 684
5762.02 726
5762.74 754
5763.46 710
5764.17 718
5764.89 756
5765.60 771
5766.32 773
5767.04 751
5767.75 751
5768.47 778
5769.19 797
5769.90 708
5770.62 730
5771.34 742
5772.05 742
5772.77 833
5773.49 728
5774.21 699
5774.92 776
5775.64 740
5776.36 755
5777.07 787
5777.79 773
5778.51 738
5779.23 739
5779.94 724
5780.66 803
5781.38 784
5782.09 751
5782.81 823
5783.53 818
5784.25 769
5784.96 714
5785.68 701
5786.40 729
5787.12 760
5787.84 759
5788.55 718
5789.27 687
5789.99 764
5790.71 687
5791.43 700
5792.14 708
5792.86 726
5793.58 826
5794.30 788
5795.02 802
5795.73 747
5796.45 821
5797.17 752
5797.89 771
5798.61 776
5799.33 827
5800.05 751
5800.76 862
5801.48 944
5802.20 1144
5802.92 1244
5803.64 1184
5804.36 1280
5805.08 1200
5805.80 1153
5806.51 1171
5807.23 1093
5807.95 939
5808.67 904
5809.39 881
5810.11 830
5810.83 805
5811.55 752
5812.27 779
5812.99 831
5813.71 860
5814.43 780
5815.14 824
5815.86 837
5816.58 868
5817.30 947
5818.02 974
5818.74 845
5819.46 908
5820.18 865
5820.90 804
5821.62 857
5822.34 969
5823.06 918
5823.78 904
5824.50 836
5825.22 885
5825.94 884
5826.66 884
5827.38 794
5828.10 841
5828.82 791
5829.54 789
5830.26 809
5830.98 836
5831.71 759
5832.43 719
5833.15 765
5833.87 737
5834.59 782
5835.31 875
5836.03 955
5836.75 826
5837.47 861
5838.19 791
5838.91 790
5839.63 782
5840.36 809
5841.08 859
5841.80 835
5842.52 753
5843.24 795
5843.96 787
5844.68 827
5845.40 855
5846.13 817
5846.85 840
5847.57 775
5848.29 818
5849.01 818
5849.73 837
5850.45 894
5851.18 831
5851.90 902
5852.62 897
5853.34 794
5854.06 856
5854.79 775
5855.51 750
5856.23 815
5856.95 794
5857.67 839
5858.40 772
5859.12 802
5859.84 784
5860.56 799
5861.28 801
5862.01 742
5862.73 782
5863.45 783
5864.17 808
5864.90 903
5865.62 896
5866.34 797
5867.07 775
5867.79 850
5868.51 858
5869.23 872
5869.96 916
5870.68 946
5871.40 871
5872.13 827
5872.85 904
5873.57 859
5874.29 875
5875.02 885
5875.74 781
5876.46 787
5877.19 864
5877.91 824
5878.63 775
5879.36 871
5880.08 837
5880.81 836
5881.53 875
5882.25 843
5882.98 856
5883.70 868
5884.42 819
5885.15 1002
5885.87 963
5886.60 943
5887.32 1006
5888.04 959
5888.77 965
5889.49 1020
5890.22 953
5890.94 868
5891.66 840
5892.39 816
5893.11 829
5893.84 824
5894.56 875
5895.29 869
5896.01 851
5896.73 890
5897.46 857
5898.18 902
5898.91 796
5899.63 814
5900.36 820
5901.08 885
5901.81 850
5902.53 805
5903.26 947
5903.98 940
5904.71 897
5905.43 923
5906.16 865
5906.88 812
5907.61 866
5908.33 873
5909.06 908
5909.78 862
5910.51 850
5911.23 939
5911.96 965
5912.69 891
5913.41 813
5914.14 837
5914.86 943
5915.59 984
5916.31 884
5917.04 952
5917.77 1034
5918.49 979
5919.22 969
5919.94 995
5920.67 998
5921.39 925
5922.12 904
5922.85 944
5923.57 978
5924.30 997
5925.03 1019
5925.75 1100
5926.48 1064
5927.20 1058
5927.93 1007
5928.66 1044
5929.38 1000
5930.11 983
5930.84 995
5931.56 1013
5932.29 1074
5933.02 1098
5933.74 1041
5934.47 1131
5935.20 1089
5935.93 1098
5936.65 1152
5937.38 1230
5938.11 1315
5938.83 1267
5939.56 1286
5940.29 1190
5941.02 1174
5941.74 1168
5942.47 1254
5943.20 1389
5943.92 1383
5944.65 1370
5945.38 1358
5946.11 1487
5946.83 1464
5947.56 1418
5948.29 1554
5949.02 1495
5949.75 1733
5950.47 1696
5951.20 1760
5951.93 1960
5952.66 2255
5953.39 2330
5954.11 2342
5954.84 2408
5955.57 2315
5956.30 2265
5957.03 2241
5957.75 2103
5958.48 1956
5959.21 1989
5959.94 1994
5960.67 2084
5961.40 2126
5962.12 2002
5962.85 2084
5963.58 2102
5964.31 2223
5965.04 2376
5965.77 2724
5966.50 3273
5967.23 3439
5967.95 3713
5968.68 3840
5969.41 3824
5970.14 3990
5970.87 3950
5971.60 3553
5972.33 3053
5973.06 3043
5973.79 2635
5974.52 2700
5975.25 2538
5975.98 2425
5976.71 2464
5977.43 2344
5978.16 2278
5978.89 2378
5979.62 2382
5980.35 2592
5981.08 2538
5981.81 2817
5982.54 2801
5983.27 2789
5984.00 2765
5984.73 2809
5985.46 2915
5986.19 2843
5986.92 2807
5987.65 2692
5988.38 2653
5989.11 2678
5989.84 2676
5990.57 2563
5991.30 2634
5992.03 2584
5992.76 2796
5993.49 2661
5994.22 2619
5994.96 2645
5995.69 2589
5996.42 2679
5997.15 2853
5997.88 3111
5998.61 2987
5999.34 2972
6000.07 2937
6000.80 2892
6001.53 2968
6002.26 3014
6002.99 2865
6003.73 2866
6004.46 2817
6005.19 2693
6005.92 2759
6006.65 2755
6007.38 2793
6008.11 2919
6008.84 2994
6009.58 3268
6010.31 3655
6011.04 4433
6011.77 5070
6012.50 6121
6013.23 7269
6013.97 8287
6014.70 9426
6015.43 9703
6016.16 10098
6016.89 9791
6017.62 9525
6018.36 8824
6019.09 7611
6019.82 6793
6020.55 5847
6021.29 5049
6022.02 4215
6022.75 3570
6023.48 3067
6024.21 2796
6024.95 2706
6025.68 2527
6026.41 2404
6027.14 2301
6027.88 2289
6028.61 2253
6029.34 2208
6030.07 2170
6030.81 2086
6031.54 1981
6032.27 1987
6033.01 1941
6033.74 1935
6034.47 2057
6035.20 2029
6035.94 1975
6036.67 1917
6037.40 1885
6038.14 1963
6038.87 2004
6039.60 2115
6040.34 2069
6041.07 2053
6041.80 2141
6042.54 2126
6043.27 2202
6044.00 2296
6044.74 2323
6045.47 2257
6046.21 2345
6046.94 2412
6047.67 2423
6048.41 2440
6049.14 2390
6049.87 2536
6050.61 2565
6051.34 2902
6052.08 3184
6052.81 3496
6053.54 3694
6054.28 3965
6055.01 4121
6055.75 4033
6056.48 3832
6057.22 3513
6057.95 3270
6058.68 2874
6059.42 2737
6060.15 2808
6060.89 2576
6061.62 2470
6062.36 2222
6063.09 2376
6063.83 2351
6064.56 2110
6065.30 2075
6066.03 2092
6066.77 2060
6067.50 2055
6068.24 2090
6068.97 2100
6069.71 2096
6070.44 2059
6071.18 2027
6071.91 1929
6072.65 1847
6073.38 1814
6074.12 1822
6074.85 1784
6075.59 1788
6076.32 1690
6077.06 1654
6077.80 1733
6078.53 1793
6079.27 1768
6080.00 1749
6080.74 1814
6081.47 1801
6082.21 1688
6082.95 1601
6083.68 1672
6084.42 1669
6085.15 1622
6085.89 1635
6086.63 1624
6087.36 1618
6088.10 1618
6088.83 1566
6089.57 1495
6090.31 1462
6091.04 1528
6091.78 1668
6092.52 1616
6093.25 1613
6093.99 1606
6094.73 1572
6095.46 1515
6096.20 1526
6096.94 1442
6097.67 1403
6098.41 1439
6099.15 1392
6099.88 1268
6100.62 1302
6101.36 1272
6102.10 1226
6102.83 1342
6103.57 1274
6104.31 1231
6105.04 1372
6105.78 1299
6106.52 1324
6107.26 1365
6107.99 1283
6108.73 1279
6109.47 1250
6110.21 1301
6110.94 1224
6111.68 1279
6112.42 1398
6113.16 1295
6113.89 1397
6114.63 1386
6115.37 1343
6116.11 1383
6116.85 1417
6117.58 1349
6118.32 1424
6119.06 1495
6119.80 1345
6120.54 1318
6121.27 1447
6122.01 1390
6122.75 1445
6123.49 1484
6124.23 1408
6124.97 1377
6125.70 1447
6126.44 1437
6127.18 1424
6127.92 1411
6128.66 1404
6129.40 1416
6130.14 1486
6130.88 1422
6131.61 1392
6132.35 1333
6133.09 1230
6133.83 1319
6134.57 1387
6135.31 1380
6136.05 1409
6136.79 1414
6137.53 1374
6138.27 1403
6139.01 1475
6139.74 1411
6140.48 1375
6141.22 1487
6141.96 1424
6142.70 1429
6143.44 1372
6144.18 1427
6144.92 1398
6145.66 1463
6146.40 1428
6147.14 1559
6147.88 1462
6148.62 1424
6149.36 1414
6150.10 1466
6150.84 1536
6151.58 1452
6152.32 1421
6153.06 1457
6153.80 1450
6154.54 1546
6155.28 1508
6156.02 1476
6156.76 1492
6157.50 1576
6158.24 1646
6158.98 1659
6159.72 1585
6160.46 1715
6161.21 1611
6161.95 1529
6162.69 1691
6163.43 1712
6164.17 1886
6164.91 1959
6165.65 2071
6166.39 1993
6167.13 2151
6167.87 2353
6168.61 2301
6169.36 2363
6170.10 2323
6170.84 2295
6171.58 2280
6172.32 2287
6173.06 2189
6173.80 2153
6174.54 2092
6175.29 1937
6176.03 1962
6176.77 2056
6177.51 1884
6178.25 1847
6178.99 1943
6179.74 1918
6180.48 1983
6181.22 1946
6181.96 2046
6182.70 1930
6183.45 2036
6184.19 2189
6184.93 2270
6185.67 2136
6186.41 2268
6187.16 2195
6187.90 2286
6188.64 2250
6189.38 2241
6190.12 2199
6190.87 2193
6191.61 2402
6192.35 2473
6193.09 2470
6193.84 2629
6194.58 2628
6195.32 2688
6196.07 2912
6196.81 2955
6197.55 2884
6198.29 2848
6199.04 2850
6199.78 2675
6200.52 2763
6201.27 2738
6202.01 2799
6202.75 2675
6203.50 2730
6204.24 3051
6204.98 3388
6205.73 3871
6206.47 4918
6207.21 6275
6207.96 7824
6208.70 9637
6209.44 12058
6210.19 13986
6210.93 15396
6211.67 15908
6212.42 15770
6213.16 15217
6213.90 13435
6214.65 11738
6215.39 9893
6216.14 8279
6216.88 6882
6217.62 5625
6218.37 4528
6219.11 3696
6219.86 3287
6220.60 2996
6221.35 2628
6222.09 2506
6222.83 2485
6223.58 2458
6224.32 2432
6225.07 2483
6225.81 2458
6226.56 2428
6227.30 2424
6228.05 2276
6228.79 2063
6229.53 1987
6230.28 1960
6231.02 1984
6231.77 1797
6232.51 1692
6233.26 1639
6234.00 1817
6234.75 1829
6235.49 1684
6236.24 1702
6236.98 1783
6237.73 1986
6238.48 2076
6239.22 2286
6239.97 2462
6240.71 2773
6241.46 2832
6242.20 2818
6242.95 2825
6243.69 2701
6244.44 2458
6245.18 2356
6245.93 2371
6246.68 2353
6247.42 2310
6248.17 2299
6248.91 2339
6249.66 2375
6250.41 2417
6251.15 2291
6251.90 2294
6252.64 2366
6253.39 2219
6254.14 2116
6254.88 2061
6255.63 1954
6256.38 1889
6257.12 1887
6257.87 1901
6258.61 1822
6259.36 1827
6260.11 1829
6260.85 1800
6261.60 1790
6262.35 1822
6263.09 1846
6263.84 1671
6264.59 1721
6265.34 1813
6266.08 1653
6266.83 1677
6267.58 1691
6268.32 1649
6269.07 1651
6269.82 1648
6270.56 1637
6271.31 1750
6272.06 1748
6272.81 1701
6273.55 1770
6274.30 1658
6275.05 1712
6275.80 1632
6276.54 1688
6277.29 1715
6278.04 1691
6278.79 1811
6279.53 1801
6280.28 1945
6281.03 2017
6281.78 1937
6282.53 1999
6283.27 1934
6284.02 1882
6284.77 1794
6285.52 1725
6286.27 1648
6287.01 1594
6287.76 1490
6288.51 1467
6289.26 1473
6290.01 1469
6290.76 1457
6291.50 1512
6292.25 1452
6293.00 1286
6293.75 1399
6294.50 1414
6295.25 1444
6296.00 1337
6296.74 1355
6297.49 1383
6298.24 1337
6298.99 1347
6299.74 1313
6300.49 1368
6301.24 1343
6301.99 1356
6302.74 1252
6303.49 1242
6304.23 1229
6304.98 1262
6305.73 1246
6306.48 1311
6307.23 1352
6307.98 1269
6308.73 1252
6309.48 1318
6310.23 1398
6310.98 1388
6311.73 1442
6312.48 1406
6313.23 1417
6313.98 1470
6314.73 1405
6315.48 1412
6316.23 1427
6316.98 1359
6317.73 1422
6318.48 1452
6319.23 1355
6319.98 1310
6320.73 1288
6321.48 1342
6322.23 1374
6322.98 1342
6323.73 1360
6324.48 1287
6325.23 1292
6325.98 1221
6326.73 1136
6327.48 1159
6328.23 1159
6328.98 1222
6329.73 1197
6330.49 1198
6331.24 1058
6331.99 1132
6332.74 1240
6333.49 1110
6334.24 1202
6334.99 1191
6335.74 1152
6336.49 1237
6337.24 1272
6338.00 1208
6338.75 1205
6339.50 1280
6340.25 1156
6341.00 1222
6341.75 1257
6342.50 1270
6343.25 1200
6344.01 1152
6344.76 1238
6345.51 1326
6346.26 1189
6347.01 1288
6347.77 1262
6348.52 1384
6349.27 1357
6350.02 1350
6350.77 1331
6351.52 1536
6352.28 1730
6353.03 1802
6353.78 1828
6354.53 1922
6355.29 1937
6356.04 1982
6356.79 1966
6357.54 1744
6358.29 1794
6359.05 1776
6359.80 1593
6360.55 1536
6361.30 1526
6362.06 1516
6362.81 1378
6363.56 1410
6364.32 1434
6365.07 1326
6365.82 1440
6366.57 1453
6367.33 1411
6368.08 1378
6368.83 1328
6369.59 1282
6370.34 1370
6371.09 1390
6371.85 1399
6372.60 1429
6373.35 1492
6374.11 1378
6374.86 1359
6375.61 1323
6376.37 1312
6377.12 1261
6377.87 1177
6378.63 1210
6379.38 1288
6380.13 1264
6380.89 1287
6381.64 1281
6382.40 1313
6383.15 1393
6383.90 1260
6384.66 1294
6385.41 1210
6386.17 1327
6386.92 1305
6387.67 1246
6388.43 1288
6389.18 1157
6389.94 1170
6390.69 1177
6391.45 1138
6392.20 1151
6392.95 1120
6393.71 1126
6394.46 1130
6395.22 1118
6395.97 1077
6396.73 1065
6397.48 1122
6398.24 1059
6398.99 1156
6399.75 1131
6400.50 1092
6401.26 1004
6402.01 1116
6402.77 1054
6403.52 1016
6404.28 1020
6405.03 1101
6405.79 1048
6406.54 1106
6407.30 1130
6408.05 1107
6408.81 1146
6409.56 1204
6410.32 1327
6411.08 1263
6411.83 1270
6412.59 1174
6413.34 1236
6414.10 1187
6414.85 1188
6415.61 1144
6416.37 1107
6417.12 1139
6417.88 1203
6418.63 1103
6419.39 1127
6420.15 1074
6420.90 1143
6421.66 1125
6422.41 1062
6423.17 1102
6423.93 1129
6424.68 1088
6425.44 1196
6426.20 1128
6426.95 1030
6427.71 1002
6428.47 1134
6429.22 1113
6429.98 1067
6430.73 1152
6431.49 1121
6432.25 1077
6433.01 1141
6433.76 1148
6434.52 1064
6435.28 1134
6436.03 1139
6436.79 1064
6437.55 1216
6438.30 1106
6439.06 1050
6439.82 1111
6440.58 1090
6441.33 1108
6442.09 1111
6442.85 1093
6443.61 1201
6444.36 1160
6445.12 1139
6445.88 1164
6446.64 1084
6447.39 1178
6448.15 1074
6448.91 1067
6449.67 1053
6450.42 1157
6451.18 1102
6451.94 1130
6452.70 1128
6453.46 1135
6454.21 1189
6454.97 1231
6455.73 1164
6456.49 1118
6457.25 1188
6458.01 1178
6458.76 1141
6459.52 1183
6460.28 1252
6461.04 1234
6461.80 1205
6462.56 1260
6463.32 1295
6464.07 1164
6464.83 1170
6465.59 1180
6466.35 1284
6467.11 1185
6467.87 1204
6468.63 1261
6469.39 1311
6470.15 1277
6470.90 1220
6471.66 1315
6472.42 1391
6473.18 1303
6473.94 1271
6474.70 1379
6475.46 1314
6476.22 1336
6476.98 1377
6477.74 1448
6478.50 1403
6479.26 1395
6480.02 1408
6480.78 1414
6481.54 1388
6482.30 1490
6483.06 1598
6483.82 1472
6484.58 1515
6485.34 1584
6486.10 1537
6486.86 1603
6487.62 1741
6488.38 1730
6489.14 1785
6489.90 1734
6490.66 1702
6491.42 1846
6492.18 1793
6492.94 1856
6493.70 1903
6494.46 2073
6495.22 2159
6495.98 2148
6496.74 2139
6497.50 2213
6498.26 2261
6499.02 2312
6499.78 2311
6500.54 2246
6501.30 2203
6502.06 2333
6502.83 2231
6503.59 2165
6504.35 2178
6505.11 2235
6505.87 2284
6506.63 2211
6507.39 2251
6508.15 2242
6508.91 2334
6509.68 2514
6510.44 2537
6511.20 2620
6511.96 2591
6512.72 2663
6513.48 2727
6514.25 2776
6515.01 2770
6515.77 2775
6516.53 2679
6517.29 2626
6518.05 2747
6518.82 2655
6519.58 2819
6520.34 2993
6521.10 2874
6521.86 2916
6522.63 3085
6523.39 3227
6524.15 3377
6524.91 3676
6525.67 4232
6526.44 4763
6527.20 5179
6527.96 5949
6528.72 6839
6529.49 7038
6530.25 7238
6531.01 7224
6531.77 7182
6532.54 6983
6533.30 6597
6534.06 6597
6534.83 6986
6535.59 7715
6536.35 8860
6537.11 10049
6537.88 11080
6538.64 11620
6539.40 11563
6540.17 11439
6540.93 10328
6541.69 8950
6542.46 7530
6543.22 6410
6543.98 5568
6544.75 4669
6545.51 3884
6546.27 3277
6547.04 2924
6547.80 2708
6548.56 2521
6549.33 2403
6550.09 2320
6550.86 2270
6551.62 2222
6552.38 2162
6553.15 2133
6553.91 2119
6554.67 2115
6555.44 2079
6556.20 2089
6556.97 2020
6557.73 2055
6558.50 1982
6559.26 1959
6560.02 1886
6560.79 2022
6561.55 2007
6562.32 2174
6563.08 2185
6563.85 2396
6564.61 2588
6565.37 2765
6566.14 2628
6566.90 2869
6567.67 2900
6568.43 2899
6569.20 2813
6569.96 2621
6570.73 2557
6571.49 2369
6572.26 2490
6573.02 2605
6573.79 2619
6574.55 2500
6575.32 2658
6576.08 2794
6576.85 2773
6577.61 2840
6578.38 2851
6579.15 2965
6579.91 2851
6580.68 2674
6581.44 2582
6582.21 2524
6582.97 2484
6583.74 2499
6584.50 2518
6585.27 2454
6586.04 2409
6586.80 2364
6587.57 2355
6588.33 2485
6589.10 2498
6589.87 2467
6590.63 2493
6591.40 2669
6592.16 2731
6592.93 2875
6593.70 3142
6594.46 3406
6595.23 3574
6596.00 3920
6596.76 4072
6597.53 3973
6598.30 3869
6599.06 3611
6599.83 3430
6600.59 3436
6601.36 3087
6602.13 2893
6602.90 2801
6603.66 2734
6604.43 2691
6605.20 2661
6605.96 2683
6606.73 2888
6607.50 3034
6608.26 3223
6609.03 3514
6609.80 3731
6610.57 4011
6611.33 3976
6612.10 4052
6612.87 3857
6613.64 3781
6614.40 3566
6615.17 3260
6615.94 2951
6616.71 2647
6617.47 2453
6618.24 2214
6619.01 2109
6619.78 2066
6620.54 2080
6621.31 1990
6622.08 1884
6622.85 1933
6623.62 1919
6624.38 1841
6625.15 1913
6625.92 1869
6626.69 1907
6627.46 1781
6628.22 1788
6628.99 1814
6629.76 1803
6630.53 1843
6631.30 1816
6632.07 1814
6632.83 1975
6633.60 2169
6634.37 2266
6635.14 2397
6635.91 2512
6636.68 2783
6637.45 2697
6638.22 2596
6638.98 2512
6639.75 2364
6640.52 2309
6641.29 2143
6642.06 2034
6642.83 1817
6643.60 1928
6644.37 1875
6645.14 1806
6645.91 1728
6646.68 1750
6647.45 1846
6648.22 1791
6648.98 1800
6649.75 1895
6650.52 1902
6651.29 1940
6652.06 1951
6652.83 1945
6653.60 1873
6654.37 1934
6655.14 2016
6655.91 2026
6656.68 2027
6657.45 2044
6658.22 2241
6658.99 2146
6659.76 2046
6660.53 1973
6661.30 1843
6662.07 1872
6662.84 1898
6663.61 1848
6664.38 1882
6665.15 1808
6665.92 1819
6666.69 1749
6667.47 1827
6668.24 1798
6669.01 1749
6669.78 1808
6670.55 1823
6671.32 1839
6672.09 1873
6672.86 1815
6673.63 1895
6674.40 1838
6675.17 1950
6675.94 1931
6676.72 1963
6677.49 1942
6678.26 2029
6679.03 2006
6679.80 2026
6680.57 2085
6681.34 2067
6682.11 2051
6682.89 2136
6683.66 2263
6684.43 2471
6685.20 2606
6685.97 2573
6686.74 2685
6687.51 2846
6688.29 2944
6689.06 2869
6689.83 2607
6690.60 2507
6691.37 2210
6692.15 1968
6692.92 1902
6693.69 1867
6694.46 1690
6695.23 1803
6696.01 1811
6696.78 1768
6697.55 1659
6698.32 1605
6699.10 1570
6699.87 1625
6700.64 1739
6701.41 1770
6702.19 1696
6702.96 1656
6703.73 1741
6704.50 1727
6705.28 1698
6706.05 1794
6706.82 1680
6707.59 1643
6708.37 1669
6709.14 1650
6709.91 1727
6710.69 1616
6711.46 1444
6712.23 1549
6713.01 1552
6713.78 1600
6714.55 1574
6715.33 1505
6716.10 1657
6716.87 1581
6717.65 1499
6718.42 1462
6719.19 1433
6719.97 1517
6720.74 1531
6721.51 1564
6722.29 1447
6723.06 1435
6723.84 1475
6724.61 1647
6725.38 1576
6726.16 1482
6726.93 1561
6727.70 1529
6728.48 1556
6729.25 1554
6730.03 1471
6730.80 1500
6731.58 1654
6732.35 1628
6733.12 1648
6733.90 1586
6734.67 1709
6735.45 1690
6736.22 1722
6737.00 1680
6737.77 1743
6738.55 1685
6739.32 1727
6740.10 1686
6740.87 1715
6741.65 1633
6742.42 1633
6743.19 1665
6743.97 1826
6744.74 1849
6745.52 1808
6746.29 1922
6747.07 1872
6747.85 1958
6748.62 1969
6749.40 1950
6750.17 2003
6750.95 2106
6751.72 2355
6752.50 2655
6753.27 2882
6754.05 2974
6754.82 3263
6755.60 3292
6756.38 3071
6757.15 2794
6757.93 2740
6758.70 2389
6759.48 2193
6760.25 1953
6761.03 1874
6761.81 1839
6762.58 1902
6763.36 1776
6764.13 1740
6764.91 1722
6765.69 1764
6766.46 1730
6767.24 1683
6768.02 1614
6768.79 1608
6769.57 1734
6770.35 1678
6771.12 1631
6771.90 1534
6772.67 1556
6773.45 1692
6774.23 1541
6775.00 1632
6775.78 1570
6776.56 1513
6777.34 1598
6778.11 1553
6778.89 1453
6779.67 1563
6780.44 1522
6781.22 1431
6782.00 1478
6782.77 1465
6783.55 1387
6784.33 1410
6785.11 1445
6785.88 1360
6786.66 1389
6787.44 1333
6788.22 1367
6788.99 1286
6789.77 1285
6790.55 1259
6791.33 1286
6792.10 1308
6792.88 1358
6793.66 1320
6794.44 1314
6795.22 1289
6795.99 1306
6796.77 1304
6797.55 1389
6798.33 1375
6799.11 1327
6799.88 1272
6800.66 1300
6801.44 1327
6802.22 1274
6803.00 1375
6803.78 1340
6804.55 1485
6805.33 1459
6806.11 1534
6806.89 1491
6807.67 1429
6808.45 1499
6809.23 1517
6810.00 1382
6810.78 1301
6811.56 1348
6812.34 1327
6813.12 1239
6813.90 1231
6814.68 1410
6815.46 1344
6816.24 1386
6817.02 1394
6817.79 1429
6818.57 1378
6819.35 1341
6820.13 1367
6820.91 1434
6821.69 1483
6822.47 1301
6823.25 1295
6824.03 1333
6824.81 1269
6825.59 1337
6826.37 1349
6827.15 1294
6827.93 1373
6828.71 1385
6829.49 1298
6830.27 1192
6831.05 1183
6831.83 1286
6832.61 1263
6833.39 1236
6834.17 1236
6834.95 1307
6835.73 1264
6836.51 1177
6837.29 1206
6838.07 1218
6838.85 1210
6839.63 1260
6840.41 1208
6841.19 1248
6841.97 1223
6842.75 1243
6843.53 1250
6844.31 1211
6845.09 1198
6845.88 1237
6846.66 1246
6847.44 1386
6848.22 1341
6849.00 1493
6849.78 1695
6850.56 1970
6851.34 2135
6852.12 2500
6852.91 2652
6853.69 2602
6854.47 2659
6855.25 2533
6856.03 2321
6856.81 2042
6857.59 1901
6858.37 1705
6859.16 1656
6859.94 1499
6860.72 1583
6861.50 1385
6862.28 1339
6863.06 1383
6863.85 1374
6864.63 1402
6865.41 1390
6866.19 1417
6866.97 1475
6867.76 1442
6868.54 1458
6869.32 1511
6870.10 1561
6870.89 1574
6871.67 1561
6872.45 1508
6873.23 1399
6874.01 1481
6874.80 1470
6875.58 1397
6876.36 1449
6877.14 1535
6877.93 1582
6878.71 1616
6879.49 1804
6880.28 1817
6881.06 1769
6881.84 1949
6882.62 1924
6883.41 1897
6884.19 1858
6884.97 1901
6885.76 2050
6886.54 2245
6887.32 2645
6888.11 3306
6888.89 3612
6889.67 3997
6890.46 4153
6891.24 4147
6892.02 3924
6892.81 3492
6893.59 3086
6894.37 2673
6895.16 2372
6895.94 2209
6896.72 2051
6897.51 2013
6898.29 1858
6899.08 1734
6899.86 1786
6900.64 1829
6901.43 1799
6902.21 1760
6903.00 1787
6903.78 1824
6904.56 1738
6905.35 1799
6906.13 1911
6906.92 2051
6907.70 1876
6908.49 1873
6909.27 1831
6910.05 1729
6910.84 1710
6911.62 1590
6912.41 1559
6913.19 1577
6913.98 1608
6914.76 1627
6915.55 1469
6916.33 1555
6917.12 1445
6917.90 1484
6918.69 1487
6919.47 1580
6920.26 1454
6921.04 1423
6921.83 1506
6922.61 1491
6923.40 1477
6924.18 1418
6924.97 1569
6925.75 1594
6926.54 1559
6927.32 1576
6928.11 1577
6928.89 1452
6929.68 1524
6930.47 1567
6931.25 1676
6932.04 1667
6932.82 1526
6933.61 1571
6934.39 1607
6935.18 1580
6935.97 1640
6936.75 1540
6937.54 1578
6938.32 1690
6939.11 1726
6939.90 1708
6940.68 1650
6941.47 1839
6942.26 1908
6943.04 2019
6943.83 2165
6944.61 2168
6945.40 2328
6946.19 2376
6946.97 2318
6947.76 2338
6948.55 2524
6949.33 2555
6950.12 2594
6950.91 2487
6951.69 2427
6952.48 2291
6953.27 2190
6954.06 2111
6954.84 2181
6955.63 2031
6956.42 2021
6957.20 2084
6957.99 2055
6958.78 2012
6959.57 1990
6960.35 1993
6961.14 2027
6961.93 2054
6962.72 1927
6963.50 2081
6964.29 2080
6965.08 2052
6965.87 2112
6966.65 2199
6967.44 2234
6968.23 2342
6969.02 2508
6969.80 2772
6970.59 2803
6971.38 2870
6972.17 2807
6972.96 2943
6973.74 2837
6974.53 2908
6975.32 2931
6976.11 2980
6976.90 2960
6977.69 2855
6978.47 2989
6979.26 2883
6980.05 2966
6980.84 3267
6981.63 3451
6982.42 3946
6983.20 4532
6983.99 5729
6984.78 7395
6985.57 9253
6986.36 11380
6987.15 13187
6987.94 14399
6988.73 14621
6989.52 14303
6990.30 13136
6991.09 11599
6991.88 9771
6992.67 8105
6993.46 6490
6994.25 5368
6995.04 4343
6995.83 3705
6996.62 3172
6997.41 2703
6998.20 2554
6998.99 2409
6999.78 2381
7000.57 2412
7001.36 2390
7002.15 2230
7002.94 2304
7003.72 2215
7004.51 2116
7005.30 2084
7006.09 2074
7006.88 2009
7007.67 1855
7008.46 1703
7009.25 1675
7010.04 1572
7010.83 1529
7011.63 1693
7012.42 1747
7013.21 1852
7014.00 1931
7014.79 2009
7015.58 2037
7016.37 2065
7017.16 2070
7017.95 2077
7018.74 2063
7019.53 1952
7020.32 1923
7021.11 1925
7021.90 1973
7022.69 1974
7023.48 2095
7024.27 2229
7025.07 2268
7025.86 2287
7026.65 2297
7027.44 2354
7028.23 2263
7029.02 2202
7029.81 2097
7030.60 2106
7031.40 2051
7032.19 1903
7032.98 1892
7033.77 1697
7034.56 1870
7035.35 1874
7036.14 1854
7036.94 1782
7037.73 1764
7038.52 1829
7039.31 1849
7040.10 1947
7040.89 2016
7041.69 1926
7042.48 2048
7043.27 2208
7044.06 2238
7044.86 2214
7045.65 2308
7046.44 2312
7047.23 2392
7048.02 2464
7048.82 2645
7049.61 2980
7050.40 3445
7051.19 3847
7051.99 4183
7052.78 4212
7053.57 4066
7054.36 3769
7055.16 3238
7055.95 3031
7056.74 2755
7057.53 2453
7058.33 2376
7059.12 2252
7059.91 2148
7060.71 2077
7061.50 2078
7062.29 2120
7063.09 2149
7063.88 2086
7064.67 2153
7065.47 2116
7066.26 2195
7067.05 2160
7067.85 2075
7068.64 2106
7069.43 1998
7070.23 1858
7071.02 1806
7071.81 1786
7072.61 1908
7073.40 1797
7074.19 1793
7074.99 1646
7075.78 1565
7076.58 1546
7077.37 1532
7078.16 1557
7078.96 1511
7079.75 1525
7080.55 1482
7081.34 1505
7082.13 1529
7082.93 1555
7083.72 1499
7084.52 1456
7085.31 1464
7086.11 1389
7086.90 1347
7087.70 1462
7088.49 1471
7089.28 1479
7090.08 1445
7090.87 1425
7091.67 1457
7092.46 1362
7093.26 1364
7094.05 1330
7094.85 1361
7095.64 1333
7096.44 1295
7097.23 1364
7098.03 1291
7098.82 1248
7099.62 1356
7100.41 1314
7101.21 1248
7102.00 1268
7102.80 1297
7103.59 1256
7104.39 1268
7105.19 1289
7105.98 1204
7106.78 1270
7107.57 1118
7108.37 1184
7109.16 1312
7109.96 1232
7110.76 1128
7111.55 1207
7112.35 1267
7113.14 1149
7113.94 1155
7114.74 1192
7115.53 1117
7116.33 1175
7117.12 1212
7117.92 1244
7118.72 1235
7119.51 1203
7120.31 1182
7121.11 1206
7121.90 1248
7122.70 1184
7123.49 1188
7124.29 1138
7125.09 1098
7125.88 1075
7126.68 1102
7127.48 1108
7128.27 1158
7129.07 1116
7129.87 1155
7130.67 1239
7131.46 1212
7132.26 1250
7133.06 1237
7133.85 1245
7134.65 1247
7135.45 1257
7136.24 1238
7137.04 1228
7137.84 1145
7138.64 1128
7139.43 1045
7140.23 1104
7141.03 1117
7141.83 995
7142.62 1002
7143.42 1057
7144.22 1059
7145.02 1065
7145.82 1012
7146.61 1002
7147.41 1039
7148.21 1070
7149.01 1068
7149.80 934
7150.60 963
7151.40 878
7152.20 957
7153.00 963
7153.80 975
7154.59 957
7155.39 891
7156.19 876
7156.99 974
7157.79 1056
7158.59 1036
7159.38 1068
7160.18 990
7160.98 980
7161.78 941
7162.58 1004
7163.38 947
7164.18 992
7164.98 968
7165.77 1006
7166.57 938
7167.37 863
7168.17 928
7168.97 910
7169.77 895
7170.57 907
7171.37 924
7172.17 949
7172.97 924
7173.77 904
7174.56 890
7175.36 926
7176.16 850
7176.96 917
7177.76 881
7178.56 858
7179.36 932
7180.16 906
7180.96 846
7181.76 804
7182.56 824
7183.36 942
7184.16 900
7184.96 851
7185.76 860
7186.56 818
7187.36 826
7188.16 805
7188.96 837
7189.76 915
7190.56 883
7191.36 917
7192.16 869
7192.96 923
7193.76 913
7194.56 884
7195.36 819
7196.17 835
7196.97 851
7197.77 820
7198.57 811
7199.37 874
7200.17 873
7200.97 745
7201.77 791
7202.57 829
7203.37 835
7204.17 943
7204.97 916
7205.78 901
7206.58 865
7207.38 819
7208.18 800
7208.98 772
7209.78 842
7210.58 920
7211.38 826
7212.19 838
7212.99 840
7213.79 851
7214.59 776
7215.39 827
7216.19 830
7217.00 885
7217.80 831
7218.60 882
7219.40 874
7220.20 834
7221.01 817
7221.81 925
7222.61 971
7223.41 997
7224.21 908
7225.02 918
7225.82 893
7226.62 847
7227.42 868
7228.23 904
7229.03 806
7229.83 855
7230.63 860
7231.44 802
7232.24 773
7233.04 785
7233.84 792
7234.65 798
7235.45 900
7236.25 856
7237.05 817
7237.86 843
7238.66 822
7239.46 830
7240.27 852
7241.07 848
7241.87 878
7242.68 823
7243.48 878
7244.28 809
7245.09 919
7245.89 878
7246.69 831
7247.50 888
7248.30 931
7249.10 946
7249.91 804
7250.71 828
7251.51 862
7252.32 896
7253.12 887
7253.92 926
7254.73 923
7255.53 937
7256.34 892
7257.14 878
7257.94 857
7258.75 908
7259.55 936
7260.36 936
7261.16 927
7261.97 1054
7262.77 1098
7263.57 1173
7264.38 1078
7265.18 1008
7265.99 1043
7266.79 978
7267.60 926
7268.40 886
7269.21 964
7270.01 1020
7270.82 932
7271.62 913
7272.42 1045
7273.23 1010
7274.03 962
7274.84 894
7275.64 906
7276.45 962
7277.25 1025
7278.06 1037
7278.86 961
7279.67 996
7280.48 1004
7281.28 1071
7282.09 1108
7282.89 1188
7283.70 1299
7284.50 1471
7285.31 1641
7286.11 1781
7286.92 1722
7287.72 1826
7288.53 1737
7289.34 1643
7290.14 1557
7290.95 1385
7291.75 1242
7292.56 1242
7293.37 1168
7294.17 1029
7294.98 1033
7295.78 1032
7296.59 995
7297.40 921
7298.20 889
7299.01 993
7299.82 965
7300.62 976
7301.43 982
7302.23 974
7303.04 1018
7303.85 1020
7304.65 1007
7305.46 998
7306.27 913
7307.07 998
7307.88 1020
7308.69 1071
7309.50 1061
7310.30 1020
7311.11 1035
7311.92 1066
7312.72 1119
7313.53 1168
7314.34 1155
7315.14 1094
7315.95 1108
7316.76 1249
7317.57 1360
7318.37 1495
7319.18 1722
7319.99 1809
7320.80 1985
7321.60 2066
7322.41 2052
7323.22 1904
7324.03 1705
7324.83 1528
7325.64 1446
7326.45 1270
7327.26 1285
7328.07 1251
7328.87 1212
7329.68 1142
7330.49 1070
7331.30 1143
7332.11 1180
7332.91 1144
7333.72 1159
7334.53 1203
7335.34 1195
7336.15 1134
7336.96 1079
7337.76 1128
7338.57 1183
7339.38 1119
7340.19 1102
7341.00 1086
7341.81 1085
7342.62 1023
7343.42 953
7344.23 959
7345.04 1002
7345.85 958
7346.66 889
7347.47 879
7348.28 1050
7349.09 1077
7349.90 1023
7350.71 1074
7351.51 970
7352.32 899
7353.13 884
7353.94 867
7354.75 958
7355.56 899
7356.37 946
7357.18 938
7357.99 945
7358.80 975
7359.61 937
7360.42 969
7361.23 935
7362.04 932
7362.85 945
7363.66 827
7364.47 817
7365.28 921
7366.09 850
7366.90 871
7367.71 869
7368.52 926
7369.33 914
7370.14 819
7370.95 834
7371.76 891
7372.57 939
7373.38 894
7374.19 831
7375.00 846
7375.81 901
7376.62 910
7377.43 931
7378.24 997
7379.05 876
7379.87 893
7380.68 951
7381.49 949
7382.30 961
7383.11 1013
7383.92 1011
7384.73 1008
7385.54 1002
7386.35 1022
7387.16 998
7387.98 944
7388.79 959
7389.60 910
7390.41 833
7391.22 874
7392.03 834
7392.84 851
7393.66 827
7394.47 808
7395.28 869
7396.09 804
7396.90 848
7397.71 835
7398.53 806
7399.34 771
7400.15 780
7400.96 858
7401.77 908
7402.58 850
7403.40 843
7404.21 808
7405.02 898
7405.83 809
7406.65 799
7407.46 812
7408.27 771
7409.08 826
7409.89 751
7410.71 711
7411.52 776
7412.33 763
7413.15 740
7413.96 787
7414.77 727
7415.58 692
7416.40 750
7417.21 742
7418.02 719
7418.83 809
7419.65 770
7420.46 713
7421.27 776
7422.09 729
7422.90 786
7423.71 745
7424.53 708
7425.34 753
7426.15 776
7426.97 809
7427.78 875
7428.59 815
7429.41 873
7430.22 803
7431.03 909
7431.85 960
7432.66 978
7433.47 953
7434.29 947
7435.10 956
7435.92 914
7436.73 885
7437.54 977
7438.36 1018
7439.17 885
7439.99 915
7440.80 902
7441.61 923
7442.43 962
7443.24 947
7444.06 938
7444.87 857
7445.69 840
7446.50 792
7447.31 740
7448.13 785
7448.94 701
7449.76 696
7450.57 763
7451.39 787
7452.20 833
7453.02 823
7453.83 782
7454.65 725
7455.46 755
7456.28 729
7457.09 774
7457.91 820
7458.72 800
7459.54 755
7460.35 806
7461.17 838
7461.98 883
7462.80 814
7463.61 853
7464.43 890
7465.24 813
7466.06 848
7466.88 864
7467.69 874
7468.51 827
7469.32 819
7470.14 785
7470.95 781
7471.77 779
7472.59 798
7473.40 785
7474.22 831
7475.03 838
7475.85 850
7476.67 876
7477.48 816
7478.30 724
7479.11 750
7479.93 820
7480.75 850
7481.56 813
7482.38 847
7483.20 797
7484.01 817
7484.83 859
7485.65 827
7486.46 821
7487.28 827
7488.10 765
7488.91 823
7489.73 760
7490.55 801
7491.36 817
7492.18 880
7493.00 762
7493.81 742
7494.63 735
7495.45 726
7496.26 765
7497.08 758
7497.90 765
7498.72 737
7499.53 735
7500.35 719
7501.17 765
7501.99 745
7502.80 753
7503.62 720
7504.44 717
7505.26 662
7506.07 766
7506.89 679
7507.71 713
7508.53 725
7509.35 709
7510.16 762
7510.98 730
7511.80 761
7512.62 820
7513.44 776
7514.25 710
7515.07 799
7515.89 747
7516.71 793
7517.53 786
7518.35 689
7519.16 741
7519.98 765
7520.80 756
7521.62 768
7522.44 705
7523.26 792
7524.07 786
7524.89 701
7525.71 743
7526.53 715
7527.35 749
7528.17 776
7528.99 739
7529.81 757
7530.63 730
7531.44 764
7532.26 779
7533.08 826
7533.90 783
7534.72 700
7535.54 673
7536.36 683
7537.18 786
7538.00 766
7538.82 718
7539.64 740
7540.46 766
7541.28 724
7542.10 732
7542.92 794
7543.74 819
7544.56 732
7545.38 776
7546.20 828
7547.02 855
7547.84 784
7548.66 823
7549.48 800
7550.30 828
7551.12 808
7551.94 809
7552.76 812
7553.58 755
7554.40 726
7555.22 717
7556.04 771
7556.86 781
7557.68 762
7558.50 802
7559.32 778
7560.14 797
7560.96 878
7561.78 916
7562.60 864
7563.42 835
7564.24 859
7565.07 829
7565.89 832
7566.71 834
7567.53 878
7568.35 851
7569.17 863
7569.99 869
7570.81 820
7571.63 833
7572.46 853
7573.28 829
7574.10 838
7574.92 875
7575.74 839
7576.56 925
7577.38 874
7578.21 951
7579.03 934
7579.85 919
7580.67 837
7581.49 828
7582.31 859
7583.14 937
7583.96 939
7584.78 893
7585.60 909
7586.42 868
7587.25 816
7588.07 914
7588.89 957
7589.71 1020
7590.54 1026
7591.36 1048
7592.18 1016
7593.00 963
7593.83 1012
7594.65 1004
7595.47 1076
7596.29 989
7597.12 1073
7597.94 1076
7598.76 1074
7599.58 1036
7600.41 997
7601.23 1072
7602.05 1145
7602.88 1172
7603.70 1343
7604.52 1365
7605.34 1500
7606.17 1629
7606.99 1660
7607.81 1721
7608.64 1677
7609.46 1635
7610.28 1555
7611.11 1440
7611.93 1330
7612.75 1299
7613.58 1266
7614.40 1250
7615.23 1133
7616.05 1246
7616.87 1234
7617.70 1288
7618.52 1403
7619.34 1434
7620.17 1519
7620.99 1485
7621.82 1455
7622.64 1423
7623.46 1375
7624.29 1311
7625.11 1253
7625.94 1249
7626.76 1214
7627.59 1206
7628.41 1195
7629.23 1262
7630.06 1308
7630.88 1455
7631.71 1646
7632.53 1798
7633.36 1771
7634.18 1876
7635.01 1837
7635.83 1813
7636.66 1565
7637.48 1563
7638.31 1462
7639.13 1268
7639.95 1162
7640.78 1165
7641.61 1124
7642.43 1043
7643.26 1007
7644.08 981
7644.91 953
7645.73 909
7646.56 945
7647.38 878
7648.21 901
7649.03 904
7649.86 935
7650.68 874
7651.51 829
7652.33 874
7653.16 920
7653.99 871
7654.81 873
7655.64 830
7656.46 822
7657.29 865
7658.12 872
7658.94 837
7659.77 784
7660.59 747
7661.42 820
7662.25 819
7663.07 746
7663.90 780
7664.72 852
7665.55 841
7666.38 775
7667.20 782
7668.03 877
7668.86 833
7669.68 881
7670.51 871
7671.34 856
7672.16 813
7672.99 815
7673.82 862
7674.64 903
7675.47 805
7676.30 896
7677.12 874
7677.95 796
7678.78 804
7679.61 863
7680.43 748
7681.26 802
7682.09 862
7682.92 861
7683.74 915
7684.57 839
7685.40 824
7686.22 835
7687.05 910
7687.88 856
7688.71 885
7689.54 812
7690.36 823
7691.19 859
7692.02 853
7692.85 793
7693.67 852
7694.50 830
7695.33 757
7696.16 720
7696.99 767
7697.81 867
7698.64 878
7699.47 916
7700.30 907
7701.13 980
7701.96 960
7702.78 1004
7703.61 936
7704.44 819
7705.27 857
7706.10 814
7706.93 795
7707.75 771
7708.58 776
7709.41 765
7710.24 737
7711.07 718
7711.90 752
7712.73 758
7713.56 839
7714.39 774
7715.21 746
7716.04 717
7716.87 749
7717.70 743
7718.53 724
7719.36 720
7720.19 786
7721.02 756
7721.85 733
7722.68 749
7723.51 695
7724.34 699
7725.17 658
7726.00 753
7726.83 725
7727.66 701
7728.49 706
7729.31 756
7730.14 694
7730.97 740
7731.80 729
7732.63 677
7733.46 667
7734.29 668
7735.12 737
7735.95 633
7736.78 666
7737.62 733
7738.45 665
7739.28 645
7740.11 692
7740.94 749
7741.77 747
7742.60 732
7743.43 663
7744.26 629
7745.09 660
7745.92 728
7746.75 674
7747.58 694
7748.41 744
7749.24 753
7750.07 783
7750.91 855
7751.74 776
7752.57 757
7753.40 763
7754.23 739
7755.06 691
7755.89 715
7756.72 649
7757.55 648
7758.39 700
7759.22 663
7760.05 598
7760.88 654
7761.71 730
7762.54 677
7763.37 666
7764.21 665
7765.04 737
7765.87 693
7766.70 698
7767.53 700
7768.37 717
7769.20 744
7770.03 719
7770.86 681
7771.69 667
7772.53 655
7773.36 713
7774.19 707
7775.02 671
7775.85 692
7776.69 648
7777.52 642
7778.35 594
7779.18 660
7780.02 691
7780.85 712
7781.68 645
7782.51 672
7783.35 663
7784.18 681
7785.01 753
7785.85 734
7786.68 757
7787.51 715
7788.34 678
7789.18 733
7790.01 751
7790.84 667
7791.68 709
7792.51 753
7793.34 739
7794.18 761
7795.01 749
7795.84 729
7796.68 763
7797.51 699
7798.34 702
7799.18 736
7800.01 799
7800.84 760
7801.68 765
7802.51 849
7803.35 666
7804.18 728
7805.01 798
7805.85 895
7806.68 825
7807.51 807
7808.35 898
7809.18 898
7810.02 861
7810.85 869
7811.69 896
7812.52 861
7813.35 836
7814.19 883
7815.02 962
7815.86 951
7816.69 1051
7817.53 1116
7818.36 1121
7819.20 1128
7820.03 947
7820.86 1068
7821.70 1095
7822.53 1059
7823.37 1003
7824.20 1008
7825.04 1001
7825.87 1036
7826.71 1077
7827.54 1072
7828.38 1193
7829.21 1251
7830.05 1268
7830.88 1173
7831.72 1077
7832.56 1097
7833.39 1130
7834.23 1104
7835.06 1071
7835.90 1050
7836.73 1179
7837.57 1224
7838.40 1148
7839.24 1169
7840.08 1195
7840.91 1131
7841.75 1017
7842.58 922
7843.42 1004
7844.25 1015
7845.09 1006
7845.93 983
7846.76 929
7847.60 902
7848.44 964
7849.27 1034
7850.11 980
7850.94 957
7851.78 953
7852.62 958
7853.45 1022
7854.29 1010
7855.13 990
7855.96 1074
7856.80 1123
7857.64 1103
7858.47 1072
7859.31 1200
7860.15 1348
7860.98 1333
7861.82 1368
7862.66 1368
7863.49 1328
7864.33 1256
7865.17 1189
7866.01 1196
7866.84 1155
7867.68 1033
7868.52 1023
7869.35 1141
7870.19 1042
7871.03 1095
7871.87 1147
7872.70 1164
7873.54 1147
7874.38 1180
7875.22 1159
7876.05 1234
7876.89 1247
7877.73 1307
7878.57 1511
7879.41 1710
7880.24 1686
7881.08 1549
7881.92 1527
7882.76 1431
7883.60 1327
7884.43 1250
7885.27 1245
7886.11 1157
7886.95 1179
7887.79 1184
7888.62 1112
7889.46 1171
7890.30 1123
7891.14 1106
7891.98 1200
7892.82 1172
7893.66 1244
7894.49 1317
7895.33 1233
7896.17 1099
7897.01 1109
7897.85 1092
7898.69 1093
7899.53 1135
7900.37 986
7901.20 1034
7902.04 965
7902.88 953
7903.72 966
7904.56 907
7905.40 893
7906.24 908
7907.08 960
7907.92 896
7908.76 912
7909.60 894
7910.44 888
7911.28 918
7912.12 879
7912.96 878
7913.80 852
7914.63 814
7915.47 829
7916.31 886
7917.15 899
7917.99 954
7918.83 971
7919.67 995
7920.51 993
7921.35 995
7922.19 1012
7923.03 994
7923.87 988
7924.71 1000
7925.56 895
7926.40 871
7927.24 823
7928.08 851
7928.92 848
7929.76 902
7930.60 829
7931.44 810
7932.28 818
7933.12 823
7933.96 742
7934.80 764
7935.64 878
7936.48 875
7937.32 875
7938.16 867
7939.01 846
7939.85 862
7940.69 818
7941.53 810
7942.37 786
7943.21 807
7944.05 728
7944.89 773
7945.74 852
7946.58 795
7947.42 771
7948.26 831
7949.10 886
7949.94 953
7950.78 948
7951.63 911
7952.47 921
7953.31 986
7954.15 966
7954.99 1035
7955.84 1095
7956.68 1087
7957.52 1078
7958.36 1088
7959.20 961
7960.05 976
7960.89 1037
7961.73 1047
7962.57 1051
7963.41 977
7964.26 1022
7965.10 1008
7965.94 1066
7966.78 1174
7967.63 1314
7968.47 1330
7969.31 1426
7970.15 1607
7971.00 1546
7971.84 1428
7972.68 1262
7973.53 1182
7974.37 1037
7975.21 1077
7976.05 988
7976.90 995
7977.74 981
7978.58 967
7979.43 1005
7980.27 979
7981.11 910
7981.96 877
7982.80 944
7983.64 942
7984.49 881
7985.33 840
7986.17 904
7987.02 825
7987.86 846
7988.70 874
7989.55 873
7990.39 832
7991.24 814
7992.08 750
7992.92 810
7993.77 758
7994.61 746
7995.46 800
7996.30 718
7997.14 698
7997.99 764
7998.83 723
7999.68 703
8000.52 708
8001.36 735
8002.21 716
8003.05 716
8003.90 724
8004.74 705
8005.59 700
8006.43 690
8007.28 652
8008.12 708
8008.97 680
8009.81 717
8010.65 675
8011.50 708
8012.34 670
8013.19 744
8014.03 686
8014.88 646
8015.72 687
8016.57 700
8017.41 656
8018.26 623
8019.11 661
8019.95 655
8020.80 643
8021.64 671
8022.49 666
8023.33 618
8024.18 645
8025.02 580
8025.87 618
8026.71 637
8027.56 657
8028.41 675
8029.25 703
8030.10 692
8030.94 680
8031.79 627
8032.64 680
8033.48 675
8034.33 662
8035.17 684
8036.02 663
8036.87 669
8037.71 617
8038.56 623
8039.40 688
8040.25 693
8041.10 642
8041.94 641
8042.79 671
8043.64 733
8044.48 681
8045.33 686
8046.18 686
8047.02 678
8047.87 639
8048.72 599
8049.56 621
8050.41 691
8051.26 657
8052.10 614
8052.95 638
8053.80 640
8054.65 682
8055.49 683
8056.34 656
8057.19 598
8058.04 648
8058.88 608
8059.73 621
8060.58 626
8061.42 639
8062.27 594
8063.12 562
8063.97 622
8064.82 608
8065.66 564
8066.51 637
8067.36 572
8068.21 570
8069.05 620
8069.90 596
8070.75 604
8071.60 612
8072.45 590
8073.29 571
8074.14 577
8074.99 571
8075.84 597
8076.69 586
8077.54 541
8078.38 596
8079.23 612
8080.08 591
8080.93 583
8081.78 563
8082.63 640
8083.48 575
8084.32 592
8085.17 603
8086.02 601
8086.87 594
8087.72 584
8088.57 558
8089.42 577
8090.27 610
8091.11 597
8091.96 604
8092.81 582
8093.66 618
8094.51 566
8095.36 557
8096.21 596
8097.06 643
8097.91 584
8098.76 537
8099.61 576
8100.46 578
8101.31 597
8102.16 587
8103.01 623
8103.86 626
8104.71 652
8105.56 645
8106.41 581
8107.26 621
8108.11 633
8108.96 614
8109.81 601
8110.66 670
8111.51 652
8112.36 589
8113.21 596
8114.06 603
8114.91 625
8115.76 649
8116.61 560
8117.46 631
8118.31 633
8119.16 610
8120.01 664
8120.86 653
8121.71 593
8122.56 673
8123.41 629
8124.26 621
8125.11 679
8125.96 601
8126.82 702
8127.67 631
8128.52 656
8129.37 599
8130.22 619
8131.07 680
8131.92 659
8132.77 687
8133.62 723
8134.48 723
8135.33 635
8136.18 684
8137.03 677
8137.88 684
8138.73 724
8139.58 698
8140.44 700
8141.29 651
8142.14 736
8142.99 754
8143.84 784
8144.69 731
8145.55 791
8146.40 755
8147.25 817
8148.10 766
8148.95 792
8149.81 789
8150.66 851
8151.51 888
8152.36 785
8153.22 856
8154.07 927
8154.92 926
8155.77 1080
8156.63 1155
8157.48 1219
8158.33 1315
8159.18 1155
8160.04 1090
8160.89 1013
8161.74 1053
8162.59 959
8163.45 781
8164.30 742
8165.15 761
8166.01 792
8166.86 775
8167.71 755
8168.57 755
8169.42 759
8170.27 783
8171.12 713
8171.98 784
8172.83 834
8173.68 782
8174.54 708
8175.39 697
8176.25 698
8177.10 662
8177.95 699
8178.81 670
8179.66 625
8180.51 670
8181.37 680
8182.22 600
8183.07 612
8183.93 655
8184.78 638
8185.64 599
8186.49 583
8187.34 638
8188.20 702
8189.05 688
8189.91 684
8190.76 657
8191.62 600
8192.47 614
8193.32 623
8194.18 601
8195.03 582
8195.89 589
8196.74 605
8197.60 709
8198.45 589
8199.31 652
8200.16 587
8201.02 620
8201.87 627
8202.73 647
8203.58 607
8204.44 541
8205.29 584
8206.15 616
8207.00 592
8207.86 608
8208.71 541
8209.57 553
8210.42 578
8211.28 591
8212.13 577
8212.99 626
8213.84 652
8214.70 668
8215.56 624
8216.41 602
8217.27 608
8218.12 571
8218.98 617
8219.83 622
8220.69 620
8221.55 612
8222.40 631
8223.26 598
8224.11 604
8224.97 591
8225.83 582
8226.68 601
8227.54 639
8228.39 580
8229.25 546
8230.11 601
8230.96 638
8231.82 565
8232.68 589
8233.53 622
8234.39 595
8235.25 642
8236.10 608
8236.96 631
8237.82 561
8238.67 623
8239.53 566
8240.39 564
8241.24 605
8242.10 624
8242.96 563
8243.81 585
8244.67 627
8245.53 588
8246.39 530
8247.24 588
8248.10 590
8248.96 550
8249.81 580
8250.67 542
8251.53 571
8252.39 542
8253.24 495
8254.10 533
8254.96 582
8255.82 598
8256.68 552
8257.53 589
8258.39 574
8259.25 555
8260.11 545
8260.96 541
8261.82 567
8262.68 598
8263.54 550
8264.40 535
8265.25 552
8266.11 561
8266.97 522
8267.83 568
8268.69 574
8269.55 596
8270.40 541
8271.26 623
8272.12 584
8272.98 602
8273.84 599
8274.70 545
8275.56 569
8276.41 544
8277.27 531
8278.13 573
8278.99 583
8279.85 576
8280.71 558
8281.57 542
8282.43 567
8283.29 590
8284.15 587
8285.00 550
8285.86 569
8286.72 569
8287.58 600
8288.44 561
8289.30 627
8290.16 623
8291.02 617
8291.88 629
8292.74 619
8293.60 663
8294.46 669
8295.32 725
8296.18 707
8297.04 727
8297.90 662
8298.76 671
8299.62 695
8300.48 643
8301.34 621
8302.20 674
8303.06 655
8303.92 619
8304.78 657
8305.64 671
8306.50 618
8307.36 569
8308.22 605
8309.08 658
8309.94 636
8310.80 615
8311.66 640
8312.52 646
8313.38 597
8314.24 608
8315.10 624
8315.97 664
8316.83 631
8317.69 718
8318.55 670
8319.41 706
8320.27 756
8321.13 692
8321.99 719
8322.85 625
8323.71 638
8324.58 658
8325.44 617
8326.30 576
8327.16 583
8328.02 550
8328.88 602
8329.74 612
8330.61 572
8331.47 526
8332.33 558
8333.19 607
8334.05 641
8334.91 556
8335.78 591
8336.64 588
8337.50 631
8338.36 594
8339.22 571
8340.09 589
8340.95 609
8341.81 531
8342.67 613
8343.53 623
8344.40 539
8345.26 613
8346.12 643
8346.98 684
8347.85 703
8348.71 754
8349.57 617
8350.43 638
8351.30 619
8352.16 590
8353.02 602
8353.88 568
8354.75 558
8355.61 580
8356.47 618
8357.34 606
8358.20 628
8359.06 579
8359.93 584
8360.79 559
8361.65 614
8362.51 560
8363.38 577
8364.24 595
8365.10 581
8365.97 584
8366.83 602
8367.69 578
8368.56 649
8369.42 640
8370.29 582
8371.15 599
8372.01 586
8372.88 616
8373.74 640
8374.60 628
8375.47 613
8376.33 639
8377.20 629
8378.06 663
8378.92 623
8379.79 611
8380.65 623
8381.52 620
8382.38 672
8383.25 643
8384.11 610
8384.97 595
8385.84 614
8386.70 646
8387.57 632
8388.43 618
8389.30 623
8390.16 640
8391.03 670
8391.89 669
8392.76 649
8393.62 661
8394.48 646
8395.35 623
8396.21 606
8397.08 631
8397.94 583
8398.81 672
8399.67 571
8400.54 615
8401.41 609
8402.27 650
8403.14 596
8404.00 629
8404.87 616
8405.73 636
8406.60 664
8407.46 665
8408.33 627
8409.19 612
8410.06 592
8410.93 632
8411.79 653
8412.66 648
8413.52 651
8414.39 664
8415.25 663
8416.12 720
8416.99 657
8417.85 644
8418.72 633
8419.59 662
8420.45 656
8421.32 691
8422.18 736
8423.05 744
8423.92 752
8424.78 730
8425.65 736
8426.52 740
8427.38 747
8428.25 754
8429.12 774
8429.98 767
8430.85 769
8431.72 831
8432.58 830
8433.45 859
8434.32 861
8435.18 820
8436.05 810
8436.92 804
8437.78 908
8438.65 884
8439.52 901
8440.39 859
8441.25 900
8442.12 1027
8442.99 1091
8443.86 1059
8444.72 1123
8445.59 1113
8446.46 1242
8447.33 1223
8448.19 1172
8449.06 1157
8449.93 1148
8450.80 1165
8451.66 1117
8452.53 1042
8453.40 1047
8454.27 1062
8455.14 1058
8456.00 1091
8456.87 1067
8457.74 1147
8458.61 1195
8459.48 1203
8460.35 1163
8461.21 1162
8462.08 1189
8462.95 1207
8463.82 1230
8464.69 1183
8465.56 1161
8466.42 1136
8467.29 1305
8468.16 1394
8469.03 1600
8469.90 1870
8470.77 2369
8471.64 2768
8472.51 3176
8473.37 3265
8474.24 3135
8475.11 2891
8475.98 2658
8476.85 2230
8477.72 1982
8478.59 1633
8479.46 1400
8480.33 1412
8481.20 1179
8482.07 1057
8482.94 1033
8483.81 935
8484.67 970
8485.54 906
8486.41 891
8487.28 919
8488.15 934
8489.02 886
8489.89 825
8490.76 848
8491.63 827
8492.50 810
8493.37 818
8494.24 841
8495.11 825
8495.98 793
8496.85 805
8497.72 738
8498.59 767
8499.46 884
8500.33 871
8501.20 859
8502.07 889
8502.94 847
8503.82 913
8504.69 910
8505.56 895
8506.43 936
8507.30 910
8508.17 1024
8509.04 1118
8509.91 1110
8510.78 1052
8511.65 1040
8512.52 1065
8513.39 995
8514.26 935
8515.14 992
8516.01 998
8516.88 913
8517.75 858
8518.62 861
8519.49 872
8520.36 888
8521.23 886
8522.11 854
8522.98 847
8523.85 825
8524.72 801
8525.59 852
8526.46 848
8527.34 882
8528.21 818
8529.08 920
8529.95 951
8530.82 906
8531.69 948
8532.57 935
8533.44 906
8534.31 993
8535.18 977
8536.05 1000
8536.93 1002
8537.80 998
8538.67 997
8539.54 1009
8540.42 995
8541.29 966
8542.16 991
8543.03 1007
8543.91 908
8544.78 921
8545.65 973
8546.52 946
8547.40 1027
8548.27 1041
8549.14 1048
8550.02 1023
8550.89 1220
8551.76 1249
8552.63 1277
8553.51 1370
8554.38 1450
8555.25 1555
8556.13 1584
8557.00 1623
8557.87 1599
8558.75 1522
8559.62 1405
8560.49 1357
8561.37 1204
8562.24 1010
8563.11 948
8563.99 1007
8564.86 1006
8565.73 926
8566.61 821
8567.48 908
8568.36 875
8569.23 781
8570.10 737
8570.98 753
8571.85 761
8572.73 745
8573.60 759
8574.47 818
8575.35 763
8576.22 763
8577.10 832
8577.97 755
8578.84 734
8579.72 703
8580.59 766
8581.47 727
8582.34 705
8583.22 717
8584.09 792
8584.97 802
8585.84 759
8586.72 790
8587.59 780
8588.47 731
8589.34 768
8590.22 727
8591.09 772
8591.96 774
8592.84 863
8593.72 854
8594.59 788
8595.47 720
8596.34 782
8597.22 705
8598.09 705
8598.97 813
8599.84 774
8600.72 739
8601.59 705
8602.47 702
8603.34 738
8604.22 794
8605.10 784
8605.97 826
8606.85 751
8607.72 785
8608.60 782
8609.47 785
8610.35 802
8611.23 788
8612.10 760
8612.98 778
8613.85 778
8614.73 779
8615.61 787
8616.48 717
8617.36 752
8618.24 822
8619.11 828
8619.99 890
8620.87 839
8621.74 842
8622.62 854
8623.49 820
8624.37 818
8625.25 829
8626.13 827
8627.00 921
8627.88 873
8628.76 829
8629.63 890
8630.51 872
8631.39 928
8632.26 879
8633.14 938
8634.02 829
8634.89 908
8635.77 939
8636.65 918
8637.53 872
8638.40 925
8639.28 969
8640.16 937
8641.04 889
8641.91 996
8642.79 951
8643.67 990
8644.55 1016
8645.42 1017
8646.30 1067
8647.18 991
8648.06 1074
8648.94 1092
8649.81 1065
8650.69 1086
8651.57 1166
8652.45 1189
8653.33 1252
8654.20 1202
8655.08 1248
8655.96 1259
8656.84 1204
8657.72 1184
8658.60 1139
8659.47 1238
8660.35 1231
8661.23 1216
8662.11 1196
8662.99 1150
8663.87 1178
8664.75 1241
8665.62 1240
8666.50 1251
8667.38 1346
8668.26 1339
8669.14 1338
8670.02 1412
8670.90 1427
8671.78 1374
8672.66 1432
8673.54 1621
8674.42 1723
8675.29 1863
8676.17 2116
8677.05 2187
8677.93 2270
8678.81 2267
8679.69 2150
8680.57 2051
8681.45 1934
8682.33 1890
8683.21 1779
8684.09 1764
8684.97 1618
8685.85 1553
8686.73 1484
8687.61 1494
8688.49 1693
8689.37 1811
8690.25 2046
8691.13 2500
8692.01 3192
8692.89 3773
8693.77 4563
8694.65 5186
8695.53 5619
8696.41 5568
8697.29 5301
8698.17 4601
8699.05 3950
8699.93 3350
8700.81 2853
8701.69 2361
8702.57 1899
8703.45 1728
8704.33 1562
8705.22 1430
8706.10 1327
8706.98 1313
8707.86 1172
8708.74 1194
8709.62 1176
8710.50 1187
8711.38 1109
8712.26 1048
8713.14 1065
8714.03 1073
8714.91 1039
8715.79 1012
8716.67 989
8717.55 940
8718.43 903
8719.31 892
8720.20 920
8721.08 1022
8721.96 983
8722.84 1055
8723.72 1066
8724.60 1031
8725.49 1022
8726.37 1045
8727.25 1000
8728.13 983
8729.01 1045
8729.90 1091
8730.78 1090
8731.66 1042
8732.54 1075
8733.42 1142
8734.31 1097
8735.19 1121
8736.07 1102
8736.95 1033
8737.84 995
8738.72 1009
8739.60 943
8740.48 922
8741.37 875
8742.25 934
8743.13 849
8744.01 889
8744.90 870
8745.78 831
8746.66 875
8747.54 843
8748.43 886
8749.31 895
8750.19 911
8751.08 862
8751.96 952
8752.84 895
8753.73 860
8754.61 834
8755.49 919
8756.38 970
8757.26 1039
8758.14 1084
8759.03 1151
8759.91 1122
8760.79 1139
8761.68 1120
8762.56 1125
8763.45 1158
8764.33 1091
8765.21 1039
8766.10 1001
8766.98 1018
8767.86 1062
8768.75 1075
8769.63 1168
8770.52 1086
8771.40 1082
8772.28 1139
8773.17 1157
8774.05 1181
8774.94 1146
8775.82 1064
8776.71 1061
8777.59 1030
8778.48 993
8779.36 951
8780.24 901
8781.13 873
8782.01 892
8782.90 869
8783.78 824
8784.67 817
8785.55 858
8786.44 860
8787.32 818
8788.21 850
8789.09 839
8789.98 831
8790.86 746
8791.75 795
8792.63 746
8793.52 812
8794.40 822
8795.29 832
8796.17 777
8797.06 732
8797.94 802
8798.83 804
8799.72 792
8800.60 828
8801.49 818
8802.37 801
8803.26 764
8804.14 806
8805.03 842
8805.92 881
8806.80 934
8807.69 904
8808.57 893
8809.46 848
8810.35 832
8811.23 826
8812.12 809
8813.00 797
8813.89 784
8814.78 745
8815.66 750
8816.55 738
8817.44 735
8818.32 729
8819.21 695
8820.10 705
8820.98 802
8821.87 765
8822.76 764
8823.64 731
8824.53 725
8825.42 714
8826.30 779
8827.19 740
8828.08 718
8828.96 689
8829.85 739
8830.74 791
8831.63 765
8832.51 713
8833.40 693
8834.29 728
8835.17 715
8836.06 724
8836.95 714
8837.84 708
8838.72 688
8839.61 631
8840.50 681
8841.39 657
8842.28 643
8843.16 693
8844.05 678
8844.94 687
8845.83 646
8846.71 675
8847.60 667
8848.49 638
8849.38 607
8850.27 669
8851.15 624
8852.04 607
8852.93 596
8853.82 632
8854.71 626
8855.60 625
8856.48 565
8857.37 593
8858.26 612
8859.15 585
8860.04 610
8860.93 574
8861.82 626
8862.70 653
8863.59 678
8864.48 636
8865.37 653
8866.26 674
8867.15 639
8868.04 602
8868.93 620
8869.82 624
8870.70 622
8871.59 647
8872.48 578
8873.37 542
8874.26 547
8875.15 546
8876.04 552
8876.93 550
8877.82 575
8878.71 547
8879.60 543
8880.49 599
8881.38 546
8882.27 563
8883.16 563
8884.05 545
8884.94 572
8885.83 585
8886.72 602
8887.61 595
8888.50 570
8889.39 595
8890.28 575
8891.17 586
8892.06 554
8892.95 527
8893.84 553
8894.73 557
8895.62 538
8896.51 542
8897.40 572
8898.29 563
8899.18 548
8900.07 552
8900.96 501
8901.85 544
8902.74 517
8903.63 530
8904.52 538
8905.42 533
8906.31 583
8907.20 537
8908.09 505
8908.98 505
8909.87 507
8910.76 506
8911.65 491
8912.54 533
8913.44 547
8914.33 557
8915.22 556
8916.11 522
8917.00 496
8917.89 558
8918.78 560
8919.68 561
8920.57 507
8921.46 487
8922.35 503
8923.24 507
8924.13 533
8925.03 515
8925.92 488
8926.81 520
8927.70 509
8928.59 463
8929.49 452
8930.38 493
8931.27 497
8932.16 463
8933.05 446
8933.95 465
8934.84 486
8935.73 500
8936.62 479
8937.52 496
8938.41 458
8939.30 475
8940.19 473
8941.09 504
8941.98 470
8942.87 490
8943.77 512
8944.66 463
8945.55 504
8946.44 507
8947.34 451
8948.23 438
8949.12 458
8950.02 523
8950.91 484
8951.80 453
8952.70 444
8953.59 448
8954.48 475
8955.38 445
8956.27 486
8957.16 494
8958.06 476
8958.95 544
8959.84 531
8960.74 467
8961.63 456
8962.52 465
8963.42 519
8964.31 514
8965.21 500
8966.10 461
8966.99 500
8967.89 458
8968.78 460
8969.68 443
8970.57 488
8971.46 497
8972.36 514
8973.25 493
8974.15 514
8975.04 472
8975.94 498
8976.83 476
8977.72 456
8978.62 498
8979.51 447
8980.41 455
8981.30 537
8982.20 490
8983.09 477
8983.99 508
8984.88 518
8985.78 489
8986.67 471
8987.57 480
8988.46 485
8989.36 432
8990.25 446
8991.15 438
8992.04 456
8992.94 505
8993.83 442
8994.73 440
8995.62 433
8996.52 467
8997.41 467
8998.31 480
8999.21 431
9000.10 461
9001.00 409
9001.89 401
9002.79 448
9003.68 528
9004.58 482
9005.48 449
9006.37 446
9007.27 473
9008.16 464
9009.06 433
9009.96 467
9010.85 467
9011.75 432
9012.64 469
9013.54 522
9014.44 452
9015.33 446
9016.23 454
9017.13 477
9018.02 430
9018.92 444
9019.82 462
9020.71 490
9021.61 431
9022.51 373
9023.40 435
9024.30 415
9025.20 483
9026.09 498
9026.99 432
9027.89 438
9028.78 451
9029.68 471
9030.58 474
9031.48 443
9032.37 422
9033.27 451
9034.17 505
9035.06 441
9035.96 450
9036.86 484
9037.76 514
9038.65 462
9039.55 461
9040.45 465
9041.35 425
9042.25 444
9043.14 503
9044.04 468
9044.94 434
9045.84 413
9046.73 520
9047.63 527
9048.53 454
9049.43 485
9050.33 477
9051.22 421
9052.12 441
9053.02 484
9053.92 483
9054.82 446
9055.72 492
9056.61 487
9057.51 495
9058.41 536
9059.31 506
9060.21 426
9061.11 439
9062.01 428
9062.91 454
9063.80 487
9064.70 500
9065.60 490
9066.50 481
9067.40 469
9068.30 480
9069.20 489
9070.10 463
9071.00 412
9071.89 538
9072.79 521
9073.69 453
9074.59 452
9075.49 452
9076.39 467
9077.29 502
9078.19 522
9079.09 500
9079.99 476
9080.89 492
9081.79 511
9082.69 527
9083.59 475
9084.49 479
9085.39 514
9086.29 488
9087.19 456
9088.09 483
9088.99 470
9089.89 489
9090.79 549
9091.69 527
9092.59 552
9093.49 588
9094.39 553
9095.29 598
9096.19 525
9097.09 543
9097.99 551
9098.89 545
9099.79 499
9100.69 524
9101.59 492
9102.49 504
9103.39 461
9104.30 452
9105.20 465
9106.10 493
9107.00 523
9107.90 512
9108.80 466
9109.70 487
9110.60 475
9111.50 470
9112.40 492
9113.31 481
9114.21 465
9115.11 472
9116.01 462
9116.91 472
9117.81 503
9118.71 465
9119.62 499
9120.52 478
9121.42 414
9122.32 423
9123.22 438
9124.12 458
9125.03 459
9125.93 469
9126.83 441
9127.73 447
9128.63 384
9129.54 389
9130.44 454
9131.34 440
9132.24 447
9133.14 461
9134.05 420
9134.95 413
9135.85 476
9136.75 490
9137.66 491
9138.56 446
9139.46 465
9140.36 476
9141.27 437
9142.17 442
9143.07 430
9143.97 456
9144.88 452
9145.78 451
9146.68 467
9147.59 395
9148.49 416
9149.39 449
9150.29 462
9151.20 445
9152.10 440
9153.00 442
9153.91 466
9154.81 414
9155.71 422
9156.62 445
9157.52 436
9158.42 460
9159.33 494
9160.23 478
9161.14 481
9162.04 470
9162.94 491
9163.85 419
9164.75 430
9165.65 401
9166.56 434
9167.46 400
9168.37 423
9169.27 413
9170.17 425
9171.08 443
9171.98 406
9172.89 434
9173.79 448
9174.69 449
9175.60 452
9176.50 408
9177.41 415
9178.31 452
9179.22 412
9180.12 440
9181.03 459
9181.93 452
9182.84 430
9183.74 444
9184.64 431
9185.55 422
9186.45 414
9187.36 442
9188.26 431
9189.17 421
9190.07 441
9190.98 389
9191.88 409
9192.79 462
9193.69 469
9194.60 455
9195.51 472
9196.41 486
9197.32 466
9198.22 466
9199.13 452
9200.03 445
9200.94 497
9201.84 461
9202.75 463
9203.66 510
9204.56 481
9205.47 458
9206.37 410
9207.28 445
9208.18 472
9209.09 472
9210.00 461
9210.90 439
9211.81 450
9212.71 453
9213.62 431
9214.53 413
9215.43 405
9216.34 444
9217.25 423
9218.15 418
9219.06 421
9219.97 458
9220.87 418
9221.78 415
9222.69 406
9223.59 415
9224.50 475
9225.41 416
9226.31 450
9227.22 475
9228.13 478
9229.03 446
9229.94 444
9230.85 447
9231.75 475
9232.66 449
9233.57 463
9234.48 495
9235.38 476
9236.29 482
9237.20 449
9238.11 437
9239.01 469
9239.92 444
9240.83 407
9241.74 406
9242.64 421
9243.55 449
9244.46 397
9245.37 458
9246.27 424
9247.18 439
9248.09 402
9249.00 412
9249.91 425
9250.81 425
9251.72 419
9252.63 391
9253.54 405
9254.45 374
9255.35 420
9256.26 432
9257.17 386
9258.08 383
9258.99 439
9259.90 429
9260.80 395
9261.71 387
9262.62 430
9263.53 437
9264.44 445
9265.35 414
9266.26 418
9267.17 450
9268.07 446
9268.98 414
9269.89 413
9270.80 435
9271.71 418
9272.62 419
9273.53 418
9274.44 421
9275.35 369
9276.26 396
9277.17 440
9278.08 421
9278.98 419
9279.89 420
9280.80 395
9281.71 452
9282.62 425
9283.53 424
9284.44 434
9285.35 446
9286.26 409
9287.17 460
9288.08 373
9288.99 404
9289.90 453
9290.81 419
9291.72 397
9292.63 415
9293.54 432
9294.45 463
9295.36 430
9296.27 421
9297.18 445
9298.09 461
9299.00 435
9299.91 467
9300.82 538
9301.73 483
9302.65 454
9303.56 490
9304.47 516
9305.38 486
9306.29 473
9307.20 478
9308.11 574
9309.02 538
9309.93 551
9310.84 492
9311.75 524
9312.66 561
9313.58 570
9314.49 524
9315.40 533
9316.31 525
9317.22 500
9318.13 486
9319.04 461
9319.95 427
9320.87 480
9321.78 478
9322.69 465
9323.60 406
9324.51 434
9325.42 483
9326.34 465
9327.25 483
9328.16 414
9329.07 434
9329.98 495
9330.90 470
9331.81 454
9332.72 487
9333.63 477
9334.54 442
9335.46 461
9336.37 454
9337.28 460
9338.19 464
9339.11 473
9340.02 431
9340.93 393
9341.84 417
9342.76 439
9343.67 453
9344.58 450
9345.49 435
9346.41 437
9347.32 429
9348.23 470
9349.14 476
9350.06 476
9350.97 419
9351.88 438
9352.80 496
9353.71 429
9354.62 433
9355.54 436
9356.45 437
9357.36 405
9358.28 424
9359.19 435
9360.10 402
9361.02 376
9361.93 447
9362.84 462
9363.76 435
9364.67 449
9365.58 405
9366.50 441
9367.41 454
9368.32 424
9369.24 407
9370.15 448
9371.07 410
9371.98 464
9372.89 470
9373.81 423
9374.72 450
9375.64 432
9376.55 444
9377.47 428
9378.38 421
9379.29 402
9380.21 446
9381.12 473
9382.04 427
9382.95 406
9383.87 398
9384.78 461
9385.70 481
9386.61 442
9387.52 422
9388.44 439
9389.35 479
9390.27 466
9391.18 456
9392.10 446
9393.01 410
9393.93 465
9394.84 457
9395.76 461
9396.67 476
9397.59 485
9398.51 470
9399.42 428
9400.34 462
9401.25 498
9402.17 524
9403.08 475
9404.00 447
9404.91 462
9405.83 443
9406.74 404
9407.66 439
9408.58 419
9409.49 465
9410.41 438
9411.32 431
9412.24 443
9413.16 435
9414.07 488
9414.99 417
9415.90 445
9416.82 474
9417.74 417
9418.65 470
9419.57 474
9420.49 444
9421.40 451
9422.32 425
9423.23 446
9424.15 442
9425.07 464
9425.98 434
9426.90 488
9427.82 477
9428.73 498
9429.65 414
9430.57 474
9431.48 473
9432.40 433
9433.32 468
9434.24 419
9435.15 431
9436.07 422
9436.99 539
9437.90 489
9438.82 497
9439.74 465
9440.66 484
9441.57 451
9442.49 446
9443.41 458
9444.33 476
9445.24 474
9446.16 456
9447.08 489
9448.00 447
9448.91 484
9449.83 490
9450.75 492
9451.67 512
9452.59 526
9453.50 627
9454.42 629
9455.34 632
9456.26 683
9457.18 650
9458.09 654
9459.01 688
9459.93 636
9460.85 579
9461.77 596
9462.69 539
9463.60 539
9464.52 541
9465.44 533
9466.36 538
9467.28 478
9468.20 517
9469.12 515
9470.03 534
9470.95 566
9471.87 446
9472.79 460
9473.71 497
9474.63 493
9475.55 490
9476.47 466
9477.39 461
9478.31 481
9479.22 482
9480.14 457
9481.06 490
9481.98 506
9482.90 556
9483.82 563
9484.74 524
9485.66 524
9486.58 531
9487.50 531
9488.42 515
9489.34 498
9490.26 474
9491.18 502
9492.10 530
9493.02 478
9493.94 436
9494.86 459
9495.78 501
9496.70 450
9497.62 478
9498.54 460
9499.46 435
9500.38 459
9501.30 500
9502.22 486
9503.14 453
9504.06 495
9504.98 467
9505.90 477
9506.82 490
9507.74 472
9508.66 442
9509.58 484
9510.50 463
9511.42 475
9512.35 495
9513.27 480
9514.19 457
9515.11 448
9516.03 531
9516.95 474
9517.87 508
9518.79 511
9519.71 451
9520.63 473
9521.56 479
9522.48 514
9523.40 546
9524.32 521
9525.24 505
9526.16 488
9527.08 530
9528.01 485
9528.93 536
9529.85 535
9530.77 585
9531.69 633
9532.61 640
9533.54 623
9534.46 730
9535.38 731
9536.30 719
9537.22 715
9538.15 689
9539.07 741
9539.99 686
9540.91 610
9541.84 560
9542.76 563
9543.68 540
9544.60 541
9545.52 532
9546.45 528
9547.37 535
9548.29 552
9549.21 553
9550.14 517
9551.06 494
9551.98 549
9552.91 577
9553.83 579
9554.75 570
9555.67 497
9556.60 580
9557.52 567
9558.44 537
9559.37 570
9560.29 574
9561.21 589
9562.14 586
9563.06 571
9563.98 586
9564.91 606
9565.83 558
9566.75 632
9567.68 592
9568.60 550
9569.52 499
9570.45 555
9571.37 546
9572.29 567
9573.22 554
9574.14 593
9575.07 544
9575.99 542
9576.91 597
9577.84 522
9578.76 566
9579.69 564
9580.61 581
9581.53 604
9582.46 549
9583.38 548
9584.31 539
9585.23 528
9586.16 596
9587.08 596
9588.00 568
9588.93 538
9589.85 577
9590.78 588
9591.70 584
9592.63 542
9593.55 586
9594.48 572
9595.40 598
9596.33 614
9597.25 603
9598.18 619
9599.10 602
9600.03 584
9600.95 633
9601.88 647
9602.80 574
9603.73 603
9604.65 653
9605.58 611
9606.50 610
9607.43 601
9608.35 609
9609.28 601
9610.21 653
9611.13 620
9612.06 649
9612.98 633
9613.91 672
9614.83 626
9615.76 718
9616.69 666
9617.61 648
9618.54 647
9619.46 641
9620.39 674
9621.32 686
9622.24 659
9623.17 697
9624.09 770
9625.02 669
9625.95 720
9626.87 670
9627.80 707
9628.73 716
9629.65 745
9630.58 740
9631.51 706
9632.43 719
9633.36 755
9634.29 758
9635.21 764
9636.14 797
9637.07 760
9637.99 772
9638.92 836
9639.85 922
9640.77 907
9641.70 798
9642.63 791
9643.56 845
9644.48 844
9645.41 793
9646.34 835
9647.26 898
9648.19 893
9649.12 924
9650.05 958
9650.97 993
9651.90 989
9652.83 1005
9653.76 1029
9654.68 1013
9655.61 1006
9656.54 1086
9657.47 1085
9658.40 1059
9659.32 1049
9660.25 1008
9661.18 1078
9662.11 1049
9663.04 991
9663.96 1040
9664.89 1047
9665.82 1038
9666.75 998
9667.68 1015
9668.61 1130
9669.53 1121
9670.46 1159
9671.39 1196
9672.32 1219
9673.25 1217
9674.18 1229
9675.11 1270
9676.03 1215
9676.96 1203
9677.89 1247
9678.82 1288
9679.75 1247
9680.68 1294
9681.61 1350
9682.54 1382
9683.47 1422
9684.40 1323
9685.32 1362
9686.25 1402
9687.18 1404
9688.11 1440
9689.04 1459
9689.97 1430
9690.90 1475
9691.83 1416
9692.76 1435
9693.69 1491
9694.62 1456
9695.55 1542
9696.48 1574
9697.41 1625
9698.34 1795
9699.27 2049
9700.20 2377
9701.13 2491
9702.06 2668
9702.99 2756
9703.92 2603
9704.85 2518
9705.78 2229
9706.71 1962
9707.64 1899
9708.57 1792
9709.50 1678
9710.43 1541
9711.36 1459
9712.29 1543
9713.22 1648
9714.15 1676
9715.08 1784
9716.01 1774
9716.94 1854
9717.87 1879
9718.80 1834
9719.74 1843
9720.67 1783
9721.60 1678
9722.53 1567
9723.46 1553
9724.39 1428
9725.32 1345
9726.25 1320
9727.18 1318
9728.11 1261
9729.05 1241
9729.98 1272
9730.91 1248
9731.84 1313
9732.77 1209
9733.70 1361
9734.63 1355
9735.57 1355
9736.50 1425
9737.43 1324
9738.36 1311
9739.29 1313
9740.22 1267
9741.16 1250
9742.09 1167
9743.02 1212
9743.95 1179
9744.88 1118
9745.82 1082
9746.75 1068
9747.68 1092
9748.61 1110
9749.55 1047
9750.48 1058
9751.41 1049
9752.34 988
9753.27 994
9754.21 1092
9755.14 1035
9756.07 1020
9757.01 999
9757.94 1050
9758.87 1025
9759.80 952
9760.74 1014
9761.67 1033
9762.60 1045
9763.53 1024
9764.47 1010
9765.40 1050
9766.33 1069
9767.27 1027
9768.20 1086
9769.13 1058
9770.07 1084
9771.00 1108
9771.93 1055
9772.87 1109
9773.80 1093
9774.73 1099
9775.67 1110
9776.60 1104
9777.53 1115
9778.47 1183
9779.40 1214
9780.34 1307
9781.27 1324
9782.20 1349
9783.14 1388
9784.07 1378
9785.00 1361
9785.94 1383
9786.87 1287
9787.81 1270
9788.74 1260
9789.68 1255
9790.61 1115
9791.54 1133
9792.48 1056
9793.41 1087
9794.35 1003
9795.28 1002
9796.22 1023
9797.15 993
9798.08 1102
9799.02 1170
9799.95 1185
9800.89 1176
9801.82 1238
9802.76 1238
9803.69 1230
9804.63 1148
9805.56 1133
9806.50 1049
9807.43 1074
9808.37 967
9809.30 933
9810.24 948
9811.17 898
9812.11 851
9813.04 813
9813.98 854
9814.91 846
9815.85 818
9816.79 837
9817.72 791
9818.66 788
9819.59 762
9820.53 799
9821.46 826
9822.40 801
9823.34 779
9824.27 764
9825.21 814
9826.14 793
9827.08 790
9828.02 736
9828.95 727
9829.89 700
9830.82 745
9831.76 752
9832.70 780
9833.63 732
9834.57 750
9835.50 759
9836.44 770
9837.38 761
9838.31 730
9839.25 705
9840.19 712
9841.12 726
9842.06 714
9843.00 793
9843.93 768
9844.87 808
9845.81 769
9846.74 704
9847.68 769
9848.62 734
9849.56 747
9850.49 729
9851.43 728
9852.37 697
9853.30 747
9854.24 785
9855.18 714
9856.12 719
9857.05 719
9857.99 755
9858.93 773
9859.87 774
9860.80 773
9861.74 767
9862.68 806
9863.62 820
9864.55 730
9865.49 758
9866.43 746
9867.37 776
9868.31 698
9869.24 693
9870.18 706
9871.12 758
9872.06 730
9873.00 695
9873.93 707
9874.87 730
9875.81 668
9876.75 659
9877.69 702
9878.63 728
9879.56 655
9880.50 668
9881.44 696
9882.38 683
9883.32 659
9884.26 691
9885.20 681
9886.14 653
9887.07 658
9888.01 700
9888.95 668
9889.89 678
9890.83 739
9891.77 689
9892.71 659
9893.65 711
9894.59 667
9895.53 642
9896.47 655
9897.40 706
9898.34 676
9899.28 614
9900.22 596
9901.16 623
9902.10 616
9903.04 633
9903.98 634
9904.92 635
9905.86 625
9906.80 664
9907.74 654
9908.68 616
9909.62 594
9910.56 655
9911.50 693
9912.44 614
9913.38 657
9914.32 625
9915.26 694
9916.20 640
9917.14 630
9918.08 648
9919.02 692
9919.96 674
9920.90 700
9921.84 703
9922.78 671
9923.72 712
9924.66 743
9925.61 836
9926.55 842
9927.49 951
9928.43 1070
9929.37 1162
9930.31 1194
9931.25 1182
9932.19 1232
9933.13 1191
9934.07 1089
9935.01 1032
9935.96 945
9936.90 827
9937.84 789
9938.78 821
9939.72 789
9940.66 651
9941.60 678
9942.54 690
9943.49 689
9944.43 715
9945.37 621
9946.31 636
9947.25 639
9948.19 641
9949.14 635
9950.08 646
9951.02 652
9951.96 643
9952.90 666
9953.85 657
9954.79 669
9955.73 759
9956.67 734
9957.61 764
9958.56 771
9959.50 744
9960.44 756
9961.38 705
9962.33 668
9963.27 631
9964.21 645
9965.15 677
9966.10 675
9967.04 669
9967.98 647
9968.92 669
9969.87 698
9970.81 641
9971.75 632
9972.70 658
9973.64 617
9974.58 648
9975.52 621
9976.47 653
9977.41 685
9978.35 679
9979.30 690
9980.24 686
9981.18 643
9982.13 661
9983.07 656
9984.01 631
9984.96 619
9985.90 651
9986.84 578
9987.79 609
9988.73 580
9989.68 547
9990.62 568
9991.56 589
9992.51 638
9993.45 558
9994.39 558
9995.34 520
9996.28 580
9997.23 497
9998.17 522
9999.11 546
10000.06 570
10001.00 579
10001.95 528
10002.89 541
10003.84 531
10004.78 566
10005.73 543
10006.67 595
10007.61 606
10008.56 604
10009.50 590
10010.45 565
10011.39 524
10012.34 593
10013.28 585
10014.23 557
10015.17 544
10016.12 561
10017.06 562
10018.01 498
10018.95 536
10019.90 568
10020.84 556
10021.79 562
10022.73 558
10023.68 551
10024.62 551
10025.57 507
10026.51 556
10027.46 580
10028.41 541
10029.35 508
10030.30 551
10031.24 548
10032.19 521
10033.13 575
10034.08 571
10035.03 576
10035.97 512
10036.92 544
10037.86 486
10038.81 495
10039.76 529
10040.70 516
10041.65 511
10042.59 502
10043.54 476
10044.49 502
10045.43 522
10046.38 530
10047.33 480
10048.27 483
10049.22 461
10050.17 438
10051.11 439
10052.06 451
10053.01 478
10053.95 507
10054.90 500
10055.85 477
10056.79 493
10057.74 489
10058.69 520
10059.63 498
10060.58 528
10061.53 509
10062.48 523
10063.42 537
10064.37 488
10065.32 501
10066.26 484
10067.21 464
10068.16 494
10069.11 497
10070.05 491
10071.00 460
10071.95 493
10072.90 518
10073.84 503
10074.79 515
10075.74 510
10076.69 442
10077.64 483
10078.58 468
10079.53 464
10080.48 462
10081.43 425
10082.38 467
10083.32 481
10084.27 460
10085.22 477
10086.17 458
10087.12 479
10088.07 470
10089.01 440
10089.96 427
10090.91 471
10091.86 480
10092.81 477
10093.76 483
10094.71 449
10095.65 442
10096.60 421
10097.55 467
10098.50 470
10099.45 469
10100.40 444
10101.35 469
10102.30 469
10103.25 482
10104.19 461
10105.14 446
10106.09 444
10107.04 484
10107.99 449
10108.94 429
10109.89 425
10110.84 463
10111.79 496
10112.74 467
10113.69 493
10114.64 464
10115.59 495
10116.54 428
10117.49 514
10118.44 479
10119.39 496
10120.34 486
10121.29 471
10122.24 458
10123.19 476
10124.14 435
10125.09 487
10126.04 493
10126.99 448
10127.94 417
10128.89 440
10129.84 463
10130.79 497
10131.74 480
10132.69 460
10133.64 509
10134.59 509
10135.54 466
10136.49 472
10137.44 452
10138.39 472
10139.34 460
10140.29 506
10141.24 439
10142.20 454
10143.15 441
10144.10 459
10145.05 463
10146.00 455
10146.95 460
10147.90 476
10148.85 481
10149.80 495
10150.76 518
10151.71 485
10152.66 511
10153.61 524
10154.56 514
10155.51 467
10156.46 526
10157.42 476
10158.37 501
10159.32 438
10160.27 522
10161.22 475
10162.18 508
10163.13 518
10164.08 492
10165.03 537
10165.98 511
10166.93 512
10167.89 538
10168.84 524
10169.79 470
10170.74 487
10171.70 525
10172.65 496
10173.60 552
10174.55 507
10175.51 500
10176.46 505
10177.41 520
10178.36 524
10179.32 546
10180.27 520
10181.22 591
10182.17 614
10183.13 601
10184.08 524
10185.03 560
10185.99 589
10186.94 554
10187.89 572
10188.84 639
10189.80 592
10190.75 562
10191.70 571
10192.66 560
10193.61 518
10194.56 523
10195.52 581
10196.47 649
10197.42 657
10198.38 628
10199.33 671
10200.29 641
10201.24 655
10202.19 586
10203.15 672
10204.10 669
10205.05 649
10206.01 716
10206.96 719
10207.92 785
10208.87 864
10209.82 806
10210.78 830
10211.73 761
10212.69 721
10213.64 704
10214.60 669
10215.55 639
10216.50 621
10217.46 636
10218.41 637
10219.37 653
10220.32 616
10221.28 625
10222.23 610
10223.19 568
10224.14 546
10225.10 552
10226.05 569
10227.01 605
10227.96 571
10228.92 578
10229.87 595
10230.83 526
10231.78 569
10232.74 571
10233.69 531
10234.65 544
10235.60 578
10236.56 570
10237.51 582
10238.47 634
10239.42 575
10240.38 575
10241.33 680
10242.29 633
10243.25 544
10244.20 514
10245.16 548
10246.11 540
10247.07 510
10248.02 520
10248.98 464
10249.94 484
10250.89 481
10251.85 499
10252.80 446
10253.76 468
10254.72 427
10255.67 507
10256.63 500
10257.59 435
10258.54 429
10259.50 408
10260.45 448
10261.41 438
10262.37 465
10263.32 470
10264.28 453
10265.24 385
10266.19 384
10267.15 365
10268.11 408
10269.06 402
10270.02 450
10270.98 473
10271.94 467
10272.89 449
10273.85 428
10274.81 430
10275.76 459
10276.72 428
10277.68 429
10278.64 429
10279.59 430
10280.55 453
10281.51 438
10282.47 445
10283.42 434
10284.38 407
10285.34 404
10286.30 455
10287.25 437
10288.21 428
10289.17 406
10290.13 431
10291.08 452
10292.04 438
10293.00 446
10293.96 475
10294.92 497
10295.87 481
10296.83 530
10297.79 478
10298.75 476
10299.71 441
10300.67 452
10301.62 414
10302.58 387
10303.54 427
10304.50 398
10305.46 427
10306.42 435
10307.38 437
10308.33 417
10309.29 407
10310.25 415
10311.21 422
10312.17 414
10313.13 441
10314.09 441
10315.05 431
10316.01 404
10316.96 429
10317.92 422
10318.88 389
10319.84 376
10320.80 425
10321.76 419
10322.72 368
10323.68 432
10324.64 420
10325.60 408
10326.56 399
10327.52 433
10328.48 413
10329.44 401
10330.40 447
10331.36 449
10332.32 422
10333.28 395
10334.24 401
10335.20 416
10336.16 413
10337.12 390
10338.08 395
10339.04 371
10340.00 443
10340.96 424
10341.92 387
10342.88 405
10343.84 404
10344.80 371
10345.76 413
10346.72 432
10347.68 401
10348.64 452
10349.60 433
10350.56 408
10351.52 399
10352.48 413
10353.44 438
10354.40 420
10355.36 403
10356.33 373
10357.29 405
10358.25 457
10359.21 399
10360.17 398
10361.13 470
10362.09 498
10363.05 452
10364.01 432
10364.98 456
10365.94 422
10366.90 428
10367.86 385
10368.82 448
10369.78 400
10370.75 379
10371.71 362
10372.67 401
10373.63 415
10374.59 411
10375.55 382
10376.52 366
10377.48 367
10378.44 387
10379.40 369
10380.36 367
10381.33 383
10382.29 347
10383.25 368
10384.21 420
10385.17 383
10386.14 396
10387.10 427
10388.06 389
10389.02 438
10389.99 425
10390.95 365
10391.91 349
10392.87 388
10393.84 378
10394.80 365
10395.76 386
10396.73 395
10397.69 390
10398.65 407
10399.61 398
10400.58 389
10401.54 387
10402.50 374
10403.47 389
10404.43 378
10405.39 371
10406.36 355
10407.32 354
10408.28 381
10409.25 360
10410.21 349
10411.17 395
10412.14 381
10413.10 348
10414.06 366
10415.03 364
10415.99 385
10416.95 364
10417.92 424
10418.88 386
10419.85 399
10420.81 420
10421.77 410
10422.74 411
10423.70 427
10424.67 425
10425.63 394
10426.59 330
10427.56 335
10428.52 363
10429.49 385
10430.45 409
10431.42 334
10432.38 350
10433.34 357
10434.31 385
10435.27 346
10436.24 361
10437.20 381
10438.17 361
10439.13 355
10440.10 342
10441.06 323
10442.03 321
10442.99 358
10443.96 362
10444.92 321
10445.89 334
10446.85 367
10447.82 332
10448.78 343
10449.75 365
10450.71 333
10451.68 345
10452.64 348
10453.61 391
10454.58 396
10455.54 331
10456.51 323
10457.47 337
10458.44 348
10459.40 323
10460.37 314
10461.33 328
10462.30 326
10463.27 321
10464.23 350
10465.20 388
10466.16 328
10467.13 316
10468.10 312
10469.06 341
10470.03 308
10471.00 326
10471.96 306
10472.93 283
10473.89 323
10474.86 307
10475.83 300
10476.79 332
10477.76 362
10478.73 331
10479.69 307
10480.66 334
10481.63 349
10482.59 332
10483.56 336
10484.53 328
10485.49 369
10486.46 378
10487.43 311
10488.40 328
10489.36 320
10490.33 325
10491.30 310
10492.26 323
10493.23 373
10494.20 369
10495.17 346
10496.13 325
10497.10 327
10498.07 307
10499.04 328
10500.00 338
10500.97 362
10501.94 327
10502.91 314
10503.87 326
10504.84 315
10505.81 303
10506.78 319
10507.75 308
10508.71 332
10509.68 321
10510.65 294
10511.62 335
10512.59 330
10513.55 333
10514.52 339
10515.49 370
10516.46 364
10517.43 338
10518.40 311
10519.36 330
10520.33 314
10521.30 335
10522.27 327
10523.24 357
10524.21 317
10525.18 360
10526.15 351
10527.11 327
10528.08 301
10529.05 338
10530.02 391
10530.99 340
10531.96 320
10532.93 325
10533.90 349
10534.87 307
10535.84 348
10536.80 335
10537.77 336
10538.74 307
10539.71 362
10540.68 348
10541.65 312
10542.62 340
10543.59 334
10544.56 359
10545.53 317
10546.50 319
10547.47 302
10548.44 314
10549.41 315
10550.38 350
10551.35 365
10552.32 326
10553.29 305
10554.26 349
10555.23 384
10556.20 321
10557.17 334
10558.14 325
10559.11 321
10560.08 316
10561.05 320
10562.02 348
10562.99 361
10563.96 356
10564.93 318
10565.90 351
10566.88 349
10567.85 370
10568.82 406
10569.79 346
10570.76 376
10571.73 368
10572.70 350
10573.67 359
10574.64 369
10575.61 360
10576.58 358
10577.56 330
10578.53 312
10579.50 332
10580.47 335
10581.44 349
10582.41 335
10583.38 340
10584.35 369
10585.33 363
10586.30 331
10587.27 304
10588.24 356
10589.21 367
10590.18 358
10591.16 373
10592.13 363
10593.10 359
10594.07 372
10595.04 363
10596.02 330
10596.99 313
10597.96 327
10598.93 338
10599.90 361
10600.88 321
10601.85 337
10602.82 374
10603.79 362
10604.77 325
10605.74 331
10606.71 359
10607.68 347
10608.66 350
10609.63 308
10610.60 334
10611.57 332
10612.55 329
10613.52 317
10614.49 329
10615.47 352
10616.44 345
10617.41 353
10618.38 334
10619.36 354
10620.33 397
10621.30 371
10622.28 346
10623.25 372
10624.22 350
10625.20 402
10626.17 425
10627.14 380
10628.12 342
10629.09 383
10630.06 381
10631.04 364
10632.01 344
10632.99 360
10633.96 333
10634.93 367
10635.91 416
10636.88 386
10637.86 407
10638.83 446
10639.80 461
10640.78 454
10641.75 472
10642.73 440
10643.70 406
10644.67 431
10645.65 413
10646.62 385
10647.60 392
10648.57 396
10649.55 385
10650.52 347
10651.50 361
10652.47 356
10653.44 344
10654.42 333
10655.39 333
10656.37 358
10657.34 327
10658.32 340
10659.29 348
10660.27 344
10661.24 345
10662.22 340
10663.19 346
10664.17 343
10665.14 323
10666.12 335
10667.09 379
10668.07 359
10669.04 354
10670.02 373
10671.00 341
10671.97 326
10672.95 314
10673.92 358
10674.90 315
10675.87 319
10676.85 297
10677.83 323
10678.80 353
10679.78 306
10680.75 381
10681.73 380
10682.70 413
10683.68 368
10684.66 397
10685.63 376
10686.61 326
10687.59 350
10688.56 375
10689.54 354
10690.51 323
10691.49 375
10692.47 353
10693.44 328
10694.42 355
10695.40 327
10696.37 325
10697.35 338
10698.33 310
10699.30 304
10700.28 328
10701.26 383
10702.23 326
10703.21 349
10704.19 344
10705.17 341
10706.14 358
10707.12 319
10708.10 316
10709.07 317
10710.05 315
10711.03 319
10712.01 332
10712.98 318
10713.96 295
10714.94 316
10715.92 315
10716.89 324
10717.87 319
10718.85 335
10719.83 373
10720.80 363
10721.78 312
10722.76 305
10723.74 337
10724.71 371
10725.69 325
10726.67 344
10727.65 351
10728.63 336
10729.61 331
10730.58 310
10731.56 306
10732.54 274
10733.52 338
10734.50 334
10735.48 324
10736.45 343
10737.43 328
10738.41 341
10739.39 342
10740.37 316
10741.35 330
10742.33 298
10743.30 337
10744.28 323
10745.26 314
10746.24 332
10747.22 330
10748.20 351
10749.18 358
10750.16 378
10751.14 309
10752.11 317
10753.09 354
10754.07 333
10755.05 318
10756.03 342
10757.01 323
10757.99 337
10758.97 348
10759.95 329
10760.93 329
10761.91 327
10762.89 351
10763.87 357
10764.85 357
10765.83 369
10766.81 367
10767.79 376
10768.77 393
10769.75 330
10770.73 330
10771.71 383
10772.69 378
10773.67 355
10774.65 308
10775.63 353
10776.61 399
10777.59 328
10778.57 321
10779.55 324
10780.53 352
10781.51 378
10782.49 345
10783.47 334
10784.45 332
10785.43 376
10786.41 405
10787.39 370
10788.38 369
10789.36 360
10790.34 366
10791.32 389
10792.30 387
10793.28 349
10794.26 379
10795.24 354
10796.22 350
10797.21 331
10798.19 347
10799.17 364
10800.15 368
10801.13 401
10802.11 363
10803.09 310
10804.08 384
10805.06 430
10806.04 400
10807.02 344
10808.00 362
10808.98 372
10809.97 387
10810.95 404
10811.93 358
10812.91 343
10813.89 329
10814.88 327
10815.86 336
10816.84 318
10817.82 287
10818.80 387
10819.79 384
10820.77 359
10821.75 334
10822.73 367
10823.72 354
10824.70 303
10825.68 362
10826.66 358
10827.65 372
10828.63 363
10829.61 341
10830.59 331
10831.58 368
10832.56 375
10833.54 367
10834.53 360
10835.51 349
10836.49 360
10837.47 379
10838.46 400
10839.44 390
10840.42 387
10841.41 376
10842.39 397
10843.37 363
10844.36 338
10845.34 345
10846.32 346
10847.31 390
10848.29 393
10849.27 391
10850.26 344
10851.24 365
10852.23 405
10853.21 412
10854.19 382
10855.18 400
10856.16 457
10857.14 461
10858.13 392
10859.11 399
10860.10 387
10861.08 383
10862.07 397
10863.05 397
10864.03 413
10865.02 382
10866.00 431
10866.99 385
10867.97 357
10868.96 405
10869.94 407
10870.92 394
10871.91 408
10872.89 436
10873.88 415
10874.86 420
10875.85 461
10876.83 402
10877.82 381
10878.80 436
10879.79 471
10880.77 456
10881.76 406
10882.74 401
10883.73 428
10884.71 420
10885.70 429
10886.68 433
10887.67 426
10888.66 483
10889.64 459
10890.63 440
10891.61 480
10892.60 472
10893.58 491
10894.57 483
10895.55 445
10896.54 454
10897.53 463
10898.51 477
10899.50 516
10900.48 449
10901.47 458
10902.46 512
10903.44 502
10904.43 448
10905.41 479
10906.40 530
10907.39 540
10908.37 526
10909.36 522
10910.35 521
10911.33 549
10912.32 524
10913.30 570
10914.29 527
10915.28 519
10916.26 548
10917.25 556
10918.24 535
10919.22 563
10920.21 565
10921.20 574
10922.19 583
10923.17 592
10924.16 573
10925.15 622
10926.13 600
10927.12 577
10928.11 612
10929.09 581
10930.08 541
10931.07 527
10932.06 598
10933.04 570
10934.03 580
10935.02 605
10936.01 611
10936.99 628
10937.98 598
10938.97 622
10939.96 600
10940.94 677
10941.93 707
10942.92 682
10943.91 722
10944.90 738
10945.88 681
10946.87 689
10947.86 728
10948.85 711
10949.84 720
10950.82 780
10951.81 754
10952.80 771
10953.79 763
10954.78 799
10955.77 890
10956.76 867
10957.74 1029
10958.73 1066
10959.72 1192
10960.71 1142
10961.70 1170
10962.69 1254
10963.68 1230
10964.66 1188
10965.65 1118
10966.64 1051
10967.63 1024
10968.62 951
10969.61 892
10970.60 904
10971.59 833
10972.58 782
10973.57 821
10974.56 878
10975.54 737
10976.53 759
10977.52 770
10978.51 780
10979.50 767
10980.49 773
10981.48 789
10982.47 813
10983.46 872
10984.45 795
10985.44 760
10986.43 827
10987.42 802
10988.41 858
10989.40 906
10990.39 873
10991.38 927
10992.37 921
10993.36 915
10994.35 941
10995.34 1023
10996.33 1022
10997.32 1186
10998.31 1261
10999.30 1374
11000.29 1474
11001.28 1582
11002.27 1717
11003.26 1806
11004.25 1839
11005.25 1776
11006.24 1643
11007.23 1487
11008.22 1373
11009.21 1234
11010.20 1106
11011.19 1006
11012.18 862
11013.17 826
11014.16 769
11015.15 734
11016.15 722
11017.14 761
11018.13 785
11019.12 721
11020.11 722
11021.10 720
11022.09 728
11023.09 727
11024.08 622
11025.07 666
11026.06 681
11027.05 683
11028.04 706
11029.03 632
11030.03 602
11031.02 615
11032.01 663
11033.00 658
11033.99 615
11034.99 644
11035.98 684
11036.97 676
11037.96 663
11038.95 634
11039.95 667
11040.94 638
11041.93 703
11042.92 668
11043.92 656
11044.91 629
11045.90 599
11046.89 606
11047.89 583
11048.88 563
11049.87 556
11050.86 586
11051.86 567
11052.85 553
11053.84 534
11054.84 553
11055.83 575
11056.82 573
11057.81 508
11058.81 553
11059.80 514
11060.79 538
11061.79 560
11062.78 543
11063.77 513
11064.77 525
11065.76 570
11066.75 536
11067.75 609
11068.74 573
11069.73 566
11070.73 530
11071.72 562
11072.72 629
11073.71 554
11074.70 586
11075.70 507
11076.69 558
11077.69 592
11078.68 584
11079.67 558
11080.67 585
11081.66 512
11082.66 575
11083.65 531
11084.64 575
11085.64 537
11086.63 528
11087.63 490
11088.62 524
11089.62 548
11090.61 518
11091.60 553
11092.60 513
11093.59 536
11094.59 499
11095.58 557
11096.58 475
11097.57 504
11098.57 490
11099.56 505
11100.56 531
11101.55 520
11102.55 488
11103.54 473
11104.54 441
11105.53 448
11106.53 469
11107.52 497
11108.52 478
11109.51 488
11110.51 477
11111.51 479
11112.50 491
11113.50 494
11114.49 445
11115.49 483
11116.48 524
11117.48 492
11118.47 458
11119.47 431
11120.47 475
11121.46 527
11122.46 470
11123.45 468
11124.45 477
11125.45 531
11126.44 523
11127.44 528
11128.44 486
11129.43 554
11130.43 497
11131.42 565
11132.42 539
11133.42 480
11134.41 512
11135.41 486
11136.41 513
11137.40 453
11138.40 451
11139.40 468
11140.39 437
11141.39 499
11142.39 500
11143.38 472
11144.38 463
11145.38 506
11146.37 465
11147.37 472
11148.37 476
11149.37 478
11150.36 501
11151.36 522
11152.36 470
11153.35 435
11154.35 490
11155.35 478
11156.35 423
11157.34 448
11158.34 457
11159.34 499
11160.34 453
11161.34 491
11162.33 426
11163.33 410
11164.33 479
11165.33 446
11166.32 425
11167.32 410
11168.32 442
11169.32 434
11170.32 453
11171.31 424
11172.31 463
11173.31 465
11174.31 463
11175.31 457
11176.31 473
11177.30 430
11178.30 473
11179.30 483
11180.30 447
11181.30 481
11182.30 430
11183.30 448
11184.29 464
11185.29 478
11186.29 450
11187.29 493
11188.29 513
11189.29 505
11190.29 467
11191.29 458
11192.29 424
11193.29 466
11194.28 450
11195.28 546
11196.28 477
11197.28 518
11198.28 567
11199.28 502
11200.28 480
11201.28 443
11202.28 498
11203.28 466
11204.28 499
11205.28 436
11206.28 476
11207.28 452
11208.28 467
11209.28 439
11210.28 501
11211.28 467
11212.28 435
11213.28 457
11214.28 469
11215.28 408
11216.28 445
11217.28 450
11218.28 433
11219.28 439
11220.28 430
11221.28 433
11222.28 375
11223.28 371
11224.28 409
11225.28 405
11226.28 376
11227.28 406
11228.28 420
11229.28 392
11230.28 379
11231.28 377
11232.29 400
11233.29 431
11234.29 456
11235.29 408
11236.29 429
11237.29 443
11238.29 394
11239.29 353
11240.29 367
11241.30 390
11242.30 423
11243.30 404
11244.30 361
11245.30 353
11246.30 381
11247.30 412
11248.31 387
11249.31 345
11250.31 377
11251.31 392
11252.31 412
11253.31 394
11254.32 403
11255.32 352
11256.32 380
11257.32 428
11258.32 389
11259.33 360
11260.33 386
11261.33 435
11262.33 417
11263.33 409
11264.34 430
11265.34 395
11266.34 439
11267.34 408
11268.35 363
11269.35 376
11270.35 371
11271.35 423
11272.36 426
11273.36 447
11274.36 410
11275.37 443
11276.37 445
11277.37 439
11278.37 451
11279.38 459
11280.38 456
11281.38 468
11282.39 456
11283.39 449
11284.39 455
11285.40 447
11286.40 452
11287.40 418
11288.41 413
11289.41 408
11290.41 408
11291.42 436
11292.42 417
11293.42 412
11294.43 402
11295.43 377
11296.43 438
11297.44 429
11298.44 431
11299.45 372
11300.45 409
11301.45 405
11302.46 415
11303.46 391
11304.47 410
11305.47 401
11306.47 417
11307.48 414
11308.48 392
11309.49 433
11310.49 399
11311.50 459
11312.50 420
11313.50 501
11314.51 535
11315.51 561
11316.52 552
11317.52 568
11318.53 526
11319.53 552
11320.54 511
11321.54 507
11322.55 480
11323.55 446
11324.56 399
11325.56 383
11326.57 418
11327.57 400
11328.58 411
11329.58 391
11330.59 387
11331.59 360
11332.60 351
11333.60 350
11334.61 398
11335.61 355
11336.62 374
11337.63 361
11338.63 361
11339.64 368
11340.64 350
11341.65 353
11342.65 340
11343.66 365
11344.67 350
11345.67 372
11346.68 328
11347.68 383
11348.69 406
11349.70 386
11350.70 351
11351.71 373
11352.71 351
11353.72 375
11354.73 338
11355.73 347
11356.74 334
11357.75 342
11358.75 389
11359.76 358
11360.77 333
11361.77 339
11362.78 359
11363.79 372
11364.79 346
11365.80 352
11366.81 367
11367.81 325
11368.82 307
11369.83 359
11370.83 353
11371.84 332
11372.85 338
11373.86 354
11374.86 326
11375.87 331
11376.88 306
11377.89 337
11378.89 312
11379.90 354
11380.91 362
11381.92 341
11382.92 289
11383.93 342
11384.94 356
11385.95 354
11386.95 356
11387.96 341
11388.97 373
11389.98 345
11390.99 349
11391.99 363
11393.00 396
11394.01 360
11395.02 353
11396.03 343
11397.03 368
11398.04 335
11399.05 370
11400.06 369
11401.07 374
11402.08 399
11403.08 360
11404.09 346
11405.10 369
11406.11 342
11407.12 343
11408.13 324
11409.14 345
11410.14 378
11411.15 360
11412.16 354
11413.17 320
11414.18 331
11415.19 340
11416.20 302
11417.21 337
11418.22 371
11419.23 356
11420.23 356
11421.24 357
11422.25 299
11423.26 359
11424.27 384
11425.28 366
11426.29 317
11427.30 331
11428.31 332
11429.32 332
11430.33 337
11431.34 333
11432.35 331
11433.36 394
11434.37 347
11435.38 327
11436.39 325
11437.40 343
11438.41 402
11439.42 348
11440.43 336
11441.44 330
11442.45 349
11443.46 355
11444.47 389
11445.48 378
11446.49 325
11447.50 335
11448.51 340
11449.52 327
11450.53 301
11451.54 339
11452.55 329
11453.56 351
11454.58 344
11455.59 359
11456.60 331
11457.61 376
11458.62 329
11459.63 340
11460.64 368
11461.65 365
11462.66 361
11463.67 336
11464.69 297
11465.70 346
11466.71 327
11467.72 389
11468.73 352
11469.74 355
11470.75 325
11471.77 340
11472.78 355
11473.79 353
11474.80 326
11475.81 304
11476.82 295
11477.84 354
11478.85 338
11479.86 328
11480.87 364
11481.88 333
11482.89 314
11483.91 298
11484.92 322
11485.93 323
11486.94 338
11487.96 321
11488.97 309
11489.98 284
11490.99 310
11492.00 319
11493.02 289
11494.03 320
11495.04 275
11496.06 282
11497.07 307
11498.08 305
11499.09 329
11500.11 318
11501.12 317
11502.13 359
11503.14 336
11504.16 293
11505.17 301
11506.18 324
11507.20 326
11508.21 323
11509.22 349
11510.24 331
11511.25 345
11512.26 339
11513.28 289
11514.29 302
11515.30 298
11516.32 301
11517.33 320
11518.34 330
11519.36 297
11520.37 315
11521.38 330
11522.40 291
11523.41 290
11524.43 276
11525.44 331
11526.45 297
11527.47 310
11528.48 316
11529.50 320
11530.51 304
11531.52 325
11532.54 320
11533.55 317
11534.57 327
11535.58 291
11536.60 346
11537.61 317
11538.62 336
11539.64 343
11540.65 281
11541.67 314
11542.68 334
11543.70 303
11544.71 302
11545.73 341
11546.74 315
11547.76 297
11548.77 319
11549.79 328
11550.80 310
11551.82 305
11552.83 335
11553.85 373
11554.86 356
11555.88 321
11556.89 323
11557.91 314
11558.92 329
11559.94 301
11560.95 317
11561.97 305
11562.98 352
11564.00 330
11565.02 342
11566.03 305
11567.05 315
11568.06 344
11569.08 321
11570.10 310
11571.11 307
11572.13 297
11573.14 295
11574.16 338
11575.18 355
11576.19 309
11577.21 364
11578.22 337
11579.24 320
11580.26 327
11581.27 320
11582.29 337
11583.31 340
11584.32 330
11585.34 351
11586.35 370
11587.37 376
11588.39 355
11589.40 325
11590.42 359
11591.44 357
11592.46 331
11593.47 359
11594.49 347
11595.51 394
11596.52 365
11597.54 355
11598.56 374
11599.57 412
11600.59 402
11601.61 483
11602.63 468
11603.64 500
11604.66 487
11605.68 551
11606.70 591
11607.71 595
11608.73 536
11609.75 499
11610.77 549
11611.78 486
11612.80 475
11613.82 420
11614.84 393
11615.85 350
11616.87 396
11617.89 349
11618.91 349
11619.93 313
11620.95 308
11621.96 324
11622.98 340
11624.00 337
11625.02 339
11626.04 312
11627.05 327
11628.07 329
11629.09 333
11630.11 352
11631.13 333
11632.15 323
11633.17 308
11634.18 307
11635.20 322
11636.22 336
11637.24 310
11638.26 314
11639.28 335
11640.30 338
11641.32 334
11642.34 305
11643.35 305
11644.37 332
11645.39 344
11646.41 366
11647.43 307
11648.45 301
11649.47 323
11650.49 312
11651.51 318
11652.53 264
11653.55 306
11654.57 316
11655.59 297
11656.61 306
11657.63 317
11658.65 319
11659.67 303
11660.69 283
11661.71 289
11662.73 317
11663.75 292
11664.77 317
11665.79 323
11666.81 305
11667.83 290
11668.85 278
11669.87 292
11670.89 298
11671.91 318
11672.93 308
11673.95 316
11674.97 309
11675.99 330
11677.01 333
11678.03 305
11679.05 259
11680.07 311
11681.09 294
11682.11 319
11683.13 319
11684.15 314
11685.18 349
11686.20 314
11687.22 351
11688.24 331
11689.26 298
11690.28 295
11691.30 303
11692.32 322
11693.34 333
11694.37 329
11695.39 332
11696.41 311
11697.43 327
11698.45 305
11699.47 298
11700.49 329
11701.52 303
11702.54 298
11703.56 331
11704.58 313
11705.60 285
11706.62 311
11707.65 306
11708.67 277
11709.69 295
11710.71 336
11711.73 320
11712.76 301
11713.78 335
11714.80 334
11715.82 324
11716.85 314
11717.87 311
11718.89 299
11719.91 322
11720.94 293
11721.96 317
11722.98 320
11724.00 327
11725.03 290
11726.05 341
11727.07 317
11728.09 302
11729.12 314
11730.14 311
11731.16 299
11732.19 286
11733.21 331
11734.23 315
11735.25 317
11736.28 284
11737.30 328
11738.32 351
11739.35 350
11740.37 329
11741.39 325
11742.42 313
11743.44 319
11744.46 357
11745.49 325
11746.51 312
11747.54 291
11748.56 312
11749.58 333
11750.61 315
11751.63 286
11752.65 332
11753.68 314
11754.70 327
11755.73 329
11756.75 306
11757.77 311
11758.80 328
11759.82 315
11760.85 339
11761.87 284
11762.90 277
11763.92 345
11764.94 341
11765.97 318
11766.99 323
11768.02 310
11769.04 303
11770.07 327
11771.09 323
11772.12 322
11773.14 345
11774.17 316
11775.19 332
11776.22 337
11777.24 329
11778.27 352
11779.29 387
11780.32 342
11781.34 312
11782.37 319
11783.39 349
11784.42 345
11785.44 288
11786.47 319
11787.49 317
11788.52 337
11789.54 372
11790.57 332
11791.59 369
11792.62 335
11793.65 318
11794.67 350
11795.70 366
11796.72 350
11797.75 327
11798.77 374
11799.80 350
11800.83 350
11801.85 325
11802.88 386
11803.90 363
11804.93 367
11805.96 344
11806.98 351
11808.01 425
11809.04 391
11810.06 387
11811.09 413
11812.12 370
11813.14 356
11814.17 385
11815.20 343
11816.22 374
11817.25 367
11818.28 407
11819.30 386
11820.33 360
11821.36 382
11822.38 369
11823.41 340
11824.44 409
11825.46 437
11826.49 397
11827.52 385
11828.54 337
11829.57 366
11830.60 383
11831.63 375
11832.65 342
11833.68 376
11834.71 364
11835.74 398
11836.76 426
11837.79 391
11838.82 388
11839.85 365
11840.87 383
11841.90 390
11842.93 420
11843.96 406
11844.99 405
11846.01 397
11847.04 374
11848.07 405
11849.10 416
11850.13 405
11851.15 424
11852.18 398
11853.21 405
11854.24 389
11855.27 436
11856.30 458
11857.32 457
11858.35 439
11859.38 473
11860.41 490
11861.44 458
11862.47 457
11863.50 453
11864.52 455
11865.55 450
11866.58 494
11867.61 518
11868.64 486
11869.67 467
11870.70 468
11871.73 460
11872.76 524
11873.79 508
11874.81 544
11875.84 510
11876.87 530
11877.90 464
11878.93 440
11879.96 478
11880.99 502
11882.02 525
11883.05 543
11884.08 517
11885.11 564
11886.14 546
11887.17 532
11888.20 543
11889.23 580
11890.26 599
11891.29 612
11892.32 630
11893.35 575
11894.38 592
11895.41 625
11896.44 622
11897.47 600
11898.50 615
11899.53 697
11900.56 755
11901.59 796
11902.62 783
11903.65 825
11904.68 869
11905.71 870
11906.74 877
11907.77 915
11908.80 883
11909.83 824
11910.86 818
11911.90 744
11912.93 752
11913.96 734
11914.99 771
11916.02 691
11917.05 750
11918.08 742
11919.11 711
11920.14 724
11921.17 725
11922.21 738
11923.24 739
11924.27 742
11925.30 745
11926.33 762
11927.36 770
11928.39 881
11929.43 915
11930.46 1014
11931.49 1081
11932.52 1149
11933.55 1250
11934.58 1279
11935.62 1325
11936.65 1325
11937.68 1263
11938.71 1188
11939.74 1113
11940.78 1046
11941.81 968
11942.84 882
11943.87 817
11944.90 806
11945.94 676
11946.97 664
11948.00 641
11949.03 599
11950.07 621
11951.10 638
11952.13 612
11953.16 589
11954.20 527
11955.23 589
11956.26 617
11957.29 606
11958.33 604
11959.36 560
11960.39 540
11961.43 629
11962.46 609
11963.49 623
11964.53 580
11965.56 563
11966.59 559
11967.62 554
11968.66 541
11969.69 535
11970.72 588
11971.76 596
11972.79 593
11973.83 522
11974.86 568
11975.89 583
11976.93 581
11977.96 513
11978.99 534
11980.03 540
11981.06 579
11982.09 559
11983.13 486
11984.16 506
11985.20 557
11986.23 500
11987.26 556
11988.30 532
11989.33 524
11990.37 539
11991.40 535
11992.44 546
11993.47 512
11994.50 558
11995.54 560
11996.57 563
11997.61 496
11998.64 530
11999.68 542
12000.71 614
12001.75 574
12002.78 534
12003.82 555
12004.85 587
12005.89 568
12006.92 564
12007.96 566
12008.99 568
12010.03 600
12011.06 610
12012.10 659
12013.13 648
12014.17 597
12015.20 595
12016.24 654
12017.27 621
12018.31 688
12019.34 696
12020.38 683
12021.41 686
12022.45 723
12023.49 638
12024.52 640
12025.56 680
12026.59 676
12027.63 624
12028.66 598
12029.70 595
12030.74 610
12031.77 609
12032.81 612
12033.84 632
12034.88 611
12035.92 637
12036.95 608
12037.99 585
12039.03 627
12040.06 562
12041.10 590
12042.13 600
12043.17 634
12044.21 598
12045.24 598
12046.28 592
12047.32 599
12048.35 610
12049.39 628
12050.43 618
12051.46 586
12052.50 610
12053.54 643
12054.58 608
12055.61 604
12056.65 572
12057.69 585
12058.72 617
12059.76 601
12060.80 584
12061.84 614
12062.87 611
12063.91 570
12064.95 593
12065.98 612
12067.02 603
12068.06 590
12069.10 538
12070.14 585
12071.17 641
12072.21 664
12073.25 609
12074.29 646
12075.32 606
12076.36 645
12077.40 684
12078.44 645
12079.48 619
12080.51 651
12081.55 666
12082.59 666
12083.63 630
12084.67 681
12085.71 719
12086.74 712
12087.78 698
12088.82 697
12089.86 698
12090.90 706
12091.94 723
12092.97 744
12094.01 757
12095.05 740
12096.09 766
12097.13 761
12098.17 764
12099.21 792
12100.25 851
12101.29 904
12102.32 927
12103.36 939
12104.40 990
12105.44 1051
12106.48 1060
12107.52 1087
12108.56 1070
12109.60 1022
12110.64 1017
12111.68 857
12112.72 858
12113.76 802
12114.80 776
12115.84 741
12116.88 706
12117.92 612
12118.96 633
12120.00 621
12121.04 562
12122.07 587
12123.11 521
12124.15 524
12125.19 511
12126.23 485
12127.28 487
12128.32 462
12129.36 507
12130.40 521
12131.44 492
12132.48 514
12133.52 513
12134.56 507
12135.60 500
12136.64 497
12137.68 469
12138.72 494
12139.76 472
12140.80 530
12141.84 481
12142.88 467
12143.92 471
12144.96 456
12146.00 476
12147.05 482
12148.09 500
12149.13 440
12150.17 440
12151.21 465
12152.25 486
12153.29 470
12154.33 408
12155.38 477
12156.42 457
12157.46 430
12158.50 392
12159.54 419
12160.58 450
12161.62 468
12162.67 440
12163.71 428
12164.75 441
12165.79 461
12166.83 454
12167.87 415
12168.92 417
12169.96 405
12171.00 412
12172.04 420
12173.08 396
12174.13 413
12175.17 387
12176.21 418
12177.25 414
12178.30 406
12179.34 400
12180.38 426
12181.42 426
12182.47 443
12183.51 414
12184.55 407
12185.59 414
12186.64 447
12187.68 440
12188.72 429
12189.76 378
12190.81 409
12191.85 427
12192.89 445
12193.94 432
12194.98 465
12196.02 458
12197.06 400
12198.11 421
12199.15 436
12200.19 415
12201.24 425
12202.28 393
12203.32 378
12204.37 388
12205.41 441
12206.45 445
12207.50 387
12208.54 405
12209.59 407
12210.63 410
12211.67 453
12212.72 425
12213.76 457
12214.80 446
12215.85 432
12216.89 422
12217.94 396
12218.98 444
12220.02 450
12221.07 435
12222.11 420
12223.16 405
12224.20 437
12225.25 436
12226.29 414
12227.33 435
12228.38 395
12229.42 361
12230.47 396
12231.51 413
12232.56 437
12233.60 427
12234.65 413
12235.69 427
12236.74 418
12237.78 398
12238.83 410
12239.87 408
12240.92 392
12241.96 430
12243.01 405
12244.05 397
12245.10 414
12246.14 424
12247.19 456
12248.23 360
12249.28 404
12250.32 406
12251.37 465
12252.41 434
12253.46 394
12254.50 347
12255.55 361
12256.60 383
12257.64 380
12258.69 382
12259.73 375
12260.78 382
12261.82 366
12262.87 359
12263.92 344
12264.96 387
12266.01 370
12267.05 362
12268.10 344
12269.15 352
12270.19 348
12271.24 326
12272.29 346
12273.33 331
12274.38 349
12275.43 379
12276.47 370
12277.52 358
12278.57 354
12279.61 359
12280.66 410
12281.71 366
12282.75 349
12283.80 350
12284.85 358
12285.89 372
12286.94 397
12287.99 353
12289.03 362
12290.08 376
12291.13 344
12292.18 398
12293.22 353
12294.27 365
12295.32 373
12296.36 377
12297.41 339
12298.46 340
12299.51 327
12300.55 364
12301.60 377
12302.65 383
12303.70 370
12304.74 363
12305.79 310
12306.84 321
12307.89 334
12308.94 352
12309.98 341
12311.03 352
12312.08 372
12313.13 355
12314.18 340
12315.22 358
12316.27 359
12317.32 325
12318.37 342
12319.42 344
12320.47 331
12321.51 335
12322.56 315
12323.61 317
12324.66 334
12325.71 339
12326.76 356
12327.81 343
12328.85 338
12329.90 301
12330.95 292
12332.00 335
12333.05 356
12334.10 326
12335.15 311
12336.20 373
12337.25 389
12338.30 364
12339.34 325
12340.39 339
12341.44 308
12342.49 323
12343.54 359
12344.59 328
12345.64 299
12346.69 324
12347.74 349
12348.79 335
12349.84 323
12350.89 345
12351.94 357
12352.99 324
12354.04 360
12355.09 328
12356.14 356
12357.19 350
12358.24 371
12359.29 355
12360.34 318
12361.39 331
12362.44 366
12363.49 344
12364.54 364
12365.59 384
12366.64 354
12367.69 350
12368.74 330
12369.79 325
12370.84 333
12371.89 366
12372.94 331
12373.99 355
12375.04 334
12376.09 359
12377.15 392
12378.20 344
12379.25 347
12380.30 336
12381.35 350
12382.40 344
12383.45 335
12384.50 327
12385.55 376
12386.60 384
12387.66 374
12388.71 325
12389.76 325
12390.81 328
12391.86 414
12392.91 372
12393.96 376
12395.02 351
12396.07 331
12397.12 413
12398.17 408
12399.22 374
12400.27 347
12401.33 358
12402.38 352
12403.43 379
12404.48 341
12405.53 309
12406.59 400
12407.64 390
12408.69 382
12409.74 409
12410.80 353
12411.85 382
12412.90 396
12413.95 377
12415.00 347
12416.06 346
12417.11 386
12418.16 397
12419.21 345
12420.27 339
12421.32 341
12422.37 372
12423.43 419
12424.48 392
12425.53 368
12426.58 357
12427.64 394
12428.69 372
12429.74 373
12430.80 393
12431.85 382
12432.90 379
12433.96 395
12435.01 370
12436.06 380
12437.12 417
12438.17 435
12439.22 380
12440.28 411
12441.33 436
12442.38 434
12443.44 387
12444.49 430
12445.54 442
12446.60 429
12447.65 400
12448.71 409
12449.76 383
12450.81 410
12451.87 409
12452.92 420
12453.98 410
12455.03 416
12456.08 416
12457.14 457
12458.19 445
12459.25 404
12460.30 444
12461.36 474
12462.41 515
12463.46 510
12464.52 475
12465.57 475
12466.63 473
12467.68 482
12468.74 464
12469.79 536
12470.85 542
12471.90 608
12472.96 643
12474.01 673
12475.07 777
12476.12 824
12477.18 871
12478.23 927
12479.29 1072
12480.34 1157
12481.40 1074
12482.45 1063
12483.51 1043
12484.56 990
12485.62 926
12486.67 844
12487.73 720
12488.79 715
12489.84 635
12490.90 560
12491.95 587
12493.01 531
12494.06 521
12495.12 529
12496.18 500
12497.23 522
12498.29 458
12499.34 465
12500.40 463
12501.46 459
12502.51 446
12503.57 442
12504.62 452
12505.68 455
12506.74 457
12507.79 454
12508.85 447
12509.91 460
12510.96 461
12512.02 515
12513.08 470
12514.13 460
12515.19 415
12516.25 430
12517.30 408
12518.36 416
12519.42 451
12520.47 426
12521.53 452
12522.59 442
12523.64 405
12524.70 447
12525.76 372
12526.82 361
12527.87 366
12528.93 386
12529.99 417
12531.04 387
12532.10 408
12533.16 412
12534.22 413
12535.27 379
12536.33 435
12537.39 434
12538.45 378
12539.50 416
12540.56 441
12541.62 443
12542.68 430
12543.74 448
12544.79 427
12545.85 420
12546.91 419
12547.97 465
12549.03 484
12550.08 488
12551.14 491
12552.20 533
12553.26 539
12554.32 532
12555.38 581
12556.43 556
12557.49 612
12558.55 584
12559.61 602
12560.67 626
12561.73 655
12562.79 654
12563.84 644
12564.90 622
12565.96 513
12567.02 548
12568.08 563
12569.14 570
12570.20 562
12571.26 549
12572.32 516
12573.37 460
12574.43 471
12575.49 499
12576.55 479
12577.61 474
12578.67 460
12579.73 452
12580.79 436
12581.85 441
12582.91 404
12583.97 461
12585.03 464
12586.09 398
12587.15 415
12588.21 407
12589.27 432
12590.33 464
12591.39 455
12592.45 469
12593.51 462
12594.57 434
12595.63 434
12596.69 414
12597.75 396
12598.81 422
12599.87 424
12600.93 417
12601.99 421
12603.05 405
12604.11 467
12605.17 430
12606.23 409
12607.29 375
12608.35 376
12609.41 429
12610.47 408
12611.53 409
12612.59 410
12613.66 437
12614.72 447
12615.78 423
12616.84 421
12617.90 460
12618.96 481
12620.02 501
12621.08 490
12622.14 465
12623.20 472
12624.27 459
12625.33 459
12626.39 497
12627.45 485
12628.51 435
12629.57 422
12630.63 420
12631.70 431
12632.76 436
12633.82 440
12634.88 459
12635.94 404
12637.00 422
12638.07 426
12639.13 406
12640.19 435
12641.25 429
12642.31 413
12643.38 414
12644.44 419
12645.50 392
12646.56 404
12647.63 396
12648.69 408
12649.75 394
12650.81 430
12651.88 453
12652.94 415
12654.00 429
12655.06 405
12656.13 416
12657.19 415
12658.25 405
12659.31 437
12660.38 433
12661.44 427
12662.50 445
12663.57 425
12664.63 427
12665.69 474
12666.75 427
12667.82 424
12668.88 435
12669.94 424
12671.01 440
12672.07 419
12673.13 410
12674.20 414
12675.26 398
12676.32 440
12677.39 441
12678.45 415
12679.51 414
12680.58 434
12681.64 437
12682.71 466
12683.77 496
12684.83 424
12685.90 413
12686.96 432
12688.03 495
12689.09 467
12690.15 492
12691.22 451
12692.28 518
12693.35 493
12694.41 486
12695.47 435
12696.54 497
12697.60 502
12698.67 498
12699.73 522
12700.80 578
12701.86 558
12702.93 558
12703.99 584
12705.05 632
12706.12 611
12707.18 643
12708.25 669
12709.31 665
12710.38 623
12711.44 604
12712.51 622
12713.57 630
12714.64 569
12715.70 542
12716.77 499
12717.83 535
12718.90 559
12719.96 535
12721.03 510
12722.10 519
12723.16 526
12724.23 512
12725.29 545
12726.36 554
12727.42 518
12728.49 520
12729.55 498
12730.62 489
12731.69 507
12732.75 518
12733.82 454
12734.88 482
12735.95 493
12737.02 514
12738.08 488
12739.15 475
12740.21 497
12741.28 512
12742.35 503
12743.41 467
12744.48 435
12745.55 431
12746.61 454
12747.68 462
12748.75 492
12749.81 436
12750.88 411
12751.95 411
12753.01 432
12754.08 450
12755.15 450
12756.21 420
12757.28 423
12758.35 399
12759.41 380
12760.48 401
12761.55 410
12762.61 427
12763.68 429
12764.75 375
12765.82 381
12766.88 420
12767.95 421
12769.02 401
12770.09 358
12771.15 382
12772.22 391
12773.29 374
12774.36 365
12775.42 376
12776.49 382
12777.56 369
12778.63 389
12779.69 370
12780.76 362
12781.83 373
12782.90 431
12783.97 402
12785.03 373
12786.10 350
12787.17 355
12788.24 357
12789.31 361
12790.37 371
12791.44 352
12792.51 390
12793.58 355
12794.65 337
12795.72 357
12796.79 398
12797.85 354
12798.92 357
12799.99 369
12801.06 352
12802.13 395
12803.20 379
12804.27 386
12805.34 399
12806.40 367
12807.47 383
12808.54 383
12809.61 371
12810.68 366
12811.75 329
12812.82 384
12813.89 397
12814.96 424
12816.03 379
12817.10 405
12818.17 380
12819.23 379
12820.30 395
12821.37 408
12822.44 377
12823.51 385
12824.58 385
12825.65 410
12826.72 358
12827.79 361
12828.86 372
12829.93 373
12831.00 351
12832.07 365
12833.14 358
12834.21 380
12835.28 361
12836.35 369
12837.42 368
12838.49 358
12839.56 341
12840.63 349
12841.70 338
12842.77 317
12843.85 322
12844.92 343
12845.99 339
12847.06 336
12848.13 331
12849.20 368
12850.27 350
12851.34 359
12852.41 341
12853.48 355
12854.55 365
12855.62 388
12856.69 367
12857.77 339
12858.84 335
12859.91 356
12860.98 325
12862.05 333
12863.12 341
12864.19 306
12865.26 355
12866.34 330
12867.41 326
12868.48 337
12869.55 330
12870.62 293
12871.69 342
12872.77 335
12873.84 312
12874.91 311
12875.98 323
12877.05 334
12878.12 336
12879.20 332
12880.27 307
12881.34 308
12882.41 306
12883.49 356
12884.56 345
12885.63 348
12886.70 329
12887.77 339
12888.85 315
12889.92 327
12890.99 363
12892.06 356
12893.14 376
12894.21 307
12895.28 304
12896.35 325
12897.43 319
12898.50 329
12899.57 340
12900.65 322
12901.72 309
12902.79 332
12903.86 304
12904.94 295
12906.01 287
12907.08 308
12908.16 307
12909.23 308
12910.30 316
12911.38 314
12912.45 298
12913.52 322
12914.60 271
12915.67 350
12916.74 339
12917.82 304
12918.89 287
12919.97 320
12921.04 313
12922.11 278
12923.19 280
12924.26 235
12925.33 298
12926.41 281
12927.48 278
12928.56 280
12929.63 279
12930.70 249
12931.78 293
12932.85 272
12933.93 290
12935.00 272
12936.08 287
12937.15 302
12938.23 280
12939.30 290
12940.37 289
12941.45 305
12942.52 264
12943.60 277
12944.67 263
12945.75 268
12946.82 261
12947.90 277
12948.97 304
12950.05 323
12951.12 256
12952.20 303
12953.27 280
12954.35 291
12955.42 299
12956.50 282
12957.57 277
12958.65 269
12959.72 303
12960.80 317
12961.87 289
12962.95 278
12964.03 289
12965.10 322
12966.18 287
12967.25 267
12968.33 275
12969.40 251
12970.48 272
12971.56 283
12972.63 292
12973.71 266
12974.78 265
12975.86 300
12976.93 289
12978.01 271
12979.09 290
12980.16 308
12981.24 308
12982.32 284
12983.39 264
12984.47 286
12985.55 288
12986.62 322
12987.70 293
12988.77 304
12989.85 309
12990.93 293
12992.00 309
12993.08 288
12994.16 283
12995.23 307
12996.31 304
12997.39 301
12998.47 289
12999.54 302
13000.62 303
13001.70 257
13002.77 304
13003.85 327
13004.93 317
13006.01 309
13007.08 287
13008.16 264
13009.24 284
13010.31 299
13011.39 293
13012.47 319
13013.55 313
13014.63 256
13015.70 303
13016.78 284
13017.86 341
13018.94 276
13020.01 302
13021.09 321
13022.17 294
13023.25 324
13024.33 334
13025.40 316
13026.48 315
13027.56 271
13028.64 292
13029.72 270
13030.79 307
13031.87 313
13032.95 299
13034.03 249
13035.11 299
13036.19 331
13037.27 333
13038.34 322
13039.42 306
13040.50 334
13041.58 325
13042.66 315
13043.74 299
13044.82 284
13045.90 350
13046.97 371
13048.05 323
13049.13 353
13050.21 342
13051.29 338
13052.37 347
13053.45 361
13054.53 307
13055.61 325
13056.69 371
13057.77 368
13058.85 308
13059.93 295
13061.01 338
13062.09 329
13063.16 289
13064.24 338
13065.32 308
13066.40 313
13067.48 329
13068.56 299
13069.64 279
13070.72 302
13071.80 304
13072.88 327
13073.96 326
13075.04 310
13076.12 296
13077.20 297
13078.28 308
13079.36 303
13080.45 285
13081.53 287
13082.61 280
13083.69 291
13084.77 271
13085.85 284
13086.93 285
13088.01 295
13089.09 312
13090.17 286
13091.25 271
13092.33 290
13093.41 296
13094.49 286
13095.57 234
13096.66 299
13097.74 299
13098.82 300
13099.90 280
13100.98 274
13102.06 307
13103.14 320
13104.22 287
13105.31 284
13106.39 306
13107.47 329
13108.55 314
13109.63 286
13110.71 285
13111.79 276
13112.88 272
13113.96 276
13115.04 279
13116.12 283
13117.20 271
13118.29 267
13119.37 298
13120.45 320
13121.53 306
13122.61 296
13123.70 294
13124.78 278
13125.86 288
13126.94 326
13128.03 290
13129.11 279
13130.19 294
13131.27 289
13132.35 275
13133.44 297
13134.52 329
13135.60 274
13136.69 277
13137.77 298
13138.85 306
13139.93 291
13141.02 315
13142.10 284
13143.18 310
13144.27 292
13145.35 268
13146.43 285
13147.51 310
13148.60 288
13149.68 306
13150.76 293
13151.85 278
13152.93 295
13154.01 304
13155.10 306
13156.18 323
13157.26 290
13158.35 307
13159.43 295
13160.52 283
13161.60 285
13162.68 309
13163.77 325
13164.85 299
13165.93 311
13167.02 272
13168.10 308
13169.19 300
13170.27 291
13171.35 307
13172.44 274
13173.52 316
13174.61 250
13175.69 260
13176.78 321
13177.86 318
13178.94 292
13180.03 297
13181.11 296
13182.20 291
13183.28 282
13184.37 272
13185.45 295
13186.54 329
13187.62 315
13188.71 336
13189.79 344
13190.88 324
13191.96 297
13193.05 304
13194.13 320
13195.22 303
13196.30 333
13197.39 330
13198.47 308
13199.56 327
13200.64 341
13201.73 274
13202.81 299
13203.90 330
13204.98 294
13206.07 309
13207.16 313
13208.24 306
13209.33 324
13210.41 351
13211.50 314
13212.58 321
13213.67 331
13214.76 315
13215.84 295
13216.93 277
13218.01 320
13219.10 301
13220.19 346
13221.27 320
13222.36 321
13223.45 333
13224.53 313
13225.62 299
13226.70 321
13227.79 298
13228.88 320
13229.96 316
13231.05 324
13232.14 328
13233.22 317
13234.31 303
13235.40 304
13236.48 335
13237.57 301
13238.66 296
13239.74 335
13240.83 352
13241.92 329
13243.01 315
13244.09 337
13245.18 300
13246.27 353
13247.35 344
13248.44 304
13249.53 351
13250.62 358
13251.70 373
13252.79 344
13253.88 310
13254.97 342
13256.05 345
13257.14 346
13258.23 348
13259.32 331
13260.40 353
13261.49 361
13262.58 339
13263.67 354
13264.76 376
13265.84 384
13266.93 368
13268.02 379
13269.11 369
13270.20 367
13271.29 375
13272.37 359
13273.46 411
13274.55 405
13275.64 419
13276.73 418
13277.82 419
13278.90 401
13279.99 416
13281.08 408
13282.17 431
13283.26 380
13284.35 417
13285.44 388
13286.53 418
13287.61 426
13288.70 410
13289.79 418
13290.88 408
13291.97 451
13293.06 428
13294.15 447
13295.24 411
13296.33 408
13297.42 476
13298.51 461
13299.60 434
13300.68 452
13301.77 481
13302.86 506
13303.95 470
13305.04 448
13306.13 453
13307.22 507
13308.31 528
13309.40 520
13310.49 526
13311.58 510
13312.67 521
13313.76 538
13314.85 520
13315.94 527
13317.03 531
13318.12 522
13319.21 518
13320.30 502
13321.39 501
13322.48 493
13323.57 518
13324.66 511
13325.75 494
13326.84 453
13327.94 500
13329.03 525
13330.12 495
13331.21 519
13332.30 526
13333.39 546
13334.48 543
13335.57 499
13336.66 510
13337.75 510
13338.84 547
13339.93 547
13341.03 494
13342.12 531
13343.21 520
13344.30 537
13345.39 511
13346.48 528
13347.57 531
13348.66 568
13349.76 570
13350.85 531
13351.94 560
13353.03 560
13354.12 519
13355.21 546
13356.31 566
13357.40 557
13358.49 597
13359.58 596
13360.67 571
13361.76 582
13362.86 664
13363.95 678
13365.04 687
13366.13 696
13367.23 683
13368.32 659
13369.41 665
13370.50 698
13371.59 727
13372.69 710
13373.78 714
13374.87 721
13375.96 711
13377.06 654
13378.15 621
13379.24 653
13380.34 658
13381.43 575
13382.52 563
13383.61 568
13384.71 555
13385.80 522
13386.89 505
13387.99 494
13389.08 509
13390.17 461
13391.26 503
13392.36 481
13393.45 468
13394.54 469
13395.64 493
13396.73 459
13397.82 482
13398.92 467
13400.01 465
13401.11 481
13402.20 501
13403.29 486
13404.39 491
13405.48 462
13406.57 476
13407.67 474
13408.76 513
13409.86 453
13410.95 443
13412.04 492
13413.14 509
13414.23 515
13415.33 488
13416.42 454
13417.51 468
13418.61 444
13419.70 472
13420.80 466
13421.89 458
13422.99 463
13424.08 471
13425.17 481
13426.27 476
13427.36 495
13428.46 487
13429.55 486
13430.65 430
13431.74 433
13432.84 454
13433.93 500
13435.03 453
13436.12 471
13437.22 450
13438.31 470
13439.41 481
13440.50 498
13441.60 472
13442.69 476
13443.79 480
13444.88 527
13445.98 494
13447.08 520
13448.17 481
13449.27 521
13450.36 530
13451.46 530
13452.55 522
13453.65 504
13454.74 526
13455.84 530
13456.94 583
13458.03 568
13459.13 522
13460.22 584
13461.32 609
13462.42 527
13463.51 583
13464.61 553
13465.70 576
13466.80 580
13467.90 609
13468.99 606
13470.09 649
13471.19 607
13472.28 599
13473.38 633
13474.48 628
13475.57 593
13476.67 600
13477.77 600
13478.86 611
13479.96 644
13481.06 615
13482.15 591
13483.25 581
13484.35 573
13485.44 602
13486.54 632
13487.64 627
13488.74 632
13489.83 619
13490.93 649
13492.03 664
13493.12 630
13494.22 671
13495.32 704
13496.42 703
13497.51 720
13498.61 634
13499.71 670
13500.81 750
13501.90 759
13503.00 784
13504.10 798
13505.20 778
13506.30 867
13507.39 893
13508.49 808
13509.59 801
13510.69 793
13511.79 774
13512.88 761
13513.98 781
13515.08 719
13516.18 647
13517.28 624
13518.38 657
13519.47 619
13520.57 564
13521.67 572
13522.77 559
13523.87 576
13524.97 539
13526.07 532
13527.16 522
13528.26 524
13529.36 483
13530.46 526
13531.56 514
13532.66 489
13533.76 498
13534.86 480
13535.96 523
13537.05 474
13538.15 487
13539.25 498
13540.35 517
13541.45 500
13542.55 493
13543.65 472
13544.75 421
13545.85 476
13546.95 484
13548.05 457
13549.15 464
13550.25 483
13551.35 456
13552.45 494
13553.55 469
13554.65 485
13555.75 470
13556.85 473
13557.95 443
13559.05 441
13560.15 458
13561.25 463
13562.35 476
13563.45 434
13564.55 433
13565.65 461
13566.75 477
13567.85 444
13568.95 414
13570.05 434
13571.15 445
13572.25 452
13573.35 441
13574.45 453
13575.55 459
13576.65 414
13577.75 412
13578.85 452
13579.95 447
13581.06 450
13582.16 436
13583.26 413
13584.36 427
13585.46 416
13586.56 417
13587.66 433
13588.76 438
13589.86 414
13590.97 419
13592.07 430
13593.17 413
13594.27 408
13595.37 442
13596.47 439
13597.57 439
13598.68 421
13599.78 440
13600.88 396
13601.98 437
13603.08 424
13604.19 446
13605.29 410
13606.39 434
13607.49 489
13608.59 441
13609.70 413
13610.80 434
13611.90 442
13613.00 418
13614.10 380
13615.21 423
13616.31 407
13617.41 460
13618.51 436
13619.62 404
13620.72 404
13621.82 440
13622.92 472
13624.03 406
13625.13 430
13626.23 375
13627.33 396
13628.44 443
13629.54 454
13630.64 426
13631.75 411
13632.85 465
13633.95 457
13635.06 387
13636.16 399
13637.26 461
13638.36 454
13639.47 504
13640.57 459
13641.67 439
13642.78 414
13643.88 428
13644.99 433
13646.09 450
13647.19 425
13648.30 419
13649.40 437
13650.50 430
13651.61 374
13652.71 361
13653.81 444
13654.92 409
13656.02 400
13657.13 361
13658.23 387
13659.33 388
13660.44 384
13661.54 384
13662.65 393
13663.75 405
13664.86 394
13665.96 418
13667.06 400
13668.17 427
13669.27 398
13670.38 436
13671.48 387
13672.59 401
13673.69 375
13674.80 394
13675.90 384
13677.01 348
13678.11 388
13679.22 428
13680.32 402
13681.43 403
13682.53 403
13683.64 406
13684.74 377
13685.85 412
13686.95 376
13688.06 361
13689.16 404
13690.27 431
13691.37 438
13692.48 379
13693.58 378
13694.69 399
13695.79 403
13696.90 437
13698.01 420
13699.11 386
13700.22 412
13701.32 442
13702.43 445
13703.54 427
13704.64 401
13705.75 411
13706.85 397
13707.96 408
13709.07 369
13710.17 375
13711.28 370
13712.38 390
13713.49 386
13714.60 463
13715.70 445
13716.81 452
13717.92 420
13719.02 425
13720.13 439
13721.24 441
13722.34 440
13723.45 448
13724.56 464
13725.66 462
13726.77 515
13727.88 501
13728.98 464
13730.09 527
13731.20 537
13732.30 512
13733.41 505
13734.52 548
13735.63 541
13736.73 531
13737.84 483
13738.95 520
13740.05 515
13741.16 558
13742.27 509
13743.38 556
13744.48 575
13745.59 560
13746.70 516
13747.81 551
13748.91 554
13750.02 557
13751.13 575
13752.24 558
13753.35 573
13754.45 551
13755.56 574
13756.67 626
13757.78 648
13758.89 615
13759.99 603
13761.10 696
13762.21 742
13763.32 699
13764.43 682
13765.54 751
13766.64 820
13767.75 791
13768.86 802
13769.97 840
13771.08 862
13772.19 941
13773.30 1044
13774.40 1012
13775.51 1053
13776.62 1088
13777.73 1059
13778.84 1073
13779.95 1081
13781.06 1078
13782.17 976
13783.28 948
13784.39 876
13785.49 861
13786.60 781
13787.71 734
13788.82 708
13789.93 606
13791.04 610
13792.15 578
13793.26 579
13794.37 607
13795.48 597
13796.59 533
13797.70 584
13798.81 507
13799.92 492
13801.03 542
13802.14 546
13803.25 518
13804.36 564
13805.47 559
13806.58 520
13807.69 564
13808.80 506
13809.91 562
13811.02 497
13812.13 498
13813.24 532
13814.35 590
13815.46 550
13816.57 524
13817.68 501
13818.79 468
13819.90 474
13821.01 483
13822.12 486
13823.23 438
13824.34 476
13825.46 437
13826.57 455
13827.68 488
13828.79 500
13829.90 446
13831.01 449
13832.12 459
13833.23 427
13834.34 416
13835.45 439
13836.57 449
13837.68 429
13838.79 429
13839.90 453
13841.01 422
13842.12 428
13843.23 419
13844.35 449
13845.46 409
13846.57 428
13847.68 456
13848.79 425
13849.90 443
13851.02 443
13852.13 454
13853.24 473
13854.35 451
13855.46 432
13856.58 457
13857.69 464
13858.80 457
13859.91 458
13861.02 436
13862.14 420
13863.25 453
13864.36 443
13865.47 441
13866.59 434
13867.70 464
13868.81 438
13869.92 456
13871.04 476
13872.15 466
13873.26 457
13874.38 451
13875.49 430
13876.60 463
13877.71 465
13878.83 452
13879.94 473
13881.05 503
13882.17 481
13883.28 480
13884.39 450
13885.51 458
13886.62 451
13887.73 429
13888.85 489
13889.96 472
13891.07 489
13892.19 482
13893.30 465
13894.41 498
13895.53 529
13896.64 545
13897.75 543
13898.87 521
13899.98 525
13901.10 547
13902.21 496
13903.32 497
13904.44 481
13905.55 504
13906.67 497
13907.78 484
13908.89 472
13910.01 462
13911.12 426
13912.24 452
13913.35 439
13914.47 403
13915.58 389
13916.69 460
13917.81 469
13918.92 426
13920.04 410
13921.15 465
13922.27 478
13923.38 470
13924.50 447
13925.61 449
13926.73 460
13927.84 470
13928.96 436
13930.07 437
13931.19 448
13932.30 468
13933.42 470
13934.53 465
13935.65 431
13936.76 413
13937.88 456
13938.99 473
13940.11 466
13941.22 442
13942.34 427
13943.45 439
13944.57 415
13945.69 431
13946.80 405
13947.92 384
13949.03 406
13950.15 393
13951.27 413
13952.38 415
13953.50 422
13954.61 417
13955.73 439
13956.85 437
13957.96 418
13959.08 385
13960.19 387
13961.31 421
13962.43 381
13963.54 378
13964.66 414
13965.78 419
13966.89 400
13968.01 387
13969.13 399
13970.24 409
13971.36 433
13972.48 418
13973.59 380
13974.71 348
13975.83 387
13976.94 379
13978.06 401
13979.18 420
13980.29 432
13981.41 416
13982.53 389
13983.64 378
13984.76 403
13985.88 393
13987.00 420
13988.11 391
13989.23 375
13990.35 400
13991.47 434
13992.58 400
13993.70 394
13994.82 366
13995.94 445
13997.05 437
13998.17 469
13999.29 431
14000.41 386
14001.53 439
14002.64 392
14003.76 382
14004.88 377
14006.00 432
14007.12 450
14008.23 431
14009.35 406
14010.47 412
14011.59 431
14012.71 452
14013.83 423
14014.94 418
14016.06 416
14017.18 422
14018.30 420
14019.42 419
14020.54 429
14021.66 375
14022.77 435
14023.89 435
14025.01 401
14026.13 353
14027.25 421
14028.37 439
14029.49 405
14030.61 388
14031.73 412
14032.84 415
14033.96 410
14035.08 383
14036.20 387
14037.32 428
14038.44 407
14039.56 446
14040.68 416
14041.80 409
14042.92 416
14044.04 416
14045.16 407
14046.28 451
14047.40 414
14048.52 462
14049.64 456
14050.76 489
14051.88 482
14053.00 490
14054.12 476
14055.24 458
14056.36 452
14057.48 456
14058.60 487
14059.72 456
14060.84 504
14061.96 474
14063.08 484
14064.20 530
14065.32 519
14066.44 527
14067.56 513
14068.68 528
14069.80 516
14070.92 572
14072.04 539
14073.16 541
14074.28 568
14075.40 534
14076.53 574
14077.65 612
14078.77 577
14079.89 576
14081.01 608
14082.13 597
14083.25 588
14084.37 616
14085.49 608
14086.62 639
14087.74 632
14088.86 700
14089.98 710
14091.10 713
14092.22 790
14093.34 759
14094.47 783
14095.59 770
14096.71 797
14097.83 834
14098.95 872
14100.07 882
14101.20 922
14102.32 916
14103.44 886
14104.56 912
14105.68 880
14106.81 854
14107.93 851
14109.05 836
14110.17 741
14111.30 722
14112.42 691
14113.54 653
14114.66 605
14115.78 642
14116.91 572
14118.03 568
14119.15 552
14120.28 572
14121.40 541
14122.52 542
14123.64 556
14124.77 520
14125.89 555
14127.01 538
14128.13 526
14129.26 518
14130.38 503
14131.50 465
14132.63 534
14133.75 535
14134.87 511
14136.00 498
14137.12 494
14138.24 482
14139.37 470
14140.49 515
14141.61 515
14142.74 485
14143.86 474
14144.98 513
14146.11 458
14147.23 493
14148.36 462
14149.48 444
14150.60 438
14151.73 451
14152.85 457
14153.98 445
14155.10 453
14156.22 434
14157.35 420
14158.47 418
14159.60 455
14160.72 451
14161.84 467
14162.97 445
14164.09 457
14165.22 459
14166.34 473
14167.47 450
14168.59 443
14169.72 455
14170.84 430
14171.96 425
14173.09 429
14174.21 429
14175.34 475
14176.46 428
14177.59 422
14178.71 408
14179.84 439
14180.96 431
14182.09 416
14183.21 447
14184.34 425
14185.46 410
14186.59 421
14187.72 394
14188.84 396
14189.97 409
14191.09 467
14192.22 487
14193.34 412
14194.47 431
14195.59 442
14196.72 418
14197.85 412
14198.97 385
14200.10 400
14201.22 398
14202.35 393
14203.47 404
14204.60 386
14205.73 421
14206.85 424
14207.98 422
14209.10 389
14210.23 404
14211.36 399
14212.48 379
14213.61 383
14214.74 355
14215.86 349
14216.99 406
14218.12 398
14219.24 366
14220.37 349
14221.50 395
14222.62 388
14223.75 373
14224.88 389
14226.00 394
14227.13 366
14228.26 378
14229.38 392
14230.51 401
14231.64 386
14232.76 369
14233.89 398
14235.02 400
14236.15 411
14237.27 375
14238.40 372
14239.53 392
14240.66 380
14241.78 355
14242.91 369
14244.04 404
14245.17 356
14246.29 336
14247.42 366
14248.55 379
14249.68 366
14250.80 357
14251.93 354
14253.06 357
14254.19 362
14255.32 380
14256.44 345
14257.57 330
14258.70 334
14259.83 358
14260.96 348
14262.09 333
14263.21 351
14264.34 323
14265.47 303
14266.60 328
14267.73 338
14268.86 354
14269.98 341
14271.11 335
14272.24 330
14273.37 359
14274.50 343
14275.63 351
14276.76 338
14277.89 335
14279.01 330
14280.14 333
14281.27 373
14282.40 336
14283.53 302
14284.66 302
14285.79 300
14286.92 293
14288.05 325
14289.18 327
14290.31 305
14291.44 334
14292.57 327
14293.70 300
14294.82 294
14295.95 275
14297.08 347
14298.21 318
14299.34 287
14300.47 305
14301.60 341
14302.73 319
14303.86 262
14304.99 262
14306.12 267
14307.25 292
14308.38 307
14309.51 332
14310.64 308
14311.77 316
14312.90 311
14314.03 290
14315.16 294
14316.30 317
14317.43 315
14318.56 310
14319.69 288
14320.82 282
14321.95 296
14323.08 325
14324.21 310
14325.34 278
14326.47 291
14327.60 280
14328.73 281
14329.86 282
14330.99 254
14332.13 282
14333.26 306
14334.39 306
14335.52 275
14336.65 279
14337.78 297
14338.91 317
14340.04 299
14341.18 273
14342.31 260
14343.44 281
14344.57 307
14345.70 278
14346.83 284
14347.97 296
14349.10 293
14350.23 281
14351.36 271
14352.49 287
14353.62 311
14354.76 268
14355.89 319
14357.02 291
14358.15 296
14359.28 285
14360.42 271
14361.55 260
14362.68 237
14363.81 277
14364.95 280
14366.08 232
14367.21 261
14368.34 269
14369.48 244
14370.61 262
14371.74 252
14372.87 267
14374.01 265
14375.14 276
14376.27 272
14377.40 286
14378.54 299
14379.67 311
14380.80 291
14381.94 277
14383.07 231
14384.20 272
14385.34 282
14386.47 289
14387.60 278
14388.74 280
14389.87 298
14391.00 269
14392.14 283
14393.27 260
14394.40 275
14395.54 289
14396.67 286
14397.80 274
14398.94 295
14400.07 262
14401.20 289
14402.34 271
14403.47 252
14404.61 263
14405.74 262
14406.87 288
14408.01 275
14409.14 249
14410.28 284
14411.41 269
14412.55 273
14413.68 271
14414.81 286
14415.95 267
14417.08 246
14418.22 281
14419.35 263
14420.49 264
14421.62 282
14422.76 302
14423.89 282
14425.02 230
14426.16 240
14427.29 257
14428.43 255
14429.56 277
14430.70 266
14431.83 263
14432.97 261
14434.10 300
14435.24 316
14436.37 290
14437.51 311
14438.64 301
14439.78 271
14440.92 274
14442.05 320
14443.19 295
14444.32 319
14445.46 330
14446.59 295
14447.73 275
14448.86 282
14450.00 309
14451.14 299
14452.27 268
14453.41 278
14454.54 300
14455.68 305
14456.82 283
14457.95 263
14459.09 290
14460.22 290
14461.36 271
14462.50 286
14463.63 261
14464.77 283
14465.90 293
14467.04 300
14468.18 295
14469.31 292
14470.45 295
14471.59 325
14472.72 278
14473.86 269
14475.00 292
14476.13 258
14477.27 247
14478.41 289
14479.54 305
14480.68 281
14481.82 287
14482.96 267
14484.09 301
14485.23 291
14486.37 298
14487.50 297
14488.64 281
14489.78 260
14490.92 272
14492.05 282
14493.19 326
14494.33 283
14495.47 271
14496.60 317
14497.74 263
14498.88 309
14500.02 297
14501.15 297
14502.29 319
14503.43 316
14504.57 315
14505.70 320
14506.84 301
14507.98 319
14509.12 310
14510.26 305
14511.39 290
14512.53 326
14513.67 326
14514.81 319
14515.95 319
14517.09 350
14518.22 352
14519.36 332
14520.50 371
14521.64 344
14522.78 348
14523.92 361
14525.06 325
14526.19 327
14527.33 359
14528.47 345
14529.61 315
14530.75 304
14531.89 333
14533.03 338
14534.17 327
14535.31 311
14536.45 308
14537.58 310
14538.72 283
14539.86 323
14541.00 291
14542.14 291
14543.28 296
14544.42 308
14545.56 331
14546.70 301
14547.84 265
14548.98 286
14550.12 314
14551.26 299
14552.40 280
14553.54 305
14554.68 264
14555.82 306
14556.96 292
14558.10 280
14559.24 316
14560.38 325
14561.52 364
14562.66 305
14563.80 316
14564.94 304
14566.08 323
14567.22 306
14568.36 312
14569.50 311
14570.64 341
14571.78 354
14572.92 307
14574.06 284
14575.20 284
14576.34 304
14577.48 299
14578.62 330
14579.76 337
14580.91 348
14582.05 306
14583.19 323
14584.33 316
14585.47 285
14586.61 317
14587.75 358
14588.89 374
14590.03 346
14591.18 348
14592.32 361
14593.46 331
14594.60 346
14595.74 334
14596.88 344
14598.02 365
14599.17 338
14600.31 339
14601.45 332
14602.59 326
14603.73 353
14604.87 358
14606.02 387
14607.16 344
14608.30 378
14609.44 363
14610.58 350
14611.73 330
14612.87 355
14614.01 405
14615.15 406
14616.29 375
14617.44 372
14618.58 355
14619.72 356
14620.86 408
14622.01 394
14623.15 399
14624.29 387
14625.43 391
14626.58 418
14627.72 428
14628.86 413
14630.01 431
14631.15 443
14632.29 431
14633.43 440
14634.58 460
14635.72 473
14636.86 529
14638.01 510
14639.15 533
14640.29 524
14641.44 497
14642.58 507
14643.72 482
14644.87 511
14646.01 464
14647.15 473
14648.30 397
14649.44 393
14650.58 384
14651.73 381
14652.87 377
14654.01 397
14655.16 386
14656.30 343
14657.45 369
14658.59 348
14659.73 370
14660.88 322
14662.02 359
14663.17 316
14664.31 337
14665.45 334
14666.60 336
14667.74 333
14668.89 335
14670.03 310
14671.18 318
14672.32 321
14673.46 333
14674.61 332
14675.75 307
14676.90 340
14678.04 319
14679.19 321
14680.33 317
14681.48 337
14682.62 315
14683.77 298
14684.91 289
14686.06 304
14687.20 279
14688.35 251
14689.49 299
14690.64 283
14691.78 297
14692.93 285
14694.07 285
14695.22 287
14696.36 302
14697.51 265
14698.65 304
14699.80 269
14700.95 272
14702.09 261
14703.24 295
14704.38 252
14705.53 252
14706.67 290
14707.82 288
14708.97 302
14710.11 270
14711.26 274
14712.40 251
14713.55 276
14714.70 230
14715.84 263
14716.99 257
14718.13 277
14719.28 269
14720.43 304
14721.57 264
14722.72 242
14723.87 256
14725.01 249
14726.16 240
14727.31 244
14728.45 246
14729.60 298
14730.75 275
14731.89 295
14733.04 303
14734.19 292
14735.33 294
14736.48 279
14737.63 280
14738.77 283
14739.92 297
14741.07 274
14742.22 255
14743.36 245
14744.51 257
14745.66 317
14746.80 240
14747.95 250
14749.10 242
14750.25 245
14751.39 253
14752.54 267
14753.69 253
14754.84 284
14755.99 231
14757.13 253
14758.28 280
14759.43 278
14760.58 238
14761.72 246
14762.87 264
14764.02 243
14765.17 255
14766.32 243
14767.47 249
14768.61 245
14769.76 234
14770.91 254
14772.06 262
14773.21 235
14774.36 227
14775.50 239
14776.65 240
14777.80 233
14778.95 249
14780.10 231
14781.25 246
14782.40 244
14783.54 246
14784.69 241
14785.84 246
14786.99 244
14788.14 221
14789.29 250
14790.44 240
14791.59 247
14792.74 263
14793.89 241
14795.03 219
14796.18 233
14797.33 226
14798.48 236
14799.63 199
14800.78 208
14801.93 242
14803.08 208
14804.23 226
14805.38 268
14806.53 224
14807.68 191
14808.83 217
14809.98 253
14811.13 243
14812.28 258
14813.43 240
14814.58 243
14815.73 229
14816.88 192
14818.03 226
14819.18 237
14820.33 194
14821.48 212
14822.63 222
14823.78 252
14824.93 224
14826.08 249
14827.23 223
14828.38 223
14829.53 224
14830.68 235
14831.83 233
14832.98 231
14834.14 214
14835.29 224
14836.44 232
14837.59 213
14838.74 201
14839.89 218
14841.04 202
14842.19 211
14843.34 206
14844.49 234
14845.65 222
14846.80 207
14847.95 214
14849.10 206
14850.25 241
14851.40 205
14852.55 222
14853.71 224
14854.86 239
14856.01 214
14857.16 214
14858.31 240
14859.46 218
14860.62 230
14861.77 229
14862.92 191
14864.07 179
14865.22 202
14866.38 214
14867.53 242
14868.68 218
14869.83 232
14870.98 224
14872.14 221
14873.29 206
14874.44 231
14875.59 221
14876.75 183
14877.90 237
14879.05 231
14880.20 215
14881.36 184
14882.51 214
14883.66 222
14884.81 228
14885.97 228
14887.12 203
14888.27 224
14889.42 225
14890.58 214
14891.73 234
14892.88 243
14894.04 249
14895.19 253
14896.34 233
14897.50 233
14898.65 211
14899.80 235
14900.96 248
14902.11 208
14903.26 199
14904.42 218
14905.57 233
14906.72 242
14907.88 240
14909.03 219
14910.18 208
14911.34 220
14912.49 232
14913.65 225
14914.80 206
14915.95 196
14917.11 224
14918.26 222
14919.42 204
14920.57 214
14921.72 277
14922.88 271
14924.03 218
14925.19 211
14926.34 235
14927.50 235
14928.65 223
14929.81 225
14930.96 213
14932.11 243
14933.27 246
14934.42 236
14935.58 245
14936.73 242
14937.89 241
14939.04 266
14940.20 249
14941.35 235
14942.51 255
14943.66 281
14944.82 271
14945.97 248
14947.13 215
14948.28 251
14949.44 277
14950.59 265
14951.75 274
14952.90 247
14954.06 305
14955.22 284
14956.37 266
14957.53 291
14958.68 260
14959.84 255
14960.99 284
14962.15 267
14963.30 242
14964.46 279
14965.62 295
14966.77 278
14967.93 268
14969.08 254
14970.24 269
14971.40 264
14972.55 285
14973.71 293
14974.86 301
14976.02 237
14977.18 269
14978.33 273
14979.49 214
14980.65 261
14981.80 251
14982.96 261
14984.12 226
14985.27 265
14986.43 268
14987.59 244
14988.74 252
14989.90 255
14991.06 244
14992.21 238
14993.37 253
14994.53 264
14995.68 255
14996.84 240
14998.00 230
14999.16 236
15000.31 241
15001.47 203
15002.63 225
15003.79 241
15004.94 213
15006.10 203
15007.26 231
15008.42 221
15009.57 225
15010.73 219
15011.89 219
15013.05 224
15014.20 209
15015.36 215
15016.52 214
15017.68 212
15018.83 178
15019.99 216
15021.15 197
15022.31 181
15023.47 209
15024.63 221
15025.78 216
15026.94 229
15028.10 243
15029.26 218
15030.42 207
15031.58 221
15032.73 227
15033.89 205
15035.05 217
15036.21 185
15037.37 183
15038.53 215
15039.69 198
15040.84 189
15042.00 258
15043.16 200
15044.32 195
15045.48 200
15046.64 199
15047.80 218
15048.96 185
15050.12 196
15051.28 205
15052.43 213
15053.59 202
15054.75 195
15055.91 206
15057.07 217
15058.23 223
15059.39 224
15060.55 216
15061.71 191
15062.87 237
15064.03 202
15065.19 201
15066.35 175
15067.51 201
15068.67 187
15069.83 228
15070.99 204
15072.15 218
15073.31 196
15074.47 201
15075.63 191
15076.79 219
15077.95 204
15079.11 195
15080.27 186
15081.43 236
15082.59 198
15083.75 208
15084.91 216
15086.07 178
15087.23 172
15088.39 194
15089.55 192
15090.71 203
15091.88 205
15093.04 204
15094.20 228
15095.36 204
15096.52 200
15097.68 177
15098.84 228
15100.00 211
15101.16 197
15102.32 193
15103.49 206
15104.65 223
15105.81 194
15106.97 221
15108.13 209
15109.29 206
15110.45 198
15111.61 253
15112.78 209
15113.94 211
15115.10 208
15116.26 215
15117.42 210
15118.58 190
15119.75 193
15120.91 180
15122.07 174
15123.23 198
15124.39 204
15125.56 185
15126.72 195
15127.88 204
15129.04 216
15130.21 201
15131.37 180
15132.53 208
15133.69 212
15134.85 207
15136.02 201
15137.18 207
15138.34 203
15139.50 222
15140.67 211
15141.83 207
15142.99 209
15144.16 201
15145.32 192
15146.48 217
15147.64 195
15148.81 206
15149.97 204
15151.13 207
15152.30 221
15153.46 239
15154.62 201
15155.79 208
15156.95 204
15158.11 232
15159.28 215
15160.44 219
15161.60 220
15162.77 221
15163.93 236
15165.09 183
15166.26 196
15167.42 230
15168.58 206
15169.75 221
15170.91 217
15172.08 237
15173.24 239
15174.40 257
15175.57 232
15176.73 241
15177.90 238
15179.06 245
15180.22 223
15181.39 239
15182.55 216
15183.72 223
15184.88 241
15186.05 221
15187.21 183
15188.37 231
15189.54 197
15190.70 233
15191.87 200
15193.03 200
15194.20 222
15195.36 234
15196.53 236
15197.69 220
15198.86 210
15200.02 213
15201.19 227
15202.35 224
15203.52 210
15204.68 229
15205.85 255
15207.01 238
15208.18 236
15209.34 240
15210.51 235
15211.67 268
15212.84 229
15214.00 209
15215.17 219
15216.33 247
15217.50 239
15218.67 273
15219.83 252
15221.00 271
15222.16 270
15223.33 267
15224.50 269
15225.66 283
15226.83 262
15227.99 263
15229.16 274
15230.33 266
15231.49 279
15232.66 281
15233.82 326
15234.99 313
15236.16 280
15237.32 297
15238.49 287
15239.66 253
15240.82 265
15241.99 279
15243.16 285
15244.32 265
15245.49 258
15246.66 291
15247.82 246
15248.99 278
15250.16 249
15251.32 230
15252.49 237
15253.66 262
15254.82 241
15255.99 253
15257.16 232
15258.32 251
15259.49 206
15260.66 235
15261.83 207
15262.99 208
15264.16 227
15265.33 225
15266.50 224
15267.66 220
15268.83 213
15270.00 220
15271.17 231
15272.33 213
15273.50 237
15274.67 247
15275.84 213
15277.01 202
15278.17 229
15279.34 233
15280.51 251
15281.68 233
15282.85 250
15284.01 240
15285.18 223
15286.35 212
15287.52 180
15288.69 186
15289.86 192
15291.02 214
15292.19 215
15293.36 203
15294.53 192
15295.70 225
15296.87 205
15298.03 215
15299.20 213
15300.37 208
15301.54 188
15302.71 230
15303.88 244
15305.05 215
15306.22 197
15307.39 238
15308.56 245
15309.72 227
15310.89 191
15312.06 174
15313.23 223
15314.40 187
15315.57 201
15316.74 198
15317.91 218
15319.08 211
15320.25 213
15321.42 242
15322.59 216
15323.76 220
15324.93 249
15326.10 261
15327.27 210
15328.44 220
15329.61 209
15330.78 251
15331.95 209
15333.12 202
15334.29 246
15335.46 221
15336.63 223
15337.80 222
15338.97 215
15340.14 211
15341.31 211
15342.48 209
15343.65 230
15344.82 193
15345.99 236
15347.16 208
15348.33 225
15349.50 191
15350.67 217
15351.84 244
15353.01 244
15354.18 233
15355.36 205
15356.53 225
15357.70 213
15358.87 209
15360.04 234
15361.21 236
15362.38 218
15363.55 243
15364.72 251
15365.90 207
15367.07 199
15368.24 215
15369.41 271
15370.58 241
15371.75 230
15372.92 231
15374.10 226
15375.27 217
15376.44 226
15377.61 227
15378.78 207
15379.95 210
15381.13 237
15382.30 219
15383.47 230
15384.64 189
15385.81 239
15386.99 252
15388.16 214
15389.33 213
15390.50 199
15391.68 254
15392.85 231
15394.02 231
15395.19 246
15396.36 248
15397.54 242
15398.71 260
15399.88 236
15401.05 238
15402.23 213
15403.40 288
15404.57 291
15405.75 223
15406.92 217
15408.09 209
15409.26 205
15410.44 235
15411.61 219
15412.78 223
15413.96 251
15415.13 212
15416.30 213
15417.48 189
15418.65 219
15419.82 221
15421.00 240
15422.17 211
15423.34 214
15424.52 194
15425.69 218
15426.86 209
15428.04 201
15429.21 217
15430.39 212
15431.56 237
15432.73 224
15433.91 201
15435.08 200
15436.25 210
15437.43 196
15438.60 231
15439.78 208
15440.95 211
15442.13 204
15443.30 232
15444.47 222
15445.65 173
15446.82 198
15448.00 216
15449.17 209
15450.35 200
15451.52 216
15452.70 212
15453.87 231
15455.04 242
15456.22 228
15457.39 207
15458.57 205
15459.74 194
15460.92 193
15462.09 215
15463.27 221
15464.44 218
15465.62 223
15466.79 191
15467.97 188
15469.14 194
15470.32 206
15471.49 193
15472.67 207
15473.85 193
15475.02 207
15476.20 195
15477.37 189
15478.55 199
15479.72 200
15480.90 213
15482.07 220
15483.25 225
15484.43 202
15485.60 196
15486.78 216
15487.95 204
15489.13 213
15490.31 197
15491.48 235
15492.66 227
15493.83 225
15495.01 196
15496.19 229
15497.36 207
15498.54 227
15499.72 219
15500.89 221
15502.07 231
15503.25 233
15504.42 219
15505.60 234
15506.78 220
15507.95 215
15509.13 200
15510.31 206
15511.48 208
15512.66 222
15513.84 211
15515.01 196
15516.19 197
15517.37 237
15518.54 199
15519.72 211
15520.90 200
15522.08 200
15523.25 231
15524.43 228
15525.61 212
15526.79 217
15527.96 231
15529.14 242
15530.32 225
15531.50 216
15532.67 221
15533.85 207
15535.03 191
15536.21 186
15537.38 195
15538.56 228
15539.74 253
15540.92 256
15542.10 229
15543.27 209
15544.45 219
15545.63 233
15546.81 182
15547.99 199
15549.17 214
15550.34 226
15551.52 217
15552.70 213
15553.88 200
15555.06 227
15556.24 224
15557.41 223
15558.59 224
15559.77 263
15560.95 229
15562.13 247
15563.31 244
15564.49 233
15565.67 221
15566.84 263
15568.02 222
15569.20 216
15570.38 223
15571.56 247
15572.74 241
15573.92 209
15575.10 211
15576.28 217
15577.46 219
15578.64 260
15579.82 248
15581.00 232
15582.18 224
15583.35 247
15584.53 256
15585.71 236
15586.89 245
15588.07 246
15589.25 232
15590.43 225
15591.61 231
15592.79 248
15593.97 236
15595.15 226
15596.33 249
15597.51 268
15598.69 250
15599.87 270
15601.05 282
15602.23 295
15603.41 285
15604.59 242
15605.78 263
15606.96 325
15608.14 276
15609.32 276
15610.50 253
15611.68 266
15612.86 252
15614.04 307
15615.22 258
15616.40 264
15617.58 298
15618.76 330
15619.94 277
15621.12 276
15622.31 257
15623.49 305
15624.67 308
15625.85 294
15627.03 306
15628.21 311
15629.39 338
15630.57 306
15631.76 311
15632.94 300
15634.12 318
15635.30 326
15636.48 298
15637.66 290
15638.85 297
15640.03 343
15641.21 357
15642.39 292
15643.57 316
15644.75 340
15645.94 336
15647.12 369
15648.30 323
15649.48 326
15650.66 341
15651.85 392
15653.03 352
15654.21 377
15655.39 350
15656.58 343
15657.76 356
15658.94 346
15660.12 333
15661.31 329
15662.49 357
15663.67 403
15664.85 370
15666.04 330
15667.22 376
15668.40 370
15669.58 335
15670.77 364
15671.95 361
15673.13 380
15674.32 334
15675.50 349
15676.68 415
15677.87 341
15679.05 382
15680.23 338
15681.42 370
15682.60 339
15683.78 348
15684.97 380
15686.15 358
15687.33 343
15688.52 329
15689.70 342
15690.88 344
15692.07 347
15693.25 360
15694.44 340
15695.62 339
15696.80 341
15697.99 362
15699.17 387
15700.35 363
15701.54 378
15702.72 372
15703.91 383
15705.09 391
15706.28 367
15707.46 371
15708.64 378
15709.83 370
15711.01 377
15712.20 408
15713.38 413
15714.57 406
15715.75 420
15716.94 413
15718.12 462
15719.31 494
15720.49 515
15721.67 464
15722.86 493
15724.04 489
15725.23 446
15726.41 413
15727.60 440
15728.78 430
15729.97 450
15731.15 436
15732.34 432
15733.53 432
15734.71 457
15735.90 417
15737.08 435
15738.27 434
15739.45 423
15740.64 453
15741.82 401
15743.01 415
15744.19 398
15745.38 413
15746.57 431
15747.75 475
15748.94 413
15750.12 464
15751.31 457
15752.50 506
15753.68 465
15754.87 418
15756.05 436
15757.24 433
15758.43 425
15759.61 429
15760.80 449
15761.99 439
15763.17 452
15764.36 436
15765.54 387
15766.73 418
15767.92 412
15769.10 392
15770.29 366
15771.48 389
15772.66 385
15773.85 388
15775.04 355
15776.22 371
15777.41 349
15778.60 348
15779.79 364
15780.97 368
15782.16 364
15783.35 350
15784.53 349
15785.72 357
15786.91 356
15788.10 356
15789.28 350
15790.47 321
15791.66 332
15792.85 356
15794.03 344
15795.22 346
15796.41 348
15797.60 369
15798.78 331
15799.97 323
15801.16 325
15802.35 331
15803.54 304
15804.72 324
15805.91 293
15807.10 301
15808.29 297
15809.48 326
15810.66 339
15811.85 298
15813.04 333
15814.23 305
15815.42 314
15816.61 282
15817.79 296
15818.98 296
15820.17 321
15821.36 307
15822.55 296
15823.74 291
15824.93 284
15826.11 323
15827.30 295
15828.49 327
15829.68 297
15830.87 280
15832.06 322
15833.25 290
15834.44 311
15835.63 276
15836.82 309
15838.00 261
15839.19 304
15840.38 312
15841.57 322
15842.76 302
15843.95 294
15845.14 303
15846.33 289
15847.52 246
15848.71 262
15849.90 297
15851.09 291
15852.28 291
15853.47 280
15854.66 319
15855.85 297
15857.04 320
15858.23 295
15859.42 272
15860.61 302
15861.80 305
15862.99 282
15864.18 285
15865.37 330
15866.56 311
15867.75 286
15868.94 271
15870.13 310
15871.32 305
15872.51 307
15873.70 312
15874.89 327
15876.08 268
15877.27 318
15878.46 349
15879.66 297
15880.85 329
15882.04 317
15883.23 351
15884.42 326
15885.61 354
15886.80 333
15887.99 336
15889.18 332
15890.37 316
15891.57 309
15892.76 331
15893.95 318
15895.14 312
15896.33 322
15897.52 339
15898.71 350
15899.91 345
15901.10 326
15902.29 345
15903.48 405
15904.67 380
15905.86 345
15907.06 348
15908.25 357
15909.44 367
15910.63 358
15911.82 315
15913.02 370
15914.21 368
15915.40 340
15916.59 352
15917.78 347
15918.98 358
15920.17 366
15921.36 389
15922.55 351
15923.75 374
15924.94 362
15926.13 385
15927.32 354
15928.52 339
15929.71 319
15930.90 380
15932.09 359
15933.29 392
15934.48 408
15935.67 398
15936.87 361
15938.06 382
15939.25 356
15940.44 382
15941.64 379
15942.83 329
15944.02 361
15945.22 378
15946.41 360
15947.60 348
15948.80 339
15949.99 304
15951.18 308
15952.38 310
15953.57 286
15954.77 285
15955.96 266
15957.15 299
15958.35 274
15959.54 272
15960.73 249
15961.93 314
15963.12 282
15964.32 266
15965.51 289
15966.70 254
15967.90 256
15969.09 289
15970.29 268
15971.48 265
15972.67 265
15973.87 250
15975.06 242
15976.26 251
15977.45 251
15978.65 232
15979.84 250
15981.04 234
15982.23 263
15983.43 235
15984.62 261
15985.81 237
15987.01 215
15988.20 243
15989.40 230
15990.59 225
15991.79 246
15992.98 231
15994.18 231
15995.37 251
15996.57 223
15997.76 233
15998.96 220
16000.16 250
16001.35 228
16002.55 254
16003.74 225
16004.94 189
16006.13 202
16007.33 241
16008.52 219
16009.72 228
16010.92 232
16012.11 226
16013.31 239
16014.50 206
16015.70 222
16016.89 215
16018.09 242
16019.29 234
16020.48 253
16021.68 191
16022.87 208
16024.07 200
16025.27 213
16026.46 226
16027.66 218
16028.86 198
16030.05 230
16031.25 237
16032.45 227
16033.64 239
16034.84 220
16036.04 230
16037.23 198
16038.43 218
16039.63 210
16040.82 214
16042.02 223
16043.22 213
16044.41 211
16045.61 207
16046.81 238
16048.00 215
16049.20 204
16050.40 183
16051.60 192
16052.79 209
16053.99 222
16055.19 192
16056.39 206
16057.58 203
16058.78 223
16059.98 201
16061.18 204
16062.37 199
16063.57 228
16064.77 226
16065.97 232
16067.16 216
16068.36 203
16069.56 229
16070.76 224
16071.96 181
16073.15 209
16074.35 214
16075.55 187
16076.75 220
16077.95 196
16079.14 216
16080.34 230
16081.54 240
16082.74 209
16083.94 180
16085.14 231
16086.34 208
16087.53 234
16088.73 198
16089.93 206
16091.13 219
16092.33 234
16093.53 174
16094.73 187
16095.93 184
16097.12 191
16098.32 198
16099.52 208
16100.72 194
16101.92 197
16103.12 226
16104.32 225
16105.52 207
16106.72 194
16107.92 188
16109.12 193
16110.32 216
16111.52 192
16112.71 201
16113.91 214
16115.11 225
16116.31 198
16117.51 191
16118.71 219
16119.91 183
16121.11 195
16122.31 187
16123.51 215
16124.71 215
16125.91 204
16127.11 185
16128.31 214
16129.51 181
16130.71 184
16131.91 188
16133.11 174
16134.31 192
16135.51 209
16136.71 210
16137.92 186
16139.12 192
16140.32 198
16141.52 210
16142.72 202
16143.92 188
16145.12 170
16146.32 186
16147.52 204
16148.72 204
16149.92 181
16151.12 222
16152.32 215
16153.53 210
16154.73 179
16155.93 169
16157.13 212
16158.33 223
16159.53 193
16160.73 196
16161.93 193
16163.14 199
16164.34 181
16165.54 184
16166.74 166
16167.94 154
16169.14 179
16170.34 177
16171.55 209
16172.75 198
16173.95 161
16175.15 198
16176.35 197
16177.56 207
16178.76 229
16179.96 186
16181.16 211
16182.36 215
16183.57 207
16184.77 190
16185.97 195
16187.17 206
16188.38 193
16189.58 223
16190.78 203
16191.98 193
16193.18 204
16194.39 217
16195.59 209
16196.79 183
16198.00 218
16199.20 196
16200.40 215
16201.60 191
16202.81 191
16204.01 186
16205.21 205
16206.42 215
16207.62 221
16208.82 205
16210.02 214
16211.23 195
16212.43 201
16213.63 211
16214.84 190
16216.04 209
16217.24 199
16218.45 195
16219.65 161
16220.86 173
16222.06 216
16223.26 219
16224.47 220
16225.67 200
16226.87 231
16228.08 212
16229.28 204
16230.49 229
16231.69 232
16232.89 253
16234.10 201
16235.30 234
16236.51 206
16237.71 220
16238.91 208
16240.12 212
16241.32 236
16242.53 202
16243.73 207
16244.94 223
16246.14 211
16247.34 258
16248.55 202
16249.75 235
16250.96 233
16252.16 212
16253.37 227
16254.57 239
16255.78 237
16256.98 239
16258.19 238
16259.39 229
16260.60 222
16261.80 241
16263.01 248
16264.21 254
16265.42 268
16266.62 260
16267.83 250
16269.03 248
16270.24 245
16271.45 248
16272.65 243
16273.86 250
16275.06 261
16276.27 261
16277.47 254
16278.68 260
16279.88 256
16281.09 285
16282.30 296
16283.50 266
16284.71 283
16285.91 267
16287.12 253
16288.33 267
16289.53 266
16290.74 239
16291.94 257
16293.15 308
16294.36 292
16295.56 297
16296.77 298
16297.98 289
16299.18 313
16300.39 282
16301.60 286
16302.80 285
16304.01 331
16305.22 290
16306.42 285
16307.63 273
16308.84 261
16310.04 319
16311.25 327
16312.46 285
16313.66 310
16314.87 297
16316.08 321
16317.29 266
16318.49 293
16319.70 304
16320.91 298
16322.11 308
16323.32 258
16324.53 270
16325.74 302
16326.94 281
16328.15 261
16329.36 254
16330.57 257
16331.77 247
16332.98 251
16334.19 250
16335.40 264
16336.61 270
16337.81 255
16339.02 262
16340.23 207
16341.44 236
16342.65 246
16343.85 246
16345.06 220
16346.27 188
16347.48 198
16348.69 240
16349.90 222
16351.10 231
16352.31 207
16353.52 210
16354.73 220
16355.94 227
16357.15 203
16358.35 219
16359.56 203
16360.77 205
16361.98 200
16363.19 172
16364.40 182
16365.61 207
16366.82 208
16368.03 190
16369.23 182
16370.44 202
16371.65 198
16372.86 204
16374.07 212
16375.28 194
16376.49 175
16377.70 177
16378.91 204
16380.12 208
16381.33 206
16382.54 193
16383.75 201
16384.96 199
16386.17 212
16387.38 225
16388.59 209
16389.80 184
16391.01 223
16392.22 220
16393.43 215
16394.64 199
16395.85 177
16397.06 208
16398.27 203
16399.48 167
16400.69 197
16401.90 213
16403.11 173
16404.32 158
16405.53 178
16406.74 184
16407.95 171
16409.16 183
16410.37 187
16411.58 163
16412.79 180
16414.00 188
16415.21 181
16416.42 193
16417.63 182
16418.85 188
16420.06 184
16421.27 186
16422.48 180
16423.69 198
16424.90 187
16426.11 181
16427.32 181
16428.53 204
16429.75 213
16430.96 181
16432.17 182
16433.38 198
16434.59 187
16435.80 191
16437.01 200
16438.23 187
16439.44 177
16440.65 201
16441.86 199
16443.07 209
16444.28 195
16445.50 209
16446.71 205
16447.92 163
16449.13 158
16450.34 177
16451.56 213
16452.77 200
16453.98 196
16455.19 167
16456.41 186
16457.62 173
16458.83 173
16460.04 181
16461.26 202
16462.47 197
16463.68 182
16464.89 198
16466.11 185
16467.32 176
16468.53 203
16469.74 198
16470.96 166
16472.17 177
16473.38 170
16474.60 193
16475.81 168
16477.02 169
16478.23 192
16479.45 189
16480.66 176
16481.87 187
16483.09 192
16484.30 156
16485.51 192
16486.73 167
16487.94 170
16489.15 183
16490.37 191
16491.58 185
16492.80 181
16494.01 160
16495.22 189
16496.44 194
16497.65 180
16498.86 177
16500.08 168
16501.29 194
16502.51 170
16503.72 147
16504.93 154
16506.15 164
16507.36 170
16508.58 163
16509.79 156
16511.01 152
16512.22 165
16513.43 171
16514.65 192
16515.86 163
16517.08 171
16518.29 156
16519.51 176
16520.72 148
16521.94 174
16523.15 142
16524.37 175
16525.58 193
16526.80 197
16528.01 178
16529.23 197
16530.44 162
16531.66 157
16532.87 185
16534.09 185
16535.30 184
16536.52 167
16537.73 182
16538.95 161
16540.16 185
16541.38 178
16542.59 183
16543.81 155
16545.02 154
16546.24 186
16547.46 183
16548.67 176
16549.89 171
16551.10 176
16552.32 184
16553.54 200
16554.75 168
16555.97 172
16557.18 175
16558.40 176
16559.62 193
16560.83 172
16562.05 168
16563.26 198
16564.48 186
16565.70 178
16566.91 159
16568.13 170
16569.35 189
16570.56 186
16571.78 189
16573.00 178
16574.21 177
16575.43 182
16576.65 204
16577.86 185
16579.08 187
16580.30 189
16581.51 216
16582.73 193
16583.95 183
16585.16 192
16586.38 172
16587.60 200
16588.82 204
16590.03 189
16591.25 202
16592.47 193
16593.68 170
16594.90 182
16596.12 172
16597.34 180
16598.55 191
16599.77 212
16600.99 177
16602.21 170
16603.43 177
16604.64 205
16605.86 202
16607.08 178
16608.30 172
16609.51 179
16610.73 206
16611.95 184
16613.17 175
16614.39 186
16615.60 171
16616.82 172
16618.04 166
16619.26 157
16620.48 180
16621.70 177
16622.91 168
16624.13 174
16625.35 196
16626.57 189
16627.79 172
16629.01 176
16630.23 140
16631.45 159
16632.66 140
16633.88 175
16635.10 170
16636.32 171
16637.54 146
16638.76 165
16639.98 161
16641.20 165
16642.42 170
16643.64 136
16644.85 179
16646.07 163
16647.29 188
16648.51 155
16649.73 164
16650.95 157
16652.17 184
16653.39 168
16654.61 189
16655.83 192
16657.05 168
16658.27 144
16659.49 178
16660.71 174
16661.93 174
16663.15 192
16664.37 167
16665.59 177
16666.81 165
16668.03 179
16669.25 163
16670.47 169
16671.69 184
16672.91 168
16674.13 155
16675.35 155
16676.57 147
16677.79 157
16679.01 150
16680.23 149
16681.45 139
16682.67 165
16683.89 157
16685.11 128
16686.34 145
16687.56 131
16688.78 136
16690.00 156
16691.22 160
16692.44 177
16693.66 164
16694.88 152
16696.10 153
16697.32 152
16698.55 167
16699.77 150
16700.99 172
16702.21 171
16703.43 155
16704.65 159
16705.87 181
16707.10 173
16708.32 186
16709.54 152
16710.76 163
16711.98 156
16713.20 138
16714.43 144
16715.65 162
16716.87 159
16718.09 146
16719.31 154
16720.54 141
16721.76 171
16722.98 146
16724.20 155
16725.42 190
16726.65 177
16727.87 158
16729.09 155
16730.31 149
16731.54 168
16732.76 154
16733.98 180
16735.20 159
16736.43 158
16737.65 134
16738.87 156
16740.09 138
16741.32 151
16742.54 136
16743.76 191
16744.99 177
16746.21 157
16747.43 143
16748.65 164
16749.88 173
16751.10 166
16752.32 159
16753.55 146
16754.77 174
16755.99 185
16757.22 151
16758.44 147
16759.66 160
16760.89 166
16762.11 168
16763.33 147
16764.56 158
16765.78 161
16767.01 193
16768.23 201
16769.45 163
16770.68 153
16771.90 167
16773.12 156
16774.35 132
16775.57 149
16776.80 166
16778.02 166
16779.25 155
16780.47 158
16781.69 154
16782.92 149
16784.14 176
16785.37 161
16786.59 137
16787.82 144
16789.04 163
16790.27 146
16791.49 158
16792.71 159
16793.94 150
16795.16 166
16796.39 145
16797.61 142
16798.84 166
16800.06 157
16801.29 173
16802.51 180
16803.74 202
16804.96 137
16806.19 150
16807.41 144
16808.64 144
16809.86 155
16811.09 136
16812.32 167
16813.54 167
16814.77 182
16815.99 170
16817.22 173
16818.44 154
16819.67 167
16820.89 186
16822.12 184
16823.35 148
16824.57 155
16825.80 176
16827.02 168
16828.25 159
16829.48 160
16830.70 170
16831.93 171
16833.15 180
16834.38 168
16835.61 172
16836.83 164
16838.06 174
16839.29 182
16840.51 166
16841.74 159
16842.96 188
16844.19 200
16845.42 174
16846.64 146
16847.87 165
16849.10 204
16850.32 161
16851.55 168
16852.78 198
16854.01 190
16855.23 179
16856.46 194
16857.69 201
16858.91 178
16860.14 172
16861.37 203
16862.59 189
16863.82 184
16865.05 197
16866.28 221
16867.50 234
16868.73 202
16869.96 231
16871.19 193
16872.41 239
16873.64 211
16874.87 221
16876.10 217
16877.33 211
16878.55 219
16879.78 224
16881.01 247
16882.24 227
16883.46 234
16884.69 253
16885.92 260
16887.15 262
16888.38 260
16889.61 258
16890.83 266
16892.06 232
16893.29 220
16894.52 242
16895.75 235
16896.98 239
16898.20 225
16899.43 279
16900.66 256
16901.89 248
16903.12 237
16904.35 257
16905.58 217
16906.80 229
16908.03 216
16909.26 237
16910.49 223
16911.72 203
16912.95 238
16914.18 248
16915.41 197
16916.64 199
16917.87 209
16919.10 202
16920.33 214
16921.55 198
16922.78 191
16924.01 166
16925.24 207
16926.47 203
16927.70 195
16928.93 180
16930.16 196
16931.39 198
16932.62 185
16933.85 160
16935.08 172
16936.31 205
16937.54 210
16938.77 169
16940.00 175
16941.23 167
16942.46 208
16943.69 180
16944.92 204
16946.15 182
16947.38 145
16948.61 213
16949.84 179
16951.07 183
16952.30 172
16953.53 195
16954.76 187
16956.00 183
16957.23 191
16958.46 189
16959.69 215
16960.92 186
16962.15 170
16963.38 181
16964.61 178
16965.84 175
16967.07 205
16968.30 174
16969.54 161
16970.77 184
16972.00 173
16973.23 190
16974.46 187
16975.69 171
16976.92 204
16978.15 183
16979.39 182
16980.62 193
16981.85 180
16983.08 184
16984.31 176
16985.54 170
16986.78 171
16988.01 178
16989.24 162
16990.47 204
16991.70 201
16992.94 173
16994.17 189
16995.40 187
16996.63 188
16997.86 164
16999.10 243
17000.33 200
17001.56 183
17002.79 160
17004.03 197
17005.26 192
17006.49 176
17007.72 166
17008.96 186
17010.19 203
17011.42 160
17012.65 185
17013.89 172
17015.12 178
17016.35 169
17017.58 178
17018.82 190
17020.05 186
17021.28 175
17022.52 227
17023.75 168
17024.98 168
17026.22 155
17027.45 199
17028.68 153
17029.92 178
17031.15 176
17032.38 165
17033.62 170
17034.85 174
17036.08 180
17037.32 174
17038.55 167
17039.78 138
17041.02 177
17042.25 178
17043.49 173
17044.72 132
17045.95 166
17047.19 163
17048.42 180
17049.66 134
17050.89 159
17052.12 172
17053.36 158
17054.59 201
17055.83 185
17057.06 159
17058.29 146
17059.53 187
17060.76 159
17062.00 164
17063.23 151
17064.47 179
17065.70 149
17066.94 156
17068.17 145
17069.41 140
17070.64 145
17071.88 154
17073.11 201
17074.35 150
17075.58 150
17076.82 161
17078.05 184
17079.29 150
17080.52 140
17081.76 142
17082.99 167
17084.23 140
17085.46 131
17086.70 149
17087.93 166
17089.17 176
17090.40 148
17091.64 139
17092.87 165
17094.11 181
17095.35 155
17096.58 145
17097.82 141
17099.05 137
17100.29 168
17101.53 161
17102.76 119
17104.00 140
17105.23 141
17106.47 161
17107.71 136
17108.94 130
17110.18 164
17111.41 171
17112.65 151
17113.89 117
17115.12 117
17116.36 126
17117.60 169
17118.83 175
17120.07 129
17121.31 120
17122.54 142
17123.78 189
17125.02 182
17126.25 140
17127.49 138
17128.73 164
17129.96 160
17131.20 151
17132.44 124
17133.68 145
17134.91 144
17136.15 144
17137.39 125
17138.62 147
17139.86 158
17141.10 165
17142.34 159
17143.57 139
17144.81 133
17146.05 151
17147.29 169
17148.52 159
17149.76 138
17151.00 138
17152.24 167
17153.48 179
17154.71 164
17155.95 113
17157.19 151
17158.43 157
17159.66 166
17160.90 153
17162.14 139
17163.38 165
17164.62 130
17165.86 165
17167.09 175
17168.33 158
17169.57 149
17170.81 168
17172.05 160
17173.29 143
17174.52 148
17175.76 185
17177.00 159
17178.24 126
17179.48 144
17180.72 141
17181.96 147
17183.20 139
17184.43 157
17185.67 166
17186.91 146
17188.15 136
17189.39 162
17190.63 136
17191.87 137
17193.11 116
17194.35 131
17195.59 144
17196.83 133
17198.07 141
17199.31 140
17200.55 139
17201.78 140
17203.02 131
17204.26 148
17205.50 151
17206.74 133
17207.98 155
17209.22 139
17210.46 157
17211.70 128
17212.94 144
17214.18 144
17215.42 140
17216.66 148
17217.90 161
17219.14 143
17220.38 148
17221.62 144
17222.86 180
17224.10 156
17225.34 148
17226.59 150
17227.83 142
17229.07 140
17230.31 124
17231.55 126
17232.79 137
17234.03 171
17235.27 147
17236.51 135
17237.75 136
17238.99 129
17240.23 149
17241.47 147
17242.72 128
17243.96 145
17245.20 174
17246.44 164
17247.68 143
17248.92 115
17250.16 141
17251.40 140
17252.65 137
17253.89 133
17255.13 137
17256.37 143
17257.61 136
17258.85 124
17260.09 137
17261.34 125
17262.58 148
17263.82 150
17265.06 118
17266.30 128
17267.55 122
17268.79 155
17270.03 134
17271.27 136
17272.51 125
17273.76 126
17275.00 115
17276.24 132
17277.48 147
17278.72 135
17279.97 131
17281.21 120
17282.45 119
17283.69 140
17284.94 146
17286.18 114
17287.42 119
17288.67 133
17289.91 138
17291.15 139
17292.39 140
17293.64 117
17294.88 136
17296.12 143
17297.37 131
17298.61 123
17299.85 134
17301.09 129
17302.34 129
17303.58 134
17304.82 118
17306.07 124
17307.31 132
17308.55 121
17309.80 125
17311.04 136
17312.29 129
17313.53 122
17314.77 128
17316.02 141
17317.26 128
17318.50 131
17319.75 155
17320.99 151
17322.24 144
17323.48 107
17324.72 137
17325.97 137
17327.21 120
17328.46 135
17329.70 126
17330.94 117
17332.19 128
17333.43 130
17334.68 128
17335.92 149
17337.17 136
17338.41 143
17339.65 134
17340.90 108
17342.14 131
17343.39 131
17344.63 137
17345.88 139
17347.12 126
17348.37 125
17349.61 110
17350.86 131
17352.10 119
17353.35 129
17354.59 127
17355.84 129
17357.08 145
17358.33 140
17359.57 137
17360.82 139
17362.06 129
17363.31 134
17364.55 130
17365.80 124
17367.05 130
17368.29 121
17369.54 146
17370.78 125
17372.03 136
17373.27 129
17374.52 134
17375.77 156
17377.01 144
17378.26 140
17379.50 129
17380.75 153
17382.00 139
17383.24 150
17384.49 140
17385.73 140
17386.98 121
17388.23 112
17389.47 141
17390.72 139
17391.97 131
17393.21 134
17394.46 142
17395.71 132
17396.95 150
17398.20 137
17399.45 129
17400.69 122
17401.94 157
17403.19 166
17404.43 143
17405.68 138
17406.93 126
17408.17 151
17409.42 141
17410.67 139
17411.91 138
17413.16 142
17414.41 150
17415.66 154
17416.90 159
17418.15 153
17419.40 139
17420.65 153
17421.89 167
17423.14 147
17424.39 131
17425.64 131
17426.88 120
17428.13 147
17429.38 146
17430.63 173
17431.87 164
17433.12 135
17434.37 129
17435.62 132
17436.87 152
17438.11 146
17439.36 144
17440.61 132
17441.86 153
17443.11 159
17444.36 137
17445.60 124
17446.85 152
17448.10 141
17449.35 142
17450.60 166
17451.85 121
17453.10 122
17454.34 143
17455.59 167
17456.84 135
17458.09 118
17459.34 147
17460.59 133
17461.84 115
17463.09 124
17464.33 114
17465.58 128
17466.83 157
17468.08 145
17469.33 154
17470.58 140
17471.83 163
17473.08 139
17474.33 149
17475.58 134
17476.83 124
17478.08 153
17479.33 166
17480.58 143
17481.83 136
17483.08 135
17484.33 152
17485.58 150
17486.83 154
17488.07 156
17489.32 149
17490.57 147
17491.82 147
17493.07 158
17494.32 151
17495.58 136
17496.83 162
17498.08 170
17499.33 140
17500.58 145
17501.83 138
17503.08 167
17504.33 144
17505.58 112
17506.83 129
17508.08 157
17509.33 158
17510.58 156
17511.83 148
17513.08 155
17514.33 158
17515.58 157
17516.83 136
17518.09 124
17519.34 144
17520.59 154
17521.84 174
17523.09 168
17524.34 147
17525.59 166
17526.84 153
17528.09 165
17529.35 144
17530.60 158
17531.85 156
17533.10 175
17534.35 164
17535.60 161
17536.86 154
17538.11 189
17539.36 152
17540.61 171
17541.86 157
17543.11 152
17544.37 192
17545.62 185
17546.87 146
17548.12 200
17549.37 191
17550.63 168
17551.88 157
17553.13 158
17554.38 171
17555.63 175
17556.89 190
17558.14 164
17559.39 165
17560.64 155
17561.90 142
17563.15 155
17564.40 167
17565.65 188
17566.91 144
17568.16 165
17569.41 145
17570.67 158
17571.92 159
17573.17 155
17574.42 147
17575.68 156
17576.93 155
17578.18 167
17579.44 166
17580.69 161
17581.94 165
17583.20 180
17584.45 175
17585.70 162
17586.96 167
17588.21 184
17589.46 149
17590.72 154
17591.97 168
17593.22 165
17594.48 160
17595.73 169
17596.99 160
17598.24 169
17599.49 169
17600.75 162
17602.00 187
17603.26 167
17604.51 172
17605.76 184
17607.02 188
17608.27 151
17609.53 148
17610.78 174
17612.03 166
17613.29 174
17614.54 170
17615.80 167
17617.05 148
17618.31 160
17619.56 160
17620.82 166
17622.07 171
17623.33 193
17624.58 170
17625.83 164
17627.09 158
17628.34 180
17629.60 168
17630.85 179
17632.11 145
17633.36 142
17634.62 164
17635.88 161
17637.13 162
17638.39 142
17639.64 152
17640.90 157
17642.15 162
17643.41 136
17644.66 143
17645.92 142
17647.17 160
17648.43 161
17649.68 163
17650.94 151
17652.20 150
17653.45 164
17654.71 150
17655.96 150
17657.22 155
17658.48 180
17659.73 151
17660.99 129
17662.24 138
17663.50 149
17664.76 146
17666.01 135
17667.27 155
17668.53 147
17669.78 152
17671.04 157
17672.29 149
17673.55 160
17674.81 147
17676.06 127
17677.32 144
17678.58 147
17679.83 159
17681.09 148
17682.35 160
17683.60 136
17684.86 163
17686.12 149
17687.38 144
17688.63 142
17689.89 144
17691.15 138
17692.40 143
17693.66 128
17694.92 126
17696.18 122
17697.43 138
17698.69 118
17699.95 126
17701.21 133
17702.46 152
17703.72 130
17704.98 123
17706.24 123
17707.49 129
17708.75 137
17710.01 128
17711.27 128
17712.53 119
17713.78 129
17715.04 133
17716.30 133
17717.56 134
17718.82 152
17720.07 141
17721.33 111
17722.59 121
17723.85 121
17725.11 136
17726.36 131
17727.62 128
17728.88 134
17730.14 132
17731.40 159
17732.66 132
17733.92 131
17735.17 131
17736.43 152
17737.69 141
17738.95 110
17740.21 134
17741.47 138
17742.73 136
17743.99 115
17745.25 124
17746.51 109
17747.76 123
17749.02 125
17750.28 131
17751.54 134
17752.80 142
17754.06 142
17755.32 139
17756.58 132
17757.84 124
17759.10 130
17760.36 151
17761.62 131
17762.88 126
17764.14 138
17765.40 152
17766.66 113
17767.92 112
17769.18 124
17770.44 128
17771.70 128
17772.96 133
17774.22 139
17775.48 137
17776.74 128
17778.00 138
17779.26 151
17780.52 126
17781.78 129
17783.04 140
17784.30 121
17785.56 117
17786.82 148
17788.08 133
17789.34 150
17790.60 127
17791.86 133
17793.12 143
17794.38 127
17795.65 127
17796.91 100
17798.17 138
17799.43 125
17800.69 145
17801.95 124
17803.21 124
17804.47 126
17805.73 118
17807.00 139
17808.26 118
17809.52 116
17810.78 120
17812.04 144
17813.30 128
17814.56 128
17815.83 132
17817.09 132
17818.35 123
17819.61 131
17820.87 135
17822.13 165
17823.40 130
17824.66 137
17825.92 157
17827.18 127
17828.44 131
17829.71 120
17830.97 158
17832.23 115
17833.49 124
17834.75 130
17836.02 128
17837.28 117
17838.54 123
17839.80 121
17841.07 117
17842.33 113
17843.59 137
17844.85 117
17846.12 123
17847.38 121
17848.64 136
17849.91 130
17851.17 122
17852.43 139
17853.69 131
17854.96 143
17856.22 126
17857.48 116
17858.75 112
17860.01 109
17861.27 121
17862.54 143
17863.80 109
17865.06 122
17866.33 142
17867.59 159
17868.85 129
17870.12 111
17871.38 112
17872.64 137
17873.91 125
17875.17 104
17876.43 116
17877.70 123
17878.96 124
17880.23 115
17881.49 124
17882.75 134
17884.02 120
17885.28 138
17886.55 138
17887.81 107
17889.07 112
17890.34 118
17891.60 118
17892.87 124
17894.13 101
17895.40 101
17896.66 119
17897.92 115
17899.19 107
17900.45 117
17901.72 130
17902.98 112
17904.25 109
17905.51 137
17906.78 119
17908.04 107
17909.31 118
17910.57 136
17911.84 148
17913.10 137
17914.37 139
17915.63 125
17916.90 133
17918.16 134
17919.43 128
17920.69 151
17921.96 114
17923.22 112
17924.49 137
17925.75 122
17927.02 137
17928.29 107
17929.55 133
17930.82 122
17932.08 107
17933.35 120
17934.61 127
17935.88 119
17937.15 122
17938.41 130
17939.68 132
17940.94 130
17942.21 112
17943.48 119
17944.74 126
17946.01 116
17947.28 129
17948.54 141
17949.81 134
17951.07 131
17952.34 142
17953.61 116
17954.87 100
17956.14 107
17957.41 124
17958.67 119
17959.94 128
17961.21 132
17962.47 132
17963.74 112
17965.01 129
17966.27 125
17967.54 119
17968.81 116
17970.08 128
17971.34 137
17972.61 118
17973.88 109
17975.14 125
17976.41 136
17977.68 133
17978.95 124
17980.21 112
17981.48 117
17982.75 105
17984.02 125
17985.28 131
17986.55 151
17987.82 123
17989.09 128
17990.35 122
17991.62 120
17992.89 113
17994.16 116
17995.43 123
17996.69 101
17997.96 117
17999.23 141
18000.50 120
18001.77 116
18003.03 125
18004.30 125
18005.57 93
18006.84 126
18008.11 137
18009.38 102
18010.64 135
18011.91 120
18013.18 110
18014.45 137
18015.72 129
18016.99 139
18018.26 118
18019.53 137
18020.79 120
18022.06 123
18023.33 112
18024.60 110
18025.87 125
18027.14 120
18028.41 117
18029.68 114
18030.95 133
18032.22 111
18033.48 117
18034.75 114
18036.02 126
18037.29 116
18038.56 125
18039.83 115
18041.10 110
18042.37 124
18043.64 145
18044.91 101
18046.18 130
18047.45 154
18048.72 122
18049.99 124
18051.26 93
18052.53 121
18053.80 111
18055.07 119
18056.34 115
18057.61 109
18058.88 112
18060.15 137
18061.42 138
18062.69 119
18063.96 100
18065.23 138
18066.50 128
18067.77 100
18069.04 106
18070.31 103
18071.58 124
18072.86 121
18074.13 119
18075.40 131
18076.67 139
18077.94 116
18079.21 110
18080.48 101
18081.75 119
18083.02 118
18084.29 116
18085.56 106
18086.84 107
18088.11 108
18089.38 108
18090.65 119
18091.92 119
18093.19 108
18094.46 128
18095.74 129
18097.01 122
18098.28 139
18099.55 134
18100.82 138
18102.09 113
18103.37 124
18104.64 105
18105.91 95
18107.18 125
18108.45 133
18109.72 98
18111.00 111
18112.27 128
18113.54 137
18114.81 138
18116.09 86
18117.36 113
18118.63 134
18119.90 137
18121.17 123
18122.45 119
18123.72 124
18124.99 122
18126.26 111
18127.54 120
18128.81 110
18130.08 96
18131.36 121
18132.63 132
18133.90 102
18135.17 94
18136.45 120
18137.72 123
18138.99 119
18140.27 105
18141.54 119
18142.81 122
18144.09 124
18145.36 102
18146.63 107
18147.91 124
18149.18 115
18150.45 133
18151.73 97
18153.00 105
18154.27 111
18155.55 113
18156.82 99
18158.09 107
18159.37 102
18160.64 142
18161.91 114
18163.19 104
18164.46 113
18165.74 142
18167.01 155
18168.28 130
18169.56 104
18170.83 128
18172.11 132
18173.38 117
18174.66 139
18175.93 130
18177.20 119
18178.48 135
18179.75 119
18181.03 123
18182.30 145
18183.58 131
18184.85 137
18186.13 115
18187.40 118
18188.68 117
18189.95 108
18191.23 142
18192.50 117
18193.78 107
18195.05 122
18196.33 107
18197.60 112
18198.88 113
18200.15 105
18201.43 110
18202.70 136
18203.98 157
18205.25 122
18206.53 140
18207.80 107
18209.08 104
18210.35 119
18211.63 131
18212.90 126
18214.18 148
18215.46 117
18216.73 101
18218.01 117
18219.28 105
18220.56 127
18221.84 115
18223.11 106
18224.39 146
18225.66 123
18226.94 121
18228.22 103
18229.49 119
18230.77 117
18232.04 119
18233.32 122
18234.60 134
18235.87 106
18237.15 96
18238.43 97
18239.70 126
18240.98 144
18242.26 124
18243.53 124
18244.81 131
18246.09 132
18247.36 119
18248.64 112
18249.92 115
18251.19 124
18252.47 105
18253.75 104
18255.03 101
18256.30 115
18257.58 112
18258.86 95
18260.13 110
18261.41 107
18262.69 109
18263.97 130
18265.24 126
18266.52 123
18267.80 100
18269.08 144
18270.35 143
18271.63 123
18272.91 132
18274.19 128
18275.47 106
18276.74 116
18278.02 118
18279.30 137
18280.58 123
18281.85 126
18283.13 135
18284.41 113
18285.69 90
18286.97 114
18288.25 143
18289.52 119
18290.80 122
18292.08 109
18293.36 133
18294.64 128
18295.92 109
18297.19 112
18298.47 125
18299.75 127
18301.03 110
18302.31 132
18303.59 148
18304.87 126
18306.15 119
18307.43 123
18308.70 123
18309.98 123
18311.26 109
18312.54 134
18313.82 134
18315.10 127
18316.38 123
18317.66 121
18318.94 117
18320.22 114
18321.50 129
18322.78 123
18324.06 113
18325.34 120
18326.61 121
18327.89 116
18329.17 101
18330.45 102
18331.73 117
18333.01 137
18334.29 106
18335.57 119
18336.85 119
18338.13 146
18339.41 132
18340.69 120
18341.97 118
18343.25 131
18344.53 139
18345.81 103
18347.09 102
18348.37 117
18349.66 128
18350.94 118
18352.22 115
18353.50 112
18354.78 134
18356.06 119
18357.34 113
18358.62 116
18359.90 112
18361.18 119
18362.46 106
18363.74 139
18365.02 153
18366.30 119
18367.59 125
18368.87 124
18370.15 131
18371.43 112
18372.71 137
18373.99 140
18375.27 134
18376.55 114
18377.84 105
18379.12 130
18380.40 136
18381.68 127
18382.96 96
18384.24 109
18385.53 112
18386.81 120
18388.09 121
18389.37 118
18390.65 129
18391.93 126
18393.22 124
18394.50 124
18395.78 132
18397.06 125
18398.34 123
18399.63 132
18400.91 113
18402.19 122
18403.47 110
18404.76 115
18406.04 112
18407.32 104
18408.60 131
18409.89 122
18411.17 124
18412.45 119
18413.73 106
18415.02 118
18416.30 124
18417.58 126
18418.86 126
18420.15 119
18421.43 105
18422.71 122
18424.00 112
18425.28 116
18426.56 116
18427.85 113
18429.13 109
18430.41 131
18431.70 135
18432.98 129
18434.26 115
18435.55 127
18436.83 121
18438.11 119
18439.40 119
18440.68 119
18441.96 125
18443.25 139
18444.53 137
18445.81 107
18447.10 97
18448.38 125
18449.67 135
18450.95 123
18452.23 96
18453.52 128
18454.80 135
18456.09 127
18457.37 112
18458.66 127
18459.94 129
18461.22 101
18462.51 124
18463.79 132
18465.08 108
18466.36 98
18467.65 115
18468.93 128
18470.22 128
18471.50 112
18472.78 158
18474.07 137
18475.35 129
18476.64 117
18477.92 117
18479.21 104
18480.49 126
18481.78 119
18483.06 112
18484.35 124
18485.63 126
18486.92 133
18488.20 119
18489.49 107
18490.78 109
18492.06 130
18493.35 126
18494.63 118
18495.92 116
18497.20 104
18498.49 116
18499.77 108
18501.06 130
18502.35 130
18503.63 142
18504.92 132
18506.20 136
18507.49 129
18508.78 121
18510.06 125
18511.35 139
18512.63 109
18513.92 121
18515.21 121
18516.49 121
18517.78 111
18519.06 105
18520.35 101
18521.64 112
18522.92 130
18524.21 111
18525.50 102
18526.78 93
18528.07 126
18529.36 111
18530.64 137
18531.93 112
18533.22 103
18534.50 109
18535.79 110
18537.08 134
18538.37 117
18539.65 132
18540.94 123
18542.23 131
18543.51 116
18544.80 133
18546.09 111
18547.38 108
18548.66 114
18549.95 132
18551.24 124
18552.53 125
18553.81 121
18555.10 128
18556.39 103
18557.68 113
18558.96 111
18560.25 118
18561.54 109
18562.83 115
18564.11 119
18565.40 125
18566.69 107
18567.98 114
18569.27 133
18570.56 120
18571.84 139
18573.13 121
18574.42 124
18575.71 113
18577.00 108
18578.28 110
18579.57 136
18580.86 116
18582.15 109
18583.44 110
18584.73 130
18586.02 138
18587.31 115
18588.59 127
18589.88 134
18591.17 124
18592.46 130
18593.75 118
18595.04 127
18596.33 141
18597.62 137
18598.91 124
18600.19 111
18601.48 108
18602.77 117
18604.06 109
18605.35 130
18606.64 119
18607.93 126
18609.22 117
18610.51 129
18611.80 143
18613.09 130
18614.38 123
18615.67 127
18616.96 133
18618.25 161
18619.54 163
18620.83 135
18622.12 150
18623.41 112
18624.70 102
18625.99 124
18627.28 116
18628.57 131
18629.86 137
18631.15 132
18632.44 129
18633.73 114
18635.02 150
18636.31 157
18637.60 138
18638.89 123
18640.18 126
18641.47 129
18642.76 108
18644.05 106
18645.34 129
18646.63 116
18647.93 131
18649.22 119
18650.51 109
18651.80 119
18653.09 130
18654.38 103
18655.67 126
18656.96 128
18658.25 119
18659.55 123
18660.84 126
18662.13 114
18663.42 150
18664.71 146
18666.00 128
18667.29 118
18668.58 133
18669.88 116
18671.17 129
18672.46 118
18673.75 126
18675.04 123
18676.34 123
18677.63 127
18678.92 125
18680.21 134
18681.50 118
18682.79 151
18684.09 126
18685.38 112
18686.67 123
18687.96 132
18689.26 128
18690.55 105
18691.84 111
18693.13 110
18694.43 100
18695.72 100
18697.01 122
18698.30 133
18699.60 119
18700.89 120
18702.18 107
18703.47 117
18704.77 134
18706.06 125
18707.35 124
18708.65 122
18709.94 105
18711.23 114
18712.52 121
18713.82 120
18715.11 115
18716.40 116
18717.70 115
18718.99 127
18720.28 128
18721.58 121
18722.87 112
18724.16 110
18725.46 116
18726.75 139
18728.04 120
18729.34 124
18730.63 141
18731.93 125
18733.22 117
18734.51 81
18735.81 127
18737.10 96
18738.40 102
18739.69 106
18740.98 99
18742.28 102
18743.57 114
18744.87 140
18746.16 120
18747.45 104
18748.75 119
18750.04 128
18751.34 120
18752.63 116
18753.93 102
18755.22 101
18756.52 99
18757.81 136
18759.10 98
18760.40 99
18761.69 105
18762.99 114
18764.28 119
18765.58 123
18766.87 96
18768.17 112
18769.46 115
18770.76 116
18772.05 125
18773.35 107
18774.64 117
18775.94 136
18777.23 129
18778.53 109
18779.83 110
18781.12 113
18782.42 119
18783.71 118
18785.01 129
18786.30 122
18787.60 110
18788.89 120
18790.19 99
18791.49 115
18792.78 106
18794.08 130
18795.37 110
18796.67 115
18797.97 106
18799.26 109
18800.56 106
18801.85 110
18803.15 110
18804.45 128
18805.74 128
18807.04 120
18808.34 122
18809.63 118
18810.93 119
18812.23 124
18813.52 153
18814.82 141
18816.12 128
18817.41 127
18818.71 108
18820.01 120
18821.30 115
18822.60 130
18823.90 124
18825.19 123
18826.49 113
18827.79 114
18829.08 113
18830.38 104
18831.68 96
18832.98 122
18834.27 127
18835.57 117
18836.87 108
18838.17 104
18839.46 106
18840.76 138
18842.06 108
18843.36 110
18844.65 102
18845.95 109
18847.25 118
18848.55 104
18849.84 99
18851.14 117
18852.44 126
18853.74 122
18855.04 113
18856.33 113
18857.63 117
18858.93 124
18860.23 122
18861.53 96
18862.83 106
18864.12 133
18865.42 109
18866.72 99
18868.02 103
18869.32 99
18870.62 115
18871.91 140
18873.21 109
18874.51 108
18875.81 109
18877.11 119
18878.41 112
18879.71 121
18881.01 97
18882.30 111
18883.60 137
18884.90 130
18886.20 125
18887.50 106
18888.80 118
18890.10 120
18891.40 136
18892.70 106
18894.00 112
18895.30 133
18896.60 123
18897.90 111
18899.19 116
18900.49 122
18901.79 113
18903.09 99
18904.39 103
18905.69 105
18906.99 107
18908.29 115
18909.59 96
18910.89 111
18912.19 114
18913.49 125
18914.79 118
18916.09 112
18917.39 124
18918.69 133
18919.99 111
18921.29 118
18922.59 112
18923.89 101
18925.20 101
18926.50 110
18927.80 107
18929.10 122
18930.40 111
18931.70 123
18933.00 127
18934.30 107
18935.60 102
18936.90 94
18938.20 95
18939.50 113
18940.80 133
18942.10 149
18943.41 120
18944.71 103
18946.01 128
18947.31 115
18948.61 112
18949.91 102
18951.21 93
18952.51 111
18953.82 121
18955.12 101
18956.42 97
18957.72 116
18959.02 106
18960.32 131
18961.63 100
18962.93 107
18964.23 112
18965.53 111
18966.83 126
18968.13 123
18969.44 109
18970.74 114
18972.04 106
18973.34 98
18974.64 100
18975.95 100
18977.25 127
18978.55 103
18979.85 114
18981.16 106
18982.46 108
18983.76 115
18985.06 130
18986.37 121
18987.67 105
18988.97 130
18990.27 95
18991.58 99
18992.88 103
18994.18 108
18995.48 128
18996.79 118
18998.09 101
18999.39 95
19000.70 116
19002.00 130
19003.30 103
19004.61 119
19005.91 101
19007.21 117
19008.52 109
19009.82 101
19011.12 102
19012.43 92
19013.73 109
19015.03 124
19016.34 121
19017.64 102
19018.94 119
19020.25 127
19021.55 133
19022.86 99
19024.16 109
19025.46 105
19026.77 109
19028.07 107
19029.37 99
19030.68 98
19031.98 110
19033.29 118
19034.59 108
19035.90 76
19037.20 94
19038.50 134
19039.81 105
19041.11 105
19042.42 116
19043.72 134
19045.03 108
19046.33 104
19047.64 86
19048.94 109
19050.25 95
19051.55 116
19052.85 94
19054.16 98
19055.46 118
19056.77 101
19058.07 119
19059.38 120
19060.68 106
19061.99 99
19063.30 119
19064.60 121
19065.91 108
19067.21 74
19068.52 118
19069.82 109
19071.13 103
19072.43 85
19073.74 108
19075.04 109
19076.35 102
19077.66 121
19078.96 97
19080.27 101
19081.57 97
19082.88 106
19084.18 74
19085.49 94
19086.80 120
19088.10 127
19089.41 124
19090.71 105
19092.02 106
19093.33 114
19094.63 112
19095.94 120
19097.25 106
19098.55 99
19099.86 115
19101.17 89
19102.47 117
19103.78 86
19105.08 100
19106.39 105
19107.70 98
19109.01 112
19110.31 97
19111.62 118
19112.93 109
19114.23 110
19115.54 93
19116.85 108
19118.15 116
19119.46 127
19120.77 97
19122.08 117
19123.38 92
19124.69 113
19126.00 111
19127.30 133
19128.61 88
19129.92 93
19131.23 124
19132.53 95
19133.84 105
19135.15 107
19136.46 94
19137.77 105
19139.07 116
19140.38 116
19141.69 135
19143.00 105
19144.30 119
19145.61 100
19146.92 123
19148.23 102
19149.54 104
19150.84 131
19152.15 118
19153.46 128
19154.77 91
19156.08 124
19157.39 117
19158.70 127
19160.00 115
19161.31 113
19162.62 96
19163.93 110
19165.24 119
19166.55 127
19167.86 101
19169.16 105
19170.47 122
19171.78 111
19173.09 124
19174.40 107
19175.71 112
19177.02 120
19178.33 106
19179.64 75
19180.95 123
19182.26 106
19183.56 135
19184.87 97
19186.18 109
19187.49 95
19188.80 112
19190.11 113
19191.42 97
19192.73 124
19194.04 127
19195.35 118
19196.66 124
19197.97 135
19199.28 99
19200.59 125
19201.90 90
19203.21 105
19204.52 92
19205.83 124
19207.14 101
19208.45 106
19209.76 96
19211.07 101
19212.38 112
19213.69 134
19215.00 127
19216.31 91
19217.62 110
19218.93 108
19220.24 138
19221.55 94
19222.86 105
19224.18 124
19225.49 111
19226.80 106
19228.11 115
19229.42 122
19230.73 120
19232.04 122
19233.35 116
19234.66 147
19235.97 111
19237.28 119
19238.60 112
19239.91 132
19241.22 126
19242.53 116
19243.84 98
19245.15 108
19246.46 115
19247.78 110
19249.09 115
19250.40 110
19251.71 97
19253.02 118
19254.33 129
19255.65 104
19256.96 109
19258.27 90
19259.58 115
19260.89 106
19262.21 106
19263.52 106
19264.83 112
19266.14 93
19267.45 102
19268.77 106
19270.08 102
19271.39 116
19272.70 125
19274.02 139
19275.33 106
19276.64 108
19277.95 93
19279.27 114
19280.58 112
19281.89 96
19283.20 115
19284.52 112
19285.83 119
19287.14 110
19288.45 102
19289.77 134
19291.08 111
19292.39 93
19293.71 110
19295.02 102
19296.33 117
19297.65 106
19298.96 129
19300.27 112
19301.59 109
19302.90 97
19304.21 113
19305.53 95
19306.84 112
19308.15 98
19309.47 107
19310.78 114
19312.09 82
19313.41 91
19314.72 92
19316.04 108
19317.35 101
19318.66 88
19319.98 114
19321.29 114
19322.61 102
19323.92 103
19325.23 93
19326.55 104
19327.86 90
19329.18 107
19330.49 101
19331.81 103
19333.12 129
19334.43 124
19335.75 111
19337.06 115
19338.38 112
19339.69 106
19341.01 100
19342.32 110
19343.64 118
19344.95 125
19346.27 103
19347.58 97
19348.90 97
19350.21 88
19351.53 103
19352.84 120
19354.16 119
19355.47 111
19356.79 107
19358.10 123
19359.42 106
19360.73 115
19362.05 100
19363.36 121
19364.68 126
19366.00 95
19367.31 126
19368.63 105
19369.94 129
19371.26 114
19372.57 121
19373.89 108
19375.21 95
19376.52 99
19377.84 125
19379.15 124
19380.47 110
19381.79 120
19383.10 122
19384.42 109
19385.73 92
19387.05 102
19388.37 110
19389.68 121
19391.00 111
19392.32 105
19393.63 105
19394.95 114
19396.27 97
19397.58 121
19398.90 98
19400.22 99
19401.53 108
19402.85 125
19404.17 108
19405.48 91
19406.80 115
19408.12 116
19409.43 89
19410.75 88
19412.07 102
19413.39 114
19414.70 100
19416.02 103
19417.34 120
19418.65 108
19419.97 111
19421.29 115
19422.61 106
19423.92 88
19425.24 103
19426.56 117
19427.88 106
19429.20 105
19430.51 90
19431.83 94
19433.15 120
19434.47 121
19435.78 109
19437.10 111
19438.42 95
19439.74 80
19441.06 95
19442.37 113
19443.69 110
19445.01 97
19446.33 103
19447.65 106
19448.97 99
19450.28 96
19451.60 111
19452.92 116
19454.24 83
19455.56 98
19456.88 105
19458.20 100
19459.51 104
19460.83 98
19462.15 120
19463.47 98
19464.79 107
19466.11 90
19467.43 111
19468.75 112
19470.07 106
19471.39 110
19472.70 104
19474.02 105
19475.34 98
19476.66 105
19477.98 77
19479.30 93
19480.62 106
19481.94 95
19483.26 109
19484.58 110
19485.90 129
19487.22 97
19488.54 93
19489.86 103
19491.18 102
19492.50 103
19493.82 85
19495.14 88
19496.46 104
19497.78 100
19499.10 81
19500.42 97
19501.74 107
19503.06 110
19504.38 125
19505.70 130
19507.02 96
19508.34 95
19509.66 120
19510.98 108
19512.30 104
19513.62 103
19514.94 114
19516.26 114
19517.58 92
19518.90 114
19520.23 119
19521.55 112
19522.87 101
19524.19 97
19525.51 103
19526.83 117
19528.15 105
19529.47 102
19530.79 89
19532.11 88
19533.44 91
19534.76 133
19536.08 115
19537.40 91
19538.72 90
19540.04 79
19541.36 109
19542.69 104
19544.01 109
19545.33 113
19546.65 90
19547.97 90
19549.29 106
19550.62 104
19551.94 128
19553.26 102
19554.58 114
19555.90 122
19557.23 87
19558.55 89
19559.87 88
19561.19 83
19562.51 88
19563.84 94
19565.16 91
19566.48 118
19567.80 104
19569.13 122
19570.45 111
19571.77 123
19573.09 103
19574.42 104
19575.74 142
19577.06 112
19578.39 99
19579.71 124
19581.03 124
19582.35 98
19583.68 109
19585.00 97
19586.32 108
19587.65 102
19588.97 110
19590.29 100
19591.62 111
19592.94 108
19594.26 117
19595.59 112
19596.91 104
19598.23 109
19599.56 122
19600.88 97
19602.20 102
19603.53 124
19604.85 108
19606.17 102
19607.50 119
19608.82 97
19610.15 108
19611.47 109
19612.79 106
19614.12 105
19615.44 99
19616.77 104
19618.09 93
19619.41 94
19620.74 98
19622.06 93
19623.39 109
19624.71 96
19626.03 103
19627.36 103
19628.68 97
19630.01 100
19631.33 86
19632.66 106
19633.98 113
19635.31 113
19636.63 131
19637.96 118
19639.28 118
19640.61 95
19641.93 93
19643.26 121
19644.58 122
19645.91 93
19647.23 96
19648.56 107
19649.88 114
19651.21 93
19652.53 103
19653.86 111
19655.18 107
19656.51 95
19657.83 108
19659.16 106
19660.48 97
19661.81 106
19663.14 106
19664.46 87
19665.79 80
19667.11 110
19668.44 97
19669.77 99
19671.09 104
19672.42 98
19673.74 150
19675.07 88
19676.40 107
19677.72 103
19679.05 99
19680.37 110
19681.70 106
19683.03 129
19684.35 89
19685.68 101
19687.01 93
19688.33 110
19689.66 101
19690.99 106
19692.31 99
19693.64 109
19694.97 99
19696.29 100
19697.62 113
19698.95 118
19700.27 94
19701.60 89
19702.93 112
19704.25 91
19705.58 112
19706.91 104
19708.23 113
19709.56 93
19710.89 102
19712.22 110
19713.54 119
19714.87 120
19716.20 103
19717.53 100
19718.85 91
19720.18 108
19721.51 81
19722.84 92
19724.16 97
19725.49 93
19726.82 98
19728.15 98
19729.48 108
19730.80 119
19732.13 103
19733.46 90
19734.79 104
19736.12 96
19737.44 104
19738.77 100
19740.10 91
19741.43 80
19742.76 113
19744.09 86
19745.41 107
19746.74 100
19748.07 106
19749.40 95
19750.73 117
19752.06 96
19753.39 102
19754.71 98
19756.04 82
19757.37 108
19758.70 98
19760.03 90
19761.36 89
19762.69 107
19764.02 110
19765.35 92
19766.68 100
19768.00 114
19769.33 102
19770.66 106
19771.99 95
19773.32 94
19774.65 90
19775.98 99
19777.31 91
19778.64 102
19779.97 104
19781.30 99
19782.63 118
19783.96 112
19785.29 109
19786.62 106
19787.95 104
19789.28 113
19790.61 121
19791.94 101
19793.27 98
19794.60 103
19795.93 107
19797.26 106
19798.59 108
19799.92 104
19801.25 99
19802.58 107
19803.91 93
19805.24 81
19806.57 109
19807.90 116
19809.23 106
19810.56 114
19811.89 87
19813.22 109
19814.55 110
19815.89 83
19817.22 92
19818.55 107
19819.88 115
19821.21 101
19822.54 100
19823.87 113
19825.20 107
19826.53 117
19827.86 110
19829.20 116
19830.53 110
19831.86 91
19833.19 119
19834.52 102
19835.85 104
19837.18 116
19838.52 114
19839.85 116
19841.18 117
19842.51 117
19843.84 96
19845.17 110
19846.51 109
19847.84 85
19849.17 95
19850.50 103
19851.83 105
19853.17 121
19854.50 96
19855.83 93
19857.16 92
19858.50 82
19859.83 86
19861.16 103
19862.49 96
19863.82 105
19865.16 92
19866.49 77
19867.82 98
19869.15 107
19870.49 108
19871.82 88
19873.15 103
19874.49 99
19875.82 99
19877.15 93
19878.48 97
19879.82 86
19881.15 107
19882.48 102
19883.82 93
19885.15 108
19886.48 100
19887.82 104
19889.15 102
19890.48 114
19891.82 96
19893.15 89
19894.48 93
19895.82 91
19897.15 102
19898.48 111
19899.82 90
19901.15 100
19902.48 110
19903.82 96
19905.15 114
19906.49 106
19907.82 92
19909.15 91
19910.49 99
19911.82 118
19913.16 111
19914.49 96
19915.82 104
19917.16 103
19918.49 129
19919.83 111
19921.16 92
19922.50 107
19923.83 119
19925.16 116
19926.50 109
19927.83 101
19929.17 91
19930.50 114
19931.84 119
19933.17 99
19934.51 86
19935.84 127
19937.18 102
19938.51 122
19939.85 94
19941.18 109
19942.52 110
19943.85 92
19945.19 115
19946.52 100
19947.86 116
19949.19 132
19950.53 83
19951.86 104
19953.20 110
19954.53 131
19955.87 103
19957.21 108
19958.54 126
19959.88 114
19961.21 117
19962.55 112
19963.88 115
19965.22 98
19966.56 94
19967.89 103
19969.23 101
19970.56 104
19971.90 97
19973.24 109
19974.57 110
19975.91 93
19977.24 126
19978.58 101
19979.92 105
19981.25 101
19982.59 121
19983.93 103
19985.26 112
19986.60 94
19987.94 120
19989.27 110
19990.61 95
19991.95 100
19993.28 95
19994.62 100
19995.96 97
19997.29 117
19998.63 105
19999.97 90
20001.30 100
20002.64 110
20003.98 141
20005.32 111
20006.65 94
20007.99 95
20009.33 96
20010.67 84
20012.00 113
20013.34 108
20014.68 108
20016.02 111
20017.35 121
20018.69 104
20020.03 92
20021.37 105
20022.70 114
20024.04 124
20025.38 100
20026.72 119
20028.06 108
20029.39 112
20030.73 110
20032.07 118
20033.41 112
20034.75 99
20036.08 112
20037.42 112
20038.76 118
20040.10 101
20041.44 105
20042.78 93
20044.11 109
20045.45 96
20046.79 109
20048.13 120
20049.47 121
20050.81 120
20052.15 109
20053.48 112
20054.82 94
20056.16 88
20057.50 107
20058.84 124
20060.18 115
20061.52 100
20062.86 103
20064.20 95
20065.54 99
20066.88 112
20068.21 100
20069.55 106
20070.89 113
20072.23 114
20073.57 106
20074.91 98
20076.25 99
20077.59 120
20078.93 104
20080.27 120
20081.61 105
20082.95 119
20084.29 122
20085.63 129
20086.97 117
20088.31 105
20089.65 105
20090.99 96
20092.33 105
20093.67 87
20095.01 109
20096.35 108
20097.69 121
20099.03 101
20100.37 125
20101.71 118
20103.05 123
20104.39 128
20105.73 108
20107.07 112
20108.41 115
20109.76 106
20111.10 99
20112.44 100
20113.78 95
20115.12 119
20116.46 92
20117.80 94
20119.14 106
20120.48 113
20121.82 113
20123.16 99
20124.51 102
20125.85 97
20127.19 114
20128.53 110
20129.87 114
20131.21 105
20132.55 125
20133.90 89
20135.24 113
