# Supplementary material for: MALDI-TOF MS typing enables the classification of brewing yeasts of the genus Saccharomyces to major beer styles
Source: PLoS One. 2017 Aug 9;12(8):e0181694. doi: 10.1371/journal.pone.0181694 (PMC5549903; doi:10.1371/journal.pone.0181694)
Supplement: S16 File — The directory includes 90 raw files and was zipped to “.zip”; the folder has three strains with 30 spectra per strain; S1 Text explains the raw files with an example and Table 1 represents the yeast strains used within the experiment. (ZIP) [file pone.0181694.s019.zip › 46-48/30674-457-OG-WB-WB-YPG-18h-E-E_2015-11-12__0_B4_1.dat]

1999.94 1156
2000.36 1016
2000.78 1052
2001.20 1119
2001.62 1058
2002.04 933
2002.47 853
2002.89 947
2003.31 1018
2003.73 976
2004.15 955
2004.58 785
2005.00 881
2005.42 922
2005.84 922
2006.26 879
2006.69 823
2007.11 926
2007.53 939
2007.95 879
2008.38 917
2008.80 1032
2009.22 1021
2009.64 1006
2010.07 1049
2010.49 919
2010.91 861
2011.33 883
2011.76 968
2012.18 851
2012.60 856
2013.03 772
2013.45 780
2013.87 773
2014.29 751
2014.72 726
2015.14 769
2015.56 851
2015.99 832
2016.41 794
2016.83 876
2017.26 847
2017.68 876
2018.10 924
2018.53 884
2018.95 908
2019.37 1002
2019.80 1109
2020.22 902
2020.65 963
2021.07 932
2021.49 978
2021.92 911
2022.34 945
2022.76 901
2023.19 874
2023.61 837
2024.04 852
2024.46 807
2024.88 738
2025.31 728
2025.73 805
2026.16 810
2026.58 841
2027.01 858
2027.43 764
2027.85 746
2028.28 866
2028.70 869
2029.13 809
2029.55 746
2029.98 819
2030.40 744
2030.83 793
2031.25 803
2031.68 868
2032.10 834
2032.53 927
2032.95 842
2033.38 876
2033.80 861
2034.23 1041
2034.65 837
2035.08 863
2035.50 917
2035.93 891
2036.35 910
2036.78 881
2037.20 956
2037.63 815
2038.06 856
2038.48 928
2038.91 922
2039.33 794
2039.76 860
2040.18 823
2040.61 860
2041.04 933
2041.46 908
2041.89 910
2042.31 865
2042.74 872
2043.17 859
2043.59 810
2044.02 807
2044.44 801
2044.87 794
2045.30 893
2045.72 942
2046.15 818
2046.58 815
2047.00 891
2047.43 933
2047.85 940
2048.28 964
2048.71 846
2049.13 865
2049.56 776
2049.99 883
2050.41 895
2050.84 901
2051.27 896
2051.70 955
2052.12 899
2052.55 852
2052.98 944
2053.40 1026
2053.83 921
2054.26 954
2054.69 1007
2055.11 942
2055.54 849
2055.97 783
2056.40 826
2056.82 772
2057.25 835
2057.68 858
2058.11 796
2058.53 836
2058.96 919
2059.39 969
2059.82 989
2060.24 796
2060.67 913
2061.10 845
2061.53 848
2061.96 897
2062.38 943
2062.81 1072
2063.24 952
2063.67 957
2064.10 1108
2064.52 1141
2064.95 1211
2065.38 1178
2065.81 1222
2066.24 1358
2066.67 1465
2067.10 1132
2067.52 1202
2067.95 1189
2068.38 1226
2068.81 1014
2069.24 976
2069.67 908
2070.10 822
2070.53 848
2070.95 792
2071.38 810
2071.81 799
2072.24 805
2072.67 897
2073.10 888
2073.53 859
2073.96 894
2074.39 873
2074.82 892
2075.25 962
2075.68 851
2076.11 851
2076.53 910
2076.96 896
2077.39 945
2077.82 961
2078.25 902
2078.68 861
2079.11 921
2079.54 870
2079.97 809
2080.40 977
2080.83 1097
2081.26 937
2081.69 830
2082.12 748
2082.55 834
2082.98 963
2083.41 893
2083.84 973
2084.27 927
2084.70 864
2085.13 916
2085.57 803
2086.00 796
2086.43 802
2086.86 901
2087.29 875
2087.72 815
2088.15 850
2088.58 801
2089.01 778
2089.44 815
2089.87 826
2090.30 782
2090.73 807
2091.17 891
2091.60 812
2092.03 859
2092.46 935
2092.89 946
2093.32 825
2093.75 785
2094.18 779
2094.62 769
2095.05 856
2095.48 783
2095.91 799
2096.34 797
2096.77 835
2097.20 825
2097.64 721
2098.07 863
2098.50 850
2098.93 728
2099.36 694
2099.80 733
2100.23 784
2100.66 843
2101.09 765
2101.52 656
2101.96 847
2102.39 734
2102.82 870
2103.25 804
2103.69 789
2104.12 835
2104.55 776
2104.98 783
2105.41 829
2105.85 763
2106.28 804
2106.71 810
2107.15 860
2107.58 866
2108.01 806
2108.44 850
2108.88 841
2109.31 756
2109.74 784
2110.18 766
2110.61 900
2111.04 922
2111.47 858
2111.91 812
2112.34 881
2112.77 896
2113.21 774
2113.64 769
2114.07 749
2114.51 828
2114.94 755
2115.37 771
2115.81 796
2116.24 773
2116.68 808
2117.11 743
2117.54 794
2117.98 860
2118.41 752
2118.84 768
2119.28 828
2119.71 911
2120.15 795
2120.58 729
2121.01 724
2121.45 789
2121.88 837
2122.32 857
2122.75 873
2123.19 854
2123.62 831
2124.05 824
2124.49 804
2124.92 798
2125.36 856
2125.79 818
2126.23 815
2126.66 946
2127.10 786
2127.53 837
2127.97 820
2128.40 774
2128.84 850
2129.27 777
2129.71 869
2130.14 800
2130.58 895
2131.01 890
2131.45 897
2131.88 989
2132.32 958
2132.75 883
2133.19 890
2133.62 757
2134.06 880
2134.49 911
2134.93 965
2135.37 965
2135.80 927
2136.24 1071
2136.67 963
2137.11 902
2137.54 990
2137.98 927
2138.42 851
2138.85 1031
2139.29 894
2139.72 884
2140.16 870
2140.60 760
2141.03 777
2141.47 792
2141.90 767
2142.34 781
2142.78 792
2143.21 761
2143.65 750
2144.09 819
2144.52 840
2144.96 777
2145.40 860
2145.83 821
2146.27 791
2146.71 828
2147.14 821
2147.58 877
2148.02 822
2148.45 901
2148.89 851
2149.33 864
2149.76 849
2150.20 932
2150.64 861
2151.08 819
2151.51 937
2151.95 1164
2152.39 1032
2152.83 964
2153.26 859
2153.70 825
2154.14 831
2154.58 929
2155.01 1008
2155.45 984
2155.89 872
2156.33 908
2156.76 880
2157.20 816
2157.64 865
2158.08 896
2158.52 789
2158.95 838
2159.39 785
2159.83 858
2160.27 862
2160.71 772
2161.14 779
2161.58 861
2162.02 863
2162.46 827
2162.90 893
2163.34 842
2163.77 849
2164.21 840
2164.65 834
2165.09 854
2165.53 915
2165.97 887
2166.41 839
2166.84 724
2167.28 869
2167.72 806
2168.16 852
2168.60 839
2169.04 837
2169.48 859
2169.92 922
2170.36 884
2170.80 909
2171.23 987
2171.67 917
2172.11 1081
2172.55 1006
2172.99 956
2173.43 1066
2173.87 1126
2174.31 1350
2174.75 1288
2175.19 1395
2175.63 1273
2176.07 1334
2176.51 1393
2176.95 1332
2177.39 1393
2177.83 1214
2178.27 1291
2178.71 1050
2179.15 1038
2179.59 896
2180.03 897
2180.47 943
2180.91 893
2181.35 987
2181.79 969
2182.23 945
2182.67 904
2183.11 929
2183.55 894
2183.99 841
2184.43 665
2184.87 760
2185.31 752
2185.75 857
2186.20 878
2186.64 950
2187.08 758
2187.52 764
2187.96 930
2188.40 925
2188.84 898
2189.28 899
2189.72 873
2190.16 944
2190.61 991
2191.05 888
2191.49 947
2191.93 961
2192.37 822
2192.81 783
2193.25 863
2193.69 827
2194.14 924
2194.58 1009
2195.02 941
2195.46 1053
2195.90 1107
2196.34 1026
2196.79 975
2197.23 973
2197.67 1017
2198.11 965
2198.55 1046
2199.00 1038
2199.44 926
2199.88 1019
2200.32 983
2200.76 965
2201.21 805
2201.65 787
2202.09 879
2202.53 923
2202.98 852
2203.42 903
2203.86 890
2204.30 828
2204.75 900
2205.19 956
2205.63 894
2206.07 867
2206.52 958
2206.96 919
2207.40 968
2207.85 996
2208.29 846
2208.73 930
2209.18 989
2209.62 990
2210.06 870
2210.50 923
2210.95 1008
2211.39 1033
2211.83 915
2212.28 816
2212.72 780
2213.16 950
2213.61 1008
2214.05 892
2214.50 922
2214.94 876
2215.38 991
2215.83 1003
2216.27 1021
2216.71 953
2217.16 889
2217.60 836
2218.05 891
2218.49 907
2218.93 873
2219.38 879
2219.82 803
2220.27 816
2220.71 876
2221.15 891
2221.60 832
2222.04 864
2222.49 906
2222.93 954
2223.38 999
2223.82 915
2224.27 883
2224.71 942
2225.15 966
2225.60 1010
2226.04 1017
2226.49 1030
2226.93 1078
2227.38 1049
2227.82 949
2228.27 962
2228.71 834
2229.16 875
2229.60 962
2230.05 929
2230.49 939
2230.94 1029
2231.38 1051
2231.83 999
2232.28 910
2232.72 1095
2233.17 1039
2233.61 1116
2234.06 1008
2234.50 1047
2234.95 1050
2235.39 1097
2235.84 1030
2236.29 988
2236.73 1054
2237.18 942
2237.62 850
2238.07 802
2238.52 862
2238.96 918
2239.41 834
2239.85 736
2240.30 731
2240.75 782
2241.19 763
2241.64 743
2242.08 878
2242.53 862
2242.98 911
2243.42 904
2243.87 836
2244.32 786
2244.76 714
2245.21 729
2245.66 861
2246.10 811
2246.55 662
2247.00 792
2247.44 821
2247.89 800
2248.34 783
2248.79 772
2249.23 845
2249.68 900
2250.13 863
2250.57 863
2251.02 881
2251.47 794
2251.92 900
2252.36 853
2252.81 775
2253.26 750
2253.71 738
2254.15 719
2254.60 803
2255.05 757
2255.50 759
2255.94 833
2256.39 901
2256.84 801
2257.29 685
2257.74 869
2258.18 774
2258.63 717
2259.08 679
2259.53 764
2259.98 825
2260.42 815
2260.87 832
2261.32 723
2261.77 842
2262.22 915
2262.67 938
2263.11 847
2263.56 893
2264.01 786
2264.46 828
2264.91 858
2265.36 901
2265.81 746
2266.25 843
2266.70 807
2267.15 804
2267.60 900
2268.05 905
2268.50 888
2268.95 947
2269.40 816
2269.85 888
2270.29 948
2270.74 953
2271.19 954
2271.64 987
2272.09 1011
2272.54 997
2272.99 989
2273.44 955
2273.89 1012
2274.34 904
2274.79 895
2275.24 883
2275.69 926
2276.14 985
2276.59 913
2277.04 757
2277.49 867
2277.94 883
2278.39 825
2278.84 837
2279.29 858
2279.74 921
2280.19 825
2280.64 838
2281.09 910
2281.54 797
2281.99 825
2282.44 908
2282.89 960
2283.34 893
2283.79 742
2284.24 793
2284.69 743
2285.14 759
2285.59 779
2286.04 790
2286.49 796
2286.94 794
2287.40 903
2287.85 984
2288.30 963
2288.75 1088
2289.20 1235
2289.65 1111
2290.10 1204
2290.55 1240
2291.00 1132
2291.46 1180
2291.91 1199
2292.36 1215
2292.81 1312
2293.26 1409
2293.71 1318
2294.16 1299
2294.62 1118
2295.07 1232
2295.52 1202
2295.97 1143
2296.42 1069
2296.87 1016
2297.33 954
2297.78 883
2298.23 925
2298.68 933
2299.13 785
2299.59 873
2300.04 838
2300.49 715
2300.94 744
2301.39 765
2301.85 811
2302.30 787
2302.75 788
2303.20 765
2303.66 828
2304.11 814
2304.56 743
2305.01 800
2305.47 825
2305.92 790
2306.37 859
2306.82 897
2307.28 862
2307.73 906
2308.18 893
2308.64 877
2309.09 891
2309.54 977
2309.99 969
2310.45 938
2310.90 1008
2311.35 1049
2311.81 1019
2312.26 1144
2312.71 958
2313.17 949
2313.62 1024
2314.07 965
2314.53 1008
2314.98 941
2315.43 835
2315.89 825
2316.34 827
2316.80 862
2317.25 919
2317.70 953
2318.16 913
2318.61 956
2319.07 986
2319.52 979
2319.97 918
2320.43 1025
2320.88 1080
2321.34 993
2321.79 973
2322.24 848
2322.70 987
2323.15 1106
2323.61 1093
2324.06 1193
2324.52 1245
2324.97 1226
2325.43 1317
2325.88 1353
2326.33 1213
2326.79 1365
2327.24 1192
2327.70 1085
2328.15 1180
2328.61 1360
2329.06 1161
2329.52 1177
2329.97 1073
2330.43 949
2330.88 921
2331.34 987
2331.79 1011
2332.25 896
2332.70 940
2333.16 873
2333.62 887
2334.07 824
2334.53 987
2334.98 1044
2335.44 901
2335.89 834
2336.35 801
2336.80 875
2337.26 913
2337.72 891
2338.17 960
2338.63 907
2339.08 802
2339.54 756
2340.00 857
2340.45 838
2340.91 828
2341.36 981
2341.82 809
2342.28 862
2342.73 892
2343.19 899
2343.65 813
2344.10 851
2344.56 938
2345.01 921
2345.47 911
2345.93 934
2346.38 869
2346.84 914
2347.30 881
2347.75 796
2348.21 807
2348.67 797
2349.13 793
2349.58 877
2350.04 920
2350.50 884
2350.95 870
2351.41 910
2351.87 959
2352.32 915
2352.78 944
2353.24 909
2353.70 867
2354.15 879
2354.61 948
2355.07 905
2355.53 842
2355.98 860
2356.44 810
2356.90 891
2357.36 853
2357.81 817
2358.27 793
2358.73 881
2359.19 869
2359.65 919
2360.10 882
2360.56 762
2361.02 903
2361.48 826
2361.94 813
2362.39 834
2362.85 873
2363.31 882
2363.77 893
2364.23 973
2364.69 834
2365.14 795
2365.60 891
2366.06 884
2366.52 872
2366.98 854
2367.44 801
2367.90 801
2368.35 746
2368.81 814
2369.27 851
2369.73 845
2370.19 804
2370.65 791
2371.11 747
2371.57 842
2372.03 813
2372.49 844
2372.94 826
2373.40 905
2373.86 880
2374.32 880
2374.78 838
2375.24 911
2375.70 957
2376.16 884
2376.62 978
2377.08 812
2377.54 860
2378.00 947
2378.46 915
2378.92 812
2379.38 862
2379.84 971
2380.30 852
2380.76 856
2381.22 992
2381.68 931
2382.14 844
2382.60 826
2383.06 885
2383.52 930
2383.98 835
2384.44 853
2384.90 800
2385.36 765
2385.82 791
2386.28 818
2386.74 745
2387.20 791
2387.66 831
2388.12 737
2388.58 836
2389.05 895
2389.51 891
2389.97 806
2390.43 862
2390.89 776
2391.35 834
2391.81 931
2392.27 937
2392.73 867
2393.19 843
2393.66 816
2394.12 813
2394.58 795
2395.04 735
2395.50 788
2395.96 953
2396.42 782
2396.89 701
2397.35 744
2397.81 894
2398.27 831
2398.73 828
2399.19 823
2399.66 757
2400.12 821
2400.58 779
2401.04 804
2401.50 800
2401.97 721
2402.43 813
2402.89 863
2403.35 791
2403.81 807
2404.28 830
2404.74 837
2405.20 876
2405.66 884
2406.13 864
2406.59 870
2407.05 858
2407.51 796
2407.98 667
2408.44 767
2408.90 790
2409.36 738
2409.83 737
2410.29 737
2410.75 701
2411.21 708
2411.68 708
2412.14 760
2412.60 888
2413.07 792
2413.53 783
2413.99 753
2414.46 823
2414.92 781
2415.38 822
2415.85 825
2416.31 799
2416.77 860
2417.24 829
2417.70 856
2418.16 901
2418.63 818
2419.09 905
2419.55 934
2420.02 809
2420.48 935
2420.95 892
2421.41 786
2421.87 884
2422.34 825
2422.80 842
2423.27 825
2423.73 893
2424.19 898
2424.66 906
2425.12 922
2425.59 760
2426.05 744
2426.52 866
2426.98 813
2427.44 783
2427.91 987
2428.37 842
2428.84 856
2429.30 768
2429.77 843
2430.23 918
2430.70 865
2431.16 743
2431.63 876
2432.09 818
2432.56 809
2433.02 854
2433.49 922
2433.95 857
2434.42 835
2434.88 861
2435.35 854
2435.81 763
2436.28 858
2436.74 910
2437.21 955
2437.67 760
2438.14 822
2438.60 837
2439.07 738
2439.54 833
2440.00 792
2440.47 874
2440.93 896
2441.40 937
2441.86 861
2442.33 925
2442.80 803
2443.26 845
2443.73 879
2444.19 1038
2444.66 1042
2445.13 907
2445.59 892
2446.06 841
2446.53 791
2446.99 835
2447.46 738
2447.92 839
2448.39 801
2448.86 783
2449.32 775
2449.79 892
2450.26 847
2450.72 787
2451.19 753
2451.66 767
2452.12 783
2452.59 764
2453.06 742
2453.53 781
2453.99 779
2454.46 839
2454.93 887
2455.39 793
2455.86 741
2456.33 870
2456.80 818
2457.26 836
2457.73 783
2458.20 775
2458.66 756
2459.13 645
2459.60 771
2460.07 817
2460.54 807
2461.00 762
2461.47 736
2461.94 799
2462.41 801
2462.87 843
2463.34 761
2463.81 755
2464.28 815
2464.75 734
2465.21 671
2465.68 717
2466.15 817
2466.62 735
2467.09 740
2467.55 709
2468.02 702
2468.49 718
2468.96 759
2469.43 756
2469.90 753
2470.37 702
2470.83 818
2471.30 889
2471.77 793
2472.24 670
2472.71 662
2473.18 756
2473.65 787
2474.12 835
2474.58 729
2475.05 797
2475.52 875
2475.99 848
2476.46 850
2476.93 771
2477.40 713
2477.87 703
2478.34 745
2478.81 789
2479.28 797
2479.75 752
2480.22 781
2480.68 650
2481.15 777
2481.62 802
2482.09 845
2482.56 770
2483.03 762
2483.50 792
2483.97 747
2484.44 780
2484.91 727
2485.38 750
2485.85 930
2486.32 861
2486.79 799
2487.26 710
2487.73 765
2488.20 811
2488.67 696
2489.14 770
2489.61 816
2490.08 804
2490.56 803
2491.03 725
2491.50 815
2491.97 808
2492.44 761
2492.91 835
2493.38 761
2493.85 803
2494.32 834
2494.79 776
2495.26 827
2495.73 887
2496.20 907
2496.68 914
2497.15 961
2497.62 865
2498.09 835
2498.56 691
2499.03 685
2499.50 793
2499.97 822
2500.45 796
2500.92 831
2501.39 836
2501.86 843
2502.33 806
2502.80 718
2503.28 860
2503.75 758
2504.22 851
2504.69 767
2505.16 718
2505.63 767
2506.11 809
2506.58 871
2507.05 789
2507.52 779
2507.99 722
2508.47 801
2508.94 806
2509.41 894
2509.88 851
2510.36 868
2510.83 854
2511.30 830
2511.77 995
2512.25 930
2512.72 910
2513.19 818
2513.66 918
2514.14 886
2514.61 1039
2515.08 1024
2515.55 1047
2516.03 967
2516.50 889
2516.97 776
2517.45 724
2517.92 798
2518.39 815
2518.87 927
2519.34 814
2519.81 902
2520.28 871
2520.76 930
2521.23 801
2521.70 835
2522.18 902
2522.65 847
2523.13 883
2523.60 740
2524.07 852
2524.55 826
2525.02 836
2525.49 792
2525.97 794
2526.44 886
2526.92 836
2527.39 752
2527.86 742
2528.34 711
2528.81 778
2529.29 793
2529.76 827
2530.23 800
2530.71 773
2531.18 763
2531.66 789
2532.13 803
2532.61 821
2533.08 784
2533.55 761
2534.03 753
2534.50 788
2534.98 863
2535.45 828
2535.93 745
2536.40 791
2536.88 796
2537.35 754
2537.83 790
2538.30 854
2538.78 865
2539.25 863
2539.73 789
2540.20 836
2540.68 954
2541.15 1016
2541.63 905
2542.10 846
2542.58 820
2543.05 895
2543.53 868
2544.01 755
2544.48 755
2544.96 760
2545.43 857
2545.91 765
2546.38 800
2546.86 880
2547.34 886
2547.81 811
2548.29 912
2548.76 947
2549.24 972
2549.71 1008
2550.19 998
2550.67 1055
2551.14 962
2551.62 936
2552.10 988
2552.57 1023
2553.05 889
2553.52 889
2554.00 929
2554.48 820
2554.95 907
2555.43 991
2555.91 848
2556.38 915
2556.86 925
2557.34 988
2557.81 956
2558.29 930
2558.77 918
2559.24 891
2559.72 771
2560.20 758
2560.68 829
2561.15 967
2561.63 911
2562.11 849
2562.58 863
2563.06 799
2563.54 784
2564.02 813
2564.49 851
2564.97 715
2565.45 750
2565.93 722
2566.40 782
2566.88 792
2567.36 809
2567.84 679
2568.31 767
2568.79 848
2569.27 838
2569.75 783
2570.23 790
2570.70 684
2571.18 667
2571.66 699
2572.14 828
2572.62 729
2573.10 712
2573.57 770
2574.05 709
2574.53 679
2575.01 782
2575.49 781
2575.97 684
2576.44 729
2576.92 725
2577.40 774
2577.88 804
2578.36 660
2578.84 660
2579.32 705
2579.79 778
2580.27 771
2580.75 785
2581.23 819
2581.71 722
2582.19 690
2582.67 796
2583.15 743
2583.63 741
2584.11 727
2584.59 782
2585.07 750
2585.54 855
2586.02 841
2586.50 780
2586.98 772
2587.46 750
2587.94 720
2588.42 783
2588.90 790
2589.38 790
2589.86 805
2590.34 830
2590.82 822
2591.30 870
2591.78 912
2592.26 903
2592.74 898
2593.22 777
2593.70 877
2594.18 894
2594.66 893
2595.14 913
2595.62 834
2596.10 811
2596.58 748
2597.06 796
2597.54 806
2598.02 719
2598.50 788
2598.98 663
2599.47 722
2599.95 793
2600.43 718
2600.91 736
2601.39 711
2601.87 676
2602.35 716
2602.83 700
2603.31 802
2603.79 902
2604.27 827
2604.76 767
2605.24 805
2605.72 786
2606.20 781
2606.68 729
2607.16 771
2607.64 805
2608.13 825
2608.61 762
2609.09 734
2609.57 809
2610.05 783
2610.53 671
2611.01 704
2611.50 818
2611.98 705
2612.46 678
2612.94 657
2613.42 819
2613.91 770
2614.39 694
2614.87 703
2615.35 824
2615.83 709
2616.32 697
2616.80 735
2617.28 701
2617.76 792
2618.25 786
2618.73 729
2619.21 788
2619.69 759
2620.18 772
2620.66 859
2621.14 837
2621.62 771
2622.11 834
2622.59 664
2623.07 694
2623.56 883
2624.04 725
2624.52 718
2625.00 682
2625.49 822
2625.97 801
2626.45 752
2626.94 892
2627.42 844
2627.90 732
2628.39 796
2628.87 880
2629.35 942
2629.84 801
2630.32 813
2630.80 809
2631.29 814
2631.77 834
2632.26 794
2632.74 770
2633.22 795
2633.71 807
2634.19 861
2634.67 893
2635.16 828
2635.64 755
2636.13 723
2636.61 841
2637.09 835
2637.58 778
2638.06 770
2638.55 821
2639.03 879
2639.52 773
2640.00 870
2640.48 797
2640.97 708
2641.45 764
2641.94 701
2642.42 853
2642.91 758
2643.39 730
2643.88 755
2644.36 763
2644.85 678
2645.33 803
2645.82 763
2646.30 797
2646.79 783
2647.27 721
2647.76 789
2648.24 804
2648.73 786
2649.21 793
2649.70 837
2650.18 751
2650.67 820
2651.15 873
2651.64 755
2652.12 727
2652.61 767
2653.10 812
2653.58 877
2654.07 767
2654.55 886
2655.04 898
2655.52 820
2656.01 754
2656.50 821
2656.98 879
2657.47 929
2657.95 746
2658.44 769
2658.93 775
2659.41 856
2659.90 829
2660.39 802
2660.87 766
2661.36 801
2661.84 800
2662.33 718
2662.82 736
2663.30 863
2663.79 777
2664.28 808
2664.76 746
2665.25 643
2665.74 750
2666.22 735
2666.71 708
2667.20 659
2667.68 764
2668.17 672
2668.66 814
2669.15 773
2669.63 724
2670.12 716
2670.61 745
2671.09 746
2671.58 815
2672.07 759
2672.56 795
2673.04 858
2673.53 839
2674.02 749
2674.51 833
2674.99 906
2675.48 925
2675.97 839
2676.46 942
2676.95 1010
2677.43 908
2677.92 899
2678.41 859
2678.90 859
2679.38 811
2679.87 845
2680.36 833
2680.85 823
2681.34 816
2681.83 781
2682.31 760
2682.80 724
2683.29 703
2683.78 820
2684.27 715
2684.76 729
2685.24 645
2685.73 740
2686.22 750
2686.71 761
2687.20 840
2687.69 734
2688.18 765
2688.67 746
2689.15 659
2689.64 674
2690.13 832
2690.62 781
2691.11 783
2691.60 703
2692.09 723
2692.58 727
2693.07 704
2693.56 791
2694.05 823
2694.54 684
2695.02 726
2695.51 661
2696.00 759
2696.49 657
2696.98 695
2697.47 795
2697.96 775
2698.45 718
2698.94 723
2699.43 788
2699.92 794
2700.41 820
2700.90 754
2701.39 770
2701.88 866
2702.37 895
2702.86 990
2703.35 949
2703.84 934
2704.33 787
2704.82 762
2705.31 862
2705.80 734
2706.29 766
2706.78 873
2707.27 846
2707.77 747
2708.26 823
2708.75 787
2709.24 789
2709.73 737
2710.22 699
2710.71 736
2711.20 778
2711.69 693
2712.18 658
2712.67 672
2713.16 797
2713.66 743
2714.15 658
2714.64 781
2715.13 875
2715.62 785
2716.11 847
2716.60 750
2717.10 775
2717.59 712
2718.08 656
2718.57 807
2719.06 773
2719.55 752
2720.04 720
2720.54 803
2721.03 825
2721.52 778
2722.01 862
2722.50 803
2723.00 753
2723.49 777
2723.98 849
2724.47 908
2724.96 897
2725.46 882
2725.95 816
2726.44 817
2726.93 784
2727.43 705
2727.92 696
2728.41 740
2728.90 711
2729.40 705
2729.89 765
2730.38 815
2730.87 733
2731.37 826
2731.86 799
2732.35 796
2732.84 820
2733.34 842
2733.83 965
2734.32 899
2734.82 866
2735.31 969
2735.80 866
2736.30 818
2736.79 814
2737.28 870
2737.78 983
2738.27 954
2738.76 828
2739.26 843
2739.75 799
2740.24 769
2740.74 821
2741.23 862
2741.72 825
2742.22 761
2742.71 733
2743.21 703
2743.70 747
2744.19 735
2744.69 795
2745.18 732
2745.67 743
2746.17 916
2746.66 778
2747.16 676
2747.65 785
2748.15 807
2748.64 759
2749.13 847
2749.63 826
2750.12 790
2750.62 781
2751.11 716
2751.61 674
2752.10 698
2752.60 767
2753.09 762
2753.59 819
2754.08 883
2754.57 898
2755.07 823
2755.56 891
2756.06 840
2756.55 701
2757.05 815
2757.54 805
2758.04 774
2758.53 766
2759.03 751
2759.53 734
2760.02 718
2760.52 699
2761.01 716
2761.51 807
2762.00 774
2762.50 815
2762.99 777
2763.49 779
2763.98 848
2764.48 735
2764.98 768
2765.47 787
2765.97 734
2766.46 717
2766.96 797
2767.46 770
2767.95 862
2768.45 743
2768.94 803
2769.44 822
2769.94 787
2770.43 785
2770.93 825
2771.43 815
2771.92 798
2772.42 779
2772.91 864
2773.41 967
2773.91 939
2774.40 931
2774.90 902
2775.40 976
2775.89 962
2776.39 936
2776.89 866
2777.38 1052
2777.88 1075
2778.38 1070
2778.88 1067
2779.37 1027
2779.87 1006
2780.37 1011
2780.86 969
2781.36 976
2781.86 920
2782.36 884
2782.85 840
2783.35 705
2783.85 767
2784.35 796
2784.84 860
2785.34 836
2785.84 724
2786.34 664
2786.83 699
2787.33 691
2787.83 773
2788.33 704
2788.82 725
2789.32 838
2789.82 652
2790.32 702
2790.82 736
2791.31 716
2791.81 673
2792.31 656
2792.81 712
2793.31 719
2793.81 720
2794.30 766
2794.80 708
2795.30 675
2795.80 651
2796.30 782
2796.80 737
2797.30 634
2797.79 654
2798.29 722
2798.79 733
2799.29 774
2799.79 651
2800.29 724
2800.79 703
2801.29 695
2801.79 739
2802.28 702
2802.78 678
2803.28 690
2803.78 800
2804.28 733
2804.78 755
2805.28 717
2805.78 793
2806.28 822
2806.78 823
2807.28 761
2807.78 835
2808.28 852
2808.78 864
2809.28 842
2809.78 885
2810.28 850
2810.78 882
2811.28 910
2811.78 870
2812.28 829
2812.78 782
2813.28 669
2813.78 706
2814.28 742
2814.78 717
2815.28 738
2815.78 772
2816.28 782
2816.78 758
2817.28 658
2817.78 646
2818.28 739
2818.78 763
2819.28 821
2819.78 797
2820.28 821
2820.78 860
2821.28 801
2821.78 780
2822.29 842
2822.79 737
2823.29 763
2823.79 795
2824.29 767
2824.79 734
2825.29 785
2825.79 705
2826.29 741
2826.79 776
2827.30 642
2827.80 750
2828.30 870
2828.80 732
2829.30 674
2829.80 711
2830.31 762
2830.81 747
2831.31 703
2831.81 709
2832.31 724
2832.81 800
2833.32 744
2833.82 685
2834.32 697
2834.82 721
2835.32 699
2835.83 774
2836.33 787
2836.83 760
2837.33 793
2837.83 926
2838.34 941
2838.84 836
2839.34 809
2839.84 825
2840.35 847
2840.85 770
2841.35 852
2841.85 834
2842.36 909
2842.86 780
2843.36 816
2843.86 717
2844.37 879
2844.87 816
2845.37 822
2845.88 736
2846.38 864
2846.88 849
2847.39 829
2847.89 915
2848.39 794
2848.90 939
2849.40 900
2849.90 826
2850.41 845
2850.91 901
2851.41 879
2851.92 945
2852.42 854
2852.92 749
2853.43 755
2853.93 719
2854.43 694
2854.94 717
2855.44 745
2855.95 692
2856.45 809
2856.95 725
2857.46 689
2857.96 788
2858.47 713
2858.97 792
2859.47 705
2859.98 707
2860.48 773
2860.99 823
2861.49 757
2861.99 740
2862.50 836
2863.00 694
2863.51 781
2864.01 771
2864.52 777
2865.02 795
2865.53 670
2866.03 682
2866.54 768
2867.04 691
2867.55 726
2868.05 722
2868.56 769
2869.06 663
2869.57 692
2870.07 769
2870.58 829
2871.08 826
2871.59 901
2872.09 846
2872.60 960
2873.10 942
2873.61 880
2874.11 903
2874.62 795
2875.12 861
2875.63 859
2876.14 928
2876.64 908
2877.15 880
2877.65 798
2878.16 826
2878.66 848
2879.17 822
2879.68 771
2880.18 794
2880.69 832
2881.19 803
2881.70 679
2882.21 797
2882.71 761
2883.22 804
2883.73 824
2884.23 814
2884.74 775
2885.25 767
2885.75 790
2886.26 747
2886.76 833
2887.27 832
2887.78 804
2888.28 849
2888.79 939
2889.30 946
2889.81 861
2890.31 916
2890.82 804
2891.33 952
2891.83 998
2892.34 941
2892.85 856
2893.35 838
2893.86 798
2894.37 975
2894.88 899
2895.38 1056
2895.89 1031
2896.40 1116
2896.91 969
2897.41 996
2897.92 936
2898.43 941
2898.94 939
2899.44 1005
2899.95 925
2900.46 928
2900.97 853
2901.47 851
2901.98 886
2902.49 921
2903.00 1109
2903.51 1009
2904.01 909
2904.52 942
2905.03 1082
2905.54 983
2906.05 900
2906.56 913
2907.06 1002
2907.57 1092
2908.08 993
2908.59 1058
2909.10 1047
2909.61 1143
2910.12 906
2910.62 854
2911.13 958
2911.64 880
2912.15 865
2912.66 831
2913.17 824
2913.68 805
2914.19 831
2914.69 809
2915.20 755
2915.71 743
2916.22 770
2916.73 830
2917.24 834
2917.75 863
2918.26 787
2918.77 761
2919.28 794
2919.79 775
2920.30 810
2920.81 828
2921.32 829
2921.83 821
2922.34 899
2922.85 815
2923.36 700
2923.86 712
2924.37 732
2924.88 827
2925.39 840
2925.90 750
2926.41 747
2926.92 833
2927.43 790
2927.95 767
2928.46 756
2928.97 800
2929.48 768
2929.99 845
2930.50 754
2931.01 806
2931.52 842
2932.03 810
2932.54 787
2933.05 748
2933.56 705
2934.07 761
2934.58 793
2935.09 768
2935.60 684
2936.11 798
2936.62 829
2937.14 805
2937.65 823
2938.16 824
2938.67 839
2939.18 882
2939.69 954
2940.20 870
2940.71 905
2941.23 909
2941.74 925
2942.25 907
2942.76 812
2943.27 806
2943.78 817
2944.29 897
2944.81 826
2945.32 907
2945.83 788
2946.34 854
2946.85 864
2947.36 931
2947.88 988
2948.39 915
2948.90 827
2949.41 919
2949.92 848
2950.44 826
2950.95 763
2951.46 802
2951.97 813
2952.49 729
2953.00 699
2953.51 774
2954.02 803
2954.54 755
2955.05 723
2955.56 744
2956.07 807
2956.59 790
2957.10 790
2957.61 787
2958.12 731
2958.64 746
2959.15 951
2959.66 863
2960.18 837
2960.69 893
2961.20 789
2961.72 801
2962.23 737
2962.74 702
2963.26 670
2963.77 759
2964.28 715
2964.80 731
2965.31 817
2965.82 843
2966.34 783
2966.85 817
2967.36 806
2967.88 809
2968.39 883
2968.90 840
2969.42 835
2969.93 725
2970.45 807
2970.96 831
2971.47 797
2971.99 788
2972.50 790
2973.02 765
2973.53 689
2974.04 926
2974.56 1003
2975.07 820
2975.59 790
2976.10 825
2976.62 789
2977.13 837
2977.64 903
2978.16 889
2978.67 951
2979.19 950
2979.70 951
2980.22 976
2980.73 937
2981.25 922
2981.76 834
2982.28 982
2982.79 928
2983.31 858
2983.82 908
2984.34 1017
2984.85 906
2985.37 870
2985.88 933
2986.40 1058
2986.91 1053
2987.43 1113
2987.94 1124
2988.46 1321
2988.97 1279
2989.49 1176
2990.01 1284
2990.52 1183
2991.04 1041
2991.55 1151
2992.07 1099
2992.58 1115
2993.10 1187
2993.62 1137
2994.13 1012
2994.65 969
2995.16 1106
2995.68 1177
2996.20 1288
2996.71 1349
2997.23 1382
2997.74 1329
2998.26 1495
2998.78 1296
2999.29 1546
2999.81 1383
3000.33 1369
3000.84 1402
3001.36 1530
3001.88 1605
3002.39 1636
3002.91 1979
3003.43 2273
3003.94 2674
3004.46 2997
3004.98 3304
3005.49 3859
3006.01 4303
3006.53 4212
3007.04 4236
3007.56 4240
3008.08 3699
3008.60 3341
3009.11 3053
3009.63 2553
3010.15 2252
3010.66 1944
3011.18 1715
3011.70 1542
3012.22 1407
3012.73 1186
3013.25 1145
3013.77 1268
3014.29 1197
3014.81 1070
3015.32 1178
3015.84 1175
3016.36 1039
3016.88 1108
3017.39 1120
3017.91 1223
3018.43 1143
3018.95 1139
3019.47 1198
3019.98 1165
3020.50 1047
3021.02 1115
3021.54 1065
3022.06 1041
3022.58 1082
3023.09 1053
3023.61 1136
3024.13 1120
3024.65 1118
3025.17 1032
3025.69 1104
3026.21 1001
3026.72 937
3027.24 1063
3027.76 1037
3028.28 1092
3028.80 1011
3029.32 1002
3029.84 903
3030.36 1002
3030.88 936
3031.40 995
3031.91 929
3032.43 979
3032.95 953
3033.47 919
3033.99 893
3034.51 953
3035.03 930
3035.55 989
3036.07 1012
3036.59 933
3037.11 887
3037.63 912
3038.15 919
3038.67 858
3039.19 743
3039.71 732
3040.23 896
3040.75 973
3041.27 969
3041.79 892
3042.31 856
3042.83 881
3043.35 900
3043.87 911
3044.39 914
3044.91 889
3045.43 821
3045.95 780
3046.47 853
3046.99 963
3047.51 874
3048.03 912
3048.55 900
3049.07 803
3049.59 814
3050.11 801
3050.63 809
3051.16 772
3051.68 849
3052.20 906
3052.72 838
3053.24 796
3053.76 698
3054.28 751
3054.80 809
3055.32 796
3055.84 776
3056.37 940
3056.89 813
3057.41 873
3057.93 873
3058.45 811
3058.97 841
3059.49 860
3060.02 848
3060.54 778
3061.06 854
3061.58 884
3062.10 780
3062.62 756
3063.15 794
3063.67 876
3064.19 904
3064.71 895
3065.23 755
3065.76 789
3066.28 789
3066.80 801
3067.32 895
3067.85 916
3068.37 884
3068.89 915
3069.41 868
3069.93 868
3070.46 879
3070.98 943
3071.50 866
3072.02 833
3072.55 850
3073.07 859
3073.59 887
3074.12 952
3074.64 888
3075.16 874
3075.68 945
3076.21 910
3076.73 960
3077.25 1010
3077.78 1074
3078.30 1031
3078.82 979
3079.35 1028
3079.87 1112
3080.39 1115
3080.92 1081
3081.44 1121
3081.96 1206
3082.49 1245
3083.01 1235
3083.53 1216
3084.06 1201
3084.58 1130
3085.10 1055
3085.63 1200
3086.15 1209
3086.68 1235
3087.20 1286
3087.72 1108
3088.25 1150
3088.77 1156
3089.30 1114
3089.82 1046
3090.34 951
3090.87 999
3091.39 900
3091.92 1025
3092.44 1120
3092.97 1043
3093.49 1173
3094.01 1235
3094.54 1245
3095.06 1247
3095.59 1268
3096.11 1378
3096.64 1303
3097.16 1335
3097.69 1491
3098.21 1443
3098.74 1419
3099.26 1493
3099.79 1576
3100.31 1966
3100.84 2516
3101.36 3001
3101.89 3352
3102.41 3942
3102.94 4344
3103.46 5167
3103.99 5256
3104.51 5110
3105.04 5652
3105.56 5385
3106.09 4966
3106.62 4807
3107.14 4224
3107.67 3541
3108.19 2946
3108.72 2580
3109.24 2211
3109.77 1777
3110.30 1626
3110.82 1357
3111.35 1326
3111.87 1343
3112.40 1265
3112.93 1383
3113.45 1304
3113.98 1298
3114.50 1158
3115.03 1161
3115.56 1229
3116.08 1245
3116.61 1035
3117.14 1061
3117.66 1028
3118.19 1042
3118.71 1086
3119.24 1099
3119.77 1000
3120.29 902
3120.82 1057
3121.35 1044
3121.88 1090
3122.40 1029
3122.93 1023
3123.46 1020
3123.98 1018
3124.51 948
3125.04 1115
3125.56 1108
3126.09 1066
3126.62 1033
3127.15 941
3127.67 814
3128.20 881
3128.73 928
3129.26 859
3129.78 897
3130.31 775
3130.84 818
3131.37 826
3131.89 848
3132.42 829
3132.95 925
3133.48 845
3134.00 895
3134.53 867
3135.06 881
3135.59 794
3136.12 775
3136.64 872
3137.17 878
3137.70 784
3138.23 726
3138.76 735
3139.29 770
3139.81 817
3140.34 756
3140.87 783
3141.40 827
3141.93 885
3142.46 883
3142.99 858
3143.51 834
3144.04 957
3144.57 912
3145.10 906
3145.63 889
3146.16 882
3146.69 834
3147.22 836
3147.74 858
3148.27 863
3148.80 946
3149.33 936
3149.86 1012
3150.39 993
3150.92 1065
3151.45 1080
3151.98 1064
3152.51 1051
3153.04 1044
3153.57 994
3154.10 1029
3154.63 943
3155.16 890
3155.69 965
3156.22 910
3156.74 920
3157.27 889
3157.80 859
3158.33 882
3158.86 911
3159.39 905
3159.92 785
3160.45 797
3160.98 868
3161.51 965
3162.04 916
3162.58 857
3163.11 850
3163.64 899
3164.17 737
3164.70 702
3165.23 725
3165.76 827
3166.29 854
3166.82 809
3167.35 751
3167.88 818
3168.41 717
3168.94 716
3169.47 713
3170.00 723
3170.53 741
3171.07 765
3171.60 760
3172.13 789
3172.66 881
3173.19 850
3173.72 916
3174.25 895
3174.78 935
3175.31 854
3175.85 915
3176.38 967
3176.91 860
3177.44 774
3177.97 791
3178.50 931
3179.04 860
3179.57 881
3180.10 854
3180.63 901
3181.16 882
3181.69 777
3182.23 733
3182.76 846
3183.29 829
3183.82 839
3184.35 820
3184.89 794
3185.42 809
3185.95 725
3186.48 853
3187.02 901
3187.55 800
3188.08 875
3188.61 780
3189.15 776
3189.68 777
3190.21 808
3190.74 829
3191.28 866
3191.81 862
3192.34 884
3192.87 803
3193.41 798
3193.94 825
3194.47 720
3195.01 852
3195.54 874
3196.07 820
3196.60 690
3197.14 704
3197.67 720
3198.20 748
3198.74 788
3199.27 837
3199.80 870
3200.34 890
3200.87 949
3201.40 902
3201.94 973
3202.47 922
3203.01 972
3203.54 928
3204.07 960
3204.61 896
3205.14 953
3205.67 932
3206.21 888
3206.74 981
3207.28 870
3207.81 888
3208.34 903
3208.88 939
3209.41 991
3209.95 1045
3210.48 1106
3211.02 1060
3211.55 1021
3212.08 898
3212.62 1007
3213.15 1185
3213.69 1063
3214.22 1101
3214.76 1027
3215.29 991
3215.83 1031
3216.36 989
3216.90 1023
3217.43 834
3217.97 790
3218.50 988
3219.04 1008
3219.57 794
3220.11 833
3220.64 831
3221.18 796
3221.71 899
3222.25 899
3222.78 1014
3223.32 989
3223.85 1029
3224.39 1057
3224.92 1097
3225.46 1068
3225.99 1145
3226.53 963
3227.07 1052
3227.60 1056
3228.14 1089
3228.67 958
3229.21 1132
3229.74 1139
3230.28 1106
3230.82 1103
3231.35 1057
3231.89 1102
3232.42 1045
3232.96 1131
3233.50 1159
3234.03 1143
3234.57 1052
3235.11 989
3235.64 1129
3236.18 1184
3236.72 1094
3237.25 1133
3237.79 1239
3238.32 1246
3238.86 1175
3239.40 1204
3239.93 1377
3240.47 1281
3241.01 1326
3241.55 1438
3242.08 1162
3242.62 1128
3243.16 1296
3243.69 1149
3244.23 1097
3244.77 1087
3245.30 1317
3245.84 1369
3246.38 1121
3246.92 1108
3247.45 1219
3247.99 1254
3248.53 1324
3249.07 1346
3249.60 1225
3250.14 1192
3250.68 1092
3251.22 1256
3251.75 1329
3252.29 1255
3252.83 1324
3253.37 1257
3253.91 1261
3254.44 1234
3254.98 1350
3255.52 1323
3256.06 1305
3256.60 1297
3257.13 1375
3257.67 1286
3258.21 1411
3258.75 1512
3259.29 1690
3259.82 1639
3260.36 1704
3260.90 1909
3261.44 1887
3261.98 2057
3262.52 2223
3263.06 2481
3263.59 2570
3264.13 2809
3264.67 3189
3265.21 3661
3265.75 4048
3266.29 4256
3266.83 4443
3267.37 4769
3267.91 5190
3268.44 5342
3268.98 5397
3269.52 5035
3270.06 4885
3270.60 4213
3271.14 3646
3271.68 3431
3272.22 2741
3272.76 2402
3273.30 2139
3273.84 1871
3274.38 1723
3274.92 1639
3275.46 1514
3276.00 1476
3276.54 1434
3277.08 1617
3277.62 1476
3278.16 1463
3278.70 1666
3279.24 1638
3279.78 1433
3280.32 1475
3280.86 1519
3281.40 1468
3281.94 1458
3282.48 1370
3283.02 1350
3283.56 1257
3284.10 1332
3284.64 1466
3285.18 1503
3285.72 1435
3286.26 1396
3286.80 1392
3287.34 1509
3287.88 1390
3288.42 1311
3288.96 1310
3289.50 1330
3290.04 1366
3290.59 1279
3291.13 1284
3291.67 1328
3292.21 1249
3292.75 1212
3293.29 1259
3293.83 1345
3294.37 1379
3294.91 1597
3295.46 1475
3296.00 1494
3296.54 1586
3297.08 1506
3297.62 1613
3298.16 1626
3298.70 1647
3299.25 1582
3299.79 1545
3300.33 1570
3300.87 1499
3301.41 1421
3301.96 1467
3302.50 1593
3303.04 1739
3303.58 1628
3304.12 1624
3304.66 1609
3305.21 1584
3305.75 1550
3306.29 1557
3306.83 1382
3307.38 1374
3307.92 1281
3308.46 1293
3309.00 1310
3309.55 1281
3310.09 1186
3310.63 1092
3311.17 1045
3311.72 1210
3312.26 1172
3312.80 1143
3313.34 1117
3313.89 1110
3314.43 1198
3314.97 1209
3315.52 1201
3316.06 1230
3316.60 1325
3317.14 1252
3317.69 1244
3318.23 1321
3318.77 1238
3319.32 1123
3319.86 1174
3320.40 1193
3320.95 1204
3321.49 1235
3322.03 1227
3322.58 1194
3323.12 1122
3323.67 1207
3324.21 1202
3324.75 1031
3325.30 1037
3325.84 1274
3326.38 1184
3326.93 1050
3327.47 1001
3328.02 1016
3328.56 1020
3329.10 1039
3329.65 972
3330.19 1103
3330.74 1062
3331.28 1189
3331.83 1407
3332.37 1649
3332.91 1777
3333.46 1921
3334.00 2333
3334.55 2678
3335.09 2920
3335.64 3102
3336.18 3408
3336.73 3629
3337.27 3936
3337.82 3915
3338.36 3867
3338.90 3550
3339.45 3197
3339.99 3096
3340.54 2886
3341.08 2532
3341.63 2162
3342.18 1850
3342.72 1671
3343.27 1486
3343.81 1318
3344.36 1281
3344.90 1263
3345.45 1151
3345.99 1080
3346.54 1085
3347.08 1037
3347.63 968
3348.17 891
3348.72 1017
3349.27 951
3349.81 985
3350.36 1113
3350.90 999
3351.45 1057
3352.00 939
3352.54 931
3353.09 1056
3353.63 1044
3354.18 1002
3354.73 1034
3355.27 1091
3355.82 1063
3356.36 940
3356.91 896
3357.46 946
3358.00 979
3358.55 989
3359.10 996
3359.64 812
3360.19 893
3360.74 954
3361.28 839
3361.83 864
3362.38 976
3362.92 872
3363.47 898
3364.02 889
3364.56 898
3365.11 941
3365.66 860
3366.21 966
3366.75 915
3367.30 935
3367.85 935
3368.39 868
3368.94 884
3369.49 864
3370.04 851
3370.58 876
3371.13 918
3371.68 919
3372.23 871
3372.77 925
3373.32 1028
3373.87 961
3374.42 962
3374.96 998
3375.51 1080
3376.06 1066
3376.61 935
3377.16 948
3377.70 935
3378.25 903
3378.80 954
3379.35 951
3379.90 807
3380.45 907
3380.99 897
3381.54 827
3382.09 851
3382.64 768
3383.19 822
3383.74 802
3384.28 763
3384.83 741
3385.38 778
3385.93 753
3386.48 836
3387.03 809
3387.58 814
3388.13 830
3388.67 860
3389.22 741
3389.77 765
3390.32 741
3390.87 735
3391.42 791
3391.97 747
3392.52 738
3393.07 717
3393.62 781
3394.17 844
3394.72 726
3395.27 687
3395.81 760
3396.36 776
3396.91 802
3397.46 725
3398.01 790
3398.56 735
3399.11 760
3399.66 720
3400.21 761
3400.76 770
3401.31 749
3401.86 790
3402.41 724
3402.96 720
3403.51 696
3404.06 780
3404.61 791
3405.16 781
3405.71 817
3406.26 768
3406.81 812
3407.36 863
3407.92 722
3408.47 732
3409.02 779
3409.57 715
3410.12 712
3410.67 675
3411.22 847
3411.77 896
3412.32 861
3412.87 757
3413.42 716
3413.97 756
3414.52 761
3415.08 769
3415.63 743
3416.18 750
3416.73 764
3417.28 839
3417.83 822
3418.38 765
3418.93 876
3419.49 704
3420.04 681
3420.59 800
3421.14 865
3421.69 942
3422.24 848
3422.80 857
3423.35 952
3423.90 980
3424.45 941
3425.00 1017
3425.55 1176
3426.11 1308
3426.66 1155
3427.21 1121
3427.76 1195
3428.31 996
3428.87 1016
3429.42 899
3429.97 953
3430.52 1037
3431.08 907
3431.63 794
3432.18 782
3432.73 852
3433.29 826
3433.84 806
3434.39 835
3434.94 792
3435.50 767
3436.05 833
3436.60 881
3437.15 935
3437.71 830
3438.26 899
3438.81 825
3439.37 829
3439.92 836
3440.47 851
3441.03 925
3441.58 925
3442.13 884
3442.69 1010
3443.24 1069
3443.79 1043
3444.35 812
3444.90 756
3445.45 781
3446.01 781
3446.56 800
3447.11 830
3447.67 730
3448.22 722
3448.77 825
3449.33 784
3449.88 721
3450.44 774
3450.99 873
3451.54 757
3452.10 777
3452.65 806
3453.21 826
3453.76 856
3454.31 810
3454.87 796
3455.42 927
3455.98 917
3456.53 770
3457.09 665
3457.64 767
3458.20 836
3458.75 706
3459.30 780
3459.86 770
3460.41 730
3460.97 755
3461.52 672
3462.08 771
3462.63 783
3463.19 817
3463.74 778
3464.30 812
3464.85 757
3465.41 814
3465.96 737
3466.52 847
3467.07 902
3467.63 816
3468.19 923
3468.74 871
3469.30 985
3469.85 1027
3470.41 1097
3470.96 1160
3471.52 1142
3472.07 1093
3472.63 1061
3473.19 1169
3473.74 1159
3474.30 1043
3474.85 1008
3475.41 1155
3475.96 1100
3476.52 1080
3477.08 1060
3477.63 1075
3478.19 1210
3478.74 1034
3479.30 1062
3479.86 1134
3480.41 1097
3480.97 1046
3481.53 1054
3482.08 1124
3482.64 1217
3483.20 1256
3483.75 1202
3484.31 1310
3484.87 1308
3485.42 1293
3485.98 1325
3486.54 1488
3487.09 1433
3487.65 1435
3488.21 1617
3488.76 1713
3489.32 2105
3489.88 2679
3490.44 3253
3490.99 4050
3491.55 4289
3492.11 4818
3492.66 5195
3493.22 5537
3493.78 5696
3494.34 5453
3494.89 5194
3495.45 4849
3496.01 4408
3496.57 4050
3497.12 3394
3497.68 3031
3498.24 2569
3498.80 2355
3499.36 2085
3499.91 1848
3500.47 1744
3501.03 1768
3501.59 1636
3502.15 1679
3502.70 1870
3503.26 1923
3503.82 1884
3504.38 1781
3504.94 1893
3505.49 1968
3506.05 1989
3506.61 2108
3507.17 1979
3507.73 2008
3508.29 1860
3508.85 1631
3509.40 1714
3509.96 1625
3510.52 1583
3511.08 1409
3511.64 1244
3512.20 1262
3512.76 1243
3513.32 1203
3513.87 1284
3514.43 1071
3514.99 1021
3515.55 1088
3516.11 1080
3516.67 979
3517.23 945
3517.79 910
3518.35 957
3518.91 929
3519.47 840
3520.03 773
3520.59 981
3521.15 950
3521.71 993
3522.26 991
3522.82 1004
3523.38 982
3523.94 1037
3524.50 1045
3525.06 965
3525.62 1008
3526.18 920
3526.74 876
3527.30 881
3527.86 847
3528.42 873
3528.98 797
3529.54 890
3530.10 866
3530.67 868
3531.23 877
3531.79 888
3532.35 829
3532.91 821
3533.47 793
3534.03 742
3534.59 919
3535.15 944
3535.71 931
3536.27 987
3536.83 816
3537.39 829
3537.95 871
3538.51 1002
3539.08 864
3539.64 913
3540.20 961
3540.76 912
3541.32 924
3541.88 866
3542.44 906
3543.00 847
3543.56 950
3544.13 843
3544.69 816
3545.25 750
3545.81 756
3546.37 821
3546.93 799
3547.50 855
3548.06 815
3548.62 876
3549.18 905
3549.74 903
3550.30 770
3550.87 693
3551.43 737
3551.99 737
3552.55 747
3553.11 805
3553.68 756
3554.24 764
3554.80 709
3555.36 714
3555.93 756
3556.49 714
3557.05 694
3557.61 717
3558.18 689
3558.74 696
3559.30 770
3559.86 787
3560.43 773
3560.99 790
3561.55 744
3562.11 740
3562.68 777
3563.24 860
3563.80 797
3564.37 763
3564.93 769
3565.49 787
3566.06 822
3566.62 815
3567.18 853
3567.75 814
3568.31 766
3568.87 727
3569.44 799
3570.00 843
3570.56 868
3571.13 738
3571.69 731
3572.25 842
3572.82 721
3573.38 654
3573.94 735
3574.51 678
3575.07 730
3575.64 836
3576.20 802
3576.76 722
3577.33 861
3577.89 815
3578.46 846
3579.02 799
3579.58 803
3580.15 843
3580.71 874
3581.28 794
3581.84 751
3582.41 770
3582.97 775
3583.53 771
3584.10 731
3584.66 737
3585.23 740
3585.79 705
3586.36 805
3586.92 776
3587.49 752
3588.05 800
3588.62 758
3589.18 708
3589.75 683
3590.31 742
3590.88 684
3591.44 697
3592.01 691
3592.57 698
3593.14 830
3593.70 836
3594.27 751
3594.83 688
3595.40 712
3595.97 741
3596.53 724
3597.10 710
3597.66 712
3598.23 770
3598.79 806
3599.36 784
3599.93 781
3600.49 756
3601.06 778
3601.62 698
3602.19 697
3602.75 736
3603.32 615
3603.89 667
3604.45 774
3605.02 814
3605.59 659
3606.15 694
3606.72 682
3607.28 725
3607.85 679
3608.42 654
3608.98 555
3609.55 610
3610.12 626
3610.68 565
3611.25 640
3611.82 626
3612.38 633
3612.95 640
3613.52 575
3614.08 540
3614.65 623
3615.22 717
3615.79 689
3616.35 709
3616.92 668
3617.49 668
3618.05 755
3618.62 676
3619.19 744
3619.76 683
3620.32 767
3620.89 758
3621.46 753
3622.03 787
3622.59 753
3623.16 727
3623.73 797
3624.30 828
3624.86 701
3625.43 723
3626.00 674
3626.57 700
3627.14 699
3627.70 738
3628.27 805
3628.84 711
3629.41 716
3629.98 657
3630.55 681
3631.11 749
3631.68 741
3632.25 683
3632.82 762
3633.39 746
3633.96 721
3634.52 654
3635.09 658
3635.66 782
3636.23 704
3636.80 785
3637.37 794
3637.94 711
3638.50 706
3639.07 738
3639.64 771
3640.21 780
3640.78 718
3641.35 827
3641.92 941
3642.49 943
3643.06 1007
3643.63 995
3644.20 1012
3644.76 910
3645.33 808
3645.90 814
3646.47 804
3647.04 857
3647.61 803
3648.18 777
3648.75 840
3649.32 792
3649.89 854
3650.46 821
3651.03 854
3651.60 942
3652.17 1010
3652.74 890
3653.31 920
3653.88 1038
3654.45 955
3655.02 948
3655.59 951
3656.16 888
3656.73 885
3657.30 984
3657.87 868
3658.44 904
3659.01 853
3659.58 951
3660.15 890
3660.72 850
3661.29 857
3661.87 831
3662.44 886
3663.01 886
3663.58 895
3664.15 920
3664.72 854
3665.29 1043
3665.86 1005
3666.43 1009
3667.00 1021
3667.57 1097
3668.15 1091
3668.72 1120
3669.29 1065
3669.86 851
3670.43 816
3671.00 912
3671.57 795
3672.15 773
3672.72 794
3673.29 831
3673.86 797
3674.43 899
3675.00 803
3675.57 730
3676.15 806
3676.72 802
3677.29 780
3677.86 873
3678.43 809
3679.01 795
3679.58 887
3680.15 759
3680.72 662
3681.29 723
3681.87 680
3682.44 733
3683.01 764
3683.58 659
3684.16 600
3684.73 694
3685.30 627
3685.87 651
3686.45 797
3687.02 762
3687.59 822
3688.16 787
3688.74 750
3689.31 743
3689.88 828
3690.46 815
3691.03 767
3691.60 789
3692.17 829
3692.75 832
3693.32 760
3693.89 744
3694.47 747
3695.04 851
3695.61 832
3696.19 776
3696.76 814
3697.33 751
3697.91 636
3698.48 689
3699.05 635
3699.63 740
3700.20 704
3700.78 678
3701.35 668
3701.92 665
3702.50 688
3703.07 624
3703.64 674
3704.22 719
3704.79 722
3705.37 724
3705.94 657
3706.51 755
3707.09 667
3707.66 632
3708.24 617
3708.81 770
3709.39 795
3709.96 669
3710.53 652
3711.11 783
3711.68 703
3712.26 695
3712.83 733
3713.41 679
3713.98 758
3714.56 683
3715.13 634
3715.71 718
3716.28 578
3716.86 689
3717.43 706
3718.01 729
3718.58 720
3719.16 686
3719.73 713
3720.31 765
3720.88 728
3721.46 649
3722.03 725
3722.61 658
3723.18 579
3723.76 636
3724.34 634
3724.91 613
3725.49 649
3726.06 667
3726.64 625
3727.21 540
3727.79 616
3728.36 652
3728.94 615
3729.52 625
3730.09 736
3730.67 723
3731.24 677
3731.82 637
3732.40 674
3732.97 761
3733.55 834
3734.13 726
3734.70 702
3735.28 743
3735.85 742
3736.43 633
3737.01 671
3737.58 702
3738.16 805
3738.74 687
3739.31 621
3739.89 672
3740.47 633
3741.04 571
3741.62 647
3742.20 752
3742.78 691
3743.35 659
3743.93 622
3744.51 610
3745.08 675
3745.66 590
3746.24 684
3746.82 697
3747.39 615
3747.97 583
3748.55 633
3749.12 587
3749.70 573
3750.28 624
3750.86 658
3751.43 760
3752.01 687
3752.59 636
3753.17 586
3753.75 573
3754.32 549
3754.90 619
3755.48 561
3756.06 609
3756.64 606
3757.21 701
3757.79 682
3758.37 671
3758.95 652
3759.53 594
3760.10 681
3760.68 702
3761.26 789
3761.84 680
3762.42 655
3763.00 593
3763.58 604
3764.15 599
3764.73 565
3765.31 614
3765.89 643
3766.47 726
3767.05 608
3767.63 582
3768.21 641
3768.78 697
3769.36 645
3769.94 613
3770.52 689
3771.10 720
3771.68 713
3772.26 656
3772.84 579
3773.42 645
3774.00 726
3774.58 644
3775.16 678
3775.73 677
3776.31 717
3776.89 669
3777.47 630
3778.05 626
3778.63 552
3779.21 561
3779.79 543
3780.37 595
3780.95 681
3781.53 747
3782.11 667
3782.69 704
3783.27 519
3783.85 604
3784.43 631
3785.01 627
3785.59 542
3786.17 513
3786.75 520
3787.33 518
3787.91 605
3788.49 696
3789.08 586
3789.66 600
3790.24 639
3790.82 591
3791.40 575
3791.98 661
3792.56 700
3793.14 615
3793.72 734
3794.30 766
3794.88 680
3795.46 666
3796.05 667
3796.63 610
3797.21 634
3797.79 668
3798.37 742
3798.95 645
3799.53 672
3800.11 596
3800.69 731
3801.28 691
3801.86 630
3802.44 677
3803.02 711
3803.60 696
3804.18 747
3804.77 679
3805.35 741
3805.93 817
3806.51 799
3807.09 727
3807.68 769
3808.26 750
3808.84 768
3809.42 716
3810.00 755
3810.59 762
3811.17 624
3811.75 719
3812.33 778
3812.91 758
3813.50 775
3814.08 745
3814.66 685
3815.24 655
3815.83 670
3816.41 741
3816.99 742
3817.58 705
3818.16 741
3818.74 616
3819.32 648
3819.91 650
3820.49 590
3821.07 654
3821.66 662
3822.24 589
3822.82 563
3823.40 584
3823.99 574
3824.57 544
3825.15 550
3825.74 541
3826.32 485
3826.90 522
3827.49 638
3828.07 574
3828.65 558
3829.24 666
3829.82 646
3830.41 559
3830.99 656
3831.57 605
3832.16 565
3832.74 589
3833.32 598
3833.91 594
3834.49 631
3835.08 537
3835.66 576
3836.24 636
3836.83 609
3837.41 577
3838.00 595
3838.58 706
3839.17 565
3839.75 543
3840.33 560
3840.92 601
3841.50 641
3842.09 604
3842.67 526
3843.26 524
3843.84 578
3844.43 597
3845.01 547
3845.60 514
3846.18 581
3846.77 568
3847.35 474
3847.94 515
3848.52 595
3849.11 713
3849.69 668
3850.28 624
3850.86 662
3851.45 590
3852.03 619
3852.62 628
3853.20 668
3853.79 602
3854.37 543
3854.96 653
3855.55 661
3856.13 555
3856.72 569
3857.30 552
3857.89 541
3858.47 623
3859.06 540
3859.65 582
3860.23 612
3860.82 613
3861.40 616
3861.99 656
3862.58 638
3863.16 711
3863.75 667
3864.33 572
3864.92 533
3865.51 672
3866.09 745
3866.68 658
3867.27 776
3867.85 637
3868.44 650
3869.03 605
3869.61 667
3870.20 710
3870.79 717
3871.37 684
3871.96 626
3872.55 663
3873.13 672
3873.72 697
3874.31 708
3874.90 733
3875.48 734
3876.07 700
3876.66 688
3877.24 735
3877.83 687
3878.42 752
3879.01 692
3879.59 702
3880.18 626
3880.77 654
3881.36 655
3881.94 569
3882.53 607
3883.12 655
3883.71 664
3884.29 605
3884.88 558
3885.47 630
3886.06 662
3886.65 652
3887.23 595
3887.82 551
3888.41 717
3889.00 719
3889.59 717
3890.17 687
3890.76 707
3891.35 717
3891.94 810
3892.53 758
3893.12 811
3893.70 836
3894.29 756
3894.88 749
3895.47 770
3896.06 766
3896.65 677
3897.24 781
3897.83 806
3898.41 793
3899.00 733
3899.59 670
3900.18 756
3900.77 692
3901.36 729
3901.95 640
3902.54 683
3903.13 731
3903.72 629
3904.31 688
3904.89 690
3905.48 708
3906.07 843
3906.66 767
3907.25 789
3907.84 716
3908.43 664
3909.02 626
3909.61 686
3910.20 677
3910.79 734
3911.38 696
3911.97 686
3912.56 637
3913.15 658
3913.74 677
3914.33 701
3914.92 717
3915.51 644
3916.10 613
3916.69 621
3917.28 723
3917.87 693
3918.46 702
3919.05 650
3919.64 658
3920.23 635
3920.82 729
3921.41 718
3922.00 654
3922.60 630
3923.19 602
3923.78 655
3924.37 678
3924.96 653
3925.55 566
3926.14 640
3926.73 632
3927.32 598
3927.91 573
3928.50 545
3929.10 711
3929.69 622
3930.28 573
3930.87 655
3931.46 609
3932.05 576
3932.64 584
3933.23 593
3933.83 561
3934.42 555
3935.01 534
3935.60 560
3936.19 551
3936.78 645
3937.38 593
3937.97 628
3938.56 589
3939.15 610
3939.74 613
3940.34 594
3940.93 632
3941.52 672
3942.11 660
3942.70 618
3943.30 701
3943.89 729
3944.48 700
3945.07 666
3945.67 655
3946.26 709
3946.85 663
3947.44 645
3948.04 664
3948.63 547
3949.22 657
3949.81 678
3950.41 617
3951.00 582
3951.59 645
3952.19 664
3952.78 664
3953.37 660
3953.96 708
3954.56 667
3955.15 672
3955.74 586
3956.34 614
3956.93 691
3957.52 658
3958.12 671
3958.71 748
3959.30 757
3959.90 601
3960.49 716
3961.08 753
3961.68 739
3962.27 723
3962.87 668
3963.46 671
3964.05 737
3964.65 683
3965.24 740
3965.83 815
3966.43 810
3967.02 835
3967.62 811
3968.21 833
3968.80 765
3969.40 801
3969.99 850
3970.59 779
3971.18 758
3971.78 780
3972.37 804
3972.97 700
3973.56 686
3974.15 673
3974.75 772
3975.34 810
3975.94 891
3976.53 910
3977.13 822
3977.72 875
3978.32 957
3978.91 1004
3979.51 891
3980.10 962
3980.70 1060
3981.29 871
3981.89 845
3982.48 698
3983.08 770
3983.67 701
3984.27 694
3984.86 725
3985.46 776
3986.05 777
3986.65 776
3987.25 755
3987.84 801
3988.44 706
3989.03 841
3989.63 791
3990.22 801
3990.82 703
3991.42 786
3992.01 736
3992.61 872
3993.20 794
3993.80 739
3994.40 725
3994.99 736
3995.59 806
3996.18 808
3996.78 809
3997.38 772
3997.97 710
3998.57 794
3999.17 826
3999.76 805
4000.36 740
4000.95 722
4001.55 798
4002.15 834
4002.74 778
4003.34 807
4003.94 714
4004.54 728
4005.13 739
4005.73 771
4006.33 757
4006.92 727
4007.52 671
4008.12 723
4008.71 782
4009.31 763
4009.91 699
4010.51 595
4011.10 623
4011.70 671
4012.30 675
4012.90 674
4013.49 691
4014.09 708
4014.69 695
4015.29 702
4015.88 661
4016.48 585
4017.08 659
4017.68 628
4018.27 729
4018.87 741
4019.47 716
4020.07 643
4020.67 671
4021.26 639
4021.86 618
4022.46 598
4023.06 722
4023.66 699
4024.26 652
4024.85 607
4025.45 679
4026.05 755
4026.65 654
4027.25 658
4027.85 798
4028.44 830
4029.04 773
4029.64 840
4030.24 768
4030.84 782
4031.44 858
4032.04 830
4032.64 892
4033.23 884
4033.83 1083
4034.43 1089
4035.03 1101
4035.63 995
4036.23 1026
4036.83 958
4037.43 1048
4038.03 994
4038.63 961
4039.23 974
4039.83 870
4040.43 840
4041.03 756
4041.63 725
4042.22 689
4042.82 626
4043.42 650
4044.02 654
4044.62 717
4045.22 678
4045.82 636
4046.42 657
4047.02 702
4047.62 644
4048.22 667
4048.82 571
4049.42 535
4050.02 573
4050.62 591
4051.22 554
4051.82 560
4052.43 584
4053.03 585
4053.63 652
4054.23 684
4054.83 779
4055.43 781
4056.03 663
4056.63 637
4057.23 603
4057.83 614
4058.43 658
4059.03 681
4059.63 612
4060.23 599
4060.84 608
4061.44 642
4062.04 608
4062.64 636
4063.24 595
4063.84 564
4064.44 590
4065.04 619
4065.64 558
4066.25 477
4066.85 540
4067.45 521
4068.05 469
4068.65 544
4069.25 582
4069.86 562
4070.46 518
4071.06 579
4071.66 573
4072.26 582
4072.86 584
4073.47 575
4074.07 562
4074.67 585
4075.27 568
4075.87 574
4076.48 556
4077.08 614
4077.68 660
4078.28 543
4078.89 617
4079.49 629
4080.09 529
4080.69 560
4081.30 555
4081.90 555
4082.50 604
4083.10 547
4083.71 551
4084.31 619
4084.91 564
4085.52 447
4086.12 558
4086.72 579
4087.32 584
4087.93 541
4088.53 583
4089.13 546
4089.74 594
4090.34 572
4090.94 498
4091.55 512
4092.15 590
4092.75 576
4093.36 538
4093.96 600
4094.56 573
4095.17 641
4095.77 502
4096.37 538
4096.98 629
4097.58 537
4098.18 546
4098.79 598
4099.39 588
4100.00 591
4100.60 569
4101.20 544
4101.81 586
4102.41 611
4103.02 586
4103.62 549
4104.23 556
4104.83 618
4105.43 602
4106.04 509
4106.64 580
4107.25 643
4107.85 614
4108.46 560
4109.06 612
4109.67 566
4110.27 598
4110.87 560
4111.48 580
4112.08 608
4112.69 612
4113.29 535
4113.90 536
4114.50 556
4115.11 576
4115.71 623
4116.32 561
4116.92 632
4117.53 685
4118.13 611
4118.74 567
4119.35 546
4119.95 572
4120.56 608
4121.16 542
4121.77 531
4122.37 509
4122.98 517
4123.58 506
4124.19 542
4124.80 545
4125.40 467
4126.01 544
4126.61 550
4127.22 520
4127.82 499
4128.43 473
4129.04 541
4129.64 551
4130.25 641
4130.85 608
4131.46 592
4132.07 577
4132.67 682
4133.28 650
4133.89 599
4134.49 560
4135.10 682
4135.71 595
4136.31 594
4136.92 558
4137.53 659
4138.13 685
4138.74 622
4139.35 648
4139.95 644
4140.56 643
4141.17 638
4141.77 666
4142.38 624
4142.99 608
4143.59 703
4144.20 659
4144.81 595
4145.42 663
4146.02 664
4146.63 631
4147.24 589
4147.85 602
4148.45 604
4149.06 561
4149.67 605
4150.28 600
4150.88 633
4151.49 604
4152.10 657
4152.71 595
4153.31 602
4153.92 571
4154.53 633
4155.14 591
4155.75 468
4156.35 602
4156.96 634
4157.57 538
4158.18 619
4158.79 644
4159.40 619
4160.00 649
4160.61 704
4161.22 674
4161.83 624
4162.44 616
4163.05 656
4163.65 625
4164.26 662
4164.87 736
4165.48 668
4166.09 624
4166.70 715
4167.31 691
4167.92 768
4168.52 711
4169.13 645
4169.74 626
4170.35 672
4170.96 718
4171.57 736
4172.18 677
4172.79 627
4173.40 709
4174.01 695
4174.62 604
4175.23 580
4175.84 640
4176.45 665
4177.05 627
4177.66 650
4178.27 549
4178.88 577
4179.49 602
4180.10 626
4180.71 636
4181.32 617
4181.93 639
4182.54 658
4183.15 610
4183.76 572
4184.37 581
4184.98 649
4185.59 625
4186.20 628
4186.81 590
4187.42 660
4188.03 600
4188.65 603
4189.26 590
4189.87 547
4190.48 590
4191.09 612
4191.70 584
4192.31 594
4192.92 568
4193.53 582
4194.14 575
4194.75 608
4195.36 569
4195.97 555
4196.58 636
4197.20 615
4197.81 581
4198.42 519
4199.03 601
4199.64 612
4200.25 582
4200.86 592
4201.47 626
4202.09 536
4202.70 535
4203.31 606
4203.92 608
4204.53 620
4205.14 583
4205.75 556
4206.37 560
4206.98 540
4207.59 516
4208.20 626
4208.81 551
4209.43 534
4210.04 570
4210.65 631
4211.26 584
4211.87 567
4212.49 684
4213.10 671
4213.71 563
4214.32 605
4214.93 624
4215.55 635
4216.16 622
4216.77 633
4217.38 699
4218.00 717
4218.61 677
4219.22 645
4219.84 706
4220.45 674
4221.06 690
4221.67 690
4222.29 690
4222.90 703
4223.51 703
4224.13 614
4224.74 653
4225.35 760
4225.96 701
4226.58 721
4227.19 754
4227.80 735
4228.42 732
4229.03 623
4229.64 730
4230.26 742
4230.87 743
4231.48 815
4232.10 875
4232.71 869
4233.33 946
4233.94 1069
4234.55 1050
4235.17 1032
4235.78 1095
4236.39 1153
4237.01 1207
4237.62 1244
4238.24 1111
4238.85 1119
4239.46 1051
4240.08 938
4240.69 906
4241.31 894
4241.92 779
4242.54 777
4243.15 725
4243.76 702
4244.38 652
4244.99 652
4245.61 645
4246.22 673
4246.84 703
4247.45 711
4248.07 684
4248.68 639
4249.30 708
4249.91 690
4250.53 676
4251.14 676
4251.76 680
4252.37 678
4252.99 740
4253.60 747
4254.22 676
4254.83 705
4255.45 739
4256.06 671
4256.68 629
4257.29 624
4257.91 680
4258.52 657
4259.14 655
4259.76 594
4260.37 583
4260.99 673
4261.60 662
4262.22 583
4262.83 614
4263.45 562
4264.07 541
4264.68 630
4265.30 620
4265.91 638
4266.53 648
4267.15 578
4267.76 565
4268.38 692
4268.99 701
4269.61 636
4270.23 666
4270.84 566
4271.46 662
4272.08 700
4272.69 726
4273.31 657
4273.93 648
4274.54 715
4275.16 701
4275.78 701
4276.39 637
4277.01 699
4277.63 666
4278.24 592
4278.86 601
4279.48 598
4280.09 550
4280.71 578
4281.33 578
4281.95 649
4282.56 573
4283.18 598
4283.80 647
4284.42 577
4285.03 507
4285.65 530
4286.27 557
4286.89 507
4287.50 519
4288.12 572
4288.74 578
4289.36 637
4289.97 667
4290.59 599
4291.21 567
4291.83 537
4292.45 614
4293.06 690
4293.68 561
4294.30 631
4294.92 673
4295.54 634
4296.15 632
4296.77 607
4297.39 554
4298.01 499
4298.63 602
4299.25 585
4299.86 577
4300.48 627
4301.10 589
4301.72 604
4302.34 610
4302.96 600
4303.58 643
4304.19 647
4304.81 626
4305.43 648
4306.05 649
4306.67 687
4307.29 638
4307.91 530
4308.53 568
4309.15 564
4309.77 575
4310.38 589
4311.00 579
4311.62 594
4312.24 583
4312.86 650
4313.48 637
4314.10 645
4314.72 556
4315.34 596
4315.96 629
4316.58 666
4317.20 654
4317.82 646
4318.44 631
4319.06 637
4319.68 659
4320.30 611
4320.92 659
4321.54 727
4322.16 721
4322.78 677
4323.40 686
4324.02 656
4324.64 727
4325.26 740
4325.88 731
4326.50 760
4327.12 718
4327.74 671
4328.36 698
4328.98 665
4329.60 751
4330.22 738
4330.84 723
4331.47 712
4332.09 715
4332.71 729
4333.33 731
4333.95 765
4334.57 752
4335.19 886
4335.81 943
4336.43 1158
4337.05 1228
4337.68 1156
4338.30 1163
4338.92 1276
4339.54 1269
4340.16 1232
4340.78 1151
4341.40 1284
4342.03 1175
4342.65 1117
4343.27 1151
4343.89 1164
4344.51 1228
4345.13 1253
4345.76 1473
4346.38 1426
4347.00 1481
4347.62 1687
4348.24 1852
4348.86 1585
4349.49 1654
4350.11 1482
4350.73 1398
4351.35 1375
4351.98 1254
4352.60 1286
4353.22 1190
4353.84 1048
4354.46 872
4355.09 874
4355.71 847
4356.33 783
4356.95 721
4357.58 730
4358.20 744
4358.82 767
4359.45 758
4360.07 897
4360.69 726
4361.31 731
4361.94 857
4362.56 816
4363.18 765
4363.81 636
4364.43 661
4365.05 632
4365.68 656
4366.30 672
4366.92 770
4367.55 699
4368.17 722
4368.79 604
4369.42 606
4370.04 615
4370.66 569
4371.29 636
4371.91 662
4372.53 569
4373.16 512
4373.78 605
4374.41 610
4375.03 557
4375.65 612
4376.28 599
4376.90 588
4377.53 591
4378.15 584
4378.77 526
4379.40 530
4380.02 669
4380.65 628
4381.27 640
4381.89 613
4382.52 524
4383.14 660
4383.77 655
4384.39 661
4385.02 659
4385.64 664
4386.27 605
4386.89 603
4387.52 627
4388.14 705
4388.77 542
4389.39 546
4390.02 577
4390.64 555
4391.27 568
4391.89 519
4392.52 548
4393.14 623
4393.77 559
4394.39 510
4395.02 553
4395.64 556
4396.27 563
4396.89 561
4397.52 565
4398.14 593
4398.77 546
4399.39 592
4400.02 528
4400.65 511
4401.27 629
4401.90 588
4402.52 638
4403.15 597
4403.78 666
4404.40 624
4405.03 570
4405.65 613
4406.28 626
4406.91 587
4407.53 592
4408.16 646
4408.78 632
4409.41 578
4410.04 583
4410.66 593
4411.29 637
4411.92 632
4412.54 595
4413.17 632
4413.80 615
4414.42 571
4415.05 616
4415.68 610
4416.30 598
4416.93 558
4417.56 679
4418.18 653
4418.81 562
4419.44 631
4420.07 649
4420.69 582
4421.32 585
4421.95 640
4422.57 586
4423.20 647
4423.83 608
4424.46 654
4425.08 569
4425.71 588
4426.34 515
4426.97 551
4427.59 569
4428.22 520
4428.85 521
4429.48 503
4430.10 544
4430.73 602
4431.36 587
4431.99 617
4432.62 611
4433.24 524
4433.87 578
4434.50 646
4435.13 715
4435.76 652
4436.38 562
4437.01 616
4437.64 606
4438.27 679
4438.90 744
4439.53 779
4440.16 670
4440.78 545
4441.41 637
4442.04 729
4442.67 692
4443.30 647
4443.93 651
4444.56 681
4445.19 689
4445.81 631
4446.44 687
4447.07 670
4447.70 703
4448.33 695
4448.96 670
4449.59 634
4450.22 680
4450.85 767
4451.48 762
4452.11 621
4452.73 611
4453.36 623
4453.99 718
4454.62 776
4455.25 787
4455.88 827
4456.51 833
4457.14 884
4457.77 924
4458.40 936
4459.03 992
4459.66 963
4460.29 821
4460.92 802
4461.55 689
4462.18 743
4462.81 685
4463.44 670
4464.07 652
4464.70 641
4465.33 703
4465.96 650
4466.59 591
4467.22 627
4467.85 529
4468.48 573
4469.12 651
4469.75 668
4470.38 676
4471.01 604
4471.64 618
4472.27 564
4472.90 581
4473.53 565
4474.16 563
4474.79 599
4475.42 628
4476.05 670
4476.69 692
4477.32 662
4477.95 595
4478.58 542
4479.21 572
4479.84 616
4480.47 641
4481.10 627
4481.74 667
4482.37 627
4483.00 551
4483.63 638
4484.26 577
4484.89 670
4485.53 588
4486.16 673
4486.79 607
4487.42 635
4488.05 687
4488.68 766
4489.32 687
4489.95 691
4490.58 603
4491.21 710
4491.84 714
4492.48 681
4493.11 683
4493.74 740
4494.37 726
4495.01 664
4495.64 700
4496.27 638
4496.90 663
4497.54 707
4498.17 764
4498.80 808
4499.43 880
4500.07 885
4500.70 885
4501.33 964
4501.97 995
4502.60 1074
4503.23 1126
4503.86 1052
4504.50 1009
4505.13 979
4505.76 984
4506.40 1027
4507.03 1019
4507.66 889
4508.30 765
4508.93 821
4509.56 829
4510.20 747
4510.83 785
4511.46 742
4512.10 660
4512.73 662
4513.37 640
4514.00 640
4514.63 653
4515.27 606
4515.90 593
4516.53 620
4517.17 651
4517.80 650
4518.44 597
4519.07 589
4519.70 547
4520.34 566
4520.97 573
4521.61 585
4522.24 470
4522.88 571
4523.51 594
4524.14 606
4524.78 530
4525.41 503
4526.05 588
4526.68 590
4527.32 497
4527.95 484
4528.59 640
4529.22 633
4529.86 547
4530.49 564
4531.13 599
4531.76 540
4532.40 539
4533.03 568
4533.67 592
4534.30 611
4534.94 602
4535.57 633
4536.21 691
4536.84 645
4537.48 597
4538.11 608
4538.75 673
4539.38 531
4540.02 514
4540.66 570
4541.29 538
4541.93 588
4542.56 570
4543.20 525
4543.83 529
4544.47 575
4545.11 506
4545.74 528
4546.38 549
4547.01 556
4547.65 624
4548.29 586
4548.92 543
4549.56 519
4550.19 593
4550.83 567
4551.47 577
4552.10 509
4552.74 570
4553.38 561
4554.01 512
4554.65 491
4555.29 475
4555.92 567
4556.56 573
4557.20 589
4557.83 598
4558.47 548
4559.11 490
4559.74 487
4560.38 466
4561.02 513
4561.66 460
4562.29 510
4562.93 497
4563.57 542
4564.20 539
4564.84 513
4565.48 519
4566.12 504
4566.75 562
4567.39 514
4568.03 510
4568.67 650
4569.30 638
4569.94 522
4570.58 566
4571.22 541
4571.85 555
4572.49 546
4573.13 560
4573.77 551
4574.41 517
4575.04 534
4575.68 590
4576.32 560
4576.96 535
4577.60 493
4578.23 591
4578.87 688
4579.51 601
4580.15 577
4580.79 548
4581.43 517
4582.06 495
4582.70 543
4583.34 565
4583.98 604
4584.62 624
4585.26 568
4585.90 578
4586.54 628
4587.17 582
4587.81 577
4588.45 661
4589.09 675
4589.73 767
4590.37 861
4591.01 900
4591.65 1097
4592.29 1225
4592.93 1217
4593.57 1252
4594.20 1164
4594.84 1104
4595.48 947
4596.12 895
4596.76 840
4597.40 695
4598.04 696
4598.68 666
4599.32 763
4599.96 662
4600.60 532
4601.24 653
4601.88 744
4602.52 724
4603.16 701
4603.80 648
4604.44 699
4605.08 686
4605.72 653
4606.36 680
4607.00 646
4607.64 626
4608.28 627
4608.92 651
4609.56 539
4610.20 588
4610.84 639
4611.48 597
4612.12 521
4612.77 531
4613.41 512
4614.05 573
4614.69 515
4615.33 542
4615.97 592
4616.61 588
4617.25 584
4617.89 614
4618.53 574
4619.17 526
4619.82 524
4620.46 571
4621.10 586
4621.74 503
4622.38 480
4623.02 564
4623.66 585
4624.30 554
4624.95 528
4625.59 546
4626.23 557
4626.87 553
4627.51 497
4628.15 519
4628.80 584
4629.44 532
4630.08 580
4630.72 613
4631.36 543
4632.00 570
4632.65 497
4633.29 572
4633.93 614
4634.57 541
4635.22 529
4635.86 644
4636.50 523
4637.14 578
4637.78 593
4638.43 588
4639.07 621
4639.71 622
4640.35 603
4641.00 600
4641.64 627
4642.28 553
4642.93 534
4643.57 531
4644.21 599
4644.85 568
4645.50 582
4646.14 556
4646.78 553
4647.43 529
4648.07 625
4648.71 609
4649.36 530
4650.00 602
4650.64 555
4651.28 491
4651.93 522
4652.57 511
4653.22 585
4653.86 516
4654.50 525
4655.15 607
4655.79 598
4656.43 635
4657.08 655
4657.72 586
4658.36 482
4659.01 484
4659.65 497
4660.30 553
4660.94 483
4661.58 473
4662.23 515
4662.87 532
4663.52 587
4664.16 510
4664.80 474
4665.45 459
4666.09 446
4666.74 488
4667.38 569
4668.03 570
4668.67 564
4669.32 609
4669.96 501
4670.60 456
4671.25 482
4671.89 502
4672.54 576
4673.18 500
4673.83 539
4674.47 534
4675.12 407
4675.76 473
4676.41 507
4677.05 513
4677.70 513
4678.34 580
4678.99 587
4679.63 509
4680.28 492
4680.93 528
4681.57 477
4682.22 481
4682.86 566
4683.51 530
4684.15 506
4684.80 533
4685.44 515
4686.09 526
4686.74 569
4687.38 577
4688.03 466
4688.67 495
4689.32 532
4689.97 525
4690.61 559
4691.26 571
4691.90 553
4692.55 573
4693.20 538
4693.84 493
4694.49 538
4695.13 553
4695.78 527
4696.43 591
4697.07 594
4697.72 570
4698.37 599
4699.01 653
4699.66 755
4700.31 718
4700.95 687
4701.60 724
4702.25 729
4702.89 695
4703.54 665
4704.19 633
4704.84 611
4705.48 696
4706.13 692
4706.78 680
4707.42 647
4708.07 564
4708.72 540
4709.37 604
4710.01 554
4710.66 525
4711.31 531
4711.96 510
4712.60 564
4713.25 540
4713.90 576
4714.55 609
4715.19 522
4715.84 596
4716.49 602
4717.14 577
4717.78 683
4718.43 625
4719.08 523
4719.73 477
4720.38 509
4721.02 554
4721.67 555
4722.32 512
4722.97 557
4723.62 554
4724.27 597
4724.91 555
4725.56 603
4726.21 607
4726.86 683
4727.51 649
4728.16 689
4728.81 602
4729.45 636
4730.10 670
4730.75 706
4731.40 726
4732.05 682
4732.70 641
4733.35 575
4734.00 625
4734.65 587
4735.29 559
4735.94 540
4736.59 577
4737.24 544
4737.89 490
4738.54 553
4739.19 540
4739.84 594
4740.49 681
4741.14 614
4741.79 668
4742.44 674
4743.09 674
4743.74 596
4744.39 667
4745.04 570
4745.69 461
4746.34 530
4746.99 599
4747.64 596
4748.29 627
4748.94 658
4749.59 635
4750.24 662
4750.89 670
4751.54 625
4752.19 673
4752.84 702
4753.49 700
4754.14 650
4754.79 675
4755.44 656
4756.09 701
4756.74 706
4757.39 660
4758.04 622
4758.69 580
4759.34 579
4759.99 601
4760.64 549
4761.30 518
4761.95 583
4762.60 544
4763.25 568
4763.90 556
4764.55 618
4765.20 571
4765.85 567
4766.50 594
4767.16 577
4767.81 609
4768.46 577
4769.11 671
4769.76 644
4770.41 612
4771.06 610
4771.72 581
4772.37 539
4773.02 538
4773.67 518
4774.32 584
4774.97 628
4775.63 607
4776.28 639
4776.93 606
4777.58 587
4778.23 616
4778.89 613
4779.54 607
4780.19 599
4780.84 623
4781.50 606
4782.15 613
4782.80 700
4783.45 626
4784.11 677
4784.76 613
4785.41 563
4786.06 566
4786.72 636
4787.37 591
4788.02 575
4788.67 575
4789.33 608
4789.98 590
4790.63 549
4791.28 558
4791.94 589
4792.59 645
4793.24 605
4793.90 620
4794.55 570
4795.20 592
4795.86 583
4796.51 585
4797.16 612
4797.82 628
4798.47 570
4799.12 568
4799.78 527
4800.43 546
4801.08 618
4801.74 650
4802.39 584
4803.05 628
4803.70 651
4804.35 638
4805.01 655
4805.66 589
4806.31 564
4806.97 615
4807.62 560
4808.28 523
4808.93 519
4809.59 609
4810.24 644
4810.89 620
4811.55 581
4812.20 556
4812.86 564
4813.51 581
4814.17 645
4814.82 672
4815.48 615
4816.13 591
4816.78 591
4817.44 706
4818.09 743
4818.75 725
4819.40 729
4820.06 704
4820.71 760
4821.37 699
4822.02 755
4822.68 669
4823.33 632
4823.99 714
4824.64 712
4825.30 780
4825.95 812
4826.61 863
4827.27 812
4827.92 888
4828.58 843
4829.23 851
4829.89 891
4830.54 880
4831.20 925
4831.85 907
4832.51 886
4833.17 812
4833.82 934
4834.48 956
4835.13 965
4835.79 907
4836.45 1008
4837.10 1085
4837.76 1073
4838.41 1113
4839.07 1106
4839.73 1072
4840.38 1138
4841.04 1066
4841.70 1097
4842.35 1136
4843.01 1230
4843.66 1188
4844.32 1198
4844.98 1235
4845.63 1238
4846.29 1213
4846.95 1297
4847.60 1465
4848.26 1493
4848.92 1501
4849.58 1682
4850.23 1840
4850.89 1889
4851.55 1843
4852.20 2002
4852.86 1970
4853.52 2074
4854.17 1790
4854.83 1985
4855.49 1808
4856.15 1720
4856.80 1871
4857.46 1777
4858.12 2109
4858.78 2303
4859.43 2327
4860.09 2285
4860.75 2326
4861.41 2329
4862.07 2147
4862.72 2129
4863.38 2073
4864.04 1795
4864.70 1672
4865.35 1560
4866.01 1574
4866.67 1584
4867.33 1781
4867.99 1665
4868.65 1686
4869.30 1759
4869.96 1645
4870.62 1678
4871.28 1522
4871.94 1568
4872.60 1404
4873.25 1390
4873.91 1396
4874.57 1356
4875.23 1281
4875.89 1337
4876.55 1292
4877.21 1178
4877.86 1265
4878.52 1290
4879.18 1289
4879.84 1163
4880.50 1295
4881.16 1209
4881.82 1176
4882.48 1152
4883.14 1164
4883.80 1132
4884.46 1073
4885.11 1009
4885.77 1103
4886.43 961
4887.09 994
4887.75 1032
4888.41 1009
4889.07 1009
4889.73 1006
4890.39 1038
4891.05 1078
4891.71 1008
4892.37 1008
4893.03 1187
4893.69 1020
4894.35 1000
4895.01 966
4895.67 991
4896.33 965
4896.99 895
4897.65 872
4898.31 837
4898.97 811
4899.63 893
4900.29 898
4900.95 739
4901.61 862
4902.27 830
4902.93 808
4903.59 759
4904.25 739
4904.91 777
4905.58 795
4906.24 735
4906.90 592
4907.56 670
4908.22 705
4908.88 638
4909.54 706
4910.20 727
4910.86 780
4911.52 715
4912.18 653
4912.85 670
4913.51 674
4914.17 691
4914.83 701
4915.49 676
4916.15 735
4916.81 712
4917.48 686
4918.14 691
4918.80 616
4919.46 642
4920.12 606
4920.78 658
4921.45 604
4922.11 629
4922.77 540
4923.43 619
4924.09 618
4924.76 591
4925.42 667
4926.08 561
4926.74 567
4927.40 689
4928.07 631
4928.73 608
4929.39 682
4930.05 598
4930.72 594
4931.38 641
4932.04 581
4932.70 624
4933.37 659
4934.03 599
4934.69 614
4935.35 664
4936.02 677
4936.68 673
4937.34 697
4938.00 645
4938.67 737
4939.33 681
4939.99 607
4940.66 616
4941.32 563
4941.98 550
4942.65 563
4943.31 668
4943.97 600
4944.64 616
4945.30 665
4945.96 665
4946.63 540
4947.29 579
4947.95 539
4948.62 578
4949.28 511
4949.94 534
4950.61 502
4951.27 498
4951.94 512
4952.60 561
4953.26 545
4953.93 480
4954.59 537
4955.26 523
4955.92 510
4956.58 482
4957.25 595
4957.91 519
4958.58 506
4959.24 575
4959.90 524
4960.57 521
4961.23 571
4961.90 567
4962.56 587
4963.23 574
4963.89 539
4964.56 599
4965.22 632
4965.89 630
4966.55 672
4967.22 747
4967.88 682
4968.55 624
4969.21 716
4969.88 626
4970.54 600
4971.21 668
4971.87 550
4972.54 486
4973.20 507
4973.87 519
4974.53 578
4975.20 556
4975.86 533
4976.53 533
4977.19 535
4977.86 609
4978.52 550
4979.19 532
4979.86 464
4980.52 483
4981.19 488
4981.85 447
4982.52 496
4983.19 450
4983.85 548
4984.52 563
4985.18 498
4985.85 510
4986.52 479
4987.18 574
4987.85 496
4988.51 528
4989.18 584
4989.85 588
4990.51 528
4991.18 556
4991.85 506
4992.51 477
4993.18 561
4993.85 532
4994.51 498
4995.18 511
4995.85 494
4996.51 452
4997.18 483
4997.85 471
4998.51 538
4999.18 528
4999.85 482
5000.51 502
5001.18 473
5001.85 471
5002.52 440
5003.18 482
5003.85 521
5004.52 565
5005.19 565
5005.85 515
5006.52 477
5007.19 497
5007.86 531
5008.52 485
5009.19 480
5009.86 540
5010.53 545
5011.19 542
5011.86 485
5012.53 471
5013.20 466
5013.87 474
5014.53 543
5015.20 529
5015.87 524
5016.54 486
5017.21 518
5017.87 524
5018.54 491
5019.21 533
5019.88 483
5020.55 447
5021.22 501
5021.88 530
5022.55 586
5023.22 596
5023.89 478
5024.56 443
5025.23 467
5025.90 531
5026.57 520
5027.23 525
5027.90 516
5028.57 466
5029.24 525
5029.91 575
5030.58 519
5031.25 459
5031.92 458
5032.59 492
5033.26 411
5033.93 453
5034.59 456
5035.26 441
5035.93 497
5036.60 497
5037.27 469
5037.94 465
5038.61 462
5039.28 460
5039.95 415
5040.62 446
5041.29 472
5041.96 480
5042.63 515
5043.30 442
5043.97 424
5044.64 538
5045.31 506
5045.98 476
5046.65 414
5047.32 515
5047.99 494
5048.66 486
5049.33 461
5050.00 491
5050.67 520
5051.34 484
5052.01 539
5052.68 465
5053.35 479
5054.03 533
5054.70 512
5055.37 407
5056.04 372
5056.71 450
5057.38 496
5058.05 529
5058.72 505
5059.39 434
5060.06 506
5060.73 492
5061.41 437
5062.08 393
5062.75 441
5063.42 467
5064.09 460
5064.76 471
5065.43 457
5066.10 480
5066.78 542
5067.45 539
5068.12 453
5068.79 431
5069.46 410
5070.13 437
5070.81 491
5071.48 424
5072.15 467
5072.82 514
5073.49 516
5074.17 499
5074.84 481
5075.51 432
5076.18 442
5076.85 526
5077.53 545
5078.20 462
5078.87 559
5079.54 478
5080.22 562
5080.89 607
5081.56 566
5082.23 517
5082.91 467
5083.58 519
5084.25 495
5084.92 496
5085.60 509
5086.27 509
5086.94 464
5087.61 476
5088.29 453
5088.96 481
5089.63 527
5090.31 463
5090.98 447
5091.65 578
5092.33 500
5093.00 539
5093.67 545
5094.35 597
5095.02 603
5095.69 548
5096.37 518
5097.04 506
5097.71 554
5098.39 534
5099.06 501
5099.73 482
5100.41 465
5101.08 499
5101.76 508
5102.43 458
5103.10 495
5103.78 525
5104.45 451
5105.12 516
5105.80 569
5106.47 473
5107.15 509
5107.82 504
5108.50 451
5109.17 489
5109.84 561
5110.52 578
5111.19 543
5111.87 512
5112.54 507
5113.22 499
5113.89 510
5114.57 506
5115.24 520
5115.92 516
5116.59 519
5117.27 546
5117.94 568
5118.61 541
5119.29 514
5119.96 584
5120.64 547
5121.31 581
5121.99 543
5122.67 497
5123.34 502
5124.02 482
5124.69 433
5125.37 505
5126.04 475
5126.72 451
5127.39 457
5128.07 537
5128.74 516
5129.42 465
5130.10 423
5130.77 426
5131.45 500
5132.12 483
5132.80 461
5133.47 422
5134.15 454
5134.83 466
5135.50 448
5136.18 424
5136.85 483
5137.53 484
5138.21 402
5138.88 463
5139.56 469
5140.24 451
5140.91 515
5141.59 481
5142.27 506
5142.94 460
5143.62 424
5144.30 442
5144.97 389
5145.65 433
5146.33 419
5147.00 447
5147.68 476
5148.36 427
5149.03 448
5149.71 440
5150.39 410
5151.06 468
5151.74 459
5152.42 452
5153.10 439
5153.77 407
5154.45 397
5155.13 390
5155.80 460
5156.48 443
5157.16 444
5157.84 411
5158.51 452
5159.19 438
5159.87 439
5160.55 478
5161.23 475
5161.90 441
5162.58 475
5163.26 473
5163.94 516
5164.61 487
5165.29 441
5165.97 497
5166.65 467
5167.33 427
5168.00 435
5168.68 442
5169.36 455
5170.04 480
5170.72 458
5171.40 434
5172.07 474
5172.75 448
5173.43 398
5174.11 377
5174.79 432
5175.47 432
5176.15 474
5176.83 358
5177.50 390
5178.18 430
5178.86 481
5179.54 430
5180.22 499
5180.90 517
5181.58 469
5182.26 472
5182.94 526
5183.62 508
5184.29 541
5184.97 486
5185.65 420
5186.33 415
5187.01 467
5187.69 443
5188.37 448
5189.05 406
5189.73 392
5190.41 421
5191.09 458
5191.77 460
5192.45 420
5193.13 383
5193.81 399
5194.49 434
5195.17 447
5195.85 406
5196.53 396
5197.21 421
5197.89 427
5198.57 465
5199.25 496
5199.93 444
5200.61 391
5201.29 462
5201.97 424
5202.65 446
5203.33 399
5204.01 414
5204.69 483
5205.37 441
5206.05 490
5206.73 502
5207.42 516
5208.10 476
5208.78 450
5209.46 459
5210.14 416
5210.82 527
5211.50 453
5212.18 522
5212.86 481
5213.54 447
5214.23 475
5214.91 431
5215.59 442
5216.27 435
5216.95 490
5217.63 449
5218.31 427
5219.00 495
5219.68 501
5220.36 477
5221.04 443
5221.72 460
5222.40 461
5223.09 514
5223.77 542
5224.45 473
5225.13 473
5225.81 447
5226.50 415
5227.18 473
5227.86 452
5228.54 433
5229.22 458
5229.91 463
5230.59 441
5231.27 448
5231.95 437
5232.64 508
5233.32 423
5234.00 420
5234.68 406
5235.37 467
5236.05 525
5236.73 441
5237.41 420
5238.10 527
5238.78 491
5239.46 485
5240.14 524
5240.83 502
5241.51 519
5242.19 477
5242.88 500
5243.56 450
5244.24 443
5244.93 417
5245.61 383
5246.29 434
5246.98 484
5247.66 529
5248.34 436
5249.03 429
5249.71 376
5250.39 487
5251.08 441
5251.76 435
5252.44 423
5253.13 418
5253.81 454
5254.50 455
5255.18 461
5255.86 463
5256.55 483
5257.23 523
5257.92 523
5258.60 465
5259.28 387
5259.97 410
5260.65 385
5261.34 467
5262.02 470
5262.71 465
5263.39 489
5264.07 459
5264.76 500
5265.44 492
5266.13 450
5266.81 474
5267.50 530
5268.18 570
5268.87 439
5269.55 489
5270.24 504
5270.92 480
5271.61 496
5272.29 458
5272.98 462
5273.66 464
5274.35 426
5275.03 483
5275.72 426
5276.40 458
5277.09 436
5277.77 480
5278.46 414
5279.14 411
5279.83 443
5280.52 410
5281.20 447
5281.89 482
5282.57 465
5283.26 425
5283.94 487
5284.63 454
5285.32 499
5286.00 485
5286.69 479
5287.37 475
5288.06 487
5288.75 480
5289.43 517
5290.12 534
5290.80 478
5291.49 372
5292.18 410
5292.86 461
5293.55 415
5294.24 417
5294.92 379
5295.61 424
5296.30 411
5296.98 414
5297.67 463
5298.36 523
5299.04 521
5299.73 525
5300.42 439
5301.10 450
5301.79 467
5302.48 473
5303.16 492
5303.85 491
5304.54 466
5305.22 482
5305.91 474
5306.60 477
5307.29 416
5307.97 446
5308.66 410
5309.35 425
5310.04 409
5310.72 503
5311.41 524
5312.10 534
5312.79 468
5313.47 546
5314.16 472
5314.85 533
5315.54 494
5316.23 510
5316.91 446
5317.60 497
5318.29 426
5318.98 508
5319.67 531
5320.35 462
5321.04 528
5321.73 536
5322.42 548
5323.11 525
5323.79 536
5324.48 522
5325.17 543
5325.86 462
5326.55 506
5327.24 473
5327.93 451
5328.61 465
5329.30 479
5329.99 533
5330.68 442
5331.37 449
5332.06 404
5332.75 459
5333.44 437
5334.13 483
5334.81 453
5335.50 532
5336.19 516
5336.88 456
5337.57 520
5338.26 505
5338.95 486
5339.64 417
5340.33 439
5341.02 463
5341.71 475
5342.40 496
5343.09 435
5343.78 473
5344.47 435
5345.16 444
5345.85 432
5346.54 486
5347.22 496
5347.91 529
5348.60 505
5349.29 496
5349.98 562
5350.67 552
5351.37 437
5352.06 559
5352.75 566
5353.44 510
5354.13 522
5354.82 458
5355.51 461
5356.20 448
5356.89 456
5357.58 567
5358.27 434
5358.96 411
5359.65 431
5360.34 408
5361.03 459
5361.72 396
5362.41 466
5363.10 472
5363.80 446
5364.49 460
5365.18 483
5365.87 446
5366.56 461
5367.25 439
5367.94 412
5368.63 462
5369.32 433
5370.02 425
5370.71 404
5371.40 406
5372.09 418
5372.78 433
5373.47 415
5374.16 416
5374.86 404
5375.55 410
5376.24 410
5376.93 419
5377.62 442
5378.32 417
5379.01 383
5379.70 398
5380.39 483
5381.08 394
5381.78 398
5382.47 493
5383.16 464
5383.85 425
5384.54 378
5385.24 417
5385.93 388
5386.62 389
5387.31 451
5388.01 430
5388.70 421
5389.39 393
5390.08 440
5390.78 441
5391.47 487
5392.16 451
5392.85 467
5393.55 525
5394.24 466
5394.93 443
5395.63 442
5396.32 462
5397.01 452
5397.71 414
5398.40 412
5399.09 390
5399.79 399
5400.48 403
5401.17 369
5401.87 472
5402.56 472
5403.25 429
5403.95 437
5404.64 485
5405.33 413
5406.03 444
5406.72 380
5407.41 416
5408.11 424
5408.80 463
5409.50 491
5410.19 523
5410.88 485
5411.58 472
5412.27 440
5412.97 490
5413.66 431
5414.35 410
5415.05 504
5415.74 435
5416.44 440
5417.13 432
5417.83 399
5418.52 501
5419.21 421
5419.91 479
5420.60 523
5421.30 510
5421.99 478
5422.69 460
5423.38 395
5424.08 472
5424.77 472
5425.47 458
5426.16 488
5426.86 499
5427.55 451
5428.25 440
5428.94 415
5429.64 466
5430.33 448
5431.03 483
5431.72 530
5432.42 527
5433.11 534
5433.81 550
5434.50 554
5435.20 479
5435.90 533
5436.59 488
5437.29 531
5437.98 584
5438.68 561
5439.37 599
5440.07 545
5440.77 630
5441.46 563
5442.16 537
5442.85 587
5443.55 561
5444.25 500
5444.94 550
5445.64 574
5446.34 613
5447.03 652
5447.73 683
5448.42 630
5449.12 630
5449.82 663
5450.51 630
5451.21 680
5451.91 620
5452.60 616
5453.30 623
5454.00 651
5454.69 627
5455.39 611
5456.09 588
5456.78 608
5457.48 559
5458.18 557
5458.88 588
5459.57 576
5460.27 637
5460.97 606
5461.66 596
5462.36 640
5463.06 656
5463.76 626
5464.45 700
5465.15 626
5465.85 626
5466.55 719
5467.24 695
5467.94 665
5468.64 650
5469.34 677
5470.03 719
5470.73 703
5471.43 616
5472.13 648
5472.83 652
5473.52 703
5474.22 737
5474.92 734
5475.62 718
5476.32 810
5477.01 755
5477.71 830
5478.41 838
5479.11 1030
5479.81 1086
5480.51 1089
5481.20 1179
5481.90 1269
5482.60 1425
5483.30 1436
5484.00 1449
5484.70 1305
5485.40 1085
5486.09 1102
5486.79 1099
5487.49 1004
5488.19 1067
5488.89 1027
5489.59 965
5490.29 871
5490.99 805
5491.69 961
5492.39 940
5493.09 869
5493.78 960
5494.48 992
5495.18 1027
5495.88 995
5496.58 985
5497.28 1136
5497.98 1124
5498.68 1187
5499.38 1412
5500.08 1442
5500.78 1640
5501.48 1729
5502.18 1880
5502.88 2047
5503.58 2116
5504.28 2098
5504.98 1981
5505.68 1721
5506.38 1577
5507.08 1468
5507.78 1237
5508.48 1250
5509.18 1038
5509.88 916
5510.58 974
5511.28 845
5511.98 727
5512.68 767
5513.38 816
5514.08 761
5514.78 716
5515.48 811
5516.18 733
5516.89 798
5517.59 812
5518.29 781
5518.99 723
5519.69 650
5520.39 615
5521.09 636
5521.79 605
5522.49 609
5523.19 575
5523.90 629
5524.60 650
5525.30 656
5526.00 567
5526.70 635
5527.40 637
5528.10 574
5528.81 628
5529.51 575
5530.21 630
5530.91 647
5531.61 611
5532.31 530
5533.02 524
5533.72 538
5534.42 567
5535.12 549
5535.82 594
5536.52 622
5537.23 607
5537.93 524
5538.63 573
5539.33 563
5540.04 584
5540.74 551
5541.44 566
5542.14 586
5542.84 490
5543.55 449
5544.25 482
5544.95 523
5545.65 604
5546.36 547
5547.06 512
5547.76 492
5548.47 517
5549.17 504
5549.87 521
5550.57 495
5551.28 548
5551.98 493
5552.68 582
5553.39 495
5554.09 543
5554.79 476
5555.50 445
5556.20 473
5556.90 458
5557.61 498
5558.31 547
5559.01 582
5559.72 576
5560.42 517
5561.12 465
5561.83 542
5562.53 488
5563.23 511
5563.94 475
5564.64 539
5565.35 527
5566.05 510
5566.75 488
5567.46 567
5568.16 558
5568.86 531
5569.57 510
5570.27 506
5570.98 469
5571.68 535
5572.39 566
5573.09 522
5573.79 480
5574.50 508
5575.20 447
5575.91 473
5576.61 558
5577.32 466
5578.02 429
5578.73 450
5579.43 409
5580.14 480
5580.84 517
5581.55 482
5582.25 545
5582.96 481
5583.66 507
5584.37 567
5585.07 450
5585.78 449
5586.48 435
5587.19 486
5587.89 548
5588.60 462
5589.30 522
5590.01 548
5590.71 498
5591.42 506
5592.12 495
5592.83 510
5593.53 460
5594.24 426
5594.95 471
5595.65 424
5596.36 519
5597.06 569
5597.77 474
5598.48 488
5599.18 463
5599.89 433
5600.59 484
5601.30 407
5602.01 436
5602.71 410
5603.42 447
5604.12 454
5604.83 389
5605.54 433
5606.24 391
5606.95 403
5607.66 372
5608.36 431
5609.07 472
5609.78 458
5610.48 466
5611.19 501
5611.90 434
5612.60 437
5613.31 446
5614.02 465
5614.72 428
5615.43 463
5616.14 402
5616.85 456
5617.55 440
5618.26 458
5618.97 386
5619.67 414
5620.38 486
5621.09 389
5621.80 414
5622.50 397
5623.21 435
5623.92 526
5624.63 508
5625.33 424
5626.04 458
5626.75 413
5627.46 442
5628.16 444
5628.87 399
5629.58 397
5630.29 399
5631.00 439
5631.70 441
5632.41 442
5633.12 480
5633.83 432
5634.54 446
5635.24 433
5635.95 487
5636.66 425
5637.37 421
5638.08 438
5638.79 451
5639.50 405
5640.20 480
5640.91 445
5641.62 471
5642.33 484
5643.04 500
5643.75 539
5644.46 506
5645.17 501
5645.87 547
5646.58 454
5647.29 459
5648.00 453
5648.71 465
5649.42 498
5650.13 442
5650.84 473
5651.55 498
5652.26 455
5652.97 452
5653.67 523
5654.38 463
5655.09 467
5655.80 537
5656.51 571
5657.22 605
5657.93 638
5658.64 623
5659.35 611
5660.06 605
5660.77 575
5661.48 617
5662.19 679
5662.90 626
5663.61 466
5664.32 526
5665.03 468
5665.74 450
5666.45 519
5667.16 543
5667.87 503
5668.58 531
5669.29 448
5670.00 454
5670.71 473
5671.42 500
5672.14 474
5672.85 445
5673.56 428
5674.27 455
5674.98 491
5675.69 524
5676.40 445
5677.11 442
5677.82 445
5678.53 385
5679.24 378
5679.95 406
5680.67 448
5681.38 504
5682.09 487
5682.80 459
5683.51 405
5684.22 439
5684.93 360
5685.64 466
5686.36 475
5687.07 479
5687.78 458
5688.49 449
5689.20 448
5689.91 438
5690.63 432
5691.34 440
5692.05 426
5692.76 424
5693.47 418
5694.18 406
5694.90 365
5695.61 339
5696.32 385
5697.03 355
5697.75 396
5698.46 347
5699.17 487
5699.88 428
5700.59 415
5701.31 433
5702.02 439
5702.73 484
5703.44 417
5704.16 432
5704.87 381
5705.58 383
5706.29 391
5707.01 425
5707.72 387
5708.43 367
5709.15 381
5709.86 383
5710.57 370
5711.28 421
5712.00 395
5712.71 445
5713.42 505
5714.14 429
5714.85 395
5715.56 401
5716.28 460
5716.99 393
5717.70 398
5718.42 383
5719.13 408
5719.84 467
5720.56 383
5721.27 433
5721.99 426
5722.70 431
5723.41 401
5724.13 394
5724.84 383
5725.55 420
5726.27 393
5726.98 445
5727.70 478
5728.41 496
5729.12 502
5729.84 490
5730.55 413
5731.27 419
5731.98 438
5732.70 493
5733.41 448
5734.13 422
5734.84 384
5735.55 399
5736.27 412
5736.98 376
5737.70 374
5738.41 399
5739.13 411
5739.84 356
5740.56 397
5741.27 371
5741.99 390
5742.70 404
5743.42 508
5744.13 415
5744.85 376
5745.56 349
5746.28 376
5746.99 374
5747.71 344
5748.42 398
5749.14 411
5749.85 426
5750.57 345
5751.29 384
5752.00 412
5752.72 317
5753.43 388
5754.15 457
5754.86 433
5755.58 433
5756.30 389
5757.01 362
5757.73 370
5758.44 404
5759.16 355
5759.87 390
5760.59 408
5761.31 389
5762.02 374
5762.74 397
5763.46 424
5764.17 373
5764.89 382
5765.60 340
5766.32 379
5767.04 358
5767.75 397
5768.47 392
5769.19 368
5769.90 444
5770.62 481
5771.34 445
5772.05 394
5772.77 461
5773.49 409
5774.21 424
5774.92 394
5775.64 417
5776.36 423
5777.07 438
5777.79 394
5778.51 471
5779.23 426
5779.94 433
5780.66 430
5781.38 372
5782.09 392
5782.81 400
5783.53 409
5784.25 383
5784.96 349
5785.68 381
5786.40 453
5787.12 415
5787.84 361
5788.55 398
5789.27 457
5789.99 430
5790.71 401
5791.43 433
5792.14 439
5792.86 347
5793.58 435
5794.30 500
5795.02 470
5795.73 454
5796.45 449
5797.17 495
5797.89 430
5798.61 435
5799.33 470
5800.05 470
5800.76 474
5801.48 466
5802.20 623
5802.92 581
5803.64 673
5804.36 604
5805.08 697
5805.80 658
5806.51 585
5807.23 586
5807.95 600
5808.67 561
5809.39 514
5810.11 491
5810.83 446
5811.55 373
5812.27 429
5812.99 488
5813.71 458
5814.43 407
5815.14 432
5815.86 416
5816.58 415
5817.30 415
5818.02 518
5818.74 494
5819.46 440
5820.18 515
5820.90 513
5821.62 528
5822.34 417
5823.06 473
5823.78 522
5824.50 520
5825.22 474
5825.94 493
5826.66 484
5827.38 483
5828.10 499
5828.82 429
5829.54 484
5830.26 419
5830.98 489
5831.71 527
5832.43 428
5833.15 451
5833.87 466
5834.59 419
5835.31 448
5836.03 464
5836.75 519
5837.47 545
5838.19 484
5838.91 438
5839.63 421
5840.36 412
5841.08 417
5841.80 389
5842.52 396
5843.24 420
5843.96 430
5844.68 394
5845.40 468
5846.13 453
5846.85 442
5847.57 473
5848.29 452
5849.01 432
5849.73 416
5850.45 423
5851.18 481
5851.90 463
5852.62 442
5853.34 472
5854.06 454
5854.79 485
5855.51 467
5856.23 470
5856.95 435
5857.67 398
5858.40 497
5859.12 449
5859.84 443
5860.56 458
5861.28 451
5862.01 462
5862.73 438
5863.45 488
5864.17 436
5864.90 412
5865.62 455
5866.34 435
5867.07 413
5867.79 484
5868.51 435
5869.23 516
5869.96 485
5870.68 411
5871.40 447
5872.13 455
5872.85 450
5873.57 509
5874.29 453
5875.02 425
5875.74 462
5876.46 466
5877.19 520
5877.91 498
5878.63 462
5879.36 434
5880.08 477
5880.81 501
5881.53 456
5882.25 475
5882.98 467
5883.70 527
5884.42 508
5885.15 543
5885.87 504
5886.60 487
5887.32 504
5888.04 577
5888.77 513
5889.49 546
5890.22 545
5890.94 499
5891.66 479
5892.39 492
5893.11 477
5893.84 468
5894.56 452
5895.29 464
5896.01 513
5896.73 486
5897.46 532
5898.18 528
5898.91 484
5899.63 465
5900.36 472
5901.08 492
5901.81 524
5902.53 511
5903.26 524
5903.98 554
5904.71 498
5905.43 539
5906.16 514
5906.88 589
5907.61 547
5908.33 546
5909.06 598
5909.78 556
5910.51 539
5911.23 548
5911.96 575
5912.69 598
5913.41 543
5914.14 606
5914.86 565
5915.59 639
5916.31 628
5917.04 561
5917.77 506
5918.49 529
5919.22 502
5919.94 578
5920.67 698
5921.39 664
5922.12 612
5922.85 619
5923.57 624
5924.30 630
5925.03 616
5925.75 648
5926.48 674
5927.20 669
5927.93 686
5928.66 728
5929.38 740
5930.11 708
5930.84 683
5931.56 736
5932.29 655
5933.02 659
5933.74 736
5934.47 690
5935.20 739
5935.93 778
5936.65 758
5937.38 774
5938.11 790
5938.83 762
5939.56 820
5940.29 852
5941.02 878
5941.74 849
5942.47 907
5943.20 963
5943.92 875
5944.65 873
5945.38 944
5946.11 996
5946.83 939
5947.56 947
5948.29 1070
5949.02 1026
5949.75 1076
5950.47 1118
5951.20 1216
5951.93 1230
5952.66 1243
5953.39 1311
5954.11 1412
5954.84 1410
5955.57 1523
5956.30 1556
5957.03 1471
5957.75 1361
5958.48 1471
5959.21 1456
5959.94 1418
5960.67 1431
5961.40 1432
5962.12 1397
5962.85 1326
5963.58 1428
5964.31 1473
5965.04 1522
5965.77 1689
5966.50 1793
5967.23 1756
5967.95 1935
5968.68 2013
5969.41 2233
5970.14 2204
5970.87 2334
5971.60 2324
5972.33 2136
5973.06 2103
5973.79 1933
5974.52 1834
5975.25 1751
5975.98 1811
5976.71 1764
5977.43 1801
5978.16 1708
5978.89 1685
5979.62 1864
5980.35 1799
5981.08 1802
5981.81 1849
5982.54 1904
5983.27 2040
5984.00 1976
5984.73 2197
5985.46 2031
5986.19 2042
5986.92 2055
5987.65 2123
5988.38 2191
5989.11 2039
5989.84 2171
5990.57 2083
5991.30 2000
5992.03 2091
5992.76 1982
5993.49 2062
5994.22 2066
5994.96 2014
5995.69 2058
5996.42 2156
5997.15 2230
5997.88 2243
5998.61 2313
5999.34 2269
6000.07 2242
6000.80 2396
6001.53 2333
6002.26 2395
6002.99 2339
6003.73 2424
6004.46 2395
6005.19 2310
6005.92 2286
6006.65 2156
6007.38 2192
6008.11 2329
6008.84 2328
6009.58 2432
6010.31 2566
6011.04 2998
6011.77 3414
6012.50 4229
6013.23 4915
6013.97 5744
6014.70 6147
6015.43 7023
6016.16 7475
6016.89 7928
6017.62 7870
6018.36 7390
6019.09 6914
6019.82 6171
6020.55 5865
6021.29 5057
6022.02 4391
6022.75 3629
6023.48 3124
6024.21 2741
6024.95 2174
6025.68 2016
6026.41 1814
6027.14 1735
6027.88 1649
6028.61 1566
6029.34 1568
6030.07 1560
6030.81 1500
6031.54 1606
6032.27 1475
6033.01 1476
6033.74 1430
6034.47 1398
6035.20 1350
6035.94 1411
6036.67 1367
6037.40 1307
6038.14 1318
6038.87 1350
6039.60 1489
6040.34 1420
6041.07 1509
6041.80 1512
6042.54 1375
6043.27 1444
6044.00 1508
6044.74 1442
6045.47 1468
6046.21 1526
6046.94 1723
6047.67 1616
6048.41 1771
6049.14 1765
6049.87 1736
6050.61 1862
6051.34 2104
6052.08 2181
6052.81 2261
6053.54 2239
6054.28 2512
6055.01 2838
6055.75 2835
6056.48 2762
6057.22 2838
6057.95 2599
6058.68 2326
6059.42 2220
6060.15 2025
6060.89 1902
6061.62 1831
6062.36 1727
6063.09 1581
6063.83 1611
6064.56 1546
6065.30 1643
6066.03 1495
6066.77 1433
6067.50 1381
6068.24 1423
6068.97 1497
6069.71 1421
6070.44 1414
6071.18 1347
6071.91 1323
6072.65 1281
6073.38 1258
6074.12 1301
6074.85 1272
6075.59 1256
6076.32 1199
6077.06 1143
6077.80 1227
6078.53 1254
6079.27 1188
6080.00 1186
6080.74 1108
6081.47 1138
6082.21 1122
6082.95 1182
6083.68 1096
6084.42 1116
6085.15 1058
6085.89 1057
6086.63 1065
6087.36 1045
6088.10 1013
6088.83 1075
6089.57 1062
6090.31 1028
6091.04 1011
6091.78 1022
6092.52 1025
6093.25 1006
6093.99 1034
6094.73 1059
6095.46 1055
6096.20 948
6096.94 966
6097.67 952
6098.41 910
6099.15 898
6099.88 907
6100.62 855
6101.36 800
6102.10 880
6102.83 823
6103.57 799
6104.31 818
6105.04 879
6105.78 838
6106.52 891
6107.26 852
6107.99 836
6108.73 882
6109.47 961
6110.21 895
6110.94 841
6111.68 807
6112.42 872
6113.16 848
6113.89 847
6114.63 927
6115.37 906
6116.11 866
6116.85 868
6117.58 917
6118.32 899
6119.06 863
6119.80 864
6120.54 833
6121.27 873
6122.01 918
6122.75 929
6123.49 860
6124.23 925
6124.97 913
6125.70 968
6126.44 1012
6127.18 964
6127.92 987
6128.66 870
6129.40 913
6130.14 956
6130.88 920
6131.61 994
6132.35 979
6133.09 915
6133.83 979
6134.57 964
6135.31 920
6136.05 931
6136.79 927
6137.53 967
6138.27 946
6139.01 948
6139.74 963
6140.48 900
6141.22 949
6141.96 932
6142.70 1028
6143.44 989
6144.18 1077
6144.92 1105
6145.66 1098
6146.40 1010
6147.14 953
6147.88 993
6148.62 1004
6149.36 1115
6150.10 1163
6150.84 1054
6151.58 1007
6152.32 1054
6153.06 1102
6153.80 1132
6154.54 1190
6155.28 1147
6156.02 1117
6156.76 1143
6157.50 1108
6158.24 1173
6158.98 1167
6159.72 1174
6160.46 1237
6161.21 1212
6161.95 1143
6162.69 1267
6163.43 1292
6164.17 1328
6164.91 1348
6165.65 1435
6166.39 1464
6167.13 1607
6167.87 1693
6168.61 1705
6169.36 1731
6170.10 1768
6170.84 1853
6171.58 1857
6172.32 1905
6173.06 1787
6173.80 1684
6174.54 1742
6175.29 1738
6176.03 1654
6176.77 1547
6177.51 1469
6178.25 1463
6178.99 1536
6179.74 1533
6180.48 1549
6181.22 1534
6181.96 1506
6182.70 1522
6183.45 1571
6184.19 1638
6184.93 1713
6185.67 1576
6186.41 1594
6187.16 1703
6187.90 1706
6188.64 1786
6189.38 1760
6190.12 1869
6190.87 1777
6191.61 1895
6192.35 1953
6193.09 1929
6193.84 2085
6194.58 2083
6195.32 2198
6196.07 2280
6196.81 2317
6197.55 2191
6198.29 2339
6199.04 2222
6199.78 2329
6200.52 2271
6201.27 2183
6202.01 2190
6202.75 2278
6203.50 2243
6204.24 2546
6204.98 2677
6205.73 3125
6206.47 3730
6207.21 4392
6207.96 5201
6208.70 6606
6209.44 7537
6210.19 8571
6210.93 9737
6211.67 10446
6212.42 11081
6213.16 11007
6213.90 11008
6214.65 10240
6215.39 9255
6216.14 7968
6216.88 6792
6217.62 5707
6218.37 4726
6219.11 3841
6219.86 3141
6220.60 2540
6221.35 2253
6222.09 1966
6222.83 1855
6223.58 1811
6224.32 1605
6225.07 1577
6225.81 1578
6226.56 1470
6227.30 1471
6228.05 1463
6228.79 1411
6229.53 1322
6230.28 1223
6231.02 1175
6231.77 1158
6232.51 1237
6233.26 1090
6234.00 1107
6234.75 1090
6235.49 1181
6236.24 1158
6236.98 1168
6237.73 1198
6238.48 1282
6239.22 1387
6239.97 1418
6240.71 1493
6241.46 1492
6242.20 1569
6242.95 1689
6243.69 1653
6244.44 1631
6245.18 1591
6245.93 1459
6246.68 1439
6247.42 1424
6248.17 1469
6248.91 1496
6249.66 1469
6250.41 1641
6251.15 1758
6251.90 1588
6252.64 1623
6253.39 1550
6254.14 1412
6254.88 1455
6255.63 1433
6256.38 1464
6257.12 1394
6257.87 1271
6258.61 1244
6259.36 1240
6260.11 1223
6260.85 1213
6261.60 1248
6262.35 1244
6263.09 1322
6263.84 1221
6264.59 1194
6265.34 1206
6266.08 1188
6266.83 1161
6267.58 1194
6268.32 1194
6269.07 1050
6269.82 1105
6270.56 1069
6271.31 1123
6272.06 1058
6272.81 1051
6273.55 1032
6274.30 1102
6275.05 1115
6275.80 1140
6276.54 1099
6277.29 1191
6278.04 1082
6278.79 1202
6279.53 1149
6280.28 1122
6281.03 1175
6281.78 1122
6282.53 1140
6283.27 1123
6284.02 1180
6284.77 1086
6285.52 1019
6286.27 1023
6287.01 1045
6287.76 953
6288.51 909
6289.26 893
6290.01 846
6290.76 891
6291.50 926
6292.25 839
6293.00 844
6293.75 831
6294.50 893
6295.25 902
6296.00 789
6296.74 800
6297.49 819
6298.24 796
6298.99 810
6299.74 841
6300.49 756
6301.24 722
6301.99 742
6302.74 722
6303.49 683
6304.23 780
6304.98 688
6305.73 688
6306.48 765
6307.23 719
6307.98 709
6308.73 731
6309.48 738
6310.23 728
6310.98 729
6311.73 760
6312.48 809
6313.23 816
6313.98 826
6314.73 815
6315.48 877
6316.23 870
6316.98 895
6317.73 774
6318.48 850
6319.23 800
6319.98 780
6320.73 802
6321.48 727
6322.23 735
6322.98 755
6323.73 790
6324.48 761
6325.23 685
6325.98 704
6326.73 677
6327.48 694
6328.23 705
6328.98 756
6329.73 669
6330.49 610
6331.24 670
6331.99 692
6332.74 657
6333.49 735
6334.24 760
6334.99 704
6335.74 639
6336.49 702
6337.24 769
6338.00 803
6338.75 766
6339.50 755
6340.25 676
6341.00 669
6341.75 747
6342.50 672
6343.25 744
6344.01 705
6344.76 726
6345.51 746
6346.26 805
6347.01 678
6347.77 771
6348.52 790
6349.27 762
6350.02 801
6350.77 836
6351.52 903
6352.28 946
6353.03 1062
6353.78 1132
6354.53 1107
6355.29 1145
6356.04 1266
6356.79 1259
6357.54 1186
6358.29 1100
6359.05 1049
6359.80 1031
6360.55 1016
6361.30 910
6362.06 864
6362.81 832
6363.56 834
6364.32 799
6365.07 827
6365.82 815
6366.57 808
6367.33 748
6368.08 753
6368.83 802
6369.59 779
6370.34 724
6371.09 752
6371.85 692
6372.60 724
6373.35 784
6374.11 758
6374.86 684
6375.61 738
6376.37 716
6377.12 768
6377.87 730
6378.63 762
6379.38 790
6380.13 670
6380.89 714
6381.64 746
6382.40 692
6383.15 683
6383.90 758
6384.66 735
6385.41 687
6386.17 710
6386.92 703
6387.67 728
6388.43 680
6389.18 704
6389.94 671
6390.69 665
6391.45 623
6392.20 588
6392.95 581
6393.71 595
6394.46 624
6395.22 574
6395.97 616
6396.73 669
6397.48 662
6398.24 589
6398.99 595
6399.75 607
6400.50 594
6401.26 619
6402.01 603
6402.77 681
6403.52 593
6404.28 621
6405.03 547
6405.79 605
6406.54 587
6407.30 562
6408.05 593
6408.81 626
6409.56 603
6410.32 693
6411.08 625
6411.83 640
6412.59 699
6413.34 736
6414.10 686
6414.85 634
6415.61 591
6416.37 654
6417.12 687
6417.88 630
6418.63 704
6419.39 685
6420.15 623
6420.90 606
6421.66 604
6422.41 585
6423.17 577
6423.93 600
6424.68 672
6425.44 635
6426.20 619
6426.95 629
6427.71 671
6428.47 602
6429.22 585
6429.98 546
6430.73 624
6431.49 610
6432.25 672
6433.01 641
6433.76 623
6434.52 653
6435.28 668
6436.03 663
6436.79 600
6437.55 612
6438.30 607
6439.06 651
6439.82 653
6440.58 583
6441.33 628
6442.09 709
6442.85 633
6443.61 578
6444.36 563
6445.12 599
6445.88 647
6446.64 623
6447.39 594
6448.15 671
6448.91 682
6449.67 740
6450.42 682
6451.18 606
6451.94 653
6452.70 632
6453.46 721
6454.21 695
6454.97 641
6455.73 649
6456.49 696
6457.25 744
6458.01 750
6458.76 795
6459.52 764
6460.28 845
6461.04 827
6461.80 743
6462.56 827
6463.32 875
6464.07 754
6464.83 763
6465.59 880
6466.35 790
6467.11 773
6467.87 883
6468.63 882
6469.39 810
6470.15 878
6470.90 814
6471.66 860
6472.42 896
6473.18 847
6473.94 881
6474.70 859
6475.46 817
6476.22 971
6476.98 914
6477.74 931
6478.50 930
6479.26 942
6480.02 904
6480.78 894
6481.54 912
6482.30 910
6483.06 988
6483.82 959
6484.58 1004
6485.34 977
6486.10 964
6486.86 1085
6487.62 1085
6488.38 1124
6489.14 1108
6489.90 1119
6490.66 1198
6491.42 1139
6492.18 1139
6492.94 1190
6493.70 1245
6494.46 1324
6495.22 1368
6495.98 1467
6496.74 1444
6497.50 1568
6498.26 1575
6499.02 1629
6499.78 1530
6500.54 1506
6501.30 1557
6502.06 1499
6502.83 1542
6503.59 1447
6504.35 1560
6505.11 1556
6505.87 1602
6506.63 1537
6507.39 1627
6508.15 1593
6508.91 1664
6509.68 1560
6510.44 1698
6511.20 1674
6511.96 1721
6512.72 1797
6513.48 1818
6514.25 1843
6515.01 1864
6515.77 1915
6516.53 2018
6517.29 2028
6518.05 1914
6518.82 1911
6519.58 1987
6520.34 2031
6521.10 2085
6521.86 2082
6522.63 2266
6523.39 2324
6524.15 2399
6524.91 2484
6525.67 2500
6526.44 2636
6527.20 2739
6527.96 3029
6528.72 3287
6529.49 3352
6530.25 3360
6531.01 3457
6531.77 3652
6532.54 3685
6533.30 3902
6534.06 4386
6534.83 4884
6535.59 5426
6536.35 6336
6537.11 7391
6537.88 8479
6538.64 9297
6539.40 9864
6540.17 10076
6540.93 10095
6541.69 9539
6542.46 8569
6543.22 7645
6543.98 6421
6544.75 5237
6545.51 4333
6546.27 3586
6547.04 2978
6547.80 2578
6548.56 2176
6549.33 1962
6550.09 1765
6550.86 1669
6551.62 1628
6552.38 1587
6553.15 1522
6553.91 1562
6554.67 1608
6555.44 1467
6556.20 1433
6556.97 1417
6557.73 1380
6558.50 1319
6559.26 1336
6560.02 1200
6560.79 1213
6561.55 1220
6562.32 1232
6563.08 1315
6563.85 1416
6564.61 1398
6565.37 1600
6566.14 1644
6566.90 1705
6567.67 1557
6568.43 1642
6569.20 1730
6569.96 1624
6570.73 1626
6571.49 1591
6572.26 1668
6573.02 1595
6573.79 1575
6574.55 1613
6575.32 1707
6576.08 1710
6576.85 1768
6577.61 1831
6578.38 1882
6579.15 1873
6579.91 1859
6580.68 1943
6581.44 1855
6582.21 1864
6582.97 1701
6583.74 1691
6584.50 1676
6585.27 1673
6586.04 1781
6586.80 1782
6587.57 1671
6588.33 1717
6589.10 1677
6589.87 1605
6590.63 1613
6591.40 1695
6592.16 1765
6592.93 1822
6593.70 1833
6594.46 1867
6595.23 2019
6596.00 2090
6596.76 2098
6597.53 2315
6598.30 2183
6599.06 2190
6599.83 2093
6600.59 2144
6601.36 1926
6602.13 1886
6602.90 1790
6603.66 1644
6604.43 1533
6605.20 1616
6605.96 1595
6606.73 1613
6607.50 1669
6608.26 1767
6609.03 1812
6609.80 1829
6610.57 1831
6611.33 1968
6612.10 1994
6612.87 1919
6613.64 1905
6614.40 1866
6615.17 1792
6615.94 1747
6616.71 1667
6617.47 1555
6618.24 1365
6619.01 1373
6619.78 1239
6620.54 1171
6621.31 1185
6622.08 1233
6622.85 1234
6623.62 1180
6624.38 1113
6625.15 1139
6625.92 1102
6626.69 1106
6627.46 1065
6628.22 951
6628.99 959
6629.76 1058
6630.53 1057
6631.30 1046
6632.07 992
6632.83 1131
6633.60 1188
6634.37 1234
6635.14 1300
6635.91 1398
6636.68 1303
6637.45 1383
6638.22 1355
6638.98 1400
6639.75 1415
6640.52 1321
6641.29 1276
6642.06 1222
6642.83 1151
6643.60 1095
6644.37 1073
6645.14 1072
6645.91 1105
6646.68 1028
6647.45 1030
6648.22 1020
6648.98 1086
6649.75 1050
6650.52 982
6651.29 988
6652.06 975
6652.83 1168
6653.60 1178
6654.37 1203
6655.14 1166
6655.91 1113
6656.68 1195
6657.45 1178
6658.22 1142
6658.99 1236
6659.76 1255
6660.53 1141
6661.30 1208
6662.07 1264
6662.84 1137
6663.61 1056
6664.38 1044
6665.15 1028
6665.92 1069
6666.69 1081
6667.47 1093
6668.24 1073
6669.01 1082
6669.78 1172
6670.55 1076
6671.32 1125
6672.09 1106
6672.86 1122
6673.63 1037
6674.40 1128
6675.17 1113
6675.94 1103
6676.72 1196
6677.49 1191
6678.26 1201
6679.03 1301
6679.80 1279
6680.57 1231
6681.34 1154
6682.11 1264
6682.89 1274
6683.66 1277
6684.43 1454
6685.20 1468
6685.97 1711
6686.74 1730
6687.51 1625
6688.29 1823
6689.06 1873
6689.83 1850
6690.60 1735
6691.37 1577
6692.15 1399
6692.92 1311
6693.69 1198
6694.46 1113
6695.23 1088
6696.01 1078
6696.78 978
6697.55 1017
6698.32 1068
6699.10 990
6699.87 989
6700.64 991
6701.41 906
6702.19 976
6702.96 1100
6703.73 1057
6704.50 947
6705.28 886
6706.05 981
6706.82 968
6707.59 919
6708.37 974
6709.14 973
6709.91 1051
6710.69 1074
6711.46 967
6712.23 946
6713.01 1017
6713.78 1045
6714.55 974
6715.33 866
6716.10 818
6716.87 849
6717.65 941
6718.42 866
6719.19 880
6719.97 822
6720.74 895
6721.51 909
6722.29 871
6723.06 888
6723.84 834
6724.61 835
6725.38 920
6726.16 803
6726.93 799
6727.70 876
6728.48 884
6729.25 895
6730.03 891
6730.80 913
6731.58 971
6732.35 931
6733.12 921
6733.90 951
6734.67 929
6735.45 957
6736.22 1069
6737.00 1126
6737.77 1026
6738.55 962
6739.32 966
6740.10 969
6740.87 960
6741.65 991
6742.42 1073
6743.19 1044
6743.97 873
6744.74 926
6745.52 1015
6746.29 967
6747.07 992
6747.85 1023
6748.62 1178
6749.40 1219
6750.17 1170
6750.95 1166
6751.72 1240
6752.50 1352
6753.27 1528
6754.05 1593
6754.82 1650
6755.60 1719
6756.38 1750
6757.15 1757
6757.93 1680
6758.70 1539
6759.48 1448
6760.25 1276
6761.03 1221
6761.81 1110
6762.58 1108
6763.36 1007
6764.13 979
6764.91 965
6765.69 986
6766.46 886
6767.24 832
6768.02 915
6768.79 898
6769.57 977
6770.35 962
6771.12 943
6771.90 912
6772.67 857
6773.45 860
6774.23 852
6775.00 858
6775.78 771
6776.56 790
6777.34 774
6778.11 755
6778.89 805
6779.67 805
6780.44 854
6781.22 805
6782.00 761
6782.77 891
6783.55 817
6784.33 775
6785.11 764
6785.88 726
6786.66 777
6787.44 702
6788.22 748
6788.99 768
6789.77 691
6790.55 699
6791.33 662
6792.10 731
6792.88 743
6793.66 731
6794.44 740
6795.22 732
6795.99 714
6796.77 724
6797.55 719
6798.33 764
6799.11 720
6799.88 711
6800.66 709
6801.44 701
6802.22 705
6803.00 643
6803.78 671
6804.55 666
6805.33 769
6806.11 752
6806.89 777
6807.67 737
6808.45 736
6809.23 774
6810.00 723
6810.78 739
6811.56 756
6812.34 769
6813.12 731
6813.90 752
6814.68 773
6815.46 778
6816.24 760
6817.02 760
6817.79 749
6818.57 700
6819.35 688
6820.13 690
6820.91 762
6821.69 703
6822.47 723
6823.25 769
6824.03 762
6824.81 713
6825.59 787
6826.37 798
6827.15 694
6827.93 686
6828.71 717
6829.49 705
6830.27 716
6831.05 675
6831.83 720
6832.61 697
6833.39 635
6834.17 722
6834.95 778
6835.73 779
6836.51 700
6837.29 741
6838.07 751
6838.85 729
6839.63 655
6840.41 663
6841.19 675
6841.97 672
6842.75 689
6843.53 785
6844.31 753
6845.09 707
6845.88 714
6846.66 711
6847.44 829
6848.22 808
6849.00 903
6849.78 1010
6850.56 1175
6851.34 1299
6852.12 1332
6852.91 1540
6853.69 1643
6854.47 1748
6855.25 1805
6856.03 1708
6856.81 1638
6857.59 1478
6858.37 1319
6859.16 1224
6859.94 1136
6860.72 1078
6861.50 993
6862.28 867
6863.06 865
6863.85 954
6864.63 916
6865.41 834
6866.19 901
6866.97 886
6867.76 855
6868.54 899
6869.32 891
6870.10 903
6870.89 948
6871.67 956
6872.45 985
6873.23 981
6874.01 868
6874.80 855
6875.58 937
6876.36 917
6877.14 981
6877.93 946
6878.71 948
6879.49 1012
6880.28 957
6881.06 1080
6881.84 1129
6882.62 1077
6883.41 1132
6884.19 1166
6884.97 1135
6885.76 1229
6886.54 1321
6887.32 1465
6888.11 1735
6888.89 1889
6889.67 2195
6890.46 2386
6891.24 2495
6892.02 2324
6892.81 2259
6893.59 2113
6894.37 1912
6895.16 1699
6895.94 1500
6896.72 1375
6897.51 1334
6898.29 1246
6899.08 1190
6899.86 1080
6900.64 1127
6901.43 1140
6902.21 1108
6903.00 1099
6903.78 1066
6904.56 1125
6905.35 1156
6906.13 1158
6906.92 1194
6907.70 1152
6908.49 1074
6909.27 1047
6910.05 1076
6910.84 1150
6911.62 1007
6912.41 949
6913.19 1101
6913.98 1131
6914.76 1015
6915.55 1035
6916.33 1035
6917.12 1050
6917.90 1049
6918.69 1061
6919.47 937
6920.26 983
6921.04 909
6921.83 929
6922.61 965
6923.40 894
6924.18 952
6924.97 948
6925.75 1029
6926.54 1010
6927.32 939
6928.11 991
6928.89 1069
6929.68 1117
6930.47 1081
6931.25 1076
6932.04 1045
6932.82 1062
6933.61 1118
6934.39 1137
6935.18 1089
6935.97 1095
6936.75 1177
6937.54 1083
6938.32 1079
6939.11 1061
6939.90 1150
6940.68 1320
6941.47 1277
6942.26 1218
6943.04 1349
6943.83 1486
6944.61 1572
6945.40 1565
6946.19 1547
6946.97 1578
6947.76 1708
6948.55 1866
6949.33 1778
6950.12 1781
6950.91 1731
6951.69 1726
6952.48 1813
6953.27 1661
6954.06 1569
6954.84 1486
6955.63 1457
6956.42 1503
6957.20 1428
6957.99 1392
6958.78 1422
6959.57 1430
6960.35 1468
6961.14 1442
6961.93 1386
6962.72 1454
6963.50 1466
6964.29 1433
6965.08 1423
6965.87 1493
6966.65 1460
6967.44 1636
6968.23 1766
6969.02 1836
6969.80 1875
6970.59 1991
6971.38 2019
6972.17 2042
6972.96 2122
6973.74 2132
6974.53 2191
6975.32 2226
6976.11 2226
6976.90 2150
6977.69 2185
6978.47 2221
6979.26 2201
6980.05 2315
6980.84 2328
6981.63 2479
6982.42 2769
6983.20 3117
6983.99 3806
6984.78 4530
6985.57 5350
6986.36 6471
6987.15 7597
6987.94 8513
6988.73 9416
6989.52 10007
6990.30 10166
6991.09 9620
6991.88 8647
6992.67 7724
6993.46 6712
6994.25 5544
6995.04 4570
6995.83 3738
6996.62 3084
6997.41 2380
6998.20 2078
6998.99 1826
6999.78 1678
7000.57 1533
7001.36 1510
7002.15 1508
7002.94 1467
7003.72 1442
7004.51 1414
7005.30 1398
7006.09 1290
7006.88 1155
7007.67 1139
7008.46 1107
7009.25 1069
7010.04 947
7010.83 1038
7011.63 971
7012.42 1032
7013.21 1104
7014.00 1101
7014.79 1138
7015.58 1156
7016.37 1254
7017.16 1234
7017.95 1265
7018.74 1297
7019.53 1232
7020.32 1255
7021.11 1216
7021.90 1203
7022.69 1287
7023.48 1203
7024.27 1153
7025.07 1077
7025.86 1217
7026.65 1293
7027.44 1318
7028.23 1302
7029.02 1268
7029.81 1286
7030.60 1185
7031.40 1199
7032.19 1150
7032.98 1080
7033.77 1048
7034.56 992
7035.35 994
7036.14 994
7036.94 932
7037.73 920
7038.52 962
7039.31 1000
7040.10 976
7040.89 1040
7041.69 1063
7042.48 990
7043.27 1024
7044.06 1062
7044.86 1117
7045.65 1097
7046.44 1054
7047.23 1138
7048.02 1194
7048.82 1140
7049.61 1307
7050.40 1283
7051.19 1385
7051.99 1397
7052.78 1461
7053.57 1470
7054.36 1416
7055.16 1440
7055.95 1275
7056.74 1199
7057.53 1140
7058.33 1152
7059.12 1071
7059.91 1042
7060.71 1048
7061.50 972
7062.29 978
7063.09 938
7063.88 955
7064.67 957
7065.47 1033
7066.26 963
7067.05 916
7067.85 998
7068.64 943
7069.43 901
7070.23 957
7071.02 877
7071.81 897
7072.61 823
7073.40 805
7074.19 782
7074.99 806
7075.78 767
7076.58 762
7077.37 752
7078.16 778
7078.96 778
7079.75 777
7080.55 721
7081.34 671
7082.13 677
7082.93 800
7083.72 702
7084.52 706
7085.31 720
7086.11 773
7086.90 692
7087.70 652
7088.49 671
7089.28 712
7090.08 657
7090.87 692
7091.67 703
7092.46 711
7093.26 672
7094.05 594
7094.85 701
7095.64 683
7096.44 688
7097.23 665
7098.03 647
7098.82 597
7099.62 624
7100.41 687
7101.21 663
7102.00 574
7102.80 583
7103.59 597
7104.39 599
7105.19 551
7105.98 571
7106.78 608
7107.57 605
7108.37 546
7109.16 587
7109.96 643
7110.76 593
7111.55 565
7112.35 537
7113.14 558
7113.94 505
7114.74 613
7115.53 621
7116.33 626
7117.12 595
7117.92 673
7118.72 636
7119.51 569
7120.31 563
7121.11 573
7121.90 652
7122.70 563
7123.49 593
7124.29 552
7125.09 583
7125.88 614
7126.68 575
7127.48 567
7128.27 542
7129.07 554
7129.87 615
7130.67 603
7131.46 544
7132.26 517
7133.06 581
7133.85 579
7134.65 562
7135.45 551
7136.24 587
7137.04 659
7137.84 595
7138.64 546
7139.43 537
7140.23 548
7141.03 516
7141.83 541
7142.62 581
7143.42 499
7144.22 495
7145.02 479
7145.82 491
7146.61 487
7147.41 492
7148.21 431
7149.01 504
7149.80 469
7150.60 458
7151.40 429
7152.20 455
7153.00 538
7153.80 486
7154.59 493
7155.39 449
7156.19 466
7156.99 456
7157.79 478
7158.59 540
7159.38 519
7160.18 530
7160.98 548
7161.78 538
7162.58 548
7163.38 561
7164.18 566
7164.98 472
7165.77 485
7166.57 519
7167.37 470
7168.17 437
7168.97 458
7169.77 438
7170.57 425
7171.37 489
7172.17 495
7172.97 459
7173.77 427
7174.56 479
7175.36 484
7176.16 450
7176.96 453
7177.76 445
7178.56 425
7179.36 461
7180.16 446
7180.96 387
7181.76 438
7182.56 419
7183.36 444
7184.16 435
7184.96 455
7185.76 503
7186.56 477
7187.36 442
7188.16 460
7188.96 497
7189.76 489
7190.56 418
7191.36 407
7192.16 409
7192.96 471
7193.76 460
7194.56 432
7195.36 380
7196.17 392
7196.97 390
7197.77 422
7198.57 404
7199.37 393
7200.17 424
7200.97 423
7201.77 415
7202.57 402
7203.37 410
7204.17 400
7204.97 432
7205.78 491
7206.58 409
7207.38 400
7208.18 447
7208.98 465
7209.78 461
7210.58 407
7211.38 359
7212.19 428
7212.99 432
7213.79 444
7214.59 460
7215.39 461
7216.19 412
7217.00 423
7217.80 388
7218.60 418
7219.40 469
7220.20 441
7221.01 395
7221.81 438
7222.61 483
7223.41 491
7224.21 427
7225.02 455
7225.82 432
7226.62 447
7227.42 433
7228.23 373
7229.03 450
7229.83 415
7230.63 465
7231.44 432
7232.24 418
7233.04 460
7233.84 453
7234.65 430
7235.45 407
7236.25 419
7237.05 410
7237.86 440
7238.66 437
7239.46 439
7240.27 461
7241.07 426
7241.87 451
7242.68 465
7243.48 443
7244.28 458
7245.09 437
7245.89 451
7246.69 465
7247.50 439
7248.30 483
7249.10 448
7249.91 409
7250.71 478
7251.51 479
7252.32 485
7253.12 504
7253.92 501
7254.73 495
7255.53 510
7256.34 495
7257.14 555
7257.94 503
7258.75 524
7259.55 525
7260.36 490
7261.16 498
7261.97 554
7262.77 582
7263.57 602
7264.38 568
7265.18 630
7265.99 625
7266.79 600
7267.60 600
7268.40 554
7269.21 535
7270.01 565
7270.82 495
7271.62 505
7272.42 513
7273.23 519
7274.03 528
7274.84 511
7275.64 542
7276.45 563
7277.25 568
7278.06 581
7278.86 639
7279.67 516
7280.48 559
7281.28 579
7282.09 616
7282.89 642
7283.70 773
7284.50 798
7285.31 807
7286.11 873
7286.92 952
7287.72 1040
7288.53 1134
7289.34 1110
7290.14 1013
7290.95 959
7291.75 870
7292.56 826
7293.37 706
7294.17 627
7294.98 658
7295.78 616
7296.59 544
7297.40 534
7298.20 505
7299.01 489
7299.82 506
7300.62 551
7301.43 562
7302.23 557
7303.04 595
7303.85 649
7304.65 613
7305.46 585
7306.27 608
7307.07 596
7307.88 541
7308.69 561
7309.50 577
7310.30 610
7311.11 660
7311.92 579
7312.72 610
7313.53 660
7314.34 706
7315.14 650
7315.95 696
7316.76 774
7317.57 724
7318.37 736
7319.18 877
7319.99 1011
7320.80 1013
7321.60 1175
7322.41 1238
7323.22 1212
7324.03 1081
7324.83 926
7325.64 1014
7326.45 1015
7327.26 885
7328.07 771
7328.87 748
7329.68 681
7330.49 751
7331.30 691
7332.11 641
7332.91 624
7333.72 556
7334.53 562
7335.34 612
7336.15 610
7336.96 634
7337.76 622
7338.57 605
7339.38 612
7340.19 610
7341.00 586
7341.81 577
7342.62 566
7343.42 618
7344.23 596
7345.04 530
7345.85 586
7346.66 522
7347.47 512
7348.28 513
7349.09 527
7349.90 500
7350.71 455
7351.51 467
7352.32 511
7353.13 539
7353.94 527
7354.75 467
7355.56 499
7356.37 471
7357.18 492
7357.99 461
7358.80 500
7359.61 501
7360.42 479
7361.23 467
7362.04 480
7362.85 498
7363.66 532
7364.47 487
7365.28 443
7366.09 469
7366.90 474
7367.71 466
7368.52 433
7369.33 432
7370.14 455
7370.95 510
7371.76 492
7372.57 522
7373.38 529
7374.19 485
7375.00 465
7375.81 464
7376.62 494
7377.43 497
7378.24 487
7379.05 459
7379.87 531
7380.68 479
7381.49 513
7382.30 503
7383.11 497
7383.92 551
7384.73 564
7385.54 596
7386.35 581
7387.16 552
7387.98 517
7388.79 502
7389.60 492
7390.41 482
7391.22 488
7392.03 469
7392.84 417
7393.66 423
7394.47 484
7395.28 435
7396.09 404
7396.90 379
7397.71 404
7398.53 438
7399.34 386
7400.15 369
7400.96 450
7401.77 433
7402.58 441
7403.40 421
7404.21 470
7405.02 420
7405.83 446
7406.65 434
7407.46 399
7408.27 425
7409.08 450
7409.89 437
7410.71 399
7411.52 415
7412.33 401
7413.15 426
7413.96 428
7414.77 429
7415.58 418
7416.40 384
7417.21 403
7418.02 321
7418.83 350
7419.65 385
7420.46 429
7421.27 391
7422.09 410
7422.90 399
7423.71 342
7424.53 405
7425.34 426
7426.15 390
7426.97 429
7427.78 429
7428.59 406
7429.41 429
7430.22 422
7431.03 411
7431.85 455
7432.66 470
7433.47 477
7434.29 515
7435.10 438
7435.92 444
7436.73 441
7437.54 506
7438.36 497
7439.17 490
7439.99 508
7440.80 517
7441.61 455
7442.43 561
7443.24 568
7444.06 521
7444.87 524
7445.69 434
7446.50 455
7447.31 443
7448.13 449
7448.94 414
7449.76 433
7450.57 347
7451.39 351
7452.20 388
7453.02 452
7453.83 354
7454.65 339
7455.46 389
7456.28 414
7457.09 455
7457.91 412
7458.72 411
7459.54 417
7460.35 400
7461.17 411
7461.98 372
7462.80 407
7463.61 394
7464.43 350
7465.24 370
7466.06 411
7466.88 416
7467.69 398
7468.51 394
7469.32 400
7470.14 386
7470.95 414
7471.77 463
7472.59 358
7473.40 380
7474.22 431
7475.03 416
7475.85 438
7476.67 425
7477.48 415
7478.30 391
7479.11 420
7479.93 426
7480.75 442
7481.56 413
7482.38 403
7483.20 392
7484.01 384
7484.83 388
7485.65 467
7486.46 415
7487.28 409
7488.10 372
7488.91 399
7489.73 409
7490.55 399
7491.36 420
7492.18 383
7493.00 395
7493.81 375
7494.63 390
7495.45 349
7496.26 410
7497.08 399
7497.90 387
7498.72 319
7499.53 325
7500.35 379
7501.17 361
7501.99 364
7502.80 378
7503.62 349
7504.44 366
7505.26 372
7506.07 331
7506.89 379
7507.71 395
7508.53 350
7509.35 380
7510.16 411
7510.98 424
7511.80 358
7512.62 346
7513.44 368
7514.25 399
7515.07 339
7515.89 341
7516.71 346
7517.53 356
7518.35 368
7519.16 364
7519.98 347
7520.80 324
7521.62 353
7522.44 346
7523.26 295
7524.07 302
7524.89 396
7525.71 373
7526.53 326
7527.35 334
7528.17 376
7528.99 381
7529.81 325
7530.63 350
7531.44 367
7532.26 351
7533.08 420
7533.90 380
7534.72 317
7535.54 348
7536.36 291
7537.18 307
7538.00 335
7538.82 300
7539.64 317
7540.46 383
7541.28 357
7542.10 327
7542.92 337
7543.74 357
7544.56 357
7545.38 355
7546.20 350
7547.02 393
7547.84 385
7548.66 384
7549.48 373
7550.30 352
7551.12 383
7551.94 347
7552.76 327
7553.58 332
7554.40 357
7555.22 322
7556.04 340
7556.86 370
7557.68 374
7558.50 345
7559.32 384
7560.14 394
7560.96 381
7561.78 366
7562.60 360
7563.42 350
7564.24 339
7565.07 322
7565.89 295
7566.71 369
7567.53 386
7568.35 337
7569.17 348
7569.99 359
7570.81 321
7571.63 343
7572.46 324
7573.28 277
7574.10 322
7574.92 354
7575.74 303
7576.56 290
7577.38 288
7578.21 373
7579.03 376
7579.85 322
7580.67 313
7581.49 326
7582.31 340
7583.14 325
7583.96 320
7584.78 314
7585.60 317
7586.42 384
7587.25 398
7588.07 372
7588.89 340
7589.71 376
7590.54 326
7591.36 353
7592.18 335
7593.00 357
7593.83 379
7594.65 397
7595.47 397
7596.29 405
7597.12 317
7597.94 353
7598.76 388
7599.58 345
7600.41 342
7601.23 354
7602.05 379
7602.88 421
7603.70 431
7604.52 403
7605.34 387
7606.17 382
7606.99 393
7607.81 367
7608.64 443
7609.46 465
7610.28 442
7611.11 473
7611.93 381
7612.75 364
7613.58 394
7614.40 398
7615.23 411
7616.05 381
7616.87 342
7617.70 403
7618.52 414
7619.34 440
7620.17 460
7620.99 440
7621.82 423
7622.64 379
7623.46 430
7624.29 463
7625.11 417
7625.94 404
7626.76 414
7627.59 449
7628.41 406
7629.23 405
7630.06 333
7630.88 339
7631.71 415
7632.53 382
7633.36 370
7634.18 350
7635.01 370
7635.83 407
7636.66 406
7637.48 390
7638.31 442
7639.13 447
7639.95 418
7640.78 364
7641.61 288
7642.43 362
7643.26 329
7644.08 310
7644.91 350
7645.73 328
7646.56 343
7647.38 372
7648.21 366
7649.03 301
7649.86 339
7650.68 351
7651.51 321
7652.33 346
7653.16 324
7653.99 323
7654.81 338
7655.64 324
7656.46 350
7657.29 328
7658.12 339
7658.94 301
7659.77 299
7660.59 325
7661.42 376
7662.25 396
7663.07 302
7663.90 307
7664.72 325
7665.55 340
7666.38 324
7667.20 322
7668.03 303
7668.86 302
7669.68 369
7670.51 336
7671.34 337
7672.16 273
7672.99 317
7673.82 330
7674.64 335
7675.47 353
7676.30 324
7677.12 317
7677.95 304
7678.78 301
7679.61 323
7680.43 323
7681.26 321
7682.09 310
7682.92 275
7683.74 307
7684.57 302
7685.40 286
7686.22 331
7687.05 334
7687.88 356
7688.71 321
7689.54 334
7690.36 348
7691.19 324
7692.02 302
7692.85 392
7693.67 327
7694.50 271
7695.33 308
7696.16 366
7696.99 317
7697.81 337
7698.64 324
7699.47 295
7700.30 309
7701.13 261
7701.96 303
7702.78 296
7703.61 346
7704.44 294
7705.27 327
7706.10 356
7706.93 342
7707.75 333
7708.58 358
7709.41 307
7710.24 311
7711.07 346
7711.90 281
7712.73 307
7713.56 314
7714.39 329
7715.21 284
7716.04 271
7716.87 308
7717.70 356
7718.53 345
7719.36 318
7720.19 322
7721.02 314
7721.85 325
7722.68 353
7723.51 322
7724.34 342
7725.17 251
7726.00 264
7726.83 315
7727.66 329
7728.49 285
7729.31 332
7730.14 307
7730.97 325
7731.80 301
7732.63 306
7733.46 301
7734.29 318
7735.12 337
7735.95 315
7736.78 293
7737.62 291
7738.45 314
7739.28 259
7740.11 293
7740.94 286
7741.77 281
7742.60 294
7743.43 323
7744.26 297
7745.09 316
7745.92 291
7746.75 337
7747.58 319
7748.41 327
7749.24 281
7750.07 316
7750.91 331
7751.74 339
7752.57 379
7753.40 322
7754.23 330
7755.06 345
7755.89 338
7756.72 336
7757.55 300
7758.39 278
7759.22 310
7760.05 325
7760.88 315
7761.71 314
7762.54 310
7763.37 325
7764.21 348
7765.04 332
7765.87 377
7766.70 351
7767.53 337
7768.37 353
7769.20 327
7770.03 385
7770.86 362
7771.69 328
7772.53 320
7773.36 302
7774.19 339
7775.02 348
7775.85 300
7776.69 292
7777.52 322
7778.35 345
7779.18 349
7780.02 347
7780.85 350
7781.68 329
7782.51 304
7783.35 313
7784.18 315
7785.01 307
7785.85 363
7786.68 389
7787.51 339
7788.34 310
7789.18 314
7790.01 373
7790.84 346
7791.68 339
7792.51 340
7793.34 317
7794.18 296
7795.01 320
7795.84 283
7796.68 327
7797.51 358
7798.34 333
7799.18 358
7800.01 338
7800.84 363
7801.68 340
7802.51 342
7803.35 402
7804.18 391
7805.01 347
7805.85 345
7806.68 368
7807.51 357
7808.35 362
7809.18 403
7810.02 401
7810.85 440
7811.69 418
7812.52 397
7813.35 397
7814.19 412
7815.02 447
7815.86 430
7816.69 468
7817.53 470
7818.36 526
7819.20 577
7820.03 568
7820.86 565
7821.70 509
7822.53 562
7823.37 493
7824.20 525
7825.04 553
7825.87 521
7826.71 487
7827.54 443
7828.38 490
7829.21 438
7830.05 468
7830.88 491
7831.72 490
7832.56 454
7833.39 457
7834.23 486
7835.06 466
7835.90 472
7836.73 501
7837.57 482
7838.40 485
7839.24 447
7840.08 445
7840.91 466
7841.75 453
7842.58 440
7843.42 338
7844.25 375
7845.09 398
7845.93 422
7846.76 369
7847.60 362
7848.44 403
7849.27 401
7850.11 337
7850.94 377
7851.78 396
7852.62 422
7853.45 415
7854.29 413
7855.13 389
7855.96 355
7856.80 391
7857.64 419
7858.47 390
7859.31 397
7860.15 431
7860.98 500
7861.82 505
7862.66 474
7863.49 428
7864.33 429
7865.17 497
7866.01 419
7866.84 434
7867.68 447
7868.52 396
7869.35 469
7870.19 409
7871.03 429
7871.87 459
7872.70 433
7873.54 458
7874.38 480
7875.22 438
7876.05 403
7876.89 467
7877.73 523
7878.57 537
7879.41 528
7880.24 478
7881.08 543
7881.92 556
7882.76 488
7883.60 501
7884.43 536
7885.27 446
7886.11 523
7886.95 518
7887.79 491
7888.62 456
7889.46 424
7890.30 448
7891.14 454
7891.98 431
7892.82 476
7893.66 467
7894.49 437
7895.33 491
7896.17 454
7897.01 505
7897.85 452
7898.69 425
7899.53 427
7900.37 391
7901.20 391
7902.04 435
7902.88 383
7903.72 386
7904.56 385
7905.40 388
7906.24 390
7907.08 362
7907.92 397
7908.76 411
7909.60 353
7910.44 349
7911.28 370
7912.12 370
7912.96 398
7913.80 358
7914.63 344
7915.47 384
7916.31 385
7917.15 401
7917.99 402
7918.83 424
7919.67 463
7920.51 505
7921.35 562
7922.19 577
7923.03 550
7923.87 598
7924.71 534
7925.56 515
7926.40 483
7927.24 408
7928.08 438
7928.92 439
7929.76 369
7930.60 382
7931.44 335
7932.28 369
7933.12 339
7933.96 375
7934.80 364
7935.64 369
7936.48 332
7937.32 354
7938.16 335
7939.01 326
7939.85 350
7940.69 348
7941.53 319
7942.37 361
7943.21 339
7944.05 337
7944.89 282
7945.74 351
7946.58 368
7947.42 370
7948.26 346
7949.10 354
7949.94 337
7950.78 367
7951.63 375
7952.47 345
7953.31 404
7954.15 344
7954.99 378
7955.84 372
7956.68 388
7957.52 418
7958.36 404
7959.20 365
7960.05 380
7960.89 365
7961.73 384
7962.57 392
7963.41 419
7964.26 368
7965.10 344
7965.94 351
7966.78 376
7967.63 378
7968.47 407
7969.31 429
7970.15 462
7971.00 444
7971.84 411
7972.68 465
7973.53 351
7974.37 350
7975.21 399
7976.05 379
7976.90 360
7977.74 373
7978.58 334
7979.43 348
7980.27 308
7981.11 308
7981.96 336
7982.80 357
7983.64 328
7984.49 326
7985.33 327
7986.17 327
7987.02 332
7987.86 296
7988.70 341
7989.55 331
7990.39 297
7991.24 286
7992.08 290
7992.92 318
7993.77 317
7994.61 286
7995.46 322
7996.30 310
7997.14 301
7997.99 318
7998.83 286
7999.68 291
8000.52 282
8001.36 322
8002.21 297
8003.05 302
8003.90 318
8004.74 300
8005.59 317
8006.43 260
8007.28 281
8008.12 297
8008.97 373
8009.81 379
8010.65 309
8011.50 250
8012.34 295
8013.19 299
8014.03 287
8014.88 275
8015.72 245
8016.57 288
8017.41 262
8018.26 292
8019.11 337
8019.95 264
8020.80 269
8021.64 309
8022.49 270
8023.33 283
8024.18 286
8025.02 326
8025.87 304
8026.71 295
8027.56 278
8028.41 312
8029.25 303
8030.10 298
8030.94 273
8031.79 277
8032.64 306
8033.48 284
8034.33 322
8035.17 297
8036.02 303
8036.87 299
8037.71 339
8038.56 270
8039.40 310
8040.25 274
8041.10 291
8041.94 294
8042.79 320
8043.64 304
8044.48 267
8045.33 257
8046.18 295
8047.02 310
8047.87 297
8048.72 269
8049.56 267
8050.41 288
8051.26 315
8052.10 283
8052.95 335
8053.80 319
8054.65 355
8055.49 301
8056.34 258
8057.19 313
8058.04 290
8058.88 306
8059.73 311
8060.58 302
8061.42 288
8062.27 310
8063.12 304
8063.97 261
8064.82 280
8065.66 301
8066.51 303
8067.36 307
8068.21 278
8069.05 282
8069.90 262
8070.75 267
8071.60 273
8072.45 304
8073.29 296
8074.14 288
8074.99 300
8075.84 329
8076.69 281
8077.54 253
8078.38 294
8079.23 319
8080.08 291
8080.93 328
8081.78 295
8082.63 292
8083.48 303
8084.32 268
8085.17 284
8086.02 296
8086.87 257
8087.72 257
8088.57 296
8089.42 323
8090.27 298
8091.11 266
8091.96 239
8092.81 262
8093.66 323
8094.51 299
8095.36 307
8096.21 291
8097.06 282
8097.91 264
8098.76 315
8099.61 284
8100.46 277
8101.31 263
8102.16 253
8103.01 263
8103.86 255
8104.71 297
8105.56 296
8106.41 296
8107.26 281
8108.11 263
8108.96 326
8109.81 272
8110.66 308
8111.51 292
8112.36 311
8113.21 266
8114.06 252
8114.91 264
8115.76 343
8116.61 313
8117.46 245
8118.31 314
8119.16 312
8120.01 336
8120.86 325
8121.71 336
8122.56 278
8123.41 306
8124.26 337
8125.11 341
8125.96 379
8126.82 289
8127.67 358
8128.52 310
8129.37 306
8130.22 326
8131.07 316
8131.92 345
8132.77 355
8133.62 285
8134.48 269
8135.33 311
8136.18 345
8137.03 332
8137.88 305
8138.73 323
8139.58 347
8140.44 362
8141.29 334
8142.14 338
8142.99 279
8143.84 319
8144.69 320
8145.55 317
8146.40 310
8147.25 300
8148.10 372
8148.95 393
8149.81 389
8150.66 369
8151.51 346
8152.36 397
8153.22 383
8154.07 431
8154.92 446
8155.77 485
8156.63 495
8157.48 550
8158.33 529
8159.18 489
8160.04 485
8160.89 501
8161.74 541
8162.59 504
8163.45 411
8164.30 394
8165.15 419
8166.01 361
8166.86 309
8167.71 278
8168.57 341
8169.42 382
8170.27 393
8171.12 372
8171.98 371
8172.83 331
8173.68 317
8174.54 329
8175.39 341
8176.25 293
8177.10 353
8177.95 339
8178.81 301
8179.66 275
8180.51 305
8181.37 308
8182.22 291
8183.07 257
8183.93 253
8184.78 289
8185.64 304
8186.49 340
8187.34 292
8188.20 285
8189.05 308
8189.91 330
8190.76 292
8191.62 276
8192.47 293
8193.32 316
8194.18 326
8195.03 265
8195.89 249
8196.74 269
8197.60 303
8198.45 276
8199.31 279
8200.16 293
8201.02 307
8201.87 307
8202.73 299
8203.58 308
8204.44 285
8205.29 301
8206.15 307
8207.00 319
8207.86 281
8208.71 273
8209.57 295
8210.42 261
8211.28 279
8212.13 256
8212.99 274
8213.84 275
8214.70 296
8215.56 294
8216.41 314
8217.27 302
8218.12 277
8218.98 282
8219.83 314
8220.69 316
8221.55 307
8222.40 292
8223.26 315
8224.11 299
8224.97 290
8225.83 279
8226.68 312
8227.54 252
8228.39 260
8229.25 271
8230.11 298
8230.96 311
8231.82 284
8232.68 285
8233.53 283
8234.39 245
8235.25 292
8236.10 256
8236.96 321
8237.82 308
8238.67 294
8239.53 296
8240.39 278
8241.24 278
8242.10 260
8242.96 313
8243.81 275
8244.67 278
8245.53 268
8246.39 323
8247.24 293
8248.10 269
8248.96 324
8249.81 292
8250.67 236
8251.53 263
8252.39 255
8253.24 264
8254.10 271
8254.96 241
8255.82 240
8256.68 280
8257.53 242
8258.39 254
8259.25 334
8260.11 278
8260.96 270
8261.82 242
8262.68 260
8263.54 306
8264.40 313
8265.25 287
8266.11 285
8266.97 268
8267.83 259
8268.69 278
8269.55 250
8270.40 294
8271.26 286
8272.12 298
8272.98 273
8273.84 309
8274.70 256
8275.56 319
8276.41 324
8277.27 273
8278.13 333
8278.99 314
8279.85 317
8280.71 294
8281.57 331
8282.43 310
8283.29 290
8284.15 308
8285.00 280
8285.86 266
8286.72 259
8287.58 313
8288.44 370
8289.30 331
8290.16 288
8291.02 286
8291.88 310
8292.74 285
8293.60 290
8294.46 342
8295.32 317
8296.18 309
8297.04 296
8297.90 319
8298.76 317
8299.62 343
8300.48 347
8301.34 333
8302.20 329
8303.06 320
8303.92 323
8304.78 304
8305.64 279
8306.50 261
8307.36 322
8308.22 308
8309.08 327
8309.94 323
8310.80 311
8311.66 276
8312.52 318
8313.38 354
8314.24 343
8315.10 363
8315.97 346
8316.83 314
8317.69 358
8318.55 339
8319.41 335
8320.27 334
8321.13 339
8321.99 352
8322.85 319
8323.71 351
8324.58 330
8325.44 300
8326.30 313
8327.16 339
8328.02 306
8328.88 309
8329.74 311
8330.61 330
8331.47 308
8332.33 336
8333.19 319
8334.05 279
8334.91 323
8335.78 290
8336.64 315
8337.50 255
8338.36 293
8339.22 295
8340.09 291
8340.95 259
8341.81 275
8342.67 320
8343.53 304
8344.40 327
8345.26 298
8346.12 327
8346.98 352
8347.85 309
8348.71 334
8349.57 342
8350.43 354
8351.30 326
8352.16 346
8353.02 349
8353.88 331
8354.75 307
8355.61 279
8356.47 271
8357.34 291
8358.20 310
8359.06 337
8359.93 290
8360.79 269
8361.65 285
8362.51 301
8363.38 278
8364.24 315
8365.10 301
8365.97 307
8366.83 281
8367.69 263
8368.56 280
8369.42 248
8370.29 272
8371.15 336
8372.01 299
8372.88 248
8373.74 291
8374.60 333
8375.47 271
8376.33 289
8377.20 284
8378.06 318
8378.92 317
8379.79 314
8380.65 296
8381.52 302
8382.38 303
8383.25 329
8384.11 324
8384.97 286
8385.84 321
8386.70 304
8387.57 294
8388.43 328
8389.30 308
8390.16 284
8391.03 332
8391.89 321
8392.76 292
8393.62 287
8394.48 296
8395.35 306
8396.21 300
8397.08 299
8397.94 278
8398.81 293
8399.67 332
8400.54 315
8401.41 299
8402.27 281
8403.14 326
8404.00 351
8404.87 310
8405.73 322
8406.60 292
8407.46 283
8408.33 304
8409.19 306
8410.06 302
8410.93 357
8411.79 388
8412.66 364
8413.52 327
8414.39 329
8415.25 329
8416.12 387
8416.99 310
8417.85 334
8418.72 306
8419.59 308
8420.45 360
8421.32 333
8422.18 326
8423.05 379
8423.92 367
8424.78 320
8425.65 345
8426.52 294
8427.38 359
8428.25 356
8429.12 391
8429.98 358
8430.85 348
8431.72 401
8432.58 398
8433.45 394
8434.32 406
8435.18 401
8436.05 389
8436.92 422
8437.78 425
8438.65 407
8439.52 397
8440.39 380
8441.25 386
8442.12 452
8442.99 468
8443.86 463
8444.72 395
8445.59 465
8446.46 481
8447.33 547
8448.19 530
8449.06 490
8449.93 534
8450.80 525
8451.66 503
8452.53 446
8453.40 485
8454.27 492
8455.14 501
8456.00 468
8456.87 538
8457.74 556
8458.61 493
8459.48 561
8460.35 606
8461.21 584
8462.08 580
8462.95 560
8463.82 549
8464.69 530
8465.56 554
8466.42 545
8467.29 499
8468.16 538
8469.03 573
8469.90 609
8470.77 669
8471.64 823
8472.51 923
8473.37 1053
8474.24 1182
8475.11 1258
8475.98 1179
8476.85 1132
8477.72 1027
8478.59 903
8479.46 763
8480.33 670
8481.20 627
8482.07 529
8482.94 463
8483.81 412
8484.67 427
8485.54 385
8486.41 386
8487.28 413
8488.15 411
8489.02 378
8489.89 336
8490.76 387
8491.63 417
8492.50 372
8493.37 340
8494.24 352
8495.11 354
8495.98 374
8496.85 320
8497.72 349
8498.59 381
8499.46 396
8500.33 324
8501.20 360
8502.07 383
8502.94 396
8503.82 374
8504.69 382
8505.56 405
8506.43 387
8507.30 429
8508.17 385
8509.04 388
8509.91 387
8510.78 411
8511.65 451
8512.52 418
8513.39 446
8514.26 465
8515.14 412
8516.01 476
8516.88 432
8517.75 421
8518.62 410
8519.49 352
8520.36 395
8521.23 375
8522.11 367
8522.98 372
8523.85 408
8524.72 382
8525.59 326
8526.46 351
8527.34 362
8528.21 408
8529.08 405
8529.95 360
8530.82 337
8531.69 394
8532.57 377
8533.44 383
8534.31 383
8535.18 394
8536.05 381
8536.93 414
8537.80 393
8538.67 399
8539.54 396
8540.42 413
8541.29 430
8542.16 441
8543.03 390
8543.91 433
8544.78 431
8545.65 379
8546.52 417
8547.40 388
8548.27 385
8549.14 448
8550.02 477
8550.89 457
8551.76 448
8552.63 477
8553.51 533
8554.38 467
8555.25 471
8556.13 487
8557.00 531
8557.87 531
8558.75 498
8559.62 450
8560.49 464
8561.37 441
8562.24 431
8563.11 451
8563.99 421
8564.86 433
8565.73 381
8566.61 394
8567.48 405
8568.36 353
8569.23 361
8570.10 334
8570.98 315
8571.85 331
8572.73 366
8573.60 299
8574.47 357
8575.35 328
8576.22 332
8577.10 326
8577.97 350
8578.84 329
8579.72 318
8580.59 338
8581.47 358
8582.34 365
8583.22 346
8584.09 291
8584.97 331
8585.84 341
8586.72 347
8587.59 335
8588.47 298
8589.34 349
8590.22 315
8591.09 339
8591.96 335
8592.84 321
8593.72 337
8594.59 328
8595.47 323
8596.34 344
8597.22 298
8598.09 305
8598.97 327
8599.84 329
8600.72 352
8601.59 346
8602.47 386
8603.34 352
8604.22 348
8605.10 368
8605.97 368
8606.85 334
8607.72 405
8608.60 358
8609.47 343
8610.35 391
8611.23 366
8612.10 346
8612.98 369
8613.85 394
8614.73 399
8615.61 351
8616.48 334
8617.36 341
8618.24 395
8619.11 354
8619.99 325
8620.87 428
8621.74 406
8622.62 397
8623.49 379
8624.37 366
8625.25 394
8626.13 441
8627.00 388
8627.88 417
8628.76 425
8629.63 420
8630.51 404
8631.39 379
8632.26 442
8633.14 448
8634.02 409
8634.89 445
8635.77 495
8636.65 433
8637.53 393
8638.40 413
8639.28 417
8640.16 461
8641.04 496
8641.91 470
8642.79 500
8643.67 482
8644.55 467
8645.42 537
8646.30 491
8647.18 519
8648.06 578
8648.94 528
8649.81 479
8650.69 515
8651.57 511
8652.45 594
8653.33 531
8654.20 546
8655.08 570
8655.96 569
8656.84 584
8657.72 542
8658.60 554
8659.47 513
8660.35 568
8661.23 577
8662.11 540
8662.99 585
8663.87 596
8664.75 621
8665.62 651
8666.50 559
8667.38 608
8668.26 637
8669.14 592
8670.02 617
8670.90 605
8671.78 653
8672.66 700
8673.54 744
8674.42 798
8675.29 897
8676.17 1097
8677.05 1162
8677.93 1251
8678.81 1308
8679.69 1392
8680.57 1295
8681.45 1169
8682.33 1091
8683.21 1034
8684.09 874
8684.97 834
8685.85 786
8686.73 747
8687.61 657
8688.49 651
8689.37 707
8690.25 681
8691.13 754
8692.01 784
8692.89 934
8693.77 1023
8694.65 1160
8695.53 1323
8696.41 1469
8697.29 1528
8698.17 1523
8699.05 1425
8699.93 1327
8700.81 1135
8701.69 1025
8702.57 914
8703.45 790
8704.33 669
8705.22 578
8706.10 551
8706.98 553
8707.86 543
8708.74 461
8709.62 467
8710.50 457
8711.38 479
8712.26 465
8713.14 460
8714.03 447
8714.91 427
8715.79 417
8716.67 394
8717.55 388
8718.43 390
8719.31 392
8720.20 392
8721.08 388
8721.96 393
8722.84 419
8723.72 432
8724.60 409
8725.49 414
8726.37 424
8727.25 368
8728.13 408
8729.01 417
8729.90 397
8730.78 411
8731.66 417
8732.54 442
8733.42 473
8734.31 463
8735.19 424
8736.07 397
8736.95 398
8737.84 453
8738.72 448
8739.60 457
8740.48 426
8741.37 426
8742.25 387
8743.13 426
8744.01 388
8744.90 351
8745.78 402
8746.66 469
8747.54 390
8748.43 358
8749.31 410
8750.19 388
8751.08 418
8751.96 415
8752.84 434
8753.73 450
8754.61 430
8755.49 365
8756.38 412
8757.26 467
8758.14 447
8759.03 396
8759.91 363
8760.79 374
8761.68 408
8762.56 410
8763.45 412
8764.33 395
8765.21 411
8766.10 380
8766.98 379
8767.86 430
8768.75 432
8769.63 427
8770.52 390
8771.40 440
8772.28 436
8773.17 427
8774.05 419
8774.94 428
8775.82 418
8776.71 355
8777.59 388
8778.48 371
8779.36 355
8780.24 401
8781.13 396
8782.01 363
8782.90 347
8783.78 327
8784.67 389
8785.55 352
8786.44 347
8787.32 348
8788.21 364
8789.09 348
8789.98 312
8790.86 326
8791.75 322
8792.63 318
8793.52 300
8794.40 297
8795.29 301
8796.17 297
8797.06 308
8797.94 315
8798.83 361
8799.72 346
8800.60 309
8801.49 310
8802.37 381
8803.26 342
8804.14 368
8805.03 342
8805.92 351
8806.80 388
8807.69 381
8808.57 309
8809.46 338
8810.35 311
8811.23 377
8812.12 339
8813.00 330
8813.89 306
8814.78 354
8815.66 299
8816.55 276
8817.44 306
8818.32 276
8819.21 327
8820.10 288
8820.98 307
8821.87 312
8822.76 322
8823.64 323
8824.53 297
8825.42 280
8826.30 295
8827.19 326
8828.08 295
8828.96 264
8829.85 295
8830.74 249
8831.63 290
8832.51 320
8833.40 280
8834.29 286
8835.17 274
8836.06 271
8836.95 240
8837.84 291
8838.72 292
8839.61 273
8840.50 297
8841.39 304
8842.28 301
8843.16 295
8844.05 308
8844.94 248
8845.83 265
8846.71 287
8847.60 269
8848.49 248
8849.38 288
8850.27 289
8851.15 307
8852.04 268
8852.93 326
8853.82 263
8854.71 264
8855.60 243
8856.48 259
8857.37 257
8858.26 257
8859.15 289
8860.04 244
8860.93 235
8861.82 242
8862.70 237
8863.59 255
8864.48 267
8865.37 274
8866.26 274
8867.15 302
8868.04 272
8868.93 235
8869.82 245
8870.70 243
8871.59 234
8872.48 243
8873.37 281
8874.26 255
8875.15 305
8876.04 280
8876.93 239
8877.82 201
8878.71 236
8879.60 278
8880.49 238
8881.38 269
8882.27 253
8883.16 241
8884.05 258
8884.94 232
8885.83 261
8886.72 253
8887.61 266
8888.50 236
8889.39 275
8890.28 256
8891.17 245
8892.06 251
8892.95 258
8893.84 232
8894.73 276
8895.62 270
8896.51 275
8897.40 259
8898.29 236
8899.18 213
8900.07 232
8900.96 267
8901.85 245
8902.74 237
8903.63 228
8904.52 253
8905.42 269
8906.31 203
8907.20 204
8908.09 239
8908.98 271
8909.87 230
8910.76 243
8911.65 237
8912.54 242
8913.44 276
8914.33 212
8915.22 234
8916.11 237
8917.00 286
8917.89 249
8918.78 232
8919.68 285
8920.57 257
8921.46 264
8922.35 226
8923.24 218
8924.13 198
8925.03 234
8925.92 243
8926.81 226
8927.70 210
8928.59 235
8929.49 228
8930.38 226
8931.27 245
8932.16 213
8933.05 237
8933.95 236
8934.84 261
8935.73 224
8936.62 195
8937.52 190
8938.41 191
8939.30 232
8940.19 237
8941.09 230
8941.98 232
8942.87 259
8943.77 242
8944.66 233
8945.55 220
8946.44 214
8947.34 258
8948.23 227
8949.12 232
8950.02 232
8950.91 230
8951.80 212
8952.70 215
8953.59 237
8954.48 241
8955.38 201
8956.27 208
8957.16 193
8958.06 206
8958.95 231
8959.84 252
8960.74 234
8961.63 234
8962.52 253
8963.42 220
8964.31 259
8965.21 277
8966.10 234
8966.99 226
8967.89 254
8968.78 239
8969.68 220
8970.57 266
8971.46 269
8972.36 225
8973.25 264
8974.15 222
8975.04 244
8975.94 254
8976.83 236
8977.72 237
8978.62 222
8979.51 257
8980.41 214
8981.30 233
8982.20 234
8983.09 239
8983.99 249
8984.88 212
8985.78 252
8986.67 269
8987.57 241
8988.46 213
8989.36 189
8990.25 203
8991.15 218
8992.04 210
8992.94 202
8993.83 228
8994.73 284
8995.62 204
8996.52 208
8997.41 240
8998.31 210
8999.21 238
9000.10 262
9001.00 222
9001.89 200
9002.79 209
9003.68 225
9004.58 208
9005.48 206
9006.37 240
9007.27 227
9008.16 244
9009.06 217
9009.96 188
9010.85 218
9011.75 172
9012.64 215
9013.54 210
9014.44 186
9015.33 220
9016.23 193
9017.13 226
9018.02 212
9018.92 229
9019.82 222
9020.71 231
9021.61 219
9022.51 203
9023.40 173
9024.30 217
9025.20 224
9026.09 221
9026.99 224
9027.89 228
9028.78 232
9029.68 182
9030.58 185
9031.48 204
9032.37 241
9033.27 229
9034.17 213
9035.06 192
9035.96 244
9036.86 213
9037.76 227
9038.65 245
9039.55 243
9040.45 219
9041.35 210
9042.25 224
9043.14 227
9044.04 204
9044.94 221
9045.84 184
9046.73 203
9047.63 183
9048.53 218
9049.43 216
9050.33 203
9051.22 176
9052.12 207
9053.02 231
9053.92 244
9054.82 223
9055.72 218
9056.61 211
9057.51 220
9058.41 213
9059.31 248
9060.21 207
9061.11 212
9062.01 200
9062.91 218
9063.80 171
9064.70 188
9065.60 224
9066.50 217
9067.40 206
9068.30 196
9069.20 222
9070.10 230
9071.00 220
9071.89 218
9072.79 208
9073.69 231
9074.59 236
9075.49 207
9076.39 234
9077.29 224
9078.19 228
9079.09 184
9079.99 216
9080.89 237
9081.79 252
9082.69 208
9083.59 220
9084.49 235
9085.39 199
9086.29 209
9087.19 213
9088.09 240
9088.99 244
9089.89 234
9090.79 217
9091.69 239
9092.59 218
9093.49 228
9094.39 239
9095.29 217
9096.19 259
9097.09 262
9097.99 258
9098.89 222
9099.79 215
9100.69 253
9101.59 247
9102.49 245
9103.39 229
9104.30 202
9105.20 229
9106.10 235
9107.00 195
9107.90 184
9108.80 216
9109.70 221
9110.60 270
9111.50 200
9112.40 207
9113.31 222
9114.21 208
9115.11 220
9116.01 219
9116.91 215
9117.81 205
9118.71 221
9119.62 218
9120.52 218
9121.42 233
9122.32 190
9123.22 194
9124.12 194
9125.03 221
9125.93 229
9126.83 227
9127.73 197
9128.63 221
9129.54 241
9130.44 219
9131.34 213
9132.24 218
9133.14 216
9134.05 227
9134.95 220
9135.85 265
9136.75 232
9137.66 200
9138.56 188
9139.46 218
9140.36 245
9141.27 238
9142.17 246
9143.07 240
9143.97 221
9144.88 240
9145.78 238
9146.68 213
9147.59 218
9148.49 211
9149.39 224
9150.29 185
9151.20 202
9152.10 220
9153.00 216
9153.91 228
9154.81 217
9155.71 233
9156.62 239
9157.52 236
9158.42 228
9159.33 228
9160.23 210
9161.14 203
9162.04 159
9162.94 211
9163.85 223
9164.75 216
9165.65 229
9166.56 217
9167.46 159
9168.37 218
9169.27 209
9170.17 208
9171.08 208
9171.98 209
9172.89 182
9173.79 216
9174.69 214
9175.60 171
9176.50 224
9177.41 223
9178.31 255
9179.22 249
9180.12 222
9181.03 181
9181.93 216
9182.84 226
9183.74 214
9184.64 200
9185.55 181
9186.45 213
9187.36 236
9188.26 224
9189.17 217
9190.07 206
9190.98 217
9191.88 197
9192.79 223
9193.69 222
9194.60 220
9195.51 241
9196.41 210
9197.32 242
9198.22 185
9199.13 194
9200.03 226
9200.94 212
9201.84 223
9202.75 230
9203.66 226
9204.56 254
9205.47 243
9206.37 195
9207.28 215
9208.18 192
9209.09 221
9210.00 213
9210.90 187
9211.81 197
9212.71 183
9213.62 217
9214.53 169
9215.43 194
9216.34 233
9217.25 224
9218.15 192
9219.06 218
9219.97 242
9220.87 224
9221.78 250
9222.69 249
9223.59 216
9224.50 217
9225.41 219
9226.31 231
9227.22 209
9228.13 217
9229.03 206
9229.94 220
9230.85 213
9231.75 211
9232.66 220
9233.57 211
9234.48 228
9235.38 210
9236.29 231
9237.20 213
9238.11 229
9239.01 217
9239.92 220
9240.83 231
9241.74 243
9242.64 251
9243.55 228
9244.46 229
9245.37 208
9246.27 228
9247.18 206
9248.09 219
9249.00 227
9249.91 249
9250.81 216
9251.72 219
9252.63 219
9253.54 211
9254.45 203
9255.35 184
9256.26 179
9257.17 197
9258.08 180
9258.99 181
9259.90 227
9260.80 220
9261.71 185
9262.62 204
9263.53 202
9264.44 190
9265.35 200
9266.26 172
9267.17 229
9268.07 192
9268.98 170
9269.89 204
9270.80 246
9271.71 228
9272.62 191
9273.53 173
9274.44 185
9275.35 193
9276.26 180
9277.17 212
9278.08 217
9278.98 211
9279.89 216
9280.80 235
9281.71 175
9282.62 188
9283.53 197
9284.44 206
9285.35 221
9286.26 200
9287.17 260
9288.08 216
9288.99 285
9289.90 244
9290.81 234
9291.72 227
9292.63 184
9293.54 205
9294.45 207
9295.36 236
9296.27 211
9297.18 205
9298.09 232
9299.00 225
9299.91 223
9300.82 235
9301.73 245
9302.65 179
9303.56 184
9304.47 188
9305.38 194
9306.29 234
9307.20 242
9308.11 229
9309.02 214
9309.93 204
9310.84 202
9311.75 240
9312.66 241
9313.58 235
9314.49 210
9315.40 259
9316.31 259
9317.22 247
9318.13 265
9319.04 243
9319.95 247
9320.87 231
9321.78 248
9322.69 221
9323.60 211
9324.51 222
9325.42 226
9326.34 217
9327.25 188
9328.16 237
9329.07 215
9329.98 185
9330.90 215
9331.81 185
9332.72 222
9333.63 237
9334.54 231
9335.46 232
9336.37 231
9337.28 202
9338.19 209
9339.11 201
9340.02 222
9340.93 245
9341.84 237
9342.76 242
9343.67 225
9344.58 245
9345.49 246
9346.41 253
9347.32 205
9348.23 226
9349.14 224
9350.06 226
9350.97 239
9351.88 239
9352.80 213
9353.71 209
9354.62 247
9355.54 228
9356.45 229
9357.36 210
9358.28 229
9359.19 240
9360.10 232
9361.02 202
9361.93 239
9362.84 232
9363.76 249
9364.67 200
9365.58 210
9366.50 218
9367.41 248
9368.32 246
9369.24 214
9370.15 230
9371.07 223
9371.98 222
9372.89 239
9373.81 258
9374.72 220
9375.64 234
9376.55 196
9377.47 186
9378.38 220
9379.29 207
9380.21 202
9381.12 221
9382.04 190
9382.95 222
9383.87 186
9384.78 243
9385.70 208
9386.61 236
9387.52 242
9388.44 286
9389.35 276
9390.27 225
9391.18 249
9392.10 208
9393.01 236
9393.93 253
9394.84 235
9395.76 214
9396.67 226
9397.59 256
9398.51 224
9399.42 201
9400.34 222
9401.25 246
9402.17 234
9403.08 181
9404.00 215
9404.91 242
9405.83 207
9406.74 221
9407.66 242
9408.58 239
9409.49 261
9410.41 239
9411.32 233
9412.24 224
9413.16 256
9414.07 261
9414.99 255
9415.90 206
9416.82 246
9417.74 285
9418.65 234
9419.57 268
9420.49 234
9421.40 282
9422.32 251
9423.23 221
9424.15 212
9425.07 224
9425.98 266
9426.90 261
9427.82 240
9428.73 251
9429.65 268
9430.57 237
9431.48 249
9432.40 236
9433.32 222
9434.24 228
9435.15 291
9436.07 265
9436.99 227
9437.90 244
9438.82 255
9439.74 276
9440.66 271
9441.57 270
9442.49 310
9443.41 284
9444.33 295
9445.24 243
9446.16 308
9447.08 313
9448.00 281
9448.91 340
9449.83 282
9450.75 265
9451.67 280
9452.59 299
9453.50 284
9454.42 308
9455.34 327
9456.26 377
9457.18 361
9458.09 411
9459.01 386
9459.93 421
9460.85 445
9461.77 353
9462.69 320
9463.60 314
9464.52 318
9465.44 313
9466.36 326
9467.28 309
9468.20 284
9469.12 277
9470.03 286
9470.95 292
9471.87 268
9472.79 272
9473.71 256
9474.63 243
9475.55 227
9476.47 257
9477.39 277
9478.31 277
9479.22 287
9480.14 307
9481.06 308
9481.98 291
9482.90 263
9483.82 297
9484.74 326
9485.66 278
9486.58 311
9487.50 305
9488.42 306
9489.34 289
9490.26 232
9491.18 319
9492.10 262
9493.02 314
9493.94 303
9494.86 262
9495.78 267
9496.70 260
9497.62 268
9498.54 290
9499.46 235
9500.38 274
9501.30 280
9502.22 267
9503.14 294
9504.06 276
9504.98 268
9505.90 247
9506.82 248
9507.74 279
9508.66 279
9509.58 267
9510.50 307
9511.42 315
9512.35 290
9513.27 299
9514.19 309
9515.11 327
9516.03 321
9516.95 262
9517.87 266
9518.79 273
9519.71 292
9520.63 297
9521.56 315
9522.48 315
9523.40 305
9524.32 326
9525.24 322
9526.16 271
9527.08 257
9528.01 289
9528.93 314
9529.85 301
9530.77 300
9531.69 328
9532.61 328
9533.54 305
9534.46 399
9535.38 386
9536.30 456
9537.22 452
9538.15 469
9539.07 426
9539.99 404
9540.91 428
9541.84 376
9542.76 353
9543.68 304
9544.60 340
9545.52 327
9546.45 361
9547.37 324
9548.29 312
9549.21 314
9550.14 369
9551.06 332
9551.98 334
9552.91 292
9553.83 315
9554.75 303
9555.67 312
9556.60 323
9557.52 295
9558.44 303
9559.37 283
9560.29 328
9561.21 326
9562.14 380
9563.06 356
9563.98 335
9564.91 374
9565.83 371
9566.75 397
9567.68 375
9568.60 342
9569.52 368
9570.45 325
9571.37 319
9572.29 321
9573.22 306
9574.14 330
9575.07 313
9575.99 352
9576.91 324
9577.84 366
9578.76 324
9579.69 365
9580.61 394
9581.53 379
9582.46 332
9583.38 324
9584.31 358
9585.23 350
9586.16 346
9587.08 347
9588.00 381
9588.93 364
9589.85 339
9590.78 375
9591.70 349
9592.63 364
9593.55 384
9594.48 365
9595.40 393
9596.33 374
9597.25 418
9598.18 384
9599.10 443
9600.03 453
9600.95 469
9601.88 471
9602.80 401
9603.73 379
9604.65 371
9605.58 395
9606.50 373
9607.43 380
9608.35 384
9609.28 430
9610.21 427
9611.13 423
9612.06 431
9612.98 427
9613.91 412
9614.83 409
9615.76 421
9616.69 367
9617.61 444
9618.54 460
9619.46 444
9620.39 405
9621.32 400
9622.24 438
9623.17 455
9624.09 430
9625.02 450
9625.95 458
9626.87 484
9627.80 520
9628.73 511
9629.65 493
9630.58 475
9631.51 526
9632.43 491
9633.36 514
9634.29 537
9635.21 529
9636.14 526
9637.07 512
9637.99 516
9638.92 505
9639.85 529
9640.77 579
9641.70 587
9642.63 547
9643.56 549
9644.48 575
9645.41 634
9646.34 603
9647.26 566
9648.19 549
9649.12 558
9650.05 634
9650.97 649
9651.90 700
9652.83 649
9653.76 653
9654.68 718
9655.61 704
9656.54 732
9657.47 686
9658.40 736
9659.32 730
9660.25 727
9661.18 680
9662.11 713
9663.04 725
9663.96 677
9664.89 632
9665.82 608
9666.75 718
9667.68 719
9668.61 753
9669.53 814
9670.46 764
9671.39 736
9672.32 797
9673.25 812
9674.18 863
9675.11 844
9676.03 844
9676.96 910
9677.89 842
9678.82 775
9679.75 855
9680.68 870
9681.61 910
9682.54 909
9683.47 909
9684.40 862
9685.32 969
9686.25 1012
9687.18 1033
9688.11 934
9689.04 939
9689.97 993
9690.90 1032
9691.83 1003
9692.76 958
9693.69 915
9694.62 1008
9695.55 954
9696.48 945
9697.41 1004
9698.34 1050
9699.27 1068
9700.20 1173
9701.13 1333
9702.06 1440
9702.99 1476
9703.92 1443
9704.85 1623
9705.78 1548
9706.71 1521
9707.64 1492
9708.57 1226
9709.50 1105
9710.43 1115
9711.36 988
9712.29 945
9713.22 979
9714.15 1045
9715.08 1081
9716.01 1095
9716.94 1197
9717.87 1236
9718.80 1250
9719.74 1205
9720.67 1301
9721.60 1328
9722.53 1279
9723.46 1273
9724.39 1162
9725.32 1034
9726.25 938
9727.18 889
9728.11 884
9729.05 842
9729.98 740
9730.91 793
9731.84 740
9732.77 771
9733.70 721
9734.63 805
9735.57 836
9736.50 861
9737.43 925
9738.36 867
9739.29 890
9740.22 801
9741.16 865
9742.09 819
9743.02 788
9743.95 701
9744.88 711
9745.82 745
9746.75 727
9747.68 676
9748.61 696
9749.55 636
9750.48 607
9751.41 580
9752.34 675
9753.27 623
9754.21 585
9755.14 500
9756.07 544
9757.01 591
9757.94 570
9758.87 557
9759.80 537
9760.74 529
9761.67 553
9762.60 586
9763.53 560
9764.47 566
9765.40 551
9766.33 581
9767.27 578
9768.20 547
9769.13 555
9770.07 616
9771.00 579
9771.93 620
9772.87 600
9773.80 519
9774.73 551
9775.67 582
9776.60 546
9777.53 557
9778.47 552
9779.40 611
9780.34 610
9781.27 593
9782.20 615
9783.14 648
9784.07 705
9785.00 646
9785.94 643
9786.87 665
9787.81 653
9788.74 653
9789.68 613
9790.61 596
9791.54 525
9792.48 513
9793.41 557
9794.35 517
9795.28 491
9796.22 527
9797.15 500
9798.08 485
9799.02 471
9799.95 448
9800.89 518
9801.82 537
9802.76 508
9803.69 507
9804.63 546
9805.56 496
9806.50 449
9807.43 414
9808.37 452
9809.30 432
9810.24 444
9811.17 443
9812.11 414
9813.04 413
9813.98 400
9814.91 410
9815.85 410
9816.79 371
9817.72 378
9818.66 430
9819.59 364
9820.53 376
9821.46 378
9822.40 420
9823.34 392
9824.27 389
9825.21 401
9826.14 393
9827.08 335
9828.02 390
9828.95 390
9829.89 356
9830.82 386
9831.76 357
9832.70 355
9833.63 349
9834.57 335
9835.50 325
9836.44 314
9837.38 367
9838.31 337
9839.25 345
9840.19 346
9841.12 336
9842.06 349
9843.00 335
9843.93 361
9844.87 353
9845.81 358
9846.74 384
9847.68 348
9848.62 355
9849.56 364
9850.49 333
9851.43 327
9852.37 337
9853.30 349
9854.24 366
9855.18 335
9856.12 342
9857.05 396
9857.99 362
9858.93 346
9859.87 342
9860.80 300
9861.74 334
9862.68 318
9863.62 383
9864.55 364
9865.49 377
9866.43 402
9867.37 354
9868.31 352
9869.24 331
9870.18 334
9871.12 389
9872.06 346
9873.00 318
9873.93 332
9874.87 348
9875.81 341
9876.75 370
9877.69 345
9878.63 343
9879.56 351
9880.50 356
9881.44 330
9882.38 341
9883.32 300
9884.26 328
9885.20 330
9886.14 315
9887.07 344
9888.01 299
9888.95 335
9889.89 290
9890.83 322
9891.77 305
9892.71 330
9893.65 348
9894.59 331
9895.53 301
9896.47 310
9897.40 333
9898.34 317
9899.28 335
9900.22 315
9901.16 328
9902.10 324
9903.04 310
9903.98 291
9904.92 278
9905.86 331
9906.80 321
9907.74 338
9908.68 315
9909.62 310
9910.56 321
9911.50 268
9912.44 283
9913.38 319
9914.32 305
9915.26 314
9916.20 296
9917.14 342
9918.08 364
9919.02 346
9919.96 321
9920.90 329
9921.84 327
9922.78 322
9923.72 319
9924.66 295
9925.61 322
9926.55 348
9927.49 347
9928.43 380
9929.37 461
9930.31 490
9931.25 496
9932.19 526
9933.13 520
9934.07 583
9935.01 576
9935.96 570
9936.90 555
9937.84 394
9938.78 418
9939.72 418
9940.66 392
9941.60 359
9942.54 304
9943.49 295
9944.43 281
9945.37 274
9946.31 307
9947.25 277
9948.19 278
9949.14 337
9950.08 304
9951.02 309
9951.96 320
9952.90 310
9953.85 339
9954.79 257
9955.73 306
9956.67 290
9957.61 313
9958.56 319
9959.50 262
9960.44 320
9961.38 305
9962.33 249
9963.27 282
9964.21 309
9965.15 306
9966.10 278
9967.04 281
9967.98 276
9968.92 261
9969.87 271
9970.81 314
9971.75 347
9972.70 347
9973.64 302
9974.58 301
9975.52 331
9976.47 272
9977.41 304
9978.35 327
9979.30 363
9980.24 324
9981.18 309
9982.13 286
9983.07 296
9984.01 233
9984.96 307
9985.90 317
9986.84 313
9987.79 276
9988.73 246
9989.68 302
9990.62 271
9991.56 312
9992.51 297
9993.45 253
9994.39 251
9995.34 299
9996.28 290
9997.23 266
9998.17 294
9999.11 290
10000.06 272
10001.00 273
10001.95 266
10002.89 279
10003.84 301
10004.78 266
10005.73 256
10006.67 281
10007.61 285
10008.56 251
10009.50 290
10010.45 267
10011.39 304
10012.34 276
10013.28 268
10014.23 266
10015.17 266
10016.12 252
10017.06 283
10018.01 256
10018.95 248
10019.90 262
10020.84 274
10021.79 271
10022.73 274
10023.68 263
10024.62 236
10025.57 235
10026.51 272
10027.46 285
10028.41 234
10029.35 239
10030.30 249
10031.24 263
10032.19 258
10033.13 211
10034.08 242
10035.03 251
10035.97 248
10036.92 254
10037.86 279
10038.81 256
10039.76 268
10040.70 302
10041.65 278
10042.59 258
10043.54 247
10044.49 235
10045.43 241
10046.38 235
10047.33 208
10048.27 240
10049.22 243
10050.17 291
10051.11 232
10052.06 234
10053.01 246
10053.95 193
10054.90 203
10055.85 218
10056.79 245
10057.74 258
10058.69 255
10059.63 257
10060.58 211
10061.53 205
10062.48 238
10063.42 244
10064.37 226
10065.32 224
10066.26 266
10067.21 218
10068.16 224
10069.11 231
10070.05 242
10071.00 192
10071.95 235
10072.90 220
10073.84 218
10074.79 190
10075.74 222
10076.69 224
10077.64 249
10078.58 263
10079.53 233
10080.48 203
10081.43 219
10082.38 248
10083.32 223
10084.27 223
10085.22 210
10086.17 211
10087.12 222
10088.07 234
10089.01 217
10089.96 219
10090.91 235
10091.86 242
10092.81 197
10093.76 217
10094.71 260
10095.65 224
10096.60 232
10097.55 230
10098.50 240
10099.45 243
10100.40 257
10101.35 221
10102.30 213
10103.25 233
10104.19 228
10105.14 223
10106.09 213
10107.04 238
10107.99 253
10108.94 241
10109.89 232
10110.84 239
10111.79 210
10112.74 208
10113.69 205
10114.64 201
10115.59 226
10116.54 206
10117.49 198
10118.44 203
10119.39 193
10120.34 228
10121.29 219
10122.24 211
10123.19 270
10124.14 233
10125.09 215
10126.04 228
10126.99 226
10127.94 208
10128.89 244
10129.84 216
10130.79 245
10131.74 204
10132.69 247
10133.64 224
10134.59 198
10135.54 222
10136.49 223
10137.44 223
10138.39 191
10139.34 197
10140.29 227
10141.24 235
10142.20 188
10143.15 203
10144.10 227
10145.05 216
10146.00 221
10146.95 232
10147.90 217
10148.85 196
10149.80 212
10150.76 232
10151.71 224
10152.66 240
10153.61 217
10154.56 214
10155.51 199
10156.46 241
10157.42 224
10158.37 222
10159.32 222
10160.27 218
10161.22 220
10162.18 264
10163.13 248
10164.08 242
10165.03 249
10165.98 233
10166.93 216
10167.89 249
10168.84 241
10169.79 251
10170.74 202
10171.70 261
10172.65 260
10173.60 260
10174.55 240
10175.51 242
10176.46 238
10177.41 220
10178.36 190
10179.32 223
10180.27 231
10181.22 251
10182.17 220
10183.13 238
10184.08 210
10185.03 203
10185.99 225
10186.94 251
10187.89 251
10188.84 231
10189.80 248
10190.75 237
10191.70 238
10192.66 231
10193.61 252
10194.56 234
10195.52 228
10196.47 242
10197.42 258
10198.38 274
10199.33 211
10200.29 227
10201.24 260
10202.19 287
10203.15 273
10204.10 241
10205.05 251
10206.01 275
10206.96 305
10207.92 306
10208.87 294
10209.82 292
10210.78 301
10211.73 360
10212.69 316
10213.64 299
10214.60 319
10215.55 287
10216.50 252
10217.46 227
10218.41 279
10219.37 255
10220.32 247
10221.28 243
10222.23 261
10223.19 253
10224.14 248
10225.10 277
10226.05 246
10227.01 291
10227.96 241
10228.92 294
10229.87 241
10230.83 254
10231.78 223
10232.74 253
10233.69 218
10234.65 236
10235.60 251
10236.56 251
10237.51 228
10238.47 260
10239.42 298
10240.38 250
10241.33 267
10242.29 265
10243.25 307
10244.20 279
10245.16 262
10246.11 260
10247.07 225
10248.02 232
10248.98 225
10249.94 242
10250.89 220
10251.85 235
10252.80 234
10253.76 214
10254.72 226
10255.67 244
10256.63 233
10257.59 208
10258.54 214
10259.50 223
10260.45 224
10261.41 214
10262.37 200
10263.32 192
10264.28 222
10265.24 190
10266.19 208
10267.15 184
10268.11 191
10269.06 181
10270.02 223
10270.98 210
10271.94 225
10272.89 200
10273.85 202
10274.81 207
10275.76 179
10276.72 219
10277.68 181
10278.64 183
10279.59 187
10280.55 181
10281.51 182
10282.47 184
10283.42 184
10284.38 226
10285.34 212
10286.30 225
10287.25 227
10288.21 200
10289.17 196
10290.13 190
10291.08 178
10292.04 286
10293.00 216
10293.96 177
10294.92 217
10295.87 214
10296.83 235
10297.79 178
10298.75 196
10299.71 193
10300.67 188
10301.62 196
10302.58 170
10303.54 197
10304.50 205
10305.46 213
10306.42 203
10307.38 202
10308.33 181
10309.29 193
10310.25 217
10311.21 200
10312.17 191
10313.13 204
10314.09 176
10315.05 200
10316.01 178
10316.96 201
10317.92 203
10318.88 191
10319.84 214
10320.80 191
10321.76 185
10322.72 181
10323.68 212
10324.64 220
10325.60 198
10326.56 218
10327.52 266
10328.48 183
10329.44 226
10330.40 192
10331.36 216
10332.32 195
10333.28 225
10334.24 223
10335.20 205
10336.16 164
10337.12 184
10338.08 205
10339.04 215
10340.00 179
10340.96 180
10341.92 181
10342.88 206
10343.84 181
10344.80 191
10345.76 213
10346.72 193
10347.68 186
10348.64 160
10349.60 179
10350.56 190
10351.52 191
10352.48 185
10353.44 169
10354.40 169
10355.36 166
10356.33 206
10357.29 206
10358.25 192
10359.21 232
10360.17 219
10361.13 200
10362.09 202
10363.05 199
10364.01 219
10364.98 220
10365.94 230
10366.90 226
10367.86 228
10368.82 238
10369.78 190
10370.75 210
10371.71 183
10372.67 200
10373.63 154
10374.59 165
10375.55 182
10376.52 172
10377.48 182
10378.44 187
10379.40 183
10380.36 189
10381.33 170
10382.29 157
10383.25 194
10384.21 175
10385.17 187
10386.14 173
10387.10 165
10388.06 198
10389.02 198
10389.99 155
10390.95 174
10391.91 203
10392.87 214
10393.84 176
10394.80 172
10395.76 202
10396.73 212
10397.69 166
10398.65 161
10399.61 179
10400.58 161
10401.54 176
10402.50 181
10403.47 199
10404.43 162
10405.39 219
10406.36 209
10407.32 169
10408.28 151
10409.25 179
10410.21 168
10411.17 182
10412.14 182
10413.10 189
10414.06 189
10415.03 174
10415.99 177
10416.95 200
10417.92 170
10418.88 169
10419.85 211
10420.81 197
10421.77 191
10422.74 165
10423.70 210
10424.67 182
10425.63 141
10426.59 178
10427.56 173
10428.52 192
10429.49 169
10430.45 183
10431.42 168
10432.38 195
10433.34 157
10434.31 156
10435.27 164
10436.24 169
10437.20 198
10438.17 162
10439.13 174
10440.10 174
10441.06 166
10442.03 144
10442.99 178
10443.96 156
10444.92 150
10445.89 148
10446.85 215
10447.82 163
10448.78 192
10449.75 175
10450.71 140
10451.68 155
10452.64 168
10453.61 174
10454.58 186
10455.54 180
10456.51 159
10457.47 150
10458.44 147
10459.40 173
10460.37 152
10461.33 175
10462.30 152
10463.27 157
10464.23 153
10465.20 141
10466.16 156
10467.13 173
10468.10 171
10469.06 168
10470.03 166
10471.00 162
10471.96 180
10472.93 156
10473.89 178
10474.86 148
10475.83 184
10476.79 161
10477.76 125
10478.73 140
10479.69 156
10480.66 154
10481.63 171
10482.59 146
10483.56 151
10484.53 164
10485.49 156
10486.46 148
10487.43 154
10488.40 159
10489.36 186
10490.33 207
10491.30 148
10492.26 170
10493.23 174
10494.20 163
10495.17 131
10496.13 168
10497.10 174
10498.07 158
10499.04 161
10500.00 203
10500.97 158
10501.94 139
10502.91 153
10503.87 153
10504.84 160
10505.81 156
10506.78 181
10507.75 135
10508.71 144
10509.68 161
10510.65 137
10511.62 131
10512.59 140
10513.55 173
10514.52 156
10515.49 165
10516.46 178
10517.43 168
10518.40 146
10519.36 176
10520.33 166
10521.30 188
10522.27 178
10523.24 155
10524.21 163
10525.18 163
10526.15 144
10527.11 158
10528.08 202
10529.05 180
10530.02 182
10530.99 150
10531.96 163
10532.93 117
10533.90 156
10534.87 142
10535.84 183
10536.80 151
10537.77 167
10538.74 192
10539.71 164
10540.68 166
10541.65 155
10542.62 154
10543.59 125
10544.56 115
10545.53 157
10546.50 159
10547.47 137
10548.44 145
10549.41 143
10550.38 182
10551.35 155
10552.32 173
10553.29 163
10554.26 173
10555.23 147
10556.20 176
10557.17 158
10558.14 165
10559.11 154
10560.08 154
10561.05 149
10562.02 153
10562.99 178
10563.96 146
10564.93 166
10565.90 144
10566.88 144
10567.85 165
10568.82 173
10569.79 155
10570.76 142
10571.73 150
10572.70 147
10573.67 165
10574.64 136
10575.61 161
10576.58 169
10577.56 157
10578.53 161
10579.50 154
10580.47 133
10581.44 164
10582.41 183
10583.38 162
10584.35 172
10585.33 166
10586.30 123
10587.27 151
10588.24 126
10589.21 140
10590.18 191
10591.16 154
10592.13 174
10593.10 170
10594.07 182
10595.04 144
10596.02 162
10596.99 157
10597.96 171
10598.93 173
10599.90 193
10600.88 190
10601.85 153
10602.82 162
10603.79 167
10604.77 171
10605.74 147
10606.71 182
10607.68 171
10608.66 177
10609.63 149
10610.60 140
10611.57 174
10612.55 184
10613.52 182
10614.49 175
10615.47 151
10616.44 156
10617.41 122
10618.38 151
10619.36 154
10620.33 140
10621.30 166
10622.28 158
10623.25 184
10624.22 137
10625.20 154
10626.17 185
10627.14 196
10628.12 156
10629.09 171
10630.06 175
10631.04 205
10632.01 187
10632.99 199
10633.96 180
10634.93 170
10635.91 173
10636.88 173
10637.86 190
10638.83 166
10639.80 190
10640.78 212
10641.75 203
10642.73 213
10643.70 210
10644.67 222
10645.65 258
10646.62 234
10647.60 195
10648.57 205
10649.55 202
10650.52 180
10651.50 175
10652.47 162
10653.44 127
10654.42 152
10655.39 157
10656.37 174
10657.34 159
10658.32 205
10659.29 185
10660.27 159
10661.24 154
10662.22 158
10663.19 155
10664.17 158
10665.14 182
10666.12 191
10667.09 201
10668.07 147
10669.04 184
10670.02 205
10671.00 169
10671.97 149
10672.95 202
10673.92 173
10674.90 180
10675.87 185
10676.85 170
10677.83 197
10678.80 173
10679.78 163
10680.75 183
10681.73 170
10682.70 147
10683.68 152
10684.66 194
10685.63 202
10686.61 180
10687.59 166
10688.56 168
10689.54 170
10690.51 169
10691.49 173
10692.47 180
10693.44 176
10694.42 163
10695.40 151
10696.37 164
10697.35 155
10698.33 149
10699.30 145
10700.28 115
10701.26 150
10702.23 164
10703.21 191
10704.19 176
10705.17 144
10706.14 150
10707.12 166
10708.10 167
10709.07 154
10710.05 200
10711.03 168
10712.01 167
10712.98 164
10713.96 162
10714.94 161
10715.92 160
10716.89 170
10717.87 128
10718.85 183
10719.83 188
10720.80 179
10721.78 163
10722.76 179
10723.74 153
10724.71 142
10725.69 142
10726.67 147
10727.65 173
10728.63 158
10729.61 156
10730.58 152
10731.56 162
10732.54 157
10733.52 164
10734.50 164
10735.48 175
10736.45 177
10737.43 169
10738.41 132
10739.39 163
10740.37 169
10741.35 187
10742.33 174
10743.30 162
10744.28 152
10745.26 187
10746.24 163
10747.22 161
10748.20 158
10749.18 153
10750.16 157
10751.14 149
10752.11 150
10753.09 168
10754.07 222
10755.05 204
10756.03 176
10757.01 185
10757.99 167
10758.97 167
10759.95 193
10760.93 187
10761.91 161
10762.89 148
10763.87 161
10764.85 185
10765.83 170
10766.81 171
10767.79 180
10768.77 175
10769.75 161
10770.73 155
10771.71 194
10772.69 195
10773.67 166
10774.65 191
10775.63 179
10776.61 186
10777.59 186
10778.57 154
10779.55 191
10780.53 164
10781.51 223
10782.49 213
10783.47 206
10784.45 167
10785.43 200
10786.41 197
10787.39 169
10788.38 185
10789.36 185
10790.34 183
10791.32 236
10792.30 207
10793.28 201
10794.26 186
10795.24 193
10796.22 165
10797.21 201
10798.19 166
10799.17 179
10800.15 186
10801.13 180
10802.11 178
10803.09 190
10804.08 184
10805.06 173
10806.04 181
10807.02 189
10808.00 217
10808.98 202
10809.97 163
10810.95 200
10811.93 188
10812.91 170
10813.89 153
10814.88 160
10815.86 171
10816.84 181
10817.82 149
10818.80 180
10819.79 191
10820.77 210
10821.75 198
10822.73 180
10823.72 176
10824.70 201
10825.68 212
10826.66 197
10827.65 176
10828.63 190
10829.61 185
10830.59 239
10831.58 212
10832.56 169
10833.54 164
10834.53 201
10835.51 199
10836.49 187
10837.47 212
10838.46 176
10839.44 196
10840.42 212
10841.41 171
10842.39 202
10843.37 225
10844.36 217
10845.34 219
10846.32 168
10847.31 187
10848.29 196
10849.27 195
10850.26 184
10851.24 191
10852.23 211
10853.21 180
10854.19 181
10855.18 188
10856.16 217
10857.14 225
10858.13 203
10859.11 208
10860.10 189
10861.08 195
10862.07 242
10863.05 214
10864.03 202
10865.02 199
10866.00 222
10866.99 192
10867.97 195
10868.96 216
10869.94 221
10870.92 258
10871.91 254
10872.89 210
10873.88 229
10874.86 225
10875.85 205
10876.83 190
10877.82 217
10878.80 223
10879.79 246
10880.77 234
10881.76 242
10882.74 228
10883.73 221
10884.71 217
10885.70 255
10886.68 226
10887.67 264
10888.66 231
10889.64 268
10890.63 246
10891.61 231
10892.60 252
10893.58 266
10894.57 254
10895.55 250
10896.54 261
10897.53 219
10898.51 274
10899.50 277
10900.48 269
10901.47 279
10902.46 282
10903.44 301
10904.43 257
10905.41 283
10906.40 310
10907.39 302
10908.37 304
10909.36 251
10910.35 278
10911.33 300
10912.32 287
10913.30 271
10914.29 292
10915.28 268
10916.26 290
10917.25 323
10918.24 346
10919.22 310
10920.21 323
10921.20 317
10922.19 331
10923.17 341
10924.16 325
10925.15 322
10926.13 303
10927.12 318
10928.11 317
10929.09 348
10930.08 388
10931.07 364
10932.06 316
10933.04 352
10934.03 363
10935.02 324
10936.01 303
10936.99 337
10937.98 346
10938.97 334
10939.96 349
10940.94 372
10941.93 393
10942.92 381
10943.91 365
10944.90 362
10945.88 343
10946.87 382
10947.86 420
10948.85 418
10949.84 415
10950.82 378
10951.81 438
10952.80 456
10953.79 458
10954.78 413
10955.77 409
10956.76 430
10957.74 473
10958.73 513
10959.72 485
10960.71 510
10961.70 616
10962.69 710
10963.68 744
10964.66 701
10965.65 751
10966.64 676
10967.63 634
10968.62 571
10969.61 522
10970.60 524
10971.59 583
10972.58 487
10973.57 453
10974.56 442
10975.54 473
10976.53 453
10977.52 434
10978.51 405
10979.50 382
10980.49 417
10981.48 437
10982.47 422
10983.46 418
10984.45 419
10985.44 413
10986.43 453
10987.42 457
10988.41 439
10989.40 429
10990.39 488
10991.38 477
10992.37 446
10993.36 478
10994.35 475
10995.34 498
10996.33 500
10997.32 524
10998.31 569
10999.30 593
11000.29 678
11001.28 731
11002.27 835
11003.26 951
11004.25 971
11005.25 1021
11006.24 1059
11007.23 941
11008.22 925
11009.21 863
11010.20 767
11011.19 676
11012.18 585
11013.17 473
11014.16 481
11015.15 430
11016.15 380
11017.14 365
11018.13 386
11019.12 369
11020.11 357
11021.10 386
11022.09 363
11023.09 362
11024.08 362
11025.07 361
11026.06 314
11027.05 331
11028.04 338
11029.03 358
11030.03 342
11031.02 313
11032.01 306
11033.00 303
11033.99 331
11034.99 307
11035.98 333
11036.97 325
11037.96 328
11038.95 338
11039.95 351
11040.94 308
11041.93 298
11042.92 296
11043.92 304
11044.91 272
11045.90 304
11046.89 313
11047.89 288
11048.88 274
11049.87 297
11050.86 301
11051.86 302
11052.85 289
11053.84 273
11054.84 303
11055.83 281
11056.82 269
11057.81 277
11058.81 256
11059.80 233
11060.79 269
11061.79 269
11062.78 242
11063.77 266
11064.77 283
11065.76 259
11066.75 238
11067.75 237
11068.74 264
11069.73 296
11070.73 281
11071.72 287
11072.72 322
11073.71 299
11074.70 325
11075.70 311
11076.69 255
11077.69 252
11078.68 261
11079.67 262
11080.67 239
11081.66 268
11082.66 263
11083.65 252
11084.64 293
11085.64 267
11086.63 282
11087.63 245
11088.62 251
11089.62 263
11090.61 246
11091.60 260
11092.60 218
11093.59 296
11094.59 256
11095.58 238
11096.58 256
11097.57 236
11098.57 254
11099.56 250
11100.56 211
11101.55 223
11102.55 238
11103.54 243
11104.54 215
11105.53 248
11106.53 215
11107.52 219
11108.52 221
11109.51 209
11110.51 231
11111.51 216
11112.50 223
11113.50 227
11114.49 257
11115.49 230
11116.48 269
11117.48 279
11118.47 275
11119.47 223
11120.47 221
11121.46 202
11122.46 216
11123.45 214
11124.45 231
11125.45 221
11126.44 229
11127.44 270
11128.44 238
11129.43 209
11130.43 214
11131.42 219
11132.42 225
11133.42 212
11134.41 201
11135.41 234
11136.41 246
11137.40 203
11138.40 217
11139.40 222
11140.39 254
11141.39 212
11142.39 228
11143.38 228
11144.38 194
11145.38 204
11146.37 209
11147.37 191
11148.37 195
11149.37 179
11150.36 217
11151.36 205
11152.36 194
11153.35 193
11154.35 203
11155.35 209
11156.35 218
11157.34 227
11158.34 212
11159.34 179
11160.34 183
11161.34 201
11162.33 206
11163.33 203
11164.33 174
11165.33 206
11166.32 245
11167.32 204
11168.32 201
11169.32 183
11170.32 206
11171.31 199
11172.31 234
11173.31 195
11174.31 186
11175.31 176
11176.31 194
11177.30 225
11178.30 201
11179.30 225
11180.30 226
11181.30 208
11182.30 210
11183.30 206
11184.29 191
11185.29 196
11186.29 195
11187.29 224
11188.29 205
11189.29 200
11190.29 213
11191.29 240
11192.29 229
11193.29 229
11194.28 232
11195.28 241
11196.28 200
11197.28 211
11198.28 216
11199.28 226
11200.28 210
11201.28 192
11202.28 188
11203.28 199
11204.28 197
11205.28 197
11206.28 221
11207.28 214
11208.28 182
11209.28 189
11210.28 220
11211.28 199
11212.28 176
11213.28 204
11214.28 207
11215.28 190
11216.28 170
11217.28 187
11218.28 200
11219.28 176
11220.28 201
11221.28 196
11222.28 188
11223.28 217
11224.28 234
11225.28 219
11226.28 187
11227.28 183
11228.28 176
11229.28 191
11230.28 195
11231.28 208
11232.29 192
11233.29 220
11234.29 213
11235.29 195
11236.29 219
11237.29 202
11238.29 185
11239.29 184
11240.29 177
11241.30 190
11242.30 173
11243.30 152
11244.30 172
11245.30 187
11246.30 164
11247.30 163
11248.31 209
11249.31 199
11250.31 178
11251.31 187
11252.31 173
11253.31 228
11254.32 178
11255.32 185
11256.32 165
11257.32 175
11258.32 191
11259.33 166
11260.33 173
11261.33 164
11262.33 172
11263.33 171
11264.34 169
11265.34 185
11266.34 206
11267.34 201
11268.35 181
11269.35 186
11270.35 174
11271.35 190
11272.36 163
11273.36 187
11274.36 163
11275.37 177
11276.37 198
11277.37 182
11278.37 174
11279.38 166
11280.38 194
11281.38 206
11282.39 196
11283.39 179
11284.39 224
11285.40 205
11286.40 204
11287.40 209
11288.41 197
11289.41 184
11290.41 196
11291.42 204
11292.42 206
11293.42 179
11294.43 175
11295.43 187
11296.43 189
11297.44 185
11298.44 160
11299.45 185
11300.45 178
11301.45 180
11302.46 202
11303.46 213
11304.47 177
11305.47 179
11306.47 176
11307.48 180
11308.48 198
11309.49 176
11310.49 192
11311.50 179
11312.50 218
11313.50 219
11314.51 216
11315.51 234
11316.52 243
11317.52 261
11318.53 247
11319.53 250
11320.54 264
11321.54 216
11322.55 246
11323.55 260
11324.56 258
11325.56 197
11326.57 199
11327.57 206
11328.58 205
11329.58 208
11330.59 179
11331.59 200
11332.60 167
11333.60 163
11334.61 158
11335.61 157
11336.62 166
11337.63 189
11338.63 157
11339.64 174
11340.64 180
11341.65 172
11342.65 159
11343.66 159
11344.67 157
11345.67 181
11346.68 186
11347.68 165
11348.69 147
11349.70 160
11350.70 187
11351.71 177
11352.71 171
11353.72 168
11354.73 173
11355.73 187
11356.74 182
11357.75 164
11358.75 163
11359.76 182
11360.77 187
11361.77 161
11362.78 132
11363.79 172
11364.79 179
11365.80 169
11366.81 160
11367.81 150
11368.82 158
11369.83 158
11370.83 167
11371.84 181
11372.85 154
11373.86 160
11374.86 188
11375.87 172
11376.88 171
11377.89 172
11378.89 173
11379.90 146
11380.91 124
11381.92 165
11382.92 157
11383.93 166
11384.94 159
11385.95 162
11386.95 145
11387.96 166
11388.97 146
11389.98 179
11390.99 170
11391.99 185
11393.00 165
11394.01 182
11395.02 137
11396.03 145
11397.03 156
11398.04 190
11399.05 187
11400.06 165
11401.07 163
11402.08 160
11403.08 162
11404.09 172
11405.10 177
11406.11 169
11407.12 173
11408.13 131
11409.14 145
11410.14 163
11411.15 152
11412.16 156
11413.17 138
11414.18 140
11415.19 156
11416.20 178
11417.21 153
11418.22 164
11419.23 134
11420.23 175
11421.24 160
11422.25 148
11423.26 147
11424.27 176
11425.28 179
11426.29 164
11427.30 149
11428.31 143
11429.32 151
11430.33 178
11431.34 143
11432.35 155
11433.36 152
11434.37 147
11435.38 183
11436.39 150
11437.40 149
11438.41 137
11439.42 176
11440.43 156
11441.44 174
11442.45 122
11443.46 179
11444.47 176
11445.48 153
11446.49 121
11447.50 156
11448.51 160
11449.52 153
11450.53 162
11451.54 165
11452.55 160
11453.56 150
11454.58 141
11455.59 129
11456.60 156
11457.61 166
11458.62 178
11459.63 155
11460.64 159
11461.65 140
11462.66 152
11463.67 152
11464.69 135
11465.70 152
11466.71 160
11467.72 142
11468.73 156
11469.74 139
11470.75 122
11471.77 163
11472.78 145
11473.79 154
11474.80 157
11475.81 139
11476.82 152
11477.84 156
11478.85 149
11479.86 153
11480.87 184
11481.88 164
11482.89 182
11483.91 177
11484.92 191
11485.93 195
11486.94 201
11487.96 165
11488.97 148
11489.98 142
11490.99 158
11492.00 173
11493.02 181
11494.03 173
11495.04 154
11496.06 145
11497.07 170
11498.08 138
11499.09 154
11500.11 160
11501.12 170
11502.13 146
11503.14 139
11504.16 165
11505.17 179
11506.18 188
11507.20 143
11508.21 161
11509.22 169
11510.24 142
11511.25 153
11512.26 177
11513.28 172
11514.29 167
11515.30 175
11516.32 151
11517.33 140
11518.34 152
11519.36 158
11520.37 138
11521.38 167
11522.40 155
11523.41 184
11524.43 130
11525.44 154
11526.45 161
11527.47 141
11528.48 139
11529.50 151
11530.51 167
11531.52 147
11532.54 139
11533.55 144
11534.57 174
11535.58 173
11536.60 168
11537.61 172
11538.62 164
11539.64 162
11540.65 147
11541.67 167
11542.68 158
11543.70 130
11544.71 174
11545.73 166
11546.74 137
11547.76 163
11548.77 139
11549.79 181
11550.80 157
11551.82 170
11552.83 174
11553.85 158
11554.86 150
11555.88 152
11556.89 145
11557.91 144
11558.92 183
11559.94 173
11560.95 160
11561.97 159
11562.98 175
11564.00 178
11565.02 169
11566.03 158
11567.05 186
11568.06 148
11569.08 158
11570.10 180
11571.11 155
11572.13 181
11573.14 190
11574.16 138
11575.18 154
11576.19 198
11577.21 192
11578.22 147
11579.24 157
11580.26 187
11581.27 160
11582.29 195
11583.31 165
11584.32 172
11585.34 161
11586.35 161
11587.37 181
11588.39 188
11589.40 171
11590.42 169
11591.44 188
11592.46 191
11593.47 185
11594.49 199
11595.51 189
11596.52 180
11597.54 177
11598.56 160
11599.57 203
11600.59 158
11601.61 191
11602.63 229
11603.64 255
11604.66 222
11605.68 252
11606.70 220
11607.71 274
11608.73 277
11609.75 269
11610.77 263
11611.78 265
11612.80 247
11613.82 252
11614.84 236
11615.85 202
11616.87 199
11617.89 188
11618.91 187
11619.93 173
11620.95 144
11621.96 169
11622.98 188
11624.00 183
11625.02 161
11626.04 157
11627.05 171
11628.07 157
11629.09 161
11630.11 166
11631.13 149
11632.15 160
11633.17 168
11634.18 163
11635.20 136
11636.22 169
11637.24 154
11638.26 190
11639.28 145
11640.30 174
11641.32 184
11642.34 151
11643.35 149
11644.37 134
11645.39 161
11646.41 160
11647.43 158
11648.45 181
11649.47 170
11650.49 119
11651.51 129
11652.53 146
11653.55 154
11654.57 153
11655.59 158
11656.61 154
11657.63 150
11658.65 167
11659.67 145
11660.69 156
11661.71 149
11662.73 148
11663.75 166
11664.77 132
11665.79 151
11666.81 162
11667.83 146
11668.85 157
11669.87 148
11670.89 152
11671.91 178
11672.93 201
11673.95 167
11674.97 149
11675.99 153
11677.01 129
11678.03 147
11679.05 156
11680.07 140
11681.09 128
11682.11 169
11683.13 166
11684.15 174
11685.18 137
11686.20 159
11687.22 185
11688.24 157
11689.26 154
11690.28 173
11691.30 168
11692.32 179
11693.34 185
11694.37 157
11695.39 160
11696.41 149
11697.43 155
11698.45 149
11699.47 153
11700.49 152
11701.52 163
11702.54 158
11703.56 145
11704.58 177
11705.60 176
11706.62 143
11707.65 138
11708.67 176
11709.69 172
11710.71 174
11711.73 168
11712.76 164
11713.78 161
11714.80 154
11715.82 169
11716.85 144
11717.87 136
11718.89 161
11719.91 162
11720.94 177
11721.96 136
11722.98 133
11724.00 151
11725.03 160
11726.05 136
11727.07 157
11728.09 181
11729.12 176
11730.14 147
11731.16 138
11732.19 137
11733.21 153
11734.23 160
11735.25 148
11736.28 131
11737.30 138
11738.32 166
11739.35 149
11740.37 132
11741.39 154
11742.42 166
11743.44 192
11744.46 165
11745.49 152
11746.51 166
11747.54 179
11748.56 141
11749.58 143
11750.61 166
11751.63 172
11752.65 139
11753.68 148
11754.70 161
11755.73 138
11756.75 147
11757.77 156
11758.80 167
11759.82 154
11760.85 172
11761.87 134
11762.90 160
11763.92 148
11764.94 146
11765.97 148
11766.99 156
11768.02 125
11769.04 160
11770.07 171
11771.09 157
11772.12 158
11773.14 192
11774.17 148
11775.19 149
11776.22 156
11777.24 174
11778.27 162
11779.29 187
11780.32 154
11781.34 145
11782.37 170
11783.39 183
11784.42 141
11785.44 149
11786.47 138
11787.49 165
11788.52 192
11789.54 169
11790.57 177
11791.59 192
11792.62 190
11793.65 180
11794.67 195
11795.70 185
11796.72 154
11797.75 172
11798.77 200
11799.80 155
11800.83 144
11801.85 165
11802.88 197
11803.90 166
11804.93 179
11805.96 173
11806.98 173
11808.01 199
11809.04 185
11810.06 183
11811.09 164
11812.12 203
11813.14 195
11814.17 168
11815.20 172
11816.22 204
11817.25 162
11818.28 136
11819.30 176
11820.33 165
11821.36 160
11822.38 165
11823.41 177
11824.44 169
11825.46 161
11826.49 162
11827.52 172
11828.54 172
11829.57 185
11830.60 226
11831.63 192
11832.65 209
11833.68 191
11834.71 217
11835.74 213
11836.76 194
11837.79 218
11838.82 199
11839.85 210
11840.87 177
11841.90 214
11842.93 182
11843.96 214
11844.99 214
11846.01 200
11847.04 199
11848.07 207
11849.10 216
11850.13 178
11851.15 192
11852.18 194
11853.21 176
11854.24 203
11855.27 230
11856.30 203
11857.32 175
11858.35 199
11859.38 211
11860.41 222
11861.44 236
11862.47 225
11863.50 235
11864.52 232
11865.55 229
11866.58 255
11867.61 251
11868.64 242
11869.67 210
11870.70 231
11871.73 220
11872.76 203
11873.79 257
11874.81 242
11875.84 208
11876.87 227
11877.90 228
11878.93 254
11879.96 254
11880.99 203
11882.02 244
11883.05 238
11884.08 253
11885.11 244
11886.14 235
11887.17 249
11888.20 230
11889.23 263
11890.26 257
11891.29 268
11892.32 292
11893.35 251
11894.38 270
11895.41 293
11896.44 284
11897.47 287
11898.50 266
11899.53 278
11900.56 302
11901.59 311
11902.62 348
11903.65 312
11904.68 344
11905.71 390
11906.74 364
11907.77 400
11908.80 373
11909.83 397
11910.86 419
11911.90 339
11912.93 284
11913.96 327
11914.99 320
11916.02 308
11917.05 280
11918.08 268
11919.11 296
11920.14 337
11921.17 315
11922.21 336
11923.24 337
11924.27 307
11925.30 312
11926.33 313
11927.36 301
11928.39 276
11929.43 323
11930.46 358
11931.49 303
11932.52 407
11933.55 419
11934.58 465
11935.62 485
11936.65 536
11937.68 543
11938.71 491
11939.74 463
11940.78 499
11941.81 463
11942.84 448
11943.87 430
11944.90 386
11945.94 345
11946.97 327
11948.00 307
11949.03 282
11950.07 273
11951.10 277
11952.13 236
11953.16 248
11954.20 219
11955.23 219
11956.26 227
11957.29 278
11958.33 302
11959.36 283
11960.39 235
11961.43 221
11962.46 252
11963.49 242
11964.53 245
11965.56 217
11966.59 238
11967.62 250
11968.66 250
11969.69 242
11970.72 229
11971.76 269
11972.79 257
11973.83 260
11974.86 234
11975.89 261
11976.93 239
11977.96 250
11978.99 241
11980.03 248
11981.06 238
11982.09 246
11983.13 228
11984.16 251
11985.20 257
11986.23 248
11987.26 230
11988.30 247
11989.33 265
11990.37 255
11991.40 241
11992.44 247
11993.47 247
11994.50 272
11995.54 267
11996.57 240
11997.61 295
11998.64 270
11999.68 260
12000.71 256
12001.75 265
12002.78 281
12003.82 252
12004.85 238
12005.89 260
12006.92 258
12007.96 250
12008.99 276
12010.03 276
12011.06 225
12012.10 269
12013.13 266
12014.17 245
12015.20 266
12016.24 282
12017.27 282
12018.31 255
12019.34 270
12020.38 269
12021.41 303
12022.45 272
12023.49 267
12024.52 268
12025.56 254
12026.59 273
12027.63 236
12028.66 293
12029.70 283
12030.74 278
12031.77 283
12032.81 312
12033.84 295
12034.88 296
12035.92 315
12036.95 285
12037.99 322
12039.03 294
12040.06 314
12041.10 295
12042.13 288
12043.17 257
12044.21 286
12045.24 348
12046.28 290
12047.32 274
12048.35 253
12049.39 257
12050.43 309
12051.46 281
12052.50 284
12053.54 324
12054.58 310
12055.61 294
12056.65 299
12057.69 307
12058.72 329
12059.76 356
12060.80 354
12061.84 335
12062.87 345
12063.91 362
12064.95 365
12065.98 351
12067.02 314
12068.06 318
12069.10 321
12070.14 359
12071.17 340
12072.21 338
12073.25 378
12074.29 336
12075.32 365
12076.36 353
12077.40 363
12078.44 315
12079.48 351
12080.51 347
12081.55 342
12082.59 347
12083.63 336
12084.67 366
12085.71 331
12086.74 318
12087.78 332
12088.82 392
12089.86 354
12090.90 351
12091.94 388
12092.97 362
12094.01 369
12095.05 380
12096.09 395
12097.13 385
12098.17 377
12099.21 420
12100.25 435
12101.29 430
12102.32 420
12103.36 471
12104.40 521
12105.44 534
12106.48 632
12107.52 602
12108.56 601
12109.60 647
12110.64 646
12111.68 623
12112.72 623
12113.76 579
12114.80 503
12115.84 504
12116.88 473
12117.92 406
12118.96 383
12120.00 351
12121.04 305
12122.07 288
12123.11 304
12124.15 285
12125.19 282
12126.23 277
12127.28 267
12128.32 229
12129.36 239
12130.40 247
12131.44 247
12132.48 263
12133.52 281
12134.56 271
12135.60 257
12136.64 218
12137.68 262
12138.72 255
12139.76 254
12140.80 223
12141.84 236
12142.88 239
12143.92 248
12144.96 254
12146.00 235
12147.05 224
12148.09 226
12149.13 234
12150.17 252
12151.21 244
12152.25 236
12153.29 254
12154.33 240
12155.38 233
12156.42 231
12157.46 254
12158.50 258
12159.54 218
12160.58 220
12161.62 231
12162.67 228
12163.71 202
12164.75 200
12165.79 196
12166.83 248
12167.87 206
12168.92 238
12169.96 220
12171.00 240
12172.04 225
12173.08 219
12174.13 234
12175.17 229
12176.21 210
12177.25 212
12178.30 196
12179.34 201
12180.38 197
12181.42 202
12182.47 202
12183.51 203
12184.55 235
12185.59 234
12186.64 237
12187.68 212
12188.72 206
12189.76 222
12190.81 221
12191.85 219
12192.89 216
12193.94 247
12194.98 250
12196.02 226
12197.06 236
12198.11 220
12199.15 204
12200.19 220
12201.24 207
12202.28 229
12203.32 240
12204.37 227
12205.41 212
12206.45 219
12207.50 224
12208.54 193
12209.59 258
12210.63 239
12211.67 208
12212.72 225
12213.76 238
12214.80 232
12215.85 214
12216.89 196
12217.94 204
12218.98 198
12220.02 218
12221.07 214
12222.11 186
12223.16 185
12224.20 212
12225.25 199
12226.29 201
12227.33 221
12228.38 222
12229.42 191
12230.47 193
12231.51 231
12232.56 200
12233.60 230
12234.65 195
12235.69 214
12236.74 174
12237.78 224
12238.83 233
12239.87 233
12240.92 184
12241.96 134
12243.01 193
12244.05 190
12245.10 216
12246.14 206
12247.19 216
12248.23 195
12249.28 174
12250.32 204
12251.37 190
12252.41 205
12253.46 223
12254.50 183
12255.55 195
12256.60 178
12257.64 172
12258.69 186
12259.73 177
12260.78 179
12261.82 146
12262.87 178
12263.92 162
12264.96 182
12266.01 190
12267.05 186
12268.10 203
12269.15 183
12270.19 198
12271.24 187
12272.29 173
12273.33 179
12274.38 184
12275.43 164
12276.47 169
12277.52 156
12278.57 181
12279.61 181
12280.66 168
12281.71 180
12282.75 191
12283.80 200
12284.85 196
12285.89 177
12286.94 212
12287.99 198
12289.03 160
12290.08 190
12291.13 185
12292.18 173
12293.22 184
12294.27 175
12295.32 168
12296.36 169
12297.41 162
12298.46 169
12299.51 142
12300.55 163
12301.60 159
12302.65 194
12303.70 188
12304.74 148
12305.79 171
12306.84 169
12307.89 173
12308.94 150
12309.98 192
12311.03 159
12312.08 185
12313.13 168
12314.18 190
12315.22 165
12316.27 188
12317.32 193
12318.37 181
12319.42 157
12320.47 153
12321.51 158
12322.56 173
12323.61 170
12324.66 144
12325.71 173
12326.76 167
12327.81 151
12328.85 157
12329.90 158
12330.95 132
12332.00 194
12333.05 193
12334.10 162
12335.15 148
12336.20 180
12337.25 179
12338.30 144
12339.34 151
12340.39 147
12341.44 178
12342.49 178
12343.54 163
12344.59 142
12345.64 164
12346.69 148
12347.74 173
12348.79 158
12349.84 180
12350.89 174
12351.94 188
12352.99 174
12354.04 153
12355.09 179
12356.14 154
12357.19 183
12358.24 149
12359.29 159
12360.34 176
12361.39 182
12362.44 170
12363.49 159
12364.54 152
12365.59 177
12366.64 164
12367.69 171
12368.74 178
12369.79 162
12370.84 164
12371.89 164
12372.94 178
12373.99 155
12375.04 161
12376.09 168
12377.15 165
12378.20 154
12379.25 185
12380.30 178
12381.35 202
12382.40 198
12383.45 174
12384.50 151
12385.55 165
12386.60 179
12387.66 159
12388.71 165
12389.76 195
12390.81 217
12391.86 187
12392.91 182
12393.96 152
12395.02 149
12396.07 171
12397.12 189
12398.17 158
12399.22 185
12400.27 184
12401.33 167
12402.38 170
12403.43 192
12404.48 168
12405.53 170
12406.59 187
12407.64 185
12408.69 174
12409.74 170
12410.80 188
12411.85 169
12412.90 216
12413.95 166
12415.00 200
12416.06 202
12417.11 164
12418.16 187
12419.21 182
12420.27 211
12421.32 197
12422.37 190
12423.43 204
12424.48 197
12425.53 169
12426.58 215
12427.64 180
12428.69 197
12429.74 196
12430.80 210
12431.85 199
12432.90 191
12433.96 212
12435.01 178
12436.06 181
12437.12 217
12438.17 231
12439.22 179
12440.28 190
12441.33 173
12442.38 204
12443.44 233
12444.49 238
12445.54 212
12446.60 214
12447.65 202
12448.71 197
12449.76 198
12450.81 207
12451.87 212
12452.92 171
12453.98 201
12455.03 197
12456.08 219
12457.14 182
12458.19 231
12459.25 183
12460.30 221
12461.36 221
12462.41 262
12463.46 218
12464.52 195
12465.57 212
12466.63 254
12467.68 266
12468.74 238
12469.79 239
12470.85 244
12471.90 235
12472.96 258
12474.01 281
12475.07 231
12476.12 278
12477.18 302
12478.23 359
12479.29 366
12480.34 436
12481.40 466
12482.45 511
12483.51 554
12484.56 516
12485.62 516
12486.67 508
12487.73 450
12488.79 403
12489.84 355
12490.90 282
12491.95 293
12493.01 246
12494.06 262
12495.12 220
12496.18 219
12497.23 256
12498.29 248
12499.34 217
12500.40 199
12501.46 244
12502.51 209
12503.57 230
12504.62 215
12505.68 217
12506.74 201
12507.79 199
12508.85 196
12509.91 201
12510.96 201
12512.02 212
12513.08 227
12514.13 196
12515.19 198
12516.25 220
12517.30 219
12518.36 212
12519.42 190
12520.47 201
12521.53 198
12522.59 179
12523.64 204
12524.70 202
12525.76 209
12526.82 165
12527.87 185
12528.93 198
12529.99 212
12531.04 211
12532.10 251
12533.16 207
12534.22 171
12535.27 181
12536.33 211
12537.39 209
12538.45 182
12539.50 197
12540.56 204
12541.62 200
12542.68 203
12543.74 238
12544.79 229
12545.85 216
12546.91 204
12547.97 222
12549.03 226
12550.08 243
12551.14 248
12552.20 219
12553.26 247
12554.32 246
12555.38 237
12556.43 232
12557.49 274
12558.55 244
12559.61 282
12560.67 276
12561.73 295
12562.79 323
12563.84 349
12564.90 346
12565.96 336
12567.02 317
12568.08 288
12569.14 290
12570.20 234
12571.26 272
12572.32 243
12573.37 279
12574.43 250
12575.49 215
12576.55 217
12577.61 246
12578.67 206
12579.73 223
12580.79 233
12581.85 223
12582.91 251
12583.97 189
12585.03 189
12586.09 214
12587.15 273
12588.21 212
12589.27 210
12590.33 189
12591.39 215
12592.45 226
12593.51 189
12594.57 205
12595.63 231
12596.69 222
12597.75 206
12598.81 209
12599.87 214
12600.93 230
12601.99 189
12603.05 215
12604.11 206
12605.17 191
12606.23 181
12607.29 204
12608.35 196
12609.41 203
12610.47 183
12611.53 225
12612.59 205
12613.66 200
12614.72 167
12615.78 204
12616.84 206
12617.90 191
12618.96 207
12620.02 218
12621.08 219
12622.14 215
12623.20 240
12624.27 233
12625.33 228
12626.39 247
12627.45 255
12628.51 196
12629.57 242
12630.63 210
12631.70 228
12632.76 255
12633.82 230
12634.88 218
12635.94 210
12637.00 226
12638.07 192
12639.13 218
12640.19 193
12641.25 209
12642.31 204
12643.38 225
12644.44 193
12645.50 210
12646.56 230
12647.63 215
12648.69 243
12649.75 201
12650.81 196
12651.88 186
12652.94 219
12654.00 187
12655.06 186
12656.13 183
12657.19 189
12658.25 213
12659.31 226
12660.38 212
12661.44 202
12662.50 183
12663.57 200
12664.63 212
12665.69 231
12666.75 214
12667.82 218
12668.88 225
12669.94 209
12671.01 231
12672.07 217
12673.13 191
12674.20 201
12675.26 229
12676.32 224
12677.39 221
12678.45 207
12679.51 169
12680.58 203
12681.64 193
12682.71 211
12683.77 217
12684.83 200
12685.90 207
12686.96 224
12688.03 205
12689.09 185
12690.15 208
12691.22 234
12692.28 223
12693.35 230
12694.41 253
12695.47 262
12696.54 262
12697.60 256
12698.67 249
12699.73 252
12700.80 235
12701.86 256
12702.93 302
12703.99 237
12705.05 292
12706.12 282
12707.18 306
12708.25 326
12709.31 335
12710.38 341
12711.44 342
12712.51 296
12713.57 312
12714.64 313
12715.70 310
12716.77 282
12717.83 253
12718.90 304
12719.96 268
12721.03 257
12722.10 273
12723.16 248
12724.23 262
12725.29 225
12726.36 255
12727.42 254
12728.49 230
12729.55 212
12730.62 249
12731.69 231
12732.75 221
12733.82 223
12734.88 243
12735.95 198
12737.02 218
12738.08 231
12739.15 207
12740.21 208
12741.28 232
12742.35 234
12743.41 239
12744.48 201
12745.55 204
12746.61 228
12747.68 223
12748.75 218
12749.81 226
12750.88 227
12751.95 199
12753.01 239
12754.08 216
12755.15 212
12756.21 205
12757.28 206
12758.35 195
12759.41 195
12760.48 204
12761.55 196
12762.61 201
12763.68 194
12764.75 191
12765.82 167
12766.88 190
12767.95 172
12769.02 218
12770.09 137
12771.15 162
12772.22 176
12773.29 184
12774.36 204
12775.42 175
12776.49 199
12777.56 186
12778.63 183
12779.69 175
12780.76 182
12781.83 190
12782.90 192
12783.97 205
12785.03 186
12786.10 199
12787.17 193
12788.24 166
12789.31 171
12790.37 185
12791.44 198
12792.51 179
12793.58 183
12794.65 202
12795.72 197
12796.79 176
12797.85 181
12798.92 183
12799.99 166
12801.06 181
12802.13 164
12803.20 153
12804.27 156
12805.34 161
12806.40 180
12807.47 179
12808.54 166
12809.61 132
12810.68 176
12811.75 204
12812.82 177
12813.89 160
12814.96 181
12816.03 166
12817.10 162
12818.17 169
12819.23 161
12820.30 197
12821.37 172
12822.44 180
12823.51 177
12824.58 182
12825.65 168
12826.72 189
12827.79 175
12828.86 175
12829.93 163
12831.00 191
12832.07 161
12833.14 191
12834.21 196
12835.28 192
12836.35 172
12837.42 184
12838.49 158
12839.56 179
12840.63 185
12841.70 169
12842.77 166
12843.85 160
12844.92 162
12845.99 163
12847.06 150
12848.13 147
12849.20 159
12850.27 144
12851.34 171
12852.41 150
12853.48 146
12854.55 163
12855.62 155
12856.69 164
12857.77 154
12858.84 159
12859.91 167
12860.98 140
12862.05 150
12863.12 148
12864.19 138
12865.26 158
12866.34 148
12867.41 163
12868.48 146
12869.55 169
12870.62 149
12871.69 155
12872.77 142
12873.84 135
12874.91 138
12875.98 132
12877.05 141
12878.12 135
12879.20 145
12880.27 133
12881.34 162
12882.41 167
12883.49 171
12884.56 158
12885.63 157
12886.70 135
12887.77 131
12888.85 128
12889.92 138
12890.99 163
12892.06 159
12893.14 155
12894.21 139
12895.28 135
12896.35 153
12897.43 150
12898.50 156
12899.57 140
12900.65 140
12901.72 142
12902.79 142
12903.86 125
12904.94 148
12906.01 132
12907.08 121
12908.16 142
12909.23 127
12910.30 146
12911.38 183
12912.45 144
12913.52 160
12914.60 143
12915.67 142
12916.74 140
12917.82 158
12918.89 141
12919.97 129
12921.04 123
12922.11 119
12923.19 123
12924.26 159
12925.33 120
12926.41 132
12927.48 148
12928.56 125
12929.63 129
12930.70 128
12931.78 152
12932.85 164
12933.93 150
12935.00 153
12936.08 155
12937.15 127
12938.23 129
12939.30 144
12940.37 139
12941.45 155
12942.52 161
12943.60 146
12944.67 142
12945.75 142
12946.82 157
12947.90 175
12948.97 126
12950.05 144
12951.12 154
12952.20 163
12953.27 146
12954.35 147
12955.42 137
12956.50 157
12957.57 159
12958.65 163
12959.72 149
12960.80 123
12961.87 130
12962.95 119
12964.03 167
12965.10 133
12966.18 140
12967.25 149
12968.33 145
12969.40 144
12970.48 139
12971.56 148
12972.63 151
12973.71 142
12974.78 144
12975.86 153
12976.93 155
12978.01 163
12979.09 154
12980.16 136
12981.24 132
12982.32 162
12983.39 138
12984.47 156
12985.55 116
12986.62 133
12987.70 150
12988.77 143
12989.85 119
12990.93 142
12992.00 126
12993.08 139
12994.16 167
12995.23 146
12996.31 156
12997.39 124
12998.47 147
12999.54 151
13000.62 144
13001.70 128
13002.77 142
13003.85 163
13004.93 131
13006.01 108
13007.08 149
13008.16 174
13009.24 165
13010.31 145
13011.39 147
13012.47 151
13013.55 155
13014.63 145
13015.70 147
13016.78 163
13017.86 134
13018.94 149
13020.01 153
13021.09 117
13022.17 128
13023.25 143
13024.33 161
13025.40 136
13026.48 141
13027.56 148
13028.64 175
13029.72 141
13030.79 138
13031.87 142
13032.95 145
13034.03 154
13035.11 148
13036.19 164
13037.27 140
13038.34 164
13039.42 149
13040.50 165
13041.58 133
13042.66 100
13043.74 133
13044.82 132
13045.90 153
13046.97 157
13048.05 152
13049.13 149
13050.21 131
13051.29 170
13052.37 130
13053.45 144
13054.53 144
13055.61 160
13056.69 150
13057.77 150
13058.85 154
13059.93 158
13061.01 149
13062.09 196
13063.16 180
13064.24 127
13065.32 168
13066.40 163
13067.48 150
13068.56 183
13069.64 160
13070.72 159
13071.80 170
13072.88 155
13073.96 136
13075.04 139
13076.12 145
13077.20 135
13078.28 144
13079.36 141
13080.45 138
13081.53 146
13082.61 162
13083.69 168
13084.77 156
13085.85 135
13086.93 135
13088.01 175
13089.09 151
13090.17 144
13091.25 118
13092.33 142
13093.41 144
13094.49 162
13095.57 148
13096.66 147
13097.74 157
13098.82 146
13099.90 178
13100.98 148
13102.06 145
13103.14 159
13104.22 145
13105.31 153
13106.39 122
13107.47 144
13108.55 162
13109.63 140
13110.71 144
13111.79 133
13112.88 154
13113.96 147
13115.04 146
13116.12 140
13117.20 152
13118.29 147
13119.37 153
13120.45 147
13121.53 156
13122.61 156
13123.70 153
13124.78 143
13125.86 153
13126.94 163
13128.03 149
13129.11 175
13130.19 158
13131.27 132
13132.35 157
13133.44 171
13134.52 134
13135.60 157
13136.69 150
13137.77 142
13138.85 147
13139.93 175
13141.02 143
13142.10 170
13143.18 162
13144.27 146
13145.35 182
13146.43 191
13147.51 164
13148.60 157
13149.68 171
13150.76 151
13151.85 180
13152.93 155
13154.01 133
13155.10 160
13156.18 164
13157.26 140
13158.35 144
13159.43 135
13160.52 168
13161.60 151
13162.68 179
13163.77 154
13164.85 148
13165.93 176
13167.02 168
13168.10 140
13169.19 161
13170.27 161
13171.35 172
13172.44 180
13173.52 177
13174.61 162
13175.69 159
13176.78 161
13177.86 151
13178.94 152
13180.03 177
13181.11 166
13182.20 190
13183.28 162
13184.37 171
13185.45 159
13186.54 163
13187.62 163
13188.71 157
13189.79 160
13190.88 184
13191.96 190
13193.05 186
13194.13 183
13195.22 158
13196.30 187
13197.39 149
13198.47 168
13199.56 179
13200.64 193
13201.73 178
13202.81 191
13203.90 174
13204.98 165
13206.07 172
13207.16 168
13208.24 163
13209.33 147
13210.41 164
13211.50 178
13212.58 166
13213.67 162
13214.76 188
13215.84 152
13216.93 195
13218.01 182
13219.10 193
13220.19 191
13221.27 196
13222.36 179
13223.45 179
13224.53 197
13225.62 153
13226.70 208
13227.79 194
13228.88 198
13229.96 201
13231.05 177
13232.14 141
13233.22 145
13234.31 180
13235.40 172
13236.48 162
13237.57 160
13238.66 190
13239.74 210
13240.83 175
13241.92 168
13243.01 166
13244.09 177
13245.18 182
13246.27 185
13247.35 189
13248.44 179
13249.53 198
13250.62 175
13251.70 205
13252.79 185
13253.88 185
13254.97 197
13256.05 202
13257.14 185
13258.23 209
13259.32 212
13260.40 199
13261.49 220
13262.58 197
13263.67 229
13264.76 209
13265.84 207
13266.93 182
13268.02 185
13269.11 201
13270.20 205
13271.29 222
13272.37 207
13273.46 237
13274.55 211
13275.64 206
13276.73 201
13277.82 250
13278.90 205
13279.99 224
13281.08 211
13282.17 243
13283.26 216
13284.35 212
13285.44 258
13286.53 233
13287.61 240
13288.70 271
13289.79 243
13290.88 245
13291.97 225
13293.06 238
13294.15 253
13295.24 265
13296.33 247
13297.42 246
13298.51 228
13299.60 261
13300.68 263
13301.77 245
13302.86 237
13303.95 233
13305.04 266
13306.13 241
13307.22 248
13308.31 265
13309.40 264
13310.49 281
13311.58 264
13312.67 313
13313.76 271
13314.85 268
13315.94 296
13317.03 327
13318.12 292
13319.21 284
13320.30 295
13321.39 307
13322.48 301
13323.57 291
13324.66 277
13325.75 262
13326.84 265
13327.94 277
13329.03 274
13330.12 236
13331.21 295
13332.30 279
13333.39 265
13334.48 285
13335.57 318
13336.66 261
13337.75 268
13338.84 253
13339.93 315
13341.03 298
13342.12 267
13343.21 287
13344.30 291
13345.39 280
13346.48 291
13347.57 298
13348.66 256
13349.76 258
13350.85 283
13351.94 297
13353.03 300
13354.12 301
13355.21 300
13356.31 341
13357.40 310
13358.49 309
13359.58 301
13360.67 305
13361.76 321
13362.86 328
13363.95 330
13365.04 365
13366.13 384
13367.23 356
13368.32 405
13369.41 341
13370.50 371
13371.59 385
13372.69 403
13373.78 387
13374.87 398
13375.96 418
13377.06 443
13378.15 427
13379.24 386
13380.34 386
13381.43 362
13382.52 340
13383.61 293
13384.71 315
13385.80 268
13386.89 291
13387.99 243
13389.08 261
13390.17 271
13391.26 256
13392.36 273
13393.45 261
13394.54 238
13395.64 242
13396.73 293
13397.82 249
13398.92 244
13400.01 253
13401.11 241
13402.20 252
13403.29 265
13404.39 241
13405.48 266
13406.57 255
13407.67 285
13408.76 232
13409.86 207
13410.95 234
13412.04 260
13413.14 249
13414.23 229
13415.33 234
13416.42 212
13417.51 254
13418.61 262
13419.70 289
13420.80 256
13421.89 250
13422.99 233
13424.08 247
13425.17 263
13426.27 220
13427.36 206
13428.46 227
13429.55 228
13430.65 234
13431.74 236
13432.84 250
13433.93 260
13435.03 224
13436.12 259
13437.22 261
13438.31 278
13439.41 250
13440.50 264
13441.60 262
13442.69 271
13443.79 269
13444.88 272
13445.98 281
13447.08 264
13448.17 269
13449.27 260
13450.36 287
13451.46 264
13452.55 295
13453.65 245
13454.74 269
13455.84 258
13456.94 274
13458.03 291
13459.13 285
13460.22 245
13461.32 284
13462.42 281
13463.51 271
13464.61 312
13465.70 311
13466.80 316
13467.90 265
13468.99 289
13470.09 290
13471.19 328
13472.28 286
13473.38 276
13474.48 287
13475.57 307
13476.67 287
13477.77 302
13478.86 310
13479.96 303
13481.06 314
13482.15 297
13483.25 335
13484.35 285
13485.44 306
13486.54 285
13487.64 297
13488.74 301
13489.83 307
13490.93 301
13492.03 334
13493.12 345
13494.22 321
13495.32 312
13496.42 314
13497.51 298
13498.61 350
13499.71 327
13500.81 338
13501.90 368
13503.00 340
13504.10 374
13505.20 383
13506.30 375
13507.39 341
13508.49 392
13509.59 393
13510.69 393
13511.79 386
13512.88 402
13513.98 411
13515.08 373
13516.18 399
13517.28 383
13518.38 323
13519.47 299
13520.57 312
13521.67 291
13522.77 311
13523.87 301
13524.97 270
13526.07 251
13527.16 259
13528.26 247
13529.36 251
13530.46 221
13531.56 246
13532.66 283
13533.76 260
13534.86 228
13535.96 261
13537.05 304
13538.15 272
13539.25 247
13540.35 235
13541.45 244
13542.55 203
13543.65 222
13544.75 212
13545.85 187
13546.95 195
13548.05 234
13549.15 249
13550.25 221
13551.35 219
13552.45 244
13553.55 238
13554.65 186
13555.75 222
13556.85 221
13557.95 216
13559.05 202
13560.15 168
13561.25 196
13562.35 212
13563.45 190
13564.55 196
13565.65 217
13566.75 212
13567.85 208
13568.95 209
13570.05 204
13571.15 219
13572.25 221
13573.35 213
13574.45 207
13575.55 200
13576.65 213
13577.75 203
13578.85 213
13579.95 224
13581.06 222
13582.16 192
13583.26 188
13584.36 224
13585.46 196
13586.56 226
13587.66 215
13588.76 222
13589.86 230
13590.97 241
13592.07 200
13593.17 204
13594.27 184
13595.37 213
13596.47 205
13597.57 213
13598.68 206
13599.78 221
13600.88 208
13601.98 177
13603.08 202
13604.19 203
13605.29 193
13606.39 195
13607.49 230
13608.59 198
13609.70 210
13610.80 221
13611.90 197
13613.00 205
13614.10 206
13615.21 191
13616.31 172
13617.41 193
13618.51 206
13619.62 241
13620.72 207
13621.82 193
13622.92 209
13624.03 207
13625.13 187
13626.23 194
13627.33 179
13628.44 185
13629.54 196
13630.64 213
13631.75 181
13632.85 201
13633.95 209
13635.06 213
13636.16 197
13637.26 211
13638.36 180
13639.47 203
13640.57 181
13641.67 183
13642.78 176
13643.88 183
13644.99 234
13646.09 196
13647.19 200
13648.30 188
13649.40 221
13650.50 169
13651.61 186
13652.71 194
13653.81 199
13654.92 204
13656.02 222
13657.13 198
13658.23 178
13659.33 195
13660.44 213
13661.54 183
13662.65 168
13663.75 216
13664.86 185
13665.96 209
13667.06 188
13668.17 207
13669.27 211
13670.38 197
13671.48 215
13672.59 195
13673.69 204
13674.80 220
13675.90 200
13677.01 203
13678.11 219
13679.22 174
13680.32 210
13681.43 211
13682.53 197
13683.64 199
13684.74 230
13685.85 197
13686.95 223
13688.06 207
13689.16 228
13690.27 216
13691.37 208
13692.48 217
13693.58 204
13694.69 192
13695.79 200
13696.90 218
13698.01 215
13699.11 184
13700.22 186
13701.32 200
13702.43 205
13703.54 202
13704.64 184
13705.75 212
13706.85 258
13707.96 232
13709.07 232
13710.17 217
13711.28 226
13712.38 210
13713.49 231
13714.60 219
13715.70 246
13716.81 229
13717.92 274
13719.02 229
13720.13 217
13721.24 221
13722.34 260
13723.45 235
13724.56 218
13725.66 208
13726.77 234
13727.88 264
13728.98 248
13730.09 225
13731.20 220
13732.30 246
13733.41 254
13734.52 293
13735.63 261
13736.73 246
13737.84 286
13738.95 286
13740.05 259
13741.16 249
13742.27 281
13743.38 231
13744.48 281
13745.59 280
13746.70 267
13747.81 305
13748.91 287
13750.02 279
13751.13 295
13752.24 259
13753.35 257
13754.45 265
13755.56 304
13756.67 298
13757.78 305
13758.89 289
13759.99 316
13761.10 312
13762.21 302
13763.32 343
13764.43 355
13765.54 374
13766.64 353
13767.75 368
13768.86 384
13769.97 382
13771.08 415
13772.19 388
13773.30 402
13774.40 478
13775.51 554
13776.62 580
13777.73 593
13778.84 563
13779.95 594
13781.06 618
13782.17 642
13783.28 619
13784.39 594
13785.49 528
13786.60 506
13787.71 452
13788.82 409
13789.93 360
13791.04 400
13792.15 371
13793.26 326
13794.37 317
13795.48 281
13796.59 301
13797.70 293
13798.81 282
13799.92 248
13801.03 252
13802.14 263
13803.25 274
13804.36 250
13805.47 261
13806.58 271
13807.69 254
13808.80 248
13809.91 224
13811.02 221
13812.13 241
13813.24 237
13814.35 262
13815.46 229
13816.57 222
13817.68 275
13818.79 206
13819.90 244
13821.01 232
13822.12 234
13823.23 205
13824.34 205
13825.46 244
13826.57 235
13827.68 213
13828.79 219
13829.90 206
13831.01 222
13832.12 239
13833.23 184
13834.34 221
13835.45 217
13836.57 221
13837.68 204
13838.79 199
13839.90 213
13841.01 210
13842.12 196
13843.23 219
13844.35 250
13845.46 210
13846.57 228
13847.68 195
13848.79 218
13849.90 219
13851.02 226
13852.13 225
13853.24 201
13854.35 230
13855.46 209
13856.58 257
13857.69 221
13858.80 225
13859.91 222
13861.02 197
13862.14 212
13863.25 219
13864.36 213
13865.47 219
13866.59 239
13867.70 221
13868.81 213
13869.92 218
13871.04 208
13872.15 244
13873.26 256
13874.38 244
13875.49 219
13876.60 220
13877.71 232
13878.83 211
13879.94 237
13881.05 235
13882.17 241
13883.28 239
13884.39 227
13885.51 218
13886.62 238
13887.73 216
13888.85 214
13889.96 207
13891.07 238
13892.19 211
13893.30 238
13894.41 233
13895.53 207
13896.64 221
13897.75 231
13898.87 247
13899.98 248
13901.10 238
13902.21 266
13903.32 235
13904.44 270
13905.55 265
13906.67 211
13907.78 211
13908.89 187
13910.01 206
13911.12 206
13912.24 215
13913.35 189
13914.47 184
13915.58 187
13916.69 189
13917.81 221
13918.92 197
13920.04 204
13921.15 201
13922.27 214
13923.38 205
13924.50 178
13925.61 208
13926.73 185
13927.84 182
13928.96 196
13930.07 210
13931.19 181
13932.30 171
13933.42 198
13934.53 184
13935.65 179
13936.76 170
13937.88 211
13938.99 202
13940.11 194
13941.22 194
13942.34 178
13943.45 182
13944.57 186
13945.69 170
13946.80 182
13947.92 161
13949.03 169
13950.15 187
13951.27 200
13952.38 183
13953.50 184
13954.61 184
13955.73 186
13956.85 199
13957.96 174
13959.08 176
13960.19 199
13961.31 184
13962.43 184
13963.54 170
13964.66 179
13965.78 184
13966.89 167
13968.01 183
13969.13 179
13970.24 194
13971.36 170
13972.48 169
13973.59 171
13974.71 166
13975.83 186
13976.94 203
13978.06 158
13979.18 147
13980.29 184
13981.41 199
13982.53 205
13983.64 182
13984.76 169
13985.88 169
13987.00 190
13988.11 166
13989.23 171
13990.35 185
13991.47 175
13992.58 177
13993.70 153
13994.82 171
13995.94 155
13997.05 174
13998.17 189
13999.29 157
14000.41 154
14001.53 173
14002.64 170
14003.76 168
14004.88 155
14006.00 171
14007.12 167
14008.23 165
14009.35 160
14010.47 165
14011.59 170
14012.71 197
14013.83 154
14014.94 151
14016.06 167
14017.18 179
14018.30 184
14019.42 163
14020.54 159
14021.66 167
14022.77 162
14023.89 146
14025.01 149
14026.13 145
14027.25 170
14028.37 169
14029.49 161
14030.61 154
14031.73 169
14032.84 180
14033.96 153
14035.08 157
14036.20 144
14037.32 146
14038.44 160
14039.56 179
14040.68 175
14041.80 146
14042.92 149
14044.04 170
14045.16 189
14046.28 177
14047.40 173
14048.52 175
14049.64 186
14050.76 173
14051.88 164
14053.00 164
14054.12 177
14055.24 183
14056.36 142
14057.48 158
14058.60 184
14059.72 163
14060.84 177
14061.96 187
14063.08 142
14064.20 153
14065.32 176
14066.44 177
14067.56 154
14068.68 168
14069.80 197
14070.92 166
14072.04 192
14073.16 178
14074.28 202
14075.40 179
14076.53 187
14077.65 192
14078.77 189
14079.89 162
14081.01 175
14082.13 234
14083.25 182
14084.37 176
14085.49 174
14086.62 195
14087.74 209
14088.86 194
14089.98 199
14091.10 208
14092.22 211
14093.34 220
14094.47 198
14095.59 196
14096.71 231
14097.83 226
14098.95 268
14100.07 228
14101.20 199
14102.32 233
14103.44 262
14104.56 248
14105.68 276
14106.81 255
14107.93 234
14109.05 250
14110.17 261
14111.30 196
14112.42 232
14113.54 196
14114.66 210
14115.78 171
14116.91 158
14118.03 203
14119.15 174
14120.28 192
14121.40 167
14122.52 153
14123.64 165
14124.77 187
14125.89 160
14127.01 180
14128.13 172
14129.26 197
14130.38 164
14131.50 157
14132.63 158
14133.75 174
14134.87 158
14136.00 172
14137.12 178
14138.24 152
14139.37 171
14140.49 184
14141.61 169
14142.74 150
14143.86 139
14144.98 164
14146.11 159
14147.23 152
14148.36 145
14149.48 161
14150.60 162
14151.73 214
14152.85 170
14153.98 183
14155.10 151
14156.22 154
14157.35 162
14158.47 155
14159.60 133
14160.72 151
14161.84 146
14162.97 162
14164.09 150
14165.22 153
14166.34 166
14167.47 151
14168.59 149
14169.72 160
14170.84 163
14171.96 161
14173.09 160
14174.21 160
14175.34 156
14176.46 144
14177.59 141
14178.71 154
14179.84 141
14180.96 138
14182.09 152
14183.21 157
14184.34 146
14185.46 149
14186.59 136
14187.72 154
14188.84 138
14189.97 183
14191.09 139
14192.22 140
14193.34 139
14194.47 163
14195.59 171
14196.72 153
14197.85 129
14198.97 176
14200.10 166
14201.22 142
14202.35 135
14203.47 149
14204.60 190
14205.73 156
14206.85 138
14207.98 139
14209.10 146
14210.23 128
14211.36 143
14212.48 149
14213.61 142
14214.74 175
14215.86 142
14216.99 169
14218.12 134
14219.24 127
14220.37 144
14221.50 162
14222.62 140
14223.75 116
14224.88 144
14226.00 159
14227.13 139
14228.26 125
14229.38 143
14230.51 162
14231.64 137
14232.76 132
14233.89 157
14235.02 143
14236.15 136
14237.27 129
14238.40 166
14239.53 127
14240.66 129
14241.78 151
14242.91 134
14244.04 139
14245.17 147
14246.29 163
14247.42 155
14248.55 132
14249.68 151
14250.80 146
14251.93 141
14253.06 144
14254.19 135
14255.32 147
14256.44 146
14257.57 138
14258.70 136
14259.83 141
14260.96 132
14262.09 121
14263.21 147
14264.34 132
14265.47 117
14266.60 140
14267.73 129
14268.86 123
14269.98 123
14271.11 154
14272.24 149
14273.37 143
14274.50 118
14275.63 138
14276.76 127
14277.89 139
14279.01 156
14280.14 131
14281.27 125
14282.40 130
14283.53 145
14284.66 118
14285.79 93
14286.92 123
14288.05 122
14289.18 155
14290.31 112
14291.44 130
14292.57 132
14293.70 156
14294.82 145
14295.95 129
14297.08 128
14298.21 115
14299.34 122
14300.47 108
14301.60 107
14302.73 114
14303.86 132
14304.99 141
14306.12 131
14307.25 112
14308.38 98
14309.51 132
14310.64 137
14311.77 109
14312.90 131
14314.03 135
14315.16 125
14316.30 106
14317.43 113
14318.56 110
14319.69 113
14320.82 113
14321.95 138
14323.08 128
14324.21 126
14325.34 125
14326.47 130
14327.60 113
14328.73 125
14329.86 122
14330.99 147
14332.13 121
14333.26 117
14334.39 140
14335.52 131
14336.65 119
14337.78 117
14338.91 118
14340.04 106
14341.18 97
14342.31 123
14343.44 129
14344.57 134
14345.70 102
14346.83 102
14347.97 111
14349.10 111
14350.23 117
14351.36 130
14352.49 153
14353.62 101
14354.76 115
14355.89 137
14357.02 145
14358.15 116
14359.28 130
14360.42 120
14361.55 95
14362.68 104
14363.81 120
14364.95 115
14366.08 100
14367.21 110
14368.34 120
14369.48 97
14370.61 104
14371.74 89
14372.87 98
14374.01 118
14375.14 123
14376.27 103
14377.40 105
14378.54 113
14379.67 140
14380.80 137
14381.94 107
14383.07 119
14384.20 120
14385.34 99
14386.47 118
14387.60 127
14388.74 113
14389.87 121
14391.00 131
14392.14 99
14393.27 128
14394.40 129
14395.54 115
14396.67 103
14397.80 122
14398.94 107
14400.07 108
14401.20 121
14402.34 112
14403.47 114
14404.61 128
14405.74 134
14406.87 133
14408.01 93
14409.14 96
14410.28 111
14411.41 119
14412.55 128
14413.68 123
14414.81 111
14415.95 114
14417.08 135
14418.22 118
14419.35 120
14420.49 123
14421.62 119
14422.76 118
14423.89 117
14425.02 129
14426.16 112
14427.29 125
14428.43 137
14429.56 141
14430.70 132
14431.83 121
14432.97 114
14434.10 116
14435.24 120
14436.37 127
14437.51 128
14438.64 148
14439.78 122
14440.92 118
14442.05 134
14443.19 127
14444.32 133
14445.46 127
14446.59 133
14447.73 133
14448.86 115
14450.00 125
14451.14 119
14452.27 109
14453.41 129
14454.54 109
14455.68 134
14456.82 104
14457.95 140
14459.09 126
14460.22 117
14461.36 120
14462.50 126
14463.63 121
14464.77 131
14465.90 122
14467.04 114
14468.18 144
14469.31 128
14470.45 131
14471.59 117
14472.72 120
14473.86 149
14475.00 146
14476.13 149
14477.27 93
14478.41 126
14479.54 143
14480.68 120
14481.82 124
14482.96 132
14484.09 124
14485.23 143
14486.37 121
14487.50 121
14488.64 140
14489.78 132
14490.92 120
14492.05 134
14493.19 135
14494.33 151
14495.47 140
14496.60 153
14497.74 148
14498.88 117
14500.02 142
14501.15 139
14502.29 124
14503.43 124
14504.57 149
14505.70 147
14506.84 160
14507.98 134
14509.12 146
14510.26 148
14511.39 134
14512.53 118
14513.67 122
14514.81 139
14515.95 105
14517.09 132
14518.22 140
14519.36 145
14520.50 162
14521.64 146
14522.78 147
14523.92 127
14525.06 163
14526.19 171
14527.33 144
14528.47 151
14529.61 132
14530.75 149
14531.89 140
14533.03 141
14534.17 152
14535.31 180
14536.45 126
14537.58 136
14538.72 155
14539.86 118
14541.00 110
14542.14 120
14543.28 142
14544.42 141
14545.56 122
14546.70 135
14547.84 118
14548.98 136
14550.12 143
14551.26 126
14552.40 148
14553.54 133
14554.68 139
14555.82 121
14556.96 146
14558.10 139
14559.24 140
14560.38 155
14561.52 151
14562.66 134
14563.80 145
14564.94 137
14566.08 117
14567.22 142
14568.36 144
14569.50 129
14570.64 138
14571.78 144
14572.92 133
14574.06 151
14575.20 128
14576.34 125
14577.48 128
14578.62 156
14579.76 150
14580.91 138
14582.05 147
14583.19 152
14584.33 146
14585.47 112
14586.61 139
14587.75 141
14588.89 153
14590.03 146
14591.18 143
14592.32 107
14593.46 119
14594.60 148
14595.74 143
14596.88 130
14598.02 152
14599.17 175
14600.31 144
14601.45 162
14602.59 173
14603.73 166
14604.87 169
14606.02 158
14607.16 145
14608.30 179
14609.44 170
14610.58 167
14611.73 177
14612.87 169
14614.01 138
14615.15 172
14616.29 202
14617.44 163
14618.58 152
14619.72 162
14620.86 177
14622.01 198
14623.15 183
14624.29 144
14625.43 181
14626.58 181
14627.72 178
14628.86 201
14630.01 183
14631.15 181
14632.29 212
14633.43 204
14634.58 196
14635.72 203
14636.86 237
14638.01 251
14639.15 252
14640.29 266
14641.44 246
14642.58 253
14643.72 257
14644.87 239
14646.01 225
14647.15 201
14648.30 201
14649.44 204
14650.58 193
14651.73 180
14652.87 184
14654.01 163
14655.16 196
14656.30 178
14657.45 165
14658.59 163
14659.73 181
14660.88 181
14662.02 151
14663.17 143
14664.31 160
14665.45 160
14666.60 152
14667.74 137
14668.89 126
14670.03 153
14671.18 133
14672.32 146
14673.46 126
14674.61 142
14675.75 147
14676.90 128
14678.04 132
14679.19 146
14680.33 132
14681.48 143
14682.62 113
14683.77 134
14684.91 121
14686.06 122
14687.20 121
14688.35 151
14689.49 116
14690.64 106
14691.78 138
14692.93 131
14694.07 134
14695.22 113
14696.36 136
14697.51 123
14698.65 120
14699.80 121
14700.95 129
14702.09 138
14703.24 133
14704.38 120
14705.53 140
14706.67 107
14707.82 135
14708.97 138
14710.11 102
14711.26 119
14712.40 130
14713.55 128
14714.70 122
14715.84 124
14716.99 110
14718.13 117
14719.28 117
14720.43 118
14721.57 140
14722.72 140
14723.87 130
14725.01 124
14726.16 144
14727.31 141
14728.45 115
14729.60 145
14730.75 128
14731.89 124
14733.04 131
14734.19 110
14735.33 134
14736.48 126
14737.63 136
14738.77 126
14739.92 115
14741.07 113
14742.22 125
14743.36 129
14744.51 114
14745.66 106
14746.80 108
14747.95 118
14749.10 122
14750.25 119
14751.39 123
14752.54 134
14753.69 93
14754.84 103
14755.99 115
14757.13 105
14758.28 101
14759.43 99
14760.58 114
14761.72 108
14762.87 117
14764.02 83
14765.17 120
14766.32 114
14767.47 107
14768.61 82
14769.76 120
14770.91 105
14772.06 113
14773.21 96
14774.36 115
14775.50 113
14776.65 114
14777.80 131
14778.95 105
14780.10 109
14781.25 110
14782.40 135
14783.54 106
14784.69 102
14785.84 114
14786.99 139
14788.14 112
14789.29 85
14790.44 100
14791.59 119
14792.74 105
14793.89 127
14795.03 122
14796.18 98
14797.33 117
14798.48 105
14799.63 95
14800.78 87
14801.93 108
14803.08 102
14804.23 122
14805.38 94
14806.53 90
14807.68 102
14808.83 105
14809.98 93
14811.13 90
14812.28 85
14813.43 94
14814.58 100
14815.73 77
14816.88 107
14818.03 98
14819.18 114
14820.33 113
14821.48 99
14822.63 92
14823.78 100
14824.93 97
14826.08 109
14827.23 86
14828.38 86
14829.53 113
14830.68 115
14831.83 116
14832.98 81
14834.14 99
14835.29 102
14836.44 115
14837.59 98
14838.74 94
14839.89 80
14841.04 93
14842.19 86
14843.34 106
14844.49 80
14845.65 104
14846.80 92
14847.95 104
14849.10 90
14850.25 98
14851.40 108
14852.55 99
14853.71 102
14854.86 84
14856.01 98
14857.16 97
14858.31 120
14859.46 110
14860.62 117
14861.77 114
14862.92 113
14864.07 103
14865.22 93
14866.38 98
14867.53 100
14868.68 114
14869.83 113
14870.98 106
14872.14 110
14873.29 105
14874.44 97
14875.59 99
14876.75 92
14877.90 101
14879.05 86
14880.20 108
14881.36 100
14882.51 104
14883.66 70
14884.81 102
14885.97 91
14887.12 100
14888.27 119
14889.42 114
14890.58 119
14891.73 102
14892.88 89
14894.04 93
14895.19 96
14896.34 96
14897.50 98
14898.65 92
14899.80 87
14900.96 94
14902.11 73
14903.26 107
14904.42 108
14905.57 89
14906.72 106
14907.88 125
14909.03 121
14910.18 101
14911.34 124
14912.49 121
14913.65 108
14914.80 119
14915.95 118
14917.11 102
14918.26 105
14919.42 114
14920.57 116
14921.72 114
14922.88 127
14924.03 92
14925.19 105
14926.34 115
14927.50 113
14928.65 106
14929.81 126
14930.96 100
14932.11 110
14933.27 104
14934.42 115
14935.58 107
14936.73 86
14937.89 99
14939.04 116
14940.20 121
14941.35 111
14942.51 105
14943.66 110
14944.82 93
14945.97 108
14947.13 117
14948.28 97
14949.44 120
14950.59 107
14951.75 97
14952.90 93
14954.06 98
14955.22 116
14956.37 111
14957.53 106
14958.68 111
14959.84 118
14960.99 116
14962.15 130
14963.30 92
14964.46 111
14965.62 88
14966.77 115
14967.93 119
14969.08 131
14970.24 121
14971.40 104
14972.55 109
14973.71 133
14974.86 121
14976.02 107
14977.18 131
14978.33 125
14979.49 134
14980.65 97
14981.80 102
14982.96 84
14984.12 107
14985.27 86
14986.43 89
14987.59 76
14988.74 94
14989.90 114
14991.06 118
14992.21 82
14993.37 71
14994.53 113
14995.68 129
14996.84 94
14998.00 91
14999.16 82
15000.31 110
15001.47 124
15002.63 80
15003.79 96
15004.94 98
15006.10 112
15007.26 100
15008.42 72
15009.57 66
15010.73 100
15011.89 108
15013.05 83
15014.20 80
15015.36 84
15016.52 111
15017.68 92
15018.83 101
15019.99 103
15021.15 123
15022.31 107
15023.47 95
15024.63 108
15025.78 99
15026.94 101
15028.10 97
15029.26 101
15030.42 92
15031.58 88
15032.73 92
15033.89 100
15035.05 95
15036.21 94
15037.37 95
15038.53 116
15039.69 80
15040.84 89
15042.00 95
15043.16 98
15044.32 94
15045.48 80
15046.64 86
15047.80 89
15048.96 101
15050.12 85
15051.28 101
15052.43 100
15053.59 98
15054.75 87
15055.91 109
15057.07 90
15058.23 101
15059.39 99
15060.55 86
15061.71 82
15062.87 93
15064.03 96
15065.19 91
15066.35 71
15067.51 88
15068.67 99
15069.83 110
15070.99 93
15072.15 86
15073.31 117
15074.47 80
15075.63 99
15076.79 98
15077.95 109
15079.11 94
15080.27 116
15081.43 109
15082.59 84
15083.75 69
15084.91 104
15086.07 98
15087.23 73
15088.39 70
15089.55 91
15090.71 100
15091.88 89
15093.04 90
15094.20 100
15095.36 108
15096.52 89
15097.68 94
15098.84 92
15100.00 86
15101.16 87
15102.32 90
15103.49 89
15104.65 89
15105.81 101
15106.97 98
15108.13 84
15109.29 81
15110.45 80
15111.61 81
15112.78 95
15113.94 74
15115.10 70
15116.26 85
15117.42 85
15118.58 102
15119.75 92
15120.91 89
15122.07 77
15123.23 94
15124.39 91
15125.56 106
15126.72 94
15127.88 107
15129.04 95
15130.21 88
15131.37 79
15132.53 100
15133.69 119
15134.85 87
15136.02 68
15137.18 97
15138.34 94
15139.50 94
15140.67 79
15141.83 80
15142.99 96
15144.16 79
15145.32 75
15146.48 84
15147.64 102
15148.81 87
15149.97 97
15151.13 96
15152.30 89
15153.46 76
15154.62 93
15155.79 105
15156.95 109
15158.11 92
15159.28 100
15160.44 84
15161.60 93
15162.77 96
15163.93 81
15165.09 98
15166.26 76
15167.42 104
15168.58 88
15169.75 104
15170.91 93
15172.08 93
15173.24 117
15174.40 78
15175.57 85
15176.73 97
15177.90 93
15179.06 83
15180.22 85
15181.39 108
15182.55 90
15183.72 75
15184.88 72
15186.05 77
15187.21 77
15188.37 66
15189.54 108
15190.70 91
15191.87 91
15193.03 90
15194.20 99
15195.36 86
15196.53 68
15197.69 93
15198.86 104
15200.02 97
15201.19 91
15202.35 93
15203.52 88
15204.68 93
15205.85 91
15207.01 97
15208.18 103
15209.34 110
15210.51 94
15211.67 118
15212.84 111
15214.00 94
15215.17 87
15216.33 89
15217.50 116
15218.67 76
15219.83 95
15221.00 94
15222.16 105
15223.33 76
15224.50 117
15225.66 110
15226.83 95
15227.99 93
15229.16 109
15230.33 103
15231.49 74
15232.66 101
15233.82 108
15234.99 96
15236.16 93
15237.32 115
15238.49 83
15239.66 98
15240.82 93
15241.99 101
15243.16 92
15244.32 116
15245.49 104
15246.66 97
15247.82 124
15248.99 79
15250.16 67
15251.32 97
15252.49 88
15253.66 89
15254.82 93
15255.99 103
15257.16 105
15258.32 92
15259.49 91
15260.66 87
15261.83 70
15262.99 83
15264.16 95
15265.33 95
15266.50 74
15267.66 81
15268.83 88
15270.00 84
15271.17 79
15272.33 70
15273.50 84
15274.67 91
15275.84 83
15277.01 75
15278.17 80
15279.34 98
15280.51 82
15281.68 70
15282.85 74
15284.01 83
15285.18 88
15286.35 67
15287.52 71
15288.69 70
15289.86 87
15291.02 88
15292.19 94
15293.36 93
15294.53 73
15295.70 94
15296.87 89
15298.03 76
15299.20 68
15300.37 95
15301.54 80
15302.71 88
15303.88 90
15305.05 77
15306.22 84
15307.39 88
15308.56 82
15309.72 93
15310.89 96
15312.06 99
15313.23 101
15314.40 84
15315.57 74
15316.74 92
15317.91 101
15319.08 85
15320.25 96
15321.42 114
15322.59 89
15323.76 79
15324.93 78
15326.10 94
15327.27 104
15328.44 114
15329.61 86
15330.78 79
15331.95 88
15333.12 91
15334.29 102
15335.46 86
15336.63 81
15337.80 86
15338.97 102
15340.14 84
15341.31 69
15342.48 87
15343.65 110
15344.82 95
15345.99 80
15347.16 85
15348.33 93
15349.50 92
15350.67 74
15351.84 76
15353.01 81
15354.18 89
15355.36 91
15356.53 78
15357.70 81
15358.87 85
15360.04 99
15361.21 94
15362.38 81
15363.55 83
15364.72 91
15365.90 91
15367.07 87
15368.24 67
15369.41 80
15370.58 102
15371.75 85
15372.92 81
15374.10 102
15375.27 106
15376.44 72
15377.61 95
15378.78 96
15379.95 98
15381.13 100
15382.30 96
15383.47 91
15384.64 86
15385.81 94
15386.99 103
15388.16 81
15389.33 80
15390.50 89
15391.68 104
15392.85 93
15394.02 100
15395.19 114
15396.36 74
15397.54 103
15398.71 89
15399.88 97
15401.05 98
15402.23 69
15403.40 91
15404.57 79
15405.75 90
15406.92 79
15408.09 92
15409.26 88
15410.44 90
15411.61 82
15412.78 86
15413.96 128
15415.13 80
15416.30 107
15417.48 92
15418.65 91
15419.82 91
15421.00 83
15422.17 81
15423.34 78
15424.52 67
15425.69 102
15426.86 87
15428.04 76
15429.21 72
15430.39 88
15431.56 82
15432.73 74
15433.91 96
15435.08 105
15436.25 91
15437.43 71
15438.60 86
15439.78 91
15440.95 112
15442.13 97
15443.30 101
15444.47 86
15445.65 71
15446.82 96
15448.00 106
15449.17 100
15450.35 77
15451.52 82
15452.70 91
15453.87 93
15455.04 65
15456.22 97
15457.39 80
15458.57 84
15459.74 107
15460.92 87
15462.09 98
15463.27 84
15464.44 81
15465.62 89
15466.79 79
15467.97 71
15469.14 80
15470.32 100
15471.49 93
15472.67 92
15473.85 79
15475.02 104
15476.20 132
15477.37 83
15478.55 80
15479.72 83
15480.90 96
15482.07 78
15483.25 59
15484.43 65
15485.60 90
15486.78 91
15487.95 83
15489.13 86
15490.31 89
15491.48 81
15492.66 84
15493.83 81
15495.01 93
15496.19 88
15497.36 100
15498.54 87
15499.72 67
15500.89 95
15502.07 71
15503.25 79
15504.42 90
15505.60 94
15506.78 84
15507.95 84
15509.13 82
15510.31 81
15511.48 80
15512.66 73
15513.84 75
15515.01 71
15516.19 76
15517.37 81
15518.54 82
15519.72 111
15520.90 64
15522.08 71
15523.25 82
15524.43 80
15525.61 91
15526.79 92
15527.96 83
15529.14 95
15530.32 95
15531.50 97
15532.67 79
15533.85 90
15535.03 82
15536.21 96
15537.38 90
15538.56 89
15539.74 96
15540.92 92
15542.10 72
15543.27 86
15544.45 78
15545.63 93
15546.81 86
15547.99 75
15549.17 77
15550.34 69
15551.52 73
15552.70 68
15553.88 83
15555.06 81
15556.24 74
15557.41 93
15558.59 106
15559.77 92
15560.95 75
15562.13 100
15563.31 113
15564.49 84
15565.67 80
15566.84 86
15568.02 82
15569.20 89
15570.38 89
15571.56 73
15572.74 84
15573.92 77
15575.10 96
15576.28 110
15577.46 92
15578.64 108
15579.82 107
15581.00 100
15582.18 85
15583.35 106
15584.53 86
15585.71 107
15586.89 81
15588.07 66
15589.25 91
15590.43 77
15591.61 87
15592.79 93
15593.97 85
15595.15 89
15596.33 64
15597.51 105
15598.69 101
15599.87 86
15601.05 117
15602.23 106
15603.41 87
15604.59 99
15605.78 102
15606.96 116
15608.14 94
15609.32 103
15610.50 104
15611.68 96
15612.86 88
15614.04 94
15615.22 90
15616.40 87
15617.58 101
15618.76 97
15619.94 106
15621.12 103
15622.31 111
15623.49 99
15624.67 101
15625.85 111
15627.03 107
15628.21 113
15629.39 117
15630.57 103
15631.76 117
15632.94 106
15634.12 111
15635.30 96
15636.48 95
15637.66 98
15638.85 103
15640.03 107
15641.21 94
15642.39 99
15643.57 99
15644.75 127
15645.94 81
15647.12 105
15648.30 97
15649.48 99
15650.66 105
15651.85 119
15653.03 125
15654.21 126
15655.39 139
15656.58 105
15657.76 99
15658.94 123
15660.12 110
15661.31 119
15662.49 133
15663.67 110
15664.85 114
15666.04 105
15667.22 129
15668.40 103
15669.58 121
15670.77 124
15671.95 134
15673.13 115
15674.32 103
15675.50 80
15676.68 111
15677.87 109
15679.05 108
15680.23 119
15681.42 103
15682.60 116
15683.78 138
15684.97 132
15686.15 103
15687.33 120
15688.52 119
15689.70 114
15690.88 134
15692.07 124
15693.25 129
15694.44 127
15695.62 117
15696.80 129
15697.99 134
15699.17 119
15700.35 106
15701.54 109
15702.72 104
15703.91 110
15705.09 130
15706.28 113
15707.46 121
15708.64 113
15709.83 135
15711.01 126
15712.20 109
15713.38 110
15714.57 136
15715.75 169
15716.94 117
15718.12 113
15719.31 107
15720.49 127
15721.67 138
15722.86 124
15724.04 136
15725.23 95
15726.41 120
15727.60 131
15728.78 115
15729.97 123
15731.15 123
15732.34 128
15733.53 113
15734.71 118
15735.90 112
15737.08 131
15738.27 118
15739.45 109
15740.64 121
15741.82 120
15743.01 135
15744.19 129
15745.38 124
15746.57 148
15747.75 113
15748.94 132
15750.12 122
15751.31 110
15752.50 123
15753.68 136
15754.87 118
15756.05 114
15757.24 119
15758.43 137
15759.61 131
15760.80 121
15761.99 136
15763.17 164
15764.36 129
15765.54 132
15766.73 120
15767.92 142
15769.10 128
15770.29 119
15771.48 133
15772.66 127
15773.85 120
15775.04 118
15776.22 125
15777.41 100
15778.60 112
15779.79 99
15780.97 118
15782.16 126
15783.35 105
15784.53 121
15785.72 134
15786.91 110
15788.10 125
15789.28 119
15790.47 134
15791.66 82
15792.85 119
15794.03 94
15795.22 105
15796.41 106
15797.60 96
15798.78 108
15799.97 103
15801.16 108
15802.35 112
15803.54 109
15804.72 118
15805.91 99
15807.10 123
15808.29 98
15809.48 92
15810.66 91
15811.85 94
15813.04 102
15814.23 83
15815.42 115
15816.61 105
15817.79 105
15818.98 84
15820.17 100
15821.36 107
15822.55 101
15823.74 123
15824.93 103
15826.11 101
15827.30 98
15828.49 107
15829.68 102
15830.87 112
15832.06 87
15833.25 98
15834.44 107
15835.63 105
15836.82 83
15838.00 104
15839.19 114
15840.38 111
15841.57 110
15842.76 136
15843.95 104
15845.14 97
15846.33 100
15847.52 90
15848.71 97
15849.90 71
15851.09 112
15852.28 102
15853.47 104
15854.66 97
15855.85 120
15857.04 104
15858.23 74
15859.42 94
15860.61 105
15861.80 98
15862.99 104
15864.18 102
15865.37 89
15866.56 107
15867.75 94
15868.94 100
15870.13 104
15871.32 78
15872.51 71
15873.70 106
15874.89 103
15876.08 86
15877.27 80
15878.46 107
15879.66 101
15880.85 88
15882.04 99
15883.23 92
15884.42 90
15885.61 87
15886.80 122
15887.99 108
15889.18 90
15890.37 98
15891.57 82
15892.76 81
15893.95 82
15895.14 79
15896.33 111
15897.52 101
15898.71 85
15899.91 109
15901.10 102
15902.29 103
15903.48 95
15904.67 118
15905.86 98
15907.06 103
15908.25 108
15909.44 114
15910.63 132
15911.82 109
15913.02 96
15914.21 126
15915.40 99
15916.59 85
15917.78 88
15918.98 114
15920.17 106
15921.36 93
15922.55 120
15923.75 99
15924.94 107
15926.13 90
15927.32 109
15928.52 112
15929.71 107
15930.90 103
15932.09 110
15933.29 113
15934.48 84
15935.67 110
15936.87 108
15938.06 88
15939.25 88
15940.44 108
15941.64 106
15942.83 96
15944.02 86
15945.22 128
15946.41 107
15947.60 119
15948.80 114
15949.99 94
15951.18 97
15952.38 90
15953.57 92
15954.77 113
15955.96 95
15957.15 96
15958.35 95
15959.54 73
15960.73 91
15961.93 85
15963.12 95
15964.32 87
15965.51 96
15966.70 87
15967.90 82
15969.09 93
15970.29 77
15971.48 93
15972.67 76
15973.87 69
15975.06 61
15976.26 115
15977.45 95
15978.65 81
15979.84 82
15981.04 86
15982.23 73
15983.43 87
15984.62 97
15985.81 95
15987.01 94
15988.20 87
15989.40 104
15990.59 90
15991.79 95
15992.98 90
15994.18 106
15995.37 80
15996.57 73
15997.76 66
15998.96 80
16000.16 72
16001.35 71
16002.55 89
16003.74 87
16004.94 99
16006.13 84
16007.33 72
16008.52 75
16009.72 71
16010.92 79
16012.11 84
16013.31 77
16014.50 106
16015.70 74
16016.89 85
16018.09 84
16019.29 88
16020.48 73
16021.68 81
16022.87 72
16024.07 70
16025.27 93
16026.46 91
16027.66 80
16028.86 94
16030.05 98
16031.25 70
16032.45 88
16033.64 79
16034.84 109
16036.04 95
16037.23 94
16038.43 84
16039.63 83
16040.82 89
16042.02 84
16043.22 93
16044.41 74
16045.61 75
16046.81 71
16048.00 84
16049.20 95
16050.40 97
16051.60 53
16052.79 89
16053.99 88
16055.19 84
16056.39 84
16057.58 79
16058.78 74
16059.98 67
16061.18 87
16062.37 90
16063.57 83
16064.77 66
16065.97 98
16067.16 74
16068.36 87
16069.56 77
16070.76 82
16071.96 91
16073.15 109
16074.35 79
16075.55 84
16076.75 76
16077.95 96
16079.14 84
16080.34 82
16081.54 75
16082.74 94
16083.94 102
16085.14 80
16086.34 75
16087.53 78
16088.73 78
16089.93 70
16091.13 79
16092.33 79
16093.53 71
16094.73 85
16095.93 78
16097.12 89
16098.32 79
16099.52 75
16100.72 95
16101.92 90
16103.12 82
16104.32 72
16105.52 75
16106.72 68
16107.92 78
16109.12 88
16110.32 69
16111.52 86
16112.71 78
16113.91 88
16115.11 89
16116.31 74
16117.51 64
16118.71 73
16119.91 79
16121.11 80
16122.31 73
16123.51 73
16124.71 72
16125.91 73
16127.11 95
16128.31 63
16129.51 83
16130.71 79
16131.91 66
16133.11 73
16134.31 53
16135.51 68
16136.71 88
16137.92 87
16139.12 85
16140.32 86
16141.52 77
16142.72 92
16143.92 90
16145.12 82
16146.32 79
16147.52 93
16148.72 66
16149.92 89
16151.12 72
16152.32 73
16153.53 62
16154.73 105
16155.93 82
16157.13 84
16158.33 88
16159.53 66
16160.73 92
16161.93 75
16163.14 67
16164.34 58
16165.54 83
16166.74 73
16167.94 86
16169.14 68
16170.34 81
16171.55 77
16172.75 91
16173.95 81
16175.15 78
16176.35 92
16177.56 86
16178.76 91
16179.96 72
16181.16 73
16182.36 87
16183.57 116
16184.77 105
16185.97 87
16187.17 78
16188.38 84
16189.58 92
16190.78 92
16191.98 84
16193.18 81
16194.39 80
16195.59 89
16196.79 85
16198.00 62
16199.20 75
16200.40 87
16201.60 96
16202.81 99
16204.01 78
16205.21 75
16206.42 80
16207.62 60
16208.82 106
16210.02 85
16211.23 70
16212.43 92
16213.63 69
16214.84 81
16216.04 77
16217.24 90
16218.45 75
16219.65 75
16220.86 82
16222.06 91
16223.26 98
16224.47 91
16225.67 92
16226.87 102
16228.08 87
16229.28 94
16230.49 85
16231.69 89
16232.89 74
16234.10 77
16235.30 93
16236.51 81
16237.71 94
16238.91 98
16240.12 97
16241.32 86
16242.53 73
16243.73 83
16244.94 112
16246.14 89
16247.34 102
16248.55 97
16249.75 80
16250.96 82
16252.16 85
16253.37 63
16254.57 96
16255.78 73
16256.98 88
16258.19 82
16259.39 86
16260.60 98
16261.80 88
16263.01 99
16264.21 83
16265.42 96
16266.62 85
16267.83 82
16269.03 79
16270.24 90
16271.45 100
16272.65 88
16273.86 101
16275.06 84
16276.27 82
16277.47 94
16278.68 98
16279.88 93
16281.09 107
16282.30 114
16283.50 106
16284.71 101
16285.91 103
16287.12 117
16288.33 105
16289.53 112
16290.74 85
16291.94 99
16293.15 94
16294.36 104
16295.56 94
16296.77 96
16297.98 100
16299.18 104
16300.39 111
16301.60 122
16302.80 100
16304.01 113
16305.22 101
16306.42 135
16307.63 118
16308.84 106
16310.04 100
16311.25 122
16312.46 111
16313.66 90
16314.87 112
16316.08 116
16317.29 133
16318.49 110
16319.70 108
16320.91 94
16322.11 98
16323.32 119
16324.53 110
16325.74 93
16326.94 107
16328.15 92
16329.36 80
16330.57 132
16331.77 94
16332.98 107
16334.19 75
16335.40 91
16336.61 85
16337.81 100
16339.02 105
16340.23 95
16341.44 84
16342.65 90
16343.85 74
16345.06 66
16346.27 90
16347.48 88
16348.69 91
16349.90 80
16351.10 83
16352.31 91
16353.52 107
16354.73 80
16355.94 92
16357.15 75
16358.35 92
16359.56 94
16360.77 86
16361.98 79
16363.19 74
16364.40 91
16365.61 73
16366.82 71
16368.03 59
16369.23 77
16370.44 92
16371.65 86
16372.86 80
16374.07 86
16375.28 88
16376.49 88
16377.70 82
16378.91 65
16380.12 70
16381.33 78
16382.54 77
16383.75 80
16384.96 72
16386.17 76
16387.38 76
16388.59 80
16389.80 69
16391.01 84
16392.22 77
16393.43 70
16394.64 91
16395.85 74
16397.06 73
16398.27 73
16399.48 85
16400.69 67
16401.90 67
16403.11 94
16404.32 92
16405.53 87
16406.74 68
16407.95 85
16409.16 76
16410.37 86
16411.58 79
16412.79 65
16414.00 88
16415.21 77
16416.42 65
16417.63 66
16418.85 71
16420.06 73
16421.27 79
16422.48 65
16423.69 77
16424.90 64
16426.11 75
16427.32 86
16428.53 84
16429.75 76
16430.96 69
16432.17 100
16433.38 81
16434.59 66
16435.80 66
16437.01 82
16438.23 70
16439.44 80
16440.65 83
16441.86 67
16443.07 70
16444.28 56
16445.50 65
16446.71 75
16447.92 63
16449.13 92
16450.34 90
16451.56 80
16452.77 85
16453.98 82
16455.19 85
16456.41 67
16457.62 54
16458.83 85
16460.04 73
16461.26 58
16462.47 73
16463.68 88
16464.89 87
16466.11 86
16467.32 82
16468.53 78
16469.74 82
16470.96 72
16472.17 66
16473.38 67
16474.60 69
16475.81 80
16477.02 66
16478.23 87
16479.45 72
16480.66 74
16481.87 88
16483.09 75
16484.30 72
16485.51 61
16486.73 62
16487.94 80
16489.15 65
16490.37 83
16491.58 80
16492.80 77
16494.01 75
16495.22 69
16496.44 76
16497.65 77
16498.86 100
16500.08 65
16501.29 66
16502.51 71
16503.72 64
16504.93 79
16506.15 72
16507.36 66
16508.58 75
16509.79 82
16511.01 79
16512.22 94
16513.43 76
16514.65 77
16515.86 86
16517.08 70
16518.29 84
16519.51 69
16520.72 71
16521.94 73
16523.15 84
16524.37 80
16525.58 63
16526.80 81
16528.01 80
16529.23 91
16530.44 61
16531.66 89
16532.87 86
16534.09 71
16535.30 90
16536.52 73
16537.73 61
16538.95 70
16540.16 85
16541.38 93
16542.59 66
16543.81 73
16545.02 79
16546.24 80
16547.46 78
16548.67 70
16549.89 78
16551.10 78
16552.32 70
16553.54 57
16554.75 87
16555.97 75
16557.18 69
16558.40 72
16559.62 87
16560.83 70
16562.05 81
16563.26 80
16564.48 80
16565.70 66
16566.91 78
16568.13 83
16569.35 72
16570.56 67
16571.78 87
16573.00 98
16574.21 78
16575.43 75
16576.65 72
16577.86 93
16579.08 65
16580.30 81
16581.51 89
16582.73 82
16583.95 75
16585.16 79
16586.38 88
16587.60 85
16588.82 87
16590.03 102
16591.25 107
16592.47 79
16593.68 78
16594.90 101
16596.12 90
16597.34 76
16598.55 65
16599.77 70
16600.99 78
16602.21 75
16603.43 95
16604.64 87
16605.86 85
16607.08 62
16608.30 71
16609.51 73
16610.73 65
16611.95 90
16613.17 70
16614.39 77
16615.60 80
16616.82 88
16618.04 71
16619.26 81
16620.48 76
16621.70 89
16622.91 82
16624.13 68
16625.35 91
16626.57 77
16627.79 80
16629.01 72
16630.23 66
16631.45 72
16632.66 85
16633.88 61
16635.10 65
16636.32 69
16637.54 74
16638.76 78
16639.98 72
16641.20 67
16642.42 81
16643.64 80
16644.85 78
16646.07 72
16647.29 64
16648.51 72
16649.73 66
16650.95 74
16652.17 58
16653.39 75
16654.61 88
16655.83 77
16657.05 61
16658.27 69
16659.49 74
16660.71 69
16661.93 71
16663.15 60
16664.37 94
16665.59 79
16666.81 77
16668.03 77
16669.25 88
16670.47 53
16671.69 80
16672.91 67
16674.13 73
16675.35 70
16676.57 78
16677.79 85
16679.01 91
16680.23 73
16681.45 77
16682.67 77
16683.89 66
16685.11 81
16686.34 74
16687.56 70
16688.78 68
16690.00 85
16691.22 91
16692.44 84
16693.66 77
16694.88 92
16696.10 69
16697.32 84
16698.55 63
16699.77 78
16700.99 64
16702.21 79
16703.43 93
16704.65 76
16705.87 88
16707.10 77
16708.32 70
16709.54 81
16710.76 75
16711.98 66
16713.20 77
16714.43 81
16715.65 74
16716.87 76
16718.09 88
16719.31 94
16720.54 59
16721.76 78
16722.98 84
16724.20 80
16725.42 69
16726.65 81
16727.87 58
16729.09 67
16730.31 64
16731.54 67
16732.76 62
16733.98 73
16735.20 57
16736.43 55
16737.65 65
16738.87 70
16740.09 66
16741.32 77
16742.54 70
16743.76 67
16744.99 76
16746.21 61
16747.43 64
16748.65 63
16749.88 63
16751.10 71
16752.32 76
16753.55 56
16754.77 74
16755.99 74
16757.22 70
16758.44 75
16759.66 64
16760.89 66
16762.11 65
16763.33 74
16764.56 63
16765.78 69
16767.01 73
16768.23 88
16769.45 81
16770.68 67
16771.90 61
16773.12 70
16774.35 78
16775.57 79
16776.80 77
16778.02 73
16779.25 62
16780.47 66
16781.69 76
16782.92 73
16784.14 87
16785.37 62
16786.59 79
16787.82 83
16789.04 94
16790.27 59
16791.49 71
16792.71 68
16793.94 64
16795.16 60
16796.39 63
16797.61 63
16798.84 62
16800.06 75
16801.29 78
16802.51 75
16803.74 68
16804.96 65
16806.19 76
16807.41 73
16808.64 60
16809.86 92
16811.09 76
16812.32 74
16813.54 59
16814.77 63
16815.99 65
16817.22 56
16818.44 61
16819.67 57
16820.89 83
16822.12 84
16823.35 63
16824.57 63
16825.80 70
16827.02 80
16828.25 68
16829.48 70
16830.70 67
16831.93 64
16833.15 64
16834.38 77
16835.61 79
16836.83 63
16838.06 77
16839.29 73
16840.51 80
16841.74 84
16842.96 79
16844.19 74
16845.42 74
16846.64 74
16847.87 80
16849.10 61
16850.32 73
16851.55 77
16852.78 85
16854.01 78
16855.23 67
16856.46 64
16857.69 80
16858.91 83
16860.14 74
16861.37 72
16862.59 82
16863.82 70
16865.05 61
16866.28 62
16867.50 86
16868.73 65
16869.96 83
16871.19 82
16872.41 94
16873.64 88
16874.87 75
16876.10 81
16877.33 70
16878.55 84
16879.78 81
16881.01 82
16882.24 79
16883.46 90
16884.69 68
16885.92 86
16887.15 80
16888.38 87
16889.61 79
16890.83 94
16892.06 77
16893.29 92
16894.52 82
16895.75 97
16896.98 82
16898.20 72
16899.43 90
16900.66 81
16901.89 76
16903.12 72
16904.35 84
16905.58 75
16906.80 91
16908.03 84
16909.26 75
16910.49 69
16911.72 70
16912.95 72
16914.18 74
16915.41 96
16916.64 79
16917.87 73
16919.10 81
16920.33 83
16921.55 77
16922.78 81
16924.01 69
16925.24 87
16926.47 76
16927.70 72
16928.93 68
16930.16 74
16931.39 85
16932.62 84
16933.85 80
16935.08 61
16936.31 74
16937.54 74
16938.77 82
16940.00 70
16941.23 67
16942.46 64
16943.69 85
16944.92 72
16946.15 55
16947.38 60
16948.61 76
16949.84 88
16951.07 70
16952.30 58
16953.53 81
16954.76 69
16956.00 70
16957.23 72
16958.46 68
16959.69 68
16960.92 71
16962.15 83
16963.38 52
16964.61 63
16965.84 61
16967.07 80
16968.30 69
16969.54 64
16970.77 59
16972.00 76
16973.23 95
16974.46 78
16975.69 63
16976.92 74
16978.15 88
16979.39 73
16980.62 92
16981.85 66
16983.08 74
16984.31 68
16985.54 68
16986.78 71
16988.01 81
16989.24 75
16990.47 60
16991.70 81
16992.94 57
16994.17 71
16995.40 70
16996.63 75
16997.86 75
16999.10 73
17000.33 73
17001.56 81
17002.79 67
17004.03 59
17005.26 82
17006.49 81
17007.72 70
17008.96 70
17010.19 79
17011.42 69
17012.65 79
17013.89 78
17015.12 82
17016.35 68
17017.58 84
17018.82 72
17020.05 74
17021.28 65
17022.52 76
17023.75 79
17024.98 80
17026.22 70
17027.45 58
17028.68 75
17029.92 69
17031.15 80
17032.38 54
17033.62 70
17034.85 83
17036.08 81
17037.32 76
17038.55 67
17039.78 67
17041.02 92
17042.25 70
17043.49 69
17044.72 91
17045.95 84
17047.19 66
17048.42 54
17049.66 71
17050.89 73
17052.12 85
17053.36 88
17054.59 65
17055.83 57
17057.06 66
17058.29 60
17059.53 79
17060.76 80
17062.00 92
17063.23 85
17064.47 79
17065.70 86
17066.94 82
17068.17 78
17069.41 78
17070.64 88
17071.88 57
17073.11 74
17074.35 50
17075.58 60
17076.82 72
17078.05 67
17079.29 80
17080.52 67
17081.76 78
17082.99 67
17084.23 73
17085.46 56
17086.70 77
17087.93 66
17089.17 73
17090.40 63
17091.64 73
17092.87 57
17094.11 74
17095.35 66
17096.58 66
17097.82 57
17099.05 77
17100.29 49
17101.53 56
17102.76 58
17104.00 49
17105.23 52
17106.47 65
17107.71 83
17108.94 60
17110.18 71
17111.41 61
17112.65 78
17113.89 59
17115.12 66
17116.36 57
17117.60 60
17118.83 58
17120.07 63
17121.31 75
17122.54 67
17123.78 53
17125.02 62
17126.25 67
17127.49 50
17128.73 70
17129.96 59
17131.20 66
17132.44 78
17133.68 56
17134.91 67
17136.15 63
17137.39 58
17138.62 60
17139.86 59
17141.10 60
17142.34 53
17143.57 74
17144.81 75
17146.05 61
17147.29 75
17148.52 52
17149.76 68
17151.00 53
17152.24 74
17153.48 57
17154.71 58
17155.95 58
17157.19 57
17158.43 66
17159.66 57
17160.90 62
17162.14 50
17163.38 66
17164.62 63
17165.86 70
17167.09 61
17168.33 69
17169.57 59
17170.81 60
17172.05 63
17173.29 80
17174.52 57
17175.76 71
17177.00 79
17178.24 66
17179.48 74
17180.72 79
17181.96 66
17183.20 68
17184.43 77
17185.67 59
17186.91 52
17188.15 58
17189.39 53
17190.63 71
17191.87 61
17193.11 69
17194.35 95
17195.59 74
17196.83 62
17198.07 55
17199.31 74
17200.55 84
17201.78 66
17203.02 57
17204.26 67
17205.50 68
17206.74 67
17207.98 65
17209.22 73
17210.46 80
17211.70 68
17212.94 75
17214.18 64
17215.42 48
17216.66 51
17217.90 89
17219.14 79
17220.38 63
17221.62 68
17222.86 76
17224.10 79
17225.34 65
17226.59 42
17227.83 71
17229.07 61
17230.31 57
17231.55 73
17232.79 56
17234.03 70
17235.27 69
17236.51 73
17237.75 64
17238.99 63
17240.23 70
17241.47 75
17242.72 54
17243.96 57
17245.20 84
17246.44 61
17247.68 58
17248.92 41
17250.16 54
17251.40 65
17252.65 76
17253.89 63
17255.13 64
17256.37 47
17257.61 61
17258.85 63
17260.09 65
17261.34 47
17262.58 52
17263.82 56
17265.06 75
17266.30 43
17267.55 55
17268.79 59
17270.03 64
17271.27 57
17272.51 45
17273.76 62
17275.00 69
17276.24 70
17277.48 58
17278.72 68
17279.97 63
17281.21 62
17282.45 68
17283.69 55
17284.94 45
17286.18 67
17287.42 58
17288.67 63
17289.91 48
17291.15 45
17292.39 59
17293.64 73
17294.88 56
17296.12 66
17297.37 68
17298.61 54
17299.85 64
17301.09 63
17302.34 55
17303.58 56
17304.82 61
17306.07 76
17307.31 53
17308.55 64
17309.80 55
17311.04 70
17312.29 60
17313.53 59
17314.77 53
17316.02 67
17317.26 68
17318.50 49
17319.75 56
17320.99 67
17322.24 62
17323.48 47
17324.72 61
17325.97 58
17327.21 57
17328.46 63
17329.70 63
17330.94 73
17332.19 62
17333.43 71
17334.68 80
17335.92 57
17337.17 70
17338.41 66
17339.65 67
17340.90 54
17342.14 71
17343.39 59
17344.63 77
17345.88 51
17347.12 70
17348.37 74
17349.61 65
17350.86 71
17352.10 65
17353.35 73
17354.59 59
17355.84 62
17357.08 62
17358.33 61
17359.57 69
17360.82 65
17362.06 60
17363.31 70
17364.55 56
17365.80 63
17367.05 66
17368.29 68
17369.54 58
17370.78 61
17372.03 57
17373.27 50
17374.52 73
17375.77 80
17377.01 68
17378.26 76
17379.50 76
17380.75 59
17382.00 68
17383.24 56
17384.49 63
17385.73 62
17386.98 61
17388.23 54
17389.47 52
17390.72 75
17391.97 56
17393.21 73
17394.46 56
17395.71 75
17396.95 69
17398.20 73
17399.45 63
17400.69 66
17401.94 73
17403.19 68
17404.43 54
17405.68 36
17406.93 55
17408.17 59
17409.42 68
17410.67 59
17411.91 60
17413.16 60
17414.41 63
17415.66 65
17416.90 55
17418.15 44
17419.40 54
17420.65 67
17421.89 57
17423.14 67
17424.39 53
17425.64 52
17426.88 47
17428.13 69
17429.38 43
17430.63 69
17431.87 70
17433.12 69
17434.37 59
17435.62 42
17436.87 58
17438.11 64
17439.36 57
17440.61 56
17441.86 72
17443.11 52
17444.36 53
17445.60 57
17446.85 67
17448.10 66
17449.35 62
17450.60 68
17451.85 46
17453.10 64
17454.34 64
17455.59 62
17456.84 73
17458.09 45
17459.34 61
17460.59 81
17461.84 56
17463.09 70
17464.33 72
17465.58 61
17466.83 63
17468.08 69
17469.33 69
17470.58 77
17471.83 84
17473.08 68
17474.33 63
17475.58 59
17476.83 72
17478.08 75
17479.33 63
17480.58 57
17481.83 48
17483.08 64
17484.33 63
17485.58 64
17486.83 73
17488.07 77
17489.32 69
17490.57 57
17491.82 61
17493.07 57
17494.32 65
17495.58 77
17496.83 75
17498.08 68
17499.33 63
17500.58 56
17501.83 58
17503.08 64
17504.33 62
17505.58 89
17506.83 81
17508.08 63
17509.33 51
17510.58 74
17511.83 73
17513.08 62
17514.33 55
17515.58 60
17516.83 56
17518.09 63
17519.34 68
17520.59 65
17521.84 53
17523.09 52
17524.34 65
17525.59 64
17526.84 72
17528.09 74
17529.35 72
17530.60 69
17531.85 53
17533.10 66
17534.35 94
17535.60 89
17536.86 78
17538.11 65
17539.36 80
17540.61 79
17541.86 63
17543.11 71
17544.37 64
17545.62 61
17546.87 51
17548.12 82
17549.37 65
17550.63 61
17551.88 84
17553.13 65
17554.38 65
17555.63 83
17556.89 73
17558.14 68
17559.39 79
17560.64 70
17561.90 65
17563.15 66
17564.40 58
17565.65 63
17566.91 78
17568.16 68
17569.41 70
17570.67 67
17571.92 67
17573.17 58
17574.42 70
17575.68 72
17576.93 73
17578.18 61
17579.44 55
17580.69 64
17581.94 54
17583.20 70
17584.45 64
17585.70 80
17586.96 63
17588.21 81
17589.46 74
17590.72 73
17591.97 63
17593.22 72
17594.48 75
17595.73 56
17596.99 72
17598.24 50
17599.49 80
17600.75 62
17602.00 66
17603.26 57
17604.51 70
17605.76 77
17607.02 85
17608.27 60
17609.53 62
17610.78 71
17612.03 75
17613.29 50
17614.54 54
17615.80 51
17617.05 63
17618.31 65
17619.56 57
17620.82 56
17622.07 67
17623.33 73
17624.58 48
17625.83 69
17627.09 65
17628.34 72
17629.60 65
17630.85 63
17632.11 70
17633.36 73
17634.62 70
17635.88 59
17637.13 61
17638.39 49
17639.64 57
17640.90 64
17642.15 69
17643.41 53
17644.66 56
17645.92 62
17647.17 61
17648.43 48
17649.68 46
17650.94 67
17652.20 76
17653.45 78
17654.71 68
17655.96 77
17657.22 68
17658.48 59
17659.73 63
17660.99 79
17662.24 62
17663.50 63
17664.76 53
17666.01 54
17667.27 53
17668.53 65
17669.78 51
17671.04 52
17672.29 51
17673.55 76
17674.81 70
17676.06 48
17677.32 54
17678.58 66
17679.83 72
17681.09 64
17682.35 70
17683.60 57
17684.86 63
17686.12 78
17687.38 77
17688.63 59
17689.89 55
17691.15 52
17692.40 66
17693.66 60
17694.92 61
17696.18 59
17697.43 74
17698.69 71
17699.95 55
17701.21 60
17702.46 60
17703.72 69
17704.98 59
17706.24 58
17707.49 68
17708.75 69
17710.01 71
17711.27 68
17712.53 66
17713.78 66
17715.04 65
17716.30 64
17717.56 75
17718.82 68
17720.07 59
17721.33 73
17722.59 62
17723.85 66
17725.11 57
17726.36 55
17727.62 75
17728.88 65
17730.14 59
17731.40 63
17732.66 55
17733.92 56
17735.17 69
17736.43 56
17737.69 68
17738.95 68
17740.21 62
17741.47 59
17742.73 55
17743.99 53
17745.25 80
17746.51 62
17747.76 50
17749.02 53
17750.28 58
17751.54 52
17752.80 61
17754.06 58
17755.32 74
17756.58 61
17757.84 55
17759.10 66
17760.36 57
17761.62 47
17762.88 82
17764.14 63
17765.40 58
17766.66 54
17767.92 48
17769.18 62
17770.44 60
17771.70 54
17772.96 59
17774.22 65
17775.48 77
17776.74 44
17778.00 51
17779.26 62
17780.52 68
17781.78 59
17783.04 58
17784.30 56
17785.56 60
17786.82 60
17788.08 76
17789.34 63
17790.60 47
17791.86 62
17793.12 74
17794.38 62
17795.65 52
17796.91 53
17798.17 64
17799.43 60
17800.69 58
17801.95 66
17803.21 68
17804.47 59
17805.73 74
17807.00 68
17808.26 73
17809.52 51
17810.78 67
17812.04 62
17813.30 61
17814.56 50
17815.83 59
17817.09 53
17818.35 58
17819.61 63
17820.87 60
17822.13 81
17823.40 75
17824.66 49
17825.92 54
17827.18 63
17828.44 57
17829.71 66
17830.97 50
17832.23 50
17833.49 53
17834.75 61
17836.02 52
17837.28 59
17838.54 59
17839.80 65
17841.07 64
17842.33 58
17843.59 69
17844.85 67
17846.12 62
17847.38 55
17848.64 63
17849.91 63
17851.17 77
17852.43 57
17853.69 54
17854.96 51
17856.22 67
17857.48 71
17858.75 61
17860.01 52
17861.27 51
17862.54 54
17863.80 62
17865.06 57
17866.33 48
17867.59 58
17868.85 53
17870.12 55
17871.38 32
17872.64 54
17873.91 77
17875.17 57
17876.43 47
17877.70 62
17878.96 52
17880.23 66
17881.49 67
17882.75 57
17884.02 55
17885.28 69
17886.55 63
17887.81 59
17889.07 46
17890.34 49
17891.60 43
17892.87 56
17894.13 54
17895.40 48
17896.66 61
17897.92 55
17899.19 53
17900.45 54
17901.72 69
17902.98 55
17904.25 59
17905.51 55
17906.78 58
17908.04 68
17909.31 54
17910.57 59
17911.84 61
17913.10 58
17914.37 62
17915.63 69
17916.90 52
17918.16 54
17919.43 58
17920.69 90
17921.96 55
17923.22 49
17924.49 60
17925.75 61
17927.02 51
17928.29 56
17929.55 63
17930.82 51
17932.08 48
17933.35 66
17934.61 62
17935.88 46
17937.15 65
17938.41 74
17939.68 74
17940.94 65
17942.21 59
17943.48 65
17944.74 56
17946.01 52
17947.28 48
17948.54 42
17949.81 52
17951.07 60
17952.34 65
17953.61 59
17954.87 47
17956.14 58
17957.41 66
17958.67 78
17959.94 58
17961.21 51
17962.47 57
17963.74 64
17965.01 51
17966.27 58
17967.54 57
17968.81 49
17970.08 59
17971.34 54
17972.61 68
17973.88 52
17975.14 61
17976.41 69
17977.68 62
17978.95 48
17980.21 59
17981.48 63
17982.75 51
17984.02 52
17985.28 67
17986.55 82
17987.82 68
17989.09 53
17990.35 59
17991.62 81
17992.89 74
17994.16 65
17995.43 57
17996.69 55
17997.96 66
17999.23 61
18000.50 53
18001.77 51
18003.03 63
18004.30 46
18005.57 77
18006.84 52
18008.11 46
18009.38 48
18010.64 66
18011.91 61
18013.18 49
18014.45 55
18015.72 53
18016.99 61
18018.26 52
18019.53 48
18020.79 59
18022.06 60
18023.33 74
18024.60 57
18025.87 44
18027.14 44
18028.41 67
18029.68 76
18030.95 54
18032.22 56
18033.48 56
18034.75 85
18036.02 42
18037.29 61
18038.56 46
18039.83 53
18041.10 64
18042.37 69
18043.64 62
18044.91 54
18046.18 61
18047.45 72
18048.72 74
18049.99 64
18051.26 59
18052.53 56
18053.80 78
18055.07 55
18056.34 49
18057.61 53
18058.88 61
18060.15 55
18061.42 72
18062.69 64
18063.96 42
18065.23 65
18066.50 67
18067.77 77
18069.04 58
18070.31 57
18071.58 63
18072.86 81
18074.13 58
18075.40 54
18076.67 54
18077.94 64
18079.21 70
18080.48 44
18081.75 55
18083.02 63
18084.29 61
18085.56 56
18086.84 51
18088.11 59
18089.38 67
18090.65 59
18091.92 53
18093.19 44
18094.46 61
18095.74 64
18097.01 70
18098.28 59
18099.55 59
18100.82 61
18102.09 67
18103.37 62
18104.64 58
18105.91 60
18107.18 48
18108.45 58
18109.72 66
18111.00 56
18112.27 50
18113.54 72
18114.81 71
18116.09 69
18117.36 69
18118.63 61
18119.90 68
18121.17 53
18122.45 66
18123.72 64
18124.99 74
18126.26 53
18127.54 63
18128.81 53
18130.08 60
18131.36 68
18132.63 57
18133.90 54
18135.17 58
18136.45 66
18137.72 72
18138.99 66
18140.27 64
18141.54 55
18142.81 68
18144.09 71
18145.36 71
18146.63 63
18147.91 49
18149.18 58
18150.45 69
18151.73 59
18153.00 51
18154.27 52
18155.55 61
18156.82 70
18158.09 59
18159.37 43
18160.64 68
18161.91 58
18163.19 57
18164.46 56
18165.74 52
18167.01 56
18168.28 72
18169.56 53
18170.83 68
18172.11 47
18173.38 63
18174.66 63
18175.93 78
18177.20 55
18178.48 58
18179.75 61
18181.03 55
18182.30 72
18183.58 47
18184.85 51
18186.13 63
18187.40 57
18188.68 56
18189.95 51
18191.23 53
18192.50 55
18193.78 57
18195.05 66
18196.33 63
18197.60 68
18198.88 65
18200.15 57
18201.43 49
18202.70 59
18203.98 81
18205.25 58
18206.53 51
18207.80 53
18209.08 65
18210.35 47
18211.63 77
18212.90 61
18214.18 68
18215.46 57
18216.73 53
18218.01 60
18219.28 63
18220.56 54
18221.84 67
18223.11 59
18224.39 61
18225.66 43
18226.94 65
18228.22 65
18229.49 55
18230.77 71
18232.04 64
18233.32 72
18234.60 62
18235.87 58
18237.15 57
18238.43 51
18239.70 61
18240.98 49
18242.26 58
18243.53 56
18244.81 66
18246.09 65
18247.36 61
18248.64 44
18249.92 57
18251.19 67
18252.47 58
18253.75 59
18255.03 53
18256.30 55
18257.58 55
18258.86 63
18260.13 50
18261.41 47
18262.69 61
18263.97 82
18265.24 63
18266.52 66
18267.80 52
18269.08 67
18270.35 65
18271.63 69
18272.91 54
18274.19 45
18275.47 61
18276.74 62
18278.02 70
18279.30 52
18280.58 65
18281.85 54
18283.13 56
18284.41 70
18285.69 58
18286.97 43
18288.25 67
18289.52 59
18290.80 52
18292.08 56
18293.36 53
18294.64 57
18295.92 52
18297.19 48
18298.47 59
18299.75 61
18301.03 74
18302.31 60
18303.59 56
18304.87 49
18306.15 43
18307.43 63
18308.70 59
18309.98 51
18311.26 46
18312.54 55
18313.82 62
18315.10 56
18316.38 48
18317.66 54
18318.94 50
18320.22 72
18321.50 52
18322.78 70
18324.06 40
18325.34 62
18326.61 61
18327.89 57
18329.17 56
18330.45 46
18331.73 66
18333.01 54
18334.29 43
18335.57 57
18336.85 66
18338.13 71
18339.41 54
18340.69 66
18341.97 57
18343.25 66
18344.53 63
18345.81 59
18347.09 60
18348.37 41
18349.66 61
18350.94 47
18352.22 46
18353.50 45
18354.78 60
18356.06 63
18357.34 58
18358.62 48
18359.90 45
18361.18 62
18362.46 56
18363.74 55
18365.02 62
18366.30 60
18367.59 64
18368.87 61
18370.15 69
18371.43 44
18372.71 52
18373.99 49
18375.27 53
18376.55 63
18377.84 54
18379.12 60
18380.40 63
18381.68 54
18382.96 42
18384.24 75
18385.53 67
18386.81 38
18388.09 62
18389.37 44
18390.65 67
18391.93 59
18393.22 65
18394.50 55
18395.78 53
18397.06 74
18398.34 53
18399.63 60
18400.91 47
18402.19 60
18403.47 73
18404.76 67
18406.04 52
18407.32 59
18408.60 63
18409.89 57
18411.17 65
18412.45 51
18413.73 55
18415.02 48
18416.30 60
18417.58 59
18418.86 66
18420.15 59
18421.43 45
18422.71 53
18424.00 66
18425.28 50
18426.56 65
18427.85 50
18429.13 63
18430.41 44
18431.70 45
18432.98 63
18434.26 69
18435.55 47
18436.83 51
18438.11 68
18439.40 54
18440.68 49
18441.96 46
18443.25 50
18444.53 63
18445.81 66
18447.10 50
18448.38 40
18449.67 65
18450.95 59
18452.23 68
18453.52 57
18454.80 57
18456.09 45
18457.37 60
18458.66 58
18459.94 59
18461.22 52
18462.51 55
18463.79 66
18465.08 61
18466.36 57
18467.65 57
18468.93 62
18470.22 68
18471.50 53
18472.78 51
18474.07 45
18475.35 61
18476.64 56
18477.92 51
18479.21 51
18480.49 44
18481.78 55
18483.06 49
18484.35 57
18485.63 47
18486.92 55
18488.20 58
18489.49 56
18490.78 75
18492.06 62
18493.35 55
18494.63 52
18495.92 54
18497.20 52
18498.49 47
18499.77 45
18501.06 57
18502.35 70
18503.63 66
18504.92 64
18506.20 51
18507.49 51
18508.78 42
18510.06 52
18511.35 40
18512.63 56
18513.92 59
18515.21 58
18516.49 70
18517.78 48
18519.06 53
18520.35 60
18521.64 61
18522.92 61
18524.21 53
18525.50 66
18526.78 52
18528.07 57
18529.36 72
18530.64 48
18531.93 53
18533.22 65
18534.50 73
18535.79 51
18537.08 65
18538.37 65
18539.65 60
18540.94 69
18542.23 57
18543.51 74
18544.80 64
18546.09 57
18547.38 61
18548.66 62
18549.95 37
18551.24 60
18552.53 73
18553.81 60
18555.10 55
18556.39 68
18557.68 43
18558.96 54
18560.25 46
18561.54 68
18562.83 61
18564.11 55
18565.40 48
18566.69 60
18567.98 78
18569.27 62
18570.56 49
18571.84 59
18573.13 58
18574.42 58
18575.71 57
18577.00 57
18578.28 47
18579.57 72
18580.86 53
18582.15 66
18583.44 45
18584.73 66
18586.02 53
18587.31 63
18588.59 33
18589.88 58
18591.17 50
18592.46 65
18593.75 63
18595.04 49
18596.33 47
18597.62 53
18598.91 69
18600.19 74
18601.48 59
18602.77 41
18604.06 65
18605.35 68
18606.64 58
18607.93 67
18609.22 61
18610.51 69
18611.80 61
18613.09 54
18614.38 60
18615.67 58
18616.96 76
18618.25 69
18619.54 73
18620.83 57
18622.12 59
18623.41 75
18624.70 60
18625.99 78
18627.28 46
18628.57 65
18629.86 80
18631.15 67
18632.44 64
18633.73 55
18635.02 60
18636.31 66
18637.60 56
18638.89 50
18640.18 50
18641.47 60
18642.76 69
18644.05 58
18645.34 67
18646.63 56
18647.93 66
18649.22 50
18650.51 44
18651.80 48
18653.09 60
18654.38 51
18655.67 59
18656.96 59
18658.25 58
18659.55 64
18660.84 48
18662.13 46
18663.42 40
18664.71 56
18666.00 63
18667.29 69
18668.58 57
18669.88 59
18671.17 65
18672.46 58
18673.75 54
18675.04 37
18676.34 53
18677.63 59
18678.92 57
18680.21 36
18681.50 65
18682.79 62
18684.09 69
18685.38 49
18686.67 54
18687.96 51
18689.26 48
18690.55 62
18691.84 55
18693.13 43
18694.43 46
18695.72 74
18697.01 73
18698.30 59
18699.60 49
18700.89 53
18702.18 48
18703.47 58
18704.77 53
18706.06 65
18707.35 60
18708.65 65
18709.94 63
18711.23 57
18712.52 68
18713.82 63
18715.11 75
18716.40 62
18717.70 58
18718.99 43
18720.28 73
18721.58 58
18722.87 53
18724.16 56
18725.46 65
18726.75 65
18728.04 54
18729.34 52
18730.63 46
18731.93 68
18733.22 64
18734.51 55
18735.81 46
18737.10 51
18738.40 61
18739.69 77
18740.98 61
18742.28 69
18743.57 67
18744.87 70
18746.16 67
18747.45 45
18748.75 55
18750.04 52
18751.34 62
18752.63 67
18753.93 62
18755.22 46
18756.52 55
18757.81 61
18759.10 70
18760.40 47
18761.69 53
18762.99 48
18764.28 75
18765.58 55
18766.87 51
18768.17 64
18769.46 52
18770.76 53
18772.05 73
18773.35 61
18774.64 55
18775.94 64
18777.23 65
18778.53 46
18779.83 58
18781.12 67
18782.42 70
18783.71 65
18785.01 68
18786.30 50
18787.60 73
18788.89 81
18790.19 69
18791.49 70
18792.78 55
18794.08 65
18795.37 62
18796.67 52
18797.97 49
18799.26 46
18800.56 77
18801.85 59
18803.15 68
18804.45 68
18805.74 73
18807.04 59
18808.34 59
18809.63 54
18810.93 52
18812.23 52
18813.52 47
18814.82 51
18816.12 41
18817.41 54
18818.71 62
18820.01 63
18821.30 56
18822.60 56
18823.90 57
18825.19 56
18826.49 61
18827.79 58
18829.08 47
18830.38 63
18831.68 69
18832.98 48
18834.27 55
18835.57 48
18836.87 48
18838.17 48
18839.46 67
18840.76 45
18842.06 47
18843.36 56
18844.65 52
18845.95 50
18847.25 63
18848.55 52
18849.84 60
18851.14 75
18852.44 51
18853.74 48
18855.04 63
18856.33 50
18857.63 52
18858.93 73
18860.23 61
18861.53 40
18862.83 54
18864.12 50
18865.42 63
18866.72 54
18868.02 58
18869.32 65
18870.62 63
18871.91 62
18873.21 38
18874.51 69
18875.81 62
18877.11 59
18878.41 68
18879.71 44
18881.01 64
18882.30 58
18883.60 50
18884.90 58
18886.20 57
18887.50 45
18888.80 62
18890.10 61
18891.40 44
18892.70 54
18894.00 52
18895.30 57
18896.60 53
18897.90 64
18899.19 53
18900.49 69
18901.79 65
18903.09 74
18904.39 47
18905.69 58
18906.99 50
18908.29 60
18909.59 59
18910.89 43
18912.19 52
18913.49 61
18914.79 46
18916.09 61
18917.39 57
18918.69 53
18919.99 35
18921.29 53
18922.59 61
18923.89 43
18925.20 63
18926.50 62
18927.80 58
18929.10 58
18930.40 71
18931.70 72
18933.00 57
18934.30 33
18935.60 56
18936.90 70
18938.20 52
18939.50 48
18940.80 53
18942.10 54
18943.41 57
18944.71 42
18946.01 58
18947.31 64
18948.61 58
18949.91 51
18951.21 66
18952.51 66
18953.82 60
18955.12 45
18956.42 66
18957.72 60
18959.02 46
18960.32 43
18961.63 57
18962.93 48
18964.23 55
18965.53 50
18966.83 49
18968.13 51
18969.44 57
18970.74 62
18972.04 44
18973.34 48
18974.64 56
18975.95 55
18977.25 36
18978.55 53
18979.85 58
18981.16 55
18982.46 56
18983.76 67
18985.06 55
18986.37 52
18987.67 45
18988.97 43
18990.27 64
18991.58 66
18992.88 57
18994.18 38
18995.48 34
18996.79 47
18998.09 52
18999.39 46
19000.70 50
19002.00 47
19003.30 41
19004.61 61
19005.91 58
19007.21 51
19008.52 45
19009.82 52
19011.12 50
19012.43 49
19013.73 44
19015.03 48
19016.34 66
19017.64 63
19018.94 53
19020.25 39
19021.55 39
19022.86 54
19024.16 39
19025.46 46
19026.77 59
19028.07 51
19029.37 62
19030.68 31
19031.98 45
19033.29 49
19034.59 73
19035.90 63
19037.20 52
19038.50 57
19039.81 49
19041.11 51
19042.42 60
19043.72 50
19045.03 44
19046.33 48
19047.64 56
19048.94 63
19050.25 48
19051.55 56
19052.85 61
19054.16 51
19055.46 49
19056.77 44
19058.07 56
19059.38 64
19060.68 67
19061.99 57
19063.30 45
19064.60 61
19065.91 55
19067.21 57
19068.52 55
19069.82 37
19071.13 49
19072.43 55
19073.74 71
19075.04 40
19076.35 53
19077.66 72
19078.96 68
19080.27 72
19081.57 48
19082.88 58
19084.18 56
19085.49 54
19086.80 38
19088.10 60
19089.41 53
19090.71 42
19092.02 52
19093.33 80
19094.63 84
19095.94 59
19097.25 56
19098.55 58
19099.86 53
19101.17 47
19102.47 50
19103.78 60
19105.08 55
19106.39 53
19107.70 57
19109.01 49
19110.31 48
19111.62 49
19112.93 69
19114.23 56
19115.54 54
19116.85 48
19118.15 52
19119.46 59
19120.77 56
19122.08 59
19123.38 64
19124.69 75
19126.00 57
19127.30 63
19128.61 44
19129.92 36
19131.23 53
19132.53 59
19133.84 52
19135.15 55
19136.46 53
19137.77 48
19139.07 50
19140.38 62
19141.69 54
19143.00 58
19144.30 61
19145.61 62
19146.92 53
19148.23 39
19149.54 48
19150.84 56
19152.15 71
19153.46 64
19154.77 52
19156.08 53
19157.39 51
19158.70 49
19160.00 51
19161.31 51
19162.62 45
19163.93 59
19165.24 52
19166.55 70
19167.86 46
19169.16 45
19170.47 42
19171.78 57
19173.09 53
19174.40 61
19175.71 59
19177.02 57
19178.33 46
19179.64 36
19180.95 50
19182.26 74
19183.56 50
19184.87 52
19186.18 47
19187.49 57
19188.80 51
19190.11 45
19191.42 49
19192.73 44
19194.04 44
19195.35 55
19196.66 50
19197.97 49
19199.28 51
19200.59 54
19201.90 65
19203.21 54
19204.52 54
19205.83 60
19207.14 45
19208.45 48
19209.76 40
19211.07 65
19212.38 40
19213.69 55
19215.00 44
19216.31 38
19217.62 63
19218.93 47
19220.24 41
19221.55 43
19222.86 58
19224.18 51
19225.49 50
19226.80 38
19228.11 50
19229.42 55
19230.73 45
19232.04 50
19233.35 73
19234.66 54
19235.97 50
19237.28 54
19238.60 53
19239.91 63
19241.22 59
19242.53 51
19243.84 56
19245.15 53
19246.46 71
19247.78 61
19249.09 60
19250.40 55
19251.71 48
19253.02 67
19254.33 56
19255.65 51
19256.96 48
19258.27 49
19259.58 55
19260.89 61
19262.21 54
19263.52 63
19264.83 71
19266.14 59
19267.45 50
19268.77 36
19270.08 56
19271.39 66
19272.70 54
19274.02 53
19275.33 55
19276.64 50
19277.95 53
19279.27 52
19280.58 45
19281.89 39
19283.20 59
19284.52 66
19285.83 53
19287.14 39
19288.45 55
19289.77 67
19291.08 61
19292.39 55
19293.71 55
19295.02 54
19296.33 50
19297.65 45
19298.96 36
19300.27 50
19301.59 57
19302.90 55
19304.21 40
19305.53 47
19306.84 50
19308.15 53
19309.47 71
19310.78 50
19312.09 43
19313.41 58
19314.72 57
19316.04 44
19317.35 48
19318.66 47
19319.98 53
19321.29 34
19322.61 61
19323.92 51
19325.23 40
19326.55 55
19327.86 44
19329.18 56
19330.49 34
19331.81 40
19333.12 46
19334.43 57
19335.75 45
19337.06 45
19338.38 32
19339.69 63
19341.01 46
19342.32 46
19343.64 43
19344.95 50
19346.27 57
19347.58 56
19348.90 42
19350.21 51
19351.53 53
19352.84 43
19354.16 52
19355.47 40
19356.79 54
19358.10 52
19359.42 48
19360.73 48
19362.05 58
19363.36 49
19364.68 53
19366.00 48
19367.31 56
19368.63 40
19369.94 53
19371.26 46
19372.57 51
19373.89 50
19375.21 35
19376.52 49
19377.84 60
19379.15 52
19380.47 45
19381.79 51
19383.10 55
19384.42 51
19385.73 42
19387.05 44
19388.37 46
19389.68 45
19391.00 59
19392.32 47
19393.63 53
19394.95 51
19396.27 69
19397.58 55
19398.90 53
19400.22 41
19401.53 51
19402.85 64
19404.17 50
19405.48 51
19406.80 72
19408.12 71
19409.43 59
19410.75 61
19412.07 54
19413.39 52
19414.70 56
19416.02 69
19417.34 41
19418.65 38
19419.97 45
19421.29 59
19422.61 55
19423.92 55
19425.24 51
19426.56 54
19427.88 56
19429.20 49
19430.51 50
19431.83 57
19433.15 53
19434.47 53
19435.78 54
19437.10 56
19438.42 53
19439.74 41
19441.06 58
19442.37 49
19443.69 36
19445.01 61
19446.33 72
19447.65 52
19448.97 46
19450.28 54
19451.60 53
19452.92 46
19454.24 57
19455.56 40
19456.88 36
19458.20 51
19459.51 52
19460.83 58
19462.15 51
19463.47 60
19464.79 52
19466.11 63
19467.43 54
19468.75 50
19470.07 54
19471.39 62
19472.70 45
19474.02 54
19475.34 66
19476.66 40
19477.98 57
19479.30 58
19480.62 61
19481.94 59
19483.26 55
19484.58 61
19485.90 68
19487.22 38
19488.54 61
19489.86 59
19491.18 47
19492.50 43
19493.82 63
19495.14 56
19496.46 43
19497.78 58
19499.10 54
19500.42 60
19501.74 49
19503.06 52
19504.38 59
19505.70 60
19507.02 45
19508.34 42
19509.66 58
19510.98 63
19512.30 52
19513.62 50
19514.94 42
19516.26 40
19517.58 60
19518.90 52
19520.23 58
19521.55 50
19522.87 70
19524.19 69
19525.51 69
19526.83 39
19528.15 56
19529.47 53
19530.79 59
19532.11 59
19533.44 52
19534.76 52
19536.08 47
19537.40 59
19538.72 46
19540.04 52
19541.36 53
19542.69 58
19544.01 51
19545.33 67
19546.65 48
19547.97 57
19549.29 44
19550.62 70
19551.94 38
19553.26 58
19554.58 60
19555.90 52
19557.23 56
19558.55 45
19559.87 49
19561.19 63
19562.51 46
19563.84 32
19565.16 63
19566.48 51
19567.80 61
19569.13 55
19570.45 57
19571.77 47
19573.09 60
19574.42 53
19575.74 43
19577.06 47
19578.39 42
19579.71 69
19581.03 59
19582.35 36
19583.68 57
19585.00 54
19586.32 59
19587.65 58
19588.97 47
19590.29 52
19591.62 64
19592.94 74
19594.26 60
19595.59 48
19596.91 36
19598.23 61
19599.56 62
19600.88 46
19602.20 47
19603.53 43
19604.85 69
19606.17 50
19607.50 42
19608.82 51
19610.15 53
19611.47 62
19612.79 51
19614.12 53
19615.44 47
19616.77 35
19618.09 56
19619.41 64
19620.74 54
19622.06 54
19623.39 57
19624.71 71
19626.03 39
19627.36 52
19628.68 59
19630.01 60
19631.33 46
19632.66 53
19633.98 37
19635.31 49
19636.63 47
19637.96 57
19639.28 72
19640.61 49
19641.93 49
19643.26 60
19644.58 49
19645.91 52
19647.23 47
19648.56 59
19649.88 50
19651.21 52
19652.53 53
19653.86 50
19655.18 52
19656.51 40
19657.83 54
19659.16 55
19660.48 55
19661.81 45
19663.14 75
19664.46 56
19665.79 55
19667.11 47
19668.44 64
19669.77 52
19671.09 62
19672.42 76
19673.74 49
19675.07 54
19676.40 46
19677.72 55
19679.05 40
19680.37 49
19681.70 50
19683.03 43
19684.35 54
19685.68 41
19687.01 48
19688.33 64
19689.66 41
19690.99 48
19692.31 56
19693.64 60
19694.97 51
19696.29 30
19697.62 41
19698.95 52
19700.27 57
19701.60 44
19702.93 52
19704.25 33
19705.58 46
19706.91 52
19708.23 44
19709.56 61
19710.89 41
19712.22 61
19713.54 56
19714.87 64
19716.20 49
19717.53 51
19718.85 62
19720.18 49
19721.51 50
19722.84 46
19724.16 51
19725.49 41
19726.82 44
19728.15 48
19729.48 38
19730.80 50
19732.13 50
19733.46 54
19734.79 56
19736.12 41
19737.44 57
19738.77 50
19740.10 50
19741.43 40
19742.76 43
19744.09 36
19745.41 48
19746.74 41
19748.07 44
19749.40 45
19750.73 43
19752.06 44
19753.39 60
19754.71 52
19756.04 57
19757.37 49
19758.70 47
19760.03 52
19761.36 36
19762.69 37
19764.02 45
19765.35 43
19766.68 28
19768.00 58
19769.33 52
19770.66 50
19771.99 58
19773.32 58
19774.65 41
19775.98 46
19777.31 53
19778.64 55
19779.97 48
19781.30 58
19782.63 44
19783.96 49
19785.29 43
19786.62 41
19787.95 50
19789.28 54
19790.61 41
19791.94 49
19793.27 47
19794.60 35
19795.93 61
19797.26 41
19798.59 42
19799.92 44
19801.25 53
19802.58 65
19803.91 39
19805.24 37
19806.57 43
19807.90 46
19809.23 43
19810.56 50
19811.89 45
19813.22 60
19814.55 50
19815.89 54
19817.22 55
19818.55 53
19819.88 51
19821.21 72
19822.54 50
19823.87 55
19825.20 51
19826.53 53
19827.86 66
19829.20 40
19830.53 50
19831.86 52
19833.19 56
19834.52 52
19835.85 54
19837.18 45
19838.52 53
19839.85 54
19841.18 50
19842.51 46
19843.84 41
19845.17 56
19846.51 53
19847.84 36
19849.17 40
19850.50 50
19851.83 61
19853.17 61
19854.50 45
19855.83 44
19857.16 56
19858.50 55
19859.83 49
19861.16 49
19862.49 31
19863.82 45
19865.16 55
19866.49 36
19867.82 52
19869.15 43
19870.49 49
19871.82 42
19873.15 59
19874.49 55
19875.82 49
19877.15 52
19878.48 54
19879.82 45
19881.15 49
19882.48 46
19883.82 50
19885.15 45
19886.48 42
19887.82 60
19889.15 53
19890.48 51
19891.82 38
19893.15 43
19894.48 36
19895.82 39
19897.15 57
19898.48 43
19899.82 58
19901.15 46
19902.48 48
19903.82 57
19905.15 54
19906.49 62
19907.82 50
19909.15 49
19910.49 66
19911.82 59
19913.16 74
19914.49 44
19915.82 55
19917.16 46
19918.49 59
19919.83 61
19921.16 54
19922.50 49
19923.83 63
19925.16 59
19926.50 50
19927.83 43
19929.17 61
19930.50 60
19931.84 58
19933.17 54
19934.51 45
19935.84 49
19937.18 50
19938.51 51
19939.85 44
19941.18 56
19942.52 59
19943.85 39
19945.19 40
19946.52 55
19947.86 65
19949.19 48
19950.53 45
19951.86 54
19953.20 60
19954.53 42
19955.87 57
19957.21 56
19958.54 39
19959.88 48
19961.21 33
19962.55 36
19963.88 42
19965.22 52
19966.56 55
19967.89 51
19969.23 42
19970.56 66
19971.90 57
19973.24 68
19974.57 51
19975.91 61
19977.24 53
19978.58 59
19979.92 32
19981.25 49
19982.59 47
19983.93 52
19985.26 53
19986.60 41
19987.94 55
19989.27 46
19990.61 48
19991.95 61
19993.28 54
19994.62 47
19995.96 55
19997.29 62
19998.63 53
19999.97 45
20001.30 66
20002.64 41
20003.98 43
20005.32 38
20006.65 56
20007.99 47
20009.33 42
20010.67 48
20012.00 51
20013.34 61
20014.68 35
20016.02 59
20017.35 58
20018.69 64
20020.03 53
20021.37 62
20022.70 47
20024.04 45
20025.38 52
20026.72 60
20028.06 54
20029.39 43
20030.73 56
20032.07 55
20033.41 54
20034.75 42
20036.08 54
20037.42 69
20038.76 55
20040.10 58
20041.44 51
20042.78 51
20044.11 43
20045.45 45
20046.79 54
20048.13 49
20049.47 53
20050.81 51
20052.15 60
20053.48 51
20054.82 44
20056.16 51
20057.50 57
20058.84 68
20060.18 54
20061.52 61
20062.86 54
20064.20 66
20065.54 54
20066.88 43
20068.21 67
20069.55 59
20070.89 56
20072.23 65
20073.57 51
20074.91 46
20076.25 52
20077.59 53
20078.93 55
20080.27 61
20081.61 55
20082.95 39
20084.29 59
20085.63 47
20086.97 54
20088.31 48
20089.65 55
20090.99 56
20092.33 57
20093.67 62
20095.01 54
20096.35 53
20097.69 58
20099.03 58
20100.37 50
20101.71 66
20103.05 60
20104.39 43
20105.73 50
20107.07 50
20108.41 43
20109.76 51
20111.10 43
20112.44 61
20113.78 60
20115.12 53
20116.46 55
20117.80 43
20119.14 49
20120.48 43
20121.82 51
20123.16 62
20124.51 34
20125.85 47
20127.19 50
20128.53 60
20129.87 50
20131.21 48
20132.55 64
20133.90 37
20135.24 57
