# Supplementary material for: MALDI-TOF MS typing enables the classification of brewing yeasts of the genus Saccharomyces to major beer styles
Source: PLoS One. 2017 Aug 9;12(8):e0181694. doi: 10.1371/journal.pone.0181694 (PMC5549903; doi:10.1371/journal.pone.0181694)
Supplement: S16 File — The directory includes 90 raw files and was zipped to “.zip”; the folder has three strains with 30 spectra per strain; S1 Text explains the raw files with an example and Table 1 represents the yeast strains used within the experiment. (ZIP) [file pone.0181694.s019.zip › 46-48/30674-457-OG-WB-WB-YPG-18h-E-E_2015-11-12__0_B5_1.dat]

1999.94 1281
2000.36 1351
2000.78 1285
2001.20 1668
2001.62 1616
2002.04 1502
2002.47 1496
2002.89 1377
2003.31 1291
2003.73 1298
2004.15 1200
2004.58 1192
2005.00 1206
2005.42 1135
2005.84 1198
2006.26 1211
2006.69 1255
2007.11 1213
2007.53 1142
2007.95 1222
2008.38 1324
2008.80 1179
2009.22 1177
2009.64 1339
2010.07 1348
2010.49 1300
2010.91 1281
2011.33 1131
2011.76 1237
2012.18 1281
2012.60 1182
2013.03 1164
2013.45 1107
2013.87 1039
2014.29 1085
2014.72 1192
2015.14 1170
2015.56 1346
2015.99 1086
2016.41 1108
2016.83 1073
2017.26 1064
2017.68 1072
2018.10 1250
2018.53 1243
2018.95 1137
2019.37 1248
2019.80 1244
2020.22 1169
2020.65 1044
2021.07 1235
2021.49 1244
2021.92 1204
2022.34 1218
2022.76 1122
2023.19 1108
2023.61 1174
2024.04 1215
2024.46 1224
2024.88 1214
2025.31 1200
2025.73 1137
2026.16 1168
2026.58 1173
2027.01 1087
2027.43 1144
2027.85 1067
2028.28 1027
2028.70 1107
2029.13 1251
2029.55 1168
2029.98 1218
2030.40 1131
2030.83 1111
2031.25 1153
2031.68 1034
2032.10 1075
2032.53 1206
2032.95 1239
2033.38 1197
2033.80 1170
2034.23 1080
2034.65 1106
2035.08 1128
2035.50 1263
2035.93 1266
2036.35 1261
2036.78 1170
2037.20 1254
2037.63 1180
2038.06 1326
2038.48 1213
2038.91 1198
2039.33 1199
2039.76 1269
2040.18 1243
2040.61 1166
2041.04 1178
2041.46 1142
2041.89 1077
2042.31 1150
2042.74 1131
2043.17 1152
2043.59 1248
2044.02 1113
2044.44 1075
2044.87 1097
2045.30 992
2045.72 1104
2046.15 1094
2046.58 1193
2047.00 1178
2047.43 1144
2047.85 1114
2048.28 1170
2048.71 1285
2049.13 1225
2049.56 1245
2049.99 1186
2050.41 1136
2050.84 1080
2051.27 1106
2051.70 1124
2052.12 1188
2052.55 1089
2052.98 1189
2053.40 1213
2053.83 1133
2054.26 1228
2054.69 1240
2055.11 1171
2055.54 1109
2055.97 1113
2056.40 1088
2056.82 1110
2057.25 1194
2057.68 1167
2058.11 1179
2058.53 1081
2058.96 1179
2059.39 1419
2059.82 1148
2060.24 1113
2060.67 1227
2061.10 1331
2061.53 1238
2061.96 1287
2062.38 1159
2062.81 1197
2063.24 1249
2063.67 1182
2064.10 1305
2064.52 1321
2064.95 1407
2065.38 1706
2065.81 1698
2066.24 1677
2066.67 1748
2067.10 1888
2067.52 1671
2067.95 1684
2068.38 1746
2068.81 1642
2069.24 1575
2069.67 1489
2070.10 1364
2070.53 1314
2070.95 1255
2071.38 1244
2071.81 1078
2072.24 1064
2072.67 1086
2073.10 1170
2073.53 1173
2073.96 1122
2074.39 1153
2074.82 1129
2075.25 1220
2075.68 1214
2076.11 1189
2076.53 1078
2076.96 1118
2077.39 1127
2077.82 1197
2078.25 1145
2078.68 1219
2079.11 1173
2079.54 1217
2079.97 1241
2080.40 1292
2080.83 1347
2081.26 1169
2081.69 1170
2082.12 1226
2082.55 1207
2082.98 1299
2083.41 1309
2083.84 1237
2084.27 1214
2084.70 1111
2085.13 1176
2085.57 1252
2086.00 1244
2086.43 1175
2086.86 1039
2087.29 1098
2087.72 1052
2088.15 1109
2088.58 1254
2089.01 1158
2089.44 1174
2089.87 1220
2090.30 1175
2090.73 1178
2091.17 1075
2091.60 1024
2092.03 1144
2092.46 1071
2092.89 1070
2093.32 981
2093.75 979
2094.18 1105
2094.62 1175
2095.05 1182
2095.48 1060
2095.91 1139
2096.34 1114
2096.77 1150
2097.20 1072
2097.64 1129
2098.07 1008
2098.50 966
2098.93 1075
2099.36 1057
2099.80 1149
2100.23 1074
2100.66 1054
2101.09 1063
2101.52 941
2101.96 1018
2102.39 1114
2102.82 1238
2103.25 1070
2103.69 1103
2104.12 1107
2104.55 1118
2104.98 952
2105.41 1066
2105.85 1139
2106.28 1088
2106.71 1167
2107.15 1078
2107.58 1247
2108.01 1187
2108.44 1104
2108.88 1295
2109.31 1142
2109.74 1229
2110.18 1191
2110.61 1288
2111.04 1177
2111.47 992
2111.91 1054
2112.34 1060
2112.77 1151
2113.21 1031
2113.64 1039
2114.07 1126
2114.51 1076
2114.94 1029
2115.37 1164
2115.81 1104
2116.24 1014
2116.68 1077
2117.11 1113
2117.54 1003
2117.98 1025
2118.41 1031
2118.84 1009
2119.28 1083
2119.71 947
2120.15 870
2120.58 1042
2121.01 1100
2121.45 1066
2121.88 1134
2122.32 1157
2122.75 1096
2123.19 1013
2123.62 1099
2124.05 1063
2124.49 1098
2124.92 1128
2125.36 1074
2125.79 1060
2126.23 1060
2126.66 1078
2127.10 1204
2127.53 1196
2127.97 1066
2128.40 1125
2128.84 1052
2129.27 1076
2129.71 1110
2130.14 1076
2130.58 1180
2131.01 1103
2131.45 1084
2131.88 1092
2132.32 1074
2132.75 1140
2133.19 1113
2133.62 1133
2134.06 1230
2134.49 1121
2134.93 1137
2135.37 1197
2135.80 1221
2136.24 1228
2136.67 1150
2137.11 1099
2137.54 1023
2137.98 1253
2138.42 1375
2138.85 1322
2139.29 1271
2139.72 1114
2140.16 1056
2140.60 1087
2141.03 1215
2141.47 1149
2141.90 1010
2142.34 1139
2142.78 1136
2143.21 1038
2143.65 1119
2144.09 949
2144.52 1001
2144.96 1014
2145.40 1061
2145.83 1032
2146.27 1110
2146.71 1086
2147.14 1170
2147.58 1111
2148.02 1230
2148.45 1235
2148.89 1159
2149.33 1158
2149.76 1403
2150.20 1379
2150.64 1244
2151.08 1356
2151.51 1419
2151.95 1354
2152.39 1392
2152.83 1472
2153.26 1348
2153.70 1450
2154.14 1391
2154.58 1269
2155.01 1130
2155.45 1234
2155.89 1289
2156.33 1111
2156.76 1083
2157.20 1291
2157.64 1176
2158.08 1097
2158.52 1074
2158.95 1038
2159.39 1220
2159.83 1279
2160.27 1233
2160.71 1134
2161.14 1204
2161.58 1209
2162.02 1182
2162.46 1212
2162.90 1278
2163.34 1357
2163.77 1237
2164.21 1251
2164.65 1265
2165.09 1162
2165.53 1154
2165.97 1126
2166.41 1138
2166.84 1232
2167.28 1057
2167.72 1123
2168.16 1246
2168.60 1178
2169.04 1107
2169.48 1240
2169.92 1262
2170.36 1284
2170.80 1220
2171.23 1322
2171.67 1118
2172.11 1250
2172.55 1306
2172.99 1192
2173.43 1574
2173.87 1560
2174.31 1550
2174.75 1569
2175.19 1567
2175.63 1665
2176.07 1833
2176.51 1802
2176.95 1792
2177.39 1593
2177.83 1653
2178.27 1585
2178.71 1526
2179.15 1480
2179.59 1529
2180.03 1441
2180.47 1373
2180.91 1250
2181.35 1216
2181.79 1230
2182.23 1198
2182.67 1046
2183.11 1116
2183.55 1068
2183.99 1102
2184.43 1130
2184.87 1142
2185.31 1068
2185.75 1192
2186.20 1216
2186.64 1190
2187.08 1180
2187.52 1146
2187.96 1165
2188.40 1201
2188.84 1262
2189.28 1253
2189.72 1188
2190.16 1263
2190.61 1386
2191.05 1305
2191.49 1381
2191.93 1276
2192.37 1158
2192.81 1146
2193.25 1151
2193.69 1195
2194.14 1327
2194.58 1130
2195.02 1104
2195.46 1233
2195.90 1312
2196.34 1378
2196.79 1343
2197.23 1400
2197.67 1413
2198.11 1343
2198.55 1225
2199.00 1241
2199.44 1354
2199.88 1343
2200.32 1398
2200.76 1371
2201.21 1405
2201.65 1298
2202.09 1216
2202.53 1317
2202.98 1280
2203.42 1214
2203.86 1307
2204.30 1202
2204.75 1174
2205.19 1194
2205.63 1129
2206.07 1252
2206.52 1221
2206.96 1292
2207.40 1413
2207.85 1382
2208.29 1406
2208.73 1245
2209.18 1242
2209.62 1290
2210.06 1153
2210.50 1234
2210.95 1225
2211.39 1158
2211.83 1221
2212.28 1270
2212.72 1276
2213.16 1322
2213.61 1181
2214.05 1156
2214.50 1163
2214.94 1279
2215.38 1278
2215.83 1136
2216.27 1149
2216.71 1252
2217.16 1141
2217.60 992
2218.05 1050
2218.49 1144
2218.93 1085
2219.38 1079
2219.82 1163
2220.27 1176
2220.71 1179
2221.15 1067
2221.60 1054
2222.04 1021
2222.49 1081
2222.93 1099
2223.38 1194
2223.82 1118
2224.27 1137
2224.71 1187
2225.15 1170
2225.60 1259
2226.04 1304
2226.49 1203
2226.93 1329
2227.38 1232
2227.82 1280
2228.27 1185
2228.71 1226
2229.16 1261
2229.60 1351
2230.05 1244
2230.49 1242
2230.94 1293
2231.38 1273
2231.83 1253
2232.28 1329
2232.72 1296
2233.17 1345
2233.61 1458
2234.06 1349
2234.50 1334
2234.95 1496
2235.39 1450
2235.84 1310
2236.29 1355
2236.73 1458
2237.18 1237
2237.62 1221
2238.07 1190
2238.52 1080
2238.96 1134
2239.41 1134
2239.85 1167
2240.30 1091
2240.75 1109
2241.19 940
2241.64 904
2242.08 1049
2242.53 953
2242.98 1065
2243.42 1127
2243.87 1015
2244.32 994
2244.76 1043
2245.21 1079
2245.66 1033
2246.10 1062
2246.55 1093
2247.00 1035
2247.44 1064
2247.89 990
2248.34 1049
2248.79 1033
2249.23 986
2249.68 1051
2250.13 1086
2250.57 1139
2251.02 1176
2251.47 1079
2251.92 1116
2252.36 1208
2252.81 903
2253.26 1001
2253.71 1102
2254.15 1076
2254.60 993
2255.05 1078
2255.50 1010
2255.94 1053
2256.39 1070
2256.84 1156
2257.29 992
2257.74 949
2258.18 1026
2258.63 1115
2259.08 1069
2259.53 1052
2259.98 1094
2260.42 1034
2260.87 1071
2261.32 1168
2261.77 1129
2262.22 1123
2262.67 1117
2263.11 1165
2263.56 1099
2264.01 1103
2264.46 1172
2264.91 1172
2265.36 1250
2265.81 1177
2266.25 1162
2266.70 1118
2267.15 1170
2267.60 1163
2268.05 1079
2268.50 1183
2268.95 1144
2269.40 1101
2269.85 1090
2270.29 1201
2270.74 1238
2271.19 1280
2271.64 1306
2272.09 1275
2272.54 1220
2272.99 1203
2273.44 1348
2273.89 1327
2274.34 1129
2274.79 1237
2275.24 1272
2275.69 1253
2276.14 1101
2276.59 1118
2277.04 1190
2277.49 1067
2277.94 1107
2278.39 1141
2278.84 1084
2279.29 1053
2279.74 1040
2280.19 1110
2280.64 1187
2281.09 1099
2281.54 962
2281.99 1000
2282.44 1045
2282.89 1128
2283.34 1172
2283.79 1118
2284.24 1021
2284.69 1062
2285.14 948
2285.59 999
2286.04 1087
2286.49 1008
2286.94 1030
2287.40 1205
2287.85 1152
2288.30 1123
2288.75 1208
2289.20 1339
2289.65 1570
2290.10 1453
2290.55 1561
2291.00 1663
2291.46 1833
2291.91 1981
2292.36 1879
2292.81 1931
2293.26 1807
2293.71 1891
2294.16 1901
2294.62 1702
2295.07 1774
2295.52 1556
2295.97 1363
2296.42 1367
2296.87 1271
2297.33 1327
2297.78 1288
2298.23 1137
2298.68 1085
2299.13 1044
2299.59 1091
2300.04 1149
2300.49 1118
2300.94 1044
2301.39 1091
2301.85 1147
2302.30 957
2302.75 1042
2303.20 1099
2303.66 1028
2304.11 1052
2304.56 1062
2305.01 983
2305.47 1088
2305.92 1032
2306.37 1080
2306.82 1052
2307.28 1120
2307.73 1065
2308.18 1134
2308.64 1064
2309.09 1282
2309.54 1304
2309.99 1388
2310.45 1450
2310.90 1369
2311.35 1470
2311.81 1447
2312.26 1474
2312.71 1405
2313.17 1324
2313.62 1252
2314.07 1468
2314.53 1257
2314.98 1201
2315.43 1201
2315.89 1114
2316.34 1142
2316.80 1163
2317.25 1247
2317.70 1177
2318.16 1310
2318.61 1417
2319.07 1351
2319.52 1354
2319.97 1248
2320.43 1302
2320.88 1172
2321.34 1131
2321.79 1226
2322.24 1182
2322.70 1182
2323.15 1292
2323.61 1366
2324.06 1512
2324.52 1535
2324.97 1621
2325.43 1515
2325.88 1613
2326.33 1836
2326.79 1998
2327.24 1823
2327.70 1702
2328.15 1684
2328.61 1587
2329.06 1539
2329.52 1441
2329.97 1544
2330.43 1330
2330.88 1142
2331.34 1257
2331.79 1299
2332.25 1278
2332.70 1205
2333.16 1245
2333.62 1220
2334.07 1233
2334.53 1219
2334.98 1217
2335.44 1097
2335.89 1079
2336.35 1109
2336.80 1139
2337.26 1114
2337.72 1212
2338.17 1305
2338.63 1021
2339.08 1186
2339.54 1167
2340.00 1127
2340.45 1160
2340.91 1079
2341.36 997
2341.82 1145
2342.28 1219
2342.73 1133
2343.19 1102
2343.65 1074
2344.10 1152
2344.56 1156
2345.01 1147
2345.47 1207
2345.93 1121
2346.38 1073
2346.84 1176
2347.30 1236
2347.75 1166
2348.21 1055
2348.67 1125
2349.13 1312
2349.58 1187
2350.04 1140
2350.50 1115
2350.95 1247
2351.41 1306
2351.87 1214
2352.32 1136
2352.78 1167
2353.24 1143
2353.70 1072
2354.15 989
2354.61 1084
2355.07 1186
2355.53 1080
2355.98 1103
2356.44 1077
2356.90 1228
2357.36 1245
2357.81 1110
2358.27 1037
2358.73 1122
2359.19 1112
2359.65 1154
2360.10 1060
2360.56 1063
2361.02 1110
2361.48 963
2361.94 1100
2362.39 1164
2362.85 1242
2363.31 1217
2363.77 1186
2364.23 1273
2364.69 1191
2365.14 1149
2365.60 1144
2366.06 1156
2366.52 1152
2366.98 1119
2367.44 1102
2367.90 1154
2368.35 1110
2368.81 1210
2369.27 1085
2369.73 1179
2370.19 1216
2370.65 1143
2371.11 1074
2371.57 1083
2372.03 1028
2372.49 1069
2372.94 1178
2373.40 1114
2373.86 1076
2374.32 1174
2374.78 1216
2375.24 1206
2375.70 1204
2376.16 1137
2376.62 1279
2377.08 1332
2377.54 1217
2378.00 1255
2378.46 1334
2378.92 1343
2379.38 1283
2379.84 1228
2380.30 1166
2380.76 1090
2381.22 1124
2381.68 1064
2382.14 1262
2382.60 1112
2383.06 1125
2383.52 1311
2383.98 1049
2384.44 1132
2384.90 1155
2385.36 1245
2385.82 1114
2386.28 1068
2386.74 1155
2387.20 1081
2387.66 1065
2388.12 1158
2388.58 1094
2389.05 1006
2389.51 1083
2389.97 1148
2390.43 1191
2390.89 1105
2391.35 1078
2391.81 1129
2392.27 1225
2392.73 1279
2393.19 1221
2393.66 1073
2394.12 1040
2394.58 1175
2395.04 1164
2395.50 1170
2395.96 1100
2396.42 1065
2396.89 1039
2397.35 1105
2397.81 1048
2398.27 1197
2398.73 1081
2399.19 1207
2399.66 1055
2400.12 1011
2400.58 1060
2401.04 1056
2401.50 1044
2401.97 1048
2402.43 1076
2402.89 1081
2403.35 1057
2403.81 1068
2404.28 1003
2404.74 1154
2405.20 1064
2405.66 1102
2406.13 1121
2406.59 1098
2407.05 1089
2407.51 1140
2407.98 1087
2408.44 1092
2408.90 1060
2409.36 1141
2409.83 1112
2410.29 975
2410.75 1106
2411.21 1111
2411.68 1183
2412.14 969
2412.60 957
2413.07 1055
2413.53 1091
2413.99 1098
2414.46 1039
2414.92 1032
2415.38 1108
2415.85 1034
2416.31 1093
2416.77 1196
2417.24 1119
2417.70 1065
2418.16 1162
2418.63 1148
2419.09 1183
2419.55 1199
2420.02 1112
2420.48 1143
2420.95 1118
2421.41 1098
2421.87 1166
2422.34 1174
2422.80 1159
2423.27 1009
2423.73 1158
2424.19 1111
2424.66 1150
2425.12 1142
2425.59 1148
2426.05 1158
2426.52 1090
2426.98 1167
2427.44 1105
2427.91 1125
2428.37 1112
2428.84 1108
2429.30 1173
2429.77 1162
2430.23 1070
2430.70 1036
2431.16 1059
2431.63 1143
2432.09 1201
2432.56 1162
2433.02 1041
2433.49 969
2433.95 1126
2434.42 1121
2434.88 1271
2435.35 1077
2435.81 1055
2436.28 1101
2436.74 1074
2437.21 1115
2437.67 1034
2438.14 1172
2438.60 1135
2439.07 1142
2439.54 1151
2440.00 1137
2440.47 1256
2440.93 1306
2441.40 1381
2441.86 1243
2442.33 1277
2442.80 1229
2443.26 1270
2443.73 1308
2444.19 1195
2444.66 1274
2445.13 1218
2445.59 1146
2446.06 1016
2446.53 1144
2446.99 1055
2447.46 1057
2447.92 1052
2448.39 1016
2448.86 1016
2449.32 1012
2449.79 1068
2450.26 1103
2450.72 984
2451.19 1007
2451.66 1066
2452.12 1053
2452.59 1031
2453.06 967
2453.53 942
2453.99 1031
2454.46 1050
2454.93 1023
2455.39 1033
2455.86 1053
2456.33 1108
2456.80 1105
2457.26 1022
2457.73 1053
2458.20 1037
2458.66 1188
2459.13 980
2459.60 909
2460.07 981
2460.54 1019
2461.00 969
2461.47 1011
2461.94 968
2462.41 1016
2462.87 1064
2463.34 1116
2463.81 1024
2464.28 1009
2464.75 1014
2465.21 1023
2465.68 1088
2466.15 1110
2466.62 999
2467.09 937
2467.55 915
2468.02 1126
2468.49 1149
2468.96 1067
2469.43 1024
2469.90 1082
2470.37 1116
2470.83 1031
2471.30 930
2471.77 1010
2472.24 986
2472.71 1110
2473.18 998
2473.65 1022
2474.12 1000
2474.58 910
2475.05 994
2475.52 1016
2475.99 1096
2476.46 1009
2476.93 1044
2477.40 963
2477.87 928
2478.34 958
2478.81 1065
2479.28 949
2479.75 1026
2480.22 1116
2480.68 1081
2481.15 1057
2481.62 1066
2482.09 941
2482.56 941
2483.03 913
2483.50 932
2483.97 1018
2484.44 1018
2484.91 1071
2485.38 948
2485.85 953
2486.32 1107
2486.79 989
2487.26 901
2487.73 968
2488.20 996
2488.67 1161
2489.14 1161
2489.61 1204
2490.08 1187
2490.56 1150
2491.03 1176
2491.50 1144
2491.97 1185
2492.44 1092
2492.91 1080
2493.38 1130
2493.85 1045
2494.32 1082
2494.79 1156
2495.26 1087
2495.73 1095
2496.20 1096
2496.68 1120
2497.15 1133
2497.62 1183
2498.09 1150
2498.56 1048
2499.03 1066
2499.50 1147
2499.97 1160
2500.45 1103
2500.92 987
2501.39 1004
2501.86 980
2502.33 977
2502.80 1048
2503.28 1005
2503.75 1071
2504.22 1146
2504.69 1045
2505.16 982
2505.63 911
2506.11 993
2506.58 938
2507.05 961
2507.52 1218
2507.99 1218
2508.47 1173
2508.94 1167
2509.41 1071
2509.88 1071
2510.36 1248
2510.83 1130
2511.30 1166
2511.77 1196
2512.25 1106
2512.72 1235
2513.19 1251
2513.66 1281
2514.14 1232
2514.61 1269
2515.08 1298
2515.55 1195
2516.03 1208
2516.50 1223
2516.97 1111
2517.45 1235
2517.92 1237
2518.39 1147
2518.87 1145
2519.34 1181
2519.81 1214
2520.28 1059
2520.76 1113
2521.23 1148
2521.70 1075
2522.18 1055
2522.65 1073
2523.13 1141
2523.60 1126
2524.07 1132
2524.55 1035
2525.02 1053
2525.49 1050
2525.97 1147
2526.44 1119
2526.92 1078
2527.39 978
2527.86 980
2528.34 1049
2528.81 1131
2529.29 1079
2529.76 987
2530.23 1074
2530.71 1010
2531.18 953
2531.66 994
2532.13 1059
2532.61 1066
2533.08 1130
2533.55 1187
2534.03 1065
2534.50 1072
2534.98 1112
2535.45 1058
2535.93 1130
2536.40 1204
2536.88 1198
2537.35 1101
2537.83 1036
2538.30 910
2538.78 1066
2539.25 1089
2539.73 1163
2540.20 1197
2540.68 1100
2541.15 1144
2541.63 1160
2542.10 1104
2542.58 1206
2543.05 1048
2543.53 1109
2544.01 1108
2544.48 1118
2544.96 1060
2545.43 1212
2545.91 1125
2546.38 1235
2546.86 1249
2547.34 1239
2547.81 1224
2548.29 1337
2548.76 1346
2549.24 1249
2549.71 1223
2550.19 1266
2550.67 1353
2551.14 1346
2551.62 1276
2552.10 1212
2552.57 1342
2553.05 1306
2553.52 1233
2554.00 1234
2554.48 1341
2554.95 1215
2555.43 1206
2555.91 1193
2556.38 1067
2556.86 1203
2557.34 1199
2557.81 1078
2558.29 1088
2558.77 988
2559.24 1021
2559.72 1091
2560.20 1101
2560.68 1029
2561.15 981
2561.63 1029
2562.11 1009
2562.58 1055
2563.06 1097
2563.54 1056
2564.02 1096
2564.49 952
2564.97 970
2565.45 972
2565.93 1049
2566.40 1050
2566.88 907
2567.36 944
2567.84 888
2568.31 870
2568.79 884
2569.27 967
2569.75 978
2570.23 950
2570.70 1053
2571.18 1018
2571.66 1032
2572.14 1078
2572.62 972
2573.10 941
2573.57 993
2574.05 987
2574.53 944
2575.01 1042
2575.49 1087
2575.97 1082
2576.44 1021
2576.92 919
2577.40 951
2577.88 917
2578.36 900
2578.84 1022
2579.32 982
2579.79 932
2580.27 840
2580.75 841
2581.23 1000
2581.71 1096
2582.19 984
2582.67 939
2583.15 998
2583.63 995
2584.11 954
2584.59 958
2585.07 1122
2585.54 1060
2586.02 962
2586.50 978
2586.98 922
2587.46 903
2587.94 917
2588.42 901
2588.90 949
2589.38 951
2589.86 1159
2590.34 1160
2590.82 1062
2591.30 1090
2591.78 1118
2592.26 1144
2592.74 1098
2593.22 1218
2593.70 1167
2594.18 1045
2594.66 1114
2595.14 1198
2595.62 1063
2596.10 1105
2596.58 1145
2597.06 1053
2597.54 1047
2598.02 1010
2598.50 944
2598.98 1115
2599.47 1062
2599.95 970
2600.43 949
2600.91 996
2601.39 1020
2601.87 989
2602.35 1081
2602.83 1053
2603.31 960
2603.79 931
2604.27 963
2604.76 963
2605.24 937
2605.72 1051
2606.20 1140
2606.68 1257
2607.16 1132
2607.64 1067
2608.13 1003
2608.61 987
2609.09 1078
2609.57 1098
2610.05 1022
2610.53 892
2611.01 1082
2611.50 1118
2611.98 1098
2612.46 989
2612.94 1037
2613.42 1019
2613.91 1053
2614.39 1026
2614.87 1024
2615.35 1033
2615.83 1005
2616.32 1024
2616.80 1066
2617.28 1053
2617.76 970
2618.25 999
2618.73 940
2619.21 982
2619.69 1014
2620.18 1018
2620.66 984
2621.14 1073
2621.62 1043
2622.11 985
2622.59 1059
2623.07 966
2623.56 1090
2624.04 1066
2624.52 951
2625.00 971
2625.49 1049
2625.97 1010
2626.45 1060
2626.94 1073
2627.42 1055
2627.90 975
2628.39 1066
2628.87 1062
2629.35 1073
2629.84 1073
2630.32 1087
2630.80 1087
2631.29 1222
2631.77 1050
2632.26 954
2632.74 1178
2633.22 1094
2633.71 1104
2634.19 1124
2634.67 1167
2635.16 1046
2635.64 1081
2636.13 1066
2636.61 1091
2637.09 1088
2637.58 1078
2638.06 1171
2638.55 1091
2639.03 1068
2639.52 1031
2640.00 905
2640.48 929
2640.97 967
2641.45 1017
2641.94 1025
2642.42 969
2642.91 1024
2643.39 1102
2643.88 1010
2644.36 1010
2644.85 1100
2645.33 1033
2645.82 954
2646.30 882
2646.79 1006
2647.27 1043
2647.76 968
2648.24 995
2648.73 964
2649.21 959
2649.70 1016
2650.18 967
2650.67 1040
2651.15 1060
2651.64 1067
2652.12 1045
2652.61 1006
2653.10 1028
2653.58 1093
2654.07 1007
2654.55 894
2655.04 1017
2655.52 997
2656.01 998
2656.50 944
2656.98 1021
2657.47 1043
2657.95 1052
2658.44 1159
2658.93 1093
2659.41 973
2659.90 914
2660.39 933
2660.87 956
2661.36 998
2661.84 1008
2662.33 914
2662.82 933
2663.30 1013
2663.79 952
2664.28 850
2664.76 893
2665.25 955
2665.74 976
2666.22 972
2666.71 865
2667.20 992
2667.68 935
2668.17 993
2668.66 926
2669.15 973
2669.63 971
2670.12 978
2670.61 975
2671.09 1112
2671.58 986
2672.07 1014
2672.56 1137
2673.04 1088
2673.53 1103
2674.02 1138
2674.51 1123
2674.99 1067
2675.48 1282
2675.97 1325
2676.46 1244
2676.95 1310
2677.43 1280
2677.92 1173
2678.41 1269
2678.90 1276
2679.38 1144
2679.87 1016
2680.36 1029
2680.85 995
2681.34 1043
2681.83 988
2682.31 1075
2682.80 1075
2683.29 1015
2683.78 1128
2684.27 1046
2684.76 1011
2685.24 1007
2685.73 960
2686.22 942
2686.71 887
2687.20 971
2687.69 1012
2688.18 992
2688.67 964
2689.15 1025
2689.64 848
2690.13 942
2690.62 967
2691.11 968
2691.60 992
2692.09 926
2692.58 923
2693.07 926
2693.56 1030
2694.05 970
2694.54 980
2695.02 1000
2695.51 1068
2696.00 1007
2696.49 969
2696.98 965
2697.47 1149
2697.96 1055
2698.45 886
2698.94 953
2699.43 881
2699.92 978
2700.41 1023
2700.90 975
2701.39 994
2701.88 1047
2702.37 1052
2702.86 993
2703.35 993
2703.84 991
2704.33 976
2704.82 1043
2705.31 1074
2705.80 1106
2706.29 1159
2706.78 1145
2707.27 1016
2707.77 1063
2708.26 1141
2708.75 940
2709.24 916
2709.73 1049
2710.22 933
2710.71 999
2711.20 983
2711.69 931
2712.18 1002
2712.67 1053
2713.16 1067
2713.66 999
2714.15 1042
2714.64 1002
2715.13 938
2715.62 863
2716.11 946
2716.60 916
2717.10 942
2717.59 963
2718.08 962
2718.57 1007
2719.06 990
2719.55 862
2720.04 992
2720.54 1106
2721.03 1179
2721.52 1084
2722.01 1060
2722.50 1033
2723.00 1084
2723.49 1135
2723.98 1099
2724.47 1199
2724.96 1100
2725.46 1169
2725.95 1097
2726.44 1071
2726.93 1098
2727.43 1040
2727.92 1058
2728.41 1003
2728.90 1001
2729.40 938
2729.89 939
2730.38 822
2730.87 1002
2731.37 1088
2731.86 1048
2732.35 973
2732.84 1036
2733.34 1181
2733.83 1078
2734.32 1162
2734.82 1217
2735.31 1183
2735.80 1105
2736.30 1179
2736.79 1128
2737.28 1189
2737.78 1183
2738.27 1128
2738.76 1038
2739.26 1085
2739.75 1059
2740.24 1163
2740.74 1058
2741.23 990
2741.72 1028
2742.22 1108
2742.71 1093
2743.21 1033
2743.70 1055
2744.19 1068
2744.69 1026
2745.18 889
2745.67 995
2746.17 985
2746.66 1009
2747.16 1113
2747.65 1000
2748.15 1005
2748.64 956
2749.13 1091
2749.63 1067
2750.12 1038
2750.62 960
2751.11 1131
2751.61 1074
2752.10 1119
2752.60 1078
2753.09 1008
2753.59 972
2754.08 1011
2754.57 921
2755.07 1012
2755.56 938
2756.06 1071
2756.55 1057
2757.05 1077
2757.54 924
2758.04 942
2758.53 927
2759.03 992
2759.53 1055
2760.02 920
2760.52 963
2761.01 1069
2761.51 1013
2762.00 999
2762.50 1091
2762.99 1016
2763.49 1055
2763.98 1033
2764.48 1038
2764.98 939
2765.47 983
2765.97 1073
2766.46 997
2766.96 1001
2767.46 1080
2767.95 1034
2768.45 1055
2768.94 1003
2769.44 1095
2769.94 1017
2770.43 1075
2770.93 1038
2771.43 1038
2771.92 1014
2772.42 1070
2772.91 1080
2773.41 1159
2773.91 1035
2774.40 1183
2774.90 1099
2775.40 1179
2775.89 1323
2776.39 1384
2776.89 1271
2777.38 1270
2777.88 1423
2778.38 1442
2778.88 1361
2779.37 1251
2779.87 1291
2780.37 1226
2780.86 1253
2781.36 1119
2781.86 1193
2782.36 1101
2782.85 987
2783.35 952
2783.85 986
2784.35 959
2784.84 991
2785.34 938
2785.84 912
2786.34 990
2786.83 924
2787.33 931
2787.83 884
2788.33 1041
2788.82 1028
2789.32 987
2789.82 847
2790.32 866
2790.82 835
2791.31 812
2791.81 914
2792.31 951
2792.81 832
2793.31 974
2793.81 893
2794.30 871
2794.80 982
2795.30 946
2795.80 1002
2796.30 925
2796.80 915
2797.30 945
2797.79 894
2798.29 1006
2798.79 1063
2799.29 1006
2799.79 910
2800.29 985
2800.79 977
2801.29 958
2801.79 911
2802.28 878
2802.78 1007
2803.28 1024
2803.78 1047
2804.28 1058
2804.78 1083
2805.28 971
2805.78 971
2806.28 1073
2806.78 1102
2807.28 944
2807.78 1021
2808.28 1001
2808.78 965
2809.28 1118
2809.78 1028
2810.28 1038
2810.78 977
2811.28 1067
2811.78 1078
2812.28 1074
2812.78 976
2813.28 1023
2813.78 1021
2814.28 953
2814.78 940
2815.28 928
2815.78 943
2816.28 961
2816.78 902
2817.28 939
2817.78 940
2818.28 1016
2818.78 1065
2819.28 1038
2819.78 938
2820.28 953
2820.78 970
2821.28 1110
2821.78 1059
2822.29 887
2822.79 979
2823.29 1137
2823.79 1066
2824.29 906
2824.79 987
2825.29 1077
2825.79 1040
2826.29 891
2826.79 924
2827.30 1014
2827.80 1068
2828.30 984
2828.80 929
2829.30 871
2829.80 969
2830.31 915
2830.81 924
2831.31 903
2831.81 916
2832.31 988
2832.81 941
2833.32 847
2833.82 982
2834.32 939
2834.82 840
2835.32 904
2835.83 903
2836.33 1046
2836.83 1024
2837.33 994
2837.83 1093
2838.34 1072
2838.84 1019
2839.34 1015
2839.84 1050
2840.35 1020
2840.85 1083
2841.35 1036
2841.85 1055
2842.36 959
2842.86 943
2843.36 992
2843.86 1043
2844.37 1050
2844.87 981
2845.37 968
2845.88 912
2846.38 990
2846.88 1083
2847.39 1119
2847.89 934
2848.39 1136
2848.90 1093
2849.40 1027
2849.90 1088
2850.41 1032
2850.91 1125
2851.41 1025
2851.92 960
2852.42 1121
2852.92 1163
2853.43 1138
2853.93 1109
2854.43 939
2854.94 915
2855.44 942
2855.95 947
2856.45 934
2856.95 964
2857.46 990
2857.96 1031
2858.47 914
2858.97 981
2859.47 979
2859.98 943
2860.48 950
2860.99 946
2861.49 962
2861.99 1028
2862.50 870
2863.00 855
2863.51 931
2864.01 994
2864.52 983
2865.02 961
2865.53 891
2866.03 916
2866.54 960
2867.04 1004
2867.55 1010
2868.05 1066
2868.56 889
2869.06 879
2869.57 907
2870.07 964
2870.58 910
2871.08 902
2871.59 1110
2872.09 997
2872.60 969
2873.10 999
2873.61 1018
2874.11 1029
2874.62 955
2875.12 1051
2875.63 1020
2876.14 1068
2876.64 1036
2877.15 1059
2877.65 1094
2878.16 1062
2878.66 1006
2879.17 992
2879.68 1066
2880.18 1063
2880.69 1166
2881.19 1090
2881.70 1068
2882.21 984
2882.71 989
2883.22 915
2883.73 992
2884.23 940
2884.74 1002
2885.25 1051
2885.75 1140
2886.26 1251
2886.76 1057
2887.27 990
2887.78 1167
2888.28 1077
2888.79 1067
2889.30 1115
2889.81 1153
2890.31 1232
2890.82 1194
2891.33 1146
2891.83 1088
2892.34 1080
2892.85 1208
2893.35 1223
2893.86 1169
2894.37 1203
2894.88 1323
2895.38 1309
2895.89 1372
2896.40 1431
2896.91 1443
2897.41 1488
2897.92 1364
2898.43 1436
2898.94 1366
2899.44 1266
2899.95 1469
2900.46 1416
2900.97 1256
2901.47 1224
2901.98 1115
2902.49 1074
2903.00 1207
2903.51 1226
2904.01 1193
2904.52 1237
2905.03 1251
2905.54 1293
2906.05 1241
2906.56 1327
2907.06 1252
2907.57 1385
2908.08 1514
2908.59 1399
2909.10 1306
2909.61 1204
2910.12 1227
2910.62 1097
2911.13 1118
2911.64 1156
2912.15 1096
2912.66 942
2913.17 978
2913.68 1040
2914.19 990
2914.69 1146
2915.20 1129
2915.71 1067
2916.22 1090
2916.73 1078
2917.24 1023
2917.75 1070
2918.26 1080
2918.77 1088
2919.28 1073
2919.79 1128
2920.30 1072
2920.81 1146
2921.32 1001
2921.83 1093
2922.34 996
2922.85 933
2923.36 1107
2923.86 1000
2924.37 1001
2924.88 983
2925.39 990
2925.90 1114
2926.41 1073
2926.92 998
2927.43 1146
2927.95 1079
2928.46 1013
2928.97 1055
2929.48 1068
2929.99 967
2930.50 1006
2931.01 1012
2931.52 995
2932.03 913
2932.54 948
2933.05 909
2933.56 971
2934.07 945
2934.58 999
2935.09 1029
2935.60 935
2936.11 1050
2936.62 1047
2937.14 1042
2937.65 1091
2938.16 1047
2938.67 1108
2939.18 1130
2939.69 1058
2940.20 1141
2940.71 1237
2941.23 1130
2941.74 1059
2942.25 1090
2942.76 1075
2943.27 1114
2943.78 1067
2944.29 1059
2944.81 1131
2945.32 1078
2945.83 1091
2946.34 1035
2946.85 1029
2947.36 1069
2947.88 1152
2948.39 1167
2948.90 1157
2949.41 1054
2949.92 1002
2950.44 888
2950.95 924
2951.46 939
2951.97 1059
2952.49 959
2953.00 939
2953.51 986
2954.02 1018
2954.54 921
2955.05 907
2955.56 860
2956.07 986
2956.59 1011
2957.10 913
2957.61 990
2958.12 972
2958.64 928
2959.15 942
2959.66 978
2960.18 909
2960.69 1029
2961.20 1118
2961.72 982
2962.23 996
2962.74 1034
2963.26 984
2963.77 1068
2964.28 1042
2964.80 1157
2965.31 1135
2965.82 1059
2966.34 975
2966.85 1014
2967.36 1048
2967.88 1004
2968.39 1000
2968.90 919
2969.42 967
2969.93 1108
2970.45 1072
2970.96 1008
2971.47 987
2971.99 1074
2972.50 1053
2973.02 993
2973.53 1041
2974.04 959
2974.56 1021
2975.07 1021
2975.59 1025
2976.10 1019
2976.62 1096
2977.13 1138
2977.64 1098
2978.16 1003
2978.67 1047
2979.19 1070
2979.70 1097
2980.22 1137
2980.73 1136
2981.25 1110
2981.76 1118
2982.28 981
2982.79 1072
2983.31 1138
2983.82 1005
2984.34 1120
2984.85 1158
2985.37 1232
2985.88 1207
2986.40 1301
2986.91 1282
2987.43 1167
2987.94 1346
2988.46 1432
2988.97 1369
2989.49 1361
2990.01 1380
2990.52 1312
2991.04 1349
2991.55 1135
2992.07 1295
2992.58 1348
2993.10 1376
2993.62 1463
2994.13 1299
2994.65 1376
2995.16 1320
2995.68 1361
2996.20 1323
2996.71 1412
2997.23 1515
2997.74 1361
2998.26 1465
2998.78 1633
2999.29 1631
2999.81 1763
3000.33 1798
3000.84 1538
3001.36 1769
3001.88 1893
3002.39 1989
3002.91 2110
3003.43 2495
3003.94 2801
3004.46 3406
3004.98 3670
3005.49 4344
3006.01 4384
3006.53 4793
3007.04 5184
3007.56 5058
3008.08 4885
3008.60 4529
3009.11 4192
3009.63 3704
3010.15 3247
3010.66 2900
3011.18 2339
3011.70 2093
3012.22 1649
3012.73 1603
3013.25 1398
3013.77 1333
3014.29 1457
3014.81 1500
3015.32 1387
3015.84 1458
3016.36 1585
3016.88 1477
3017.39 1478
3017.91 1421
3018.43 1468
3018.95 1483
3019.47 1570
3019.98 1470
3020.50 1341
3021.02 1345
3021.54 1445
3022.06 1412
3022.58 1334
3023.09 1475
3023.61 1443
3024.13 1485
3024.65 1427
3025.17 1477
3025.69 1453
3026.21 1537
3026.72 1518
3027.24 1438
3027.76 1444
3028.28 1339
3028.80 1256
3029.32 1176
3029.84 1093
3030.36 1132
3030.88 1108
3031.40 1182
3031.91 1156
3032.43 1128
3032.95 1146
3033.47 1108
3033.99 1154
3034.51 1211
3035.03 1052
3035.55 1122
3036.07 1256
3036.59 1228
3037.11 1289
3037.63 1121
3038.15 1041
3038.67 1099
3039.19 1129
3039.71 1138
3040.23 1135
3040.75 1240
3041.27 1170
3041.79 1192
3042.31 1191
3042.83 1140
3043.35 1162
3043.87 1139
3044.39 1205
3044.91 1120
3045.43 1154
3045.95 1082
3046.47 971
3046.99 1121
3047.51 1152
3048.03 1110
3048.55 1069
3049.07 1025
3049.59 1169
3050.11 1140
3050.63 1186
3051.16 1134
3051.68 1003
3052.20 1090
3052.72 1037
3053.24 1060
3053.76 1050
3054.28 987
3054.80 1076
3055.32 1075
3055.84 1066
3056.37 1104
3056.89 1089
3057.41 1032
3057.93 1098
3058.45 1132
3058.97 1084
3059.49 1059
3060.02 1095
3060.54 1096
3061.06 958
3061.58 1049
3062.10 1092
3062.62 1199
3063.15 1172
3063.67 1064
3064.19 1105
3064.71 1143
3065.23 1092
3065.76 1093
3066.28 1217
3066.80 1127
3067.32 1115
3067.85 1202
3068.37 1225
3068.89 1206
3069.41 1088
3069.93 1204
3070.46 1200
3070.98 1149
3071.50 1019
3072.02 1212
3072.55 1184
3073.07 1093
3073.59 1098
3074.12 1164
3074.64 1155
3075.16 1211
3075.68 1291
3076.21 1262
3076.73 1159
3077.25 1255
3077.78 1325
3078.30 1123
3078.82 1329
3079.35 1418
3079.87 1424
3080.39 1638
3080.92 1528
3081.44 1460
3081.96 1525
3082.49 1672
3083.01 1528
3083.53 1555
3084.06 1484
3084.58 1565
3085.10 1638
3085.63 1573
3086.15 1518
3086.68 1578
3087.20 1479
3087.72 1540
3088.25 1352
3088.77 1310
3089.30 1365
3089.82 1346
3090.34 1290
3090.87 1196
3091.39 1235
3091.92 1318
3092.44 1222
3092.97 1279
3093.49 1357
3094.01 1434
3094.54 1455
3095.06 1534
3095.59 1466
3096.11 1417
3096.64 1490
3097.16 1609
3097.69 1761
3098.21 1752
3098.74 1598
3099.26 1774
3099.79 1835
3100.31 2035
3100.84 2315
3101.36 2834
3101.89 3438
3102.41 4013
3102.94 4680
3103.46 5485
3103.99 6131
3104.51 6868
3105.04 7079
3105.56 6805
3106.09 6878
3106.62 6742
3107.14 6060
3107.67 5058
3108.19 4413
3108.72 3623
3109.24 2785
3109.77 2686
3110.30 2311
3110.82 1991
3111.35 1837
3111.87 1809
3112.40 1876
3112.93 1723
3113.45 1573
3113.98 1678
3114.50 1520
3115.03 1619
3115.56 1665
3116.08 1756
3116.61 1536
3117.14 1398
3117.66 1546
3118.19 1502
3118.71 1358
3119.24 1313
3119.77 1152
3120.29 1345
3120.82 1345
3121.35 1255
3121.88 1351
3122.40 1392
3122.93 1378
3123.46 1535
3123.98 1609
3124.51 1477
3125.04 1493
3125.56 1567
3126.09 1436
3126.62 1341
3127.15 1371
3127.67 1327
3128.20 1233
3128.73 1138
3129.26 1171
3129.78 1146
3130.31 1042
3130.84 1052
3131.37 1046
3131.89 1181
3132.42 1072
3132.95 1117
3133.48 1077
3134.00 1159
3134.53 1141
3135.06 1099
3135.59 1211
3136.12 1160
3136.64 1075
3137.17 1184
3137.70 1083
3138.23 1063
3138.76 1160
3139.29 1040
3139.81 992
3140.34 1108
3140.87 1109
3141.40 1164
3141.93 1127
3142.46 1137
3142.99 1078
3143.51 1163
3144.04 1172
3144.57 1043
3145.10 1111
3145.63 1115
3146.16 965
3146.69 1017
3147.22 1095
3147.74 1026
3148.27 1184
3148.80 1257
3149.33 1263
3149.86 1183
3150.39 1258
3150.92 1357
3151.45 1395
3151.98 1403
3152.51 1398
3153.04 1348
3153.57 1252
3154.10 1195
3154.63 1172
3155.16 1218
3155.69 1209
3156.22 1287
3156.74 1210
3157.27 1154
3157.80 1118
3158.33 1100
3158.86 1156
3159.39 1306
3159.92 1205
3160.45 1306
3160.98 1294
3161.51 1208
3162.04 1194
3162.58 1260
3163.11 1162
3163.64 1118
3164.17 1167
3164.70 1128
3165.23 1119
3165.76 1116
3166.29 1177
3166.82 1010
3167.35 1100
3167.88 1099
3168.41 1103
3168.94 1060
3169.47 1011
3170.00 931
3170.53 976
3171.07 985
3171.60 921
3172.13 1059
3172.66 1104
3173.19 1129
3173.72 1113
3174.25 1136
3174.78 1057
3175.31 1178
3175.85 1298
3176.38 1314
3176.91 1228
3177.44 1148
3177.97 1126
3178.50 1104
3179.04 1082
3179.57 1040
3180.10 1052
3180.63 1162
3181.16 1059
3181.69 1012
3182.23 927
3182.76 999
3183.29 1044
3183.82 1052
3184.35 1086
3184.89 1033
3185.42 1012
3185.95 1093
3186.48 1078
3187.02 1049
3187.55 978
3188.08 1023
3188.61 1177
3189.15 1033
3189.68 946
3190.21 992
3190.74 1056
3191.28 981
3191.81 1032
3192.34 1143
3192.87 1047
3193.41 1121
3193.94 1132
3194.47 1128
3195.01 946
3195.54 1075
3196.07 1009
3196.60 914
3197.14 999
3197.67 1100
3198.20 1000
3198.74 1024
3199.27 988
3199.80 1089
3200.34 1170
3200.87 1172
3201.40 1229
3201.94 1161
3202.47 1047
3203.01 1137
3203.54 1267
3204.07 1238
3204.61 1294
3205.14 1230
3205.67 1232
3206.21 1274
3206.74 1315
3207.28 1272
3207.81 1157
3208.34 1130
3208.88 1152
3209.41 1196
3209.95 1191
3210.48 1261
3211.02 1328
3211.55 1381
3212.08 1355
3212.62 1499
3213.15 1352
3213.69 1306
3214.22 1360
3214.76 1357
3215.29 1293
3215.83 1235
3216.36 1210
3216.90 1139
3217.43 1119
3217.97 1277
3218.50 1152
3219.04 1051
3219.57 1166
3220.11 1124
3220.64 1088
3221.18 1077
3221.71 1217
3222.25 1148
3222.78 1190
3223.32 1267
3223.85 1216
3224.39 1336
3224.92 1307
3225.46 1417
3225.99 1377
3226.53 1516
3227.07 1438
3227.60 1426
3228.14 1368
3228.67 1337
3229.21 1416
3229.74 1393
3230.28 1454
3230.82 1417
3231.35 1450
3231.89 1342
3232.42 1464
3232.96 1441
3233.50 1368
3234.03 1368
3234.57 1397
3235.11 1377
3235.64 1279
3236.18 1284
3236.72 1463
3237.25 1371
3237.79 1396
3238.32 1484
3238.86 1520
3239.40 1479
3239.93 1589
3240.47 1461
3241.01 1568
3241.55 1605
3242.08 1465
3242.62 1477
3243.16 1487
3243.69 1416
3244.23 1571
3244.77 1498
3245.30 1564
3245.84 1604
3246.38 1625
3246.92 1581
3247.45 1547
3247.99 1512
3248.53 1385
3249.07 1542
3249.60 1579
3250.14 1522
3250.68 1458
3251.22 1472
3251.75 1494
3252.29 1470
3252.83 1438
3253.37 1502
3253.91 1437
3254.44 1589
3254.98 1562
3255.52 1458
3256.06 1502
3256.60 1531
3257.13 1610
3257.67 1660
3258.21 1587
3258.75 1518
3259.29 1610
3259.82 1917
3260.36 2024
3260.90 2066
3261.44 2276
3261.98 2713
3262.52 2913
3263.06 3052
3263.59 3457
3264.13 3708
3264.67 3922
3265.21 4182
3265.75 4443
3266.29 5321
3266.83 5693
3267.37 5882
3267.91 6224
3268.44 6095
3268.98 6509
3269.52 6273
3270.06 6136
3270.60 5814
3271.14 4951
3271.68 4830
3272.22 3975
3272.76 3355
3273.30 2736
3273.84 2384
3274.38 2056
3274.92 1998
3275.46 1883
3276.00 1857
3276.54 1813
3277.08 1751
3277.62 1741
3278.16 1619
3278.70 1605
3279.24 1798
3279.78 1691
3280.32 1832
3280.86 1704
3281.40 1751
3281.94 1722
3282.48 1750
3283.02 1751
3283.56 1784
3284.10 1766
3284.64 1857
3285.18 1830
3285.72 1732
3286.26 1628
3286.80 1676
3287.34 1746
3287.88 1894
3288.42 1802
3288.96 1680
3289.50 1642
3290.04 1642
3290.59 1692
3291.13 1667
3291.67 1694
3292.21 1609
3292.75 1488
3293.29 1618
3293.83 1794
3294.37 1792
3294.91 1797
3295.46 1954
3296.00 1980
3296.54 1979
3297.08 2080
3297.62 2290
3298.16 2084
3298.70 2156
3299.25 2095
3299.79 2131
3300.33 1990
3300.87 1910
3301.41 1873
3301.96 1784
3302.50 1920
3303.04 2050
3303.58 2021
3304.12 2008
3304.66 2027
3305.21 2338
3305.75 2226
3306.29 2158
3306.83 2015
3307.38 1973
3307.92 1814
3308.46 1810
3309.00 1620
3309.55 1705
3310.09 1585
3310.63 1575
3311.17 1406
3311.72 1423
3312.26 1427
3312.80 1476
3313.34 1545
3313.89 1523
3314.43 1615
3314.97 1612
3315.52 1536
3316.06 1648
3316.60 1724
3317.14 1732
3317.69 1742
3318.23 1783
3318.77 1705
3319.32 1565
3319.86 1687
3320.40 1682
3320.95 1818
3321.49 1738
3322.03 1477
3322.58 1388
3323.12 1615
3323.67 1531
3324.21 1478
3324.75 1477
3325.30 1566
3325.84 1535
3326.38 1419
3326.93 1479
3327.47 1365
3328.02 1487
3328.56 1567
3329.10 1477
3329.65 1268
3330.19 1390
3330.74 1391
3331.28 1528
3331.83 1724
3332.37 1999
3332.91 2290
3333.46 2480
3334.00 3024
3334.55 3701
3335.09 4172
3335.64 4807
3336.18 5746
3336.73 5974
3337.27 6368
3337.82 6544
3338.36 6573
3338.90 6464
3339.45 6221
3339.99 5813
3340.54 5253
3341.08 4534
3341.63 4100
3342.18 3321
3342.72 2744
3343.27 2361
3343.81 2177
3344.36 2056
3344.90 1802
3345.45 1691
3345.99 1563
3346.54 1559
3347.08 1525
3347.63 1532
3348.17 1471
3348.72 1402
3349.27 1378
3349.81 1289
3350.36 1294
3350.90 1390
3351.45 1411
3352.00 1328
3352.54 1377
3353.09 1391
3353.63 1577
3354.18 1576
3354.73 1461
3355.27 1416
3355.82 1400
3356.36 1489
3356.91 1281
3357.46 1295
3358.00 1339
3358.55 1189
3359.10 1142
3359.64 1236
3360.19 1408
3360.74 1336
3361.28 1212
3361.83 1174
3362.38 1299
3362.92 1338
3363.47 1413
3364.02 1435
3364.56 1465
3365.11 1402
3365.66 1373
3366.21 1302
3366.75 1344
3367.30 1389
3367.85 1312
3368.39 1265
3368.94 1254
3369.49 1175
3370.04 1178
3370.58 1293
3371.13 1228
3371.68 1235
3372.23 1321
3372.77 1246
3373.32 1338
3373.87 1449
3374.42 1507
3374.96 1557
3375.51 1547
3376.06 1573
3376.61 1486
3377.16 1386
3377.70 1447
3378.25 1441
3378.80 1440
3379.35 1257
3379.90 1178
3380.45 1277
3380.99 1354
3381.54 1121
3382.09 1002
3382.64 969
3383.19 1016
3383.74 1188
3384.28 1059
3384.83 1029
3385.38 994
3385.93 1021
3386.48 940
3387.03 971
3387.58 1052
3388.13 870
3388.67 991
3389.22 1035
3389.77 1017
3390.32 971
3390.87 964
3391.42 967
3391.97 1028
3392.52 992
3393.07 972
3393.62 1009
3394.17 987
3394.72 1084
3395.27 980
3395.81 979
3396.36 1057
3396.91 1024
3397.46 1049
3398.01 1021
3398.56 1066
3399.11 1063
3399.66 1018
3400.21 1001
3400.76 935
3401.31 985
3401.86 1165
3402.41 1163
3402.96 1049
3403.51 1039
3404.06 973
3404.61 977
3405.16 1117
3405.71 1091
3406.26 1075
3406.81 927
3407.36 1004
3407.92 991
3408.47 1076
3409.02 982
3409.57 967
3410.12 1067
3410.67 1042
3411.22 1105
3411.77 1133
3412.32 1175
3412.87 1153
3413.42 1076
3413.97 1051
3414.52 1044
3415.08 1026
3415.63 1142
3416.18 1087
3416.73 980
3417.28 1044
3417.83 1052
3418.38 1071
3418.93 1012
3419.49 909
3420.04 1081
3420.59 1009
3421.14 988
3421.69 1071
3422.24 1136
3422.80 1198
3423.35 1202
3423.90 1177
3424.45 1218
3425.00 1373
3425.55 1432
3426.11 1368
3426.66 1261
3427.21 1259
3427.76 1328
3428.31 1358
3428.87 1411
3429.42 1262
3429.97 1218
3430.52 1191
3431.08 1125
3431.63 1074
3432.18 1076
3432.73 1166
3433.29 1127
3433.84 980
3434.39 950
3434.94 1036
3435.50 1098
3436.05 1017
3436.60 1015
3437.15 1062
3437.71 1103
3438.26 1122
3438.81 1052
3439.37 1040
3439.92 1028
3440.47 1083
3441.03 1033
3441.58 1111
3442.13 1140
3442.69 1173
3443.24 1207
3443.79 1134
3444.35 1106
3444.90 1199
3445.45 1128
3446.01 964
3446.56 1135
3447.11 1022
3447.67 1061
3448.22 1071
3448.77 1090
3449.33 1107
3449.88 1009
3450.44 993
3450.99 1014
3451.54 1030
3452.10 1093
3452.65 1037
3453.21 994
3453.76 1053
3454.31 1029
3454.87 1194
3455.42 1063
3455.98 1073
3456.53 1047
3457.09 1054
3457.64 1146
3458.20 975
3458.75 975
3459.30 1150
3459.86 1198
3460.41 1044
3460.97 1040
3461.52 931
3462.08 1066
3462.63 999
3463.19 1024
3463.74 1071
3464.30 1145
3464.85 1145
3465.41 1061
3465.96 980
3466.52 1062
3467.07 1094
3467.63 1047
3468.19 1079
3468.74 1136
3469.30 1161
3469.85 1155
3470.41 1256
3470.96 1163
3471.52 1280
3472.07 1231
3472.63 1231
3473.19 1374
3473.74 1323
3474.30 1296
3474.85 1202
3475.41 1202
3475.96 1262
3476.52 1298
3477.08 1351
3477.63 1235
3478.19 1214
3478.74 1118
3479.30 1372
3479.86 1390
3480.41 1467
3480.97 1404
3481.53 1348
3482.08 1259
3482.64 1295
3483.20 1473
3483.75 1485
3484.31 1377
3484.87 1522
3485.42 1594
3485.98 1506
3486.54 1452
3487.09 1407
3487.65 1563
3488.21 1698
3488.76 1858
3489.32 2120
3489.88 2486
3490.44 3019
3490.99 3653
3491.55 4566
3492.11 5118
3492.66 6023
3493.22 6332
3493.78 7179
3494.34 7491
3494.89 7321
3495.45 7266
3496.01 6396
3496.57 5566
3497.12 4946
3497.68 4203
3498.24 3418
3498.80 2882
3499.36 2609
3499.91 2346
3500.47 2229
3501.03 2143
3501.59 2048
3502.15 1945
3502.70 2038
3503.26 2194
3503.82 2124
3504.38 2235
3504.94 2405
3505.49 2618
3506.05 2580
3506.61 2405
3507.17 2484
3507.73 2460
3508.29 2341
3508.85 2402
3509.40 2164
3509.96 2154
3510.52 2053
3511.08 1768
3511.64 1781
3512.20 1781
3512.76 1598
3513.32 1557
3513.87 1720
3514.43 1554
3514.99 1363
3515.55 1362
3516.11 1342
3516.67 1315
3517.23 1237
3517.79 1188
3518.35 1102
3518.91 1186
3519.47 1276
3520.03 1213
3520.59 1237
3521.15 1180
3521.71 1179
3522.26 1335
3522.82 1222
3523.38 1130
3523.94 1157
3524.50 1275
3525.06 1101
3525.62 1317
3526.18 1318
3526.74 1179
3527.30 1147
3527.86 1194
3528.42 1238
3528.98 1159
3529.54 1124
3530.10 1170
3530.67 1169
3531.23 1098
3531.79 975
3532.35 1087
3532.91 997
3533.47 993
3534.03 1154
3534.59 1164
3535.15 1166
3535.71 1279
3536.27 1187
3536.83 1260
3537.39 1116
3537.95 1176
3538.51 1219
3539.08 1252
3539.64 1329
3540.20 1085
3540.76 1126
3541.32 1134
3541.88 1176
3542.44 1123
3543.00 1090
3543.56 966
3544.13 1058
3544.69 1074
3545.25 1141
3545.81 1170
3546.37 1124
3546.93 1155
3547.50 1060
3548.06 1114
3548.62 1056
3549.18 1063
3549.74 1029
3550.30 1007
3550.87 1064
3551.43 1080
3551.99 1025
3552.55 1066
3553.11 965
3553.68 956
3554.24 985
3554.80 1004
3555.36 964
3555.93 973
3556.49 926
3557.05 931
3557.61 901
3558.18 919
3558.74 897
3559.30 969
3559.86 888
3560.43 1005
3560.99 984
3561.55 1028
3562.11 1064
3562.68 1020
3563.24 1053
3563.80 947
3564.37 1014
3564.93 1047
3565.49 1004
3566.06 1088
3566.62 1062
3567.18 972
3567.75 973
3568.31 963
3568.87 927
3569.44 853
3570.00 943
3570.56 966
3571.13 931
3571.69 903
3572.25 947
3572.82 888
3573.38 857
3573.94 999
3574.51 957
3575.07 852
3575.64 957
3576.20 951
3576.76 996
3577.33 953
3577.89 1033
3578.46 1102
3579.02 1156
3579.58 1135
3580.15 1118
3580.71 1091
3581.28 1234
3581.84 1115
3582.41 1032
3582.97 1014
3583.53 970
3584.10 1054
3584.66 979
3585.23 946
3585.79 1015
3586.36 1014
3586.92 1004
3587.49 1075
3588.05 895
3588.62 929
3589.18 926
3589.75 1007
3590.31 910
3590.88 975
3591.44 1048
3592.01 976
3592.57 923
3593.14 996
3593.70 962
3594.27 928
3594.83 957
3595.40 1035
3595.97 971
3596.53 872
3597.10 833
3597.66 971
3598.23 942
3598.79 975
3599.36 1013
3599.93 963
3600.49 937
3601.06 857
3601.62 911
3602.19 944
3602.75 956
3603.32 865
3603.89 841
3604.45 817
3605.02 894
3605.59 877
3606.15 895
3606.72 910
3607.28 843
3607.85 880
3608.42 939
3608.98 829
3609.55 820
3610.12 827
3610.68 822
3611.25 795
3611.82 873
3612.38 847
3612.95 691
3613.52 753
3614.08 785
3614.65 813
3615.22 871
3615.79 845
3616.35 855
3616.92 934
3617.49 875
3618.05 916
3618.62 960
3619.19 950
3619.76 868
3620.32 923
3620.89 902
3621.46 977
3622.03 986
3622.59 929
3623.16 942
3623.73 958
3624.30 966
3624.86 910
3625.43 923
3626.00 1006
3626.57 880
3627.14 848
3627.70 828
3628.27 866
3628.84 967
3629.41 910
3629.98 911
3630.55 952
3631.11 770
3631.68 881
3632.25 933
3632.82 848
3633.39 821
3633.96 847
3634.52 847
3635.09 841
3635.66 863
3636.23 1037
3636.80 1026
3637.37 1063
3637.94 965
3638.50 922
3639.07 938
3639.64 843
3640.21 950
3640.78 1083
3641.35 1075
3641.92 1116
3642.49 1179
3643.06 1364
3643.63 1151
3644.20 1230
3644.76 1107
3645.33 1203
3645.90 1077
3646.47 1088
3647.04 1081
3647.61 949
3648.18 1065
3648.75 1039
3649.32 1060
3649.89 1092
3650.46 1003
3651.03 951
3651.60 1070
3652.17 1131
3652.74 1055
3653.31 1102
3653.88 1220
3654.45 1199
3655.02 1321
3655.59 1200
3656.16 1173
3656.73 1153
3657.30 1105
3657.87 1039
3658.44 1112
3659.01 1121
3659.58 1015
3660.15 1087
3660.72 1054
3661.29 1120
3661.87 959
3662.44 995
3663.01 1032
3663.58 1034
3664.15 1229
3664.72 1181
3665.29 1285
3665.86 1224
3666.43 1252
3667.00 1220
3667.57 1354
3668.15 1418
3668.72 1383
3669.29 1300
3669.86 1305
3670.43 1361
3671.00 1085
3671.57 937
3672.15 992
3672.72 955
3673.29 1000
3673.86 1116
3674.43 1012
3675.00 941
3675.57 956
3676.15 1003
3676.72 972
3677.29 1031
3677.86 1051
3678.43 1035
3679.01 996
3679.58 1092
3680.15 1075
3680.72 1067
3681.29 1101
3681.87 1041
3682.44 1015
3683.01 965
3683.58 1018
3684.16 901
3684.73 941
3685.30 866
3685.87 890
3686.45 873
3687.02 883
3687.59 968
3688.16 889
3688.74 904
3689.31 940
3689.88 964
3690.46 1062
3691.03 939
3691.60 936
3692.17 956
3692.75 1005
3693.32 1034
3693.89 918
3694.47 984
3695.04 982
3695.61 936
3696.19 961
3696.76 913
3697.33 840
3697.91 960
3698.48 872
3699.05 764
3699.63 772
3700.20 936
3700.78 903
3701.35 921
3701.92 906
3702.50 913
3703.07 831
3703.64 879
3704.22 973
3704.79 883
3705.37 806
3705.94 825
3706.51 884
3707.09 934
3707.66 936
3708.24 867
3708.81 948
3709.39 935
3709.96 900
3710.53 944
3711.11 908
3711.68 957
3712.26 898
3712.83 918
3713.41 997
3713.98 996
3714.56 983
3715.13 989
3715.71 1012
3716.28 888
3716.86 854
3717.43 909
3718.01 888
3718.58 904
3719.16 882
3719.73 988
3720.31 971
3720.88 920
3721.46 808
3722.03 851
3722.61 923
3723.18 956
3723.76 892
3724.34 874
3724.91 765
3725.49 897
3726.06 896
3726.64 821
3727.21 897
3727.79 896
3728.36 829
3728.94 808
3729.52 823
3730.09 932
3730.67 1026
3731.24 890
3731.82 857
3732.40 928
3732.97 954
3733.55 859
3734.13 868
3734.70 926
3735.28 855
3735.85 887
3736.43 856
3737.01 809
3737.58 860
3738.16 905
3738.74 866
3739.31 866
3739.89 795
3740.47 874
3741.04 854
3741.62 865
3742.20 845
3742.78 830
3743.35 830
3743.93 907
3744.51 848
3745.08 792
3745.66 802
3746.24 860
3746.82 834
3747.39 830
3747.97 746
3748.55 799
3749.12 771
3749.70 803
3750.28 922
3750.86 904
3751.43 837
3752.01 823
3752.59 765
3753.17 818
3753.75 935
3754.32 820
3754.90 802
3755.48 824
3756.06 773
3756.64 722
3757.21 828
3757.79 853
3758.37 879
3758.95 866
3759.53 737
3760.10 722
3760.68 776
3761.26 836
3761.84 792
3762.42 757
3763.00 837
3763.58 800
3764.15 767
3764.73 919
3765.31 881
3765.89 834
3766.47 814
3767.05 864
3767.63 836
3768.21 764
3768.78 885
3769.36 832
3769.94 771
3770.52 796
3771.10 794
3771.68 907
3772.26 830
3772.84 853
3773.42 974
3774.00 1008
3774.58 877
3775.16 917
3775.73 902
3776.31 849
3776.89 871
3777.47 798
3778.05 867
3778.63 807
3779.21 925
3779.79 926
3780.37 836
3780.95 768
3781.53 732
3782.11 663
3782.69 688
3783.27 712
3783.85 725
3784.43 785
3785.01 787
3785.59 778
3786.17 717
3786.75 718
3787.33 761
3787.91 718
3788.49 861
3789.08 853
3789.66 740
3790.24 828
3790.82 933
3791.40 935
3791.98 856
3792.56 857
3793.14 866
3793.72 886
3794.30 871
3794.88 921
3795.46 858
3796.05 913
3796.63 978
3797.21 888
3797.79 848
3798.37 864
3798.95 835
3799.53 911
3800.11 911
3800.69 895
3801.28 880
3801.86 987
3802.44 899
3803.02 920
3803.60 858
3804.18 1027
3804.77 1004
3805.35 1012
3805.93 1037
3806.51 884
3807.09 964
3807.68 915
3808.26 878
3808.84 972
3809.42 967
3810.00 945
3810.59 876
3811.17 920
3811.75 1015
3812.33 1062
3812.91 1036
3813.50 1109
3814.08 1126
3814.66 1042
3815.24 924
3815.83 1014
3816.41 1102
3816.99 1064
3817.58 884
3818.16 1021
3818.74 1091
3819.32 1098
3819.91 971
3820.49 903
3821.07 865
3821.66 910
3822.24 912
3822.82 803
3823.40 826
3823.99 793
3824.57 835
3825.15 922
3825.74 821
3826.32 807
3826.90 800
3827.49 817
3828.07 864
3828.65 752
3829.24 725
3829.82 816
3830.41 930
3830.99 903
3831.57 903
3832.16 830
3832.74 874
3833.32 755
3833.91 779
3834.49 826
3835.08 747
3835.66 686
3836.24 813
3836.83 745
3837.41 839
3838.00 849
3838.58 736
3839.17 802
3839.75 729
3840.33 782
3840.92 808
3841.50 845
3842.09 848
3842.67 742
3843.26 731
3843.84 717
3844.43 796
3845.01 833
3845.60 743
3846.18 712
3846.77 861
3847.35 819
3847.94 822
3848.52 833
3849.11 783
3849.69 813
3850.28 783
3850.86 779
3851.45 896
3852.03 791
3852.62 760
3853.20 760
3853.79 723
3854.37 725
3854.96 829
3855.55 836
3856.13 776
3856.72 804
3857.30 852
3857.89 844
3858.47 798
3859.06 768
3859.65 752
3860.23 782
3860.82 904
3861.40 850
3861.99 818
3862.58 802
3863.16 844
3863.75 886
3864.33 785
3864.92 841
3865.51 793
3866.09 842
3866.68 840
3867.27 816
3867.85 877
3868.44 894
3869.03 943
3869.61 891
3870.20 800
3870.79 813
3871.37 764
3871.96 735
3872.55 827
3873.13 827
3873.72 745
3874.31 719
3874.90 790
3875.48 818
3876.07 783
3876.66 852
3877.24 933
3877.83 867
3878.42 814
3879.01 750
3879.59 799
3880.18 778
3880.77 753
3881.36 797
3881.94 776
3882.53 754
3883.12 773
3883.71 730
3884.29 765
3884.88 758
3885.47 750
3886.06 748
3886.65 815
3887.23 824
3887.82 746
3888.41 856
3889.00 924
3889.59 856
3890.17 912
3890.76 947
3891.35 884
3891.94 948
3892.53 984
3893.12 988
3893.70 1018
3894.29 977
3894.88 975
3895.47 936
3896.06 1021
3896.65 964
3897.24 969
3897.83 867
3898.41 875
3899.00 851
3899.59 842
3900.18 809
3900.77 886
3901.36 798
3901.95 758
3902.54 863
3903.13 773
3903.72 728
3904.31 701
3904.89 813
3905.48 858
3906.07 802
3906.66 889
3907.25 894
3907.84 832
3908.43 875
3909.02 914
3909.61 1080
3910.20 1107
3910.79 1082
3911.38 1010
3911.97 907
3912.56 835
3913.15 932
3913.74 845
3914.33 846
3914.92 777
3915.51 788
3916.10 687
3916.69 746
3917.28 799
3917.87 803
3918.46 756
3919.05 781
3919.64 783
3920.23 755
3920.82 795
3921.41 877
3922.00 822
3922.60 822
3923.19 748
3923.78 779
3924.37 827
3924.96 799
3925.55 792
3926.14 814
3926.73 762
3927.32 804
3927.91 805
3928.50 830
3929.10 818
3929.69 777
3930.28 741
3930.87 744
3931.46 779
3932.05 774
3932.64 809
3933.23 817
3933.83 764
3934.42 689
3935.01 669
3935.60 696
3936.19 652
3936.78 765
3937.38 738
3937.97 806
3938.56 810
3939.15 779
3939.74 785
3940.34 782
3940.93 824
3941.52 876
3942.11 858
3942.70 825
3943.30 882
3943.89 960
3944.48 993
3945.07 879
3945.67 790
3946.26 886
3946.85 855
3947.44 842
3948.04 880
3948.63 799
3949.22 796
3949.81 757
3950.41 687
3951.00 768
3951.59 845
3952.19 815
3952.78 799
3953.37 791
3953.96 792
3954.56 748
3955.15 795
3955.74 797
3956.34 822
3956.93 873
3957.52 864
3958.12 940
3958.71 852
3959.30 761
3959.90 832
3960.49 923
3961.08 1015
3961.68 987
3962.27 939
3962.87 902
3963.46 906
3964.05 846
3964.65 859
3965.24 934
3965.83 843
3966.43 971
3967.02 1049
3967.62 1124
3968.21 1090
3968.80 959
3969.40 942
3969.99 999
3970.59 958
3971.18 945
3971.78 975
3972.37 974
3972.97 930
3973.56 945
3974.15 966
3974.75 951
3975.34 932
3975.94 976
3976.53 1058
3977.13 1273
3977.72 1296
3978.32 1396
3978.91 1154
3979.51 1142
3980.10 1212
3980.70 1273
3981.29 1195
3981.89 1028
3982.48 926
3983.08 889
3983.67 966
3984.27 886
3984.86 864
3985.46 923
3986.05 889
3986.65 876
3987.25 1016
3987.84 892
3988.44 910
3989.03 969
3989.63 949
3990.22 940
3990.82 990
3991.42 957
3992.01 890
3992.61 819
3993.20 796
3993.80 903
3994.40 960
3994.99 905
3995.59 928
3996.18 1033
3996.78 1040
3997.38 998
3997.97 1076
3998.57 988
3999.17 967
3999.76 967
4000.36 1020
4000.95 950
4001.55 958
4002.15 1060
4002.74 934
4003.34 828
4003.94 842
4004.54 913
4005.13 921
4005.73 896
4006.33 805
4006.92 910
4007.52 892
4008.12 800
4008.71 925
4009.31 939
4009.91 965
4010.51 926
4011.10 890
4011.70 827
4012.30 871
4012.90 747
4013.49 796
4014.09 844
4014.69 803
4015.29 764
4015.88 796
4016.48 768
4017.08 875
4017.68 899
4018.27 883
4018.87 782
4019.47 727
4020.07 859
4020.67 814
4021.26 807
4021.86 896
4022.46 820
4023.06 936
4023.66 946
4024.26 895
4024.85 907
4025.45 879
4026.05 926
4026.65 871
4027.25 812
4027.85 1030
4028.44 1030
4029.04 932
4029.64 1026
4030.24 1021
4030.84 993
4031.44 945
4032.04 1025
4032.64 1090
4033.23 1130
4033.83 1221
4034.43 1195
4035.03 1255
4035.63 1473
4036.23 1361
4036.83 1311
4037.43 1356
4038.03 1262
4038.63 1185
4039.23 1183
4039.83 1166
4040.43 1049
4041.03 930
4041.63 850
4042.22 883
4042.82 821
4043.42 842
4044.02 877
4044.62 946
4045.22 899
4045.82 868
4046.42 827
4047.02 814
4047.62 770
4048.22 729
4048.82 754
4049.42 816
4050.02 798
4050.62 840
4051.22 731
4051.82 780
4052.43 790
4053.03 857
4053.63 875
4054.23 923
4054.83 961
4055.43 933
4056.03 814
4056.63 808
4057.23 870
4057.83 832
4058.43 830
4059.03 803
4059.63 863
4060.23 811
4060.84 768
4061.44 764
4062.04 822
4062.64 742
4063.24 753
4063.84 781
4064.44 854
4065.04 713
4065.64 644
4066.25 783
4066.85 772
4067.45 815
4068.05 878
4068.65 735
4069.25 633
4069.86 710
4070.46 717
4071.06 813
4071.66 807
4072.26 766
4072.86 798
4073.47 790
4074.07 745
4074.67 715
4075.27 792
4075.87 772
4076.48 678
4077.08 670
4077.68 656
4078.28 704
4078.89 836
4079.49 841
4080.09 750
4080.69 744
4081.30 748
4081.90 873
4082.50 814
4083.10 723
4083.71 718
4084.31 805
4084.91 822
4085.52 722
4086.12 727
4086.72 711
4087.32 739
4087.93 796
4088.53 838
4089.13 731
4089.74 746
4090.34 753
4090.94 692
4091.55 688
4092.15 866
4092.75 779
4093.36 709
4093.96 701
4094.56 769
4095.17 793
4095.77 754
4096.37 753
4096.98 776
4097.58 802
4098.18 774
4098.79 739
4099.39 753
4100.00 702
4100.60 723
4101.20 716
4101.81 701
4102.41 674
4103.02 738
4103.62 722
4104.23 776
4104.83 798
4105.43 730
4106.04 779
4106.64 809
4107.25 787
4107.85 821
4108.46 785
4109.06 713
4109.67 764
4110.27 811
4110.87 820
4111.48 797
4112.08 784
4112.69 770
4113.29 751
4113.90 772
4114.50 813
4115.11 787
4115.71 776
4116.32 702
4116.92 775
4117.53 705
4118.13 780
4118.74 810
4119.35 682
4119.95 791
4120.56 721
4121.16 747
4121.77 726
4122.37 748
4122.98 746
4123.58 741
4124.19 730
4124.80 726
4125.40 737
4126.01 720
4126.61 703
4127.22 702
4127.82 728
4128.43 769
4129.04 738
4129.64 670
4130.25 711
4130.85 786
4131.46 809
4132.07 759
4132.67 679
4133.28 729
4133.89 744
4134.49 746
4135.10 787
4135.71 781
4136.31 899
4136.92 866
4137.53 814
4138.13 739
4138.74 741
4139.35 756
4139.95 895
4140.56 789
4141.17 782
4141.77 837
4142.38 963
4142.99 922
4143.59 844
4144.20 978
4144.81 823
4145.42 828
4146.02 931
4146.63 871
4147.24 917
4147.85 822
4148.45 881
4149.06 818
4149.67 882
4150.28 851
4150.88 808
4151.49 771
4152.10 822
4152.71 758
4153.31 762
4153.92 727
4154.53 651
4155.14 841
4155.75 875
4156.35 805
4156.96 834
4157.57 767
4158.18 863
4158.79 873
4159.40 866
4160.00 933
4160.61 894
4161.22 980
4161.83 972
4162.44 939
4163.05 821
4163.65 894
4164.26 909
4164.87 892
4165.48 842
4166.09 745
4166.70 803
4167.31 774
4167.92 876
4168.52 930
4169.13 902
4169.74 863
4170.35 968
4170.96 977
4171.57 860
4172.18 737
4172.79 907
4173.40 892
4174.01 803
4174.62 802
4175.23 863
4175.84 862
4176.45 940
4177.05 924
4177.66 860
4178.27 770
4178.88 837
4179.49 854
4180.10 864
4180.71 846
4181.32 877
4181.93 816
4182.54 822
4183.15 793
4183.76 801
4184.37 828
4184.98 855
4185.59 850
4186.20 864
4186.81 842
4187.42 806
4188.03 801
4188.65 799
4189.26 747
4189.87 755
4190.48 913
4191.09 807
4191.70 776
4192.31 774
4192.92 762
4193.53 757
4194.14 803
4194.75 867
4195.36 849
4195.97 832
4196.58 849
4197.20 873
4197.81 780
4198.42 781
4199.03 802
4199.64 817
4200.25 808
4200.86 728
4201.47 773
4202.09 805
4202.70 721
4203.31 689
4203.92 777
4204.53 738
4205.14 713
4205.75 709
4206.37 800
4206.98 798
4207.59 752
4208.20 699
4208.81 798
4209.43 774
4210.04 692
4210.65 704
4211.26 739
4211.87 842
4212.49 786
4213.10 804
4213.71 814
4214.32 798
4214.93 819
4215.55 798
4216.16 838
4216.77 794
4217.38 759
4218.00 793
4218.61 901
4219.22 860
4219.84 833
4220.45 892
4221.06 872
4221.67 837
4222.29 758
4222.90 815
4223.51 973
4224.13 849
4224.74 818
4225.35 877
4225.96 855
4226.58 865
4227.19 821
4227.80 888
4228.42 819
4229.03 960
4229.64 927
4230.26 924
4230.87 997
4231.48 1059
4232.10 1200
4232.71 1155
4233.33 1107
4233.94 1112
4234.55 1171
4235.17 1482
4235.78 1607
4236.39 1612
4237.01 1601
4237.62 1835
4238.24 1924
4238.85 1846
4239.46 1500
4240.08 1402
4240.69 1301
4241.31 1179
4241.92 1097
4242.54 1114
4243.15 971
4243.76 1025
4244.38 927
4244.99 881
4245.61 907
4246.22 887
4246.84 905
4247.45 943
4248.07 891
4248.68 949
4249.30 925
4249.91 992
4250.53 870
4251.14 941
4251.76 854
4252.37 875
4252.99 913
4253.60 874
4254.22 817
4254.83 923
4255.45 917
4256.06 808
4256.68 813
4257.29 882
4257.91 845
4258.52 816
4259.14 824
4259.76 846
4260.37 794
4260.99 910
4261.60 962
4262.22 814
4262.83 705
4263.45 755
4264.07 875
4264.68 875
4265.30 791
4265.91 809
4266.53 778
4267.15 869
4267.76 853
4268.38 815
4268.99 871
4269.61 876
4270.23 879
4270.84 921
4271.46 880
4272.08 812
4272.69 898
4273.31 944
4273.93 856
4274.54 880
4275.16 938
4275.78 889
4276.39 779
4277.01 887
4277.63 991
4278.24 1013
4278.86 1022
4279.48 979
4280.09 908
4280.71 856
4281.33 909
4281.95 910
4282.56 938
4283.18 877
4283.80 796
4284.42 795
4285.03 734
4285.65 750
4286.27 746
4286.89 757
4287.50 812
4288.12 762
4288.74 743
4289.36 714
4289.97 854
4290.59 782
4291.21 877
4291.83 744
4292.45 775
4293.06 816
4293.68 883
4294.30 822
4294.92 855
4295.54 802
4296.15 784
4296.77 810
4297.39 785
4298.01 793
4298.63 802
4299.25 772
4299.86 733
4300.48 743
4301.10 736
4301.72 777
4302.34 859
4302.96 723
4303.58 713
4304.19 823
4304.81 685
4305.43 780
4306.05 828
4306.67 838
4307.29 873
4307.91 790
4308.53 766
4309.15 831
4309.77 832
4310.38 814
4311.00 779
4311.62 870
4312.24 758
4312.86 787
4313.48 819
4314.10 804
4314.72 767
4315.34 690
4315.96 741
4316.58 729
4317.20 781
4317.82 855
4318.44 761
4319.06 710
4319.68 803
4320.30 858
4320.92 900
4321.54 963
4322.16 830
4322.78 812
4323.40 809
4324.02 754
4324.64 797
4325.26 820
4325.88 928
4326.50 902
4327.12 942
4327.74 935
4328.36 812
4328.98 847
4329.60 988
4330.22 983
4330.84 965
4331.47 911
4332.09 914
4332.71 931
4333.33 942
4333.95 985
4334.57 998
4335.19 1116
4335.81 1280
4336.43 1359
4337.05 1496
4337.68 1633
4338.30 1745
4338.92 1806
4339.54 1819
4340.16 1841
4340.78 1817
4341.40 1840
4342.03 1743
4342.65 1588
4343.27 1649
4343.89 1583
4344.51 1644
4345.13 1724
4345.76 1835
4346.38 2118
4347.00 2321
4347.62 2684
4348.24 2812
4348.86 3003
4349.49 2938
4350.11 2865
4350.73 2721
4351.35 2536
4351.98 2327
4352.60 2190
4353.22 1914
4353.84 1585
4354.46 1367
4355.09 1300
4355.71 1345
4356.33 1267
4356.95 1211
4357.58 1093
4358.20 1051
4358.82 1071
4359.45 1087
4360.07 1038
4360.69 1066
4361.31 1080
4361.94 992
4362.56 1086
4363.18 1050
4363.81 1090
4364.43 1000
4365.05 1081
4365.68 1122
4366.30 1087
4366.92 985
4367.55 888
4368.17 812
4368.79 903
4369.42 926
4370.04 1006
4370.66 961
4371.29 948
4371.91 861
4372.53 869
4373.16 837
4373.78 770
4374.41 879
4375.03 833
4375.65 799
4376.28 807
4376.90 751
4377.53 837
4378.15 811
4378.77 834
4379.40 883
4380.02 847
4380.65 809
4381.27 794
4381.89 830
4382.52 890
4383.14 790
4383.77 852
4384.39 887
4385.02 884
4385.64 871
4386.27 777
4386.89 843
4387.52 917
4388.14 927
4388.77 809
4389.39 842
4390.02 863
4390.64 771
4391.27 726
4391.89 687
4392.52 734
4393.14 793
4393.77 733
4394.39 772
4395.02 818
4395.64 716
4396.27 754
4396.89 826
4397.52 706
4398.14 717
4398.77 707
4399.39 714
4400.02 779
4400.65 814
4401.27 757
4401.90 745
4402.52 780
4403.15 766
4403.78 862
4404.40 795
4405.03 755
4405.65 815
4406.28 782
4406.91 777
4407.53 722
4408.16 830
4408.78 747
4409.41 820
4410.04 765
4410.66 753
4411.29 791
4411.92 832
4412.54 791
4413.17 724
4413.80 738
4414.42 763
4415.05 871
4415.68 794
4416.30 781
4416.93 805
4417.56 729
4418.18 751
4418.81 700
4419.44 698
4420.07 775
4420.69 737
4421.32 787
4421.95 708
4422.57 800
4423.20 839
4423.83 768
4424.46 718
4425.08 694
4425.71 765
4426.34 761
4426.97 679
4427.59 757
4428.22 740
4428.85 705
4429.48 749
4430.10 769
4430.73 820
4431.36 762
4431.99 770
4432.62 758
4433.24 744
4433.87 788
4434.50 777
4435.13 836
4435.76 951
4436.38 957
4437.01 926
4437.64 863
4438.27 881
4438.90 793
4439.53 838
4440.16 930
4440.78 954
4441.41 896
4442.04 802
4442.67 889
4443.30 827
4443.93 883
4444.56 804
4445.19 744
4445.81 888
4446.44 935
4447.07 894
4447.70 918
4448.33 836
4448.96 818
4449.59 850
4450.22 884
4450.85 902
4451.48 864
4452.11 911
4452.73 898
4453.36 940
4453.99 840
4454.62 841
4455.25 905
4455.88 991
4456.51 988
4457.14 1084
4457.77 1167
4458.40 1053
4459.03 1127
4459.66 1081
4460.29 1050
4460.92 957
4461.55 1005
4462.18 955
4462.81 802
4463.44 791
4464.07 818
4464.70 748
4465.33 721
4465.96 744
4466.59 751
4467.22 814
4467.85 832
4468.48 770
4469.12 742
4469.75 802
4470.38 744
4471.01 749
4471.64 759
4472.27 743
4472.90 740
4473.53 729
4474.16 744
4474.79 701
4475.42 678
4476.05 684
4476.69 817
4477.32 700
4477.95 731
4478.58 828
4479.21 769
4479.84 728
4480.47 759
4481.10 766
4481.74 831
4482.37 784
4483.00 684
4483.63 747
4484.26 772
4484.89 783
4485.53 842
4486.16 839
4486.79 793
4487.42 826
4488.05 912
4488.68 909
4489.32 877
4489.95 885
4490.58 830
4491.21 772
4491.84 893
4492.48 945
4493.11 904
4493.74 909
4494.37 876
4495.01 881
4495.64 862
4496.27 870
4496.90 869
4497.54 849
4498.17 778
4498.80 835
4499.43 877
4500.07 937
4500.70 1053
4501.33 1229
4501.97 1311
4502.60 1278
4503.23 1308
4503.86 1428
4504.50 1307
4505.13 1446
4505.76 1322
4506.40 1324
4507.03 1115
4507.66 1169
4508.30 1091
4508.93 991
4509.56 1028
4510.20 946
4510.83 901
4511.46 845
4512.10 878
4512.73 907
4513.37 923
4514.00 913
4514.63 920
4515.27 886
4515.90 875
4516.53 858
4517.17 877
4517.80 839
4518.44 739
4519.07 744
4519.70 810
4520.34 833
4520.97 837
4521.61 660
4522.24 672
4522.88 701
4523.51 702
4524.14 668
4524.78 711
4525.41 797
4526.05 792
4526.68 777
4527.32 824
4527.95 774
4528.59 672
4529.22 708
4529.86 685
4530.49 689
4531.13 722
4531.76 707
4532.40 659
4533.03 850
4533.67 843
4534.30 725
4534.94 745
4535.57 826
4536.21 834
4536.84 793
4537.48 810
4538.11 768
4538.75 814
4539.38 740
4540.02 747
4540.66 699
4541.29 769
4541.93 797
4542.56 850
4543.20 721
4543.83 732
4544.47 777
4545.11 809
4545.74 702
4546.38 688
4547.01 617
4547.65 676
4548.29 663
4548.92 592
4549.56 695
4550.19 728
4550.83 691
4551.47 690
4552.10 743
4552.74 607
4553.38 674
4554.01 687
4554.65 692
4555.29 718
4555.92 704
4556.56 734
4557.20 698
4557.83 690
4558.47 659
4559.11 700
4559.74 717
4560.38 694
4561.02 681
4561.66 693
4562.29 754
4562.93 727
4563.57 609
4564.20 698
4564.84 702
4565.48 736
4566.12 700
4566.75 682
4567.39 642
4568.03 672
4568.67 701
4569.30 669
4569.94 725
4570.58 649
4571.22 708
4571.85 734
4572.49 812
4573.13 700
4573.77 619
4574.41 738
4575.04 675
4575.68 625
4576.32 642
4576.96 687
4577.60 701
4578.23 693
4578.87 784
4579.51 695
4580.15 727
4580.79 750
4581.43 766
4582.06 823
4582.70 760
4583.34 739
4583.98 724
4584.62 749
4585.26 748
4585.90 724
4586.54 822
4587.17 790
4587.81 809
4588.45 899
4589.09 896
4589.73 897
4590.37 991
4591.01 1016
4591.65 1101
4592.29 1428
4592.93 1396
4593.57 1444
4594.20 1562
4594.84 1503
4595.48 1421
4596.12 1295
4596.76 1130
4597.40 1056
4598.04 1011
4598.68 962
4599.32 914
4599.96 914
4600.60 898
4601.24 831
4601.88 901
4602.52 945
4603.16 1022
4603.80 974
4604.44 915
4605.08 1005
4605.72 927
4606.36 854
4607.00 824
4607.64 879
4608.28 810
4608.92 820
4609.56 760
4610.20 776
4610.84 805
4611.48 847
4612.12 828
4612.77 728
4613.41 662
4614.05 756
4614.69 736
4615.33 775
4615.97 749
4616.61 709
4617.25 824
4617.89 813
4618.53 787
4619.17 753
4619.82 702
4620.46 726
4621.10 706
4621.74 735
4622.38 776
4623.02 769
4623.66 738
4624.30 702
4624.95 743
4625.59 701
4626.23 735
4626.87 777
4627.51 659
4628.15 682
4628.80 695
4629.44 725
4630.08 745
4630.72 640
4631.36 644
4632.00 679
4632.65 735
4633.29 668
4633.93 736
4634.57 770
4635.22 726
4635.86 810
4636.50 698
4637.14 696
4637.78 698
4638.43 672
4639.07 679
4639.71 732
4640.35 758
4641.00 846
4641.64 742
4642.28 804
4642.93 881
4643.57 707
4644.21 784
4644.85 787
4645.50 758
4646.14 697
4646.78 773
4647.43 732
4648.07 622
4648.71 700
4649.36 783
4650.00 722
4650.64 754
4651.28 747
4651.93 793
4652.57 715
4653.22 728
4653.86 719
4654.50 673
4655.15 725
4655.79 692
4656.43 696
4657.08 740
4657.72 740
4658.36 710
4659.01 736
4659.65 699
4660.30 677
4660.94 687
4661.58 764
4662.23 712
4662.87 634
4663.52 668
4664.16 698
4664.80 726
4665.45 610
4666.09 656
4666.74 797
4667.38 625
4668.03 604
4668.67 571
4669.32 581
4669.96 572
4670.60 619
4671.25 644
4671.89 631
4672.54 607
4673.18 597
4673.83 615
4674.47 655
4675.12 680
4675.76 614
4676.41 612
4677.05 606
4677.70 607
4678.34 623
4678.99 619
4679.63 640
4680.28 696
4680.93 693
4681.57 604
4682.22 731
4682.86 741
4683.51 715
4684.15 751
4684.80 707
4685.44 671
4686.09 658
4686.74 750
4687.38 666
4688.03 759
4688.67 698
4689.32 651
4689.97 676
4690.61 757
4691.26 698
4691.90 695
4692.55 813
4693.20 850
4693.84 727
4694.49 716
4695.13 681
4695.78 651
4696.43 746
4697.07 830
4697.72 883
4698.37 867
4699.01 946
4699.66 879
4700.31 1022
4700.95 1058
4701.60 1297
4702.25 1140
4702.89 1145
4703.54 1253
4704.19 1124
4704.84 908
4705.48 750
4706.13 815
4706.78 869
4707.42 932
4708.07 855
4708.72 755
4709.37 811
4710.01 763
4710.66 866
4711.31 851
4711.96 841
4712.60 841
4713.25 903
4713.90 763
4714.55 813
4715.19 778
4715.84 771
4716.49 735
4717.14 745
4717.78 690
4718.43 701
4719.08 734
4719.73 757
4720.38 794
4721.02 806
4721.67 723
4722.32 817
4722.97 857
4723.62 801
4724.27 793
4724.91 799
4725.56 782
4726.21 790
4726.86 752
4727.51 787
4728.16 939
4728.81 894
4729.45 845
4730.10 842
4730.75 953
4731.40 847
4732.05 845
4732.70 881
4733.35 890
4734.00 847
4734.65 793
4735.29 739
4735.94 711
4736.59 834
4737.24 768
4737.89 735
4738.54 749
4739.19 805
4739.84 829
4740.49 841
4741.14 804
4741.79 865
4742.44 700
4743.09 757
4743.74 794
4744.39 840
4745.04 824
4745.69 827
4746.34 760
4746.99 756
4747.64 804
4748.29 806
4748.94 790
4749.59 760
4750.24 769
4750.89 775
4751.54 862
4752.19 805
4752.84 898
4753.49 851
4754.14 870
4754.79 1022
4755.44 886
4756.09 823
4756.74 822
4757.39 852
4758.04 836
4758.69 813
4759.34 779
4759.99 760
4760.64 764
4761.30 765
4761.95 724
4762.60 712
4763.25 669
4763.90 735
4764.55 705
4765.20 747
4765.85 841
4766.50 716
4767.16 806
4767.81 825
4768.46 795
4769.11 904
4769.76 900
4770.41 758
4771.06 743
4771.72 761
4772.37 739
4773.02 779
4773.67 747
4774.32 756
4774.97 684
4775.63 671
4776.28 641
4776.93 740
4777.58 765
4778.23 728
4778.89 795
4779.54 758
4780.19 743
4780.84 834
4781.50 820
4782.15 807
4782.80 746
4783.45 804
4784.11 730
4784.76 800
4785.41 755
4786.06 697
4786.72 720
4787.37 772
4788.02 787
4788.67 749
4789.33 725
4789.98 668
4790.63 702
4791.28 717
4791.94 723
4792.59 702
4793.24 687
4793.90 738
4794.55 723
4795.20 695
4795.86 727
4796.51 687
4797.16 740
4797.82 778
4798.47 757
4799.12 722
4799.78 713
4800.43 735
4801.08 731
4801.74 834
4802.39 751
4803.05 698
4803.70 762
4804.35 760
4805.01 742
4805.66 841
4806.31 746
4806.97 757
4807.62 837
4808.28 776
4808.93 703
4809.59 786
4810.24 742
4810.89 797
4811.55 826
4812.20 758
4812.86 722
4813.51 854
4814.17 848
4814.82 746
4815.48 733
4816.13 873
4816.78 807
4817.44 805
4818.09 794
4818.75 827
4819.40 836
4820.06 849
4820.71 813
4821.37 875
4822.02 961
4822.68 882
4823.33 851
4823.99 984
4824.64 964
4825.30 1074
4825.95 987
4826.61 1080
4827.27 955
4827.92 983
4828.58 1037
4829.23 1044
4829.89 1095
4830.54 998
4831.20 874
4831.85 922
4832.51 948
4833.17 1019
4833.82 1042
4834.48 1094
4835.13 1072
4835.79 1137
4836.45 1081
4837.10 1168
4837.76 1261
4838.41 1122
4839.07 1168
4839.73 1365
4840.38 1382
4841.04 1472
4841.70 1389
4842.35 1393
4843.01 1490
4843.66 1570
4844.32 1478
4844.98 1560
4845.63 1462
4846.29 1446
4846.95 1579
4847.60 1732
4848.26 1772
4848.92 1771
4849.58 1771
4850.23 2058
4850.89 2329
4851.55 2316
4852.20 2362
4852.86 2455
4853.52 2527
4854.17 2579
4854.83 2431
4855.49 2211
4856.15 2282
4856.80 2282
4857.46 2378
4858.12 2325
4858.78 2549
4859.43 2658
4860.09 2628
4860.75 2759
4861.41 2772
4862.07 2676
4862.72 2556
4863.38 2582
4864.04 2259
4864.70 2197
4865.35 1985
4866.01 2017
4866.67 1980
4867.33 1933
4867.99 1976
4868.65 1947
4869.30 2087
4869.96 2244
4870.62 2071
4871.28 2245
4871.94 1951
4872.60 1987
4873.25 1879
4873.91 1824
4874.57 1779
4875.23 1845
4875.89 1708
4876.55 1702
4877.21 1528
4877.86 1488
4878.52 1499
4879.18 1604
4879.84 1641
4880.50 1520
4881.16 1633
4881.82 1793
4882.48 1702
4883.14 1542
4883.80 1464
4884.46 1391
4885.11 1371
4885.77 1310
4886.43 1306
4887.09 1294
4887.75 1268
4888.41 1196
4889.07 1265
4889.73 1204
4890.39 1349
4891.05 1519
4891.71 1443
4892.37 1497
4893.03 1558
4893.69 1446
4894.35 1560
4895.01 1419
4895.67 1348
4896.33 1280
4896.99 1186
4897.65 1294
4898.31 1268
4898.97 1202
4899.63 1026
4900.29 1004
4900.95 1099
4901.61 1197
4902.27 1130
4902.93 1077
4903.59 1176
4904.25 1138
4904.91 1015
4905.58 1053
4906.24 927
4906.90 986
4907.56 1107
4908.22 1076
4908.88 974
4909.54 908
4910.20 892
4910.86 924
4911.52 867
4912.18 924
4912.85 963
4913.51 990
4914.17 944
4914.83 953
4915.49 912
4916.15 910
4916.81 1003
4917.48 908
4918.14 769
4918.80 868
4919.46 863
4920.12 833
4920.78 875
4921.45 829
4922.11 755
4922.77 806
4923.43 796
4924.09 850
4924.76 882
4925.42 882
4926.08 828
4926.74 810
4927.40 890
4928.07 762
4928.73 855
4929.39 916
4930.05 878
4930.72 855
4931.38 984
4932.04 915
4932.70 802
4933.37 936
4934.03 885
4934.69 839
4935.35 931
4936.02 824
4936.68 874
4937.34 778
4938.00 815
4938.67 804
4939.33 750
4939.99 775
4940.66 805
4941.32 859
4941.98 803
4942.65 741
4943.31 649
4943.97 744
4944.64 812
4945.30 749
4945.96 788
4946.63 833
4947.29 716
4947.95 772
4948.62 735
4949.28 732
4949.94 695
4950.61 706
4951.27 732
4951.94 669
4952.60 680
4953.26 670
4953.93 792
4954.59 734
4955.26 716
4955.92 755
4956.58 656
4957.25 663
4957.91 735
4958.58 732
4959.24 755
4959.90 741
4960.57 752
4961.23 820
4961.90 731
4962.56 806
4963.23 814
4963.89 920
4964.56 842
4965.22 936
4965.89 914
4966.55 910
4967.22 1039
4967.88 968
4968.55 999
4969.21 1014
4969.88 812
4970.54 843
4971.21 876
4971.87 796
4972.54 754
4973.20 744
4973.87 732
4974.53 738
4975.20 679
4975.86 670
4976.53 827
4977.19 846
4977.86 762
4978.52 747
4979.19 759
4979.86 785
4980.52 911
4981.19 701
4981.85 798
4982.52 764
4983.19 733
4983.85 791
4984.52 695
4985.18 628
4985.85 695
4986.52 709
4987.18 711
4987.85 703
4988.51 737
4989.18 692
4989.85 690
4990.51 730
4991.18 650
4991.85 657
4992.51 650
4993.18 689
4993.85 794
4994.51 710
4995.18 689
4995.85 635
4996.51 736
4997.18 712
4997.85 638
4998.51 703
4999.18 724
4999.85 746
5000.51 729
5001.18 573
5001.85 665
5002.52 633
5003.18 596
5003.85 570
5004.52 601
5005.19 584
5005.85 606
5006.52 566
5007.19 673
5007.86 681
5008.52 665
5009.19 704
5009.86 691
5010.53 621
5011.19 633
5011.86 656
5012.53 585
5013.20 691
5013.87 591
5014.53 679
5015.20 636
5015.87 663
5016.54 678
5017.21 657
5017.87 604
5018.54 684
5019.21 715
5019.88 642
5020.55 683
5021.22 684
5021.88 694
5022.55 661
5023.22 590
5023.89 585
5024.56 682
5025.23 696
5025.90 714
5026.57 669
5027.23 656
5027.90 666
5028.57 601
5029.24 658
5029.91 596
5030.58 587
5031.25 583
5031.92 634
5032.59 631
5033.26 666
5033.93 633
5034.59 639
5035.26 570
5035.93 656
5036.60 562
5037.27 600
5037.94 637
5038.61 641
5039.28 643
5039.95 571
5040.62 610
5041.29 681
5041.96 599
5042.63 552
5043.30 595
5043.97 675
5044.64 651
5045.31 662
5045.98 675
5046.65 595
5047.32 619
5047.99 646
5048.66 676
5049.33 712
5050.00 592
5050.67 661
5051.34 601
5052.01 612
5052.68 672
5053.35 616
5054.03 669
5054.70 666
5055.37 684
5056.04 619
5056.71 544
5057.38 536
5058.05 601
5058.72 601
5059.39 589
5060.06 641
5060.73 686
5061.41 619
5062.08 661
5062.75 638
5063.42 708
5064.09 603
5064.76 616
5065.43 586
5066.10 603
5066.78 595
5067.45 634
5068.12 622
5068.79 645
5069.46 644
5070.13 574
5070.81 655
5071.48 679
5072.15 648
5072.82 591
5073.49 597
5074.17 523
5074.84 586
5075.51 638
5076.18 685
5076.85 671
5077.53 648
5078.20 690
5078.87 707
5079.54 721
5080.22 694
5080.89 737
5081.56 753
5082.23 803
5082.91 778
5083.58 644
5084.25 695
5084.92 668
5085.60 678
5086.27 670
5086.94 648
5087.61 622
5088.29 626
5088.96 695
5089.63 718
5090.31 724
5090.98 654
5091.65 663
5092.33 745
5093.00 769
5093.67 762
5094.35 760
5095.02 756
5095.69 737
5096.37 739
5097.04 822
5097.71 833
5098.39 807
5099.06 768
5099.73 696
5100.41 697
5101.08 709
5101.76 704
5102.43 728
5103.10 714
5103.78 729
5104.45 651
5105.12 669
5105.80 655
5106.47 730
5107.15 708
5107.82 648
5108.50 661
5109.17 677
5109.84 697
5110.52 647
5111.19 657
5111.87 669
5112.54 691
5113.22 751
5113.89 657
5114.57 619
5115.24 600
5115.92 581
5116.59 611
5117.27 624
5117.94 606
5118.61 631
5119.29 543
5119.96 567
5120.64 683
5121.31 758
5121.99 732
5122.67 675
5123.34 733
5124.02 792
5124.69 676
5125.37 651
5126.04 662
5126.72 675
5127.39 655
5128.07 628
5128.74 617
5129.42 689
5130.10 607
5130.77 662
5131.45 675
5132.12 664
5132.80 704
5133.47 664
5134.15 637
5134.83 644
5135.50 677
5136.18 691
5136.85 640
5137.53 659
5138.21 620
5138.88 608
5139.56 640
5140.24 679
5140.91 650
5141.59 627
5142.27 627
5142.94 707
5143.62 751
5144.30 669
5144.97 583
5145.65 538
5146.33 574
5147.00 616
5147.68 583
5148.36 529
5149.03 602
5149.71 588
5150.39 534
5151.06 578
5151.74 590
5152.42 575
5153.10 625
5153.77 485
5154.45 531
5155.13 553
5155.80 584
5156.48 579
5157.16 609
5157.84 578
5158.51 638
5159.19 666
5159.87 645
5160.55 687
5161.23 587
5161.90 535
5162.58 531
5163.26 567
5163.94 695
5164.61 555
5165.29 585
5165.97 674
5166.65 679
5167.33 596
5168.00 572
5168.68 582
5169.36 636
5170.04 540
5170.72 596
5171.40 632
5172.07 543
5172.75 593
5173.43 604
5174.11 616
5174.79 631
5175.47 593
5176.15 561
5176.83 606
5177.50 627
5178.18 630
5178.86 643
5179.54 700
5180.22 602
5180.90 592
5181.58 657
5182.26 691
5182.94 715
5183.62 624
5184.29 690
5184.97 692
5185.65 706
5186.33 715
5187.01 634
5187.69 691
5188.37 686
5189.05 632
5189.73 674
5190.41 599
5191.09 574
5191.77 573
5192.45 562
5193.13 614
5193.81 542
5194.49 546
5195.17 532
5195.85 580
5196.53 564
5197.21 476
5197.89 598
5198.57 550
5199.25 603
5199.93 643
5200.61 671
5201.29 636
5201.97 626
5202.65 595
5203.33 614
5204.01 589
5204.69 565
5205.37 606
5206.05 598
5206.73 630
5207.42 579
5208.10 561
5208.78 634
5209.46 635
5210.14 629
5210.82 634
5211.50 602
5212.18 629
5212.86 683
5213.54 634
5214.23 569
5214.91 625
5215.59 611
5216.27 575
5216.95 588
5217.63 663
5218.31 630
5219.00 633
5219.68 749
5220.36 683
5221.04 647
5221.72 734
5222.40 709
5223.09 584
5223.77 645
5224.45 679
5225.13 799
5225.81 743
5226.50 740
5227.18 666
5227.86 686
5228.54 626
5229.22 611
5229.91 709
5230.59 613
5231.27 575
5231.95 574
5232.64 521
5233.32 542
5234.00 524
5234.68 570
5235.37 614
5236.05 561
5236.73 569
5237.41 605
5238.10 599
5238.78 649
5239.46 720
5240.14 651
5240.83 687
5241.51 759
5242.19 716
5242.88 725
5243.56 686
5244.24 657
5244.93 613
5245.61 594
5246.29 683
5246.98 598
5247.66 613
5248.34 603
5249.03 579
5249.71 630
5250.39 659
5251.08 621
5251.76 593
5252.44 680
5253.13 694
5253.81 747
5254.50 660
5255.18 648
5255.86 682
5256.55 767
5257.23 717
5257.92 622
5258.60 574
5259.28 523
5259.97 585
5260.65 624
5261.34 642
5262.02 655
5262.71 716
5263.39 731
5264.07 707
5264.76 730
5265.44 651
5266.13 649
5266.81 616
5267.50 637
5268.18 691
5268.87 701
5269.55 657
5270.24 714
5270.92 621
5271.61 559
5272.29 634
5272.98 612
5273.66 543
5274.35 516
5275.03 653
5275.72 601
5276.40 573
5277.09 542
5277.77 585
5278.46 636
5279.14 562
5279.83 531
5280.52 533
5281.20 580
5281.89 635
5282.57 692
5283.26 740
5283.94 680
5284.63 576
5285.32 662
5286.00 617
5286.69 641
5287.37 642
5288.06 623
5288.75 594
5289.43 605
5290.12 578
5290.80 601
5291.49 553
5292.18 604
5292.86 538
5293.55 554
5294.24 584
5294.92 515
5295.61 622
5296.30 678
5296.98 556
5297.67 599
5298.36 610
5299.04 576
5299.73 582
5300.42 631
5301.10 627
5301.79 648
5302.48 684
5303.16 736
5303.85 743
5304.54 695
5305.22 703
5305.91 612
5306.60 666
5307.29 672
5307.97 596
5308.66 599
5309.35 617
5310.04 591
5310.72 674
5311.41 733
5312.10 711
5312.79 657
5313.47 698
5314.16 661
5314.85 783
5315.54 705
5316.23 746
5316.91 734
5317.60 633
5318.29 676
5318.98 697
5319.67 617
5320.35 711
5321.04 772
5321.73 727
5322.42 690
5323.11 784
5323.79 905
5324.48 755
5325.17 689
5325.86 724
5326.55 691
5327.24 592
5327.93 641
5328.61 647
5329.30 640
5329.99 679
5330.68 609
5331.37 691
5332.06 645
5332.75 642
5333.44 638
5334.13 620
5334.81 646
5335.50 557
5336.19 564
5336.88 622
5337.57 636
5338.26 590
5338.95 638
5339.64 677
5340.33 622
5341.02 663
5341.71 656
5342.40 608
5343.09 603
5343.78 603
5344.47 657
5345.16 677
5345.85 557
5346.54 591
5347.22 636
5347.91 630
5348.60 625
5349.29 697
5349.98 651
5350.67 687
5351.37 662
5352.06 614
5352.75 653
5353.44 719
5354.13 690
5354.82 666
5355.51 636
5356.20 574
5356.89 593
5357.58 653
5358.27 632
5358.96 614
5359.65 581
5360.34 585
5361.03 509
5361.72 565
5362.41 523
5363.10 600
5363.80 624
5364.49 663
5365.18 640
5365.87 587
5366.56 679
5367.25 594
5367.94 575
5368.63 544
5369.32 593
5370.02 613
5370.71 587
5371.40 546
5372.09 534
5372.78 559
5373.47 595
5374.16 614
5374.86 564
5375.55 618
5376.24 602
5376.93 565
5377.62 553
5378.32 577
5379.01 617
5379.70 548
5380.39 497
5381.08 521
5381.78 573
5382.47 581
5383.16 527
5383.85 533
5384.54 491
5385.24 535
5385.93 564
5386.62 614
5387.31 545
5388.01 571
5388.70 577
5389.39 500
5390.08 562
5390.78 592
5391.47 593
5392.16 629
5392.85 573
5393.55 636
5394.24 644
5394.93 604
5395.63 604
5396.32 660
5397.01 544
5397.71 536
5398.40 607
5399.09 586
5399.79 523
5400.48 483
5401.17 543
5401.87 574
5402.56 556
5403.25 490
5403.95 550
5404.64 625
5405.33 571
5406.03 526
5406.72 568
5407.41 595
5408.11 596
5408.80 593
5409.50 560
5410.19 579
5410.88 572
5411.58 598
5412.27 680
5412.97 547
5413.66 580
5414.35 591
5415.05 565
5415.74 591
5416.44 619
5417.13 604
5417.83 595
5418.52 557
5419.21 618
5419.91 637
5420.60 641
5421.30 590
5421.99 571
5422.69 621
5423.38 593
5424.08 608
5424.77 643
5425.47 654
5426.16 541
5426.86 612
5427.55 627
5428.25 572
5428.94 569
5429.64 624
5430.33 645
5431.03 627
5431.72 687
5432.42 666
5433.11 637
5433.81 646
5434.50 671
5435.20 596
5435.90 563
5436.59 646
5437.29 701
5437.98 784
5438.68 813
5439.37 724
5440.07 758
5440.77 772
5441.46 775
5442.16 837
5442.85 832
5443.55 789
5444.25 683
5444.94 761
5445.64 691
5446.34 676
5447.03 857
5447.73 885
5448.42 857
5449.12 836
5449.82 895
5450.51 802
5451.21 789
5451.91 860
5452.60 876
5453.30 875
5454.00 822
5454.69 723
5455.39 766
5456.09 744
5456.78 686
5457.48 703
5458.18 763
5458.88 659
5459.57 759
5460.27 771
5460.97 776
5461.66 751
5462.36 723
5463.06 802
5463.76 773
5464.45 756
5465.15 726
5465.85 813
5466.55 807
5467.24 806
5467.94 830
5468.64 791
5469.34 896
5470.03 759
5470.73 679
5471.43 749
5472.13 773
5472.83 771
5473.52 867
5474.22 883
5474.92 864
5475.62 758
5476.32 878
5477.01 991
5477.71 999
5478.41 1079
5479.11 1136
5479.81 1197
5480.51 1345
5481.20 1512
5481.90 1674
5482.60 1739
5483.30 1840
5484.00 1763
5484.70 1842
5485.40 1786
5486.09 1459
5486.79 1412
5487.49 1315
5488.19 1250
5488.89 1238
5489.59 1176
5490.29 1146
5490.99 1038
5491.69 1062
5492.39 1172
5493.09 1146
5493.78 1065
5494.48 1063
5495.18 1180
5495.88 1200
5496.58 1378
5497.28 1295
5497.98 1309
5498.68 1325
5499.38 1580
5500.08 1723
5500.78 1914
5501.48 2046
5502.18 2317
5502.88 2726
5503.58 2828
5504.28 2810
5504.98 2658
5505.68 2453
5506.38 2197
5507.08 2044
5507.78 1854
5508.48 1519
5509.18 1332
5509.88 1265
5510.58 1183
5511.28 1088
5511.98 1169
5512.68 1026
5513.38 991
5514.08 922
5514.78 1023
5515.48 1072
5516.18 1014
5516.89 916
5517.59 1003
5518.29 960
5518.99 860
5519.69 903
5520.39 934
5521.09 975
5521.79 939
5522.49 884
5523.19 1000
5523.90 852
5524.60 910
5525.30 861
5526.00 751
5526.70 694
5527.40 694
5528.10 774
5528.81 763
5529.51 764
5530.21 759
5530.91 756
5531.61 797
5532.31 692
5533.02 848
5533.72 786
5534.42 801
5535.12 783
5535.82 664
5536.52 741
5537.23 791
5537.93 701
5538.63 648
5539.33 632
5540.04 669
5540.74 724
5541.44 785
5542.14 725
5542.84 662
5543.55 694
5544.25 730
5544.95 683
5545.65 642
5546.36 715
5547.06 678
5547.76 630
5548.47 617
5549.17 651
5549.87 657
5550.57 609
5551.28 639
5551.98 683
5552.68 672
5553.39 653
5554.09 650
5554.79 609
5555.50 662
5556.20 656
5556.90 556
5557.61 641
5558.31 606
5559.01 620
5559.72 606
5560.42 651
5561.12 616
5561.83 627
5562.53 615
5563.23 621
5563.94 613
5564.64 688
5565.35 686
5566.05 717
5566.75 714
5567.46 677
5568.16 635
5568.86 680
5569.57 633
5570.27 563
5570.98 586
5571.68 633
5572.39 627
5573.09 588
5573.79 612
5574.50 679
5575.20 612
5575.91 637
5576.61 667
5577.32 578
5578.02 607
5578.73 581
5579.43 603
5580.14 589
5580.84 594
5581.55 595
5582.25 552
5582.96 519
5583.66 573
5584.37 505
5585.07 553
5585.78 580
5586.48 639
5587.19 627
5587.89 572
5588.60 584
5589.30 687
5590.01 569
5590.71 589
5591.42 559
5592.12 596
5592.83 567
5593.53 543
5594.24 604
5594.95 493
5595.65 563
5596.36 664
5597.06 639
5597.77 606
5598.48 588
5599.18 533
5599.89 597
5600.59 646
5601.30 615
5602.01 609
5602.71 603
5603.42 595
5604.12 535
5604.83 605
5605.54 568
5606.24 541
5606.95 690
5607.66 581
5608.36 620
5609.07 503
5609.78 497
5610.48 571
5611.19 523
5611.90 645
5612.60 573
5613.31 572
5614.02 605
5614.72 590
5615.43 503
5616.14 569
5616.85 652
5617.55 580
5618.26 604
5618.97 548
5619.67 541
5620.38 537
5621.09 600
5621.80 569
5622.50 548
5623.21 557
5623.92 576
5624.63 580
5625.33 565
5626.04 556
5626.75 586
5627.46 553
5628.16 571
5628.87 652
5629.58 658
5630.29 605
5631.00 620
5631.70 650
5632.41 640
5633.12 653
5633.83 605
5634.54 562
5635.24 643
5635.95 657
5636.66 606
5637.37 561
5638.08 654
5638.79 692
5639.50 644
5640.20 557
5640.91 521
5641.62 550
5642.33 649
5643.04 625
5643.75 685
5644.46 632
5645.17 607
5645.87 608
5646.58 661
5647.29 633
5648.00 584
5648.71 625
5649.42 641
5650.13 661
5650.84 549
5651.55 585
5652.26 591
5652.97 602
5653.67 631
5654.38 603
5655.09 584
5655.80 616
5656.51 620
5657.22 763
5657.93 822
5658.64 787
5659.35 786
5660.06 852
5660.77 804
5661.48 832
5662.19 920
5662.90 857
5663.61 771
5664.32 728
5665.03 650
5665.74 685
5666.45 602
5667.16 630
5667.87 558
5668.58 526
5669.29 622
5670.00 611
5670.71 647
5671.42 554
5672.14 543
5672.85 658
5673.56 721
5674.27 671
5674.98 586
5675.69 629
5676.40 617
5677.11 623
5677.82 632
5678.53 621
5679.24 585
5679.95 577
5680.67 568
5681.38 548
5682.09 617
5682.80 586
5683.51 659
5684.22 663
5684.93 609
5685.64 590
5686.36 559
5687.07 578
5687.78 598
5688.49 557
5689.20 591
5689.91 522
5690.63 580
5691.34 637
5692.05 594
5692.76 508
5693.47 572
5694.18 565
5694.90 601
5695.61 561
5696.32 519
5697.03 573
5697.75 551
5698.46 483
5699.17 505
5699.88 497
5700.59 563
5701.31 609
5702.02 591
5702.73 568
5703.44 568
5704.16 523
5704.87 538
5705.58 565
5706.29 526
5707.01 565
5707.72 563
5708.43 525
5709.15 578
5709.86 563
5710.57 565
5711.28 487
5712.00 510
5712.71 491
5713.42 576
5714.14 550
5714.85 593
5715.56 551
5716.28 555
5716.99 444
5717.70 476
5718.42 447
5719.13 482
5719.84 494
5720.56 457
5721.27 447
5721.99 499
5722.70 611
5723.41 579
5724.13 575
5724.84 523
5725.55 555
5726.27 554
5726.98 540
5727.70 506
5728.41 533
5729.12 570
5729.84 544
5730.55 505
5731.27 478
5731.98 566
5732.70 568
5733.41 633
5734.13 596
5734.84 584
5735.55 500
5736.27 498
5736.98 552
5737.70 540
5738.41 527
5739.13 568
5739.84 585
5740.56 562
5741.27 514
5741.99 524
5742.70 554
5743.42 547
5744.13 481
5744.85 463
5745.56 484
5746.28 518
5746.99 513
5747.71 499
5748.42 484
5749.14 524
5749.85 590
5750.57 533
5751.29 531
5752.00 547
5752.72 584
5753.43 577
5754.15 482
5754.86 540
5755.58 532
5756.30 510
5757.01 446
5757.73 476
5758.44 549
5759.16 522
5759.87 491
5760.59 495
5761.31 478
5762.02 485
5762.74 519
5763.46 533
5764.17 516
5764.89 507
5765.60 420
5766.32 446
5767.04 491
5767.75 492
5768.47 502
5769.19 467
5769.90 512
5770.62 535
5771.34 457
5772.05 512
5772.77 467
5773.49 472
5774.21 556
5774.92 519
5775.64 508
5776.36 521
5777.07 616
5777.79 611
5778.51 494
5779.23 563
5779.94 523
5780.66 560
5781.38 517
5782.09 538
5782.81 582
5783.53 570
5784.25 490
5784.96 546
5785.68 560
5786.40 453
5787.12 502
5787.84 526
5788.55 517
5789.27 458
5789.99 488
5790.71 515
5791.43 466
5792.14 496
5792.86 472
5793.58 514
5794.30 535
5795.02 514
5795.73 544
5796.45 513
5797.17 532
5797.89 552
5798.61 571
5799.33 591
5800.05 597
5800.76 585
5801.48 610
5802.20 605
5802.92 688
5803.64 730
5804.36 760
5805.08 778
5805.80 848
5806.51 911
5807.23 804
5807.95 769
5808.67 725
5809.39 679
5810.11 672
5810.83 602
5811.55 627
5812.27 580
5812.99 520
5813.71 527
5814.43 556
5815.14 554
5815.86 630
5816.58 595
5817.30 617
5818.02 600
5818.74 550
5819.46 549
5820.18 568
5820.90 575
5821.62 601
5822.34 513
5823.06 587
5823.78 626
5824.50 634
5825.22 633
5825.94 558
5826.66 581
5827.38 612
5828.10 559
5828.82 566
5829.54 581
5830.26 568
5830.98 666
5831.71 611
5832.43 516
5833.15 525
5833.87 585
5834.59 548
5835.31 630
5836.03 548
5836.75 536
5837.47 597
5838.19 607
5838.91 600
5839.63 661
5840.36 559
5841.08 524
5841.80 552
5842.52 576
5843.24 577
5843.96 536
5844.68 535
5845.40 522
5846.13 534
5846.85 572
5847.57 554
5848.29 570
5849.01 567
5849.73 581
5850.45 637
5851.18 598
5851.90 580
5852.62 586
5853.34 558
5854.06 525
5854.79 609
5855.51 509
5856.23 563
5856.95 642
5857.67 664
5858.40 646
5859.12 617
5859.84 585
5860.56 606
5861.28 538
5862.01 584
5862.73 520
5863.45 499
5864.17 543
5864.90 548
5865.62 550
5866.34 579
5867.07 552
5867.79 607
5868.51 627
5869.23 604
5869.96 551
5870.68 552
5871.40 568
5872.13 695
5872.85 680
5873.57 640
5874.29 651
5875.02 606
5875.74 568
5876.46 561
5877.19 579
5877.91 574
5878.63 525
5879.36 523
5880.08 616
5880.81 534
5881.53 501
5882.25 565
5882.98 604
5883.70 639
5884.42 608
5885.15 666
5885.87 572
5886.60 687
5887.32 698
5888.04 621
5888.77 597
5889.49 673
5890.22 706
5890.94 643
5891.66 625
5892.39 645
5893.11 630
5893.84 660
5894.56 618
5895.29 592
5896.01 582
5896.73 592
5897.46 619
5898.18 617
5898.91 575
5899.63 550
5900.36 630
5901.08 686
5901.81 635
5902.53 591
5903.26 651
5903.98 616
5904.71 621
5905.43 611
5906.16 694
5906.88 642
5907.61 656
5908.33 701
5909.06 654
5909.78 574
5910.51 570
5911.23 614
5911.96 660
5912.69 690
5913.41 652
5914.14 694
5914.86 674
5915.59 672
5916.31 657
5917.04 682
5917.77 670
5918.49 700
5919.22 675
5919.94 630
5920.67 718
5921.39 677
5922.12 670
5922.85 643
5923.57 639
5924.30 673
5925.03 695
5925.75 726
5926.48 762
5927.20 747
5927.93 912
5928.66 831
5929.38 772
5930.11 738
5930.84 691
5931.56 769
5932.29 766
5933.02 791
5933.74 824
5934.47 888
5935.20 898
5935.93 810
5936.65 793
5937.38 853
5938.11 914
5938.83 964
5939.56 938
5940.29 937
5941.02 942
5941.74 1000
5942.47 1010
5943.20 1113
5943.92 1079
5944.65 1008
5945.38 1002
5946.11 1014
5946.83 1138
5947.56 1170
5948.29 1141
5949.02 1158
5949.75 1181
5950.47 1244
5951.20 1290
5951.93 1422
5952.66 1602
5953.39 1759
5954.11 1754
5954.84 1759
5955.57 1887
5956.30 1893
5957.03 1933
5957.75 1854
5958.48 1826
5959.21 1833
5959.94 1596
5960.67 1515
5961.40 1635
5962.12 1654
5962.85 1564
5963.58 1624
5964.31 1790
5965.04 1802
5965.77 1737
5966.50 1952
5967.23 2302
5967.95 2479
5968.68 2798
5969.41 3025
5970.14 2978
5970.87 3117
5971.60 3123
5972.33 2765
5973.06 2614
5973.79 2530
5974.52 2382
5975.25 2163
5975.98 2064
5976.71 2109
5977.43 2002
5978.16 2101
5978.89 2104
5979.62 1954
5980.35 2014
5981.08 2045
5981.81 2136
5982.54 2265
5983.27 2275
5984.00 2362
5984.73 2417
5985.46 2384
5986.19 2404
5986.92 2330
5987.65 2446
5988.38 2348
5989.11 2236
5989.84 2435
5990.57 2401
5991.30 2418
5992.03 2409
5992.76 2357
5993.49 2205
5994.22 2140
5994.96 2183
5995.69 2230
5996.42 2368
5997.15 2264
5997.88 2362
5998.61 2530
5999.34 2467
6000.07 2602
6000.80 2629
6001.53 2666
6002.26 2734
6002.99 2745
6003.73 2541
6004.46 2498
6005.19 2543
6005.92 2570
6006.65 2535
6007.38 2526
6008.11 2494
6008.84 2565
6009.58 2629
6010.31 2712
6011.04 3069
6011.77 3522
6012.50 4065
6013.23 4972
6013.97 5886
6014.70 6820
6015.43 7632
6016.16 8576
6016.89 9392
6017.62 9617
6018.36 9399
6019.09 9037
6019.82 8322
6020.55 7362
6021.29 6366
6022.02 5574
6022.75 4556
6023.48 3754
6024.21 3367
6024.95 2879
6025.68 2510
6026.41 2262
6027.14 2041
6027.88 2071
6028.61 2075
6029.34 1859
6030.07 1893
6030.81 1813
6031.54 1722
6032.27 1695
6033.01 1724
6033.74 1730
6034.47 1657
6035.20 1693
6035.94 1757
6036.67 1670
6037.40 1649
6038.14 1666
6038.87 1655
6039.60 1559
6040.34 1793
6041.07 1646
6041.80 1696
6042.54 1823
6043.27 1832
6044.00 1837
6044.74 1846
6045.47 1967
6046.21 1968
6046.94 1860
6047.67 2068
6048.41 2260
6049.14 2139
6049.87 2163
6050.61 2140
6051.34 2177
6052.08 2424
6052.81 2674
6053.54 2965
6054.28 3205
6055.01 3430
6055.75 3642
6056.48 3695
6057.22 3772
6057.95 3591
6058.68 3330
6059.42 3006
6060.15 2627
6060.89 2330
6061.62 2237
6062.36 2186
6063.09 1923
6063.83 1904
6064.56 1902
6065.30 1931
6066.03 1876
6066.77 1899
6067.50 1916
6068.24 1798
6068.97 1821
6069.71 1779
6070.44 1802
6071.18 1754
6071.91 1676
6072.65 1649
6073.38 1652
6074.12 1655
6074.85 1495
6075.59 1463
6076.32 1506
6077.06 1458
6077.80 1382
6078.53 1461
6079.27 1461
6080.00 1429
6080.74 1410
6081.47 1351
6082.21 1330
6082.95 1372
6083.68 1427
6084.42 1463
6085.15 1355
6085.89 1286
6086.63 1332
6087.36 1366
6088.10 1296
6088.83 1257
6089.57 1261
6090.31 1234
6091.04 1298
6091.78 1262
6092.52 1207
6093.25 1180
6093.99 1240
6094.73 1287
6095.46 1236
6096.20 1267
6096.94 1227
6097.67 1180
6098.41 1124
6099.15 1132
6099.88 1162
6100.62 1083
6101.36 1036
6102.10 999
6102.83 1035
6103.57 955
6104.31 995
6105.04 1075
6105.78 1043
6106.52 1004
6107.26 1001
6107.99 1075
6108.73 1123
6109.47 1167
6110.21 1049
6110.94 982
6111.68 994
6112.42 1027
6113.16 1094
6113.89 1048
6114.63 1016
6115.37 1027
6116.11 1039
6116.85 1093
6117.58 1078
6118.32 1082
6119.06 1009
6119.80 1050
6120.54 1093
6121.27 1060
6122.01 1151
6122.75 1113
6123.49 1045
6124.23 1050
6124.97 1036
6125.70 1107
6126.44 1079
6127.18 1137
6127.92 1099
6128.66 1120
6129.40 1135
6130.14 1160
6130.88 1201
6131.61 1221
6132.35 1107
6133.09 1091
6133.83 1038
6134.57 1109
6135.31 1160
6136.05 1200
6136.79 1104
6137.53 1144
6138.27 1121
6139.01 1068
6139.74 1300
6140.48 1276
6141.22 1177
6141.96 1081
6142.70 1169
6143.44 1222
6144.18 1212
6144.92 1134
6145.66 1195
6146.40 1171
6147.14 1172
6147.88 1203
6148.62 1121
6149.36 1096
6150.10 1120
6150.84 1179
6151.58 1183
6152.32 1094
6153.06 1092
6153.80 1260
6154.54 1192
6155.28 1163
6156.02 1177
6156.76 1321
6157.50 1370
6158.24 1368
6158.98 1372
6159.72 1351
6160.46 1308
6161.21 1327
6161.95 1522
6162.69 1420
6163.43 1504
6164.17 1594
6164.91 1574
6165.65 1555
6166.39 1643
6167.13 1737
6167.87 1801
6168.61 1931
6169.36 2056
6170.10 2005
6170.84 2142
6171.58 2138
6172.32 2037
6173.06 1936
6173.80 2102
6174.54 1989
6175.29 1989
6176.03 1831
6176.77 1903
6177.51 1830
6178.25 1735
6178.99 1666
6179.74 1626
6180.48 1679
6181.22 1609
6181.96 1774
6182.70 1661
6183.45 1724
6184.19 1758
6184.93 1859
6185.67 1839
6186.41 1883
6187.16 1890
6187.90 1856
6188.64 1847
6189.38 1941
6190.12 1849
6190.87 1984
6191.61 1939
6192.35 2034
6193.09 2165
6193.84 2152
6194.58 2421
6195.32 2389
6196.07 2514
6196.81 2556
6197.55 2517
6198.29 2586
6199.04 2557
6199.78 2578
6200.52 2601
6201.27 2683
6202.01 2484
6202.75 2476
6203.50 2546
6204.24 2580
6204.98 2679
6205.73 2872
6206.47 3491
6207.21 3999
6207.96 4727
6208.70 5799
6209.44 7371
6210.19 9317
6210.93 11190
6211.67 12783
6212.42 13819
6213.16 14946
6213.90 14915
6214.65 14089
6215.39 12717
6216.14 11115
6216.88 9333
6217.62 7580
6218.37 6203
6219.11 5064
6219.86 4113
6220.60 3541
6221.35 3026
6222.09 2666
6222.83 2475
6223.58 2189
6224.32 2043
6225.07 2047
6225.81 2008
6226.56 1801
6227.30 1775
6228.05 1890
6228.79 1874
6229.53 1730
6230.28 1770
6231.02 1706
6231.77 1673
6232.51 1548
6233.26 1418
6234.00 1428
6234.75 1273
6235.49 1221
6236.24 1324
6236.98 1387
6237.73 1436
6238.48 1511
6239.22 1550
6239.97 1648
6240.71 1820
6241.46 2000
6242.20 2060
6242.95 2226
6243.69 2203
6244.44 2242
6245.18 2215
6245.93 2079
6246.68 2065
6247.42 1907
6248.17 1869
6248.91 1897
6249.66 1851
6250.41 1892
6251.15 1901
6251.90 1964
6252.64 2029
6253.39 2002
6254.14 1834
6254.88 1832
6255.63 1729
6256.38 1768
6257.12 1778
6257.87 1673
6258.61 1651
6259.36 1560
6260.11 1502
6260.85 1561
6261.60 1474
6262.35 1459
6263.09 1537
6263.84 1441
6264.59 1388
6265.34 1372
6266.08 1334
6266.83 1368
6267.58 1332
6268.32 1349
6269.07 1357
6269.82 1339
6270.56 1393
6271.31 1395
6272.06 1406
6272.81 1317
6273.55 1328
6274.30 1444
6275.05 1590
6275.80 1482
6276.54 1481
6277.29 1450
6278.04 1471
6278.79 1433
6279.53 1372
6280.28 1416
6281.03 1491
6281.78 1479
6282.53 1510
6283.27 1470
6284.02 1524
6284.77 1604
6285.52 1613
6286.27 1425
6287.01 1355
6287.76 1218
6288.51 1242
6289.26 1260
6290.01 1163
6290.76 1201
6291.50 1205
6292.25 1133
6293.00 1086
6293.75 1094
6294.50 1122
6295.25 1110
6296.00 1085
6296.74 1071
6297.49 1070
6298.24 1049
6298.99 968
6299.74 951
6300.49 1000
6301.24 1030
6301.99 995
6302.74 1001
6303.49 1010
6304.23 964
6304.98 916
6305.73 955
6306.48 1020
6307.23 978
6307.98 1005
6308.73 1031
6309.48 982
6310.23 946
6310.98 972
6311.73 986
6312.48 1141
6313.23 1116
6313.98 1193
6314.73 1124
6315.48 1196
6316.23 1093
6316.98 1116
6317.73 1162
6318.48 1102
6319.23 1108
6319.98 1070
6320.73 1024
6321.48 1108
6322.23 1085
6322.98 1040
6323.73 966
6324.48 967
6325.23 1049
6325.98 935
6326.73 859
6327.48 886
6328.23 943
6328.98 952
6329.73 864
6330.49 798
6331.24 777
6331.99 844
6332.74 890
6333.49 874
6334.24 891
6334.99 904
6335.74 914
6336.49 930
6337.24 893
6338.00 887
6338.75 885
6339.50 896
6340.25 923
6341.00 934
6341.75 834
6342.50 879
6343.25 861
6344.01 975
6344.76 1009
6345.51 921
6346.26 989
6347.01 974
6347.77 1008
6348.52 984
6349.27 943
6350.02 1073
6350.77 1020
6351.52 1103
6352.28 1153
6353.03 1207
6353.78 1256
6354.53 1287
6355.29 1392
6356.04 1446
6356.79 1387
6357.54 1485
6358.29 1469
6359.05 1403
6359.80 1334
6360.55 1235
6361.30 1245
6362.06 1184
6362.81 1188
6363.56 1168
6364.32 1095
6365.07 1077
6365.82 1056
6366.57 990
6367.33 1031
6368.08 975
6368.83 1011
6369.59 1047
6370.34 1047
6371.09 1037
6371.85 1076
6372.60 1023
6373.35 1066
6374.11 984
6374.86 988
6375.61 1015
6376.37 1048
6377.12 1050
6377.87 1008
6378.63 988
6379.38 934
6380.13 924
6380.89 955
6381.64 929
6382.40 1005
6383.15 976
6383.90 977
6384.66 977
6385.41 961
6386.17 953
6386.92 914
6387.67 975
6388.43 896
6389.18 915
6389.94 882
6390.69 857
6391.45 866
6392.20 746
6392.95 851
6393.71 910
6394.46 829
6395.22 809
6395.97 757
6396.73 794
6397.48 845
6398.24 828
6398.99 795
6399.75 760
6400.50 857
6401.26 809
6402.01 782
6402.77 869
6403.52 817
6404.28 745
6405.03 791
6405.79 803
6406.54 764
6407.30 765
6408.05 730
6408.81 871
6409.56 787
6410.32 787
6411.08 824
6411.83 841
6412.59 879
6413.34 847
6414.10 863
6414.85 851
6415.61 886
6416.37 869
6417.12 792
6417.88 759
6418.63 805
6419.39 895
6420.15 828
6420.90 791
6421.66 836
6422.41 768
6423.17 778
6423.93 788
6424.68 812
6425.44 734
6426.20 744
6426.95 772
6427.71 825
6428.47 814
6429.22 749
6429.98 714
6430.73 700
6431.49 703
6432.25 712
6433.01 814
6433.76 779
6434.52 768
6435.28 765
6436.03 794
6436.79 813
6437.55 772
6438.30 794
6439.06 799
6439.82 749
6440.58 788
6441.33 781
6442.09 719
6442.85 725
6443.61 785
6444.36 796
6445.12 838
6445.88 872
6446.64 801
6447.39 832
6448.15 797
6448.91 775
6449.67 896
6450.42 856
6451.18 872
6451.94 804
6452.70 789
6453.46 774
6454.21 837
6454.97 733
6455.73 879
6456.49 845
6457.25 786
6458.01 798
6458.76 864
6459.52 896
6460.28 889
6461.04 895
6461.80 863
6462.56 859
6463.32 918
6464.07 949
6464.83 927
6465.59 876
6466.35 871
6467.11 957
6467.87 947
6468.63 938
6469.39 992
6470.15 992
6470.90 925
6471.66 955
6472.42 969
6473.18 954
6473.94 981
6474.70 977
6475.46 1044
6476.22 1081
6476.98 1050
6477.74 1106
6478.50 1119
6479.26 1149
6480.02 1083
6480.78 1048
6481.54 1155
6482.30 1146
6483.06 1109
6483.82 1071
6484.58 1155
6485.34 1182
6486.10 1226
6486.86 1305
6487.62 1206
6488.38 1173
6489.14 1209
6489.90 1290
6490.66 1321
6491.42 1393
6492.18 1310
6492.94 1356
6493.70 1461
6494.46 1502
6495.22 1589
6495.98 1635
6496.74 1722
6497.50 1799
6498.26 1791
6499.02 1753
6499.78 1821
6500.54 1821
6501.30 1748
6502.06 1850
6502.83 1797
6503.59 1703
6504.35 1716
6505.11 1804
6505.87 1851
6506.63 1725
6507.39 1722
6508.15 1780
6508.91 1884
6509.68 1921
6510.44 2027
6511.20 1839
6511.96 1971
6512.72 2048
6513.48 2077
6514.25 2088
6515.01 2120
6515.77 2263
6516.53 2198
6517.29 2191
6518.05 2125
6518.82 2149
6519.58 2264
6520.34 2270
6521.10 2227
6521.86 2328
6522.63 2410
6523.39 2510
6524.15 2549
6524.91 2688
6525.67 2777
6526.44 3011
6527.20 3194
6527.96 3470
6528.72 3721
6529.49 4162
6530.25 4485
6531.01 4916
6531.77 5020
6532.54 4968
6533.30 5065
6534.06 5145
6534.83 5321
6535.59 5648
6536.35 6420
6537.11 7603
6537.88 8892
6538.64 10346
6539.40 11521
6540.17 12378
6540.93 12488
6541.69 12240
6542.46 11124
6543.22 9880
6543.98 8282
6544.75 6886
6545.51 5422
6546.27 4401
6547.04 3683
6547.80 3084
6548.56 2760
6549.33 2285
6550.09 2182
6550.86 1964
6551.62 1806
6552.38 1831
6553.15 1857
6553.91 1820
6554.67 1794
6555.44 1761
6556.20 1639
6556.97 1706
6557.73 1750
6558.50 1633
6559.26 1540
6560.02 1439
6560.79 1517
6561.55 1430
6562.32 1427
6563.08 1526
6563.85 1612
6564.61 1604
6565.37 1720
6566.14 1866
6566.90 1984
6567.67 2058
6568.43 2104
6569.20 1978
6569.96 2067
6570.73 2104
6571.49 2035
6572.26 1897
6573.02 1952
6573.79 1893
6574.55 1918
6575.32 1948
6576.08 2051
6576.85 2350
6577.61 2304
6578.38 2429
6579.15 2446
6579.91 2521
6580.68 2471
6581.44 2269
6582.21 2226
6582.97 2198
6583.74 2092
6584.50 2197
6585.27 2081
6586.04 2019
6586.80 1901
6587.57 1917
6588.33 2018
6589.10 1944
6589.87 1915
6590.63 1920
6591.40 1940
6592.16 2085
6592.93 2066
6593.70 2158
6594.46 2344
6595.23 2427
6596.00 2719
6596.76 2801
6597.53 2869
6598.30 2980
6599.06 3149
6599.83 2961
6600.59 2994
6601.36 2789
6602.13 2634
6602.90 2499
6603.66 2358
6604.43 2289
6605.20 2138
6605.96 2110
6606.73 2054
6607.50 2188
6608.26 2174
6609.03 2223
6609.80 2311
6610.57 2504
6611.33 2596
6612.10 2705
6612.87 2898
6613.64 2746
6614.40 2525
6615.17 2570
6615.94 2513
6616.71 2319
6617.47 2127
6618.24 2018
6619.01 1867
6619.78 1750
6620.54 1654
6621.31 1509
6622.08 1482
6622.85 1395
6623.62 1397
6624.38 1355
6625.15 1286
6625.92 1336
6626.69 1319
6627.46 1316
6628.22 1328
6628.99 1325
6629.76 1288
6630.53 1270
6631.30 1292
6632.07 1376
6632.83 1349
6633.60 1324
6634.37 1429
6635.14 1552
6635.91 1574
6636.68 1702
6637.45 1753
6638.22 1913
6638.98 1880
6639.75 1822
6640.52 1809
6641.29 1869
6642.06 1701
6642.83 1526
6643.60 1507
6644.37 1476
6645.14 1463
6645.91 1334
6646.68 1322
6647.45 1356
6648.22 1321
6648.98 1291
6649.75 1368
6650.52 1359
6651.29 1362
6652.06 1370
6652.83 1394
6653.60 1405
6654.37 1365
6655.14 1452
6655.91 1555
6656.68 1523
6657.45 1534
6658.22 1593
6658.99 1569
6659.76 1510
6660.53 1616
6661.30 1703
6662.07 1449
6662.84 1410
6663.61 1312
6664.38 1325
6665.15 1397
6665.92 1319
6666.69 1406
6667.47 1417
6668.24 1276
6669.01 1365
6669.78 1382
6670.55 1322
6671.32 1328
6672.09 1354
6672.86 1412
6673.63 1395
6674.40 1324
6675.17 1344
6675.94 1440
6676.72 1509
6677.49 1424
6678.26 1401
6679.03 1431
6679.80 1498
6680.57 1506
6681.34 1492
6682.11 1381
6682.89 1557
6683.66 1561
6684.43 1624
6685.20 1858
6685.97 1920
6686.74 2102
6687.51 2129
6688.29 2172
6689.06 2174
6689.83 2278
6690.60 2201
6691.37 2112
6692.15 1733
6692.92 1563
6693.69 1482
6694.46 1520
6695.23 1331
6696.01 1282
6696.78 1307
6697.55 1270
6698.32 1309
6699.10 1318
6699.87 1248
6700.64 1220
6701.41 1269
6702.19 1300
6702.96 1266
6703.73 1221
6704.50 1258
6705.28 1207
6706.05 1237
6706.82 1283
6707.59 1321
6708.37 1251
6709.14 1227
6709.91 1291
6710.69 1289
6711.46 1225
6712.23 1226
6713.01 1213
6713.78 1231
6714.55 1251
6715.33 1088
6716.10 1163
6716.87 1061
6717.65 1090
6718.42 1077
6719.19 1098
6719.97 1091
6720.74 1109
6721.51 1140
6722.29 1096
6723.06 1099
6723.84 1072
6724.61 1047
6725.38 1046
6726.16 1069
6726.93 1070
6727.70 1174
6728.48 1097
6729.25 1150
6730.03 1101
6730.80 1144
6731.58 1114
6732.35 1086
6733.12 1019
6733.90 1107
6734.67 1155
6735.45 1240
6736.22 1204
6737.00 1283
6737.77 1288
6738.55 1153
6739.32 1266
6740.10 1380
6740.87 1254
6741.65 1333
6742.42 1328
6743.19 1277
6743.97 1357
6744.74 1366
6745.52 1378
6746.29 1333
6747.07 1354
6747.85 1366
6748.62 1401
6749.40 1369
6750.17 1305
6750.95 1323
6751.72 1519
6752.50 1582
6753.27 1667
6754.05 1828
6754.82 2207
6755.60 2443
6756.38 2502
6757.15 2588
6757.93 2381
6758.70 1923
6759.48 2026
6760.25 1827
6761.03 1691
6761.81 1530
6762.58 1481
6763.36 1455
6764.13 1252
6764.91 1179
6765.69 1173
6766.46 1252
6767.24 1209
6768.02 1205
6768.79 1230
6769.57 1261
6770.35 1314
6771.12 1230
6771.90 1203
6772.67 1176
6773.45 1208
6774.23 1131
6775.00 1126
6775.78 1185
6776.56 1178
6777.34 1075
6778.11 1101
6778.89 1052
6779.67 1063
6780.44 1035
6781.22 1096
6782.00 1070
6782.77 1070
6783.55 983
6784.33 1088
6785.11 1099
6785.88 1063
6786.66 963
6787.44 1025
6788.22 947
6788.99 934
6789.77 941
6790.55 984
6791.33 994
6792.10 1018
6792.88 969
6793.66 935
6794.44 943
6795.22 1045
6795.99 988
6796.77 913
6797.55 982
6798.33 953
6799.11 906
6799.88 931
6800.66 949
6801.44 937
6802.22 910
6803.00 923
6803.78 918
6804.55 900
6805.33 977
6806.11 948
6806.89 943
6807.67 966
6808.45 920
6809.23 987
6810.00 929
6810.78 970
6811.56 1001
6812.34 955
6813.12 921
6813.90 927
6814.68 965
6815.46 944
6816.24 1040
6817.02 1073
6817.79 1018
6818.57 917
6819.35 1023
6820.13 990
6820.91 945
6821.69 982
6822.47 956
6823.25 910
6824.03 945
6824.81 917
6825.59 927
6826.37 928
6827.15 1002
6827.93 992
6828.71 940
6829.49 929
6830.27 1016
6831.05 1007
6831.83 964
6832.61 980
6833.39 997
6834.17 901
6834.95 994
6835.73 983
6836.51 947
6837.29 955
6838.07 979
6838.85 895
6839.63 970
6840.41 1022
6841.19 901
6841.97 932
6842.75 940
6843.53 924
6844.31 881
6845.09 886
6845.88 870
6846.66 930
6847.44 934
6848.22 948
6849.00 1064
6849.78 1184
6850.56 1240
6851.34 1327
6852.12 1422
6852.91 1762
6853.69 1945
6854.47 2250
6855.25 2302
6856.03 2350
6856.81 2195
6857.59 2074
6858.37 1842
6859.16 1537
6859.94 1494
6860.72 1315
6861.50 1270
6862.28 1156
6863.06 1019
6863.85 1065
6864.63 1012
6865.41 1057
6866.19 1047
6866.97 1010
6867.76 970
6868.54 1089
6869.32 1104
6870.10 1106
6870.89 1141
6871.67 1142
6872.45 1152
6873.23 1113
6874.01 1160
6874.80 1155
6875.58 1160
6876.36 1117
6877.14 1133
6877.93 1182
6878.71 1153
6879.49 1102
6880.28 1248
6881.06 1406
6881.84 1422
6882.62 1469
6883.41 1438
6884.19 1430
6884.97 1404
6885.76 1437
6886.54 1516
6887.32 1649
6888.11 1873
6888.89 2130
6889.67 2573
6890.46 2914
6891.24 3052
6892.02 3019
6892.81 3159
6893.59 3047
6894.37 2834
6895.16 2476
6895.94 2147
6896.72 1931
6897.51 1634
6898.29 1406
6899.08 1377
6899.86 1396
6900.64 1317
6901.43 1389
6902.21 1391
6903.00 1449
6903.78 1381
6904.56 1417
6905.35 1399
6906.13 1424
6906.92 1446
6907.70 1444
6908.49 1462
6909.27 1381
6910.05 1322
6910.84 1368
6911.62 1502
6912.41 1361
6913.19 1234
6913.98 1252
6914.76 1242
6915.55 1200
6916.33 1170
6917.12 1186
6917.90 1082
6918.69 993
6919.47 1116
6920.26 1124
6921.04 1101
6921.83 1156
6922.61 1236
6923.40 1162
6924.18 1204
6924.97 1143
6925.75 1114
6926.54 1159
6927.32 1139
6928.11 1117
6928.89 1148
6929.68 1156
6930.47 1238
6931.25 1203
6932.04 1174
6932.82 1210
6933.61 1157
6934.39 1221
6935.18 1206
6935.97 1209
6936.75 1263
6937.54 1278
6938.32 1284
6939.11 1234
6939.90 1171
6940.68 1207
6941.47 1351
6942.26 1417
6943.04 1394
6943.83 1557
6944.61 1624
6945.40 1681
6946.19 1833
6946.97 1900
6947.76 1956
6948.55 2022
6949.33 1911
6950.12 1997
6950.91 2051
6951.69 2124
6952.48 2049
6953.27 2051
6954.06 2022
6954.84 1822
6955.63 1777
6956.42 1783
6957.20 1702
6957.99 1681
6958.78 1621
6959.57 1589
6960.35 1586
6961.14 1571
6961.93 1524
6962.72 1561
6963.50 1649
6964.29 1649
6965.08 1700
6965.87 1630
6966.65 1753
6967.44 1739
6968.23 1817
6969.02 1888
6969.80 1991
6970.59 2094
6971.38 2129
6972.17 2090
6972.96 2327
6973.74 2378
6974.53 2428
6975.32 2664
6976.11 2575
6976.90 2425
6977.69 2322
6978.47 2416
6979.26 2338
6980.05 2335
6980.84 2522
6981.63 2783
6982.42 2999
6983.20 3135
6983.99 3519
6984.78 4357
6985.57 5318
6986.36 6482
6987.15 7966
6987.94 9616
6988.73 11241
6989.52 12324
6990.30 12915
6991.09 12800
6991.88 11878
6992.67 10431
6993.46 9184
6994.25 7185
6995.04 5843
6995.83 4900
6996.62 3915
6997.41 3260
6998.20 2594
6998.99 2233
6999.78 2094
7000.57 2051
7001.36 2006
7002.15 1865
7002.94 1731
7003.72 1700
7004.51 1755
7005.30 1785
7006.09 1655
7006.88 1575
7007.67 1517
7008.46 1454
7009.25 1336
7010.04 1226
7010.83 1192
7011.63 1269
7012.42 1211
7013.21 1170
7014.00 1392
7014.79 1353
7015.58 1421
7016.37 1503
7017.16 1573
7017.95 1588
7018.74 1606
7019.53 1573
7020.32 1640
7021.11 1544
7021.90 1503
7022.69 1417
7023.48 1480
7024.27 1398
7025.07 1586
7025.86 1612
7026.65 1632
7027.44 1688
7028.23 1746
7029.02 1706
7029.81 1585
7030.60 1541
7031.40 1539
7032.19 1479
7032.98 1446
7033.77 1361
7034.56 1425
7035.35 1337
7036.14 1194
7036.94 1269
7037.73 1320
7038.52 1272
7039.31 1199
7040.10 1360
7040.89 1313
7041.69 1296
7042.48 1324
7043.27 1368
7044.06 1444
7044.86 1447
7045.65 1500
7046.44 1529
7047.23 1638
7048.02 1649
7048.82 1694
7049.61 1709
7050.40 1912
7051.19 1854
7051.99 2217
7052.78 2526
7053.57 2579
7054.36 2484
7055.16 2455
7055.95 2358
7056.74 2220
7057.53 1874
7058.33 1705
7059.12 1654
7059.91 1502
7060.71 1384
7061.50 1481
7062.29 1455
7063.09 1414
7063.88 1377
7064.67 1453
7065.47 1476
7066.26 1402
7067.05 1385
7067.85 1434
7068.64 1379
7069.43 1393
7070.23 1328
7071.02 1223
7071.81 1266
7072.61 1246
7073.40 1242
7074.19 1222
7074.99 1258
7075.78 1197
7076.58 1192
7077.37 1081
7078.16 1044
7078.96 1024
7079.75 1033
7080.55 992
7081.34 1059
7082.13 1083
7082.93 1057
7083.72 1072
7084.52 1040
7085.31 1036
7086.11 983
7086.90 978
7087.70 936
7088.49 953
7089.28 937
7090.08 906
7090.87 954
7091.67 920
7092.46 907
7093.26 971
7094.05 1004
7094.85 983
7095.64 930
7096.44 942
7097.23 953
7098.03 814
7098.82 823
7099.62 905
7100.41 888
7101.21 831
7102.00 853
7102.80 845
7103.59 891
7104.39 828
7105.19 841
7105.98 771
7106.78 811
7107.57 894
7108.37 840
7109.16 806
7109.96 849
7110.76 847
7111.55 783
7112.35 847
7113.14 790
7113.94 797
7114.74 856
7115.53 785
7116.33 803
7117.12 871
7117.92 823
7118.72 838
7119.51 871
7120.31 902
7121.11 765
7121.90 811
7122.70 827
7123.49 871
7124.29 774
7125.09 816
7125.88 793
7126.68 751
7127.48 876
7128.27 843
7129.07 828
7129.87 832
7130.67 855
7131.46 835
7132.26 831
7133.06 873
7133.85 921
7134.65 942
7135.45 901
7136.24 849
7137.04 830
7137.84 807
7138.64 827
7139.43 766
7140.23 796
7141.03 796
7141.83 813
7142.62 791
7143.42 813
7144.22 715
7145.02 668
7145.82 702
7146.61 665
7147.41 662
7148.21 642
7149.01 668
7149.80 651
7150.60 591
7151.40 650
7152.20 659
7153.00 694
7153.80 721
7154.59 699
7155.39 668
7156.19 616
7156.99 670
7157.79 706
7158.59 666
7159.38 761
7160.18 754
7160.98 769
7161.78 757
7162.58 705
7163.38 779
7164.18 786
7164.98 744
7165.77 732
7166.57 638
7167.37 658
7168.17 681
7168.97 688
7169.77 604
7170.57 590
7171.37 588
7172.17 592
7172.97 606
7173.77 588
7174.56 594
7175.36 555
7176.16 688
7176.96 654
7177.76 575
7178.56 613
7179.36 657
7180.16 570
7180.96 590
7181.76 582
7182.56 597
7183.36 636
7184.16 600
7184.96 608
7185.76 641
7186.56 643
7187.36 619
7188.16 582
7188.96 584
7189.76 653
7190.56 510
7191.36 623
7192.16 594
7192.96 585
7193.76 635
7194.56 649
7195.36 631
7196.17 567
7196.97 600
7197.77 568
7198.57 633
7199.37 551
7200.17 577
7200.97 599
7201.77 589
7202.57 645
7203.37 617
7204.17 613
7204.97 616
7205.78 632
7206.58 662
7207.38 596
7208.18 673
7208.98 570
7209.78 596
7210.58 537
7211.38 606
7212.19 560
7212.99 635
7213.79 567
7214.59 548
7215.39 531
7216.19 563
7217.00 566
7217.80 539
7218.60 564
7219.40 573
7220.20 600
7221.01 627
7221.81 635
7222.61 599
7223.41 585
7224.21 638
7225.02 688
7225.82 649
7226.62 550
7227.42 594
7228.23 578
7229.03 550
7229.83 588
7230.63 632
7231.44 590
7232.24 521
7233.04 565
7233.84 623
7234.65 579
7235.45 550
7236.25 613
7237.05 585
7237.86 635
7238.66 606
7239.46 593
7240.27 563
7241.07 600
7241.87 635
7242.68 610
7243.48 616
7244.28 586
7245.09 524
7245.89 559
7246.69 586
7247.50 599
7248.30 556
7249.10 604
7249.91 626
7250.71 556
7251.51 622
7252.32 627
7253.12 596
7253.92 609
7254.73 630
7255.53 601
7256.34 655
7257.14 619
7257.94 664
7258.75 675
7259.55 588
7260.36 660
7261.16 657
7261.97 684
7262.77 698
7263.57 731
7264.38 769
7265.18 774
7265.99 816
7266.79 795
7267.60 785
7268.40 799
7269.21 734
7270.01 686
7270.82 633
7271.62 717
7272.42 738
7273.23 707
7274.03 677
7274.84 710
7275.64 675
7276.45 590
7277.25 616
7278.06 677
7278.86 700
7279.67 689
7280.48 655
7281.28 693
7282.09 770
7282.89 900
7283.70 857
7284.50 898
7285.31 1013
7286.11 1084
7286.92 1241
7287.72 1337
7288.53 1422
7289.34 1409
7290.14 1419
7290.95 1346
7291.75 1226
7292.56 1114
7293.37 936
7294.17 898
7294.98 796
7295.78 791
7296.59 732
7297.40 718
7298.20 797
7299.01 709
7299.82 775
7300.62 720
7301.43 709
7302.23 664
7303.04 735
7303.85 671
7304.65 716
7305.46 702
7306.27 738
7307.07 769
7307.88 796
7308.69 737
7309.50 687
7310.30 745
7311.11 814
7311.92 802
7312.72 811
7313.53 891
7314.34 900
7315.14 862
7315.95 916
7316.76 886
7317.57 865
7318.37 989
7319.18 1014
7319.99 1120
7320.80 1326
7321.60 1505
7322.41 1551
7323.22 1562
7324.03 1641
7324.83 1551
7325.64 1412
7326.45 1202
7327.26 1067
7328.07 1041
7328.87 959
7329.68 950
7330.49 887
7331.30 885
7332.11 833
7332.91 854
7333.72 918
7334.53 823
7335.34 826
7336.15 861
7336.96 917
7337.76 844
7338.57 765
7339.38 849
7340.19 870
7341.00 891
7341.81 770
7342.62 822
7343.42 826
7344.23 798
7345.04 790
7345.85 743
7346.66 645
7347.47 748
7348.28 704
7349.09 723
7349.90 697
7350.71 706
7351.51 758
7352.32 657
7353.13 623
7353.94 649
7354.75 713
7355.56 691
7356.37 769
7357.18 677
7357.99 635
7358.80 652
7359.61 676
7360.42 655
7361.23 637
7362.04 587
7362.85 670
7363.66 704
7364.47 633
7365.28 576
7366.09 603
7366.90 614
7367.71 603
7368.52 608
7369.33 627
7370.14 639
7370.95 649
7371.76 617
7372.57 658
7373.38 593
7374.19 606
7375.00 681
7375.81 612
7376.62 635
7377.43 573
7378.24 610
7379.05 656
7379.87 634
7380.68 719
7381.49 654
7382.30 702
7383.11 738
7383.92 782
7384.73 743
7385.54 777
7386.35 757
7387.16 766
7387.98 778
7388.79 722
7389.60 643
7390.41 685
7391.22 654
7392.03 691
7392.84 631
7393.66 649
7394.47 604
7395.28 545
7396.09 537
7396.90 584
7397.71 623
7398.53 568
7399.34 574
7400.15 599
7400.96 607
7401.77 549
7402.58 563
7403.40 607
7404.21 596
7405.02 577
7405.83 582
7406.65 568
7407.46 559
7408.27 605
7409.08 549
7409.89 543
7410.71 494
7411.52 502
7412.33 475
7413.15 524
7413.96 547
7414.77 550
7415.58 502
7416.40 497
7417.21 548
7418.02 561
7418.83 516
7419.65 524
7420.46 568
7421.27 560
7422.09 564
7422.90 531
7423.71 535
7424.53 551
7425.34 550
7426.15 451
7426.97 473
7427.78 526
7428.59 589
7429.41 574
7430.22 561
7431.03 598
7431.85 558
7432.66 588
7433.47 635
7434.29 615
7435.10 601
7435.92 613
7436.73 596
7437.54 685
7438.36 694
7439.17 626
7439.99 643
7440.80 632
7441.61 607
7442.43 634
7443.24 727
7444.06 686
7444.87 666
7445.69 584
7446.50 648
7447.31 641
7448.13 569
7448.94 535
7449.76 558
7450.57 565
7451.39 503
7452.20 488
7453.02 578
7453.83 522
7454.65 512
7455.46 481
7456.28 561
7457.09 527
7457.91 535
7458.72 570
7459.54 590
7460.35 643
7461.17 553
7461.98 565
7462.80 540
7463.61 510
7464.43 524
7465.24 633
7466.06 631
7466.88 519
7467.69 553
7468.51 589
7469.32 610
7470.14 585
7470.95 590
7471.77 552
7472.59 546
7473.40 565
7474.22 573
7475.03 534
7475.85 577
7476.67 585
7477.48 549
7478.30 599
7479.11 558
7479.93 596
7480.75 576
7481.56 591
7482.38 546
7483.20 560
7484.01 580
7484.83 532
7485.65 628
7486.46 623
7487.28 532
7488.10 608
7488.91 562
7489.73 556
7490.55 538
7491.36 513
7492.18 561
7493.00 513
7493.81 515
7494.63 550
7495.45 577
7496.26 540
7497.08 529
7497.90 509
7498.72 559
7499.53 562
7500.35 547
7501.17 508
7501.99 520
7502.80 449
7503.62 493
7504.44 524
7505.26 523
7506.07 560
7506.89 577
7507.71 525
7508.53 497
7509.35 487
7510.16 488
7510.98 507
7511.80 480
7512.62 507
7513.44 539
7514.25 519
7515.07 480
7515.89 482
7516.71 495
7517.53 518
7518.35 510
7519.16 450
7519.98 532
7520.80 492
7521.62 460
7522.44 459
7523.26 491
7524.07 529
7524.89 467
7525.71 467
7526.53 476
7527.35 497
7528.17 494
7528.99 504
7529.81 441
7530.63 435
7531.44 443
7532.26 436
7533.08 462
7533.90 496
7534.72 439
7535.54 447
7536.36 448
7537.18 446
7538.00 410
7538.82 466
7539.64 447
7540.46 452
7541.28 488
7542.10 493
7542.92 422
7543.74 431
7544.56 462
7545.38 479
7546.20 484
7547.02 490
7547.84 431
7548.66 444
7549.48 496
7550.30 522
7551.12 541
7551.94 490
7552.76 471
7553.58 512
7554.40 471
7555.22 488
7556.04 521
7556.86 509
7557.68 496
7558.50 491
7559.32 484
7560.14 498
7560.96 530
7561.78 536
7562.60 516
7563.42 513
7564.24 444
7565.07 458
7565.89 489
7566.71 457
7567.53 460
7568.35 586
7569.17 507
7569.99 491
7570.81 438
7571.63 471
7572.46 522
7573.28 473
7574.10 470
7574.92 453
7575.74 471
7576.56 484
7577.38 446
7578.21 458
7579.03 436
7579.85 399
7580.67 456
7581.49 420
7582.31 458
7583.14 526
7583.96 501
7584.78 492
7585.60 498
7586.42 519
7587.25 528
7588.07 527
7588.89 523
7589.71 516
7590.54 612
7591.36 593
7592.18 491
7593.00 501
7593.83 503
7594.65 553
7595.47 500
7596.29 482
7597.12 532
7597.94 499
7598.76 527
7599.58 515
7600.41 518
7601.23 469
7602.05 529
7602.88 595
7603.70 631
7604.52 602
7605.34 656
7606.17 703
7606.99 752
7607.81 662
7608.64 772
7609.46 760
7610.28 748
7611.11 658
7611.93 645
7612.75 654
7613.58 659
7614.40 623
7615.23 610
7616.05 666
7616.87 618
7617.70 640
7618.52 681
7619.34 702
7620.17 769
7620.99 729
7621.82 774
7622.64 779
7623.46 786
7624.29 791
7625.11 643
7625.94 621
7626.76 685
7627.59 682
7628.41 633
7629.23 579
7630.06 591
7630.88 610
7631.71 725
7632.53 682
7633.36 652
7634.18 748
7635.01 768
7635.83 818
7636.66 763
7637.48 758
7638.31 738
7639.13 693
7639.95 688
7640.78 609
7641.61 584
7642.43 587
7643.26 551
7644.08 497
7644.91 487
7645.73 548
7646.56 520
7647.38 524
7648.21 522
7649.03 516
7649.86 523
7650.68 539
7651.51 504
7652.33 508
7653.16 489
7653.99 553
7654.81 460
7655.64 448
7656.46 513
7657.29 490
7658.12 487
7658.94 494
7659.77 510
7660.59 499
7661.42 490
7662.25 566
7663.07 480
7663.90 519
7664.72 499
7665.55 476
7666.38 496
7667.20 484
7668.03 440
7668.86 412
7669.68 468
7670.51 469
7671.34 453
7672.16 485
7672.99 501
7673.82 479
7674.64 449
7675.47 428
7676.30 440
7677.12 436
7677.95 475
7678.78 432
7679.61 449
7680.43 473
7681.26 447
7682.09 486
7682.92 532
7683.74 474
7684.57 524
7685.40 552
7686.22 502
7687.05 467
7687.88 478
7688.71 411
7689.54 466
7690.36 517
7691.19 495
7692.02 496
7692.85 502
7693.67 416
7694.50 536
7695.33 504
7696.16 414
7696.99 469
7697.81 512
7698.64 511
7699.47 490
7700.30 472
7701.13 494
7701.96 544
7702.78 552
7703.61 493
7704.44 486
7705.27 509
7706.10 468
7706.93 522
7707.75 499
7708.58 481
7709.41 477
7710.24 464
7711.07 420
7711.90 455
7712.73 473
7713.56 389
7714.39 445
7715.21 471
7716.04 455
7716.87 476
7717.70 476
7718.53 466
7719.36 418
7720.19 431
7721.02 465
7721.85 428
7722.68 434
7723.51 452
7724.34 436
7725.17 436
7726.00 406
7726.83 436
7727.66 443
7728.49 418
7729.31 356
7730.14 370
7730.97 406
7731.80 423
7732.63 477
7733.46 432
7734.29 404
7735.12 438
7735.95 463
7736.78 523
7737.62 471
7738.45 400
7739.28 487
7740.11 418
7740.94 413
7741.77 423
7742.60 407
7743.43 410
7744.26 469
7745.09 417
7745.92 373
7746.75 440
7747.58 493
7748.41 528
7749.24 467
7750.07 497
7750.91 523
7751.74 571
7752.57 557
7753.40 497
7754.23 481
7755.06 460
7755.89 479
7756.72 460
7757.55 479
7758.39 480
7759.22 414
7760.05 425
7760.88 435
7761.71 486
7762.54 501
7763.37 481
7764.21 489
7765.04 457
7765.87 480
7766.70 448
7767.53 460
7768.37 472
7769.20 432
7770.03 518
7770.86 526
7771.69 461
7772.53 441
7773.36 535
7774.19 500
7775.02 543
7775.85 501
7776.69 498
7777.52 451
7778.35 491
7779.18 525
7780.02 523
7780.85 467
7781.68 473
7782.51 462
7783.35 489
7784.18 524
7785.01 414
7785.85 473
7786.68 453
7787.51 459
7788.34 487
7789.18 439
7790.01 530
7790.84 487
7791.68 450
7792.51 468
7793.34 438
7794.18 458
7795.01 480
7795.84 477
7796.68 495
7797.51 445
7798.34 448
7799.18 471
7800.01 494
7800.84 470
7801.68 474
7802.51 464
7803.35 511
7804.18 494
7805.01 494
7805.85 492
7806.68 505
7807.51 583
7808.35 559
7809.18 519
7810.02 503
7810.85 586
7811.69 590
7812.52 537
7813.35 573
7814.19 611
7815.02 608
7815.86 645
7816.69 726
7817.53 624
7818.36 631
7819.20 768
7820.03 777
7820.86 794
7821.70 827
7822.53 802
7823.37 787
7824.20 654
7825.04 629
7825.87 659
7826.71 658
7827.54 705
7828.38 646
7829.21 679
7830.05 669
7830.88 730
7831.72 698
7832.56 669
7833.39 609
7834.23 614
7835.06 664
7835.90 615
7836.73 667
7837.57 691
7838.40 708
7839.24 670
7840.08 698
7840.91 627
7841.75 621
7842.58 635
7843.42 618
7844.25 660
7845.09 615
7845.93 610
7846.76 634
7847.60 568
7848.44 575
7849.27 629
7850.11 566
7850.94 546
7851.78 532
7852.62 557
7853.45 536
7854.29 585
7855.13 583
7855.96 535
7856.80 551
7857.64 615
7858.47 644
7859.31 589
7860.15 642
7860.98 653
7861.82 676
7862.66 698
7863.49 763
7864.33 770
7865.17 738
7866.01 669
7866.84 650
7867.68 569
7868.52 570
7869.35 637
7870.19 630
7871.03 571
7871.87 626
7872.70 639
7873.54 657
7874.38 715
7875.22 618
7876.05 631
7876.89 628
7877.73 687
7878.57 712
7879.41 723
7880.24 838
7881.08 845
7881.92 886
7882.76 839
7883.60 801
7884.43 808
7885.27 731
7886.11 763
7886.95 708
7887.79 687
7888.62 622
7889.46 622
7890.30 647
7891.14 669
7891.98 674
7892.82 692
7893.66 695
7894.49 747
7895.33 754
7896.17 726
7897.01 666
7897.85 682
7898.69 724
7899.53 671
7900.37 595
7901.20 556
7902.04 619
7902.88 617
7903.72 576
7904.56 591
7905.40 586
7906.24 556
7907.08 503
7907.92 491
7908.76 454
7909.60 529
7910.44 582
7911.28 611
7912.12 522
7912.96 530
7913.80 597
7914.63 592
7915.47 507
7916.31 536
7917.15 551
7917.99 600
7918.83 574
7919.67 607
7920.51 617
7921.35 716
7922.19 695
7923.03 735
7923.87 735
7924.71 726
7925.56 736
7926.40 680
7927.24 625
7928.08 601
7928.92 558
7929.76 644
7930.60 596
7931.44 521
7932.28 512
7933.12 505
7933.96 475
7934.80 507
7935.64 452
7936.48 449
7937.32 477
7938.16 493
7939.01 558
7939.85 519
7940.69 470
7941.53 511
7942.37 526
7943.21 497
7944.05 485
7944.89 449
7945.74 495
7946.58 491
7947.42 516
7948.26 500
7949.10 522
7949.94 513
7950.78 511
7951.63 536
7952.47 581
7953.31 534
7954.15 537
7954.99 560
7955.84 533
7956.68 547
7957.52 599
7958.36 677
7959.20 669
7960.05 640
7960.89 535
7961.73 598
7962.57 594
7963.41 541
7964.26 586
7965.10 606
7965.94 571
7966.78 538
7967.63 600
7968.47 575
7969.31 646
7970.15 652
7971.00 745
7971.84 741
7972.68 844
7973.53 796
7974.37 701
7975.21 656
7976.05 583
7976.90 549
7977.74 566
7978.58 524
7979.43 529
7980.27 482
7981.11 529
7981.96 520
7982.80 499
7983.64 481
7984.49 487
7985.33 488
7986.17 596
7987.02 570
7987.86 478
7988.70 536
7989.55 526
7990.39 484
7991.24 521
7992.08 488
7992.92 476
7993.77 469
7994.61 484
7995.46 471
7996.30 463
7997.14 487
7997.99 426
7998.83 429
7999.68 430
8000.52 437
8001.36 456
8002.21 453
8003.05 429
8003.90 435
8004.74 390
8005.59 456
8006.43 463
8007.28 469
8008.12 390
8008.97 422
8009.81 430
8010.65 412
8011.50 389
8012.34 409
8013.19 483
8014.03 466
8014.88 444
8015.72 404
8016.57 380
8017.41 414
8018.26 467
8019.11 429
8019.95 402
8020.80 380
8021.64 444
8022.49 435
8023.33 412
8024.18 432
8025.02 429
8025.87 425
8026.71 446
8027.56 466
8028.41 438
8029.25 366
8030.10 401
8030.94 395
8031.79 430
8032.64 431
8033.48 400
8034.33 415
8035.17 407
8036.02 451
8036.87 420
8037.71 394
8038.56 438
8039.40 419
8040.25 417
8041.10 433
8041.94 404
8042.79 427
8043.64 433
8044.48 423
8045.33 437
8046.18 444
8047.02 396
8047.87 380
8048.72 417
8049.56 382
8050.41 446
8051.26 442
8052.10 451
8052.95 444
8053.80 481
8054.65 445
8055.49 426
8056.34 404
8057.19 439
8058.04 428
8058.88 421
8059.73 478
8060.58 446
8061.42 425
8062.27 428
8063.12 427
8063.97 416
8064.82 423
8065.66 440
8066.51 406
8067.36 336
8068.21 332
8069.05 357
8069.90 363
8070.75 392
8071.60 381
8072.45 448
8073.29 453
8074.14 352
8074.99 404
8075.84 426
8076.69 407
8077.54 442
8078.38 424
8079.23 435
8080.08 407
8080.93 409
8081.78 401
8082.63 405
8083.48 423
8084.32 386
8085.17 388
8086.02 394
8086.87 421
8087.72 411
8088.57 402
8089.42 421
8090.27 383
8091.11 431
8091.96 450
8092.81 431
8093.66 430
8094.51 470
8095.36 402
8096.21 391
8097.06 388
8097.91 417
8098.76 350
8099.61 350
8100.46 401
8101.31 407
8102.16 438
8103.01 381
8103.86 339
8104.71 382
8105.56 370
8106.41 398
8107.26 444
8108.11 460
8108.96 413
8109.81 398
8110.66 396
8111.51 376
8112.36 413
8113.21 415
8114.06 398
8114.91 397
8115.76 433
8116.61 370
8117.46 396
8118.31 400
8119.16 402
8120.01 384
8120.86 441
8121.71 390
8122.56 367
8123.41 419
8124.26 467
8125.11 418
8125.96 470
8126.82 451
8127.67 381
8128.52 400
8129.37 462
8130.22 470
8131.07 429
8131.92 478
8132.77 453
8133.62 451
8134.48 423
8135.33 444
8136.18 441
8137.03 509
8137.88 505
8138.73 459
8139.58 474
8140.44 483
8141.29 443
8142.14 457
8142.99 456
8143.84 437
8144.69 509
8145.55 434
8146.40 406
8147.25 466
8148.10 530
8148.95 502
8149.81 546
8150.66 592
8151.51 491
8152.36 504
8153.22 547
8154.07 555
8154.92 545
8155.77 592
8156.63 636
8157.48 725
8158.33 672
8159.18 692
8160.04 703
8160.89 728
8161.74 702
8162.59 600
8163.45 592
8164.30 614
8165.15 505
8166.01 504
8166.86 495
8167.71 493
8168.57 490
8169.42 483
8170.27 471
8171.12 490
8171.98 517
8172.83 480
8173.68 506
8174.54 459
8175.39 459
8176.25 429
8177.10 463
8177.95 520
8178.81 440
8179.66 459
8180.51 428
8181.37 453
8182.22 378
8183.07 425
8183.93 413
8184.78 401
8185.64 440
8186.49 423
8187.34 438
8188.20 508
8189.05 426
8189.91 428
8190.76 430
8191.62 438
8192.47 463
8193.32 397
8194.18 365
8195.03 396
8195.89 450
8196.74 426
8197.60 396
8198.45 425
8199.31 464
8200.16 432
8201.02 438
8201.87 454
8202.73 393
8203.58 354
8204.44 378
8205.29 431
8206.15 381
8207.00 420
8207.86 400
8208.71 388
8209.57 398
8210.42 430
8211.28 427
8212.13 423
8212.99 439
8213.84 454
8214.70 431
8215.56 401
8216.41 432
8217.27 401
8218.12 394
8218.98 411
8219.83 401
8220.69 396
8221.55 409
8222.40 357
8223.26 385
8224.11 385
8224.97 406
8225.83 412
8226.68 376
8227.54 364
8228.39 421
8229.25 423
8230.11 377
8230.96 389
8231.82 439
8232.68 451
8233.53 397
8234.39 398
8235.25 411
8236.10 421
8236.96 418
8237.82 422
8238.67 388
8239.53 419
8240.39 414
8241.24 404
8242.10 363
8242.96 450
8243.81 401
8244.67 380
8245.53 363
8246.39 370
8247.24 440
8248.10 411
8248.96 428
8249.81 373
8250.67 443
8251.53 426
8252.39 411
8253.24 396
8254.10 364
8254.96 331
8255.82 415
8256.68 378
8257.53 405
8258.39 383
8259.25 366
8260.11 399
8260.96 387
8261.82 426
8262.68 419
8263.54 375
8264.40 361
8265.25 384
8266.11 360
8266.97 402
8267.83 411
8268.69 424
8269.55 345
8270.40 379
8271.26 385
8272.12 364
8272.98 375
8273.84 449
8274.70 485
8275.56 472
8276.41 365
8277.27 441
8278.13 420
8278.99 387
8279.85 352
8280.71 398
8281.57 401
8282.43 383
8283.29 363
8284.15 432
8285.00 373
8285.86 360
8286.72 395
8287.58 384
8288.44 378
8289.30 470
8290.16 439
8291.02 427
8291.88 409
8292.74 432
8293.60 455
8294.46 468
8295.32 510
8296.18 499
8297.04 547
8297.90 546
8298.76 516
8299.62 520
8300.48 479
8301.34 455
8302.20 444
8303.06 447
8303.92 498
8304.78 456
8305.64 470
8306.50 446
8307.36 425
8308.22 425
8309.08 453
8309.94 439
8310.80 462
8311.66 428
8312.52 457
8313.38 485
8314.24 458
8315.10 425
8315.97 446
8316.83 436
8317.69 409
8318.55 493
8319.41 531
8320.27 535
8321.13 524
8321.99 516
8322.85 518
8323.71 495
8324.58 505
8325.44 470
8326.30 467
8327.16 449
8328.02 443
8328.88 446
8329.74 440
8330.61 455
8331.47 423
8332.33 425
8333.19 472
8334.05 420
8334.91 405
8335.78 429
8336.64 426
8337.50 432
8338.36 423
8339.22 357
8340.09 391
8340.95 419
8341.81 413
8342.67 441
8343.53 375
8344.40 380
8345.26 433
8346.12 430
8346.98 495
8347.85 465
8348.71 474
8349.57 468
8350.43 469
8351.30 444
8352.16 486
8353.02 454
8353.88 494
8354.75 393
8355.61 433
8356.47 421
8357.34 420
8358.20 413
8359.06 400
8359.93 389
8360.79 437
8361.65 456
8362.51 405
8363.38 391
8364.24 399
8365.10 425
8365.97 421
8366.83 437
8367.69 379
8368.56 433
8369.42 432
8370.29 396
8371.15 300
8372.01 370
8372.88 412
8373.74 360
8374.60 382
8375.47 418
8376.33 430
8377.20 442
8378.06 391
8378.92 390
8379.79 448
8380.65 416
8381.52 390
8382.38 379
8383.25 367
8384.11 391
8384.97 394
8385.84 430
8386.70 420
8387.57 438
8388.43 398
8389.30 404
8390.16 449
8391.03 425
8391.89 434
8392.76 407
8393.62 389
8394.48 411
8395.35 417
8396.21 454
8397.08 358
8397.94 404
8398.81 437
8399.67 425
8400.54 429
8401.41 428
8402.27 410
8403.14 423
8404.00 413
8404.87 431
8405.73 428
8406.60 462
8407.46 396
8408.33 432
8409.19 442
8410.06 428
8410.93 463
8411.79 464
8412.66 461
8413.52 450
8414.39 434
8415.25 491
8416.12 444
8416.99 407
8417.85 435
8418.72 432
8419.59 406
8420.45 460
8421.32 463
8422.18 483
8423.05 508
8423.92 474
8424.78 437
8425.65 461
8426.52 450
8427.38 456
8428.25 482
8429.12 556
8429.98 595
8430.85 593
8431.72 514
8432.58 495
8433.45 508
8434.32 490
8435.18 548
8436.05 564
8436.92 510
8437.78 547
8438.65 565
8439.52 539
8440.39 532
8441.25 494
8442.12 569
8442.99 596
8443.86 676
8444.72 630
8445.59 685
8446.46 757
8447.33 740
8448.19 781
8449.06 717
8449.93 746
8450.80 736
8451.66 724
8452.53 802
8453.40 783
8454.27 705
8455.14 744
8456.00 679
8456.87 608
8457.74 716
8458.61 730
8459.48 777
8460.35 775
8461.21 809
8462.08 857
8462.95 788
8463.82 848
8464.69 803
8465.56 810
8466.42 838
8467.29 763
8468.16 766
8469.03 783
8469.90 849
8470.77 1005
8471.64 1211
8472.51 1318
8473.37 1611
8474.24 1797
8475.11 1877
8475.98 1939
8476.85 1831
8477.72 1696
8478.59 1481
8479.46 1310
8480.33 1093
8481.20 949
8482.07 922
8482.94 797
8483.81 724
8484.67 643
8485.54 626
8486.41 621
8487.28 593
8488.15 612
8489.02 554
8489.89 531
8490.76 548
8491.63 543
8492.50 533
8493.37 509
8494.24 531
8495.11 579
8495.98 592
8496.85 558
8497.72 535
8498.59 536
8499.46 556
8500.33 533
8501.20 549
8502.07 571
8502.94 553
8503.82 596
8504.69 604
8505.56 614
8506.43 522
8507.30 563
8508.17 582
8509.04 559
8509.91 546
8510.78 548
8511.65 626
8512.52 658
8513.39 716
8514.26 679
8515.14 690
8516.01 684
8516.88 595
8517.75 593
8518.62 551
8519.49 547
8520.36 571
8521.23 595
8522.11 570
8522.98 584
8523.85 532
8524.72 571
8525.59 511
8526.46 556
8527.34 530
8528.21 561
8529.08 569
8529.95 525
8530.82 577
8531.69 537
8532.57 530
8533.44 542
8534.31 565
8535.18 578
8536.05 577
8536.93 600
8537.80 546
8538.67 567
8539.54 673
8540.42 646
8541.29 614
8542.16 662
8543.03 692
8543.91 608
8544.78 578
8545.65 578
8546.52 617
8547.40 685
8548.27 644
8549.14 704
8550.02 733
8550.89 698
8551.76 690
8552.63 706
8553.51 770
8554.38 773
8555.25 858
8556.13 906
8557.00 906
8557.87 829
8558.75 806
8559.62 819
8560.49 707
8561.37 697
8562.24 624
8563.11 613
8563.99 629
8564.86 642
8565.73 559
8566.61 570
8567.48 557
8568.36 542
8569.23 524
8570.10 569
8570.98 471
8571.85 527
8572.73 529
8573.60 525
8574.47 517
8575.35 525
8576.22 562
8577.10 536
8577.97 501
8578.84 517
8579.72 503
8580.59 509
8581.47 493
8582.34 516
8583.22 443
8584.09 506
8584.97 456
8585.84 486
8586.72 501
8587.59 532
8588.47 495
8589.34 519
8590.22 483
8591.09 447
8591.96 427
8592.84 473
8593.72 460
8594.59 477
8595.47 452
8596.34 496
8597.22 538
8598.09 462
8598.97 493
8599.84 459
8600.72 525
8601.59 495
8602.47 466
8603.34 530
8604.22 507
8605.10 537
8605.97 512
8606.85 493
8607.72 500
8608.60 543
8609.47 535
8610.35 464
8611.23 478
8612.10 489
8612.98 537
8613.85 542
8614.73 514
8615.61 500
8616.48 535
8617.36 546
8618.24 599
8619.11 597
8619.99 595
8620.87 554
8621.74 643
8622.62 594
8623.49 558
8624.37 550
8625.25 574
8626.13 594
8627.00 541
8627.88 536
8628.76 619
8629.63 576
8630.51 543
8631.39 593
8632.26 574
8633.14 636
8634.02 689
8634.89 661
8635.77 646
8636.65 639
8637.53 649
8638.40 711
8639.28 687
8640.16 704
8641.04 635
8641.91 607
8642.79 672
8643.67 650
8644.55 672
8645.42 729
8646.30 675
8647.18 649
8648.06 748
8648.94 668
8649.81 700
8650.69 710
8651.57 760
8652.45 783
8653.33 816
8654.20 823
8655.08 754
8655.96 812
8656.84 820
8657.72 851
8658.60 803
8659.47 846
8660.35 903
8661.23 841
8662.11 878
8662.99 854
8663.87 873
8664.75 917
8665.62 919
8666.50 884
8667.38 901
8668.26 880
8669.14 889
8670.02 871
8670.90 855
8671.78 904
8672.66 1007
8673.54 1094
8674.42 1137
8675.29 1177
8676.17 1449
8677.05 1573
8677.93 1843
8678.81 1946
8679.69 2054
8680.57 2046
8681.45 1994
8682.33 1831
8683.21 1698
8684.09 1489
8684.97 1307
8685.85 1272
8686.73 1239
8687.61 1089
8688.49 1109
8689.37 1088
8690.25 1076
8691.13 1129
8692.01 1213
8692.89 1365
8693.77 1559
8694.65 1910
8695.53 2396
8696.41 2801
8697.29 3028
8698.17 2955
8699.05 2913
8699.93 2683
8700.81 2504
8701.69 1936
8702.57 1705
8703.45 1486
8704.33 1187
8705.22 1034
8706.10 833
8706.98 799
8707.86 797
8708.74 837
8709.62 810
8710.50 803
8711.38 719
8712.26 682
8713.14 722
8714.03 678
8714.91 664
8715.79 692
8716.67 679
8717.55 667
8718.43 671
8719.31 632
8720.20 625
8721.08 552
8721.96 601
8722.84 633
8723.72 616
8724.60 607
8725.49 632
8726.37 618
8727.25 633
8728.13 635
8729.01 649
8729.90 618
8730.78 596
8731.66 630
8732.54 677
8733.42 625
8734.31 723
8735.19 622
8736.07 687
8736.95 669
8737.84 646
8738.72 671
8739.60 646
8740.48 624
8741.37 610
8742.25 589
8743.13 562
8744.01 597
8744.90 539
8745.78 582
8746.66 551
8747.54 595
8748.43 578
8749.31 546
8750.19 601
8751.08 607
8751.96 607
8752.84 605
8753.73 592
8754.61 642
8755.49 633
8756.38 672
8757.26 658
8758.14 617
8759.03 651
8759.91 581
8760.79 624
8761.68 641
8762.56 606
8763.45 613
8764.33 606
8765.21 640
8766.10 630
8766.98 578
8767.86 589
8768.75 630
8769.63 625
8770.52 658
8771.40 659
8772.28 663
8773.17 691
8774.05 677
8774.94 654
8775.82 675
8776.71 734
8777.59 749
8778.48 699
8779.36 629
8780.24 594
8781.13 562
8782.01 543
8782.90 566
8783.78 571
8784.67 583
8785.55 551
8786.44 540
8787.32 556
8788.21 541
8789.09 564
8789.98 489
8790.86 525
8791.75 526
8792.63 525
8793.52 507
8794.40 518
8795.29 532
8796.17 512
8797.06 575
8797.94 538
8798.83 522
8799.72 485
8800.60 495
8801.49 551
8802.37 556
8803.26 548
8804.14 485
8805.03 528
8805.92 518
8806.80 461
8807.69 556
8808.57 594
8809.46 568
8810.35 623
8811.23 604
8812.12 542
8813.00 544
8813.89 484
8814.78 484
8815.66 474
8816.55 489
8817.44 438
8818.32 426
8819.21 446
8820.10 460
8820.98 456
8821.87 439
8822.76 476
8823.64 466
8824.53 486
8825.42 507
8826.30 476
8827.19 499
8828.08 441
8828.96 471
8829.85 485
8830.74 476
8831.63 447
8832.51 479
8833.40 436
8834.29 423
8835.17 444
8836.06 425
8836.95 444
8837.84 441
8838.72 440
8839.61 461
8840.50 419
8841.39 395
8842.28 415
8843.16 394
8844.05 410
8844.94 393
8845.83 397
8846.71 480
8847.60 428
8848.49 376
8849.38 358
8850.27 376
8851.15 437
8852.04 434
8852.93 422
8853.82 423
8854.71 403
8855.60 413
8856.48 419
8857.37 372
8858.26 331
8859.15 402
8860.04 339
8860.93 348
8861.82 399
8862.70 348
8863.59 381
8864.48 408
8865.37 414
8866.26 423
8867.15 389
8868.04 409
8868.93 395
8869.82 406
8870.70 441
8871.59 434
8872.48 377
8873.37 392
8874.26 378
8875.15 360
8876.04 382
8876.93 401
8877.82 369
8878.71 342
8879.60 356
8880.49 342
8881.38 341
8882.27 384
8883.16 401
8884.05 428
8884.94 407
8885.83 389
8886.72 380
8887.61 370
8888.50 355
8889.39 401
8890.28 360
8891.17 394
8892.06 378
8892.95 376
8893.84 356
8894.73 352
8895.62 378
8896.51 360
8897.40 365
8898.29 384
8899.18 337
8900.07 348
8900.96 351
8901.85 337
8902.74 338
8903.63 396
8904.52 389
8905.42 382
8906.31 352
8907.20 334
8908.09 341
8908.98 343
8909.87 374
8910.76 385
8911.65 345
8912.54 332
8913.44 345
8914.33 359
8915.22 345
8916.11 333
8917.00 357
8917.89 361
8918.78 331
8919.68 355
8920.57 326
8921.46 342
8922.35 339
8923.24 313
8924.13 346
8925.03 334
8925.92 343
8926.81 353
8927.70 339
8928.59 331
8929.49 317
8930.38 327
8931.27 329
8932.16 345
8933.05 353
8933.95 343
8934.84 332
8935.73 369
8936.62 336
8937.52 335
8938.41 301
8939.30 316
8940.19 312
8941.09 321
8941.98 250
8942.87 302
8943.77 288
8944.66 297
8945.55 361
8946.44 364
8947.34 340
8948.23 267
8949.12 324
8950.02 298
8950.91 308
8951.80 296
8952.70 294
8953.59 366
8954.48 375
8955.38 323
8956.27 314
8957.16 328
8958.06 319
8958.95 345
8959.84 355
8960.74 326
8961.63 327
8962.52 353
8963.42 331
8964.31 286
8965.21 350
8966.10 340
8966.99 345
8967.89 334
8968.78 330
8969.68 353
8970.57 365
8971.46 359
8972.36 322
8973.25 316
8974.15 296
8975.04 333
8975.94 370
8976.83 327
8977.72 284
8978.62 314
8979.51 362
8980.41 353
8981.30 328
8982.20 302
8983.09 321
8983.99 329
8984.88 343
8985.78 338
8986.67 355
8987.57 341
8988.46 398
8989.36 326
8990.25 269
8991.15 303
8992.04 325
8992.94 313
8993.83 301
8994.73 304
8995.62 267
8996.52 281
8997.41 305
8998.31 281
8999.21 269
9000.10 347
9001.00 301
9001.89 334
9002.79 309
9003.68 319
9004.58 287
9005.48 294
9006.37 351
9007.27 311
9008.16 338
9009.06 330
9009.96 349
9010.85 296
9011.75 344
9012.64 352
9013.54 314
9014.44 284
9015.33 290
9016.23 300
9017.13 339
9018.02 347
9018.92 346
9019.82 283
9020.71 269
9021.61 322
9022.51 305
9023.40 294
9024.30 271
9025.20 304
9026.09 285
9026.99 312
9027.89 296
9028.78 256
9029.68 269
9030.58 291
9031.48 321
9032.37 307
9033.27 293
9034.17 304
9035.06 279
9035.96 352
9036.86 343
9037.76 282
9038.65 331
9039.55 290
9040.45 285
9041.35 311
9042.25 328
9043.14 320
9044.04 339
9044.94 317
9045.84 296
9046.73 310
9047.63 324
9048.53 306
9049.43 344
9050.33 326
9051.22 342
9052.12 324
9053.02 323
9053.92 337
9054.82 281
9055.72 351
9056.61 334
9057.51 323
9058.41 322
9059.31 323
9060.21 311
9061.11 317
9062.01 291
9062.91 306
9063.80 332
9064.70 324
9065.60 324
9066.50 308
9067.40 327
9068.30 302
9069.20 342
9070.10 350
9071.00 313
9071.89 294
9072.79 294
9073.69 310
9074.59 342
9075.49 379
9076.39 332
9077.29 302
9078.19 292
9079.09 311
9079.99 322
9080.89 328
9081.79 345
9082.69 318
9083.59 256
9084.49 302
9085.39 358
9086.29 298
9087.19 304
9088.09 309
9088.99 287
9089.89 289
9090.79 307
9091.69 323
9092.59 312
9093.49 282
9094.39 378
9095.29 339
9096.19 370
9097.09 300
9097.99 332
9098.89 320
9099.79 323
9100.69 349
9101.59 306
9102.49 323
9103.39 346
9104.30 326
9105.20 275
9106.10 293
9107.00 316
9107.90 355
9108.80 354
9109.70 327
9110.60 306
9111.50 322
9112.40 316
9113.31 299
9114.21 305
9115.11 284
9116.01 311
9116.91 333
9117.81 346
9118.71 306
9119.62 325
9120.52 305
9121.42 323
9122.32 294
9123.22 300
9124.12 343
9125.03 313
9125.93 260
9126.83 276
9127.73 285
9128.63 303
9129.54 305
9130.44 336
9131.34 276
9132.24 246
9133.14 304
9134.05 329
9134.95 356
9135.85 273
9136.75 310
9137.66 318
9138.56 313
9139.46 311
9140.36 257
9141.27 289
9142.17 317
9143.07 312
9143.97 261
9144.88 299
9145.78 271
9146.68 322
9147.59 282
9148.49 293
9149.39 267
9150.29 286
9151.20 308
9152.10 298
9153.00 291
9153.91 309
9154.81 332
9155.71 336
9156.62 299
9157.52 317
9158.42 294
9159.33 296
9160.23 295
9161.14 293
9162.04 310
9162.94 292
9163.85 342
9164.75 300
9165.65 278
9166.56 304
9167.46 304
9168.37 314
9169.27 298
9170.17 274
9171.08 281
9171.98 305
9172.89 309
9173.79 305
9174.69 287
9175.60 312
9176.50 326
9177.41 317
9178.31 276
9179.22 317
9180.12 303
9181.03 296
9181.93 302
9182.84 311
9183.74 327
9184.64 320
9185.55 286
9186.45 303
9187.36 267
9188.26 289
9189.17 327
9190.07 333
9190.98 334
9191.88 299
9192.79 322
9193.69 350
9194.60 359
9195.51 305
9196.41 313
9197.32 297
9198.22 260
9199.13 287
9200.03 263
9200.94 305
9201.84 309
9202.75 298
9203.66 303
9204.56 316
9205.47 313
9206.37 359
9207.28 304
9208.18 320
9209.09 312
9210.00 336
9210.90 311
9211.81 319
9212.71 267
9213.62 297
9214.53 278
9215.43 283
9216.34 320
9217.25 293
9218.15 315
9219.06 287
9219.97 306
9220.87 287
9221.78 312
9222.69 296
9223.59 335
9224.50 315
9225.41 269
9226.31 295
9227.22 282
9228.13 293
9229.03 276
9229.94 298
9230.85 305
9231.75 302
9232.66 294
9233.57 291
9234.48 297
9235.38 277
9236.29 261
9237.20 293
9238.11 271
9239.01 283
9239.92 269
9240.83 294
9241.74 305
9242.64 277
9243.55 316
9244.46 320
9245.37 340
9246.27 325
9247.18 316
9248.09 272
9249.00 271
9249.91 254
9250.81 308
9251.72 274
9252.63 275
9253.54 290
9254.45 294
9255.35 247
9256.26 263
9257.17 274
9258.08 284
9258.99 250
9259.90 280
9260.80 298
9261.71 266
9262.62 261
9263.53 256
9264.44 268
9265.35 282
9266.26 262
9267.17 321
9268.07 309
9268.98 283
9269.89 268
9270.80 296
9271.71 285
9272.62 304
9273.53 289
9274.44 317
9275.35 269
9276.26 291
9277.17 261
9278.08 284
9278.98 281
9279.89 290
9280.80 284
9281.71 292
9282.62 319
9283.53 279
9284.44 282
9285.35 264
9286.26 247
9287.17 276
9288.08 282
9288.99 280
9289.90 344
9290.81 286
9291.72 328
9292.63 308
9293.54 281
9294.45 285
9295.36 258
9296.27 322
9297.18 326
9298.09 320
9299.00 269
9299.91 320
9300.82 296
9301.73 314
9302.65 310
9303.56 312
9304.47 303
9305.38 328
9306.29 340
9307.20 344
9308.11 354
9309.02 312
9309.93 285
9310.84 320
9311.75 353
9312.66 325
9313.58 394
9314.49 376
9315.40 371
9316.31 354
9317.22 366
9318.13 325
9319.04 300
9319.95 326
9320.87 317
9321.78 325
9322.69 321
9323.60 304
9324.51 326
9325.42 359
9326.34 296
9327.25 311
9328.16 282
9329.07 294
9329.98 300
9330.90 283
9331.81 312
9332.72 327
9333.63 288
9334.54 311
9335.46 316
9336.37 312
9337.28 281
9338.19 306
9339.11 292
9340.02 309
9340.93 317
9341.84 311
9342.76 293
9343.67 269
9344.58 298
9345.49 278
9346.41 329
9347.32 322
9348.23 322
9349.14 276
9350.06 254
9350.97 245
9351.88 272
9352.80 274
9353.71 286
9354.62 318
9355.54 306
9356.45 311
9357.36 274
9358.28 316
9359.19 345
9360.10 315
9361.02 318
9361.93 279
9362.84 314
9363.76 324
9364.67 295
9365.58 256
9366.50 262
9367.41 276
9368.32 280
9369.24 309
9370.15 308
9371.07 254
9371.98 268
9372.89 269
9373.81 311
9374.72 275
9375.64 264
9376.55 277
9377.47 305
9378.38 261
9379.29 271
9380.21 273
9381.12 303
9382.04 310
9382.95 299
9383.87 321
9384.78 272
9385.70 287
9386.61 321
9387.52 301
9388.44 280
9389.35 290
9390.27 343
9391.18 333
9392.10 325
9393.01 314
9393.93 305
9394.84 319
9395.76 283
9396.67 311
9397.59 358
9398.51 332
9399.42 317
9400.34 319
9401.25 326
9402.17 307
9403.08 329
9404.00 321
9404.91 328
9405.83 345
9406.74 312
9407.66 298
9408.58 297
9409.49 314
9410.41 331
9411.32 373
9412.24 312
9413.16 348
9414.07 335
9414.99 371
9415.90 324
9416.82 360
9417.74 346
9418.65 269
9419.57 291
9420.49 346
9421.40 342
9422.32 302
9423.23 301
9424.15 327
9425.07 306
9425.98 312
9426.90 331
9427.82 293
9428.73 350
9429.65 328
9430.57 299
9431.48 344
9432.40 346
9433.32 306
9434.24 332
9435.15 344
9436.07 377
9436.99 342
9437.90 353
9438.82 373
9439.74 341
9440.66 351
9441.57 400
9442.49 350
9443.41 390
9444.33 368
9445.24 342
9446.16 364
9447.08 359
9448.00 341
9448.91 352
9449.83 346
9450.75 377
9451.67 420
9452.59 403
9453.50 387
9454.42 419
9455.34 499
9456.26 514
9457.18 528
9458.09 533
9459.01 536
9459.93 544
9460.85 538
9461.77 561
9462.69 482
9463.60 398
9464.52 386
9465.44 385
9466.36 409
9467.28 384
9468.20 332
9469.12 401
9470.03 395
9470.95 347
9471.87 292
9472.79 337
9473.71 385
9474.63 376
9475.55 324
9476.47 382
9477.39 354
9478.31 385
9479.22 347
9480.14 347
9481.06 356
9481.98 391
9482.90 413
9483.82 405
9484.74 386
9485.66 394
9486.58 424
9487.50 369
9488.42 375
9489.34 391
9490.26 395
9491.18 389
9492.10 353
9493.02 342
9493.94 341
9494.86 315
9495.78 352
9496.70 361
9497.62 334
9498.54 282
9499.46 339
9500.38 354
9501.30 331
9502.22 320
9503.14 378
9504.06 359
9504.98 349
9505.90 342
9506.82 346
9507.74 374
9508.66 370
9509.58 385
9510.50 361
9511.42 320
9512.35 337
9513.27 292
9514.19 329
9515.11 390
9516.03 345
9516.95 397
9517.87 380
9518.79 384
9519.71 417
9520.63 369
9521.56 409
9522.48 392
9523.40 396
9524.32 418
9525.24 410
9526.16 392
9527.08 432
9528.01 386
9528.93 397
9529.85 392
9530.77 424
9531.69 423
9532.61 432
9533.54 427
9534.46 411
9535.38 471
9536.30 482
9537.22 551
9538.15 559
9539.07 538
9539.99 560
9540.91 520
9541.84 513
9542.76 456
9543.68 426
9544.60 426
9545.52 407
9546.45 350
9547.37 387
9548.29 384
9549.21 435
9550.14 396
9551.06 409
9551.98 380
9552.91 427
9553.83 378
9554.75 382
9555.67 418
9556.60 393
9557.52 386
9558.44 407
9559.37 436
9560.29 409
9561.21 405
9562.14 382
9563.06 448
9563.98 437
9564.91 465
9565.83 426
9566.75 453
9567.68 441
9568.60 449
9569.52 459
9570.45 423
9571.37 482
9572.29 473
9573.22 412
9574.14 384
9575.07 411
9575.99 399
9576.91 414
9577.84 397
9578.76 439
9579.69 423
9580.61 422
9581.53 383
9582.46 408
9583.38 373
9584.31 432
9585.23 472
9586.16 467
9587.08 481
9588.00 468
9588.93 463
9589.85 407
9590.78 401
9591.70 421
9592.63 464
9593.55 482
9594.48 453
9595.40 426
9596.33 469
9597.25 426
9598.18 428
9599.10 440
9600.03 457
9600.95 469
9601.88 465
9602.80 501
9603.73 479
9604.65 492
9605.58 461
9606.50 478
9607.43 475
9608.35 539
9609.28 510
9610.21 458
9611.13 493
9612.06 523
9612.98 476
9613.91 442
9614.83 510
9615.76 508
9616.69 507
9617.61 515
9618.54 513
9619.46 530
9620.39 544
9621.32 553
9622.24 559
9623.17 525
9624.09 538
9625.02 527
9625.95 583
9626.87 530
9627.80 553
9628.73 576
9629.65 550
9630.58 579
9631.51 589
9632.43 569
9633.36 632
9634.29 663
9635.21 620
9636.14 586
9637.07 679
9637.99 664
9638.92 654
9639.85 708
9640.77 616
9641.70 633
9642.63 705
9643.56 701
9644.48 660
9645.41 679
9646.34 660
9647.26 678
9648.19 716
9649.12 668
9650.05 698
9650.97 738
9651.90 759
9652.83 711
9653.76 755
9654.68 796
9655.61 866
9656.54 805
9657.47 875
9658.40 865
9659.32 807
9660.25 861
9661.18 811
9662.11 834
9663.04 813
9663.96 843
9664.89 852
9665.82 853
9666.75 800
9667.68 853
9668.61 799
9669.53 899
9670.46 977
9671.39 945
9672.32 939
9673.25 976
9674.18 1052
9675.11 1021
9676.03 1043
9676.96 944
9677.89 1007
9678.82 965
9679.75 914
9680.68 975
9681.61 1003
9682.54 1023
9683.47 1073
9684.40 1092
9685.32 1046
9686.25 1114
9687.18 1073
9688.11 1109
9689.04 1139
9689.97 1181
9690.90 1202
9691.83 1143
9692.76 1157
9693.69 1187
9694.62 1187
9695.55 1199
9696.48 1239
9697.41 1219
9698.34 1263
9699.27 1352
9700.20 1454
9701.13 1600
9702.06 1787
9702.99 1815
9703.92 1920
9704.85 2126
9705.78 2176
9706.71 2069
9707.64 1955
9708.57 1733
9709.50 1639
9710.43 1499
9711.36 1383
9712.29 1319
9713.22 1286
9714.15 1300
9715.08 1309
9716.01 1340
9716.94 1391
9717.87 1486
9718.80 1600
9719.74 1608
9720.67 1578
9721.60 1669
9722.53 1641
9723.46 1603
9724.39 1437
9725.32 1363
9726.25 1281
9727.18 1152
9728.11 1069
9729.05 1027
9729.98 932
9730.91 909
9731.84 995
9732.77 1113
9733.70 1059
9734.63 973
9735.57 1042
9736.50 1080
9737.43 1159
9738.36 1049
9739.29 1056
9740.22 1166
9741.16 1112
9742.09 1025
9743.02 953
9743.95 934
9744.88 895
9745.82 827
9746.75 904
9747.68 861
9748.61 814
9749.55 724
9750.48 719
9751.41 823
9752.34 777
9753.27 795
9754.21 735
9755.14 724
9756.07 728
9757.01 759
9757.94 737
9758.87 710
9759.80 705
9760.74 751
9761.67 785
9762.60 702
9763.53 730
9764.47 742
9765.40 717
9766.33 730
9767.27 790
9768.20 784
9769.13 771
9770.07 762
9771.00 803
9771.93 752
9772.87 743
9773.80 743
9774.73 748
9775.67 718
9776.60 738
9777.53 790
9778.47 791
9779.40 782
9780.34 739
9781.27 840
9782.20 905
9783.14 922
9784.07 893
9785.00 873
9785.94 885
9786.87 864
9787.81 945
9788.74 864
9789.68 833
9790.61 823
9791.54 763
9792.48 712
9793.41 744
9794.35 728
9795.28 699
9796.22 638
9797.15 665
9798.08 661
9799.02 711
9799.95 734
9800.89 692
9801.82 688
9802.76 695
9803.69 713
9804.63 697
9805.56 732
9806.50 698
9807.43 630
9808.37 616
9809.30 617
9810.24 598
9811.17 587
9812.11 574
9813.04 632
9813.98 597
9814.91 578
9815.85 589
9816.79 574
9817.72 517
9818.66 519
9819.59 547
9820.53 529
9821.46 533
9822.40 538
9823.34 561
9824.27 510
9825.21 543
9826.14 539
9827.08 509
9828.02 514
9828.95 501
9829.89 501
9830.82 505
9831.76 517
9832.70 523
9833.63 515
9834.57 565
9835.50 595
9836.44 497
9837.38 505
9838.31 466
9839.25 501
9840.19 481
9841.12 452
9842.06 469
9843.00 478
9843.93 476
9844.87 498
9845.81 531
9846.74 528
9847.68 509
9848.62 517
9849.56 489
9850.49 468
9851.43 497
9852.37 459
9853.30 437
9854.24 458
9855.18 530
9856.12 489
9857.05 457
9857.99 533
9858.93 556
9859.87 473
9860.80 469
9861.74 457
9862.68 518
9863.62 551
9864.55 443
9865.49 510
9866.43 490
9867.37 459
9868.31 439
9869.24 487
9870.18 457
9871.12 445
9872.06 492
9873.00 457
9873.93 459
9874.87 498
9875.81 454
9876.75 508
9877.69 473
9878.63 460
9879.56 488
9880.50 416
9881.44 448
9882.38 483
9883.32 493
9884.26 452
9885.20 432
9886.14 454
9887.07 455
9888.01 416
9888.95 419
9889.89 427
9890.83 417
9891.77 439
9892.71 422
9893.65 496
9894.59 441
9895.53 436
9896.47 401
9897.40 403
9898.34 377
9899.28 423
9900.22 426
9901.16 419
9902.10 444
9903.04 420
9903.98 385
9904.92 402
9905.86 451
9906.80 417
9907.74 475
9908.68 408
9909.62 403
9910.56 406
9911.50 410
9912.44 422
9913.38 437
9914.32 426
9915.26 438
9916.20 440
9917.14 432
9918.08 440
9919.02 395
9919.96 375
9920.90 381
9921.84 444
9922.78 442
9923.72 439
9924.66 433
9925.61 472
9926.55 448
9927.49 512
9928.43 610
9929.37 650
9930.31 708
9931.25 722
9932.19 818
9933.13 791
9934.07 846
9935.01 817
9935.96 777
9936.90 685
9937.84 700
9938.78 659
9939.72 573
9940.66 498
9941.60 486
9942.54 468
9943.49 478
9944.43 379
9945.37 421
9946.31 438
9947.25 428
9948.19 456
9949.14 414
9950.08 411
9951.02 394
9951.96 460
9952.90 444
9953.85 404
9954.79 406
9955.73 408
9956.67 391
9957.61 423
9958.56 390
9959.50 413
9960.44 514
9961.38 418
9962.33 439
9963.27 425
9964.21 405
9965.15 409
9966.10 428
9967.04 393
9967.98 411
9968.92 461
9969.87 443
9970.81 356
9971.75 420
9972.70 406
9973.64 425
9974.58 417
9975.52 410
9976.47 409
9977.41 421
9978.35 438
9979.30 384
9980.24 424
9981.18 490
9982.13 485
9983.07 492
9984.01 420
9984.96 429
9985.90 439
9986.84 378
9987.79 385
9988.73 376
9989.68 425
9990.62 427
9991.56 450
9992.51 396
9993.45 395
9994.39 410
9995.34 374
9996.28 382
9997.23 419
9998.17 396
9999.11 399
10000.06 400
10001.00 385
10001.95 389
10002.89 368
10003.84 392
10004.78 362
10005.73 407
10006.67 417
10007.61 392
10008.56 381
10009.50 348
10010.45 381
10011.39 324
10012.34 358
10013.28 354
10014.23 367
10015.17 394
10016.12 413
10017.06 407
10018.01 390
10018.95 396
10019.90 352
10020.84 362
10021.79 334
10022.73 384
10023.68 348
10024.62 351
10025.57 379
10026.51 361
10027.46 381
10028.41 347
10029.35 337
10030.30 368
10031.24 342
10032.19 339
10033.13 368
10034.08 403
10035.03 375
10035.97 369
10036.92 375
10037.86 396
10038.81 378
10039.76 350
10040.70 349
10041.65 365
10042.59 356
10043.54 351
10044.49 395
10045.43 351
10046.38 325
10047.33 343
10048.27 381
10049.22 368
10050.17 337
10051.11 335
10052.06 374
10053.01 345
10053.95 352
10054.90 327
10055.85 334
10056.79 363
10057.74 339
10058.69 338
10059.63 271
10060.58 285
10061.53 350
10062.48 344
10063.42 357
10064.37 320
10065.32 346
10066.26 379
10067.21 352
10068.16 337
10069.11 360
10070.05 337
10071.00 336
10071.95 307
10072.90 321
10073.84 336
10074.79 307
10075.74 338
10076.69 349
10077.64 339
10078.58 371
10079.53 341
10080.48 351
10081.43 340
10082.38 323
10083.32 333
10084.27 331
10085.22 304
10086.17 281
10087.12 311
10088.07 303
10089.01 279
10089.96 298
10090.91 297
10091.86 325
10092.81 272
10093.76 286
10094.71 318
10095.65 308
10096.60 331
10097.55 308
10098.50 289
10099.45 304
10100.40 286
10101.35 305
10102.30 277
10103.25 304
10104.19 287
10105.14 327
10106.09 313
10107.04 297
10107.99 297
10108.94 321
10109.89 335
10110.84 277
10111.79 310
10112.74 336
10113.69 300
10114.64 309
10115.59 300
10116.54 287
10117.49 284
10118.44 281
10119.39 251
10120.34 307
10121.29 328
10122.24 329
10123.19 312
10124.14 300
10125.09 340
10126.04 325
10126.99 315
10127.94 322
10128.89 282
10129.84 273
10130.79 314
10131.74 307
10132.69 281
10133.64 336
10134.59 283
10135.54 250
10136.49 300
10137.44 313
10138.39 284
10139.34 295
10140.29 311
10141.24 308
10142.20 326
10143.15 320
10144.10 319
10145.05 315
10146.00 341
10146.95 361
10147.90 313
10148.85 325
10149.80 317
10150.76 291
10151.71 275
10152.66 278
10153.61 297
10154.56 328
10155.51 347
10156.46 341
10157.42 319
10158.37 312
10159.32 352
10160.27 313
10161.22 306
10162.18 315
10163.13 292
10164.08 290
10165.03 335
10165.98 323
10166.93 287
10167.89 291
10168.84 325
10169.79 324
10170.74 335
10171.70 298
10172.65 311
10173.60 308
10174.55 312
10175.51 340
10176.46 348
10177.41 368
10178.36 352
10179.32 333
10180.27 350
10181.22 331
10182.17 314
10183.13 341
10184.08 367
10185.03 317
10185.99 342
10186.94 359
10187.89 367
10188.84 371
10189.80 376
10190.75 365
10191.70 359
10192.66 378
10193.61 359
10194.56 346
10195.52 373
10196.47 359
10197.42 337
10198.38 379
10199.33 364
10200.29 364
10201.24 355
10202.19 352
10203.15 336
10204.10 401
10205.05 363
10206.01 364
10206.96 396
10207.92 394
10208.87 446
10209.82 437
10210.78 405
10211.73 443
10212.69 411
10213.64 458
10214.60 456
10215.55 410
10216.50 373
10217.46 332
10218.41 465
10219.37 389
10220.32 337
10221.28 380
10222.23 408
10223.19 375
10224.14 399
10225.10 362
10226.05 319
10227.01 340
10227.96 316
10228.92 319
10229.87 314
10230.83 297
10231.78 318
10232.74 348
10233.69 325
10234.65 291
10235.60 283
10236.56 359
10237.51 375
10238.47 366
10239.42 361
10240.38 357
10241.33 402
10242.29 389
10243.25 368
10244.20 406
10245.16 384
10246.11 335
10247.07 359
10248.02 338
10248.98 337
10249.94 384
10250.89 369
10251.85 323
10252.80 307
10253.76 298
10254.72 308
10255.67 329
10256.63 319
10257.59 312
10258.54 313
10259.50 288
10260.45 288
10261.41 289
10262.37 270
10263.32 297
10264.28 288
10265.24 302
10266.19 301
10267.15 273
10268.11 297
10269.06 334
10270.02 281
10270.98 301
10271.94 305
10272.89 314
10273.85 324
10274.81 279
10275.76 245
10276.72 283
10277.68 308
10278.64 284
10279.59 286
10280.55 302
10281.51 288
10282.47 261
10283.42 301
10284.38 297
10285.34 254
10286.30 281
10287.25 281
10288.21 304
10289.17 297
10290.13 278
10291.08 249
10292.04 245
10293.00 268
10293.96 294
10294.92 294
10295.87 306
10296.83 275
10297.79 247
10298.75 228
10299.71 289
10300.67 325
10301.62 299
10302.58 278
10303.54 302
10304.50 296
10305.46 308
10306.42 255
10307.38 279
10308.33 272
10309.29 269
10310.25 285
10311.21 265
10312.17 263
10313.13 275
10314.09 321
10315.05 269
10316.01 258
10316.96 271
10317.92 298
10318.88 299
10319.84 271
10320.80 249
10321.76 302
10322.72 292
10323.68 286
10324.64 281
10325.60 276
10326.56 283
10327.52 281
10328.48 280
10329.44 257
10330.40 274
10331.36 290
10332.32 310
10333.28 279
10334.24 269
10335.20 270
10336.16 310
10337.12 315
10338.08 263
10339.04 271
10340.00 296
10340.96 283
10341.92 254
10342.88 269
10343.84 269
10344.80 268
10345.76 277
10346.72 287
10347.68 283
10348.64 298
10349.60 342
10350.56 301
10351.52 285
10352.48 254
10353.44 316
10354.40 249
10355.36 226
10356.33 270
10357.29 286
10358.25 263
10359.21 266
10360.17 291
10361.13 324
10362.09 306
10363.05 301
10364.01 306
10364.98 299
10365.94 291
10366.90 304
10367.86 278
10368.82 311
10369.78 311
10370.75 322
10371.71 269
10372.67 266
10373.63 284
10374.59 261
10375.55 241
10376.52 246
10377.48 218
10378.44 233
10379.40 265
10380.36 264
10381.33 256
10382.29 248
10383.25 248
10384.21 268
10385.17 266
10386.14 253
10387.10 243
10388.06 267
10389.02 244
10389.99 262
10390.95 249
10391.91 220
10392.87 238
10393.84 254
10394.80 267
10395.76 245
10396.73 240
10397.69 242
10398.65 234
10399.61 234
10400.58 225
10401.54 258
10402.50 281
10403.47 248
10404.43 260
10405.39 254
10406.36 259
10407.32 271
10408.28 253
10409.25 234
10410.21 256
10411.17 259
10412.14 238
10413.10 241
10414.06 262
10415.03 278
10415.99 270
10416.95 271
10417.92 221
10418.88 227
10419.85 241
10420.81 245
10421.77 218
10422.74 250
10423.70 279
10424.67 272
10425.63 271
10426.59 257
10427.56 232
10428.52 218
10429.49 256
10430.45 274
10431.42 255
10432.38 258
10433.34 263
10434.31 265
10435.27 231
10436.24 234
10437.20 232
10438.17 224
10439.13 225
10440.10 231
10441.06 232
10442.03 224
10442.99 216
10443.96 224
10444.92 243
10445.89 230
10446.85 224
10447.82 220
10448.78 198
10449.75 228
10450.71 226
10451.68 274
10452.64 246
10453.61 201
10454.58 211
10455.54 221
10456.51 257
10457.47 220
10458.44 210
10459.40 217
10460.37 251
10461.33 257
10462.30 248
10463.27 234
10464.23 239
10465.20 252
10466.16 235
10467.13 239
10468.10 216
10469.06 273
10470.03 271
10471.00 211
10471.96 219
10472.93 247
10473.89 250
10474.86 181
10475.83 206
10476.79 227
10477.76 210
10478.73 203
10479.69 191
10480.66 203
10481.63 217
10482.59 234
10483.56 198
10484.53 196
10485.49 242
10486.46 228
10487.43 214
10488.40 201
10489.36 187
10490.33 215
10491.30 231
10492.26 223
10493.23 215
10494.20 217
10495.17 230
10496.13 230
10497.10 206
10498.07 186
10499.04 217
10500.00 196
10500.97 205
10501.94 197
10502.91 183
10503.87 212
10504.84 208
10505.81 217
10506.78 199
10507.75 224
10508.71 242
10509.68 244
10510.65 184
10511.62 202
10512.59 191
10513.55 219
10514.52 265
10515.49 256
10516.46 201
10517.43 196
10518.40 215
10519.36 233
10520.33 204
10521.30 199
10522.27 207
10523.24 213
10524.21 212
10525.18 201
10526.15 198
10527.11 218
10528.08 212
10529.05 230
10530.02 221
10530.99 233
10531.96 254
10532.93 204
10533.90 201
10534.87 195
10535.84 195
10536.80 223
10537.77 235
10538.74 188
10539.71 218
10540.68 200
10541.65 218
10542.62 231
10543.59 233
10544.56 272
10545.53 217
10546.50 235
10547.47 203
10548.44 200
10549.41 236
10550.38 263
10551.35 256
10552.32 226
10553.29 206
10554.26 193
10555.23 188
10556.20 191
10557.17 205
10558.14 211
10559.11 224
10560.08 204
10561.05 221
10562.02 216
10562.99 212
10563.96 266
10564.93 245
10565.90 210
10566.88 252
10567.85 243
10568.82 222
10569.79 253
10570.76 239
10571.73 212
10572.70 201
10573.67 223
10574.64 208
10575.61 228
10576.58 218
10577.56 225
10578.53 213
10579.50 222
10580.47 217
10581.44 237
10582.41 218
10583.38 210
10584.35 231
10585.33 208
10586.30 216
10587.27 223
10588.24 232
10589.21 230
10590.18 230
10591.16 216
10592.13 227
10593.10 227
10594.07 225
10595.04 199
10596.02 216
10596.99 269
10597.96 226
10598.93 199
10599.90 196
10600.88 190
10601.85 225
10602.82 232
10603.79 209
10604.77 241
10605.74 205
10606.71 236
10607.68 214
10608.66 252
10609.63 243
10610.60 243
10611.57 219
10612.55 224
10613.52 224
10614.49 243
10615.47 234
10616.44 204
10617.41 218
10618.38 209
10619.36 201
10620.33 238
10621.30 236
10622.28 229
10623.25 242
10624.22 266
10625.20 262
10626.17 240
10627.14 257
10628.12 248
10629.09 298
10630.06 258
10631.04 240
10632.01 259
10632.99 266
10633.96 273
10634.93 225
10635.91 248
10636.88 251
10637.86 243
10638.83 260
10639.80 224
10640.78 228
10641.75 274
10642.73 297
10643.70 311
10644.67 330
10645.65 361
10646.62 301
10647.60 285
10648.57 303
10649.55 265
10650.52 285
10651.50 254
10652.47 257
10653.44 203
10654.42 253
10655.39 260
10656.37 226
10657.34 227
10658.32 231
10659.29 231
10660.27 226
10661.24 230
10662.22 239
10663.19 223
10664.17 182
10665.14 252
10666.12 252
10667.09 242
10668.07 215
10669.04 217
10670.02 218
10671.00 229
10671.97 207
10672.95 238
10673.92 240
10674.90 256
10675.87 248
10676.85 207
10677.83 204
10678.80 197
10679.78 228
10680.75 218
10681.73 217
10682.70 219
10683.68 215
10684.66 250
10685.63 232
10686.61 260
10687.59 238
10688.56 233
10689.54 274
10690.51 234
10691.49 244
10692.47 210
10693.44 217
10694.42 232
10695.40 218
10696.37 217
10697.35 209
10698.33 217
10699.30 224
10700.28 194
10701.26 213
10702.23 237
10703.21 220
10704.19 238
10705.17 240
10706.14 230
10707.12 211
10708.10 186
10709.07 255
10710.05 199
10711.03 205
10712.01 208
10712.98 214
10713.96 229
10714.94 216
10715.92 216
10716.89 220
10717.87 191
10718.85 221
10719.83 210
10720.80 200
10721.78 201
10722.76 234
10723.74 250
10724.71 206
10725.69 190
10726.67 198
10727.65 254
10728.63 276
10729.61 263
10730.58 212
10731.56 213
10732.54 226
10733.52 225
10734.50 238
10735.48 229
10736.45 243
10737.43 245
10738.41 218
10739.39 218
10740.37 228
10741.35 216
10742.33 253
10743.30 231
10744.28 247
10745.26 217
10746.24 225
10747.22 274
10748.20 235
10749.18 205
10750.16 241
10751.14 210
10752.11 249
10753.09 247
10754.07 235
10755.05 247
10756.03 286
10757.01 254
10757.99 211
10758.97 265
10759.95 264
10760.93 243
10761.91 238
10762.89 193
10763.87 243
10764.85 264
10765.83 221
10766.81 207
10767.79 229
10768.77 219
10769.75 245
10770.73 228
10771.71 229
10772.69 210
10773.67 253
10774.65 266
10775.63 223
10776.61 226
10777.59 235
10778.57 234
10779.55 224
10780.53 239
10781.51 233
10782.49 239
10783.47 258
10784.45 252
10785.43 207
10786.41 226
10787.39 216
10788.38 244
10789.36 278
10790.34 261
10791.32 255
10792.30 261
10793.28 250
10794.26 254
10795.24 231
10796.22 249
10797.21 250
10798.19 225
10799.17 190
10800.15 202
10801.13 241
10802.11 269
10803.09 300
10804.08 270
10805.06 222
10806.04 238
10807.02 223
10808.00 217
10808.98 253
10809.97 245
10810.95 239
10811.93 243
10812.91 236
10813.89 230
10814.88 247
10815.86 252
10816.84 252
10817.82 231
10818.80 280
10819.79 274
10820.77 260
10821.75 288
10822.73 247
10823.72 250
10824.70 263
10825.68 266
10826.66 221
10827.65 235
10828.63 224
10829.61 248
10830.59 301
10831.58 268
10832.56 280
10833.54 262
10834.53 277
10835.51 270
10836.49 251
10837.47 243
10838.46 258
10839.44 223
10840.42 265
10841.41 236
10842.39 253
10843.37 289
10844.36 267
10845.34 242
10846.32 223
10847.31 306
10848.29 267
10849.27 267
10850.26 271
10851.24 268
10852.23 279
10853.21 267
10854.19 255
10855.18 261
10856.16 268
10857.14 277
10858.13 320
10859.11 317
10860.10 255
10861.08 245
10862.07 252
10863.05 279
10864.03 287
10865.02 298
10866.00 231
10866.99 234
10867.97 260
10868.96 264
10869.94 252
10870.92 273
10871.91 305
10872.89 290
10873.88 279
10874.86 271
10875.85 298
10876.83 299
10877.82 277
10878.80 279
10879.79 313
10880.77 300
10881.76 291
10882.74 294
10883.73 286
10884.71 311
10885.70 309
10886.68 338
10887.67 292
10888.66 310
10889.64 322
10890.63 299
10891.61 344
10892.60 322
10893.58 304
10894.57 352
10895.55 334
10896.54 347
10897.53 386
10898.51 329
10899.50 313
10900.48 362
10901.47 345
10902.46 327
10903.44 340
10904.43 316
10905.41 360
10906.40 360
10907.39 360
10908.37 341
10909.36 332
10910.35 331
10911.33 371
10912.32 398
10913.30 359
10914.29 376
10915.28 358
10916.26 383
10917.25 335
10918.24 354
10919.22 413
10920.21 410
10921.20 362
10922.19 395
10923.17 417
10924.16 427
10925.15 444
10926.13 463
10927.12 417
10928.11 387
10929.09 404
10930.08 452
10931.07 389
10932.06 396
10933.04 386
10934.03 410
10935.02 414
10936.01 384
10936.99 359
10937.98 429
10938.97 379
10939.96 434
10940.94 433
10941.93 435
10942.92 451
10943.91 443
10944.90 448
10945.88 477
10946.87 473
10947.86 486
10948.85 520
10949.84 567
10950.82 504
10951.81 489
10952.80 529
10953.79 535
10954.78 516
10955.77 516
10956.76 549
10957.74 613
10958.73 584
10959.72 627
10960.71 734
10961.70 795
10962.69 865
10963.68 870
10964.66 901
10965.65 856
10966.64 850
10967.63 805
10968.62 773
10969.61 712
10970.60 678
10971.59 657
10972.58 679
10973.57 612
10974.56 569
10975.54 554
10976.53 539
10977.52 543
10978.51 524
10979.50 545
10980.49 544
10981.48 541
10982.47 546
10983.46 539
10984.45 508
10985.44 558
10986.43 568
10987.42 579
10988.41 558
10989.40 639
10990.39 628
10991.38 582
10992.37 613
10993.36 580
10994.35 610
10995.34 661
10996.33 703
10997.32 683
10998.31 732
10999.30 788
11000.29 872
11001.28 931
11002.27 981
11003.26 1119
11004.25 1212
11005.25 1293
11006.24 1283
11007.23 1183
11008.22 1216
11009.21 1104
11010.20 997
11011.19 887
11012.18 817
11013.17 767
11014.16 667
11015.15 594
11016.15 544
11017.14 500
11018.13 476
11019.12 491
11020.11 433
11021.10 446
11022.09 503
11023.09 463
11024.08 404
11025.07 408
11026.06 443
11027.05 448
11028.04 429
11029.03 443
11030.03 397
11031.02 410
11032.01 445
11033.00 426
11033.99 426
11034.99 387
11035.98 359
11036.97 386
11037.96 401
11038.95 383
11039.95 448
11040.94 420
11041.93 467
11042.92 437
11043.92 452
11044.91 408
11045.90 372
11046.89 406
11047.89 421
11048.88 393
11049.87 367
11050.86 378
11051.86 381
11052.85 406
11053.84 353
11054.84 359
11055.83 358
11056.82 390
11057.81 344
11058.81 355
11059.80 333
11060.79 392
11061.79 400
11062.78 363
11063.77 366
11064.77 358
11065.76 369
11066.75 384
11067.75 399
11068.74 362
11069.73 337
11070.73 403
11071.72 362
11072.72 353
11073.71 391
11074.70 365
11075.70 412
11076.69 395
11077.69 361
11078.68 387
11079.67 354
11080.67 404
11081.66 406
11082.66 372
11083.65 377
11084.64 342
11085.64 350
11086.63 376
11087.63 354
11088.62 351
11089.62 385
11090.61 376
11091.60 362
11092.60 316
11093.59 325
11094.59 337
11095.58 355
11096.58 344
11097.57 327
11098.57 325
11099.56 324
11100.56 323
11101.55 306
11102.55 315
11103.54 350
11104.54 290
11105.53 372
11106.53 321
11107.52 268
11108.52 340
11109.51 344
11110.51 350
11111.51 310
11112.50 343
11113.50 323
11114.49 334
11115.49 300
11116.48 265
11117.48 291
11118.47 326
11119.47 296
11120.47 291
11121.46 313
11122.46 355
11123.45 361
11124.45 334
11125.45 330
11126.44 313
11127.44 327
11128.44 326
11129.43 311
11130.43 321
11131.42 326
11132.42 365
11133.42 351
11134.41 346
11135.41 317
11136.41 309
11137.40 298
11138.40 334
11139.40 307
11140.39 287
11141.39 271
11142.39 278
11143.38 277
11144.38 290
11145.38 275
11146.37 293
11147.37 266
11148.37 246
11149.37 270
11150.36 302
11151.36 300
11152.36 299
11153.35 298
11154.35 295
11155.35 269
11156.35 279
11157.34 278
11158.34 274
11159.34 294
11160.34 270
11161.34 255
11162.33 264
11163.33 259
11164.33 269
11165.33 265
11166.32 275
11167.32 285
11168.32 270
11169.32 264
11170.32 269
11171.31 279
11172.31 295
11173.31 238
11174.31 278
11175.31 287
11176.31 298
11177.30 274
11178.30 269
11179.30 279
11180.30 309
11181.30 339
11182.30 276
11183.30 286
11184.29 281
11185.29 301
11186.29 248
11187.29 259
11188.29 281
11189.29 306
11190.29 301
11191.29 307
11192.29 299
11193.29 294
11194.28 335
11195.28 336
11196.28 331
11197.28 316
11198.28 289
11199.28 263
11200.28 295
11201.28 267
11202.28 336
11203.28 324
11204.28 356
11205.28 310
11206.28 294
11207.28 307
11208.28 285
11209.28 276
11210.28 286
11211.28 277
11212.28 302
11213.28 293
11214.28 270
11215.28 282
11216.28 260
11217.28 287
11218.28 277
11219.28 263
11220.28 230
11221.28 281
11222.28 246
11223.28 242
11224.28 271
11225.28 263
11226.28 278
11227.28 270
11228.28 279
11229.28 311
11230.28 286
11231.28 220
11232.29 254
11233.29 260
11234.29 245
11235.29 278
11236.29 297
11237.29 274
11238.29 266
11239.29 270
11240.29 277
11241.30 221
11242.30 240
11243.30 233
11244.30 255
11245.30 229
11246.30 247
11247.30 255
11248.31 290
11249.31 272
11250.31 216
11251.31 254
11252.31 257
11253.31 215
11254.32 269
11255.32 269
11256.32 255
11257.32 254
11258.32 272
11259.33 237
11260.33 253
11261.33 250
11262.33 271
11263.33 273
11264.34 239
11265.34 234
11266.34 254
11267.34 246
11268.35 249
11269.35 215
11270.35 240
11271.35 266
11272.36 249
11273.36 239
11274.36 241
11275.37 236
11276.37 278
11277.37 282
11278.37 261
11279.38 282
11280.38 255
11281.38 279
11282.39 303
11283.39 261
11284.39 251
11285.40 293
11286.40 292
11287.40 281
11288.41 255
11289.41 254
11290.41 281
11291.42 265
11292.42 266
11293.42 254
11294.43 249
11295.43 255
11296.43 295
11297.44 260
11298.44 260
11299.45 245
11300.45 254
11301.45 276
11302.46 280
11303.46 269
11304.47 290
11305.47 267
11306.47 296
11307.48 268
11308.48 234
11309.49 280
11310.49 295
11311.50 294
11312.50 272
11313.50 293
11314.51 337
11315.51 353
11316.52 309
11317.52 366
11318.53 363
11319.53 344
11320.54 335
11321.54 335
11322.55 356
11323.55 312
11324.56 309
11325.56 322
11326.57 281
11327.57 269
11328.58 293
11329.58 242
11330.59 249
11331.59 211
11332.60 254
11333.60 248
11334.61 242
11335.61 220
11336.62 252
11337.63 255
11338.63 236
11339.64 226
11340.64 259
11341.65 245
11342.65 224
11343.66 251
11344.67 195
11345.67 231
11346.68 205
11347.68 192
11348.69 202
11349.70 223
11350.70 188
11351.71 220
11352.71 234
11353.72 199
11354.73 201
11355.73 202
11356.74 259
11357.75 228
11358.75 246
11359.76 232
11360.77 227
11361.77 208
11362.78 224
11363.79 214
11364.79 233
11365.80 255
11366.81 231
11367.81 233
11368.82 238
11369.83 213
11370.83 204
11371.84 217
11372.85 230
11373.86 242
11374.86 220
11375.87 254
11376.88 220
11377.89 218
11378.89 225
11379.90 243
11380.91 212
11381.92 219
11382.92 219
11383.93 245
11384.94 198
11385.95 214
11386.95 197
11387.96 222
11388.97 249
11389.98 229
11390.99 197
11391.99 214
11393.00 285
11394.01 243
11395.02 225
11396.03 252
11397.03 237
11398.04 218
11399.05 222
11400.06 255
11401.07 210
11402.08 240
11403.08 243
11404.09 269
11405.10 227
11406.11 237
11407.12 214
11408.13 250
11409.14 237
11410.14 204
11411.15 216
11412.16 230
11413.17 255
11414.18 255
11415.19 207
11416.20 233
11417.21 241
11418.22 244
11419.23 228
11420.23 197
11421.24 222
11422.25 217
11423.26 220
11424.27 253
11425.28 220
11426.29 239
11427.30 237
11428.31 231
11429.32 229
11430.33 210
11431.34 232
11432.35 205
11433.36 215
11434.37 247
11435.38 223
11436.39 233
11437.40 231
11438.41 227
11439.42 179
11440.43 220
11441.44 243
11442.45 227
11443.46 217
11444.47 210
11445.48 210
11446.49 234
11447.50 218
11448.51 214
11449.52 220
11450.53 213
11451.54 225
11452.55 200
11453.56 192
11454.58 180
11455.59 203
11456.60 236
11457.61 235
11458.62 198
11459.63 247
11460.64 226
11461.65 227
11462.66 243
11463.67 206
11464.69 209
11465.70 223
11466.71 235
11467.72 198
11468.73 214
11469.74 201
11470.75 236
11471.77 234
11472.78 211
11473.79 204
11474.80 211
11475.81 206
11476.82 203
11477.84 216
11478.85 228
11479.86 206
11480.87 227
11481.88 221
11482.89 226
11483.91 239
11484.92 238
11485.93 238
11486.94 211
11487.96 205
11488.97 245
11489.98 211
11490.99 207
11492.00 204
11493.02 208
11494.03 210
11495.04 217
11496.06 211
11497.07 219
11498.08 209
11499.09 208
11500.11 228
11501.12 216
11502.13 211
11503.14 223
11504.16 199
11505.17 193
11506.18 218
11507.20 196
11508.21 188
11509.22 209
11510.24 216
11511.25 219
11512.26 197
11513.28 211
11514.29 223
11515.30 225
11516.32 208
11517.33 214
11518.34 219
11519.36 201
11520.37 221
11521.38 204
11522.40 240
11523.41 219
11524.43 213
11525.44 214
11526.45 196
11527.47 244
11528.48 211
11529.50 217
11530.51 193
11531.52 218
11532.54 212
11533.55 229
11534.57 212
11535.58 207
11536.60 240
11537.61 219
11538.62 244
11539.64 217
11540.65 190
11541.67 190
11542.68 230
11543.70 187
11544.71 220
11545.73 163
11546.74 210
11547.76 209
11548.77 240
11549.79 203
11550.80 183
11551.82 161
11552.83 183
11553.85 207
11554.86 214
11555.88 210
11556.89 185
11557.91 226
11558.92 242
11559.94 260
11560.95 210
11561.97 212
11562.98 234
11564.00 233
11565.02 207
11566.03 217
11567.05 204
11568.06 225
11569.08 216
11570.10 214
11571.11 244
11572.13 221
11573.14 211
11574.16 234
11575.18 203
11576.19 202
11577.21 236
11578.22 234
11579.24 204
11580.26 218
11581.27 237
11582.29 210
11583.31 223
11584.32 206
11585.34 198
11586.35 185
11587.37 218
11588.39 256
11589.40 203
11590.42 244
11591.44 225
11592.46 254
11593.47 254
11594.49 267
11595.51 236
11596.52 246
11597.54 239
11598.56 266
11599.57 255
11600.59 247
11601.61 263
11602.63 269
11603.64 324
11604.66 299
11605.68 316
11606.70 304
11607.71 320
11608.73 368
11609.75 397
11610.77 376
11611.78 372
11612.80 341
11613.82 340
11614.84 349
11615.85 315
11616.87 290
11617.89 268
11618.91 223
11619.93 218
11620.95 246
11621.96 214
11622.98 258
11624.00 216
11625.02 222
11626.04 193
11627.05 245
11628.07 234
11629.09 208
11630.11 186
11631.13 197
11632.15 233
11633.17 201
11634.18 198
11635.20 203
11636.22 195
11637.24 193
11638.26 212
11639.28 201
11640.30 187
11641.32 210
11642.34 233
11643.35 229
11644.37 212
11645.39 201
11646.41 196
11647.43 226
11648.45 198
11649.47 210
11650.49 195
11651.51 221
11652.53 221
11653.55 225
11654.57 196
11655.59 197
11656.61 174
11657.63 188
11658.65 190
11659.67 156
11660.69 191
11661.71 210
11662.73 221
11663.75 181
11664.77 196
11665.79 200
11666.81 210
11667.83 211
11668.85 235
11669.87 180
11670.89 195
11671.91 218
11672.93 219
11673.95 185
11674.97 223
11675.99 226
11677.01 227
11678.03 200
11679.05 169
11680.07 248
11681.09 245
11682.11 222
11683.13 219
11684.15 191
11685.18 201
11686.20 212
11687.22 219
11688.24 217
11689.26 235
11690.28 208
11691.30 241
11692.32 224
11693.34 219
11694.37 218
11695.39 216
11696.41 215
11697.43 212
11698.45 208
11699.47 227
11700.49 208
11701.52 222
11702.54 197
11703.56 233
11704.58 212
11705.60 234
11706.62 199
11707.65 207
11708.67 207
11709.69 204
11710.71 200
11711.73 213
11712.76 216
11713.78 177
11714.80 213
11715.82 189
11716.85 216
11717.87 215
11718.89 225
11719.91 209
11720.94 232
11721.96 214
11722.98 193
11724.00 213
11725.03 233
11726.05 235
11727.07 197
11728.09 208
11729.12 190
11730.14 212
11731.16 208
11732.19 177
11733.21 202
11734.23 213
11735.25 202
11736.28 216
11737.30 202
11738.32 191
11739.35 230
11740.37 210
11741.39 217
11742.42 212
11743.44 219
11744.46 199
11745.49 229
11746.51 208
11747.54 212
11748.56 197
11749.58 215
11750.61 226
11751.63 227
11752.65 214
11753.68 226
11754.70 256
11755.73 227
11756.75 218
11757.77 225
11758.80 234
11759.82 237
11760.85 231
11761.87 206
11762.90 198
11763.92 190
11764.94 233
11765.97 211
11766.99 221
11768.02 230
11769.04 226
11770.07 230
11771.09 204
11772.12 202
11773.14 214
11774.17 212
11775.19 217
11776.22 240
11777.24 215
11778.27 216
11779.29 189
11780.32 237
11781.34 203
11782.37 231
11783.39 229
11784.42 256
11785.44 238
11786.47 203
11787.49 233
11788.52 219
11789.54 210
11790.57 213
11791.59 211
11792.62 221
11793.65 245
11794.67 213
11795.70 233
11796.72 234
11797.75 202
11798.77 214
11799.80 221
11800.83 256
11801.85 255
11802.88 235
11803.90 257
11804.93 241
11805.96 253
11806.98 256
11808.01 240
11809.04 255
11810.06 284
11811.09 291
11812.12 222
11813.14 246
11814.17 231
11815.20 268
11816.22 269
11817.25 245
11818.28 232
11819.30 215
11820.33 237
11821.36 238
11822.38 239
11823.41 231
11824.44 265
11825.46 260
11826.49 229
11827.52 239
11828.54 247
11829.57 277
11830.60 288
11831.63 262
11832.65 244
11833.68 280
11834.71 259
11835.74 243
11836.76 255
11837.79 265
11838.82 247
11839.85 266
11840.87 240
11841.90 303
11842.93 295
11843.96 268
11844.99 223
11846.01 253
11847.04 252
11848.07 265
11849.10 290
11850.13 275
11851.15 232
11852.18 270
11853.21 316
11854.24 314
11855.27 269
11856.30 265
11857.32 311
11858.35 312
11859.38 293
11860.41 282
11861.44 278
11862.47 293
11863.50 312
11864.52 320
11865.55 263
11866.58 300
11867.61 283
11868.64 319
11869.67 321
11870.70 274
11871.73 289
11872.76 324
11873.79 309
11874.81 340
11875.84 283
11876.87 354
11877.90 342
11878.93 307
11879.96 289
11880.99 324
11882.02 351
11883.05 377
11884.08 345
11885.11 313
11886.14 353
11887.17 376
11888.20 361
11889.23 381
11890.26 391
11891.29 395
11892.32 403
11893.35 412
11894.38 439
11895.41 399
11896.44 401
11897.47 371
11898.50 393
11899.53 467
11900.56 461
11901.59 455
11902.62 440
11903.65 513
11904.68 501
11905.71 552
11906.74 598
11907.77 556
11908.80 602
11909.83 586
11910.86 579
11911.90 545
11912.93 505
11913.96 539
11914.99 527
11916.02 472
11917.05 483
11918.08 475
11919.11 484
11920.14 416
11921.17 446
11922.21 479
11923.24 439
11924.27 477
11925.30 478
11926.33 504
11927.36 473
11928.39 464
11929.43 505
11930.46 580
11931.49 604
11932.52 624
11933.55 658
11934.58 790
11935.62 825
11936.65 872
11937.68 942
11938.71 912
11939.74 887
11940.78 812
11941.81 796
11942.84 753
11943.87 681
11944.90 601
11945.94 563
11946.97 520
11948.00 506
11949.03 454
11950.07 430
11951.10 438
11952.13 433
11953.16 412
11954.20 397
11955.23 382
11956.26 377
11957.29 385
11958.33 412
11959.36 341
11960.39 366
11961.43 380
11962.46 389
11963.49 398
11964.53 335
11965.56 359
11966.59 353
11967.62 419
11968.66 382
11969.69 379
11970.72 375
11971.76 378
11972.79 394
11973.83 372
11974.86 420
11975.89 359
11976.93 362
11977.96 347
11978.99 343
11980.03 365
11981.06 379
11982.09 382
11983.13 350
11984.16 323
11985.20 342
11986.23 328
11987.26 344
11988.30 342
11989.33 338
11990.37 363
11991.40 361
11992.44 348
11993.47 352
11994.50 362
11995.54 331
11996.57 386
11997.61 373
11998.64 363
11999.68 401
12000.71 389
12001.75 365
12002.78 408
12003.82 391
12004.85 391
12005.89 389
12006.92 400
12007.96 408
12008.99 372
12010.03 369
12011.06 354
12012.10 406
12013.13 418
12014.17 387
12015.20 374
12016.24 349
12017.27 389
12018.31 409
12019.34 385
12020.38 458
12021.41 408
12022.45 412
12023.49 404
12024.52 412
12025.56 411
12026.59 377
12027.63 402
12028.66 402
12029.70 422
12030.74 439
12031.77 410
12032.81 443
12033.84 421
12034.88 379
12035.92 439
12036.95 412
12037.99 402
12039.03 438
12040.06 370
12041.10 387
12042.13 396
12043.17 414
12044.21 402
12045.24 407
12046.28 420
12047.32 423
12048.35 411
12049.39 431
12050.43 435
12051.46 465
12052.50 428
12053.54 420
12054.58 425
12055.61 424
12056.65 429
12057.69 409
12058.72 473
12059.76 434
12060.80 454
12061.84 477
12062.87 426
12063.91 447
12064.95 445
12065.98 484
12067.02 558
12068.06 494
12069.10 507
12070.14 495
12071.17 519
12072.21 497
12073.25 489
12074.29 479
12075.32 543
12076.36 529
12077.40 453
12078.44 457
12079.48 477
12080.51 511
12081.55 479
12082.59 502
12083.63 462
12084.67 523
12085.71 523
12086.74 509
12087.78 512
12088.82 497
12089.86 486
12090.90 532
12091.94 530
12092.97 504
12094.01 518
12095.05 549
12096.09 556
12097.13 606
12098.17 568
12099.21 582
12100.25 601
12101.29 614
12102.32 608
12103.36 671
12104.40 727
12105.44 759
12106.48 780
12107.52 870
12108.56 882
12109.60 919
12110.64 989
12111.68 917
12112.72 880
12113.76 841
12114.80 731
12115.84 718
12116.88 664
12117.92 631
12118.96 561
12120.00 547
12121.04 517
12122.07 458
12123.11 440
12124.15 443
12125.19 420
12126.23 399
12127.28 418
12128.32 426
12129.36 397
12130.40 374
12131.44 381
12132.48 372
12133.52 392
12134.56 381
12135.60 406
12136.64 358
12137.68 332
12138.72 356
12139.76 344
12140.80 361
12141.84 360
12142.88 397
12143.92 348
12144.96 358
12146.00 321
12147.05 322
12148.09 334
12149.13 355
12150.17 342
12151.21 359
12152.25 370
12153.29 370
12154.33 323
12155.38 304
12156.42 312
12157.46 316
12158.50 303
12159.54 321
12160.58 269
12161.62 287
12162.67 295
12163.71 313
12164.75 346
12165.79 318
12166.83 333
12167.87 318
12168.92 325
12169.96 327
12171.00 329
12172.04 294
12173.08 299
12174.13 311
12175.17 317
12176.21 300
12177.25 324
12178.30 310
12179.34 313
12180.38 309
12181.42 318
12182.47 339
12183.51 334
12184.55 313
12185.59 296
12186.64 331
12187.68 313
12188.72 324
12189.76 283
12190.81 307
12191.85 309
12192.89 298
12193.94 306
12194.98 307
12196.02 299
12197.06 297
12198.11 312
12199.15 281
12200.19 322
12201.24 301
12202.28 349
12203.32 338
12204.37 312
12205.41 336
12206.45 301
12207.50 276
12208.54 304
12209.59 306
12210.63 291
12211.67 292
12212.72 313
12213.76 331
12214.80 320
12215.85 293
12216.89 297
12217.94 290
12218.98 281
12220.02 289
12221.07 271
12222.11 260
12223.16 285
12224.20 287
12225.25 290
12226.29 280
12227.33 273
12228.38 291
12229.42 316
12230.47 275
12231.51 296
12232.56 335
12233.60 275
12234.65 277
12235.69 266
12236.74 242
12237.78 271
12238.83 276
12239.87 265
12240.92 251
12241.96 274
12243.01 292
12244.05 270
12245.10 274
12246.14 242
12247.19 248
12248.23 288
12249.28 264
12250.32 281
12251.37 272
12252.41 286
12253.46 288
12254.50 286
12255.55 234
12256.60 265
12257.64 260
12258.69 237
12259.73 256
12260.78 278
12261.82 265
12262.87 254
12263.92 255
12264.96 258
12266.01 241
12267.05 232
12268.10 248
12269.15 264
12270.19 267
12271.24 251
12272.29 225
12273.33 243
12274.38 249
12275.43 233
12276.47 256
12277.52 243
12278.57 252
12279.61 247
12280.66 241
12281.71 242
12282.75 232
12283.80 239
12284.85 270
12285.89 215
12286.94 240
12287.99 247
12289.03 216
12290.08 228
12291.13 246
12292.18 251
12293.22 260
12294.27 239
12295.32 233
12296.36 246
12297.41 248
12298.46 232
12299.51 231
12300.55 239
12301.60 265
12302.65 231
12303.70 197
12304.74 212
12305.79 230
12306.84 246
12307.89 256
12308.94 233
12309.98 230
12311.03 253
12312.08 255
12313.13 250
12314.18 244
12315.22 207
12316.27 268
12317.32 239
12318.37 247
12319.42 226
12320.47 238
12321.51 248
12322.56 250
12323.61 220
12324.66 239
12325.71 251
12326.76 224
12327.81 223
12328.85 239
12329.90 200
12330.95 206
12332.00 246
12333.05 259
12334.10 225
12335.15 192
12336.20 242
12337.25 254
12338.30 245
12339.34 222
12340.39 213
12341.44 213
12342.49 237
12343.54 209
12344.59 202
12345.64 214
12346.69 242
12347.74 259
12348.79 218
12349.84 186
12350.89 207
12351.94 230
12352.99 186
12354.04 207
12355.09 201
12356.14 270
12357.19 268
12358.24 214
12359.29 236
12360.34 219
12361.39 250
12362.44 282
12363.49 259
12364.54 230
12365.59 244
12366.64 264
12367.69 255
12368.74 201
12369.79 193
12370.84 237
12371.89 224
12372.94 239
12373.99 223
12375.04 225
12376.09 216
12377.15 229
12378.20 213
12379.25 239
12380.30 244
12381.35 255
12382.40 267
12383.45 243
12384.50 199
12385.55 219
12386.60 275
12387.66 264
12388.71 236
12389.76 257
12390.81 279
12391.86 253
12392.91 257
12393.96 249
12395.02 229
12396.07 238
12397.12 243
12398.17 256
12399.22 273
12400.27 224
12401.33 244
12402.38 249
12403.43 221
12404.48 218
12405.53 234
12406.59 211
12407.64 231
12408.69 210
12409.74 238
12410.80 241
12411.85 231
12412.90 246
12413.95 218
12415.00 221
12416.06 256
12417.11 264
12418.16 227
12419.21 227
12420.27 246
12421.32 234
12422.37 249
12423.43 246
12424.48 256
12425.53 224
12426.58 243
12427.64 246
12428.69 265
12429.74 265
12430.80 267
12431.85 290
12432.90 267
12433.96 266
12435.01 256
12436.06 261
12437.12 292
12438.17 260
12439.22 263
12440.28 253
12441.33 260
12442.38 283
12443.44 252
12444.49 304
12445.54 259
12446.60 276
12447.65 271
12448.71 281
12449.76 242
12450.81 263
12451.87 285
12452.92 279
12453.98 238
12455.03 247
12456.08 305
12457.14 300
12458.19 295
12459.25 288
12460.30 339
12461.36 365
12462.41 301
12463.46 272
12464.52 323
12465.57 324
12466.63 338
12467.68 329
12468.74 356
12469.79 312
12470.85 318
12471.90 371
12472.96 355
12474.01 377
12475.07 344
12476.12 470
12477.18 482
12478.23 547
12479.29 561
12480.34 711
12481.40 711
12482.45 732
12483.51 761
12484.56 738
12485.62 702
12486.67 719
12487.73 682
12488.79 596
12489.84 588
12490.90 510
12491.95 439
12493.01 414
12494.06 357
12495.12 394
12496.18 393
12497.23 346
12498.29 322
12499.34 314
12500.40 325
12501.46 321
12502.51 281
12503.57 278
12504.62 292
12505.68 274
12506.74 304
12507.79 295
12508.85 312
12509.91 300
12510.96 302
12512.02 288
12513.08 277
12514.13 295
12515.19 305
12516.25 317
12517.30 304
12518.36 308
12519.42 330
12520.47 317
12521.53 258
12522.59 276
12523.64 309
12524.70 271
12525.76 289
12526.82 294
12527.87 294
12528.93 283
12529.99 301
12531.04 256
12532.10 247
12533.16 270
12534.22 247
12535.27 297
12536.33 301
12537.39 297
12538.45 288
12539.50 327
12540.56 302
12541.62 298
12542.68 300
12543.74 313
12544.79 295
12545.85 336
12546.91 349
12547.97 325
12549.03 316
12550.08 350
12551.14 345
12552.20 328
12553.26 333
12554.32 333
12555.38 325
12556.43 389
12557.49 351
12558.55 372
12559.61 386
12560.67 409
12561.73 465
12562.79 441
12563.84 483
12564.90 474
12565.96 461
12567.02 475
12568.08 456
12569.14 422
12570.20 408
12571.26 399
12572.32 377
12573.37 361
12574.43 357
12575.49 328
12576.55 337
12577.61 332
12578.67 316
12579.73 325
12580.79 310
12581.85 294
12582.91 332
12583.97 310
12585.03 321
12586.09 318
12587.15 312
12588.21 289
12589.27 287
12590.33 311
12591.39 298
12592.45 249
12593.51 268
12594.57 264
12595.63 276
12596.69 256
12597.75 280
12598.81 308
12599.87 292
12600.93 313
12601.99 307
12603.05 306
12604.11 261
12605.17 255
12606.23 272
12607.29 277
12608.35 264
12609.41 278
12610.47 276
12611.53 287
12612.59 266
12613.66 263
12614.72 242
12615.78 262
12616.84 275
12617.90 298
12618.96 316
12620.02 276
12621.08 277
12622.14 306
12623.20 318
12624.27 304
12625.33 327
12626.39 269
12627.45 287
12628.51 327
12629.57 298
12630.63 292
12631.70 286
12632.76 288
12633.82 278
12634.88 264
12635.94 275
12637.00 332
12638.07 293
12639.13 298
12640.19 269
12641.25 317
12642.31 292
12643.38 269
12644.44 285
12645.50 279
12646.56 257
12647.63 276
12648.69 344
12649.75 271
12650.81 266
12651.88 245
12652.94 288
12654.00 294
12655.06 285
12656.13 268
12657.19 276
12658.25 292
12659.31 289
12660.38 287
12661.44 275
12662.50 273
12663.57 277
12664.63 263
12665.69 263
12666.75 267
12667.82 305
12668.88 285
12669.94 308
12671.01 293
12672.07 283
12673.13 275
12674.20 266
12675.26 299
12676.32 286
12677.39 279
12678.45 282
12679.51 299
12680.58 294
12681.64 293
12682.71 267
12683.77 254
12684.83 271
12685.90 253
12686.96 263
12688.03 291
12689.09 304
12690.15 339
12691.22 311
12692.28 303
12693.35 285
12694.41 312
12695.47 302
12696.54 330
12697.60 277
12698.67 315
12699.73 323
12700.80 313
12701.86 359
12702.93 362
12703.99 354
12705.05 350
12706.12 377
12707.18 401
12708.25 388
12709.31 413
12710.38 416
12711.44 442
12712.51 394
12713.57 399
12714.64 341
12715.70 373
12716.77 311
12717.83 336
12718.90 362
12719.96 308
12721.03 347
12722.10 327
12723.16 310
12724.23 324
12725.29 326
12726.36 313
12727.42 363
12728.49 335
12729.55 345
12730.62 347
12731.69 315
12732.75 299
12733.82 284
12734.88 333
12735.95 296
12737.02 303
12738.08 306
12739.15 327
12740.21 343
12741.28 336
12742.35 341
12743.41 353
12744.48 296
12745.55 334
12746.61 352
12747.68 331
12748.75 326
12749.81 313
12750.88 298
12751.95 289
12753.01 311
12754.08 318
12755.15 308
12756.21 283
12757.28 267
12758.35 252
12759.41 253
12760.48 251
12761.55 252
12762.61 284
12763.68 261
12764.75 252
12765.82 259
12766.88 250
12767.95 271
12769.02 258
12770.09 227
12771.15 270
12772.22 247
12773.29 266
12774.36 214
12775.42 219
12776.49 242
12777.56 232
12778.63 231
12779.69 248
12780.76 227
12781.83 206
12782.90 246
12783.97 236
12785.03 241
12786.10 209
12787.17 261
12788.24 239
12789.31 263
12790.37 253
12791.44 250
12792.51 249
12793.58 234
12794.65 255
12795.72 268
12796.79 247
12797.85 212
12798.92 199
12799.99 218
12801.06 227
12802.13 240
12803.20 238
12804.27 218
12805.34 222
12806.40 224
12807.47 234
12808.54 234
12809.61 246
12810.68 281
12811.75 291
12812.82 263
12813.89 241
12814.96 240
12816.03 239
12817.10 222
12818.17 234
12819.23 241
12820.30 260
12821.37 267
12822.44 230
12823.51 268
12824.58 254
12825.65 274
12826.72 293
12827.79 241
12828.86 231
12829.93 284
12831.00 249
12832.07 249
12833.14 198
12834.21 230
12835.28 206
12836.35 190
12837.42 231
12838.49 246
12839.56 254
12840.63 237
12841.70 244
12842.77 223
12843.85 212
12844.92 210
12845.99 240
12847.06 230
12848.13 233
12849.20 214
12850.27 227
12851.34 222
12852.41 266
12853.48 258
12854.55 233
12855.62 239
12856.69 220
12857.77 242
12858.84 214
12859.91 213
12860.98 203
12862.05 210
12863.12 222
12864.19 226
12865.26 203
12866.34 190
12867.41 228
12868.48 224
12869.55 220
12870.62 201
12871.69 182
12872.77 213
12873.84 228
12874.91 217
12875.98 220
12877.05 200
12878.12 213
12879.20 197
12880.27 179
12881.34 211
12882.41 176
12883.49 210
12884.56 195
12885.63 204
12886.70 169
12887.77 184
12888.85 195
12889.92 219
12890.99 212
12892.06 224
12893.14 193
12894.21 235
12895.28 215
12896.35 191
12897.43 181
12898.50 177
12899.57 217
12900.65 217
12901.72 202
12902.79 178
12903.86 202
12904.94 214
12906.01 211
12907.08 195
12908.16 192
12909.23 210
12910.30 250
12911.38 210
12912.45 194
12913.52 206
12914.60 223
12915.67 209
12916.74 182
12917.82 209
12918.89 228
12919.97 205
12921.04 185
12922.11 178
12923.19 171
12924.26 188
12925.33 212
12926.41 203
12927.48 202
12928.56 190
12929.63 189
12930.70 193
12931.78 190
12932.85 191
12933.93 179
12935.00 182
12936.08 201
12937.15 196
12938.23 186
12939.30 167
12940.37 179
12941.45 216
12942.52 196
12943.60 163
12944.67 197
12945.75 183
12946.82 202
12947.90 192
12948.97 187
12950.05 214
12951.12 210
12952.20 168
12953.27 200
12954.35 209
12955.42 185
12956.50 209
12957.57 198
12958.65 206
12959.72 189
12960.80 219
12961.87 228
12962.95 194
12964.03 201
12965.10 193
12966.18 236
12967.25 187
12968.33 190
12969.40 197
12970.48 208
12971.56 179
12972.63 199
12973.71 199
12974.78 212
12975.86 190
12976.93 200
12978.01 163
12979.09 177
12980.16 197
12981.24 198
12982.32 205
12983.39 141
12984.47 166
12985.55 169
12986.62 216
12987.70 196
12988.77 198
12989.85 198
12990.93 225
12992.00 191
12993.08 188
12994.16 170
12995.23 202
12996.31 194
12997.39 204
12998.47 173
12999.54 167
13000.62 197
13001.70 181
13002.77 214
13003.85 197
13004.93 212
13006.01 207
13007.08 195
13008.16 209
13009.24 218
13010.31 186
13011.39 191
13012.47 212
13013.55 201
13014.63 212
13015.70 165
13016.78 217
13017.86 228
13018.94 230
13020.01 192
13021.09 185
13022.17 208
13023.25 210
13024.33 203
13025.40 197
13026.48 209
13027.56 239
13028.64 227
13029.72 194
13030.79 203
13031.87 215
13032.95 202
13034.03 238
13035.11 196
13036.19 198
13037.27 215
13038.34 190
13039.42 213
13040.50 193
13041.58 191
13042.66 214
13043.74 169
13044.82 210
13045.90 173
13046.97 183
13048.05 183
13049.13 194
13050.21 205
13051.29 219
13052.37 199
13053.45 205
13054.53 245
13055.61 219
13056.69 216
13057.77 218
13058.85 219
13059.93 231
13061.01 210
13062.09 233
13063.16 256
13064.24 200
13065.32 238
13066.40 229
13067.48 244
13068.56 187
13069.64 214
13070.72 207
13071.80 207
13072.88 202
13073.96 225
13075.04 189
13076.12 193
13077.20 179
13078.28 202
13079.36 202
13080.45 194
13081.53 181
13082.61 183
13083.69 193
13084.77 195
13085.85 211
13086.93 195
13088.01 183
13089.09 185
13090.17 189
13091.25 207
13092.33 184
13093.41 212
13094.49 232
13095.57 184
13096.66 196
13097.74 211
13098.82 200
13099.90 184
13100.98 183
13102.06 192
13103.14 202
13104.22 197
13105.31 196
13106.39 191
13107.47 197
13108.55 192
13109.63 226
13110.71 196
13111.79 194
13112.88 162
13113.96 200
13115.04 195
13116.12 191
13117.20 205
13118.29 197
13119.37 187
13120.45 175
13121.53 203
13122.61 209
13123.70 199
13124.78 202
13125.86 188
13126.94 179
13128.03 193
13129.11 197
13130.19 194
13131.27 182
13132.35 183
13133.44 188
13134.52 222
13135.60 211
13136.69 199
13137.77 224
13138.85 214
13139.93 214
13141.02 221
13142.10 195
13143.18 181
13144.27 192
13145.35 206
13146.43 233
13147.51 212
13148.60 229
13149.68 171
13150.76 210
13151.85 223
13152.93 209
13154.01 212
13155.10 177
13156.18 190
13157.26 211
13158.35 182
13159.43 195
13160.52 222
13161.60 222
13162.68 261
13163.77 210
13164.85 232
13165.93 217
13167.02 199
13168.10 180
13169.19 180
13170.27 207
13171.35 227
13172.44 200
13173.52 199
13174.61 191
13175.69 206
13176.78 211
13177.86 191
13178.94 239
13180.03 228
13181.11 204
13182.20 190
13183.28 204
13184.37 203
13185.45 191
13186.54 229
13187.62 204
13188.71 227
13189.79 208
13190.88 208
13191.96 209
13193.05 220
13194.13 224
13195.22 214
13196.30 241
13197.39 268
13198.47 250
13199.56 223
13200.64 202
13201.73 206
13202.81 199
13203.90 221
13204.98 216
13206.07 202
13207.16 230
13208.24 251
13209.33 207
13210.41 209
13211.50 213
13212.58 192
13213.67 228
13214.76 229
13215.84 201
13216.93 231
13218.01 255
13219.10 237
13220.19 206
13221.27 192
13222.36 230
13223.45 251
13224.53 211
13225.62 212
13226.70 209
13227.79 236
13228.88 250
13229.96 225
13231.05 237
13232.14 236
13233.22 239
13234.31 279
13235.40 244
13236.48 218
13237.57 196
13238.66 228
13239.74 234
13240.83 196
13241.92 230
13243.01 225
13244.09 252
13245.18 230
13246.27 204
13247.35 225
13248.44 244
13249.53 230
13250.62 239
13251.70 259
13252.79 276
13253.88 248
13254.97 235
13256.05 236
13257.14 241
13258.23 252
13259.32 242
13260.40 248
13261.49 229
13262.58 232
13263.67 241
13264.76 284
13265.84 255
13266.93 258
13268.02 240
13269.11 257
13270.20 276
13271.29 277
13272.37 238
13273.46 269
13274.55 272
13275.64 273
13276.73 260
13277.82 257
13278.90 279
13279.99 258
13281.08 250
13282.17 263
13283.26 267
13284.35 275
13285.44 291
13286.53 284
13287.61 289
13288.70 287
13289.79 285
13290.88 303
13291.97 309
13293.06 305
13294.15 276
13295.24 277
13296.33 289
13297.42 322
13298.51 320
13299.60 308
13300.68 310
13301.77 344
13302.86 320
13303.95 341
13305.04 351
13306.13 310
13307.22 306
13308.31 378
13309.40 379
13310.49 359
13311.58 362
13312.67 363
13313.76 377
13314.85 399
13315.94 406
13317.03 378
13318.12 387
13319.21 393
13320.30 390
13321.39 399
13322.48 380
13323.57 378
13324.66 398
13325.75 353
13326.84 349
13327.94 340
13329.03 340
13330.12 337
13331.21 341
13332.30 323
13333.39 382
13334.48 402
13335.57 379
13336.66 372
13337.75 329
13338.84 355
13339.93 386
13341.03 376
13342.12 396
13343.21 360
13344.30 350
13345.39 370
13346.48 394
13347.57 338
13348.66 375
13349.76 394
13350.85 378
13351.94 375
13353.03 393
13354.12 375
13355.21 376
13356.31 412
13357.40 418
13358.49 370
13359.58 357
13360.67 426
13361.76 430
13362.86 414
13363.95 410
13365.04 452
13366.13 447
13367.23 468
13368.32 411
13369.41 436
13370.50 499
13371.59 494
13372.69 501
13373.78 502
13374.87 497
13375.96 524
13377.06 521
13378.15 503
13379.24 478
13380.34 458
13381.43 492
13382.52 462
13383.61 427
13384.71 419
13385.80 432
13386.89 343
13387.99 345
13389.08 354
13390.17 369
13391.26 374
13392.36 349
13393.45 360
13394.54 340
13395.64 328
13396.73 326
13397.82 381
13398.92 319
13400.01 334
13401.11 318
13402.20 337
13403.29 339
13404.39 339
13405.48 345
13406.57 306
13407.67 332
13408.76 317
13409.86 286
13410.95 320
13412.04 310
13413.14 311
13414.23 300
13415.33 296
13416.42 319
13417.51 340
13418.61 348
13419.70 325
13420.80 312
13421.89 329
13422.99 334
13424.08 348
13425.17 300
13426.27 300
13427.36 316
13428.46 306
13429.55 319
13430.65 350
13431.74 362
13432.84 315
13433.93 308
13435.03 344
13436.12 342
13437.22 313
13438.31 324
13439.41 354
13440.50 365
13441.60 356
13442.69 345
13443.79 331
13444.88 343
13445.98 337
13447.08 378
13448.17 364
13449.27 339
13450.36 369
13451.46 356
13452.55 320
13453.65 347
13454.74 339
13455.84 365
13456.94 370
13458.03 333
13459.13 387
13460.22 416
13461.32 389
13462.42 388
13463.51 426
13464.61 391
13465.70 420
13466.80 403
13467.90 410
13468.99 387
13470.09 392
13471.19 407
13472.28 440
13473.38 445
13474.48 403
13475.57 384
13476.67 450
13477.77 422
13478.86 408
13479.96 411
13481.06 428
13482.15 434
13483.25 416
13484.35 448
13485.44 440
13486.54 420
13487.64 453
13488.74 487
13489.83 454
13490.93 465
13492.03 441
13493.12 480
13494.22 444
13495.32 395
13496.42 390
13497.51 449
13498.61 443
13499.71 429
13500.81 496
13501.90 465
13503.00 517
13504.10 496
13505.20 537
13506.30 572
13507.39 590
13508.49 568
13509.59 593
13510.69 609
13511.79 586
13512.88 608
13513.98 575
13515.08 526
13516.18 499
13517.28 499
13518.38 464
13519.47 425
13520.57 391
13521.67 387
13522.77 405
13523.87 403
13524.97 361
13526.07 335
13527.16 342
13528.26 384
13529.36 401
13530.46 352
13531.56 351
13532.66 334
13533.76 355
13534.86 317
13535.96 313
13537.05 324
13538.15 346
13539.25 338
13540.35 336
13541.45 297
13542.55 342
13543.65 341
13544.75 302
13545.85 341
13546.95 323
13548.05 317
13549.15 291
13550.25 314
13551.35 288
13552.45 296
13553.55 302
13554.65 341
13555.75 294
13556.85 289
13557.95 273
13559.05 261
13560.15 290
13561.25 297
13562.35 292
13563.45 283
13564.55 260
13565.65 303
13566.75 289
13567.85 271
13568.95 271
13570.05 275
13571.15 275
13572.25 256
13573.35 304
13574.45 277
13575.55 295
13576.65 287
13577.75 283
13578.85 290
13579.95 309
13581.06 315
13582.16 291
13583.26 307
13584.36 295
13585.46 306
13586.56 313
13587.66 353
13588.76 258
13589.86 275
13590.97 271
13592.07 301
13593.17 243
13594.27 295
13595.37 278
13596.47 292
13597.57 303
13598.68 289
13599.78 309
13600.88 289
13601.98 321
13603.08 320
13604.19 318
13605.29 277
13606.39 276
13607.49 270
13608.59 307
13609.70 284
13610.80 297
13611.90 283
13613.00 286
13614.10 255
13615.21 250
13616.31 283
13617.41 278
13618.51 299
13619.62 270
13620.72 270
13621.82 281
13622.92 295
13624.03 273
13625.13 295
13626.23 253
13627.33 282
13628.44 279
13629.54 287
13630.64 297
13631.75 291
13632.85 292
13633.95 252
13635.06 292
13636.16 261
13637.26 271
13638.36 265
13639.47 325
13640.57 300
13641.67 250
13642.78 252
13643.88 296
13644.99 282
13646.09 283
13647.19 249
13648.30 261
13649.40 284
13650.50 258
13651.61 278
13652.71 266
13653.81 284
13654.92 255
13656.02 235
13657.13 258
13658.23 273
13659.33 289
13660.44 293
13661.54 276
13662.65 268
13663.75 245
13664.86 239
13665.96 290
13667.06 245
13668.17 247
13669.27 238
13670.38 264
13671.48 274
13672.59 274
13673.69 246
13674.80 237
13675.90 244
13677.01 284
13678.11 271
13679.22 261
13680.32 248
13681.43 282
13682.53 265
13683.64 240
13684.74 255
13685.85 276
13686.95 319
13688.06 249
13689.16 265
13690.27 238
13691.37 253
13692.48 242
13693.58 262
13694.69 255
13695.79 260
13696.90 268
13698.01 271
13699.11 237
13700.22 283
13701.32 281
13702.43 306
13703.54 309
13704.64 263
13705.75 261
13706.85 288
13707.96 289
13709.07 279
13710.17 328
13711.28 290
13712.38 283
13713.49 282
13714.60 251
13715.70 278
13716.81 265
13717.92 308
13719.02 278
13720.13 306
13721.24 283
13722.34 297
13723.45 300
13724.56 287
13725.66 287
13726.77 339
13727.88 314
13728.98 339
13730.09 337
13731.20 335
13732.30 293
13733.41 345
13734.52 365
13735.63 341
13736.73 335
13737.84 353
13738.95 399
13740.05 345
13741.16 346
13742.27 354
13743.38 393
13744.48 361
13745.59 416
13746.70 387
13747.81 398
13748.91 379
13750.02 368
13751.13 383
13752.24 359
13753.35 343
13754.45 376
13755.56 426
13756.67 404
13757.78 406
13758.89 404
13759.99 442
13761.10 434
13762.21 437
13763.32 452
13764.43 463
13765.54 512
13766.64 495
13767.75 478
13768.86 541
13769.97 529
13771.08 577
13772.19 595
13773.30 594
13774.40 656
13775.51 695
13776.62 721
13777.73 791
13778.84 799
13779.95 789
13781.06 842
13782.17 817
13783.28 782
13784.39 758
13785.49 694
13786.60 658
13787.71 612
13788.82 616
13789.93 601
13791.04 522
13792.15 493
13793.26 456
13794.37 424
13795.48 432
13796.59 375
13797.70 382
13798.81 378
13799.92 385
13801.03 407
13802.14 378
13803.25 359
13804.36 313
13805.47 339
13806.58 351
13807.69 347
13808.80 347
13809.91 358
13811.02 314
13812.13 356
13813.24 336
13814.35 345
13815.46 372
13816.57 312
13817.68 328
13818.79 312
13819.90 299
13821.01 329
13822.12 353
13823.23 317
13824.34 335
13825.46 301
13826.57 327
13827.68 275
13828.79 298
13829.90 285
13831.01 307
13832.12 287
13833.23 285
13834.34 276
13835.45 305
13836.57 290
13837.68 256
13838.79 293
13839.90 286
13841.01 279
13842.12 304
13843.23 295
13844.35 290
13845.46 297
13846.57 321
13847.68 319
13848.79 310
13849.90 288
13851.02 298
13852.13 287
13853.24 270
13854.35 284
13855.46 307
13856.58 298
13857.69 283
13858.80 277
13859.91 275
13861.02 298
13862.14 319
13863.25 277
13864.36 271
13865.47 272
13866.59 282
13867.70 288
13868.81 301
13869.92 283
13871.04 290
13872.15 304
13873.26 302
13874.38 310
13875.49 304
13876.60 295
13877.71 302
13878.83 290
13879.94 291
13881.05 281
13882.17 294
13883.28 306
13884.39 304
13885.51 307
13886.62 288
13887.73 319
13888.85 335
13889.96 342
13891.07 293
13892.19 290
13893.30 354
13894.41 328
13895.53 304
13896.64 298
13897.75 287
13898.87 305
13899.98 320
13901.10 351
13902.21 323
13903.32 337
13904.44 331
13905.55 339
13906.67 310
13907.78 292
13908.89 300
13910.01 307
13911.12 309
13912.24 299
13913.35 286
13914.47 296
13915.58 290
13916.69 269
13917.81 240
13918.92 267
13920.04 250
13921.15 275
13922.27 281
13923.38 298
13924.50 285
13925.61 273
13926.73 275
13927.84 270
13928.96 302
13930.07 293
13931.19 284
13932.30 283
13933.42 293
13934.53 275
13935.65 264
13936.76 256
13937.88 276
13938.99 273
13940.11 278
13941.22 252
13942.34 261
13943.45 257
13944.57 266
13945.69 253
13946.80 294
13947.92 281
13949.03 266
13950.15 264
13951.27 274
13952.38 249
13953.50 239
13954.61 282
13955.73 266
13956.85 277
13957.96 251
13959.08 263
13960.19 266
13961.31 262
13962.43 259
13963.54 245
13964.66 236
13965.78 269
13966.89 268
13968.01 239
13969.13 238
13970.24 239
13971.36 257
13972.48 266
13973.59 247
13974.71 244
13975.83 282
13976.94 280
13978.06 283
13979.18 222
13980.29 244
13981.41 260
13982.53 235
13983.64 249
13984.76 246
13985.88 240
13987.00 260
13988.11 258
13989.23 248
13990.35 240
13991.47 242
13992.58 257
13993.70 242
13994.82 253
13995.94 245
13997.05 247
13998.17 250
13999.29 225
14000.41 236
14001.53 246
14002.64 243
14003.76 233
14004.88 269
14006.00 254
14007.12 269
14008.23 248
14009.35 253
14010.47 245
14011.59 247
14012.71 241
14013.83 279
14014.94 275
14016.06 239
14017.18 274
14018.30 254
14019.42 284
14020.54 262
14021.66 245
14022.77 250
14023.89 244
14025.01 231
14026.13 255
14027.25 252
14028.37 223
14029.49 228
14030.61 238
14031.73 239
14032.84 259
14033.96 269
14035.08 245
14036.20 242
14037.32 237
14038.44 249
14039.56 267
14040.68 252
14041.80 262
14042.92 264
14044.04 247
14045.16 245
14046.28 245
14047.40 247
14048.52 277
14049.64 253
14050.76 252
14051.88 248
14053.00 253
14054.12 247
14055.24 233
14056.36 238
14057.48 244
14058.60 261
14059.72 244
14060.84 262
14061.96 265
14063.08 271
14064.20 269
14065.32 266
14066.44 263
14067.56 286
14068.68 288
14069.80 303
14070.92 300
14072.04 320
14073.16 267
14074.28 280
14075.40 295
14076.53 309
14077.65 274
14078.77 288
14079.89 304
14081.01 304
14082.13 310
14083.25 326
14084.37 315
14085.49 287
14086.62 304
14087.74 344
14088.86 335
14089.98 349
14091.10 378
14092.22 351
14093.34 348
14094.47 382
14095.59 352
14096.71 377
14097.83 382
14098.95 340
14100.07 403
14101.20 409
14102.32 425
14103.44 474
14104.56 441
14105.68 431
14106.81 471
14107.93 443
14109.05 453
14110.17 425
14111.30 397
14112.42 393
14113.54 352
14114.66 338
14115.78 348
14116.91 332
14118.03 337
14119.15 298
14120.28 298
14121.40 296
14122.52 280
14123.64 248
14124.77 273
14125.89 266
14127.01 266
14128.13 271
14129.26 299
14130.38 286
14131.50 267
14132.63 251
14133.75 220
14134.87 275
14136.00 259
14137.12 304
14138.24 285
14139.37 257
14140.49 281
14141.61 270
14142.74 266
14143.86 268
14144.98 252
14146.11 257
14147.23 241
14148.36 280
14149.48 258
14150.60 237
14151.73 289
14152.85 249
14153.98 287
14155.10 244
14156.22 216
14157.35 253
14158.47 271
14159.60 266
14160.72 240
14161.84 249
14162.97 257
14164.09 266
14165.22 273
14166.34 240
14167.47 235
14168.59 220
14169.72 243
14170.84 251
14171.96 207
14173.09 219
14174.21 236
14175.34 257
14176.46 222
14177.59 256
14178.71 217
14179.84 245
14180.96 232
14182.09 234
14183.21 252
14184.34 228
14185.46 243
14186.59 215
14187.72 229
14188.84 244
14189.97 240
14191.09 251
14192.22 230
14193.34 237
14194.47 226
14195.59 230
14196.72 287
14197.85 239
14198.97 206
14200.10 273
14201.22 252
14202.35 220
14203.47 218
14204.60 226
14205.73 227
14206.85 237
14207.98 232
14209.10 206
14210.23 213
14211.36 209
14212.48 249
14213.61 246
14214.74 203
14215.86 204
14216.99 225
14218.12 212
14219.24 211
14220.37 206
14221.50 223
14222.62 199
14223.75 196
14224.88 195
14226.00 219
14227.13 190
14228.26 193
14229.38 215
14230.51 226
14231.64 234
14232.76 224
14233.89 235
14235.02 243
14236.15 243
14237.27 234
14238.40 226
14239.53 209
14240.66 189
14241.78 187
14242.91 222
14244.04 217
14245.17 226
14246.29 213
14247.42 258
14248.55 216
14249.68 208
14250.80 215
14251.93 209
14253.06 194
14254.19 192
14255.32 215
14256.44 207
14257.57 193
14258.70 181
14259.83 191
14260.96 198
14262.09 202
14263.21 201
14264.34 201
14265.47 197
14266.60 213
14267.73 195
14268.86 203
14269.98 182
14271.11 197
14272.24 211
14273.37 202
14274.50 200
14275.63 196
14276.76 222
14277.89 215
14279.01 226
14280.14 212
14281.27 213
14282.40 184
14283.53 184
14284.66 184
14285.79 210
14286.92 187
14288.05 204
14289.18 185
14290.31 190
14291.44 165
14292.57 196
14293.70 178
14294.82 191
14295.95 204
14297.08 199
14298.21 186
14299.34 169
14300.47 210
14301.60 170
14302.73 174
14303.86 196
14304.99 204
14306.12 192
14307.25 189
14308.38 166
14309.51 178
14310.64 173
14311.77 188
14312.90 184
14314.03 193
14315.16 170
14316.30 167
14317.43 167
14318.56 180
14319.69 183
14320.82 189
14321.95 202
14323.08 179
14324.21 179
14325.34 164
14326.47 179
14327.60 163
14328.73 180
14329.86 178
14330.99 181
14332.13 163
14333.26 170
14334.39 148
14335.52 153
14336.65 160
14337.78 163
14338.91 197
14340.04 161
14341.18 191
14342.31 165
14343.44 196
14344.57 204
14345.70 170
14346.83 169
14347.97 165
14349.10 155
14350.23 175
14351.36 161
14352.49 188
14353.62 151
14354.76 187
14355.89 171
14357.02 163
14358.15 166
14359.28 184
14360.42 183
14361.55 177
14362.68 166
14363.81 182
14364.95 169
14366.08 182
14367.21 173
14368.34 180
14369.48 152
14370.61 162
14371.74 164
14372.87 194
14374.01 197
14375.14 188
14376.27 185
14377.40 174
14378.54 160
14379.67 134
14380.80 158
14381.94 141
14383.07 175
14384.20 182
14385.34 193
14386.47 165
14387.60 153
14388.74 230
14389.87 188
14391.00 170
14392.14 161
14393.27 151
14394.40 160
14395.54 178
14396.67 158
14397.80 170
14398.94 166
14400.07 159
14401.20 154
14402.34 153
14403.47 161
14404.61 187
14405.74 180
14406.87 155
14408.01 176
14409.14 153
14410.28 163
14411.41 154
14412.55 171
14413.68 162
14414.81 173
14415.95 171
14417.08 165
14418.22 163
14419.35 166
14420.49 178
14421.62 166
14422.76 179
14423.89 184
14425.02 184
14426.16 176
14427.29 153
14428.43 164
14429.56 169
14430.70 164
14431.83 172
14432.97 158
14434.10 163
14435.24 170
14436.37 186
14437.51 169
14438.64 162
14439.78 179
14440.92 192
14442.05 169
14443.19 163
14444.32 152
14445.46 159
14446.59 177
14447.73 170
14448.86 167
14450.00 144
14451.14 168
14452.27 190
14453.41 189
14454.54 149
14455.68 179
14456.82 185
14457.95 175
14459.09 154
14460.22 198
14461.36 169
14462.50 186
14463.63 184
14464.77 161
14465.90 190
14467.04 169
14468.18 170
14469.31 170
14470.45 165
14471.59 169
14472.72 189
14473.86 170
14475.00 138
14476.13 141
14477.27 196
14478.41 195
14479.54 197
14480.68 161
14481.82 145
14482.96 158
14484.09 187
14485.23 154
14486.37 171
14487.50 179
14488.64 204
14489.78 198
14490.92 144
14492.05 161
14493.19 159
14494.33 197
14495.47 146
14496.60 186
14497.74 182
14498.88 187
14500.02 183
14501.15 155
14502.29 187
14503.43 185
14504.57 193
14505.70 231
14506.84 210
14507.98 181
14509.12 180
14510.26 182
14511.39 180
14512.53 190
14513.67 211
14514.81 184
14515.95 213
14517.09 189
14518.22 178
14519.36 201
14520.50 232
14521.64 231
14522.78 187
14523.92 168
14525.06 207
14526.19 201
14527.33 215
14528.47 213
14529.61 219
14530.75 233
14531.89 232
14533.03 244
14534.17 229
14535.31 202
14536.45 200
14537.58 209
14538.72 199
14539.86 182
14541.00 194
14542.14 198
14543.28 181
14544.42 184
14545.56 184
14546.70 184
14547.84 189
14548.98 206
14550.12 206
14551.26 212
14552.40 196
14553.54 242
14554.68 184
14555.82 209
14556.96 187
14558.10 190
14559.24 208
14560.38 175
14561.52 168
14562.66 172
14563.80 174
14564.94 189
14566.08 190
14567.22 175
14568.36 195
14569.50 172
14570.64 200
14571.78 182
14572.92 194
14574.06 208
14575.20 204
14576.34 194
14577.48 201
14578.62 198
14579.76 198
14580.91 209
14582.05 192
14583.19 206
14584.33 189
14585.47 205
14586.61 215
14587.75 222
14588.89 204
14590.03 200
14591.18 202
14592.32 201
14593.46 182
14594.60 204
14595.74 236
14596.88 220
14598.02 200
14599.17 234
14600.31 234
14601.45 249
14602.59 225
14603.73 220
14604.87 225
14606.02 226
14607.16 243
14608.30 268
14609.44 266
14610.58 228
14611.73 274
14612.87 272
14614.01 240
14615.15 217
14616.29 284
14617.44 286
14618.58 255
14619.72 228
14620.86 266
14622.01 274
14623.15 256
14624.29 269
14625.43 253
14626.58 277
14627.72 248
14628.86 305
14630.01 269
14631.15 266
14632.29 297
14633.43 290
14634.58 321
14635.72 286
14636.86 312
14638.01 320
14639.15 349
14640.29 380
14641.44 333
14642.58 333
14643.72 330
14644.87 323
14646.01 316
14647.15 330
14648.30 291
14649.44 302
14650.58 273
14651.73 283
14652.87 276
14654.01 245
14655.16 256
14656.30 229
14657.45 223
14658.59 246
14659.73 249
14660.88 215
14662.02 241
14663.17 224
14664.31 236
14665.45 229
14666.60 205
14667.74 213
14668.89 209
14670.03 225
14671.18 198
14672.32 177
14673.46 184
14674.61 208
14675.75 218
14676.90 175
14678.04 206
14679.19 195
14680.33 174
14681.48 179
14682.62 179
14683.77 179
14684.91 205
14686.06 206
14687.20 200
14688.35 175
14689.49 212
14690.64 193
14691.78 181
14692.93 168
14694.07 182
14695.22 176
14696.36 158
14697.51 187
14698.65 196
14699.80 203
14700.95 205
14702.09 207
14703.24 201
14704.38 146
14705.53 185
14706.67 161
14707.82 162
14708.97 179
14710.11 192
14711.26 175
14712.40 176
14713.55 159
14714.70 182
14715.84 145
14716.99 156
14718.13 180
14719.28 183
14720.43 149
14721.57 159
14722.72 149
14723.87 172
14725.01 170
14726.16 143
14727.31 161
14728.45 176
14729.60 167
14730.75 170
14731.89 154
14733.04 188
14734.19 185
14735.33 182
14736.48 174
14737.63 167
14738.77 169
14739.92 182
14741.07 198
14742.22 149
14743.36 163
14744.51 174
14745.66 204
14746.80 161
14747.95 161
14749.10 175
14750.25 152
14751.39 158
14752.54 140
14753.69 141
14754.84 159
14755.99 199
14757.13 171
14758.28 187
14759.43 152
14760.58 161
14761.72 170
14762.87 167
14764.02 149
14765.17 150
14766.32 171
14767.47 117
14768.61 149
14769.76 141
14770.91 164
14772.06 166
14773.21 165
14774.36 161
14775.50 149
14776.65 129
14777.80 149
14778.95 180
14780.10 180
14781.25 153
14782.40 145
14783.54 155
14784.69 155
14785.84 146
14786.99 133
14788.14 153
14789.29 147
14790.44 142
14791.59 149
14792.74 142
14793.89 130
14795.03 167
14796.18 185
14797.33 166
14798.48 126
14799.63 153
14800.78 152
14801.93 162
14803.08 153
14804.23 171
14805.38 141
14806.53 152
14807.68 141
14808.83 145
14809.98 165
14811.13 136
14812.28 169
14813.43 153
14814.58 137
14815.73 134
14816.88 156
14818.03 172
14819.18 155
14820.33 137
14821.48 138
14822.63 145
14823.78 139
14824.93 150
14826.08 151
14827.23 147
14828.38 135
14829.53 136
14830.68 130
14831.83 129
14832.98 130
14834.14 161
14835.29 136
14836.44 122
14837.59 129
14838.74 129
14839.89 122
14841.04 125
14842.19 123
14843.34 143
14844.49 117
14845.65 136
14846.80 137
14847.95 131
14849.10 148
14850.25 123
14851.40 135
14852.55 130
14853.71 124
14854.86 131
14856.01 121
14857.16 120
14858.31 117
14859.46 148
14860.62 132
14861.77 130
14862.92 93
14864.07 113
14865.22 137
14866.38 136
14867.53 123
14868.68 148
14869.83 157
14870.98 137
14872.14 133
14873.29 119
14874.44 118
14875.59 127
14876.75 151
14877.90 162
14879.05 121
14880.20 126
14881.36 139
14882.51 138
14883.66 130
14884.81 111
14885.97 147
14887.12 137
14888.27 148
14889.42 124
14890.58 147
14891.73 166
14892.88 162
14894.04 145
14895.19 124
14896.34 165
14897.50 163
14898.65 149
14899.80 150
14900.96 129
14902.11 167
14903.26 156
14904.42 155
14905.57 157
14906.72 153
14907.88 115
14909.03 136
14910.18 132
14911.34 140
14912.49 134
14913.65 127
14914.80 142
14915.95 142
14917.11 142
14918.26 145
14919.42 145
14920.57 156
14921.72 144
14922.88 133
14924.03 148
14925.19 141
14926.34 180
14927.50 162
14928.65 156
14929.81 156
14930.96 147
14932.11 157
14933.27 172
14934.42 165
14935.58 186
14936.73 151
14937.89 153
14939.04 149
14940.20 138
14941.35 143
14942.51 164
14943.66 176
14944.82 164
14945.97 134
14947.13 146
14948.28 160
14949.44 157
14950.59 144
14951.75 143
14952.90 189
14954.06 158
14955.22 158
14956.37 157
14957.53 140
14958.68 194
14959.84 169
14960.99 186
14962.15 184
14963.30 198
14964.46 181
14965.62 173
14966.77 181
14967.93 193
14969.08 173
14970.24 151
14971.40 160
14972.55 162
14973.71 180
14974.86 161
14976.02 187
14977.18 166
14978.33 181
14979.49 157
14980.65 173
14981.80 153
14982.96 157
14984.12 164
14985.27 179
14986.43 153
14987.59 157
14988.74 162
14989.90 156
14991.06 170
14992.21 150
14993.37 138
14994.53 172
14995.68 148
14996.84 137
14998.00 136
14999.16 141
15000.31 146
15001.47 152
15002.63 147
15003.79 135
15004.94 143
15006.10 159
15007.26 148
15008.42 137
15009.57 111
15010.73 153
15011.89 161
15013.05 143
15014.20 137
15015.36 143
15016.52 139
15017.68 160
15018.83 143
15019.99 145
15021.15 123
15022.31 154
15023.47 156
15024.63 134
15025.78 129
15026.94 144
15028.10 147
15029.26 146
15030.42 130
15031.58 136
15032.73 126
15033.89 129
15035.05 136
15036.21 124
15037.37 140
15038.53 139
15039.69 139
15040.84 130
15042.00 124
15043.16 138
15044.32 139
15045.48 157
15046.64 107
15047.80 133
15048.96 139
15050.12 139
15051.28 140
15052.43 114
15053.59 112
15054.75 134
15055.91 125
15057.07 106
15058.23 109
15059.39 131
15060.55 134
15061.71 153
15062.87 129
15064.03 114
15065.19 129
15066.35 135
15067.51 132
15068.67 117
15069.83 125
15070.99 154
15072.15 147
15073.31 134
15074.47 109
15075.63 122
15076.79 117
15077.95 141
15079.11 111
15080.27 99
15081.43 120
15082.59 125
15083.75 130
15084.91 128
15086.07 116
15087.23 138
15088.39 123
15089.55 125
15090.71 122
15091.88 106
15093.04 123
15094.20 135
15095.36 136
15096.52 105
15097.68 131
15098.84 149
15100.00 145
15101.16 118
15102.32 117
15103.49 119
15104.65 149
15105.81 142
15106.97 129
15108.13 115
15109.29 132
15110.45 119
15111.61 114
15112.78 109
15113.94 122
15115.10 140
15116.26 120
15117.42 128
15118.58 117
15119.75 126
15120.91 125
15122.07 135
15123.23 112
15124.39 103
15125.56 118
15126.72 122
15127.88 128
15129.04 124
15130.21 129
15131.37 124
15132.53 137
15133.69 141
15134.85 130
15136.02 118
15137.18 123
15138.34 120
15139.50 127
15140.67 132
15141.83 150
15142.99 144
15144.16 126
15145.32 105
15146.48 144
15147.64 159
15148.81 113
15149.97 122
15151.13 118
15152.30 146
15153.46 128
15154.62 143
15155.79 138
15156.95 161
15158.11 123
15159.28 132
15160.44 121
15161.60 115
15162.77 135
15163.93 148
15165.09 121
15166.26 132
15167.42 134
15168.58 124
15169.75 129
15170.91 124
15172.08 151
15173.24 125
15174.40 149
15175.57 112
15176.73 129
15177.90 123
15179.06 136
15180.22 149
15181.39 139
15182.55 124
15183.72 132
15184.88 143
15186.05 128
15187.21 110
15188.37 140
15189.54 162
15190.70 176
15191.87 166
15193.03 138
15194.20 144
15195.36 189
15196.53 138
15197.69 136
15198.86 109
15200.02 124
15201.19 154
15202.35 142
15203.52 129
15204.68 137
15205.85 136
15207.01 163
15208.18 132
15209.34 159
15210.51 108
15211.67 125
15212.84 161
15214.00 151
15215.17 132
15216.33 155
15217.50 149
15218.67 129
15219.83 147
15221.00 138
15222.16 164
15223.33 158
15224.50 155
15225.66 149
15226.83 178
15227.99 138
15229.16 161
15230.33 163
15231.49 152
15232.66 145
15233.82 164
15234.99 143
15236.16 132
15237.32 158
15238.49 130
15239.66 175
15240.82 154
15241.99 150
15243.16 142
15244.32 153
15245.49 132
15246.66 151
15247.82 146
15248.99 134
15250.16 169
15251.32 147
15252.49 124
15253.66 154
15254.82 149
15255.99 129
15257.16 151
15258.32 135
15259.49 141
15260.66 115
15261.83 150
15262.99 115
15264.16 137
15265.33 135
15266.50 138
15267.66 115
15268.83 140
15270.00 129
15271.17 125
15272.33 140
15273.50 113
15274.67 136
15275.84 125
15277.01 117
15278.17 115
15279.34 145
15280.51 103
15281.68 123
15282.85 134
15284.01 124
15285.18 128
15286.35 123
15287.52 113
15288.69 115
15289.86 112
15291.02 131
15292.19 140
15293.36 131
15294.53 150
15295.70 126
15296.87 137
15298.03 127
15299.20 127
15300.37 117
15301.54 119
15302.71 115
15303.88 116
15305.05 102
15306.22 108
15307.39 120
15308.56 117
15309.72 137
15310.89 123
15312.06 121
15313.23 106
15314.40 109
15315.57 119
15316.74 121
15317.91 118
15319.08 112
15320.25 121
15321.42 102
15322.59 98
15323.76 137
15324.93 135
15326.10 155
15327.27 120
15328.44 115
15329.61 115
15330.78 125
15331.95 130
15333.12 108
15334.29 115
15335.46 108
15336.63 123
15337.80 121
15338.97 119
15340.14 126
15341.31 131
15342.48 132
15343.65 124
15344.82 140
15345.99 124
15347.16 156
15348.33 131
15349.50 154
15350.67 145
15351.84 133
15353.01 136
15354.18 132
15355.36 122
15356.53 112
15357.70 111
15358.87 144
15360.04 138
15361.21 124
15362.38 124
15363.55 110
15364.72 149
15365.90 146
15367.07 103
15368.24 114
15369.41 148
15370.58 153
15371.75 117
15372.92 99
15374.10 135
15375.27 128
15376.44 149
15377.61 138
15378.78 120
15379.95 151
15381.13 114
15382.30 128
15383.47 124
15384.64 125
15385.81 101
15386.99 133
15388.16 119
15389.33 124
15390.50 128
15391.68 117
15392.85 111
15394.02 150
15395.19 140
15396.36 140
15397.54 144
15398.71 141
15399.88 146
15401.05 130
15402.23 140
15403.40 132
15404.57 126
15405.75 139
15406.92 133
15408.09 104
15409.26 122
15410.44 121
15411.61 133
15412.78 109
15413.96 117
15415.13 123
15416.30 141
15417.48 152
15418.65 109
15419.82 104
15421.00 121
15422.17 121
15423.34 117
15424.52 111
15425.69 99
15426.86 129
15428.04 116
15429.21 140
15430.39 128
15431.56 129
15432.73 125
15433.91 140
15435.08 119
15436.25 93
15437.43 122
15438.60 110
15439.78 135
15440.95 107
15442.13 124
15443.30 123
15444.47 129
15445.65 119
15446.82 125
15448.00 123
15449.17 133
15450.35 127
15451.52 120
15452.70 146
15453.87 123
15455.04 110
15456.22 114
15457.39 132
15458.57 116
15459.74 112
15460.92 104
15462.09 129
15463.27 113
15464.44 128
15465.62 99
15466.79 104
15467.97 105
15469.14 117
15470.32 145
15471.49 101
15472.67 98
15473.85 99
15475.02 121
15476.20 115
15477.37 132
15478.55 114
15479.72 120
15480.90 130
15482.07 119
15483.25 107
15484.43 117
15485.60 130
15486.78 134
15487.95 108
15489.13 130
15490.31 128
15491.48 119
15492.66 152
15493.83 131
15495.01 127
15496.19 121
15497.36 114
15498.54 120
15499.72 124
15500.89 111
15502.07 115
15503.25 128
15504.42 125
15505.60 122
15506.78 103
15507.95 133
15509.13 127
15510.31 122
15511.48 132
15512.66 103
15513.84 104
15515.01 133
15516.19 112
15517.37 105
15518.54 116
15519.72 126
15520.90 116
15522.08 94
15523.25 117
15524.43 132
15525.61 122
15526.79 119
15527.96 111
15529.14 108
15530.32 121
15531.50 107
15532.67 147
15533.85 115
15535.03 117
15536.21 112
15537.38 127
15538.56 119
15539.74 135
15540.92 140
15542.10 117
15543.27 150
15544.45 128
15545.63 125
15546.81 115
15547.99 123
15549.17 130
15550.34 152
15551.52 103
15552.70 88
15553.88 117
15555.06 150
15556.24 123
15557.41 112
15558.59 121
15559.77 117
15560.95 123
15562.13 118
15563.31 130
15564.49 126
15565.67 134
15566.84 111
15568.02 134
15569.20 119
15570.38 154
15571.56 137
15572.74 144
15573.92 137
15575.10 117
15576.28 131
15577.46 130
15578.64 110
15579.82 115
15581.00 132
15582.18 125
15583.35 117
15584.53 110
15585.71 162
15586.89 122
15588.07 144
15589.25 145
15590.43 151
15591.61 144
15592.79 129
15593.97 174
15595.15 130
15596.33 130
15597.51 130
15598.69 149
15599.87 138
15601.05 151
15602.23 159
15603.41 156
15604.59 124
15605.78 144
15606.96 154
15608.14 163
15609.32 149
15610.50 158
15611.68 149
15612.86 156
15614.04 145
15615.22 153
15616.40 154
15617.58 169
15618.76 145
15619.94 146
15621.12 144
15622.31 140
15623.49 152
15624.67 168
15625.85 148
15627.03 164
15628.21 161
15629.39 183
15630.57 168
15631.76 182
15632.94 187
15634.12 153
15635.30 153
15636.48 164
15637.66 177
15638.85 159
15640.03 153
15641.21 165
15642.39 158
15643.57 137
15644.75 156
15645.94 174
15647.12 154
15648.30 146
15649.48 157
15650.66 186
15651.85 188
15653.03 186
15654.21 168
15655.39 177
15656.58 199
15657.76 141
15658.94 169
15660.12 161
15661.31 184
15662.49 172
15663.67 153
15664.85 161
15666.04 173
15667.22 167
15668.40 173
15669.58 180
15670.77 169
15671.95 178
15673.13 170
15674.32 186
15675.50 158
15676.68 193
15677.87 200
15679.05 183
15680.23 190
15681.42 177
15682.60 161
15683.78 179
15684.97 168
15686.15 154
15687.33 166
15688.52 185
15689.70 198
15690.88 183
15692.07 182
15693.25 186
15694.44 170
15695.62 204
15696.80 175
15697.99 189
15699.17 193
15700.35 173
15701.54 177
15702.72 166
15703.91 173
15705.09 171
15706.28 158
15707.46 182
15708.64 216
15709.83 212
15711.01 168
15712.20 181
15713.38 188
15714.57 192
15715.75 199
15716.94 209
15718.12 210
15719.31 198
15720.49 187
15721.67 222
15722.86 223
15724.04 232
15725.23 212
15726.41 227
15727.60 234
15728.78 208
15729.97 219
15731.15 232
15732.34 216
15733.53 197
15734.71 219
15735.90 200
15737.08 206
15738.27 190
15739.45 178
15740.64 195
15741.82 180
15743.01 192
15744.19 186
15745.38 195
15746.57 188
15747.75 185
15748.94 203
15750.12 219
15751.31 211
15752.50 241
15753.68 224
15754.87 225
15756.05 211
15757.24 192
15758.43 220
15759.61 201
15760.80 212
15761.99 225
15763.17 219
15764.36 193
15765.54 210
15766.73 217
15767.92 175
15769.10 172
15770.29 216
15771.48 209
15772.66 194
15773.85 186
15775.04 167
15776.22 168
15777.41 167
15778.60 167
15779.79 181
15780.97 167
15782.16 185
15783.35 177
15784.53 192
15785.72 165
15786.91 178
15788.10 206
15789.28 162
15790.47 158
15791.66 164
15792.85 173
15794.03 165
15795.22 178
15796.41 174
15797.60 159
15798.78 168
15799.97 163
15801.16 147
15802.35 167
15803.54 192
15804.72 155
15805.91 175
15807.10 158
15808.29 154
15809.48 143
15810.66 174
15811.85 156
15813.04 119
15814.23 167
15815.42 170
15816.61 153
15817.79 175
15818.98 152
15820.17 175
15821.36 161
15822.55 152
15823.74 162
15824.93 138
15826.11 136
15827.30 155
15828.49 148
15829.68 126
15830.87 115
15832.06 149
15833.25 161
15834.44 161
15835.63 130
15836.82 137
15838.00 127
15839.19 140
15840.38 126
15841.57 156
15842.76 162
15843.95 160
15845.14 125
15846.33 137
15847.52 127
15848.71 155
15849.90 184
15851.09 168
15852.28 156
15853.47 134
15854.66 171
15855.85 153
15857.04 150
15858.23 122
15859.42 122
15860.61 143
15861.80 126
15862.99 142
15864.18 176
15865.37 162
15866.56 151
15867.75 163
15868.94 169
15870.13 168
15871.32 133
15872.51 140
15873.70 119
15874.89 135
15876.08 150
15877.27 170
15878.46 158
15879.66 154
15880.85 139
15882.04 139
15883.23 167
15884.42 159
15885.61 152
15886.80 139
15887.99 165
15889.18 174
15890.37 163
15891.57 180
15892.76 166
15893.95 162
15895.14 164
15896.33 164
15897.52 165
15898.71 162
15899.91 161
15901.10 159
15902.29 152
15903.48 161
15904.67 146
15905.86 156
15907.06 165
15908.25 153
15909.44 175
15910.63 182
15911.82 178
15913.02 161
15914.21 172
15915.40 168
15916.59 157
15917.78 165
15918.98 162
15920.17 165
15921.36 182
15922.55 172
15923.75 179
15924.94 160
15926.13 156
15927.32 188
15928.52 174
15929.71 161
15930.90 166
15932.09 161
15933.29 179
15934.48 174
15935.67 172
15936.87 166
15938.06 144
15939.25 189
15940.44 177
15941.64 192
15942.83 168
15944.02 189
15945.22 168
15946.41 168
15947.60 163
15948.80 160
15949.99 160
15951.18 184
15952.38 160
15953.57 145
15954.77 129
15955.96 137
15957.15 149
15958.35 138
15959.54 144
15960.73 143
15961.93 156
15963.12 128
15964.32 151
15965.51 110
15966.70 131
15967.90 130
15969.09 145
15970.29 115
15971.48 91
15972.67 146
15973.87 135
15975.06 142
15976.26 142
15977.45 124
15978.65 127
15979.84 134
15981.04 128
15982.23 128
15983.43 97
15984.62 122
15985.81 115
15987.01 123
15988.20 107
15989.40 122
15990.59 149
15991.79 149
15992.98 130
15994.18 106
15995.37 112
15996.57 125
15997.76 123
15998.96 95
16000.16 109
16001.35 133
16002.55 121
16003.74 118
16004.94 136
16006.13 127
16007.33 116
16008.52 156
16009.72 146
16010.92 126
16012.11 101
16013.31 143
16014.50 152
16015.70 135
16016.89 116
16018.09 116
16019.29 130
16020.48 127
16021.68 116
16022.87 105
16024.07 91
16025.27 123
16026.46 150
16027.66 119
16028.86 109
16030.05 107
16031.25 117
16032.45 135
16033.64 120
16034.84 118
16036.04 122
16037.23 118
16038.43 121
16039.63 111
16040.82 113
16042.02 109
16043.22 132
16044.41 160
16045.61 121
16046.81 122
16048.00 111
16049.20 132
16050.40 126
16051.60 137
16052.79 129
16053.99 131
16055.19 132
16056.39 119
16057.58 122
16058.78 118
16059.98 126
16061.18 130
16062.37 125
16063.57 110
16064.77 113
16065.97 113
16067.16 113
16068.36 96
16069.56 114
16070.76 112
16071.96 116
16073.15 120
16074.35 98
16075.55 115
16076.75 125
16077.95 111
16079.14 97
16080.34 96
16081.54 129
16082.74 119
16083.94 116
16085.14 127
16086.34 95
16087.53 140
16088.73 115
16089.93 123
16091.13 116
16092.33 91
16093.53 137
16094.73 101
16095.93 101
16097.12 110
16098.32 119
16099.52 133
16100.72 115
16101.92 105
16103.12 121
16104.32 98
16105.52 122
16106.72 124
16107.92 85
16109.12 109
16110.32 116
16111.52 106
16112.71 114
16113.91 88
16115.11 114
16116.31 121
16117.51 109
16118.71 112
16119.91 127
16121.11 107
16122.31 99
16123.51 119
16124.71 90
16125.91 127
16127.11 118
16128.31 112
16129.51 110
16130.71 100
16131.91 102
16133.11 115
16134.31 106
16135.51 96
16136.71 99
16137.92 96
16139.12 117
16140.32 121
16141.52 126
16142.72 117
16143.92 108
16145.12 113
16146.32 104
16147.52 116
16148.72 115
16149.92 120
16151.12 107
16152.32 106
16153.53 99
16154.73 124
16155.93 113
16157.13 114
16158.33 101
16159.53 103
16160.73 110
16161.93 109
16163.14 93
16164.34 114
16165.54 103
16166.74 110
16167.94 134
16169.14 113
16170.34 98
16171.55 91
16172.75 114
16173.95 113
16175.15 100
16176.35 121
16177.56 119
16178.76 120
16179.96 112
16181.16 113
16182.36 92
16183.57 135
16184.77 113
16185.97 113
16187.17 102
16188.38 87
16189.58 114
16190.78 126
16191.98 123
16193.18 121
16194.39 115
16195.59 103
16196.79 110
16198.00 119
16199.20 112
16200.40 110
16201.60 115
16202.81 106
16204.01 102
16205.21 107
16206.42 108
16207.62 122
16208.82 112
16210.02 104
16211.23 105
16212.43 132
16213.63 106
16214.84 111
16216.04 116
16217.24 133
16218.45 123
16219.65 115
16220.86 123
16222.06 109
16223.26 125
16224.47 121
16225.67 126
16226.87 137
16228.08 133
16229.28 119
16230.49 135
16231.69 126
16232.89 113
16234.10 121
16235.30 126
16236.51 121
16237.71 136
16238.91 120
16240.12 131
16241.32 115
16242.53 126
16243.73 119
16244.94 153
16246.14 113
16247.34 114
16248.55 122
16249.75 139
16250.96 133
16252.16 145
16253.37 157
16254.57 132
16255.78 132
16256.98 136
16258.19 130
16259.39 117
16260.60 122
16261.80 138
16263.01 138
16264.21 139
16265.42 157
16266.62 151
16267.83 167
16269.03 120
16270.24 144
16271.45 133
16272.65 139
16273.86 133
16275.06 131
16276.27 138
16277.47 153
16278.68 129
16279.88 148
16281.09 150
16282.30 137
16283.50 150
16284.71 153
16285.91 125
16287.12 133
16288.33 152
16289.53 181
16290.74 113
16291.94 144
16293.15 154
16294.36 136
16295.56 135
16296.77 154
16297.98 144
16299.18 132
16300.39 170
16301.60 152
16302.80 153
16304.01 147
16305.22 153
16306.42 183
16307.63 150
16308.84 126
16310.04 152
16311.25 133
16312.46 145
16313.66 179
16314.87 177
16316.08 163
16317.29 167
16318.49 153
16319.70 143
16320.91 152
16322.11 172
16323.32 158
16324.53 160
16325.74 158
16326.94 148
16328.15 145
16329.36 152
16330.57 130
16331.77 126
16332.98 137
16334.19 157
16335.40 139
16336.61 137
16337.81 117
16339.02 116
16340.23 121
16341.44 135
16342.65 134
16343.85 121
16345.06 116
16346.27 130
16347.48 123
16348.69 138
16349.90 144
16351.10 121
16352.31 130
16353.52 140
16354.73 118
16355.94 124
16357.15 124
16358.35 118
16359.56 101
16360.77 104
16361.98 101
16363.19 110
16364.40 130
16365.61 131
16366.82 119
16368.03 106
16369.23 113
16370.44 102
16371.65 116
16372.86 106
16374.07 109
16375.28 145
16376.49 137
16377.70 110
16378.91 126
16380.12 109
16381.33 117
16382.54 113
16383.75 114
16384.96 114
16386.17 128
16387.38 106
16388.59 120
16389.80 85
16391.01 115
16392.22 124
16393.43 125
16394.64 97
16395.85 130
16397.06 113
16398.27 109
16399.48 115
16400.69 129
16401.90 135
16403.11 110
16404.32 114
16405.53 124
16406.74 108
16407.95 112
16409.16 105
16410.37 114
16411.58 104
16412.79 107
16414.00 121
16415.21 108
16416.42 103
16417.63 106
16418.85 111
16420.06 100
16421.27 120
16422.48 119
16423.69 125
16424.90 99
16426.11 103
16427.32 108
16428.53 118
16429.75 126
16430.96 114
16432.17 119
16433.38 106
16434.59 127
16435.80 108
16437.01 91
16438.23 102
16439.44 117
16440.65 122
16441.86 115
16443.07 96
16444.28 110
16445.50 117
16446.71 119
16447.92 101
16449.13 79
16450.34 97
16451.56 110
16452.77 114
16453.98 100
16455.19 112
16456.41 117
16457.62 128
16458.83 121
16460.04 89
16461.26 78
16462.47 126
16463.68 129
16464.89 89
16466.11 114
16467.32 122
16468.53 120
16469.74 103
16470.96 87
16472.17 101
16473.38 124
16474.60 124
16475.81 120
16477.02 122
16478.23 106
16479.45 97
16480.66 111
16481.87 100
16483.09 92
16484.30 113
16485.51 97
16486.73 111
16487.94 89
16489.15 92
16490.37 97
16491.58 129
16492.80 111
16494.01 99
16495.22 98
16496.44 103
16497.65 116
16498.86 125
16500.08 97
16501.29 106
16502.51 125
16503.72 101
16504.93 90
16506.15 85
16507.36 112
16508.58 102
16509.79 112
16511.01 87
16512.22 103
16513.43 108
16514.65 113
16515.86 86
16517.08 94
16518.29 100
16519.51 104
16520.72 105
16521.94 87
16523.15 102
16524.37 85
16525.58 86
16526.80 110
16528.01 105
16529.23 102
16530.44 87
16531.66 81
16532.87 114
16534.09 90
16535.30 101
16536.52 105
16537.73 105
16538.95 89
16540.16 96
16541.38 116
16542.59 122
16543.81 110
16545.02 101
16546.24 101
16547.46 105
16548.67 108
16549.89 87
16551.10 79
16552.32 100
16553.54 115
16554.75 117
16555.97 119
16557.18 97
16558.40 106
16559.62 122
16560.83 113
16562.05 120
16563.26 116
16564.48 131
16565.70 116
16566.91 115
16568.13 111
16569.35 114
16570.56 113
16571.78 102
16573.00 90
16574.21 95
16575.43 113
16576.65 97
16577.86 117
16579.08 109
16580.30 106
16581.51 114
16582.73 132
16583.95 125
16585.16 100
16586.38 125
16587.60 119
16588.82 110
16590.03 115
16591.25 108
16592.47 117
16593.68 116
16594.90 125
16596.12 106
16597.34 129
16598.55 124
16599.77 112
16600.99 108
16602.21 97
16603.43 95
16604.64 101
16605.86 113
16607.08 105
16608.30 109
16609.51 94
16610.73 95
16611.95 113
16613.17 125
16614.39 106
16615.60 111
16616.82 97
16618.04 108
16619.26 108
16620.48 112
16621.70 112
16622.91 88
16624.13 106
16625.35 113
16626.57 118
16627.79 105
16629.01 104
16630.23 109
16631.45 109
16632.66 107
16633.88 98
16635.10 105
16636.32 111
16637.54 96
16638.76 112
16639.98 111
16641.20 85
16642.42 106
16643.64 89
16644.85 111
16646.07 108
16647.29 120
16648.51 113
16649.73 102
16650.95 101
16652.17 97
16653.39 89
16654.61 121
16655.83 110
16657.05 90
16658.27 86
16659.49 107
16660.71 115
16661.93 113
16663.15 83
16664.37 100
16665.59 100
16666.81 98
16668.03 99
16669.25 98
16670.47 89
16671.69 90
16672.91 114
16674.13 111
16675.35 92
16676.57 89
16677.79 104
16679.01 104
16680.23 92
16681.45 105
16682.67 94
16683.89 104
16685.11 110
16686.34 77
16687.56 117
16688.78 111
16690.00 114
16691.22 112
16692.44 100
16693.66 116
16694.88 97
16696.10 122
16697.32 117
16698.55 97
16699.77 99
16700.99 98
16702.21 103
16703.43 101
16704.65 100
16705.87 111
16707.10 105
16708.32 112
16709.54 114
16710.76 92
16711.98 100
16713.20 84
16714.43 88
16715.65 123
16716.87 93
16718.09 95
16719.31 85
16720.54 91
16721.76 101
16722.98 94
16724.20 72
16725.42 106
16726.65 97
16727.87 100
16729.09 101
16730.31 91
16731.54 97
16732.76 118
16733.98 118
16735.20 93
16736.43 98
16737.65 101
16738.87 117
16740.09 109
16741.32 101
16742.54 107
16743.76 100
16744.99 79
16746.21 111
16747.43 95
16748.65 110
16749.88 97
16751.10 82
16752.32 94
16753.55 92
16754.77 99
16755.99 96
16757.22 94
16758.44 76
16759.66 95
16760.89 103
16762.11 95
16763.33 94
16764.56 95
16765.78 102
16767.01 106
16768.23 88
16769.45 86
16770.68 114
16771.90 92
16773.12 85
16774.35 97
16775.57 103
16776.80 101
16778.02 103
16779.25 110
16780.47 98
16781.69 95
16782.92 111
16784.14 96
16785.37 100
16786.59 76
16787.82 94
16789.04 116
16790.27 88
16791.49 82
16792.71 107
16793.94 97
16795.16 97
16796.39 120
16797.61 111
16798.84 82
16800.06 107
16801.29 90
16802.51 128
16803.74 103
16804.96 87
16806.19 109
16807.41 104
16808.64 90
16809.86 103
16811.09 104
16812.32 90
16813.54 83
16814.77 107
16815.99 92
16817.22 88
16818.44 90
16819.67 109
16820.89 110
16822.12 103
16823.35 102
16824.57 91
16825.80 107
16827.02 115
16828.25 94
16829.48 122
16830.70 117
16831.93 92
16833.15 106
16834.38 97
16835.61 94
16836.83 93
16838.06 104
16839.29 110
16840.51 115
16841.74 97
16842.96 112
16844.19 111
16845.42 88
16846.64 100
16847.87 116
16849.10 105
16850.32 106
16851.55 105
16852.78 96
16854.01 98
16855.23 95
16856.46 110
16857.69 106
16858.91 106
16860.14 93
16861.37 131
16862.59 113
16863.82 120
16865.05 127
16866.28 124
16867.50 108
16868.73 99
16869.96 117
16871.19 122
16872.41 120
16873.64 118
16874.87 121
16876.10 131
16877.33 130
16878.55 117
16879.78 120
16881.01 148
16882.24 145
16883.46 132
16884.69 125
16885.92 131
16887.15 133
16888.38 147
16889.61 136
16890.83 132
16892.06 126
16893.29 130
16894.52 137
16895.75 147
16896.98 107
16898.20 123
16899.43 125
16900.66 120
16901.89 142
16903.12 135
16904.35 139
16905.58 122
16906.80 124
16908.03 97
16909.26 124
16910.49 128
16911.72 118
16912.95 124
16914.18 90
16915.41 107
16916.64 127
16917.87 119
16919.10 113
16920.33 103
16921.55 102
16922.78 111
16924.01 102
16925.24 103
16926.47 109
16927.70 128
16928.93 101
16930.16 94
16931.39 107
16932.62 129
16933.85 110
16935.08 119
16936.31 124
16937.54 91
16938.77 107
16940.00 136
16941.23 122
16942.46 112
16943.69 106
16944.92 117
16946.15 110
16947.38 112
16948.61 115
16949.84 107
16951.07 96
16952.30 98
16953.53 96
16954.76 102
16956.00 107
16957.23 90
16958.46 102
16959.69 90
16960.92 95
16962.15 109
16963.38 139
16964.61 95
16965.84 110
16967.07 111
16968.30 100
16969.54 95
16970.77 91
16972.00 105
16973.23 99
16974.46 89
16975.69 109
16976.92 99
16978.15 87
16979.39 105
16980.62 104
16981.85 97
16983.08 96
16984.31 101
16985.54 108
16986.78 115
16988.01 113
16989.24 106
16990.47 104
16991.70 95
16992.94 95
16994.17 106
16995.40 112
16996.63 104
16997.86 106
16999.10 98
17000.33 99
17001.56 101
17002.79 110
17004.03 90
17005.26 92
17006.49 89
17007.72 109
17008.96 106
17010.19 115
17011.42 123
17012.65 114
17013.89 97
17015.12 109
17016.35 102
17017.58 118
17018.82 111
17020.05 118
17021.28 107
17022.52 93
17023.75 118
17024.98 113
17026.22 105
17027.45 106
17028.68 111
17029.92 98
17031.15 107
17032.38 84
17033.62 86
17034.85 85
17036.08 89
17037.32 109
17038.55 101
17039.78 114
17041.02 100
17042.25 98
17043.49 100
17044.72 95
17045.95 104
17047.19 101
17048.42 96
17049.66 108
17050.89 93
17052.12 95
17053.36 95
17054.59 100
17055.83 114
17057.06 79
17058.29 82
17059.53 94
17060.76 94
17062.00 85
17063.23 82
17064.47 82
17065.70 86
17066.94 87
17068.17 70
17069.41 101
17070.64 102
17071.88 109
17073.11 98
17074.35 106
17075.58 89
17076.82 104
17078.05 110
17079.29 99
17080.52 81
17081.76 98
17082.99 109
17084.23 84
17085.46 81
17086.70 103
17087.93 109
17089.17 86
17090.40 99
17091.64 89
17092.87 93
17094.11 98
17095.35 84
17096.58 84
17097.82 83
17099.05 82
17100.29 102
17101.53 113
17102.76 81
17104.00 79
17105.23 100
17106.47 106
17107.71 87
17108.94 75
17110.18 81
17111.41 102
17112.65 86
17113.89 84
17115.12 69
17116.36 83
17117.60 78
17118.83 80
17120.07 93
17121.31 97
17122.54 94
17123.78 77
17125.02 102
17126.25 77
17127.49 93
17128.73 80
17129.96 94
17131.20 95
17132.44 103
17133.68 96
17134.91 89
17136.15 91
17137.39 88
17138.62 89
17139.86 86
17141.10 100
17142.34 114
17143.57 83
17144.81 72
17146.05 95
17147.29 80
17148.52 93
17149.76 85
17151.00 86
17152.24 100
17153.48 90
17154.71 83
17155.95 95
17157.19 78
17158.43 97
17159.66 101
17160.90 98
17162.14 100
17163.38 87
17164.62 84
17165.86 88
17167.09 89
17168.33 91
17169.57 83
17170.81 83
17172.05 110
17173.29 101
17174.52 117
17175.76 94
17177.00 94
17178.24 97
17179.48 78
17180.72 95
17181.96 94
17183.20 84
17184.43 93
17185.67 108
17186.91 89
17188.15 74
17189.39 69
17190.63 81
17191.87 89
17193.11 105
17194.35 88
17195.59 94
17196.83 88
17198.07 88
17199.31 74
17200.55 101
17201.78 91
17203.02 89
17204.26 76
17205.50 87
17206.74 83
17207.98 90
17209.22 95
17210.46 81
17211.70 79
17212.94 86
17214.18 97
17215.42 83
17216.66 86
17217.90 78
17219.14 75
17220.38 89
17221.62 96
17222.86 87
17224.10 83
17225.34 72
17226.59 74
17227.83 98
17229.07 92
17230.31 84
17231.55 77
17232.79 89
17234.03 79
17235.27 84
17236.51 89
17237.75 68
17238.99 65
17240.23 92
17241.47 95
17242.72 82
17243.96 77
17245.20 91
17246.44 94
17247.68 90
17248.92 101
17250.16 88
17251.40 98
17252.65 88
17253.89 90
17255.13 99
17256.37 74
17257.61 92
17258.85 90
17260.09 104
17261.34 86
17262.58 83
17263.82 89
17265.06 94
17266.30 98
17267.55 74
17268.79 83
17270.03 86
17271.27 69
17272.51 85
17273.76 80
17275.00 99
17276.24 74
17277.48 85
17278.72 95
17279.97 90
17281.21 93
17282.45 74
17283.69 83
17284.94 82
17286.18 88
17287.42 89
17288.67 93
17289.91 84
17291.15 80
17292.39 82
17293.64 81
17294.88 86
17296.12 89
17297.37 87
17298.61 92
17299.85 79
17301.09 84
17302.34 71
17303.58 93
17304.82 104
17306.07 76
17307.31 83
17308.55 92
17309.80 85
17311.04 70
17312.29 67
17313.53 106
17314.77 78
17316.02 89
17317.26 92
17318.50 79
17319.75 79
17320.99 82
17322.24 79
17323.48 68
17324.72 75
17325.97 77
17327.21 88
17328.46 74
17329.70 82
17330.94 78
17332.19 64
17333.43 78
17334.68 88
17335.92 74
17337.17 80
17338.41 93
17339.65 106
17340.90 73
17342.14 89
17343.39 84
17344.63 87
17345.88 73
17347.12 84
17348.37 85
17349.61 75
17350.86 91
17352.10 71
17353.35 78
17354.59 74
17355.84 90
17357.08 87
17358.33 90
17359.57 82
17360.82 73
17362.06 80
17363.31 88
17364.55 95
17365.80 95
17367.05 70
17368.29 81
17369.54 84
17370.78 76
17372.03 80
17373.27 71
17374.52 70
17375.77 61
17377.01 76
17378.26 100
17379.50 99
17380.75 103
17382.00 85
17383.24 66
17384.49 84
17385.73 72
17386.98 85
17388.23 97
17389.47 87
17390.72 69
17391.97 64
17393.21 72
17394.46 82
17395.71 85
17396.95 82
17398.20 77
17399.45 76
17400.69 90
17401.94 88
17403.19 68
17404.43 65
17405.68 78
17406.93 89
17408.17 94
17409.42 84
17410.67 103
17411.91 83
17413.16 85
17414.41 90
17415.66 90
17416.90 86
17418.15 78
17419.40 97
17420.65 73
17421.89 91
17423.14 73
17424.39 95
17425.64 100
17426.88 70
17428.13 67
17429.38 80
17430.63 90
17431.87 74
17433.12 72
17434.37 72
17435.62 101
17436.87 100
17438.11 84
17439.36 75
17440.61 88
17441.86 75
17443.11 84
17444.36 83
17445.60 74
17446.85 77
17448.10 82
17449.35 83
17450.60 62
17451.85 82
17453.10 102
17454.34 103
17455.59 80
17456.84 87
17458.09 78
17459.34 84
17460.59 71
17461.84 87
17463.09 107
17464.33 85
17465.58 86
17466.83 91
17468.08 77
17469.33 81
17470.58 85
17471.83 86
17473.08 102
17474.33 73
17475.58 90
17476.83 85
17478.08 97
17479.33 68
17480.58 77
17481.83 88
17483.08 84
17484.33 85
17485.58 87
17486.83 69
17488.07 91
17489.32 82
17490.57 96
17491.82 85
17493.07 74
17494.32 97
17495.58 80
17496.83 98
17498.08 87
17499.33 89
17500.58 84
17501.83 101
17503.08 84
17504.33 87
17505.58 77
17506.83 85
17508.08 81
17509.33 90
17510.58 108
17511.83 102
17513.08 90
17514.33 91
17515.58 91
17516.83 102
17518.09 91
17519.34 96
17520.59 101
17521.84 97
17523.09 74
17524.34 76
17525.59 104
17526.84 101
17528.09 108
17529.35 101
17530.60 81
17531.85 95
17533.10 103
17534.35 104
17535.60 92
17536.86 97
17538.11 115
17539.36 110
17540.61 91
17541.86 91
17543.11 81
17544.37 93
17545.62 103
17546.87 119
17548.12 106
17549.37 98
17550.63 117
17551.88 124
17553.13 110
17554.38 83
17555.63 98
17556.89 115
17558.14 128
17559.39 119
17560.64 95
17561.90 102
17563.15 99
17564.40 109
17565.65 92
17566.91 87
17568.16 100
17569.41 122
17570.67 99
17571.92 99
17573.17 82
17574.42 77
17575.68 84
17576.93 84
17578.18 105
17579.44 103
17580.69 109
17581.94 90
17583.20 78
17584.45 88
17585.70 98
17586.96 108
17588.21 92
17589.46 82
17590.72 79
17591.97 85
17593.22 88
17594.48 109
17595.73 72
17596.99 92
17598.24 125
17599.49 99
17600.75 83
17602.00 86
17603.26 103
17604.51 119
17605.76 89
17607.02 98
17608.27 99
17609.53 104
17610.78 100
17612.03 102
17613.29 98
17614.54 105
17615.80 97
17617.05 106
17618.31 81
17619.56 92
17620.82 94
17622.07 112
17623.33 100
17624.58 97
17625.83 105
17627.09 101
17628.34 96
17629.60 84
17630.85 104
17632.11 93
17633.36 96
17634.62 110
17635.88 99
17637.13 100
17638.39 94
17639.64 84
17640.90 117
17642.15 122
17643.41 106
17644.66 85
17645.92 95
17647.17 87
17648.43 85
17649.68 100
17650.94 103
17652.20 94
17653.45 93
17654.71 94
17655.96 89
17657.22 97
17658.48 94
17659.73 100
17660.99 84
17662.24 73
17663.50 77
17664.76 100
17666.01 64
17667.27 83
17668.53 83
17669.78 94
17671.04 96
17672.29 98
17673.55 84
17674.81 78
17676.06 70
17677.32 92
17678.58 82
17679.83 88
17681.09 93
17682.35 85
17683.60 93
17684.86 90
17686.12 79
17687.38 74
17688.63 76
17689.89 65
17691.15 107
17692.40 91
17693.66 63
17694.92 73
17696.18 83
17697.43 85
17698.69 89
17699.95 70
17701.21 100
17702.46 99
17703.72 86
17704.98 63
17706.24 69
17707.49 90
17708.75 84
17710.01 77
17711.27 75
17712.53 66
17713.78 65
17715.04 83
17716.30 82
17717.56 94
17718.82 76
17720.07 76
17721.33 88
17722.59 78
17723.85 78
17725.11 85
17726.36 104
17727.62 89
17728.88 89
17730.14 85
17731.40 72
17732.66 80
17733.92 95
17735.17 73
17736.43 68
17737.69 99
17738.95 93
17740.21 69
17741.47 67
17742.73 91
17743.99 88
17745.25 100
17746.51 70
17747.76 101
17749.02 87
17750.28 97
17751.54 66
17752.80 78
17754.06 95
17755.32 94
17756.58 90
17757.84 75
17759.10 63
17760.36 77
17761.62 88
17762.88 88
17764.14 82
17765.40 73
17766.66 91
17767.92 93
17769.18 74
17770.44 69
17771.70 108
17772.96 94
17774.22 93
17775.48 82
17776.74 82
17778.00 92
17779.26 88
17780.52 84
17781.78 87
17783.04 94
17784.30 73
17785.56 103
17786.82 87
17788.08 83
17789.34 127
17790.60 86
17791.86 93
17793.12 97
17794.38 79
17795.65 93
17796.91 82
17798.17 89
17799.43 75
17800.69 85
17801.95 78
17803.21 76
17804.47 85
17805.73 69
17807.00 80
17808.26 67
17809.52 79
17810.78 90
17812.04 78
17813.30 71
17814.56 73
17815.83 84
17817.09 73
17818.35 83
17819.61 78
17820.87 72
17822.13 69
17823.40 69
17824.66 78
17825.92 83
17827.18 72
17828.44 74
17829.71 83
17830.97 72
17832.23 76
17833.49 85
17834.75 75
17836.02 78
17837.28 99
17838.54 80
17839.80 73
17841.07 82
17842.33 84
17843.59 79
17844.85 66
17846.12 66
17847.38 94
17848.64 69
17849.91 74
17851.17 94
17852.43 89
17853.69 87
17854.96 68
17856.22 87
17857.48 72
17858.75 76
17860.01 74
17861.27 82
17862.54 80
17863.80 80
17865.06 61
17866.33 79
17867.59 80
17868.85 86
17870.12 71
17871.38 78
17872.64 68
17873.91 68
17875.17 76
17876.43 77
17877.70 73
17878.96 71
17880.23 77
17881.49 76
17882.75 69
17884.02 78
17885.28 85
17886.55 52
17887.81 65
17889.07 69
17890.34 83
17891.60 66
17892.87 62
17894.13 68
17895.40 103
17896.66 87
17897.92 68
17899.19 87
17900.45 88
17901.72 85
17902.98 76
17904.25 75
17905.51 89
17906.78 88
17908.04 83
17909.31 81
17910.57 71
17911.84 75
17913.10 80
17914.37 72
17915.63 67
17916.90 79
17918.16 99
17919.43 97
17920.69 57
17921.96 60
17923.22 93
17924.49 96
17925.75 88
17927.02 61
17928.29 60
17929.55 66
17930.82 77
17932.08 59
17933.35 52
17934.61 67
17935.88 73
17937.15 96
17938.41 52
17939.68 63
17940.94 68
17942.21 96
17943.48 73
17944.74 83
17946.01 56
17947.28 66
17948.54 74
17949.81 86
17951.07 69
17952.34 53
17953.61 62
17954.87 58
17956.14 71
17957.41 73
17958.67 72
17959.94 71
17961.21 72
17962.47 79
17963.74 77
17965.01 76
17966.27 82
17967.54 71
17968.81 72
17970.08 63
17971.34 81
17972.61 64
17973.88 65
17975.14 88
17976.41 77
17977.68 75
17978.95 80
17980.21 72
17981.48 71
17982.75 85
17984.02 102
17985.28 74
17986.55 87
17987.82 73
17989.09 64
17990.35 80
17991.62 61
17992.89 71
17994.16 66
17995.43 66
17996.69 73
17997.96 67
17999.23 98
18000.50 73
18001.77 86
18003.03 82
18004.30 53
18005.57 73
18006.84 81
18008.11 70
18009.38 73
18010.64 85
18011.91 103
18013.18 99
18014.45 63
18015.72 68
18016.99 71
18018.26 77
18019.53 66
18020.79 78
18022.06 79
18023.33 62
18024.60 81
18025.87 72
18027.14 61
18028.41 83
18029.68 95
18030.95 87
18032.22 83
18033.48 71
18034.75 76
18036.02 66
18037.29 92
18038.56 58
18039.83 80
18041.10 84
18042.37 89
18043.64 71
18044.91 73
18046.18 84
18047.45 66
18048.72 84
18049.99 80
18051.26 70
18052.53 78
18053.80 93
18055.07 57
18056.34 74
18057.61 62
18058.88 84
18060.15 96
18061.42 79
18062.69 80
18063.96 77
18065.23 95
18066.50 113
18067.77 91
18069.04 79
18070.31 90
18071.58 87
18072.86 80
18074.13 57
18075.40 91
18076.67 91
18077.94 85
18079.21 66
18080.48 59
18081.75 78
18083.02 90
18084.29 73
18085.56 73
18086.84 70
18088.11 93
18089.38 78
18090.65 77
18091.92 71
18093.19 53
18094.46 76
18095.74 65
18097.01 79
18098.28 71
18099.55 57
18100.82 64
18102.09 85
18103.37 78
18104.64 86
18105.91 74
18107.18 80
18108.45 70
18109.72 79
18111.00 74
18112.27 70
18113.54 99
18114.81 80
18116.09 67
18117.36 59
18118.63 81
18119.90 86
18121.17 76
18122.45 65
18123.72 78
18124.99 87
18126.26 89
18127.54 74
18128.81 77
18130.08 61
18131.36 68
18132.63 73
18133.90 80
18135.17 78
18136.45 70
18137.72 80
18138.99 57
18140.27 74
18141.54 72
18142.81 81
18144.09 78
18145.36 85
18146.63 84
18147.91 76
18149.18 75
18150.45 84
18151.73 89
18153.00 75
18154.27 84
18155.55 70
18156.82 82
18158.09 77
18159.37 81
18160.64 81
18161.91 79
18163.19 70
18164.46 76
18165.74 79
18167.01 85
18168.28 73
18169.56 77
18170.83 77
18172.11 71
18173.38 82
18174.66 53
18175.93 81
18177.20 74
18178.48 70
18179.75 72
18181.03 59
18182.30 63
18183.58 71
18184.85 80
18186.13 71
18187.40 68
18188.68 83
18189.95 73
18191.23 73
18192.50 87
18193.78 80
18195.05 78
18196.33 74
18197.60 72
18198.88 49
18200.15 85
18201.43 65
18202.70 77
18203.98 71
18205.25 82
18206.53 88
18207.80 74
18209.08 83
18210.35 84
18211.63 97
18212.90 96
18214.18 78
18215.46 74
18216.73 75
18218.01 78
18219.28 92
18220.56 65
18221.84 78
18223.11 66
18224.39 80
18225.66 81
18226.94 71
18228.22 74
18229.49 85
18230.77 100
18232.04 69
18233.32 80
18234.60 77
18235.87 84
18237.15 63
18238.43 67
18239.70 79
18240.98 85
18242.26 74
18243.53 85
18244.81 82
18246.09 73
18247.36 58
18248.64 103
18249.92 75
18251.19 71
18252.47 62
18253.75 82
18255.03 73
18256.30 75
18257.58 75
18258.86 56
18260.13 77
18261.41 81
18262.69 86
18263.97 67
18265.24 58
18266.52 71
18267.80 77
18269.08 88
18270.35 86
18271.63 78
18272.91 78
18274.19 79
18275.47 74
18276.74 92
18278.02 84
18279.30 73
18280.58 74
18281.85 92
18283.13 70
18284.41 71
18285.69 74
18286.97 81
18288.25 76
18289.52 81
18290.80 88
18292.08 73
18293.36 85
18294.64 66
18295.92 81
18297.19 83
18298.47 82
18299.75 88
18301.03 80
18302.31 81
18303.59 72
18304.87 72
18306.15 91
18307.43 82
18308.70 79
18309.98 76
18311.26 82
18312.54 69
18313.82 68
18315.10 90
18316.38 89
18317.66 67
18318.94 79
18320.22 86
18321.50 73
18322.78 81
18324.06 87
18325.34 72
18326.61 83
18327.89 86
18329.17 94
18330.45 78
18331.73 77
18333.01 79
18334.29 84
18335.57 65
18336.85 65
18338.13 69
18339.41 90
18340.69 79
18341.97 75
18343.25 87
18344.53 72
18345.81 72
18347.09 83
18348.37 92
18349.66 72
18350.94 94
18352.22 75
18353.50 71
18354.78 78
18356.06 85
18357.34 75
18358.62 63
18359.90 70
18361.18 77
18362.46 70
18363.74 70
18365.02 74
18366.30 77
18367.59 80
18368.87 78
18370.15 72
18371.43 64
18372.71 76
18373.99 70
18375.27 94
18376.55 75
18377.84 73
18379.12 64
18380.40 92
18381.68 79
18382.96 60
18384.24 67
18385.53 75
18386.81 98
18388.09 70
18389.37 76
18390.65 69
18391.93 81
18393.22 68
18394.50 71
18395.78 72
18397.06 72
18398.34 86
18399.63 74
18400.91 55
18402.19 68
18403.47 92
18404.76 79
18406.04 71
18407.32 71
18408.60 72
18409.89 76
18411.17 75
18412.45 68
18413.73 70
18415.02 95
18416.30 84
18417.58 65
18418.86 70
18420.15 85
18421.43 79
18422.71 65
18424.00 67
18425.28 69
18426.56 72
18427.85 84
18429.13 74
18430.41 62
18431.70 65
18432.98 73
18434.26 93
18435.55 60
18436.83 70
18438.11 63
18439.40 73
18440.68 87
18441.96 79
18443.25 78
18444.53 54
18445.81 82
18447.10 62
18448.38 78
18449.67 68
18450.95 90
18452.23 82
18453.52 74
18454.80 76
18456.09 65
18457.37 64
18458.66 66
18459.94 75
18461.22 74
18462.51 79
18463.79 85
18465.08 81
18466.36 73
18467.65 71
18468.93 82
18470.22 68
18471.50 80
18472.78 81
18474.07 68
18475.35 77
18476.64 67
18477.92 79
18479.21 79
18480.49 78
18481.78 71
18483.06 70
18484.35 74
18485.63 79
18486.92 87
18488.20 71
18489.49 73
18490.78 75
18492.06 74
18493.35 73
18494.63 84
18495.92 63
18497.20 68
18498.49 86
18499.77 78
18501.06 80
18502.35 60
18503.63 72
18504.92 69
18506.20 82
18507.49 53
18508.78 69
18510.06 66
18511.35 70
18512.63 82
18513.92 68
18515.21 71
18516.49 62
18517.78 72
18519.06 79
18520.35 70
18521.64 69
18522.92 78
18524.21 67
18525.50 79
18526.78 72
18528.07 60
18529.36 61
18530.64 67
18531.93 79
18533.22 81
18534.50 97
18535.79 78
18537.08 72
18538.37 75
18539.65 87
18540.94 65
18542.23 81
18543.51 77
18544.80 76
18546.09 78
18547.38 93
18548.66 85
18549.95 67
18551.24 85
18552.53 78
18553.81 71
18555.10 62
18556.39 80
18557.68 89
18558.96 80
18560.25 70
18561.54 85
18562.83 78
18564.11 75
18565.40 76
18566.69 83
18567.98 77
18569.27 79
18570.56 71
18571.84 69
18573.13 76
18574.42 80
18575.71 87
18577.00 71
18578.28 84
18579.57 82
18580.86 87
18582.15 74
18583.44 75
18584.73 62
18586.02 69
18587.31 64
18588.59 79
18589.88 73
18591.17 60
18592.46 59
18593.75 72
18595.04 77
18596.33 81
18597.62 73
18598.91 90
18600.19 105
18601.48 71
18602.77 69
18604.06 69
18605.35 82
18606.64 72
18607.93 93
18609.22 76
18610.51 91
18611.80 90
18613.09 85
18614.38 60
18615.67 66
18616.96 81
18618.25 80
18619.54 76
18620.83 66
18622.12 75
18623.41 72
18624.70 83
18625.99 68
18627.28 93
18628.57 96
18629.86 76
18631.15 71
18632.44 78
18633.73 68
18635.02 77
18636.31 78
18637.60 76
18638.89 65
18640.18 64
18641.47 67
18642.76 62
18644.05 78
18645.34 60
18646.63 97
18647.93 88
18649.22 65
18650.51 72
18651.80 81
18653.09 88
18654.38 74
18655.67 70
18656.96 78
18658.25 76
18659.55 84
18660.84 68
18662.13 64
18663.42 73
18664.71 59
18666.00 87
18667.29 95
18668.58 55
18669.88 62
18671.17 72
18672.46 63
18673.75 86
18675.04 76
18676.34 66
18677.63 61
18678.92 76
18680.21 59
18681.50 75
18682.79 69
18684.09 83
18685.38 81
18686.67 64
18687.96 63
18689.26 70
18690.55 64
18691.84 63
18693.13 74
18694.43 72
18695.72 77
18697.01 74
18698.30 68
18699.60 78
18700.89 58
18702.18 52
18703.47 62
18704.77 71
18706.06 69
18707.35 64
18708.65 52
18709.94 63
18711.23 67
18712.52 79
18713.82 71
18715.11 82
18716.40 62
18717.70 63
18718.99 66
18720.28 75
18721.58 59
18722.87 70
18724.16 59
18725.46 69
18726.75 58
18728.04 73
18729.34 74
18730.63 60
18731.93 67
18733.22 85
18734.51 89
18735.81 78
18737.10 60
18738.40 78
18739.69 72
18740.98 70
18742.28 83
18743.57 78
18744.87 67
18746.16 71
18747.45 81
18748.75 63
18750.04 75
18751.34 64
18752.63 61
18753.93 73
18755.22 70
18756.52 47
18757.81 72
18759.10 70
18760.40 78
18761.69 64
18762.99 68
18764.28 75
18765.58 57
18766.87 68
18768.17 58
18769.46 72
18770.76 96
18772.05 79
18773.35 60
18774.64 79
18775.94 64
18777.23 75
18778.53 65
18779.83 68
18781.12 74
18782.42 63
18783.71 61
18785.01 60
18786.30 68
18787.60 81
18788.89 63
18790.19 77
18791.49 71
18792.78 68
18794.08 59
18795.37 71
18796.67 52
18797.97 68
18799.26 60
18800.56 71
18801.85 60
18803.15 60
18804.45 58
18805.74 57
18807.04 71
18808.34 74
18809.63 62
18810.93 58
18812.23 73
18813.52 54
18814.82 64
18816.12 59
18817.41 64
18818.71 68
18820.01 66
18821.30 50
18822.60 60
18823.90 54
18825.19 66
18826.49 67
18827.79 63
18829.08 68
18830.38 71
18831.68 61
18832.98 55
18834.27 58
18835.57 71
18836.87 71
18838.17 55
18839.46 60
18840.76 68
18842.06 59
18843.36 61
18844.65 57
18845.95 54
18847.25 58
18848.55 73
18849.84 74
18851.14 55
18852.44 56
18853.74 74
18855.04 64
18856.33 67
18857.63 72
18858.93 61
18860.23 82
18861.53 81
18862.83 63
18864.12 70
18865.42 66
18866.72 80
18868.02 70
18869.32 65
18870.62 69
18871.91 77
18873.21 56
18874.51 71
18875.81 62
18877.11 68
18878.41 66
18879.71 77
18881.01 69
18882.30 62
18883.60 65
18884.90 74
18886.20 58
18887.50 59
18888.80 59
18890.10 60
18891.40 71
18892.70 62
18894.00 73
18895.30 66
18896.60 73
18897.90 62
18899.19 73
18900.49 80
18901.79 70
18903.09 64
18904.39 66
18905.69 75
18906.99 79
18908.29 59
18909.59 68
18910.89 78
18912.19 80
18913.49 60
18914.79 70
18916.09 67
18917.39 80
18918.69 64
18919.99 74
18921.29 68
18922.59 69
18923.89 69
18925.20 66
18926.50 91
18927.80 85
18929.10 67
18930.40 75
18931.70 75
18933.00 61
18934.30 61
18935.60 63
18936.90 75
18938.20 71
18939.50 69
18940.80 78
18942.10 61
18943.41 57
18944.71 52
18946.01 60
18947.31 74
18948.61 62
18949.91 74
18951.21 64
18952.51 70
18953.82 69
18955.12 73
18956.42 74
18957.72 58
18959.02 69
18960.32 63
18961.63 72
18962.93 64
18964.23 79
18965.53 82
18966.83 78
18968.13 66
18969.44 85
18970.74 102
18972.04 72
18973.34 84
18974.64 88
18975.95 63
18977.25 76
18978.55 78
18979.85 67
18981.16 64
18982.46 75
18983.76 67
18985.06 75
18986.37 73
18987.67 55
18988.97 75
18990.27 83
18991.58 67
18992.88 78
18994.18 77
18995.48 70
18996.79 74
18998.09 74
18999.39 73
19000.70 58
19002.00 82
19003.30 65
19004.61 57
19005.91 75
19007.21 73
19008.52 91
19009.82 70
19011.12 72
19012.43 66
19013.73 72
19015.03 83
19016.34 61
19017.64 59
19018.94 67
19020.25 67
19021.55 78
19022.86 70
19024.16 65
19025.46 61
19026.77 73
19028.07 88
19029.37 77
19030.68 74
19031.98 60
19033.29 64
19034.59 87
19035.90 79
19037.20 75
19038.50 74
19039.81 58
19041.11 89
19042.42 83
19043.72 73
19045.03 85
19046.33 68
19047.64 72
19048.94 68
19050.25 74
19051.55 64
19052.85 61
19054.16 58
19055.46 60
19056.77 79
19058.07 78
19059.38 63
19060.68 60
19061.99 73
19063.30 80
19064.60 69
19065.91 63
19067.21 66
19068.52 55
19069.82 62
19071.13 55
19072.43 58
19073.74 55
19075.04 67
19076.35 84
19077.66 71
19078.96 63
19080.27 83
19081.57 65
19082.88 55
19084.18 52
19085.49 68
19086.80 75
19088.10 67
19089.41 66
19090.71 71
19092.02 77
19093.33 56
19094.63 84
19095.94 114
19097.25 69
19098.55 44
19099.86 68
19101.17 58
19102.47 54
19103.78 68
19105.08 59
19106.39 73
19107.70 67
19109.01 64
19110.31 73
19111.62 76
19112.93 60
19114.23 70
19115.54 65
19116.85 58
19118.15 71
19119.46 55
19120.77 73
19122.08 52
19123.38 60
19124.69 70
19126.00 61
19127.30 78
19128.61 66
19129.92 53
19131.23 69
19132.53 66
19133.84 66
19135.15 73
19136.46 68
19137.77 64
19139.07 78
19140.38 71
19141.69 70
19143.00 84
19144.30 76
19145.61 97
19146.92 57
19148.23 63
19149.54 70
19150.84 70
19152.15 62
19153.46 56
19154.77 64
19156.08 67
19157.39 62
19158.70 65
19160.00 53
19161.31 75
19162.62 74
19163.93 72
19165.24 72
19166.55 62
19167.86 69
19169.16 63
19170.47 62
19171.78 67
19173.09 63
19174.40 71
19175.71 71
19177.02 72
19178.33 76
19179.64 70
19180.95 49
19182.26 71
19183.56 90
19184.87 77
19186.18 62
19187.49 70
19188.80 81
19190.11 62
19191.42 60
19192.73 67
19194.04 62
19195.35 60
19196.66 63
19197.97 75
19199.28 62
19200.59 48
19201.90 71
19203.21 56
19204.52 76
19205.83 57
19207.14 65
19208.45 53
19209.76 59
19211.07 63
19212.38 77
19213.69 67
19215.00 58
19216.31 64
19217.62 78
19218.93 59
19220.24 51
19221.55 55
19222.86 69
19224.18 62
19225.49 50
19226.80 67
19228.11 65
19229.42 73
19230.73 81
19232.04 67
19233.35 44
19234.66 64
19235.97 82
19237.28 66
19238.60 72
19239.91 53
19241.22 70
19242.53 84
19243.84 72
19245.15 65
19246.46 65
19247.78 60
19249.09 42
19250.40 64
19251.71 79
19253.02 62
19254.33 60
19255.65 68
19256.96 74
19258.27 63
19259.58 62
19260.89 68
19262.21 76
19263.52 68
19264.83 62
19266.14 75
19267.45 68
19268.77 60
19270.08 58
19271.39 97
19272.70 62
19274.02 66
19275.33 52
19276.64 60
19277.95 51
19279.27 53
19280.58 59
19281.89 56
19283.20 72
19284.52 68
19285.83 90
19287.14 52
19288.45 51
19289.77 50
19291.08 79
19292.39 48
19293.71 66
19295.02 61
19296.33 60
19297.65 80
19298.96 70
19300.27 69
19301.59 65
19302.90 60
19304.21 71
19305.53 79
19306.84 70
19308.15 60
19309.47 72
19310.78 101
19312.09 58
19313.41 68
19314.72 66
19316.04 80
19317.35 75
19318.66 74
19319.98 80
19321.29 71
19322.61 77
19323.92 69
19325.23 61
19326.55 59
19327.86 64
19329.18 51
19330.49 69
19331.81 63
19333.12 78
19334.43 68
19335.75 51
19337.06 70
19338.38 62
19339.69 59
19341.01 64
19342.32 60
19343.64 59
19344.95 68
19346.27 60
19347.58 45
19348.90 76
19350.21 63
19351.53 60
19352.84 69
19354.16 67
19355.47 64
19356.79 49
19358.10 73
19359.42 69
19360.73 74
19362.05 59
19363.36 67
19364.68 84
19366.00 65
19367.31 61
19368.63 72
19369.94 76
19371.26 76
19372.57 78
19373.89 55
19375.21 71
19376.52 60
19377.84 79
19379.15 63
19380.47 69
19381.79 69
19383.10 71
19384.42 70
19385.73 60
19387.05 77
19388.37 66
19389.68 75
19391.00 68
19392.32 75
19393.63 65
19394.95 62
19396.27 60
19397.58 83
19398.90 69
19400.22 69
19401.53 81
19402.85 66
19404.17 64
19405.48 52
19406.80 62
19408.12 69
19409.43 67
19410.75 55
19412.07 71
19413.39 62
19414.70 72
19416.02 66
19417.34 78
19418.65 60
19419.97 66
19421.29 58
19422.61 67
19423.92 70
19425.24 81
19426.56 63
19427.88 52
19429.20 81
19430.51 67
19431.83 81
19433.15 56
19434.47 69
19435.78 71
19437.10 80
19438.42 80
19439.74 82
19441.06 59
19442.37 65
19443.69 63
19445.01 73
19446.33 57
19447.65 65
19448.97 73
19450.28 66
19451.60 69
19452.92 61
19454.24 55
19455.56 52
19456.88 96
19458.20 68
19459.51 64
19460.83 72
19462.15 72
19463.47 84
19464.79 70
19466.11 50
19467.43 52
19468.75 67
19470.07 62
19471.39 68
19472.70 68
19474.02 67
19475.34 64
19476.66 80
19477.98 47
19479.30 76
19480.62 74
19481.94 78
19483.26 59
19484.58 53
19485.90 77
19487.22 75
19488.54 67
19489.86 58
19491.18 69
19492.50 74
19493.82 75
19495.14 64
19496.46 87
19497.78 76
19499.10 75
19500.42 69
19501.74 84
19503.06 74
19504.38 72
19505.70 79
19507.02 73
19508.34 69
19509.66 68
19510.98 67
19512.30 63
19513.62 74
19514.94 68
19516.26 80
19517.58 55
19518.90 61
19520.23 65
19521.55 77
19522.87 65
19524.19 66
19525.51 70
19526.83 73
19528.15 72
19529.47 53
19530.79 70
19532.11 80
19533.44 76
19534.76 72
19536.08 47
19537.40 74
19538.72 93
19540.04 65
19541.36 63
19542.69 48
19544.01 70
19545.33 71
19546.65 73
19547.97 79
19549.29 73
19550.62 73
19551.94 66
19553.26 77
19554.58 56
19555.90 66
19557.23 60
19558.55 72
19559.87 59
19561.19 63
19562.51 65
19563.84 65
19565.16 77
19566.48 67
19567.80 61
19569.13 79
19570.45 78
19571.77 73
19573.09 58
19574.42 54
19575.74 89
19577.06 64
19578.39 46
19579.71 63
19581.03 63
19582.35 68
19583.68 72
19585.00 60
19586.32 53
19587.65 59
19588.97 82
19590.29 75
19591.62 59
19592.94 70
19594.26 64
19595.59 72
19596.91 52
19598.23 54
19599.56 60
19600.88 72
19602.20 61
19603.53 57
19604.85 60
19606.17 61
19607.50 79
19608.82 60
19610.15 74
19611.47 68
19612.79 62
19614.12 70
19615.44 82
19616.77 80
19618.09 74
19619.41 79
19620.74 74
19622.06 55
19623.39 64
19624.71 77
19626.03 72
19627.36 59
19628.68 61
19630.01 66
19631.33 57
19632.66 70
19633.98 71
19635.31 75
19636.63 55
19637.96 58
19639.28 70
19640.61 66
19641.93 57
19643.26 77
19644.58 56
19645.91 60
19647.23 60
19648.56 71
19649.88 68
19651.21 54
19652.53 58
19653.86 69
19655.18 68
19656.51 56
19657.83 69
19659.16 66
19660.48 82
19661.81 67
19663.14 56
19664.46 69
19665.79 67
19667.11 85
19668.44 53
19669.77 52
19671.09 63
19672.42 68
19673.74 70
19675.07 63
19676.40 48
19677.72 62
19679.05 81
19680.37 64
19681.70 61
19683.03 76
19684.35 58
19685.68 63
19687.01 74
19688.33 58
19689.66 67
19690.99 63
19692.31 76
19693.64 69
19694.97 77
19696.29 60
19697.62 69
19698.95 75
19700.27 64
19701.60 80
19702.93 70
19704.25 67
19705.58 72
19706.91 65
19708.23 61
19709.56 71
19710.89 60
19712.22 54
19713.54 64
19714.87 64
19716.20 57
19717.53 72
19718.85 56
19720.18 63
19721.51 56
19722.84 64
19724.16 75
19725.49 60
19726.82 60
19728.15 74
19729.48 89
19730.80 55
19732.13 61
19733.46 69
19734.79 89
19736.12 53
19737.44 61
19738.77 55
19740.10 64
19741.43 60
19742.76 72
19744.09 61
19745.41 49
19746.74 56
19748.07 73
19749.40 76
19750.73 72
19752.06 62
19753.39 62
19754.71 71
19756.04 52
19757.37 49
19758.70 56
19760.03 71
19761.36 60
19762.69 69
19764.02 57
19765.35 57
19766.68 67
19768.00 61
19769.33 66
19770.66 48
19771.99 66
19773.32 51
19774.65 59
19775.98 44
19777.31 65
19778.64 65
19779.97 73
19781.30 52
19782.63 50
19783.96 75
19785.29 69
19786.62 51
19787.95 59
19789.28 56
19790.61 59
19791.94 64
19793.27 75
19794.60 71
19795.93 67
19797.26 67
19798.59 51
19799.92 51
19801.25 60
19802.58 83
19803.91 63
19805.24 72
19806.57 63
19807.90 61
19809.23 77
19810.56 60
19811.89 72
19813.22 56
19814.55 63
19815.89 70
19817.22 77
19818.55 59
19819.88 52
19821.21 72
19822.54 83
19823.87 59
19825.20 68
19826.53 73
19827.86 80
19829.20 72
19830.53 47
19831.86 69
19833.19 53
19834.52 89
19835.85 65
19837.18 72
19838.52 57
19839.85 71
19841.18 64
19842.51 72
19843.84 66
19845.17 73
19846.51 71
19847.84 66
19849.17 76
19850.50 53
19851.83 63
19853.17 60
19854.50 74
19855.83 59
19857.16 62
19858.50 60
19859.83 72
19861.16 51
19862.49 72
19863.82 65
19865.16 73
19866.49 63
19867.82 53
19869.15 66
19870.49 66
19871.82 82
19873.15 55
19874.49 66
19875.82 62
19877.15 78
19878.48 54
19879.82 75
19881.15 72
19882.48 77
19883.82 53
19885.15 73
19886.48 60
19887.82 68
19889.15 71
19890.48 68
19891.82 59
19893.15 60
19894.48 91
19895.82 67
19897.15 76
19898.48 65
19899.82 71
19901.15 52
19902.48 74
19903.82 65
19905.15 82
19906.49 59
19907.82 70
19909.15 73
19910.49 54
19911.82 78
19913.16 70
19914.49 60
19915.82 64
19917.16 64
19918.49 60
19919.83 72
19921.16 64
19922.50 71
19923.83 63
19925.16 72
19926.50 50
19927.83 59
19929.17 62
19930.50 65
19931.84 60
19933.17 67
19934.51 57
19935.84 53
19937.18 70
19938.51 50
19939.85 58
19941.18 68
19942.52 95
19943.85 75
19945.19 75
19946.52 53
19947.86 74
19949.19 90
19950.53 74
19951.86 61
19953.20 52
19954.53 66
19955.87 76
19957.21 73
19958.54 56
19959.88 70
19961.21 65
19962.55 70
19963.88 47
19965.22 67
19966.56 56
19967.89 70
19969.23 64
19970.56 47
19971.90 68
19973.24 66
19974.57 73
19975.91 56
19977.24 76
19978.58 60
19979.92 73
19981.25 68
19982.59 69
19983.93 46
19985.26 62
19986.60 67
19987.94 70
19989.27 50
19990.61 63
19991.95 63
19993.28 65
19994.62 61
19995.96 48
19997.29 70
19998.63 58
19999.97 68
20001.30 56
20002.64 74
20003.98 56
20005.32 60
20006.65 61
20007.99 72
20009.33 52
20010.67 66
20012.00 71
20013.34 68
20014.68 48
20016.02 55
20017.35 70
20018.69 68
20020.03 74
20021.37 65
20022.70 65
20024.04 57
20025.38 69
20026.72 60
20028.06 70
20029.39 74
20030.73 50
20032.07 59
20033.41 69
20034.75 81
20036.08 78
20037.42 81
20038.76 62
20040.10 70
20041.44 63
20042.78 68
20044.11 54
20045.45 68
20046.79 55
20048.13 73
20049.47 66
20050.81 54
20052.15 79
20053.48 78
20054.82 63
20056.16 63
20057.50 57
20058.84 48
20060.18 63
20061.52 78
20062.86 94
20064.20 51
20065.54 68
20066.88 80
20068.21 91
20069.55 61
20070.89 57
20072.23 63
20073.57 80
20074.91 89
20076.25 68
20077.59 59
20078.93 48
20080.27 99
20081.61 71
20082.95 68
20084.29 48
20085.63 64
20086.97 71
20088.31 80
20089.65 53
20090.99 69
20092.33 78
20093.67 91
20095.01 66
20096.35 53
20097.69 66
20099.03 64
20100.37 85
20101.71 72
20103.05 73
20104.39 55
20105.73 89
20107.07 74
20108.41 65
20109.76 51
20111.10 62
20112.44 71
20113.78 71
20115.12 60
20116.46 64
20117.80 76
20119.14 63
20120.48 76
20121.82 57
20123.16 80
20124.51 62
20125.85 83
20127.19 62
20128.53 67
20129.87 66
20131.21 67
20132.55 74
20133.90 64
20135.24 72
