# Supplementary material for: MALDI-TOF MS typing enables the classification of brewing yeasts of the genus Saccharomyces to major beer styles
Source: PLoS One. 2017 Aug 9;12(8):e0181694. doi: 10.1371/journal.pone.0181694 (PMC5549903; doi:10.1371/journal.pone.0181694)
Supplement: S16 File — The directory includes 90 raw files and was zipped to “.zip”; the folder has three strains with 30 spectra per strain; S1 Text explains the raw files with an example and Table 1 represents the yeast strains used within the experiment. (ZIP) [file pone.0181694.s019.zip › 46-48/30674-457-OG-WB-WB-YPG-18h-E-E_2015-11-12__0_B6_1.dat]

1999.94 1176
2000.36 1324
2000.78 1066
2001.20 1089
2001.62 1198
2002.04 1109
2002.47 1246
2002.89 1309
2003.31 1167
2003.73 1127
2004.15 1038
2004.58 1082
2005.00 931
2005.42 960
2005.84 958
2006.26 838
2006.69 881
2007.11 989
2007.53 911
2007.95 927
2008.38 989
2008.80 971
2009.22 1020
2009.64 1014
2010.07 980
2010.49 1031
2010.91 971
2011.33 1063
2011.76 1023
2012.18 1000
2012.60 936
2013.03 935
2013.45 982
2013.87 978
2014.29 924
2014.72 934
2015.14 1003
2015.56 1046
2015.99 978
2016.41 932
2016.83 847
2017.26 822
2017.68 805
2018.10 888
2018.53 929
2018.95 937
2019.37 944
2019.80 1027
2020.22 1037
2020.65 1037
2021.07 1070
2021.49 1065
2021.92 1121
2022.34 1076
2022.76 963
2023.19 897
2023.61 890
2024.04 882
2024.46 890
2024.88 904
2025.31 881
2025.73 988
2026.16 989
2026.58 1007
2027.01 871
2027.43 922
2027.85 1048
2028.28 995
2028.70 789
2029.13 828
2029.55 780
2029.98 914
2030.40 917
2030.83 798
2031.25 953
2031.68 1037
2032.10 948
2032.53 960
2032.95 980
2033.38 1005
2033.80 887
2034.23 976
2034.65 944
2035.08 932
2035.50 1024
2035.93 1086
2036.35 1038
2036.78 1029
2037.20 993
2037.63 1001
2038.06 1058
2038.48 897
2038.91 935
2039.33 1010
2039.76 1019
2040.18 1033
2040.61 948
2041.04 961
2041.46 951
2041.89 975
2042.31 975
2042.74 1005
2043.17 943
2043.59 910
2044.02 840
2044.44 805
2044.87 916
2045.30 961
2045.72 901
2046.15 934
2046.58 864
2047.00 958
2047.43 943
2047.85 971
2048.28 966
2048.71 974
2049.13 905
2049.56 904
2049.99 1024
2050.41 945
2050.84 909
2051.27 958
2051.70 833
2052.12 903
2052.55 964
2052.98 923
2053.40 983
2053.83 837
2054.26 915
2054.69 872
2055.11 896
2055.54 892
2055.97 858
2056.40 876
2056.82 964
2057.25 966
2057.68 893
2058.11 868
2058.53 989
2058.96 956
2059.39 1019
2059.82 978
2060.24 934
2060.67 993
2061.10 1069
2061.53 1160
2061.96 1011
2062.38 966
2062.81 956
2063.24 976
2063.67 869
2064.10 986
2064.52 1059
2064.95 1247
2065.38 1223
2065.81 1377
2066.24 1515
2066.67 1414
2067.10 1467
2067.52 1436
2067.95 1402
2068.38 1348
2068.81 1360
2069.24 1275
2069.67 1164
2070.10 1124
2070.53 1039
2070.95 1045
2071.38 977
2071.81 878
2072.24 877
2072.67 1004
2073.10 973
2073.53 877
2073.96 933
2074.39 951
2074.82 1008
2075.25 970
2075.68 904
2076.11 917
2076.53 868
2076.96 987
2077.39 947
2077.82 880
2078.25 925
2078.68 996
2079.11 922
2079.54 972
2079.97 1031
2080.40 1046
2080.83 985
2081.26 1011
2081.69 1097
2082.12 1012
2082.55 1097
2082.98 1033
2083.41 1029
2083.84 1145
2084.27 1068
2084.70 952
2085.13 895
2085.57 901
2086.00 928
2086.43 993
2086.86 957
2087.29 980
2087.72 892
2088.15 993
2088.58 935
2089.01 841
2089.44 820
2089.87 902
2090.30 961
2090.73 1034
2091.17 1018
2091.60 1025
2092.03 939
2092.46 789
2092.89 897
2093.32 916
2093.75 905
2094.18 952
2094.62 871
2095.05 819
2095.48 762
2095.91 833
2096.34 874
2096.77 906
2097.20 931
2097.64 881
2098.07 919
2098.50 880
2098.93 892
2099.36 857
2099.80 905
2100.23 976
2100.66 873
2101.09 865
2101.52 762
2101.96 911
2102.39 912
2102.82 734
2103.25 807
2103.69 780
2104.12 716
2104.55 787
2104.98 834
2105.41 780
2105.85 873
2106.28 808
2106.71 765
2107.15 899
2107.58 977
2108.01 942
2108.44 948
2108.88 1035
2109.31 946
2109.74 969
2110.18 1091
2110.61 972
2111.04 911
2111.47 894
2111.91 951
2112.34 1000
2112.77 979
2113.21 941
2113.64 917
2114.07 919
2114.51 801
2114.94 889
2115.37 925
2115.81 935
2116.24 903
2116.68 764
2117.11 887
2117.54 853
2117.98 825
2118.41 718
2118.84 993
2119.28 890
2119.71 795
2120.15 952
2120.58 851
2121.01 857
2121.45 767
2121.88 787
2122.32 903
2122.75 845
2123.19 820
2123.62 894
2124.05 934
2124.49 815
2124.92 800
2125.36 971
2125.79 987
2126.23 813
2126.66 814
2127.10 864
2127.53 869
2127.97 886
2128.40 761
2128.84 933
2129.27 840
2129.71 878
2130.14 973
2130.58 969
2131.01 1078
2131.45 1139
2131.88 1087
2132.32 1065
2132.75 946
2133.19 954
2133.62 1095
2134.06 1070
2134.49 948
2134.93 938
2135.37 939
2135.80 998
2136.24 1026
2136.67 889
2137.11 962
2137.54 943
2137.98 908
2138.42 914
2138.85 940
2139.29 897
2139.72 953
2140.16 923
2140.60 993
2141.03 894
2141.47 752
2141.90 865
2142.34 911
2142.78 879
2143.21 874
2143.65 832
2144.09 968
2144.52 813
2144.96 785
2145.40 787
2145.83 795
2146.27 896
2146.71 840
2147.14 817
2147.58 857
2148.02 818
2148.45 873
2148.89 900
2149.33 1051
2149.76 1049
2150.20 1103
2150.64 998
2151.08 1097
2151.51 1061
2151.95 1157
2152.39 1203
2152.83 1213
2153.26 1115
2153.70 1128
2154.14 1032
2154.58 1012
2155.01 1006
2155.45 1031
2155.89 958
2156.33 947
2156.76 1057
2157.20 988
2157.64 868
2158.08 899
2158.52 872
2158.95 999
2159.39 1026
2159.83 1014
2160.27 1010
2160.71 970
2161.14 964
2161.58 1003
2162.02 1027
2162.46 984
2162.90 975
2163.34 913
2163.77 883
2164.21 887
2164.65 980
2165.09 983
2165.53 1082
2165.97 984
2166.41 970
2166.84 881
2167.28 899
2167.72 897
2168.16 802
2168.60 897
2169.04 970
2169.48 1012
2169.92 908
2170.36 975
2170.80 1085
2171.23 1093
2171.67 1062
2172.11 995
2172.55 908
2172.99 1085
2173.43 1244
2173.87 1283
2174.31 1179
2174.75 1449
2175.19 1526
2175.63 1518
2176.07 1416
2176.51 1513
2176.95 1693
2177.39 1665
2177.83 1785
2178.27 1701
2178.71 1596
2179.15 1535
2179.59 1310
2180.03 1247
2180.47 1219
2180.91 1128
2181.35 1106
2181.79 1055
2182.23 934
2182.67 1097
2183.11 1086
2183.55 1000
2183.99 921
2184.43 805
2184.87 881
2185.31 866
2185.75 814
2186.20 896
2186.64 935
2187.08 954
2187.52 1002
2187.96 1145
2188.40 1063
2188.84 996
2189.28 1093
2189.72 1041
2190.16 990
2190.61 966
2191.05 921
2191.49 1042
2191.93 1124
2192.37 968
2192.81 918
2193.25 938
2193.69 997
2194.14 989
2194.58 952
2195.02 986
2195.46 1147
2195.90 1186
2196.34 1082
2196.79 1108
2197.23 1230
2197.67 1122
2198.11 1040
2198.55 1174
2199.00 1155
2199.44 1142
2199.88 1071
2200.32 1008
2200.76 1023
2201.21 1064
2201.65 1010
2202.09 1026
2202.53 1092
2202.98 958
2203.42 941
2203.86 1028
2204.30 1011
2204.75 1058
2205.19 1023
2205.63 1046
2206.07 970
2206.52 937
2206.96 932
2207.40 1101
2207.85 1155
2208.29 1134
2208.73 965
2209.18 927
2209.62 983
2210.06 987
2210.50 1001
2210.95 1030
2211.39 928
2211.83 1019
2212.28 1023
2212.72 1036
2213.16 1058
2213.61 985
2214.05 984
2214.50 971
2214.94 915
2215.38 954
2215.83 866
2216.27 940
2216.71 861
2217.16 854
2217.60 838
2218.05 832
2218.49 868
2218.93 982
2219.38 915
2219.82 874
2220.27 887
2220.71 974
2221.15 953
2221.60 966
2222.04 928
2222.49 947
2222.93 862
2223.38 986
2223.82 951
2224.27 973
2224.71 974
2225.15 904
2225.60 939
2226.04 1013
2226.49 1010
2226.93 969
2227.38 939
2227.82 1077
2228.27 1206
2228.71 1162
2229.16 1081
2229.60 1028
2230.05 978
2230.49 1051
2230.94 1041
2231.38 993
2231.83 1138
2232.28 1090
2232.72 996
2233.17 1089
2233.61 1104
2234.06 1069
2234.50 1146
2234.95 1216
2235.39 1156
2235.84 1166
2236.29 1086
2236.73 1131
2237.18 1158
2237.62 1121
2238.07 1047
2238.52 1067
2238.96 1101
2239.41 939
2239.85 932
2240.30 955
2240.75 863
2241.19 797
2241.64 855
2242.08 867
2242.53 828
2242.98 834
2243.42 875
2243.87 806
2244.32 863
2244.76 899
2245.21 869
2245.66 869
2246.10 736
2246.55 834
2247.00 846
2247.44 846
2247.89 790
2248.34 830
2248.79 852
2249.23 839
2249.68 922
2250.13 841
2250.57 822
2251.02 903
2251.47 987
2251.92 958
2252.36 924
2252.81 925
2253.26 880
2253.71 871
2254.15 916
2254.60 803
2255.05 900
2255.50 834
2255.94 783
2256.39 777
2256.84 722
2257.29 872
2257.74 914
2258.18 782
2258.63 815
2259.08 745
2259.53 706
2259.98 764
2260.42 774
2260.87 817
2261.32 840
2261.77 743
2262.22 841
2262.67 952
2263.11 905
2263.56 892
2264.01 946
2264.46 1075
2264.91 1030
2265.36 902
2265.81 987
2266.25 923
2266.70 985
2267.15 861
2267.60 837
2268.05 928
2268.50 885
2268.95 937
2269.40 957
2269.85 952
2270.29 1025
2270.74 936
2271.19 1097
2271.64 1126
2272.09 1122
2272.54 1110
2272.99 1141
2273.44 1084
2273.89 1044
2274.34 1286
2274.79 1209
2275.24 1117
2275.69 1045
2276.14 949
2276.59 906
2277.04 901
2277.49 949
2277.94 910
2278.39 955
2278.84 917
2279.29 859
2279.74 958
2280.19 866
2280.64 914
2281.09 879
2281.54 917
2281.99 960
2282.44 895
2282.89 871
2283.34 825
2283.79 828
2284.24 918
2284.69 875
2285.14 824
2285.59 831
2286.04 769
2286.49 805
2286.94 836
2287.40 850
2287.85 983
2288.30 1037
2288.75 986
2289.20 1047
2289.65 994
2290.10 1164
2290.55 1248
2291.00 1377
2291.46 1462
2291.91 1458
2292.36 1536
2292.81 1692
2293.26 1669
2293.71 1496
2294.16 1394
2294.62 1468
2295.07 1289
2295.52 1174
2295.97 1123
2296.42 1144
2296.87 1045
2297.33 1092
2297.78 1037
2298.23 1010
2298.68 1013
2299.13 954
2299.59 849
2300.04 943
2300.49 1030
2300.94 956
2301.39 846
2301.85 830
2302.30 775
2302.75 807
2303.20 862
2303.66 758
2304.11 914
2304.56 870
2305.01 815
2305.47 768
2305.92 775
2306.37 775
2306.82 820
2307.28 852
2307.73 924
2308.18 1006
2308.64 996
2309.09 1090
2309.54 1055
2309.99 1093
2310.45 1062
2310.90 1052
2311.35 1192
2311.81 1170
2312.26 1151
2312.71 1216
2313.17 1248
2313.62 1236
2314.07 1220
2314.53 1231
2314.98 1232
2315.43 1155
2315.89 1078
2316.34 1027
2316.80 1000
2317.25 961
2317.70 949
2318.16 983
2318.61 1122
2319.07 1042
2319.52 1064
2319.97 1040
2320.43 1141
2320.88 1022
2321.34 992
2321.79 1108
2322.24 1147
2322.70 1050
2323.15 1107
2323.61 1082
2324.06 990
2324.52 1106
2324.97 1315
2325.43 1197
2325.88 1343
2326.33 1428
2326.79 1291
2327.24 1559
2327.70 1593
2328.15 1504
2328.61 1432
2329.06 1234
2329.52 1185
2329.97 1122
2330.43 1151
2330.88 1114
2331.34 1018
2331.79 1000
2332.25 994
2332.70 1012
2333.16 1002
2333.62 900
2334.07 854
2334.53 892
2334.98 992
2335.44 982
2335.89 964
2336.35 993
2336.80 996
2337.26 928
2337.72 892
2338.17 904
2338.63 971
2339.08 825
2339.54 910
2340.00 945
2340.45 834
2340.91 847
2341.36 1033
2341.82 1042
2342.28 1007
2342.73 1006
2343.19 1036
2343.65 1034
2344.10 972
2344.56 949
2345.01 894
2345.47 882
2345.93 982
2346.38 1121
2346.84 974
2347.30 950
2347.75 1060
2348.21 1006
2348.67 899
2349.13 921
2349.58 939
2350.04 972
2350.50 934
2350.95 836
2351.41 989
2351.87 877
2352.32 907
2352.78 855
2353.24 806
2353.70 825
2354.15 842
2354.61 857
2355.07 899
2355.53 887
2355.98 924
2356.44 913
2356.90 837
2357.36 814
2357.81 824
2358.27 825
2358.73 855
2359.19 818
2359.65 912
2360.10 798
2360.56 1016
2361.02 985
2361.48 954
2361.94 935
2362.39 920
2362.85 978
2363.31 1035
2363.77 855
2364.23 927
2364.69 890
2365.14 941
2365.60 1028
2366.06 975
2366.52 925
2366.98 903
2367.44 952
2367.90 944
2368.35 1007
2368.81 875
2369.27 916
2369.73 1030
2370.19 983
2370.65 963
2371.11 951
2371.57 926
2372.03 933
2372.49 922
2372.94 974
2373.40 1075
2373.86 962
2374.32 892
2374.78 914
2375.24 1053
2375.70 999
2376.16 1075
2376.62 1159
2377.08 1004
2377.54 1101
2378.00 1061
2378.46 1055
2378.92 1174
2379.38 1209
2379.84 955
2380.30 954
2380.76 1043
2381.22 1095
2381.68 901
2382.14 880
2382.60 828
2383.06 913
2383.52 903
2383.98 917
2384.44 797
2384.90 826
2385.36 784
2385.82 802
2386.28 871
2386.74 857
2387.20 967
2387.66 984
2388.12 850
2388.58 870
2389.05 879
2389.51 849
2389.97 939
2390.43 934
2390.89 941
2391.35 965
2391.81 970
2392.27 867
2392.73 922
2393.19 915
2393.66 865
2394.12 1005
2394.58 1011
2395.04 939
2395.50 897
2395.96 912
2396.42 880
2396.89 873
2397.35 893
2397.81 870
2398.27 878
2398.73 959
2399.19 1007
2399.66 918
2400.12 827
2400.58 894
2401.04 992
2401.50 904
2401.97 962
2402.43 926
2402.89 885
2403.35 902
2403.81 822
2404.28 904
2404.74 991
2405.20 990
2405.66 944
2406.13 894
2406.59 910
2407.05 764
2407.51 811
2407.98 935
2408.44 883
2408.90 869
2409.36 871
2409.83 888
2410.29 824
2410.75 843
2411.21 857
2411.68 847
2412.14 810
2412.60 735
2413.07 827
2413.53 852
2413.99 822
2414.46 763
2414.92 877
2415.38 832
2415.85 827
2416.31 855
2416.77 858
2417.24 755
2417.70 992
2418.16 914
2418.63 888
2419.09 888
2419.55 840
2420.02 885
2420.48 870
2420.95 933
2421.41 942
2421.87 907
2422.34 982
2422.80 909
2423.27 866
2423.73 855
2424.19 878
2424.66 958
2425.12 939
2425.59 898
2426.05 847
2426.52 948
2426.98 923
2427.44 909
2427.91 934
2428.37 936
2428.84 825
2429.30 881
2429.77 1040
2430.23 936
2430.70 875
2431.16 967
2431.63 938
2432.09 923
2432.56 887
2433.02 864
2433.49 837
2433.95 818
2434.42 959
2434.88 923
2435.35 824
2435.81 795
2436.28 804
2436.74 887
2437.21 918
2437.67 908
2438.14 995
2438.60 927
2439.07 947
2439.54 931
2440.00 943
2440.47 912
2440.93 988
2441.40 1131
2441.86 1031
2442.33 1050
2442.80 934
2443.26 1015
2443.73 977
2444.19 1120
2444.66 1031
2445.13 955
2445.59 1046
2446.06 1098
2446.53 969
2446.99 848
2447.46 794
2447.92 810
2448.39 784
2448.86 779
2449.32 900
2449.79 889
2450.26 904
2450.72 856
2451.19 854
2451.66 792
2452.12 752
2452.59 817
2453.06 887
2453.53 796
2453.99 826
2454.46 696
2454.93 776
2455.39 883
2455.86 748
2456.33 838
2456.80 803
2457.26 924
2457.73 908
2458.20 849
2458.66 793
2459.13 883
2459.60 891
2460.07 920
2460.54 986
2461.00 845
2461.47 842
2461.94 825
2462.41 875
2462.87 729
2463.34 878
2463.81 971
2464.28 862
2464.75 902
2465.21 851
2465.68 870
2466.15 812
2466.62 795
2467.09 745
2467.55 762
2468.02 811
2468.49 867
2468.96 845
2469.43 894
2469.90 852
2470.37 934
2470.83 880
2471.30 813
2471.77 770
2472.24 766
2472.71 721
2473.18 744
2473.65 807
2474.12 774
2474.58 722
2475.05 807
2475.52 925
2475.99 790
2476.46 843
2476.93 801
2477.40 940
2477.87 916
2478.34 950
2478.81 845
2479.28 943
2479.75 863
2480.22 819
2480.68 836
2481.15 807
2481.62 762
2482.09 825
2482.56 761
2483.03 762
2483.50 750
2483.97 782
2484.44 663
2484.91 783
2485.38 830
2485.85 829
2486.32 812
2486.79 870
2487.26 869
2487.73 907
2488.20 926
2488.67 970
2489.14 904
2489.61 898
2490.08 944
2490.56 923
2491.03 921
2491.50 854
2491.97 885
2492.44 866
2492.91 913
2493.38 956
2493.85 908
2494.32 936
2494.79 989
2495.26 954
2495.73 990
2496.20 943
2496.68 956
2497.15 988
2497.62 955
2498.09 973
2498.56 924
2499.03 949
2499.50 877
2499.97 829
2500.45 843
2500.92 802
2501.39 860
2501.86 874
2502.33 866
2502.80 797
2503.28 831
2503.75 814
2504.22 858
2504.69 885
2505.16 872
2505.63 923
2506.11 977
2506.58 929
2507.05 877
2507.52 867
2507.99 904
2508.47 907
2508.94 801
2509.41 820
2509.88 950
2510.36 981
2510.83 974
2511.30 1056
2511.77 988
2512.25 996
2512.72 1013
2513.19 1152
2513.66 1094
2514.14 1077
2514.61 1103
2515.08 1018
2515.55 1075
2516.03 958
2516.50 990
2516.97 1065
2517.45 1099
2517.92 1005
2518.39 960
2518.87 924
2519.34 909
2519.81 974
2520.28 963
2520.76 978
2521.23 855
2521.70 883
2522.18 934
2522.65 1010
2523.13 925
2523.60 972
2524.07 951
2524.55 839
2525.02 838
2525.49 787
2525.97 782
2526.44 781
2526.92 823
2527.39 904
2527.86 932
2528.34 824
2528.81 889
2529.29 905
2529.76 830
2530.23 824
2530.71 816
2531.18 793
2531.66 856
2532.13 882
2532.61 957
2533.08 886
2533.55 841
2534.03 885
2534.50 996
2534.98 991
2535.45 967
2535.93 1015
2536.40 872
2536.88 936
2537.35 979
2537.83 1011
2538.30 933
2538.78 866
2539.25 828
2539.73 971
2540.20 944
2540.68 945
2541.15 927
2541.63 964
2542.10 1002
2542.58 916
2543.05 932
2543.53 929
2544.01 840
2544.48 917
2544.96 977
2545.43 913
2545.91 998
2546.38 1004
2546.86 948
2547.34 936
2547.81 1011
2548.29 1001
2548.76 999
2549.24 967
2549.71 1152
2550.19 1067
2550.67 1185
2551.14 1106
2551.62 1114
2552.10 1127
2552.57 1123
2553.05 1162
2553.52 1134
2554.00 1031
2554.48 956
2554.95 1017
2555.43 949
2555.91 984
2556.38 1001
2556.86 939
2557.34 882
2557.81 927
2558.29 958
2558.77 979
2559.24 958
2559.72 887
2560.20 850
2560.68 847
2561.15 945
2561.63 904
2562.11 848
2562.58 906
2563.06 816
2563.54 756
2564.02 797
2564.49 801
2564.97 855
2565.45 874
2565.93 778
2566.40 856
2566.88 809
2567.36 798
2567.84 850
2568.31 879
2568.79 768
2569.27 804
2569.75 925
2570.23 822
2570.70 775
2571.18 794
2571.66 825
2572.14 993
2572.62 846
2573.10 796
2573.57 816
2574.05 736
2574.53 752
2575.01 888
2575.49 877
2575.97 902
2576.44 943
2576.92 871
2577.40 756
2577.88 700
2578.36 789
2578.84 766
2579.32 830
2579.79 766
2580.27 754
2580.75 782
2581.23 800
2581.71 764
2582.19 733
2582.67 810
2583.15 821
2583.63 869
2584.11 756
2584.59 752
2585.07 765
2585.54 790
2586.02 800
2586.50 780
2586.98 854
2587.46 930
2587.94 800
2588.42 820
2588.90 846
2589.38 797
2589.86 849
2590.34 804
2590.82 896
2591.30 927
2591.78 951
2592.26 894
2592.74 926
2593.22 860
2593.70 810
2594.18 844
2594.66 877
2595.14 962
2595.62 1056
2596.10 920
2596.58 848
2597.06 884
2597.54 902
2598.02 967
2598.50 777
2598.98 878
2599.47 851
2599.95 826
2600.43 830
2600.91 794
2601.39 734
2601.87 819
2602.35 818
2602.83 655
2603.31 758
2603.79 865
2604.27 914
2604.76 843
2605.24 953
2605.72 862
2606.20 869
2606.68 795
2607.16 816
2607.64 811
2608.13 794
2608.61 851
2609.09 815
2609.57 862
2610.05 872
2610.53 866
2611.01 901
2611.50 855
2611.98 799
2612.46 797
2612.94 796
2613.42 770
2613.91 831
2614.39 794
2614.87 782
2615.35 895
2615.83 843
2616.32 790
2616.80 897
2617.28 899
2617.76 943
2618.25 831
2618.73 714
2619.21 861
2619.69 798
2620.18 864
2620.66 926
2621.14 807
2621.62 865
2622.11 810
2622.59 833
2623.07 984
2623.56 867
2624.04 825
2624.52 818
2625.00 711
2625.49 747
2625.97 819
2626.45 784
2626.94 838
2627.42 996
2627.90 988
2628.39 799
2628.87 802
2629.35 809
2629.84 878
2630.32 909
2630.80 862
2631.29 865
2631.77 854
2632.26 946
2632.74 863
2633.22 851
2633.71 738
2634.19 916
2634.67 941
2635.16 909
2635.64 879
2636.13 869
2636.61 914
2637.09 963
2637.58 818
2638.06 819
2638.55 819
2639.03 902
2639.52 927
2640.00 811
2640.48 831
2640.97 843
2641.45 870
2641.94 818
2642.42 827
2642.91 816
2643.39 736
2643.88 792
2644.36 810
2644.85 909
2645.33 1009
2645.82 779
2646.30 902
2646.79 846
2647.27 849
2647.76 805
2648.24 884
2648.73 807
2649.21 867
2649.70 849
2650.18 869
2650.67 872
2651.15 769
2651.64 830
2652.12 836
2652.61 901
2653.10 816
2653.58 934
2654.07 902
2654.55 842
2655.04 816
2655.52 858
2656.01 779
2656.50 879
2656.98 961
2657.47 906
2657.95 807
2658.44 806
2658.93 825
2659.41 780
2659.90 969
2660.39 896
2660.87 831
2661.36 857
2661.84 772
2662.33 786
2662.82 841
2663.30 848
2663.79 828
2664.28 782
2664.76 798
2665.25 781
2665.74 705
2666.22 708
2666.71 714
2667.20 834
2667.68 837
2668.17 859
2668.66 812
2669.15 859
2669.63 866
2670.12 858
2670.61 823
2671.09 796
2671.58 822
2672.07 859
2672.56 839
2673.04 959
2673.53 864
2674.02 934
2674.51 950
2674.99 927
2675.48 990
2675.97 941
2676.46 1016
2676.95 1002
2677.43 1014
2677.92 1009
2678.41 1061
2678.90 1009
2679.38 915
2679.87 894
2680.36 897
2680.85 909
2681.34 876
2681.83 936
2682.31 782
2682.80 729
2683.29 736
2683.78 889
2684.27 821
2684.76 833
2685.24 796
2685.73 824
2686.22 888
2686.71 888
2687.20 804
2687.69 809
2688.18 726
2688.67 772
2689.15 821
2689.64 815
2690.13 774
2690.62 726
2691.11 749
2691.60 745
2692.09 776
2692.58 752
2693.07 770
2693.56 811
2694.05 801
2694.54 816
2695.02 844
2695.51 851
2696.00 783
2696.49 744
2696.98 860
2697.47 818
2697.96 875
2698.45 803
2698.94 733
2699.43 705
2699.92 710
2700.41 698
2700.90 738
2701.39 785
2701.88 844
2702.37 788
2702.86 814
2703.35 840
2703.84 806
2704.33 849
2704.82 850
2705.31 902
2705.80 907
2706.29 827
2706.78 883
2707.27 902
2707.77 869
2708.26 785
2708.75 760
2709.24 858
2709.73 820
2710.22 809
2710.71 826
2711.20 783
2711.69 766
2712.18 708
2712.67 765
2713.16 787
2713.66 844
2714.15 723
2714.64 772
2715.13 761
2715.62 854
2716.11 793
2716.60 772
2717.10 879
2717.59 788
2718.08 748
2718.57 827
2719.06 757
2719.55 728
2720.04 667
2720.54 768
2721.03 874
2721.52 845
2722.01 853
2722.50 825
2723.00 856
2723.49 949
2723.98 923
2724.47 925
2724.96 964
2725.46 1024
2725.95 951
2726.44 923
2726.93 929
2727.43 853
2727.92 778
2728.41 780
2728.90 813
2729.40 787
2729.89 699
2730.38 812
2730.87 848
2731.37 852
2731.86 808
2732.35 794
2732.84 847
2733.34 857
2733.83 971
2734.32 990
2734.82 992
2735.31 1027
2735.80 944
2736.30 1013
2736.79 1061
2737.28 918
2737.78 868
2738.27 896
2738.76 862
2739.26 896
2739.75 965
2740.24 934
2740.74 882
2741.23 960
2741.72 967
2742.22 864
2742.71 843
2743.21 758
2743.70 866
2744.19 802
2744.69 767
2745.18 691
2745.67 769
2746.17 909
2746.66 786
2747.16 872
2747.65 850
2748.15 841
2748.64 835
2749.13 827
2749.63 760
2750.12 887
2750.62 941
2751.11 832
2751.61 787
2752.10 859
2752.60 899
2753.09 898
2753.59 850
2754.08 827
2754.57 876
2755.07 908
2755.56 841
2756.06 828
2756.55 930
2757.05 843
2757.54 785
2758.04 830
2758.53 814
2759.03 706
2759.53 777
2760.02 810
2760.52 890
2761.01 825
2761.51 855
2762.00 935
2762.50 909
2762.99 813
2763.49 861
2763.98 813
2764.48 857
2764.98 841
2765.47 739
2765.97 769
2766.46 773
2766.96 855
2767.46 848
2767.95 852
2768.45 833
2768.94 884
2769.44 877
2769.94 796
2770.43 841
2770.93 851
2771.43 883
2771.92 836
2772.42 793
2772.91 858
2773.41 912
2773.91 995
2774.40 1062
2774.90 914
2775.40 907
2775.89 949
2776.39 1031
2776.89 1100
2777.38 1252
2777.88 1144
2778.38 1122
2778.88 1181
2779.37 1098
2779.87 1100
2780.37 1080
2780.86 1064
2781.36 1023
2781.86 1016
2782.36 931
2782.85 874
2783.35 822
2783.85 875
2784.35 876
2784.84 850
2785.34 899
2785.84 837
2786.34 783
2786.83 839
2787.33 833
2787.83 822
2788.33 848
2788.82 765
2789.32 700
2789.82 738
2790.32 702
2790.82 771
2791.31 802
2791.81 765
2792.31 770
2792.81 747
2793.31 754
2793.81 782
2794.30 853
2794.80 730
2795.30 824
2795.80 838
2796.30 777
2796.80 753
2797.30 787
2797.79 830
2798.29 819
2798.79 821
2799.29 834
2799.79 945
2800.29 896
2800.79 845
2801.29 767
2801.79 804
2802.28 856
2802.78 824
2803.28 808
2803.78 768
2804.28 765
2804.78 789
2805.28 851
2805.78 814
2806.28 795
2806.78 718
2807.28 851
2807.78 970
2808.28 844
2808.78 835
2809.28 832
2809.78 880
2810.28 856
2810.78 819
2811.28 794
2811.78 843
2812.28 860
2812.78 772
2813.28 809
2813.78 907
2814.28 866
2814.78 753
2815.28 783
2815.78 866
2816.28 888
2816.78 830
2817.28 810
2817.78 832
2818.28 743
2818.78 796
2819.28 716
2819.78 748
2820.28 711
2820.78 691
2821.28 824
2821.78 799
2822.29 796
2822.79 846
2823.29 760
2823.79 683
2824.29 668
2824.79 821
2825.29 883
2825.79 774
2826.29 825
2826.79 809
2827.30 834
2827.80 843
2828.30 857
2828.80 752
2829.30 781
2829.80 803
2830.31 837
2830.81 789
2831.31 760
2831.81 810
2832.31 772
2832.81 831
2833.32 805
2833.82 723
2834.32 712
2834.82 813
2835.32 701
2835.83 745
2836.33 804
2836.83 826
2837.33 810
2837.83 842
2838.34 832
2838.84 808
2839.34 907
2839.84 905
2840.35 791
2840.85 798
2841.35 843
2841.85 932
2842.36 798
2842.86 854
2843.36 889
2843.86 727
2844.37 811
2844.87 781
2845.37 884
2845.88 918
2846.38 871
2846.88 829
2847.39 861
2847.89 981
2848.39 907
2848.90 871
2849.40 893
2849.90 834
2850.41 873
2850.91 912
2851.41 961
2851.92 856
2852.42 894
2852.92 943
2853.43 839
2853.93 768
2854.43 778
2854.94 771
2855.44 814
2855.95 792
2856.45 800
2856.95 862
2857.46 836
2857.96 824
2858.47 783
2858.97 864
2859.47 842
2859.98 810
2860.48 784
2860.99 744
2861.49 758
2861.99 811
2862.50 811
2863.00 753
2863.51 820
2864.01 771
2864.52 739
2865.02 752
2865.53 716
2866.03 728
2866.54 721
2867.04 682
2867.55 714
2868.05 793
2868.56 731
2869.06 829
2869.57 775
2870.07 778
2870.58 766
2871.08 825
2871.59 798
2872.09 837
2872.60 831
2873.10 853
2873.61 924
2874.11 832
2874.62 841
2875.12 787
2875.63 877
2876.14 930
2876.64 999
2877.15 1053
2877.65 935
2878.16 905
2878.66 821
2879.17 792
2879.68 879
2880.18 792
2880.69 864
2881.19 776
2881.70 852
2882.21 869
2882.71 795
2883.22 834
2883.73 875
2884.23 865
2884.74 911
2885.25 867
2885.75 772
2886.26 914
2886.76 788
2887.27 795
2887.78 979
2888.28 972
2888.79 979
2889.30 924
2889.81 912
2890.31 978
2890.82 880
2891.33 898
2891.83 887
2892.34 893
2892.85 985
2893.35 998
2893.86 960
2894.37 971
2894.88 1015
2895.38 995
2895.89 986
2896.40 1095
2896.91 1078
2897.41 1164
2897.92 1159
2898.43 1183
2898.94 1111
2899.44 1124
2899.95 1063
2900.46 1175
2900.97 1148
2901.47 999
2901.98 888
2902.49 1006
2903.00 1101
2903.51 1046
2904.01 1058
2904.52 928
2905.03 991
2905.54 1014
2906.05 987
2906.56 1052
2907.06 1161
2907.57 1175
2908.08 1108
2908.59 1076
2909.10 1080
2909.61 947
2910.12 991
2910.62 1049
2911.13 1005
2911.64 903
2912.15 869
2912.66 817
2913.17 864
2913.68 916
2914.19 864
2914.69 922
2915.20 802
2915.71 875
2916.22 809
2916.73 852
2917.24 832
2917.75 832
2918.26 852
2918.77 883
2919.28 827
2919.79 715
2920.30 791
2920.81 872
2921.32 806
2921.83 872
2922.34 854
2922.85 816
2923.36 823
2923.86 815
2924.37 774
2924.88 799
2925.39 799
2925.90 880
2926.41 909
2926.92 813
2927.43 800
2927.95 778
2928.46 847
2928.97 894
2929.48 828
2929.99 766
2930.50 779
2931.01 788
2931.52 749
2932.03 742
2932.54 800
2933.05 724
2933.56 675
2934.07 729
2934.58 760
2935.09 852
2935.60 813
2936.11 935
2936.62 935
2937.14 846
2937.65 866
2938.16 836
2938.67 952
2939.18 791
2939.69 851
2940.20 947
2940.71 937
2941.23 825
2941.74 855
2942.25 958
2942.76 920
2943.27 913
2943.78 888
2944.29 910
2944.81 924
2945.32 902
2945.83 881
2946.34 840
2946.85 1000
2947.36 1047
2947.88 1026
2948.39 1061
2948.90 941
2949.41 827
2949.92 899
2950.44 884
2950.95 895
2951.46 938
2951.97 832
2952.49 855
2953.00 888
2953.51 852
2954.02 854
2954.54 796
2955.05 850
2955.56 783
2956.07 768
2956.59 788
2957.10 808
2957.61 793
2958.12 821
2958.64 670
2959.15 698
2959.66 668
2960.18 780
2960.69 817
2961.20 869
2961.72 878
2962.23 843
2962.74 809
2963.26 856
2963.77 814
2964.28 788
2964.80 897
2965.31 797
2965.82 797
2966.34 762
2966.85 841
2967.36 865
2967.88 804
2968.39 859
2968.90 870
2969.42 767
2969.93 956
2970.45 782
2970.96 870
2971.47 868
2971.99 795
2972.50 813
2973.02 956
2973.53 899
2974.04 813
2974.56 767
2975.07 740
2975.59 911
2976.10 957
2976.62 985
2977.13 1015
2977.64 969
2978.16 1028
2978.67 998
2979.19 899
2979.70 947
2980.22 900
2980.73 850
2981.25 917
2981.76 1011
2982.28 975
2982.79 908
2983.31 796
2983.82 885
2984.34 927
2984.85 950
2985.37 999
2985.88 1079
2986.40 943
2986.91 1045
2987.43 1152
2987.94 1190
2988.46 1133
2988.97 1156
2989.49 1254
2990.01 1179
2990.52 1049
2991.04 1145
2991.55 1226
2992.07 1233
2992.58 1205
2993.10 1102
2993.62 1073
2994.13 1227
2994.65 1295
2995.16 1208
2995.68 1240
2996.20 1096
2996.71 1196
2997.23 1303
2997.74 1320
2998.26 1300
2998.78 1470
2999.29 1481
2999.81 1507
3000.33 1466
3000.84 1536
3001.36 1405
3001.88 1540
3002.39 1605
3002.91 1646
3003.43 1791
3003.94 2412
3004.46 2694
3004.98 3112
3005.49 3458
3006.01 3623
3006.53 4223
3007.04 4440
3007.56 4517
3008.08 4910
3008.60 4709
3009.11 4332
3009.63 3575
3010.15 3336
3010.66 2646
3011.18 2289
3011.70 2162
3012.22 1739
3012.73 1633
3013.25 1475
3013.77 1313
3014.29 1239
3014.81 1080
3015.32 1305
3015.84 1214
3016.36 1119
3016.88 1199
3017.39 1280
3017.91 1145
3018.43 1230
3018.95 1258
3019.47 1204
3019.98 1202
3020.50 1244
3021.02 1309
3021.54 1147
3022.06 1269
3022.58 1117
3023.09 1210
3023.61 1254
3024.13 1211
3024.65 1135
3025.17 1184
3025.69 1224
3026.21 1307
3026.72 1143
3027.24 981
3027.76 953
3028.28 1077
3028.80 1007
3029.32 1026
3029.84 1029
3030.36 966
3030.88 992
3031.40 930
3031.91 1040
3032.43 1073
3032.95 1078
3033.47 1022
3033.99 978
3034.51 946
3035.03 928
3035.55 1003
3036.07 1064
3036.59 996
3037.11 935
3037.63 941
3038.15 915
3038.67 909
3039.19 990
3039.71 983
3040.23 896
3040.75 941
3041.27 941
3041.79 924
3042.31 890
3042.83 891
3043.35 802
3043.87 831
3044.39 874
3044.91 779
3045.43 838
3045.95 879
3046.47 918
3046.99 786
3047.51 826
3048.03 808
3048.55 797
3049.07 938
3049.59 973
3050.11 964
3050.63 927
3051.16 1074
3051.68 857
3052.20 855
3052.72 905
3053.24 838
3053.76 885
3054.28 948
3054.80 891
3055.32 862
3055.84 796
3056.37 827
3056.89 912
3057.41 964
3057.93 894
3058.45 880
3058.97 845
3059.49 903
3060.02 813
3060.54 747
3061.06 807
3061.58 823
3062.10 748
3062.62 895
3063.15 939
3063.67 866
3064.19 863
3064.71 861
3065.23 873
3065.76 932
3066.28 923
3066.80 976
3067.32 987
3067.85 868
3068.37 944
3068.89 971
3069.41 915
3069.93 966
3070.46 908
3070.98 884
3071.50 939
3072.02 960
3072.55 945
3073.07 876
3073.59 877
3074.12 946
3074.64 923
3075.16 895
3075.68 868
3076.21 845
3076.73 967
3077.25 1030
3077.78 1023
3078.30 908
3078.82 911
3079.35 1065
3079.87 1164
3080.39 1201
3080.92 1233
3081.44 1228
3081.96 1161
3082.49 1244
3083.01 1175
3083.53 1235
3084.06 1253
3084.58 1259
3085.10 1356
3085.63 1155
3086.15 1191
3086.68 1298
3087.20 1357
3087.72 1280
3088.25 1209
3088.77 1193
3089.30 1104
3089.82 1142
3090.34 1253
3090.87 1183
3091.39 1152
3091.92 1156
3092.44 1184
3092.97 1131
3093.49 1078
3094.01 1218
3094.54 1208
3095.06 1144
3095.59 1259
3096.11 1265
3096.64 1229
3097.16 1245
3097.69 1360
3098.21 1437
3098.74 1353
3099.26 1453
3099.79 1707
3100.31 1689
3100.84 1813
3101.36 2138
3101.89 2770
3102.41 2950
3102.94 3704
3103.46 4436
3103.99 5227
3104.51 5625
3105.04 6028
3105.56 6398
3106.09 6484
3106.62 6444
3107.14 5838
3107.67 5030
3108.19 4570
3108.72 3627
3109.24 3186
3109.77 2512
3110.30 2189
3110.82 1872
3111.35 1685
3111.87 1684
3112.40 1605
3112.93 1539
3113.45 1322
3113.98 1382
3114.50 1336
3115.03 1313
3115.56 1343
3116.08 1364
3116.61 1252
3117.14 1099
3117.66 1060
3118.19 1189
3118.71 1120
3119.24 1108
3119.77 999
3120.29 1072
3120.82 1158
3121.35 1156
3121.88 1035
3122.40 1016
3122.93 1081
3123.46 1070
3123.98 1153
3124.51 1063
3125.04 1162
3125.56 1099
3126.09 1134
3126.62 1013
3127.15 1095
3127.67 1044
3128.20 888
3128.73 866
3129.26 818
3129.78 847
3130.31 939
3130.84 841
3131.37 883
3131.89 938
3132.42 836
3132.95 870
3133.48 939
3134.00 877
3134.53 925
3135.06 998
3135.59 947
3136.12 845
3136.64 890
3137.17 870
3137.70 853
3138.23 902
3138.76 897
3139.29 897
3139.81 770
3140.34 859
3140.87 886
3141.40 777
3141.93 810
3142.46 827
3142.99 952
3143.51 888
3144.04 849
3144.57 890
3145.10 851
3145.63 790
3146.16 900
3146.69 885
3147.22 923
3147.74 959
3148.27 1004
3148.80 971
3149.33 1096
3149.86 1068
3150.39 932
3150.92 985
3151.45 1109
3151.98 1092
3152.51 1058
3153.04 1102
3153.57 1087
3154.10 1138
3154.63 1052
3155.16 941
3155.69 820
3156.22 836
3156.74 944
3157.27 1083
3157.80 1041
3158.33 917
3158.86 968
3159.39 987
3159.92 980
3160.45 1013
3160.98 991
3161.51 1059
3162.04 1028
3162.58 1065
3163.11 1008
3163.64 964
3164.17 942
3164.70 936
3165.23 907
3165.76 963
3166.29 965
3166.82 946
3167.35 887
3167.88 877
3168.41 846
3168.94 818
3169.47 855
3170.00 862
3170.53 888
3171.07 781
3171.60 823
3172.13 903
3172.66 799
3173.19 762
3173.72 772
3174.25 858
3174.78 1041
3175.31 951
3175.85 1012
3176.38 1026
3176.91 1156
3177.44 1021
3177.97 1014
3178.50 1117
3179.04 1058
3179.57 942
3180.10 919
3180.63 885
3181.16 918
3181.69 939
3182.23 847
3182.76 831
3183.29 844
3183.82 911
3184.35 734
3184.89 710
3185.42 758
3185.95 812
3186.48 729
3187.02 791
3187.55 823
3188.08 763
3188.61 792
3189.15 834
3189.68 870
3190.21 992
3190.74 861
3191.28 914
3191.81 903
3192.34 798
3192.87 771
3193.41 845
3193.94 865
3194.47 823
3195.01 828
3195.54 850
3196.07 805
3196.60 703
3197.14 732
3197.67 764
3198.20 862
3198.74 887
3199.27 799
3199.80 885
3200.34 921
3200.87 885
3201.40 925
3201.94 961
3202.47 962
3203.01 987
3203.54 1088
3204.07 995
3204.61 980
3205.14 991
3205.67 919
3206.21 924
3206.74 1082
3207.28 1107
3207.81 1007
3208.34 969
3208.88 978
3209.41 887
3209.95 1110
3210.48 1029
3211.02 1005
3211.55 1034
3212.08 1110
3212.62 1276
3213.15 1159
3213.69 1092
3214.22 1337
3214.76 1282
3215.29 1180
3215.83 1133
3216.36 1111
3216.90 976
3217.43 1020
3217.97 913
3218.50 919
3219.04 910
3219.57 983
3220.11 881
3220.64 896
3221.18 940
3221.71 894
3222.25 1030
3222.78 1050
3223.32 1043
3223.85 1053
3224.39 1011
3224.92 1033
3225.46 1032
3225.99 1222
3226.53 1224
3227.07 1271
3227.60 1338
3228.14 1311
3228.67 1167
3229.21 1122
3229.74 1145
3230.28 1205
3230.82 1219
3231.35 1101
3231.89 1194
3232.42 1032
3232.96 1223
3233.50 1319
3234.03 1199
3234.57 1065
3235.11 1053
3235.64 1061
3236.18 1199
3236.72 1146
3237.25 1094
3237.79 1247
3238.32 1174
3238.86 1256
3239.40 1393
3239.93 1282
3240.47 1363
3241.01 1482
3241.55 1349
3242.08 1305
3242.62 1282
3243.16 1368
3243.69 1286
3244.23 1135
3244.77 1244
3245.30 1289
3245.84 1294
3246.38 1222
3246.92 1266
3247.45 1258
3247.99 1249
3248.53 1100
3249.07 1188
3249.60 1274
3250.14 1306
3250.68 1174
3251.22 1195
3251.75 1195
3252.29 1202
3252.83 1257
3253.37 1278
3253.91 1336
3254.44 1331
3254.98 1344
3255.52 1337
3256.06 1226
3256.60 1188
3257.13 1311
3257.67 1183
3258.21 1181
3258.75 1291
3259.29 1388
3259.82 1469
3260.36 1542
3260.90 1666
3261.44 2016
3261.98 2095
3262.52 2054
3263.06 2447
3263.59 2411
3264.13 2574
3264.67 3050
3265.21 3422
3265.75 3775
3266.29 4262
3266.83 4498
3267.37 4909
3267.91 5613
3268.44 6364
3268.98 6177
3269.52 6152
3270.06 6213
3270.60 5937
3271.14 5598
3271.68 4779
3272.22 4099
3272.76 3527
3273.30 3227
3273.84 2537
3274.38 2303
3274.92 1931
3275.46 1708
3276.00 1692
3276.54 1638
3277.08 1684
3277.62 1654
3278.16 1533
3278.70 1557
3279.24 1543
3279.78 1652
3280.32 1612
3280.86 1542
3281.40 1460
3281.94 1416
3282.48 1474
3283.02 1419
3283.56 1440
3284.10 1566
3284.64 1542
3285.18 1453
3285.72 1554
3286.26 1516
3286.80 1412
3287.34 1285
3287.88 1366
3288.42 1285
3288.96 1394
3289.50 1310
3290.04 1446
3290.59 1367
3291.13 1283
3291.67 1345
3292.21 1362
3292.75 1325
3293.29 1443
3293.83 1308
3294.37 1368
3294.91 1456
3295.46 1598
3296.00 1618
3296.54 1535
3297.08 1529
3297.62 1676
3298.16 1647
3298.70 1647
3299.25 1660
3299.79 1806
3300.33 1793
3300.87 1763
3301.41 1749
3301.96 1598
3302.50 1599
3303.04 1667
3303.58 1620
3304.12 1560
3304.66 1577
3305.21 1828
3305.75 1718
3306.29 1517
3306.83 1570
3307.38 1514
3307.92 1443
3308.46 1473
3309.00 1379
3309.55 1118
3310.09 1282
3310.63 1265
3311.17 1206
3311.72 1130
3312.26 1138
3312.80 1216
3313.34 1211
3313.89 1166
3314.43 1081
3314.97 1178
3315.52 1220
3316.06 1303
3316.60 1435
3317.14 1320
3317.69 1347
3318.23 1513
3318.77 1448
3319.32 1412
3319.86 1379
3320.40 1504
3320.95 1329
3321.49 1236
3322.03 1340
3322.58 1321
3323.12 1340
3323.67 1293
3324.21 1303
3324.75 1294
3325.30 1198
3325.84 1221
3326.38 1051
3326.93 1068
3327.47 1144
3328.02 1021
3328.56 1194
3329.10 1084
3329.65 1059
3330.19 1146
3330.74 1170
3331.28 1316
3331.83 1391
3332.37 1412
3332.91 1651
3333.46 1994
3334.00 2264
3334.55 2628
3335.09 3173
3335.64 3610
3336.18 4040
3336.73 4726
3337.27 5068
3337.82 5382
3338.36 5773
3338.90 5818
3339.45 5551
3339.99 5161
3340.54 4557
3341.08 4090
3341.63 3616
3342.18 2991
3342.72 2814
3343.27 2406
3343.81 2015
3344.36 1645
3344.90 1429
3345.45 1443
3345.99 1276
3346.54 1235
3347.08 1081
3347.63 1095
3348.17 1152
3348.72 1115
3349.27 1168
3349.81 1078
3350.36 1062
3350.90 1096
3351.45 1167
3352.00 1046
3352.54 1133
3353.09 1044
3353.63 1157
3354.18 1084
3354.73 1100
3355.27 1081
3355.82 1107
3356.36 1050
3356.91 1158
3357.46 1099
3358.00 1039
3358.55 991
3359.10 948
3359.64 863
3360.19 947
3360.74 981
3361.28 977
3361.83 949
3362.38 962
3362.92 907
3363.47 1058
3364.02 1103
3364.56 957
3365.11 993
3365.66 1030
3366.21 950
3366.75 875
3367.30 1013
3367.85 1085
3368.39 966
3368.94 930
3369.49 887
3370.04 936
3370.58 993
3371.13 1036
3371.68 987
3372.23 1044
3372.77 964
3373.32 973
3373.87 981
3374.42 1147
3374.96 1161
3375.51 1087
3376.06 1115
3376.61 1091
3377.16 1013
3377.70 1143
3378.25 1110
3378.80 922
3379.35 831
3379.90 899
3380.45 893
3380.99 940
3381.54 845
3382.09 853
3382.64 741
3383.19 799
3383.74 871
3384.28 823
3384.83 858
3385.38 891
3385.93 816
3386.48 777
3387.03 695
3387.58 666
3388.13 734
3388.67 746
3389.22 834
3389.77 788
3390.32 797
3390.87 785
3391.42 791
3391.97 832
3392.52 819
3393.07 834
3393.62 750
3394.17 832
3394.72 871
3395.27 810
3395.81 797
3396.36 785
3396.91 847
3397.46 876
3398.01 838
3398.56 781
3399.11 764
3399.66 815
3400.21 822
3400.76 835
3401.31 795
3401.86 777
3402.41 747
3402.96 783
3403.51 785
3404.06 770
3404.61 733
3405.16 801
3405.71 793
3406.26 760
3406.81 787
3407.36 708
3407.92 687
3408.47 842
3409.02 830
3409.57 746
3410.12 703
3410.67 700
3411.22 712
3411.77 792
3412.32 694
3412.87 753
3413.42 825
3413.97 720
3414.52 754
3415.08 773
3415.63 782
3416.18 791
3416.73 857
3417.28 802
3417.83 768
3418.38 832
3418.93 784
3419.49 819
3420.04 723
3420.59 824
3421.14 841
3421.69 881
3422.24 849
3422.80 835
3423.35 914
3423.90 987
3424.45 1045
3425.00 1017
3425.55 1205
3426.11 1225
3426.66 1196
3427.21 1229
3427.76 1179
3428.31 1168
3428.87 1151
3429.42 1050
3429.97 1081
3430.52 1139
3431.08 1010
3431.63 886
3432.18 725
3432.73 837
3433.29 847
3433.84 856
3434.39 827
3434.94 858
3435.50 842
3436.05 865
3436.60 789
3437.15 833
3437.71 859
3438.26 949
3438.81 827
3439.37 809
3439.92 828
3440.47 746
3441.03 879
3441.58 802
3442.13 837
3442.69 846
3443.24 1014
3443.79 1004
3444.35 940
3444.90 938
3445.45 932
3446.01 793
3446.56 863
3447.11 876
3447.67 804
3448.22 801
3448.77 853
3449.33 759
3449.88 686
3450.44 835
3450.99 660
3451.54 708
3452.10 740
3452.65 785
3453.21 764
3453.76 882
3454.31 780
3454.87 800
3455.42 775
3455.98 804
3456.53 709
3457.09 762
3457.64 661
3458.20 773
3458.75 838
3459.30 727
3459.86 808
3460.41 850
3460.97 889
3461.52 845
3462.08 730
3462.63 756
3463.19 765
3463.74 811
3464.30 811
3464.85 875
3465.41 957
3465.96 812
3466.52 786
3467.07 911
3467.63 926
3468.19 1066
3468.74 881
3469.30 886
3469.85 957
3470.41 990
3470.96 986
3471.52 944
3472.07 985
3472.63 1060
3473.19 1150
3473.74 1175
3474.30 1176
3474.85 1217
3475.41 1136
3475.96 1142
3476.52 1044
3477.08 1066
3477.63 1105
3478.19 1058
3478.74 987
3479.30 986
3479.86 1064
3480.41 1130
3480.97 1145
3481.53 1084
3482.08 1112
3482.64 1085
3483.20 1117
3483.75 1362
3484.31 1269
3484.87 1241
3485.42 1238
3485.98 1284
3486.54 1302
3487.09 1372
3487.65 1468
3488.21 1496
3488.76 1556
3489.32 1655
3489.88 2093
3490.44 2358
3490.99 2679
3491.55 3354
3492.11 3782
3492.66 4722
3493.22 5194
3493.78 6060
3494.34 6458
3494.89 6586
3495.45 6470
3496.01 6470
3496.57 5929
3497.12 4783
3497.68 4013
3498.24 3518
3498.80 2825
3499.36 2247
3499.91 1925
3500.47 1922
3501.03 1816
3501.59 1757
3502.15 1792
3502.70 1744
3503.26 1664
3503.82 1855
3504.38 1841
3504.94 1872
3505.49 1819
3506.05 1834
3506.61 1846
3507.17 1982
3507.73 1866
3508.29 1956
3508.85 1856
3509.40 1920
3509.96 1802
3510.52 1611
3511.08 1468
3511.64 1411
3512.20 1440
3512.76 1295
3513.32 1220
3513.87 1163
3514.43 1128
3514.99 1179
3515.55 1076
3516.11 1056
3516.67 1024
3517.23 947
3517.79 954
3518.35 852
3518.91 862
3519.47 895
3520.03 902
3520.59 824
3521.15 894
3521.71 959
3522.26 934
3522.82 892
3523.38 912
3523.94 942
3524.50 949
3525.06 1033
3525.62 945
3526.18 982
3526.74 1023
3527.30 1015
3527.86 822
3528.42 829
3528.98 910
3529.54 855
3530.10 815
3530.67 804
3531.23 823
3531.79 809
3532.35 829
3532.91 831
3533.47 838
3534.03 873
3534.59 854
3535.15 911
3535.71 841
3536.27 963
3536.83 847
3537.39 825
3537.95 880
3538.51 1047
3539.08 949
3539.64 945
3540.20 945
3540.76 769
3541.32 857
3541.88 850
3542.44 896
3543.00 828
3543.56 892
3544.13 940
3544.69 819
3545.25 734
3545.81 773
3546.37 804
3546.93 841
3547.50 862
3548.06 880
3548.62 795
3549.18 860
3549.74 814
3550.30 825
3550.87 764
3551.43 744
3551.99 729
3552.55 682
3553.11 772
3553.68 739
3554.24 679
3554.80 740
3555.36 713
3555.93 782
3556.49 748
3557.05 695
3557.61 750
3558.18 730
3558.74 778
3559.30 787
3559.86 706
3560.43 818
3560.99 796
3561.55 836
3562.11 841
3562.68 771
3563.24 757
3563.80 901
3564.37 934
3564.93 849
3565.49 745
3566.06 836
3566.62 751
3567.18 811
3567.75 722
3568.31 712
3568.87 786
3569.44 811
3570.00 675
3570.56 768
3571.13 872
3571.69 725
3572.25 692
3572.82 675
3573.38 706
3573.94 671
3574.51 744
3575.07 749
3575.64 783
3576.20 855
3576.76 750
3577.33 784
3577.89 892
3578.46 891
3579.02 820
3579.58 844
3580.15 908
3580.71 880
3581.28 860
3581.84 904
3582.41 847
3582.97 805
3583.53 861
3584.10 796
3584.66 722
3585.23 724
3585.79 746
3586.36 880
3586.92 761
3587.49 712
3588.05 710
3588.62 796
3589.18 768
3589.75 739
3590.31 785
3590.88 775
3591.44 772
3592.01 702
3592.57 757
3593.14 758
3593.70 808
3594.27 803
3594.83 697
3595.40 748
3595.97 795
3596.53 722
3597.10 675
3597.66 635
3598.23 699
3598.79 724
3599.36 754
3599.93 805
3600.49 856
3601.06 727
3601.62 758
3602.19 648
3602.75 675
3603.32 747
3603.89 777
3604.45 783
3605.02 766
3605.59 809
3606.15 719
3606.72 680
3607.28 732
3607.85 663
3608.42 542
3608.98 644
3609.55 764
3610.12 729
3610.68 639
3611.25 599
3611.82 632
3612.38 615
3612.95 714
3613.52 675
3614.08 618
3614.65 592
3615.22 608
3615.79 629
3616.35 623
3616.92 679
3617.49 675
3618.05 708
3618.62 760
3619.19 757
3619.76 787
3620.32 775
3620.89 763
3621.46 806
3622.03 736
3622.59 653
3623.16 658
3623.73 775
3624.30 943
3624.86 764
3625.43 758
3626.00 773
3626.57 729
3627.14 679
3627.70 732
3628.27 678
3628.84 751
3629.41 740
3629.98 786
3630.55 721
3631.11 743
3631.68 743
3632.25 734
3632.82 731
3633.39 776
3633.96 718
3634.52 765
3635.09 698
3635.66 799
3636.23 798
3636.80 643
3637.37 753
3637.94 765
3638.50 718
3639.07 748
3639.64 719
3640.21 806
3640.78 748
3641.35 819
3641.92 885
3642.49 1024
3643.06 965
3643.63 1015
3644.20 1011
3644.76 967
3645.33 891
3645.90 929
3646.47 867
3647.04 920
3647.61 858
3648.18 760
3648.75 742
3649.32 736
3649.89 714
3650.46 879
3651.03 899
3651.60 943
3652.17 943
3652.74 902
3653.31 987
3653.88 944
3654.45 957
3655.02 846
3655.59 972
3656.16 1108
3656.73 859
3657.30 796
3657.87 868
3658.44 813
3659.01 908
3659.58 905
3660.15 891
3660.72 953
3661.29 1007
3661.87 936
3662.44 885
3663.01 928
3663.58 863
3664.15 809
3664.72 815
3665.29 915
3665.86 1006
3666.43 1006
3667.00 985
3667.57 1017
3668.15 919
3668.72 1014
3669.29 1157
3669.86 1054
3670.43 988
3671.00 887
3671.57 902
3672.15 721
3672.72 685
3673.29 739
3673.86 765
3674.43 822
3675.00 792
3675.57 803
3676.15 890
3676.72 927
3677.29 938
3677.86 876
3678.43 805
3679.01 821
3679.58 907
3680.15 807
3680.72 869
3681.29 891
3681.87 860
3682.44 851
3683.01 751
3683.58 716
3684.16 763
3684.73 723
3685.30 711
3685.87 680
3686.45 738
3687.02 675
3687.59 647
3688.16 707
3688.74 711
3689.31 768
3689.88 796
3690.46 812
3691.03 851
3691.60 870
3692.17 762
3692.75 827
3693.32 775
3693.89 827
3694.47 860
3695.04 871
3695.61 882
3696.19 715
3696.76 652
3697.33 719
3697.91 762
3698.48 744
3699.05 659
3699.63 666
3700.20 808
3700.78 766
3701.35 675
3701.92 684
3702.50 688
3703.07 814
3703.64 794
3704.22 826
3704.79 719
3705.37 715
3705.94 819
3706.51 817
3707.09 773
3707.66 738
3708.24 683
3708.81 804
3709.39 813
3709.96 710
3710.53 717
3711.11 787
3711.68 764
3712.26 666
3712.83 552
3713.41 692
3713.98 839
3714.56 901
3715.13 786
3715.71 648
3716.28 735
3716.86 770
3717.43 696
3718.01 711
3718.58 767
3719.16 719
3719.73 709
3720.31 813
3720.88 686
3721.46 658
3722.03 845
3722.61 753
3723.18 632
3723.76 571
3724.34 566
3724.91 725
3725.49 695
3726.06 697
3726.64 657
3727.21 585
3727.79 640
3728.36 666
3728.94 641
3729.52 627
3730.09 702
3730.67 760
3731.24 717
3731.82 653
3732.40 784
3732.97 678
3733.55 639
3734.13 718
3734.70 782
3735.28 713
3735.85 765
3736.43 631
3737.01 785
3737.58 683
3738.16 775
3738.74 773
3739.31 706
3739.89 658
3740.47 669
3741.04 723
3741.62 698
3742.20 613
3742.78 600
3743.35 619
3743.93 622
3744.51 656
3745.08 602
3745.66 644
3746.24 699
3746.82 682
3747.39 617
3747.97 631
3748.55 624
3749.12 675
3749.70 633
3750.28 637
3750.86 666
3751.43 598
3752.01 703
3752.59 646
3753.17 656
3753.75 689
3754.32 647
3754.90 569
3755.48 575
3756.06 592
3756.64 621
3757.21 638
3757.79 619
3758.37 695
3758.95 586
3759.53 599
3760.10 602
3760.68 695
3761.26 613
3761.84 666
3762.42 669
3763.00 658
3763.58 768
3764.15 810
3764.73 645
3765.31 669
3765.89 651
3766.47 615
3767.05 589
3767.63 643
3768.21 642
3768.78 688
3769.36 682
3769.94 646
3770.52 675
3771.10 730
3771.68 750
3772.26 712
3772.84 662
3773.42 757
3774.00 778
3774.58 679
3775.16 777
3775.73 666
3776.31 627
3776.89 613
3777.47 705
3778.05 586
3778.63 619
3779.21 697
3779.79 631
3780.37 595
3780.95 617
3781.53 661
3782.11 624
3782.69 603
3783.27 635
3783.85 602
3784.43 621
3785.01 602
3785.59 649
3786.17 618
3786.75 554
3787.33 488
3787.91 523
3788.49 628
3789.08 547
3789.66 567
3790.24 623
3790.82 621
3791.40 594
3791.98 685
3792.56 649
3793.14 607
3793.72 592
3794.30 663
3794.88 627
3795.46 644
3796.05 609
3796.63 605
3797.21 712
3797.79 678
3798.37 698
3798.95 722
3799.53 723
3800.11 718
3800.69 620
3801.28 618
3801.86 616
3802.44 666
3803.02 749
3803.60 722
3804.18 639
3804.77 675
3805.35 709
3805.93 699
3806.51 635
3807.09 617
3807.68 642
3808.26 675
3808.84 656
3809.42 741
3810.00 735
3810.59 654
3811.17 724
3811.75 797
3812.33 736
3812.91 686
3813.50 729
3814.08 789
3814.66 698
3815.24 722
3815.83 761
3816.41 783
3816.99 744
3817.58 760
3818.16 799
3818.74 704
3819.32 649
3819.91 783
3820.49 790
3821.07 743
3821.66 696
3822.24 666
3822.82 698
3823.40 596
3823.99 600
3824.57 641
3825.15 659
3825.74 605
3826.32 595
3826.90 595
3827.49 631
3828.07 626
3828.65 621
3829.24 649
3829.82 672
3830.41 661
3830.99 586
3831.57 563
3832.16 684
3832.74 598
3833.32 563
3833.91 611
3834.49 672
3835.08 694
3835.66 649
3836.24 622
3836.83 551
3837.41 602
3838.00 587
3838.58 578
3839.17 602
3839.75 568
3840.33 652
3840.92 598
3841.50 546
3842.09 535
3842.67 572
3843.26 607
3843.84 560
3844.43 638
3845.01 592
3845.60 623
3846.18 611
3846.77 625
3847.35 545
3847.94 618
3848.52 624
3849.11 580
3849.69 561
3850.28 606
3850.86 562
3851.45 544
3852.03 607
3852.62 542
3853.20 613
3853.79 555
3854.37 611
3854.96 629
3855.55 566
3856.13 636
3856.72 562
3857.30 619
3857.89 628
3858.47 565
3859.06 540
3859.65 589
3860.23 631
3860.82 588
3861.40 570
3861.99 531
3862.58 618
3863.16 680
3863.75 592
3864.33 483
3864.92 601
3865.51 680
3866.09 653
3866.68 755
3867.27 772
3867.85 713
3868.44 672
3869.03 691
3869.61 738
3870.20 665
3870.79 691
3871.37 779
3871.96 647
3872.55 577
3873.13 549
3873.72 703
3874.31 739
3874.90 659
3875.48 673
3876.07 610
3876.66 672
3877.24 691
3877.83 619
3878.42 677
3879.01 660
3879.59 666
3880.18 600
3880.77 603
3881.36 601
3881.94 580
3882.53 664
3883.12 628
3883.71 565
3884.29 585
3884.88 594
3885.47 577
3886.06 614
3886.65 654
3887.23 647
3887.82 669
3888.41 699
3889.00 730
3889.59 684
3890.17 724
3890.76 714
3891.35 697
3891.94 779
3892.53 789
3893.12 814
3893.70 857
3894.29 834
3894.88 887
3895.47 817
3896.06 772
3896.65 758
3897.24 721
3897.83 805
3898.41 666
3899.00 660
3899.59 691
3900.18 728
3900.77 749
3901.36 611
3901.95 690
3902.54 757
3903.13 614
3903.72 586
3904.31 688
3904.89 713
3905.48 679
3906.07 656
3906.66 688
3907.25 743
3907.84 773
3908.43 741
3909.02 807
3909.61 800
3910.20 799
3910.79 878
3911.38 808
3911.97 764
3912.56 785
3913.15 737
3913.74 636
3914.33 581
3914.92 642
3915.51 601
3916.10 516
3916.69 567
3917.28 627
3917.87 651
3918.46 635
3919.05 571
3919.64 615
3920.23 632
3920.82 709
3921.41 746
3922.00 659
3922.60 605
3923.19 516
3923.78 599
3924.37 611
3924.96 635
3925.55 672
3926.14 766
3926.73 708
3927.32 640
3927.91 659
3928.50 690
3929.10 663
3929.69 626
3930.28 573
3930.87 572
3931.46 658
3932.05 573
3932.64 622
3933.23 625
3933.83 635
3934.42 583
3935.01 548
3935.60 522
3936.19 575
3936.78 581
3937.38 554
3937.97 637
3938.56 647
3939.15 644
3939.74 602
3940.34 643
3940.93 750
3941.52 659
3942.11 668
3942.70 724
3943.30 706
3943.89 615
3944.48 637
3945.07 634
3945.67 674
3946.26 754
3946.85 639
3947.44 619
3948.04 592
3948.63 686
3949.22 710
3949.81 642
3950.41 663
3951.00 630
3951.59 625
3952.19 593
3952.78 576
3953.37 589
3953.96 618
3954.56 637
3955.15 620
3955.74 607
3956.34 539
3956.93 687
3957.52 654
3958.12 679
3958.71 770
3959.30 665
3959.90 695
3960.49 729
3961.08 700
3961.68 716
3962.27 756
3962.87 773
3963.46 759
3964.05 792
3964.65 764
3965.24 781
3965.83 727
3966.43 684
3967.02 770
3967.62 899
3968.21 818
3968.80 766
3969.40 761
3969.99 821
3970.59 943
3971.18 935
3971.78 875
3972.37 746
3972.97 671
3973.56 732
3974.15 729
3974.75 825
3975.34 732
3975.94 833
3976.53 891
3977.13 946
3977.72 892
3978.32 888
3978.91 977
3979.51 938
3980.10 892
3980.70 850
3981.29 921
3981.89 784
3982.48 754
3983.08 761
3983.67 668
3984.27 640
3984.86 714
3985.46 779
3986.05 682
3986.65 721
3987.25 704
3987.84 697
3988.44 792
3989.03 848
3989.63 754
3990.22 761
3990.82 759
3991.42 753
3992.01 675
3992.61 759
3993.20 774
3993.80 766
3994.40 679
3994.99 752
3995.59 814
3996.18 834
3996.78 777
3997.38 656
3997.97 757
3998.57 833
3999.17 859
3999.76 734
4000.36 752
4000.95 890
4001.55 863
4002.15 852
4002.74 812
4003.34 716
4003.94 746
4004.54 692
4005.13 676
4005.73 712
4006.33 763
4006.92 787
4007.52 749
4008.12 689
4008.71 726
4009.31 713
4009.91 732
4010.51 686
4011.10 738
4011.70 660
4012.30 691
4012.90 726
4013.49 691
4014.09 682
4014.69 704
4015.29 622
4015.88 663
4016.48 655
4017.08 616
4017.68 684
4018.27 615
4018.87 650
4019.47 696
4020.07 602
4020.67 744
4021.26 755
4021.86 680
4022.46 647
4023.06 685
4023.66 722
4024.26 719
4024.85 757
4025.45 745
4026.05 738
4026.65 749
4027.25 679
4027.85 763
4028.44 726
4029.04 816
4029.64 796
4030.24 709
4030.84 749
4031.44 809
4032.04 882
4032.64 809
4033.23 862
4033.83 1050
4034.43 1056
4035.03 1051
4035.63 1063
4036.23 1165
4036.83 1203
4037.43 1158
4038.03 994
4038.63 907
4039.23 950
4039.83 961
4040.43 851
4041.03 735
4041.63 670
4042.22 777
4042.82 790
4043.42 677
4044.02 606
4044.62 597
4045.22 660
4045.82 656
4046.42 718
4047.02 605
4047.62 643
4048.22 646
4048.82 607
4049.42 592
4050.02 613
4050.62 639
4051.22 668
4051.82 719
4052.43 666
4053.03 638
4053.63 602
4054.23 711
4054.83 649
4055.43 641
4056.03 594
4056.63 666
4057.23 633
4057.83 568
4058.43 597
4059.03 587
4059.63 636
4060.23 588
4060.84 552
4061.44 582
4062.04 608
4062.64 609
4063.24 592
4063.84 599
4064.44 557
4065.04 615
4065.64 638
4066.25 628
4066.85 631
4067.45 602
4068.05 547
4068.65 608
4069.25 574
4069.86 575
4070.46 615
4071.06 582
4071.66 519
4072.26 525
4072.86 518
4073.47 570
4074.07 522
4074.67 494
4075.27 525
4075.87 617
4076.48 658
4077.08 577
4077.68 555
4078.28 643
4078.89 599
4079.49 562
4080.09 629
4080.69 622
4081.30 657
4081.90 593
4082.50 641
4083.10 651
4083.71 572
4084.31 569
4084.91 643
4085.52 662
4086.12 597
4086.72 646
4087.32 581
4087.93 584
4088.53 552
4089.13 559
4089.74 613
4090.34 594
4090.94 624
4091.55 642
4092.15 515
4092.75 515
4093.36 563
4093.96 603
4094.56 608
4095.17 586
4095.77 573
4096.37 560
4096.98 586
4097.58 523
4098.18 587
4098.79 584
4099.39 503
4100.00 542
4100.60 597
4101.20 569
4101.81 531
4102.41 635
4103.02 626
4103.62 615
4104.23 584
4104.83 574
4105.43 535
4106.04 640
4106.64 675
4107.25 693
4107.85 633
4108.46 608
4109.06 591
4109.67 625
4110.27 552
4110.87 538
4111.48 571
4112.08 676
4112.69 626
4113.29 640
4113.90 505
4114.50 582
4115.11 581
4115.71 619
4116.32 574
4116.92 548
4117.53 608
4118.13 616
4118.74 579
4119.35 538
4119.95 512
4120.56 493
4121.16 605
4121.77 609
4122.37 544
4122.98 588
4123.58 558
4124.19 544
4124.80 528
4125.40 572
4126.01 538
4126.61 611
4127.22 515
4127.82 535
4128.43 553
4129.04 627
4129.64 589
4130.25 561
4130.85 569
4131.46 504
4132.07 617
4132.67 597
4133.28 549
4133.89 507
4134.49 555
4135.10 526
4135.71 582
4136.31 536
4136.92 528
4137.53 559
4138.13 566
4138.74 593
4139.35 592
4139.95 640
4140.56 648
4141.17 675
4141.77 604
4142.38 638
4142.99 713
4143.59 732
4144.20 696
4144.81 697
4145.42 773
4146.02 622
4146.63 586
4147.24 603
4147.85 600
4148.45 629
4149.06 670
4149.67 601
4150.28 475
4150.88 610
4151.49 700
4152.10 569
4152.71 560
4153.31 585
4153.92 624
4154.53 589
4155.14 536
4155.75 512
4156.35 637
4156.96 610
4157.57 595
4158.18 564
4158.79 601
4159.40 631
4160.00 659
4160.61 651
4161.22 624
4161.83 659
4162.44 689
4163.05 701
4163.65 705
4164.26 596
4164.87 682
4165.48 704
4166.09 734
4166.70 655
4167.31 648
4167.92 603
4168.52 645
4169.13 653
4169.74 657
4170.35 792
4170.96 823
4171.57 714
4172.18 682
4172.79 690
4173.40 648
4174.01 692
4174.62 649
4175.23 633
4175.84 638
4176.45 575
4177.05 562
4177.66 609
4178.27 640
4178.88 654
4179.49 571
4180.10 600
4180.71 503
4181.32 556
4181.93 672
4182.54 649
4183.15 629
4183.76 655
4184.37 623
4184.98 524
4185.59 545
4186.20 582
4186.81 532
4187.42 629
4188.03 616
4188.65 636
4189.26 665
4189.87 600
4190.48 645
4191.09 586
4191.70 594
4192.31 624
4192.92 613
4193.53 613
4194.14 664
4194.75 657
4195.36 660
4195.97 597
4196.58 628
4197.20 637
4197.81 610
4198.42 575
4199.03 533
4199.64 552
4200.25 611
4200.86 639
4201.47 699
4202.09 610
4202.70 571
4203.31 605
4203.92 639
4204.53 633
4205.14 549
4205.75 586
4206.37 590
4206.98 533
4207.59 562
4208.20 525
4208.81 604
4209.43 590
4210.04 610
4210.65 595
4211.26 570
4211.87 516
4212.49 449
4213.10 494
4213.71 561
4214.32 537
4214.93 536
4215.55 620
4216.16 601
4216.77 537
4217.38 520
4218.00 595
4218.61 594
4219.22 560
4219.84 641
4220.45 747
4221.06 618
4221.67 582
4222.29 558
4222.90 688
4223.51 699
4224.13 658
4224.74 647
4225.35 650
4225.96 598
4226.58 671
4227.19 662
4227.80 703
4228.42 616
4229.03 659
4229.64 704
4230.26 696
4230.87 823
4231.48 804
4232.10 799
4232.71 762
4233.33 820
4233.94 944
4234.55 959
4235.17 1066
4235.78 1034
4236.39 1047
4237.01 1140
4237.62 1186
4238.24 1279
4238.85 1230
4239.46 1065
4240.08 1090
4240.69 1036
4241.31 1028
4241.92 896
4242.54 873
4243.15 760
4243.76 715
4244.38 709
4244.99 764
4245.61 752
4246.22 674
4246.84 677
4247.45 654
4248.07 679
4248.68 711
4249.30 710
4249.91 711
4250.53 773
4251.14 738
4251.76 805
4252.37 764
4252.99 707
4253.60 722
4254.22 606
4254.83 629
4255.45 653
4256.06 615
4256.68 728
4257.29 645
4257.91 685
4258.52 629
4259.14 612
4259.76 578
4260.37 614
4260.99 640
4261.60 665
4262.22 580
4262.83 611
4263.45 628
4264.07 589
4264.68 627
4265.30 554
4265.91 571
4266.53 575
4267.15 629
4267.76 603
4268.38 657
4268.99 670
4269.61 664
4270.23 614
4270.84 604
4271.46 636
4272.08 638
4272.69 653
4273.31 619
4273.93 559
4274.54 650
4275.16 651
4275.78 674
4276.39 731
4277.01 646
4277.63 655
4278.24 703
4278.86 698
4279.48 702
4280.09 631
4280.71 679
4281.33 665
4281.95 608
4282.56 555
4283.18 536
4283.80 549
4284.42 536
4285.03 529
4285.65 583
4286.27 542
4286.89 550
4287.50 524
4288.12 488
4288.74 563
4289.36 625
4289.97 582
4290.59 559
4291.21 596
4291.83 560
4292.45 706
4293.06 613
4293.68 582
4294.30 549
4294.92 584
4295.54 555
4296.15 581
4296.77 582
4297.39 601
4298.01 631
4298.63 619
4299.25 653
4299.86 673
4300.48 618
4301.10 578
4301.72 574
4302.34 560
4302.96 534
4303.58 607
4304.19 504
4304.81 508
4305.43 597
4306.05 565
4306.67 632
4307.29 593
4307.91 567
4308.53 536
4309.15 600
4309.77 627
4310.38 663
4311.00 598
4311.62 675
4312.24 608
4312.86 589
4313.48 494
4314.10 564
4314.72 604
4315.34 542
4315.96 584
4316.58 593
4317.20 602
4317.82 601
4318.44 658
4319.06 621
4319.68 583
4320.30 658
4320.92 732
4321.54 613
4322.16 657
4322.78 606
4323.40 672
4324.02 658
4324.64 655
4325.26 681
4325.88 723
4326.50 631
4327.12 656
4327.74 673
4328.36 599
4328.98 644
4329.60 721
4330.22 739
4330.84 660
4331.47 632
4332.09 748
4332.71 694
4333.33 787
4333.95 759
4334.57 808
4335.19 796
4335.81 852
4336.43 912
4337.05 1120
4337.68 1153
4338.30 1136
4338.92 1364
4339.54 1426
4340.16 1448
4340.78 1440
4341.40 1417
4342.03 1354
4342.65 1333
4343.27 1401
4343.89 1239
4344.51 1265
4345.13 1327
4345.76 1255
4346.38 1422
4347.00 1547
4347.62 1645
4348.24 1813
4348.86 1846
4349.49 1930
4350.11 2104
4350.73 1972
4351.35 1808
4351.98 1499
4352.60 1271
4353.22 1158
4353.84 1008
4354.46 1041
4355.09 890
4355.71 922
4356.33 745
4356.95 764
4357.58 880
4358.20 790
4358.82 701
4359.45 737
4360.07 776
4360.69 724
4361.31 840
4361.94 843
4362.56 739
4363.18 700
4363.81 760
4364.43 662
4365.05 762
4365.68 770
4366.30 699
4366.92 711
4367.55 756
4368.17 684
4368.79 703
4369.42 665
4370.04 602
4370.66 615
4371.29 690
4371.91 637
4372.53 534
4373.16 554
4373.78 634
4374.41 577
4375.03 558
4375.65 566
4376.28 606
4376.90 637
4377.53 525
4378.15 501
4378.77 633
4379.40 612
4380.02 643
4380.65 652
4381.27 622
4381.89 598
4382.52 593
4383.14 617
4383.77 662
4384.39 644
4385.02 594
4385.64 587
4386.27 590
4386.89 541
4387.52 516
4388.14 627
4388.77 686
4389.39 613
4390.02 561
4390.64 563
4391.27 592
4391.89 611
4392.52 575
4393.14 559
4393.77 571
4394.39 526
4395.02 530
4395.64 611
4396.27 568
4396.89 574
4397.52 648
4398.14 563
4398.77 536
4399.39 623
4400.02 571
4400.65 561
4401.27 590
4401.90 604
4402.52 610
4403.15 686
4403.78 588
4404.40 585
4405.03 619
4405.65 617
4406.28 570
4406.91 652
4407.53 585
4408.16 519
4408.78 566
4409.41 548
4410.04 632
4410.66 627
4411.29 569
4411.92 591
4412.54 580
4413.17 557
4413.80 562
4414.42 590
4415.05 565
4415.68 578
4416.30 604
4416.93 580
4417.56 547
4418.18 510
4418.81 521
4419.44 607
4420.07 577
4420.69 594
4421.32 583
4421.95 557
4422.57 545
4423.20 578
4423.83 569
4424.46 592
4425.08 598
4425.71 563
4426.34 620
4426.97 543
4427.59 585
4428.22 538
4428.85 454
4429.48 461
4430.10 505
4430.73 563
4431.36 541
4431.99 535
4432.62 508
4433.24 606
4433.87 590
4434.50 651
4435.13 579
4435.76 580
4436.38 597
4437.01 559
4437.64 631
4438.27 743
4438.90 644
4439.53 658
4440.16 674
4440.78 565
4441.41 622
4442.04 595
4442.67 632
4443.30 672
4443.93 659
4444.56 576
4445.19 512
4445.81 534
4446.44 664
4447.07 590
4447.70 549
4448.33 601
4448.96 663
4449.59 700
4450.22 781
4450.85 698
4451.48 706
4452.11 655
4452.73 734
4453.36 654
4453.99 791
4454.62 752
4455.25 675
4455.88 812
4456.51 804
4457.14 910
4457.77 914
4458.40 927
4459.03 942
4459.66 832
4460.29 884
4460.92 759
4461.55 710
4462.18 641
4462.81 633
4463.44 641
4464.07 611
4464.70 628
4465.33 718
4465.96 576
4466.59 544
4467.22 565
4467.85 562
4468.48 588
4469.12 650
4469.75 684
4470.38 634
4471.01 640
4471.64 575
4472.27 570
4472.90 567
4473.53 573
4474.16 552
4474.79 529
4475.42 536
4476.05 560
4476.69 581
4477.32 500
4477.95 464
4478.58 493
4479.21 516
4479.84 488
4480.47 567
4481.10 561
4481.74 594
4482.37 602
4483.00 568
4483.63 508
4484.26 643
4484.89 517
4485.53 523
4486.16 554
4486.79 610
4487.42 613
4488.05 630
4488.68 650
4489.32 654
4489.95 608
4490.58 551
4491.21 660
4491.84 598
4492.48 707
4493.11 660
4493.74 617
4494.37 605
4495.01 657
4495.64 671
4496.27 635
4496.90 662
4497.54 661
4498.17 693
4498.80 656
4499.43 729
4500.07 673
4500.70 734
4501.33 945
4501.97 981
4502.60 1006
4503.23 1127
4503.86 1166
4504.50 1178
4505.13 1116
4505.76 1046
4506.40 879
4507.03 969
4507.66 928
4508.30 811
4508.93 767
4509.56 707
4510.20 763
4510.83 800
4511.46 679
4512.10 696
4512.73 746
4513.37 649
4514.00 628
4514.63 601
4515.27 674
4515.90 645
4516.53 587
4517.17 657
4517.80 644
4518.44 543
4519.07 551
4519.70 582
4520.34 506
4520.97 543
4521.61 538
4522.24 543
4522.88 538
4523.51 521
4524.14 582
4524.78 621
4525.41 573
4526.05 638
4526.68 523
4527.32 525
4527.95 494
4528.59 560
4529.22 527
4529.86 503
4530.49 517
4531.13 471
4531.76 582
4532.40 569
4533.03 545
4533.67 584
4534.30 601
4534.94 615
4535.57 551
4536.21 493
4536.84 591
4537.48 565
4538.11 610
4538.75 553
4539.38 510
4540.02 610
4540.66 611
4541.29 602
4541.93 526
4542.56 522
4543.20 536
4543.83 524
4544.47 512
4545.11 474
4545.74 592
4546.38 585
4547.01 535
4547.65 575
4548.29 540
4548.92 462
4549.56 537
4550.19 450
4550.83 563
4551.47 501
4552.10 535
4552.74 580
4553.38 552
4554.01 490
4554.65 485
4555.29 474
4555.92 535
4556.56 496
4557.20 483
4557.83 516
4558.47 609
4559.11 535
4559.74 516
4560.38 457
4561.02 509
4561.66 552
4562.29 538
4562.93 518
4563.57 469
4564.20 535
4564.84 504
4565.48 508
4566.12 600
4566.75 584
4567.39 679
4568.03 541
4568.67 473
4569.30 505
4569.94 506
4570.58 557
4571.22 550
4571.85 502
4572.49 508
4573.13 533
4573.77 438
4574.41 494
4575.04 564
4575.68 516
4576.32 528
4576.96 563
4577.60 576
4578.23 493
4578.87 537
4579.51 609
4580.15 640
4580.79 615
4581.43 603
4582.06 558
4582.70 544
4583.34 618
4583.98 569
4584.62 578
4585.26 602
4585.90 619
4586.54 652
4587.17 620
4587.81 667
4588.45 653
4589.09 618
4589.73 743
4590.37 759
4591.01 749
4591.65 805
4592.29 915
4592.93 1022
4593.57 1192
4594.20 1054
4594.84 1100
4595.48 1171
4596.12 938
4596.76 917
4597.40 821
4598.04 761
4598.68 699
4599.32 705
4599.96 658
4600.60 690
4601.24 730
4601.88 569
4602.52 652
4603.16 611
4603.80 537
4604.44 596
4605.08 653
4605.72 599
4606.36 638
4607.00 629
4607.64 614
4608.28 626
4608.92 584
4609.56 675
4610.20 536
4610.84 610
4611.48 582
4612.12 583
4612.77 536
4613.41 552
4614.05 571
4614.69 556
4615.33 527
4615.97 576
4616.61 532
4617.25 542
4617.89 459
4618.53 577
4619.17 577
4619.82 495
4620.46 553
4621.10 561
4621.74 587
4622.38 527
4623.02 528
4623.66 507
4624.30 551
4624.95 571
4625.59 537
4626.23 489
4626.87 488
4627.51 481
4628.15 436
4628.80 462
4629.44 436
4630.08 483
4630.72 460
4631.36 486
4632.00 427
4632.65 488
4633.29 516
4633.93 498
4634.57 473
4635.22 544
4635.86 517
4636.50 600
4637.14 528
4637.78 509
4638.43 481
4639.07 493
4639.71 521
4640.35 472
4641.00 470
4641.64 524
4642.28 536
4642.93 548
4643.57 534
4644.21 603
4644.85 529
4645.50 505
4646.14 495
4646.78 576
4647.43 527
4648.07 489
4648.71 538
4649.36 605
4650.00 591
4650.64 521
4651.28 509
4651.93 517
4652.57 457
4653.22 479
4653.86 499
4654.50 471
4655.15 523
4655.79 574
4656.43 536
4657.08 552
4657.72 565
4658.36 507
4659.01 491
4659.65 485
4660.30 517
4660.94 478
4661.58 431
4662.23 482
4662.87 507
4663.52 436
4664.16 573
4664.80 573
4665.45 531
4666.09 509
4666.74 505
4667.38 499
4668.03 456
4668.67 499
4669.32 520
4669.96 497
4670.60 384
4671.25 411
4671.89 490
4672.54 492
4673.18 483
4673.83 535
4674.47 479
4675.12 414
4675.76 409
4676.41 435
4677.05 430
4677.70 405
4678.34 480
4678.99 464
4679.63 522
4680.28 502
4680.93 500
4681.57 479
4682.22 499
4682.86 466
4683.51 502
4684.15 462
4684.80 506
4685.44 515
4686.09 538
4686.74 531
4687.38 547
4688.03 554
4688.67 531
4689.32 497
4689.97 488
4690.61 496
4691.26 539
4691.90 614
4692.55 549
4693.20 491
4693.84 475
4694.49 474
4695.13 513
4695.78 454
4696.43 531
4697.07 526
4697.72 550
4698.37 672
4699.01 615
4699.66 695
4700.31 744
4700.95 817
4701.60 773
4702.25 843
4702.89 881
4703.54 766
4704.19 738
4704.84 696
4705.48 671
4706.13 671
4706.78 638
4707.42 557
4708.07 551
4708.72 550
4709.37 542
4710.01 693
4710.66 636
4711.31 563
4711.96 579
4712.60 560
4713.25 527
4713.90 554
4714.55 522
4715.19 562
4715.84 626
4716.49 560
4717.14 568
4717.78 613
4718.43 629
4719.08 572
4719.73 505
4720.38 516
4721.02 502
4721.67 475
4722.32 553
4722.97 493
4723.62 613
4724.27 566
4724.91 606
4725.56 578
4726.21 603
4726.86 622
4727.51 663
4728.16 693
4728.81 721
4729.45 706
4730.10 750
4730.75 725
4731.40 697
4732.05 659
4732.70 569
4733.35 574
4734.00 590
4734.65 583
4735.29 575
4735.94 544
4736.59 502
4737.24 518
4737.89 545
4738.54 518
4739.19 588
4739.84 654
4740.49 564
4741.14 563
4741.79 560
4742.44 550
4743.09 582
4743.74 571
4744.39 516
4745.04 543
4745.69 604
4746.34 667
4746.99 649
4747.64 521
4748.29 577
4748.94 659
4749.59 569
4750.24 662
4750.89 604
4751.54 591
4752.19 602
4752.84 689
4753.49 650
4754.14 630
4754.79 587
4755.44 694
4756.09 706
4756.74 678
4757.39 650
4758.04 645
4758.69 702
4759.34 663
4759.99 608
4760.64 560
4761.30 583
4761.95 570
4762.60 623
4763.25 654
4763.90 541
4764.55 577
4765.20 565
4765.85 550
4766.50 574
4767.16 540
4767.81 652
4768.46 686
4769.11 578
4769.76 621
4770.41 614
4771.06 719
4771.72 656
4772.37 577
4773.02 548
4773.67 531
4774.32 627
4774.97 518
4775.63 492
4776.28 567
4776.93 473
4777.58 526
4778.23 608
4778.89 581
4779.54 582
4780.19 521
4780.84 574
4781.50 560
4782.15 546
4782.80 631
4783.45 714
4784.11 690
4784.76 648
4785.41 629
4786.06 497
4786.72 535
4787.37 598
4788.02 513
4788.67 475
4789.33 511
4789.98 531
4790.63 530
4791.28 508
4791.94 561
4792.59 636
4793.24 592
4793.90 544
4794.55 548
4795.20 629
4795.86 542
4796.51 613
4797.16 546
4797.82 573
4798.47 565
4799.12 559
4799.78 567
4800.43 601
4801.08 575
4801.74 619
4802.39 561
4803.05 512
4803.70 583
4804.35 562
4805.01 524
4805.66 539
4806.31 646
4806.97 579
4807.62 621
4808.28 553
4808.93 529
4809.59 605
4810.24 569
4810.89 539
4811.55 610
4812.20 564
4812.86 650
4813.51 683
4814.17 586
4814.82 593
4815.48 659
4816.13 680
4816.78 631
4817.44 638
4818.09 610
4818.75 565
4819.40 635
4820.06 666
4820.71 738
4821.37 715
4822.02 680
4822.68 630
4823.33 639
4823.99 705
4824.64 691
4825.30 684
4825.95 778
4826.61 736
4827.27 729
4827.92 747
4828.58 754
4829.23 734
4829.89 747
4830.54 723
4831.20 838
4831.85 798
4832.51 773
4833.17 877
4833.82 812
4834.48 953
4835.13 906
4835.79 817
4836.45 866
4837.10 923
4837.76 885
4838.41 833
4839.07 888
4839.73 976
4840.38 1016
4841.04 1047
4841.70 1006
4842.35 1075
4843.01 1178
4843.66 1208
4844.32 1278
4844.98 1173
4845.63 1244
4846.29 1170
4846.95 1214
4847.60 1158
4848.26 1306
4848.92 1401
4849.58 1517
4850.23 1641
4850.89 1759
4851.55 1804
4852.20 2016
4852.86 2126
4853.52 2239
4854.17 2195
4854.83 2032
4855.49 2013
4856.15 1937
4856.80 1817
4857.46 1837
4858.12 1993
4858.78 2158
4859.43 2029
4860.09 2172
4860.75 2480
4861.41 2377
4862.07 2242
4862.72 2435
4863.38 2282
4864.04 2151
4864.70 2001
4865.35 1703
4866.01 1664
4866.67 1722
4867.33 1544
4867.99 1680
4868.65 1719
4869.30 1725
4869.96 1711
4870.62 1738
4871.28 1683
4871.94 1725
4872.60 1770
4873.25 1602
4873.91 1467
4874.57 1241
4875.23 1335
4875.89 1367
4876.55 1366
4877.21 1327
4877.86 1270
4878.52 1149
4879.18 1180
4879.84 1333
4880.50 1400
4881.16 1240
4881.82 1271
4882.48 1433
4883.14 1358
4883.80 1242
4884.46 1086
4885.11 1118
4885.77 1094
4886.43 1129
4887.09 1039
4887.75 999
4888.41 993
4889.07 923
4889.73 959
4890.39 1006
4891.05 981
4891.71 1019
4892.37 1120
4893.03 1181
4893.69 1307
4894.35 1184
4895.01 1011
4895.67 1002
4896.33 971
4896.99 968
4897.65 949
4898.31 857
4898.97 874
4899.63 897
4900.29 877
4900.95 719
4901.61 708
4902.27 774
4902.93 767
4903.59 794
4904.25 775
4904.91 798
4905.58 756
4906.24 713
4906.90 674
4907.56 648
4908.22 661
4908.88 709
4909.54 575
4910.20 628
4910.86 649
4911.52 694
4912.18 688
4912.85 778
4913.51 630
4914.17 688
4914.83 719
4915.49 737
4916.15 618
4916.81 561
4917.48 611
4918.14 630
4918.80 646
4919.46 629
4920.12 681
4920.78 683
4921.45 592
4922.11 561
4922.77 660
4923.43 620
4924.09 596
4924.76 573
4925.42 583
4926.08 667
4926.74 643
4927.40 764
4928.07 679
4928.73 631
4929.39 563
4930.05 522
4930.72 646
4931.38 650
4932.04 635
4932.70 638
4933.37 608
4934.03 652
4934.69 672
4935.35 606
4936.02 592
4936.68 632
4937.34 626
4938.00 576
4938.67 563
4939.33 588
4939.99 607
4940.66 606
4941.32 590
4941.98 534
4942.65 534
4943.31 539
4943.97 528
4944.64 556
4945.30 538
4945.96 569
4946.63 549
4947.29 560
4947.95 521
4948.62 572
4949.28 523
4949.94 575
4950.61 578
4951.27 548
4951.94 588
4952.60 518
4953.26 515
4953.93 542
4954.59 575
4955.26 537
4955.92 499
4956.58 500
4957.25 533
4957.91 517
4958.58 631
4959.24 629
4959.90 564
4960.57 555
4961.23 602
4961.90 520
4962.56 630
4963.23 607
4963.89 615
4964.56 682
4965.22 626
4965.89 668
4966.55 730
4967.22 653
4967.88 645
4968.55 596
4969.21 642
4969.88 692
4970.54 612
4971.21 602
4971.87 563
4972.54 568
4973.20 543
4973.87 565
4974.53 590
4975.20 571
4975.86 590
4976.53 569
4977.19 538
4977.86 567
4978.52 579
4979.19 600
4979.86 534
4980.52 531
4981.19 533
4981.85 513
4982.52 557
4983.19 532
4983.85 496
4984.52 483
4985.18 444
4985.85 462
4986.52 513
4987.18 576
4987.85 550
4988.51 486
4989.18 515
4989.85 517
4990.51 498
4991.18 534
4991.85 535
4992.51 480
4993.18 486
4993.85 497
4994.51 499
4995.18 518
4995.85 496
4996.51 516
4997.18 524
4997.85 512
4998.51 526
4999.18 485
4999.85 508
5000.51 464
5001.18 502
5001.85 511
5002.52 457
5003.18 464
5003.85 427
5004.52 440
5005.19 407
5005.85 458
5006.52 441
5007.19 471
5007.86 445
5008.52 435
5009.19 489
5009.86 436
5010.53 474
5011.19 498
5011.86 523
5012.53 455
5013.20 453
5013.87 535
5014.53 528
5015.20 532
5015.87 454
5016.54 518
5017.21 472
5017.87 409
5018.54 439
5019.21 471
5019.88 420
5020.55 441
5021.22 472
5021.88 426
5022.55 454
5023.22 465
5023.89 525
5024.56 563
5025.23 547
5025.90 500
5026.57 534
5027.23 468
5027.90 432
5028.57 410
5029.24 454
5029.91 536
5030.58 512
5031.25 524
5031.92 465
5032.59 475
5033.26 482
5033.93 524
5034.59 503
5035.26 593
5035.93 481
5036.60 516
5037.27 439
5037.94 446
5038.61 423
5039.28 548
5039.95 519
5040.62 452
5041.29 431
5041.96 457
5042.63 456
5043.30 458
5043.97 476
5044.64 449
5045.31 453
5045.98 440
5046.65 497
5047.32 489
5047.99 499
5048.66 512
5049.33 508
5050.00 453
5050.67 438
5051.34 388
5052.01 480
5052.68 471
5053.35 416
5054.03 444
5054.70 427
5055.37 441
5056.04 373
5056.71 418
5057.38 434
5058.05 409
5058.72 460
5059.39 459
5060.06 457
5060.73 424
5061.41 484
5062.08 470
5062.75 424
5063.42 412
5064.09 412
5064.76 414
5065.43 488
5066.10 383
5066.78 447
5067.45 505
5068.12 522
5068.79 405
5069.46 441
5070.13 422
5070.81 418
5071.48 486
5072.15 495
5072.82 421
5073.49 415
5074.17 447
5074.84 432
5075.51 447
5076.18 439
5076.85 452
5077.53 452
5078.20 451
5078.87 505
5079.54 476
5080.22 418
5080.89 482
5081.56 535
5082.23 526
5082.91 542
5083.58 495
5084.25 489
5084.92 471
5085.60 493
5086.27 439
5086.94 496
5087.61 495
5088.29 417
5088.96 472
5089.63 456
5090.31 504
5090.98 502
5091.65 451
5092.33 480
5093.00 500
5093.67 492
5094.35 529
5095.02 533
5095.69 575
5096.37 554
5097.04 609
5097.71 580
5098.39 603
5099.06 495
5099.73 486
5100.41 460
5101.08 484
5101.76 467
5102.43 446
5103.10 440
5103.78 437
5104.45 500
5105.12 540
5105.80 423
5106.47 399
5107.15 460
5107.82 547
5108.50 552
5109.17 443
5109.84 491
5110.52 449
5111.19 432
5111.87 474
5112.54 489
5113.22 500
5113.89 489
5114.57 496
5115.24 458
5115.92 432
5116.59 426
5117.27 417
5117.94 462
5118.61 456
5119.29 476
5119.96 458
5120.64 474
5121.31 522
5121.99 520
5122.67 495
5123.34 467
5124.02 456
5124.69 506
5125.37 468
5126.04 459
5126.72 454
5127.39 498
5128.07 461
5128.74 499
5129.42 470
5130.10 399
5130.77 418
5131.45 488
5132.12 513
5132.80 464
5133.47 464
5134.15 402
5134.83 450
5135.50 520
5136.18 470
5136.85 494
5137.53 507
5138.21 455
5138.88 467
5139.56 384
5140.24 448
5140.91 439
5141.59 478
5142.27 475
5142.94 410
5143.62 472
5144.30 399
5144.97 399
5145.65 436
5146.33 395
5147.00 409
5147.68 412
5148.36 388
5149.03 414
5149.71 381
5150.39 376
5151.06 430
5151.74 399
5152.42 435
5153.10 456
5153.77 420
5154.45 399
5155.13 403
5155.80 365
5156.48 373
5157.16 423
5157.84 413
5158.51 386
5159.19 359
5159.87 379
5160.55 412
5161.23 358
5161.90 456
5162.58 393
5163.26 380
5163.94 396
5164.61 416
5165.29 461
5165.97 486
5166.65 441
5167.33 432
5168.00 414
5168.68 488
5169.36 422
5170.04 442
5170.72 465
5171.40 469
5172.07 480
5172.75 426
5173.43 420
5174.11 419
5174.79 448
5175.47 424
5176.15 459
5176.83 423
5177.50 437
5178.18 457
5178.86 534
5179.54 529
5180.22 417
5180.90 511
5181.58 569
5182.26 561
5182.94 523
5183.62 557
5184.29 504
5184.97 504
5185.65 492
5186.33 555
5187.01 551
5187.69 483
5188.37 513
5189.05 518
5189.73 466
5190.41 448
5191.09 447
5191.77 484
5192.45 426
5193.13 428
5193.81 432
5194.49 390
5195.17 428
5195.85 449
5196.53 423
5197.21 414
5197.89 360
5198.57 460
5199.25 413
5199.93 450
5200.61 452
5201.29 380
5201.97 409
5202.65 453
5203.33 471
5204.01 429
5204.69 409
5205.37 446
5206.05 425
5206.73 424
5207.42 465
5208.10 465
5208.78 523
5209.46 519
5210.14 500
5210.82 450
5211.50 541
5212.18 484
5212.86 367
5213.54 387
5214.23 493
5214.91 481
5215.59 496
5216.27 450
5216.95 411
5217.63 453
5218.31 491
5219.00 474
5219.68 433
5220.36 458
5221.04 454
5221.72 461
5222.40 445
5223.09 500
5223.77 495
5224.45 456
5225.13 430
5225.81 466
5226.50 453
5227.18 445
5227.86 471
5228.54 413
5229.22 430
5229.91 399
5230.59 366
5231.27 415
5231.95 410
5232.64 460
5233.32 437
5234.00 449
5234.68 502
5235.37 432
5236.05 514
5236.73 442
5237.41 488
5238.10 479
5238.78 483
5239.46 455
5240.14 442
5240.83 472
5241.51 465
5242.19 459
5242.88 501
5243.56 514
5244.24 484
5244.93 479
5245.61 489
5246.29 447
5246.98 420
5247.66 427
5248.34 446
5249.03 452
5249.71 482
5250.39 441
5251.08 493
5251.76 422
5252.44 544
5253.13 427
5253.81 446
5254.50 451
5255.18 448
5255.86 429
5256.55 436
5257.23 473
5257.92 454
5258.60 510
5259.28 452
5259.97 434
5260.65 460
5261.34 474
5262.02 478
5262.71 436
5263.39 457
5264.07 499
5264.76 518
5265.44 499
5266.13 501
5266.81 450
5267.50 452
5268.18 468
5268.87 464
5269.55 489
5270.24 417
5270.92 456
5271.61 440
5272.29 451
5272.98 472
5273.66 442
5274.35 478
5275.03 453
5275.72 425
5276.40 437
5277.09 438
5277.77 407
5278.46 422
5279.14 415
5279.83 359
5280.52 368
5281.20 413
5281.89 463
5282.57 500
5283.26 410
5283.94 439
5284.63 446
5285.32 435
5286.00 463
5286.69 443
5287.37 464
5288.06 488
5288.75 456
5289.43 433
5290.12 443
5290.80 424
5291.49 400
5292.18 447
5292.86 484
5293.55 430
5294.24 402
5294.92 435
5295.61 388
5296.30 421
5296.98 406
5297.67 377
5298.36 389
5299.04 430
5299.73 506
5300.42 509
5301.10 522
5301.79 472
5302.48 471
5303.16 444
5303.85 496
5304.54 508
5305.22 516
5305.91 439
5306.60 468
5307.29 513
5307.97 456
5308.66 480
5309.35 507
5310.04 428
5310.72 438
5311.41 467
5312.10 530
5312.79 553
5313.47 463
5314.16 532
5314.85 489
5315.54 447
5316.23 445
5316.91 448
5317.60 496
5318.29 489
5318.98 426
5319.67 450
5320.35 541
5321.04 503
5321.73 512
5322.42 513
5323.11 626
5323.79 533
5324.48 527
5325.17 526
5325.86 585
5326.55 495
5327.24 461
5327.93 430
5328.61 363
5329.30 370
5329.99 404
5330.68 426
5331.37 401
5332.06 446
5332.75 481
5333.44 474
5334.13 409
5334.81 445
5335.50 450
5336.19 434
5336.88 421
5337.57 438
5338.26 369
5338.95 414
5339.64 413
5340.33 454
5341.02 410
5341.71 379
5342.40 489
5343.09 496
5343.78 460
5344.47 445
5345.16 407
5345.85 443
5346.54 524
5347.22 437
5347.91 454
5348.60 481
5349.29 497
5349.98 512
5350.67 518
5351.37 509
5352.06 479
5352.75 541
5353.44 522
5354.13 490
5354.82 462
5355.51 478
5356.20 427
5356.89 492
5357.58 401
5358.27 424
5358.96 429
5359.65 425
5360.34 400
5361.03 395
5361.72 379
5362.41 446
5363.10 410
5363.80 463
5364.49 432
5365.18 373
5365.87 456
5366.56 394
5367.25 419
5367.94 450
5368.63 436
5369.32 414
5370.02 421
5370.71 399
5371.40 460
5372.09 405
5372.78 411
5373.47 388
5374.16 400
5374.86 369
5375.55 343
5376.24 403
5376.93 393
5377.62 405
5378.32 440
5379.01 421
5379.70 370
5380.39 414
5381.08 365
5381.78 425
5382.47 438
5383.16 365
5383.85 352
5384.54 323
5385.24 367
5385.93 331
5386.62 353
5387.31 357
5388.01 383
5388.70 368
5389.39 442
5390.08 439
5390.78 501
5391.47 492
5392.16 435
5392.85 445
5393.55 453
5394.24 415
5394.93 509
5395.63 468
5396.32 457
5397.01 431
5397.71 386
5398.40 393
5399.09 422
5399.79 372
5400.48 368
5401.17 481
5401.87 403
5402.56 441
5403.25 373
5403.95 434
5404.64 445
5405.33 474
5406.03 361
5406.72 408
5407.41 475
5408.11 445
5408.80 492
5409.50 418
5410.19 449
5410.88 467
5411.58 470
5412.27 444
5412.97 463
5413.66 429
5414.35 503
5415.05 455
5415.74 452
5416.44 419
5417.13 466
5417.83 410
5418.52 430
5419.21 478
5419.91 529
5420.60 513
5421.30 421
5421.99 463
5422.69 465
5423.38 488
5424.08 451
5424.77 461
5425.47 470
5426.16 445
5426.86 453
5427.55 459
5428.25 471
5428.94 441
5429.64 483
5430.33 429
5431.03 435
5431.72 405
5432.42 490
5433.11 462
5433.81 455
5434.50 463
5435.20 518
5435.90 441
5436.59 444
5437.29 488
5437.98 473
5438.68 594
5439.37 562
5440.07 543
5440.77 588
5441.46 591
5442.16 554
5442.85 506
5443.55 546
5444.25 614
5444.94 516
5445.64 565
5446.34 515
5447.03 614
5447.73 696
5448.42 669
5449.12 655
5449.82 646
5450.51 670
5451.21 748
5451.91 666
5452.60 590
5453.30 588
5454.00 575
5454.69 566
5455.39 533
5456.09 602
5456.78 641
5457.48 597
5458.18 513
5458.88 554
5459.57 603
5460.27 546
5460.97 546
5461.66 656
5462.36 612
5463.06 613
5463.76 617
5464.45 595
5465.15 612
5465.85 605
5466.55 597
5467.24 610
5467.94 584
5468.64 624
5469.34 608
5470.03 594
5470.73 611
5471.43 537
5472.13 617
5472.83 630
5473.52 725
5474.22 761
5474.92 719
5475.62 719
5476.32 707
5477.01 652
5477.71 760
5478.41 792
5479.11 817
5479.81 896
5480.51 966
5481.20 1030
5481.90 1133
5482.60 1291
5483.30 1310
5484.00 1395
5484.70 1449
5485.40 1329
5486.09 1211
5486.79 1098
5487.49 1137
5488.19 1010
5488.89 910
5489.59 935
5490.29 910
5490.99 789
5491.69 795
5492.39 964
5493.09 966
5493.78 923
5494.48 946
5495.18 869
5495.88 983
5496.58 1037
5497.28 1058
5497.98 1046
5498.68 997
5499.38 1158
5500.08 1233
5500.78 1330
5501.48 1545
5502.18 1609
5502.88 1931
5503.58 2089
5504.28 2136
5504.98 2026
5505.68 2033
5506.38 1983
5507.08 1694
5507.78 1423
5508.48 1257
5509.18 1019
5509.88 1013
5510.58 889
5511.28 880
5511.98 838
5512.68 788
5513.38 693
5514.08 767
5514.78 761
5515.48 760
5516.18 638
5516.89 779
5517.59 810
5518.29 744
5518.99 809
5519.69 818
5520.39 727
5521.09 793
5521.79 731
5522.49 649
5523.19 653
5523.90 623
5524.60 558
5525.30 557
5526.00 619
5526.70 602
5527.40 608
5528.10 577
5528.81 511
5529.51 546
5530.21 525
5530.91 595
5531.61 548
5532.31 536
5533.02 535
5533.72 575
5534.42 546
5535.12 488
5535.82 587
5536.52 576
5537.23 524
5537.93 527
5538.63 547
5539.33 587
5540.04 538
5540.74 483
5541.44 453
5542.14 471
5542.84 470
5543.55 469
5544.25 500
5544.95 456
5545.65 462
5546.36 533
5547.06 549
5547.76 528
5548.47 453
5549.17 416
5549.87 453
5550.57 468
5551.28 482
5551.98 473
5552.68 504
5553.39 502
5554.09 449
5554.79 450
5555.50 426
5556.20 434
5556.90 475
5557.61 497
5558.31 478
5559.01 502
5559.72 560
5560.42 489
5561.12 476
5561.83 478
5562.53 483
5563.23 444
5563.94 418
5564.64 431
5565.35 521
5566.05 558
5566.75 544
5567.46 541
5568.16 545
5568.86 552
5569.57 537
5570.27 514
5570.98 444
5571.68 462
5572.39 450
5573.09 535
5573.79 541
5574.50 470
5575.20 551
5575.91 474
5576.61 474
5577.32 503
5578.02 436
5578.73 455
5579.43 436
5580.14 513
5580.84 536
5581.55 458
5582.25 443
5582.96 465
5583.66 504
5584.37 418
5585.07 411
5585.78 429
5586.48 392
5587.19 486
5587.89 412
5588.60 498
5589.30 485
5590.01 462
5590.71 445
5591.42 449
5592.12 504
5592.83 389
5593.53 439
5594.24 463
5594.95 445
5595.65 387
5596.36 401
5597.06 444
5597.77 391
5598.48 422
5599.18 403
5599.89 401
5600.59 442
5601.30 400
5602.01 394
5602.71 445
5603.42 461
5604.12 465
5604.83 354
5605.54 443
5606.24 498
5606.95 517
5607.66 458
5608.36 420
5609.07 451
5609.78 402
5610.48 466
5611.19 449
5611.90 458
5612.60 483
5613.31 382
5614.02 420
5614.72 393
5615.43 439
5616.14 462
5616.85 394
5617.55 467
5618.26 431
5618.97 375
5619.67 345
5620.38 373
5621.09 430
5621.80 378
5622.50 429
5623.21 379
5623.92 380
5624.63 379
5625.33 409
5626.04 479
5626.75 434
5627.46 399
5628.16 457
5628.87 482
5629.58 487
5630.29 452
5631.00 449
5631.70 442
5632.41 437
5633.12 445
5633.83 403
5634.54 450
5635.24 455
5635.95 434
5636.66 456
5637.37 411
5638.08 520
5638.79 470
5639.50 479
5640.20 486
5640.91 468
5641.62 529
5642.33 489
5643.04 552
5643.75 457
5644.46 530
5645.17 525
5645.87 489
5646.58 491
5647.29 497
5648.00 564
5648.71 525
5649.42 461
5650.13 451
5650.84 429
5651.55 381
5652.26 444
5652.97 446
5653.67 438
5654.38 467
5655.09 458
5655.80 480
5656.51 486
5657.22 516
5657.93 535
5658.64 648
5659.35 679
5660.06 662
5660.77 707
5661.48 640
5662.19 636
5662.90 615
5663.61 596
5664.32 529
5665.03 581
5665.74 528
5666.45 597
5667.16 475
5667.87 443
5668.58 469
5669.29 481
5670.00 417
5670.71 468
5671.42 460
5672.14 416
5672.85 456
5673.56 519
5674.27 492
5674.98 455
5675.69 424
5676.40 479
5677.11 439
5677.82 443
5678.53 458
5679.24 435
5679.95 429
5680.67 421
5681.38 442
5682.09 428
5682.80 439
5683.51 440
5684.22 418
5684.93 389
5685.64 433
5686.36 550
5687.07 503
5687.78 468
5688.49 522
5689.20 404
5689.91 426
5690.63 426
5691.34 415
5692.05 440
5692.76 379
5693.47 408
5694.18 392
5694.90 402
5695.61 408
5696.32 411
5697.03 437
5697.75 465
5698.46 379
5699.17 378
5699.88 366
5700.59 387
5701.31 376
5702.02 394
5702.73 438
5703.44 405
5704.16 487
5704.87 433
5705.58 382
5706.29 371
5707.01 406
5707.72 366
5708.43 376
5709.15 389
5709.86 397
5710.57 417
5711.28 406
5712.00 408
5712.71 401
5713.42 393
5714.14 455
5714.85 379
5715.56 374
5716.28 395
5716.99 354
5717.70 378
5718.42 387
5719.13 433
5719.84 423
5720.56 391
5721.27 381
5721.99 412
5722.70 372
5723.41 424
5724.13 411
5724.84 429
5725.55 398
5726.27 407
5726.98 359
5727.70 372
5728.41 385
5729.12 430
5729.84 465
5730.55 454
5731.27 411
5731.98 418
5732.70 485
5733.41 432
5734.13 469
5734.84 404
5735.55 453
5736.27 404
5736.98 407
5737.70 445
5738.41 419
5739.13 414
5739.84 420
5740.56 441
5741.27 435
5741.99 411
5742.70 426
5743.42 416
5744.13 388
5744.85 388
5745.56 431
5746.28 387
5746.99 399
5747.71 425
5748.42 408
5749.14 377
5749.85 400
5750.57 394
5751.29 382
5752.00 445
5752.72 363
5753.43 368
5754.15 413
5754.86 342
5755.58 406
5756.30 445
5757.01 389
5757.73 400
5758.44 387
5759.16 349
5759.87 349
5760.59 398
5761.31 374
5762.02 358
5762.74 354
5763.46 391
5764.17 345
5764.89 444
5765.60 410
5766.32 432
5767.04 370
5767.75 360
5768.47 387
5769.19 364
5769.90 355
5770.62 382
5771.34 362
5772.05 359
5772.77 367
5773.49 403
5774.21 416
5774.92 449
5775.64 404
5776.36 364
5777.07 400
5777.79 366
5778.51 381
5779.23 398
5779.94 428
5780.66 428
5781.38 419
5782.09 409
5782.81 364
5783.53 436
5784.25 420
5784.96 478
5785.68 434
5786.40 470
5787.12 380
5787.84 386
5788.55 371
5789.27 370
5789.99 404
5790.71 426
5791.43 397
5792.14 411
5792.86 391
5793.58 354
5794.30 394
5795.02 375
5795.73 399
5796.45 389
5797.17 432
5797.89 446
5798.61 493
5799.33 506
5800.05 465
5800.76 439
5801.48 496
5802.20 506
5802.92 544
5803.64 590
5804.36 545
5805.08 621
5805.80 648
5806.51 657
5807.23 650
5807.95 659
5808.67 533
5809.39 497
5810.11 529
5810.83 507
5811.55 447
5812.27 473
5812.99 471
5813.71 453
5814.43 444
5815.14 427
5815.86 429
5816.58 434
5817.30 432
5818.02 461
5818.74 453
5819.46 424
5820.18 427
5820.90 471
5821.62 519
5822.34 468
5823.06 446
5823.78 481
5824.50 469
5825.22 467
5825.94 448
5826.66 425
5827.38 463
5828.10 448
5828.82 437
5829.54 406
5830.26 420
5830.98 480
5831.71 411
5832.43 489
5833.15 483
5833.87 535
5834.59 474
5835.31 448
5836.03 440
5836.75 512
5837.47 468
5838.19 479
5838.91 452
5839.63 422
5840.36 416
5841.08 408
5841.80 414
5842.52 386
5843.24 397
5843.96 466
5844.68 432
5845.40 448
5846.13 476
5846.85 426
5847.57 424
5848.29 385
5849.01 463
5849.73 453
5850.45 454
5851.18 463
5851.90 556
5852.62 492
5853.34 449
5854.06 439
5854.79 412
5855.51 387
5856.23 392
5856.95 459
5857.67 426
5858.40 425
5859.12 451
5859.84 477
5860.56 446
5861.28 491
5862.01 432
5862.73 426
5863.45 462
5864.17 461
5864.90 487
5865.62 431
5866.34 467
5867.07 429
5867.79 365
5868.51 378
5869.23 457
5869.96 490
5870.68 457
5871.40 487
5872.13 478
5872.85 478
5873.57 488
5874.29 432
5875.02 491
5875.74 515
5876.46 502
5877.19 478
5877.91 403
5878.63 441
5879.36 402
5880.08 452
5880.81 424
5881.53 454
5882.25 471
5882.98 477
5883.70 495
5884.42 471
5885.15 503
5885.87 553
5886.60 520
5887.32 460
5888.04 517
5888.77 491
5889.49 481
5890.22 439
5890.94 503
5891.66 539
5892.39 489
5893.11 480
5893.84 508
5894.56 454
5895.29 492
5896.01 423
5896.73 488
5897.46 431
5898.18 456
5898.91 467
5899.63 457
5900.36 478
5901.08 467
5901.81 550
5902.53 474
5903.26 439
5903.98 512
5904.71 550
5905.43 505
5906.16 500
5906.88 519
5907.61 528
5908.33 441
5909.06 514
5909.78 491
5910.51 534
5911.23 525
5911.96 555
5912.69 546
5913.41 518
5914.14 622
5914.86 539
5915.59 503
5916.31 575
5917.04 486
5917.77 498
5918.49 551
5919.22 532
5919.94 498
5920.67 530
5921.39 558
5922.12 639
5922.85 600
5923.57 602
5924.30 619
5925.03 613
5925.75 575
5926.48 654
5927.20 630
5927.93 628
5928.66 548
5929.38 654
5930.11 640
5930.84 648
5931.56 625
5932.29 596
5933.02 679
5933.74 639
5934.47 720
5935.20 757
5935.93 702
5936.65 703
5937.38 776
5938.11 829
5938.83 778
5939.56 768
5940.29 784
5941.02 732
5941.74 782
5942.47 812
5943.20 830
5943.92 822
5944.65 918
5945.38 903
5946.11 904
5946.83 1029
5947.56 964
5948.29 1011
5949.02 1007
5949.75 1045
5950.47 1065
5951.20 1162
5951.93 1156
5952.66 1189
5953.39 1304
5954.11 1469
5954.84 1361
5955.57 1364
5956.30 1480
5957.03 1632
5957.75 1491
5958.48 1546
5959.21 1446
5959.94 1517
5960.67 1488
5961.40 1491
5962.12 1401
5962.85 1318
5963.58 1383
5964.31 1374
5965.04 1538
5965.77 1541
5966.50 1584
5967.23 1542
5967.95 1656
5968.68 1930
5969.41 2183
5970.14 2317
5970.87 2515
5971.60 2391
5972.33 2302
5973.06 2310
5973.79 2155
5974.52 2107
5975.25 1956
5975.98 1815
5976.71 1779
5977.43 1734
5978.16 1668
5978.89 1625
5979.62 1715
5980.35 1655
5981.08 1711
5981.81 1803
5982.54 1944
5983.27 1953
5984.00 1988
5984.73 2134
5985.46 2051
5986.19 2194
5986.92 2124
5987.65 1996
5988.38 2023
5989.11 2079
5989.84 2057
5990.57 1985
5991.30 1985
5992.03 1939
5992.76 2072
5993.49 1990
5994.22 2030
5994.96 2221
5995.69 2148
5996.42 2102
5997.15 2231
5997.88 2313
5998.61 2269
5999.34 2292
6000.07 2415
6000.80 2599
6001.53 2551
6002.26 2529
6002.99 2582
6003.73 2573
6004.46 2559
6005.19 2403
6005.92 2462
6006.65 2295
6007.38 2283
6008.11 2290
6008.84 2346
6009.58 2328
6010.31 2492
6011.04 2693
6011.77 3028
6012.50 3538
6013.23 4052
6013.97 4831
6014.70 5916
6015.43 6861
6016.16 7756
6016.89 8352
6017.62 8869
6018.36 9200
6019.09 9140
6019.82 8678
6020.55 7868
6021.29 6771
6022.02 5850
6022.75 4768
6023.48 4007
6024.21 3283
6024.95 2833
6025.68 2430
6026.41 2076
6027.14 1829
6027.88 1720
6028.61 1699
6029.34 1743
6030.07 1695
6030.81 1597
6031.54 1570
6032.27 1662
6033.01 1571
6033.74 1493
6034.47 1452
6035.20 1495
6035.94 1453
6036.67 1415
6037.40 1428
6038.14 1268
6038.87 1406
6039.60 1384
6040.34 1345
6041.07 1393
6041.80 1415
6042.54 1441
6043.27 1537
6044.00 1556
6044.74 1535
6045.47 1461
6046.21 1642
6046.94 1740
6047.67 1792
6048.41 1839
6049.14 1746
6049.87 1727
6050.61 1823
6051.34 1915
6052.08 1916
6052.81 2198
6053.54 2511
6054.28 2627
6055.01 2710
6055.75 2899
6056.48 3173
6057.22 3113
6057.95 3061
6058.68 3006
6059.42 2729
6060.15 2298
6060.89 2145
6061.62 1970
6062.36 1933
6063.09 1874
6063.83 1709
6064.56 1638
6065.30 1614
6066.03 1579
6066.77 1563
6067.50 1510
6068.24 1485
6068.97 1496
6069.71 1460
6070.44 1545
6071.18 1432
6071.91 1393
6072.65 1405
6073.38 1375
6074.12 1345
6074.85 1333
6075.59 1283
6076.32 1231
6077.06 1256
6077.80 1229
6078.53 1238
6079.27 1162
6080.00 1136
6080.74 1135
6081.47 1172
6082.21 1085
6082.95 1134
6083.68 1111
6084.42 1019
6085.15 1057
6085.89 1037
6086.63 1006
6087.36 1076
6088.10 1036
6088.83 1030
6089.57 936
6090.31 888
6091.04 987
6091.78 971
6092.52 986
6093.25 947
6093.99 961
6094.73 929
6095.46 985
6096.20 970
6096.94 948
6097.67 933
6098.41 1006
6099.15 910
6099.88 905
6100.62 816
6101.36 825
6102.10 890
6102.83 887
6103.57 832
6104.31 824
6105.04 764
6105.78 787
6106.52 790
6107.26 843
6107.99 847
6108.73 867
6109.47 829
6110.21 758
6110.94 776
6111.68 793
6112.42 850
6113.16 807
6113.89 862
6114.63 843
6115.37 838
6116.11 879
6116.85 811
6117.58 873
6118.32 884
6119.06 976
6119.80 927
6120.54 869
6121.27 944
6122.01 921
6122.75 946
6123.49 910
6124.23 913
6124.97 904
6125.70 898
6126.44 948
6127.18 934
6127.92 909
6128.66 884
6129.40 944
6130.14 928
6130.88 873
6131.61 867
6132.35 899
6133.09 888
6133.83 902
6134.57 861
6135.31 832
6136.05 924
6136.79 903
6137.53 911
6138.27 933
6139.01 917
6139.74 888
6140.48 1023
6141.22 982
6141.96 989
6142.70 999
6143.44 1025
6144.18 961
6144.92 1027
6145.66 984
6146.40 925
6147.14 977
6147.88 959
6148.62 968
6149.36 972
6150.10 1038
6150.84 1061
6151.58 973
6152.32 1022
6153.06 1089
6153.80 1070
6154.54 1028
6155.28 1078
6156.02 1041
6156.76 1048
6157.50 1135
6158.24 1095
6158.98 1091
6159.72 1114
6160.46 1120
6161.21 1180
6161.95 1193
6162.69 1191
6163.43 1266
6164.17 1291
6164.91 1350
6165.65 1340
6166.39 1419
6167.13 1565
6167.87 1639
6168.61 1681
6169.36 1787
6170.10 1946
6170.84 1938
6171.58 1945
6172.32 1907
6173.06 1902
6173.80 2034
6174.54 1913
6175.29 1785
6176.03 1770
6176.77 1758
6177.51 1689
6178.25 1556
6178.99 1674
6179.74 1607
6180.48 1644
6181.22 1624
6181.96 1663
6182.70 1648
6183.45 1561
6184.19 1607
6184.93 1599
6185.67 1632
6186.41 1754
6187.16 1657
6187.90 1807
6188.64 1838
6189.38 1904
6190.12 1875
6190.87 1934
6191.61 1855
6192.35 1786
6193.09 1903
6193.84 1977
6194.58 2047
6195.32 2169
6196.07 2206
6196.81 2320
6197.55 2239
6198.29 2228
6199.04 2427
6199.78 2387
6200.52 2268
6201.27 2344
6202.01 2457
6202.75 2420
6203.50 2381
6204.24 2407
6204.98 2571
6205.73 2667
6206.47 2969
6207.21 3316
6207.96 3951
6208.70 4856
6209.44 6101
6210.19 7524
6210.93 9134
6211.67 10995
6212.42 12576
6213.16 13285
6213.90 13706
6214.65 13578
6215.39 12491
6216.14 11134
6216.88 9585
6217.62 7693
6218.37 6323
6219.11 5139
6219.86 4000
6220.60 3223
6221.35 2852
6222.09 2394
6222.83 2089
6223.58 1895
6224.32 1732
6225.07 1727
6225.81 1672
6226.56 1730
6227.30 1626
6228.05 1576
6228.79 1471
6229.53 1621
6230.28 1496
6231.02 1369
6231.77 1279
6232.51 1229
6233.26 1084
6234.00 1024
6234.75 996
6235.49 1044
6236.24 1026
6236.98 1167
6237.73 1156
6238.48 1211
6239.22 1172
6239.97 1301
6240.71 1444
6241.46 1523
6242.20 1487
6242.95 1758
6243.69 1728
6244.44 1793
6245.18 1868
6245.93 1649
6246.68 1479
6247.42 1459
6248.17 1518
6248.91 1516
6249.66 1438
6250.41 1524
6251.15 1489
6251.90 1464
6252.64 1492
6253.39 1510
6254.14 1394
6254.88 1447
6255.63 1380
6256.38 1334
6257.12 1320
6257.87 1329
6258.61 1302
6259.36 1288
6260.11 1296
6260.85 1337
6261.60 1187
6262.35 1238
6263.09 1235
6263.84 1164
6264.59 1171
6265.34 1186
6266.08 1073
6266.83 1138
6267.58 1083
6268.32 1145
6269.07 1116
6269.82 1042
6270.56 1083
6271.31 1095
6272.06 1072
6272.81 1044
6273.55 1154
6274.30 1153
6275.05 1102
6275.80 1137
6276.54 1111
6277.29 1111
6278.04 1111
6278.79 1109
6279.53 1145
6280.28 1185
6281.03 1232
6281.78 1200
6282.53 1232
6283.27 1185
6284.02 1170
6284.77 1220
6285.52 1182
6286.27 1162
6287.01 1099
6287.76 1063
6288.51 981
6289.26 888
6290.01 985
6290.76 941
6291.50 929
6292.25 861
6293.00 790
6293.75 857
6294.50 902
6295.25 880
6296.00 889
6296.74 798
6297.49 860
6298.24 848
6298.99 770
6299.74 774
6300.49 764
6301.24 803
6301.99 755
6302.74 768
6303.49 707
6304.23 705
6304.98 768
6305.73 745
6306.48 646
6307.23 734
6307.98 744
6308.73 712
6309.48 696
6310.23 759
6310.98 729
6311.73 775
6312.48 826
6313.23 906
6313.98 835
6314.73 858
6315.48 869
6316.23 877
6316.98 780
6317.73 828
6318.48 860
6319.23 811
6319.98 773
6320.73 873
6321.48 760
6322.23 779
6322.98 805
6323.73 730
6324.48 698
6325.23 745
6325.98 754
6326.73 737
6327.48 641
6328.23 706
6328.98 668
6329.73 662
6330.49 725
6331.24 668
6331.99 640
6332.74 668
6333.49 653
6334.24 581
6334.99 598
6335.74 699
6336.49 683
6337.24 718
6338.00 675
6338.75 703
6339.50 718
6340.25 643
6341.00 741
6341.75 766
6342.50 680
6343.25 687
6344.01 776
6344.76 764
6345.51 716
6346.26 738
6347.01 689
6347.77 738
6348.52 753
6349.27 765
6350.02 763
6350.77 810
6351.52 854
6352.28 757
6353.03 747
6353.78 881
6354.53 995
6355.29 985
6356.04 1152
6356.79 1077
6357.54 1166
6358.29 1217
6359.05 1042
6359.80 976
6360.55 1002
6361.30 924
6362.06 884
6362.81 831
6363.56 844
6364.32 833
6365.07 801
6365.82 806
6366.57 813
6367.33 723
6368.08 697
6368.83 717
6369.59 677
6370.34 738
6371.09 691
6371.85 700
6372.60 699
6373.35 749
6374.11 780
6374.86 757
6375.61 735
6376.37 745
6377.12 794
6377.87 747
6378.63 731
6379.38 733
6380.13 700
6380.89 699
6381.64 679
6382.40 739
6383.15 768
6383.90 838
6384.66 739
6385.41 645
6386.17 686
6386.92 687
6387.67 761
6388.43 726
6389.18 698
6389.94 660
6390.69 660
6391.45 590
6392.20 628
6392.95 605
6393.71 625
6394.46 643
6395.22 623
6395.97 642
6396.73 658
6397.48 622
6398.24 624
6398.99 606
6399.75 660
6400.50 556
6401.26 568
6402.01 628
6402.77 588
6403.52 625
6404.28 610
6405.03 605
6405.79 595
6406.54 623
6407.30 612
6408.05 558
6408.81 593
6409.56 661
6410.32 624
6411.08 664
6411.83 726
6412.59 708
6413.34 651
6414.10 681
6414.85 666
6415.61 655
6416.37 616
6417.12 605
6417.88 667
6418.63 618
6419.39 612
6420.15 611
6420.90 585
6421.66 570
6422.41 553
6423.17 625
6423.93 635
6424.68 623
6425.44 603
6426.20 605
6426.95 570
6427.71 598
6428.47 576
6429.22 659
6429.98 629
6430.73 600
6431.49 653
6432.25 682
6433.01 633
6433.76 604
6434.52 708
6435.28 683
6436.03 592
6436.79 644
6437.55 626
6438.30 599
6439.06 605
6439.82 581
6440.58 639
6441.33 611
6442.09 580
6442.85 684
6443.61 626
6444.36 619
6445.12 638
6445.88 670
6446.64 593
6447.39 634
6448.15 636
6448.91 688
6449.67 656
6450.42 616
6451.18 655
6451.94 696
6452.70 675
6453.46 594
6454.21 638
6454.97 703
6455.73 697
6456.49 584
6457.25 624
6458.01 647
6458.76 643
6459.52 716
6460.28 768
6461.04 723
6461.80 753
6462.56 741
6463.32 799
6464.07 811
6464.83 750
6465.59 701
6466.35 751
6467.11 724
6467.87 695
6468.63 850
6469.39 845
6470.15 768
6470.90 760
6471.66 840
6472.42 797
6473.18 837
6473.94 916
6474.70 925
6475.46 856
6476.22 861
6476.98 927
6477.74 859
6478.50 890
6479.26 915
6480.02 942
6480.78 951
6481.54 893
6482.30 954
6483.06 1001
6483.82 985
6484.58 973
6485.34 918
6486.10 964
6486.86 995
6487.62 968
6488.38 965
6489.14 1064
6489.90 1059
6490.66 1094
6491.42 1083
6492.18 1192
6492.94 1262
6493.70 1269
6494.46 1181
6495.22 1284
6495.98 1477
6496.74 1533
6497.50 1476
6498.26 1607
6499.02 1622
6499.78 1615
6500.54 1610
6501.30 1629
6502.06 1579
6502.83 1520
6503.59 1432
6504.35 1503
6505.11 1480
6505.87 1470
6506.63 1594
6507.39 1598
6508.15 1536
6508.91 1688
6509.68 1626
6510.44 1848
6511.20 1808
6511.96 1748
6512.72 1820
6513.48 1959
6514.25 1907
6515.01 1974
6515.77 1964
6516.53 1969
6517.29 1981
6518.05 1985
6518.82 1967
6519.58 1974
6520.34 2029
6521.10 2058
6521.86 2120
6522.63 2184
6523.39 2341
6524.15 2402
6524.91 2379
6525.67 2637
6526.44 2515
6527.20 2699
6527.96 2783
6528.72 2978
6529.49 3123
6530.25 3555
6531.01 3782
6531.77 3816
6532.54 4056
6533.30 4171
6534.06 4201
6534.83 4615
6535.59 4802
6536.35 5539
6537.11 6514
6537.88 7813
6538.64 9323
6539.40 10988
6540.17 12025
6540.93 12644
6541.69 12585
6542.46 11893
6543.22 10720
6543.98 9086
6544.75 7390
6545.51 5988
6546.27 4745
6547.04 3831
6547.80 3107
6548.56 2649
6549.33 2182
6550.09 2031
6550.86 1881
6551.62 1651
6552.38 1637
6553.15 1571
6553.91 1504
6554.67 1470
6555.44 1425
6556.20 1389
6556.97 1330
6557.73 1350
6558.50 1263
6559.26 1226
6560.02 1205
6560.79 1269
6561.55 1250
6562.32 1228
6563.08 1203
6563.85 1247
6564.61 1375
6565.37 1341
6566.14 1447
6566.90 1593
6567.67 1683
6568.43 1780
6569.20 1844
6569.96 1756
6570.73 1818
6571.49 1742
6572.26 1618
6573.02 1573
6573.79 1599
6574.55 1669
6575.32 1705
6576.08 1693
6576.85 1730
6577.61 1759
6578.38 1828
6579.15 1925
6579.91 1833
6580.68 1774
6581.44 1850
6582.21 1808
6582.97 1682
6583.74 1685
6584.50 1721
6585.27 1688
6586.04 1685
6586.80 1684
6587.57 1608
6588.33 1698
6589.10 1745
6589.87 1665
6590.63 1658
6591.40 1669
6592.16 1701
6592.93 1786
6593.70 1754
6594.46 1877
6595.23 2004
6596.00 2053
6596.76 2112
6597.53 2350
6598.30 2356
6599.06 2258
6599.83 2298
6600.59 2282
6601.36 2079
6602.13 2017
6602.90 2069
6603.66 1897
6604.43 1737
6605.20 1683
6605.96 1684
6606.73 1583
6607.50 1597
6608.26 1664
6609.03 1713
6609.80 1781
6610.57 1789
6611.33 2049
6612.10 2157
6612.87 2112
6613.64 2086
6614.40 2160
6615.17 2160
6615.94 1974
6616.71 1824
6617.47 1661
6618.24 1547
6619.01 1467
6619.78 1421
6620.54 1353
6621.31 1257
6622.08 1201
6622.85 1124
6623.62 1078
6624.38 1035
6625.15 1078
6625.92 1143
6626.69 1056
6627.46 1049
6628.22 1093
6628.99 1084
6629.76 1080
6630.53 1057
6631.30 1015
6632.07 1053
6632.83 1084
6633.60 1093
6634.37 1124
6635.14 1054
6635.91 1113
6636.68 1271
6637.45 1284
6638.22 1376
6638.98 1374
6639.75 1397
6640.52 1395
6641.29 1400
6642.06 1424
6642.83 1293
6643.60 1229
6644.37 1210
6645.14 1108
6645.91 1138
6646.68 1066
6647.45 987
6648.22 1064
6648.98 1051
6649.75 1095
6650.52 1085
6651.29 1050
6652.06 967
6652.83 999
6653.60 1088
6654.37 1040
6655.14 1055
6655.91 1092
6656.68 1132
6657.45 1172
6658.22 1209
6658.99 1239
6659.76 1284
6660.53 1287
6661.30 1239
6662.07 1224
6662.84 1244
6663.61 1186
6664.38 1172
6665.15 1088
6665.92 1061
6666.69 1014
6667.47 1047
6668.24 1059
6669.01 1120
6669.78 1169
6670.55 1191
6671.32 1093
6672.09 1168
6672.86 1075
6673.63 1065
6674.40 1005
6675.17 1030
6675.94 1161
6676.72 1168
6677.49 1154
6678.26 1096
6679.03 1085
6679.80 985
6680.57 1149
6681.34 1187
6682.11 1109
6682.89 1095
6683.66 1172
6684.43 1346
6685.20 1508
6685.97 1552
6686.74 1594
6687.51 1702
6688.29 1831
6689.06 1990
6689.83 1820
6690.60 1830
6691.37 1736
6692.15 1559
6692.92 1506
6693.69 1375
6694.46 1180
6695.23 1107
6696.01 1017
6696.78 999
6697.55 997
6698.32 981
6699.10 994
6699.87 1020
6700.64 1026
6701.41 899
6702.19 963
6702.96 908
6703.73 940
6704.50 980
6705.28 1063
6706.05 1016
6706.82 1145
6707.59 1076
6708.37 1009
6709.14 866
6709.91 940
6710.69 972
6711.46 940
6712.23 991
6713.01 946
6713.78 1022
6714.55 910
6715.33 993
6716.10 941
6716.87 894
6717.65 847
6718.42 844
6719.19 898
6719.97 938
6720.74 904
6721.51 812
6722.29 797
6723.06 801
6723.84 820
6724.61 850
6725.38 820
6726.16 718
6726.93 815
6727.70 831
6728.48 838
6729.25 791
6730.03 855
6730.80 823
6731.58 892
6732.35 922
6733.12 917
6733.90 886
6734.67 877
6735.45 989
6736.22 931
6737.00 929
6737.77 962
6738.55 983
6739.32 906
6740.10 961
6740.87 1010
6741.65 1033
6742.42 984
6743.19 973
6743.97 927
6744.74 965
6745.52 994
6746.29 935
6747.07 1009
6747.85 1093
6748.62 1054
6749.40 1065
6750.17 1067
6750.95 993
6751.72 1168
6752.50 1203
6753.27 1292
6754.05 1445
6754.82 1544
6755.60 1673
6756.38 1828
6757.15 1895
6757.93 1811
6758.70 1770
6759.48 1598
6760.25 1427
6761.03 1357
6761.81 1167
6762.58 1059
6763.36 1026
6764.13 990
6764.91 971
6765.69 912
6766.46 914
6767.24 920
6768.02 925
6768.79 966
6769.57 983
6770.35 999
6771.12 920
6771.90 924
6772.67 861
6773.45 860
6774.23 835
6775.00 865
6775.78 769
6776.56 798
6777.34 768
6778.11 783
6778.89 798
6779.67 720
6780.44 803
6781.22 805
6782.00 811
6782.77 785
6783.55 799
6784.33 823
6785.11 805
6785.88 753
6786.66 776
6787.44 718
6788.22 701
6788.99 765
6789.77 774
6790.55 698
6791.33 670
6792.10 669
6792.88 700
6793.66 707
6794.44 744
6795.22 740
6795.99 687
6796.77 693
6797.55 694
6798.33 666
6799.11 661
6799.88 720
6800.66 696
6801.44 611
6802.22 621
6803.00 590
6803.78 600
6804.55 687
6805.33 638
6806.11 689
6806.89 648
6807.67 734
6808.45 785
6809.23 736
6810.00 671
6810.78 734
6811.56 683
6812.34 708
6813.12 727
6813.90 639
6814.68 684
6815.46 700
6816.24 751
6817.02 704
6817.79 700
6818.57 671
6819.35 686
6820.13 684
6820.91 733
6821.69 741
6822.47 708
6823.25 716
6824.03 736
6824.81 732
6825.59 695
6826.37 633
6827.15 711
6827.93 662
6828.71 661
6829.49 756
6830.27 712
6831.05 686
6831.83 720
6832.61 767
6833.39 689
6834.17 721
6834.95 778
6835.73 691
6836.51 701
6837.29 684
6838.07 714
6838.85 662
6839.63 678
6840.41 719
6841.19 708
6841.97 673
6842.75 723
6843.53 661
6844.31 690
6845.09 720
6845.88 773
6846.66 711
6847.44 707
6848.22 774
6849.00 913
6849.78 850
6850.56 929
6851.34 1143
6852.12 1226
6852.91 1349
6853.69 1679
6854.47 1897
6855.25 1987
6856.03 2172
6856.81 2054
6857.59 1972
6858.37 1697
6859.16 1502
6859.94 1321
6860.72 1088
6861.50 1066
6862.28 1006
6863.06 927
6863.85 814
6864.63 865
6865.41 851
6866.19 853
6866.97 908
6867.76 802
6868.54 812
6869.32 885
6870.10 880
6870.89 908
6871.67 947
6872.45 931
6873.23 935
6874.01 891
6874.80 793
6875.58 805
6876.36 808
6877.14 835
6877.93 916
6878.71 858
6879.49 829
6880.28 842
6881.06 999
6881.84 998
6882.62 1037
6883.41 1063
6884.19 1054
6884.97 1076
6885.76 1162
6886.54 1242
6887.32 1244
6888.11 1374
6888.89 1592
6889.67 1849
6890.46 1917
6891.24 2165
6892.02 2542
6892.81 2641
6893.59 2374
6894.37 2269
6895.16 2017
6895.94 1729
6896.72 1586
6897.51 1324
6898.29 1120
6899.08 1157
6899.86 1129
6900.64 1091
6901.43 1078
6902.21 1129
6903.00 1054
6903.78 1071
6904.56 1059
6905.35 1098
6906.13 1106
6906.92 1182
6907.70 1139
6908.49 1112
6909.27 1114
6910.05 1142
6910.84 1095
6911.62 1065
6912.41 966
6913.19 933
6913.98 976
6914.76 892
6915.55 894
6916.33 885
6917.12 876
6917.90 944
6918.69 946
6919.47 979
6920.26 958
6921.04 977
6921.83 1011
6922.61 968
6923.40 864
6924.18 885
6924.97 931
6925.75 912
6926.54 967
6927.32 993
6928.11 912
6928.89 933
6929.68 986
6930.47 1008
6931.25 1104
6932.04 1024
6932.82 1091
6933.61 1018
6934.39 914
6935.18 968
6935.97 939
6936.75 956
6937.54 988
6938.32 943
6939.11 1018
6939.90 1012
6940.68 1031
6941.47 1145
6942.26 1205
6943.04 1256
6943.83 1373
6944.61 1376
6945.40 1436
6946.19 1515
6946.97 1682
6947.76 1705
6948.55 1734
6949.33 1641
6950.12 1720
6950.91 1723
6951.69 1723
6952.48 1615
6953.27 1642
6954.06 1567
6954.84 1496
6955.63 1469
6956.42 1355
6957.20 1380
6957.99 1397
6958.78 1389
6959.57 1294
6960.35 1380
6961.14 1297
6961.93 1332
6962.72 1359
6963.50 1428
6964.29 1427
6965.08 1377
6965.87 1409
6966.65 1474
6967.44 1564
6968.23 1557
6969.02 1416
6969.80 1679
6970.59 1816
6971.38 1799
6972.17 1893
6972.96 2022
6973.74 2286
6974.53 2270
6975.32 2202
6976.11 2237
6976.90 2232
6977.69 2225
6978.47 2155
6979.26 2261
6980.05 2304
6980.84 2227
6981.63 2285
6982.42 2430
6983.20 2625
6983.99 3048
6984.78 3674
6985.57 4320
6986.36 5416
6987.15 6708
6987.94 8062
6988.73 9399
6989.52 10961
6990.30 11585
6991.09 11862
6991.88 11101
6992.67 10011
6993.46 8824
6994.25 7328
6995.04 5672
6995.83 4518
6996.62 3551
6997.41 2928
6998.20 2434
6998.99 2144
6999.78 1858
7000.57 1701
7001.36 1579
7002.15 1526
7002.94 1499
7003.72 1467
7004.51 1405
7005.30 1387
7006.09 1410
7006.88 1309
7007.67 1204
7008.46 1202
7009.25 1054
7010.04 972
7010.83 911
7011.63 905
7012.42 947
7013.21 961
7014.00 913
7014.79 988
7015.58 1016
7016.37 1144
7017.16 1313
7017.95 1294
7018.74 1344
7019.53 1352
7020.32 1170
7021.11 1149
7021.90 1110
7022.69 1146
7023.48 1086
7024.27 1085
7025.07 1085
7025.86 1144
7026.65 1179
7027.44 1182
7028.23 1264
7029.02 1304
7029.81 1202
7030.60 1184
7031.40 1104
7032.19 1136
7032.98 965
7033.77 1038
7034.56 982
7035.35 895
7036.14 965
7036.94 936
7037.73 971
7038.52 909
7039.31 1005
7040.10 964
7040.89 970
7041.69 970
7042.48 1016
7043.27 1007
7044.06 1037
7044.86 1027
7045.65 1049
7046.44 1197
7047.23 1034
7048.02 1099
7048.82 1225
7049.61 1260
7050.40 1268
7051.19 1293
7051.99 1397
7052.78 1414
7053.57 1589
7054.36 1638
7055.16 1525
7055.95 1608
7056.74 1456
7057.53 1374
7058.33 1186
7059.12 1057
7059.91 1043
7060.71 1035
7061.50 1057
7062.29 950
7063.09 991
7063.88 1028
7064.67 959
7065.47 1031
7066.26 988
7067.05 987
7067.85 925
7068.64 898
7069.43 954
7070.23 874
7071.02 861
7071.81 849
7072.61 854
7073.40 838
7074.19 782
7074.99 877
7075.78 861
7076.58 749
7077.37 702
7078.16 714
7078.96 703
7079.75 728
7080.55 766
7081.34 735
7082.13 719
7082.93 743
7083.72 731
7084.52 716
7085.31 657
7086.11 691
7086.90 703
7087.70 723
7088.49 664
7089.28 713
7090.08 709
7090.87 655
7091.67 710
7092.46 670
7093.26 595
7094.05 661
7094.85 613
7095.64 655
7096.44 620
7097.23 645
7098.03 634
7098.82 642
7099.62 646
7100.41 602
7101.21 563
7102.00 582
7102.80 617
7103.59 618
7104.39 572
7105.19 605
7105.98 620
7106.78 608
7107.57 616
7108.37 584
7109.16 583
7109.96 511
7110.76 564
7111.55 566
7112.35 498
7113.14 473
7113.94 566
7114.74 536
7115.53 555
7116.33 592
7117.12 580
7117.92 571
7118.72 587
7119.51 567
7120.31 566
7121.11 538
7121.90 588
7122.70 562
7123.49 619
7124.29 555
7125.09 532
7125.88 602
7126.68 601
7127.48 530
7128.27 592
7129.07 584
7129.87 609
7130.67 559
7131.46 609
7132.26 628
7133.06 614
7133.85 683
7134.65 649
7135.45 612
7136.24 575
7137.04 622
7137.84 647
7138.64 639
7139.43 577
7140.23 589
7141.03 650
7141.83 573
7142.62 522
7143.42 500
7144.22 546
7145.02 528
7145.82 481
7146.61 515
7147.41 517
7148.21 476
7149.01 486
7149.80 480
7150.60 461
7151.40 470
7152.20 444
7153.00 452
7153.80 483
7154.59 437
7155.39 419
7156.19 419
7156.99 544
7157.79 569
7158.59 494
7159.38 560
7160.18 527
7160.98 589
7161.78 620
7162.58 580
7163.38 549
7164.18 572
7164.98 512
7165.77 534
7166.57 561
7167.37 501
7168.17 455
7168.97 487
7169.77 484
7170.57 458
7171.37 451
7172.17 381
7172.97 444
7173.77 522
7174.56 454
7175.36 469
7176.16 479
7176.96 465
7177.76 417
7178.56 459
7179.36 477
7180.16 413
7180.96 427
7181.76 461
7182.56 452
7183.36 446
7184.16 485
7184.96 498
7185.76 432
7186.56 501
7187.36 409
7188.16 440
7188.96 454
7189.76 431
7190.56 448
7191.36 474
7192.16 468
7192.96 487
7193.76 488
7194.56 463
7195.36 401
7196.17 436
7196.97 413
7197.77 434
7198.57 388
7199.37 402
7200.17 377
7200.97 430
7201.77 426
7202.57 422
7203.37 405
7204.17 391
7204.97 420
7205.78 474
7206.58 459
7207.38 440
7208.18 390
7208.98 375
7209.78 400
7210.58 414
7211.38 411
7212.19 403
7212.99 429
7213.79 417
7214.59 411
7215.39 435
7216.19 385
7217.00 423
7217.80 406
7218.60 338
7219.40 373
7220.20 413
7221.01 406
7221.81 434
7222.61 409
7223.41 415
7224.21 446
7225.02 458
7225.82 474
7226.62 492
7227.42 463
7228.23 379
7229.03 398
7229.83 405
7230.63 428
7231.44 435
7232.24 406
7233.04 416
7233.84 427
7234.65 509
7235.45 415
7236.25 377
7237.05 409
7237.86 420
7238.66 449
7239.46 397
7240.27 399
7241.07 437
7241.87 417
7242.68 456
7243.48 496
7244.28 441
7245.09 479
7245.89 481
7246.69 445
7247.50 448
7248.30 464
7249.10 459
7249.91 508
7250.71 421
7251.51 412
7252.32 467
7253.12 427
7253.92 487
7254.73 493
7255.53 500
7256.34 444
7257.14 485
7257.94 457
7258.75 511
7259.55 459
7260.36 458
7261.16 532
7261.97 551
7262.77 584
7263.57 605
7264.38 632
7265.18 541
7265.99 619
7266.79 606
7267.60 643
7268.40 593
7269.21 589
7270.01 582
7270.82 542
7271.62 491
7272.42 493
7273.23 523
7274.03 551
7274.84 524
7275.64 490
7276.45 482
7277.25 552
7278.06 560
7278.86 484
7279.67 506
7280.48 548
7281.28 537
7282.09 589
7282.89 562
7283.70 591
7284.50 629
7285.31 700
7286.11 805
7286.92 998
7287.72 1090
7288.53 1056
7289.34 1124
7290.14 1053
7290.95 1040
7291.75 1043
7292.56 918
7293.37 784
7294.17 710
7294.98 662
7295.78 600
7296.59 626
7297.40 601
7298.20 557
7299.01 588
7299.82 566
7300.62 602
7301.43 545
7302.23 542
7303.04 549
7303.85 626
7304.65 542
7305.46 555
7306.27 642
7307.07 573
7307.88 570
7308.69 584
7309.50 619
7310.30 622
7311.11 580
7311.92 601
7312.72 696
7313.53 705
7314.34 722
7315.14 686
7315.95 736
7316.76 687
7317.57 724
7318.37 831
7319.18 899
7319.99 1010
7320.80 971
7321.60 1131
7322.41 1267
7323.22 1215
7324.03 1243
7324.83 1202
7325.64 978
7326.45 906
7327.26 892
7328.07 808
7328.87 724
7329.68 725
7330.49 738
7331.30 733
7332.11 783
7332.91 691
7333.72 611
7334.53 572
7335.34 632
7336.15 632
7336.96 608
7337.76 648
7338.57 648
7339.38 601
7340.19 603
7341.00 603
7341.81 549
7342.62 624
7343.42 605
7344.23 524
7345.04 583
7345.85 619
7346.66 606
7347.47 522
7348.28 535
7349.09 533
7349.90 537
7350.71 503
7351.51 524
7352.32 503
7353.13 467
7353.94 546
7354.75 494
7355.56 511
7356.37 468
7357.18 513
7357.99 541
7358.80 504
7359.61 516
7360.42 497
7361.23 577
7362.04 532
7362.85 543
7363.66 451
7364.47 432
7365.28 517
7366.09 457
7366.90 457
7367.71 492
7368.52 431
7369.33 472
7370.14 471
7370.95 524
7371.76 503
7372.57 506
7373.38 491
7374.19 455
7375.00 447
7375.81 432
7376.62 469
7377.43 479
7378.24 472
7379.05 453
7379.87 512
7380.68 479
7381.49 529
7382.30 484
7383.11 478
7383.92 533
7384.73 583
7385.54 619
7386.35 587
7387.16 518
7387.98 538
7388.79 573
7389.60 519
7390.41 501
7391.22 425
7392.03 508
7392.84 450
7393.66 453
7394.47 435
7395.28 448
7396.09 390
7396.90 376
7397.71 432
7398.53 442
7399.34 421
7400.15 438
7400.96 438
7401.77 366
7402.58 416
7403.40 423
7404.21 428
7405.02 413
7405.83 458
7406.65 455
7407.46 514
7408.27 476
7409.08 469
7409.89 448
7410.71 404
7411.52 423
7412.33 379
7413.15 395
7413.96 422
7414.77 460
7415.58 408
7416.40 356
7417.21 420
7418.02 439
7418.83 422
7419.65 352
7420.46 338
7421.27 371
7422.09 393
7422.90 436
7423.71 401
7424.53 398
7425.34 407
7426.15 386
7426.97 375
7427.78 412
7428.59 470
7429.41 424
7430.22 468
7431.03 422
7431.85 421
7432.66 438
7433.47 443
7434.29 479
7435.10 507
7435.92 468
7436.73 470
7437.54 460
7438.36 447
7439.17 500
7439.99 537
7440.80 555
7441.61 474
7442.43 478
7443.24 514
7444.06 479
7444.87 455
7445.69 480
7446.50 426
7447.31 452
7448.13 403
7448.94 404
7449.76 418
7450.57 407
7451.39 461
7452.20 377
7453.02 353
7453.83 362
7454.65 419
7455.46 424
7456.28 441
7457.09 372
7457.91 394
7458.72 418
7459.54 443
7460.35 391
7461.17 384
7461.98 385
7462.80 393
7463.61 406
7464.43 423
7465.24 386
7466.06 420
7466.88 475
7467.69 406
7468.51 400
7469.32 461
7470.14 476
7470.95 412
7471.77 430
7472.59 434
7473.40 409
7474.22 388
7475.03 395
7475.85 401
7476.67 421
7477.48 412
7478.30 406
7479.11 378
7479.93 369
7480.75 350
7481.56 340
7482.38 387
7483.20 396
7484.01 419
7484.83 381
7485.65 408
7486.46 440
7487.28 432
7488.10 414
7488.91 399
7489.73 357
7490.55 372
7491.36 377
7492.18 351
7493.00 334
7493.81 361
7494.63 391
7495.45 361
7496.26 375
7497.08 405
7497.90 346
7498.72 317
7499.53 371
7500.35 372
7501.17 389
7501.99 394
7502.80 392
7503.62 330
7504.44 383
7505.26 353
7506.07 364
7506.89 388
7507.71 388
7508.53 390
7509.35 378
7510.16 397
7510.98 334
7511.80 343
7512.62 380
7513.44 382
7514.25 333
7515.07 369
7515.89 372
7516.71 343
7517.53 383
7518.35 371
7519.16 318
7519.98 348
7520.80 368
7521.62 379
7522.44 383
7523.26 396
7524.07 380
7524.89 362
7525.71 345
7526.53 330
7527.35 339
7528.17 339
7528.99 359
7529.81 350
7530.63 424
7531.44 403
7532.26 344
7533.08 347
7533.90 329
7534.72 307
7535.54 346
7536.36 362
7537.18 364
7538.00 323
7538.82 321
7539.64 380
7540.46 364
7541.28 330
7542.10 378
7542.92 364
7543.74 361
7544.56 287
7545.38 358
7546.20 355
7547.02 367
7547.84 368
7548.66 357
7549.48 400
7550.30 431
7551.12 352
7551.94 317
7552.76 349
7553.58 310
7554.40 317
7555.22 312
7556.04 324
7556.86 361
7557.68 369
7558.50 418
7559.32 424
7560.14 392
7560.96 370
7561.78 348
7562.60 319
7563.42 314
7564.24 323
7565.07 341
7565.89 347
7566.71 386
7567.53 324
7568.35 356
7569.17 338
7569.99 335
7570.81 341
7571.63 411
7572.46 393
7573.28 372
7574.10 378
7574.92 419
7575.74 333
7576.56 294
7577.38 342
7578.21 367
7579.03 371
7579.85 315
7580.67 343
7581.49 311
7582.31 339
7583.14 287
7583.96 287
7584.78 338
7585.60 348
7586.42 321
7587.25 386
7588.07 381
7588.89 344
7589.71 309
7590.54 351
7591.36 342
7592.18 343
7593.00 369
7593.83 369
7594.65 390
7595.47 309
7596.29 329
7597.12 392
7597.94 359
7598.76 366
7599.58 349
7600.41 401
7601.23 415
7602.05 407
7602.88 473
7603.70 430
7604.52 447
7605.34 460
7606.17 399
7606.99 441
7607.81 413
7608.64 428
7609.46 473
7610.28 446
7611.11 476
7611.93 445
7612.75 434
7613.58 412
7614.40 415
7615.23 468
7616.05 484
7616.87 412
7617.70 433
7618.52 425
7619.34 429
7620.17 447
7620.99 523
7621.82 472
7622.64 477
7623.46 482
7624.29 490
7625.11 447
7625.94 435
7626.76 392
7627.59 398
7628.41 420
7629.23 457
7630.06 481
7630.88 456
7631.71 413
7632.53 403
7633.36 486
7634.18 431
7635.01 528
7635.83 474
7636.66 479
7637.48 435
7638.31 448
7639.13 453
7639.95 453
7640.78 424
7641.61 371
7642.43 418
7643.26 450
7644.08 409
7644.91 375
7645.73 331
7646.56 341
7647.38 359
7648.21 361
7649.03 417
7649.86 369
7650.68 311
7651.51 298
7652.33 371
7653.16 387
7653.99 354
7654.81 362
7655.64 380
7656.46 385
7657.29 328
7658.12 334
7658.94 373
7659.77 334
7660.59 363
7661.42 364
7662.25 314
7663.07 363
7663.90 328
7664.72 387
7665.55 339
7666.38 304
7667.20 377
7668.03 348
7668.86 339
7669.68 345
7670.51 329
7671.34 273
7672.16 324
7672.99 295
7673.82 358
7674.64 326
7675.47 298
7676.30 308
7677.12 362
7677.95 285
7678.78 317
7679.61 330
7680.43 325
7681.26 321
7682.09 320
7682.92 348
7683.74 309
7684.57 334
7685.40 322
7686.22 347
7687.05 360
7687.88 341
7688.71 353
7689.54 299
7690.36 328
7691.19 349
7692.02 348
7692.85 337
7693.67 316
7694.50 363
7695.33 363
7696.16 348
7696.99 328
7697.81 339
7698.64 327
7699.47 296
7700.30 341
7701.13 313
7701.96 320
7702.78 353
7703.61 349
7704.44 357
7705.27 357
7706.10 345
7706.93 383
7707.75 363
7708.58 334
7709.41 338
7710.24 348
7711.07 317
7711.90 333
7712.73 319
7713.56 372
7714.39 294
7715.21 295
7716.04 328
7716.87 310
7717.70 361
7718.53 302
7719.36 301
7720.19 318
7721.02 298
7721.85 328
7722.68 311
7723.51 332
7724.34 312
7725.17 355
7726.00 331
7726.83 334
7727.66 324
7728.49 321
7729.31 300
7730.14 325
7730.97 327
7731.80 309
7732.63 309
7733.46 311
7734.29 286
7735.12 305
7735.95 380
7736.78 326
7737.62 312
7738.45 338
7739.28 309
7740.11 340
7740.94 371
7741.77 336
7742.60 338
7743.43 380
7744.26 367
7745.09 348
7745.92 304
7746.75 281
7747.58 344
7748.41 341
7749.24 343
7750.07 378
7750.91 355
7751.74 365
7752.57 353
7753.40 367
7754.23 348
7755.06 405
7755.89 370
7756.72 327
7757.55 399
7758.39 327
7759.22 339
7760.05 339
7760.88 303
7761.71 365
7762.54 346
7763.37 335
7764.21 345
7765.04 348
7765.87 363
7766.70 341
7767.53 407
7768.37 393
7769.20 357
7770.03 376
7770.86 368
7771.69 344
7772.53 355
7773.36 359
7774.19 350
7775.02 375
7775.85 357
7776.69 339
7777.52 320
7778.35 340
7779.18 353
7780.02 344
7780.85 327
7781.68 294
7782.51 322
7783.35 342
7784.18 383
7785.01 348
7785.85 313
7786.68 347
7787.51 351
7788.34 307
7789.18 331
7790.01 327
7790.84 294
7791.68 322
7792.51 395
7793.34 321
7794.18 319
7795.01 402
7795.84 372
7796.68 397
7797.51 353
7798.34 372
7799.18 401
7800.01 409
7800.84 373
7801.68 374
7802.51 382
7803.35 422
7804.18 405
7805.01 352
7805.85 379
7806.68 400
7807.51 344
7808.35 390
7809.18 434
7810.02 368
7810.85 438
7811.69 370
7812.52 401
7813.35 372
7814.19 459
7815.02 510
7815.86 445
7816.69 484
7817.53 570
7818.36 593
7819.20 569
7820.03 617
7820.86 545
7821.70 596
7822.53 614
7823.37 575
7824.20 569
7825.04 530
7825.87 498
7826.71 489
7827.54 516
7828.38 523
7829.21 485
7830.05 496
7830.88 535
7831.72 483
7832.56 463
7833.39 481
7834.23 505
7835.06 473
7835.90 470
7836.73 460
7837.57 456
7838.40 560
7839.24 530
7840.08 468
7840.91 397
7841.75 412
7842.58 405
7843.42 399
7844.25 399
7845.09 440
7845.93 400
7846.76 435
7847.60 432
7848.44 454
7849.27 420
7850.11 412
7850.94 395
7851.78 385
7852.62 387
7853.45 391
7854.29 439
7855.13 446
7855.96 452
7856.80 469
7857.64 448
7858.47 386
7859.31 370
7860.15 415
7860.98 438
7861.82 457
7862.66 442
7863.49 464
7864.33 513
7865.17 510
7866.01 457
7866.84 455
7867.68 433
7868.52 372
7869.35 421
7870.19 428
7871.03 379
7871.87 409
7872.70 490
7873.54 483
7874.38 454
7875.22 420
7876.05 426
7876.89 451
7877.73 475
7878.57 483
7879.41 547
7880.24 523
7881.08 554
7881.92 553
7882.76 603
7883.60 517
7884.43 535
7885.27 564
7886.11 514
7886.95 470
7887.79 507
7888.62 532
7889.46 470
7890.30 502
7891.14 501
7891.98 440
7892.82 460
7893.66 466
7894.49 441
7895.33 514
7896.17 489
7897.01 442
7897.85 407
7898.69 412
7899.53 511
7900.37 427
7901.20 384
7902.04 400
7902.88 388
7903.72 429
7904.56 378
7905.40 430
7906.24 393
7907.08 448
7907.92 452
7908.76 439
7909.60 402
7910.44 350
7911.28 397
7912.12 357
7912.96 353
7913.80 374
7914.63 410
7915.47 382
7916.31 354
7917.15 414
7917.99 472
7918.83 473
7919.67 459
7920.51 552
7921.35 555
7922.19 575
7923.03 574
7923.87 588
7924.71 585
7925.56 605
7926.40 532
7927.24 498
7928.08 496
7928.92 476
7929.76 457
7930.60 416
7931.44 424
7932.28 397
7933.12 381
7933.96 384
7934.80 373
7935.64 343
7936.48 410
7937.32 379
7938.16 334
7939.01 358
7939.85 380
7940.69 317
7941.53 337
7942.37 341
7943.21 336
7944.05 340
7944.89 374
7945.74 320
7946.58 340
7947.42 355
7948.26 395
7949.10 338
7949.94 319
7950.78 413
7951.63 374
7952.47 371
7953.31 368
7954.15 380
7954.99 408
7955.84 392
7956.68 415
7957.52 437
7958.36 444
7959.20 426
7960.05 444
7960.89 385
7961.73 461
7962.57 450
7963.41 440
7964.26 417
7965.10 369
7965.94 390
7966.78 356
7967.63 394
7968.47 390
7969.31 447
7970.15 487
7971.00 516
7971.84 536
7972.68 481
7973.53 498
7974.37 468
7975.21 430
7976.05 391
7976.90 365
7977.74 340
7978.58 396
7979.43 418
7980.27 382
7981.11 332
7981.96 332
7982.80 405
7983.64 349
7984.49 329
7985.33 331
7986.17 356
7987.02 358
7987.86 339
7988.70 356
7989.55 369
7990.39 381
7991.24 313
7992.08 366
7992.92 355
7993.77 348
7994.61 320
7995.46 342
7996.30 360
7997.14 356
7997.99 315
7998.83 325
7999.68 310
8000.52 336
8001.36 352
8002.21 250
8003.05 291
8003.90 322
8004.74 363
8005.59 313
8006.43 312
8007.28 330
8008.12 336
8008.97 265
8009.81 253
8010.65 280
8011.50 291
8012.34 306
8013.19 340
8014.03 293
8014.88 301
8015.72 346
8016.57 279
8017.41 318
8018.26 281
8019.11 302
8019.95 309
8020.80 324
8021.64 326
8022.49 283
8023.33 289
8024.18 276
8025.02 308
8025.87 301
8026.71 313
8027.56 283
8028.41 313
8029.25 302
8030.10 327
8030.94 331
8031.79 323
8032.64 294
8033.48 312
8034.33 270
8035.17 285
8036.02 303
8036.87 307
8037.71 316
8038.56 308
8039.40 303
8040.25 260
8041.10 313
8041.94 306
8042.79 317
8043.64 292
8044.48 254
8045.33 272
8046.18 260
8047.02 319
8047.87 324
8048.72 308
8049.56 335
8050.41 300
8051.26 301
8052.10 369
8052.95 378
8053.80 327
8054.65 332
8055.49 319
8056.34 301
8057.19 361
8058.04 315
8058.88 290
8059.73 290
8060.58 295
8061.42 320
8062.27 299
8063.12 279
8063.97 289
8064.82 301
8065.66 278
8066.51 274
8067.36 258
8068.21 294
8069.05 256
8069.90 283
8070.75 238
8071.60 303
8072.45 282
8073.29 335
8074.14 274
8074.99 281
8075.84 271
8076.69 306
8077.54 296
8078.38 304
8079.23 254
8080.08 245
8080.93 293
8081.78 286
8082.63 280
8083.48 266
8084.32 281
8085.17 309
8086.02 320
8086.87 288
8087.72 277
8088.57 304
8089.42 272
8090.27 278
8091.11 292
8091.96 276
8092.81 281
8093.66 298
8094.51 277
8095.36 321
8096.21 291
8097.06 316
8097.91 313
8098.76 300
8099.61 253
8100.46 285
8101.31 237
8102.16 264
8103.01 277
8103.86 337
8104.71 268
8105.56 304
8106.41 318
8107.26 299
8108.11 296
8108.96 296
8109.81 306
8110.66 290
8111.51 279
8112.36 287
8113.21 359
8114.06 347
8114.91 292
8115.76 295
8116.61 277
8117.46 316
8118.31 268
8119.16 298
8120.01 295
8120.86 319
8121.71 306
8122.56 339
8123.41 351
8124.26 357
8125.11 339
8125.96 347
8126.82 343
8127.67 343
8128.52 327
8129.37 285
8130.22 304
8131.07 297
8131.92 329
8132.77 330
8133.62 322
8134.48 287
8135.33 322
8136.18 298
8137.03 308
8137.88 328
8138.73 393
8139.58 338
8140.44 348
8141.29 353
8142.14 332
8142.99 337
8143.84 356
8144.69 341
8145.55 351
8146.40 352
8147.25 325
8148.10 354
8148.95 322
8149.81 326
8150.66 361
8151.51 390
8152.36 379
8153.22 415
8154.07 366
8154.92 343
8155.77 366
8156.63 434
8157.48 429
8158.33 517
8159.18 539
8160.04 510
8160.89 495
8161.74 444
8162.59 450
8163.45 415
8164.30 404
8165.15 360
8166.01 333
8166.86 331
8167.71 318
8168.57 365
8169.42 388
8170.27 377
8171.12 329
8171.98 369
8172.83 338
8173.68 371
8174.54 337
8175.39 378
8176.25 364
8177.10 330
8177.95 275
8178.81 316
8179.66 334
8180.51 299
8181.37 285
8182.22 287
8183.07 298
8183.93 282
8184.78 350
8185.64 299
8186.49 309
8187.34 283
8188.20 274
8189.05 278
8189.91 323
8190.76 310
8191.62 293
8192.47 300
8193.32 357
8194.18 376
8195.03 355
8195.89 338
8196.74 305
8197.60 279
8198.45 294
8199.31 337
8200.16 293
8201.02 289
8201.87 251
8202.73 300
8203.58 285
8204.44 270
8205.29 256
8206.15 273
8207.00 274
8207.86 281
8208.71 318
8209.57 291
8210.42 255
8211.28 293
8212.13 296
8212.99 294
8213.84 335
8214.70 284
8215.56 297
8216.41 295
8217.27 310
8218.12 309
8218.98 335
8219.83 287
8220.69 311
8221.55 294
8222.40 320
8223.26 293
8224.11 314
8224.97 281
8225.83 280
8226.68 290
8227.54 316
8228.39 305
8229.25 291
8230.11 308
8230.96 285
8231.82 336
8232.68 321
8233.53 316
8234.39 293
8235.25 273
8236.10 306
8236.96 288
8237.82 303
8238.67 321
8239.53 289
8240.39 312
8241.24 301
8242.10 291
8242.96 316
8243.81 295
8244.67 306
8245.53 284
8246.39 293
8247.24 284
8248.10 342
8248.96 304
8249.81 287
8250.67 237
8251.53 273
8252.39 316
8253.24 289
8254.10 284
8254.96 285
8255.82 273
8256.68 281
8257.53 282
8258.39 266
8259.25 268
8260.11 257
8260.96 286
8261.82 273
8262.68 274
8263.54 306
8264.40 290
8265.25 294
8266.11 308
8266.97 298
8267.83 293
8268.69 320
8269.55 287
8270.40 278
8271.26 260
8272.12 286
8272.98 281
8273.84 300
8274.70 334
8275.56 279
8276.41 272
8277.27 324
8278.13 301
8278.99 280
8279.85 270
8280.71 299
8281.57 290
8282.43 271
8283.29 262
8284.15 284
8285.00 291
8285.86 268
8286.72 245
8287.58 256
8288.44 307
8289.30 320
8290.16 343
8291.02 349
8291.88 346
8292.74 408
8293.60 367
8294.46 336
8295.32 360
8296.18 319
8297.04 344
8297.90 398
8298.76 360
8299.62 379
8300.48 358
8301.34 356
8302.20 308
8303.06 353
8303.92 312
8304.78 351
8305.64 361
8306.50 294
8307.36 271
8308.22 328
8309.08 359
8309.94 312
8310.80 297
8311.66 305
8312.52 357
8313.38 337
8314.24 337
8315.10 294
8315.97 341
8316.83 404
8317.69 402
8318.55 354
8319.41 368
8320.27 382
8321.13 356
8321.99 384
8322.85 404
8323.71 364
8324.58 345
8325.44 369
8326.30 364
8327.16 322
8328.02 300
8328.88 297
8329.74 323
8330.61 350
8331.47 291
8332.33 345
8333.19 312
8334.05 329
8334.91 341
8335.78 324
8336.64 324
8337.50 286
8338.36 322
8339.22 304
8340.09 277
8340.95 281
8341.81 286
8342.67 272
8343.53 258
8344.40 302
8345.26 339
8346.12 384
8346.98 308
8347.85 333
8348.71 336
8349.57 380
8350.43 379
8351.30 374
8352.16 355
8353.02 285
8353.88 306
8354.75 340
8355.61 320
8356.47 300
8357.34 271
8358.20 310
8359.06 286
8359.93 273
8360.79 300
8361.65 296
8362.51 286
8363.38 257
8364.24 268
8365.10 279
8365.97 267
8366.83 307
8367.69 318
8368.56 263
8369.42 265
8370.29 261
8371.15 336
8372.01 315
8372.88 360
8373.74 329
8374.60 324
8375.47 306
8376.33 304
8377.20 361
8378.06 335
8378.92 274
8379.79 308
8380.65 354
8381.52 313
8382.38 320
8383.25 329
8384.11 301
8384.97 261
8385.84 315
8386.70 321
8387.57 348
8388.43 315
8389.30 315
8390.16 293
8391.03 320
8391.89 317
8392.76 321
8393.62 327
8394.48 296
8395.35 316
8396.21 307
8397.08 297
8397.94 299
8398.81 363
8399.67 317
8400.54 329
8401.41 331
8402.27 315
8403.14 303
8404.00 300
8404.87 286
8405.73 283
8406.60 330
8407.46 364
8408.33 321
8409.19 348
8410.06 353
8410.93 339
8411.79 328
8412.66 352
8413.52 341
8414.39 307
8415.25 321
8416.12 336
8416.99 308
8417.85 294
8418.72 355
8419.59 365
8420.45 347
8421.32 354
8422.18 319
8423.05 342
8423.92 309
8424.78 329
8425.65 346
8426.52 348
8427.38 365
8428.25 351
8429.12 367
8429.98 370
8430.85 386
8431.72 386
8432.58 356
8433.45 400
8434.32 407
8435.18 385
8436.05 401
8436.92 378
8437.78 368
8438.65 407
8439.52 435
8440.39 388
8441.25 387
8442.12 425
8442.99 442
8443.86 433
8444.72 467
8445.59 479
8446.46 467
8447.33 483
8448.19 499
8449.06 503
8449.93 550
8450.80 526
8451.66 495
8452.53 520
8453.40 463
8454.27 505
8455.14 441
8456.00 507
8456.87 511
8457.74 510
8458.61 570
8459.48 551
8460.35 492
8461.21 534
8462.08 552
8462.95 553
8463.82 565
8464.69 547
8465.56 581
8466.42 519
8467.29 536
8468.16 487
8469.03 563
8469.90 655
8470.77 699
8471.64 794
8472.51 886
8473.37 1007
8474.24 1190
8475.11 1358
8475.98 1393
8476.85 1396
8477.72 1295
8478.59 1167
8479.46 982
8480.33 807
8481.20 661
8482.07 587
8482.94 549
8483.81 529
8484.67 502
8485.54 465
8486.41 388
8487.28 393
8488.15 420
8489.02 352
8489.89 351
8490.76 446
8491.63 441
8492.50 398
8493.37 445
8494.24 393
8495.11 349
8495.98 367
8496.85 389
8497.72 364
8498.59 361
8499.46 388
8500.33 398
8501.20 373
8502.07 341
8502.94 364
8503.82 382
8504.69 395
8505.56 398
8506.43 395
8507.30 438
8508.17 430
8509.04 414
8509.91 463
8510.78 438
8511.65 459
8512.52 459
8513.39 486
8514.26 441
8515.14 426
8516.01 407
8516.88 401
8517.75 413
8518.62 407
8519.49 392
8520.36 375
8521.23 412
8522.11 375
8522.98 416
8523.85 386
8524.72 366
8525.59 366
8526.46 404
8527.34 380
8528.21 395
8529.08 375
8529.95 383
8530.82 403
8531.69 391
8532.57 441
8533.44 422
8534.31 365
8535.18 384
8536.05 438
8536.93 402
8537.80 428
8538.67 459
8539.54 462
8540.42 449
8541.29 440
8542.16 406
8543.03 436
8543.91 389
8544.78 376
8545.65 409
8546.52 435
8547.40 412
8548.27 397
8549.14 457
8550.02 454
8550.89 452
8551.76 460
8552.63 480
8553.51 529
8554.38 559
8555.25 590
8556.13 594
8557.00 497
8557.87 460
8558.75 533
8559.62 579
8560.49 546
8561.37 512
8562.24 475
8563.11 495
8563.99 430
8564.86 383
8565.73 388
8566.61 395
8567.48 372
8568.36 381
8569.23 385
8570.10 356
8570.98 356
8571.85 324
8572.73 357
8573.60 361
8574.47 381
8575.35 398
8576.22 365
8577.10 352
8577.97 338
8578.84 316
8579.72 341
8580.59 362
8581.47 334
8582.34 341
8583.22 316
8584.09 322
8584.97 374
8585.84 348
8586.72 330
8587.59 336
8588.47 385
8589.34 411
8590.22 334
8591.09 360
8591.96 372
8592.84 348
8593.72 347
8594.59 380
8595.47 391
8596.34 382
8597.22 357
8598.09 367
8598.97 350
8599.84 333
8600.72 360
8601.59 339
8602.47 335
8603.34 371
8604.22 364
8605.10 433
8605.97 366
8606.85 428
8607.72 407
8608.60 394
8609.47 384
8610.35 397
8611.23 405
8612.10 391
8612.98 370
8613.85 399
8614.73 367
8615.61 360
8616.48 368
8617.36 334
8618.24 383
8619.11 354
8619.99 393
8620.87 430
8621.74 381
8622.62 369
8623.49 431
8624.37 399
8625.25 382
8626.13 427
8627.00 437
8627.88 432
8628.76 446
8629.63 413
8630.51 425
8631.39 460
8632.26 458
8633.14 480
8634.02 432
8634.89 499
8635.77 468
8636.65 444
8637.53 444
8638.40 456
8639.28 412
8640.16 516
8641.04 498
8641.91 508
8642.79 484
8643.67 569
8644.55 538
8645.42 525
8646.30 572
8647.18 517
8648.06 546
8648.94 523
8649.81 505
8650.69 530
8651.57 497
8652.45 509
8653.33 523
8654.20 560
8655.08 558
8655.96 575
8656.84 513
8657.72 612
8658.60 594
8659.47 558
8660.35 587
8661.23 599
8662.11 623
8662.99 598
8663.87 594
8664.75 651
8665.62 624
8666.50 588
8667.38 584
8668.26 620
8669.14 613
8670.02 628
8670.90 653
8671.78 653
8672.66 726
8673.54 718
8674.42 806
8675.29 898
8676.17 1022
8677.05 1098
8677.93 1264
8678.81 1357
8679.69 1476
8680.57 1412
8681.45 1425
8682.33 1293
8683.21 1098
8684.09 1002
8684.97 938
8685.85 844
8686.73 803
8687.61 701
8688.49 688
8689.37 682
8690.25 772
8691.13 816
8692.01 805
8692.89 880
8693.77 1051
8694.65 1272
8695.53 1482
8696.41 1651
8697.29 1746
8698.17 1745
8699.05 1774
8699.93 1668
8700.81 1426
8701.69 1176
8702.57 1068
8703.45 931
8704.33 831
8705.22 727
8706.10 647
8706.98 633
8707.86 588
8708.74 559
8709.62 509
8710.50 504
8711.38 494
8712.26 452
8713.14 464
8714.03 449
8714.91 445
8715.79 452
8716.67 418
8717.55 411
8718.43 418
8719.31 437
8720.20 403
8721.08 400
8721.96 371
8722.84 388
8723.72 398
8724.60 491
8725.49 486
8726.37 435
8727.25 426
8728.13 447
8729.01 467
8729.90 444
8730.78 385
8731.66 421
8732.54 419
8733.42 408
8734.31 405
8735.19 410
8736.07 425
8736.95 474
8737.84 448
8738.72 419
8739.60 372
8740.48 393
8741.37 396
8742.25 389
8743.13 450
8744.01 427
8744.90 367
8745.78 385
8746.66 369
8747.54 372
8748.43 376
8749.31 386
8750.19 384
8751.08 432
8751.96 404
8752.84 410
8753.73 399
8754.61 391
8755.49 428
8756.38 445
8757.26 430
8758.14 431
8759.03 444
8759.91 412
8760.79 405
8761.68 427
8762.56 473
8763.45 429
8764.33 435
8765.21 461
8766.10 439
8766.98 436
8767.86 447
8768.75 421
8769.63 437
8770.52 457
8771.40 446
8772.28 452
8773.17 458
8774.05 449
8774.94 443
8775.82 482
8776.71 420
8777.59 420
8778.48 442
8779.36 379
8780.24 334
8781.13 402
8782.01 392
8782.90 360
8783.78 356
8784.67 367
8785.55 342
8786.44 355
8787.32 362
8788.21 387
8789.09 392
8789.98 360
8790.86 409
8791.75 391
8792.63 323
8793.52 337
8794.40 381
8795.29 399
8796.17 367
8797.06 401
8797.94 340
8798.83 347
8799.72 311
8800.60 385
8801.49 333
8802.37 355
8803.26 352
8804.14 346
8805.03 357
8805.92 357
8806.80 378
8807.69 370
8808.57 337
8809.46 305
8810.35 379
8811.23 372
8812.12 337
8813.00 359
8813.89 369
8814.78 339
8815.66 343
8816.55 313
8817.44 285
8818.32 294
8819.21 296
8820.10 275
8820.98 311
8821.87 309
8822.76 354
8823.64 323
8824.53 333
8825.42 347
8826.30 317
8827.19 335
8828.08 313
8828.96 279
8829.85 289
8830.74 352
8831.63 304
8832.51 315
8833.40 294
8834.29 294
8835.17 256
8836.06 254
8836.95 313
8837.84 289
8838.72 279
8839.61 309
8840.50 327
8841.39 319
8842.28 315
8843.16 337
8844.05 353
8844.94 320
8845.83 287
8846.71 268
8847.60 316
8848.49 281
8849.38 303
8850.27 291
8851.15 249
8852.04 241
8852.93 280
8853.82 278
8854.71 265
8855.60 296
8856.48 279
8857.37 288
8858.26 274
8859.15 285
8860.04 249
8860.93 267
8861.82 283
8862.70 225
8863.59 274
8864.48 287
8865.37 258
8866.26 264
8867.15 255
8868.04 255
8868.93 259
8869.82 245
8870.70 246
8871.59 221
8872.48 214
8873.37 238
8874.26 262
8875.15 267
8876.04 256
8876.93 329
8877.82 285
8878.71 274
8879.60 296
8880.49 278
8881.38 265
8882.27 257
8883.16 253
8884.05 239
8884.94 242
8885.83 280
8886.72 255
8887.61 288
8888.50 265
8889.39 302
8890.28 291
8891.17 274
8892.06 216
8892.95 264
8893.84 242
8894.73 246
8895.62 255
8896.51 257
8897.40 189
8898.29 227
8899.18 240
8900.07 222
8900.96 228
8901.85 226
8902.74 263
8903.63 256
8904.52 277
8905.42 275
8906.31 238
8907.20 222
8908.09 242
8908.98 198
8909.87 212
8910.76 250
8911.65 240
8912.54 248
8913.44 240
8914.33 189
8915.22 214
8916.11 237
8917.00 247
8917.89 233
8918.78 193
8919.68 269
8920.57 240
8921.46 237
8922.35 249
8923.24 238
8924.13 236
8925.03 247
8925.92 226
8926.81 278
8927.70 269
8928.59 284
8929.49 267
8930.38 224
8931.27 234
8932.16 241
8933.05 250
8933.95 222
8934.84 237
8935.73 226
8936.62 266
8937.52 222
8938.41 198
8939.30 254
8940.19 267
8941.09 259
8941.98 220
8942.87 253
8943.77 260
8944.66 228
8945.55 199
8946.44 235
8947.34 236
8948.23 251
8949.12 240
8950.02 262
8950.91 239
8951.80 209
8952.70 204
8953.59 247
8954.48 211
8955.38 231
8956.27 231
8957.16 240
8958.06 259
8958.95 250
8959.84 272
8960.74 268
8961.63 262
8962.52 226
8963.42 266
8964.31 232
8965.21 230
8966.10 264
8966.99 268
8967.89 243
8968.78 217
8969.68 242
8970.57 253
8971.46 307
8972.36 248
8973.25 245
8974.15 269
8975.04 254
8975.94 283
8976.83 243
8977.72 268
8978.62 242
8979.51 238
8980.41 234
8981.30 273
8982.20 267
8983.09 256
8983.99 223
8984.88 219
8985.78 220
8986.67 241
8987.57 212
8988.46 222
8989.36 220
8990.25 232
8991.15 251
8992.04 257
8992.94 222
8993.83 209
8994.73 212
8995.62 233
8996.52 238
8997.41 221
8998.31 242
8999.21 247
9000.10 235
9001.00 256
9001.89 252
9002.79 224
9003.68 220
9004.58 213
9005.48 194
9006.37 224
9007.27 198
9008.16 233
9009.06 250
9009.96 250
9010.85 231
9011.75 243
9012.64 239
9013.54 231
9014.44 190
9015.33 211
9016.23 203
9017.13 224
9018.02 230
9018.92 239
9019.82 197
9020.71 192
9021.61 198
9022.51 224
9023.40 190
9024.30 201
9025.20 239
9026.09 226
9026.99 251
9027.89 220
9028.78 223
9029.68 225
9030.58 240
9031.48 252
9032.37 252
9033.27 198
9034.17 229
9035.06 200
9035.96 213
9036.86 233
9037.76 220
9038.65 221
9039.55 230
9040.45 262
9041.35 249
9042.25 248
9043.14 236
9044.04 291
9044.94 223
9045.84 218
9046.73 266
9047.63 241
9048.53 258
9049.43 198
9050.33 215
9051.22 228
9052.12 257
9053.02 233
9053.92 233
9054.82 207
9055.72 235
9056.61 265
9057.51 264
9058.41 243
9059.31 262
9060.21 235
9061.11 224
9062.01 242
9062.91 254
9063.80 261
9064.70 252
9065.60 242
9066.50 226
9067.40 250
9068.30 220
9069.20 229
9070.10 212
9071.00 237
9071.89 180
9072.79 216
9073.69 258
9074.59 234
9075.49 262
9076.39 245
9077.29 257
9078.19 247
9079.09 233
9079.99 251
9080.89 241
9081.79 213
9082.69 221
9083.59 228
9084.49 221
9085.39 227
9086.29 216
9087.19 240
9088.09 225
9088.99 239
9089.89 245
9090.79 223
9091.69 206
9092.59 265
9093.49 245
9094.39 286
9095.29 250
9096.19 252
9097.09 235
9097.99 229
9098.89 265
9099.79 236
9100.69 249
9101.59 227
9102.49 218
9103.39 229
9104.30 210
9105.20 255
9106.10 254
9107.00 242
9107.90 242
9108.80 226
9109.70 257
9110.60 236
9111.50 216
9112.40 205
9113.31 210
9114.21 210
9115.11 209
9116.01 222
9116.91 204
9117.81 241
9118.71 217
9119.62 259
9120.52 224
9121.42 187
9122.32 209
9123.22 221
9124.12 237
9125.03 235
9125.93 245
9126.83 210
9127.73 248
9128.63 216
9129.54 261
9130.44 250
9131.34 193
9132.24 235
9133.14 237
9134.05 187
9134.95 214
9135.85 245
9136.75 228
9137.66 241
9138.56 213
9139.46 238
9140.36 280
9141.27 238
9142.17 203
9143.07 216
9143.97 214
9144.88 222
9145.78 220
9146.68 254
9147.59 254
9148.49 216
9149.39 208
9150.29 220
9151.20 211
9152.10 188
9153.00 228
9153.91 206
9154.81 224
9155.71 232
9156.62 229
9157.52 204
9158.42 216
9159.33 244
9160.23 279
9161.14 210
9162.04 209
9162.94 235
9163.85 271
9164.75 272
9165.65 240
9166.56 226
9167.46 252
9168.37 214
9169.27 217
9170.17 250
9171.08 202
9171.98 176
9172.89 244
9173.79 206
9174.69 175
9175.60 202
9176.50 256
9177.41 234
9178.31 211
9179.22 230
9180.12 218
9181.03 255
9181.93 211
9182.84 214
9183.74 240
9184.64 233
9185.55 225
9186.45 216
9187.36 181
9188.26 214
9189.17 227
9190.07 238
9190.98 238
9191.88 202
9192.79 194
9193.69 220
9194.60 222
9195.51 210
9196.41 235
9197.32 235
9198.22 219
9199.13 284
9200.03 248
9200.94 248
9201.84 260
9202.75 229
9203.66 219
9204.56 214
9205.47 209
9206.37 230
9207.28 196
9208.18 206
9209.09 230
9210.00 226
9210.90 240
9211.81 210
9212.71 231
9213.62 286
9214.53 224
9215.43 205
9216.34 262
9217.25 230
9218.15 198
9219.06 226
9219.97 179
9220.87 226
9221.78 176
9222.69 212
9223.59 209
9224.50 209
9225.41 227
9226.31 214
9227.22 208
9228.13 206
9229.03 224
9229.94 244
9230.85 219
9231.75 174
9232.66 168
9233.57 193
9234.48 200
9235.38 235
9236.29 222
9237.20 239
9238.11 242
9239.01 196
9239.92 233
9240.83 219
9241.74 220
9242.64 243
9243.55 200
9244.46 189
9245.37 203
9246.27 235
9247.18 239
9248.09 205
9249.00 215
9249.91 217
9250.81 226
9251.72 203
9252.63 193
9253.54 231
9254.45 214
9255.35 235
9256.26 241
9257.17 224
9258.08 225
9258.99 223
9259.90 193
9260.80 222
9261.71 202
9262.62 253
9263.53 263
9264.44 238
9265.35 209
9266.26 212
9267.17 213
9268.07 188
9268.98 229
9269.89 238
9270.80 222
9271.71 206
9272.62 216
9273.53 220
9274.44 232
9275.35 237
9276.26 249
9277.17 193
9278.08 214
9278.98 197
9279.89 213
9280.80 205
9281.71 242
9282.62 225
9283.53 184
9284.44 210
9285.35 214
9286.26 180
9287.17 194
9288.08 215
9288.99 204
9289.90 179
9290.81 182
9291.72 192
9292.63 186
9293.54 210
9294.45 218
9295.36 239
9296.27 216
9297.18 208
9298.09 232
9299.00 239
9299.91 217
9300.82 223
9301.73 212
9302.65 215
9303.56 240
9304.47 225
9305.38 229
9306.29 232
9307.20 261
9308.11 277
9309.02 253
9309.93 250
9310.84 272
9311.75 220
9312.66 238
9313.58 206
9314.49 248
9315.40 258
9316.31 267
9317.22 284
9318.13 243
9319.04 236
9319.95 214
9320.87 249
9321.78 244
9322.69 217
9323.60 261
9324.51 242
9325.42 253
9326.34 244
9327.25 221
9328.16 244
9329.07 222
9329.98 239
9330.90 237
9331.81 231
9332.72 237
9333.63 247
9334.54 204
9335.46 210
9336.37 242
9337.28 210
9338.19 222
9339.11 190
9340.02 218
9340.93 246
9341.84 259
9342.76 240
9343.67 213
9344.58 224
9345.49 234
9346.41 249
9347.32 202
9348.23 208
9349.14 261
9350.06 264
9350.97 228
9351.88 236
9352.80 226
9353.71 238
9354.62 207
9355.54 241
9356.45 260
9357.36 189
9358.28 215
9359.19 235
9360.10 220
9361.02 216
9361.93 210
9362.84 254
9363.76 254
9364.67 239
9365.58 238
9366.50 231
9367.41 177
9368.32 165
9369.24 194
9370.15 200
9371.07 186
9371.98 194
9372.89 236
9373.81 205
9374.72 197
9375.64 211
9376.55 210
9377.47 230
9378.38 215
9379.29 215
9380.21 232
9381.12 260
9382.04 225
9382.95 223
9383.87 236
9384.78 224
9385.70 233
9386.61 204
9387.52 223
9388.44 239
9389.35 237
9390.27 225
9391.18 245
9392.10 245
9393.01 222
9393.93 221
9394.84 215
9395.76 230
9396.67 257
9397.59 267
9398.51 246
9399.42 256
9400.34 251
9401.25 252
9402.17 253
9403.08 245
9404.00 254
9404.91 256
9405.83 282
9406.74 254
9407.66 223
9408.58 233
9409.49 230
9410.41 238
9411.32 230
9412.24 241
9413.16 239
9414.07 231
9414.99 251
9415.90 251
9416.82 275
9417.74 219
9418.65 226
9419.57 237
9420.49 238
9421.40 221
9422.32 285
9423.23 276
9424.15 243
9425.07 268
9425.98 264
9426.90 240
9427.82 240
9428.73 228
9429.65 265
9430.57 265
9431.48 315
9432.40 280
9433.32 257
9434.24 237
9435.15 211
9436.07 266
9436.99 296
9437.90 276
9438.82 310
9439.74 305
9440.66 320
9441.57 296
9442.49 276
9443.41 250
9444.33 324
9445.24 270
9446.16 241
9447.08 217
9448.00 277
9448.91 281
9449.83 279
9450.75 293
9451.67 262
9452.59 273
9453.50 296
9454.42 323
9455.34 377
9456.26 362
9457.18 379
9458.09 438
9459.01 509
9459.93 447
9460.85 444
9461.77 401
9462.69 348
9463.60 347
9464.52 291
9465.44 304
9466.36 310
9467.28 299
9468.20 271
9469.12 279
9470.03 264
9470.95 301
9471.87 258
9472.79 262
9473.71 300
9474.63 283
9475.55 253
9476.47 265
9477.39 281
9478.31 270
9479.22 315
9480.14 273
9481.06 312
9481.98 286
9482.90 303
9483.82 296
9484.74 322
9485.66 352
9486.58 323
9487.50 289
9488.42 280
9489.34 280
9490.26 266
9491.18 255
9492.10 243
9493.02 246
9493.94 283
9494.86 302
9495.78 309
9496.70 269
9497.62 262
9498.54 283
9499.46 281
9500.38 271
9501.30 286
9502.22 303
9503.14 284
9504.06 257
9504.98 252
9505.90 227
9506.82 249
9507.74 301
9508.66 259
9509.58 302
9510.50 332
9511.42 309
9512.35 299
9513.27 271
9514.19 273
9515.11 292
9516.03 293
9516.95 275
9517.87 273
9518.79 276
9519.71 266
9520.63 238
9521.56 277
9522.48 293
9523.40 307
9524.32 293
9525.24 336
9526.16 329
9527.08 289
9528.01 288
9528.93 279
9529.85 315
9530.77 345
9531.69 379
9532.61 373
9533.54 370
9534.46 356
9535.38 400
9536.30 421
9537.22 432
9538.15 417
9539.07 423
9539.99 439
9540.91 362
9541.84 395
9542.76 377
9543.68 347
9544.60 350
9545.52 329
9546.45 299
9547.37 319
9548.29 326
9549.21 357
9550.14 331
9551.06 326
9551.98 308
9552.91 329
9553.83 339
9554.75 289
9555.67 304
9556.60 340
9557.52 294
9558.44 329
9559.37 309
9560.29 328
9561.21 375
9562.14 323
9563.06 355
9563.98 380
9564.91 361
9565.83 401
9566.75 356
9567.68 417
9568.60 330
9569.52 306
9570.45 369
9571.37 344
9572.29 343
9573.22 320
9574.14 329
9575.07 333
9575.99 340
9576.91 344
9577.84 338
9578.76 305
9579.69 309
9580.61 357
9581.53 327
9582.46 318
9583.38 320
9584.31 319
9585.23 386
9586.16 380
9587.08 412
9588.00 359
9588.93 358
9589.85 365
9590.78 360
9591.70 357
9592.63 347
9593.55 380
9594.48 361
9595.40 334
9596.33 322
9597.25 336
9598.18 363
9599.10 358
9600.03 378
9600.95 403
9601.88 390
9602.80 351
9603.73 407
9604.65 414
9605.58 398
9606.50 362
9607.43 386
9608.35 383
9609.28 404
9610.21 357
9611.13 401
9612.06 439
9612.98 395
9613.91 383
9614.83 465
9615.76 449
9616.69 438
9617.61 434
9618.54 446
9619.46 446
9620.39 425
9621.32 444
9622.24 456
9623.17 442
9624.09 465
9625.02 480
9625.95 453
9626.87 363
9627.80 453
9628.73 512
9629.65 441
9630.58 479
9631.51 454
9632.43 493
9633.36 454
9634.29 474
9635.21 474
9636.14 526
9637.07 524
9637.99 542
9638.92 554
9639.85 537
9640.77 513
9641.70 561
9642.63 586
9643.56 528
9644.48 520
9645.41 543
9646.34 572
9647.26 563
9648.19 581
9649.12 644
9650.05 646
9650.97 607
9651.90 653
9652.83 673
9653.76 605
9654.68 686
9655.61 669
9656.54 697
9657.47 682
9658.40 666
9659.32 698
9660.25 713
9661.18 670
9662.11 712
9663.04 685
9663.96 738
9664.89 705
9665.82 689
9666.75 699
9667.68 690
9668.61 750
9669.53 767
9670.46 799
9671.39 788
9672.32 849
9673.25 848
9674.18 815
9675.11 834
9676.03 879
9676.96 913
9677.89 906
9678.82 906
9679.75 929
9680.68 913
9681.61 920
9682.54 872
9683.47 869
9684.40 921
9685.32 950
9686.25 979
9687.18 966
9688.11 968
9689.04 1008
9689.97 1005
9690.90 1012
9691.83 1007
9692.76 944
9693.69 921
9694.62 991
9695.55 1038
9696.48 1022
9697.41 1027
9698.34 1125
9699.27 1184
9700.20 1251
9701.13 1342
9702.06 1533
9702.99 1648
9703.92 1744
9704.85 1766
9705.78 1771
9706.71 1685
9707.64 1584
9708.57 1480
9709.50 1356
9710.43 1272
9711.36 1221
9712.29 1116
9713.22 1021
9714.15 1099
9715.08 1174
9716.01 1158
9716.94 1154
9717.87 1287
9718.80 1395
9719.74 1336
9720.67 1443
9721.60 1454
9722.53 1417
9723.46 1301
9724.39 1294
9725.32 1133
9726.25 1025
9727.18 984
9728.11 919
9729.05 845
9729.98 805
9730.91 817
9731.84 859
9732.77 830
9733.70 798
9734.63 813
9735.57 839
9736.50 855
9737.43 872
9738.36 839
9739.29 872
9740.22 894
9741.16 816
9742.09 835
9743.02 807
9743.95 819
9744.88 719
9745.82 708
9746.75 732
9747.68 672
9748.61 666
9749.55 683
9750.48 637
9751.41 617
9752.34 667
9753.27 642
9754.21 598
9755.14 533
9756.07 547
9757.01 566
9757.94 564
9758.87 554
9759.80 596
9760.74 542
9761.67 484
9762.60 552
9763.53 558
9764.47 533
9765.40 582
9766.33 600
9767.27 624
9768.20 561
9769.13 551
9770.07 542
9771.00 545
9771.93 575
9772.87 589
9773.80 561
9774.73 560
9775.67 560
9776.60 556
9777.53 567
9778.47 549
9779.40 603
9780.34 624
9781.27 631
9782.20 653
9783.14 670
9784.07 711
9785.00 758
9785.94 704
9786.87 706
9787.81 663
9788.74 647
9789.68 621
9790.61 574
9791.54 579
9792.48 513
9793.41 520
9794.35 569
9795.28 511
9796.22 499
9797.15 502
9798.08 536
9799.02 505
9799.95 494
9800.89 502
9801.82 490
9802.76 486
9803.69 530
9804.63 497
9805.56 509
9806.50 502
9807.43 569
9808.37 512
9809.30 473
9810.24 431
9811.17 437
9812.11 472
9813.04 465
9813.98 447
9814.91 428
9815.85 407
9816.79 447
9817.72 449
9818.66 437
9819.59 410
9820.53 412
9821.46 397
9822.40 402
9823.34 351
9824.27 390
9825.21 390
9826.14 399
9827.08 400
9828.02 406
9828.95 382
9829.89 358
9830.82 418
9831.76 404
9832.70 358
9833.63 358
9834.57 345
9835.50 377
9836.44 369
9837.38 371
9838.31 379
9839.25 397
9840.19 352
9841.12 341
9842.06 351
9843.00 366
9843.93 340
9844.87 371
9845.81 364
9846.74 355
9847.68 367
9848.62 385
9849.56 404
9850.49 363
9851.43 369
9852.37 343
9853.30 381
9854.24 353
9855.18 320
9856.12 356
9857.05 362
9857.99 371
9858.93 333
9859.87 339
9860.80 358
9861.74 351
9862.68 383
9863.62 361
9864.55 378
9865.49 417
9866.43 374
9867.37 354
9868.31 371
9869.24 366
9870.18 376
9871.12 388
9872.06 350
9873.00 332
9873.93 360
9874.87 364
9875.81 332
9876.75 357
9877.69 338
9878.63 364
9879.56 332
9880.50 298
9881.44 335
9882.38 295
9883.32 307
9884.26 338
9885.20 318
9886.14 376
9887.07 349
9888.01 339
9888.95 322
9889.89 360
9890.83 363
9891.77 340
9892.71 309
9893.65 325
9894.59 303
9895.53 292
9896.47 314
9897.40 321
9898.34 321
9899.28 315
9900.22 311
9901.16 326
9902.10 307
9903.04 324
9903.98 305
9904.92 307
9905.86 325
9906.80 331
9907.74 339
9908.68 343
9909.62 259
9910.56 318
9911.50 312
9912.44 319
9913.38 316
9914.32 319
9915.26 338
9916.20 321
9917.14 337
9918.08 302
9919.02 350
9919.96 342
9920.90 325
9921.84 311
9922.78 335
9923.72 351
9924.66 315
9925.61 316
9926.55 337
9927.49 323
9928.43 378
9929.37 446
9930.31 469
9931.25 526
9932.19 606
9933.13 618
9934.07 632
9935.01 550
9935.96 560
9936.90 586
9937.84 464
9938.78 458
9939.72 403
9940.66 376
9941.60 369
9942.54 332
9943.49 373
9944.43 335
9945.37 280
9946.31 307
9947.25 328
9948.19 263
9949.14 294
9950.08 316
9951.02 287
9951.96 303
9952.90 297
9953.85 282
9954.79 323
9955.73 290
9956.67 290
9957.61 263
9958.56 272
9959.50 274
9960.44 319
9961.38 326
9962.33 308
9963.27 311
9964.21 284
9965.15 276
9966.10 295
9967.04 288
9967.98 284
9968.92 284
9969.87 281
9970.81 312
9971.75 278
9972.70 327
9973.64 311
9974.58 326
9975.52 326
9976.47 289
9977.41 312
9978.35 310
9979.30 300
9980.24 275
9981.18 325
9982.13 325
9983.07 298
9984.01 285
9984.96 309
9985.90 330
9986.84 307
9987.79 304
9988.73 295
9989.68 264
9990.62 261
9991.56 274
9992.51 302
9993.45 299
9994.39 253
9995.34 299
9996.28 300
9997.23 299
9998.17 288
9999.11 279
10000.06 275
10001.00 305
10001.95 277
10002.89 321
10003.84 310
10004.78 275
10005.73 300
10006.67 262
10007.61 260
10008.56 288
10009.50 295
10010.45 300
10011.39 282
10012.34 253
10013.28 307
10014.23 266
10015.17 256
10016.12 296
10017.06 259
10018.01 295
10018.95 264
10019.90 278
10020.84 282
10021.79 259
10022.73 233
10023.68 271
10024.62 251
10025.57 249
10026.51 259
10027.46 278
10028.41 251
10029.35 274
10030.30 283
10031.24 281
10032.19 272
10033.13 257
10034.08 234
10035.03 252
10035.97 245
10036.92 252
10037.86 252
10038.81 264
10039.76 220
10040.70 225
10041.65 250
10042.59 225
10043.54 250
10044.49 236
10045.43 260
10046.38 210
10047.33 185
10048.27 251
10049.22 234
10050.17 208
10051.11 230
10052.06 244
10053.01 264
10053.95 227
10054.90 213
10055.85 218
10056.79 237
10057.74 239
10058.69 233
10059.63 252
10060.58 201
10061.53 217
10062.48 248
10063.42 215
10064.37 271
10065.32 257
10066.26 251
10067.21 233
10068.16 203
10069.11 241
10070.05 263
10071.00 250
10071.95 258
10072.90 220
10073.84 210
10074.79 239
10075.74 258
10076.69 263
10077.64 221
10078.58 237
10079.53 263
10080.48 225
10081.43 249
10082.38 185
10083.32 235
10084.27 277
10085.22 211
10086.17 213
10087.12 213
10088.07 241
10089.01 258
10089.96 224
10090.91 207
10091.86 207
10092.81 222
10093.76 237
10094.71 251
10095.65 206
10096.60 194
10097.55 209
10098.50 235
10099.45 263
10100.40 239
10101.35 240
10102.30 245
10103.25 250
10104.19 202
10105.14 222
10106.09 231
10107.04 280
10107.99 236
10108.94 223
10109.89 239
10110.84 229
10111.79 222
10112.74 213
10113.69 206
10114.64 238
10115.59 243
10116.54 229
10117.49 216
10118.44 244
10119.39 254
10120.34 273
10121.29 228
10122.24 238
10123.19 238
10124.14 233
10125.09 253
10126.04 255
10126.99 236
10127.94 222
10128.89 238
10129.84 234
10130.79 204
10131.74 227
10132.69 220
10133.64 216
10134.59 262
10135.54 256
10136.49 248
10137.44 234
10138.39 212
10139.34 232
10140.29 215
10141.24 212
10142.20 260
10143.15 266
10144.10 252
10145.05 211
10146.00 236
10146.95 208
10147.90 208
10148.85 251
10149.80 215
10150.76 227
10151.71 217
10152.66 211
10153.61 229
10154.56 213
10155.51 212
10156.46 225
10157.42 237
10158.37 233
10159.32 210
10160.27 233
10161.22 210
10162.18 257
10163.13 220
10164.08 234
10165.03 234
10165.98 227
10166.93 210
10167.89 227
10168.84 240
10169.79 264
10170.74 246
10171.70 234
10172.65 245
10173.60 225
10174.55 241
10175.51 245
10176.46 216
10177.41 199
10178.36 210
10179.32 218
10180.27 259
10181.22 248
10182.17 220
10183.13 244
10184.08 241
10185.03 228
10185.99 237
10186.94 283
10187.89 263
10188.84 246
10189.80 206
10190.75 259
10191.70 281
10192.66 238
10193.61 253
10194.56 238
10195.52 259
10196.47 287
10197.42 252
10198.38 213
10199.33 234
10200.29 221
10201.24 265
10202.19 264
10203.15 241
10204.10 267
10205.05 262
10206.01 285
10206.96 311
10207.92 276
10208.87 280
10209.82 305
10210.78 312
10211.73 329
10212.69 354
10213.64 332
10214.60 332
10215.55 303
10216.50 243
10217.46 237
10218.41 265
10219.37 308
10220.32 269
10221.28 274
10222.23 252
10223.19 244
10224.14 268
10225.10 242
10226.05 244
10227.01 244
10227.96 260
10228.92 279
10229.87 246
10230.83 261
10231.78 224
10232.74 249
10233.69 227
10234.65 232
10235.60 261
10236.56 320
10237.51 280
10238.47 258
10239.42 247
10240.38 267
10241.33 268
10242.29 275
10243.25 270
10244.20 277
10245.16 225
10246.11 224
10247.07 259
10248.02 221
10248.98 203
10249.94 217
10250.89 220
10251.85 213
10252.80 216
10253.76 197
10254.72 209
10255.67 245
10256.63 247
10257.59 177
10258.54 192
10259.50 203
10260.45 208
10261.41 213
10262.37 192
10263.32 207
10264.28 210
10265.24 209
10266.19 233
10267.15 214
10268.11 212
10269.06 221
10270.02 221
10270.98 212
10271.94 188
10272.89 232
10273.85 230
10274.81 212
10275.76 168
10276.72 196
10277.68 203
10278.64 201
10279.59 200
10280.55 190
10281.51 209
10282.47 222
10283.42 262
10284.38 191
10285.34 202
10286.30 186
10287.25 192
10288.21 191
10289.17 202
10290.13 213
10291.08 213
10292.04 208
10293.00 179
10293.96 183
10294.92 189
10295.87 196
10296.83 218
10297.79 190
10298.75 185
10299.71 205
10300.67 203
10301.62 207
10302.58 217
10303.54 204
10304.50 199
10305.46 214
10306.42 214
10307.38 200
10308.33 189
10309.29 194
10310.25 228
10311.21 162
10312.17 202
10313.13 199
10314.09 194
10315.05 291
10316.01 225
10316.96 204
10317.92 221
10318.88 205
10319.84 230
10320.80 240
10321.76 215
10322.72 212
10323.68 216
10324.64 177
10325.60 203
10326.56 189
10327.52 172
10328.48 190
10329.44 198
10330.40 207
10331.36 166
10332.32 201
10333.28 233
10334.24 246
10335.20 239
10336.16 209
10337.12 213
10338.08 237
10339.04 211
10340.00 212
10340.96 233
10341.92 201
10342.88 216
10343.84 220
10344.80 204
10345.76 186
10346.72 201
10347.68 206
10348.64 221
10349.60 185
10350.56 189
10351.52 218
10352.48 194
10353.44 216
10354.40 201
10355.36 213
10356.33 201
10357.29 237
10358.25 225
10359.21 189
10360.17 218
10361.13 213
10362.09 223
10363.05 250
10364.01 222
10364.98 246
10365.94 233
10366.90 236
10367.86 236
10368.82 247
10369.78 255
10370.75 218
10371.71 234
10372.67 225
10373.63 219
10374.59 190
10375.55 181
10376.52 185
10377.48 154
10378.44 158
10379.40 201
10380.36 207
10381.33 215
10382.29 187
10383.25 170
10384.21 235
10385.17 186
10386.14 189
10387.10 199
10388.06 222
10389.02 215
10389.99 205
10390.95 192
10391.91 199
10392.87 218
10393.84 198
10394.80 178
10395.76 223
10396.73 210
10397.69 194
10398.65 226
10399.61 169
10400.58 157
10401.54 195
10402.50 186
10403.47 184
10404.43 159
10405.39 196
10406.36 204
10407.32 208
10408.28 178
10409.25 185
10410.21 189
10411.17 168
10412.14 173
10413.10 185
10414.06 163
10415.03 165
10415.99 188
10416.95 190
10417.92 171
10418.88 179
10419.85 198
10420.81 186
10421.77 169
10422.74 177
10423.70 176
10424.67 197
10425.63 219
10426.59 179
10427.56 176
10428.52 184
10429.49 186
10430.45 176
10431.42 170
10432.38 175
10433.34 199
10434.31 164
10435.27 181
10436.24 161
10437.20 146
10438.17 180
10439.13 179
10440.10 189
10441.06 159
10442.03 144
10442.99 180
10443.96 193
10444.92 148
10445.89 158
10446.85 181
10447.82 192
10448.78 187
10449.75 152
10450.71 159
10451.68 159
10452.64 166
10453.61 193
10454.58 155
10455.54 181
10456.51 183
10457.47 158
10458.44 175
10459.40 180
10460.37 157
10461.33 172
10462.30 176
10463.27 154
10464.23 138
10465.20 153
10466.16 169
10467.13 183
10468.10 209
10469.06 142
10470.03 182
10471.00 160
10471.96 141
10472.93 149
10473.89 178
10474.86 168
10475.83 155
10476.79 182
10477.76 172
10478.73 175
10479.69 173
10480.66 179
10481.63 158
10482.59 154
10483.56 178
10484.53 174
10485.49 143
10486.46 178
10487.43 176
10488.40 165
10489.36 134
10490.33 160
10491.30 158
10492.26 183
10493.23 160
10494.20 146
10495.17 166
10496.13 146
10497.10 175
10498.07 157
10499.04 147
10500.00 173
10500.97 151
10501.94 192
10502.91 164
10503.87 162
10504.84 172
10505.81 165
10506.78 204
10507.75 176
10508.71 165
10509.68 169
10510.65 139
10511.62 176
10512.59 175
10513.55 163
10514.52 130
10515.49 155
10516.46 143
10517.43 145
10518.40 176
10519.36 194
10520.33 165
10521.30 140
10522.27 177
10523.24 195
10524.21 140
10525.18 183
10526.15 171
10527.11 169
10528.08 184
10529.05 186
10530.02 162
10530.99 166
10531.96 155
10532.93 162
10533.90 178
10534.87 172
10535.84 195
10536.80 183
10537.77 207
10538.74 169
10539.71 146
10540.68 165
10541.65 170
10542.62 170
10543.59 136
10544.56 179
10545.53 165
10546.50 156
10547.47 153
10548.44 189
10549.41 175
10550.38 205
10551.35 181
10552.32 210
10553.29 191
10554.26 141
10555.23 176
10556.20 160
10557.17 174
10558.14 178
10559.11 158
10560.08 152
10561.05 179
10562.02 193
10562.99 161
10563.96 176
10564.93 180
10565.90 180
10566.88 210
10567.85 162
10568.82 162
10569.79 159
10570.76 166
10571.73 169
10572.70 180
10573.67 164
10574.64 185
10575.61 154
10576.58 140
10577.56 166
10578.53 155
10579.50 157
10580.47 165
10581.44 170
10582.41 157
10583.38 165
10584.35 191
10585.33 199
10586.30 150
10587.27 153
10588.24 191
10589.21 148
10590.18 179
10591.16 183
10592.13 172
10593.10 165
10594.07 155
10595.04 155
10596.02 184
10596.99 175
10597.96 151
10598.93 148
10599.90 155
10600.88 182
10601.85 207
10602.82 176
10603.79 172
10604.77 147
10605.74 218
10606.71 195
10607.68 171
10608.66 166
10609.63 170
10610.60 191
10611.57 192
10612.55 168
10613.52 157
10614.49 196
10615.47 176
10616.44 180
10617.41 175
10618.38 157
10619.36 149
10620.33 188
10621.30 192
10622.28 183
10623.25 152
10624.22 175
10625.20 177
10626.17 154
10627.14 144
10628.12 202
10629.09 183
10630.06 162
10631.04 168
10632.01 166
10632.99 197
10633.96 205
10634.93 190
10635.91 179
10636.88 170
10637.86 202
10638.83 187
10639.80 225
10640.78 210
10641.75 239
10642.73 208
10643.70 251
10644.67 224
10645.65 221
10646.62 225
10647.60 253
10648.57 222
10649.55 213
10650.52 191
10651.50 206
10652.47 216
10653.44 184
10654.42 167
10655.39 155
10656.37 188
10657.34 193
10658.32 180
10659.29 146
10660.27 166
10661.24 168
10662.22 160
10663.19 152
10664.17 158
10665.14 166
10666.12 147
10667.09 182
10668.07 173
10669.04 175
10670.02 181
10671.00 184
10671.97 170
10672.95 165
10673.92 175
10674.90 198
10675.87 222
10676.85 190
10677.83 184
10678.80 205
10679.78 176
10680.75 161
10681.73 182
10682.70 162
10683.68 155
10684.66 180
10685.63 190
10686.61 151
10687.59 164
10688.56 185
10689.54 212
10690.51 150
10691.49 186
10692.47 157
10693.44 189
10694.42 171
10695.40 174
10696.37 178
10697.35 148
10698.33 145
10699.30 132
10700.28 168
10701.26 164
10702.23 165
10703.21 162
10704.19 180
10705.17 154
10706.14 140
10707.12 174
10708.10 165
10709.07 145
10710.05 152
10711.03 181
10712.01 172
10712.98 158
10713.96 157
10714.94 159
10715.92 164
10716.89 192
10717.87 160
10718.85 170
10719.83 192
10720.80 183
10721.78 145
10722.76 170
10723.74 171
10724.71 147
10725.69 179
10726.67 184
10727.65 183
10728.63 153
10729.61 143
10730.58 179
10731.56 189
10732.54 176
10733.52 179
10734.50 176
10735.48 160
10736.45 160
10737.43 180
10738.41 171
10739.39 211
10740.37 180
10741.35 172
10742.33 159
10743.30 176
10744.28 154
10745.26 181
10746.24 184
10747.22 151
10748.20 193
10749.18 188
10750.16 182
10751.14 193
10752.11 177
10753.09 175
10754.07 206
10755.05 204
10756.03 168
10757.01 143
10757.99 181
10758.97 199
10759.95 171
10760.93 188
10761.91 177
10762.89 193
10763.87 201
10764.85 206
10765.83 159
10766.81 183
10767.79 141
10768.77 172
10769.75 178
10770.73 201
10771.71 157
10772.69 189
10773.67 199
10774.65 167
10775.63 215
10776.61 215
10777.59 170
10778.57 147
10779.55 173
10780.53 180
10781.51 174
10782.49 187
10783.47 177
10784.45 200
10785.43 157
10786.41 162
10787.39 191
10788.38 184
10789.36 199
10790.34 221
10791.32 185
10792.30 205
10793.28 195
10794.26 259
10795.24 204
10796.22 168
10797.21 202
10798.19 212
10799.17 176
10800.15 184
10801.13 206
10802.11 207
10803.09 203
10804.08 196
10805.06 203
10806.04 197
10807.02 209
10808.00 182
10808.98 199
10809.97 157
10810.95 214
10811.93 222
10812.91 149
10813.89 144
10814.88 199
10815.86 231
10816.84 200
10817.82 168
10818.80 174
10819.79 227
10820.77 216
10821.75 204
10822.73 210
10823.72 199
10824.70 189
10825.68 208
10826.66 195
10827.65 192
10828.63 214
10829.61 237
10830.59 186
10831.58 189
10832.56 171
10833.54 192
10834.53 186
10835.51 227
10836.49 208
10837.47 184
10838.46 189
10839.44 187
10840.42 192
10841.41 207
10842.39 227
10843.37 207
10844.36 243
10845.34 213
10846.32 198
10847.31 177
10848.29 213
10849.27 218
10850.26 223
10851.24 170
10852.23 197
10853.21 194
10854.19 180
10855.18 181
10856.16 200
10857.14 202
10858.13 247
10859.11 242
10860.10 212
10861.08 226
10862.07 203
10863.05 223
10864.03 197
10865.02 203
10866.00 224
10866.99 186
10867.97 215
10868.96 188
10869.94 234
10870.92 210
10871.91 233
10872.89 205
10873.88 226
10874.86 222
10875.85 210
10876.83 242
10877.82 213
10878.80 229
10879.79 226
10880.77 288
10881.76 284
10882.74 251
10883.73 225
10884.71 290
10885.70 280
10886.68 274
10887.67 247
10888.66 255
10889.64 242
10890.63 257
10891.61 266
10892.60 318
10893.58 261
10894.57 270
10895.55 281
10896.54 261
10897.53 283
10898.51 229
10899.50 276
10900.48 270
10901.47 276
10902.46 279
10903.44 284
10904.43 266
10905.41 256
10906.40 241
10907.39 285
10908.37 271
10909.36 265
10910.35 277
10911.33 280
10912.32 278
10913.30 276
10914.29 298
10915.28 270
10916.26 261
10917.25 278
10918.24 295
10919.22 316
10920.21 322
10921.20 312
10922.19 358
10923.17 322
10924.16 346
10925.15 358
10926.13 338
10927.12 330
10928.11 304
10929.09 319
10930.08 329
10931.07 319
10932.06 326
10933.04 357
10934.03 352
10935.02 336
10936.01 338
10936.99 387
10937.98 383
10938.97 338
10939.96 355
10940.94 377
10941.93 362
10942.92 364
10943.91 348
10944.90 393
10945.88 386
10946.87 391
10947.86 434
10948.85 416
10949.84 382
10950.82 393
10951.81 443
10952.80 428
10953.79 394
10954.78 405
10955.77 437
10956.76 453
10957.74 481
10958.73 522
10959.72 519
10960.71 580
10961.70 641
10962.69 656
10963.68 656
10964.66 683
10965.65 699
10966.64 659
10967.63 624
10968.62 658
10969.61 617
10970.60 584
10971.59 496
10972.58 446
10973.57 472
10974.56 472
10975.54 429
10976.53 492
10977.52 479
10978.51 418
10979.50 416
10980.49 428
10981.48 449
10982.47 382
10983.46 469
10984.45 438
10985.44 438
10986.43 454
10987.42 458
10988.41 454
10989.40 437
10990.39 437
10991.38 507
10992.37 484
10993.36 503
10994.35 499
10995.34 503
10996.33 492
10997.32 514
10998.31 531
10999.30 570
11000.29 667
11001.28 671
11002.27 812
11003.26 925
11004.25 978
11005.25 1039
11006.24 1002
11007.23 979
11008.22 943
11009.21 818
11010.20 759
11011.19 645
11012.18 632
11013.17 564
11014.16 507
11015.15 445
11016.15 437
11017.14 396
11018.13 379
11019.12 373
11020.11 371
11021.10 354
11022.09 370
11023.09 317
11024.08 319
11025.07 296
11026.06 363
11027.05 320
11028.04 374
11029.03 363
11030.03 312
11031.02 337
11032.01 318
11033.00 312
11033.99 323
11034.99 295
11035.98 289
11036.97 322
11037.96 305
11038.95 298
11039.95 319
11040.94 280
11041.93 338
11042.92 325
11043.92 286
11044.91 287
11045.90 328
11046.89 324
11047.89 296
11048.88 283
11049.87 269
11050.86 304
11051.86 295
11052.85 276
11053.84 271
11054.84 290
11055.83 274
11056.82 257
11057.81 274
11058.81 251
11059.80 270
11060.79 273
11061.79 262
11062.78 249
11063.77 263
11064.77 287
11065.76 241
11066.75 247
11067.75 282
11068.74 275
11069.73 239
11070.73 259
11071.72 262
11072.72 298
11073.71 260
11074.70 258
11075.70 264
11076.69 255
11077.69 248
11078.68 257
11079.67 290
11080.67 307
11081.66 256
11082.66 258
11083.65 278
11084.64 297
11085.64 314
11086.63 270
11087.63 271
11088.62 281
11089.62 292
11090.61 276
11091.60 255
11092.60 249
11093.59 249
11094.59 228
11095.58 250
11096.58 255
11097.57 262
11098.57 253
11099.56 258
11100.56 251
11101.55 236
11102.55 232
11103.54 268
11104.54 278
11105.53 245
11106.53 223
11107.52 253
11108.52 277
11109.51 256
11110.51 237
11111.51 239
11112.50 228
11113.50 231
11114.49 213
11115.49 204
11116.48 190
11117.48 230
11118.47 261
11119.47 232
11120.47 234
11121.46 237
11122.46 234
11123.45 209
11124.45 219
11125.45 231
11126.44 228
11127.44 228
11128.44 240
11129.43 221
11130.43 217
11131.42 223
11132.42 250
11133.42 223
11134.41 198
11135.41 235
11136.41 229
11137.40 201
11138.40 207
11139.40 235
11140.39 232
11141.39 203
11142.39 202
11143.38 203
11144.38 189
11145.38 203
11146.37 205
11147.37 198
11148.37 212
11149.37 201
11150.36 204
11151.36 248
11152.36 221
11153.35 220
11154.35 217
11155.35 216
11156.35 226
11157.34 213
11158.34 201
11159.34 214
11160.34 204
11161.34 210
11162.33 219
11163.33 189
11164.33 215
11165.33 228
11166.32 204
11167.32 187
11168.32 193
11169.32 207
11170.32 220
11171.31 215
11172.31 208
11173.31 218
11174.31 205
11175.31 206
11176.31 195
11177.30 221
11178.30 215
11179.30 215
11180.30 231
11181.30 191
11182.30 208
11183.30 221
11184.29 240
11185.29 201
11186.29 171
11187.29 212
11188.29 214
11189.29 203
11190.29 215
11191.29 188
11192.29 210
11193.29 208
11194.28 199
11195.28 216
11196.28 232
11197.28 198
11198.28 179
11199.28 205
11200.28 244
11201.28 219
11202.28 244
11203.28 236
11204.28 191
11205.28 210
11206.28 218
11207.28 197
11208.28 201
11209.28 216
11210.28 170
11211.28 169
11212.28 194
11213.28 220
11214.28 248
11215.28 231
11216.28 200
11217.28 221
11218.28 229
11219.28 226
11220.28 202
11221.28 205
11222.28 192
11223.28 188
11224.28 199
11225.28 164
11226.28 173
11227.28 191
11228.28 198
11229.28 181
11230.28 200
11231.28 193
11232.29 201
11233.29 186
11234.29 171
11235.29 193
11236.29 194
11237.29 182
11238.29 194
11239.29 186
11240.29 167
11241.30 195
11242.30 197
11243.30 201
11244.30 176
11245.30 174
11246.30 184
11247.30 201
11248.31 187
11249.31 176
11250.31 172
11251.31 170
11252.31 186
11253.31 192
11254.32 174
11255.32 158
11256.32 181
11257.32 164
11258.32 151
11259.33 177
11260.33 184
11261.33 208
11262.33 195
11263.33 181
11264.34 171
11265.34 200
11266.34 193
11267.34 198
11268.35 239
11269.35 202
11270.35 184
11271.35 186
11272.36 196
11273.36 178
11274.36 184
11275.37 218
11276.37 187
11277.37 206
11278.37 191
11279.38 214
11280.38 214
11281.38 201
11282.39 183
11283.39 222
11284.39 214
11285.40 213
11286.40 197
11287.40 199
11288.41 189
11289.41 217
11290.41 225
11291.42 194
11292.42 201
11293.42 230
11294.43 201
11295.43 194
11296.43 173
11297.44 187
11298.44 208
11299.45 237
11300.45 208
11301.45 213
11302.46 200
11303.46 200
11304.47 214
11305.47 194
11306.47 208
11307.48 189
11308.48 200
11309.49 181
11310.49 191
11311.50 202
11312.50 182
11313.50 244
11314.51 245
11315.51 252
11316.52 261
11317.52 291
11318.53 323
11319.53 249
11320.54 244
11321.54 264
11322.55 247
11323.55 228
11324.56 216
11325.56 203
11326.57 222
11327.57 179
11328.58 210
11329.58 210
11330.59 149
11331.59 186
11332.60 217
11333.60 168
11334.61 173
11335.61 170
11336.62 178
11337.63 182
11338.63 189
11339.64 167
11340.64 178
11341.65 181
11342.65 191
11343.66 162
11344.67 189
11345.67 180
11346.68 161
11347.68 165
11348.69 170
11349.70 165
11350.70 147
11351.71 209
11352.71 177
11353.72 160
11354.73 143
11355.73 172
11356.74 171
11357.75 188
11358.75 180
11359.76 177
11360.77 184
11361.77 172
11362.78 158
11363.79 167
11364.79 170
11365.80 154
11366.81 166
11367.81 175
11368.82 203
11369.83 149
11370.83 159
11371.84 165
11372.85 182
11373.86 148
11374.86 143
11375.87 148
11376.88 191
11377.89 178
11378.89 169
11379.90 196
11380.91 189
11381.92 189
11382.92 154
11383.93 172
11384.94 182
11385.95 154
11386.95 173
11387.96 182
11388.97 180
11389.98 196
11390.99 185
11391.99 163
11393.00 184
11394.01 174
11395.02 210
11396.03 171
11397.03 170
11398.04 152
11399.05 171
11400.06 150
11401.07 166
11402.08 167
11403.08 177
11404.09 177
11405.10 189
11406.11 182
11407.12 167
11408.13 181
11409.14 172
11410.14 176
11411.15 168
11412.16 167
11413.17 150
11414.18 157
11415.19 141
11416.20 151
11417.21 178
11418.22 163
11419.23 157
11420.23 137
11421.24 175
11422.25 153
11423.26 171
11424.27 170
11425.28 183
11426.29 163
11427.30 186
11428.31 184
11429.32 138
11430.33 174
11431.34 172
11432.35 176
11433.36 186
11434.37 172
11435.38 171
11436.39 160
11437.40 161
11438.41 172
11439.42 167
11440.43 155
11441.44 165
11442.45 183
11443.46 183
11444.47 161
11445.48 141
11446.49 151
11447.50 148
11448.51 157
11449.52 154
11450.53 157
11451.54 179
11452.55 166
11453.56 157
11454.58 165
11455.59 174
11456.60 159
11457.61 183
11458.62 174
11459.63 142
11460.64 172
11461.65 164
11462.66 152
11463.67 151
11464.69 168
11465.70 174
11466.71 179
11467.72 150
11468.73 160
11469.74 162
11470.75 184
11471.77 158
11472.78 169
11473.79 152
11474.80 163
11475.81 161
11476.82 148
11477.84 138
11478.85 158
11479.86 160
11480.87 179
11481.88 161
11482.89 167
11483.91 164
11484.92 141
11485.93 181
11486.94 132
11487.96 179
11488.97 174
11489.98 162
11490.99 149
11492.00 162
11493.02 152
11494.03 183
11495.04 167
11496.06 140
11497.07 141
11498.08 148
11499.09 169
11500.11 158
11501.12 149
11502.13 127
11503.14 172
11504.16 164
11505.17 146
11506.18 145
11507.20 162
11508.21 144
11509.22 157
11510.24 155
11511.25 159
11512.26 160
11513.28 148
11514.29 158
11515.30 151
11516.32 152
11517.33 123
11518.34 176
11519.36 157
11520.37 156
11521.38 129
11522.40 157
11523.41 155
11524.43 136
11525.44 136
11526.45 181
11527.47 167
11528.48 119
11529.50 155
11530.51 163
11531.52 147
11532.54 158
11533.55 152
11534.57 156
11535.58 151
11536.60 144
11537.61 157
11538.62 157
11539.64 134
11540.65 154
11541.67 153
11542.68 164
11543.70 130
11544.71 174
11545.73 187
11546.74 167
11547.76 160
11548.77 202
11549.79 194
11550.80 178
11551.82 165
11552.83 181
11553.85 174
11554.86 140
11555.88 154
11556.89 157
11557.91 171
11558.92 144
11559.94 157
11560.95 181
11561.97 137
11562.98 148
11564.00 184
11565.02 175
11566.03 179
11567.05 189
11568.06 180
11569.08 171
11570.10 157
11571.11 174
11572.13 191
11573.14 185
11574.16 145
11575.18 157
11576.19 160
11577.21 169
11578.22 152
11579.24 175
11580.26 154
11581.27 162
11582.29 174
11583.31 190
11584.32 187
11585.34 188
11586.35 157
11587.37 178
11588.39 173
11589.40 165
11590.42 196
11591.44 185
11592.46 183
11593.47 178
11594.49 218
11595.51 167
11596.52 175
11597.54 199
11598.56 242
11599.57 201
11600.59 196
11601.61 201
11602.63 243
11603.64 246
11604.66 217
11605.68 229
11606.70 223
11607.71 259
11608.73 277
11609.75 303
11610.77 264
11611.78 294
11612.80 236
11613.82 281
11614.84 182
11615.85 233
11616.87 208
11617.89 225
11618.91 190
11619.93 165
11620.95 157
11621.96 156
11622.98 165
11624.00 179
11625.02 170
11626.04 171
11627.05 186
11628.07 172
11629.09 162
11630.11 156
11631.13 162
11632.15 182
11633.17 182
11634.18 158
11635.20 148
11636.22 170
11637.24 165
11638.26 159
11639.28 146
11640.30 185
11641.32 169
11642.34 170
11643.35 149
11644.37 174
11645.39 148
11646.41 155
11647.43 156
11648.45 134
11649.47 151
11650.49 163
11651.51 145
11652.53 148
11653.55 133
11654.57 151
11655.59 174
11656.61 153
11657.63 158
11658.65 155
11659.67 157
11660.69 121
11661.71 166
11662.73 167
11663.75 167
11664.77 157
11665.79 153
11666.81 158
11667.83 144
11668.85 150
11669.87 156
11670.89 153
11671.91 139
11672.93 138
11673.95 147
11674.97 174
11675.99 166
11677.01 144
11678.03 147
11679.05 161
11680.07 156
11681.09 158
11682.11 167
11683.13 149
11684.15 164
11685.18 155
11686.20 163
11687.22 145
11688.24 175
11689.26 167
11690.28 162
11691.30 163
11692.32 171
11693.34 166
11694.37 158
11695.39 151
11696.41 180
11697.43 184
11698.45 167
11699.47 183
11700.49 148
11701.52 162
11702.54 150
11703.56 164
11704.58 180
11705.60 160
11706.62 152
11707.65 169
11708.67 178
11709.69 185
11710.71 148
11711.73 173
11712.76 146
11713.78 177
11714.80 157
11715.82 165
11716.85 154
11717.87 145
11718.89 173
11719.91 165
11720.94 152
11721.96 148
11722.98 169
11724.00 181
11725.03 171
11726.05 158
11727.07 162
11728.09 178
11729.12 157
11730.14 165
11731.16 154
11732.19 182
11733.21 165
11734.23 168
11735.25 194
11736.28 184
11737.30 169
11738.32 199
11739.35 167
11740.37 167
11741.39 194
11742.42 160
11743.44 172
11744.46 165
11745.49 173
11746.51 165
11747.54 169
11748.56 157
11749.58 167
11750.61 164
11751.63 159
11752.65 157
11753.68 169
11754.70 157
11755.73 174
11756.75 157
11757.77 170
11758.80 154
11759.82 146
11760.85 171
11761.87 153
11762.90 178
11763.92 185
11764.94 193
11765.97 178
11766.99 169
11768.02 184
11769.04 184
11770.07 158
11771.09 177
11772.12 156
11773.14 146
11774.17 163
11775.19 187
11776.22 190
11777.24 182
11778.27 195
11779.29 177
11780.32 163
11781.34 168
11782.37 171
11783.39 168
11784.42 214
11785.44 174
11786.47 147
11787.49 165
11788.52 171
11789.54 171
11790.57 160
11791.59 175
11792.62 178
11793.65 188
11794.67 191
11795.70 172
11796.72 140
11797.75 165
11798.77 169
11799.80 182
11800.83 164
11801.85 165
11802.88 180
11803.90 197
11804.93 185
11805.96 177
11806.98 173
11808.01 166
11809.04 211
11810.06 183
11811.09 168
11812.12 172
11813.14 210
11814.17 190
11815.20 198
11816.22 159
11817.25 162
11818.28 185
11819.30 200
11820.33 203
11821.36 202
11822.38 179
11823.41 167
11824.44 165
11825.46 176
11826.49 186
11827.52 197
11828.54 191
11829.57 178
11830.60 184
11831.63 182
11832.65 196
11833.68 203
11834.71 191
11835.74 177
11836.76 177
11837.79 187
11838.82 192
11839.85 193
11840.87 176
11841.90 210
11842.93 213
11843.96 197
11844.99 193
11846.01 211
11847.04 215
11848.07 206
11849.10 217
11850.13 213
11851.15 176
11852.18 174
11853.21 213
11854.24 219
11855.27 206
11856.30 211
11857.32 202
11858.35 221
11859.38 226
11860.41 193
11861.44 203
11862.47 220
11863.50 209
11864.52 213
11865.55 226
11866.58 220
11867.61 211
11868.64 234
11869.67 197
11870.70 232
11871.73 238
11872.76 233
11873.79 251
11874.81 232
11875.84 241
11876.87 226
11877.90 256
11878.93 265
11879.96 258
11880.99 212
11882.02 231
11883.05 249
11884.08 232
11885.11 248
11886.14 270
11887.17 300
11888.20 298
11889.23 291
11890.26 253
11891.29 255
11892.32 343
11893.35 315
11894.38 285
11895.41 302
11896.44 303
11897.47 281
11898.50 291
11899.53 279
11900.56 317
11901.59 306
11902.62 344
11903.65 345
11904.68 345
11905.71 423
11906.74 393
11907.77 414
11908.80 395
11909.83 377
11910.86 429
11911.90 420
11912.93 363
11913.96 331
11914.99 344
11916.02 374
11917.05 355
11918.08 320
11919.11 339
11920.14 341
11921.17 357
11922.21 311
11923.24 327
11924.27 342
11925.30 336
11926.33 301
11927.36 290
11928.39 345
11929.43 354
11930.46 361
11931.49 440
11932.52 463
11933.55 473
11934.58 534
11935.62 563
11936.65 599
11937.68 576
11938.71 587
11939.74 551
11940.78 557
11941.81 535
11942.84 458
11943.87 420
11944.90 383
11945.94 409
11946.97 318
11948.00 285
11949.03 308
11950.07 294
11951.10 265
11952.13 305
11953.16 248
11954.20 280
11955.23 265
11956.26 254
11957.29 266
11958.33 278
11959.36 259
11960.39 254
11961.43 241
11962.46 244
11963.49 271
11964.53 247
11965.56 258
11966.59 237
11967.62 271
11968.66 254
11969.69 286
11970.72 241
11971.76 243
11972.79 255
11973.83 265
11974.86 251
11975.89 277
11976.93 257
11977.96 239
11978.99 244
11980.03 224
11981.06 257
11982.09 237
11983.13 270
11984.16 253
11985.20 232
11986.23 242
11987.26 223
11988.30 238
11989.33 263
11990.37 218
11991.40 215
11992.44 237
11993.47 255
11994.50 219
11995.54 210
11996.57 212
11997.61 252
11998.64 253
11999.68 258
12000.71 262
12001.75 257
12002.78 281
12003.82 256
12004.85 270
12005.89 251
12006.92 269
12007.96 264
12008.99 269
12010.03 235
12011.06 260
12012.10 275
12013.13 262
12014.17 300
12015.20 289
12016.24 265
12017.27 256
12018.31 286
12019.34 309
12020.38 303
12021.41 311
12022.45 303
12023.49 298
12024.52 307
12025.56 278
12026.59 310
12027.63 325
12028.66 280
12029.70 298
12030.74 328
12031.77 361
12032.81 281
12033.84 256
12034.88 280
12035.92 297
12036.95 277
12037.99 269
12039.03 265
12040.06 274
12041.10 317
12042.13 311
12043.17 341
12044.21 326
12045.24 315
12046.28 298
12047.32 303
12048.35 269
12049.39 330
12050.43 314
12051.46 307
12052.50 312
12053.54 296
12054.58 328
12055.61 319
12056.65 314
12057.69 302
12058.72 332
12059.76 324
12060.80 330
12061.84 378
12062.87 398
12063.91 393
12064.95 375
12065.98 373
12067.02 396
12068.06 375
12069.10 358
12070.14 351
12071.17 353
12072.21 366
12073.25 342
12074.29 371
12075.32 389
12076.36 383
12077.40 378
12078.44 397
12079.48 376
12080.51 356
12081.55 375
12082.59 380
12083.63 391
12084.67 360
12085.71 349
12086.74 365
12087.78 347
12088.82 366
12089.86 378
12090.90 389
12091.94 412
12092.97 394
12094.01 410
12095.05 405
12096.09 418
12097.13 450
12098.17 489
12099.21 460
12100.25 494
12101.29 486
12102.32 512
12103.36 519
12104.40 585
12105.44 670
12106.48 673
12107.52 715
12108.56 680
12109.60 758
12110.64 818
12111.68 752
12112.72 661
12113.76 621
12114.80 559
12115.84 587
12116.88 521
12117.92 470
12118.96 438
12120.00 386
12121.04 369
12122.07 349
12123.11 340
12124.15 295
12125.19 325
12126.23 273
12127.28 266
12128.32 283
12129.36 256
12130.40 272
12131.44 273
12132.48 258
12133.52 258
12134.56 266
12135.60 259
12136.64 252
12137.68 238
12138.72 240
12139.76 249
12140.80 250
12141.84 232
12142.88 235
12143.92 233
12144.96 261
12146.00 276
12147.05 223
12148.09 225
12149.13 255
12150.17 251
12151.21 231
12152.25 235
12153.29 228
12154.33 250
12155.38 239
12156.42 220
12157.46 221
12158.50 222
12159.54 234
12160.58 214
12161.62 196
12162.67 200
12163.71 195
12164.75 228
12165.79 227
12166.83 225
12167.87 235
12168.92 226
12169.96 229
12171.00 221
12172.04 205
12173.08 211
12174.13 240
12175.17 230
12176.21 230
12177.25 236
12178.30 232
12179.34 245
12180.38 201
12181.42 238
12182.47 239
12183.51 229
12184.55 235
12185.59 232
12186.64 256
12187.68 240
12188.72 211
12189.76 257
12190.81 238
12191.85 209
12192.89 234
12193.94 241
12194.98 253
12196.02 221
12197.06 228
12198.11 252
12199.15 226
12200.19 230
12201.24 214
12202.28 258
12203.32 236
12204.37 221
12205.41 216
12206.45 226
12207.50 250
12208.54 233
12209.59 234
12210.63 203
12211.67 230
12212.72 265
12213.76 231
12214.80 212
12215.85 213
12216.89 240
12217.94 239
12218.98 220
12220.02 209
12221.07 218
12222.11 241
12223.16 272
12224.20 257
12225.25 199
12226.29 208
12227.33 224
12228.38 234
12229.42 240
12230.47 216
12231.51 199
12232.56 200
12233.60 209
12234.65 213
12235.69 194
12236.74 210
12237.78 211
12238.83 212
12239.87 201
12240.92 212
12241.96 215
12243.01 238
12244.05 196
12245.10 188
12246.14 185
12247.19 252
12248.23 212
12249.28 211
12250.32 179
12251.37 207
12252.41 227
12253.46 201
12254.50 201
12255.55 216
12256.60 192
12257.64 185
12258.69 228
12259.73 187
12260.78 192
12261.82 184
12262.87 177
12263.92 197
12264.96 202
12266.01 208
12267.05 186
12268.10 197
12269.15 201
12270.19 214
12271.24 191
12272.29 204
12273.33 177
12274.38 185
12275.43 220
12276.47 183
12277.52 189
12278.57 209
12279.61 217
12280.66 223
12281.71 212
12282.75 180
12283.80 170
12284.85 172
12285.89 200
12286.94 187
12287.99 187
12289.03 185
12290.08 201
12291.13 197
12292.18 172
12293.22 172
12294.27 161
12295.32 173
12296.36 169
12297.41 186
12298.46 194
12299.51 170
12300.55 155
12301.60 159
12302.65 187
12303.70 191
12304.74 165
12305.79 168
12306.84 199
12307.89 183
12308.94 173
12309.98 180
12311.03 188
12312.08 204
12313.13 188
12314.18 208
12315.22 183
12316.27 167
12317.32 169
12318.37 164
12319.42 186
12320.47 200
12321.51 187
12322.56 198
12323.61 165
12324.66 169
12325.71 172
12326.76 194
12327.81 161
12328.85 173
12329.90 165
12330.95 164
12332.00 176
12333.05 187
12334.10 149
12335.15 157
12336.20 221
12337.25 232
12338.30 178
12339.34 166
12340.39 189
12341.44 182
12342.49 170
12343.54 167
12344.59 178
12345.64 165
12346.69 151
12347.74 170
12348.79 162
12349.84 173
12350.89 165
12351.94 182
12352.99 187
12354.04 163
12355.09 186
12356.14 179
12357.19 189
12358.24 180
12359.29 164
12360.34 192
12361.39 181
12362.44 181
12363.49 186
12364.54 152
12365.59 178
12366.64 184
12367.69 181
12368.74 161
12369.79 180
12370.84 189
12371.89 201
12372.94 182
12373.99 194
12375.04 187
12376.09 182
12377.15 187
12378.20 151
12379.25 183
12380.30 220
12381.35 200
12382.40 180
12383.45 177
12384.50 172
12385.55 171
12386.60 195
12387.66 198
12388.71 184
12389.76 182
12390.81 210
12391.86 173
12392.91 177
12393.96 173
12395.02 168
12396.07 205
12397.12 152
12398.17 169
12399.22 189
12400.27 166
12401.33 175
12402.38 179
12403.43 167
12404.48 209
12405.53 179
12406.59 181
12407.64 206
12408.69 173
12409.74 162
12410.80 195
12411.85 195
12412.90 204
12413.95 202
12415.00 197
12416.06 177
12417.11 152
12418.16 176
12419.21 192
12420.27 180
12421.32 204
12422.37 197
12423.43 198
12424.48 176
12425.53 164
12426.58 193
12427.64 193
12428.69 194
12429.74 188
12430.80 194
12431.85 191
12432.90 206
12433.96 207
12435.01 227
12436.06 220
12437.12 208
12438.17 222
12439.22 227
12440.28 199
12441.33 182
12442.38 190
12443.44 203
12444.49 207
12445.54 208
12446.60 215
12447.65 194
12448.71 199
12449.76 190
12450.81 235
12451.87 185
12452.92 187
12453.98 226
12455.03 225
12456.08 226
12457.14 207
12458.19 219
12459.25 250
12460.30 255
12461.36 248
12462.41 237
12463.46 257
12464.52 249
12465.57 237
12466.63 250
12467.68 226
12468.74 251
12469.79 270
12470.85 256
12471.90 274
12472.96 298
12474.01 307
12475.07 293
12476.12 302
12477.18 343
12478.23 425
12479.29 468
12480.34 495
12481.40 505
12482.45 545
12483.51 479
12484.56 551
12485.62 527
12486.67 495
12487.73 441
12488.79 413
12489.84 353
12490.90 320
12491.95 318
12493.01 330
12494.06 278
12495.12 245
12496.18 240
12497.23 250
12498.29 272
12499.34 232
12500.40 243
12501.46 234
12502.51 220
12503.57 219
12504.62 255
12505.68 208
12506.74 202
12507.79 218
12508.85 217
12509.91 199
12510.96 209
12512.02 212
12513.08 259
12514.13 226
12515.19 207
12516.25 211
12517.30 216
12518.36 207
12519.42 215
12520.47 226
12521.53 217
12522.59 212
12523.64 194
12524.70 232
12525.76 229
12526.82 201
12527.87 214
12528.93 205
12529.99 203
12531.04 207
12532.10 222
12533.16 210
12534.22 210
12535.27 203
12536.33 252
12537.39 238
12538.45 197
12539.50 184
12540.56 217
12541.62 221
12542.68 215
12543.74 229
12544.79 194
12545.85 209
12546.91 199
12547.97 200
12549.03 197
12550.08 228
12551.14 224
12552.20 261
12553.26 262
12554.32 226
12555.38 243
12556.43 237
12557.49 286
12558.55 293
12559.61 301
12560.67 317
12561.73 311
12562.79 332
12563.84 354
12564.90 354
12565.96 356
12567.02 296
12568.08 286
12569.14 330
12570.20 307
12571.26 284
12572.32 259
12573.37 245
12574.43 251
12575.49 242
12576.55 221
12577.61 258
12578.67 249
12579.73 213
12580.79 233
12581.85 242
12582.91 219
12583.97 217
12585.03 238
12586.09 223
12587.15 235
12588.21 207
12589.27 220
12590.33 213
12591.39 219
12592.45 207
12593.51 211
12594.57 192
12595.63 221
12596.69 231
12597.75 233
12598.81 240
12599.87 232
12600.93 240
12601.99 232
12603.05 218
12604.11 237
12605.17 208
12606.23 234
12607.29 211
12608.35 194
12609.41 206
12610.47 183
12611.53 206
12612.59 204
12613.66 187
12614.72 190
12615.78 222
12616.84 199
12617.90 189
12618.96 201
12620.02 183
12621.08 230
12622.14 215
12623.20 235
12624.27 209
12625.33 243
12626.39 253
12627.45 259
12628.51 214
12629.57 202
12630.63 224
12631.70 236
12632.76 233
12633.82 217
12634.88 223
12635.94 215
12637.00 215
12638.07 227
12639.13 229
12640.19 200
12641.25 208
12642.31 210
12643.38 242
12644.44 208
12645.50 213
12646.56 217
12647.63 232
12648.69 174
12649.75 188
12650.81 211
12651.88 223
12652.94 197
12654.00 172
12655.06 192
12656.13 205
12657.19 211
12658.25 211
12659.31 201
12660.38 202
12661.44 218
12662.50 178
12663.57 222
12664.63 207
12665.69 214
12666.75 241
12667.82 206
12668.88 210
12669.94 233
12671.01 245
12672.07 204
12673.13 201
12674.20 197
12675.26 216
12676.32 208
12677.39 203
12678.45 169
12679.51 197
12680.58 226
12681.64 235
12682.71 215
12683.77 198
12684.83 210
12685.90 222
12686.96 196
12688.03 206
12689.09 211
12690.15 209
12691.22 234
12692.28 219
12693.35 231
12694.41 272
12695.47 240
12696.54 243
12697.60 249
12698.67 251
12699.73 266
12700.80 276
12701.86 266
12702.93 264
12703.99 269
12705.05 305
12706.12 312
12707.18 312
12708.25 313
12709.31 330
12710.38 331
12711.44 353
12712.51 283
12713.57 298
12714.64 287
12715.70 261
12716.77 269
12717.83 264
12718.90 223
12719.96 216
12721.03 245
12722.10 237
12723.16 236
12724.23 246
12725.29 253
12726.36 215
12727.42 241
12728.49 250
12729.55 240
12730.62 255
12731.69 254
12732.75 270
12733.82 229
12734.88 230
12735.95 220
12737.02 241
12738.08 217
12739.15 211
12740.21 210
12741.28 228
12742.35 231
12743.41 219
12744.48 233
12745.55 229
12746.61 243
12747.68 247
12748.75 215
12749.81 208
12750.88 208
12751.95 217
12753.01 229
12754.08 209
12755.15 186
12756.21 193
12757.28 209
12758.35 176
12759.41 193
12760.48 194
12761.55 154
12762.61 190
12763.68 216
12764.75 183
12765.82 178
12766.88 179
12767.95 179
12769.02 167
12770.09 172
12771.15 181
12772.22 167
12773.29 155
12774.36 151
12775.42 167
12776.49 208
12777.56 179
12778.63 177
12779.69 187
12780.76 208
12781.83 163
12782.90 172
12783.97 177
12785.03 162
12786.10 175
12787.17 169
12788.24 176
12789.31 178
12790.37 152
12791.44 204
12792.51 191
12793.58 162
12794.65 173
12795.72 168
12796.79 183
12797.85 180
12798.92 148
12799.99 173
12801.06 174
12802.13 195
12803.20 168
12804.27 172
12805.34 167
12806.40 164
12807.47 186
12808.54 175
12809.61 167
12810.68 189
12811.75 198
12812.82 182
12813.89 172
12814.96 194
12816.03 194
12817.10 178
12818.17 202
12819.23 159
12820.30 181
12821.37 198
12822.44 215
12823.51 186
12824.58 196
12825.65 173
12826.72 160
12827.79 180
12828.86 162
12829.93 153
12831.00 168
12832.07 190
12833.14 200
12834.21 162
12835.28 161
12836.35 165
12837.42 162
12838.49 143
12839.56 183
12840.63 166
12841.70 150
12842.77 159
12843.85 193
12844.92 147
12845.99 180
12847.06 174
12848.13 152
12849.20 167
12850.27 143
12851.34 160
12852.41 160
12853.48 152
12854.55 150
12855.62 159
12856.69 168
12857.77 178
12858.84 178
12859.91 188
12860.98 170
12862.05 147
12863.12 185
12864.19 182
12865.26 159
12866.34 143
12867.41 145
12868.48 143
12869.55 159
12870.62 180
12871.69 178
12872.77 144
12873.84 161
12874.91 172
12875.98 151
12877.05 153
12878.12 153
12879.20 161
12880.27 139
12881.34 153
12882.41 164
12883.49 162
12884.56 145
12885.63 129
12886.70 145
12887.77 153
12888.85 152
12889.92 169
12890.99 181
12892.06 162
12893.14 145
12894.21 148
12895.28 160
12896.35 148
12897.43 133
12898.50 153
12899.57 161
12900.65 149
12901.72 144
12902.79 137
12903.86 153
12904.94 160
12906.01 150
12907.08 157
12908.16 160
12909.23 145
12910.30 153
12911.38 141
12912.45 125
12913.52 170
12914.60 145
12915.67 156
12916.74 153
12917.82 139
12918.89 136
12919.97 178
12921.04 157
12922.11 163
12923.19 138
12924.26 144
12925.33 123
12926.41 123
12927.48 135
12928.56 149
12929.63 153
12930.70 142
12931.78 155
12932.85 129
12933.93 141
12935.00 157
12936.08 152
12937.15 151
12938.23 147
12939.30 149
12940.37 149
12941.45 136
12942.52 119
12943.60 155
12944.67 149
12945.75 130
12946.82 159
12947.90 164
12948.97 136
12950.05 117
12951.12 145
12952.20 160
12953.27 130
12954.35 163
12955.42 160
12956.50 151
12957.57 141
12958.65 145
12959.72 156
12960.80 140
12961.87 136
12962.95 136
12964.03 137
12965.10 146
12966.18 153
12967.25 134
12968.33 149
12969.40 121
12970.48 133
12971.56 150
12972.63 159
12973.71 128
12974.78 159
12975.86 145
12976.93 123
12978.01 172
12979.09 172
12980.16 131
12981.24 133
12982.32 150
12983.39 154
12984.47 143
12985.55 136
12986.62 134
12987.70 155
12988.77 135
12989.85 145
12990.93 169
12992.00 154
12993.08 165
12994.16 173
12995.23 143
12996.31 157
12997.39 127
12998.47 151
12999.54 172
13000.62 173
13001.70 141
13002.77 134
13003.85 139
13004.93 164
13006.01 152
13007.08 141
13008.16 161
13009.24 155
13010.31 137
13011.39 160
13012.47 145
13013.55 158
13014.63 157
13015.70 154
13016.78 154
13017.86 146
13018.94 159
13020.01 174
13021.09 155
13022.17 152
13023.25 160
13024.33 159
13025.40 170
13026.48 168
13027.56 167
13028.64 193
13029.72 147
13030.79 138
13031.87 176
13032.95 164
13034.03 141
13035.11 168
13036.19 179
13037.27 182
13038.34 145
13039.42 150
13040.50 152
13041.58 142
13042.66 152
13043.74 157
13044.82 171
13045.90 160
13046.97 160
13048.05 168
13049.13 154
13050.21 149
13051.29 180
13052.37 143
13053.45 172
13054.53 169
13055.61 159
13056.69 151
13057.77 159
13058.85 195
13059.93 183
13061.01 182
13062.09 152
13063.16 173
13064.24 184
13065.32 163
13066.40 141
13067.48 160
13068.56 173
13069.64 163
13070.72 144
13071.80 165
13072.88 133
13073.96 139
13075.04 132
13076.12 153
13077.20 163
13078.28 166
13079.36 153
13080.45 159
13081.53 144
13082.61 130
13083.69 181
13084.77 169
13085.85 174
13086.93 164
13088.01 156
13089.09 155
13090.17 135
13091.25 158
13092.33 151
13093.41 164
13094.49 138
13095.57 161
13096.66 153
13097.74 153
13098.82 149
13099.90 164
13100.98 137
13102.06 147
13103.14 155
13104.22 161
13105.31 129
13106.39 145
13107.47 147
13108.55 131
13109.63 166
13110.71 144
13111.79 136
13112.88 130
13113.96 142
13115.04 130
13116.12 159
13117.20 140
13118.29 162
13119.37 141
13120.45 130
13121.53 122
13122.61 150
13123.70 169
13124.78 145
13125.86 135
13126.94 134
13128.03 150
13129.11 143
13130.19 141
13131.27 154
13132.35 146
13133.44 173
13134.52 169
13135.60 181
13136.69 159
13137.77 169
13138.85 176
13139.93 183
13141.02 165
13142.10 146
13143.18 151
13144.27 161
13145.35 158
13146.43 148
13147.51 159
13148.60 155
13149.68 167
13150.76 164
13151.85 156
13152.93 143
13154.01 152
13155.10 152
13156.18 164
13157.26 160
13158.35 177
13159.43 158
13160.52 166
13161.60 146
13162.68 164
13163.77 154
13164.85 167
13165.93 172
13167.02 177
13168.10 153
13169.19 164
13170.27 159
13171.35 178
13172.44 165
13173.52 166
13174.61 156
13175.69 160
13176.78 164
13177.86 170
13178.94 155
13180.03 164
13181.11 155
13182.20 139
13183.28 160
13184.37 176
13185.45 184
13186.54 185
13187.62 183
13188.71 185
13189.79 167
13190.88 178
13191.96 198
13193.05 175
13194.13 176
13195.22 177
13196.30 187
13197.39 177
13198.47 176
13199.56 154
13200.64 189
13201.73 189
13202.81 187
13203.90 178
13204.98 182
13206.07 182
13207.16 185
13208.24 163
13209.33 167
13210.41 187
13211.50 176
13212.58 166
13213.67 197
13214.76 162
13215.84 178
13216.93 175
13218.01 183
13219.10 184
13220.19 169
13221.27 191
13222.36 177
13223.45 183
13224.53 177
13225.62 184
13226.70 171
13227.79 198
13228.88 175
13229.96 190
13231.05 174
13232.14 202
13233.22 184
13234.31 199
13235.40 154
13236.48 184
13237.57 192
13238.66 172
13239.74 185
13240.83 193
13241.92 176
13243.01 190
13244.09 195
13245.18 198
13246.27 193
13247.35 204
13248.44 178
13249.53 210
13250.62 186
13251.70 194
13252.79 178
13253.88 203
13254.97 196
13256.05 189
13257.14 197
13258.23 188
13259.32 208
13260.40 210
13261.49 178
13262.58 177
13263.67 181
13264.76 196
13265.84 187
13266.93 209
13268.02 168
13269.11 194
13270.20 187
13271.29 194
13272.37 194
13273.46 230
13274.55 238
13275.64 221
13276.73 235
13277.82 205
13278.90 209
13279.99 187
13281.08 218
13282.17 217
13283.26 205
13284.35 243
13285.44 223
13286.53 239
13287.61 209
13288.70 227
13289.79 233
13290.88 210
13291.97 222
13293.06 257
13294.15 260
13295.24 223
13296.33 209
13297.42 243
13298.51 229
13299.60 260
13300.68 244
13301.77 264
13302.86 241
13303.95 251
13305.04 277
13306.13 285
13307.22 275
13308.31 261
13309.40 286
13310.49 258
13311.58 315
13312.67 277
13313.76 292
13314.85 316
13315.94 310
13317.03 288
13318.12 277
13319.21 293
13320.30 302
13321.39 281
13322.48 286
13323.57 283
13324.66 270
13325.75 284
13326.84 243
13327.94 260
13329.03 274
13330.12 281
13331.21 278
13332.30 265
13333.39 262
13334.48 297
13335.57 289
13336.66 276
13337.75 299
13338.84 269
13339.93 294
13341.03 270
13342.12 297
13343.21 269
13344.30 295
13345.39 279
13346.48 298
13347.57 287
13348.66 272
13349.76 284
13350.85 265
13351.94 300
13353.03 334
13354.12 357
13355.21 319
13356.31 323
13357.40 283
13358.49 315
13359.58 330
13360.67 324
13361.76 290
13362.86 318
13363.95 324
13365.04 348
13366.13 348
13367.23 371
13368.32 391
13369.41 353
13370.50 391
13371.59 375
13372.69 390
13373.78 387
13374.87 418
13375.96 412
13377.06 436
13378.15 391
13379.24 382
13380.34 387
13381.43 385
13382.52 325
13383.61 302
13384.71 276
13385.80 292
13386.89 317
13387.99 256
13389.08 259
13390.17 283
13391.26 293
13392.36 258
13393.45 255
13394.54 236
13395.64 265
13396.73 254
13397.82 243
13398.92 239
13400.01 272
13401.11 264
13402.20 254
13403.29 248
13404.39 241
13405.48 234
13406.57 235
13407.67 240
13408.76 247
13409.86 230
13410.95 259
13412.04 288
13413.14 243
13414.23 249
13415.33 260
13416.42 263
13417.51 238
13418.61 251
13419.70 229
13420.80 222
13421.89 212
13422.99 232
13424.08 244
13425.17 252
13426.27 220
13427.36 267
13428.46 277
13429.55 242
13430.65 249
13431.74 244
13432.84 264
13433.93 220
13435.03 265
13436.12 282
13437.22 248
13438.31 235
13439.41 271
13440.50 290
13441.60 241
13442.69 227
13443.79 250
13444.88 272
13445.98 246
13447.08 230
13448.17 256
13449.27 267
13450.36 251
13451.46 280
13452.55 274
13453.65 266
13454.74 240
13455.84 278
13456.94 293
13458.03 286
13459.13 281
13460.22 265
13461.32 296
13462.42 306
13463.51 310
13464.61 290
13465.70 315
13466.80 317
13467.90 322
13468.99 306
13470.09 298
13471.19 322
13472.28 335
13473.38 315
13474.48 269
13475.57 302
13476.67 326
13477.77 337
13478.86 287
13479.96 309
13481.06 296
13482.15 343
13483.25 308
13484.35 327
13485.44 311
13486.54 327
13487.64 309
13488.74 340
13489.83 344
13490.93 299
13492.03 313
13493.12 350
13494.22 351
13495.32 309
13496.42 337
13497.51 333
13498.61 381
13499.71 358
13500.81 376
13501.90 397
13503.00 343
13504.10 398
13505.20 446
13506.30 420
13507.39 423
13508.49 451
13509.59 461
13510.69 433
13511.79 392
13512.88 419
13513.98 401
13515.08 394
13516.18 414
13517.28 375
13518.38 327
13519.47 308
13520.57 326
13521.67 322
13522.77 313
13523.87 293
13524.97 285
13526.07 268
13527.16 263
13528.26 251
13529.36 289
13530.46 277
13531.56 280
13532.66 205
13533.76 246
13534.86 270
13535.96 269
13537.05 216
13538.15 259
13539.25 232
13540.35 221
13541.45 241
13542.55 232
13543.65 223
13544.75 226
13545.85 238
13546.95 225
13548.05 219
13549.15 217
13550.25 246
13551.35 227
13552.45 236
13553.55 208
13554.65 222
13555.75 217
13556.85 210
13557.95 204
13559.05 199
13560.15 206
13561.25 211
13562.35 214
13563.45 194
13564.55 179
13565.65 192
13566.75 223
13567.85 194
13568.95 234
13570.05 220
13571.15 234
13572.25 207
13573.35 207
13574.45 211
13575.55 195
13576.65 230
13577.75 186
13578.85 242
13579.95 195
13581.06 212
13582.16 200
13583.26 210
13584.36 208
13585.46 199
13586.56 206
13587.66 201
13588.76 194
13589.86 200
13590.97 208
13592.07 202
13593.17 193
13594.27 220
13595.37 227
13596.47 223
13597.57 206
13598.68 194
13599.78 201
13600.88 204
13601.98 212
13603.08 219
13604.19 197
13605.29 209
13606.39 218
13607.49 229
13608.59 169
13609.70 195
13610.80 193
13611.90 222
13613.00 192
13614.10 191
13615.21 192
13616.31 196
13617.41 205
13618.51 192
13619.62 195
13620.72 197
13621.82 217
13622.92 194
13624.03 188
13625.13 202
13626.23 198
13627.33 201
13628.44 214
13629.54 211
13630.64 216
13631.75 208
13632.85 202
13633.95 174
13635.06 192
13636.16 190
13637.26 185
13638.36 203
13639.47 216
13640.57 209
13641.67 191
13642.78 198
13643.88 204
13644.99 204
13646.09 220
13647.19 188
13648.30 170
13649.40 219
13650.50 195
13651.61 184
13652.71 206
13653.81 184
13654.92 223
13656.02 197
13657.13 211
13658.23 214
13659.33 225
13660.44 194
13661.54 182
13662.65 181
13663.75 197
13664.86 172
13665.96 197
13667.06 202
13668.17 193
13669.27 179
13670.38 209
13671.48 168
13672.59 181
13673.69 187
13674.80 201
13675.90 209
13677.01 201
13678.11 213
13679.22 202
13680.32 200
13681.43 207
13682.53 219
13683.64 197
13684.74 192
13685.85 208
13686.95 196
13688.06 193
13689.16 198
13690.27 184
13691.37 183
13692.48 196
13693.58 194
13694.69 193
13695.79 186
13696.90 190
13698.01 213
13699.11 205
13700.22 185
13701.32 218
13702.43 215
13703.54 217
13704.64 217
13705.75 229
13706.85 221
13707.96 201
13709.07 209
13710.17 202
13711.28 198
13712.38 215
13713.49 226
13714.60 252
13715.70 220
13716.81 203
13717.92 209
13719.02 234
13720.13 222
13721.24 224
13722.34 213
13723.45 235
13724.56 246
13725.66 230
13726.77 235
13727.88 261
13728.98 229
13730.09 248
13731.20 255
13732.30 243
13733.41 260
13734.52 283
13735.63 305
13736.73 304
13737.84 267
13738.95 280
13740.05 300
13741.16 281
13742.27 246
13743.38 265
13744.48 323
13745.59 305
13746.70 289
13747.81 299
13748.91 301
13750.02 306
13751.13 300
13752.24 316
13753.35 294
13754.45 285
13755.56 326
13756.67 329
13757.78 283
13758.89 310
13759.99 304
13761.10 278
13762.21 336
13763.32 328
13764.43 324
13765.54 334
13766.64 360
13767.75 349
13768.86 348
13769.97 364
13771.08 427
13772.19 440
13773.30 439
13774.40 464
13775.51 514
13776.62 547
13777.73 604
13778.84 534
13779.95 614
13781.06 654
13782.17 576
13783.28 574
13784.39 496
13785.49 469
13786.60 440
13787.71 451
13788.82 405
13789.93 394
13791.04 336
13792.15 337
13793.26 329
13794.37 293
13795.48 254
13796.59 271
13797.70 272
13798.81 254
13799.92 274
13801.03 253
13802.14 260
13803.25 286
13804.36 238
13805.47 232
13806.58 232
13807.69 221
13808.80 255
13809.91 237
13811.02 233
13812.13 239
13813.24 236
13814.35 222
13815.46 226
13816.57 245
13817.68 265
13818.79 221
13819.90 209
13821.01 257
13822.12 213
13823.23 232
13824.34 242
13825.46 218
13826.57 218
13827.68 229
13828.79 213
13829.90 232
13831.01 197
13832.12 206
13833.23 206
13834.34 226
13835.45 203
13836.57 205
13837.68 215
13838.79 213
13839.90 194
13841.01 193
13842.12 194
13843.23 205
13844.35 192
13845.46 182
13846.57 216
13847.68 191
13848.79 212
13849.90 247
13851.02 203
13852.13 207
13853.24 206
13854.35 223
13855.46 245
13856.58 217
13857.69 216
13858.80 212
13859.91 201
13861.02 219
13862.14 208
13863.25 197
13864.36 209
13865.47 203
13866.59 250
13867.70 216
13868.81 196
13869.92 233
13871.04 225
13872.15 220
13873.26 223
13874.38 220
13875.49 237
13876.60 213
13877.71 211
13878.83 230
13879.94 239
13881.05 195
13882.17 244
13883.28 262
13884.39 245
13885.51 222
13886.62 190
13887.73 205
13888.85 208
13889.96 216
13891.07 247
13892.19 263
13893.30 223
13894.41 234
13895.53 239
13896.64 212
13897.75 235
13898.87 215
13899.98 231
13901.10 262
13902.21 202
13903.32 231
13904.44 215
13905.55 240
13906.67 230
13907.78 229
13908.89 216
13910.01 192
13911.12 209
13912.24 213
13913.35 195
13914.47 168
13915.58 187
13916.69 217
13917.81 177
13918.92 205
13920.04 234
13921.15 228
13922.27 200
13923.38 203
13924.50 203
13925.61 183
13926.73 166
13927.84 192
13928.96 201
13930.07 175
13931.19 152
13932.30 216
13933.42 202
13934.53 200
13935.65 169
13936.76 184
13937.88 206
13938.99 201
13940.11 183
13941.22 170
13942.34 189
13943.45 163
13944.57 200
13945.69 198
13946.80 203
13947.92 204
13949.03 230
13950.15 205
13951.27 197
13952.38 181
13953.50 179
13954.61 191
13955.73 203
13956.85 201
13957.96 200
13959.08 198
13960.19 179
13961.31 184
13962.43 179
13963.54 181
13964.66 203
13965.78 210
13966.89 191
13968.01 203
13969.13 179
13970.24 186
13971.36 169
13972.48 178
13973.59 189
13974.71 229
13975.83 198
13976.94 152
13978.06 222
13979.18 181
13980.29 174
13981.41 170
13982.53 186
13983.64 156
13984.76 178
13985.88 173
13987.00 172
13988.11 164
13989.23 197
13990.35 195
13991.47 175
13992.58 170
13993.70 170
13994.82 164
13995.94 201
13997.05 180
13998.17 162
13999.29 168
14000.41 180
14001.53 202
14002.64 159
14003.76 185
14004.88 174
14006.00 189
14007.12 167
14008.23 193
14009.35 160
14010.47 160
14011.59 191
14012.71 185
14013.83 157
14014.94 153
14016.06 193
14017.18 190
14018.30 149
14019.42 173
14020.54 178
14021.66 183
14022.77 181
14023.89 154
14025.01 155
14026.13 157
14027.25 158
14028.37 172
14029.49 155
14030.61 162
14031.73 174
14032.84 175
14033.96 196
14035.08 190
14036.20 141
14037.32 188
14038.44 182
14039.56 172
14040.68 179
14041.80 181
14042.92 177
14044.04 164
14045.16 169
14046.28 182
14047.40 182
14048.52 170
14049.64 188
14050.76 202
14051.88 193
14053.00 154
14054.12 189
14055.24 175
14056.36 189
14057.48 198
14058.60 198
14059.72 199
14060.84 175
14061.96 200
14063.08 199
14064.20 211
14065.32 178
14066.44 211
14067.56 224
14068.68 179
14069.80 185
14070.92 218
14072.04 166
14073.16 182
14074.28 170
14075.40 189
14076.53 195
14077.65 210
14078.77 220
14079.89 229
14081.01 220
14082.13 230
14083.25 224
14084.37 244
14085.49 209
14086.62 218
14087.74 226
14088.86 206
14089.98 229
14091.10 229
14092.22 232
14093.34 232
14094.47 232
14095.59 186
14096.71 219
14097.83 250
14098.95 249
14100.07 273
14101.20 252
14102.32 264
14103.44 265
14104.56 253
14105.68 260
14106.81 260
14107.93 246
14109.05 262
14110.17 267
14111.30 258
14112.42 205
14113.54 224
14114.66 220
14115.78 202
14116.91 229
14118.03 214
14119.15 230
14120.28 181
14121.40 170
14122.52 160
14123.64 189
14124.77 200
14125.89 206
14127.01 199
14128.13 174
14129.26 187
14130.38 172
14131.50 191
14132.63 215
14133.75 178
14134.87 172
14136.00 183
14137.12 165
14138.24 175
14139.37 192
14140.49 192
14141.61 180
14142.74 162
14143.86 172
14144.98 165
14146.11 146
14147.23 184
14148.36 189
14149.48 165
14150.60 176
14151.73 162
14152.85 189
14153.98 194
14155.10 163
14156.22 175
14157.35 176
14158.47 164
14159.60 149
14160.72 179
14161.84 163
14162.97 154
14164.09 181
14165.22 170
14166.34 179
14167.47 156
14168.59 159
14169.72 152
14170.84 150
14171.96 164
14173.09 165
14174.21 151
14175.34 155
14176.46 155
14177.59 154
14178.71 157
14179.84 159
14180.96 153
14182.09 154
14183.21 166
14184.34 155
14185.46 149
14186.59 157
14187.72 171
14188.84 150
14189.97 157
14191.09 177
14192.22 159
14193.34 144
14194.47 167
14195.59 140
14196.72 149
14197.85 161
14198.97 160
14200.10 176
14201.22 178
14202.35 157
14203.47 145
14204.60 166
14205.73 172
14206.85 159
14207.98 142
14209.10 154
14210.23 143
14211.36 163
14212.48 132
14213.61 150
14214.74 151
14215.86 149
14216.99 162
14218.12 157
14219.24 143
14220.37 162
14221.50 155
14222.62 138
14223.75 138
14224.88 145
14226.00 194
14227.13 173
14228.26 159
14229.38 140
14230.51 146
14231.64 165
14232.76 151
14233.89 132
14235.02 138
14236.15 145
14237.27 144
14238.40 152
14239.53 144
14240.66 146
14241.78 147
14242.91 170
14244.04 157
14245.17 138
14246.29 137
14247.42 148
14248.55 166
14249.68 129
14250.80 125
14251.93 123
14253.06 134
14254.19 143
14255.32 119
14256.44 131
14257.57 164
14258.70 155
14259.83 153
14260.96 135
14262.09 144
14263.21 135
14264.34 135
14265.47 141
14266.60 142
14267.73 164
14268.86 153
14269.98 150
14271.11 160
14272.24 120
14273.37 135
14274.50 135
14275.63 139
14276.76 133
14277.89 127
14279.01 155
14280.14 146
14281.27 138
14282.40 143
14283.53 139
14284.66 150
14285.79 143
14286.92 146
14288.05 125
14289.18 141
14290.31 137
14291.44 144
14292.57 121
14293.70 131
14294.82 143
14295.95 171
14297.08 149
14298.21 123
14299.34 117
14300.47 109
14301.60 123
14302.73 126
14303.86 136
14304.99 106
14306.12 131
14307.25 142
14308.38 137
14309.51 137
14310.64 130
14311.77 134
14312.90 139
14314.03 145
14315.16 112
14316.30 128
14317.43 134
14318.56 133
14319.69 134
14320.82 110
14321.95 139
14323.08 151
14324.21 144
14325.34 132
14326.47 143
14327.60 133
14328.73 129
14329.86 121
14330.99 110
14332.13 121
14333.26 128
14334.39 145
14335.52 133
14336.65 142
14337.78 127
14338.91 110
14340.04 129
14341.18 119
14342.31 118
14343.44 122
14344.57 132
14345.70 140
14346.83 107
14347.97 119
14349.10 144
14350.23 145
14351.36 135
14352.49 123
14353.62 126
14354.76 122
14355.89 123
14357.02 123
14358.15 124
14359.28 132
14360.42 127
14361.55 126
14362.68 134
14363.81 150
14364.95 156
14366.08 123
14367.21 116
14368.34 124
14369.48 129
14370.61 138
14371.74 118
14372.87 119
14374.01 148
14375.14 138
14376.27 149
14377.40 127
14378.54 137
14379.67 147
14380.80 125
14381.94 120
14383.07 129
14384.20 131
14385.34 118
14386.47 138
14387.60 142
14388.74 127
14389.87 111
14391.00 121
14392.14 146
14393.27 125
14394.40 120
14395.54 129
14396.67 143
14397.80 121
14398.94 109
14400.07 128
14401.20 132
14402.34 136
14403.47 131
14404.61 155
14405.74 102
14406.87 111
14408.01 136
14409.14 157
14410.28 141
14411.41 131
14412.55 156
14413.68 152
14414.81 151
14415.95 130
14417.08 140
14418.22 122
14419.35 122
14420.49 126
14421.62 120
14422.76 107
14423.89 99
14425.02 113
14426.16 130
14427.29 134
14428.43 146
14429.56 161
14430.70 126
14431.83 114
14432.97 123
14434.10 125
14435.24 116
14436.37 120
14437.51 108
14438.64 138
14439.78 110
14440.92 122
14442.05 143
14443.19 130
14444.32 102
14445.46 123
14446.59 144
14447.73 124
14448.86 149
14450.00 144
14451.14 150
14452.27 129
14453.41 143
14454.54 110
14455.68 121
14456.82 128
14457.95 125
14459.09 122
14460.22 106
14461.36 123
14462.50 137
14463.63 129
14464.77 119
14465.90 117
14467.04 100
14468.18 141
14469.31 144
14470.45 120
14471.59 129
14472.72 140
14473.86 134
14475.00 110
14476.13 123
14477.27 116
14478.41 128
14479.54 140
14480.68 129
14481.82 123
14482.96 147
14484.09 142
14485.23 153
14486.37 135
14487.50 139
14488.64 135
14489.78 153
14490.92 137
14492.05 137
14493.19 157
14494.33 142
14495.47 164
14496.60 153
14497.74 145
14498.88 127
14500.02 143
14501.15 134
14502.29 115
14503.43 132
14504.57 153
14505.70 148
14506.84 150
14507.98 123
14509.12 144
14510.26 132
14511.39 158
14512.53 153
14513.67 165
14514.81 155
14515.95 158
14517.09 170
14518.22 177
14519.36 157
14520.50 144
14521.64 176
14522.78 123
14523.92 180
14525.06 167
14526.19 171
14527.33 182
14528.47 169
14529.61 160
14530.75 175
14531.89 158
14533.03 155
14534.17 145
14535.31 192
14536.45 140
14537.58 137
14538.72 147
14539.86 137
14541.00 131
14542.14 148
14543.28 137
14544.42 150
14545.56 170
14546.70 151
14547.84 184
14548.98 118
14550.12 125
14551.26 147
14552.40 140
14553.54 156
14554.68 149
14555.82 125
14556.96 160
14558.10 176
14559.24 168
14560.38 164
14561.52 156
14562.66 157
14563.80 150
14564.94 142
14566.08 134
14567.22 135
14568.36 168
14569.50 173
14570.64 126
14571.78 148
14572.92 139
14574.06 154
14575.20 135
14576.34 159
14577.48 138
14578.62 143
14579.76 151
14580.91 152
14582.05 174
14583.19 171
14584.33 173
14585.47 153
14586.61 146
14587.75 137
14588.89 155
14590.03 173
14591.18 147
14592.32 144
14593.46 148
14594.60 171
14595.74 175
14596.88 161
14598.02 185
14599.17 177
14600.31 195
14601.45 208
14602.59 173
14603.73 159
14604.87 163
14606.02 202
14607.16 195
14608.30 177
14609.44 166
14610.58 188
14611.73 206
14612.87 175
14614.01 184
14615.15 175
14616.29 218
14617.44 196
14618.58 218
14619.72 177
14620.86 199
14622.01 192
14623.15 183
14624.29 228
14625.43 201
14626.58 166
14627.72 204
14628.86 199
14630.01 224
14631.15 214
14632.29 233
14633.43 221
14634.58 231
14635.72 273
14636.86 258
14638.01 245
14639.15 272
14640.29 282
14641.44 296
14642.58 257
14643.72 267
14644.87 257
14646.01 259
14647.15 242
14648.30 232
14649.44 174
14650.58 193
14651.73 210
14652.87 202
14654.01 202
14655.16 167
14656.30 170
14657.45 177
14658.59 171
14659.73 178
14660.88 188
14662.02 173
14663.17 164
14664.31 171
14665.45 175
14666.60 159
14667.74 141
14668.89 149
14670.03 160
14671.18 171
14672.32 145
14673.46 143
14674.61 156
14675.75 142
14676.90 159
14678.04 166
14679.19 177
14680.33 160
14681.48 165
14682.62 154
14683.77 153
14684.91 146
14686.06 144
14687.20 138
14688.35 121
14689.49 141
14690.64 138
14691.78 125
14692.93 133
14694.07 124
14695.22 122
14696.36 135
14697.51 146
14698.65 137
14699.80 138
14700.95 125
14702.09 152
14703.24 143
14704.38 128
14705.53 152
14706.67 159
14707.82 149
14708.97 132
14710.11 120
14711.26 109
14712.40 153
14713.55 171
14714.70 140
14715.84 130
14716.99 120
14718.13 147
14719.28 160
14720.43 143
14721.57 129
14722.72 135
14723.87 127
14725.01 151
14726.16 107
14727.31 116
14728.45 139
14729.60 146
14730.75 140
14731.89 127
14733.04 120
14734.19 131
14735.33 125
14736.48 125
14737.63 139
14738.77 139
14739.92 148
14741.07 169
14742.22 134
14743.36 112
14744.51 131
14745.66 137
14746.80 150
14747.95 109
14749.10 107
14750.25 131
14751.39 132
14752.54 140
14753.69 106
14754.84 127
14755.99 152
14757.13 145
14758.28 135
14759.43 119
14760.58 118
14761.72 134
14762.87 140
14764.02 122
14765.17 134
14766.32 110
14767.47 143
14768.61 135
14769.76 111
14770.91 106
14772.06 106
14773.21 144
14774.36 150
14775.50 123
14776.65 131
14777.80 119
14778.95 105
14780.10 120
14781.25 113
14782.40 124
14783.54 138
14784.69 121
14785.84 116
14786.99 104
14788.14 116
14789.29 108
14790.44 134
14791.59 141
14792.74 110
14793.89 111
14795.03 103
14796.18 99
14797.33 126
14798.48 116
14799.63 99
14800.78 103
14801.93 101
14803.08 102
14804.23 114
14805.38 94
14806.53 104
14807.68 98
14808.83 105
14809.98 118
14811.13 104
14812.28 113
14813.43 120
14814.58 128
14815.73 87
14816.88 105
14818.03 101
14819.18 118
14820.33 108
14821.48 118
14822.63 119
14823.78 110
14824.93 90
14826.08 84
14827.23 120
14828.38 102
14829.53 86
14830.68 119
14831.83 103
14832.98 93
14834.14 99
14835.29 100
14836.44 98
14837.59 93
14838.74 119
14839.89 115
14841.04 88
14842.19 99
14843.34 97
14844.49 109
14845.65 113
14846.80 102
14847.95 106
14849.10 106
14850.25 131
14851.40 107
14852.55 113
14853.71 103
14854.86 112
14856.01 97
14857.16 108
14858.31 102
14859.46 94
14860.62 107
14861.77 109
14862.92 99
14864.07 96
14865.22 105
14866.38 112
14867.53 107
14868.68 124
14869.83 113
14870.98 126
14872.14 111
14873.29 114
14874.44 110
14875.59 102
14876.75 91
14877.90 106
14879.05 103
14880.20 95
14881.36 97
14882.51 104
14883.66 93
14884.81 82
14885.97 116
14887.12 124
14888.27 103
14889.42 111
14890.58 114
14891.73 123
14892.88 117
14894.04 104
14895.19 105
14896.34 105
14897.50 85
14898.65 109
14899.80 92
14900.96 96
14902.11 90
14903.26 99
14904.42 100
14905.57 101
14906.72 109
14907.88 86
14909.03 88
14910.18 100
14911.34 96
14912.49 121
14913.65 133
14914.80 100
14915.95 108
14917.11 110
14918.26 120
14919.42 100
14920.57 92
14921.72 121
14922.88 92
14924.03 108
14925.19 94
14926.34 102
14927.50 103
14928.65 100
14929.81 104
14930.96 105
14932.11 93
14933.27 110
14934.42 99
14935.58 125
14936.73 102
14937.89 106
14939.04 112
14940.20 95
14941.35 116
14942.51 95
14943.66 113
14944.82 112
14945.97 113
14947.13 108
14948.28 110
14949.44 99
14950.59 107
14951.75 106
14952.90 110
14954.06 107
14955.22 108
14956.37 129
14957.53 102
14958.68 121
14959.84 133
14960.99 118
14962.15 107
14963.30 127
14964.46 148
14965.62 120
14966.77 103
14967.93 124
14969.08 118
14970.24 116
14971.40 126
14972.55 133
14973.71 138
14974.86 115
14976.02 124
14977.18 122
14978.33 98
14979.49 102
14980.65 101
14981.80 92
14982.96 109
14984.12 100
14985.27 134
14986.43 113
14987.59 113
14988.74 109
14989.90 119
14991.06 104
14992.21 111
14993.37 87
14994.53 97
14995.68 87
14996.84 81
14998.00 103
14999.16 117
15000.31 104
15001.47 93
15002.63 111
15003.79 105
15004.94 109
15006.10 87
15007.26 88
15008.42 88
15009.57 89
15010.73 94
15011.89 105
15013.05 106
15014.20 100
15015.36 119
15016.52 101
15017.68 99
15018.83 86
15019.99 104
15021.15 96
15022.31 84
15023.47 103
15024.63 93
15025.78 99
15026.94 106
15028.10 92
15029.26 108
15030.42 96
15031.58 118
15032.73 102
15033.89 90
15035.05 86
15036.21 81
15037.37 109
15038.53 115
15039.69 92
15040.84 104
15042.00 102
15043.16 92
15044.32 86
15045.48 95
15046.64 101
15047.80 100
15048.96 106
15050.12 101
15051.28 103
15052.43 109
15053.59 96
15054.75 105
15055.91 83
15057.07 101
15058.23 118
15059.39 105
15060.55 99
15061.71 105
15062.87 118
15064.03 116
15065.19 98
15066.35 92
15067.51 115
15068.67 111
15069.83 101
15070.99 93
15072.15 97
15073.31 80
15074.47 89
15075.63 90
15076.79 94
15077.95 82
15079.11 105
15080.27 109
15081.43 94
15082.59 82
15083.75 74
15084.91 104
15086.07 104
15087.23 98
15088.39 93
15089.55 94
15090.71 110
15091.88 83
15093.04 105
15094.20 93
15095.36 88
15096.52 97
15097.68 94
15098.84 90
15100.00 90
15101.16 85
15102.32 108
15103.49 121
15104.65 111
15105.81 95
15106.97 116
15108.13 87
15109.29 98
15110.45 90
15111.61 92
15112.78 104
15113.94 82
15115.10 87
15116.26 102
15117.42 88
15118.58 96
15119.75 103
15120.91 96
15122.07 87
15123.23 82
15124.39 107
15125.56 86
15126.72 106
15127.88 122
15129.04 112
15130.21 80
15131.37 90
15132.53 87
15133.69 108
15134.85 88
15136.02 91
15137.18 94
15138.34 88
15139.50 94
15140.67 90
15141.83 103
15142.99 91
15144.16 104
15145.32 107
15146.48 98
15147.64 94
15148.81 96
15149.97 102
15151.13 99
15152.30 104
15153.46 105
15154.62 102
15155.79 100
15156.95 91
15158.11 88
15159.28 75
15160.44 83
15161.60 98
15162.77 109
15163.93 105
15165.09 94
15166.26 96
15167.42 113
15168.58 113
15169.75 113
15170.91 101
15172.08 100
15173.24 95
15174.40 104
15175.57 85
15176.73 87
15177.90 94
15179.06 112
15180.22 104
15181.39 110
15182.55 88
15183.72 102
15184.88 115
15186.05 105
15187.21 103
15188.37 103
15189.54 89
15190.70 94
15191.87 98
15193.03 100
15194.20 91
15195.36 94
15196.53 116
15197.69 126
15198.86 111
15200.02 98
15201.19 95
15202.35 98
15203.52 97
15204.68 87
15205.85 87
15207.01 109
15208.18 101
15209.34 110
15210.51 109
15211.67 98
15212.84 103
15214.00 99
15215.17 140
15216.33 119
15217.50 108
15218.67 94
15219.83 116
15221.00 95
15222.16 107
15223.33 119
15224.50 105
15225.66 114
15226.83 110
15227.99 112
15229.16 109
15230.33 111
15231.49 108
15232.66 115
15233.82 111
15234.99 115
15236.16 114
15237.32 129
15238.49 101
15239.66 119
15240.82 113
15241.99 109
15243.16 120
15244.32 121
15245.49 96
15246.66 109
15247.82 97
15248.99 97
15250.16 104
15251.32 99
15252.49 107
15253.66 87
15254.82 96
15255.99 103
15257.16 108
15258.32 94
15259.49 76
15260.66 92
15261.83 103
15262.99 89
15264.16 108
15265.33 109
15266.50 84
15267.66 92
15268.83 110
15270.00 104
15271.17 82
15272.33 76
15273.50 96
15274.67 112
15275.84 82
15277.01 94
15278.17 107
15279.34 100
15280.51 113
15281.68 96
15282.85 74
15284.01 83
15285.18 95
15286.35 103
15287.52 90
15288.69 84
15289.86 113
15291.02 86
15292.19 104
15293.36 92
15294.53 85
15295.70 93
15296.87 103
15298.03 88
15299.20 87
15300.37 84
15301.54 99
15302.71 109
15303.88 90
15305.05 112
15306.22 93
15307.39 92
15308.56 104
15309.72 104
15310.89 110
15312.06 104
15313.23 94
15314.40 113
15315.57 112
15316.74 125
15317.91 99
15319.08 85
15320.25 84
15321.42 101
15322.59 92
15323.76 97
15324.93 110
15326.10 103
15327.27 114
15328.44 90
15329.61 85
15330.78 90
15331.95 98
15333.12 106
15334.29 95
15335.46 98
15336.63 107
15337.80 90
15338.97 76
15340.14 93
15341.31 83
15342.48 108
15343.65 103
15344.82 106
15345.99 80
15347.16 92
15348.33 95
15349.50 98
15350.67 107
15351.84 94
15353.01 90
15354.18 74
15355.36 80
15356.53 88
15357.70 85
15358.87 87
15360.04 107
15361.21 80
15362.38 100
15363.55 94
15364.72 99
15365.90 103
15367.07 85
15368.24 85
15369.41 102
15370.58 95
15371.75 85
15372.92 90
15374.10 108
15375.27 100
15376.44 91
15377.61 101
15378.78 78
15379.95 124
15381.13 85
15382.30 100
15383.47 82
15384.64 109
15385.81 87
15386.99 104
15388.16 84
15389.33 100
15390.50 99
15391.68 105
15392.85 107
15394.02 85
15395.19 97
15396.36 88
15397.54 92
15398.71 87
15399.88 93
15401.05 74
15402.23 112
15403.40 99
15404.57 95
15405.75 108
15406.92 89
15408.09 93
15409.26 112
15410.44 75
15411.61 94
15412.78 79
15413.96 94
15415.13 89
15416.30 71
15417.48 122
15418.65 83
15419.82 123
15421.00 96
15422.17 89
15423.34 92
15424.52 92
15425.69 110
15426.86 106
15428.04 86
15429.21 90
15430.39 106
15431.56 73
15432.73 89
15433.91 77
15435.08 90
15436.25 88
15437.43 97
15438.60 68
15439.78 82
15440.95 86
15442.13 101
15443.30 111
15444.47 103
15445.65 69
15446.82 86
15448.00 94
15449.17 90
15450.35 110
15451.52 73
15452.70 87
15453.87 74
15455.04 82
15456.22 84
15457.39 95
15458.57 102
15459.74 93
15460.92 80
15462.09 95
15463.27 90
15464.44 90
15465.62 88
15466.79 75
15467.97 78
15469.14 80
15470.32 108
15471.49 77
15472.67 86
15473.85 79
15475.02 92
15476.20 91
15477.37 84
15478.55 74
15479.72 86
15480.90 93
15482.07 114
15483.25 97
15484.43 88
15485.60 84
15486.78 79
15487.95 87
15489.13 81
15490.31 95
15491.48 81
15492.66 85
15493.83 62
15495.01 81
15496.19 94
15497.36 103
15498.54 96
15499.72 90
15500.89 68
15502.07 84
15503.25 109
15504.42 90
15505.60 83
15506.78 68
15507.95 98
15509.13 91
15510.31 87
15511.48 79
15512.66 97
15513.84 91
15515.01 90
15516.19 88
15517.37 100
15518.54 103
15519.72 82
15520.90 112
15522.08 79
15523.25 85
15524.43 92
15525.61 105
15526.79 87
15527.96 94
15529.14 105
15530.32 103
15531.50 98
15532.67 97
15533.85 85
15535.03 106
15536.21 89
15537.38 102
15538.56 96
15539.74 98
15540.92 75
15542.10 97
15543.27 86
15544.45 71
15545.63 93
15546.81 85
15547.99 104
15549.17 95
15550.34 105
15551.52 99
15552.70 90
15553.88 97
15555.06 102
15556.24 112
15557.41 91
15558.59 73
15559.77 99
15560.95 101
15562.13 92
15563.31 104
15564.49 82
15565.67 86
15566.84 91
15568.02 98
15569.20 70
15570.38 115
15571.56 107
15572.74 113
15573.92 107
15575.10 99
15576.28 97
15577.46 92
15578.64 97
15579.82 74
15581.00 98
15582.18 100
15583.35 118
15584.53 90
15585.71 119
15586.89 82
15588.07 95
15589.25 98
15590.43 103
15591.61 100
15592.79 79
15593.97 113
15595.15 104
15596.33 104
15597.51 108
15598.69 98
15599.87 90
15601.05 90
15602.23 111
15603.41 127
15604.59 98
15605.78 115
15606.96 105
15608.14 130
15609.32 138
15610.50 108
15611.68 88
15612.86 105
15614.04 116
15615.22 110
15616.40 122
15617.58 134
15618.76 111
15619.94 111
15621.12 131
15622.31 88
15623.49 117
15624.67 112
15625.85 108
15627.03 108
15628.21 119
15629.39 91
15630.57 109
15631.76 114
15632.94 98
15634.12 124
15635.30 112
15636.48 100
15637.66 92
15638.85 144
15640.03 111
15641.21 108
15642.39 115
15643.57 114
15644.75 124
15645.94 139
15647.12 120
15648.30 135
15649.48 123
15650.66 123
15651.85 135
15653.03 155
15654.21 116
15655.39 98
15656.58 141
15657.76 104
15658.94 117
15660.12 112
15661.31 138
15662.49 127
15663.67 132
15664.85 101
15666.04 135
15667.22 146
15668.40 119
15669.58 120
15670.77 133
15671.95 134
15673.13 120
15674.32 145
15675.50 117
15676.68 127
15677.87 108
15679.05 138
15680.23 127
15681.42 143
15682.60 145
15683.78 143
15684.97 128
15686.15 113
15687.33 121
15688.52 117
15689.70 111
15690.88 115
15692.07 125
15693.25 119
15694.44 116
15695.62 116
15696.80 144
15697.99 137
15699.17 106
15700.35 116
15701.54 107
15702.72 135
15703.91 146
15705.09 145
15706.28 129
15707.46 115
15708.64 116
15709.83 143
15711.01 104
15712.20 111
15713.38 142
15714.57 142
15715.75 141
15716.94 136
15718.12 132
15719.31 125
15720.49 115
15721.67 132
15722.86 143
15724.04 113
15725.23 162
15726.41 136
15727.60 141
15728.78 105
15729.97 135
15731.15 139
15732.34 142
15733.53 108
15734.71 152
15735.90 136
15737.08 145
15738.27 135
15739.45 141
15740.64 129
15741.82 146
15743.01 154
15744.19 136
15745.38 141
15746.57 156
15747.75 188
15748.94 149
15750.12 143
15751.31 119
15752.50 123
15753.68 149
15754.87 134
15756.05 108
15757.24 131
15758.43 130
15759.61 148
15760.80 129
15761.99 119
15763.17 141
15764.36 135
15765.54 164
15766.73 125
15767.92 155
15769.10 150
15770.29 146
15771.48 133
15772.66 125
15773.85 147
15775.04 152
15776.22 144
15777.41 135
15778.60 111
15779.79 130
15780.97 128
15782.16 133
15783.35 130
15784.53 142
15785.72 126
15786.91 151
15788.10 133
15789.28 129
15790.47 106
15791.66 103
15792.85 141
15794.03 106
15795.22 118
15796.41 106
15797.60 119
15798.78 116
15799.97 120
15801.16 120
15802.35 102
15803.54 102
15804.72 131
15805.91 109
15807.10 117
15808.29 109
15809.48 101
15810.66 127
15811.85 94
15813.04 95
15814.23 113
15815.42 100
15816.61 115
15817.79 110
15818.98 136
15820.17 99
15821.36 102
15822.55 113
15823.74 90
15824.93 96
15826.11 106
15827.30 106
15828.49 123
15829.68 108
15830.87 120
15832.06 116
15833.25 117
15834.44 119
15835.63 113
15836.82 115
15838.00 107
15839.19 112
15840.38 122
15841.57 106
15842.76 96
15843.95 110
15845.14 101
15846.33 118
15847.52 97
15848.71 97
15849.90 104
15851.09 117
15852.28 119
15853.47 116
15854.66 112
15855.85 107
15857.04 128
15858.23 103
15859.42 111
15860.61 130
15861.80 121
15862.99 118
15864.18 103
15865.37 103
15866.56 116
15867.75 100
15868.94 106
15870.13 117
15871.32 93
15872.51 105
15873.70 111
15874.89 100
15876.08 116
15877.27 122
15878.46 88
15879.66 97
15880.85 98
15882.04 114
15883.23 106
15884.42 124
15885.61 119
15886.80 127
15887.99 118
15889.18 102
15890.37 122
15891.57 125
15892.76 102
15893.95 110
15895.14 108
15896.33 109
15897.52 108
15898.71 113
15899.91 125
15901.10 117
15902.29 118
15903.48 132
15904.67 104
15905.86 88
15907.06 102
15908.25 111
15909.44 130
15910.63 126
15911.82 104
15913.02 111
15914.21 115
15915.40 119
15916.59 118
15917.78 128
15918.98 123
15920.17 104
15921.36 100
15922.55 101
15923.75 123
15924.94 120
15926.13 132
15927.32 131
15928.52 124
15929.71 120
15930.90 117
15932.09 126
15933.29 108
15934.48 130
15935.67 130
15936.87 113
15938.06 104
15939.25 106
15940.44 107
15941.64 146
15942.83 118
15944.02 110
15945.22 115
15946.41 113
15947.60 127
15948.80 127
15949.99 101
15951.18 90
15952.38 109
15953.57 112
15954.77 105
15955.96 100
15957.15 84
15958.35 97
15959.54 86
15960.73 98
15961.93 87
15963.12 96
15964.32 97
15965.51 110
15966.70 87
15967.90 91
15969.09 120
15970.29 86
15971.48 88
15972.67 93
15973.87 105
15975.06 122
15976.26 105
15977.45 84
15978.65 79
15979.84 111
15981.04 85
15982.23 75
15983.43 81
15984.62 77
15985.81 99
15987.01 98
15988.20 94
15989.40 92
15990.59 94
15991.79 92
15992.98 73
15994.18 96
15995.37 93
15996.57 90
15997.76 94
15998.96 87
16000.16 100
16001.35 108
16002.55 90
16003.74 87
16004.94 92
16006.13 107
16007.33 102
16008.52 86
16009.72 82
16010.92 79
16012.11 97
16013.31 107
16014.50 88
16015.70 98
16016.89 111
16018.09 87
16019.29 92
16020.48 89
16021.68 87
16022.87 89
16024.07 75
16025.27 86
16026.46 84
16027.66 73
16028.86 68
16030.05 90
16031.25 95
16032.45 70
16033.64 80
16034.84 91
16036.04 83
16037.23 63
16038.43 89
16039.63 84
16040.82 86
16042.02 96
16043.22 89
16044.41 84
16045.61 100
16046.81 77
16048.00 93
16049.20 90
16050.40 97
16051.60 77
16052.79 90
16053.99 93
16055.19 99
16056.39 88
16057.58 83
16058.78 98
16059.98 103
16061.18 91
16062.37 102
16063.57 84
16064.77 96
16065.97 83
16067.16 94
16068.36 93
16069.56 95
16070.76 81
16071.96 85
16073.15 83
16074.35 94
16075.55 89
16076.75 82
16077.95 101
16079.14 81
16080.34 98
16081.54 109
16082.74 88
16083.94 84
16085.14 75
16086.34 105
16087.53 86
16088.73 86
16089.93 92
16091.13 66
16092.33 91
16093.53 78
16094.73 65
16095.93 73
16097.12 86
16098.32 104
16099.52 80
16100.72 73
16101.92 106
16103.12 123
16104.32 92
16105.52 97
16106.72 79
16107.92 82
16109.12 104
16110.32 78
16111.52 71
16112.71 65
16113.91 93
16115.11 102
16116.31 113
16117.51 89
16118.71 76
16119.91 108
16121.11 103
16122.31 94
16123.51 54
16124.71 68
16125.91 85
16127.11 93
16128.31 94
16129.51 103
16130.71 91
16131.91 88
16133.11 92
16134.31 64
16135.51 102
16136.71 104
16137.92 87
16139.12 112
16140.32 91
16141.52 82
16142.72 102
16143.92 88
16145.12 94
16146.32 90
16147.52 104
16148.72 104
16149.92 81
16151.12 95
16152.32 101
16153.53 79
16154.73 84
16155.93 103
16157.13 78
16158.33 86
16159.53 107
16160.73 78
16161.93 84
16163.14 73
16164.34 98
16165.54 77
16166.74 92
16167.94 88
16169.14 88
16170.34 99
16171.55 84
16172.75 91
16173.95 83
16175.15 96
16176.35 84
16177.56 86
16178.76 81
16179.96 90
16181.16 89
16182.36 83
16183.57 88
16184.77 103
16185.97 91
16187.17 89
16188.38 97
16189.58 79
16190.78 89
16191.98 83
16193.18 74
16194.39 92
16195.59 108
16196.79 92
16198.00 77
16199.20 88
16200.40 92
16201.60 95
16202.81 87
16204.01 80
16205.21 90
16206.42 81
16207.62 79
16208.82 80
16210.02 84
16211.23 107
16212.43 95
16213.63 93
16214.84 84
16216.04 95
16217.24 115
16218.45 106
16219.65 86
16220.86 93
16222.06 83
16223.26 113
16224.47 109
16225.67 83
16226.87 100
16228.08 86
16229.28 112
16230.49 103
16231.69 100
16232.89 86
16234.10 106
16235.30 109
16236.51 103
16237.71 68
16238.91 82
16240.12 99
16241.32 110
16242.53 100
16243.73 89
16244.94 84
16246.14 98
16247.34 81
16248.55 104
16249.75 123
16250.96 104
16252.16 127
16253.37 109
16254.57 122
16255.78 106
16256.98 109
16258.19 96
16259.39 110
16260.60 95
16261.80 81
16263.01 105
16264.21 114
16265.42 103
16266.62 114
16267.83 110
16269.03 103
16270.24 109
16271.45 103
16272.65 104
16273.86 122
16275.06 100
16276.27 87
16277.47 105
16278.68 114
16279.88 96
16281.09 101
16282.30 96
16283.50 113
16284.71 120
16285.91 117
16287.12 104
16288.33 123
16289.53 112
16290.74 96
16291.94 96
16293.15 115
16294.36 101
16295.56 118
16296.77 105
16297.98 130
16299.18 108
16300.39 102
16301.60 119
16302.80 115
16304.01 125
16305.22 111
16306.42 138
16307.63 114
16308.84 118
16310.04 113
16311.25 120
16312.46 112
16313.66 113
16314.87 103
16316.08 135
16317.29 117
16318.49 109
16319.70 118
16320.91 125
16322.11 101
16323.32 116
16324.53 112
16325.74 125
16326.94 114
16328.15 92
16329.36 90
16330.57 111
16331.77 107
16332.98 91
16334.19 113
16335.40 89
16336.61 84
16337.81 82
16339.02 93
16340.23 103
16341.44 91
16342.65 104
16343.85 106
16345.06 107
16346.27 95
16347.48 81
16348.69 85
16349.90 98
16351.10 69
16352.31 96
16353.52 100
16354.73 92
16355.94 104
16357.15 114
16358.35 81
16359.56 90
16360.77 104
16361.98 79
16363.19 87
16364.40 75
16365.61 84
16366.82 86
16368.03 100
16369.23 77
16370.44 105
16371.65 94
16372.86 63
16374.07 83
16375.28 90
16376.49 98
16377.70 95
16378.91 91
16380.12 96
16381.33 84
16382.54 85
16383.75 93
16384.96 84
16386.17 89
16387.38 77
16388.59 85
16389.80 71
16391.01 92
16392.22 96
16393.43 97
16394.64 83
16395.85 95
16397.06 99
16398.27 99
16399.48 96
16400.69 70
16401.90 100
16403.11 92
16404.32 97
16405.53 75
16406.74 104
16407.95 88
16409.16 82
16410.37 81
16411.58 82
16412.79 85
16414.00 118
16415.21 93
16416.42 85
16417.63 79
16418.85 76
16420.06 72
16421.27 82
16422.48 87
16423.69 88
16424.90 88
16426.11 91
16427.32 81
16428.53 59
16429.75 75
16430.96 82
16432.17 95
16433.38 83
16434.59 76
16435.80 68
16437.01 82
16438.23 86
16439.44 87
16440.65 71
16441.86 74
16443.07 101
16444.28 63
16445.50 84
16446.71 89
16447.92 90
16449.13 106
16450.34 75
16451.56 74
16452.77 96
16453.98 94
16455.19 84
16456.41 81
16457.62 74
16458.83 81
16460.04 90
16461.26 87
16462.47 82
16463.68 89
16464.89 78
16466.11 78
16467.32 74
16468.53 75
16469.74 63
16470.96 83
16472.17 79
16473.38 81
16474.60 78
16475.81 78
16477.02 101
16478.23 57
16479.45 64
16480.66 61
16481.87 70
16483.09 83
16484.30 75
16485.51 86
16486.73 78
16487.94 89
16489.15 91
16490.37 81
16491.58 92
16492.80 64
16494.01 82
16495.22 112
16496.44 84
16497.65 71
16498.86 73
16500.08 84
16501.29 86
16502.51 92
16503.72 90
16504.93 98
16506.15 107
16507.36 78
16508.58 78
16509.79 83
16511.01 72
16512.22 91
16513.43 92
16514.65 89
16515.86 92
16517.08 77
16518.29 95
16519.51 91
16520.72 70
16521.94 82
16523.15 97
16524.37 82
16525.58 88
16526.80 67
16528.01 100
16529.23 70
16530.44 92
16531.66 84
16532.87 64
16534.09 77
16535.30 97
16536.52 90
16537.73 63
16538.95 68
16540.16 91
16541.38 92
16542.59 89
16543.81 84
16545.02 96
16546.24 75
16547.46 70
16548.67 76
16549.89 82
16551.10 79
16552.32 74
16553.54 97
16554.75 93
16555.97 59
16557.18 88
16558.40 83
16559.62 82
16560.83 87
16562.05 95
16563.26 85
16564.48 96
16565.70 86
16566.91 95
16568.13 84
16569.35 82
16570.56 88
16571.78 89
16573.00 80
16574.21 82
16575.43 98
16576.65 82
16577.86 77
16579.08 66
16580.30 93
16581.51 90
16582.73 84
16583.95 92
16585.16 103
16586.38 105
16587.60 82
16588.82 101
16590.03 85
16591.25 77
16592.47 80
16593.68 93
16594.90 86
16596.12 90
16597.34 64
16598.55 98
16599.77 98
16600.99 92
16602.21 68
16603.43 92
16604.64 101
16605.86 78
16607.08 86
16608.30 84
16609.51 75
16610.73 103
16611.95 98
16613.17 92
16614.39 74
16615.60 72
16616.82 93
16618.04 81
16619.26 60
16620.48 75
16621.70 85
16622.91 112
16624.13 84
16625.35 70
16626.57 84
16627.79 81
16629.01 89
16630.23 88
16631.45 69
16632.66 83
16633.88 79
16635.10 80
16636.32 72
16637.54 68
16638.76 72
16639.98 80
16641.20 77
16642.42 66
16643.64 75
16644.85 106
16646.07 67
16647.29 60
16648.51 85
16649.73 83
16650.95 97
16652.17 70
16653.39 84
16654.61 97
16655.83 76
16657.05 71
16658.27 85
16659.49 75
16660.71 68
16661.93 71
16663.15 89
16664.37 69
16665.59 70
16666.81 93
16668.03 90
16669.25 79
16670.47 74
16671.69 103
16672.91 68
16674.13 83
16675.35 81
16676.57 69
16677.79 85
16679.01 87
16680.23 70
16681.45 82
16682.67 64
16683.89 76
16685.11 74
16686.34 79
16687.56 68
16688.78 84
16690.00 79
16691.22 72
16692.44 76
16693.66 61
16694.88 74
16696.10 64
16697.32 76
16698.55 65
16699.77 80
16700.99 68
16702.21 95
16703.43 75
16704.65 85
16705.87 83
16707.10 79
16708.32 68
16709.54 81
16710.76 67
16711.98 80
16713.20 86
16714.43 79
16715.65 74
16716.87 73
16718.09 92
16719.31 64
16720.54 74
16721.76 69
16722.98 85
16724.20 66
16725.42 89
16726.65 80
16727.87 90
16729.09 71
16730.31 64
16731.54 81
16732.76 77
16733.98 93
16735.20 80
16736.43 78
16737.65 71
16738.87 90
16740.09 81
16741.32 63
16742.54 60
16743.76 87
16744.99 84
16746.21 92
16747.43 76
16748.65 65
16749.88 78
16751.10 62
16752.32 62
16753.55 64
16754.77 94
16755.99 92
16757.22 81
16758.44 67
16759.66 84
16760.89 76
16762.11 83
16763.33 67
16764.56 63
16765.78 72
16767.01 79
16768.23 82
16769.45 78
16770.68 73
16771.90 64
16773.12 80
16774.35 56
16775.57 86
16776.80 78
16778.02 69
16779.25 78
16780.47 73
16781.69 83
16782.92 76
16784.14 69
16785.37 78
16786.59 79
16787.82 66
16789.04 78
16790.27 79
16791.49 73
16792.71 60
16793.94 71
16795.16 80
16796.39 95
16797.61 67
16798.84 78
16800.06 73
16801.29 71
16802.51 76
16803.74 65
16804.96 65
16806.19 67
16807.41 91
16808.64 77
16809.86 79
16811.09 70
16812.32 75
16813.54 88
16814.77 81
16815.99 69
16817.22 86
16818.44 85
16819.67 73
16820.89 74
16822.12 70
16823.35 62
16824.57 78
16825.80 84
16827.02 67
16828.25 65
16829.48 65
16830.70 83
16831.93 72
16833.15 92
16834.38 88
16835.61 99
16836.83 72
16838.06 87
16839.29 63
16840.51 60
16841.74 86
16842.96 87
16844.19 81
16845.42 64
16846.64 77
16847.87 92
16849.10 102
16850.32 69
16851.55 84
16852.78 75
16854.01 97
16855.23 102
16856.46 79
16857.69 84
16858.91 95
16860.14 89
16861.37 86
16862.59 73
16863.82 84
16865.05 94
16866.28 77
16867.50 72
16868.73 79
16869.96 86
16871.19 81
16872.41 119
16873.64 91
16874.87 100
16876.10 107
16877.33 100
16878.55 91
16879.78 92
16881.01 97
16882.24 101
16883.46 105
16884.69 99
16885.92 93
16887.15 94
16888.38 96
16889.61 97
16890.83 91
16892.06 80
16893.29 113
16894.52 96
16895.75 104
16896.98 102
16898.20 100
16899.43 91
16900.66 98
16901.89 89
16903.12 87
16904.35 114
16905.58 87
16906.80 107
16908.03 84
16909.26 90
16910.49 83
16911.72 93
16912.95 93
16914.18 91
16915.41 87
16916.64 98
16917.87 80
16919.10 97
16920.33 87
16921.55 76
16922.78 94
16924.01 80
16925.24 93
16926.47 81
16927.70 93
16928.93 77
16930.16 85
16931.39 69
16932.62 89
16933.85 82
16935.08 83
16936.31 84
16937.54 81
16938.77 78
16940.00 92
16941.23 83
16942.46 87
16943.69 77
16944.92 76
16946.15 95
16947.38 84
16948.61 89
16949.84 61
16951.07 82
16952.30 73
16953.53 85
16954.76 63
16956.00 86
16957.23 94
16958.46 75
16959.69 107
16960.92 90
16962.15 96
16963.38 78
16964.61 85
16965.84 89
16967.07 80
16968.30 84
16969.54 86
16970.77 67
16972.00 84
16973.23 74
16974.46 82
16975.69 79
16976.92 87
16978.15 80
16979.39 78
16980.62 83
16981.85 88
16983.08 83
16984.31 65
16985.54 81
16986.78 96
16988.01 99
16989.24 80
16990.47 76
16991.70 72
16992.94 86
16994.17 103
16995.40 74
16996.63 92
16997.86 84
16999.10 78
17000.33 53
17001.56 81
17002.79 77
17004.03 101
17005.26 77
17006.49 77
17007.72 68
17008.96 80
17010.19 73
17011.42 93
17012.65 101
17013.89 70
17015.12 73
17016.35 61
17017.58 84
17018.82 74
17020.05 92
17021.28 81
17022.52 82
17023.75 74
17024.98 102
17026.22 81
17027.45 78
17028.68 80
17029.92 77
17031.15 83
17032.38 88
17033.62 82
17034.85 76
17036.08 86
17037.32 79
17038.55 94
17039.78 71
17041.02 110
17042.25 92
17043.49 84
17044.72 70
17045.95 68
17047.19 58
17048.42 79
17049.66 80
17050.89 78
17052.12 64
17053.36 73
17054.59 74
17055.83 51
17057.06 77
17058.29 82
17059.53 79
17060.76 81
17062.00 63
17063.23 74
17064.47 91
17065.70 72
17066.94 83
17068.17 73
17069.41 73
17070.64 87
17071.88 63
17073.11 69
17074.35 69
17075.58 90
17076.82 68
17078.05 80
17079.29 73
17080.52 88
17081.76 78
17082.99 96
17084.23 74
17085.46 67
17086.70 94
17087.93 77
17089.17 82
17090.40 62
17091.64 70
17092.87 71
17094.11 68
17095.35 74
17096.58 93
17097.82 72
17099.05 72
17100.29 66
17101.53 79
17102.76 72
17104.00 66
17105.23 69
17106.47 83
17107.71 86
17108.94 78
17110.18 77
17111.41 80
17112.65 84
17113.89 69
17115.12 87
17116.36 70
17117.60 79
17118.83 70
17120.07 66
17121.31 62
17122.54 53
17123.78 61
17125.02 68
17126.25 74
17127.49 57
17128.73 61
17129.96 76
17131.20 67
17132.44 59
17133.68 67
17134.91 83
17136.15 82
17137.39 74
17138.62 87
17139.86 74
17141.10 72
17142.34 73
17143.57 59
17144.81 62
17146.05 73
17147.29 69
17148.52 68
17149.76 70
17151.00 73
17152.24 80
17153.48 92
17154.71 71
17155.95 68
17157.19 77
17158.43 70
17159.66 77
17160.90 65
17162.14 63
17163.38 54
17164.62 73
17165.86 74
17167.09 83
17168.33 81
17169.57 77
17170.81 89
17172.05 69
17173.29 83
17174.52 54
17175.76 80
17177.00 75
17178.24 78
17179.48 70
17180.72 65
17181.96 71
17183.20 66
17184.43 71
17185.67 69
17186.91 70
17188.15 78
17189.39 79
17190.63 78
17191.87 60
17193.11 72
17194.35 83
17195.59 68
17196.83 53
17198.07 67
17199.31 62
17200.55 68
17201.78 66
17203.02 62
17204.26 84
17205.50 85
17206.74 79
17207.98 80
17209.22 59
17210.46 73
17211.70 53
17212.94 80
17214.18 68
17215.42 63
17216.66 77
17217.90 72
17219.14 83
17220.38 74
17221.62 81
17222.86 81
17224.10 66
17225.34 65
17226.59 87
17227.83 69
17229.07 77
17230.31 48
17231.55 66
17232.79 65
17234.03 52
17235.27 71
17236.51 75
17237.75 68
17238.99 75
17240.23 67
17241.47 70
17242.72 63
17243.96 62
17245.20 82
17246.44 68
17247.68 69
17248.92 53
17250.16 69
17251.40 55
17252.65 50
17253.89 62
17255.13 54
17256.37 67
17257.61 66
17258.85 69
17260.09 62
17261.34 66
17262.58 65
17263.82 69
17265.06 62
17266.30 52
17267.55 55
17268.79 65
17270.03 68
17271.27 65
17272.51 57
17273.76 69
17275.00 71
17276.24 66
17277.48 82
17278.72 68
17279.97 59
17281.21 49
17282.45 64
17283.69 53
17284.94 70
17286.18 59
17287.42 68
17288.67 62
17289.91 62
17291.15 47
17292.39 64
17293.64 61
17294.88 61
17296.12 64
17297.37 85
17298.61 66
17299.85 62
17301.09 82
17302.34 62
17303.58 58
17304.82 66
17306.07 65
17307.31 61
17308.55 65
17309.80 53
17311.04 57
17312.29 59
17313.53 72
17314.77 66
17316.02 50
17317.26 71
17318.50 64
17319.75 69
17320.99 60
17322.24 58
17323.48 70
17324.72 65
17325.97 52
17327.21 53
17328.46 63
17329.70 78
17330.94 58
17332.19 50
17333.43 69
17334.68 68
17335.92 57
17337.17 72
17338.41 61
17339.65 62
17340.90 66
17342.14 65
17343.39 69
17344.63 72
17345.88 54
17347.12 51
17348.37 71
17349.61 62
17350.86 59
17352.10 60
17353.35 61
17354.59 56
17355.84 57
17357.08 86
17358.33 61
17359.57 62
17360.82 58
17362.06 67
17363.31 61
17364.55 68
17365.80 59
17367.05 71
17368.29 65
17369.54 86
17370.78 66
17372.03 65
17373.27 60
17374.52 71
17375.77 71
17377.01 47
17378.26 82
17379.50 85
17380.75 75
17382.00 67
17383.24 71
17384.49 64
17385.73 57
17386.98 55
17388.23 54
17389.47 68
17390.72 61
17391.97 76
17393.21 77
17394.46 65
17395.71 64
17396.95 73
17398.20 82
17399.45 83
17400.69 53
17401.94 64
17403.19 53
17404.43 88
17405.68 50
17406.93 56
17408.17 72
17409.42 70
17410.67 75
17411.91 69
17413.16 74
17414.41 56
17415.66 73
17416.90 72
17418.15 54
17419.40 66
17420.65 71
17421.89 60
17423.14 59
17424.39 57
17425.64 61
17426.88 64
17428.13 60
17429.38 78
17430.63 50
17431.87 65
17433.12 62
17434.37 67
17435.62 58
17436.87 80
17438.11 64
17439.36 71
17440.61 61
17441.86 79
17443.11 74
17444.36 64
17445.60 66
17446.85 75
17448.10 60
17449.35 63
17450.60 78
17451.85 59
17453.10 65
17454.34 57
17455.59 73
17456.84 77
17458.09 81
17459.34 64
17460.59 80
17461.84 84
17463.09 79
17464.33 66
17465.58 65
17466.83 76
17468.08 51
17469.33 54
17470.58 71
17471.83 68
17473.08 70
17474.33 68
17475.58 58
17476.83 83
17478.08 63
17479.33 62
17480.58 66
17481.83 69
17483.08 65
17484.33 85
17485.58 70
17486.83 58
17488.07 72
17489.32 73
17490.57 77
17491.82 76
17493.07 79
17494.32 68
17495.58 63
17496.83 62
17498.08 75
17499.33 52
17500.58 72
17501.83 76
17503.08 74
17504.33 76
17505.58 59
17506.83 64
17508.08 73
17509.33 77
17510.58 59
17511.83 63
17513.08 66
17514.33 85
17515.58 60
17516.83 61
17518.09 66
17519.34 69
17520.59 73
17521.84 59
17523.09 56
17524.34 77
17525.59 79
17526.84 75
17528.09 61
17529.35 83
17530.60 73
17531.85 77
17533.10 85
17534.35 91
17535.60 64
17536.86 76
17538.11 85
17539.36 65
17540.61 73
17541.86 66
17543.11 90
17544.37 85
17545.62 71
17546.87 70
17548.12 66
17549.37 74
17550.63 72
17551.88 73
17553.13 54
17554.38 70
17555.63 71
17556.89 69
17558.14 79
17559.39 82
17560.64 70
17561.90 72
17563.15 61
17564.40 66
17565.65 80
17566.91 80
17568.16 72
17569.41 76
17570.67 72
17571.92 87
17573.17 74
17574.42 66
17575.68 74
17576.93 73
17578.18 64
17579.44 82
17580.69 79
17581.94 60
17583.20 66
17584.45 72
17585.70 76
17586.96 63
17588.21 63
17589.46 97
17590.72 64
17591.97 52
17593.22 65
17594.48 62
17595.73 74
17596.99 63
17598.24 92
17599.49 75
17600.75 62
17602.00 90
17603.26 77
17604.51 77
17605.76 78
17607.02 79
17608.27 66
17609.53 65
17610.78 68
17612.03 73
17613.29 81
17614.54 84
17615.80 76
17617.05 79
17618.31 68
17619.56 70
17620.82 81
17622.07 73
17623.33 75
17624.58 86
17625.83 69
17627.09 85
17628.34 67
17629.60 71
17630.85 70
17632.11 75
17633.36 65
17634.62 55
17635.88 68
17637.13 80
17638.39 66
17639.64 89
17640.90 67
17642.15 84
17643.41 66
17644.66 69
17645.92 85
17647.17 54
17648.43 53
17649.68 64
17650.94 80
17652.20 73
17653.45 60
17654.71 64
17655.96 76
17657.22 74
17658.48 77
17659.73 52
17660.99 50
17662.24 56
17663.50 78
17664.76 64
17666.01 59
17667.27 69
17668.53 77
17669.78 84
17671.04 65
17672.29 61
17673.55 61
17674.81 93
17676.06 64
17677.32 62
17678.58 68
17679.83 68
17681.09 66
17682.35 70
17683.60 67
17684.86 75
17686.12 68
17687.38 77
17688.63 75
17689.89 74
17691.15 62
17692.40 73
17693.66 73
17694.92 60
17696.18 62
17697.43 79
17698.69 72
17699.95 53
17701.21 66
17702.46 62
17703.72 67
17704.98 74
17706.24 62
17707.49 65
17708.75 67
17710.01 70
17711.27 66
17712.53 57
17713.78 54
17715.04 61
17716.30 70
17717.56 68
17718.82 64
17720.07 64
17721.33 72
17722.59 61
17723.85 67
17725.11 57
17726.36 64
17727.62 67
17728.88 64
17730.14 70
17731.40 71
17732.66 78
17733.92 55
17735.17 57
17736.43 60
17737.69 81
17738.95 59
17740.21 52
17741.47 57
17742.73 59
17743.99 66
17745.25 56
17746.51 57
17747.76 64
17749.02 81
17750.28 73
17751.54 62
17752.80 74
17754.06 66
17755.32 60
17756.58 58
17757.84 63
17759.10 84
17760.36 61
17761.62 81
17762.88 84
17764.14 59
17765.40 61
17766.66 69
17767.92 70
17769.18 68
17770.44 61
17771.70 77
17772.96 82
17774.22 68
17775.48 77
17776.74 83
17778.00 68
17779.26 78
17780.52 70
17781.78 66
17783.04 55
17784.30 82
17785.56 74
17786.82 69
17788.08 68
17789.34 61
17790.60 57
17791.86 60
17793.12 64
17794.38 62
17795.65 71
17796.91 67
17798.17 71
17799.43 34
17800.69 70
17801.95 51
17803.21 73
17804.47 67
17805.73 65
17807.00 58
17808.26 56
17809.52 73
17810.78 58
17812.04 56
17813.30 69
17814.56 69
17815.83 60
17817.09 61
17818.35 61
17819.61 74
17820.87 64
17822.13 76
17823.40 65
17824.66 68
17825.92 86
17827.18 78
17828.44 76
17829.71 58
17830.97 67
17832.23 70
17833.49 70
17834.75 50
17836.02 62
17837.28 70
17838.54 79
17839.80 54
17841.07 57
17842.33 53
17843.59 66
17844.85 63
17846.12 56
17847.38 57
17848.64 74
17849.91 58
17851.17 68
17852.43 63
17853.69 55
17854.96 66
17856.22 65
17857.48 58
17858.75 60
17860.01 70
17861.27 64
17862.54 59
17863.80 69
17865.06 77
17866.33 83
17867.59 70
17868.85 52
17870.12 75
17871.38 64
17872.64 61
17873.91 57
17875.17 61
17876.43 65
17877.70 49
17878.96 68
17880.23 76
17881.49 54
17882.75 62
17884.02 62
17885.28 56
17886.55 72
17887.81 49
17889.07 83
17890.34 60
17891.60 72
17892.87 65
17894.13 72
17895.40 65
17896.66 66
17897.92 63
17899.19 52
17900.45 56
17901.72 63
17902.98 55
17904.25 70
17905.51 63
17906.78 46
17908.04 75
17909.31 65
17910.57 58
17911.84 59
17913.10 71
17914.37 59
17915.63 64
17916.90 54
17918.16 72
17919.43 55
17920.69 56
17921.96 72
17923.22 66
17924.49 73
17925.75 81
17927.02 66
17928.29 44
17929.55 60
17930.82 69
17932.08 66
17933.35 64
17934.61 51
17935.88 67
17937.15 74
17938.41 55
17939.68 63
17940.94 75
17942.21 66
17943.48 76
17944.74 61
17946.01 61
17947.28 48
17948.54 59
17949.81 73
17951.07 73
17952.34 62
17953.61 59
17954.87 70
17956.14 84
17957.41 69
17958.67 66
17959.94 80
17961.21 74
17962.47 71
17963.74 50
17965.01 58
17966.27 72
17967.54 78
17968.81 65
17970.08 81
17971.34 62
17972.61 70
17973.88 64
17975.14 64
17976.41 64
17977.68 61
17978.95 72
17980.21 65
17981.48 55
17982.75 63
17984.02 97
17985.28 76
17986.55 72
17987.82 52
17989.09 66
17990.35 68
17991.62 76
17992.89 79
17994.16 55
17995.43 72
17996.69 70
17997.96 77
17999.23 58
18000.50 60
18001.77 66
18003.03 76
18004.30 69
18005.57 62
18006.84 55
18008.11 60
18009.38 81
18010.64 66
18011.91 55
18013.18 69
18014.45 75
18015.72 78
18016.99 67
18018.26 60
18019.53 77
18020.79 71
18022.06 66
18023.33 64
18024.60 59
18025.87 60
18027.14 76
18028.41 66
18029.68 67
18030.95 68
18032.22 59
18033.48 54
18034.75 56
18036.02 58
18037.29 56
18038.56 61
18039.83 53
18041.10 65
18042.37 60
18043.64 74
18044.91 72
18046.18 59
18047.45 58
18048.72 80
18049.99 64
18051.26 77
18052.53 57
18053.80 65
18055.07 65
18056.34 66
18057.61 65
18058.88 55
18060.15 55
18061.42 52
18062.69 88
18063.96 60
18065.23 63
18066.50 70
18067.77 62
18069.04 62
18070.31 50
18071.58 48
18072.86 66
18074.13 71
18075.40 59
18076.67 47
18077.94 57
18079.21 65
18080.48 59
18081.75 63
18083.02 49
18084.29 69
18085.56 64
18086.84 77
18088.11 65
18089.38 57
18090.65 55
18091.92 65
18093.19 70
18094.46 56
18095.74 56
18097.01 55
18098.28 53
18099.55 59
18100.82 42
18102.09 45
18103.37 69
18104.64 69
18105.91 63
18107.18 78
18108.45 58
18109.72 66
18111.00 71
18112.27 58
18113.54 44
18114.81 61
18116.09 63
18117.36 68
18118.63 61
18119.90 57
18121.17 53
18122.45 69
18123.72 60
18124.99 75
18126.26 58
18127.54 69
18128.81 60
18130.08 58
18131.36 41
18132.63 51
18133.90 58
18135.17 67
18136.45 51
18137.72 66
18138.99 45
18140.27 46
18141.54 55
18142.81 71
18144.09 63
18145.36 73
18146.63 86
18147.91 64
18149.18 69
18150.45 72
18151.73 59
18153.00 57
18154.27 61
18155.55 76
18156.82 63
18158.09 44
18159.37 55
18160.64 56
18161.91 54
18163.19 55
18164.46 53
18165.74 78
18167.01 68
18168.28 57
18169.56 56
18170.83 70
18172.11 42
18173.38 61
18174.66 62
18175.93 57
18177.20 56
18178.48 67
18179.75 58
18181.03 66
18182.30 53
18183.58 56
18184.85 65
18186.13 62
18187.40 67
18188.68 51
18189.95 58
18191.23 54
18192.50 60
18193.78 60
18195.05 66
18196.33 56
18197.60 62
18198.88 59
18200.15 68
18201.43 65
18202.70 50
18203.98 64
18205.25 59
18206.53 75
18207.80 74
18209.08 69
18210.35 47
18211.63 51
18212.90 70
18214.18 72
18215.46 66
18216.73 67
18218.01 56
18219.28 67
18220.56 65
18221.84 73
18223.11 47
18224.39 53
18225.66 75
18226.94 49
18228.22 57
18229.49 66
18230.77 74
18232.04 62
18233.32 57
18234.60 57
18235.87 67
18237.15 74
18238.43 57
18239.70 61
18240.98 72
18242.26 70
18243.53 59
18244.81 57
18246.09 56
18247.36 71
18248.64 44
18249.92 53
18251.19 62
18252.47 70
18253.75 59
18255.03 53
18256.30 63
18257.58 56
18258.86 65
18260.13 62
18261.41 62
18262.69 66
18263.97 66
18265.24 65
18266.52 61
18267.80 58
18269.08 59
18270.35 57
18271.63 62
18272.91 56
18274.19 68
18275.47 47
18276.74 60
18278.02 66
18279.30 65
18280.58 54
18281.85 61
18283.13 63
18284.41 57
18285.69 56
18286.97 53
18288.25 51
18289.52 66
18290.80 67
18292.08 53
18293.36 53
18294.64 43
18295.92 63
18297.19 61
18298.47 54
18299.75 55
18301.03 54
18302.31 61
18303.59 53
18304.87 67
18306.15 51
18307.43 72
18308.70 63
18309.98 64
18311.26 57
18312.54 60
18313.82 64
18315.10 55
18316.38 68
18317.66 62
18318.94 53
18320.22 64
18321.50 70
18322.78 52
18324.06 54
18325.34 64
18326.61 66
18327.89 79
18329.17 61
18330.45 72
18331.73 58
18333.01 46
18334.29 57
18335.57 58
18336.85 52
18338.13 57
18339.41 66
18340.69 74
18341.97 60
18343.25 68
18344.53 63
18345.81 57
18347.09 64
18348.37 44
18349.66 66
18350.94 69
18352.22 54
18353.50 76
18354.78 61
18356.06 60
18357.34 69
18358.62 68
18359.90 50
18361.18 64
18362.46 76
18363.74 60
18365.02 54
18366.30 56
18367.59 56
18368.87 55
18370.15 51
18371.43 42
18372.71 57
18373.99 72
18375.27 65
18376.55 79
18377.84 63
18379.12 69
18380.40 67
18381.68 61
18382.96 58
18384.24 82
18385.53 76
18386.81 84
18388.09 43
18389.37 36
18390.65 69
18391.93 57
18393.22 60
18394.50 55
18395.78 55
18397.06 80
18398.34 63
18399.63 72
18400.91 61
18402.19 71
18403.47 54
18404.76 66
18406.04 51
18407.32 57
18408.60 59
18409.89 77
18411.17 67
18412.45 64
18413.73 40
18415.02 58
18416.30 62
18417.58 59
18418.86 60
18420.15 49
18421.43 59
18422.71 61
18424.00 55
18425.28 55
18426.56 67
18427.85 59
18429.13 71
18430.41 45
18431.70 65
18432.98 53
18434.26 72
18435.55 72
18436.83 59
18438.11 57
18439.40 58
18440.68 64
18441.96 53
18443.25 57
18444.53 60
18445.81 69
18447.10 67
18448.38 72
18449.67 50
18450.95 50
18452.23 63
18453.52 63
18454.80 67
18456.09 49
18457.37 55
18458.66 62
18459.94 55
18461.22 56
18462.51 57
18463.79 80
18465.08 74
18466.36 48
18467.65 66
18468.93 50
18470.22 70
18471.50 65
18472.78 64
18474.07 72
18475.35 56
18476.64 66
18477.92 59
18479.21 63
18480.49 60
18481.78 63
18483.06 73
18484.35 47
18485.63 53
18486.92 36
18488.20 67
18489.49 61
18490.78 53
18492.06 59
18493.35 63
18494.63 60
18495.92 64
18497.20 50
18498.49 59
18499.77 59
18501.06 58
18502.35 51
18503.63 56
18504.92 51
18506.20 50
18507.49 67
18508.78 68
18510.06 51
18511.35 52
18512.63 73
18513.92 64
18515.21 56
18516.49 49
18517.78 77
18519.06 48
18520.35 53
18521.64 58
18522.92 53
18524.21 54
18525.50 62
18526.78 50
18528.07 52
18529.36 38
18530.64 57
18531.93 67
18533.22 52
18534.50 48
18535.79 43
18537.08 58
18538.37 49
18539.65 59
18540.94 65
18542.23 56
18543.51 68
18544.80 56
18546.09 50
18547.38 49
18548.66 71
18549.95 61
18551.24 61
18552.53 56
18553.81 45
18555.10 54
18556.39 67
18557.68 56
18558.96 58
18560.25 72
18561.54 56
18562.83 65
18564.11 47
18565.40 54
18566.69 56
18567.98 61
18569.27 58
18570.56 60
18571.84 56
18573.13 66
18574.42 66
18575.71 58
18577.00 66
18578.28 63
18579.57 63
18580.86 60
18582.15 52
18583.44 64
18584.73 71
18586.02 71
18587.31 54
18588.59 59
18589.88 82
18591.17 76
18592.46 61
18593.75 50
18595.04 67
18596.33 75
18597.62 70
18598.91 76
18600.19 70
18601.48 58
18602.77 73
18604.06 61
18605.35 57
18606.64 54
18607.93 65
18609.22 67
18610.51 57
18611.80 68
18613.09 72
18614.38 77
18615.67 79
18616.96 69
18618.25 72
18619.54 67
18620.83 69
18622.12 62
18623.41 70
18624.70 69
18625.99 63
18627.28 79
18628.57 79
18629.86 76
18631.15 61
18632.44 88
18633.73 80
18635.02 69
18636.31 61
18637.60 59
18638.89 72
18640.18 64
18641.47 70
18642.76 62
18644.05 57
18645.34 71
18646.63 60
18647.93 65
18649.22 53
18650.51 54
18651.80 59
18653.09 61
18654.38 57
18655.67 64
18656.96 62
18658.25 61
18659.55 73
18660.84 60
18662.13 72
18663.42 57
18664.71 60
18666.00 62
18667.29 70
18668.58 60
18669.88 61
18671.17 63
18672.46 62
18673.75 46
18675.04 55
18676.34 68
18677.63 54
18678.92 58
18680.21 51
18681.50 70
18682.79 73
18684.09 63
18685.38 64
18686.67 52
18687.96 59
18689.26 72
18690.55 61
18691.84 50
18693.13 54
18694.43 88
18695.72 65
18697.01 50
18698.30 43
18699.60 59
18700.89 70
18702.18 59
18703.47 58
18704.77 71
18706.06 52
18707.35 61
18708.65 56
18709.94 72
18711.23 50
18712.52 56
18713.82 59
18715.11 60
18716.40 60
18717.70 59
18718.99 66
18720.28 73
18721.58 75
18722.87 53
18724.16 58
18725.46 64
18726.75 62
18728.04 70
18729.34 64
18730.63 53
18731.93 40
18733.22 65
18734.51 70
18735.81 42
18737.10 60
18738.40 56
18739.69 63
18740.98 57
18742.28 44
18743.57 48
18744.87 52
18746.16 56
18747.45 70
18748.75 70
18750.04 68
18751.34 49
18752.63 53
18753.93 64
18755.22 47
18756.52 62
18757.81 53
18759.10 65
18760.40 59
18761.69 53
18762.99 58
18764.28 66
18765.58 61
18766.87 73
18768.17 57
18769.46 58
18770.76 55
18772.05 64
18773.35 57
18774.64 47
18775.94 61
18777.23 53
18778.53 70
18779.83 48
18781.12 63
18782.42 56
18783.71 60
18785.01 62
18786.30 58
18787.60 61
18788.89 47
18790.19 92
18791.49 54
18792.78 58
18794.08 47
18795.37 71
18796.67 53
18797.97 51
18799.26 54
18800.56 49
18801.85 74
18803.15 63
18804.45 55
18805.74 64
18807.04 46
18808.34 43
18809.63 49
18810.93 52
18812.23 61
18813.52 66
18814.82 49
18816.12 51
18817.41 53
18818.71 56
18820.01 61
18821.30 62
18822.60 60
18823.90 60
18825.19 59
18826.49 57
18827.79 54
18829.08 65
18830.38 55
18831.68 58
18832.98 76
18834.27 57
18835.57 37
18836.87 48
18838.17 52
18839.46 73
18840.76 55
18842.06 57
18843.36 35
18844.65 71
18845.95 52
18847.25 53
18848.55 31
18849.84 59
18851.14 68
18852.44 58
18853.74 52
18855.04 54
18856.33 38
18857.63 71
18858.93 71
18860.23 70
18861.53 50
18862.83 65
18864.12 61
18865.42 49
18866.72 39
18868.02 43
18869.32 51
18870.62 55
18871.91 44
18873.21 55
18874.51 45
18875.81 54
18877.11 53
18878.41 60
18879.71 59
18881.01 49
18882.30 54
18883.60 60
18884.90 62
18886.20 48
18887.50 66
18888.80 50
18890.10 50
18891.40 39
18892.70 52
18894.00 65
18895.30 58
18896.60 52
18897.90 58
18899.19 59
18900.49 57
18901.79 70
18903.09 63
18904.39 52
18905.69 40
18906.99 52
18908.29 66
18909.59 63
18910.89 55
18912.19 54
18913.49 53
18914.79 56
18916.09 47
18917.39 68
18918.69 63
18919.99 62
18921.29 52
18922.59 46
18923.89 61
18925.20 64
18926.50 71
18927.80 54
18929.10 61
18930.40 70
18931.70 79
18933.00 56
18934.30 53
18935.60 43
18936.90 59
18938.20 51
18939.50 53
18940.80 51
18942.10 63
18943.41 53
18944.71 56
18946.01 70
18947.31 38
18948.61 66
18949.91 50
18951.21 63
18952.51 60
18953.82 50
18955.12 56
18956.42 61
18957.72 54
18959.02 60
18960.32 55
18961.63 55
18962.93 48
18964.23 51
18965.53 44
18966.83 61
18968.13 51
18969.44 49
18970.74 52
18972.04 48
18973.34 38
18974.64 58
18975.95 53
18977.25 43
18978.55 47
18979.85 62
18981.16 60
18982.46 55
18983.76 62
18985.06 54
18986.37 56
18987.67 67
18988.97 62
18990.27 55
18991.58 55
18992.88 43
18994.18 58
18995.48 52
18996.79 55
18998.09 67
18999.39 49
19000.70 47
19002.00 58
19003.30 56
19004.61 58
19005.91 41
19007.21 41
19008.52 63
19009.82 69
19011.12 50
19012.43 39
19013.73 51
19015.03 54
19016.34 53
19017.64 56
19018.94 43
19020.25 44
19021.55 52
19022.86 51
19024.16 45
19025.46 43
19026.77 59
19028.07 63
19029.37 47
19030.68 58
19031.98 52
19033.29 79
19034.59 56
19035.90 54
19037.20 58
19038.50 50
19039.81 66
19041.11 59
19042.42 45
19043.72 54
19045.03 68
19046.33 74
19047.64 46
19048.94 42
19050.25 47
19051.55 43
19052.85 67
19054.16 58
19055.46 48
19056.77 61
19058.07 66
19059.38 62
19060.68 58
19061.99 59
19063.30 61
19064.60 47
19065.91 59
19067.21 50
19068.52 43
19069.82 49
19071.13 55
19072.43 46
19073.74 45
19075.04 60
19076.35 58
19077.66 54
19078.96 46
19080.27 61
19081.57 46
19082.88 57
19084.18 52
19085.49 76
19086.80 52
19088.10 46
19089.41 49
19090.71 60
19092.02 67
19093.33 57
19094.63 43
19095.94 60
19097.25 57
19098.55 44
19099.86 55
19101.17 64
19102.47 62
19103.78 61
19105.08 66
19106.39 71
19107.70 52
19109.01 55
19110.31 68
19111.62 52
19112.93 60
19114.23 50
19115.54 62
19116.85 61
19118.15 54
19119.46 57
19120.77 53
19122.08 62
19123.38 63
19124.69 68
19126.00 59
19127.30 46
19128.61 46
19129.92 44
19131.23 68
19132.53 69
19133.84 68
19135.15 55
19136.46 66
19137.77 56
19139.07 62
19140.38 67
19141.69 61
19143.00 55
19144.30 68
19145.61 60
19146.92 53
19148.23 65
19149.54 46
19150.84 73
19152.15 67
19153.46 65
19154.77 59
19156.08 48
19157.39 45
19158.70 58
19160.00 64
19161.31 64
19162.62 46
19163.93 64
19165.24 57
19166.55 37
19167.86 54
19169.16 61
19170.47 58
19171.78 68
19173.09 51
19174.40 56
19175.71 57
19177.02 65
19178.33 56
19179.64 67
19180.95 73
19182.26 59
19183.56 65
19184.87 53
19186.18 60
19187.49 56
19188.80 58
19190.11 54
19191.42 81
19192.73 76
19194.04 54
19195.35 45
19196.66 45
19197.97 73
19199.28 68
19200.59 56
19201.90 43
19203.21 75
19204.52 53
19205.83 54
19207.14 72
19208.45 45
19209.76 53
19211.07 71
19212.38 77
19213.69 54
19215.00 46
19216.31 62
19217.62 64
19218.93 62
19220.24 40
19221.55 57
19222.86 69
19224.18 65
19225.49 70
19226.80 59
19228.11 60
19229.42 41
19230.73 56
19232.04 62
19233.35 58
19234.66 50
19235.97 60
19237.28 62
19238.60 46
19239.91 40
19241.22 68
19242.53 68
19243.84 53
19245.15 51
19246.46 61
19247.78 60
19249.09 52
19250.40 50
19251.71 48
19253.02 60
19254.33 52
19255.65 76
19256.96 68
19258.27 49
19259.58 46
19260.89 61
19262.21 74
19263.52 48
19264.83 50
19266.14 59
19267.45 55
19268.77 42
19270.08 55
19271.39 49
19272.70 63
19274.02 51
19275.33 51
19276.64 59
19277.95 53
19279.27 62
19280.58 63
19281.89 44
19283.20 40
19284.52 48
19285.83 64
19287.14 47
19288.45 44
19289.77 54
19291.08 52
19292.39 70
19293.71 57
19295.02 61
19296.33 33
19297.65 50
19298.96 55
19300.27 56
19301.59 59
19302.90 50
19304.21 62
19305.53 67
19306.84 60
19308.15 46
19309.47 60
19310.78 65
19312.09 49
19313.41 51
19314.72 51
19316.04 58
19317.35 51
19318.66 42
19319.98 60
19321.29 64
19322.61 43
19323.92 63
19325.23 52
19326.55 55
19327.86 59
19329.18 58
19330.49 49
19331.81 67
19333.12 64
19334.43 66
19335.75 59
19337.06 55
19338.38 54
19339.69 64
19341.01 54
19342.32 48
19343.64 52
19344.95 53
19346.27 53
19347.58 58
19348.90 62
19350.21 51
19351.53 53
19352.84 44
19354.16 60
19355.47 59
19356.79 66
19358.10 59
19359.42 59
19360.73 49
19362.05 39
19363.36 60
19364.68 70
19366.00 52
19367.31 48
19368.63 57
19369.94 55
19371.26 58
19372.57 52
19373.89 57
19375.21 57
19376.52 50
19377.84 51
19379.15 52
19380.47 62
19381.79 46
19383.10 60
19384.42 58
19385.73 55
19387.05 53
19388.37 63
19389.68 63
19391.00 59
19392.32 42
19393.63 59
19394.95 51
19396.27 76
19397.58 67
19398.90 58
19400.22 55
19401.53 70
19402.85 64
19404.17 60
19405.48 48
19406.80 49
19408.12 76
19409.43 73
19410.75 57
19412.07 47
19413.39 66
19414.70 50
19416.02 54
19417.34 51
19418.65 63
19419.97 66
19421.29 64
19422.61 63
19423.92 36
19425.24 63
19426.56 61
19427.88 76
19429.20 50
19430.51 66
19431.83 64
19433.15 69
19434.47 45
19435.78 59
19437.10 52
19438.42 50
19439.74 57
19441.06 46
19442.37 57
19443.69 47
19445.01 42
19446.33 48
19447.65 57
19448.97 43
19450.28 54
19451.60 46
19452.92 74
19454.24 55
19455.56 66
19456.88 51
19458.20 58
19459.51 66
19460.83 70
19462.15 45
19463.47 59
19464.79 43
19466.11 54
19467.43 56
19468.75 47
19470.07 54
19471.39 57
19472.70 58
19474.02 60
19475.34 61
19476.66 55
19477.98 56
19479.30 48
19480.62 66
19481.94 50
19483.26 64
19484.58 64
19485.90 48
19487.22 55
19488.54 54
19489.86 41
19491.18 50
19492.50 59
19493.82 44
19495.14 40
19496.46 45
19497.78 59
19499.10 53
19500.42 58
19501.74 46
19503.06 67
19504.38 67
19505.70 43
19507.02 54
19508.34 39
19509.66 60
19510.98 59
19512.30 57
19513.62 62
19514.94 67
19516.26 59
19517.58 59
19518.90 60
19520.23 48
19521.55 50
19522.87 44
19524.19 71
19525.51 66
19526.83 57
19528.15 50
19529.47 51
19530.79 52
19532.11 56
19533.44 53
19534.76 59
19536.08 47
19537.40 62
19538.72 40
19540.04 59
19541.36 58
19542.69 53
19544.01 48
19545.33 44
19546.65 65
19547.97 61
19549.29 60
19550.62 53
19551.94 57
19553.26 59
19554.58 53
19555.90 50
19557.23 67
19558.55 43
19559.87 50
19561.19 56
19562.51 50
19563.84 53
19565.16 46
19566.48 60
19567.80 56
19569.13 49
19570.45 50
19571.77 66
19573.09 47
19574.42 52
19575.74 67
19577.06 59
19578.39 45
19579.71 63
19581.03 48
19582.35 49
19583.68 53
19585.00 59
19586.32 56
19587.65 56
19588.97 46
19590.29 57
19591.62 57
19592.94 51
19594.26 53
19595.59 51
19596.91 49
19598.23 42
19599.56 44
19600.88 42
19602.20 66
19603.53 53
19604.85 51
19606.17 57
19607.50 50
19608.82 54
19610.15 58
19611.47 52
19612.79 50
19614.12 52
19615.44 62
19616.77 49
19618.09 50
19619.41 60
19620.74 50
19622.06 43
19623.39 42
19624.71 57
19626.03 52
19627.36 51
19628.68 54
19630.01 53
19631.33 60
19632.66 53
19633.98 52
19635.31 51
19636.63 54
19637.96 53
19639.28 61
19640.61 48
19641.93 49
19643.26 52
19644.58 60
19645.91 52
19647.23 53
19648.56 46
19649.88 59
19651.21 50
19652.53 60
19653.86 56
19655.18 46
19656.51 53
19657.83 52
19659.16 75
19660.48 61
19661.81 63
19663.14 42
19664.46 60
19665.79 62
19667.11 59
19668.44 51
19669.77 44
19671.09 59
19672.42 62
19673.74 51
19675.07 48
19676.40 82
19677.72 71
19679.05 57
19680.37 46
19681.70 61
19683.03 48
19684.35 65
19685.68 56
19687.01 60
19688.33 52
19689.66 53
19690.99 69
19692.31 70
19693.64 63
19694.97 55
19696.29 62
19697.62 65
19698.95 54
19700.27 58
19701.60 60
19702.93 55
19704.25 60
19705.58 53
19706.91 69
19708.23 54
19709.56 60
19710.89 70
19712.22 53
19713.54 55
19714.87 63
19716.20 53
19717.53 33
19718.85 64
19720.18 53
19721.51 82
19722.84 49
19724.16 62
19725.49 52
19726.82 60
19728.15 53
19729.48 64
19730.80 53
19732.13 68
19733.46 55
19734.79 65
19736.12 40
19737.44 59
19738.77 53
19740.10 70
19741.43 68
19742.76 58
19744.09 70
19745.41 63
19746.74 73
19748.07 70
19749.40 63
19750.73 59
19752.06 66
19753.39 60
19754.71 69
19756.04 48
19757.37 65
19758.70 60
19760.03 59
19761.36 58
19762.69 60
19764.02 67
19765.35 73
19766.68 69
19768.00 52
19769.33 71
19770.66 61
19771.99 69
19773.32 62
19774.65 42
19775.98 69
19777.31 36
19778.64 66
19779.97 45
19781.30 60
19782.63 56
19783.96 48
19785.29 65
19786.62 47
19787.95 44
19789.28 70
19790.61 58
19791.94 60
19793.27 37
19794.60 67
19795.93 72
19797.26 59
19798.59 50
19799.92 50
19801.25 66
19802.58 49
19803.91 76
19805.24 54
19806.57 67
19807.90 59
19809.23 66
19810.56 58
19811.89 53
19813.22 64
19814.55 59
19815.89 63
19817.22 49
19818.55 46
19819.88 60
19821.21 55
19822.54 58
19823.87 63
19825.20 48
19826.53 56
19827.86 56
19829.20 68
19830.53 56
19831.86 56
19833.19 52
19834.52 73
19835.85 49
19837.18 48
19838.52 60
19839.85 66
19841.18 48
19842.51 57
19843.84 53
19845.17 62
19846.51 71
19847.84 46
19849.17 56
19850.50 48
19851.83 69
19853.17 61
19854.50 58
19855.83 50
19857.16 48
19858.50 55
19859.83 55
19861.16 37
19862.49 50
19863.82 58
19865.16 63
19866.49 53
19867.82 41
19869.15 57
19870.49 59
19871.82 52
19873.15 43
19874.49 64
19875.82 62
19877.15 50
19878.48 64
19879.82 58
19881.15 36
19882.48 50
19883.82 47
19885.15 55
19886.48 53
19887.82 41
19889.15 56
19890.48 56
19891.82 47
19893.15 58
19894.48 61
19895.82 52
19897.15 49
19898.48 56
19899.82 55
19901.15 63
19902.48 41
19903.82 61
19905.15 56
19906.49 56
19907.82 53
19909.15 64
19910.49 60
19911.82 63
19913.16 48
19914.49 54
19915.82 43
19917.16 43
19918.49 57
19919.83 72
19921.16 49
19922.50 56
19923.83 66
19925.16 59
19926.50 49
19927.83 66
19929.17 59
19930.50 42
19931.84 43
19933.17 38
19934.51 71
19935.84 42
19937.18 47
19938.51 52
19939.85 72
19941.18 59
19942.52 47
19943.85 53
19945.19 62
19946.52 69
19947.86 50
19949.19 71
19950.53 49
19951.86 51
19953.20 65
19954.53 52
19955.87 51
19957.21 46
19958.54 48
19959.88 55
19961.21 48
19962.55 50
19963.88 56
19965.22 66
19966.56 60
19967.89 51
19969.23 46
19970.56 61
19971.90 71
19973.24 45
19974.57 51
19975.91 36
19977.24 70
19978.58 61
19979.92 66
19981.25 45
19982.59 53
19983.93 61
19985.26 58
19986.60 54
19987.94 44
19989.27 53
19990.61 48
19991.95 58
19993.28 56
19994.62 45
19995.96 55
19997.29 60
19998.63 54
19999.97 51
20001.30 56
20002.64 53
20003.98 59
20005.32 58
20006.65 53
20007.99 63
20009.33 58
20010.67 69
20012.00 61
20013.34 51
20014.68 67
20016.02 53
20017.35 76
20018.69 44
20020.03 46
20021.37 53
20022.70 64
20024.04 66
20025.38 55
20026.72 41
20028.06 52
20029.39 67
20030.73 53
20032.07 63
20033.41 49
20034.75 51
20036.08 54
20037.42 67
20038.76 39
20040.10 64
20041.44 41
20042.78 64
20044.11 63
20045.45 61
20046.79 55
20048.13 65
20049.47 49
20050.81 67
20052.15 63
20053.48 46
20054.82 64
20056.16 44
20057.50 46
20058.84 42
20060.18 59
20061.52 46
20062.86 50
20064.20 38
20065.54 53
20066.88 54
20068.21 63
20069.55 54
20070.89 40
20072.23 54
20073.57 48
20074.91 49
20076.25 50
20077.59 31
20078.93 48
20080.27 70
20081.61 52
20082.95 61
20084.29 33
20085.63 63
20086.97 52
20088.31 43
20089.65 49
20090.99 68
20092.33 49
20093.67 49
20095.01 46
20096.35 50
20097.69 67
20099.03 50
20100.37 57
20101.71 33
20103.05 51
20104.39 37
20105.73 56
20107.07 45
20108.41 49
20109.76 53
20111.10 55
20112.44 54
20113.78 50
20115.12 53
20116.46 53
20117.80 54
20119.14 47
20120.48 50
20121.82 50
20123.16 71
20124.51 47
20125.85 45
20127.19 45
20128.53 63
20129.87 47
20131.21 60
20132.55 45
20133.90 70
20135.24 51
