# Supplementary material for: MALDI-TOF MS typing enables the classification of brewing yeasts of the genus Saccharomyces to major beer styles
Source: PLoS One. 2017 Aug 9;12(8):e0181694. doi: 10.1371/journal.pone.0181694 (PMC5549903; doi:10.1371/journal.pone.0181694)
Supplement: S16 File — The directory includes 90 raw files and was zipped to “.zip”; the folder has three strains with 30 spectra per strain; S1 Text explains the raw files with an example and Table 1 represents the yeast strains used within the experiment. (ZIP) [file pone.0181694.s019.zip › 46-48/30675-174-OG-Alt-Alt-YPG-18h-E-E_2015-10-27__0_D10_1.dat]

1999.49 2158
1999.91 2133
2000.33 2059
2000.75 2154
2001.17 2041
2001.59 2062
2002.02 2091
2002.44 2066
2002.86 2112
2003.28 2083
2003.70 2070
2004.13 2076
2004.55 2070
2004.97 2144
2005.39 2084
2005.81 2047
2006.24 2069
2006.66 2061
2007.08 2122
2007.50 2111
2007.93 2148
2008.35 2127
2008.77 2232
2009.19 2133
2009.62 2195
2010.04 2271
2010.46 2307
2010.88 2086
2011.31 1933
2011.73 1990
2012.15 2124
2012.58 2059
2013.00 1930
2013.42 1811
2013.84 1864
2014.27 1854
2014.69 1898
2015.11 1820
2015.54 1766
2015.96 1822
2016.38 1843
2016.81 1933
2017.23 1867
2017.65 1937
2018.08 2018
2018.50 2143
2018.92 2064
2019.35 2208
2019.77 2178
2020.19 2149
2020.62 2043
2021.04 2124
2021.47 2129
2021.89 2088
2022.31 2081
2022.74 2038
2023.16 2141
2023.59 2050
2024.01 2063
2024.43 1879
2024.86 1852
2025.28 1995
2025.71 2040
2026.13 2033
2026.55 1982
2026.98 1917
2027.40 1903
2027.83 1909
2028.25 1921
2028.68 1937
2029.10 1820
2029.53 1877
2029.95 1829
2030.38 1846
2030.80 1975
2031.23 1849
2031.65 1931
2032.08 1930
2032.50 1930
2032.93 2021
2033.35 2090
2033.78 1975
2034.20 1994
2034.63 2068
2035.05 2090
2035.48 2035
2035.90 2020
2036.33 1973
2036.75 2108
2037.18 2204
2037.60 2269
2038.03 2103
2038.45 2069
2038.88 2072
2039.31 2144
2039.73 2296
2040.16 2292
2040.58 2147
2041.01 2068
2041.43 2119
2041.86 2130
2042.29 2157
2042.71 1990
2043.14 2101
2043.56 2117
2043.99 1918
2044.42 2017
2044.84 1938
2045.27 2003
2045.70 2009
2046.12 2055
2046.55 2015
2046.98 1847
2047.40 2079
2047.83 2179
2048.25 2034
2048.68 1947
2049.11 1946
2049.53 2147
2049.96 2048
2050.39 1931
2050.82 2055
2051.24 1937
2051.67 1927
2052.10 1962
2052.52 1914
2052.95 2071
2053.38 1968
2053.80 1925
2054.23 2020
2054.66 1899
2055.09 1855
2055.51 1910
2055.94 1844
2056.37 1863
2056.80 1951
2057.22 1961
2057.65 1904
2058.08 2027
2058.51 2068
2058.93 1960
2059.36 1997
2059.79 2017
2060.22 2068
2060.65 1950
2061.07 1949
2061.50 2031
2061.93 2152
2062.36 2148
2062.79 2248
2063.21 2127
2063.64 2268
2064.07 2197
2064.50 2320
2064.93 2292
2065.36 2266
2065.78 2295
2066.21 2224
2066.64 2296
2067.07 2227
2067.50 2171
2067.93 2285
2068.36 2143
2068.78 2091
2069.21 2114
2069.64 2110
2070.07 1862
2070.50 1899
2070.93 1951
2071.36 2022
2071.79 1936
2072.22 1986
2072.64 1853
2073.07 1866
2073.50 1854
2073.93 1960
2074.36 2054
2074.79 2126
2075.22 2080
2075.65 1926
2076.08 2044
2076.51 2026
2076.94 2131
2077.37 2195
2077.80 2098
2078.23 2239
2078.66 2180
2079.09 2265
2079.52 2369
2079.95 2308
2080.38 2272
2080.81 2179
2081.24 2192
2081.67 2104
2082.10 2155
2082.53 2276
2082.96 2179
2083.39 2186
2083.82 2094
2084.25 2168
2084.68 2053
2085.11 2135
2085.54 2107
2085.97 2105
2086.40 2096
2086.83 2032
2087.26 1976
2087.69 1924
2088.12 1857
2088.55 2011
2088.99 2014
2089.42 2007
2089.85 1977
2090.28 2196
2090.71 2020
2091.14 2036
2091.57 1977
2092.00 2189
2092.43 2172
2092.86 2141
2093.30 2057
2093.73 1891
2094.16 2054
2094.59 2035
2095.02 1925
2095.45 1911
2095.88 1792
2096.32 1765
2096.75 1799
2097.18 1931
2097.61 1932
2098.04 1920
2098.47 1811
2098.91 1720
2099.34 1819
2099.77 1806
2100.20 1824
2100.63 2030
2101.07 1879
2101.50 1875
2101.93 1779
2102.36 1883
2102.80 1899
2103.23 1747
2103.66 1917
2104.09 1928
2104.52 1886
2104.96 1992
2105.39 1937
2105.82 2030
2106.25 1966
2106.69 2001
2107.12 2056
2107.55 2085
2107.99 2001
2108.42 2152
2108.85 2013
2109.28 2072
2109.72 2062
2110.15 2047
2110.58 2058
2111.02 1899
2111.45 1971
2111.88 2003
2112.32 1952
2112.75 1826
2113.18 1765
2113.62 1856
2114.05 1784
2114.48 1810
2114.92 1900
2115.35 1954
2115.78 1900
2116.22 1772
2116.65 1779
2117.08 1903
2117.52 1822
2117.95 1854
2118.39 1713
2118.82 1838
2119.25 1763
2119.69 1692
2120.12 1690
2120.56 1708
2120.99 1805
2121.42 1985
2121.86 1947
2122.29 1862
2122.73 2062
2123.16 1929
2123.60 1821
2124.03 1775
2124.46 1814
2124.90 1815
2125.33 1928
2125.77 1878
2126.20 1908
2126.64 1808
2127.07 1865
2127.51 1818
2127.94 1809
2128.38 1794
2128.81 1830
2129.25 1781
2129.68 1926
2130.12 2059
2130.55 2077
2130.99 1910
2131.42 2063
2131.86 1952
2132.29 2090
2132.73 2118
2133.16 2025
2133.60 2214
2134.03 2104
2134.47 2126
2134.91 2137
2135.34 2126
2135.78 2136
2136.21 2253
2136.65 2246
2137.08 2135
2137.52 2229
2137.96 2221
2138.39 2269
2138.83 2226
2139.26 2208
2139.70 2260
2140.14 2048
2140.57 1954
2141.01 1872
2141.44 1892
2141.88 1982
2142.32 1825
2142.75 1795
2143.19 1851
2143.63 1850
2144.06 1814
2144.50 1791
2144.94 1859
2145.37 1800
2145.81 1978
2146.25 1947
2146.68 2048
2147.12 1986
2147.56 2106
2147.99 2156
2148.43 2137
2148.87 2170
2149.30 2262
2149.74 2348
2150.18 2426
2150.61 2445
2151.05 2542
2151.49 2254
2151.93 2299
2152.36 2246
2152.80 2286
2153.24 2413
2153.68 2330
2154.11 2215
2154.55 2166
2154.99 2125
2155.43 2206
2155.86 2189
2156.30 2141
2156.74 2270
2157.18 2195
2157.62 2118
2158.05 2113
2158.49 2230
2158.93 2087
2159.37 2162
2159.81 2110
2160.24 1977
2160.68 2095
2161.12 2197
2161.56 2245
2162.00 2160
2162.43 2195
2162.87 2137
2163.31 2163
2163.75 2054
2164.19 2088
2164.63 2112
2165.07 2146
2165.50 2078
2165.94 2059
2166.38 2066
2166.82 1915
2167.26 2039
2167.70 2140
2168.14 2122
2168.58 2007
2169.02 2066
2169.45 2038
2169.89 2012
2170.33 2117
2170.77 2018
2171.21 2078
2171.65 2064
2172.09 2127
2172.53 2211
2172.97 2307
2173.41 2264
2173.85 2254
2174.29 2344
2174.73 2271
2175.17 2128
2175.61 2273
2176.05 2389
2176.49 2483
2176.93 2263
2177.37 2264
2177.81 2300
2178.25 2368
2178.69 2296
2179.13 2283
2179.57 2334
2180.01 2156
2180.45 2111
2180.89 2161
2181.33 2232
2181.77 2098
2182.21 2072
2182.65 2062
2183.09 2062
2183.53 2058
2183.97 2038
2184.41 1918
2184.85 1914
2185.29 2033
2185.73 2121
2186.17 2068
2186.61 1989
2187.05 1940
2187.49 2060
2187.94 2201
2188.38 2238
2188.82 2293
2189.26 2199
2189.70 2277
2190.14 2344
2190.58 2204
2191.02 2187
2191.46 2180
2191.91 2147
2192.35 2085
2192.79 2111
2193.23 1963
2193.67 2065
2194.11 2121
2194.55 2061
2195.00 2096
2195.44 1947
2195.88 1927
2196.32 2058
2196.76 2060
2197.21 2124
2197.65 1922
2198.09 1913
2198.53 2108
2198.97 2055
2199.42 2088
2199.86 2125
2200.30 2044
2200.74 2018
2201.18 2156
2201.63 2086
2202.07 2016
2202.51 1960
2202.95 2069
2203.40 1992
2203.84 2154
2204.28 2035
2204.72 2066
2205.17 2068
2205.61 2094
2206.05 2076
2206.49 2293
2206.94 2179
2207.38 2010
2207.82 2161
2208.27 2179
2208.71 2139
2209.15 2177
2209.60 2241
2210.04 2146
2210.48 2136
2210.92 2199
2211.37 2299
2211.81 2320
2212.25 2247
2212.70 2170
2213.14 2233
2213.59 1944
2214.03 2032
2214.47 2119
2214.92 2115
2215.36 2189
2215.80 2227
2216.25 2300
2216.69 2247
2217.14 2294
2217.58 2152
2218.02 2011
2218.47 2038
2218.91 1988
2219.36 2123
2219.80 1986
2220.24 1857
2220.69 1877
2221.13 2122
2221.58 2054
2222.02 2031
2222.46 2012
2222.91 2015
2223.35 1890
2223.80 2067
2224.24 2130
2224.69 2225
2225.13 2114
2225.58 2359
2226.02 2418
2226.47 2233
2226.91 2206
2227.36 2193
2227.80 2321
2228.25 2248
2228.69 2311
2229.14 2178
2229.58 2409
2230.03 2330
2230.47 2248
2230.92 2285
2231.36 2363
2231.81 2267
2232.25 2298
2232.70 2357
2233.14 2376
2233.59 2425
2234.03 2398
2234.48 2367
2234.93 2400
2235.37 2346
2235.82 2330
2236.26 2259
2236.71 2297
2237.16 2151
2237.60 2030
2238.05 2202
2238.49 2171
2238.94 2114
2239.39 2108
2239.83 2093
2240.28 2082
2240.72 1996
2241.17 1942
2241.62 2001
2242.06 1903
2242.51 1853
2242.96 1940
2243.40 1942
2243.85 1863
2244.30 1928
2244.74 1949
2245.19 1938
2245.64 1857
2246.08 1954
2246.53 1911
2246.98 1836
2247.42 1859
2247.87 1958
2248.32 1881
2248.76 1813
2249.21 1908
2249.66 1955
2250.10 1885
2250.55 1875
2251.00 2027
2251.45 2055
2251.89 1952
2252.34 1865
2252.79 2002
2253.24 2030
2253.68 1929
2254.13 1826
2254.58 1894
2255.03 1891
2255.47 1919
2255.92 1978
2256.37 2022
2256.82 1863
2257.27 1799
2257.71 1873
2258.16 1940
2258.61 1917
2259.06 1950
2259.51 1941
2259.95 1986
2260.40 1873
2260.85 2032
2261.30 2068
2261.75 1986
2262.19 2010
2262.64 2122
2263.09 2290
2263.54 2283
2263.99 2156
2264.44 2283
2264.89 2327
2265.33 2285
2265.78 2194
2266.23 2143
2266.68 2197
2267.13 2143
2267.58 2244
2268.03 2280
2268.48 2220
2268.93 2222
2269.37 2247
2269.82 2240
2270.27 2268
2270.72 2177
2271.17 2254
2271.62 2319
2272.07 2278
2272.52 2352
2272.97 2198
2273.42 2117
2273.87 2141
2274.32 2206
2274.77 2264
2275.22 2019
2275.67 1941
2276.12 2069
2276.57 1922
2277.02 1912
2277.47 1991
2277.92 2072
2278.37 2038
2278.82 2059
2279.27 2054
2279.72 1953
2280.17 1954
2280.62 2040
2281.07 2009
2281.52 1961
2281.97 2015
2282.42 1895
2282.87 1984
2283.32 2088
2283.77 2080
2284.22 2051
2284.67 1956
2285.12 1925
2285.57 2047
2286.02 2145
2286.47 2114
2286.92 2167
2287.37 2177
2287.82 2196
2288.28 2325
2288.73 2477
2289.18 2595
2289.63 2687
2290.08 3008
2290.53 3049
2290.98 3246
2291.43 3450
2291.88 3440
2292.34 3345
2292.79 3073
2293.24 3055
2293.69 3023
2294.14 2741
2294.59 2690
2295.05 2686
2295.50 2458
2295.95 2480
2296.40 2521
2296.85 2314
2297.30 2142
2297.76 2089
2298.21 2025
2298.66 2028
2299.11 1946
2299.56 1927
2300.02 2063
2300.47 1951
2300.92 1908
2301.37 1995
2301.82 2021
2302.28 1899
2302.73 1856
2303.18 1986
2303.63 1866
2304.09 1859
2304.54 2030
2304.99 1977
2305.44 1858
2305.90 1888
2306.35 1988
2306.80 2127
2307.26 2052
2307.71 2147
2308.16 2266
2308.61 2181
2309.07 2257
2309.52 2390
2309.97 2310
2310.43 2378
2310.88 2515
2311.33 2522
2311.79 2327
2312.24 2342
2312.69 2287
2313.15 2276
2313.60 2337
2314.05 2233
2314.51 2102
2314.96 2164
2315.41 2092
2315.87 2059
2316.32 2041
2316.77 2133
2317.23 2093
2317.68 2171
2318.14 2061
2318.59 2221
2319.04 2214
2319.50 2113
2319.95 2270
2320.41 2335
2320.86 2172
2321.31 2177
2321.77 2071
2322.22 2159
2322.68 2191
2323.13 2252
2323.59 2139
2324.04 2165
2324.50 1989
2324.95 2082
2325.40 2084
2325.86 2012
2326.31 2216
2326.77 2256
2327.22 2244
2327.68 2230
2328.13 2267
2328.59 2359
2329.04 2412
2329.50 2299
2329.95 2204
2330.41 2154
2330.86 2233
2331.32 2268
2331.77 2185
2332.23 2302
2332.68 2215
2333.14 2157
2333.59 2335
2334.05 2262
2334.51 2079
2334.96 2072
2335.42 2073
2335.87 2069
2336.33 1977
2336.78 2056
2337.24 2033
2337.70 2220
2338.15 2223
2338.61 2103
2339.06 2190
2339.52 2121
2339.97 2231
2340.43 2167
2340.89 2186
2341.34 2266
2341.80 2132
2342.26 2125
2342.71 2183
2343.17 2122
2343.62 2189
2344.08 2305
2344.54 2204
2344.99 2048
2345.45 2145
2345.91 2245
2346.36 2325
2346.82 2393
2347.28 2463
2347.73 2357
2348.19 2404
2348.65 2311
2349.10 2381
2349.56 2225
2350.02 2226
2350.48 2166
2350.93 2114
2351.39 2170
2351.85 2093
2352.30 2174
2352.76 2222
2353.22 2189
2353.68 1973
2354.13 2111
2354.59 2072
2355.05 2144
2355.51 2210
2355.96 2104
2356.42 1942
2356.88 1893
2357.34 1944
2357.79 2076
2358.25 2122
2358.71 2067
2359.17 2024
2359.63 2078
2360.08 2062
2360.54 1907
2361.00 1794
2361.46 1879
2361.92 2095
2362.37 1991
2362.83 2123
2363.29 2193
2363.75 2146
2364.21 2138
2364.67 2088
2365.12 1928
2365.58 2123
2366.04 2122
2366.50 2193
2366.96 2292
2367.42 2210
2367.88 2154
2368.33 2045
2368.79 2223
2369.25 2391
2369.71 2146
2370.17 2044
2370.63 2123
2371.09 2144
2371.55 2148
2372.01 1967
2372.47 2063
2372.92 2089
2373.38 2294
2373.84 2286
2374.30 2331
2374.76 2387
2375.22 2392
2375.68 2496
2376.14 2537
2376.60 2561
2377.06 2802
2377.52 2664
2377.98 2565
2378.44 2618
2378.90 2738
2379.36 2696
2379.82 2440
2380.28 2498
2380.74 2279
2381.20 2343
2381.66 2379
2382.12 2334
2382.58 2335
2383.04 2240
2383.50 2156
2383.96 2112
2384.42 2022
2384.88 2033
2385.34 2076
2385.80 2115
2386.26 2196
2386.72 2054
2387.18 2104
2387.64 2113
2388.10 2087
2388.56 2157
2389.03 1970
2389.49 2016
2389.95 2163
2390.41 2221
2390.87 2259
2391.33 2386
2391.79 2280
2392.25 2133
2392.71 2183
2393.17 2192
2393.64 2066
2394.10 2006
2394.56 2181
2395.02 2119
2395.48 1948
2395.94 1873
2396.40 1979
2396.87 2056
2397.33 2084
2397.79 2041
2398.25 2002
2398.71 2145
2399.17 2153
2399.64 1964
2400.10 2000
2400.56 1966
2401.02 2018
2401.48 2027
2401.95 1980
2402.41 1915
2402.87 1971
2403.33 2017
2403.79 1990
2404.26 1986
2404.72 1891
2405.18 1950
2405.64 2019
2406.11 1997
2406.57 1858
2407.03 2035
2407.49 1900
2407.96 2008
2408.42 1935
2408.88 1884
2409.34 2077
2409.81 1944
2410.27 1931
2410.73 1868
2411.20 1878
2411.66 1946
2412.12 1927
2412.58 1972
2413.05 1850
2413.51 1975
2413.97 2053
2414.44 2070
2414.90 2166
2415.36 2161
2415.83 2287
2416.29 2328
2416.75 2440
2417.22 2687
2417.68 2769
2418.14 2715
2418.61 2868
2419.07 2987
2419.54 2936
2420.00 2789
2420.46 2825
2420.93 2792
2421.39 2634
2421.85 2595
2422.32 2419
2422.78 2360
2423.25 2339
2423.71 2336
2424.17 2227
2424.64 2021
2425.10 2008
2425.57 2222
2426.03 2039
2426.50 1937
2426.96 2014
2427.42 1972
2427.89 1982
2428.35 1874
2428.82 2073
2429.28 1970
2429.75 1905
2430.21 1925
2430.68 1968
2431.14 1935
2431.61 2024
2432.07 2205
2432.54 2282
2433.00 2023
2433.47 2150
2433.93 2249
2434.40 2255
2434.86 2290
2435.33 2189
2435.79 2162
2436.26 2158
2436.72 2066
2437.19 2102
2437.65 2193
2438.12 2345
2438.59 2170
2439.05 2237
2439.52 2190
2439.98 2368
2440.45 2451
2440.91 2445
2441.38 2379
2441.85 2321
2442.31 2352
2442.78 2308
2443.24 2268
2443.71 2334
2444.18 2192
2444.64 2178
2445.11 2096
2445.57 2049
2446.04 2030
2446.51 2022
2446.97 1869
2447.44 1933
2447.91 1984
2448.37 1895
2448.84 1946
2449.31 1834
2449.77 1984
2450.24 1889
2450.71 1846
2451.17 1998
2451.64 2029
2452.11 1965
2452.57 1966
2453.04 1943
2453.51 1998
2453.97 2079
2454.44 1949
2454.91 1991
2455.37 2160
2455.84 2202
2456.31 2144
2456.78 2032
2457.24 1965
2457.71 1977
2458.18 1983
2458.65 2042
2459.11 2108
2459.58 1875
2460.05 1983
2460.52 1978
2460.98 1897
2461.45 1948
2461.92 1777
2462.39 1956
2462.85 2020
2463.32 2052
2463.79 2003
2464.26 1833
2464.73 1946
2465.19 2053
2465.66 2093
2466.13 2198
2466.60 2032
2467.07 2058
2467.54 1964
2468.00 1974
2468.47 1904
2468.94 1867
2469.41 1881
2469.88 1845
2470.35 1900
2470.82 1928
2471.28 1845
2471.75 1935
2472.22 1885
2472.69 1777
2473.16 1801
2473.63 1787
2474.10 1824
2474.57 1944
2475.03 1901
2475.50 1941
2475.97 1826
2476.44 1799
2476.91 1862
2477.38 1827
2477.85 1915
2478.32 1906
2478.79 2074
2479.26 2042
2479.73 2021
2480.20 1960
2480.67 2110
2481.14 1968
2481.61 2023
2482.08 1993
2482.54 1889
2483.01 2002
2483.48 1885
2483.95 1806
2484.42 1902
2484.89 1881
2485.36 1962
2485.83 2023
2486.30 1969
2486.77 2063
2487.24 1888
2487.71 2049
2488.18 2016
2488.66 1984
2489.13 2027
2489.60 2096
2490.07 2226
2490.54 2000
2491.01 2110
2491.48 2224
2491.95 2045
2492.42 1988
2492.89 2133
2493.36 2233
2493.83 2430
2494.30 2427
2494.77 2230
2495.24 2326
2495.72 2428
2496.19 2324
2496.66 2221
2497.13 2210
2497.60 2235
2498.07 2257
2498.54 2209
2499.01 2066
2499.48 1902
2499.96 1891
2500.43 1913
2500.90 2018
2501.37 1872
2501.84 2014
2502.31 1985
2502.78 2044
2503.26 2061
2503.73 2040
2504.20 2132
2504.67 1968
2505.14 2047
2505.62 2070
2506.09 2030
2506.56 2058
2507.03 2088
2507.50 2100
2507.98 2141
2508.45 2287
2508.92 2265
2509.39 2192
2509.86 2295
2510.34 2258
2510.81 2489
2511.28 2497
2511.75 2291
2512.23 2369
2512.70 2367
2513.17 2454
2513.64 2273
2514.12 2431
2514.59 2354
2515.06 2319
2515.54 2208
2516.01 2148
2516.48 2138
2516.95 2013
2517.43 2128
2517.90 2041
2518.37 2000
2518.85 2005
2519.32 2027
2519.79 2127
2520.27 2212
2520.74 2092
2521.21 1991
2521.69 1984
2522.16 1945
2522.63 2066
2523.11 1998
2523.58 1914
2524.05 1920
2524.53 1938
2525.00 1916
2525.48 1942
2525.95 1886
2526.42 1873
2526.90 2061
2527.37 2031
2527.85 1925
2528.32 1919
2528.79 1936
2529.27 1942
2529.74 1853
2530.22 1830
2530.69 1944
2531.16 1870
2531.64 1952
2532.11 2020
2532.59 1901
2533.06 2010
2533.54 1945
2534.01 1931
2534.49 2066
2534.96 2102
2535.44 2061
2535.91 2137
2536.38 2079
2536.86 2042
2537.33 1988
2537.81 2077
2538.28 2103
2538.76 2139
2539.23 2084
2539.71 2074
2540.18 2021
2540.66 2063
2541.13 2246
2541.61 2202
2542.09 2176
2542.56 2188
2543.04 2086
2543.51 2211
2543.99 2138
2544.46 2160
2544.94 2274
2545.41 2292
2545.89 2173
2546.37 2374
2546.84 2408
2547.32 2311
2547.79 2484
2548.27 2604
2548.74 2547
2549.22 2511
2549.70 2349
2550.17 2450
2550.65 2439
2551.13 2489
2551.60 2442
2552.08 2404
2552.55 2379
2553.03 2291
2553.51 2351
2553.98 2299
2554.46 2351
2554.94 2343
2555.41 2461
2555.89 2476
2556.37 2409
2556.84 2333
2557.32 2343
2557.80 2357
2558.27 2134
2558.75 2002
2559.23 2048
2559.70 2041
2560.18 2073
2560.66 2094
2561.14 2157
2561.61 2080
2562.09 1898
2562.57 1830
2563.04 1991
2563.52 1884
2564.00 1940
2564.48 1882
2564.95 2062
2565.43 2019
2565.91 1866
2566.39 1864
2566.86 1857
2567.34 1928
2567.82 1964
2568.30 2044
2568.77 1865
2569.25 1886
2569.73 1994
2570.21 1972
2570.69 1971
2571.16 1901
2571.64 1828
2572.12 1985
2572.60 2052
2573.08 1948
2573.56 1993
2574.03 2013
2574.51 1957
2574.99 2065
2575.47 1924
2575.95 1787
2576.43 1699
2576.90 1841
2577.38 1809
2577.86 1858
2578.34 1920
2578.82 1899
2579.30 1904
2579.78 1947
2580.26 2008
2580.73 2007
2581.21 1916
2581.69 1948
2582.17 1936
2582.65 1900
2583.13 1766
2583.61 1942
2584.09 1947
2584.57 1883
2585.05 1878
2585.53 1976
2586.01 1952
2586.49 2041
2586.97 2102
2587.44 2045
2587.92 1924
2588.40 1965
2588.88 2122
2589.36 2082
2589.84 2114
2590.32 2004
2590.80 1977
2591.28 2069
2591.76 2092
2592.24 2153
2592.72 2112
2593.20 2076
2593.68 2036
2594.16 1964
2594.64 1933
2595.12 2138
2595.60 2115
2596.08 2025
2596.56 2029
2597.05 1982
2597.53 1896
2598.01 1826
2598.49 2021
2598.97 1995
2599.45 1847
2599.93 1779
2600.41 1989
2600.89 1904
2601.37 1705
2601.85 1658
2602.33 1834
2602.81 1945
2603.29 1959
2603.78 1940
2604.26 1822
2604.74 1873
2605.22 1962
2605.70 1889
2606.18 2166
2606.66 2073
2607.14 2016
2607.63 1889
2608.11 1950
2608.59 1936
2609.07 1961
2609.55 1971
2610.03 2015
2610.52 2173
2611.00 2068
2611.48 1975
2611.96 1936
2612.44 1973
2612.92 1992
2613.41 1941
2613.89 1883
2614.37 2010
2614.85 2012
2615.34 1974
2615.82 1891
2616.30 2019
2616.78 2115
2617.26 1995
2617.75 1909
2618.23 1960
2618.71 1963
2619.19 2103
2619.68 1984
2620.16 2023
2620.64 2004
2621.12 2046
2621.61 2135
2622.09 2146
2622.57 2171
2623.06 2086
2623.54 1992
2624.02 2040
2624.50 1883
2624.99 1793
2625.47 1853
2625.95 1867
2626.44 1931
2626.92 1960
2627.40 1939
2627.89 1915
2628.37 1968
2628.85 2001
2629.34 1993
2629.82 2154
2630.30 2028
2630.79 2109
2631.27 2102
2631.75 2091
2632.24 2186
2632.72 2128
2633.21 2140
2633.69 2101
2634.17 2026
2634.66 2062
2635.14 2059
2635.62 1960
2636.11 1930
2636.59 1972
2637.08 1866
2637.56 1830
2638.05 1895
2638.53 1832
2639.01 1948
2639.50 2025
2639.98 2006
2640.47 1910
2640.95 1858
2641.44 2049
2641.92 1985
2642.41 2012
2642.89 1968
2643.38 1966
2643.86 1967
2644.34 1868
2644.83 1911
2645.31 1928
2645.80 1937
2646.28 1903
2646.77 1873
2647.25 1811
2647.74 1818
2648.22 2007
2648.71 1913
2649.20 1899
2649.68 1906
2650.17 1905
2650.65 1907
2651.14 1860
2651.62 1893
2652.11 1997
2652.59 1945
2653.08 1837
2653.56 1917
2654.05 1932
2654.54 1910
2655.02 2018
2655.51 1932
2655.99 1989
2656.48 2006
2656.97 2029
2657.45 2152
2657.94 2092
2658.42 2093
2658.91 2039
2659.40 2044
2659.88 2020
2660.37 1957
2660.85 2006
2661.34 1941
2661.83 2062
2662.31 2067
2662.80 1917
2663.29 2036
2663.77 2161
2664.26 2032
2664.75 1981
2665.23 1969
2665.72 1828
2666.21 1748
2666.69 1887
2667.18 1833
2667.67 1913
2668.15 1951
2668.64 1878
2669.13 1837
2669.62 1892
2670.10 1857
2670.59 1971
2671.08 2081
2671.56 2094
2672.05 2155
2672.54 2149
2673.03 2254
2673.51 2315
2674.00 2465
2674.49 2514
2674.98 2668
2675.46 2794
2675.95 2804
2676.44 2591
2676.93 2565
2677.42 2579
2677.90 2636
2678.39 2540
2678.88 2321
2679.37 2334
2679.86 2273
2680.34 2095
2680.83 2243
2681.32 2238
2681.81 2051
2682.30 2040
2682.79 2165
2683.27 2083
2683.76 2095
2684.25 1987
2684.74 1952
2685.23 1905
2685.72 1920
2686.20 1975
2686.69 1956
2687.18 1988
2687.67 2000
2688.16 1979
2688.65 1884
2689.14 1748
2689.63 1907
2690.12 1952
2690.60 1892
2691.09 1867
2691.58 1793
2692.07 2020
2692.56 2029
2693.05 2053
2693.54 2007
2694.03 2022
2694.52 2094
2695.01 1871
2695.50 1833
2695.99 1806
2696.48 1772
2696.97 1826
2697.46 2001
2697.95 2004
2698.43 1919
2698.92 1960
2699.41 2010
2699.90 1999
2700.39 2016
2700.88 1931
2701.37 1974
2701.86 2061
2702.35 2092
2702.84 2142
2703.33 2093
2703.83 2214
2704.32 2112
2704.81 2144
2705.30 2196
2705.79 2187
2706.28 2231
2706.77 2020
2707.26 2090
2707.75 2154
2708.24 1953
2708.73 1974
2709.22 1989
2709.71 2077
2710.20 2020
2710.69 1891
2711.18 1834
2711.68 1993
2712.17 2029
2712.66 2041
2713.15 1974
2713.64 2056
2714.13 1997
2714.62 1829
2715.11 1915
2715.60 1947
2716.10 1890
2716.59 2026
2717.08 1990
2717.57 1935
2718.06 1864
2718.55 1938
2719.04 2056
2719.54 1957
2720.03 1843
2720.52 2046
2721.01 1951
2721.50 2041
2722.00 2089
2722.49 2241
2722.98 2210
2723.47 2213
2723.96 2226
2724.46 2087
2724.95 2178
2725.44 2043
2725.93 1995
2726.42 2066
2726.92 1969
2727.41 1959
2727.90 1891
2728.39 1723
2728.89 1923
2729.38 1960
2729.87 1857
2730.36 1936
2730.86 2043
2731.35 2063
2731.84 1996
2732.34 1822
2732.83 2029
2733.32 1983
2733.81 1940
2734.31 2059
2734.80 2068
2735.29 2063
2735.79 2047
2736.28 2012
2736.77 2103
2737.27 2145
2737.76 2140
2738.25 2129
2738.75 2002
2739.24 2240
2739.73 2255
2740.23 2095
2740.72 2176
2741.21 2221
2741.71 2245
2742.20 2075
2742.69 2010
2743.19 1945
2743.68 1894
2744.18 1947
2744.67 1906
2745.16 1924
2745.66 1915
2746.15 1796
2746.65 1951
2747.14 1803
2747.63 1692
2748.13 1903
2748.62 1883
2749.12 1984
2749.61 1923
2750.11 1921
2750.60 1836
2751.10 1961
2751.59 1848
2752.08 1953
2752.58 1974
2753.07 1865
2753.57 1862
2754.06 1912
2754.56 1837
2755.05 1814
2755.55 1883
2756.04 1955
2756.54 1936
2757.03 1850
2757.53 1921
2758.02 1909
2758.52 1980
2759.01 1937
2759.51 1834
2760.00 1892
2760.50 1875
2760.99 1961
2761.49 1834
2761.99 1939
2762.48 2015
2762.98 1917
2763.47 1854
2763.97 1810
2764.46 1853
2764.96 1810
2765.46 1904
2765.95 1875
2766.45 1808
2766.94 1727
2767.44 1704
2767.94 1745
2768.43 1765
2768.93 1866
2769.42 1978
2769.92 1967
2770.42 1968
2770.91 2116
2771.41 1991
2771.90 2084
2772.40 2102
2772.90 2121
2773.39 2280
2773.89 2241
2774.39 2312
2774.88 2266
2775.38 2324
2775.88 2394
2776.37 2416
2776.87 2374
2777.37 2510
2777.86 2615
2778.36 2583
2778.86 2463
2779.36 2459
2779.85 2182
2780.35 2181
2780.85 2140
2781.34 2035
2781.84 1893
2782.34 2021
2782.84 2007
2783.33 1942
2783.83 1860
2784.33 1795
2784.83 1886
2785.32 1964
2785.82 1917
2786.32 1882
2786.82 1934
2787.31 1822
2787.81 1815
2788.31 1954
2788.81 1813
2789.31 1819
2789.80 1785
2790.30 1745
2790.80 1731
2791.30 1671
2791.80 1797
2792.29 1824
2792.79 1652
2793.29 1751
2793.79 1696
2794.29 1780
2794.79 1905
2795.28 1910
2795.78 2165
2796.28 2129
2796.78 2229
2797.28 2287
2797.78 2104
2798.28 2027
2798.78 2156
2799.27 2219
2799.77 2400
2800.27 2324
2800.77 2121
2801.27 1987
2801.77 2047
2802.27 2003
2802.77 1876
2803.27 1988
2803.77 1962
2804.27 2094
2804.76 2108
2805.26 2288
2805.76 2321
2806.26 2437
2806.76 2557
2807.26 2500
2807.76 2581
2808.26 2637
2808.76 2677
2809.26 2702
2809.76 2649
2810.26 2499
2810.76 2570
2811.26 2400
2811.76 2379
2812.26 2233
2812.76 2280
2813.26 2186
2813.76 2049
2814.26 2032
2814.76 1896
2815.26 2034
2815.76 1965
2816.26 1872
2816.76 1888
2817.26 1896
2817.76 1888
2818.26 1840
2818.76 1894
2819.26 1897
2819.76 1951
2820.27 1973
2820.77 2164
2821.27 2040
2821.77 1932
2822.27 1934
2822.77 2023
2823.27 2053
2823.77 1908
2824.27 1829
2824.77 1784
2825.27 1809
2825.78 1842
2826.28 1842
2826.78 1903
2827.28 1865
2827.78 1958
2828.28 1844
2828.78 1903
2829.29 1933
2829.79 1801
2830.29 1909
2830.79 1782
2831.29 1814
2831.79 1880
2832.30 1785
2832.80 1872
2833.30 1882
2833.80 1814
2834.30 1686
2834.80 1904
2835.31 1962
2835.81 1913
2836.31 1940
2836.81 1906
2837.32 2014
2837.82 2145
2838.32 2097
2838.82 2079
2839.32 2108
2839.83 2024
2840.33 2102
2840.83 1983
2841.33 1983
2841.84 1942
2842.34 1962
2842.84 2030
2843.35 2012
2843.85 1969
2844.35 1890
2844.85 1932
2845.36 1939
2845.86 2073
2846.36 1976
2846.87 2039
2847.37 2061
2847.87 2136
2848.38 2149
2848.88 2187
2849.38 2068
2849.89 1995
2850.39 1974
2850.89 2046
2851.40 2116
2851.90 1881
2852.40 1908
2852.91 1832
2853.41 1798
2853.91 1669
2854.42 1781
2854.92 1947
2855.42 1787
2855.93 1809
2856.43 1927
2856.94 1824
2857.44 1809
2857.94 1922
2858.45 1935
2858.95 1818
2859.46 1704
2859.96 1911
2860.47 1933
2860.97 1876
2861.47 1872
2861.98 1806
2862.48 1872
2862.99 1933
2863.49 1790
2864.00 1811
2864.50 1856
2865.01 1685
2865.51 1775
2866.02 1751
2866.52 1658
2867.02 1758
2867.53 1874
2868.03 1826
2868.54 1761
2869.04 1897
2869.55 1908
2870.05 1775
2870.56 1812
2871.07 1799
2871.57 1907
2872.08 1957
2872.58 1929
2873.09 1969
2873.59 2004
2874.10 2011
2874.60 2004
2875.11 2037
2875.61 1980
2876.12 2055
2876.63 2033
2877.13 2000
2877.64 1902
2878.14 1820
2878.65 1907
2879.15 1910
2879.66 1909
2880.17 1852
2880.67 1926
2881.18 1941
2881.68 1985
2882.19 2020
2882.70 1918
2883.20 1883
2883.71 1990
2884.22 2085
2884.72 2068
2885.23 2033
2885.74 2069
2886.24 1998
2886.75 2105
2887.25 2295
2887.76 2287
2888.27 2242
2888.77 2328
2889.28 2370
2889.79 2293
2890.30 2166
2890.80 2141
2891.31 2002
2891.82 1917
2892.32 1975
2892.83 2079
2893.34 2061
2893.84 2081
2894.35 2099
2894.86 1988
2895.37 2128
2895.87 2093
2896.38 2227
2896.89 2298
2897.40 2367
2897.90 2491
2898.41 2269
2898.92 2269
2899.43 2240
2899.93 2229
2900.44 2160
2900.95 2344
2901.46 2362
2901.97 2258
2902.47 2172
2902.98 2312
2903.49 2217
2904.00 2101
2904.51 2246
2905.01 2237
2905.52 2222
2906.03 2129
2906.54 2220
2907.05 2261
2907.56 2258
2908.06 2243
2908.57 2141
2909.08 2041
2909.59 1987
2910.10 2022
2910.61 1899
2911.12 1934
2911.62 2036
2912.13 2008
2912.64 1878
2913.15 1804
2913.66 1809
2914.17 1841
2914.68 1993
2915.19 1997
2915.70 1914
2916.21 1937
2916.71 1852
2917.22 1973
2917.73 2029
2918.24 2032
2918.75 1898
2919.26 1952
2919.77 1914
2920.28 1721
2920.79 1913
2921.30 2095
2921.81 2091
2922.32 1882
2922.83 1956
2923.34 2003
2923.85 2102
2924.36 2124
2924.87 2087
2925.38 2130
2925.89 2242
2926.40 2346
2926.91 2212
2927.42 2162
2927.93 2069
2928.44 2139
2928.95 2035
2929.46 2004
2929.97 1869
2930.48 1896
2930.99 2092
2931.50 1970
2932.01 1854
2932.52 1897
2933.03 1891
2933.54 2000
2934.05 1985
2934.56 2027
2935.08 2171
2935.59 2097
2936.10 2202
2936.61 2130
2937.12 2076
2937.63 2278
2938.14 2158
2938.65 2026
2939.16 2239
2939.67 2093
2940.19 2085
2940.70 2200
2941.21 2174
2941.72 2156
2942.23 2107
2942.74 2185
2943.25 2156
2943.77 2130
2944.28 2165
2944.79 2301
2945.30 2253
2945.81 2438
2946.32 2362
2946.84 2181
2947.35 2409
2947.86 2441
2948.37 2362
2948.88 2146
2949.40 2273
2949.91 2085
2950.42 2048
2950.93 2016
2951.44 2017
2951.96 1888
2952.47 1883
2952.98 1833
2953.49 1732
2954.01 1909
2954.52 2004
2955.03 1933
2955.54 1883
2956.06 1956
2956.57 1901
2957.08 1821
2957.60 1849
2958.11 2065
2958.62 1989
2959.13 1991
2959.65 1846
2960.16 1805
2960.67 1989
2961.19 2083
2961.70 1975
2962.21 2143
2962.73 2031
2963.24 2129
2963.75 2188
2964.27 2175
2964.78 2216
2965.29 2259
2965.81 2235
2966.32 2171
2966.83 1996
2967.35 2048
2967.86 2108
2968.37 1957
2968.89 1922
2969.40 1965
2969.91 2029
2970.43 1946
2970.94 1897
2971.46 2006
2971.97 1931
2972.48 1911
2973.00 2003
2973.51 2151
2974.03 1903
2974.54 1985
2975.06 1942
2975.57 1930
2976.08 1956
2976.60 1906
2977.11 1960
2977.63 2018
2978.14 2018
2978.66 1870
2979.17 1841
2979.69 1950
2980.20 2120
2980.72 1894
2981.23 1845
2981.75 1911
2982.26 2019
2982.78 1986
2983.29 1950
2983.81 1949
2984.32 1985
2984.84 1955
2985.35 1870
2985.87 2027
2986.38 2152
2986.90 2061
2987.41 1954
2987.93 2092
2988.44 2325
2988.96 2182
2989.47 2014
2989.99 2014
2990.50 2140
2991.02 2183
2991.54 2025
2992.05 2299
2992.57 2322
2993.08 2238
2993.60 2300
2994.12 2310
2994.63 2494
2995.15 2564
2995.66 2550
2996.18 2646
2996.70 2601
2997.21 2673
2997.73 2812
2998.24 2832
2998.76 2910
2999.28 2852
2999.79 2918
3000.31 2969
3000.83 2887
3001.34 2858
3001.86 2876
3002.38 2886
3002.89 3163
3003.41 3324
3003.93 3292
3004.44 3770
3004.96 3830
3005.48 4052
3005.99 4089
3006.51 4110
3007.03 4025
3007.54 3696
3008.06 3645
3008.58 3420
3009.10 3082
3009.61 2700
3010.13 2445
3010.65 2407
3011.17 2245
3011.68 2209
3012.20 2115
3012.72 2222
3013.24 2187
3013.75 2305
3014.27 2315
3014.79 2140
3015.31 2307
3015.82 2445
3016.34 2342
3016.86 2319
3017.38 2441
3017.90 2443
3018.41 2494
3018.93 2481
3019.45 2380
3019.97 2354
3020.49 2392
3021.00 2325
3021.52 2133
3022.04 2153
3022.56 2274
3023.08 2290
3023.60 2310
3024.11 2227
3024.63 2175
3025.15 2285
3025.67 2147
3026.19 2134
3026.71 2188
3027.23 2306
3027.75 2149
3028.26 2055
3028.78 2066
3029.30 2057
3029.82 2068
3030.34 2023
3030.86 2307
3031.38 2146
3031.90 1978
3032.42 2001
3032.94 2227
3033.46 2104
3033.97 2099
3034.49 2041
3035.01 2278
3035.53 2076
3036.05 1951
3036.57 1980
3037.09 1923
3037.61 1985
3038.13 2170
3038.65 2181
3039.17 2010
3039.69 1939
3040.21 2000
3040.73 2027
3041.25 1768
3041.77 1944
3042.29 1911
3042.81 1997
3043.33 1907
3043.85 1929
3044.37 1813
3044.89 1826
3045.41 2008
3045.93 1915
3046.45 1906
3046.97 1867
3047.49 1951
3048.01 1809
3048.53 1775
3049.06 1841
3049.58 1890
3050.10 1853
3050.62 1790
3051.14 1796
3051.66 1857
3052.18 1957
3052.70 1885
3053.22 1927
3053.74 1803
3054.26 1792
3054.79 1770
3055.31 1849
3055.83 1840
3056.35 1865
3056.87 1899
3057.39 1868
3057.91 1807
3058.43 1785
3058.96 1905
3059.48 1939
3060.00 1967
3060.52 1841
3061.04 1991
3061.56 1921
3062.09 1987
3062.61 1926
3063.13 1798
3063.65 1956
3064.17 2097
3064.70 2059
3065.22 1989
3065.74 2051
3066.26 2055
3066.78 2078
3067.31 2238
3067.83 2077
3068.35 2020
3068.87 2103
3069.40 2186
3069.92 2216
3070.44 2112
3070.96 2111
3071.49 2068
3072.01 2019
3072.53 1935
3073.05 1946
3073.58 1837
3074.10 1922
3074.62 1829
3075.14 1904
3075.67 1896
3076.19 2031
3076.71 2023
3077.24 2232
3077.76 2197
3078.28 2119
3078.81 2256
3079.33 2436
3079.85 2459
3080.38 2381
3080.90 2425
3081.42 2537
3081.95 2579
3082.47 2464
3082.99 2561
3083.52 2584
3084.04 2423
3084.56 2540
3085.09 2521
3085.61 2483
3086.13 2361
3086.66 2571
3087.18 2685
3087.71 2577
3088.23 2413
3088.75 2315
3089.28 2198
3089.80 2246
3090.33 2231
3090.85 2294
3091.38 2154
3091.90 2181
3092.42 2178
3092.95 2253
3093.47 2233
3094.00 2214
3094.52 2298
3095.05 2271
3095.57 2204
3096.10 2215
3096.62 2404
3097.14 2547
3097.67 2619
3098.19 2491
3098.72 2527
3099.24 2615
3099.77 3042
3100.29 3319
3100.82 3903
3101.34 4261
3101.87 4697
3102.39 5438
3102.92 6153
3103.45 6577
3103.97 6443
3104.50 6920
3105.02 6933
3105.55 6453
3106.07 5936
3106.60 5540
3107.12 4750
3107.65 3891
3108.17 3306
3108.70 3088
3109.23 2795
3109.75 2759
3110.28 2698
3110.80 2420
3111.33 2434
3111.86 2413
3112.38 2558
3112.91 2453
3113.43 2447
3113.96 2381
3114.49 2351
3115.01 2273
3115.54 2176
3116.07 2220
3116.59 2218
3117.12 2194
3117.64 2200
3118.17 2384
3118.70 2353
3119.22 2430
3119.75 2298
3120.28 2403
3120.80 2591
3121.33 2600
3121.86 2796
3122.38 2774
3122.91 2932
3123.44 2768
3123.97 2643
3124.49 2569
3125.02 2459
3125.55 2428
3126.07 2221
3126.60 2232
3127.13 2113
3127.66 2003
3128.18 2040
3128.71 1927
3129.24 1946
3129.77 1961
3130.29 1923
3130.82 2004
3131.35 1944
3131.88 1868
3132.40 1963
3132.93 1998
3133.46 1780
3133.99 1867
3134.52 1954
3135.04 1885
3135.57 1901
3136.10 1817
3136.63 1926
3137.16 1900
3137.68 1970
3138.21 2045
3138.74 2030
3139.27 1894
3139.80 1893
3140.32 1782
3140.85 1959
3141.38 1891
3141.91 1889
3142.44 1928
3142.97 1960
3143.50 1905
3144.02 1861
3144.55 1890
3145.08 1972
3145.61 1874
3146.14 1939
3146.67 1999
3147.20 2077
3147.73 2229
3148.26 2163
3148.79 2358
3149.31 2340
3149.84 2248
3150.37 2270
3150.90 2241
3151.43 2178
3151.96 2132
3152.49 2067
3153.02 2134
3153.55 2247
3154.08 1991
3154.61 1901
3155.14 1969
3155.67 1897
3156.20 2137
3156.73 2113
3157.26 2084
3157.79 2076
3158.32 1982
3158.85 2198
3159.38 2198
3159.91 2185
3160.44 2250
3160.97 2228
3161.50 2101
3162.03 1996
3162.56 2127
3163.09 1957
3163.62 1960
3164.15 2170
3164.68 2082
3165.21 1972
3165.74 1885
3166.27 1959
3166.80 1909
3167.33 1850
3167.86 1929
3168.39 1939
3168.92 1882
3169.45 1917
3169.99 1919
3170.52 1864
3171.05 1914
3171.58 2012
3172.11 1925
3172.64 1875
3173.17 1830
3173.70 1936
3174.23 1945
3174.77 1985
3175.30 1912
3175.83 1998
3176.36 2100
3176.89 1996
3177.42 2044
3177.95 1988
3178.49 2144
3179.02 2126
3179.55 2288
3180.08 2015
3180.61 2114
3181.14 1979
3181.68 1861
3182.21 1794
3182.74 1850
3183.27 1853
3183.80 1864
3184.34 1817
3184.87 1899
3185.40 1903
3185.93 1895
3186.47 1875
3187.00 1975
3187.53 1972
3188.06 2058
3188.59 1882
3189.13 1808
3189.66 1822
3190.19 1932
3190.73 1999
3191.26 1895
3191.79 1862
3192.32 1851
3192.86 1671
3193.39 1762
3193.92 1906
3194.45 1861
3194.99 1942
3195.52 2003
3196.05 2001
3196.59 1876
3197.12 1933
3197.65 1913
3198.19 2037
3198.72 2066
3199.25 2076
3199.79 1937
3200.32 2143
3200.85 1964
3201.39 2017
3201.92 2179
3202.45 2104
3202.99 2157
3203.52 2208
3204.05 2150
3204.59 2349
3205.12 2277
3205.66 2197
3206.19 2135
3206.72 2130
3207.26 2369
3207.79 2424
3208.33 2290
3208.86 2399
3209.39 2508
3209.93 2469
3210.46 2560
3211.00 2525
3211.53 2591
3212.07 2553
3212.60 2620
3213.14 2549
3213.67 2626
3214.20 2459
3214.74 2536
3215.27 2308
3215.81 2202
3216.34 2232
3216.88 2087
3217.41 2081
3217.95 2006
3218.48 1923
3219.02 1913
3219.55 1871
3220.09 1948
3220.62 1957
3221.16 1996
3221.69 1914
3222.23 2187
3222.76 2122
3223.30 2042
3223.83 2157
3224.37 2298
3224.91 2367
3225.44 2316
3225.98 2293
3226.51 2171
3227.05 2287
3227.58 2233
3228.12 2259
3228.65 2303
3229.19 2226
3229.73 2093
3230.26 2173
3230.80 2126
3231.33 2308
3231.87 2198
3232.41 2132
3232.94 2080
3233.48 2077
3234.02 2193
3234.55 2083
3235.09 2225
3235.62 2265
3236.16 2150
3236.70 2214
3237.23 2206
3237.77 2188
3238.31 2283
3238.84 2234
3239.38 2339
3239.92 2462
3240.45 2377
3240.99 2496
3241.53 2550
3242.06 2417
3242.60 2287
3243.14 2243
3243.67 2215
3244.21 2226
3244.75 2212
3245.29 2193
3245.82 2242
3246.36 2231
3246.90 2289
3247.44 2196
3247.97 2233
3248.51 2228
3249.05 2223
3249.58 2166
3250.12 2162
3250.66 2209
3251.20 2217
3251.74 2325
3252.27 2345
3252.81 2384
3253.35 2489
3253.89 2406
3254.42 2466
3254.96 2350
3255.50 2468
3256.04 2592
3256.58 2589
3257.11 2655
3257.65 2732
3258.19 2746
3258.73 2699
3259.27 2903
3259.81 3028
3260.34 3163
3260.88 3179
3261.42 3312
3261.96 3446
3262.50 3593
3263.04 3747
3263.58 3968
3264.11 4019
3264.65 4458
3265.19 4564
3265.73 4637
3266.27 4843
3266.81 4711
3267.35 5028
3267.89 4979
3268.43 5014
3268.97 4963
3269.50 4665
3270.04 4559
3270.58 4059
3271.12 3444
3271.66 3325
3272.20 3064
3272.74 2751
3273.28 2441
3273.82 2585
3274.36 2670
3274.90 2659
3275.44 2651
3275.98 2528
3276.52 2574
3277.06 2656
3277.60 2599
3278.14 2653
3278.68 2773
3279.22 2619
3279.76 2604
3280.30 2624
3280.84 2743
3281.38 2617
3281.92 2618
3282.46 2577
3283.00 2701
3283.54 2659
3284.08 2817
3284.62 2764
3285.16 2639
3285.70 2672
3286.24 2912
3286.78 3049
3287.32 3114
3287.86 2952
3288.40 3079
3288.94 2900
3289.48 2945
3290.03 2789
3290.57 2803
3291.11 2926
3291.65 3190
3292.19 3110
3292.73 3430
3293.27 3688
3293.81 3795
3294.35 4145
3294.90 4480
3295.44 4688
3295.98 4680
3296.52 4798
3297.06 4705
3297.60 4766
3298.14 4531
3298.69 4103
3299.23 3974
3299.77 3778
3300.31 3518
3300.85 3159
3301.39 3231
3301.94 3243
3302.48 2975
3303.02 3077
3303.56 2940
3304.10 2725
3304.65 2778
3305.19 2698
3305.73 2823
3306.27 2738
3306.81 2618
3307.36 2833
3307.90 2671
3308.44 2609
3308.98 2587
3309.53 2670
3310.07 2624
3310.61 2750
3311.15 2713
3311.70 2535
3312.24 2566
3312.78 2613
3313.32 2700
3313.87 2928
3314.41 2948
3314.95 3100
3315.50 2979
3316.04 3127
3316.58 3222
3317.13 3320
3317.67 3343
3318.21 3560
3318.75 3693
3319.30 3893
3319.84 4112
3320.38 4165
3320.93 4283
3321.47 4397
3322.02 4341
3322.56 4395
3323.10 4505
3323.65 4347
3324.19 4383
3324.73 4164
3325.28 3856
3325.82 3917
3326.36 3839
3326.91 3773
3327.45 3651
3328.00 3574
3328.54 3454
3329.08 3465
3329.63 3678
3330.17 3930
3330.72 4339
3331.26 5040
3331.81 6339
3332.35 7438
3332.89 9390
3333.44 11899
3333.98 14825
3334.53 18521
3335.07 22312
3335.62 25599
3336.16 27585
3336.71 29331
3337.25 30352
3337.80 29456
3338.34 28197
3338.89 26076
3339.43 22745
3339.98 19765
3340.52 15933
3341.07 13099
3341.61 10326
3342.16 8612
3342.70 6824
3343.25 5819
3343.79 5126
3344.34 4507
3344.88 4162
3345.43 3953
3345.97 3782
3346.52 3720
3347.06 3831
3347.61 3527
3348.15 3362
3348.70 3371
3349.25 3233
3349.79 3009
3350.34 2899
3350.88 2917
3351.43 2756
3351.98 2675
3352.52 2681
3353.07 2672
3353.61 2622
3354.16 2659
3354.71 2812
3355.25 2791
3355.80 2706
3356.34 2671
3356.89 2603
3357.44 2663
3357.98 2639
3358.53 2717
3359.08 2916
3359.62 2733
3360.17 2811
3360.72 2892
3361.26 2870
3361.81 2999
3362.36 2817
3362.90 2770
3363.45 3004
3364.00 2870
3364.54 2988
3365.09 3118
3365.64 2977
3366.19 2873
3366.73 2864
3367.28 2739
3367.83 2800
3368.37 2656
3368.92 2713
3369.47 2849
3370.02 3060
3370.56 3128
3371.11 3278
3371.66 3211
3372.21 3421
3372.75 3757
3373.30 3849
3373.85 4242
3374.40 4427
3374.94 4609
3375.49 4646
3376.04 4486
3376.59 4139
3377.14 3827
3377.68 3987
3378.23 3592
3378.78 3382
3379.33 3288
3379.88 3006
3380.43 2753
3380.97 2776
3381.52 2676
3382.07 2527
3382.62 2522
3383.17 2545
3383.72 2502
3384.26 2376
3384.81 2366
3385.36 2435
3385.91 2272
3386.46 2205
3387.01 2371
3387.56 2312
3388.11 2183
3388.65 2232
3389.20 2238
3389.75 2154
3390.30 2110
3390.85 2242
3391.40 2234
3391.95 2138
3392.50 2103
3393.05 2143
3393.60 2128
3394.15 2222
3394.70 2275
3395.24 2330
3395.79 2142
3396.34 2271
3396.89 2336
3397.44 2359
3397.99 2428
3398.54 2592
3399.09 2514
3399.64 2419
3400.19 2261
3400.74 2349
3401.29 2385
3401.84 2251
3402.39 2240
3402.94 2111
3403.49 2114
3404.04 2171
3404.59 2233
3405.14 2143
3405.69 1976
3406.24 1963
3406.79 2054
3407.34 2082
3407.89 2143
3408.44 2024
3409.00 2022
3409.55 2112
3410.10 2202
3410.65 2261
3411.20 2422
3411.75 2439
3412.30 2443
3412.85 2491
3413.40 2449
3413.95 2671
3414.50 2618
3415.05 2450
3415.61 2338
3416.16 2368
3416.71 2323
3417.26 2283
3417.81 2308
3418.36 2160
3418.91 2048
3419.46 2066
3420.02 1960
3420.57 2040
3421.12 2078
3421.67 1924
3422.22 2083
3422.77 2201
3423.33 2079
3423.88 2183
3424.43 2510
3424.98 2375
3425.53 2221
3426.09 2238
3426.64 2243
3427.19 2163
3427.74 2154
3428.29 2094
3428.85 1962
3429.40 2053
3429.95 1955
3430.50 1856
3431.05 1945
3431.61 1909
3432.16 1995
3432.71 1972
3433.26 1958
3433.82 1946
3434.37 1992
3434.92 1891
3435.48 1837
3436.03 1941
3436.58 2107
3437.13 1903
3437.69 2020
3438.24 2035
3438.79 2057
3439.35 2023
3439.90 1969
3440.45 1951
3441.00 2087
3441.56 2150
3442.11 2051
3442.66 2035
3443.22 2019
3443.77 2141
3444.32 2101
3444.88 1916
3445.43 1934
3445.98 1886
3446.54 1951
3447.09 1785
3447.65 1827
3448.20 1896
3448.75 1745
3449.31 1651
3449.86 1703
3450.41 1768
3450.97 1770
3451.52 1842
3452.08 1844
3452.63 1727
3453.19 1687
3453.74 1831
3454.29 1759
3454.85 1741
3455.40 1702
3455.96 1754
3456.51 1729
3457.07 1686
3457.62 1863
3458.17 1824
3458.73 1869
3459.28 1795
3459.84 1801
3460.39 1834
3460.95 1825
3461.50 1808
3462.06 1945
3462.61 1959
3463.17 1890
3463.72 1957
3464.28 1944
3464.83 1960
3465.39 1997
3465.94 2043
3466.50 2057
3467.05 1877
3467.61 1879
3468.16 2098
3468.72 2041
3469.27 1908
3469.83 1885
3470.39 1970
3470.94 1939
3471.50 1825
3472.05 1880
3472.61 1925
3473.16 2118
3473.72 1980
3474.27 1905
3474.83 2033
3475.39 2196
3475.94 2101
3476.50 1993
3477.05 2126
3477.61 2202
3478.17 2192
3478.72 2339
3479.28 2326
3479.84 2301
3480.39 2203
3480.95 2276
3481.50 2330
3482.06 2270
3482.62 2238
3483.17 2053
3483.73 2120
3484.29 2322
3484.84 2246
3485.40 2228
3485.96 2187
3486.51 2124
3487.07 2230
3487.63 2280
3488.18 2510
3488.74 2644
3489.30 2671
3489.86 2814
3490.41 3189
3490.97 3467
3491.53 3734
3492.08 3865
3492.64 4133
3493.20 4318
3493.76 4355
3494.31 4242
3494.87 4052
3495.43 3887
3495.99 3763
3496.54 3640
3497.10 3892
3497.66 3806
3498.22 3882
3498.78 4243
3499.33 4700
3499.89 4725
3500.45 4844
3501.01 5004
3501.56 5039
3502.12 4780
3502.68 4781
3503.24 4477
3503.80 4417
3504.36 4321
3504.91 4430
3505.47 4273
3506.03 4449
3506.59 4385
3507.15 4463
3507.71 4304
3508.26 4090
3508.82 3826
3509.38 3532
3509.94 3266
3510.50 2990
3511.06 2967
3511.62 2836
3512.18 2609
3512.73 2615
3513.29 2421
3513.85 2282
3514.41 2291
3514.97 2194
3515.53 2226
3516.09 2132
3516.65 2150
3517.21 2104
3517.77 2082
3518.33 1994
3518.88 2020
3519.44 2143
3520.00 2107
3520.56 2107
3521.12 2065
3521.68 2293
3522.24 2354
3522.80 2308
3523.36 2293
3523.92 2129
3524.48 2202
3525.04 2186
3525.60 2184
3526.16 2251
3526.72 2225
3527.28 2212
3527.84 2084
3528.40 1894
3528.96 1961
3529.52 1886
3530.08 1962
3530.64 1893
3531.20 1880
3531.76 1889
3532.32 1978
3532.88 1906
3533.44 1854
3534.00 1858
3534.57 1981
3535.13 2057
3535.69 2021
3536.25 2149
3536.81 1995
3537.37 1982
3537.93 2190
3538.49 2161
3539.05 2119
3539.61 2097
3540.17 2057
3540.74 2082
3541.30 2021
3541.86 1901
3542.42 1933
3542.98 1965
3543.54 1917
3544.10 1929
3544.66 1928
3545.23 2037
3545.79 1961
3546.35 1930
3546.91 1870
3547.47 1881
3548.03 1823
3548.60 1821
3549.16 1762
3549.72 1838
3550.28 1777
3550.84 1781
3551.41 1818
3551.97 1695
3552.53 1699
3553.09 1730
3553.65 1738
3554.22 1640
3554.78 1602
3555.34 1712
3555.90 1665
3556.46 1667
3557.03 1661
3557.59 1681
3558.15 1738
3558.71 1688
3559.28 1765
3559.84 1967
3560.40 1994
3560.97 1744
3561.53 1749
3562.09 1870
3562.65 1800
3563.22 1918
3563.78 1810
3564.34 1715
3564.91 1704
3565.47 1764
3566.03 1735
3566.60 1819
3567.16 1803
3567.72 1752
3568.28 1755
3568.85 1691
3569.41 1631
3569.98 1648
3570.54 1723
3571.10 1705
3571.67 1610
3572.23 1705
3572.79 1649
3573.36 1688
3573.92 1690
3574.48 1680
3575.05 1714
3575.61 1793
3576.18 1824
3576.74 1792
3577.30 1848
3577.87 1788
3578.43 1846
3579.00 1802
3579.56 1739
3580.12 1848
3580.69 1668
3581.25 1733
3581.82 1806
3582.38 1695
3582.95 1651
3583.51 1736
3584.08 1676
3584.64 1618
3585.20 1668
3585.77 1679
3586.33 1629
3586.90 1612
3587.46 1579
3588.03 1603
3588.59 1697
3589.16 1619
3589.72 1709
3590.29 1705
3590.85 1731
3591.42 1850
3591.98 1870
3592.55 1796
3593.11 1738
3593.68 1813
3594.24 1811
3594.81 1754
3595.38 1890
3595.94 1832
3596.51 1763
3597.07 1794
3597.64 1820
3598.20 1868
3598.77 1839
3599.34 1922
3599.90 1872
3600.47 1843
3601.03 1833
3601.60 1876
3602.16 1876
3602.73 1691
3603.30 1764
3603.86 1795
3604.43 1688
3605.00 1712
3605.56 1615
3606.13 1682
3606.69 1548
3607.26 1648
3607.83 1638
3608.39 1612
3608.96 1544
3609.53 1499
3610.09 1483
3610.66 1550
3611.23 1614
3611.79 1570
3612.36 1514
3612.93 1487
3613.49 1587
3614.06 1660
3614.63 1702
3615.19 1846
3615.76 1823
3616.33 1996
3616.90 2159
3617.46 2338
3618.03 2305
3618.60 2354
3619.16 2361
3619.73 2450
3620.30 2440
3620.87 2423
3621.43 2250
3622.00 2243
3622.57 2018
3623.14 2205
3623.70 1940
3624.27 1790
3624.84 1745
3625.41 1735
3625.98 1727
3626.54 1592
3627.11 1681
3627.68 1683
3628.25 1631
3628.82 1734
3629.38 1728
3629.95 1717
3630.52 1667
3631.09 1735
3631.66 1691
3632.22 1692
3632.79 1745
3633.36 1777
3633.93 1947
3634.50 1804
3635.07 1823
3635.64 1745
3636.20 1875
3636.77 1685
3637.34 1616
3637.91 1645
3638.48 1691
3639.05 1735
3639.62 1784
3640.19 1883
3640.76 1795
3641.32 1783
3641.89 1934
3642.46 2026
3643.03 2021
3643.60 1831
3644.17 1887
3644.74 2077
3645.31 2096
3645.88 1970
3646.45 1992
3647.02 1922
3647.59 1812
3648.16 1749
3648.73 1791
3649.30 1767
3649.87 1871
3650.44 1786
3651.01 1825
3651.57 1890
3652.14 1879
3652.71 1946
3653.28 2080
3653.85 1995
3654.42 2071
3654.99 1969
3655.57 2081
3656.14 2144
3656.71 2184
3657.28 2167
3657.85 2188
3658.42 2347
3658.99 2409
3659.56 2397
3660.13 2371
3660.70 2620
3661.27 2476
3661.84 2450
3662.41 2293
3662.98 2197
3663.55 2293
3664.12 2184
3664.69 2063
3665.26 2029
3665.84 1954
3666.41 1861
3666.98 1920
3667.55 1969
3668.12 2003
3668.69 2038
3669.26 1931
3669.83 1909
3670.40 1971
3670.98 1996
3671.55 2066
3672.12 1973
3672.69 1964
3673.26 1909
3673.83 1930
3674.41 1919
3674.98 1885
3675.55 1962
3676.12 2009
3676.69 2057
3677.26 1904
3677.84 1951
3678.41 1920
3678.98 1909
3679.55 1842
3680.12 1835
3680.70 1886
3681.27 1871
3681.84 1864
3682.41 1813
3682.99 1738
3683.56 1779
3684.13 1750
3684.70 1651
3685.27 1737
3685.85 1899
3686.42 1919
3686.99 1911
3687.57 1970
3688.14 1977
3688.71 2096
3689.28 2321
3689.86 2290
3690.43 2458
3691.00 2429
3691.58 2413
3692.15 2204
3692.72 2156
3693.29 2272
3693.87 2061
3694.44 1925
3695.01 1851
3695.59 1911
3696.16 1858
3696.73 1870
3697.31 1853
3697.88 1745
3698.45 1828
3699.03 1885
3699.60 1851
3700.17 1890
3700.75 1987
3701.32 2007
3701.90 1963
3702.47 1955
3703.04 1907
3703.62 1979
3704.19 2109
3704.77 1909
3705.34 2065
3705.91 2104
3706.49 1918
3707.06 1979
3707.64 1934
3708.21 1988
3708.78 1846
3709.36 1800
3709.93 1876
3710.51 1978
3711.08 1833
3711.66 1816
3712.23 1925
3712.81 2035
3713.38 1839
3713.96 1672
3714.53 1801
3715.11 1878
3715.68 1788
3716.25 1703
3716.83 1770
3717.40 1722
3717.98 1567
3718.55 1672
3719.13 1728
3719.71 1640
3720.28 1619
3720.86 1520
3721.43 1490
3722.01 1570
3722.58 1607
3723.16 1655
3723.73 1641
3724.31 1520
3724.88 1565
3725.46 1723
3726.03 1704
3726.61 1529
3727.19 1554
3727.76 1661
3728.34 1842
3728.91 1775
3729.49 1880
3730.07 1880
3730.64 1763
3731.22 1836
3731.79 1903
3732.37 1888
3732.95 1906
3733.52 1937
3734.10 1995
3734.67 1838
3735.25 1721
3735.83 1848
3736.40 1819
3736.98 1865
3737.56 1773
3738.13 1696
3738.71 1788
3739.29 1662
3739.86 1611
3740.44 1693
3741.02 1692
3741.59 1638
3742.17 1608
3742.75 1563
3743.32 1564
3743.90 1506
3744.48 1573
3745.06 1675
3745.63 1703
3746.21 1716
3746.79 1673
3747.36 1813
3747.94 1756
3748.52 1727
3749.10 1758
3749.67 1686
3750.25 1671
3750.83 1651
3751.41 1733
3751.98 1659
3752.56 1592
3753.14 1642
3753.72 1648
3754.30 1598
3754.87 1570
3755.45 1581
3756.03 1526
3756.61 1600
3757.19 1527
3757.76 1512
3758.34 1490
3758.92 1546
3759.50 1537
3760.08 1528
3760.65 1582
3761.23 1496
3761.81 1501
3762.39 1552
3762.97 1570
3763.55 1614
3764.13 1624
3764.70 1671
3765.28 1746
3765.86 1719
3766.44 1634
3767.02 1665
3767.60 1554
3768.18 1632
3768.76 1584
3769.33 1542
3769.91 1595
3770.49 1617
3771.07 1598
3771.65 1574
3772.23 1617
3772.81 1639
3773.39 1642
3773.97 1573
3774.55 1680
3775.13 1522
3775.71 1546
3776.29 1512
3776.87 1536
3777.45 1507
3778.02 1568
3778.60 1573
3779.18 1408
3779.76 1514
3780.34 1531
3780.92 1535
3781.50 1502
3782.08 1496
3782.66 1411
3783.24 1479
3783.82 1488
3784.40 1542
3784.98 1532
3785.56 1488
3786.14 1486
3786.72 1500
3787.31 1594
3787.89 1537
3788.47 1506
3789.05 1609
3789.63 1575
3790.21 1420
3790.79 1570
3791.37 1555
3791.95 1612
3792.53 1534
3793.11 1528
3793.69 1553
3794.27 1621
3794.85 1501
3795.43 1545
3796.02 1529
3796.60 1532
3797.18 1550
3797.76 1582
3798.34 1586
3798.92 1560
3799.50 1404
3800.08 1509
3800.67 1584
3801.25 1642
3801.83 1633
3802.41 1593
3802.99 1696
3803.57 1701
3804.16 1726
3804.74 1643
3805.32 1661
3805.90 1765
3806.48 1755
3807.06 1745
3807.65 1727
3808.23 1725
3808.81 1676
3809.39 1692
3809.97 1760
3810.56 1801
3811.14 1787
3811.72 1898
3812.30 1881
3812.89 1901
3813.47 1820
3814.05 1897
3814.63 1952
3815.21 1895
3815.80 1927
3816.38 1868
3816.96 1764
3817.55 1752
3818.13 1809
3818.71 1850
3819.29 1821
3819.88 1731
3820.46 1569
3821.04 1609
3821.63 1679
3822.21 1588
3822.79 1575
3823.37 1626
3823.96 1509
3824.54 1512
3825.12 1596
3825.71 1622
3826.29 1444
3826.87 1601
3827.46 1618
3828.04 1502
3828.62 1596
3829.21 1512
3829.79 1647
3830.38 1643
3830.96 1627
3831.54 1552
3832.13 1494
3832.71 1551
3833.29 1518
3833.88 1557
3834.46 1590
3835.05 1576
3835.63 1570
3836.21 1535
3836.80 1483
3837.38 1574
3837.97 1505
3838.55 1471
3839.14 1500
3839.72 1403
3840.30 1443
3840.89 1536
3841.47 1534
3842.06 1432
3842.64 1499
3843.23 1459
3843.81 1368
3844.40 1461
3844.98 1438
3845.57 1403
3846.15 1270
3846.74 1430
3847.32 1490
3847.91 1524
3848.49 1486
3849.08 1396
3849.66 1373
3850.25 1487
3850.83 1552
3851.42 1547
3852.00 1581
3852.59 1577
3853.17 1567
3853.76 1537
3854.34 1360
3854.93 1443
3855.51 1443
3856.10 1450
3856.69 1392
3857.27 1480
3857.86 1585
3858.44 1564
3859.03 1517
3859.62 1606
3860.20 1564
3860.79 1730
3861.37 1768
3861.96 1802
3862.55 1818
3863.13 1839
3863.72 1885
3864.30 1951
3864.89 1836
3865.48 1651
3866.06 1672
3866.65 1724
3867.24 1730
3867.82 1594
3868.41 1648
3869.00 1619
3869.58 1566
3870.17 1444
3870.76 1468
3871.34 1454
3871.93 1499
3872.52 1502
3873.10 1413
3873.69 1635
3874.28 1588
3874.86 1609
3875.45 1716
3876.04 1627
3876.63 1675
3877.21 1669
3877.80 1732
3878.39 1685
3878.97 1596
3879.56 1641
3880.15 1586
3880.74 1556
3881.32 1541
3881.91 1418
3882.50 1393
3883.09 1418
3883.67 1392
3884.26 1397
3884.85 1451
3885.44 1500
3886.03 1507
3886.61 1441
3887.20 1497
3887.79 1545
3888.38 1651
3888.97 1605
3889.55 1658
3890.14 1704
3890.73 1731
3891.32 1680
3891.91 1673
3892.50 1909
3893.08 1844
3893.67 1775
3894.26 1745
3894.85 1705
3895.44 1715
3896.03 1653
3896.62 1530
3897.20 1565
3897.79 1602
3898.38 1508
3898.97 1522
3899.56 1450
3900.15 1446
3900.74 1554
3901.33 1576
3901.92 1598
3902.51 1559
3903.09 1506
3903.68 1525
3904.27 1514
3904.86 1550
3905.45 1628
3906.04 1517
3906.63 1516
3907.22 1586
3907.81 1655
3908.40 1707
3908.99 1707
3909.58 1488
3910.17 1542
3910.76 1451
3911.35 1436
3911.94 1430
3912.53 1354
3913.12 1424
3913.71 1314
3914.30 1214
3914.89 1337
3915.48 1270
3916.07 1341
3916.66 1398
3917.25 1458
3917.84 1424
3918.43 1249
3919.02 1369
3919.61 1435
3920.20 1426
3920.79 1385
3921.38 1478
3921.97 1547
3922.56 1422
3923.15 1514
3923.74 1448
3924.33 1499
3924.93 1511
3925.52 1431
3926.11 1327
3926.70 1396
3927.29 1388
3927.88 1468
3928.47 1383
3929.06 1300
3929.65 1399
3930.24 1411
3930.84 1333
3931.43 1310
3932.02 1349
3932.61 1343
3933.20 1241
3933.79 1317
3934.38 1274
3934.98 1194
3935.57 1260
3936.16 1334
3936.75 1461
3937.34 1322
3937.94 1331
3938.53 1321
3939.12 1339
3939.71 1344
3940.30 1405
3940.89 1564
3941.49 1618
3942.08 1499
3942.67 1501
3943.26 1562
3943.86 1547
3944.45 1526
3945.04 1479
3945.63 1506
3946.23 1463
3946.82 1463
3947.41 1371
3948.00 1289
3948.60 1376
3949.19 1297
3949.78 1253
3950.37 1419
3950.97 1520
3951.56 1490
3952.15 1456
3952.74 1361
3953.34 1399
3953.93 1528
3954.52 1589
3955.12 1589
3955.71 1473
3956.30 1576
3956.90 1576
3957.49 1605
3958.08 1584
3958.68 1659
3959.27 1603
3959.86 1589
3960.46 1478
3961.05 1446
3961.64 1544
3962.24 1516
3962.83 1497
3963.43 1480
3964.02 1418
3964.61 1375
3965.21 1515
3965.80 1490
3966.39 1494
3966.99 1433
3967.58 1489
3968.18 1519
3968.77 1418
3969.36 1478
3969.96 1523
3970.55 1415
3971.15 1443
3971.74 1418
3972.34 1497
3972.93 1487
3973.53 1428
3974.12 1399
3974.71 1414
3975.31 1426
3975.90 1419
3976.50 1425
3977.09 1474
3977.69 1513
3978.28 1548
3978.88 1483
3979.47 1530
3980.07 1498
3980.66 1665
3981.26 1475
3981.85 1460
3982.45 1390
3983.04 1315
3983.64 1438
3984.23 1397
3984.83 1415
3985.42 1432
3986.02 1394
3986.62 1423
3987.21 1576
3987.81 1497
3988.40 1515
3989.00 1511
3989.59 1480
3990.19 1478
3990.78 1444
3991.38 1414
3991.98 1427
3992.57 1507
3993.17 1485
3993.76 1520
3994.36 1517
3994.96 1640
3995.55 1467
3996.15 1631
3996.74 1532
3997.34 1546
3997.94 1599
3998.53 1549
3999.13 1581
3999.73 1576
4000.32 1624
4000.92 1690
4001.52 1610
4002.11 1522
4002.71 1517
4003.31 1522
4003.90 1451
4004.50 1500
4005.10 1489
4005.69 1563
4006.29 1585
4006.89 1672
4007.48 1706
4008.08 1646
4008.68 1649
4009.28 1594
4009.87 1513
4010.47 1522
4011.07 1632
4011.66 1617
4012.26 1529
4012.86 1388
4013.46 1462
4014.05 1562
4014.65 1484
4015.25 1455
4015.85 1425
4016.45 1534
4017.04 1511
4017.64 1567
4018.24 1601
4018.84 1650
4019.43 1577
4020.03 1432
4020.63 1386
4021.23 1518
4021.83 1452
4022.42 1548
4023.02 1556
4023.62 1617
4024.22 1562
4024.82 1614
4025.42 1714
4026.01 1607
4026.61 1675
4027.21 1639
4027.81 1754
4028.41 1772
4029.01 1773
4029.61 1618
4030.20 1706
4030.80 1746
4031.40 1777
4032.00 1757
4032.60 1699
4033.20 1832
4033.80 1735
4034.40 1762
4035.00 1866
4035.59 1856
4036.19 1651
4036.79 1548
4037.39 1567
4037.99 1574
4038.59 1387
4039.19 1477
4039.79 1405
4040.39 1494
4040.99 1433
4041.59 1367
4042.19 1386
4042.79 1434
4043.39 1459
4043.99 1369
4044.59 1384
4045.19 1476
4045.79 1484
4046.39 1462
4046.99 1488
4047.59 1429
4048.19 1415
4048.79 1398
4049.39 1448
4049.99 1453
4050.59 1459
4051.19 1544
4051.79 1536
4052.39 1583
4052.99 1649
4053.59 1607
4054.19 1546
4054.79 1598
4055.39 1587
4055.99 1659
4056.59 1485
4057.19 1504
4057.79 1500
4058.39 1395
4059.00 1394
4059.60 1338
4060.20 1262
4060.80 1303
4061.40 1370
4062.00 1375
4062.60 1283
4063.20 1259
4063.80 1290
4064.40 1295
4065.01 1198
4065.61 1318
4066.21 1305
4066.81 1298
4067.41 1276
4068.01 1289
4068.61 1196
4069.22 1365
4069.82 1284
4070.42 1227
4071.02 1304
4071.62 1246
4072.23 1250
4072.83 1279
4073.43 1290
4074.03 1311
4074.63 1238
4075.23 1248
4075.84 1280
4076.44 1300
4077.04 1388
4077.64 1343
4078.25 1392
4078.85 1314
4079.45 1334
4080.05 1273
4080.66 1204
4081.26 1240
4081.86 1380
4082.46 1337
4083.07 1277
4083.67 1282
4084.27 1393
4084.87 1319
4085.48 1304
4086.08 1270
4086.68 1216
4087.29 1314
4087.89 1363
4088.49 1304
4089.09 1219
4089.70 1324
4090.30 1309
4090.90 1326
4091.51 1276
4092.11 1306
4092.71 1298
4093.32 1242
4093.92 1273
4094.52 1360
4095.13 1211
4095.73 1278
4096.34 1288
4096.94 1232
4097.54 1344
4098.15 1321
4098.75 1316
4099.35 1266
4099.96 1251
4100.56 1355
4101.17 1273
4101.77 1275
4102.37 1305
4102.98 1176
4103.58 1299
4104.19 1289
4104.79 1274
4105.39 1365
4106.00 1337
4106.60 1275
4107.21 1328
4107.81 1325
4108.42 1437
4109.02 1426
4109.63 1375
4110.23 1267
4110.84 1314
4111.44 1305
4112.04 1296
4112.65 1144
4113.25 1246
4113.86 1355
4114.46 1352
4115.07 1256
4115.67 1317
4116.28 1276
4116.88 1339
4117.49 1300
4118.09 1383
4118.70 1382
4119.31 1416
4119.91 1420
4120.52 1384
4121.12 1354
4121.73 1318
4122.33 1389
4122.94 1343
4123.54 1302
4124.15 1365
4124.76 1404
4125.36 1379
4125.97 1309
4126.57 1232
4127.18 1274
4127.78 1342
4128.39 1327
4129.00 1284
4129.60 1323
4130.21 1361
4130.81 1333
4131.42 1241
4132.03 1162
4132.63 1351
4133.24 1482
4133.85 1372
4134.45 1394
4135.06 1400
4135.67 1365
4136.27 1387
4136.88 1455
4137.49 1408
4138.09 1381
4138.70 1461
4139.31 1595
4139.91 1616
4140.52 1712
4141.13 1643
4141.73 1536
4142.34 1518
4142.95 1546
4143.55 1630
4144.16 1590
4144.77 1690
4145.38 1580
4145.98 1651
4146.59 1530
4147.20 1476
4147.81 1536
4148.41 1372
4149.02 1385
4149.63 1270
4150.24 1205
4150.84 1347
4151.45 1315
4152.06 1211
4152.67 1188
4153.27 1244
4153.88 1292
4154.49 1309
4155.10 1337
4155.71 1335
4156.31 1249
4156.92 1220
4157.53 1310
4158.14 1226
4158.75 1272
4159.35 1293
4159.96 1296
4160.57 1228
4161.18 1333
4161.79 1426
4162.40 1391
4163.00 1388
4163.61 1541
4164.22 1672
4164.83 1553
4165.44 1520
4166.05 1616
4166.66 1571
4167.27 1505
4167.87 1502
4168.48 1515
4169.09 1448
4169.70 1470
4170.31 1384
4170.92 1291
4171.53 1425
4172.14 1470
4172.75 1524
4173.36 1568
4173.97 1355
4174.58 1404
4175.18 1414
4175.79 1352
4176.40 1456
4177.01 1448
4177.62 1495
4178.23 1476
4178.84 1479
4179.45 1481
4180.06 1512
4180.67 1391
4181.28 1348
4181.89 1329
4182.50 1313
4183.11 1342
4183.72 1312
4184.33 1403
4184.94 1356
4185.55 1342
4186.16 1318
4186.77 1264
4187.38 1277
4187.99 1352
4188.60 1249
4189.21 1192
4189.82 1393
4190.43 1523
4191.04 1494
4191.66 1477
4192.27 1509
4192.88 1551
4193.49 1540
4194.10 1596
4194.71 1804
4195.32 1766
4195.93 1772
4196.54 1682
4197.15 1734
4197.76 1690
4198.38 1687
4198.99 1549
4199.60 1488
4200.21 1463
4200.82 1430
4201.43 1427
4202.04 1411
4202.65 1402
4203.27 1359
4203.88 1249
4204.49 1278
4205.10 1361
4205.71 1392
4206.32 1339
4206.94 1328
4207.55 1287
4208.16 1302
4208.77 1361
4209.38 1365
4209.99 1274
4210.61 1360
4211.22 1380
4211.83 1282
4212.44 1394
4213.06 1324
4213.67 1294
4214.28 1425
4214.89 1488
4215.50 1433
4216.12 1394
4216.73 1413
4217.34 1569
4217.95 1549
4218.57 1535
4219.18 1678
4219.79 1754
4220.40 1753
4221.02 1862
4221.63 1862
4222.24 1901
4222.86 1939
4223.47 1906
4224.08 1873
4224.69 1948
4225.31 1807
4225.92 1814
4226.53 1953
4227.15 1964
4227.76 1953
4228.37 1964
4228.99 1931
4229.60 2017
4230.21 2056
4230.83 2008
4231.44 1953
4232.05 2134
4232.67 2200
4233.28 2245
4233.90 2306
4234.51 2568
4235.12 2603
4235.74 2654
4236.35 2666
4236.96 2601
4237.58 2659
4238.19 2419
4238.81 2156
4239.42 2089
4240.03 1948
4240.65 1697
4241.26 1614
4241.88 1684
4242.49 1604
4243.11 1629
4243.72 1525
4244.33 1700
4244.95 1673
4245.56 1576
4246.18 1562
4246.79 1667
4247.41 1699
4248.02 1667
4248.64 1789
4249.25 1676
4249.87 1560
4250.48 1664
4251.10 1556
4251.71 1589
4252.33 1522
4252.94 1411
4253.56 1465
4254.17 1551
4254.79 1653
4255.40 1606
4256.02 1596
4256.63 1450
4257.25 1502
4257.86 1554
4258.48 1533
4259.09 1523
4259.71 1414
4260.33 1379
4260.94 1525
4261.56 1505
4262.17 1533
4262.79 1357
4263.40 1375
4264.02 1418
4264.64 1430
4265.25 1523
4265.87 1586
4266.48 1538
4267.10 1493
4267.72 1597
4268.33 1502
4268.95 1510
4269.57 1518
4270.18 1431
4270.80 1511
4271.41 1471
4272.03 1402
4272.65 1417
4273.26 1444
4273.88 1508
4274.50 1593
4275.11 1504
4275.73 1567
4276.35 1580
4276.96 1481
4277.58 1461
4278.20 1442
4278.81 1525
4279.43 1513
4280.05 1387
4280.67 1389
4281.28 1456
4281.90 1334
4282.52 1317
4283.13 1404
4283.75 1323
4284.37 1387
4284.99 1380
4285.60 1370
4286.22 1341
4286.84 1340
4287.46 1345
4288.07 1382
4288.69 1463
4289.31 1436
4289.93 1422
4290.55 1400
4291.16 1447
4291.78 1367
4292.40 1450
4293.02 1411
4293.63 1393
4294.25 1344
4294.87 1371
4295.49 1356
4296.11 1320
4296.73 1337
4297.34 1290
4297.96 1325
4298.58 1367
4299.20 1356
4299.82 1386
4300.44 1364
4301.05 1426
4301.67 1416
4302.29 1344
4302.91 1311
4303.53 1392
4304.15 1455
4304.77 1365
4305.39 1284
4306.00 1321
4306.62 1386
4307.24 1377
4307.86 1247
4308.48 1348
4309.10 1309
4309.72 1307
4310.34 1303
4310.96 1348
4311.58 1235
4312.20 1285
4312.82 1299
4313.43 1390
4314.05 1334
4314.67 1230
4315.29 1166
4315.91 1257
4316.53 1314
4317.15 1280
4317.77 1345
4318.39 1300
4319.01 1292
4319.63 1290
4320.25 1289
4320.87 1344
4321.49 1351
4322.11 1369
4322.73 1324
4323.35 1309
4323.97 1433
4324.59 1469
4325.21 1454
4325.83 1441
4326.45 1415
4327.07 1393
4327.69 1490
4328.31 1528
4328.94 1474
4329.56 1521
4330.18 1457
4330.80 1403
4331.42 1335
4332.04 1388
4332.66 1414
4333.28 1452
4333.90 1538
4334.52 1552
4335.14 1757
4335.76 1888
4336.39 2013
4337.01 1925
4337.63 1939
4338.25 2135
4338.87 2200
4339.49 2077
4340.11 2072
4340.73 2153
4341.36 2061
4341.98 1934
4342.60 1839
4343.22 1900
4343.84 1951
4344.46 1998
4345.08 2157
4345.71 2381
4346.33 2529
4346.95 2697
4347.57 2956
4348.19 3030
4348.82 2777
4349.44 2596
4350.06 2522
4350.68 2263
4351.30 2064
4351.93 1828
4352.55 1700
4353.17 1700
4353.79 1630
4354.42 1478
4355.04 1449
4355.66 1504
4356.28 1506
4356.91 1419
4357.53 1506
4358.15 1499
4358.77 1663
4359.40 1551
4360.02 1505
4360.64 1434
4361.26 1553
4361.89 1560
4362.51 1543
4363.13 1533
4363.76 1531
4364.38 1559
4365.00 1419
4365.63 1351
4366.25 1529
4366.87 1532
4367.50 1348
4368.12 1387
4368.74 1396
4369.37 1395
4369.99 1372
4370.61 1376
4371.24 1280
4371.86 1319
4372.48 1221
4373.11 1232
4373.73 1274
4374.36 1238
4374.98 1279
4375.60 1348
4376.23 1242
4376.85 1288
4377.48 1327
4378.10 1411
4378.72 1343
4379.35 1381
4379.97 1375
4380.60 1413
4381.22 1475
4381.84 1485
4382.47 1361
4383.09 1319
4383.72 1370
4384.34 1311
4384.97 1252
4385.59 1299
4386.22 1262
4386.84 1257
4387.47 1240
4388.09 1251
4388.72 1272
4389.34 1207
4389.96 1151
4390.59 1112
4391.21 1151
4391.84 1281
4392.47 1270
4393.09 1226
4393.72 1169
4394.34 1190
4394.97 1224
4395.59 1292
4396.22 1306
4396.84 1146
4397.47 1163
4398.09 1206
4398.72 1267
4399.34 1297
4399.97 1296
4400.60 1264
4401.22 1260
4401.85 1221
4402.47 1268
4403.10 1218
4403.72 1250
4404.35 1278
4404.98 1319
4405.60 1317
4406.23 1303
4406.85 1253
4407.48 1213
4408.11 1382
4408.73 1239
4409.36 1387
4409.99 1268
4410.61 1254
4411.24 1268
4411.87 1331
4412.49 1325
4413.12 1203
4413.74 1192
4414.37 1201
4415.00 1174
4415.62 1218
4416.25 1266
4416.88 1278
4417.51 1202
4418.13 1156
4418.76 1168
4419.39 1211
4420.01 1280
4420.64 1201
4421.27 1216
4421.89 1252
4422.52 1182
4423.15 1181
4423.78 1173
4424.40 1180
4425.03 1107
4425.66 1144
4426.29 1136
4426.91 1144
4427.54 1176
4428.17 1123
4428.80 1146
4429.42 1174
4430.05 1178
4430.68 1111
4431.31 1094
4431.94 1190
4432.56 1231
4433.19 1188
4433.82 1169
4434.45 1240
4435.08 1327
4435.70 1299
4436.33 1269
4436.96 1237
4437.59 1274
4438.22 1199
4438.85 1220
4439.47 1268
4440.10 1279
4440.73 1252
4441.36 1290
4441.99 1257
4442.62 1233
4443.25 1208
4443.87 1259
4444.50 1196
4445.13 1279
4445.76 1317
4446.39 1380
4447.02 1346
4447.65 1352
4448.28 1325
4448.91 1298
4449.54 1275
4450.16 1352
4450.79 1342
4451.42 1272
4452.05 1246
4452.68 1293
4453.31 1263
4453.94 1304
4454.57 1250
4455.20 1256
4455.83 1249
4456.46 1286
4457.09 1299
4457.72 1292
4458.35 1274
4458.98 1286
4459.61 1154
4460.24 1156
4460.87 1154
4461.50 1240
4462.13 1199
4462.76 1222
4463.39 1126
4464.02 1139
4464.65 1109
4465.28 1112
4465.91 1184
4466.54 1158
4467.17 1083
4467.80 1161
4468.43 1122
4469.06 1228
4469.69 1102
4470.32 1185
4470.95 1250
4471.58 1170
4472.21 1131
4472.85 1116
4473.48 1159
4474.11 1085
4474.74 1110
4475.37 1106
4476.00 1131
4476.63 1135
4477.26 1181
4477.89 1150
4478.52 1151
4479.16 1172
4479.79 1165
4480.42 1185
4481.05 1221
4481.68 1283
4482.31 1262
4482.94 1352
4483.58 1261
4484.21 1276
4484.84 1281
4485.47 1220
4486.10 1202
4486.73 1227
4487.37 1236
4488.00 1224
4488.63 1235
4489.26 1205
4489.89 1284
4490.53 1315
4491.16 1204
4491.79 1093
4492.42 1279
4493.05 1339
4493.69 1208
4494.32 1216
4494.95 1216
4495.58 1177
4496.22 1072
4496.85 1171
4497.48 1267
4498.11 1263
4498.75 1183
4499.38 1277
4500.01 1356
4500.64 1370
4501.28 1441
4501.91 1530
4502.54 1558
4503.18 1522
4503.81 1580
4504.44 1589
4505.07 1482
4505.71 1508
4506.34 1520
4506.97 1448
4507.61 1408
4508.24 1306
4508.87 1294
4509.51 1301
4510.14 1295
4510.77 1277
4511.41 1285
4512.04 1287
4512.68 1335
4513.31 1261
4513.94 1240
4514.58 1196
4515.21 1324
4515.84 1321
4516.48 1244
4517.11 1209
4517.75 1155
4518.38 1205
4519.01 1279
4519.65 1237
4520.28 1127
4520.92 1184
4521.55 1148
4522.18 1178
4522.82 1257
4523.45 1242
4524.09 1372
4524.72 1201
4525.36 1174
4525.99 1243
4526.63 1283
4527.26 1253
4527.90 1409
4528.53 1474
4529.16 1413
4529.80 1489
4530.43 1472
4531.07 1617
4531.70 1726
4532.34 1771
4532.97 1763
4533.61 1772
4534.24 1638
4534.88 1618
4535.51 1643
4536.15 1526
4536.79 1463
4537.42 1503
4538.06 1457
4538.69 1459
4539.33 1405
4539.96 1431
4540.60 1327
4541.23 1353
4541.87 1310
4542.50 1228
4543.14 1149
4543.78 1184
4544.41 1187
4545.05 1194
4545.68 1198
4546.32 1133
4546.96 1126
4547.59 1216
4548.23 1246
4548.86 1172
4549.50 1234
4550.14 1246
4550.77 1131
4551.41 1159
4552.05 1134
4552.68 1318
4553.32 1358
4553.96 1406
4554.59 1278
4555.23 1276
4555.86 1313
4556.50 1260
4557.14 1242
4557.78 1221
4558.41 1165
4559.05 1143
4559.69 1185
4560.32 1207
4560.96 1180
4561.60 1174
4562.23 1242
4562.87 1244
4563.51 1242
4564.15 1129
4564.78 1127
4565.42 1155
4566.06 1124
4566.69 1170
4567.33 1246
4567.97 1186
4568.61 1129
4569.24 1173
4569.88 1228
4570.52 1254
4571.16 1220
4571.80 1220
4572.43 1182
4573.07 1152
4573.71 1131
4574.35 1156
4574.98 1226
4575.62 1273
4576.26 1140
4576.90 1166
4577.54 1133
4578.18 1214
4578.81 1174
4579.45 1149
4580.09 1192
4580.73 1147
4581.37 1145
4582.01 1191
4582.64 1253
4583.28 1310
4583.92 1106
4584.56 1092
4585.20 1169
4585.84 1214
4586.48 1156
4587.11 1165
4587.75 1241
4588.39 1387
4589.03 1312
4589.67 1366
4590.31 1218
4590.95 1391
4591.59 1470
4592.23 1532
4592.87 1354
4593.51 1479
4594.14 1471
4594.78 1315
4595.42 1276
4596.06 1246
4596.70 1315
4597.34 1297
4597.98 1209
4598.62 1266
4599.26 1170
4599.90 1131
4600.54 1209
4601.18 1307
4601.82 1292
4602.46 1270
4603.10 1229
4603.74 1206
4604.38 1255
4605.02 1277
4605.66 1322
4606.30 1396
4606.94 1392
4607.58 1348
4608.22 1321
4608.86 1420
4609.50 1311
4610.14 1311
4610.78 1178
4611.42 1286
4612.06 1325
4612.70 1185
4613.34 1182
4613.99 1195
4614.63 1118
4615.27 1188
4615.91 1104
4616.55 1175
4617.19 1138
4617.83 1134
4618.47 1151
4619.11 1083
4619.75 1102
4620.39 1110
4621.04 1087
4621.68 1067
4622.32 1126
4622.96 1113
4623.60 1065
4624.24 1124
4624.88 1091
4625.53 1128
4626.17 1081
4626.81 1151
4627.45 1115
4628.09 1139
4628.73 1002
4629.38 1095
4630.02 1077
4630.66 1091
4631.30 1071
4631.94 1239
4632.58 1226
4633.23 1232
4633.87 1228
4634.51 1223
4635.15 1224
4635.80 1277
4636.44 1292
4637.08 1264
4637.72 1266
4638.36 1299
4639.01 1317
4639.65 1296
4640.29 1296
4640.93 1248
4641.58 1321
4642.22 1304
4642.86 1301
4643.51 1247
4644.15 1216
4644.79 1156
4645.43 1132
4646.08 1238
4646.72 1291
4647.36 1138
4648.01 1102
4648.65 1274
4649.29 1273
4649.94 1207
4650.58 1231
4651.22 1335
4651.87 1289
4652.51 1271
4653.15 1306
4653.80 1217
4654.44 1294
4655.08 1366
4655.73 1397
4656.37 1239
4657.01 1243
4657.66 1101
4658.30 1143
4658.94 1184
4659.59 1160
4660.23 1158
4660.88 1152
4661.52 1092
4662.16 1175
4662.81 1271
4663.45 1155
4664.10 1088
4664.74 1154
4665.39 1091
4666.03 1112
4666.67 1136
4667.32 1092
4667.96 1123
4668.61 1094
4669.25 1165
4669.90 1148
4670.54 1170
4671.19 1080
4671.83 1071
4672.47 1151
4673.12 1141
4673.76 1158
4674.41 1088
4675.05 1228
4675.70 1138
4676.34 1172
4676.99 1202
4677.63 1209
4678.28 1130
4678.92 1139
4679.57 1213
4680.22 1182
4680.86 1114
4681.51 1171
4682.15 1205
4682.80 1266
4683.44 1181
4684.09 1129
4684.73 1224
4685.38 1185
4686.03 1160
4686.67 1226
4687.32 1171
4687.96 1148
4688.61 1162
4689.25 1155
4689.90 1148
4690.55 1106
4691.19 1153
4691.84 1125
4692.48 1145
4693.13 1140
4693.78 1149
4694.42 1148
4695.07 1107
4695.72 1085
4696.36 1111
4697.01 1154
4697.65 1256
4698.30 1279
4698.95 1270
4699.59 1325
4700.24 1271
4700.89 1291
4701.53 1193
4702.18 1201
4702.83 1203
4703.48 1220
4704.12 1268
4704.77 1159
4705.42 1070
4706.06 1204
4706.71 1234
4707.36 1099
4708.00 1147
4708.65 1088
4709.30 1263
4709.95 1226
4710.59 1304
4711.24 1190
4711.89 1205
4712.54 1151
4713.18 1108
4713.83 1134
4714.48 1160
4715.13 1190
4715.77 1169
4716.42 1200
4717.07 1211
4717.72 1089
4718.37 1117
4719.01 1107
4719.66 1173
4720.31 1185
4720.96 1147
4721.61 1154
4722.25 1168
4722.90 1191
4723.55 1262
4724.20 1170
4724.85 1159
4725.50 1246
4726.14 1203
4726.79 1133
4727.44 1185
4728.09 1162
4728.74 1195
4729.39 1123
4730.04 1144
4730.68 1058
4731.33 1104
4731.98 1116
4732.63 1093
4733.28 1117
4733.93 1146
4734.58 1155
4735.23 1107
4735.88 1146
4736.53 1116
4737.17 1142
4737.82 1175
4738.47 1121
4739.12 1013
4739.77 1108
4740.42 1172
4741.07 1182
4741.72 1219
4742.37 1184
4743.02 1188
4743.67 1177
4744.32 1183
4744.97 1253
4745.62 1200
4746.27 1144
4746.92 1229
4747.57 1269
4748.22 1345
4748.87 1304
4749.52 1217
4750.17 1287
4750.82 1346
4751.47 1397
4752.12 1467
4752.77 1443
4753.42 1509
4754.07 1502
4754.72 1437
4755.37 1434
4756.02 1355
4756.67 1393
4757.32 1297
4757.97 1133
4758.62 1176
4759.27 1168
4759.93 1122
4760.58 1109
4761.23 1217
4761.88 1233
4762.53 1138
4763.18 1155
4763.83 1125
4764.48 1183
4765.13 1280
4765.78 1219
4766.44 1297
4767.09 1324
4767.74 1418
4768.39 1334
4769.04 1316
4769.69 1287
4770.34 1245
4770.99 1216
4771.65 1226
4772.30 1243
4772.95 1215
4773.60 1191
4774.25 1269
4774.91 1199
4775.56 1147
4776.21 1124
4776.86 1169
4777.51 1248
4778.16 1206
4778.82 1250
4779.47 1217
4780.12 1277
4780.77 1249
4781.43 1320
4782.08 1229
4782.73 1245
4783.38 1231
4784.03 1203
4784.69 1170
4785.34 1181
4785.99 1131
4786.64 1099
4787.30 1182
4787.95 1197
4788.60 1231
4789.26 1159
4789.91 1142
4790.56 1107
4791.21 1142
4791.87 1151
4792.52 1113
4793.17 1139
4793.83 1144
4794.48 1201
4795.13 1107
4795.79 1105
4796.44 1151
4797.09 1224
4797.75 1130
4798.40 1094
4799.05 1151
4799.71 1125
4800.36 987
4801.01 1115
4801.67 1099
4802.32 1130
4802.97 1142
4803.63 1142
4804.28 1145
4804.94 1185
4805.59 1190
4806.24 1156
4806.90 1238
4807.55 1202
4808.21 1077
4808.86 1075
4809.51 1135
4810.17 1141
4810.82 1112
4811.48 1164
4812.13 1129
4812.79 1170
4813.44 1266
4814.09 1180
4814.75 1172
4815.40 1174
4816.06 1158
4816.71 1118
4817.37 1113
4818.02 1158
4818.68 1141
4819.33 1182
4819.99 1125
4820.64 1317
4821.30 1269
4821.95 1256
4822.61 1254
4823.26 1259
4823.92 1286
4824.57 1255
4825.23 1342
4825.88 1316
4826.54 1320
4827.19 1352
4827.85 1335
4828.50 1319
4829.16 1287
4829.81 1304
4830.47 1360
4831.13 1406
4831.78 1330
4832.44 1240
4833.09 1395
4833.75 1291
4834.40 1253
4835.06 1431
4835.72 1488
4836.37 1479
4837.03 1460
4837.68 1515
4838.34 1611
4839.00 1605
4839.65 1544
4840.31 1554
4840.97 1551
4841.62 1499
4842.28 1477
4842.93 1404
4843.59 1347
4844.25 1482
4844.90 1561
4845.56 1411
4846.22 1555
4846.87 1525
4847.53 1538
4848.19 1558
4848.84 1547
4849.50 1602
4850.16 1520
4850.82 1590
4851.47 1659
4852.13 1609
4852.79 1660
4853.44 1593
4854.10 1537
4854.76 1609
4855.42 1545
4856.07 1486
4856.73 1657
4857.39 1694
4858.04 1916
4858.70 1939
4859.36 1948
4860.02 2029
4860.67 1985
4861.33 1899
4861.99 1873
4862.65 1930
4863.31 1893
4863.96 1797
4864.62 1898
4865.28 1870
4865.94 1917
4866.60 1972
4867.25 1829
4867.91 1930
4868.57 1954
4869.23 2035
4869.89 1924
4870.54 1731
4871.20 1639
4871.86 1730
4872.52 1693
4873.18 1677
4873.84 1744
4874.50 1643
4875.15 1605
4875.81 1642
4876.47 1643
4877.13 1640
4877.79 1730
4878.45 1619
4879.11 1703
4879.77 1623
4880.42 1638
4881.08 1766
4881.74 1595
4882.40 1554
4883.06 1449
4883.72 1430
4884.38 1436
4885.04 1401
4885.70 1369
4886.36 1426
4887.02 1457
4887.68 1535
4888.34 1547
4889.00 1610
4889.65 1718
4890.31 1759
4890.97 1773
4891.63 1752
4892.29 1691
4892.95 1644
4893.61 1634
4894.27 1589
4894.93 1532
4895.59 1501
4896.25 1532
4896.91 1438
4897.57 1428
4898.23 1467
4898.89 1463
4899.55 1397
4900.21 1537
4900.87 1564
4901.54 1546
4902.20 1352
4902.86 1465
4903.52 1451
4904.18 1447
4904.84 1384
4905.50 1189
4906.16 1259
4906.82 1395
4907.48 1368
4908.14 1326
4908.80 1269
4909.46 1383
4910.12 1329
4910.79 1253
4911.45 1352
4912.11 1336
4912.77 1313
4913.43 1190
4914.09 1185
4914.75 1174
4915.41 1122
4916.07 1252
4916.74 1269
4917.40 1238
4918.06 1181
4918.72 1215
4919.38 1174
4920.04 1232
4920.71 1169
4921.37 1154
4922.03 1138
4922.69 1133
4923.35 1209
4924.01 1173
4924.68 1204
4925.34 1182
4926.00 1109
4926.66 1109
4927.33 1089
4927.99 1175
4928.65 1215
4929.31 1199
4929.97 1265
4930.64 1245
4931.30 1322
4931.96 1311
4932.62 1306
4933.29 1287
4933.95 1169
4934.61 1189
4935.27 1145
4935.94 1185
4936.60 1238
4937.26 1221
4937.93 1149
4938.59 1176
4939.25 1225
4939.91 1173
4940.58 1102
4941.24 1156
4941.90 1142
4942.57 1141
4943.23 1126
4943.89 1123
4944.56 1121
4945.22 1093
4945.88 1091
4946.55 1170
4947.21 1059
4947.87 1099
4948.54 1150
4949.20 1098
4949.86 1097
4950.53 1091
4951.19 1070
4951.86 1092
4952.52 1034
4953.18 1077
4953.85 1091
4954.51 1018
4955.17 1094
4955.84 1154
4956.50 1061
4957.17 1111
4957.83 1142
4958.50 1129
4959.16 1112
4959.82 1073
4960.49 1089
4961.15 1161
4961.82 1166
4962.48 1152
4963.15 1207
4963.81 1312
4964.48 1257
4965.14 1223
4965.81 1256
4966.47 1292
4967.13 1264
4967.80 1099
4968.46 1228
4969.13 1276
4969.79 1206
4970.46 1113
4971.12 1135
4971.79 1096
4972.45 1174
4973.12 1184
4973.79 1240
4974.45 1180
4975.12 1125
4975.78 1230
4976.45 1177
4977.11 1064
4977.78 1197
4978.44 1124
4979.11 1094
4979.77 1142
4980.44 1122
4981.11 1143
4981.77 1147
4982.44 1076
4983.10 1049
4983.77 1087
4984.44 1101
4985.10 1062
4985.77 1079
4986.43 1132
4987.10 1202
4987.77 1193
4988.43 1091
4989.10 990
4989.76 1011
4990.43 1028
4991.10 1016
4991.76 1035
4992.43 1136
4993.10 1042
4993.76 1130
4994.43 1081
4995.10 1091
4995.76 1147
4996.43 1091
4997.10 1005
4997.76 1023
4998.43 1039
4999.10 1012
4999.76 1076
5000.43 1092
5001.10 1014
5001.77 998
5002.43 1030
5003.10 961
5003.77 1059
5004.43 1072
5005.10 1051
5005.77 1089
5006.44 1061
5007.10 1071
5007.77 1129
5008.44 1041
5009.11 1052
5009.77 970
5010.44 994
5011.11 1087
5011.78 1142
5012.45 1113
5013.11 1102
5013.78 1055
5014.45 1068
5015.12 1059
5015.79 1070
5016.45 1042
5017.12 1058
5017.79 1026
5018.46 1054
5019.13 1227
5019.80 1148
5020.46 1214
5021.13 1259
5021.80 1360
5022.47 1395
5023.14 1353
5023.81 1432
5024.47 1435
5025.14 1446
5025.81 1370
5026.48 1354
5027.15 1413
5027.82 1401
5028.49 1257
5029.16 1250
5029.83 1219
5030.49 1161
5031.16 1100
5031.83 1212
5032.50 1093
5033.17 1042
5033.84 1052
5034.51 1119
5035.18 1069
5035.85 1049
5036.52 1033
5037.19 1051
5037.86 1038
5038.53 1091
5039.20 1087
5039.87 1045
5040.54 1051
5041.21 1055
5041.88 1082
5042.54 1054
5043.21 1087
5043.88 1051
5044.55 1102
5045.22 1106
5045.89 1170
5046.56 971
5047.24 1111
5047.91 1197
5048.58 1160
5049.25 1071
5049.92 1126
5050.59 1130
5051.26 1116
5051.93 1139
5052.60 1017
5053.27 996
5053.94 1006
5054.61 1003
5055.28 1017
5055.95 1072
5056.62 1107
5057.29 1051
5057.96 1079
5058.63 1047
5059.31 1082
5059.98 1033
5060.65 1015
5061.32 978
5061.99 1011
5062.66 1021
5063.33 1049
5064.00 1007
5064.67 1019
5065.35 1101
5066.02 1036
5066.69 1084
5067.36 1015
5068.03 1030
5068.70 1066
5069.38 1056
5070.05 968
5070.72 986
5071.39 1083
5072.06 962
5072.73 882
5073.41 951
5074.08 997
5074.75 974
5075.42 1025
5076.09 960
5076.77 1035
5077.44 1126
5078.11 1116
5078.78 1182
5079.45 1141
5080.13 1102
5080.80 1166
5081.47 1144
5082.14 1117
5082.82 1046
5083.49 1067
5084.16 1145
5084.83 1106
5085.51 1027
5086.18 1034
5086.85 1084
5087.53 1164
5088.20 1100
5088.87 1167
5089.54 1279
5090.22 1384
5090.89 1386
5091.56 1334
5092.24 1439
5092.91 1491
5093.58 1425
5094.26 1302
5094.93 1171
5095.60 1198
5096.28 1255
5096.95 1168
5097.62 1144
5098.30 1110
5098.97 1077
5099.64 1086
5100.32 1016
5100.99 1048
5101.67 1029
5102.34 1113
5103.01 1055
5103.69 1158
5104.36 1103
5105.04 1194
5105.71 1184
5106.38 1186
5107.06 1094
5107.73 1071
5108.41 1149
5109.08 1123
5109.75 1148
5110.43 1108
5111.10 1117
5111.78 1101
5112.45 1064
5113.13 1047
5113.80 1090
5114.48 1217
5115.15 1032
5115.83 1067
5116.50 1062
5117.17 1001
5117.85 1049
5118.52 1083
5119.20 1148
5119.87 1129
5120.55 1098
5121.22 1249
5121.90 1240
5122.57 1208
5123.25 1129
5123.93 1110
5124.60 1093
5125.28 1047
5125.95 1018
5126.63 1103
5127.30 1111
5127.98 1066
5128.65 1044
5129.33 1046
5130.00 1036
5130.68 1086
5131.36 1086
5132.03 1038
5132.71 1086
5133.38 1122
5134.06 1171
5134.73 1170
5135.41 1138
5136.09 1056
5136.76 1158
5137.44 1209
5138.12 1144
5138.79 1128
5139.47 1105
5140.14 1059
5140.82 1103
5141.50 1150
5142.17 1145
5142.85 1060
5143.53 1121
5144.20 1140
5144.88 1027
5145.56 906
5146.23 1031
5146.91 965
5147.59 936
5148.26 1086
5148.94 1082
5149.62 1031
5150.29 954
5150.97 1051
5151.65 1037
5152.33 998
5153.00 992
5153.68 1001
5154.36 1072
5155.03 1005
5155.71 980
5156.39 919
5157.07 1023
5157.74 948
5158.42 952
5159.10 1018
5159.78 1045
5160.45 949
5161.13 944
5161.81 1010
5162.49 1043
5163.17 1121
5163.84 1102
5164.52 1158
5165.20 1056
5165.88 1082
5166.55 1137
5167.23 1263
5167.91 1281
5168.59 1117
5169.27 1089
5169.95 1092
5170.62 1107
5171.30 1032
5171.98 1057
5172.66 1043
5173.34 1045
5174.02 1004
5174.69 975
5175.37 1056
5176.05 1036
5176.73 1052
5177.41 1075
5178.09 1071
5178.77 1192
5179.45 1161
5180.13 1170
5180.80 1056
5181.48 1114
5182.16 1102
5182.84 1164
5183.52 1088
5184.20 1031
5184.88 968
5185.56 1042
5186.24 1093
5186.92 1098
5187.60 1042
5188.28 913
5188.96 964
5189.64 1021
5190.31 1037
5190.99 949
5191.67 977
5192.35 916
5193.03 876
5193.71 880
5194.39 920
5195.07 924
5195.75 878
5196.43 962
5197.11 998
5197.79 937
5198.47 933
5199.15 990
5199.83 1026
5200.51 955
5201.19 870
5201.87 939
5202.56 879
5203.24 886
5203.92 977
5204.60 988
5205.28 931
5205.96 1035
5206.64 1065
5207.32 1059
5208.00 999
5208.68 1049
5209.36 1034
5210.04 1040
5210.72 1121
5211.40 1118
5212.09 1120
5212.77 1018
5213.45 1093
5214.13 1057
5214.81 1082
5215.49 976
5216.17 1028
5216.85 1029
5217.54 1080
5218.22 995
5218.90 1094
5219.58 977
5220.26 941
5220.94 1059
5221.62 1068
5222.31 1012
5222.99 978
5223.67 1018
5224.35 1021
5225.03 1075
5225.72 970
5226.40 1068
5227.08 1089
5227.76 1043
5228.44 1014
5229.13 1035
5229.81 965
5230.49 952
5231.17 962
5231.86 895
5232.54 961
5233.22 1007
5233.90 991
5234.58 1031
5235.27 1015
5235.95 976
5236.63 1090
5237.32 1100
5238.00 1047
5238.68 1107
5239.36 1145
5240.05 1219
5240.73 1154
5241.41 1151
5242.10 1074
5242.78 1043
5243.46 936
5244.14 984
5244.83 899
5245.51 1021
5246.19 920
5246.88 956
5247.56 1053
5248.24 1023
5248.93 1040
5249.61 1066
5250.29 992
5250.98 935
5251.66 1055
5252.35 1068
5253.03 1085
5253.71 991
5254.40 1042
5255.08 929
5255.76 931
5256.45 908
5257.13 954
5257.82 944
5258.50 953
5259.18 1009
5259.87 988
5260.55 1047
5261.24 996
5261.92 1022
5262.61 1108
5263.29 1131
5263.97 1043
5264.66 1089
5265.34 1110
5266.03 1029
5266.71 1031
5267.40 1067
5268.08 1042
5268.77 1014
5269.45 970
5270.14 1073
5270.82 1035
5271.51 1062
5272.19 1062
5272.88 1071
5273.56 1051
5274.25 1047
5274.93 995
5275.62 959
5276.30 1022
5276.99 946
5277.67 1046
5278.36 1030
5279.04 1050
5279.73 1067
5280.41 1101
5281.10 1164
5281.79 1235
5282.47 1209
5283.16 1169
5283.84 1189
5284.53 1129
5285.21 1069
5285.90 1078
5286.59 1081
5287.27 1048
5287.96 1097
5288.64 1077
5289.33 1156
5290.02 1055
5290.70 1040
5291.39 1081
5292.07 1092
5292.76 1143
5293.45 989
5294.13 1007
5294.82 1048
5295.51 1060
5296.19 1081
5296.88 1101
5297.57 1086
5298.25 1093
5298.94 1072
5299.63 1041
5300.31 1071
5301.00 1065
5301.69 1027
5302.37 1097
5303.06 1073
5303.75 1022
5304.43 1046
5305.12 1095
5305.81 1122
5306.50 1061
5307.18 1106
5307.87 1031
5308.56 975
5309.25 1009
5309.93 1073
5310.62 1054
5311.31 1035
5312.00 1122
5312.68 1055
5313.37 1067
5314.06 1021
5314.75 989
5315.43 1015
5316.12 994
5316.81 1016
5317.50 1077
5318.18 1103
5318.87 1051
5319.56 1115
5320.25 1172
5320.94 1257
5321.63 1150
5322.31 1154
5323.00 1200
5323.69 1056
5324.38 1070
5325.07 1057
5325.76 1010
5326.44 1070
5327.13 1027
5327.82 1017
5328.51 1005
5329.20 999
5329.89 1041
5330.58 1052
5331.26 1047
5331.95 1032
5332.64 970
5333.33 992
5334.02 1043
5334.71 1066
5335.40 1113
5336.09 1095
5336.78 1084
5337.47 1050
5338.15 1028
5338.84 1006
5339.53 1069
5340.22 1127
5340.91 1019
5341.60 1042
5342.29 1081
5342.98 1095
5343.67 1108
5344.36 1026
5345.05 1094
5345.74 1073
5346.43 1159
5347.12 1171
5347.81 1141
5348.50 1246
5349.19 1332
5349.88 1364
5350.57 1261
5351.26 1363
5351.95 1571
5352.64 1482
5353.33 1421
5354.02 1393
5354.71 1391
5355.40 1207
5356.09 1218
5356.78 1220
5357.47 1186
5358.16 1098
5358.85 1066
5359.54 969
5360.23 1027
5360.92 1030
5361.62 1013
5362.31 1052
5363.00 1105
5363.69 1040
5364.38 1040
5365.07 984
5365.76 1072
5366.45 929
5367.14 1030
5367.83 1017
5368.53 1005
5369.22 1029
5369.91 965
5370.60 956
5371.29 1018
5371.98 1018
5372.67 900
5373.36 911
5374.06 914
5374.75 949
5375.44 946
5376.13 983
5376.82 937
5377.51 959
5378.21 914
5378.90 915
5379.59 907
5380.28 1013
5380.97 1017
5381.67 1038
5382.36 1018
5383.05 1033
5383.74 994
5384.44 993
5385.13 1007
5385.82 954
5386.51 1049
5387.20 1140
5387.90 1125
5388.59 990
5389.28 954
5389.97 1104
5390.67 1193
5391.36 1121
5392.05 1098
5392.75 1080
5393.44 1042
5394.13 1177
5394.82 1141
5395.52 1059
5396.21 974
5396.90 950
5397.60 941
5398.29 866
5398.98 868
5399.68 918
5400.37 934
5401.06 899
5401.76 964
5402.45 964
5403.14 965
5403.84 945
5404.53 1023
5405.22 981
5405.92 926
5406.61 925
5407.30 996
5408.00 981
5408.69 985
5409.39 1055
5410.08 945
5410.77 1008
5411.47 1024
5412.16 1078
5412.85 1022
5413.55 972
5414.24 1001
5414.94 1003
5415.63 945
5416.33 1024
5417.02 985
5417.71 966
5418.41 999
5419.10 1006
5419.80 987
5420.49 1027
5421.19 984
5421.88 969
5422.58 987
5423.27 1104
5423.97 1088
5424.66 1014
5425.36 979
5426.05 1031
5426.75 1006
5427.44 1027
5428.14 1005
5428.83 1066
5429.53 978
5430.22 1029
5430.92 957
5431.61 944
5432.31 1016
5433.00 992
5433.70 1037
5434.39 1059
5435.09 1006
5435.78 1023
5436.48 1003
5437.17 1102
5437.87 1059
5438.57 1052
5439.26 1115
5439.96 1022
5440.65 1026
5441.35 1077
5442.05 1042
5442.74 1052
5443.44 1059
5444.13 1152
5444.83 1120
5445.53 1166
5446.22 1217
5446.92 1243
5447.61 1245
5448.31 1291
5449.01 1310
5449.70 1287
5450.40 1260
5451.10 1218
5451.79 1263
5452.49 1229
5453.19 1139
5453.88 1085
5454.58 1112
5455.28 1070
5455.97 1045
5456.67 1064
5457.37 1016
5458.06 988
5458.76 1000
5459.46 1022
5460.16 1111
5460.85 1128
5461.55 1101
5462.25 1243
5462.94 1238
5463.64 1107
5464.34 1148
5465.04 1253
5465.73 1245
5466.43 1184
5467.13 1185
5467.83 1189
5468.52 1068
5469.22 1146
5469.92 1113
5470.62 1096
5471.31 1186
5472.01 1218
5472.71 1155
5473.41 1097
5474.11 1100
5474.80 1204
5475.50 1201
5476.20 1251
5476.90 1285
5477.60 1246
5478.29 1330
5478.99 1488
5479.69 1455
5480.39 1519
5481.09 1569
5481.79 1550
5482.49 1664
5483.18 1619
5483.88 1457
5484.58 1506
5485.28 1409
5485.98 1398
5486.68 1296
5487.38 1244
5488.08 1358
5488.77 1273
5489.47 1310
5490.17 1319
5490.87 1420
5491.57 1398
5492.27 1368
5492.97 1366
5493.67 1411
5494.37 1439
5495.07 1535
5495.77 1411
5496.46 1451
5497.16 1565
5497.86 1686
5498.56 1749
5499.26 1828
5499.96 2103
5500.66 2498
5501.36 2581
5502.06 2658
5502.76 2528
5503.46 2434
5504.16 2303
5504.86 2167
5505.56 1989
5506.26 1793
5506.96 1537
5507.66 1437
5508.36 1356
5509.06 1327
5509.76 1305
5510.46 1357
5511.16 1375
5511.86 1382
5512.56 1344
5513.26 1322
5513.96 1391
5514.67 1378
5515.37 1330
5516.07 1373
5516.77 1295
5517.47 1302
5518.17 1333
5518.87 1268
5519.57 1293
5520.27 1383
5520.97 1304
5521.67 1374
5522.37 1320
5523.08 1353
5523.78 1281
5524.48 1128
5525.18 1162
5525.88 1248
5526.58 1189
5527.28 1077
5527.98 1080
5528.69 1048
5529.39 1050
5530.09 1051
5530.79 1139
5531.49 1049
5532.19 1051
5532.90 1215
5533.60 1082
5534.30 1050
5535.00 1044
5535.70 1117
5536.40 1240
5537.11 1164
5537.81 1106
5538.51 1025
5539.21 1020
5539.92 1056
5540.62 1106
5541.32 1024
5542.02 1070
5542.72 1020
5543.43 1091
5544.13 1011
5544.83 984
5545.53 948
5546.24 1064
5546.94 1103
5547.64 1052
5548.34 1063
5549.05 1074
5549.75 1075
5550.45 1084
5551.16 1105
5551.86 1063
5552.56 1014
5553.26 1103
5553.97 1036
5554.67 1013
5555.37 953
5556.08 946
5556.78 988
5557.48 978
5558.19 891
5558.89 890
5559.59 993
5560.30 977
5561.00 1028
5561.70 984
5562.41 1036
5563.11 1061
5563.82 1079
5564.52 1015
5565.22 1004
5565.93 1007
5566.63 999
5567.33 967
5568.04 940
5568.74 928
5569.45 901
5570.15 1008
5570.85 1034
5571.56 981
5572.26 942
5572.97 927
5573.67 948
5574.38 979
5575.08 1012
5575.78 1005
5576.49 967
5577.19 1033
5577.90 967
5578.60 973
5579.31 938
5580.01 927
5580.72 934
5581.42 977
5582.13 989
5582.83 953
5583.54 1012
5584.24 974
5584.95 919
5585.65 898
5586.36 879
5587.06 933
5587.77 874
5588.47 946
5589.18 937
5589.88 927
5590.59 934
5591.29 965
5592.00 937
5592.70 881
5593.41 912
5594.12 973
5594.82 987
5595.53 930
5596.23 957
5596.94 939
5597.64 882
5598.35 918
5599.06 908
5599.76 864
5600.47 869
5601.17 941
5601.88 888
5602.59 919
5603.29 888
5604.00 923
5604.71 865
5605.41 867
5606.12 856
5606.82 889
5607.53 858
5608.24 852
5608.94 898
5609.65 1004
5610.36 955
5611.06 903
5611.77 875
5612.48 854
5613.18 820
5613.89 892
5614.60 883
5615.30 1002
5616.01 1001
5616.72 1009
5617.43 971
5618.13 925
5618.84 885
5619.55 927
5620.25 903
5620.96 900
5621.67 897
5622.38 890
5623.08 881
5623.79 898
5624.50 951
5625.21 914
5625.91 910
5626.62 920
5627.33 941
5628.04 974
5628.75 953
5629.45 923
5630.16 927
5630.87 987
5631.58 948
5632.28 903
5632.99 868
5633.70 884
5634.41 906
5635.12 885
5635.83 914
5636.53 929
5637.24 953
5637.95 944
5638.66 902
5639.37 890
5640.08 896
5640.78 965
5641.49 999
5642.20 1021
5642.91 940
5643.62 939
5644.33 929
5645.04 926
5645.75 855
5646.45 862
5647.16 919
5647.87 974
5648.58 1038
5649.29 899
5650.00 917
5650.71 1020
5651.42 1011
5652.13 1026
5652.84 1019
5653.55 941
5654.26 929
5654.96 988
5655.67 1057
5656.38 1071
5657.09 1072
5657.80 1045
5658.51 1115
5659.22 1053
5659.93 1129
5660.64 1158
5661.35 1075
5662.06 1063
5662.77 997
5663.48 984
5664.19 1032
5664.90 974
5665.61 981
5666.32 979
5667.03 1014
5667.74 983
5668.45 1021
5669.16 977
5669.87 986
5670.58 1138
5671.29 1167
5672.00 1085
5672.72 1204
5673.43 1154
5674.14 1083
5674.85 1104
5675.56 1019
5676.27 975
5676.98 962
5677.69 1054
5678.40 985
5679.11 918
5679.82 952
5680.53 976
5681.25 961
5681.96 1042
5682.67 1095
5683.38 1136
5684.09 1107
5684.80 1146
5685.51 1105
5686.22 1132
5686.94 1167
5687.65 1102
5688.36 1047
5689.07 1065
5689.78 1009
5690.49 937
5691.21 992
5691.92 970
5692.63 1007
5693.34 1022
5694.05 878
5694.76 909
5695.48 900
5696.19 957
5696.90 913
5697.61 926
5698.32 941
5699.04 853
5699.75 939
5700.46 925
5701.17 940
5701.89 842
5702.60 896
5703.31 925
5704.02 862
5704.74 860
5705.45 870
5706.16 849
5706.87 918
5707.59 915
5708.30 901
5709.01 951
5709.73 886
5710.44 932
5711.15 907
5711.86 938
5712.58 889
5713.29 854
5714.00 891
5714.72 936
5715.43 893
5716.14 925
5716.86 1029
5717.57 949
5718.28 944
5719.00 1031
5719.71 933
5720.42 920
5721.14 836
5721.85 893
5722.56 961
5723.28 903
5723.99 949
5724.71 936
5725.42 913
5726.13 1000
5726.85 981
5727.56 1018
5728.28 1022
5728.99 1024
5729.70 1086
5730.42 1108
5731.13 1068
5731.85 972
5732.56 1041
5733.28 928
5733.99 967
5734.70 975
5735.42 904
5736.13 953
5736.85 884
5737.56 878
5738.28 937
5738.99 924
5739.71 914
5740.42 856
5741.14 877
5741.85 869
5742.57 888
5743.28 858
5744.00 916
5744.71 921
5745.43 980
5746.14 949
5746.86 958
5747.57 939
5748.29 942
5749.00 922
5749.72 914
5750.43 859
5751.15 911
5751.86 979
5752.58 1005
5753.29 1084
5754.01 1075
5754.73 980
5755.44 1128
5756.16 1108
5756.87 998
5757.59 1058
5758.31 940
5759.02 1067
5759.74 1018
5760.45 959
5761.17 916
5761.89 977
5762.60 1010
5763.32 931
5764.03 969
5764.75 961
5765.47 846
5766.18 896
5766.90 904
5767.62 932
5768.33 943
5769.05 927
5769.77 847
5770.48 853
5771.20 886
5771.92 892
5772.63 879
5773.35 862
5774.07 850
5774.78 907
5775.50 983
5776.22 929
5776.93 983
5777.65 958
5778.37 923
5779.09 868
5779.80 855
5780.52 898
5781.24 1046
5781.96 1015
5782.67 934
5783.39 929
5784.11 976
5784.83 937
5785.54 866
5786.26 948
5786.98 888
5787.70 967
5788.41 1008
5789.13 1015
5789.85 984
5790.57 957
5791.29 1012
5792.00 1014
5792.72 1083
5793.44 1004
5794.16 949
5794.88 993
5795.59 1047
5796.31 1141
5797.03 1149
5797.75 1145
5798.47 1170
5799.19 1311
5799.90 1421
5800.62 1564
5801.34 1598
5802.06 1701
5802.78 1767
5803.50 1731
5804.22 1611
5804.93 1414
5805.65 1263
5806.37 1198
5807.09 1116
5807.81 1188
5808.53 1192
5809.25 1031
5809.97 1027
5810.69 1070
5811.41 1042
5812.13 1016
5812.84 982
5813.56 1020
5814.28 1043
5815.00 1073
5815.72 1115
5816.44 1078
5817.16 1119
5817.88 1114
5818.60 1075
5819.32 995
5820.04 1068
5820.76 1075
5821.48 1095
5822.20 1010
5822.92 1056
5823.64 1086
5824.36 1026
5825.08 1080
5825.80 988
5826.52 980
5827.24 992
5827.96 1013
5828.68 1003
5829.40 1031
5830.12 1041
5830.84 962
5831.56 982
5832.28 965
5833.00 932
5833.72 988
5834.44 1062
5835.16 1066
5835.89 1004
5836.61 1047
5837.33 1045
5838.05 1081
5838.77 1068
5839.49 957
5840.21 994
5840.93 1025
5841.65 990
5842.37 951
5843.10 967
5843.82 949
5844.54 934
5845.26 913
5845.98 906
5846.70 875
5847.42 940
5848.14 959
5848.87 953
5849.59 861
5850.31 909
5851.03 897
5851.75 967
5852.47 972
5853.20 953
5853.92 958
5854.64 972
5855.36 927
5856.08 979
5856.81 999
5857.53 930
5858.25 900
5858.97 946
5859.69 950
5860.42 954
5861.14 924
5861.86 987
5862.58 976
5863.31 966
5864.03 894
5864.75 993
5865.47 942
5866.20 856
5866.92 818
5867.64 908
5868.36 907
5869.09 970
5869.81 960
5870.53 888
5871.26 895
5871.98 927
5872.70 936
5873.42 937
5874.15 949
5874.87 962
5875.59 1027
5876.32 971
5877.04 986
5877.76 971
5878.49 1032
5879.21 1053
5879.93 966
5880.66 1000
5881.38 1017
5882.10 946
5882.83 1033
5883.55 1034
5884.28 1016
5885.00 1069
5885.72 1059
5886.45 996
5887.17 988
5887.89 1069
5888.62 1036
5889.34 1022
5890.07 998
5890.79 998
5891.51 1010
5892.24 976
5892.96 992
5893.69 956
5894.41 971
5895.14 999
5895.86 958
5896.59 950
5897.31 973
5898.03 922
5898.76 955
5899.48 923
5900.21 912
5900.93 985
5901.66 952
5902.38 980
5903.11 949
5903.83 933
5904.56 984
5905.28 997
5906.01 1006
5906.73 1003
5907.46 986
5908.18 999
5908.91 1020
5909.63 1031
5910.36 1031
5911.08 1024
5911.81 980
5912.53 1032
5913.26 1060
5913.99 1026
5914.71 1043
5915.44 1036
5916.16 1141
5916.89 1065
5917.61 1089
5918.34 1105
5919.07 1044
5919.79 1141
5920.52 1130
5921.24 1099
5921.97 1106
5922.70 1110
5923.42 1130
5924.15 1103
5924.87 1149
5925.60 1106
5926.33 1095
5927.05 1176
5927.78 1089
5928.51 1074
5929.23 1118
5929.96 1124
5930.69 1093
5931.41 1147
5932.14 1139
5932.87 1210
5933.59 1160
5934.32 1173
5935.05 1193
5935.77 1210
5936.50 1191
5937.23 1217
5937.95 1331
5938.68 1313
5939.41 1381
5940.13 1428
5940.86 1379
5941.59 1362
5942.32 1360
5943.04 1478
5943.77 1407
5944.50 1422
5945.23 1414
5945.95 1360
5946.68 1399
5947.41 1518
5948.14 1497
5948.86 1482
5949.59 1541
5950.32 1554
5951.05 1630
5951.78 1687
5952.50 1668
5953.23 1903
5953.96 1968
5954.69 1963
5955.42 1887
5956.14 1830
5956.87 1805
5957.60 1885
5958.33 1848
5959.06 1798
5959.78 1820
5960.51 1824
5961.24 1897
5961.97 1899
5962.70 1913
5963.43 1866
5964.16 1918
5964.88 2018
5965.61 2251
5966.34 2453
5967.07 2626
5967.80 2583
5968.53 2644
5969.26 2689
5969.99 2574
5970.72 2478
5971.44 2389
5972.17 2297
5972.90 2384
5973.63 2302
5974.36 2201
5975.09 2306
5975.82 2174
5976.55 2254
5977.28 2301
5978.01 2291
5978.74 2339
5979.47 2435
5980.20 2392
5980.93 2462
5981.66 2588
5982.39 2554
5983.12 2716
5983.85 2711
5984.57 2634
5985.30 2812
5986.03 2746
5986.76 2652
5987.49 2654
5988.22 2654
5988.96 2659
5989.69 2768
5990.42 2799
5991.15 2681
5991.88 2602
5992.61 2693
5993.34 2700
5994.07 2759
5994.80 2854
5995.53 2851
5996.26 2889
5996.99 2926
5997.72 3127
5998.45 3126
5999.18 3068
5999.91 3040
6000.64 3200
6001.37 3187
6002.11 3008
6002.84 2938
6003.57 2930
6004.30 2945
6005.03 2949
6005.76 2792
6006.49 2796
6007.22 2822
6007.95 3101
6008.69 3261
6009.42 3618
6010.15 4081
6010.88 4668
6011.61 5560
6012.34 6364
6013.07 7247
6013.81 8240
6014.54 9171
6015.27 9177
6016.00 9268
6016.73 8785
6017.46 7993
6018.20 7186
6018.93 6266
6019.66 5452
6020.39 4775
6021.12 3970
6021.86 3646
6022.59 3159
6023.32 2683
6024.05 2492
6024.79 2483
6025.52 2430
6026.25 2294
6026.98 2224
6027.72 2193
6028.45 2199
6029.18 2124
6029.91 2194
6030.65 2121
6031.38 2109
6032.11 2094
6032.84 1985
6033.58 1989
6034.31 1917
6035.04 2021
6035.78 1888
6036.51 1939
6037.24 1917
6037.98 2047
6038.71 2093
6039.44 1995
6040.18 2082
6040.91 2098
6041.64 2223
6042.38 2295
6043.11 2246
6043.84 2174
6044.58 2269
6045.31 2225
6046.04 2222
6046.78 2241
6047.51 2227
6048.24 2354
6048.98 2442
6049.71 2462
6050.45 2592
6051.18 2728
6051.91 2890
6052.65 2888
6053.38 3086
6054.12 3136
6054.85 3189
6055.58 3079
6056.32 2947
6057.05 2814
6057.79 2626
6058.52 2617
6059.26 2343
6059.99 2386
6060.72 2368
6061.46 2313
6062.19 2272
6062.93 2196
6063.66 2219
6064.40 2251
6065.13 2232
6065.87 2172
6066.60 2207
6067.34 2211
6068.07 2192
6068.81 2202
6069.54 2222
6070.28 2052
6071.01 2105
6071.75 2029
6072.48 2023
6073.22 1958
6073.95 1905
6074.69 1909
6075.42 1917
6076.16 1901
6076.89 1910
6077.63 1813
6078.37 1904
6079.10 1895
6079.84 1795
6080.57 1835
6081.31 1827
6082.04 1715
6082.78 1822
6083.52 1738
6084.25 1842
6084.99 1773
6085.72 1752
6086.46 1778
6087.20 1728
6087.93 1730
6088.67 1747
6089.40 1698
6090.14 1730
6090.88 1748
6091.61 1738
6092.35 1735
6093.09 1825
6093.82 1694
6094.56 1707
6095.30 1707
6096.03 1633
6096.77 1554
6097.51 1617
6098.24 1577
6098.98 1629
6099.72 1634
6100.45 1606
6101.19 1589
6101.93 1528
6102.66 1574
6103.40 1569
6104.14 1490
6104.88 1488
6105.61 1529
6106.35 1504
6107.09 1557
6107.83 1508
6108.56 1541
6109.30 1583
6110.04 1508
6110.78 1564
6111.51 1626
6112.25 1484
6112.99 1575
6113.73 1559
6114.46 1598
6115.20 1634
6115.94 1586
6116.68 1674
6117.41 1664
6118.15 1582
6118.89 1539
6119.63 1587
6120.37 1699
6121.11 1684
6121.84 1557
6122.58 1584
6123.32 1678
6124.06 1756
6124.80 1720
6125.54 1638
6126.27 1727
6127.01 1676
6127.75 1634
6128.49 1669
6129.23 1678
6129.97 1707
6130.71 1816
6131.44 1822
6132.18 1790
6132.92 1703
6133.66 1807
6134.40 1886
6135.14 1725
6135.88 1704
6136.62 1751
6137.36 1917
6138.10 1871
6138.83 1834
6139.57 1826
6140.31 1813
6141.05 1839
6141.79 1839
6142.53 1809
6143.27 1892
6144.01 1871
6144.75 1792
6145.49 1693
6146.23 1734
6146.97 1768
6147.71 1768
6148.45 1821
6149.19 1750
6149.93 1727
6150.67 1790
6151.41 1796
6152.15 1958
6152.89 1906
6153.63 1964
6154.37 1990
6155.11 1918
6155.85 1927
6156.59 2029
6157.33 1919
6158.07 2087
6158.81 2078
6159.55 1980
6160.29 1941
6161.03 1965
6161.77 2021
6162.51 2113
6163.25 2174
6163.99 2342
6164.74 2437
6165.48 2581
6166.22 2742
6166.96 2826
6167.70 2973
6168.44 2919
6169.18 3076
6169.92 3043
6170.66 2939
6171.40 2903
6172.15 2801
6172.89 2866
6173.63 2765
6174.37 2613
6175.11 2597
6175.85 2601
6176.59 2560
6177.34 2591
6178.08 2516
6178.82 2527
6179.56 2641
6180.30 2675
6181.04 2602
6181.79 2582
6182.53 2814
6183.27 2877
6184.01 2768
6184.75 2746
6185.50 2799
6186.24 2806
6186.98 2813
6187.72 2945
6188.46 2822
6189.21 2941
6189.95 3017
6190.69 3218
6191.43 3284
6192.18 3281
6192.92 3539
6193.66 3474
6194.40 3546
6195.15 3526
6195.89 3644
6196.63 3778
6197.37 3807
6198.12 3738
6198.86 3637
6199.60 3589
6200.35 3577
6201.09 3519
6201.83 3546
6202.58 3470
6203.32 3809
6204.06 3996
6204.80 4596
6205.55 5271
6206.29 6477
6207.03 8136
6207.78 10506
6208.52 12969
6209.26 15259
6210.01 17360
6210.75 18213
6211.50 18277
6212.24 17306
6212.98 15568
6213.73 13622
6214.47 11409
6215.21 9432
6215.96 7482
6216.70 6039
6217.45 5267
6218.19 4496
6218.93 3652
6219.68 3326
6220.42 3219
6221.17 3128
6221.91 2957
6222.66 2866
6223.40 2799
6224.14 2783
6224.89 2687
6225.63 2731
6226.38 2595
6227.12 2544
6227.87 2476
6228.61 2365
6229.36 2050
6230.10 2003
6230.84 2136
6231.59 2052
6232.33 1952
6233.08 1894
6233.82 1933
6234.57 1968
6235.31 1948
6236.06 2023
6236.80 2033
6237.55 2144
6238.30 2193
6239.04 2241
6239.79 2174
6240.53 2168
6241.28 2152
6242.02 2208
6242.77 2305
6243.51 2328
6244.26 2329
6245.00 2531
6245.75 2594
6246.50 2935
6247.24 3085
6247.99 3412
6248.73 3677
6249.48 4026
6250.22 4001
6250.97 3712
6251.72 3607
6252.46 3409
6253.21 3041
6253.95 2893
6254.70 2699
6255.45 2556
6256.19 2531
6256.94 2348
6257.69 2271
6258.43 2256
6259.18 2303
6259.93 2275
6260.67 2203
6261.42 2317
6262.17 2302
6262.91 2412
6263.66 2276
6264.41 2266
6265.15 2262
6265.90 2281
6266.65 2173
6267.39 2285
6268.14 2311
6268.89 2283
6269.63 2306
6270.38 2248
6271.13 2271
6271.88 2365
6272.62 2345
6273.37 2356
6274.12 2399
6274.86 2381
6275.61 2383
6276.36 2327
6277.11 2500
6277.85 2523
6278.60 2555
6279.35 2559
6280.10 2554
6280.85 2406
6281.59 2307
6282.34 2181
6283.09 2127
6283.84 2110
6284.59 2070
6285.33 2116
6286.08 2132
6286.83 1984
6287.58 2190
6288.33 2179
6289.07 2113
6289.82 2170
6290.57 2229
6291.32 2235
6292.07 2105
6292.82 2035
6293.56 1858
6294.31 1763
6295.06 1756
6295.81 1807
6296.56 1719
6297.31 1714
6298.06 1781
6298.81 1686
6299.55 1652
6300.30 1720
6301.05 1767
6301.80 1701
6302.55 1692
6303.30 1673
6304.05 1744
6304.80 1731
6305.55 1737
6306.30 1672
6307.05 1662
6307.79 1732
6308.54 1695
6309.29 1694
6310.04 1790
6310.79 1693
6311.54 1636
6312.29 1586
6313.04 1654
6313.79 1622
6314.54 1671
6315.29 1688
6316.04 1692
6316.79 1695
6317.54 1549
6318.29 1579
6319.04 1618
6319.79 1638
6320.54 1657
6321.29 1547
6322.04 1528
6322.79 1522
6323.54 1518
6324.29 1631
6325.04 1499
6325.79 1564
6326.54 1497
6327.29 1410
6328.04 1344
6328.79 1436
6329.55 1504
6330.30 1532
6331.05 1588
6331.80 1535
6332.55 1450
6333.30 1428
6334.05 1447
6334.80 1444
6335.55 1460
6336.30 1488
6337.05 1474
6337.81 1457
6338.56 1388
6339.31 1418
6340.06 1423
6340.81 1447
6341.56 1485
6342.31 1478
6343.06 1371
6343.82 1410
6344.57 1483
6345.32 1463
6346.07 1523
6346.82 1411
6347.57 1476
6348.33 1605
6349.08 1621
6349.83 1522
6350.58 1601
6351.33 1697
6352.09 1754
6352.84 1880
6353.59 1922
6354.34 2031
6355.09 1968
6355.85 1936
6356.60 1833
6357.35 1755
6358.10 1717
6358.86 1686
6359.61 1618
6360.36 1452
6361.11 1504
6361.87 1493
6362.62 1512
6363.37 1493
6364.12 1504
6364.88 1457
6365.63 1450
6366.38 1488
6367.13 1419
6367.89 1412
6368.64 1443
6369.39 1503
6370.15 1482
6370.90 1492
6371.65 1444
6372.41 1557
6373.16 1532
6373.91 1376
6374.67 1333
6375.42 1430
6376.17 1451
6376.93 1388
6377.68 1401
6378.43 1376
6379.19 1293
6379.94 1359
6380.69 1391
6381.45 1398
6382.20 1442
6382.96 1383
6383.71 1557
6384.46 1445
6385.22 1315
6385.97 1335
6386.73 1368
6387.48 1304
6388.23 1294
6388.99 1295
6389.74 1344
6390.50 1352
6391.25 1251
6392.00 1202
6392.76 1207
6393.51 1210
6394.27 1241
6395.02 1263
6395.78 1191
6396.53 1223
6397.29 1284
6398.04 1366
6398.80 1191
6399.55 1146
6400.31 1268
6401.06 1301
6401.82 1278
6402.57 1133
6403.33 1232
6404.08 1202
6404.84 1271
6405.59 1227
6406.35 1165
6407.10 1251
6407.86 1264
6408.61 1301
6409.37 1405
6410.12 1308
6410.88 1300
6411.63 1346
6412.39 1322
6413.14 1256
6413.90 1225
6414.66 1264
6415.41 1240
6416.17 1257
6416.92 1175
6417.68 1223
6418.44 1145
6419.19 1206
6419.95 1205
6420.70 1236
6421.46 1196
6422.22 1198
6422.97 1249
6423.73 1203
6424.48 1165
6425.24 1167
6426.00 1225
6426.75 1269
6427.51 1180
6428.27 1123
6429.02 1198
6429.78 1140
6430.54 1207
6431.29 1226
6432.05 1271
6432.81 1179
6433.56 1171
6434.32 1241
6435.08 1233
6435.83 1230
6436.59 1168
6437.35 1194
6438.10 1196
6438.86 1245
6439.62 1287
6440.38 1192
6441.13 1241
6441.89 1328
6442.65 1301
6443.41 1299
6444.16 1231
6444.92 1238
6445.68 1240
6446.44 1288
6447.19 1295
6447.95 1279
6448.71 1269
6449.47 1273
6450.22 1328
6450.98 1275
6451.74 1194
6452.50 1206
6453.26 1263
6454.01 1221
6454.77 1271
6455.53 1341
6456.29 1426
6457.05 1381
6457.80 1361
6458.56 1322
6459.32 1354
6460.08 1434
6460.84 1385
6461.60 1426
6462.35 1383
6463.11 1354
6463.87 1348
6464.63 1313
6465.39 1360
6466.15 1429
6466.91 1423
6467.67 1479
6468.42 1491
6469.18 1510
6469.94 1488
6470.70 1518
6471.46 1454
6472.22 1408
6472.98 1514
6473.74 1518
6474.50 1574
6475.26 1581
6476.02 1564
6476.77 1526
6477.53 1565
6478.29 1610
6479.05 1645
6479.81 1618
6480.57 1505
6481.33 1602
6482.09 1709
6482.85 1765
6483.61 1629
6484.37 1660
6485.13 1776
6485.89 1716
6486.65 1788
6487.41 1890
6488.17 1790
6488.93 1828
6489.69 1895
6490.45 1851
6491.21 1996
6491.97 2012
6492.73 2064
6493.49 2152
6494.25 2213
6495.01 2301
6495.77 2372
6496.53 2319
6497.29 2317
6498.05 2324
6498.82 2398
6499.58 2533
6500.34 2501
6501.10 2450
6501.86 2284
6502.62 2190
6503.38 2268
6504.14 2298
6504.90 2351
6505.66 2423
6506.42 2534
6507.19 2583
6507.95 2572
6508.71 2656
6509.47 2899
6510.23 2873
6510.99 2864
6511.75 2735
6512.51 2802
6513.28 2809
6514.04 2913
6514.80 2912
6515.56 2866
6516.32 2923
6517.08 2841
6517.85 2796
6518.61 2918
6519.37 3070
6520.13 3021
6520.89 3072
6521.66 3184
6522.42 3240
6523.18 3545
6523.94 3743
6524.70 3772
6525.47 4134
6526.23 4493
6526.99 4846
6527.75 5218
6528.52 5601
6529.28 5770
6530.04 5810
6530.80 5779
6531.57 5635
6532.33 5519
6533.09 5606
6533.85 6198
6534.62 6937
6535.38 8194
6536.14 9687
6536.90 11179
6537.67 12081
6538.43 12187
6539.19 12046
6539.96 11100
6540.72 9931
6541.48 8411
6542.25 7001
6543.01 5644
6543.77 4812
6544.54 3980
6545.30 3410
6546.06 3091
6546.83 2855
6547.59 2740
6548.35 2599
6549.12 2470
6549.88 2450
6550.64 2314
6551.41 2406
6552.17 2470
6552.94 2324
6553.70 2339
6554.46 2364
6555.23 2233
6555.99 2247
6556.75 2132
6557.52 2213
6558.28 2196
6559.05 2204
6559.81 2156
6560.58 2244
6561.34 2312
6562.10 2252
6562.87 2344
6563.63 2469
6564.40 2521
6565.16 2683
6565.93 2664
6566.69 2634
6567.46 2508
6568.22 2561
6568.99 2621
6569.75 2576
6570.52 2419
6571.28 2483
6572.04 2538
6572.81 2531
6573.57 2597
6574.34 2753
6575.11 2939
6575.87 3041
6576.64 3109
6577.40 3172
6578.17 3190
6578.93 3230
6579.70 3191
6580.46 3235
6581.23 3232
6581.99 3113
6582.76 3056
6583.52 2944
6584.29 2895
6585.06 2851
6585.82 2662
6586.59 2783
6587.35 2705
6588.12 2514
6588.88 2604
6589.65 2790
6590.42 2801
6591.18 2791
6591.95 3061
6592.71 3319
6593.48 3581
6594.25 3961
6595.01 4083
6595.78 4512
6596.55 4486
6597.31 4424
6598.08 4302
6598.85 3988
6599.61 3778
6600.38 3451
6601.15 3071
6601.91 2917
6602.68 2687
6603.45 2624
6604.21 2651
6604.98 2475
6605.75 2375
6606.51 2497
6607.28 2428
6608.05 2415
6608.81 2380
6609.58 2351
6610.35 2286
6611.12 2287
6611.88 2223
6612.65 2159
6613.42 2074
6614.18 2110
6614.95 2128
6615.72 2126
6616.49 2038
6617.25 1922
6618.02 1879
6618.79 1945
6619.56 1944
6620.33 1947
6621.09 1983
6621.86 2002
6622.63 2006
6623.40 2042
6624.16 2051
6624.93 2003
6625.70 1979
6626.47 1959
6627.24 1853
6628.01 1882
6628.77 1851
6629.54 1872
6630.31 1939
6631.08 1980
6631.85 2068
6632.62 2262
6633.38 2483
6634.15 2592
6634.92 2552
6635.69 2576
6636.46 2675
6637.23 2718
6638.00 2621
6638.76 2464
6639.53 2331
6640.30 2110
6641.07 1948
6641.84 1913
6642.61 1924
6643.38 1858
6644.15 1898
6644.92 1848
6645.69 1797
6646.45 1877
6647.22 1837
6647.99 1751
6648.76 1770
6649.53 1896
6650.30 1888
6651.07 1862
6651.84 1795
6652.61 1799
6653.38 1819
6654.15 1757
6654.92 1901
6655.69 1824
6656.46 1755
6657.23 1721
6658.00 1800
6658.77 1795
6659.54 1677
6660.31 1686
6661.08 1690
6661.85 1624
6662.62 1608
6663.39 1588
6664.16 1667
6664.93 1643
6665.70 1653
6666.47 1671
6667.24 1638
6668.01 1583
6668.78 1609
6669.55 1621
6670.32 1615
6671.09 1756
6671.87 1701
6672.64 1663
6673.41 1745
6674.18 1745
6674.95 1680
6675.72 1648
6676.49 1625
6677.26 1674
6678.03 1705
6678.80 1678
6679.58 1755
6680.35 1799
6681.12 1789
6681.89 1699
6682.66 1815
6683.43 1834
6684.20 1896
6684.97 1920
6685.75 1939
6686.52 2066
6687.29 2137
6688.06 2163
6688.83 2018
6689.60 1929
6690.38 1834
6691.15 1786
6691.92 1700
6692.69 1488
6693.46 1481
6694.24 1494
6695.01 1466
6695.78 1453
6696.55 1466
6697.32 1466
6698.10 1503
6698.87 1487
6699.64 1537
6700.41 1533
6701.19 1554
6701.96 1513
6702.73 1522
6703.50 1612
6704.28 1596
6705.05 1463
6705.82 1549
6706.59 1557
6707.37 1492
6708.14 1575
6708.91 1561
6709.69 1464
6710.46 1466
6711.23 1516
6712.00 1467
6712.78 1420
6713.55 1436
6714.32 1463
6715.10 1414
6715.87 1373
6716.64 1433
6717.42 1380
6718.19 1431
6718.96 1407
6719.74 1405
6720.51 1419
6721.28 1338
6722.06 1363
6722.83 1314
6723.61 1418
6724.38 1412
6725.15 1414
6725.93 1400
6726.70 1356
6727.48 1279
6728.25 1312
6729.02 1361
6729.80 1330
6730.57 1278
6731.35 1359
6732.12 1366
6732.89 1335
6733.67 1335
6734.44 1349
6735.22 1337
6735.99 1391
6736.77 1346
6737.54 1402
6738.31 1373
6739.09 1352
6739.86 1372
6740.64 1363
6741.41 1421
6742.19 1415
6742.96 1417
6743.74 1465
6744.51 1495
6745.29 1485
6746.06 1492
6746.84 1533
6747.61 1434
6748.39 1499
6749.16 1528
6749.94 1552
6750.71 1658
6751.49 1765
6752.26 1737
6753.04 1939
6753.82 1956
6754.59 2038
6755.37 1966
6756.14 1767
6756.92 1690
6757.69 1625
6758.47 1552
6759.25 1407
6760.02 1396
6760.80 1379
6761.57 1431
6762.35 1446
6763.12 1436
6763.90 1473
6764.68 1391
6765.45 1492
6766.23 1464
6767.01 1348
6767.78 1380
6768.56 1413
6769.33 1361
6770.11 1381
6770.89 1344
6771.66 1429
6772.44 1452
6773.22 1326
6773.99 1284
6774.77 1295
6775.55 1302
6776.32 1299
6777.10 1240
6777.88 1235
6778.65 1306
6779.43 1347
6780.21 1434
6780.98 1393
6781.76 1386
6782.54 1310
6783.32 1337
6784.09 1320
6784.87 1265
6785.65 1283
6786.43 1320
6787.20 1313
6787.98 1324
6788.76 1310
6789.53 1247
6790.31 1181
6791.09 1174
6791.87 1186
6792.65 1179
6793.42 1298
6794.20 1207
6794.98 1167
6795.76 1206
6796.53 1208
6797.31 1261
6798.09 1202
6798.87 1112
6799.65 1197
6800.42 1181
6801.20 1230
6801.98 1238
6802.76 1248
6803.54 1233
6804.32 1211
6805.09 1305
6805.87 1274
6806.65 1302
6807.43 1335
6808.21 1281
6808.99 1256
6809.77 1301
6810.54 1271
6811.32 1210
6812.10 1170
6812.88 1216
6813.66 1234
6814.44 1206
6815.22 1241
6816.00 1226
6816.78 1189
6817.56 1214
6818.33 1175
6819.11 1236
6819.89 1269
6820.67 1244
6821.45 1249
6822.23 1225
6823.01 1226
6823.79 1256
6824.57 1232
6825.35 1198
6826.13 1198
6826.91 1237
6827.69 1250
6828.47 1198
6829.25 1244
6830.03 1256
6830.81 1276
6831.59 1247
6832.37 1216
6833.15 1264
6833.93 1258
6834.71 1261
6835.49 1260
6836.27 1259
6837.05 1261
6837.83 1301
6838.61 1268
6839.39 1242
6840.17 1196
6840.95 1184
6841.73 1216
6842.51 1313
6843.29 1215
6844.07 1198
6844.85 1229
6845.63 1192
6846.41 1235
6847.19 1394
6847.98 1543
6848.76 1691
6849.54 2026
6850.32 2235
6851.10 2466
6851.88 2838
6852.66 3076
6853.44 2948
6854.22 2646
6855.01 2443
6855.79 2360
6856.57 2159
6857.35 1931
6858.13 1711
6858.91 1466
6859.69 1437
6860.48 1438
6861.26 1323
6862.04 1392
6862.82 1329
6863.60 1362
6864.38 1313
6865.17 1341
6865.95 1276
6866.73 1326
6867.51 1397
6868.29 1495
6869.08 1434
6869.86 1454
6870.64 1447
6871.42 1341
6872.20 1368
6872.99 1406
6873.77 1516
6874.55 1436
6875.33 1351
6876.12 1338
6876.90 1499
6877.68 1393
6878.46 1413
6879.25 1394
6880.03 1474
6880.81 1492
6881.59 1579
6882.38 1631
6883.16 1620
6883.94 1604
6884.73 1676
6885.51 1771
6886.29 1941
6887.08 2175
6887.86 2478
6888.64 2742
6889.42 2788
6890.21 2750
6890.99 2678
6891.77 2474
6892.56 2148
6893.34 1927
6894.12 1800
6894.91 1699
6895.69 1673
6896.48 1731
6897.26 1646
6898.04 1462
6898.83 1509
6899.61 1594
6900.39 1604
6901.18 1739
6901.96 1624
6902.75 1709
6903.53 1716
6904.31 1692
6905.10 1678
6905.88 1670
6906.67 1650
6907.45 1632
6908.24 1626
6909.02 1708
6909.80 1562
6910.59 1563
6911.37 1612
6912.16 1558
6912.94 1427
6913.73 1514
6914.51 1482
6915.30 1613
6916.08 1642
6916.87 1572
6917.65 1532
6918.44 1552
6919.22 1521
6920.01 1489
6920.79 1467
6921.58 1428
6922.36 1567
6923.15 1498
6923.93 1450
6924.72 1484
6925.50 1524
6926.29 1526
6927.07 1566
6927.86 1550
6928.64 1583
6929.43 1594
6930.21 1662
6931.00 1668
6931.78 1589
6932.57 1651
6933.36 1683
6934.14 1638
6934.93 1798
6935.71 1733
6936.50 1661
6937.29 1662
6938.07 1691
6938.86 1737
6939.64 1643
6940.43 1757
6941.22 1772
6942.00 1819
6942.79 1809
6943.57 1923
6944.36 1990
6945.15 2031
6945.93 1989
6946.72 2057
6947.51 2148
6948.29 2076
6949.08 2077
6949.87 2116
6950.65 2032
6951.44 2026
6952.23 2056
6953.01 2051
6953.80 2041
6954.59 1986
6955.37 2023
6956.16 2044
6956.95 2060
6957.74 2280
6958.52 2332
6959.31 2232
6960.10 2131
6960.88 2232
6961.67 2258
6962.46 2248
6963.25 2191
6964.03 2229
6964.82 2233
6965.61 2281
6966.40 2267
6967.18 2210
6967.97 2275
6968.76 2323
6969.55 2424
6970.34 2543
6971.12 2508
6971.91 2555
6972.70 2504
6973.49 2449
6974.28 2527
6975.06 2476
6975.85 2462
6976.64 2580
6977.43 2637
6978.22 2667
6979.00 2754
6979.79 2825
6980.58 2948
6981.37 3145
6982.16 3496
6982.95 4023
6983.74 4624
6984.52 5437
6985.31 6336
6986.10 7360
6986.89 7859
6987.68 8012
6988.47 7985
6989.26 7422
6990.05 6679
6990.83 5981
6991.62 5019
6992.41 4480
6993.20 3918
6993.99 3546
6994.78 3414
6995.57 3357
6996.36 3506
6997.15 3992
6997.94 4485
6998.73 5231
6999.52 6104
7000.31 6997
7001.10 7585
7001.88 7695
7002.67 7686
7003.46 6954
7004.25 6164
7005.04 5439
7005.83 4674
7006.62 3918
7007.41 3465
7008.20 2968
7008.99 2596
7009.78 2372
7010.57 2258
7011.36 2273
7012.15 2254
7012.94 2294
7013.73 2440
7014.52 2348
7015.31 2301
7016.11 2167
7016.90 2193
7017.69 2082
7018.48 1963
7019.27 1958
7020.06 1940
7020.85 1943
7021.64 1923
7022.43 1825
7023.22 1957
7024.01 1963
7024.80 2028
7025.59 2104
7026.38 2088
7027.18 2119
7027.97 2144
7028.76 2114
7029.55 2044
7030.34 2003
7031.13 1967
7031.92 1982
7032.71 1845
7033.51 1799
7034.30 1785
7035.09 1715
7035.88 1837
7036.67 1915
7037.46 1930
7038.25 1977
7039.05 1989
7039.84 2057
7040.63 2056
7041.42 2090
7042.21 1968
7043.01 1981
7043.80 1842
7044.59 1879
7045.38 1931
7046.17 1804
7046.97 1766
7047.76 1798
7048.55 1884
7049.34 2033
7050.14 2164
7050.93 2245
7051.72 2211
7052.51 2200
7053.30 2104
7054.10 2013
7054.89 1910
7055.68 1867
7056.48 1759
7057.27 1677
7058.06 1662
7058.85 1726
7059.65 1623
7060.44 1644
7061.23 1701
7062.03 1748
7062.82 1757
7063.61 1814
7064.40 1772
7065.20 1762
7065.99 1731
7066.78 1730
7067.58 1698
7068.37 1583
7069.16 1694
7069.96 1622
7070.75 1562
7071.54 1547
7072.34 1592
7073.13 1489
7073.93 1510
7074.72 1560
7075.51 1577
7076.31 1521
7077.10 1494
7077.89 1475
7078.69 1498
7079.48 1458
7080.28 1479
7081.07 1542
7081.86 1469
7082.66 1420
7083.45 1383
7084.25 1390
7085.04 1401
7085.84 1430
7086.63 1482
7087.42 1573
7088.22 1538
7089.01 1493
7089.81 1444
7090.60 1534
7091.40 1487
7092.19 1458
7092.99 1468
7093.78 1357
7094.58 1337
7095.37 1288
7096.17 1265
7096.96 1229
7097.76 1206
7098.55 1242
7099.35 1196
7100.14 1206
7100.94 1196
7101.73 1208
7102.53 1246
7103.32 1172
7104.12 1130
7104.91 1176
7105.71 1176
7106.50 1169
7107.30 1081
7108.10 1083
7108.89 1167
7109.69 1147
7110.48 1129
7111.28 1164
7112.07 1123
7112.87 1133
7113.67 1193
7114.46 1128
7115.26 1130
7116.05 1153
7116.85 1160
7117.65 1126
7118.44 1066
7119.24 1086
7120.03 1115
7120.83 1111
7121.63 1111
7122.42 1072
7123.22 1065
7124.02 1112
7124.81 1141
7125.61 1087
7126.41 1124
7127.20 1045
7128.00 1044
7128.80 1076
7129.59 1148
7130.39 1122
7131.19 1105
7131.98 1010
7132.78 1042
7133.58 1183
7134.37 1138
7135.17 1090
7135.97 1086
7136.77 1149
7137.56 1038
7138.36 1041
7139.16 1021
7139.96 1029
7140.75 1082
7141.55 1100
7142.35 1024
7143.15 1087
7143.94 1137
7144.74 1082
7145.54 1100
7146.34 1119
7147.13 1077
7147.93 993
7148.73 1097
7149.53 1084
7150.33 1048
7151.12 968
7151.92 996
7152.72 1040
7153.52 1056
7154.32 1038
7155.11 966
7155.91 958
7156.71 1025
7157.51 1031
7158.31 1092
7159.11 1049
7159.90 1029
7160.70 1013
7161.50 991
7162.30 1039
7163.10 1029
7163.90 1050
7164.70 1052
7165.49 1032
7166.29 976
7167.09 931
7167.89 1006
7168.69 944
7169.49 956
7170.29 992
7171.09 1062
7171.89 940
7172.69 1044
7173.49 1039
7174.28 1019
7175.08 977
7175.88 1048
7176.68 985
7177.48 967
7178.28 970
7179.08 975
7179.88 1030
7180.68 1060
7181.48 1043
7182.28 1080
7183.08 1100
7183.88 1150
7184.68 1246
7185.48 1223
7186.28 1218
7187.08 1157
7187.88 1160
7188.68 1138
7189.48 1066
7190.28 1037
7191.08 1059
7191.88 992
7192.68 967
7193.48 928
7194.28 934
7195.08 946
7195.88 1013
7196.68 993
7197.48 912
7198.28 997
7199.08 968
7199.89 981
7200.69 937
7201.49 892
7202.29 935
7203.09 947
7203.89 1013
7204.69 991
7205.49 933
7206.29 917
7207.09 961
7207.89 952
7208.70 1000
7209.50 942
7210.30 931
7211.10 941
7211.90 944
7212.70 928
7213.50 912
7214.31 999
7215.11 1003
7215.91 1025
7216.71 965
7217.51 915
7218.31 932
7219.12 1005
7219.92 993
7220.72 1028
7221.52 941
7222.32 953
7223.13 993
7223.93 1003
7224.73 970
7225.53 1034
7226.33 980
7227.14 1007
7227.94 952
7228.74 976
7229.54 1000
7230.35 914
7231.15 907
7231.95 940
7232.75 993
7233.56 991
7234.36 1029
7235.16 982
7235.96 984
7236.77 929
7237.57 1022
7238.37 1090
7239.17 1103
7239.98 1056
7240.78 1102
7241.58 1088
7242.39 1083
7243.19 1061
7243.99 1051
7244.80 1011
7245.60 1077
7246.40 1125
7247.21 1071
7248.01 1019
7248.81 1050
7249.62 1021
7250.42 1039
7251.22 1098
7252.03 1069
7252.83 1090
7253.63 1031
7254.44 1046
7255.24 1073
7256.05 1043
7256.85 1046
7257.65 1108
7258.46 1084
7259.26 1095
7260.07 1074
7260.87 1114
7261.67 1146
7262.48 1082
7263.28 1143
7264.09 1081
7264.89 1172
7265.70 1203
7266.50 1235
7267.30 1204
7268.11 1218
7268.91 1174
7269.72 1259
7270.52 1204
7271.33 1165
7272.13 1236
7272.94 1276
7273.74 1214
7274.55 1254
7275.35 1272
7276.16 1315
7276.96 1335
7277.77 1387
7278.57 1289
7279.38 1259
7280.18 1336
7280.99 1493
7281.79 1603
7282.60 1738
7283.40 2075
7284.21 2375
7285.01 2530
7285.82 2591
7286.63 2742
7287.43 2686
7288.24 2484
7289.04 2376
7289.85 2227
7290.65 1917
7291.46 1778
7292.27 1671
7293.07 1608
7293.88 1588
7294.68 1513
7295.49 1473
7296.30 1472
7297.10 1477
7297.91 1486
7298.71 1504
7299.52 1526
7300.33 1531
7301.13 1609
7301.94 1670
7302.75 1647
7303.55 1679
7304.36 1604
7305.16 1684
7305.97 1730
7306.78 1745
7307.58 1916
7308.39 1967
7309.20 2068
7310.01 2199
7310.81 2382
7311.62 2507
7312.43 2556
7313.23 2494
7314.04 2439
7314.85 2455
7315.65 2351
7316.46 2311
7317.27 2315
7318.08 2382
7318.88 2684
7319.69 3043
7320.50 3459
7321.31 3683
7322.11 3667
7322.92 3782
7323.73 3546
7324.54 3410
7325.34 3045
7326.15 2931
7326.96 2594
7327.77 2070
7328.57 1921
7329.38 1841
7330.19 1726
7331.00 1646
7331.81 1636
7332.61 1603
7333.42 1574
7334.23 1473
7335.04 1516
7335.85 1506
7336.66 1558
7337.46 1593
7338.27 1576
7339.08 1578
7339.89 1561
7340.70 1486
7341.51 1489
7342.31 1539
7343.12 1411
7343.93 1495
7344.74 1519
7345.55 1560
7346.36 1434
7347.17 1526
7347.98 1537
7348.79 1544
7349.59 1617
7350.40 1610
7351.21 1685
7352.02 1695
7352.83 1541
7353.64 1500
7354.45 1583
7355.26 1518
7356.07 1576
7356.88 1431
7357.69 1442
7358.50 1556
7359.31 1644
7360.12 1523
7360.93 1540
7361.74 1612
7362.54 1661
7363.35 1695
7364.16 1682
7364.97 1629
7365.78 1643
7366.59 1679
7367.40 1713
7368.21 1706
7369.02 1690
7369.83 1683
7370.64 1642
7371.45 1644
7372.27 1679
7373.08 1615
7373.89 1626
7374.70 1675
7375.51 1669
7376.32 1688
7377.13 1684
7377.94 1735
7378.75 1939
7379.56 2178
7380.37 2288
7381.18 2622
7381.99 2724
7382.80 2775
7383.61 2806
7384.42 2733
7385.24 2542
7386.05 2353
7386.86 2191
7387.67 2095
7388.48 1937
7389.29 1841
7390.10 1623
7390.91 1596
7391.72 1593
7392.54 1592
7393.35 1489
7394.16 1474
7394.97 1552
7395.78 1486
7396.59 1517
7397.41 1611
7398.22 1713
7399.03 1838
7399.84 1963
7400.65 1990
7401.46 2138
7402.28 2168
7403.09 2273
7403.90 2197
7404.71 2174
7405.52 2133
7406.34 1989
7407.15 2084
7407.96 2151
7408.77 2130
7409.59 2128
7410.40 2014
7411.21 1975
7412.02 1801
7412.84 1713
7413.65 1602
7414.46 1477
7415.27 1451
7416.09 1366
7416.90 1339
7417.71 1245
7418.52 1243
7419.34 1292
7420.15 1270
7420.96 1215
7421.78 1312
7422.59 1330
7423.40 1315
7424.22 1257
7425.03 1229
7425.84 1135
7426.65 1273
7427.47 1250
7428.28 1159
7429.09 1142
7429.91 1158
7430.72 1153
7431.54 1134
7432.35 1162
7433.16 1154
7433.98 1091
7434.79 1115
7435.60 1122
7436.42 1077
7437.23 1146
7438.05 1186
7438.86 1185
7439.67 1137
7440.49 1140
7441.30 1180
7442.12 1160
7442.93 1087
7443.74 1198
7444.56 1254
7445.37 1191
7446.19 1153
7447.00 1178
7447.82 1149
7448.63 1150
7449.44 1119
7450.26 1186
7451.07 1174
7451.89 1054
7452.70 1000
7453.52 1130
7454.33 1139
7455.15 1066
7455.96 1092
7456.78 1125
7457.59 1066
7458.41 1097
7459.22 1135
7460.04 1074
7460.85 1039
7461.67 1067
7462.48 1069
7463.30 1020
7464.11 1002
7464.93 1027
7465.74 975
7466.56 1048
7467.37 1081
7468.19 1057
7469.01 1124
7469.82 1112
7470.64 1076
7471.45 1071
7472.27 1058
7473.08 1077
7473.90 1093
7474.72 1065
7475.53 1037
7476.35 1029
7477.16 1074
7477.98 1028
7478.80 907
7479.61 939
7480.43 1006
7481.24 1036
7482.06 949
7482.88 914
7483.69 948
7484.51 920
7485.33 930
7486.14 990
7486.96 950
7487.78 904
7488.59 862
7489.41 873
7490.23 820
7491.04 876
7491.86 883
7492.68 970
7493.49 918
7494.31 867
7495.13 947
7495.94 943
7496.76 906
7497.58 853
7498.40 865
7499.21 897
7500.03 935
7500.85 904
7501.67 937
7502.48 884
7503.30 842
7504.12 868
7504.94 802
7505.75 875
7506.57 920
7507.39 915
7508.21 883
7509.02 881
7509.84 854
7510.66 863
7511.48 872
7512.30 842
7513.11 842
7513.93 850
7514.75 840
7515.57 799
7516.39 885
7517.20 968
7518.02 833
7518.84 852
7519.66 913
7520.48 803
7521.30 877
7522.11 846
7522.93 883
7523.75 849
7524.57 878
7525.39 865
7526.21 882
7527.03 817
7527.84 857
7528.66 850
7529.48 919
7530.30 921
7531.12 867
7531.94 845
7532.76 856
7533.58 857
7534.40 864
7535.22 891
7536.03 909
7536.85 864
7537.67 904
7538.49 928
7539.31 895
7540.13 840
7540.95 861
7541.77 953
7542.59 905
7543.41 854
7544.23 913
7545.05 861
7545.87 872
7546.69 906
7547.51 913
7548.33 956
7549.15 871
7549.97 943
7550.79 911
7551.61 913
7552.43 833
7553.25 877
7554.07 871
7554.89 900
7555.71 880
7556.53 897
7557.35 877
7558.17 816
7558.99 983
7559.81 947
7560.63 907
7561.45 960
7562.27 963
7563.09 920
7563.92 845
7564.74 879
7565.56 848
7566.38 953
7567.20 865
7568.02 867
7568.84 933
7569.66 926
7570.48 804
7571.30 918
7572.13 895
7572.95 893
7573.77 927
7574.59 897
7575.41 886
7576.23 950
7577.05 970
7577.88 916
7578.70 886
7579.52 825
7580.34 873
7581.16 865
7581.98 869
7582.81 852
7583.63 922
7584.45 989
7585.27 950
7586.09 945
7586.92 952
7587.74 988
7588.56 1033
7589.38 1013
7590.20 1010
7591.03 1058
7591.85 1007
7592.67 1027
7593.49 1091
7594.32 1009
7595.14 963
7595.96 954
7596.78 1065
7597.61 1004
7598.43 994
7599.25 1031
7600.07 1041
7600.90 1033
7601.72 1034
7602.54 1046
7603.36 1167
7604.19 1189
7605.01 1217
7605.83 1157
7606.66 1158
7607.48 1247
7608.30 1228
7609.13 1215
7609.95 1177
7610.77 1147
7611.60 1111
7612.42 1026
7613.24 1006
7614.07 1041
7614.89 1092
7615.71 1101
7616.54 1103
7617.36 1184
7618.18 1203
7619.01 1183
7619.83 1204
7620.66 1223
7621.48 1158
7622.30 1133
7623.13 1111
7623.95 1132
7624.78 1137
7625.60 1181
7626.42 1113
7627.25 1106
7628.07 1153
7628.90 1164
7629.72 1239
7630.55 1278
7631.37 1342
7632.19 1444
7633.02 1497
7633.84 1468
7634.67 1446
7635.49 1462
7636.32 1328
7637.14 1261
7637.97 1189
7638.79 1123
7639.62 1040
7640.44 987
7641.27 951
7642.09 963
7642.92 906
7643.74 907
7644.57 955
7645.39 893
7646.22 977
7647.04 922
7647.87 895
7648.69 892
7649.52 929
7650.34 902
7651.17 836
7651.99 889
7652.82 865
7653.65 851
7654.47 874
7655.30 860
7656.12 759
7656.95 829
7657.77 827
7658.60 865
7659.43 907
7660.25 935
7661.08 908
7661.90 849
7662.73 880
7663.56 866
7664.38 831
7665.21 888
7666.04 848
7666.86 847
7667.69 905
7668.51 867
7669.34 888
7670.17 864
7670.99 875
7671.82 907
7672.65 828
7673.47 878
7674.30 889
7675.13 881
7675.95 787
7676.78 836
7677.61 874
7678.44 823
7679.26 813
7680.09 842
7680.92 807
7681.74 792
7682.57 791
7683.40 821
7684.23 779
7685.05 879
7685.88 895
7686.71 863
7687.53 843
7688.36 820
7689.19 873
7690.02 828
7690.85 867
7691.67 887
7692.50 821
7693.33 815
7694.16 839
7694.98 811
7695.81 778
7696.64 798
7697.47 821
7698.30 908
7699.12 978
7699.95 972
7700.78 887
7701.61 898
7702.44 890
7703.26 866
7704.09 824
7704.92 818
7705.75 813
7706.58 823
7707.41 840
7708.24 797
7709.06 802
7709.89 809
7710.72 812
7711.55 809
7712.38 859
7713.21 849
7714.04 884
7714.87 829
7715.69 802
7716.52 823
7717.35 857
7718.18 789
7719.01 802
7719.84 828
7720.67 809
7721.50 768
7722.33 769
7723.16 769
7723.99 755
7724.82 758
7725.65 749
7726.48 757
7727.30 747
7728.13 816
7728.96 776
7729.79 759
7730.62 692
7731.45 720
7732.28 745
7733.11 716
7733.94 752
7734.77 752
7735.60 712
7736.43 746
7737.26 732
7738.09 719
7738.92 781
7739.75 764
7740.58 782
7741.41 750
7742.25 783
7743.08 746
7743.91 816
7744.74 823
7745.57 794
7746.40 822
7747.23 793
7748.06 863
7748.89 851
7749.72 912
7750.55 909
7751.38 875
7752.21 851
7753.04 809
7753.88 792
7754.71 804
7755.54 762
7756.37 777
7757.20 816
7758.03 720
7758.86 805
7759.69 770
7760.53 810
7761.36 793
7762.19 842
7763.02 793
7763.85 866
7764.68 815
7765.51 747
7766.35 695
7767.18 798
7768.01 825
7768.84 801
7769.67 755
7770.51 767
7771.34 780
7772.17 836
7773.00 766
7773.83 785
7774.67 792
7775.50 778
7776.33 847
7777.16 825
7777.99 791
7778.83 775
7779.66 782
7780.49 761
7781.32 736
7782.16 782
7782.99 741
7783.82 742
7784.65 799
7785.49 750
7786.32 715
7787.15 836
7787.99 833
7788.82 799
7789.65 798
7790.48 829
7791.32 871
7792.15 799
7792.98 781
7793.82 812
7794.65 831
7795.48 773
7796.32 781
7797.15 805
7797.98 825
7798.82 825
7799.65 813
7800.48 847
7801.32 796
7802.15 844
7802.99 819
7803.82 871
7804.65 914
7805.49 820
7806.32 822
7807.15 755
7807.99 847
7808.82 849
7809.66 820
7810.49 811
7811.32 853
7812.16 862
7812.99 944
7813.83 1007
7814.66 1049
7815.50 1019
7816.33 1081
7817.16 1168
7818.00 1141
7818.83 1092
7819.67 1118
7820.50 1017
7821.34 966
7822.17 938
7823.01 992
7823.84 1008
7824.68 1026
7825.51 989
7826.35 1023
7827.18 1001
7828.02 986
7828.85 1064
7829.69 966
7830.52 943
7831.36 1009
7832.19 957
7833.03 956
7833.86 1035
7834.70 1002
7835.53 1039
7836.37 1052
7837.20 1077
7838.04 1048
7838.87 1039
7839.71 976
7840.55 965
7841.38 927
7842.22 954
7843.05 1010
7843.89 1029
7844.72 967
7845.56 915
7846.40 968
7847.23 917
7848.07 897
7848.91 933
7849.74 867
7850.58 830
7851.41 860
7852.25 848
7853.09 865
7853.92 942
7854.76 907
7855.60 899
7856.43 942
7857.27 905
7858.11 975
7858.94 974
7859.78 907
7860.62 1010
7861.45 1058
7862.29 1030
7863.13 937
7863.96 897
7864.80 902
7865.64 944
7866.47 864
7867.31 817
7868.15 857
7868.99 857
7869.82 949
7870.66 900
7871.50 911
7872.33 895
7873.17 934
7874.01 899
7874.85 928
7875.68 949
7876.52 947
7877.36 1044
7878.20 1016
7879.03 1049
7879.87 1051
7880.71 1055
7881.55 1020
7882.39 995
7883.22 1003
7884.06 971
7884.90 917
7885.74 936
7886.58 976
7887.41 943
7888.25 938
7889.09 949
7889.93 917
7890.77 974
7891.61 992
7892.44 1019
7893.28 1011
7894.12 1039
7894.96 1003
7895.80 949
7896.64 928
7897.48 1058
7898.31 1010
7899.15 935
7899.99 940
7900.83 1008
7901.67 1065
7902.51 1045
7903.35 1017
7904.19 992
7905.03 976
7905.87 936
7906.70 900
7907.54 918
7908.38 876
7909.22 839
7910.06 868
7910.90 859
7911.74 843
7912.58 821
7913.42 867
7914.26 831
7915.10 851
7915.94 942
7916.78 960
7917.62 1020
7918.46 1046
7919.30 1008
7920.14 945
7920.98 1066
7921.82 1045
7922.66 937
7923.50 868
7924.34 860
7925.18 839
7926.02 823
7926.86 805
7927.70 764
7928.54 766
7929.38 803
7930.22 799
7931.06 740
7931.90 717
7932.74 795
7933.58 867
7934.42 800
7935.26 753
7936.10 765
7936.95 736
7937.79 793
7938.63 773
7939.47 809
7940.31 783
7941.15 866
7941.99 860
7942.83 833
7943.67 818
7944.51 892
7945.36 876
7946.20 889
7947.04 941
7947.88 858
7948.72 866
7949.56 873
7950.40 814
7951.25 828
7952.09 859
7952.93 860
7953.77 886
7954.61 867
7955.45 889
7956.30 885
7957.14 859
7957.98 884
7958.82 840
7959.66 845
7960.51 872
7961.35 829
7962.19 833
7963.03 802
7963.87 851
7964.72 872
7965.56 903
7966.40 901
7967.24 911
7968.09 996
7968.93 976
7969.77 983
7970.61 950
7971.46 898
7972.30 938
7973.14 921
7973.98 804
7974.83 845
7975.67 892
7976.51 819
7977.36 831
7978.20 816
7979.04 853
7979.89 814
7980.73 752
7981.57 756
7982.41 740
7983.26 743
7984.10 758
7984.94 722
7985.79 688
7986.63 745
7987.48 709
7988.32 661
7989.16 736
7990.01 720
7990.85 752
7991.69 751
7992.54 733
7993.38 716
7994.22 729
7995.07 695
7995.91 696
7996.76 687
7997.60 749
7998.44 761
7999.29 688
8000.13 638
8000.98 674
8001.82 720
8002.67 744
8003.51 717
8004.35 749
8005.20 728
8006.04 720
8006.89 705
8007.73 662
8008.58 619
8009.42 622
8010.27 656
8011.11 714
8011.96 657
8012.80 688
8013.65 681
8014.49 667
8015.34 678
8016.18 683
8017.03 687
8017.87 671
8018.72 654
8019.56 647
8020.41 591
8021.25 659
8022.10 633
8022.94 638
8023.79 646
8024.63 737
8025.48 652
8026.32 668
8027.17 663
8028.01 632
8028.86 696
8029.71 668
8030.55 616
8031.40 685
8032.24 678
8033.09 664
8033.94 604
8034.78 668
8035.63 616
8036.47 629
8037.32 632
8038.17 629
8039.01 637
8039.86 676
8040.70 735
8041.55 656
8042.40 620
8043.24 650
8044.09 675
8044.94 651
8045.78 656
8046.63 687
8047.48 693
8048.32 671
8049.17 715
8050.02 623
8050.86 631
8051.71 659
8052.56 680
8053.40 667
8054.25 665
8055.10 668
8055.95 663
8056.79 635
8057.64 614
8058.49 620
8059.33 606
8060.18 608
8061.03 647
8061.88 581
8062.72 606
8063.57 609
8064.42 603
8065.27 626
8066.11 597
8066.96 611
8067.81 659
8068.66 627
8069.50 681
8070.35 627
8071.20 584
8072.05 663
8072.90 603
8073.74 585
8074.59 684
8075.44 658
8076.29 639
8077.14 666
8077.99 669
8078.83 628
8079.68 581
8080.53 630
8081.38 605
8082.23 613
8083.08 613
8083.92 652
8084.77 624
8085.62 637
8086.47 596
8087.32 634
8088.17 617
8089.02 644
8089.87 661
8090.71 633
8091.56 597
8092.41 627
8093.26 642
8094.11 637
8094.96 597
8095.81 630
8096.66 601
8097.51 584
8098.36 571
8099.21 556
8100.06 641
8100.91 643
8101.75 630
8102.60 597
8103.45 589
8104.30 663
8105.15 648
8106.00 642
8106.85 605
8107.70 564
8108.55 610
8109.40 631
8110.25 667
8111.10 586
8111.95 615
8112.80 640
8113.65 604
8114.50 632
8115.35 608
8116.20 598
8117.05 582
8117.90 646
8118.75 654
8119.60 647
8120.46 618
8121.31 656
8122.16 616
8123.01 664
8123.86 682
8124.71 733
8125.56 676
8126.41 663
8127.26 559
8128.11 638
8128.96 684
8129.81 693
8130.66 652
8131.52 617
8132.37 640
8133.22 648
8134.07 704
8134.92 638
8135.77 648
8136.62 706
8137.47 664
8138.33 675
8139.18 622
8140.03 754
8140.88 699
8141.73 689
8142.58 684
8143.44 712
8144.29 706
8145.14 757
8145.99 760
8146.84 709
8147.69 761
8148.55 726
8149.40 731
8150.25 708
8151.10 762
8151.95 788
8152.81 754
8153.66 739
8154.51 755
8155.36 863
8156.22 943
8157.07 960
8157.92 898
8158.77 881
8159.63 829
8160.48 791
8161.33 758
8162.18 734
8163.04 721
8163.89 695
8164.74 700
8165.60 714
8166.45 672
8167.30 666
8168.15 686
8169.01 705
8169.86 690
8170.71 707
8171.57 738
8172.42 742
8173.27 646
8174.13 664
8174.98 669
8175.83 676
8176.69 702
8177.54 708
8178.39 687
8179.25 663
8180.10 653
8180.95 651
8181.81 638
8182.66 576
8183.52 604
8184.37 590
8185.22 615
8186.08 584
8186.93 586
8187.79 635
8188.64 633
8189.49 611
8190.35 584
8191.20 612
8192.06 635
8192.91 619
8193.76 609
8194.62 621
8195.47 635
8196.33 575
8197.18 602
8198.04 631
8198.89 624
8199.75 658
8200.60 642
8201.46 602
8202.31 575
8203.17 548
8204.02 536
8204.87 616
8205.73 629
8206.58 614
8207.44 582
8208.29 626
8209.15 650
8210.01 640
8210.86 632
8211.72 614
8212.57 652
8213.43 628
8214.28 655
8215.14 641
8215.99 622
8216.85 617
8217.70 655
8218.56 593
8219.42 627
8220.27 633
8221.13 641
8221.98 662
8222.84 630
8223.69 651
8224.55 701
8225.41 667
8226.26 644
8227.12 615
8227.97 603
8228.83 632
8229.69 659
8230.54 621
8231.40 630
8232.26 647
8233.11 625
8233.97 610
8234.82 617
8235.68 602
8236.54 594
8237.39 620
8238.25 585
8239.11 543
8239.96 558
8240.82 573
8241.68 599
8242.54 598
8243.39 650
8244.25 653
8245.11 572
8245.96 602
8246.82 639
8247.68 647
8248.53 600
8249.39 644
8250.25 613
8251.11 614
8251.96 626
8252.82 581
8253.68 574
8254.54 635
8255.39 651
8256.25 626
8257.11 626
8257.97 654
8258.82 629
8259.68 595
8260.54 605
8261.40 606
8262.26 587
8263.11 618
8263.97 610
8264.83 581
8265.69 580
8266.55 518
8267.40 612
8268.26 622
8269.12 636
8269.98 636
8270.84 612
8271.70 625
8272.55 604
8273.41 606
8274.27 588
8275.13 567
8275.99 615
8276.85 628
8277.71 561
8278.56 639
8279.42 626
8280.28 604
8281.14 659
8282.00 613
8282.86 632
8283.72 653
8284.58 637
8285.44 665
8286.29 581
8287.15 672
8288.01 715
8288.87 697
8289.73 677
8290.59 622
8291.45 634
8292.31 682
8293.17 649
8294.03 636
8294.89 655
8295.75 691
8296.61 696
8297.47 709
8298.33 671
8299.19 660
8300.05 691
8300.91 645
8301.77 630
8302.63 630
8303.49 686
8304.35 643
8305.21 678
8306.07 623
8306.93 675
8307.79 615
8308.65 682
8309.51 701
8310.37 660
8311.23 709
8312.09 604
8312.95 667
8313.81 658
8314.67 708
8315.53 667
8316.39 623
8317.25 685
8318.11 722
8318.98 711
8319.84 664
8320.70 677
8321.56 694
8322.42 680
8323.28 663
8324.14 648
8325.00 633
8325.86 655
8326.73 653
8327.59 629
8328.45 658
8329.31 646
8330.17 634
8331.03 627
8331.89 613
8332.76 605
8333.62 577
8334.48 645
8335.34 641
8336.20 680
8337.06 696
8337.93 676
8338.79 634
8339.65 652
8340.51 617
8341.37 608
8342.24 660
8343.10 671
8343.96 657
8344.82 693
8345.68 677
8346.55 715
8347.41 653
8348.27 670
8349.13 643
8350.00 657
8350.86 632
8351.72 656
8352.58 641
8353.45 648
8354.31 592
8355.17 711
8356.03 677
8356.90 629
8357.76 647
8358.62 715
8359.49 695
8360.35 679
8361.21 646
8362.08 637
8362.94 662
8363.80 628
8364.66 676
8365.53 626
8366.39 646
8367.25 671
8368.12 644
8368.98 632
8369.84 676
8370.71 663
8371.57 653
8372.44 658
8373.30 658
8374.16 701
8375.03 715
8375.89 685
8376.75 643
8377.62 625
8378.48 680
8379.35 713
8380.21 719
8381.07 680
8381.94 655
8382.80 674
8383.67 716
8384.53 809
8385.40 718
8386.26 670
8387.12 693
8387.99 704
8388.85 695
8389.72 730
8390.58 780
8391.45 738
8392.31 699
8393.18 690
8394.04 681
8394.91 738
8395.77 747
8396.64 703
8397.50 650
8398.37 718
8399.23 717
8400.10 804
8400.96 818
8401.83 806
8402.69 795
8403.56 852
8404.42 847
8405.29 788
8406.15 733
8407.02 767
8407.88 749
8408.75 762
8409.61 744
8410.48 783
8411.34 774
8412.21 810
8413.08 730
8413.94 844
8414.81 827
8415.67 811
8416.54 836
8417.41 853
8418.27 827
8419.14 851
8420.00 867
8420.87 832
8421.74 815
8422.60 884
8423.47 894
8424.33 863
8425.20 873
8426.07 925
8426.93 907
8427.80 946
8428.67 968
8429.53 941
8430.40 920
8431.27 957
8432.13 1026
8433.00 997
8433.87 976
8434.73 972
8435.60 1038
8436.47 1084
8437.33 1003
8438.20 987
8439.07 1077
8439.94 1188
8440.80 1243
8441.67 1209
8442.54 1213
8443.40 1307
8444.27 1364
8445.14 1408
8446.01 1432
8446.87 1290
8447.74 1203
8448.61 1201
8449.48 1268
8450.34 1207
8451.21 1253
8452.08 1356
8452.95 1387
8453.82 1478
8454.68 1741
8455.55 1825
8456.42 2050
8457.29 2205
8458.15 2336
8459.02 2378
8459.89 2349
8460.76 2170
8461.63 2051
8462.50 1899
8463.36 1818
8464.23 1680
8465.10 1513
8465.97 1498
8466.84 1534
8467.71 1757
8468.57 2076
8469.44 2670
8470.31 3200
8471.18 3506
8472.05 3728
8472.92 3820
8473.79 3556
8474.66 3145
8475.53 2705
8476.39 2271
8477.26 2020
8478.13 1817
8479.00 1560
8479.87 1411
8480.74 1306
8481.61 1245
8482.48 1241
8483.35 1187
8484.22 1125
8485.09 1102
8485.96 1138
8486.83 1140
8487.69 1129
8488.56 1087
8489.43 1052
8490.30 1088
8491.17 1038
8492.04 1059
8492.91 1044
8493.78 1019
8494.65 1060
8495.52 1055
8496.39 1043
8497.26 1119
8498.13 1218
8499.00 1152
8499.87 1077
8500.74 1091
8501.61 1038
8502.48 1063
8503.35 1024
8504.22 1013
8505.10 972
8505.97 1077
8506.84 1148
8507.71 1198
8508.58 1216
8509.45 1202
8510.32 1248
8511.19 1248
8512.06 1222
8512.93 1168
8513.80 1067
8514.67 1044
8515.54 1011
8516.42 1008
8517.29 1006
8518.16 970
8519.03 1023
8519.90 1102
8520.77 1026
8521.64 929
8522.51 943
8523.39 1009
8524.26 1033
8525.13 974
8526.00 1002
8526.87 1040
8527.74 1015
8528.61 988
8529.49 1060
8530.36 1095
8531.23 1121
8532.10 1083
8532.97 1099
8533.85 1136
8534.72 1179
8535.59 1115
8536.46 1147
8537.33 1207
8538.21 1138
8539.08 1121
8539.95 1129
8540.82 1100
8541.69 1093
8542.57 1118
8543.44 1089
8544.31 1062
8545.18 997
8546.06 999
8546.93 1046
8547.80 1058
8548.67 1075
8549.55 1101
8550.42 1069
8551.29 1097
8552.17 1174
8553.04 1220
8553.91 1325
8554.78 1317
8555.66 1449
8556.53 1399
8557.40 1369
8558.28 1329
8559.15 1263
8560.02 1169
8560.90 1111
8561.77 1067
8562.64 1012
8563.52 980
8564.39 956
8565.26 952
8566.14 898
8567.01 921
8567.89 930
8568.76 892
8569.63 861
8570.51 856
8571.38 829
8572.25 915
8573.13 878
8574.00 914
8574.88 876
8575.75 920
8576.62 839
8577.50 805
8578.37 827
8579.25 846
8580.12 864
8581.00 852
8581.87 796
8582.74 847
8583.62 882
8584.49 883
8585.37 883
8586.24 842
8587.12 891
8587.99 791
8588.87 820
8589.74 819
8590.62 819
8591.49 894
8592.37 868
8593.24 840
8594.12 837
8594.99 801
8595.87 794
8596.74 816
8597.62 841
8598.49 882
8599.37 827
8600.24 854
8601.12 843
8601.99 898
8602.87 860
8603.74 833
8604.62 927
8605.49 931
8606.37 897
8607.25 819
8608.12 911
8609.00 878
8609.87 824
8610.75 863
8611.63 884
8612.50 881
8613.38 886
8614.25 813
8615.13 927
8616.01 933
8616.88 982
8617.76 928
8618.63 905
8619.51 953
8620.39 901
8621.26 982
8622.14 950
8623.02 862
8623.89 965
8624.77 990
8625.65 962
8626.52 958
8627.40 933
8628.28 962
8629.15 979
8630.03 997
8630.91 1016
8631.78 1010
8632.66 1033
8633.54 1052
8634.41 1044
8635.29 1037
8636.17 1000
8637.05 1044
8637.92 1115
8638.80 1018
8639.68 1017
8640.56 1038
8641.43 1137
8642.31 1040
8643.19 1134
8644.06 1153
8644.94 1065
8645.82 1080
8646.70 1098
8647.58 1165
8648.45 1086
8649.33 1075
8650.21 1128
8651.09 1138
8651.96 1137
8652.84 1156
8653.72 1111
8654.60 1089
8655.48 1100
8656.36 1126
8657.23 1196
8658.11 1190
8658.99 1190
8659.87 1138
8660.75 1176
8661.63 1164
8662.50 1228
8663.38 1212
8664.26 1255
8665.14 1191
8666.02 1188
8666.90 1183
8667.78 1225
8668.65 1244
8669.53 1277
8670.41 1388
8671.29 1425
8672.17 1602
8673.05 1795
8673.93 1991
8674.81 2358
8675.69 2383
8676.57 2477
8677.45 2518
8678.32 2385
8679.20 2260
8680.08 1970
8680.96 1797
8681.84 1711
8682.72 1578
8683.60 1518
8684.48 1477
8685.36 1390
8686.24 1331
8687.12 1379
8688.00 1402
8688.88 1529
8689.76 1639
8690.64 1815
8691.52 2200
8692.40 2664
8693.28 3027
8694.16 3216
8695.04 3083
8695.92 3044
8696.80 2722
8697.68 2471
8698.56 2195
8699.44 1919
8700.32 1669
8701.20 1377
8702.08 1360
8702.96 1272
8703.84 1122
8704.72 1132
8705.60 1060
8706.49 1047
8707.37 1019
8708.25 1039
8709.13 1014
8710.01 1007
8710.89 1034
8711.77 1082
8712.65 1012
8713.53 1010
8714.41 964
8715.29 1013
8716.18 934
8717.06 936
8717.94 966
8718.82 944
8719.70 906
8720.58 900
8721.46 933
8722.35 949
8723.23 924
8724.11 951
8724.99 920
8725.87 926
8726.75 943
8727.64 941
8728.52 893
8729.40 915
8730.28 968
8731.16 1023
8732.05 1099
8732.93 1028
8733.81 1002
8734.69 1004
8735.57 987
8736.46 923
8737.34 962
8738.22 912
8739.10 865
8739.99 862
8740.87 871
8741.75 917
8742.63 835
8743.52 790
8744.40 875
8745.28 949
8746.16 858
8747.05 890
8747.93 895
8748.81 908
8749.70 904
8750.58 926
8751.46 991
8752.34 943
8753.23 946
8754.11 946
8754.99 886
8755.88 902
8756.76 928
8757.64 975
8758.53 965
8759.41 958
8760.29 966
8761.18 935
8762.06 924
8762.94 989
8763.83 982
8764.71 901
8765.60 912
8766.48 882
8767.36 858
8768.25 857
8769.13 903
8770.01 930
8770.90 897
8771.78 921
8772.67 913
8773.55 903
8774.43 927
8775.32 858
8776.20 889
8777.09 884
8777.97 870
8778.86 808
8779.74 820
8780.63 841
8781.51 779
8782.39 761
8783.28 797
8784.16 773
8785.05 818
8785.93 835
8786.82 809
8787.70 771
8788.59 734
8789.47 770
8790.36 755
8791.24 722
8792.13 796
8793.01 784
8793.90 756
8794.78 800
8795.67 719
8796.55 754
8797.44 754
8798.32 731
8799.21 745
8800.10 705
8800.98 743
8801.87 773
8802.75 721
8803.64 770
8804.52 780
8805.41 737
8806.29 763
8807.18 737
8808.07 747
8808.95 751
8809.84 761
8810.72 757
8811.61 718
8812.50 698
8813.38 725
8814.27 666
8815.15 677
8816.04 730
8816.93 716
8817.81 700
8818.70 716
8819.59 748
8820.47 721
8821.36 689
8822.25 789
8823.13 749
8824.02 784
8824.91 720
8825.79 722
8826.68 678
8827.57 682
8828.45 705
8829.34 685
8830.23 688
8831.11 688
8832.00 654
8832.89 677
8833.78 704
8834.66 719
8835.55 725
8836.44 709
8837.32 723
8838.21 712
8839.10 669
8839.99 644
8840.87 615
8841.76 599
8842.65 658
8843.54 660
8844.42 654
8845.31 632
8846.20 667
8847.09 663
8847.98 640
8848.86 654
8849.75 671
8850.64 668
8851.53 672
8852.42 656
8853.30 667
8854.19 650
8855.08 656
8855.97 625
8856.86 591
8857.75 594
8858.63 591
8859.52 586
8860.41 576
8861.30 569
8862.19 615
8863.08 628
8863.97 618
8864.85 642
8865.74 656
8866.63 615
8867.52 550
8868.41 598
8869.30 568
8870.19 577
8871.08 583
8871.97 572
8872.85 565
8873.74 596
8874.63 596
8875.52 634
8876.41 587
8877.30 569
8878.19 579
8879.08 564
8879.97 633
8880.86 609
8881.75 584
8882.64 591
8883.53 606
8884.42 542
8885.31 515
8886.20 583
8887.09 558
8887.98 576
8888.87 571
8889.76 567
8890.65 519
8891.54 563
8892.43 599
8893.32 558
8894.21 538
8895.10 554
8895.99 582
8896.88 597
8897.77 563
8898.66 541
8899.55 548
8900.44 596
8901.33 572
8902.22 555
8903.11 575
8904.00 536
8904.89 517
8905.78 547
8906.67 554
8907.56 529
8908.46 535
8909.35 522
8910.24 524
8911.13 556
8912.02 524
8912.91 528
8913.80 522
8914.69 509
8915.58 549
8916.48 519
8917.37 513
8918.26 549
8919.15 512
8920.04 509
8920.93 500
8921.82 520
8922.72 514
8923.61 556
8924.50 537
8925.39 521
8926.28 529
8927.18 526
8928.07 523
8928.96 561
8929.85 494
8930.74 489
8931.64 517
8932.53 477
8933.42 536
8934.31 520
8935.20 546
8936.10 515
8936.99 595
8937.88 524
8938.77 497
8939.67 506
8940.56 513
8941.45 500
8942.34 504
8943.24 485
8944.13 532
8945.02 546
8945.91 533
8946.81 555
8947.70 517
8948.59 512
8949.49 567
8950.38 544
8951.27 533
8952.16 530
8953.06 508
8953.95 541
8954.84 511
8955.74 560
8956.63 501
8957.52 501
8958.42 536
8959.31 520
8960.20 530
8961.10 502
8961.99 528
8962.89 513
8963.78 546
8964.67 518
8965.57 528
8966.46 561
8967.35 562
8968.25 518
8969.14 558
8970.04 528
8970.93 542
8971.82 516
8972.72 547
8973.61 521
8974.51 515
8975.40 498
8976.30 495
8977.19 538
8978.08 513
8978.98 526
8979.87 539
8980.77 580
8981.66 510
8982.56 500
8983.45 508
8984.35 516
8985.24 500
8986.14 523
8987.03 509
8987.93 480
8988.82 496
8989.72 486
8990.61 490
8991.51 429
8992.40 506
8993.30 537
8994.19 550
8995.09 524
8995.98 506
8996.88 521
8997.77 500
8998.67 525
8999.56 534
9000.46 518
9001.35 529
9002.25 524
9003.15 499
9004.04 482
9004.94 506
9005.83 480
9006.73 460
9007.62 472
9008.52 488
9009.42 528
9010.31 455
9011.21 492
9012.10 465
9013.00 461
9013.90 449
9014.79 524
9015.69 476
9016.59 481
9017.48 508
9018.38 523
9019.27 556
9020.17 502
9021.07 505
9021.96 501
9022.86 513
9023.76 515
9024.65 500
9025.55 467
9026.45 472
9027.34 481
9028.24 466
9029.14 478
9030.04 512
9030.93 559
9031.83 527
9032.73 485
9033.62 478
9034.52 472
9035.42 502
9036.32 490
9037.21 514
9038.11 545
9039.01 480
9039.90 495
9040.80 510
9041.70 514
9042.60 493
9043.50 475
9044.39 526
9045.29 524
9046.19 511
9047.09 446
9047.98 496
9048.88 489
9049.78 487
9050.68 485
9051.58 522
9052.47 534
9053.37 508
9054.27 476
9055.17 499
9056.07 455
9056.97 475
9057.86 479
9058.76 484
9059.66 511
9060.56 498
9061.46 537
9062.36 516
9063.25 480
9064.15 475
9065.05 511
9065.95 522
9066.85 504
9067.75 509
9068.65 439
9069.55 503
9070.45 532
9071.34 472
9072.24 472
9073.14 498
9074.04 507
9074.94 549
9075.84 475
9076.74 450
9077.64 499
9078.54 512
9079.44 507
9080.34 497
9081.24 486
9082.14 474
9083.04 493
9083.94 501
9084.84 485
9085.74 523
9086.63 494
9087.53 551
9088.43 558
9089.33 525
9090.23 554
9091.13 530
9092.03 485
9092.93 485
9093.83 486
9094.74 486
9095.64 539
9096.54 542
9097.44 564
9098.34 537
9099.24 512
9100.14 469
9101.04 499
9101.94 517
9102.84 503
9103.74 482
9104.64 504
9105.54 525
9106.44 473
9107.34 496
9108.24 499
9109.14 487
9110.05 504
9110.95 502
9111.85 482
9112.75 509
9113.65 513
9114.55 562
9115.45 546
9116.35 465
9117.25 547
9118.16 500
9119.06 501
9119.96 461
9120.86 502
9121.76 484
9122.66 500
9123.56 459
9124.47 475
9125.37 434
9126.27 514
9127.17 544
9128.07 472
9128.98 489
9129.88 489
9130.78 519
9131.68 459
9132.58 462
9133.49 443
9134.39 488
9135.29 503
9136.19 489
9137.09 495
9138.00 448
9138.90 467
9139.80 425
9140.70 438
9141.61 461
9142.51 508
9143.41 485
9144.31 536
9145.22 481
9146.12 432
9147.02 463
9147.93 521
9148.83 537
9149.73 502
9150.63 486
9151.54 520
9152.44 500
9153.34 485
9154.25 507
9155.15 501
9156.05 508
9156.96 453
9157.86 460
9158.76 464
9159.67 495
9160.57 462
9161.47 508
9162.38 472
9163.28 493
9164.18 457
9165.09 484
9165.99 444
9166.90 446
9167.80 472
9168.70 444
9169.61 474
9170.51 462
9171.41 503
9172.32 437
9173.22 499
9174.13 468
9175.03 464
9175.94 480
9176.84 509
9177.74 472
9178.65 485
9179.55 460
9180.46 489
9181.36 513
9182.27 490
9183.17 449
9184.08 436
9184.98 492
9185.88 469
9186.79 490
9187.69 455
9188.60 510
9189.50 508
9190.41 522
9191.31 467
9192.22 526
9193.12 527
9194.03 496
9194.93 486
9195.84 445
9196.74 444
9197.65 486
9198.56 504
9199.46 507
9200.37 505
9201.27 543
9202.18 560
9203.08 523
9203.99 543
9204.89 481
9205.80 523
9206.71 472
9207.61 507
9208.52 455
9209.42 490
9210.33 496
9211.23 484
9212.14 509
9213.05 486
9213.95 458
9214.86 498
9215.77 488
9216.67 500
9217.58 535
9218.48 525
9219.39 527
9220.30 541
9221.20 518
9222.11 560
9223.02 527
9223.92 520
9224.83 510
9225.74 495
9226.64 478
9227.55 508
9228.46 474
9229.36 498
9230.27 507
9231.18 451
9232.08 429
9232.99 462
9233.90 464
9234.81 489
9235.71 478
9236.62 474
9237.53 476
9238.43 481
9239.34 512
9240.25 494
9241.16 481
9242.06 476
9242.97 472
9243.88 484
9244.79 483
9245.69 478
9246.60 463
9247.51 479
9248.42 475
9249.33 483
9250.23 470
9251.14 472
9252.05 455
9252.96 454
9253.87 462
9254.77 496
9255.68 480
9256.59 466
9257.50 443
9258.41 506
9259.31 473
9260.22 491
9261.13 462
9262.04 450
9262.95 483
9263.86 461
9264.77 473
9265.67 446
9266.58 479
9267.49 472
9268.40 450
9269.31 503
9270.22 434
9271.13 417
9272.04 463
9272.94 497
9273.85 482
9274.76 443
9275.67 493
9276.58 431
9277.49 476
9278.40 489
9279.31 469
9280.22 450
9281.13 447
9282.04 475
9282.95 460
9283.86 467
9284.77 462
9285.68 520
9286.59 448
9287.49 499
9288.40 445
9289.31 457
9290.22 515
9291.13 487
9292.04 478
9292.95 473
9293.86 473
9294.77 460
9295.68 451
9296.59 467
9297.50 527
9298.41 508
9299.33 486
9300.24 511
9301.15 468
9302.06 494
9302.97 530
9303.88 494
9304.79 466
9305.70 502
9306.61 523
9307.52 535
9308.43 530
9309.34 573
9310.25 568
9311.16 608
9312.07 597
9312.98 608
9313.90 542
9314.81 532
9315.72 575
9316.63 513
9317.54 492
9318.45 481
9319.36 514
9320.27 543
9321.19 464
9322.10 483
9323.01 510
9323.92 513
9324.83 507
9325.74 504
9326.65 474
9327.57 488
9328.48 516
9329.39 530
9330.30 531
9331.21 478
9332.13 457
9333.04 508
9333.95 471
9334.86 520
9335.77 476
9336.69 489
9337.60 484
9338.51 481
9339.42 474
9340.33 519
9341.25 475
9342.16 498
9343.07 498
9343.98 531
9344.90 492
9345.81 473
9346.72 463
9347.63 471
9348.55 505
9349.46 482
9350.37 518
9351.29 508
9352.20 466
9353.11 469
9354.02 501
9354.94 459
9355.85 525
9356.76 461
9357.68 470
9358.59 480
9359.50 505
9360.42 513
9361.33 489
9362.24 487
9363.16 453
9364.07 490
9364.98 559
9365.90 513
9366.81 474
9367.72 512
9368.64 522
9369.55 514
9370.47 501
9371.38 487
9372.29 464
9373.21 503
9374.12 517
9375.04 519
9375.95 512
9376.86 481
9377.78 498
9378.69 490
9379.61 474
9380.52 468
9381.43 521
9382.35 515
9383.26 496
9384.18 507
9385.09 519
9386.01 490
9386.92 478
9387.84 515
9388.75 530
9389.67 555
9390.58 567
9391.49 541
9392.41 555
9393.32 563
9394.24 540
9395.15 512
9396.07 532
9396.98 542
9397.90 521
9398.81 618
9399.73 510
9400.65 505
9401.56 548
9402.48 520
9403.39 544
9404.31 512
9405.22 483
9406.14 505
9407.05 512
9407.97 495
9408.88 514
9409.80 547
9410.72 496
9411.63 512
9412.55 553
9413.46 523
9414.38 504
9415.30 485
9416.21 513
9417.13 494
9418.04 465
9418.96 466
9419.88 574
9420.79 512
9421.71 532
9422.62 514
9423.54 477
9424.46 493
9425.37 490
9426.29 503
9427.21 537
9428.12 519
9429.04 548
9429.96 552
9430.87 537
9431.79 537
9432.71 502
9433.62 504
9434.54 540
9435.46 563
9436.37 554
9437.29 514
9438.21 550
9439.13 538
9440.04 537
9440.96 537
9441.88 584
9442.80 540
9443.71 495
9444.63 469
9445.55 487
9446.46 535
9447.38 540
9448.30 551
9449.22 530
9450.14 550
9451.05 576
9451.97 615
9452.89 600
9453.81 634
9454.72 624
9455.64 699
9456.56 674
9457.48 605
9458.40 573
9459.31 628
9460.23 592
9461.15 594
9462.07 599
9462.99 553
9463.91 572
9464.82 557
9465.74 552
9466.66 563
9467.58 548
9468.50 573
9469.42 626
9470.34 548
9471.25 528
9472.17 557
9473.09 580
9474.01 575
9474.93 528
9475.85 571
9476.77 533
9477.69 518
9478.60 556
9479.52 554
9480.44 582
9481.36 614
9482.28 637
9483.20 596
9484.12 605
9485.04 628
9485.96 597
9486.88 607
9487.80 633
9488.72 570
9489.64 533
9490.56 562
9491.48 573
9492.40 613
9493.32 617
9494.24 548
9495.16 571
9496.08 596
9497.00 557
9497.92 553
9498.84 576
9499.76 540
9500.68 580
9501.60 554
9502.52 551
9503.44 578
9504.36 564
9505.28 580
9506.20 575
9507.12 575
9508.04 616
9508.96 591
9509.88 589
9510.80 557
9511.72 592
9512.64 603
9513.56 631
9514.48 640
9515.40 636
9516.32 599
9517.25 645
9518.17 669
9519.09 654
9520.01 662
9520.93 649
9521.85 674
9522.77 648
9523.69 667
9524.61 650
9525.54 620
9526.46 696
9527.38 647
9528.30 646
9529.22 674
9530.14 790
9531.06 778
9531.99 830
9532.91 900
9533.83 988
9534.75 998
9535.67 1010
9536.60 1076
9537.52 952
9538.44 900
9539.36 812
9540.28 748
9541.21 763
9542.13 706
9543.05 692
9543.97 705
9544.89 674
9545.82 670
9546.74 691
9547.66 657
9548.58 637
9549.51 607
9550.43 632
9551.35 637
9552.27 664
9553.20 618
9554.12 646
9555.04 627
9555.96 652
9556.89 653
9557.81 697
9558.73 723
9559.66 714
9560.58 740
9561.50 783
9562.43 760
9563.35 739
9564.27 764
9565.19 720
9566.12 703
9567.04 658
9567.96 640
9568.89 645
9569.81 653
9570.74 599
9571.66 613
9572.58 686
9573.51 667
9574.43 633
9575.35 634
9576.28 585
9577.20 658
9578.13 684
9579.05 673
9579.97 614
9580.90 605
9581.82 628
9582.75 618
9583.67 606
9584.59 646
9585.52 607
9586.44 666
9587.37 607
9588.29 631
9589.22 617
9590.14 668
9591.06 633
9591.99 660
9592.91 643
9593.84 634
9594.76 633
9595.69 627
9596.61 641
9597.54 646
9598.46 644
9599.39 647
9600.31 680
9601.24 698
9602.16 699
9603.09 708
9604.01 673
9604.94 739
9605.86 713
9606.79 710
9607.71 697
9608.64 715
9609.56 733
9610.49 711
9611.41 725
9612.34 716
9613.27 731
9614.19 707
9615.12 727
9616.04 724
9616.97 724
9617.89 756
9618.82 765
9619.75 785
9620.67 725
9621.60 722
9622.52 745
9623.45 770
9624.38 742
9625.30 773
9626.23 799
9627.15 769
9628.08 731
9629.01 786
9629.93 838
9630.86 797
9631.79 754
9632.71 813
9633.64 856
9634.57 856
9635.49 834
9636.42 827
9637.35 845
9638.27 875
9639.20 871
9640.13 848
9641.05 845
9641.98 875
9642.91 896
9643.83 928
9644.76 860
9645.69 913
9646.62 976
9647.54 997
9648.47 1030
9649.40 1045
9650.32 1061
9651.25 1071
9652.18 1001
9653.11 1069
9654.03 1017
9654.96 1009
9655.89 1075
9656.82 1001
9657.75 912
9658.67 897
9659.60 897
9660.53 934
9661.46 890
9662.38 905
9663.31 954
9664.24 945
9665.17 927
9666.10 911
9667.02 907
9667.95 905
9668.88 996
9669.81 969
9670.74 922
9671.67 949
9672.59 990
9673.52 981
9674.45 1007
9675.38 985
9676.31 1021
9677.24 1119
9678.17 1077
9679.10 1080
9680.02 999
9680.95 1043
9681.88 1046
9682.81 1061
9683.74 1058
9684.67 1055
9685.60 1068
9686.53 1028
9687.46 1043
9688.39 1059
9689.31 1147
9690.24 1137
9691.17 1202
9692.10 1155
9693.03 1134
9693.96 1218
9694.89 1234
9695.82 1190
9696.75 1216
9697.68 1219
9698.61 1197
9699.54 1213
9700.47 1181
9701.40 1167
9702.33 1162
9703.26 1222
9704.19 1153
9705.12 1180
9706.05 1125
9706.98 1121
9707.91 1098
9708.84 1103
9709.77 1052
9710.70 1130
9711.63 1157
9712.56 1182
9713.49 1267
9714.42 1280
9715.35 1323
9716.28 1312
9717.21 1319
9718.14 1346
9719.07 1326
9720.00 1300
9720.93 1237
9721.87 1156
9722.80 1129
9723.73 1053
9724.66 1033
9725.59 1045
9726.52 1050
9727.45 1006
9728.38 1065
9729.31 1035
9730.24 1092
9731.18 1065
9732.11 1093
9733.04 1148
9733.97 1062
9734.90 1087
9735.83 1137
9736.76 1132
9737.70 1030
9738.63 1021
9739.56 956
9740.49 966
9741.42 1011
9742.35 956
9743.29 965
9744.22 946
9745.15 1005
9746.08 987
9747.01 962
9747.95 888
9748.88 910
9749.81 870
9750.74 925
9751.67 858
9752.61 880
9753.54 897
9754.47 849
9755.40 847
9756.34 857
9757.27 882
9758.20 855
9759.13 897
9760.07 933
9761.00 976
9761.93 941
9762.87 890
9763.80 921
9764.73 966
9765.66 938
9766.60 906
9767.53 911
9768.46 900
9769.40 924
9770.33 928
9771.26 876
9772.20 927
9773.13 941
9774.06 1004
9775.00 1001
9775.93 1005
9776.86 1029
9777.80 1031
9778.73 1104
9779.66 1156
9780.60 1130
9781.53 1097
9782.46 1111
9783.40 1129
9784.33 1061
9785.26 1044
9786.20 1135
9787.13 1109
9788.07 1023
9789.00 944
9789.93 939
9790.87 885
9791.80 868
9792.74 940
9793.67 891
9794.61 836
9795.54 858
9796.47 931
9797.41 913
9798.34 937
9799.28 947
9800.21 948
9801.15 963
9802.08 910
9803.02 989
9803.95 922
9804.89 849
9805.82 824
9806.76 836
9807.69 814
9808.63 770
9809.56 780
9810.50 754
9811.43 699
9812.37 740
9813.30 728
9814.24 698
9815.17 723
9816.11 738
9817.04 739
9817.98 717
9818.91 718
9819.85 704
9820.78 690
9821.72 676
9822.65 693
9823.59 731
9824.53 725
9825.46 691
9826.40 737
9827.33 700
9828.27 647
9829.21 694
9830.14 705
9831.08 709
9832.01 692
9832.95 717
9833.89 688
9834.82 678
9835.76 650
9836.69 664
9837.63 675
9838.57 722
9839.50 746
9840.44 699
9841.38 672
9842.31 727
9843.25 683
9844.19 747
9845.12 729
9846.06 700
9847.00 762
9847.93 716
9848.87 735
9849.81 737
9850.74 643
9851.68 691
9852.62 727
9853.56 789
9854.49 734
9855.43 697
9856.37 727
9857.30 762
9858.24 787
9859.18 791
9860.12 790
9861.05 799
9861.99 825
9862.93 804
9863.87 817
9864.80 752
9865.74 727
9866.68 711
9867.62 756
9868.56 718
9869.49 689
9870.43 707
9871.37 677
9872.31 674
9873.24 644
9874.18 684
9875.12 674
9876.06 670
9877.00 693
9877.94 690
9878.87 699
9879.81 683
9880.75 691
9881.69 707
9882.63 680
9883.57 722
9884.50 699
9885.44 645
9886.38 659
9887.32 643
9888.26 694
9889.20 696
9890.14 639
9891.08 687
9892.02 629
9892.95 584
9893.89 667
9894.83 590
9895.77 597
9896.71 594
9897.65 606
9898.59 638
9899.53 626
9900.47 655
9901.41 618
9902.35 579
9903.29 588
9904.23 578
9905.16 610
9906.10 600
9907.04 725
9907.98 649
9908.92 674
9909.86 608
9910.80 621
9911.74 607
9912.68 659
9913.62 661
9914.56 654
9915.50 656
9916.44 618
9917.38 641
9918.32 632
9919.26 671
9920.20 675
9921.14 678
9922.08 683
9923.02 709
9923.97 706
9924.91 737
9925.85 803
9926.79 914
9927.73 976
9928.67 1028
9929.61 1062
9930.55 1060
9931.49 1042
9932.43 963
9933.37 945
9934.31 865
9935.25 829
9936.20 788
9937.14 718
9938.08 717
9939.02 717
9939.96 647
9940.90 607
9941.84 603
9942.78 589
9943.73 629
9944.67 579
9945.61 551
9946.55 567
9947.49 583
9948.43 557
9949.37 601
9950.32 614
9951.26 604
9952.20 660
9953.14 631
9954.08 594
9955.03 620
9955.97 563
9956.91 604
9957.85 604
9958.79 595
9959.74 570
9960.68 608
9961.62 577
9962.56 582
9963.50 609
9964.45 614
9965.39 587
9966.33 593
9967.27 649
9968.22 600
9969.16 631
9970.10 614
9971.04 606
9971.99 614
9972.93 576
9973.87 549
9974.82 571
9975.76 546
9976.70 546
9977.64 539
9978.59 542
9979.53 553
9980.47 562
9981.42 537
9982.36 514
9983.30 521
9984.25 501
9985.19 532
9986.13 597
9987.08 521
9988.02 536
9988.96 558
9989.91 589
9990.85 522
9991.80 509
9992.74 504
9993.68 508
9994.63 522
9995.57 552
9996.51 523
9997.46 495
9998.40 505
9999.35 573
10000.29 560
10001.23 534
10002.18 528
10003.12 540
10004.07 543
10005.01 574
10005.96 558
10006.90 544
10007.84 499
10008.79 493
10009.73 517
10010.68 542
10011.62 511
10012.57 526
10013.51 515
10014.46 488
10015.40 473
10016.35 532
10017.29 531
10018.24 558
10019.18 536
10020.13 572
10021.07 558
10022.02 528
10022.96 490
10023.91 532
10024.85 507
10025.80 507
10026.74 484
10027.69 510
10028.63 493
10029.58 518
10030.52 499
10031.47 500
10032.42 528
10033.36 496
10034.31 521
10035.25 517
10036.20 486
10037.14 472
10038.09 494
10039.04 492
10039.98 538
10040.93 491
10041.87 489
10042.82 495
10043.77 519
10044.71 483
10045.66 509
10046.60 475
10047.55 500
10048.50 475
10049.44 487
10050.39 464
10051.34 478
10052.28 477
10053.23 490
10054.18 470
10055.12 468
10056.07 460
10057.02 435
10057.96 420
10058.91 461
10059.86 497
10060.80 445
10061.75 447
10062.70 481
10063.64 548
10064.59 461
10065.54 447
10066.49 512
10067.43 532
10068.38 486
10069.33 478
10070.28 520
10071.22 488
10072.17 454
10073.12 470
10074.07 462
10075.01 457
10075.96 453
10076.91 424
10077.86 468
10078.80 485
10079.75 446
10080.70 459
10081.65 474
10082.60 464
10083.54 455
10084.49 441
10085.44 428
10086.39 436
10087.34 482
10088.28 502
10089.23 453
10090.18 451
10091.13 432
10092.08 442
10093.03 447
10093.97 442
10094.92 445
10095.87 456
10096.82 460
10097.77 493
10098.72 481
10099.67 464
10100.62 464
10101.56 497
10102.51 490
10103.46 478
10104.41 509
10105.36 470
10106.31 446
10107.26 433
10108.21 446
10109.16 442
10110.11 485
10111.05 468
10112.00 461
10112.95 459
10113.90 522
10114.85 512
10115.80 445
10116.75 463
10117.70 461
10118.65 456
10119.60 421
10120.55 421
10121.50 417
10122.45 436
10123.40 449
10124.35 436
10125.30 491
10126.25 450
10127.20 463
10128.15 472
10129.10 507
10130.05 469
10131.00 453
10131.95 454
10132.90 468
10133.85 444
10134.80 443
10135.75 433
10136.70 433
10137.65 438
10138.60 498
10139.55 463
10140.51 446
10141.46 488
10142.41 448
10143.36 449
10144.31 452
10145.26 475
10146.21 478
10147.16 510
10148.11 469
10149.06 456
10150.01 453
10150.97 491
10151.92 510
10152.87 446
10153.82 472
10154.77 516
10155.72 469
10156.67 439
10157.63 433
10158.58 488
10159.53 470
10160.48 483
10161.43 508
10162.38 469
10163.34 486
10164.29 538
10165.24 539
10166.19 486
10167.14 493
10168.09 517
10169.05 501
10170.00 509
10170.95 499
10171.90 524
10172.86 542
10173.81 492
10174.76 462
10175.71 450
10176.66 483
10177.62 516
10178.57 510
10179.52 539
10180.47 568
10181.43 543
10182.38 540
10183.33 589
10184.29 528
10185.24 559
10186.19 534
10187.14 581
10188.10 535
10189.05 520
10190.00 527
10190.96 514
10191.91 534
10192.86 556
10193.81 529
10194.77 584
10195.72 579
10196.67 585
10197.63 618
10198.58 590
10199.53 636
10200.49 585
10201.44 640
10202.40 606
10203.35 567
10204.30 598
10205.26 604
10206.21 631
10207.16 681
10208.12 665
10209.07 720
10210.03 726
10210.98 657
10211.93 598
10212.89 618
10213.84 615
10214.80 570
10215.75 562
10216.70 543
10217.66 623
10218.61 554
10219.57 582
10220.52 599
10221.48 560
10222.43 550
10223.39 529
10224.34 576
10225.30 567
10226.25 510
10227.20 521
10228.16 511
10229.11 573
10230.07 581
10231.02 578
10231.98 522
10232.93 534
10233.89 618
10234.84 679
10235.80 636
10236.75 633
10237.71 698
10238.67 701
10239.62 724
10240.58 671
10241.53 641
10242.49 671
10243.44 635
10244.40 574
10245.35 537
10246.31 514
10247.26 524
10248.22 492
10249.18 463
10250.13 481
10251.09 497
10252.04 481
10253.00 529
10253.96 526
10254.91 466
10255.87 482
10256.82 517
10257.78 481
10258.74 481
10259.69 453
10260.65 491
10261.61 485
10262.56 471
10263.52 484
10264.47 469
10265.43 453
10266.39 475
10267.34 466
10268.30 507
10269.26 513
10270.21 487
10271.17 458
10272.13 457
10273.09 478
10274.04 465
10275.00 463
10275.96 469
10276.91 481
10277.87 530
10278.83 506
10279.78 438
10280.74 445
10281.70 492
10282.66 483
10283.61 456
10284.57 464
10285.53 496
10286.49 467
10287.44 471
10288.40 443
10289.36 491
10290.32 422
10291.27 442
10292.23 438
10293.19 481
10294.15 462
10295.11 451
10296.06 461
10297.02 467
10297.98 470
10298.94 478
10299.90 464
10300.85 480
10301.81 453
10302.77 422
10303.73 491
10304.69 492
10305.65 526
10306.60 469
10307.56 455
10308.52 432
10309.48 473
10310.44 431
10311.40 488
10312.36 463
10313.32 490
10314.27 512
10315.23 478
10316.19 493
10317.15 491
10318.11 495
10319.07 499
10320.03 450
10320.99 475
10321.95 506
10322.91 452
10323.86 457
10324.82 462
10325.78 471
10326.74 489
10327.70 522
10328.66 526
10329.62 509
10330.58 560
10331.54 525
10332.50 543
10333.46 537
10334.42 543
10335.38 554
10336.34 497
10337.30 477
10338.26 505
10339.22 515
10340.18 520
10341.14 444
10342.10 461
10343.06 471
10344.02 426
10344.98 439
10345.94 430
10346.90 404
10347.86 452
10348.82 451
10349.78 414
10350.74 450
10351.70 449
10352.66 452
10353.62 458
10354.58 445
10355.55 447
10356.51 421
10357.47 426
10358.43 443
10359.39 418
10360.35 425
10361.31 413
10362.27 403
10363.23 453
10364.19 432
10365.16 425
10366.12 430
10367.08 438
10368.04 427
10369.00 458
10369.96 461
10370.92 432
10371.88 430
10372.85 427
10373.81 389
10374.77 390
10375.73 416
10376.69 423
10377.65 453
10378.62 377
10379.58 392
10380.54 378
10381.50 438
10382.46 424
10383.43 407
10384.39 406
10385.35 404
10386.31 428
10387.27 429
10388.24 443
10389.20 418
10390.16 430
10391.12 418
10392.09 408
10393.05 407
10394.01 384
10394.97 395
10395.94 412
10396.90 427
10397.86 420
10398.82 411
10399.79 459
10400.75 407
10401.71 389
10402.68 416
10403.64 425
10404.60 405
10405.57 410
10406.53 409
10407.49 462
10408.45 452
10409.42 472
10410.38 458
10411.34 424
10412.31 488
10413.27 462
10414.23 453
10415.20 486
10416.16 503
10417.13 512
10418.09 605
10419.05 539
10420.02 524
10420.98 540
10421.94 605
10422.91 586
10423.87 531
10424.84 512
10425.80 500
10426.76 486
10427.73 504
10428.69 463
10429.66 462
10430.62 422
10431.58 435
10432.55 420
10433.51 411
10434.48 388
10435.44 419
10436.41 414
10437.37 420
10438.34 392
10439.30 375
10440.27 408
10441.23 426
10442.19 431
10443.16 408
10444.12 397
10445.09 390
10446.05 405
10447.02 398
10447.98 399
10448.95 460
10449.91 426
10450.88 414
10451.84 442
10452.81 391
10453.78 404
10454.74 395
10455.71 447
10456.67 440
10457.64 437
10458.60 365
10459.57 408
10460.53 372
10461.50 385
10462.47 394
10463.43 431
10464.40 421
10465.36 398
10466.33 395
10467.29 432
10468.26 398
10469.23 387
10470.19 403
10471.16 438
10472.12 406
10473.09 375
10474.06 413
10475.02 383
10475.99 407
10476.96 401
10477.92 409
10478.89 368
10479.86 391
10480.82 350
10481.79 394
10482.76 427
10483.72 393
10484.69 388
10485.66 383
10486.62 405
10487.59 428
10488.56 413
10489.52 422
10490.49 431
10491.46 387
10492.42 394
10493.39 347
10494.36 354
10495.33 378
10496.29 422
10497.26 435
10498.23 417
10499.19 405
10500.16 385
10501.13 424
10502.10 404
10503.06 395
10504.03 430
10505.00 430
10505.97 406
10506.94 397
10507.90 406
10508.87 428
10509.84 435
10510.81 422
10511.78 411
10512.74 413
10513.71 426
10514.68 417
10515.65 439
10516.62 399
10517.58 439
10518.55 426
10519.52 447
10520.49 415
10521.46 425
10522.43 381
10523.39 391
10524.36 423
10525.33 446
10526.30 363
10527.27 400
10528.24 417
10529.21 414
10530.18 407
10531.14 397
10532.11 405
10533.08 354
10534.05 397
10535.02 408
10535.99 391
10536.96 397
10537.93 408
10538.90 359
10539.87 428
10540.84 409
10541.80 417
10542.77 404
10543.74 427
10544.71 403
10545.68 405
10546.65 432
10547.62 411
10548.59 425
10549.56 400
10550.53 405
10551.50 401
10552.47 405
10553.44 429
10554.41 433
10555.38 443
10556.35 457
10557.32 423
10558.29 470
10559.26 474
10560.23 484
10561.20 501
10562.17 544
10563.14 499
10564.11 531
10565.08 491
10566.05 516
10567.02 516
10567.99 503
10568.97 504
10569.94 455
10570.91 440
10571.88 455
10572.85 401
10573.82 405
10574.79 439
10575.76 431
10576.73 475
10577.70 435
10578.67 383
10579.64 426
10580.62 432
10581.59 470
10582.56 389
10583.53 396
10584.50 437
10585.47 435
10586.44 468
10587.42 454
10588.39 458
10589.36 455
10590.33 440
10591.30 479
10592.27 450
10593.25 456
10594.22 478
10595.19 467
10596.16 460
10597.13 464
10598.10 504
10599.08 448
10600.05 421
10601.02 419
10601.99 416
10602.96 411
10603.94 411
10604.91 421
10605.88 459
10606.85 414
10607.83 392
10608.80 436
10609.77 405
10610.74 406
10611.72 435
10612.69 444
10613.66 451
10614.63 424
10615.61 415
10616.58 427
10617.55 438
10618.53 430
10619.50 391
10620.47 453
10621.44 420
10622.42 389
10623.39 406
10624.36 445
10625.34 470
10626.31 471
10627.28 456
10628.26 427
10629.23 461
10630.20 477
10631.18 446
10632.15 407
10633.12 429
10634.10 427
10635.07 464
10636.05 455
10637.02 421
10637.99 509
10638.97 560
10639.94 563
10640.91 529
10641.89 546
10642.86 567
10643.84 568
10644.81 511
10645.79 472
10646.76 478
10647.73 498
10648.71 459
10649.68 439
10650.66 431
10651.63 451
10652.61 424
10653.58 434
10654.55 418
10655.53 428
10656.50 430
10657.48 452
10658.45 391
10659.43 392
10660.40 447
10661.38 405
10662.35 408
10663.33 451
10664.30 406
10665.28 452
10666.25 423
10667.23 449
10668.20 471
10669.18 452
10670.15 445
10671.13 504
10672.10 418
10673.08 430
10674.05 439
10675.03 436
10676.01 444
10676.98 422
10677.96 411
10678.93 490
10679.91 486
10680.88 474
10681.86 476
10682.84 447
10683.81 441
10684.79 447
10685.76 452
10686.74 435
10687.72 431
10688.69 457
10689.67 440
10690.64 427
10691.62 415
10692.60 365
10693.57 399
10694.55 385
10695.53 372
10696.50 380
10697.48 410
10698.46 425
10699.43 424
10700.41 418
10701.39 393
10702.36 395
10703.34 408
10704.32 417
10705.29 412
10706.27 466
10707.25 436
10708.22 423
10709.20 367
10710.18 378
10711.15 423
10712.13 399
10713.11 370
10714.09 369
10715.06 378
10716.04 413
10717.02 396
10718.00 401
10718.97 439
10719.95 379
10720.93 416
10721.91 417
10722.88 373
10723.86 366
10724.84 369
10725.82 403
10726.80 408
10727.77 420
10728.75 395
10729.73 412
10730.71 363
10731.69 389
10732.66 409
10733.64 396
10734.62 362
10735.60 411
10736.58 391
10737.55 364
10738.53 429
10739.51 416
10740.49 403
10741.47 375
10742.45 367
10743.43 379
10744.40 390
10745.38 366
10746.36 351
10747.34 391
10748.32 405
10749.30 386
10750.28 368
10751.26 389
10752.24 400
10753.21 385
10754.19 376
10755.17 382
10756.15 360
10757.13 396
10758.11 427
10759.09 389
10760.07 361
10761.05 356
10762.03 412
10763.01 390
10763.99 371
10764.97 415
10765.95 408
10766.93 417
10767.91 371
10768.89 335
10769.87 359
10770.84 382
10771.82 362
10772.80 416
10773.78 376
10774.76 372
10775.74 385
10776.73 397
10777.71 421
10778.69 400
10779.67 396
10780.65 398
10781.63 423
10782.61 402
10783.59 390
10784.57 350
10785.55 376
10786.53 359
10787.51 409
10788.49 408
10789.47 385
10790.45 345
10791.43 362
10792.41 382
10793.39 365
10794.38 388
10795.36 390
10796.34 457
10797.32 410
10798.30 360
10799.28 377
10800.26 379
10801.24 378
10802.22 384
10803.21 375
10804.19 385
10805.17 404
10806.15 438
10807.13 381
10808.11 361
10809.09 413
10810.08 382
10811.06 421
10812.04 403
10813.02 386
10814.00 403
10814.99 400
10815.97 393
10816.95 367
10817.93 386
10818.91 404
10819.90 405
10820.88 389
10821.86 392
10822.84 402
10823.82 383
10824.81 405
10825.79 388
10826.77 381
10827.75 374
10828.74 448
10829.72 401
10830.70 379
10831.68 412
10832.67 355
10833.65 419
10834.63 410
10835.62 391
10836.60 415
10837.58 399
10838.56 391
10839.55 439
10840.53 408
10841.51 389
10842.50 427
10843.48 445
10844.46 449
10845.45 423
10846.43 442
10847.41 466
10848.40 446
10849.38 445
10850.36 409
10851.35 356
10852.33 418
10853.31 421
10854.30 430
10855.28 417
10856.26 423
10857.25 445
10858.23 431
10859.22 421
10860.20 412
10861.18 434
10862.17 432
10863.15 423
10864.14 463
10865.12 419
10866.10 503
10867.09 441
10868.07 465
10869.06 457
10870.04 467
10871.03 423
10872.01 516
10873.00 473
10873.98 447
10874.96 425
10875.95 481
10876.93 466
10877.92 446
10878.90 461
10879.89 472
10880.87 436
10881.86 476
10882.84 482
10883.83 480
10884.81 514
10885.80 538
10886.78 518
10887.77 494
10888.75 477
10889.74 522
10890.72 479
10891.71 471
10892.70 531
10893.68 530
10894.67 530
10895.65 503
10896.64 480
10897.62 494
10898.61 533
10899.59 509
10900.58 505
10901.57 535
10902.55 546
10903.54 504
10904.52 503
10905.51 497
10906.50 490
10907.48 518
10908.47 493
10909.45 507
10910.44 545
10911.43 519
10912.41 563
10913.40 537
10914.39 549
10915.37 535
10916.36 579
10917.35 587
10918.33 565
10919.32 526
10920.30 531
10921.29 540
10922.28 581
10923.27 578
10924.25 567
10925.24 616
10926.23 601
10927.21 561
10928.20 592
10929.19 614
10930.17 601
10931.16 622
10932.15 581
10933.14 616
10934.12 594
10935.11 589
10936.10 578
10937.09 599
10938.07 695
10939.06 656
10940.05 647
10941.04 647
10942.02 644
10943.01 631
10944.00 649
10944.99 662
10945.97 690
10946.96 703
10947.95 641
10948.94 685
10949.93 671
10950.91 663
10951.90 716
10952.89 717
10953.88 696
10954.87 727
10955.85 831
10956.84 831
10957.83 886
10958.82 896
10959.81 964
10960.80 948
10961.79 921
10962.77 909
10963.76 900
10964.75 886
10965.74 830
10966.73 815
10967.72 769
10968.71 725
10969.70 753
10970.68 750
10971.67 705
10972.66 693
10973.65 673
10974.64 657
10975.63 700
10976.62 687
10977.61 741
10978.60 756
10979.59 704
10980.58 706
10981.57 682
10982.55 705
10983.54 763
10984.53 776
10985.52 763
10986.51 772
10987.50 802
10988.49 801
10989.48 840
10990.47 812
10991.46 811
10992.45 808
10993.44 863
10994.43 889
10995.42 941
10996.41 1018
10997.40 1003
10998.39 1146
10999.38 1255
11000.37 1302
11001.36 1443
11002.35 1345
11003.34 1342
11004.33 1237
11005.33 1189
11006.32 1159
11007.31 1084
11008.30 958
11009.29 917
11010.28 857
11011.27 810
11012.26 705
11013.25 701
11014.24 706
11015.23 684
11016.22 676
11017.21 663
11018.21 663
11019.20 696
11020.19 663
11021.18 662
11022.17 703
11023.16 683
11024.15 641
11025.14 627
11026.14 658
11027.13 721
11028.12 720
11029.11 703
11030.10 650
11031.09 660
11032.09 646
11033.08 674
11034.07 643
11035.06 598
11036.05 646
11037.05 595
11038.04 601
11039.03 588
11040.02 645
11041.01 585
11042.01 632
11043.00 617
11043.99 563
11044.98 630
11045.97 606
11046.97 566
11047.96 554
11048.95 544
11049.94 536
11050.94 529
11051.93 532
11052.92 515
11053.91 503
11054.91 538
11055.90 523
11056.89 522
11057.89 488
11058.88 490
11059.87 545
11060.87 570
11061.86 515
11062.85 562
11063.84 567
11064.84 586
11065.83 585
11066.82 542
11067.82 515
11068.81 549
11069.80 568
11070.80 535
11071.79 516
11072.78 525
11073.78 562
11074.77 559
11075.77 515
11076.76 513
11077.75 524
11078.75 557
11079.74 558
11080.73 547
11081.73 525
11082.72 542
11083.72 514
11084.71 522
11085.70 473
11086.70 532
11087.69 490
11088.69 501
11089.68 487
11090.68 515
11091.67 534
11092.66 536
11093.66 487
11094.65 524
11095.65 477
11096.64 486
11097.64 499
11098.63 501
11099.63 447
11100.62 446
11101.62 468
11102.61 517
11103.61 545
11104.60 513
11105.60 478
11106.59 457
11107.59 500
11108.58 455
11109.58 488
11110.57 459
11111.57 488
11112.56 483
11113.56 502
11114.55 467
11115.55 459
11116.55 451
11117.54 487
11118.54 462
11119.53 461
11120.53 427
11121.52 462
11122.52 481
11123.51 448
11124.51 447
11125.51 479
11126.50 449
11127.50 465
11128.49 479
11129.49 503
11130.49 505
11131.48 449
11132.48 499
11133.48 485
11134.47 473
11135.47 460
11136.46 462
11137.46 430
11138.46 418
11139.45 437
11140.45 390
11141.45 416
11142.44 442
11143.44 461
11144.44 447
11145.43 443
11146.43 417
11147.43 442
11148.43 444
11149.42 462
11150.42 443
11151.42 485
11152.41 447
11153.41 470
11154.41 462
11155.40 423
11156.40 422
11157.40 433
11158.40 472
11159.39 462
11160.39 401
11161.39 444
11162.39 450
11163.38 412
11164.38 404
11165.38 447
11166.38 428
11167.38 423
11168.37 418
11169.37 437
11170.37 432
11171.37 478
11172.37 437
11173.36 438
11174.36 438
11175.36 423
11176.36 412
11177.36 430
11178.35 437
11179.35 413
11180.35 427
11181.35 426
11182.35 456
11183.35 408
11184.34 419
11185.34 416
11186.34 438
11187.34 425
11188.34 431
11189.34 475
11190.34 424
11191.34 445
11192.34 434
11193.33 402
11194.33 456
11195.33 491
11196.33 484
11197.33 434
11198.33 435
11199.33 447
11200.33 464
11201.33 460
11202.33 400
11203.33 392
11204.33 430
11205.32 401
11206.32 397
11207.32 435
11208.32 410
11209.32 430
11210.32 435
11211.32 391
11212.32 392
11213.32 407
11214.32 429
11215.32 402
11216.32 430
11217.32 421
11218.32 377
11219.32 400
11220.32 423
11221.32 378
11222.32 407
11223.32 413
11224.32 456
11225.32 419
11226.32 400
11227.33 404
11228.33 394
11229.33 373
11230.33 390
11231.33 407
11232.33 408
11233.33 447
11234.33 443
11235.33 435
11236.33 416
11237.33 402
11238.33 408
11239.33 432
11240.34 390
11241.34 377
11242.34 422
11243.34 398
11244.34 382
11245.34 390
11246.34 425
11247.34 412
11248.35 387
11249.35 386
11250.35 429
11251.35 413
11252.35 397
11253.35 471
11254.35 425
11255.36 376
11256.36 429
11257.36 472
11258.36 429
11259.36 427
11260.37 417
11261.37 436
11262.37 386
11263.37 401
11264.37 387
11265.38 410
11266.38 402
11267.38 433
11268.38 444
11269.39 446
11270.39 474
11271.39 461
11272.39 402
11273.40 419
11274.40 447
11275.40 464
11276.40 508
11277.41 451
11278.41 484
11279.41 471
11280.41 479
11281.42 451
11282.42 430
11283.42 420
11284.43 409
11285.43 461
11286.43 434
11287.44 428
11288.44 448
11289.44 403
11290.45 406
11291.45 432
11292.45 407
11293.46 420
11294.46 436
11295.46 438
11296.47 421
11297.47 393
11298.47 417
11299.48 434
11300.48 419
11301.48 419
11302.49 404
11303.49 412
11304.50 420
11305.50 437
11306.50 440
11307.51 429
11308.51 432
11309.52 452
11310.52 451
11311.52 445
11312.53 486
11313.53 528
11314.54 482
11315.54 470
11316.55 457
11317.55 500
11318.56 460
11319.56 484
11320.56 442
11321.57 470
11322.57 476
11323.58 471
11324.58 429
11325.59 428
11326.59 396
11327.60 406
11328.60 424
11329.61 418
11330.61 442
11331.62 408
11332.62 442
11333.63 405
11334.63 438
11335.64 430
11336.65 454
11337.65 434
11338.66 480
11339.66 457
11340.67 470
11341.67 491
11342.68 517
11343.68 538
11344.69 437
11345.70 425
11346.70 406
11347.71 449
11348.71 435
11349.72 407
11350.72 423
11351.73 480
11352.74 442
11353.74 435
11354.75 442
11355.76 444
11356.76 412
11357.77 456
11358.77 448
11359.78 403
11360.79 415
11361.79 379
11362.80 390
11363.81 394
11364.81 419
11365.82 431
11366.83 384
11367.83 387
11368.84 404
11369.85 411
11370.85 374
11371.86 375
11372.87 420
11373.87 404
11374.88 393
11375.89 423
11376.90 403
11377.90 402
11378.91 412
11379.92 415
11380.92 411
11381.93 384
11382.94 397
11383.95 387
11384.95 417
11385.96 397
11386.97 330
11387.98 368
11388.99 389
11389.99 373
11391.00 367
11392.01 353
11393.02 408
11394.02 420
11395.03 379
11396.04 406
11397.05 386
11398.06 417
11399.06 377
11400.07 383
11401.08 404
11402.09 402
11403.10 400
11404.11 410
11405.11 380
11406.12 376
11407.13 377
11408.14 358
11409.15 375
11410.16 372
11411.17 386
11412.17 381
11413.18 361
11414.19 353
11415.20 342
11416.21 374
11417.22 395
11418.23 448
11419.24 409
11420.25 352
11421.25 375
11422.26 390
11423.27 400
11424.28 394
11425.29 396
11426.30 374
11427.31 345
11428.32 381
11429.33 395
11430.34 406
11431.35 365
11432.36 396
11433.37 411
11434.38 374
11435.39 363
11436.40 369
11437.41 373
11438.42 361
11439.43 379
11440.44 390
11441.45 390
11442.46 397
11443.47 394
11444.48 396
11445.49 367
11446.50 390
11447.51 387
11448.52 384
11449.53 392
11450.54 415
11451.55 412
11452.56 377
11453.57 401
11454.58 378
11455.59 406
11456.60 428
11457.61 377
11458.62 414
11459.63 406
11460.64 406
11461.66 423
11462.67 394
11463.68 380
11464.69 395
11465.70 405
11466.71 398
11467.72 394
11468.73 396
11469.74 416
11470.76 398
11471.77 420
11472.78 416
11473.79 372
11474.80 386
11475.81 390
11476.82 387
11477.84 367
11478.85 387
11479.86 426
11480.87 414
11481.88 415
11482.89 396
11483.91 434
11484.92 411
11485.93 421
11486.94 418
11487.95 397
11488.97 378
11489.98 382
11490.99 355
11492.00 351
11493.02 400
11494.03 361
11495.04 370
11496.05 374
11497.06 382
11498.08 377
11499.09 351
11500.10 379
11501.12 365
11502.13 352
11503.14 394
11504.15 379
11505.17 410
11506.18 352
11507.19 367
11508.20 359
11509.22 379
11510.23 372
11511.24 408
11512.26 370
11513.27 360
11514.28 372
11515.30 374
11516.31 383
11517.32 378
11518.34 407
11519.35 371
11520.36 385
11521.38 366
11522.39 359
11523.40 357
11524.42 363
11525.43 396
11526.45 400
11527.46 398
11528.47 367
11529.49 397
11530.50 395
11531.52 398
11532.53 389
11533.54 391
11534.56 411
11535.57 446
11536.59 406
11537.60 418
11538.61 415
11539.63 384
11540.64 416
11541.66 407
11542.67 430
11543.69 408
11544.70 394
11545.72 420
11546.73 415
11547.74 359
11548.76 408
11549.77 429
11550.79 422
11551.80 389
11552.82 395
11553.83 441
11554.85 422
11555.86 438
11556.88 419
11557.89 444
11558.91 440
11559.92 468
11560.94 459
11561.96 407
11562.97 436
11563.99 446
11565.00 470
11566.02 431
11567.03 442
11568.05 492
11569.06 465
11570.08 423
11571.10 441
11572.11 456
11573.13 457
11574.14 423
11575.16 450
11576.17 467
11577.19 448
11578.21 454
11579.22 490
11580.24 497
11581.25 537
11582.27 509
11583.29 515
11584.30 522
11585.32 580
11586.34 566
11587.35 532
11588.37 510
11589.39 552
11590.40 582
11591.42 540
11592.44 537
11593.45 574
11594.47 646
11595.49 668
11596.50 742
11597.52 853
11598.54 928
11599.55 936
11600.57 950
11601.59 989
11602.60 995
11603.62 965
11604.64 930
11605.66 874
11606.67 769
11607.69 676
11608.71 595
11609.73 590
11610.74 552
11611.76 550
11612.78 476
11613.80 492
11614.81 479
11615.83 489
11616.85 501
11617.87 487
11618.88 473
11619.90 437
11620.92 468
11621.94 468
11622.96 442
11623.97 450
11624.99 422
11626.01 464
11627.03 458
11628.05 417
11629.07 463
11630.08 400
11631.10 448
11632.12 411
11633.14 397
11634.16 426
11635.18 442
11636.19 435
11637.21 400
11638.23 406
11639.25 437
11640.27 471
11641.29 443
11642.31 447
11643.33 436
11644.34 415
11645.36 453
11646.38 409
11647.40 398
11648.42 388
11649.44 386
11650.46 391
11651.48 393
11652.50 394
11653.52 394
11654.54 409
11655.56 417
11656.58 394
11657.60 421
11658.61 435
11659.63 432
11660.65 400
11661.67 424
11662.69 408
11663.71 402
11664.73 385
11665.75 430
11666.77 464
11667.79 381
11668.81 384
11669.83 380
11670.85 400
11671.87 379
11672.89 389
11673.91 420
11674.93 454
11675.95 414
11676.97 443
11678.00 461
11679.02 445
11680.04 419
11681.06 394
11682.08 442
11683.10 398
11684.12 392
11685.14 438
11686.16 421
11687.18 388
11688.20 429
11689.22 443
11690.24 426
11691.26 427
11692.29 409
11693.31 393
11694.33 395
11695.35 405
11696.37 407
11697.39 414
11698.41 437
11699.43 373
11700.46 410
11701.48 393
11702.50 401
11703.52 418
11704.54 407
11705.56 373
11706.58 385
11707.61 378
11708.63 401
11709.65 389
11710.67 399
11711.69 353
11712.72 380
11713.74 382
11714.76 414
11715.78 403
11716.80 394
11717.83 369
11718.85 359
11719.87 386
11720.89 378
11721.92 365
11722.94 390
11723.96 363
11724.98 339
11726.01 387
11727.03 326
11728.05 371
11729.07 387
11730.10 389
11731.12 372
11732.14 384
11733.16 380
11734.19 353
11735.21 354
11736.23 408
11737.26 347
11738.28 344
11739.30 372
11740.33 371
11741.35 363
11742.37 380
11743.39 368
11744.42 331
11745.44 399
11746.47 400
11747.49 404
11748.51 410
11749.54 394
11750.56 377
11751.58 440
11752.61 414
11753.63 412
11754.65 413
11755.68 363
11756.70 379
11757.73 389
11758.75 415
11759.77 410
11760.80 363
11761.82 379
11762.85 390
11763.87 366
11764.89 373
11765.92 366
11766.94 416
11767.97 378
11768.99 400
11770.02 343
11771.04 381
11772.06 411
11773.09 381
11774.11 353
11775.14 388
11776.16 385
11777.19 329
11778.21 362
11779.24 357
11780.26 390
11781.29 400
11782.31 365
11783.34 373
11784.36 386
11785.39 392
11786.41 387
11787.44 400
11788.46 419
11789.49 417
11790.51 365
11791.54 340
11792.57 390
11793.59 356
11794.62 380
11795.64 401
11796.67 343
11797.69 375
11798.72 377
11799.74 373
11800.77 352
11801.80 391
11802.82 385
11803.85 375
11804.87 375
11805.90 365
11806.93 412
11807.95 369
11808.98 375
11810.00 375
11811.03 404
11812.06 384
11813.08 318
11814.11 371
11815.14 377
11816.16 373
11817.19 408
11818.22 369
11819.24 373
11820.27 374
11821.30 386
11822.32 407
11823.35 378
11824.38 371
11825.40 360
11826.43 405
11827.46 402
11828.48 382
11829.51 375
11830.54 358
11831.56 416
11832.59 412
11833.62 434
11834.65 432
11835.67 426
11836.70 396
11837.73 344
11838.76 412
11839.78 417
11840.81 406
11841.84 401
11842.87 391
11843.89 365
11844.92 389
11845.95 398
11846.98 414
11848.00 383
11849.03 410
11850.06 411
11851.09 426
11852.12 442
11853.14 410
11854.17 404
11855.20 436
11856.23 449
11857.26 443
11858.29 409
11859.31 459
11860.34 419
11861.37 448
11862.40 449
11863.43 420
11864.46 446
11865.48 423
11866.51 430
11867.54 475
11868.57 451
11869.60 438
11870.63 464
11871.66 439
11872.69 449
11873.72 424
11874.74 469
11875.77 443
11876.80 423
11877.83 445
11878.86 418
11879.89 494
11880.92 518
11881.95 453
11882.98 505
11884.01 481
11885.04 474
11886.07 517
11887.10 468
11888.13 471
11889.15 506
11890.18 488
11891.21 510
11892.24 490
11893.27 451
11894.30 491
11895.33 486
11896.36 469
11897.39 512
11898.42 497
11899.45 545
11900.48 549
11901.51 557
11902.54 582
11903.57 561
11904.60 579
11905.64 578
11906.67 535
11907.70 572
11908.73 542
11909.76 562
11910.79 548
11911.82 562
11912.85 533
11913.88 532
11914.91 489
11915.94 516
11916.97 532
11918.00 538
11919.03 532
11920.06 549
11921.10 515
11922.13 521
11923.16 520
11924.19 538
11925.22 544
11926.25 579
11927.28 620
11928.31 636
11929.35 702
11930.38 752
11931.41 785
11932.44 803
11933.47 798
11934.50 788
11935.53 850
11936.57 775
11937.60 710
11938.63 720
11939.66 684
11940.69 629
11941.73 663
11942.76 619
11943.79 591
11944.82 539
11945.85 544
11946.89 547
11947.92 514
11948.95 476
11949.98 485
11951.01 469
11952.05 451
11953.08 469
11954.11 469
11955.14 529
11956.18 436
11957.21 472
11958.24 489
11959.27 534
11960.31 477
11961.34 476
11962.37 486
11963.41 482
11964.44 476
11965.47 468
11966.50 467
11967.54 481
11968.57 483
11969.60 482
11970.64 511
11971.67 461
11972.70 498
11973.74 486
11974.77 482
11975.80 519
11976.84 532
11977.87 515
11978.90 480
11979.94 481
11980.97 481
11982.00 476
11983.04 459
11984.07 423
11985.11 477
11986.14 467
11987.17 469
11988.21 528
11989.24 485
11990.28 487
11991.31 494
11992.34 474
11993.38 460
11994.41 461
11995.45 478
11996.48 520
11997.52 520
11998.55 487
11999.58 475
12000.62 525
12001.65 516
12002.69 480
12003.72 507
12004.76 493
12005.79 490
12006.83 526
12007.86 538
12008.90 527
12009.93 520
12010.97 538
12012.00 539
12013.04 517
12014.07 547
12015.11 540
12016.14 578
12017.18 572
12018.21 535
12019.25 602
12020.28 589
12021.32 606
12022.35 615
12023.39 536
12024.42 554
12025.46 550
12026.49 559
12027.53 555
12028.57 539
12029.60 551
12030.64 547
12031.67 562
12032.71 537
12033.74 524
12034.78 550
12035.82 591
12036.85 551
12037.89 510
12038.92 563
12039.96 558
12041.00 530
12042.03 571
12043.07 522
12044.11 469
12045.14 503
12046.18 550
12047.22 532
12048.25 506
12049.29 541
12050.33 567
12051.36 502
12052.40 513
12053.44 534
12054.47 529
12055.51 544
12056.55 523
12057.58 520
12058.62 522
12059.66 535
12060.69 583
12061.73 587
12062.77 570
12063.80 537
12064.84 523
12065.88 582
12066.92 547
12067.95 544
12068.99 562
12070.03 538
12071.07 558
12072.10 574
12073.14 539
12074.18 560
12075.22 554
12076.25 563
12077.29 525
12078.33 538
12079.37 566
12080.41 575
12081.44 546
12082.48 532
12083.52 537
12084.56 567
12085.60 585
12086.63 560
12087.67 638
12088.71 632
12089.75 649
12090.79 573
12091.83 607
12092.86 652
12093.90 658
12094.94 636
12095.98 655
12097.02 654
12098.06 626
12099.10 666
12100.13 698
12101.17 787
12102.21 741
12103.25 765
12104.29 808
12105.33 853
12106.37 807
12107.41 827
12108.45 753
12109.49 730
12110.52 741
12111.56 673
12112.60 668
12113.64 596
12114.68 583
12115.72 586
12116.76 584
12117.80 521
12118.84 523
12119.88 516
12120.92 525
12121.96 483
12123.00 492
12124.04 471
12125.08 497
12126.12 524
12127.16 553
12128.20 489
12129.24 472
12130.28 456
12131.32 471
12132.36 468
12133.40 458
12134.44 471
12135.48 488
12136.52 455
12137.56 456
12138.60 477
12139.64 487
12140.68 460
12141.72 456
12142.76 458
12143.80 489
12144.84 456
12145.88 423
12146.93 463
12147.97 445
12149.01 462
12150.05 442
12151.09 430
12152.13 423
12153.17 416
12154.21 479
12155.25 446
12156.29 418
12157.34 424
12158.38 466
12159.42 439
12160.46 450
12161.50 426
12162.54 416
12163.58 440
12164.62 432
12165.67 444
12166.71 447
12167.75 472
12168.79 443
12169.83 438
12170.87 433
12171.92 414
12172.96 436
12174.00 503
12175.04 448
12176.08 438
12177.13 445
12178.17 443
12179.21 418
12180.25 431
12181.30 431
12182.34 424
12183.38 411
12184.42 420
12185.46 444
12186.51 435
12187.55 440
12188.59 444
12189.63 446
12190.68 450
12191.72 442
12192.76 444
12193.81 453
12194.85 433
12195.89 446
12196.93 483
12197.98 405
12199.02 413
12200.06 411
12201.11 426
12202.15 402
12203.19 410
12204.24 451
12205.28 458
12206.32 418
12207.37 455
12208.41 446
12209.45 452
12210.50 463
12211.54 439
12212.58 453
12213.63 441
12214.67 460
12215.71 494
12216.76 439
12217.80 417
12218.85 439
12219.89 454
12220.93 428
12221.98 412
12223.02 467
12224.07 448
12225.11 419
12226.15 409
12227.20 464
12228.24 499
12229.29 400
12230.33 432
12231.38 430
12232.42 461
12233.46 438
12234.51 420
12235.55 425
12236.60 379
12237.64 411
12238.69 429
12239.73 457
12240.78 423
12241.82 408
12242.87 427
12243.91 426
12244.96 417
12246.00 388
12247.05 383
12248.09 458
12249.14 412
12250.18 448
12251.23 444
12252.27 421
12253.32 400
12254.36 378
12255.41 384
12256.45 410
12257.50 399
12258.55 424
12259.59 378
12260.64 362
12261.68 404
12262.73 378
12263.77 393
12264.82 367
12265.87 387
12266.91 403
12267.96 419
12269.00 401
12270.05 416
12271.10 409
12272.14 368
12273.19 397
12274.23 433
12275.28 445
12276.33 375
12277.37 375
12278.42 374
12279.47 418
12280.51 366
12281.56 380
12282.61 432
12283.65 401
12284.70 398
12285.75 404
12286.79 408
12287.84 399
12288.89 372
12289.93 389
12290.98 395
12292.03 365
12293.07 355
12294.12 382
12295.17 409
12296.22 388
12297.26 370
12298.31 385
12299.36 403
12300.40 410
12301.45 428
12302.50 413
12303.55 394
12304.59 369
12305.64 409
12306.69 394
12307.74 360
12308.78 424
12309.83 415
12310.88 371
12311.93 369
12312.98 392
12314.02 377
12315.07 377
12316.12 366
12317.17 395
12318.22 368
12319.26 369
12320.31 359
12321.36 374
12322.41 424
12323.46 370
12324.51 383
12325.55 391
12326.60 367
12327.65 345
12328.70 368
12329.75 388
12330.80 319
12331.85 350
12332.89 402
12333.94 396
12334.99 344
12336.04 384
12337.09 400
12338.14 379
12339.19 370
12340.24 360
12341.29 372
12342.33 390
12343.38 373
12344.43 355
12345.48 361
12346.53 380
12347.58 345
12348.63 379
12349.68 337
12350.73 368
12351.78 377
12352.83 371
12353.88 361
12354.93 352
12355.98 393
12357.03 410
12358.08 379
12359.13 368
12360.18 360
12361.23 387
12362.28 362
12363.33 392
12364.38 433
12365.43 393
12366.48 384
12367.53 401
12368.58 351
12369.63 385
12370.68 352
12371.73 400
12372.78 385
12373.83 389
12374.88 407
12375.93 408
12376.98 381
12378.03 362
12379.08 371
12380.13 386
12381.18 405
12382.23 370
12383.29 393
12384.34 370
12385.39 413
12386.44 425
12387.49 431
12388.54 389
12389.59 385
12390.64 419
12391.69 401
12392.75 397
12393.80 371
12394.85 387
12395.90 434
12396.95 408
12398.00 452
12399.05 439
12400.11 395
12401.16 400
12402.21 399
12403.26 435
12404.31 446
12405.36 445
12406.42 476
12407.47 440
12408.52 476
12409.57 418
12410.62 424
12411.68 471
12412.73 432
12413.78 424
12414.83 424
12415.88 404
12416.94 426
12417.99 390
12419.04 439
12420.09 456
12421.15 443
12422.20 396
12423.25 466
12424.30 441
12425.36 415
12426.41 451
12427.46 451
12428.52 449
12429.57 446
12430.62 447
12431.67 459
12432.73 456
12433.78 439
12434.83 491
12435.89 452
12436.94 434
12437.99 435
12439.05 463
12440.10 467
12441.15 471
12442.21 447
12443.26 460
12444.31 472
12445.37 463
12446.42 463
12447.47 437
12448.53 469
12449.58 438
12450.63 455
12451.69 480
12452.74 461
12453.80 466
12454.85 477
12455.90 465
12456.96 470
12458.01 428
12459.07 481
12460.12 445
12461.17 450
12462.23 512
12463.28 504
12464.34 488
12465.39 462
12466.45 479
12467.50 464
12468.56 457
12469.61 492
12470.66 502
12471.72 500
12472.77 488
12473.83 516
12474.88 551
12475.94 563
12476.99 570
12478.05 564
12479.10 608
12480.16 599
12481.21 593
12482.27 594
12483.32 600
12484.38 633
12485.43 641
12486.49 661
12487.54 631
12488.60 733
12489.65 790
12490.71 896
12491.77 943
12492.82 1076
12493.88 1190
12494.93 1242
12495.99 1301
12497.04 1415
12498.10 1378
12499.15 1336
12500.21 1255
12501.27 1135
12502.32 1025
12503.38 927
12504.43 897
12505.49 852
12506.55 760
12507.60 678
12508.66 704
12509.72 656
12510.77 588
12511.83 556
12512.88 590
12513.94 588
12515.00 574
12516.05 573
12517.11 486
12518.17 582
12519.22 569
12520.28 547
12521.34 549
12522.39 559
12523.45 542
12524.51 573
12525.56 565
12526.62 546
12527.68 528
12528.74 556
12529.79 558
12530.85 573
12531.91 511
12532.96 506
12534.02 560
12535.08 565
12536.14 592
12537.19 560
12538.25 572
12539.31 504
12540.37 555
12541.42 549
12542.48 504
12543.54 529
12544.60 499
12545.65 536
12546.71 492
12547.77 527
12548.83 499
12549.89 513
12550.94 517
12552.00 555
12553.06 532
12554.12 567
12555.18 511
12556.23 545
12557.29 538
12558.35 549
12559.41 537
12560.47 567
12561.53 595
12562.58 620
12563.64 608
12564.70 559
12565.76 579
12566.82 650
12567.88 661
12568.94 588
12570.00 598
12571.05 675
12572.11 695
12573.17 663
12574.23 725
12575.29 781
12576.35 782
12577.41 791
12578.47 761
12579.53 790
12580.59 768
12581.64 753
12582.70 722
12583.76 705
12584.82 675
12585.88 685
12586.94 600
12588.00 612
12589.06 599
12590.12 589
12591.18 572
12592.24 590
12593.30 635
12594.36 611
12595.42 587
12596.48 584
12597.54 576
12598.60 533
12599.66 629
12600.72 527
12601.78 543
12602.84 533
12603.90 550
12604.96 493
12606.02 512
12607.08 509
12608.14 574
12609.20 539
12610.26 507
12611.32 544
12612.38 526
12613.44 526
12614.50 554
12615.57 535
12616.63 531
12617.69 519
12618.75 551
12619.81 556
12620.87 492
12621.93 493
12622.99 516
12624.05 487
12625.11 452
12626.18 487
12627.24 472
12628.30 500
12629.36 485
12630.42 470
12631.48 495
12632.54 490
12633.60 490
12634.67 486
12635.73 502
12636.79 480
12637.85 486
12638.91 480
12639.97 468
12641.04 453
12642.10 498
12643.16 497
12644.22 476
12645.28 490
12646.35 512
12647.41 530
12648.47 537
12649.53 545
12650.59 548
12651.66 542
12652.72 528
12653.78 550
12654.84 578
12655.91 560
12656.97 556
12658.03 600
12659.09 594
12660.16 565
12661.22 537
12662.28 528
12663.34 577
12664.41 550
12665.47 558
12666.53 536
12667.60 507
12668.66 505
12669.72 502
12670.78 494
12671.85 471
12672.91 527
12673.97 546
12675.04 528
12676.10 497
12677.16 499
12678.23 488
12679.29 546
12680.35 499
12681.42 497
12682.48 517
12683.54 558
12684.61 527
12685.67 542
12686.74 569
12687.80 533
12688.86 564
12689.93 538
12690.99 577
12692.05 553
12693.12 559
12694.18 523
12695.25 540
12696.31 556
12697.37 554
12698.44 599
12699.50 577
12700.57 572
12701.63 615
12702.70 631
12703.76 662
12704.83 620
12705.89 624
12706.95 626
12708.02 659
12709.08 639
12710.15 604
12711.21 596
12712.28 520
12713.34 536
12714.41 579
12715.47 563
12716.54 514
12717.60 530
12718.67 557
12719.73 537
12720.80 511
12721.86 516
12722.93 541
12723.99 536
12725.06 496
12726.12 480
12727.19 524
12728.26 565
12729.32 518
12730.39 533
12731.45 511
12732.52 486
12733.58 512
12734.65 499
12735.71 511
12736.78 520
12737.85 488
12738.91 524
12739.98 519
12741.04 508
12742.11 482
12743.18 493
12744.24 493
12745.31 513
12746.37 504
12747.44 491
12748.51 504
12749.57 488
12750.64 473
12751.71 471
12752.77 463
12753.84 444
12754.91 450
12755.97 415
12757.04 432
12758.11 421
12759.17 424
12760.24 413
12761.31 413
12762.37 396
12763.44 392
12764.51 437
12765.57 423
12766.64 442
12767.71 438
12768.78 410
12769.84 403
12770.91 409
12771.98 429
12773.04 446
12774.11 392
12775.18 400
12776.25 396
12777.31 391
12778.38 374
12779.45 374
12780.52 397
12781.58 430
12782.65 438
12783.72 383
12784.79 411
12785.86 395
12786.92 423
12787.99 418
12789.06 389
12790.13 424
12791.20 424
12792.26 424
12793.33 410
12794.40 409
12795.47 397
12796.54 425
12797.61 394
12798.67 400
12799.74 380
12800.81 417
12801.88 398
12802.95 363
12804.02 369
12805.09 438
12806.15 433
12807.22 381
12808.29 429
12809.36 435
12810.43 452
12811.50 432
12812.57 412
12813.64 408
12814.71 399
12815.77 393
12816.84 438
12817.91 413
12818.98 436
12820.05 400
12821.12 422
12822.19 388
12823.26 422
12824.33 386
12825.40 399
12826.47 386
12827.54 399
12828.61 406
12829.68 402
12830.75 406
12831.82 366
12832.89 356
12833.96 358
12835.03 391
12836.10 365
12837.17 388
12838.24 414
12839.31 385
12840.38 340
12841.45 362
12842.52 381
12843.59 326
12844.66 363
12845.73 368
12846.80 376
12847.87 373
12848.94 391
12850.01 400
12851.08 367
12852.15 373
12853.22 362
12854.29 380
12855.36 366
12856.43 366
12857.51 339
12858.58 344
12859.65 349
12860.72 347
12861.79 349
12862.86 342
12863.93 332
12865.00 321
12866.07 333
12867.15 361
12868.22 338
12869.29 349
12870.36 340
12871.43 374
12872.50 328
12873.57 339
12874.65 351
12875.72 310
12876.79 326
12877.86 380
12878.93 400
12880.00 325
12881.08 363
12882.15 336
12883.22 338
12884.29 312
12885.36 312
12886.44 327
12887.51 335
12888.58 332
12889.65 345
12890.72 362
12891.80 349
12892.87 369
12893.94 372
12895.01 304
12896.09 307
12897.16 356
12898.23 339
12899.30 341
12900.38 360
12901.45 318
12902.52 317
12903.60 333
12904.67 325
12905.74 348
12906.81 367
12907.89 319
12908.96 307
12910.03 371
12911.11 326
12912.18 306
12913.25 360
12914.33 300
12915.40 363
12916.47 328
12917.55 309
12918.62 305
12919.69 335
12920.77 329
12921.84 328
12922.91 325
12923.99 327
12925.06 347
12926.13 317
12927.21 316
12928.28 291
12929.36 333
12930.43 339
12931.50 328
12932.58 296
12933.65 330
12934.73 293
12935.80 336
12936.87 330
12937.95 319
12939.02 298
12940.10 309
12941.17 302
12942.25 292
12943.32 294
12944.39 310
12945.47 324
12946.54 316
12947.62 326
12948.69 296
12949.77 322
12950.84 348
12951.92 347
12952.99 274
12954.07 332
12955.14 363
12956.22 356
12957.29 324
12958.37 311
12959.44 346
12960.52 320
12961.59 313
12962.67 292
12963.74 303
12964.82 337
12965.89 326
12966.97 321
12968.04 308
12969.12 328
12970.20 336
12971.27 331
12972.35 353
12973.42 326
12974.50 353
12975.57 349
12976.65 312
12977.73 352
12978.80 319
12979.88 309
12980.95 330
12982.03 340
12983.11 321
12984.18 332
12985.26 288
12986.33 350
12987.41 340
12988.49 349
12989.56 310
12990.64 304
12991.72 343
12992.79 314
12993.87 318
12994.95 341
12996.02 337
12997.10 323
12998.18 331
12999.25 338
13000.33 326
13001.41 364
13002.48 364
13003.56 354
13004.64 340
13005.71 343
13006.79 352
13007.87 332
13008.95 347
13010.02 342
13011.10 350
13012.18 350
13013.26 346
13014.33 327
13015.41 350
13016.49 364
13017.57 365
13018.64 366
13019.72 367
13020.80 355
13021.88 335
13022.95 356
13024.03 347
13025.11 336
13026.19 328
13027.26 362
13028.34 366
13029.42 372
13030.50 316
13031.58 328
13032.66 348
13033.73 366
13034.81 405
13035.89 354
13036.97 373
13038.05 349
13039.13 361
13040.20 346
13041.28 358
13042.36 338
13043.44 368
13044.52 381
13045.60 359
13046.68 365
13047.75 360
13048.83 346
13049.91 347
13050.99 359
13052.07 352
13053.15 397
13054.23 367
13055.31 398
13056.39 376
13057.47 361
13058.54 397
13059.62 355
13060.70 365
13061.78 349
13062.86 381
13063.94 347
13065.02 383
13066.10 376
13067.18 377
13068.26 392
13069.34 347
13070.42 330
13071.50 371
13072.58 384
13073.66 400
13074.74 394
13075.82 389
13076.90 367
13077.98 371
13079.06 330
13080.14 347
13081.22 334
13082.30 348
13083.38 351
13084.46 349
13085.54 373
13086.62 357
13087.70 340
13088.78 346
13089.86 336
13090.94 355
13092.02 334
13093.10 331
13094.18 329
13095.27 310
13096.35 294
13097.43 374
13098.51 354
13099.59 341
13100.67 327
13101.75 330
13102.83 323
13103.91 318
13104.99 290
13106.08 303
13107.16 279
13108.24 329
13109.32 338
13110.40 303
13111.48 308
13112.56 315
13113.64 359
13114.73 321
13115.81 333
13116.89 302
13117.97 312
13119.05 317
13120.14 305
13121.22 311
13122.30 329
13123.38 341
13124.46 351
13125.54 338
13126.63 301
13127.71 311
13128.79 350
13129.87 323
13130.96 318
13132.04 332
13133.12 311
13134.20 348
13135.28 348
13136.37 328
13137.45 330
13138.53 341
13139.61 316
13140.70 326
13141.78 310
13142.86 330
13143.95 298
13145.03 316
13146.11 345
13147.19 303
13148.28 302
13149.36 321
13150.44 322
13151.53 324
13152.61 298
13153.69 308
13154.78 314
13155.86 319
13156.94 340
13158.03 317
13159.11 353
13160.19 335
13161.28 309
13162.36 308
13163.44 312
13164.53 369
13165.61 336
13166.69 315
13167.78 334
13168.86 355
13169.95 373
13171.03 343
13172.11 349
13173.20 344
13174.28 310
13175.37 328
13176.45 285
13177.53 308
13178.62 309
13179.70 304
13180.79 338
13181.87 280
13182.96 319
13184.04 338
13185.12 356
13186.21 316
13187.29 287
13188.38 336
13189.46 381
13190.55 388
13191.63 334
13192.72 334
13193.80 301
13194.89 341
13195.97 334
13197.06 308
13198.14 293
13199.23 332
13200.31 333
13201.40 313
13202.48 332
13203.57 313
13204.65 306
13205.74 327
13206.82 335
13207.91 325
13208.99 322
13210.08 327
13211.16 352
13212.25 323
13213.34 362
13214.42 346
13215.51 327
13216.59 333
13217.68 310
13218.76 328
13219.85 332
13220.94 293
13222.02 333
13223.11 352
13224.19 367
13225.28 352
13226.37 335
13227.45 331
13228.54 361
13229.63 333
13230.71 319
13231.80 310
13232.89 322
13233.97 351
13235.06 320
13236.14 307
13237.23 309
13238.32 355
13239.40 317
13240.49 329
13241.58 349
13242.67 314
13243.75 347
13244.84 334
13245.93 355
13247.01 357
13248.10 353
13249.19 333
13250.27 347
13251.36 334
13252.45 330
13253.54 308
13254.62 341
13255.71 337
13256.80 357
13257.89 363
13258.97 334
13260.06 339
13261.15 364
13262.24 369
13263.32 333
13264.41 324
13265.50 359
13266.59 351
13267.67 337
13268.76 314
13269.85 357
13270.94 358
13272.03 340
13273.11 374
13274.20 357
13275.29 365
13276.38 383
13277.47 374
13278.56 398
13279.64 369
13280.73 353
13281.82 350
13282.91 382
13284.00 400
13285.09 377
13286.18 371
13287.26 380
13288.35 357
13289.44 397
13290.53 390
13291.62 369
13292.71 401
13293.80 390
13294.89 406
13295.98 380
13297.06 383
13298.15 390
13299.24 381
13300.33 393
13301.42 416
13302.51 413
13303.60 406
13304.69 386
13305.78 410
13306.87 408
13307.96 396
13309.05 402
13310.14 429
13311.23 409
13312.32 426
13313.41 416
13314.50 424
13315.59 405
13316.68 417
13317.77 412
13318.86 406
13319.95 401
13321.04 406
13322.13 421
13323.22 456
13324.31 444
13325.40 433
13326.49 428
13327.58 398
13328.67 447
13329.76 409
13330.85 422
13331.94 402
13333.03 419
13334.12 420
13335.21 414
13336.30 429
13337.39 443
13338.48 416
13339.57 413
13340.66 395
13341.75 394
13342.85 415
13343.94 417
13345.03 424
13346.12 425
13347.21 432
13348.30 433
13349.39 435
13350.48 434
13351.58 465
13352.67 428
13353.76 459
13354.85 470
13355.94 422
13357.03 434
13358.12 437
13359.22 426
13360.31 416
13361.40 446
13362.49 443
13363.58 438
13364.67 470
13365.77 501
13366.86 465
13367.95 493
13369.04 497
13370.13 507
13371.23 495
13372.32 488
13373.41 495
13374.50 494
13375.60 477
13376.69 489
13377.78 483
13378.87 441
13379.97 439
13381.06 431
13382.15 393
13383.24 398
13384.34 429
13385.43 385
13386.52 410
13387.61 416
13388.71 389
13389.80 396
13390.89 428
13391.99 409
13393.08 404
13394.17 388
13395.26 369
13396.36 400
13397.45 394
13398.54 391
13399.64 353
13400.73 401
13401.82 408
13402.92 417
13404.01 406
13405.10 384
13406.20 367
13407.29 350
13408.39 409
13409.48 388
13410.57 383
13411.67 366
13412.76 414
13413.85 386
13414.95 374
13416.04 395
13417.14 388
13418.23 420
13419.32 402
13420.42 370
13421.51 366
13422.61 394
13423.70 408
13424.80 416
13425.89 420
13426.98 409
13428.08 421
13429.17 389
13430.27 386
13431.36 434
13432.46 372
13433.55 391
13434.65 404
13435.74 383
13436.84 424
13437.93 389
13439.03 376
13440.12 392
13441.22 333
13442.31 377
13443.41 379
13444.50 397
13445.60 429
13446.69 400
13447.79 423
13448.88 424
13449.98 425
13451.07 404
13452.17 419
13453.26 417
13454.36 415
13455.45 409
13456.55 423
13457.65 405
13458.74 426
13459.84 434
13460.93 403
13462.03 393
13463.12 438
13464.22 471
13465.32 465
13466.41 434
13467.51 371
13468.60 397
13469.70 418
13470.80 462
13471.89 425
13472.99 491
13474.09 472
13475.18 464
13476.28 490
13477.37 492
13478.47 480
13479.57 426
13480.66 466
13481.76 441
13482.86 422
13483.95 466
13485.05 475
13486.15 456
13487.25 451
13488.34 441
13489.44 497
13490.54 494
13491.63 511
13492.73 488
13493.83 498
13494.92 498
13496.02 510
13497.12 535
13498.22 538
13499.31 569
13500.41 519
13501.51 579
13502.61 571
13503.70 567
13504.80 520
13505.90 558
13507.00 554
13508.09 576
13509.19 514
13510.29 500
13511.39 556
13512.49 559
13513.58 490
13514.68 480
13515.78 459
13516.88 502
13517.98 486
13519.07 434
13520.17 409
13521.27 439
13522.37 472
13523.47 406
13524.57 384
13525.66 376
13526.76 404
13527.86 422
13528.96 401
13530.06 414
13531.16 409
13532.26 415
13533.35 420
13534.45 386
13535.55 398
13536.65 405
13537.75 386
13538.85 395
13539.95 412
13541.05 386
13542.15 363
13543.24 424
13544.34 387
13545.44 380
13546.54 416
13547.64 401
13548.74 401
13549.84 385
13550.94 401
13552.04 390
13553.14 366
13554.24 362
13555.34 375
13556.44 330
13557.54 334
13558.64 378
13559.74 373
13560.84 354
13561.94 370
13563.04 352
13564.14 345
13565.24 359
13566.34 408
13567.44 405
13568.54 346
13569.64 361
13570.74 353
13571.84 351
13572.94 361
13574.04 367
13575.14 362
13576.24 390
13577.34 371
13578.44 387
13579.54 391
13580.64 362
13581.74 395
13582.84 399
13583.94 385
13585.05 371
13586.15 367
13587.25 412
13588.35 397
13589.45 382
13590.55 399
13591.65 377
13592.75 368
13593.85 362
13594.95 352
13596.06 370
13597.16 353
13598.26 354
13599.36 347
13600.46 375
13601.56 366
13602.66 380
13603.77 394
13604.87 367
13605.97 373
13607.07 362
13608.17 344
13609.28 333
13610.38 345
13611.48 367
13612.58 357
13613.68 385
13614.79 374
13615.89 383
13616.99 367
13618.09 372
13619.19 370
13620.30 395
13621.40 388
13622.50 347
13623.60 359
13624.71 363
13625.81 366
13626.91 362
13628.01 388
13629.12 391
13630.22 355
13631.32 364
13632.42 362
13633.53 354
13634.63 378
13635.73 398
13636.84 357
13637.94 356
13639.04 376
13640.14 410
13641.25 364
13642.35 336
13643.45 373
13644.56 392
13645.66 352
13646.76 350
13647.87 341
13648.97 364
13650.07 339
13651.18 332
13652.28 347
13653.39 390
13654.49 357
13655.59 367
13656.70 387
13657.80 365
13658.90 358
13660.01 376
13661.11 390
13662.22 328
13663.32 342
13664.42 367
13665.53 389
13666.63 368
13667.74 358
13668.84 351
13669.94 362
13671.05 354
13672.15 361
13673.26 322
13674.36 338
13675.47 341
13676.57 345
13677.68 404
13678.78 382
13679.89 398
13680.99 389
13682.10 378
13683.20 358
13684.30 347
13685.41 362
13686.51 392
13687.62 396
13688.72 404
13689.83 361
13690.93 369
13692.04 348
13693.15 340
13694.25 388
13695.36 378
13696.46 395
13697.57 403
13698.67 388
13699.78 353
13700.88 379
13701.99 393
13703.09 383
13704.20 378
13705.31 387
13706.41 409
13707.52 375
13708.62 398
13709.73 402
13710.84 408
13711.94 393
13713.05 354
13714.15 376
13715.26 425
13716.37 435
13717.47 395
13718.58 401
13719.68 434
13720.79 411
13721.90 396
13723.00 419
13724.11 404
13725.22 425
13726.32 434
13727.43 453
13728.54 438
13729.64 444
13730.75 469
13731.86 471
13732.96 462
13734.07 484
13735.18 475
13736.28 453
13737.39 468
13738.50 473
13739.61 477
13740.71 467
13741.82 479
13742.93 455
13744.03 468
13745.14 454
13746.25 464
13747.36 426
13748.46 484
13749.57 455
13750.68 481
13751.79 505
13752.89 481
13754.00 503
13755.11 495
13756.22 540
13757.33 569
13758.43 553
13759.54 511
13760.65 561
13761.76 583
13762.87 580
13763.97 578
13765.08 604
13766.19 625
13767.30 679
13768.41 678
13769.51 698
13770.62 738
13771.73 711
13772.84 715
13773.95 722
13775.06 754
13776.17 757
13777.27 768
13778.38 749
13779.49 751
13780.60 677
13781.71 650
13782.82 626
13783.93 572
13785.04 576
13786.14 525
13787.25 529
13788.36 532
13789.47 513
13790.58 497
13791.69 474
13792.80 489
13793.91 477
13795.02 450
13796.13 480
13797.24 429
13798.35 486
13799.46 499
13800.57 445
13801.68 517
13802.78 482
13803.89 463
13805.00 467
13806.11 447
13807.22 444
13808.33 430
13809.44 466
13810.55 455
13811.66 426
13812.77 498
13813.88 453
13814.99 444
13816.10 447
13817.21 458
13818.32 436
13819.44 411
13820.55 395
13821.66 424
13822.77 410
13823.88 392
13824.99 412
13826.10 410
13827.21 409
13828.32 419
13829.43 447
13830.54 398
13831.65 380
13832.76 407
13833.87 445
13834.98 420
13836.10 434
13837.21 400
13838.32 428
13839.43 429
13840.54 441
13841.65 412
13842.76 407
13843.87 451
13844.99 399
13846.10 427
13847.21 425
13848.32 440
13849.43 400
13850.54 458
13851.65 421
13852.77 419
13853.88 392
13854.99 455
13856.10 460
13857.21 445
13858.33 422
13859.44 469
13860.55 430
13861.66 437
13862.77 454
13863.89 464
13865.00 471
13866.11 501
13867.22 492
13868.33 457
13869.45 462
13870.56 466
13871.67 460
13872.78 457
13873.90 430
13875.01 424
13876.12 442
13877.23 442
13878.35 466
13879.46 452
13880.57 431
13881.69 425
13882.80 421
13883.91 453
13885.02 442
13886.14 434
13887.25 434
13888.36 415
13889.48 445
13890.59 461
13891.70 437
13892.82 440
13893.93 442
13895.04 431
13896.16 445
13897.27 446
13898.38 506
13899.50 475
13900.61 463
13901.72 452
13902.84 440
13903.95 430
13905.07 433
13906.18 443
13907.29 470
13908.41 436
13909.52 445
13910.63 408
13911.75 401
13912.86 382
13913.98 395
13915.09 429
13916.21 429
13917.32 412
13918.43 394
13919.55 389
13920.66 383
13921.78 376
13922.89 390
13924.01 369
13925.12 425
13926.24 374
13927.35 381
13928.46 392
13929.58 401
13930.69 403
13931.81 372
13932.92 435
13934.04 416
13935.15 419
13936.27 383
13937.38 382
13938.50 369
13939.61 386
13940.73 388
13941.85 410
13942.96 372
13944.08 377
13945.19 400
13946.31 381
13947.42 366
13948.54 370
13949.65 375
13950.77 403
13951.88 365
13953.00 347
13954.12 384
13955.23 386
13956.35 373
13957.46 358
13958.58 339
13959.70 376
13960.81 342
13961.93 351
13963.04 372
13964.16 360
13965.28 350
13966.39 362
13967.51 392
13968.62 391
13969.74 352
13970.86 383
13971.97 364
13973.09 375
13974.21 367
13975.32 382
13976.44 343
13977.56 344
13978.67 395
13979.79 375
13980.91 363
13982.02 369
13983.14 349
13984.26 387
13985.37 395
13986.49 394
13987.61 373
13988.73 381
13989.84 368
13990.96 376
13992.08 341
13993.20 366
13994.31 382
13995.43 397
13996.55 376
13997.66 364
13998.78 378
13999.90 348
14001.02 362
14002.14 344
14003.25 344
14004.37 379
14005.49 353
14006.61 383
14007.72 397
14008.84 372
14009.96 386
14011.08 392
14012.20 408
14013.31 413
14014.43 369
14015.55 380
14016.67 370
14017.79 392
14018.91 369
14020.02 384
14021.14 364
14022.26 395
14023.38 409
14024.50 398
14025.62 369
14026.74 405
14027.85 366
14028.97 362
14030.09 383
14031.21 375
14032.33 379
14033.45 376
14034.57 382
14035.69 409
14036.81 374
14037.92 344
14039.04 354
14040.16 343
14041.28 378
14042.40 356
14043.52 365
14044.64 349
14045.76 317
14046.88 324
14048.00 350
14049.12 334
14050.24 372
14051.36 361
14052.48 372
14053.60 371
14054.72 380
14055.84 382
14056.96 371
14058.08 390
14059.20 406
14060.32 362
14061.44 360
14062.56 339
14063.68 382
14064.80 388
14065.92 366
14067.04 398
14068.16 369
14069.28 358
14070.40 374
14071.52 396
14072.64 375
14073.76 369
14074.88 411
14076.00 394
14077.12 398
14078.24 368
14079.36 367
14080.48 374
14081.60 394
14082.73 407
14083.85 421
14084.97 426
14086.09 389
14087.21 392
14088.33 407
14089.45 424
14090.57 442
14091.69 396
14092.82 458
14093.94 449
14095.06 468
14096.18 462
14097.30 475
14098.42 471
14099.54 488
14100.67 474
14101.79 463
14102.91 462
14104.03 437
14105.15 442
14106.27 453
14107.40 402
14108.52 467
14109.64 436
14110.76 422
14111.88 402
14113.01 401
14114.13 397
14115.25 409
14116.37 399
14117.50 356
14118.62 365
14119.74 381
14120.86 362
14121.98 370
14123.11 347
14124.23 397
14125.35 378
14126.48 333
14127.60 340
14128.72 368
14129.84 385
14130.97 367
14132.09 380
14133.21 370
14134.34 372
14135.46 372
14136.58 401
14137.70 357
14138.83 390
14139.95 346
14141.07 354
14142.20 359
14143.32 372
14144.44 371
14145.57 356
14146.69 369
14147.81 368
14148.94 370
14150.06 400
14151.18 397
14152.31 350
14153.43 353
14154.56 357
14155.68 368
14156.80 359
14157.93 370
14159.05 345
14160.18 370
14161.30 344
14162.42 341
14163.55 366
14164.67 376
14165.80 326
14166.92 379
14168.04 354
14169.17 352
14170.29 347
14171.42 347
14172.54 341
14173.67 353
14174.79 320
14175.92 306
14177.04 334
14178.17 342
14179.29 367
14180.41 336
14181.54 303
14182.66 316
14183.79 337
14184.91 361
14186.04 309
14187.16 346
14188.29 342
14189.41 310
14190.54 332
14191.67 347
14192.79 343
14193.92 363
14195.04 337
14196.17 335
14197.29 316
14198.42 286
14199.54 325
14200.67 345
14201.79 324
14202.92 346
14204.05 310
14205.17 313
14206.30 309
14207.42 340
14208.55 328
14209.67 316
14210.80 316
14211.93 316
14213.05 333
14214.18 338
14215.31 319
14216.43 291
14217.56 325
14218.68 349
14219.81 302
14220.94 318
14222.06 324
14223.19 295
14224.32 298
14225.44 322
14226.57 319
14227.70 282
14228.82 302
14229.95 326
14231.08 330
14232.20 266
14233.33 335
14234.46 310
14235.58 311
14236.71 328
14237.84 294
14238.97 327
14240.09 340
14241.22 309
14242.35 303
14243.47 311
14244.60 331
14245.73 322
14246.86 329
14247.98 317
14249.11 296
14250.24 296
14251.37 303
14252.49 315
14253.62 319
14254.75 314
14255.88 297
14257.01 290
14258.13 246
14259.26 275
14260.39 303
14261.52 320
14262.65 326
14263.77 299
14264.90 302
14266.03 319
14267.16 314
14268.29 322
14269.41 274
14270.54 284
14271.67 289
14272.80 296
14273.93 280
14275.06 283
14276.19 310
14277.31 322
14278.44 272
14279.57 280
14280.70 279
14281.83 286
14282.96 289
14284.09 297
14285.22 290
14286.34 253
14287.47 265
14288.60 252
14289.73 284
14290.86 261
14291.99 273
14293.12 263
14294.25 285
14295.38 241
14296.51 278
14297.64 292
14298.77 288
14299.90 279
14301.03 283
14302.16 306
14303.28 298
14304.41 285
14305.54 284
14306.67 263
14307.80 250
14308.93 270
14310.06 258
14311.19 280
14312.32 264
14313.45 290
14314.58 269
14315.71 260
14316.84 292
14317.97 284
14319.11 265
14320.24 286
14321.37 273
14322.50 310
14323.63 284
14324.76 235
14325.89 256
14327.02 277
14328.15 262
14329.28 255
14330.41 270
14331.54 259
14332.67 286
14333.80 254
14334.93 280
14336.06 281
14337.20 269
14338.33 249
14339.46 257
14340.59 275
14341.72 249
14342.85 258
14343.98 268
14345.11 242
14346.25 262
14347.38 227
14348.51 264
14349.64 217
14350.77 222
14351.90 231
14353.03 289
14354.17 268
14355.30 262
14356.43 268
14357.56 253
14358.69 246
14359.83 278
14360.96 274
14362.09 288
14363.22 262
14364.35 258
14365.49 277
14366.62 257
14367.75 257
14368.88 281
14370.01 267
14371.15 269
14372.28 272
14373.41 294
14374.54 253
14375.68 278
14376.81 259
14377.94 275
14379.07 301
14380.21 264
14381.34 254
14382.47 288
14383.61 298
14384.74 271
14385.87 281
14387.00 285
14388.14 255
14389.27 279
14390.40 266
14391.54 254
14392.67 255
14393.80 243
14394.94 291
14396.07 297
14397.20 283
14398.34 299
14399.47 290
14400.60 284
14401.74 269
14402.87 272
14404.00 245
14405.14 281
14406.27 294
14407.41 244
14408.54 279
14409.67 280
14410.81 296
14411.94 280
14413.08 259
14414.21 277
14415.34 274
14416.48 290
14417.61 248
14418.75 273
14419.88 282
14421.01 305
14422.15 257
14423.28 253
14424.42 287
14425.55 275
14426.69 251
14427.82 247
14428.96 268
14430.09 288
14431.23 283
14432.36 271
14433.50 286
14434.63 255
14435.77 277
14436.90 330
14438.04 263
14439.17 244
14440.31 274
14441.44 289
14442.58 269
14443.71 281
14444.85 282
14445.98 296
14447.12 265
14448.25 279
14449.39 251
14450.52 285
14451.66 276
14452.79 284
14453.93 289
14455.07 275
14456.20 290
14457.34 290
14458.47 295
14459.61 283
14460.74 289
14461.88 309
14463.02 291
14464.15 294
14465.29 267
14466.42 303
14467.56 287
14468.70 272
14469.83 302
14470.97 247
14472.11 286
14473.24 306
14474.38 276
14475.51 287
14476.65 272
14477.79 266
14478.92 265
14480.06 269
14481.20 290
14482.33 291
14483.47 302
14484.61 281
14485.75 289
14486.88 271
14488.02 282
14489.16 280
14490.29 296
14491.43 283
14492.57 254
14493.70 249
14494.84 257
14495.98 258
14497.12 290
14498.25 276
14499.39 272
14500.53 293
14501.67 276
14502.80 276
14503.94 258
14505.08 255
14506.22 254
14507.35 276
14508.49 312
14509.63 290
14510.77 267
14511.91 299
14513.04 273
14514.18 294
14515.32 285
14516.46 304
14517.60 251
14518.73 248
14519.87 262
14521.01 298
14522.15 276
14523.29 249
14524.43 276
14525.56 272
14526.70 252
14527.84 229
14528.98 278
14530.12 264
14531.26 249
14532.40 262
14533.53 287
14534.67 313
14535.81 311
14536.95 279
14538.09 304
14539.23 290
14540.37 279
14541.51 284
14542.65 311
14543.79 259
14544.92 240
14546.06 260
14547.20 285
14548.34 274
14549.48 262
14550.62 293
14551.76 296
14552.90 285
14554.04 284
14555.18 271
14556.32 270
14557.46 283
14558.60 288
14559.74 293
14560.88 293
14562.02 287
14563.16 309
14564.30 273
14565.44 263
14566.58 272
14567.72 302
14568.86 307
14570.00 277
14571.14 278
14572.28 290
14573.42 280
14574.56 285
14575.70 286
14576.84 281
14577.98 278
14579.12 280
14580.26 282
14581.40 288
14582.54 293
14583.68 298
14584.82 294
14585.97 300
14587.11 285
14588.25 286
14589.39 274
14590.53 292
14591.67 299
14592.81 317
14593.95 353
14595.09 346
14596.23 353
14597.38 322
14598.52 324
14599.66 337
14600.80 342
14601.94 337
14603.08 340
14604.22 340
14605.37 307
14606.51 326
14607.65 301
14608.79 312
14609.93 332
14611.07 343
14612.22 320
14613.36 315
14614.50 303
14615.64 341
14616.78 341
14617.93 361
14619.07 334
14620.21 331
14621.35 388
14622.50 389
14623.64 350
14624.78 381
14625.92 371
14627.06 400
14628.21 367
14629.35 390
14630.49 379
14631.63 382
14632.78 376
14633.92 397
14635.06 433
14636.21 395
14637.35 407
14638.49 395
14639.63 373
14640.78 404
14641.92 395
14643.06 382
14644.21 393
14645.35 386
14646.49 383
14647.64 355
14648.78 351
14649.92 319
14651.07 318
14652.21 332
14653.35 302
14654.50 301
14655.64 308
14656.78 340
14657.93 362
14659.07 317
14660.21 315
14661.36 300
14662.50 328
14663.65 311
14664.79 327
14665.93 306
14667.08 302
14668.22 295
14669.37 301
14670.51 289
14671.65 294
14672.80 337
14673.94 313
14675.09 299
14676.23 310
14677.38 328
14678.52 313
14679.66 280
14680.81 304
14681.95 312
14683.10 310
14684.24 278
14685.39 287
14686.53 266
14687.68 266
14688.82 261
14689.97 279
14691.11 288
14692.26 310
14693.40 269
14694.55 269
14695.69 264
14696.84 260
14697.98 270
14699.13 307
14700.27 288
14701.42 281
14702.56 287
14703.71 258
14704.85 257
14706.00 268
14707.15 279
14708.29 266
14709.44 284
14710.58 275
14711.73 294
14712.87 290
14714.02 284
14715.17 282
14716.31 269
14717.46 282
14718.60 263
14719.75 268
14720.90 256
14722.04 264
14723.19 286
14724.33 294
14725.48 278
14726.63 285
14727.77 282
14728.92 304
14730.07 308
14731.21 272
14732.36 278
14733.51 275
14734.65 287
14735.80 271
14736.95 287
14738.09 297
14739.24 275
14740.39 269
14741.53 289
14742.68 285
14743.83 272
14744.97 275
14746.12 280
14747.27 252
14748.42 273
14749.56 286
14750.71 280
14751.86 275
14753.00 282
14754.15 274
14755.30 301
14756.45 284
14757.59 293
14758.74 263
14759.89 304
14761.04 305
14762.18 271
14763.33 289
14764.48 284
14765.63 287
14766.78 297
14767.92 290
14769.07 303
14770.22 285
14771.37 277
14772.52 292
14773.66 298
14774.81 310
14775.96 287
14777.11 301
14778.26 304
14779.41 282
14780.55 303
14781.70 278
14782.85 270
14784.00 312
14785.15 311
14786.30 318
14787.45 306
14788.59 324
14789.74 293
14790.89 294
14792.04 323
14793.19 316
14794.34 307
14795.49 322
14796.64 358
14797.79 368
14798.94 297
14800.08 286
14801.23 342
14802.38 338
14803.53 366
14804.68 349
14805.83 298
14806.98 322
14808.13 351
14809.28 322
14810.43 331
14811.58 324
14812.73 318
14813.88 327
14815.03 310
14816.18 295
14817.33 314
14818.48 306
14819.63 310
14820.78 332
14821.93 324
14823.08 284
14824.23 296
14825.38 309
14826.53 300
14827.68 299
14828.83 319
14829.98 310
14831.13 291
14832.28 284
14833.43 283
14834.58 293
14835.73 293
14836.88 257
14838.03 256
14839.18 266
14840.33 254
14841.48 240
14842.64 270
14843.79 251
14844.94 240
14846.09 277
14847.24 257
14848.39 272
14849.54 257
14850.69 244
14851.84 262
14853.00 243
14854.15 280
14855.30 229
14856.45 241
14857.60 257
14858.75 244
14859.90 228
14861.06 212
14862.21 241
14863.36 241
14864.51 233
14865.66 236
14866.81 265
14867.97 273
14869.12 240
14870.27 257
14871.42 238
14872.57 252
14873.73 262
14874.88 260
14876.03 266
14877.18 228
14878.33 250
14879.49 246
14880.64 231
14881.79 204
14882.94 246
14884.10 236
14885.25 246
14886.40 234
14887.55 226
14888.71 238
14889.86 262
14891.01 248
14892.16 256
14893.32 255
14894.47 260
14895.62 239
14896.78 237
14897.93 233
14899.08 228
14900.23 266
14901.39 261
14902.54 229
14903.69 230
14904.85 249
14906.00 227
14907.15 248
14908.31 232
14909.46 210
14910.61 234
14911.77 234
14912.92 252
14914.08 240
14915.23 247
14916.38 233
14917.54 229
14918.69 223
14919.84 243
14921.00 236
14922.15 250
14923.31 243
14924.46 219
14925.61 217
14926.77 233
14927.92 253
14929.08 255
14930.23 222
14931.38 202
14932.54 243
14933.69 222
14934.85 228
14936.00 243
14937.16 242
14938.31 247
14939.47 256
14940.62 214
14941.78 219
14942.93 249
14944.08 225
14945.24 225
14946.39 220
14947.55 246
14948.70 240
14949.86 271
14951.01 239
14952.17 231
14953.32 225
14954.48 258
14955.64 242
14956.79 238
14957.95 224
14959.10 223
14960.26 223
14961.41 254
14962.57 222
14963.72 224
14964.88 232
14966.03 229
14967.19 248
14968.35 220
14969.50 219
14970.66 218
14971.81 205
14972.97 194
14974.12 235
14975.28 250
14976.44 236
14977.59 224
14978.75 240
14979.91 233
14981.06 235
14982.22 241
14983.37 218
14984.53 237
14985.69 217
14986.84 209
14988.00 228
14989.16 240
14990.31 224
14991.47 249
14992.63 232
14993.78 228
14994.94 222
14996.10 204
14997.25 245
14998.41 228
14999.57 216
15000.72 208
15001.88 236
15003.04 201
15004.20 233
15005.35 236
15006.51 221
15007.67 213
15008.82 241
15009.98 228
15011.14 210
15012.30 194
15013.45 215
15014.61 232
15015.77 227
15016.93 196
15018.08 211
15019.24 204
15020.40 212
15021.56 206
15022.71 236
15023.87 256
15025.03 232
15026.19 248
15027.35 239
15028.50 221
15029.66 219
15030.82 239
15031.98 242
15033.14 224
15034.30 240
15035.45 215
15036.61 229
15037.77 190
15038.93 215
15040.09 198
15041.25 211
15042.40 197
15043.56 211
15044.72 227
15045.88 205
15047.04 209
15048.20 223
15049.36 215
15050.52 213
15051.68 210
15052.83 235
15053.99 225
15055.15 211
15056.31 227
15057.47 230
15058.63 194
15059.79 210
15060.95 217
15062.11 204
15063.27 205
15064.43 209
15065.59 220
15066.75 221
15067.90 206
15069.06 218
15070.22 220
15071.38 211
15072.54 208
15073.70 208
15074.86 215
15076.02 203
15077.18 191
15078.34 196
15079.50 214
15080.66 218
15081.82 214
15082.98 231
15084.14 213
15085.30 223
15086.46 230
15087.62 220
15088.78 181
15089.95 194
15091.11 218
15092.27 206
15093.43 210
15094.59 201
15095.75 224
15096.91 193
15098.07 169
15099.23 166
15100.39 211
15101.55 215
15102.71 207
15103.87 212
15105.03 213
15106.20 223
15107.36 202
15108.52 193
15109.68 195
15110.84 194
15112.00 202
15113.16 217
15114.32 205
15115.49 220
15116.65 203
15117.81 226
15118.97 207
15120.13 209
15121.29 232
15122.46 204
15123.62 216
15124.78 212
15125.94 202
15127.10 201
15128.26 224
15129.43 213
15130.59 246
15131.75 200
15132.91 207
15134.07 213
15135.24 212
15136.40 197
15137.56 204
15138.72 208
15139.89 205
15141.05 193
15142.21 200
15143.37 192
15144.54 211
15145.70 201
15146.86 205
15148.02 230
15149.19 212
15150.35 222
15151.51 185
15152.67 207
15153.84 202
15155.00 201
15156.16 207
15157.33 219
15158.49 198
15159.65 209
15160.82 198
15161.98 240
15163.14 225
15164.31 204
15165.47 212
15166.63 223
15167.80 213
15168.96 205
15170.12 195
15171.29 217
15172.45 183
15173.61 211
15174.78 201
15175.94 212
15177.10 221
15178.27 206
15179.43 239
15180.60 233
15181.76 240
15182.92 222
15184.09 226
15185.25 248
15186.42 216
15187.58 226
15188.74 197
15189.91 251
15191.07 221
15192.24 252
15193.40 216
15194.57 233
15195.73 245
15196.90 206
15198.06 230
15199.22 228
15200.39 247
15201.55 236
15202.72 227
15203.88 233
15205.05 227
15206.21 207
15207.38 235
15208.54 266
15209.71 261
15210.87 248
15212.04 226
15213.20 237
15214.37 240
15215.53 222
15216.70 242
15217.86 233
15219.03 216
15220.20 267
15221.36 249
15222.53 247
15223.69 274
15224.86 280
15226.02 256
15227.19 249
15228.36 264
15229.52 266
15230.69 217
15231.85 274
15233.02 248
15234.18 286
15235.35 274
15236.52 280
15237.68 293
15238.85 267
15240.02 247
15241.18 247
15242.35 248
15243.51 266
15244.68 256
15245.85 234
15247.01 224
15248.18 239
15249.35 240
15250.51 253
15251.68 251
15252.85 224
15254.01 258
15255.18 238
15256.35 208
15257.51 241
15258.68 223
15259.85 231
15261.01 226
15262.18 203
15263.35 196
15264.52 216
15265.68 231
15266.85 269
15268.02 205
15269.18 211
15270.35 203
15271.52 223
15272.69 254
15273.85 234
15275.02 222
15276.19 202
15277.36 234
15278.52 212
15279.69 211
15280.86 210
15282.03 253
15283.20 250
15284.36 250
15285.53 216
15286.70 222
15287.87 227
15289.04 239
15290.20 246
15291.37 220
15292.54 201
15293.71 218
15294.88 228
15296.05 205
15297.21 205
15298.38 221
15299.55 244
15300.72 212
15301.89 226
15303.06 209
15304.22 204
15305.39 239
15306.56 222
15307.73 241
15308.90 225
15310.07 256
15311.24 243
15312.41 228
15313.58 206
15314.74 227
15315.91 230
15317.08 229
15318.25 229
15319.42 236
15320.59 231
15321.76 234
15322.93 231
15324.10 234
15325.27 225
15326.44 234
15327.61 254
15328.78 234
15329.95 213
15331.12 213
15332.29 260
15333.46 217
15334.63 211
15335.80 182
15336.97 223
15338.14 243
15339.31 219
15340.48 197
15341.65 217
15342.82 254
15343.99 215
15345.16 245
15346.33 183
15347.50 218
15348.67 227
15349.84 252
15351.01 203
15352.18 206
15353.35 213
15354.52 235
15355.69 207
15356.86 241
15358.03 238
15359.20 235
15360.37 227
15361.54 226
15362.71 206
15363.89 230
15365.06 228
15366.23 205
15367.40 225
15368.57 205
15369.74 204
15370.91 218
15372.08 227
15373.25 220
15374.43 206
15375.60 224
15376.77 246
15377.94 216
15379.11 223
15380.28 253
15381.46 241
15382.63 268
15383.80 219
15384.97 205
15386.14 230
15387.31 241
15388.49 211
15389.66 251
15390.83 228
15392.00 218
15393.17 222
15394.35 231
15395.52 232
15396.69 204
15397.86 231
15399.03 247
15400.21 251
15401.38 224
15402.55 244
15403.72 219
15404.90 218
15406.07 222
15407.24 243
15408.41 214
15409.59 230
15410.76 245
15411.93 241
15413.11 243
15414.28 223
15415.45 202
15416.62 228
15417.80 232
15418.97 206
15420.14 253
15421.32 230
15422.49 222
15423.66 213
15424.84 211
15426.01 192
15427.18 236
15428.36 271
15429.53 208
15430.70 197
15431.88 194
15433.05 207
15434.22 232
15435.40 225
15436.57 212
15437.75 277
15438.92 262
15440.09 237
15441.27 216
15442.44 207
15443.61 205
15444.79 230
15445.96 214
15447.14 221
15448.31 218
15449.49 184
15450.66 206
15451.83 212
15453.01 187
15454.18 192
15455.36 205
15456.53 241
15457.71 201
15458.88 196
15460.06 216
15461.23 210
15462.40 220
15463.58 222
15464.75 212
15465.93 209
15467.10 236
15468.28 206
15469.45 202
15470.63 203
15471.80 199
15472.98 258
15474.15 195
15475.33 210
15476.50 203
15477.68 216
15478.86 216
15480.03 225
15481.21 209
15482.38 195
15483.56 221
15484.73 219
15485.91 208
15487.08 189
15488.26 195
15489.44 207
15490.61 195
15491.79 182
15492.96 207
15494.14 229
15495.31 254
15496.49 239
15497.67 219
15498.84 218
15500.02 225
15501.20 212
15502.37 203
15503.55 181
15504.72 178
15505.90 233
15507.08 205
15508.25 206
15509.43 215
15510.61 223
15511.78 218
15512.96 226
15514.14 226
15515.31 197
15516.49 210
15517.67 210
15518.84 197
15520.02 204
15521.20 204
15522.37 208
15523.55 212
15524.73 186
15525.91 213
15527.08 201
15528.26 209
15529.44 225
15530.61 201
15531.79 210
15532.97 248
15534.15 230
15535.32 215
15536.50 220
15537.68 207
15538.86 208
15540.03 202
15541.21 223
15542.39 222
15543.57 235
15544.75 212
15545.92 184
15547.10 217
15548.28 220
15549.46 212
15550.64 207
15551.81 244
15552.99 227
15554.17 233
15555.35 223
15556.53 226
15557.70 213
15558.88 204
15560.06 193
15561.24 214
15562.42 206
15563.60 203
15564.78 213
15565.95 207
15567.13 223
15568.31 219
15569.49 223
15570.67 229
15571.85 234
15573.03 216
15574.21 214
15575.38 247
15576.56 234
15577.74 220
15578.92 224
15580.10 216
15581.28 205
15582.46 224
15583.64 241
15584.82 229
15586.00 232
15587.18 227
15588.36 251
15589.54 248
15590.72 239
15591.90 230
15593.08 245
15594.25 236
15595.43 230
15596.61 245
15597.79 220
15598.97 238
15600.15 255
15601.33 251
15602.51 261
15603.69 247
15604.87 245
15606.05 254
15607.23 233
15608.41 252
15609.60 242
15610.78 227
15611.96 238
15613.14 266
15614.32 275
15615.50 257
15616.68 261
15617.86 266
15619.04 258
15620.22 228
15621.40 277
15622.58 317
15623.76 266
15624.94 242
15626.12 260
15627.31 260
15628.49 256
15629.67 257
15630.85 256
15632.03 263
15633.21 279
15634.39 275
15635.57 268
15636.75 281
15637.94 258
15639.12 276
15640.30 283
15641.48 272
15642.66 284
15643.84 306
15645.03 300
15646.21 296
15647.39 297
15648.57 298
15649.75 293
15650.93 295
15652.12 281
15653.30 257
15654.48 293
15655.66 297
15656.84 331
15658.03 308
15659.21 283
15660.39 271
15661.57 291
15662.76 300
15663.94 280
15665.12 273
15666.30 323
15667.48 324
15668.67 285
15669.85 311
15671.03 314
15672.22 308
15673.40 312
15674.58 334
15675.76 326
15676.95 292
15678.13 292
15679.31 291
15680.50 280
15681.68 293
15682.86 301
15684.04 288
15685.23 298
15686.41 275
15687.59 324
15688.78 314
15689.96 271
15691.14 305
15692.33 274
15693.51 285
15694.69 296
15695.88 286
15697.06 247
15698.25 285
15699.43 309
15700.61 287
15701.80 306
15702.98 301
15704.16 308
15705.35 298
15706.53 282
15707.72 280
15708.90 318
15710.08 332
15711.27 317
15712.45 306
15713.64 314
15714.82 316
15716.01 298
15717.19 327
15718.37 319
15719.56 315
15720.74 310
15721.93 321
15723.11 309
15724.30 293
15725.48 312
15726.67 301
15727.85 280
15729.04 272
15730.22 299
15731.41 302
15732.59 291
15733.78 298
15734.96 309
15736.15 298
15737.33 304
15738.52 292
15739.70 300
15740.89 308
15742.07 338
15743.26 310
15744.44 312
15745.63 303
15746.81 354
15748.00 292
15749.19 301
15750.37 317
15751.56 344
15752.74 339
15753.93 330
15755.11 335
15756.30 328
15757.49 337
15758.67 350
15759.86 319
15761.04 301
15762.23 318
15763.42 326
15764.60 308
15765.79 279
15766.97 298
15768.16 296
15769.35 322
15770.53 291
15771.72 271
15772.91 278
15774.09 303
15775.28 301
15776.47 302
15777.65 274
15778.84 282
15780.03 292
15781.21 306
15782.40 307
15783.59 299
15784.77 293
15785.96 305
15787.15 299
15788.33 259
15789.52 289
15790.71 272
15791.90 270
15793.08 290
15794.27 302
15795.46 275
15796.65 269
15797.83 270
15799.02 303
15800.21 274
15801.40 260
15802.58 254
15803.77 299
15804.96 268
15806.15 283
15807.33 270
15808.52 267
15809.71 248
15810.90 290
15812.09 304
15813.27 290
15814.46 245
15815.65 296
15816.84 271
15818.03 275
15819.21 257
15820.40 270
15821.59 268
15822.78 291
15823.97 242
15825.16 279
15826.34 277
15827.53 280
15828.72 292
15829.91 257
15831.10 241
15832.29 254
15833.48 269
15834.66 241
15835.85 234
15837.04 251
15838.23 289
15839.42 292
15840.61 292
15841.80 259
15842.99 235
15844.18 245
15845.37 263
15846.56 242
15847.74 263
15848.93 264
15850.12 267
15851.31 267
15852.50 269
15853.69 248
15854.88 228
15856.07 272
15857.26 260
15858.45 268
15859.64 250
15860.83 265
15862.02 245
15863.21 257
15864.40 249
15865.59 283
15866.78 225
15867.97 268
15869.16 270
15870.35 253
15871.54 249
15872.73 287
15873.92 247
15875.11 246
15876.30 254
15877.49 263
15878.68 286
15879.87 274
15881.06 288
15882.25 254
15883.44 264
15884.64 255
15885.83 253
15887.02 242
15888.21 258
15889.40 256
15890.59 263
15891.78 266
15892.97 269
15894.16 243
15895.35 254
15896.54 257
15897.74 251
15898.93 278
15900.12 265
15901.31 259
15902.50 273
15903.69 262
15904.88 252
15906.08 284
15907.27 283
15908.46 274
15909.65 277
15910.84 281
15912.03 259
15913.23 250
15914.42 272
15915.61 263
15916.80 303
15917.99 268
15919.18 295
15920.38 292
15921.57 283
15922.76 263
15923.95 283
15925.15 247
15926.34 268
15927.53 278
15928.72 279
15929.91 275
15931.11 276
15932.30 306
15933.49 259
15934.68 269
15935.88 259
15937.07 263
15938.26 263
15939.46 252
15940.65 263
15941.84 270
15943.03 229
15944.23 241
15945.42 252
15946.61 232
15947.81 241
15949.00 221
15950.19 220
15951.39 227
15952.58 234
15953.77 247
15954.97 242
15956.16 220
15957.35 248
15958.55 240
15959.74 262
15960.93 236
15962.13 239
15963.32 246
15964.51 217
15965.71 226
15966.90 217
15968.09 244
15969.29 220
15970.48 215
15971.68 229
15972.87 220
15974.06 209
15975.26 232
15976.45 225
15977.65 234
15978.84 224
15980.04 216
15981.23 218
15982.42 221
15983.62 245
15984.81 211
15986.01 224
15987.20 211
15988.40 228
15989.59 224
15990.79 214
15991.98 205
15993.18 218
15994.37 225
15995.57 184
15996.76 215
15997.96 227
15999.15 197
16000.35 193
16001.54 206
16002.74 212
16003.93 235
16005.13 212
16006.32 231
16007.52 222
16008.71 225
16009.91 216
16011.10 200
16012.30 205
16013.49 199
16014.69 210
16015.88 207
16017.08 210
16018.28 208
16019.47 210
16020.67 212
16021.86 216
16023.06 191
16024.26 226
16025.45 220
16026.65 212
16027.84 194
16029.04 202
16030.24 204
16031.43 241
16032.63 209
16033.82 230
16035.02 209
16036.22 195
16037.41 206
16038.61 218
16039.81 206
16041.00 189
16042.20 216
16043.40 222
16044.59 215
16045.79 202
16046.99 201
16048.18 212
16049.38 189
16050.58 206
16051.77 185
16052.97 173
16054.17 229
16055.37 202
16056.56 201
16057.76 190
16058.96 198
16060.15 216
16061.35 214
16062.55 193
16063.75 197
16064.94 207
16066.14 197
16067.34 235
16068.54 194
16069.73 198
16070.93 220
16072.13 210
16073.33 202
16074.52 184
16075.72 193
16076.92 212
16078.12 216
16079.32 195
16080.51 193
16081.71 195
16082.91 199
16084.11 186
16085.31 180
16086.51 171
16087.70 188
16088.90 155
16090.10 184
16091.30 182
16092.50 203
16093.70 182
16094.89 162
16096.09 198
16097.29 188
16098.49 178
16099.69 178
16100.89 184
16102.09 199
16103.29 186
16104.48 184
16105.68 218
16106.88 191
16108.08 185
16109.28 177
16110.48 186
16111.68 196
16112.88 187
16114.08 193
16115.28 180
16116.48 201
16117.68 200
16118.88 171
16120.07 176
16121.27 173
16122.47 184
16123.67 220
16124.87 191
16126.07 201
16127.27 201
16128.47 206
16129.67 218
16130.87 172
16132.07 196
16133.27 186
16134.47 187
16135.67 177
16136.87 179
16138.07 177
16139.27 187
16140.47 204
16141.67 209
16142.87 178
16144.07 176
16145.27 184
16146.48 185
16147.68 167
16148.88 174
16150.08 188
16151.28 208
16152.48 187
16153.68 193
16154.88 187
16156.08 178
16157.28 208
16158.48 192
16159.68 188
16160.88 181
16162.09 202
16163.29 192
16164.49 193
16165.69 189
16166.89 191
16168.09 206
16169.29 191
16170.49 192
16171.70 178
16172.90 165
16174.10 194
16175.30 216
16176.50 175
16177.70 182
16178.91 189
16180.11 207
16181.31 187
16182.51 195
16183.71 190
16184.91 222
16186.12 210
16187.32 196
16188.52 205
16189.72 191
16190.93 202
16192.13 165
16193.33 181
16194.53 182
16195.73 197
16196.94 190
16198.14 174
16199.34 197
16200.54 192
16201.75 182
16202.95 192
16204.15 181
16205.35 186
16206.56 194
16207.76 217
16208.96 183
16210.17 179
16211.37 188
16212.57 207
16213.77 198
16214.98 175
16216.18 205
16217.38 185
16218.59 203
16219.79 201
16220.99 182
16222.20 206
16223.40 207
16224.60 195
16225.81 199
16227.01 186
16228.21 194
16229.42 212
16230.62 215
16231.82 219
16233.03 185
16234.23 180
16235.44 214
16236.64 199
16237.84 182
16239.05 214
16240.25 213
16241.46 211
16242.66 226
16243.86 206
16245.07 208
16246.27 200
16247.48 198
16248.68 203
16249.89 204
16251.09 205
16252.29 208
16253.50 218
16254.70 195
16255.91 205
16257.11 226
16258.32 220
16259.52 219
16260.73 200
16261.93 198
16263.14 227
16264.34 232
16265.55 217
16266.75 229
16267.96 231
16269.16 196
16270.37 213
16271.57 225
16272.78 215
16273.98 222
16275.19 204
16276.39 196
16277.60 225
16278.80 209
16280.01 240
16281.21 235
16282.42 231
16283.63 232
16284.83 236
16286.04 217
16287.24 230
16288.45 248
16289.65 228
16290.86 210
16292.07 215
16293.27 215
16294.48 229
16295.68 244
16296.89 228
16298.10 245
16299.30 224
16300.51 225
16301.71 253
16302.92 246
16304.13 240
16305.33 206
16306.54 225
16307.75 210
16308.95 224
16310.16 234
16311.37 250
16312.57 244
16313.78 242
16314.99 229
16316.19 240
16317.40 277
16318.61 247
16319.81 264
16321.02 226
16322.23 228
16323.44 203
16324.64 213
16325.85 215
16327.06 210
16328.26 220
16329.47 209
16330.68 215
16331.89 217
16333.09 206
16334.30 195
16335.51 219
16336.72 201
16337.92 192
16339.13 187
16340.34 213
16341.55 172
16342.75 179
16343.96 207
16345.17 195
16346.38 197
16347.59 201
16348.79 196
16350.00 202
16351.21 181
16352.42 209
16353.63 206
16354.84 198
16356.04 179
16357.25 216
16358.46 198
16359.67 200
16360.88 215
16362.09 207
16363.29 199
16364.50 178
16365.71 187
16366.92 200
16368.13 195
16369.34 202
16370.55 198
16371.76 186
16372.96 201
16374.17 196
16375.38 202
16376.59 204
16377.80 206
16379.01 195
16380.22 199
16381.43 201
16382.64 178
16383.85 171
16385.06 202
16386.27 209
16387.47 190
16388.68 180
16389.89 209
16391.10 206
16392.31 198
16393.52 192
16394.73 165
16395.94 172
16397.15 208
16398.36 174
16399.57 155
16400.78 177
16401.99 195
16403.20 193
16404.41 187
16405.62 172
16406.83 186
16408.04 196
16409.25 197
16410.46 182
16411.67 185
16412.88 179
16414.09 199
16415.30 178
16416.52 190
16417.73 164
16418.94 188
16420.15 204
16421.36 198
16422.57 208
16423.78 188
16424.99 197
16426.20 192
16427.41 198
16428.62 181
16429.83 174
16431.05 170
16432.26 215
16433.47 182
16434.68 185
16435.89 183
16437.10 189
16438.31 165
16439.52 169
16440.74 197
16441.95 225
16443.16 189
16444.37 175
16445.58 189
16446.79 179
16448.00 172
16449.22 160
16450.43 189
16451.64 177
16452.85 174
16454.06 194
16455.28 175
16456.49 188
16457.70 185
16458.91 190
16460.12 197
16461.34 168
16462.55 173
16463.76 167
16464.97 176
16466.19 188
16467.40 186
16468.61 189
16469.82 200
16471.04 183
16472.25 183
16473.46 199
16474.67 167
16475.89 157
16477.10 185
16478.31 172
16479.52 163
16480.74 157
16481.95 188
16483.16 199
16484.38 208
16485.59 182
16486.80 181
16488.02 186
16489.23 169
16490.44 193
16491.66 186
16492.87 162
16494.08 170
16495.30 197
16496.51 191
16497.72 201
16498.94 174
16500.15 179
16501.36 180
16502.58 171
16503.79 165
16505.00 195
16506.22 193
16507.43 169
16508.65 160
16509.86 155
16511.07 184
16512.29 179
16513.50 182
16514.72 194
16515.93 166
16517.15 184
16518.36 163
16519.57 184
16520.79 157
16522.00 174
16523.22 175
16524.43 170
16525.65 160
16526.86 164
16528.08 218
16529.29 198
16530.51 183
16531.72 179
16532.93 190
16534.15 168
16535.36 167
16536.58 183
16537.79 184
16539.01 165
16540.22 161
16541.44 167
16542.65 154
16543.87 186
16545.09 183
16546.30 174
16547.52 172
16548.73 147
16549.95 162
16551.16 184
16552.38 190
16553.59 171
16554.81 153
16556.02 173
16557.24 168
16558.46 194
16559.67 178
16560.89 160
16562.10 158
16563.32 134
16564.54 202
16565.75 182
16566.97 163
16568.18 175
16569.40 180
16570.62 165
16571.83 179
16573.05 195
16574.27 179
16575.48 189
16576.70 194
16577.91 205
16579.13 193
16580.35 175
16581.56 162
16582.78 174
16584.00 170
16585.21 170
16586.43 175
16587.65 170
16588.87 150
16590.08 157
16591.30 146
16592.52 164
16593.73 195
16594.95 167
16596.17 165
16597.38 170
16598.60 177
16599.82 191
16601.04 207
16602.25 168
16603.47 163
16604.69 184
16605.91 175
16607.12 148
16608.34 163
16609.56 184
16610.78 184
16611.99 149
16613.21 152
16614.43 163
16615.65 215
16616.87 150
16618.08 145
16619.30 152
16620.52 158
16621.74 170
16622.96 167
16624.17 166
16625.39 160
16626.61 159
16627.83 174
16629.05 162
16630.27 149
16631.48 167
16632.70 194
16633.92 189
16635.14 172
16636.36 171
16637.58 187
16638.80 185
16640.02 153
16641.23 162
16642.45 173
16643.67 167
16644.89 165
16646.11 139
16647.33 155
16648.55 165
16649.77 166
16650.99 146
16652.21 165
16653.42 167
16654.64 181
16655.86 163
16657.08 169
16658.30 169
16659.52 162
16660.74 160
16661.96 170
16663.18 166
16664.40 134
16665.62 176
16666.84 189
16668.06 179
16669.28 162
16670.50 179
16671.72 156
16672.94 165
16674.16 175
16675.38 163
16676.60 152
16677.82 169
16679.04 142
16680.26 156
16681.48 141
16682.70 176
16683.92 155
16685.14 180
16686.36 184
16687.58 170
16688.80 162
16690.02 167
16691.24 145
16692.46 169
16693.69 172
16694.91 163
16696.13 145
16697.35 168
16698.57 165
16699.79 165
16701.01 173
16702.23 168
16703.45 184
16704.67 151
16705.90 168
16707.12 177
16708.34 152
16709.56 159
16710.78 159
16712.00 155
16713.22 150
16714.44 184
16715.67 176
16716.89 180
16718.11 158
16719.33 161
16720.55 175
16721.77 177
16723.00 137
16724.22 153
16725.44 176
16726.66 186
16727.88 168
16729.11 157
16730.33 171
16731.55 181
16732.77 154
16733.99 155
16735.22 155
16736.44 149
16737.66 183
16738.88 175
16740.11 166
16741.33 176
16742.55 170
16743.77 179
16745.00 161
16746.22 155
16747.44 154
16748.67 166
16749.89 167
16751.11 180
16752.33 175
16753.56 171
16754.78 200
16756.00 178
16757.23 176
16758.45 167
16759.67 150
16760.90 164
16762.12 178
16763.34 139
16764.57 174
16765.79 177
16767.01 166
16768.24 188
16769.46 166
16770.68 177
16771.91 189
16773.13 155
16774.35 172
16775.58 194
16776.80 145
16778.02 177
16779.25 165
16780.47 152
16781.70 150
16782.92 173
16784.14 165
16785.37 163
16786.59 179
16787.82 164
16789.04 149
16790.27 181
16791.49 164
16792.71 165
16793.94 162
16795.16 162
16796.39 167
16797.61 173
16798.84 173
16800.06 137
16801.29 164
16802.51 156
16803.74 147
16804.96 158
16806.19 160
16807.41 178
16808.64 160
16809.86 152
16811.09 156
16812.31 138
16813.54 156
16814.76 161
16815.99 170
16817.21 166
16818.44 140
16819.66 164
16820.89 168
16822.11 142
16823.34 150
16824.56 166
16825.79 186
16827.01 190
16828.24 171
16829.47 148
16830.69 160
16831.92 180
16833.14 165
16834.37 150
16835.60 193
16836.82 157
16838.05 177
16839.27 148
16840.50 146
16841.73 183
16842.95 177
16844.18 186
16845.40 184
16846.63 186
16847.86 182
16849.08 179
16850.31 162
16851.54 185
16852.76 200
16853.99 189
16855.22 179
16856.44 193
16857.67 172
16858.90 153
16860.12 185
16861.35 180
16862.58 194
16863.80 189
16865.03 177
16866.26 169
16867.49 153
16868.71 155
16869.94 186
16871.17 188
16872.39 191
16873.62 201
16874.85 193
16876.08 181
16877.30 184
16878.53 190
16879.76 194
16880.99 207
16882.21 198
16883.44 190
16884.67 192
16885.90 180
16887.13 212
16888.35 219
16889.58 194
16890.81 224
16892.04 212
16893.27 195
16894.49 189
16895.72 196
16896.95 199
16898.18 220
16899.41 205
16900.63 181
16901.86 187
16903.09 200
16904.32 174
16905.55 181
16906.78 203
16908.01 192
16909.23 218
16910.46 211
16911.69 211
16912.92 167
16914.15 209
16915.38 191
16916.61 162
16917.84 161
16919.06 162
16920.29 190
16921.52 161
16922.75 186
16923.98 186
16925.21 180
16926.44 158
16927.67 161
16928.90 185
16930.13 213
16931.36 189
16932.59 167
16933.82 164
16935.05 173
16936.27 173
16937.50 175
16938.73 149
16939.96 179
16941.19 164
16942.42 170
16943.65 171
16944.88 158
16946.11 158
16947.34 151
16948.57 216
16949.80 175
16951.03 172
16952.26 165
16953.49 186
16954.72 164
16955.95 198
16957.19 189
16958.42 181
16959.65 164
16960.88 155
16962.11 161
16963.34 175
16964.57 169
16965.80 149
16967.03 180
16968.26 142
16969.49 175
16970.72 178
16971.95 181
16973.18 164
16974.42 170
16975.65 186
16976.88 173
16978.11 178
16979.34 163
16980.57 169
16981.80 168
16983.03 172
16984.26 142
16985.50 179
16986.73 159
16987.96 172
16989.19 175
16990.42 175
16991.65 157
16992.89 178
16994.12 169
16995.35 162
16996.58 138
16997.81 165
16999.04 170
17000.28 177
17001.51 157
17002.74 167
17003.97 179
17005.20 156
17006.44 155
17007.67 158
17008.90 187
17010.13 154
17011.37 159
17012.60 155
17013.83 164
17015.06 187
17016.30 155
17017.53 166
17018.76 174
17019.99 165
17021.23 148
17022.46 186
17023.69 161
17024.92 156
17026.16 140
17027.39 166
17028.62 163
17029.86 195
17031.09 170
17032.32 161
17033.56 161
17034.79 172
17036.02 177
17037.26 158
17038.49 150
17039.72 146
17040.96 153
17042.19 153
17043.42 132
17044.66 162
17045.89 171
17047.12 138
17048.36 172
17049.59 138
17050.82 166
17052.06 146
17053.29 151
17054.53 153
17055.76 146
17056.99 160
17058.23 182
17059.46 167
17060.70 140
17061.93 147
17063.16 162
17064.40 165
17065.63 152
17066.87 157
17068.10 152
17069.34 182
17070.57 148
17071.81 159
17073.04 166
17074.27 159
17075.51 183
17076.74 163
17077.98 154
17079.21 152
17080.45 168
17081.68 145
17082.92 171
17084.15 155
17085.39 174
17086.62 141
17087.86 159
17089.09 134
17090.33 159
17091.56 158
17092.80 180
17094.04 159
17095.27 156
17096.51 163
17097.74 163
17098.98 178
17100.21 167
17101.45 166
17102.68 133
17103.92 210
17105.16 183
17106.39 172
17107.63 144
17108.86 162
17110.10 175
17111.33 171
17112.57 166
17113.81 160
17115.04 161
17116.28 155
17117.52 140
17118.75 130
17119.99 171
17121.22 137
17122.46 165
17123.70 147
17124.93 156
17126.17 144
17127.41 166
17128.64 145
17129.88 142
17131.12 169
17132.35 169
17133.59 166
17134.83 164
17136.06 145
17137.30 159
17138.54 188
17139.77 176
17141.01 170
17142.25 137
17143.49 164
17144.72 176
17145.96 184
17147.20 134
17148.43 143
17149.67 173
17150.91 184
17152.15 154
17153.38 128
17154.62 156
17155.86 171
17157.10 180
17158.33 125
17159.57 151
17160.81 154
17162.05 172
17163.29 152
17164.52 162
17165.76 136
17167.00 141
17168.24 160
17169.48 170
17170.71 169
17171.95 164
17173.19 170
17174.43 147
17175.67 135
17176.91 118
17178.14 155
17179.38 156
17180.62 170
17181.86 142
17183.10 142
17184.34 158
17185.57 162
17186.81 147
17188.05 140
17189.29 154
17190.53 151
17191.77 163
17193.01 140
17194.25 149
17195.49 125
17196.72 164
17197.96 162
17199.20 166
17200.44 153
17201.68 162
17202.92 151
17204.16 148
17205.40 133
17206.64 137
17207.88 144
17209.12 129
17210.36 151
17211.60 135
17212.84 147
17214.08 149
17215.32 166
17216.56 141
17217.80 146
17219.04 137
17220.28 149
17221.52 139
17222.76 146
17224.00 163
17225.24 126
17226.48 150
17227.72 170
17228.96 144
17230.20 126
17231.44 144
17232.68 146
17233.92 142
17235.16 139
17236.40 139
17237.64 149
17238.88 156
17240.12 119
17241.36 146
17242.60 138
17243.84 137
17245.08 128
17246.32 129
17247.57 153
17248.81 144
17250.05 144
17251.29 146
17252.53 164
17253.77 136
17255.01 147
17256.25 120
17257.49 150
17258.74 126
17259.98 121
17261.22 128
17262.46 125
17263.70 99
17264.94 144
17266.18 152
17267.43 137
17268.67 139
17269.91 140
17271.15 152
17272.39 137
17273.63 147
17274.88 135
17276.12 154
17277.36 126
17278.60 155
17279.84 152
17281.09 130
17282.33 143
17283.57 126
17284.81 149
17286.06 147
17287.30 138
17288.54 142
17289.78 151
17291.02 111
17292.27 155
17293.51 147
17294.75 130
17296.00 138
17297.24 153
17298.48 130
17299.72 124
17300.97 144
17302.21 144
17303.45 152
17304.70 132
17305.94 144
17307.18 125
17308.42 143
17309.67 137
17310.91 161
17312.15 149
17313.40 138
17314.64 162
17315.88 146
17317.13 137
17318.37 136
17319.61 139
17320.86 156
17322.10 132
17323.34 151
17324.59 160
17325.83 136
17327.08 139
17328.32 132
17329.56 136
17330.81 128
17332.05 123
17333.30 146
17334.54 157
17335.78 148
17337.03 162
17338.27 146
17339.52 165
17340.76 115
17342.00 154
17343.25 159
17344.49 158
17345.74 136
17346.98 132
17348.23 148
17349.47 125
17350.72 139
17351.96 128
17353.21 156
17354.45 129
17355.70 137
17356.94 128
17358.18 132
17359.43 133
17360.67 147
17361.92 152
17363.16 140
17364.41 132
17365.66 130
17366.90 169
17368.15 156
17369.39 139
17370.64 136
17371.88 144
17373.13 157
17374.37 139
17375.62 132
17376.86 131
17378.11 129
17379.35 147
17380.60 138
17381.85 134
17383.09 120
17384.34 130
17385.58 159
17386.83 130
17388.08 136
17389.32 134
17390.57 164
17391.81 163
17393.06 136
17394.31 151
17395.55 144
17396.80 149
17398.04 159
17399.29 148
17400.54 122
17401.78 124
17403.03 151
17404.28 149
17405.52 114
17406.77 134
17408.02 131
17409.26 160
17410.51 138
17411.76 141
17413.00 156
17414.25 158
17415.50 141
17416.75 139
17417.99 156
17419.24 143
17420.49 146
17421.73 141
17422.98 140
17424.23 145
17425.48 115
17426.72 109
17427.97 145
17429.22 116
17430.46 139
17431.71 134
17432.96 151
17434.21 119
17435.46 132
17436.70 131
17437.95 125
17439.20 130
17440.45 148
17441.69 150
17442.94 135
17444.19 139
17445.44 137
17446.69 159
17447.93 129
17449.18 135
17450.43 147
17451.68 174
17452.93 129
17454.18 142
17455.42 122
17456.67 127
17457.92 136
17459.17 135
17460.42 161
17461.67 144
17462.92 159
17464.16 161
17465.41 157
17466.66 139
17467.91 142
17469.16 166
17470.41 151
17471.66 130
17472.91 126
17474.16 130
17475.40 155
17476.65 136
17477.90 134
17479.15 156
17480.40 143
17481.65 138
17482.90 137
17484.15 157
17485.40 131
17486.65 171
17487.90 151
17489.15 143
17490.40 135
17491.65 149
17492.90 133
17494.15 142
17495.40 135
17496.65 150
17497.90 161
17499.15 155
17500.40 142
17501.65 143
17502.90 166
17504.15 153
17505.40 124
17506.65 134
17507.90 153
17509.15 138
17510.40 153
17511.65 141
17512.90 142
17514.15 144
17515.40 156
17516.65 151
17517.90 141
17519.15 131
17520.40 169
17521.65 152
17522.90 124
17524.15 132
17525.41 143
17526.66 166
17527.91 133
17529.16 152
17530.41 145
17531.66 154
17532.91 145
17534.16 151
17535.41 158
17536.67 156
17537.92 151
17539.17 138
17540.42 133
17541.67 131
17542.92 165
17544.17 153
17545.43 140
17546.68 104
17547.93 147
17549.18 158
17550.43 155
17551.68 130
17552.94 151
17554.19 135
17555.44 156
17556.69 155
17557.94 155
17559.20 166
17560.45 158
17561.70 176
17562.95 150
17564.21 143
17565.46 126
17566.71 154
17567.96 141
17569.21 145
17570.47 126
17571.72 163
17572.97 171
17574.22 131
17575.48 149
17576.73 139
17577.98 162
17579.24 153
17580.49 153
17581.74 154
17582.99 143
17584.25 158
17585.50 156
17586.75 155
17588.01 138
17589.26 167
17590.51 153
17591.77 132
17593.02 119
17594.27 160
17595.53 151
17596.78 153
17598.03 142
17599.29 157
17600.54 132
17601.79 145
17603.05 143
17604.30 142
17605.56 122
17606.81 140
17608.06 146
17609.32 137
17610.57 142
17611.82 135
17613.08 122
17614.33 159
17615.59 155
17616.84 141
17618.10 132
17619.35 118
17620.60 145
17621.86 132
17623.11 149
17624.37 140
17625.62 136
17626.88 154
17628.13 142
17629.39 137
17630.64 153
17631.89 174
17633.15 164
17634.40 153
17635.66 139
17636.91 140
17638.17 140
17639.42 149
17640.68 171
17641.93 174
17643.19 147
17644.44 158
17645.70 146
17646.95 164
17648.21 149
17649.47 142
17650.72 145
17651.98 154
17653.23 152
17654.49 140
17655.74 168
17657.00 151
17658.25 139
17659.51 155
17660.77 145
17662.02 148
17663.28 139
17664.53 164
17665.79 146
17667.04 141
17668.30 136
17669.56 165
17670.81 127
17672.07 144
17673.33 147
17674.58 146
17675.84 153
17677.09 159
17678.35 154
17679.61 143
17680.86 127
17682.12 140
17683.38 138
17684.63 133
17685.89 161
17687.15 134
17688.40 144
17689.66 142
17690.92 154
17692.17 153
17693.43 149
17694.69 180
17695.94 169
17697.20 136
17698.46 145
17699.72 141
17700.97 143
17702.23 139
17703.49 138
17704.74 145
17706.00 128
17707.26 112
17708.52 138
17709.77 144
17711.03 135
17712.29 132
17713.55 144
17714.80 132
17716.06 149
17717.32 170
17718.58 149
17719.84 136
17721.09 131
17722.35 128
17723.61 124
17724.87 145
17726.13 156
17727.38 130
17728.64 118
17729.90 153
17731.16 126
17732.42 135
17733.67 138
17734.93 133
17736.19 128
17737.45 131
17738.71 139
17739.97 139
17741.23 143
17742.48 167
17743.74 154
17745.00 133
17746.26 129
17747.52 145
17748.78 156
17750.04 127
17751.30 120
17752.55 143
17753.81 135
17755.07 128
17756.33 123
17757.59 119
17758.85 135
17760.11 124
17761.37 135
17762.63 133
17763.89 142
17765.15 127
17766.41 120
17767.67 128
17768.93 159
17770.19 168
17771.45 142
17772.70 114
17773.96 127
17775.22 143
17776.48 106
17777.74 122
17779.00 147
17780.26 163
17781.52 133
17782.78 142
17784.04 128
17785.30 141
17786.56 161
17787.82 151
17789.09 129
17790.35 118
17791.61 119
17792.87 133
17794.13 133
17795.39 151
17796.65 132
17797.91 116
17799.17 143
17800.43 133
17801.69 132
17802.95 140
17804.21 130
17805.47 135
17806.73 136
17808.00 139
17809.26 147
17810.52 145
17811.78 142
17813.04 126
17814.30 144
17815.56 140
17816.82 144
17818.08 134
17819.35 128
17820.61 141
17821.87 140
17823.13 129
17824.39 121
17825.65 149
17826.92 120
17828.18 125
17829.44 131
17830.70 139
17831.96 134
17833.22 140
17834.49 125
17835.75 131
17837.01 127
17838.27 131
17839.53 119
17840.80 133
17842.06 121
17843.32 127
17844.58 141
17845.85 152
17847.11 110
17848.37 115
17849.63 134
17850.89 142
17852.16 134
17853.42 99
17854.68 129
17855.95 170
17857.21 148
17858.47 157
17859.73 151
17861.00 145
17862.26 117
17863.52 140
17864.79 128
17866.05 138
17867.31 153
17868.57 137
17869.84 133
17871.10 124
17872.36 111
17873.63 103
17874.89 125
17876.15 119
17877.42 124
17878.68 134
17879.94 111
17881.21 141
17882.47 139
17883.74 135
17885.00 124
17886.26 114
17887.53 132
17888.79 129
17890.05 126
17891.32 140
17892.58 130
17893.85 136
17895.11 142
17896.37 143
17897.64 152
17898.90 117
17900.17 137
17901.43 131
17902.70 108
17903.96 117
17905.22 127
17906.49 152
17907.75 134
17909.02 109
17910.28 138
17911.55 126
17912.81 145
17914.08 143
17915.34 129
17916.61 121
17917.87 142
17919.14 173
17920.40 139
17921.67 113
17922.93 119
17924.20 141
17925.46 147
17926.73 120
17927.99 121
17929.26 139
17930.52 127
17931.79 130
17933.05 116
17934.32 111
17935.58 107
17936.85 120
17938.12 119
17939.38 138
17940.65 156
17941.91 151
17943.18 147
17944.44 121
17945.71 130
17946.98 137
17948.24 134
17949.51 132
17950.77 124
17952.04 145
17953.31 137
17954.57 131
17955.84 137
17957.10 126
17958.37 117
17959.64 123
17960.90 141
17962.17 110
17963.44 123
17964.70 141
17965.97 150
17967.24 140
17968.50 135
17969.77 131
17971.04 129
17972.30 131
17973.57 131
17974.84 128
17976.10 113
17977.37 125
17978.64 108
17979.91 123
17981.17 130
17982.44 160
17983.71 145
17984.97 138
17986.24 129
17987.51 125
17988.78 135
17990.04 129
17991.31 125
17992.58 131
17993.85 121
17995.11 129
17996.38 131
17997.65 138
17998.92 134
18000.18 143
18001.45 130
18002.72 146
18003.99 157
18005.26 140
18006.52 120
18007.79 125
18009.06 134
18010.33 146
18011.60 133
18012.86 105
18014.13 104
18015.40 150
18016.67 133
18017.94 125
18019.21 128
18020.47 130
18021.74 126
18023.01 130
18024.28 133
18025.55 119
18026.82 121
18028.09 148
18029.36 135
18030.62 132
18031.89 153
18033.16 135
18034.43 143
18035.70 127
18036.97 130
18038.24 130
18039.51 127
18040.78 131
18042.05 147
18043.32 125
18044.59 117
18045.85 163
18047.12 157
18048.39 147
18049.66 118
18050.93 103
18052.20 136
18053.47 165
18054.74 115
18056.01 112
18057.28 133
18058.55 121
18059.82 111
18061.09 132
18062.36 121
18063.63 138
18064.90 152
18066.17 123
18067.44 142
18068.71 128
18069.98 116
18071.25 134
18072.52 126
18073.79 128
18075.06 118
18076.33 121
18077.60 130
18078.87 134
18080.15 115
18081.42 131
18082.69 152
18083.96 130
18085.23 119
18086.50 134
18087.77 152
18089.04 137
18090.31 126
18091.58 134
18092.85 134
18094.12 125
18095.40 129
18096.67 126
18097.94 131
18099.21 133
18100.48 111
18101.75 136
18103.02 124
18104.30 108
18105.57 108
18106.84 143
18108.11 141
18109.38 124
18110.65 126
18111.92 140
18113.20 124
18114.47 121
18115.74 108
18117.01 137
18118.28 152
18119.56 161
18120.83 119
18122.10 130
18123.37 146
18124.64 136
18125.92 138
18127.19 128
18128.46 128
18129.73 136
18131.01 157
18132.28 136
18133.55 131
18134.82 139
18136.10 156
18137.37 128
18138.64 128
18139.91 119
18141.19 148
18142.46 138
18143.73 126
18145.01 112
18146.28 125
18147.55 153
18148.82 144
18150.10 149
18151.37 132
18152.64 128
18153.92 140
18155.19 141
18156.46 147
18157.74 125
18159.01 144
18160.28 148
18161.56 155
18162.83 125
18164.10 120
18165.38 122
18166.65 137
18167.93 124
18169.20 135
18170.47 123
18171.75 131
18173.02 152
18174.29 138
18175.57 128
18176.84 127
18178.12 134
18179.39 148
18180.66 118
18181.94 127
18183.21 131
18184.49 155
18185.76 129
18187.04 128
18188.31 127
18189.59 131
18190.86 144
18192.13 130
18193.41 150
18194.68 130
18195.96 139
18197.23 134
18198.51 147
18199.78 136
18201.06 121
18202.33 146
18203.61 130
18204.88 128
18206.16 137
18207.43 152
18208.71 124
18209.98 149
18211.26 128
18212.53 129
18213.81 125
18215.08 140
18216.36 131
18217.63 149
18218.91 129
18220.19 139
18221.46 136
18222.74 137
18224.01 130
18225.29 127
18226.56 152
18227.84 150
18229.12 139
18230.39 126
18231.67 127
18232.94 114
18234.22 157
18235.50 127
18236.77 120
18238.05 112
18239.32 127
18240.60 127
18241.88 119
18243.15 136
18244.43 145
18245.71 138
18246.98 128
18248.26 146
18249.54 145
18250.81 151
18252.09 131
18253.37 136
18254.64 148
18255.92 130
18257.20 111
18258.47 141
18259.75 153
18261.03 132
18262.30 117
18263.58 132
18264.86 120
18266.13 118
18267.41 132
18268.69 117
18269.97 116
18271.24 111
18272.52 119
18273.80 127
18275.08 135
18276.35 122
18277.63 119
18278.91 133
18280.19 125
18281.46 127
18282.74 124
18284.02 136
18285.30 141
18286.58 125
18287.85 112
18289.13 119
18290.41 124
18291.69 111
18292.97 116
18294.24 138
18295.52 109
18296.80 115
18298.08 105
18299.36 109
18300.63 124
18301.91 142
18303.19 135
18304.47 135
18305.75 124
18307.03 106
18308.31 138
18309.58 145
18310.86 138
18312.14 116
18313.42 117
18314.70 141
18315.98 120
18317.26 117
18318.54 110
18319.82 124
18321.09 128
18322.37 127
18323.65 131
18324.93 133
18326.21 135
18327.49 132
18328.77 132
18330.05 152
18331.33 116
18332.61 142
18333.89 148
18335.17 130
18336.45 122
18337.73 125
18339.01 138
18340.29 135
18341.57 130
18342.85 120
18344.13 120
18345.41 99
18346.69 129
18347.97 113
18349.25 135
18350.53 135
18351.81 132
18353.09 108
18354.37 139
18355.65 98
18356.93 111
18358.21 124
18359.49 130
18360.77 111
18362.05 115
18363.33 135
18364.61 111
18365.89 104
18367.17 111
18368.45 117
18369.73 116
18371.01 129
18372.29 127
18373.58 112
18374.86 98
18376.14 111
18377.42 115
18378.70 123
18379.98 142
18381.26 120
18382.54 119
18383.82 124
18385.11 137
18386.39 122
18387.67 127
18388.95 118
18390.23 125
18391.51 118
18392.79 122
18394.08 110
18395.36 112
18396.64 127
18397.92 133
18399.20 133
18400.49 142
18401.77 122
18403.05 114
18404.33 124
18405.61 118
18406.90 144
18408.18 129
18409.46 160
18410.74 135
18412.02 150
18413.31 137
18414.59 112
18415.87 101
18417.15 123
18418.44 125
18419.72 138
18421.00 121
18422.28 126
18423.57 135
18424.85 117
18426.13 126
18427.41 101
18428.70 114
18429.98 116
18431.26 149
18432.55 103
18433.83 127
18435.11 116
18436.40 126
18437.68 124
18438.96 112
18440.25 118
18441.53 134
18442.81 127
18444.10 125
18445.38 126
18446.66 103
18447.95 153
18449.23 132
18450.51 136
18451.80 100
18453.08 108
18454.36 137
18455.65 157
18456.93 132
18458.22 121
18459.50 112
18460.78 131
18462.07 140
18463.35 126
18464.64 130
18465.92 111
18467.20 128
18468.49 126
18469.77 137
18471.06 120
18472.34 142
18473.63 133
18474.91 135
18476.19 124
18477.48 121
18478.76 125
18480.05 156
18481.33 139
18482.62 125
18483.90 138
18485.19 122
18486.47 140
18487.76 132
18489.04 142
18490.33 124
18491.61 134
18492.90 117
18494.18 130
18495.47 133
18496.75 139
18498.04 133
18499.32 142
18500.61 142
18501.89 127
18503.18 140
18504.46 117
18505.75 153
18507.04 128
18508.32 154
18509.61 136
18510.89 144
18512.18 105
18513.46 127
18514.75 121
18516.04 119
18517.32 128
18518.61 155
18519.89 142
18521.18 117
18522.47 134
18523.75 136
18525.04 125
18526.32 123
18527.61 125
18528.90 133
18530.18 145
18531.47 145
18532.76 137
18534.04 120
18535.33 144
18536.62 125
18537.90 143
18539.19 136
18540.48 127
18541.76 147
18543.05 137
18544.34 106
18545.62 114
18546.91 128
18548.20 134
18549.48 162
18550.77 126
18552.06 117
18553.35 133
18554.63 161
18555.92 125
18557.21 143
18558.50 118
18559.78 124
18561.07 159
18562.36 149
18563.65 132
18564.93 126
18566.22 157
18567.51 124
18568.80 142
18570.08 121
18571.37 138
18572.66 136
18573.95 154
18575.24 124
18576.52 156
18577.81 127
18579.10 138
18580.39 128
18581.68 139
18582.96 142
18584.25 126
18585.54 134
18586.83 150
18588.12 144
18589.41 142
18590.69 141
18591.98 142
18593.27 157
18594.56 122
18595.85 142
18597.14 130
18598.43 131
18599.71 133
18601.00 134
18602.29 159
18603.58 144
18604.87 152
18606.16 126
18607.45 129
18608.74 127
18610.03 144
18611.32 121
18612.61 147
18613.89 136
18615.18 155
18616.47 141
18617.76 147
18619.05 140
18620.34 147
18621.63 115
18622.92 142
18624.21 156
18625.50 123
18626.79 148
18628.08 134
18629.37 142
18630.66 117
18631.95 133
18633.24 142
18634.53 171
18635.82 135
18637.11 147
18638.40 154
18639.69 139
18640.98 122
18642.27 138
18643.56 152
18644.85 133
18646.14 131
18647.43 127
18648.72 160
18650.01 141
18651.30 134
18652.59 114
18653.89 146
18655.18 126
18656.47 146
18657.76 140
18659.05 141
18660.34 124
18661.63 128
18662.92 158
18664.21 137
18665.50 117
18666.79 125
18668.09 152
18669.38 115
18670.67 133
18671.96 132
18673.25 146
18674.54 132
18675.83 139
18677.13 123
18678.42 141
18679.71 138
18681.00 123
18682.29 139
18683.58 136
18684.88 144
18686.17 116
18687.46 132
18688.75 110
18690.04 119
18691.33 127
18692.63 150
18693.92 121
18695.21 122
18696.50 144
18697.80 151
18699.09 124
18700.38 137
18701.67 121
18702.96 127
18704.26 143
18705.55 124
18706.84 125
18708.13 124
18709.43 133
18710.72 119
18712.01 122
18713.31 120
18714.60 116
18715.89 120
18717.18 147
18718.48 122
18719.77 116
18721.06 117
18722.36 139
18723.65 142
18724.94 138
18726.24 128
18727.53 120
18728.82 129
18730.12 120
18731.41 107
18732.70 126
18734.00 155
18735.29 120
18736.58 118
18737.88 116
18739.17 144
18740.46 129
18741.76 124
18743.05 105
18744.34 144
18745.64 139
18746.93 128
18748.23 111
18749.52 120
18750.81 146
18752.11 141
18753.40 133
18754.70 130
18755.99 145
18757.29 128
18758.58 136
18759.87 126
18761.17 102
18762.46 125
18763.76 119
18765.05 135
18766.35 120
18767.64 140
18768.94 127
18770.23 140
18771.53 143
18772.82 129
18774.11 115
18775.41 137
18776.70 130
18778.00 128
18779.29 102
18780.59 101
18781.89 103
18783.18 105
18784.48 146
18785.77 101
18787.07 118
18788.36 123
18789.66 132
18790.95 119
18792.25 111
18793.54 117
18794.84 123
18796.13 108
18797.43 136
18798.73 105
18800.02 106
18801.32 136
18802.61 141
18803.91 144
18805.20 102
18806.50 117
18807.80 123
18809.09 115
18810.39 123
18811.69 129
18812.98 122
18814.28 158
18815.57 152
18816.87 150
18818.17 111
18819.46 134
18820.76 121
18822.06 125
18823.35 120
18824.65 124
18825.95 139
18827.24 127
18828.54 149
18829.84 114
18831.13 123
18832.43 137
18833.73 157
18835.02 115
18836.32 122
18837.62 129
18838.91 133
18840.21 140
18841.51 128
18842.81 114
18844.10 102
18845.40 137
18846.70 130
18848.00 116
18849.29 112
18850.59 148
18851.89 128
18853.19 143
18854.48 125
18855.78 135
18857.08 105
18858.38 106
18859.67 128
18860.97 116
18862.27 130
18863.57 115
18864.87 123
18866.16 117
18867.46 121
18868.76 131
18870.06 123
18871.36 113
18872.66 124
18873.95 125
18875.25 135
18876.55 117
18877.85 116
18879.15 123
18880.45 152
18881.74 126
18883.04 110
18884.34 132
18885.64 120
18886.94 124
18888.24 108
18889.54 135
18890.84 128
18892.13 141
18893.43 116
18894.73 112
18896.03 112
18897.33 124
18898.63 120
18899.93 132
18901.23 128
18902.53 120
18903.83 122
18905.13 129
18906.43 121
18907.73 113
18909.02 131
18910.32 140
18911.62 122
18912.92 103
18914.22 124
18915.52 127
18916.82 120
18918.12 119
18919.42 111
18920.72 105
18922.02 136
18923.32 130
18924.62 134
18925.92 133
18927.22 117
18928.52 125
18929.82 133
18931.12 125
18932.42 98
18933.72 118
18935.02 101
18936.32 111
18937.63 122
18938.93 115
18940.23 104
18941.53 118
18942.83 125
18944.13 114
18945.43 127
18946.73 123
18948.03 127
18949.33 104
18950.63 112
18951.93 134
18953.23 123
18954.54 123
18955.84 130
18957.14 111
18958.44 121
18959.74 111
18961.04 137
18962.34 123
18963.64 115
18964.95 125
18966.25 122
18967.55 135
18968.85 109
18970.15 128
18971.45 124
18972.76 126
18974.06 135
18975.36 108
18976.66 122
18977.96 137
18979.27 125
18980.57 116
18981.87 116
18983.17 115
18984.47 126
18985.78 127
18987.08 109
18988.38 124
18989.68 117
18990.98 129
18992.29 122
18993.59 112
18994.89 130
18996.19 118
18997.50 120
18998.80 105
19000.10 105
19001.40 121
19002.71 125
19004.01 119
19005.31 121
19006.62 124
19007.92 126
19009.22 118
19010.53 124
19011.83 116
19013.13 113
19014.43 121
19015.74 127
19017.04 120
19018.34 113
19019.65 116
19020.95 137
19022.25 114
19023.56 101
19024.86 117
19026.16 123
19027.47 121
19028.77 113
19030.08 133
19031.38 132
19032.68 120
19033.99 130
19035.29 124
19036.59 119
19037.90 118
19039.20 113
19040.51 137
19041.81 124
19043.11 129
19044.42 151
19045.72 133
19047.03 122
19048.33 118
19049.64 139
19050.94 107
19052.25 116
19053.55 102
19054.85 103
19056.16 120
19057.46 122
19058.77 124
19060.07 113
19061.38 132
19062.68 120
19063.99 124
19065.29 116
19066.60 123
19067.90 119
19069.21 130
19070.51 100
19071.82 107
19073.12 94
19074.43 132
19075.73 122
19077.04 111
19078.34 125
19079.65 130
19080.95 151
19082.26 115
19083.57 106
19084.87 120
19086.18 130
19087.48 111
19088.79 121
19090.09 112
19091.40 124
19092.71 107
19094.01 120
19095.32 108
19096.62 112
19097.93 108
19099.24 126
19100.54 126
19101.85 121
19103.15 135
19104.46 112
19105.77 109
19107.07 136
19108.38 133
19109.69 114
19110.99 119
19112.30 114
19113.60 120
19114.91 117
19116.22 107
19117.52 126
19118.83 147
19120.14 141
19121.45 132
19122.75 108
19124.06 130
19125.37 125
19126.67 146
19127.98 113
19129.29 122
19130.59 125
19131.90 122
19133.21 116
19134.52 130
19135.82 113
19137.13 128
19138.44 119
19139.75 138
19141.05 125
19142.36 140
19143.67 127
19144.98 130
19146.28 118
19147.59 124
19148.90 135
19150.21 123
19151.51 128
19152.82 117
19154.13 92
19155.44 133
19156.75 129
19158.05 123
19159.36 133
19160.67 126
19161.98 133
19163.29 141
19164.60 118
19165.90 119
19167.21 126
19168.52 118
19169.83 123
19171.14 130
19172.45 109
19173.75 111
19175.06 117
19176.37 107
19177.68 103
19178.99 125
19180.30 125
19181.61 125
19182.92 114
19184.23 113
19185.53 126
19186.84 146
19188.15 129
19189.46 129
19190.77 104
19192.08 122
19193.39 128
19194.70 103
19196.01 105
19197.32 123
19198.63 117
19199.94 135
19201.25 122
19202.56 138
19203.87 108
19205.17 92
19206.48 113
19207.79 140
19209.10 122
19210.41 94
19211.72 127
19213.03 122
19214.34 109
19215.65 119
19216.96 121
19218.27 127
19219.58 130
19220.89 117
19222.21 120
19223.52 100
19224.83 130
19226.14 113
19227.45 105
19228.76 125
19230.07 120
19231.38 142
19232.69 126
19234.00 112
19235.31 114
19236.62 131
19237.93 139
19239.24 115
19240.55 117
19241.86 121
19243.18 121
19244.49 112
19245.80 96
19247.11 111
19248.42 123
19249.73 141
19251.04 129
19252.35 96
19253.67 116
19254.98 124
19256.29 124
19257.60 117
19258.91 113
19260.22 114
19261.53 116
19262.85 122
19264.16 100
19265.47 93
19266.78 124
19268.09 123
19269.40 108
19270.72 129
19272.03 99
19273.34 121
19274.65 120
19275.96 125
19277.28 92
19278.59 126
19279.90 126
19281.21 129
19282.53 118
19283.84 131
19285.15 120
19286.46 130
19287.78 142
19289.09 136
19290.40 129
19291.71 126
19293.03 120
19294.34 134
19295.65 140
19296.96 115
19298.28 130
19299.59 125
19300.90 115
19302.22 124
19303.53 111
19304.84 148
19306.16 140
19307.47 124
19308.78 117
19310.10 138
19311.41 131
19312.72 113
19314.04 105
19315.35 128
19316.66 132
19317.98 120
19319.29 107
19320.60 131
19321.92 109
19323.23 110
19324.54 128
19325.86 129
19327.17 131
19328.49 138
19329.80 126
19331.11 129
19332.43 107
19333.74 124
19335.06 102
19336.37 104
19337.68 119
19339.00 114
19340.31 137
19341.63 114
19342.94 114
19344.26 122
19345.57 134
19346.89 130
19348.20 119
19349.51 128
19350.83 130
19352.14 130
19353.46 97
19354.77 105
19356.09 101
19357.40 117
19358.72 114
19360.03 106
19361.35 101
19362.66 119
19363.98 116
19365.29 117
19366.61 105
19367.92 97
19369.24 110
19370.55 123
19371.87 107
19373.19 103
19374.50 111
19375.82 104
19377.13 104
19378.45 110
19379.76 113
19381.08 119
19382.39 133
19383.71 137
19385.03 128
19386.34 94
19387.66 99
19388.97 119
19390.29 115
19391.61 116
19392.92 115
19394.24 142
19395.55 124
19396.87 126
19398.19 103
19399.50 126
19400.82 114
19402.14 121
19403.45 98
19404.77 135
19406.09 145
19407.40 121
19408.72 109
19410.04 90
19411.35 99
19412.67 114
19413.99 122
19415.30 114
19416.62 116
19417.94 128
19419.25 114
19420.57 134
19421.89 104
19423.21 124
19424.52 127
19425.84 123
19427.16 116
19428.47 101
19429.79 98
19431.11 126
19432.43 122
19433.74 100
19435.06 113
19436.38 122
19437.70 111
19439.01 98
19440.33 86
19441.65 123
19442.97 115
19444.29 129
19445.60 111
19446.92 103
19448.24 117
19449.56 121
19450.88 127
19452.19 103
19453.51 105
19454.83 116
19456.15 148
19457.47 117
19458.78 103
19460.10 106
19461.42 124
19462.74 109
19464.06 113
19465.38 95
19466.70 108
19468.01 116
19469.33 131
19470.65 120
19471.97 103
19473.29 118
19474.61 125
19475.93 119
19477.25 112
19478.57 109
19479.88 115
19481.20 111
19482.52 120
19483.84 109
19485.16 104
19486.48 111
19487.80 135
19489.12 123
19490.44 106
19491.76 104
19493.08 127
19494.40 123
19495.72 124
19497.04 115
19498.36 117
19499.68 109
19501.00 120
19502.32 119
19503.64 116
19504.96 115
19506.28 120
19507.60 123
19508.92 107
19510.24 127
19511.56 128
19512.88 117
19514.20 110
19515.52 118
19516.84 105
19518.16 148
19519.48 128
19520.80 107
19522.12 115
19523.44 114
19524.76 111
19526.08 108
19527.40 111
19528.72 126
19530.04 107
19531.36 100
19532.68 100
19534.00 98
19535.33 113
19536.65 111
19537.97 115
19539.29 112
19540.61 122
19541.93 105
19543.25 119
19544.57 141
19545.89 111
19547.22 97
19548.54 125
19549.86 127
19551.18 135
19552.50 101
19553.82 118
19555.15 118
19556.47 122
19557.79 113
19559.11 106
19560.43 111
19561.75 131
19563.08 140
19564.40 105
19565.72 99
19567.04 135
19568.36 134
19569.69 118
19571.01 85
19572.33 110
19573.65 113
19574.97 108
19576.30 105
19577.62 106
19578.94 108
19580.26 110
19581.59 102
19582.91 111
19584.23 94
19585.55 118
19586.88 125
19588.20 134
19589.52 124
19590.85 121
19592.17 118
19593.49 98
19594.81 126
19596.14 111
19597.46 90
19598.78 98
19600.11 100
19601.43 109
19602.75 132
19604.08 114
19605.40 130
19606.72 120
19608.05 125
19609.37 119
19610.69 110
19612.02 115
19613.34 128
19614.66 139
19615.99 120
19617.31 112
19618.64 104
19619.96 120
19621.28 111
19622.61 122
19623.93 109
19625.26 124
19626.58 103
19627.90 105
19629.23 126
19630.55 99
19631.88 107
19633.20 133
19634.52 126
19635.85 116
19637.17 107
19638.50 101
19639.82 128
19641.15 125
19642.47 126
19643.80 119
19645.12 110
19646.45 114
19647.77 113
19649.09 107
19650.42 116
19651.74 126
19653.07 112
19654.39 102
19655.72 99
19657.04 125
19658.37 108
19659.69 122
19661.02 109
19662.35 115
19663.67 101
19665.00 109
19666.32 125
19667.65 112
19668.97 107
19670.30 111
19671.62 99
19672.95 94
19674.27 123
19675.60 124
19676.93 123
19678.25 101
19679.58 107
19680.90 139
19682.23 131
19683.56 103
19684.88 111
19686.21 115
19687.53 115
19688.86 114
19690.19 100
19691.51 119
19692.84 105
19694.16 92
19695.49 124
19696.82 105
19698.14 106
19699.47 110
19700.80 122
19702.12 119
19703.45 110
19704.78 110
19706.10 114
19707.43 115
19708.76 107
19710.08 97
19711.41 103
19712.74 129
19714.06 114
19715.39 119
19716.72 134
19718.05 120
19719.37 129
19720.70 113
19722.03 112
19723.35 116
19724.68 109
19726.01 124
19727.34 125
19728.66 115
19729.99 120
19731.32 116
19732.65 111
19733.98 96
19735.30 106
19736.63 117
19737.96 119
19739.29 107
19740.61 127
19741.94 122
19743.27 105
19744.60 112
19745.93 117
19747.25 109
19748.58 114
19749.91 132
19751.24 129
19752.57 104
19753.90 124
19755.22 108
19756.55 109
19757.88 92
19759.21 112
19760.54 107
19761.87 106
19763.20 102
19764.52 113
19765.85 112
19767.18 104
19768.51 98
19769.84 107
19771.17 109
19772.50 104
19773.83 96
19775.16 120
19776.48 113
19777.81 103
19779.14 114
19780.47 110
19781.80 107
19783.13 94
19784.46 107
19785.79 110
19787.12 122
19788.45 114
19789.78 87
19791.11 82
19792.44 98
19793.77 112
19795.10 112
19796.43 122
19797.76 104
19799.09 105
19800.42 121
19801.75 108
19803.08 103
19804.41 121
19805.74 119
19807.07 121
19808.40 121
19809.73 110
19811.06 100
19812.39 118
19813.72 116
19815.05 109
19816.38 115
19817.71 85
19819.04 92
19820.37 103
19821.70 101
19823.03 104
19824.36 95
19825.69 108
19827.02 92
19828.35 112
19829.69 95
19831.02 115
19832.35 109
19833.68 121
19835.01 90
19836.34 112
19837.67 109
19839.00 102
19840.33 112
19841.67 98
19843.00 91
19844.33 93
19845.66 111
19846.99 107
19848.32 111
19849.65 99
19850.99 106
19852.32 128
19853.65 92
19854.98 102
19856.31 117
19857.64 121
19858.98 110
19860.31 128
19861.64 114
19862.97 107
19864.30 97
19865.64 88
19866.97 99
19868.30 102
19869.63 122
19870.97 104
19872.30 112
19873.63 110
19874.96 109
19876.29 119
19877.63 110
19878.96 111
19880.29 108
19881.63 116
19882.96 100
19884.29 108
19885.62 114
19886.96 105
19888.29 91
19889.62 114
19890.95 116
19892.29 110
19893.62 118
19894.95 94
19896.29 112
19897.62 101
19898.95 108
19900.29 103
19901.62 107
19902.95 100
19904.29 102
19905.62 112
19906.95 116
19908.29 112
19909.62 121
19910.95 122
19912.29 112
19913.62 103
19914.96 111
19916.29 103
19917.62 106
19918.96 111
19920.29 125
19921.63 130
19922.96 139
19924.29 112
19925.63 110
19926.96 98
19928.30 85
19929.63 96
19930.96 101
19932.30 89
19933.63 118
19934.97 92
19936.30 100
19937.64 102
19938.97 118
19940.31 114
19941.64 100
19942.98 112
19944.31 121
19945.64 110
19946.98 93
19948.31 111
19949.65 104
19950.98 98
19952.32 122
19953.65 111
19954.99 102
19956.32 118
19957.66 127
19959.00 107
19960.33 136
19961.67 136
19963.00 135
19964.34 113
19965.67 108
19967.01 113
19968.34 105
19969.68 131
19971.01 120
19972.35 122
19973.69 127
19975.02 116
19976.36 102
19977.69 86
19979.03 101
19980.37 115
19981.70 111
19983.04 103
19984.37 90
19985.71 135
19987.05 139
19988.38 136
19989.72 120
19991.05 95
19992.39 107
19993.73 125
19995.06 116
19996.40 122
19997.74 126
19999.07 115
20000.41 120
20001.75 129
20003.08 134
20004.42 98
20005.76 121
20007.09 123
20008.43 103
20009.77 113
20011.10 117
20012.44 100
20013.78 89
20015.12 106
20016.45 98
20017.79 103
20019.13 106
20020.47 110
20021.80 116
20023.14 108
20024.48 95
20025.81 104
20027.15 107
20028.49 95
20029.83 92
20031.17 96
20032.50 93
20033.84 105
20035.18 134
20036.52 107
20037.85 94
20039.19 100
20040.53 105
20041.87 115
20043.21 115
20044.54 100
20045.88 117
20047.22 120
20048.56 88
20049.90 106
20051.24 99
20052.57 110
20053.91 108
20055.25 121
20056.59 112
20057.93 118
20059.27 115
20060.61 130
20061.94 128
20063.28 105
20064.62 95
20065.96 132
20067.30 107
20068.64 114
20069.98 116
20071.32 114
20072.66 106
20073.99 109
20075.33 106
20076.67 111
20078.01 113
20079.35 116
20080.69 111
20082.03 88
20083.37 91
20084.71 101
20086.05 128
20087.39 101
20088.73 98
20090.07 139
20091.41 119
20092.75 108
20094.09 122
20095.43 83
20096.77 87
20098.11 117
20099.45 121
20100.79 107
20102.13 86
20103.47 93
20104.81 130
20106.15 115
20107.49 91
20108.83 82
20110.17 120
20111.51 110
20112.85 82
20114.19 102
20115.53 92
20116.87 114
20118.21 102
20119.55 113
20120.89 100
20122.23 112
20123.57 103
20124.91 103
20126.25 102
20127.60 86
20128.94 87
