# Supplementary material for: MALDI-TOF MS typing enables the classification of brewing yeasts of the genus Saccharomyces to major beer styles
Source: PLoS One. 2017 Aug 9;12(8):e0181694. doi: 10.1371/journal.pone.0181694 (PMC5549903; doi:10.1371/journal.pone.0181694)
Supplement: S16 File — The directory includes 90 raw files and was zipped to “.zip”; the folder has three strains with 30 spectra per strain; S1 Text explains the raw files with an example and Table 1 represents the yeast strains used within the experiment. (ZIP) [file pone.0181694.s019.zip › 46-48/30675-174-OG-Alt-Alt-YPG-18h-E-E_2015-10-27__0_D11_1.dat]

1999.49 2875
1999.91 2817
2000.33 2811
2000.75 2911
2001.17 2759
2001.59 2698
2002.02 2694
2002.44 3037
2002.86 2929
2003.28 2793
2003.70 2876
2004.13 2862
2004.55 2931
2004.97 2799
2005.39 2801
2005.81 2704
2006.24 2674
2006.66 2795
2007.08 2790
2007.50 2780
2007.93 2747
2008.35 2958
2008.77 2915
2009.19 2858
2009.62 2954
2010.04 2972
2010.46 2814
2010.88 2762
2011.31 2679
2011.73 2593
2012.15 2542
2012.58 2609
2013.00 2464
2013.42 2501
2013.84 2605
2014.27 2426
2014.69 2403
2015.11 2582
2015.54 2529
2015.96 2654
2016.38 2408
2016.81 2600
2017.23 2602
2017.65 2687
2018.08 2671
2018.50 2788
2018.92 2655
2019.35 2615
2019.77 2681
2020.19 2772
2020.62 2783
2021.04 2830
2021.47 2831
2021.89 2830
2022.31 2884
2022.74 2776
2023.16 2719
2023.59 2507
2024.01 2605
2024.43 2692
2024.86 2581
2025.28 2612
2025.71 2388
2026.13 2576
2026.55 2596
2026.98 2602
2027.40 2543
2027.83 2525
2028.25 2560
2028.68 2587
2029.10 2601
2029.53 2535
2029.95 2519
2030.38 2716
2030.80 2635
2031.23 2577
2031.65 2535
2032.08 2561
2032.50 2609
2032.93 2542
2033.35 2702
2033.78 2801
2034.20 2528
2034.63 2666
2035.05 2753
2035.48 2731
2035.90 2841
2036.33 2854
2036.75 2757
2037.18 2855
2037.60 2943
2038.03 2883
2038.45 2939
2038.88 2827
2039.31 2875
2039.73 2962
2040.16 2905
2040.58 2824
2041.01 2851
2041.43 2937
2041.86 2946
2042.29 2812
2042.71 2730
2043.14 2687
2043.56 2657
2043.99 2719
2044.42 2614
2044.84 2649
2045.27 2657
2045.70 2658
2046.12 2568
2046.55 2633
2046.98 2793
2047.40 2725
2047.83 2775
2048.25 2918
2048.68 2710
2049.11 2710
2049.53 2755
2049.96 2723
2050.39 2560
2050.82 2545
2051.24 2709
2051.67 2645
2052.10 2572
2052.52 2580
2052.95 2578
2053.38 2545
2053.80 2448
2054.23 2506
2054.66 2597
2055.09 2592
2055.51 2650
2055.94 2558
2056.37 2526
2056.80 2560
2057.22 2697
2057.65 2693
2058.08 2563
2058.51 2598
2058.93 2598
2059.36 2752
2059.79 2690
2060.22 2581
2060.65 2601
2061.07 2765
2061.50 2644
2061.93 2672
2062.36 2640
2062.79 2715
2063.21 2843
2063.64 2708
2064.07 2623
2064.50 2526
2064.93 2677
2065.36 3019
2065.78 2922
2066.21 3124
2066.64 3131
2067.07 3230
2067.50 3088
2067.93 3068
2068.36 2828
2068.78 2653
2069.21 2684
2069.64 2659
2070.07 2470
2070.50 2491
2070.93 2670
2071.36 2648
2071.79 2581
2072.22 2546
2072.64 2661
2073.07 2811
2073.50 2750
2073.93 2673
2074.36 2720
2074.79 2739
2075.22 2833
2075.65 2712
2076.08 2744
2076.51 2949
2076.94 2979
2077.37 2761
2077.80 2724
2078.23 2810
2078.66 3087
2079.09 2905
2079.52 2874
2079.95 2990
2080.38 2840
2080.81 2890
2081.24 2896
2081.67 2889
2082.10 2944
2082.53 2962
2082.96 2953
2083.39 2869
2083.82 2913
2084.25 2864
2084.68 2735
2085.11 2724
2085.54 2717
2085.97 2638
2086.40 2760
2086.83 2867
2087.26 2808
2087.69 2707
2088.12 2651
2088.55 2779
2088.99 2801
2089.42 2666
2089.85 2683
2090.28 2701
2090.71 2639
2091.14 2589
2091.57 2564
2092.00 2796
2092.43 2904
2092.86 2781
2093.30 2754
2093.73 2659
2094.16 2653
2094.59 2656
2095.02 2629
2095.45 2532
2095.88 2465
2096.32 2675
2096.75 2523
2097.18 2503
2097.61 2470
2098.04 2583
2098.47 2393
2098.91 2378
2099.34 2335
2099.77 2348
2100.20 2390
2100.63 2394
2101.07 2664
2101.50 2555
2101.93 2461
2102.36 2617
2102.80 2618
2103.23 2593
2103.66 2433
2104.09 2476
2104.52 2710
2104.96 2660
2105.39 2681
2105.82 2662
2106.25 2810
2106.69 2738
2107.12 2824
2107.55 2762
2107.99 2835
2108.42 2856
2108.85 2691
2109.28 2615
2109.72 2590
2110.15 2486
2110.58 2618
2111.02 2804
2111.45 2683
2111.88 2606
2112.32 2439
2112.75 2339
2113.18 2533
2113.62 2481
2114.05 2554
2114.48 2464
2114.92 2539
2115.35 2508
2115.78 2536
2116.22 2609
2116.65 2411
2117.08 2435
2117.52 2442
2117.95 2403
2118.39 2368
2118.82 2267
2119.25 2388
2119.69 2484
2120.12 2484
2120.56 2425
2120.99 2393
2121.42 2476
2121.86 2513
2122.29 2400
2122.73 2552
2123.16 2480
2123.60 2667
2124.03 2695
2124.46 2563
2124.90 2652
2125.33 2360
2125.77 2467
2126.20 2570
2126.64 2560
2127.07 2455
2127.51 2458
2127.94 2417
2128.38 2475
2128.81 2540
2129.25 2397
2129.68 2499
2130.12 2488
2130.55 2851
2130.99 2665
2131.42 2690
2131.86 2761
2132.29 2782
2132.73 2769
2133.16 2786
2133.60 2775
2134.03 2890
2134.47 2969
2134.91 2914
2135.34 3000
2135.78 2985
2136.21 3126
2136.65 2929
2137.08 2974
2137.52 3035
2137.96 2761
2138.39 2723
2138.83 2804
2139.26 2817
2139.70 2779
2140.14 2632
2140.57 2657
2141.01 2457
2141.44 2591
2141.88 2553
2142.32 2576
2142.75 2501
2143.19 2543
2143.63 2614
2144.06 2688
2144.50 2574
2144.94 2558
2145.37 2407
2145.81 2472
2146.25 2586
2146.68 2548
2147.12 2556
2147.56 2824
2147.99 2736
2148.43 2789
2148.87 2720
2149.30 2971
2149.74 2988
2150.18 2918
2150.61 3229
2151.05 3077
2151.49 3037
2151.93 3097
2152.36 3040
2152.80 3117
2153.24 3018
2153.68 3003
2154.11 3050
2154.55 2976
2154.99 2885
2155.43 2959
2155.86 2821
2156.30 2708
2156.74 2679
2157.18 2751
2157.62 2854
2158.05 2650
2158.49 2747
2158.93 2785
2159.37 2611
2159.81 2567
2160.24 2747
2160.68 2887
2161.12 2791
2161.56 2826
2162.00 2823
2162.43 2893
2162.87 2936
2163.31 2814
2163.75 2671
2164.19 2806
2164.63 2771
2165.07 2764
2165.50 2781
2165.94 2628
2166.38 2746
2166.82 2665
2167.26 2703
2167.70 2649
2168.14 2622
2168.58 2655
2169.02 2732
2169.45 2609
2169.89 2700
2170.33 2841
2170.77 2910
2171.21 2896
2171.65 2979
2172.09 2914
2172.53 2942
2172.97 2999
2173.41 2870
2173.85 2847
2174.29 3087
2174.73 3082
2175.17 3100
2175.61 3123
2176.05 3028
2176.49 3061
2176.93 3059
2177.37 3036
2177.81 3031
2178.25 2977
2178.69 2928
2179.13 2907
2179.57 2894
2180.01 2886
2180.45 2908
2180.89 2646
2181.33 2836
2181.77 2738
2182.21 2825
2182.65 2821
2183.09 2692
2183.53 2593
2183.97 2520
2184.41 2547
2184.85 2719
2185.29 2690
2185.73 2654
2186.17 2632
2186.61 2731
2187.05 2599
2187.49 2714
2187.94 2863
2188.38 3005
2188.82 2947
2189.26 2923
2189.70 3026
2190.14 3036
2190.58 2975
2191.02 2860
2191.46 2812
2191.91 2709
2192.35 2768
2192.79 2816
2193.23 2718
2193.67 2680
2194.11 2763
2194.55 2733
2195.00 2730
2195.44 2714
2195.88 2715
2196.32 2861
2196.76 2806
2197.21 2729
2197.65 2796
2198.09 2907
2198.53 2837
2198.97 2947
2199.42 2648
2199.86 2673
2200.30 2682
2200.74 2829
2201.18 2741
2201.63 2748
2202.07 2717
2202.51 2655
2202.95 2750
2203.40 2722
2203.84 2649
2204.28 2789
2204.72 2752
2205.17 2751
2205.61 2656
2206.05 2616
2206.49 2817
2206.94 2724
2207.38 2849
2207.82 2933
2208.27 3002
2208.71 2907
2209.15 3014
2209.60 2770
2210.04 2785
2210.48 2845
2210.92 2923
2211.37 2979
2211.81 2834
2212.25 2869
2212.70 2871
2213.14 2971
2213.59 2970
2214.03 2879
2214.47 2728
2214.92 2733
2215.36 3035
2215.80 2930
2216.25 2807
2216.69 2705
2217.14 2619
2217.58 2832
2218.02 2839
2218.47 2740
2218.91 2656
2219.36 2731
2219.80 2675
2220.24 2547
2220.69 2732
2221.13 2655
2221.58 2747
2222.02 2796
2222.46 2870
2222.91 2807
2223.35 2862
2223.80 2861
2224.24 2878
2224.69 2700
2225.13 2915
2225.58 2816
2226.02 2797
2226.47 3031
2226.91 3097
2227.36 3103
2227.80 2947
2228.25 2785
2228.69 2928
2229.14 3051
2229.58 3140
2230.03 3175
2230.47 2979
2230.92 2907
2231.36 3021
2231.81 2978
2232.25 3060
2232.70 2914
2233.14 3081
2233.59 3025
2234.03 3062
2234.48 3070
2234.93 3251
2235.37 3171
2235.82 3133
2236.26 3144
2236.71 3095
2237.16 2905
2237.60 3034
2238.05 3160
2238.49 3035
2238.94 2813
2239.39 2703
2239.83 2740
2240.28 2713
2240.72 2687
2241.17 2706
2241.62 2680
2242.06 2556
2242.51 2469
2242.96 2493
2243.40 2498
2243.85 2646
2244.30 2637
2244.74 2555
2245.19 2587
2245.64 2535
2246.08 2559
2246.53 2379
2246.98 2569
2247.42 2543
2247.87 2568
2248.32 2569
2248.76 2673
2249.21 2745
2249.66 2672
2250.10 2610
2250.55 2689
2251.00 2650
2251.45 2678
2251.89 2836
2252.34 2684
2252.79 2648
2253.24 2764
2253.68 2749
2254.13 2670
2254.58 2639
2255.03 2552
2255.47 2541
2255.92 2637
2256.37 2377
2256.82 2361
2257.27 2438
2257.71 2635
2258.16 2599
2258.61 2642
2259.06 2622
2259.51 2478
2259.95 2702
2260.40 2796
2260.85 2838
2261.30 2992
2261.75 2924
2262.19 2863
2262.64 2894
2263.09 2737
2263.54 2838
2263.99 2844
2264.44 2899
2264.89 2859
2265.33 2953
2265.78 2987
2266.23 2864
2266.68 2792
2267.13 2875
2267.58 2861
2268.03 2938
2268.48 3010
2268.93 2972
2269.37 2924
2269.82 2951
2270.27 2854
2270.72 3087
2271.17 2987
2271.62 3057
2272.07 3127
2272.52 3236
2272.97 3137
2273.42 2955
2273.87 2952
2274.32 2990
2274.77 2814
2275.22 2723
2275.67 2830
2276.12 2780
2276.57 2741
2277.02 2667
2277.47 2677
2277.92 2631
2278.37 2607
2278.82 2650
2279.27 2651
2279.72 2713
2280.17 2608
2280.62 2799
2281.07 2786
2281.52 2691
2281.97 2638
2282.42 2617
2282.87 2710
2283.32 2712
2283.77 2615
2284.22 2644
2284.67 2573
2285.12 2641
2285.57 2650
2286.02 2603
2286.47 2672
2286.92 2874
2287.37 2936
2287.82 2964
2288.28 3021
2288.73 3492
2289.18 3430
2289.63 3614
2290.08 3978
2290.53 4279
2290.98 4302
2291.43 4439
2291.88 4576
2292.34 4349
2292.79 4304
2293.24 4316
2293.69 4240
2294.14 3976
2294.59 3661
2295.05 3676
2295.50 3481
2295.95 3252
2296.40 3189
2296.85 3256
2297.30 3191
2297.76 3004
2298.21 2862
2298.66 2847
2299.11 2706
2299.56 2828
2300.02 2688
2300.47 2644
2300.92 2478
2301.37 2601
2301.82 2691
2302.28 2530
2302.73 2653
2303.18 2556
2303.63 2585
2304.09 2630
2304.54 2761
2304.99 2646
2305.44 2663
2305.90 2816
2306.35 2771
2306.80 2807
2307.26 2922
2307.71 2888
2308.16 3067
2308.61 2980
2309.07 3037
2309.52 3121
2309.97 3061
2310.43 3147
2310.88 3054
2311.33 3124
2311.79 2948
2312.24 3074
2312.69 2875
2313.15 3047
2313.60 2831
2314.05 2829
2314.51 2970
2314.96 2842
2315.41 2938
2315.87 2907
2316.32 2784
2316.77 2682
2317.23 2922
2317.68 2804
2318.14 2796
2318.59 2875
2319.04 2908
2319.50 2918
2319.95 2998
2320.41 3113
2320.86 2971
2321.31 2873
2321.77 2873
2322.22 2762
2322.68 2890
2323.13 2688
2323.59 2729
2324.04 2751
2324.50 2788
2324.95 2961
2325.40 2882
2325.86 2891
2326.31 2925
2326.77 3015
2327.22 2965
2327.68 3067
2328.13 3060
2328.59 2933
2329.04 2823
2329.50 3042
2329.95 3287
2330.41 3324
2330.86 3089
2331.32 3089
2331.77 3129
2332.23 3112
2332.68 2959
2333.14 3009
2333.59 2957
2334.05 2831
2334.51 2901
2334.96 2903
2335.42 2865
2335.87 2886
2336.33 2895
2336.78 2754
2337.24 2741
2337.70 2871
2338.15 2768
2338.61 2812
2339.06 2812
2339.52 2829
2339.97 2903
2340.43 2840
2340.89 2756
2341.34 2933
2341.80 2754
2342.26 2907
2342.71 2940
2343.17 2912
2343.62 2867
2344.08 2842
2344.54 2738
2344.99 2832
2345.45 2945
2345.91 2961
2346.36 3064
2346.82 3010
2347.28 2918
2347.73 2738
2348.19 3018
2348.65 3075
2349.10 3032
2349.56 3016
2350.02 2970
2350.48 3022
2350.93 2940
2351.39 2900
2351.85 2821
2352.30 2882
2352.76 2912
2353.22 2828
2353.68 2781
2354.13 2863
2354.59 2900
2355.05 2872
2355.51 2786
2355.96 2799
2356.42 2793
2356.88 2694
2357.34 2781
2357.79 2735
2358.25 2746
2358.71 2821
2359.17 2754
2359.63 2901
2360.08 2938
2360.54 2689
2361.00 2628
2361.46 2745
2361.92 2770
2362.37 2745
2362.83 2839
2363.29 2764
2363.75 2865
2364.21 2734
2364.67 2647
2365.12 2603
2365.58 2870
2366.04 2987
2366.50 2910
2366.96 2953
2367.42 2825
2367.88 2883
2368.33 3053
2368.79 3091
2369.25 3003
2369.71 2961
2370.17 2907
2370.63 2929
2371.09 2822
2371.55 2765
2372.01 2782
2372.47 2761
2372.92 2881
2373.38 2825
2373.84 2926
2374.30 2978
2374.76 3085
2375.22 3485
2375.68 3367
2376.14 3324
2376.60 3273
2377.06 3311
2377.52 3544
2377.98 3573
2378.44 3466
2378.90 3343
2379.36 3448
2379.82 3403
2380.28 3104
2380.74 2915
2381.20 3076
2381.66 3183
2382.12 3129
2382.58 2871
2383.04 2777
2383.50 2959
2383.96 2939
2384.42 2947
2384.88 2926
2385.34 2654
2385.80 2749
2386.26 2599
2386.72 2714
2387.18 2916
2387.64 2778
2388.10 2761
2388.56 2826
2389.03 2905
2389.49 2933
2389.95 2873
2390.41 2965
2390.87 2930
2391.33 2843
2391.79 2910
2392.25 2947
2392.71 2778
2393.17 2922
2393.64 2899
2394.10 2903
2394.56 2672
2395.02 2809
2395.48 2680
2395.94 3058
2396.40 2833
2396.87 2696
2397.33 2550
2397.79 2730
2398.25 2848
2398.71 2700
2399.17 2720
2399.64 2707
2400.10 2720
2400.56 2616
2401.02 2778
2401.48 2650
2401.95 2547
2402.41 2538
2402.87 2601
2403.33 2714
2403.79 2587
2404.26 2599
2404.72 2598
2405.18 2549
2405.64 2670
2406.11 2737
2406.57 2691
2407.03 2638
2407.49 2645
2407.96 2806
2408.42 2726
2408.88 2777
2409.34 2653
2409.81 2569
2410.27 2647
2410.73 2552
2411.20 2560
2411.66 2598
2412.12 2546
2412.58 2573
2413.05 2671
2413.51 2771
2413.97 2861
2414.44 2797
2414.90 2976
2415.36 3016
2415.83 3008
2416.29 3141
2416.75 3353
2417.22 3508
2417.68 3648
2418.14 3598
2418.61 3694
2419.07 3666
2419.54 3702
2420.00 3746
2420.46 3733
2420.93 3866
2421.39 3682
2421.85 3220
2422.32 3180
2422.78 3173
2423.25 3076
2423.71 3005
2424.17 3032
2424.64 2970
2425.10 3128
2425.57 2798
2426.03 2728
2426.50 2666
2426.96 2768
2427.42 2612
2427.89 2757
2428.35 2824
2428.82 2701
2429.28 2792
2429.75 2788
2430.21 2721
2430.68 2702
2431.14 2749
2431.61 2804
2432.07 2842
2432.54 2862
2433.00 3023
2433.47 2966
2433.93 2967
2434.40 3119
2434.86 2948
2435.33 2968
2435.79 3034
2436.26 3026
2436.72 2912
2437.19 2963
2437.65 3014
2438.12 2997
2438.59 2973
2439.05 3055
2439.52 2990
2439.98 3016
2440.45 3112
2440.91 3074
2441.38 3206
2441.85 3021
2442.31 3072
2442.78 3064
2443.24 3116
2443.71 2906
2444.18 2905
2444.64 2798
2445.11 2753
2445.57 2957
2446.04 2676
2446.51 2690
2446.97 2643
2447.44 2530
2447.91 2637
2448.37 2705
2448.84 2552
2449.31 2632
2449.77 2682
2450.24 2620
2450.71 2615
2451.17 2599
2451.64 2558
2452.11 2584
2452.57 2653
2453.04 2627
2453.51 2585
2453.97 2520
2454.44 2730
2454.91 2766
2455.37 2594
2455.84 2703
2456.31 2725
2456.78 2577
2457.24 2604
2457.71 2668
2458.18 2557
2458.65 2689
2459.11 2706
2459.58 2482
2460.05 2609
2460.52 2648
2460.98 2773
2461.45 2706
2461.92 2490
2462.39 2635
2462.85 2707
2463.32 2639
2463.79 2576
2464.26 2669
2464.73 2565
2465.19 2558
2465.66 2862
2466.13 2837
2466.60 2637
2467.07 2607
2467.54 2672
2468.00 2692
2468.47 2855
2468.94 2736
2469.41 2568
2469.88 2758
2470.35 2647
2470.82 2549
2471.28 2719
2471.75 2630
2472.22 2762
2472.69 2655
2473.16 2477
2473.63 2534
2474.10 2408
2474.57 2627
2475.03 2709
2475.50 2682
2475.97 2622
2476.44 2633
2476.91 2561
2477.38 2597
2477.85 2704
2478.32 2657
2478.79 2679
2479.26 2686
2479.73 2562
2480.20 2501
2480.67 2656
2481.14 2756
2481.61 2712
2482.08 2673
2482.54 2687
2483.01 2669
2483.48 2503
2483.95 2672
2484.42 2627
2484.89 2605
2485.36 2694
2485.83 2613
2486.30 2759
2486.77 2732
2487.24 2711
2487.71 2884
2488.18 2674
2488.66 2712
2489.13 2649
2489.60 2698
2490.07 2822
2490.54 2849
2491.01 2748
2491.48 2764
2491.95 2853
2492.42 2909
2492.89 2971
2493.36 2930
2493.83 2834
2494.30 2926
2494.77 3170
2495.24 3134
2495.72 3151
2496.19 2988
2496.66 2792
2497.13 2801
2497.60 2812
2498.07 2830
2498.54 2847
2499.01 2876
2499.48 2569
2499.96 2607
2500.43 2771
2500.90 2758
2501.37 2560
2501.84 2579
2502.31 2715
2502.78 2588
2503.26 2508
2503.73 2721
2504.20 2729
2504.67 2740
2505.14 2877
2505.62 2772
2506.09 2608
2506.56 2574
2507.03 2671
2507.50 2743
2507.98 2809
2508.45 2941
2508.92 2963
2509.39 3102
2509.86 3022
2510.34 3191
2510.81 3155
2511.28 3292
2511.75 3174
2512.23 3076
2512.70 2975
2513.17 3100
2513.64 3365
2514.12 3059
2514.59 2925
2515.06 3035
2515.54 2931
2516.01 2940
2516.48 2997
2516.95 2754
2517.43 2748
2517.90 2551
2518.37 2707
2518.85 2667
2519.32 2838
2519.79 2777
2520.27 2759
2520.74 2715
2521.21 2663
2521.69 2706
2522.16 2744
2522.63 2717
2523.11 2559
2523.58 2690
2524.05 2551
2524.53 2530
2525.00 2569
2525.48 2595
2525.95 2511
2526.42 2586
2526.90 2733
2527.37 2626
2527.85 2563
2528.32 2565
2528.79 2641
2529.27 2549
2529.74 2548
2530.22 2634
2530.69 2692
2531.16 2534
2531.64 2610
2532.11 2698
2532.59 2736
2533.06 2625
2533.54 2691
2534.01 2628
2534.49 2688
2534.96 2705
2535.44 2759
2535.91 2738
2536.38 2818
2536.86 2894
2537.33 2954
2537.81 2991
2538.28 2877
2538.76 2803
2539.23 2785
2539.71 2909
2540.18 2893
2540.66 2893
2541.13 2834
2541.61 2887
2542.09 3048
2542.56 3078
2543.04 2855
2543.51 3069
2543.99 2953
2544.46 2810
2544.94 2933
2545.41 3079
2545.89 3146
2546.37 3087
2546.84 3109
2547.32 3150
2547.79 3363
2548.27 3501
2548.74 3475
2549.22 3568
2549.70 3525
2550.17 3530
2550.65 3384
2551.13 3429
2551.60 3476
2552.08 3249
2552.55 3489
2553.03 3451
2553.51 3349
2553.98 3504
2554.46 3311
2554.94 3322
2555.41 3314
2555.89 3122
2556.37 3090
2556.84 2978
2557.32 3077
2557.80 2928
2558.27 2848
2558.75 2775
2559.23 2579
2559.70 2591
2560.18 2583
2560.66 2734
2561.14 2708
2561.61 2545
2562.09 2652
2562.57 2662
2563.04 2627
2563.52 2534
2564.00 2626
2564.48 2540
2564.95 2644
2565.43 2458
2565.91 2498
2566.39 2663
2566.86 2633
2567.34 2551
2567.82 2537
2568.30 2617
2568.77 2597
2569.25 2705
2569.73 2731
2570.21 2659
2570.69 2505
2571.16 2598
2571.64 2734
2572.12 2783
2572.60 2769
2573.08 2749
2573.56 2554
2574.03 2733
2574.51 2690
2574.99 2565
2575.47 2585
2575.95 2612
2576.43 2471
2576.90 2442
2577.38 2540
2577.86 2503
2578.34 2561
2578.82 2682
2579.30 2578
2579.78 2532
2580.26 2497
2580.73 2660
2581.21 2692
2581.69 2711
2582.17 2745
2582.65 2773
2583.13 2590
2583.61 2708
2584.09 2626
2584.57 2464
2585.05 2640
2585.53 2729
2586.01 2619
2586.49 2804
2586.97 2781
2587.44 2735
2587.92 2661
2588.40 2647
2588.88 2696
2589.36 2706
2589.84 2773
2590.32 2682
2590.80 2615
2591.28 2848
2591.76 2823
2592.24 2728
2592.72 2794
2593.20 2775
2593.68 2833
2594.16 2932
2594.64 2800
2595.12 2546
2595.60 2615
2596.08 2640
2596.56 2731
2597.05 2715
2597.53 2666
2598.01 2746
2598.49 2576
2598.97 2583
2599.45 2664
2599.93 2563
2600.41 2564
2600.89 2539
2601.37 2498
2601.85 2498
2602.33 2519
2602.81 2633
2603.29 2645
2603.78 2542
2604.26 2602
2604.74 2604
2605.22 2542
2605.70 2642
2606.18 2575
2606.66 2582
2607.14 2668
2607.63 2766
2608.11 2738
2608.59 2844
2609.07 2750
2609.55 2713
2610.03 2733
2610.52 2688
2611.00 2686
2611.48 2742
2611.96 2702
2612.44 2730
2612.92 2619
2613.41 2553
2613.89 2441
2614.37 2700
2614.85 2763
2615.34 2690
2615.82 2613
2616.30 2531
2616.78 2624
2617.26 2746
2617.75 2802
2618.23 2665
2618.71 2848
2619.19 2953
2619.68 2848
2620.16 2782
2620.64 2757
2621.12 2768
2621.61 2671
2622.09 2629
2622.57 2664
2623.06 2776
2623.54 2813
2624.02 2736
2624.50 2655
2624.99 2682
2625.47 2842
2625.95 2856
2626.44 2817
2626.92 2655
2627.40 2735
2627.89 2683
2628.37 2587
2628.85 2643
2629.34 2621
2629.82 2744
2630.30 2685
2630.79 2718
2631.27 2834
2631.75 2789
2632.24 2740
2632.72 2683
2633.21 2761
2633.69 2615
2634.17 2751
2634.66 2767
2635.14 2785
2635.62 2817
2636.11 2566
2636.59 2722
2637.08 2668
2637.56 2473
2638.05 2583
2638.53 2542
2639.01 2633
2639.50 2536
2639.98 2560
2640.47 2714
2640.95 2636
2641.44 2601
2641.92 2739
2642.41 2946
2642.89 2788
2643.38 2498
2643.86 2611
2644.34 2534
2644.83 2592
2645.31 2629
2645.80 2596
2646.28 2601
2646.77 2625
2647.25 2756
2647.74 2596
2648.22 2555
2648.71 2511
2649.20 2602
2649.68 2701
2650.17 2758
2650.65 2739
2651.14 2603
2651.62 2616
2652.11 2584
2652.59 2506
2653.08 2449
2653.56 2462
2654.05 2550
2654.54 2750
2655.02 2773
2655.51 2677
2655.99 2570
2656.48 2693
2656.97 2767
2657.45 2791
2657.94 2727
2658.42 2631
2658.91 2672
2659.40 2672
2659.88 2521
2660.37 2576
2660.85 2756
2661.34 2771
2661.83 2664
2662.31 2649
2662.80 2652
2663.29 2736
2663.77 2739
2664.26 2707
2664.75 2719
2665.23 2807
2665.72 2630
2666.21 2634
2666.69 2624
2667.18 2680
2667.67 2497
2668.15 2476
2668.64 2490
2669.13 2479
2669.62 2479
2670.10 2621
2670.59 2574
2671.08 2683
2671.56 2690
2672.05 2811
2672.54 3027
2673.03 3146
2673.51 3213
2674.00 3272
2674.49 3525
2674.98 3468
2675.46 3628
2675.95 3678
2676.44 3713
2676.93 3419
2677.42 3295
2677.90 3289
2678.39 3431
2678.88 3217
2679.37 3064
2679.86 2928
2680.34 2953
2680.83 3047
2681.32 2883
2681.81 2702
2682.30 2793
2682.79 2791
2683.27 2754
2683.76 2857
2684.25 2824
2684.74 2879
2685.23 2732
2685.72 2672
2686.20 2661
2686.69 2754
2687.18 2711
2687.67 2509
2688.16 2620
2688.65 2647
2689.14 2523
2689.63 2545
2690.12 2623
2690.60 2369
2691.09 2541
2691.58 2554
2692.07 2436
2692.56 2558
2693.05 2564
2693.54 2554
2694.03 2584
2694.52 2650
2695.01 2709
2695.50 2752
2695.99 2772
2696.48 2684
2696.97 2656
2697.46 2615
2697.95 2752
2698.43 2623
2698.92 2617
2699.41 2757
2699.90 2784
2700.39 2754
2700.88 2801
2701.37 2729
2701.86 2690
2702.35 2715
2702.84 2764
2703.33 2926
2703.83 2878
2704.32 2808
2704.81 2805
2705.30 2810
2705.79 2845
2706.28 2762
2706.77 2846
2707.26 2778
2707.75 2539
2708.24 2643
2708.73 2683
2709.22 2552
2709.71 2624
2710.20 2432
2710.69 2665
2711.18 2661
2711.68 2653
2712.17 2724
2712.66 2718
2713.15 2742
2713.64 2673
2714.13 2662
2714.62 2512
2715.11 2538
2715.60 2611
2716.10 2510
2716.59 2476
2717.08 2555
2717.57 2504
2718.06 2613
2718.55 2438
2719.04 2469
2719.54 2598
2720.03 2637
2720.52 2551
2721.01 2762
2721.50 2986
2722.00 2922
2722.49 2909
2722.98 3050
2723.47 2943
2723.96 2925
2724.46 2938
2724.95 2913
2725.44 3119
2725.93 3041
2726.42 2945
2726.92 2782
2727.41 2718
2727.90 2660
2728.39 2600
2728.89 2457
2729.38 2721
2729.87 2571
2730.36 2615
2730.86 2608
2731.35 2772
2731.84 2801
2732.34 2858
2732.83 2733
2733.32 2711
2733.81 2686
2734.31 2705
2734.80 2696
2735.29 2704
2735.79 2861
2736.28 2748
2736.77 2728
2737.27 2845
2737.76 2835
2738.25 2935
2738.75 2921
2739.24 3010
2739.73 2906
2740.23 2858
2740.72 2806
2741.21 2872
2741.71 2759
2742.20 2687
2742.69 2562
2743.19 2486
2743.68 2561
2744.18 2741
2744.67 2619
2745.16 2574
2745.66 2693
2746.15 2645
2746.65 2480
2747.14 2264
2747.63 2557
2748.13 2405
2748.62 2338
2749.12 2579
2749.61 2555
2750.11 2496
2750.60 2545
2751.10 2652
2751.59 2642
2752.08 2529
2752.58 2526
2753.07 2555
2753.57 2581
2754.06 2595
2754.56 2429
2755.05 2501
2755.55 2533
2756.04 2671
2756.54 2534
2757.03 2506
2757.53 2750
2758.02 2605
2758.52 2560
2759.01 2710
2759.51 2672
2760.00 2642
2760.50 2443
2760.99 2345
2761.49 2530
2761.99 2543
2762.48 2685
2762.98 2598
2763.47 2619
2763.97 2601
2764.46 2735
2764.96 2632
2765.46 2359
2765.95 2432
2766.45 2465
2766.94 2604
2767.44 2466
2767.94 2533
2768.43 2576
2768.93 2582
2769.42 2648
2769.92 2616
2770.42 2728
2770.91 2682
2771.41 2600
2771.90 2798
2772.40 2925
2772.90 2919
2773.39 2869
2773.89 2775
2774.39 3067
2774.88 2935
2775.38 3162
2775.88 3271
2776.37 3230
2776.87 3274
2777.37 3305
2777.86 3210
2778.36 3260
2778.86 3299
2779.36 3128
2779.85 2750
2780.35 2728
2780.85 2893
2781.34 2988
2781.84 2811
2782.34 2649
2782.84 2696
2783.33 2628
2783.83 2612
2784.33 2627
2784.83 2497
2785.32 2550
2785.82 2491
2786.32 2662
2786.82 2559
2787.31 2432
2787.81 2435
2788.31 2428
2788.81 2440
2789.31 2492
2789.80 2298
2790.30 2395
2790.80 2586
2791.30 2422
2791.80 2294
2792.29 2382
2792.79 2352
2793.29 2372
2793.79 2458
2794.29 2517
2794.79 2586
2795.28 2483
2795.78 2661
2796.28 2755
2796.78 2807
2797.28 2897
2797.78 2981
2798.28 2817
2798.78 2989
2799.27 2818
2799.77 2809
2800.27 2774
2800.77 2749
2801.27 2773
2801.77 2739
2802.27 2682
2802.77 2553
2803.27 2748
2803.77 2673
2804.27 2965
2804.76 3024
2805.26 2985
2805.76 3079
2806.26 3184
2806.76 3409
2807.26 3432
2807.76 3516
2808.26 3672
2808.76 3431
2809.26 3490
2809.76 3490
2810.26 3432
2810.76 3256
2811.26 3082
2811.76 3055
2812.26 2965
2812.76 2888
2813.26 2700
2813.76 2754
2814.26 2667
2814.76 2642
2815.26 2640
2815.76 2776
2816.26 2635
2816.76 2629
2817.26 2688
2817.76 2772
2818.26 2631
2818.76 2484
2819.26 2589
2819.76 2652
2820.27 2654
2820.77 2601
2821.27 2774
2821.77 2720
2822.27 2584
2822.77 2722
2823.27 2815
2823.77 2618
2824.27 2654
2824.77 2519
2825.27 2479
2825.78 2503
2826.28 2516
2826.78 2573
2827.28 2565
2827.78 2548
2828.28 2641
2828.78 2585
2829.29 2548
2829.79 2567
2830.29 2518
2830.79 2616
2831.29 2640
2831.79 2439
2832.30 2446
2832.80 2439
2833.30 2560
2833.80 2480
2834.30 2467
2834.80 2590
2835.31 2734
2835.81 2674
2836.31 2633
2836.81 2602
2837.32 2698
2837.82 2742
2838.32 2895
2838.82 2860
2839.32 2781
2839.83 2738
2840.33 2912
2840.83 2863
2841.33 2787
2841.84 2786
2842.34 2752
2842.84 2675
2843.35 2754
2843.85 2699
2844.35 2781
2844.85 2881
2845.36 2644
2845.86 2565
2846.36 2755
2846.87 2776
2847.37 2741
2847.87 2904
2848.38 2893
2848.88 2843
2849.38 2820
2849.89 2807
2850.39 2825
2850.89 2788
2851.40 2778
2851.90 2870
2852.40 2560
2852.91 2623
2853.41 2508
2853.91 2445
2854.42 2500
2854.92 2591
2855.42 2454
2855.93 2408
2856.43 2439
2856.94 2573
2857.44 2524
2857.94 2516
2858.45 2575
2858.95 2706
2859.46 2627
2859.96 2547
2860.47 2649
2860.97 2642
2861.47 2455
2861.98 2479
2862.48 2558
2862.99 2506
2863.49 2558
2864.00 2390
2864.50 2289
2865.01 2517
2865.51 2478
2866.02 2428
2866.52 2440
2867.02 2394
2867.53 2411
2868.03 2456
2868.54 2419
2869.04 2459
2869.55 2409
2870.05 2410
2870.56 2394
2871.07 2408
2871.57 2559
2872.08 2673
2872.58 2542
2873.09 2488
2873.59 2606
2874.10 2745
2874.60 2790
2875.11 2557
2875.61 2501
2876.12 2729
2876.63 2564
2877.13 2718
2877.64 2733
2878.14 2584
2878.65 2643
2879.15 2487
2879.66 2531
2880.17 2548
2880.67 2585
2881.18 2681
2881.68 2634
2882.19 2753
2882.70 2695
2883.20 2665
2883.71 2750
2884.22 2727
2884.72 2680
2885.23 2725
2885.74 2740
2886.24 2661
2886.75 2941
2887.25 2962
2887.76 3102
2888.27 3105
2888.77 2834
2889.28 3013
2889.79 3200
2890.30 2986
2890.80 2970
2891.31 2937
2891.82 2876
2892.32 2898
2892.83 2843
2893.34 2841
2893.84 2897
2894.35 2845
2894.86 3092
2895.37 3030
2895.87 3028
2896.38 3088
2896.89 3062
2897.40 3080
2897.90 3269
2898.41 3226
2898.92 2999
2899.43 2847
2899.93 3120
2900.44 3077
2900.95 3036
2901.46 3069
2901.97 3081
2902.47 2964
2902.98 3126
2903.49 2977
2904.00 2997
2904.51 3061
2905.01 3104
2905.52 3196
2906.03 2948
2906.54 3125
2907.05 3069
2907.56 3039
2908.06 2783
2908.57 2655
2909.08 2630
2909.59 2740
2910.10 2895
2910.61 2795
2911.12 2597
2911.62 2529
2912.13 2582
2912.64 2571
2913.15 2522
2913.66 2644
2914.17 2573
2914.68 2692
2915.19 2677
2915.70 2690
2916.21 2666
2916.71 2734
2917.22 2750
2917.73 2615
2918.24 2701
2918.75 2660
2919.26 2666
2919.77 2702
2920.28 2442
2920.79 2768
2921.30 2688
2921.81 2636
2922.32 2651
2922.83 2529
2923.34 2631
2923.85 2871
2924.36 2907
2924.87 2939
2925.38 2949
2925.89 3138
2926.40 3186
2926.91 3054
2927.42 2882
2927.93 2942
2928.44 2991
2928.95 2796
2929.46 2666
2929.97 2636
2930.48 2518
2930.99 2522
2931.50 2513
2932.01 2526
2932.52 2585
2933.03 2485
2933.54 2492
2934.05 2530
2934.56 2473
2935.08 2630
2935.59 2877
2936.10 2717
2936.61 2794
2937.12 2661
2937.63 2991
2938.14 2963
2938.65 2776
2939.16 2859
2939.67 2944
2940.19 2993
2940.70 2906
2941.21 2991
2941.72 2849
2942.23 3033
2942.74 2885
2943.25 2724
2943.77 2919
2944.28 2942
2944.79 2923
2945.30 2941
2945.81 3139
2946.32 3146
2946.84 3197
2947.35 3147
2947.86 3094
2948.37 3049
2948.88 3068
2949.40 3027
2949.91 2952
2950.42 2831
2950.93 2707
2951.44 2490
2951.96 2542
2952.47 2463
2952.98 2583
2953.49 2436
2954.01 2487
2954.52 2619
2955.03 2551
2955.54 2598
2956.06 2479
2956.57 2499
2957.08 2495
2957.60 2584
2958.11 2494
2958.62 2529
2959.13 2681
2959.65 2692
2960.16 2641
2960.67 2737
2961.19 2882
2961.70 2686
2962.21 2860
2962.73 2902
2963.24 3005
2963.75 2935
2964.27 3123
2964.78 3127
2965.29 2983
2965.81 2934
2966.32 2726
2966.83 2693
2967.35 2726
2967.86 2668
2968.37 2751
2968.89 2723
2969.40 2712
2969.91 2630
2970.43 2639
2970.94 2779
2971.46 2708
2971.97 2795
2972.48 2856
2973.00 2636
2973.51 2488
2974.03 2529
2974.54 2599
2975.06 2390
2975.57 2397
2976.08 2392
2976.60 2347
2977.11 2447
2977.63 2429
2978.14 2536
2978.66 2678
2979.17 2534
2979.69 2520
2980.20 2641
2980.72 2725
2981.23 2687
2981.75 2596
2982.26 2640
2982.78 2565
2983.29 2608
2983.81 2705
2984.32 2806
2984.84 2819
2985.35 2798
2985.87 2929
2986.38 2914
2986.90 2936
2987.41 2945
2987.93 2857
2988.44 2992
2988.96 2981
2989.47 3069
2989.99 2823
2990.50 2781
2991.02 2928
2991.54 3032
2992.05 3027
2992.57 3034
2993.08 3055
2993.60 2967
2994.12 3148
2994.63 3086
2995.15 3346
2995.66 3258
2996.18 3374
2996.70 3535
2997.21 3530
2997.73 3625
2998.24 3729
2998.76 3863
2999.28 3835
2999.79 3965
3000.31 3936
3000.83 4020
3001.34 3832
3001.86 3927
3002.38 4122
3002.89 4192
3003.41 4517
3003.93 4402
3004.44 4737
3004.96 5186
3005.48 5388
3005.99 5672
3006.51 5565
3007.03 5238
3007.54 5153
3008.06 4849
3008.58 4439
3009.10 3947
3009.61 3789
3010.13 3383
3010.65 3233
3011.17 3027
3011.68 3078
3012.20 2994
3012.72 2939
3013.24 2926
3013.75 3075
3014.27 3028
3014.79 2915
3015.31 3086
3015.82 3148
3016.34 3180
3016.86 3058
3017.38 3224
3017.90 3336
3018.41 3330
3018.93 3328
3019.45 3181
3019.97 3333
3020.49 3309
3021.00 3242
3021.52 3149
3022.04 3100
3022.56 3108
3023.08 3084
3023.60 3018
3024.11 3029
3024.63 3161
3025.15 3001
3025.67 3135
3026.19 3304
3026.71 3209
3027.23 3226
3027.75 3062
3028.26 2959
3028.78 2990
3029.30 2867
3029.82 2674
3030.34 2837
3030.86 2700
3031.38 2743
3031.90 2908
3032.42 2920
3032.94 2862
3033.46 2704
3033.97 2626
3034.49 2868
3035.01 2955
3035.53 2743
3036.05 2743
3036.57 2899
3037.09 2814
3037.61 2806
3038.13 2761
3038.65 2724
3039.17 2801
3039.69 2659
3040.21 2698
3040.73 2644
3041.25 2727
3041.77 2670
3042.29 2646
3042.81 2619
3043.33 2529
3043.85 2456
3044.37 2500
3044.89 2575
3045.41 2537
3045.93 2546
3046.45 2490
3046.97 2687
3047.49 2531
3048.01 2432
3048.53 2530
3049.06 2465
3049.58 2686
3050.10 2649
3050.62 2455
3051.14 2707
3051.66 2524
3052.18 2496
3052.70 2345
3053.22 2418
3053.74 2435
3054.26 2493
3054.79 2533
3055.31 2507
3055.83 2576
3056.35 2490
3056.87 2430
3057.39 2516
3057.91 2410
3058.43 2556
3058.96 2585
3059.48 2449
3060.00 2541
3060.52 2509
3061.04 2664
3061.56 2649
3062.09 2642
3062.61 2638
3063.13 2690
3063.65 2672
3064.17 2703
3064.70 2659
3065.22 2615
3065.74 2807
3066.26 2895
3066.78 2939
3067.31 2855
3067.83 2955
3068.35 2859
3068.87 2773
3069.40 2704
3069.92 2731
3070.44 2740
3070.96 2750
3071.49 2794
3072.01 2821
3072.53 2793
3073.05 2585
3073.58 2762
3074.10 2609
3074.62 2731
3075.14 2715
3075.67 2812
3076.19 2927
3076.71 2934
3077.24 2986
3077.76 3073
3078.28 3112
3078.81 3104
3079.33 3206
3079.85 3328
3080.38 3228
3080.90 3305
3081.42 3297
3081.95 3318
3082.47 3376
3082.99 3463
3083.52 3436
3084.04 3424
3084.56 3571
3085.09 3593
3085.61 3387
3086.13 3435
3086.66 3387
3087.18 3252
3087.71 3171
3088.23 3362
3088.75 3314
3089.28 3263
3089.80 3097
3090.33 2903
3090.85 2939
3091.38 2887
3091.90 2858
3092.42 2907
3092.95 2967
3093.47 2932
3094.00 3079
3094.52 3201
3095.05 3334
3095.57 3269
3096.10 3370
3096.62 3267
3097.14 3325
3097.67 3269
3098.19 3406
3098.72 3505
3099.24 3776
3099.77 4022
3100.29 4403
3100.82 4888
3101.34 5405
3101.87 6201
3102.39 6836
3102.92 7560
3103.45 8283
3103.97 8746
3104.50 9074
3105.02 9070
3105.55 8687
3106.07 7291
3106.60 6526
3107.12 5655
3107.65 5169
3108.17 4669
3108.70 4054
3109.23 3617
3109.75 3428
3110.28 3354
3110.80 3484
3111.33 3453
3111.86 3372
3112.38 3250
3112.91 3191
3113.43 3141
3113.96 3152
3114.49 3076
3115.01 3113
3115.54 2924
3116.07 3116
3116.59 3063
3117.12 3106
3117.64 3058
3118.17 3197
3118.70 3061
3119.22 3172
3119.75 3410
3120.28 3531
3120.80 3732
3121.33 3680
3121.86 3752
3122.38 3669
3122.91 3723
3123.44 3597
3123.97 3566
3124.49 3515
3125.02 3393
3125.55 3247
3126.07 3272
3126.60 2943
3127.13 2854
3127.66 2724
3128.18 2703
3128.71 2689
3129.24 2814
3129.77 2690
3130.29 2834
3130.82 2810
3131.35 2667
3131.88 2623
3132.40 2710
3132.93 2763
3133.46 2721
3133.99 2781
3134.52 2640
3135.04 2767
3135.57 2832
3136.10 2777
3136.63 2766
3137.16 2691
3137.68 2712
3138.21 2534
3138.74 2679
3139.27 2644
3139.80 2630
3140.32 2674
3140.85 2744
3141.38 2570
3141.91 2558
3142.44 2592
3142.97 2545
3143.50 2472
3144.02 2565
3144.55 2720
3145.08 2781
3145.61 2817
3146.14 2813
3146.67 2898
3147.20 2995
3147.73 2843
3148.26 2956
3148.79 3008
3149.31 3188
3149.84 3218
3150.37 3054
3150.90 3009
3151.43 3029
3151.96 3016
3152.49 3175
3153.02 2921
3153.55 2914
3154.08 2968
3154.61 2783
3155.14 2809
3155.67 2767
3156.20 2851
3156.73 2751
3157.26 2786
3157.79 2829
3158.32 2737
3158.85 2869
3159.38 2848
3159.91 3014
3160.44 2947
3160.97 2813
3161.50 2903
3162.03 2849
3162.56 2728
3163.09 2831
3163.62 2850
3164.15 2856
3164.68 2784
3165.21 2584
3165.74 2678
3166.27 2692
3166.80 2627
3167.33 2493
3167.86 2478
3168.39 2602
3168.92 2593
3169.45 2574
3169.99 2463
3170.52 2527
3171.05 2545
3171.58 2602
3172.11 2571
3172.64 2605
3173.17 2489
3173.70 2739
3174.23 2693
3174.77 2700
3175.30 2743
3175.83 2691
3176.36 2619
3176.89 2712
3177.42 2775
3177.95 2806
3178.49 2680
3179.02 2780
3179.55 2701
3180.08 2642
3180.61 2607
3181.14 2687
3181.68 2744
3182.21 2596
3182.74 2497
3183.27 2743
3183.80 2766
3184.34 2548
3184.87 2512
3185.40 2465
3185.93 2554
3186.47 2566
3187.00 2466
3187.53 2485
3188.06 2562
3188.59 2632
3189.13 2492
3189.66 2638
3190.19 2570
3190.73 2516
3191.26 2453
3191.79 2413
3192.32 2469
3192.86 2434
3193.39 2502
3193.92 2581
3194.45 2674
3194.99 2584
3195.52 2541
3196.05 2450
3196.59 2508
3197.12 2571
3197.65 2677
3198.19 2699
3198.72 2647
3199.25 2644
3199.79 2738
3200.32 2722
3200.85 2675
3201.39 2792
3201.92 2853
3202.45 2963
3202.99 2978
3203.52 2868
3204.05 2878
3204.59 2887
3205.12 2788
3205.66 3025
3206.19 2986
3206.72 2861
3207.26 2892
3207.79 3109
3208.33 3199
3208.86 3294
3209.39 3399
3209.93 3519
3210.46 3446
3211.00 3473
3211.53 3360
3212.07 3488
3212.60 3478
3213.14 3268
3213.67 3315
3214.20 3244
3214.74 2996
3215.27 3137
3215.81 3014
3216.34 2784
3216.88 2714
3217.41 2744
3217.95 2676
3218.48 2650
3219.02 2764
3219.55 2536
3220.09 2701
3220.62 2822
3221.16 2799
3221.69 2792
3222.23 2808
3222.76 2920
3223.30 3060
3223.83 3052
3224.37 3094
3224.91 3150
3225.44 3091
3225.98 3226
3226.51 2994
3227.05 3082
3227.58 3102
3228.12 2907
3228.65 2889
3229.19 2907
3229.73 2902
3230.26 2981
3230.80 2841
3231.33 2907
3231.87 2861
3232.41 2895
3232.94 2950
3233.48 2762
3234.02 2870
3234.55 3002
3235.09 2966
3235.62 3040
3236.16 2993
3236.70 2962
3237.23 2935
3237.77 3113
3238.31 3122
3238.84 3256
3239.38 3419
3239.92 3276
3240.45 3392
3240.99 3229
3241.53 3251
3242.06 3236
3242.60 3186
3243.14 3254
3243.67 3231
3244.21 2997
3244.75 2939
3245.29 2999
3245.82 3074
3246.36 3064
3246.90 2964
3247.44 3034
3247.97 3123
3248.51 3041
3249.05 3111
3249.58 3138
3250.12 3075
3250.66 3130
3251.20 3070
3251.74 3340
3252.27 3306
3252.81 3363
3253.35 3349
3253.89 3426
3254.42 3416
3254.96 3242
3255.50 3417
3256.04 3617
3256.58 3778
3257.11 3682
3257.65 3862
3258.19 3992
3258.73 3924
3259.27 3856
3259.81 3918
3260.34 4041
3260.88 4240
3261.42 4478
3261.96 4603
3262.50 4977
3263.04 5181
3263.58 5348
3264.11 5718
3264.65 5942
3265.19 6355
3265.73 6684
3266.27 6686
3266.81 6815
3267.35 6786
3267.89 6982
3268.43 6737
3268.97 6399
3269.50 6131
3270.04 5848
3270.58 5199
3271.12 4757
3271.66 4428
3272.20 4073
3272.74 3774
3273.28 3669
3273.82 3590
3274.36 3504
3274.90 3450
3275.44 3336
3275.98 3458
3276.52 3618
3277.06 3454
3277.60 3486
3278.14 3586
3278.68 3445
3279.22 3658
3279.76 3801
3280.30 3808
3280.84 3778
3281.38 3753
3281.92 3934
3282.46 3718
3283.00 3820
3283.54 3782
3284.08 3776
3284.62 3729
3285.16 3619
3285.70 3791
3286.24 3925
3286.78 3927
3287.32 3953
3287.86 3923
3288.40 3947
3288.94 4041
3289.48 3803
3290.03 3880
3290.57 3982
3291.11 4209
3291.65 4194
3292.19 4347
3292.73 4721
3293.27 4892
3293.81 4956
3294.35 5164
3294.90 5774
3295.44 6272
3295.98 6306
3296.52 6490
3297.06 6458
3297.60 6005
3298.14 5929
3298.69 5761
3299.23 5457
3299.77 4985
3300.31 4749
3300.85 4514
3301.39 4216
3301.94 4025
3302.48 4017
3303.02 3964
3303.56 3984
3304.10 3717
3304.65 3926
3305.19 4007
3305.73 3877
3306.27 3820
3306.81 3779
3307.36 3652
3307.90 3715
3308.44 3658
3308.98 3651
3309.53 3485
3310.07 3521
3310.61 3337
3311.15 3487
3311.70 3597
3312.24 3388
3312.78 3659
3313.32 3660
3313.87 3826
3314.41 3857
3314.95 3911
3315.50 3910
3316.04 3902
3316.58 4207
3317.13 4447
3317.67 4555
3318.21 5090
3318.75 4993
3319.30 5130
3319.84 5344
3320.38 5439
3320.93 5491
3321.47 5698
3322.02 5735
3322.56 5919
3323.10 5930
3323.65 5759
3324.19 5663
3324.73 5493
3325.28 5295
3325.82 5169
3326.36 4952
3326.91 4929
3327.45 4990
3328.00 4778
3328.54 4765
3329.08 4636
3329.63 4862
3330.17 5142
3330.72 5561
3331.26 6386
3331.81 7702
3332.35 9779
3332.89 11931
3333.44 14960
3333.98 18819
3334.53 22924
3335.07 26849
3335.62 30802
3336.16 34594
3336.71 36952
3337.25 37995
3337.80 37387
3338.34 34823
3338.89 31853
3339.43 28168
3339.98 24175
3340.52 19653
3341.07 16265
3341.61 13724
3342.16 11084
3342.70 8727
3343.25 7678
3343.79 6730
3344.34 5939
3344.88 5610
3345.43 5121
3345.97 4988
3346.52 4854
3347.06 4744
3347.61 4570
3348.15 4449
3348.70 4291
3349.25 4233
3349.79 4164
3350.34 4002
3350.88 3993
3351.43 3824
3351.98 3912
3352.52 3838
3353.07 3855
3353.61 3729
3354.16 3717
3354.71 3569
3355.25 3747
3355.80 3829
3356.34 3782
3356.89 3853
3357.44 3857
3357.98 3889
3358.53 3866
3359.08 3933
3359.62 3867
3360.17 3836
3360.72 3699
3361.26 3728
3361.81 3969
3362.36 4021
3362.90 3995
3363.45 4019
3364.00 3874
3364.54 3772
3365.09 3959
3365.64 3910
3366.19 3905
3366.73 3839
3367.28 3592
3367.83 3571
3368.37 3707
3368.92 3592
3369.47 3808
3370.02 4042
3370.56 4092
3371.11 4342
3371.66 4459
3372.21 4715
3372.75 4880
3373.30 5241
3373.85 5714
3374.40 5905
3374.94 5948
3375.49 6130
3376.04 5961
3376.59 5673
3377.14 5609
3377.68 5300
3378.23 4866
3378.78 4435
3379.33 4061
3379.88 3894
3380.43 3693
3380.97 3779
3381.52 3547
3382.07 3427
3382.62 3390
3383.17 3317
3383.72 3290
3384.26 3274
3384.81 3218
3385.36 2926
3385.91 3117
3386.46 3078
3387.01 3091
3387.56 3021
3388.11 2958
3388.65 2895
3389.20 2846
3389.75 2977
3390.30 2977
3390.85 2850
3391.40 3057
3391.95 3027
3392.50 3016
3393.05 2974
3393.60 2978
3394.15 2905
3394.70 3038
3395.24 3123
3395.79 3251
3396.34 3336
3396.89 3418
3397.44 3355
3397.99 3181
3398.54 3256
3399.09 3325
3399.64 3375
3400.19 3263
3400.74 3199
3401.29 3250
3401.84 3092
3402.39 3037
3402.94 2859
3403.49 3020
3404.04 3042
3404.59 2985
3405.14 2921
3405.69 2844
3406.24 2799
3406.79 2846
3407.34 2985
3407.89 2858
3408.44 2809
3409.00 2890
3409.55 3000
3410.10 2952
3410.65 3014
3411.20 3167
3411.75 3333
3412.30 3269
3412.85 3427
3413.40 3618
3413.95 3580
3414.50 3531
3415.05 3437
3415.61 3327
3416.16 3309
3416.71 3252
3417.26 3044
3417.81 2983
3418.36 2966
3418.91 2864
3419.46 2773
3420.02 2748
3420.57 2850
3421.12 2850
3421.67 2636
3422.22 2678
3422.77 2933
3423.33 3037
3423.88 3046
3424.43 3114
3424.98 2959
3425.53 2923
3426.09 3001
3426.64 3106
3427.19 2915
3427.74 2919
3428.29 2765
3428.85 2789
3429.40 2816
3429.95 2630
3430.50 2646
3431.05 2535
3431.61 2644
3432.16 2589
3432.71 2552
3433.26 2588
3433.82 2689
3434.37 2589
3434.92 2499
3435.48 2572
3436.03 2659
3436.58 2874
3437.13 2711
3437.69 2609
3438.24 2719
3438.79 2653
3439.35 2725
3439.90 2749
3440.45 2840
3441.00 2932
3441.56 2877
3442.11 2787
3442.66 2775
3443.22 2777
3443.77 2774
3444.32 2737
3444.88 2752
3445.43 2597
3445.98 2528
3446.54 2576
3447.09 2565
3447.65 2508
3448.20 2519
3448.75 2356
3449.31 2494
3449.86 2445
3450.41 2500
3450.97 2284
3451.52 2336
3452.08 2476
3452.63 2401
3453.19 2286
3453.74 2387
3454.29 2531
3454.85 2493
3455.40 2372
3455.96 2523
3456.51 2340
3457.07 2342
3457.62 2384
3458.17 2357
3458.73 2417
3459.28 2565
3459.84 2540
3460.39 2421
3460.95 2478
3461.50 2560
3462.06 2681
3462.61 2620
3463.17 2548
3463.72 2628
3464.28 2509
3464.83 2605
3465.39 2680
3465.94 2764
3466.50 2692
3467.05 2804
3467.61 2660
3468.16 2606
3468.72 2600
3469.27 2621
3469.83 2644
3470.39 2551
3470.94 2561
3471.50 2596
3472.05 2675
3472.61 2525
3473.16 2778
3473.72 2936
3474.27 2789
3474.83 2676
3475.39 2781
3475.94 2770
3476.50 2730
3477.05 2776
3477.61 2791
3478.17 2834
3478.72 3008
3479.28 2947
3479.84 2943
3480.39 3049
3480.95 3017
3481.50 3147
3482.06 3146
3482.62 3026
3483.17 3001
3483.73 2981
3484.29 2961
3484.84 2835
3485.40 2858
3485.96 2983
3486.51 3015
3487.07 3118
3487.63 3143
3488.18 3181
3488.74 3489
3489.30 3726
3489.86 3866
3490.41 4268
3490.97 4714
3491.53 4989
3492.08 5380
3492.64 5362
3493.20 5534
3493.76 5625
3494.31 5710
3494.87 5457
3495.43 5121
3495.99 4966
3496.54 5185
3497.10 5190
3497.66 5259
3498.22 5344
3498.78 5819
3499.33 6126
3499.89 6089
3500.45 6479
3501.01 6355
3501.56 6375
3502.12 6192
3502.68 5913
3503.24 5827
3503.80 5925
3504.36 6106
3504.91 6091
3505.47 6056
3506.03 6085
3506.59 5822
3507.15 5807
3507.71 5733
3508.26 5417
3508.82 5224
3509.38 4967
3509.94 4625
3510.50 4443
3511.06 3846
3511.62 3532
3512.18 3768
3512.73 3625
3513.29 3430
3513.85 3147
3514.41 3094
3514.97 2983
3515.53 2969
3516.09 2892
3516.65 2791
3517.21 2803
3517.77 2756
3518.33 2828
3518.88 2960
3519.44 3096
3520.00 2916
3520.56 3010
3521.12 3131
3521.68 2967
3522.24 2785
3522.80 2978
3523.36 3235
3523.92 3102
3524.48 3035
3525.04 2909
3525.60 3013
3526.16 3032
3526.72 2963
3527.28 2733
3527.84 2737
3528.40 2798
3528.96 2641
3529.52 2721
3530.08 2606
3530.64 2571
3531.20 2558
3531.76 2560
3532.32 2638
3532.88 2826
3533.44 2684
3534.00 2698
3534.57 2594
3535.13 2719
3535.69 2814
3536.25 2809
3536.81 2764
3537.37 2867
3537.93 2750
3538.49 2772
3539.05 2846
3539.61 2819
3540.17 2860
3540.74 2698
3541.30 2776
3541.86 2832
3542.42 2859
3542.98 2740
3543.54 2802
3544.10 2723
3544.66 2563
3545.23 2728
3545.79 2727
3546.35 2687
3546.91 2736
3547.47 2591
3548.03 2676
3548.60 2508
3549.16 2548
3549.72 2497
3550.28 2513
3550.84 2400
3551.41 2369
3551.97 2353
3552.53 2466
3553.09 2467
3553.65 2331
3554.22 2206
3554.78 2271
3555.34 2347
3555.90 2183
3556.46 2172
3557.03 2448
3557.59 2249
3558.15 2221
3558.71 2265
3559.28 2466
3559.84 2479
3560.40 2522
3560.97 2704
3561.53 2566
3562.09 2498
3562.65 2602
3563.22 2485
3563.78 2401
3564.34 2572
3564.91 2483
3565.47 2383
3566.03 2433
3566.60 2277
3567.16 2238
3567.72 2207
3568.28 2059
3568.85 2192
3569.41 2306
3569.98 2328
3570.54 2196
3571.10 2169
3571.67 2320
3572.23 2258
3572.79 2261
3573.36 2269
3573.92 2221
3574.48 2291
3575.05 2422
3575.61 2446
3576.18 2405
3576.74 2541
3577.30 2565
3577.87 2542
3578.43 2464
3579.00 2579
3579.56 2568
3580.12 2578
3580.69 2423
3581.25 2356
3581.82 2532
3582.38 2359
3582.95 2309
3583.51 2276
3584.08 2219
3584.64 2339
3585.20 2288
3585.77 2312
3586.33 2182
3586.90 2255
3587.46 2208
3588.03 2249
3588.59 2264
3589.16 2265
3589.72 2556
3590.29 2397
3590.85 2449
3591.42 2385
3591.98 2428
3592.55 2202
3593.11 2274
3593.68 2407
3594.24 2566
3594.81 2436
3595.38 2493
3595.94 2528
3596.51 2453
3597.07 2577
3597.64 2591
3598.20 2607
3598.77 2404
3599.34 2442
3599.90 2355
3600.47 2480
3601.03 2471
3601.60 2391
3602.16 2563
3602.73 2520
3603.30 2524
3603.86 2391
3604.43 2201
3605.00 2375
3605.56 2307
3606.13 2253
3606.69 2229
3607.26 2180
3607.83 2170
3608.39 2084
3608.96 2082
3609.53 1996
3610.09 2065
3610.66 2161
3611.23 2006
3611.79 1979
3612.36 2071
3612.93 2125
3613.49 2319
3614.06 2243
3614.63 2313
3615.19 2509
3615.76 2690
3616.33 2775
3616.90 2886
3617.46 2996
3618.03 3083
3618.60 3183
3619.16 3354
3619.73 3452
3620.30 3538
3620.87 3351
3621.43 3085
3622.00 2890
3622.57 2727
3623.14 2589
3623.70 2515
3624.27 2562
3624.84 2539
3625.41 2255
3625.98 2251
3626.54 2244
3627.11 2261
3627.68 2047
3628.25 2175
3628.82 2314
3629.38 2261
3629.95 2359
3630.52 2452
3631.09 2376
3631.66 2380
3632.22 2481
3632.79 2417
3633.36 2425
3633.93 2326
3634.50 2364
3635.07 2463
3635.64 2219
3636.20 2353
3636.77 2450
3637.34 2380
3637.91 2341
3638.48 2343
3639.05 2424
3639.62 2529
3640.19 2611
3640.76 2508
3641.32 2737
3641.89 2865
3642.46 2836
3643.03 2705
3643.60 2765
3644.17 2760
3644.74 2602
3645.31 2749
3645.88 2691
3646.45 2589
3647.02 2569
3647.59 2444
3648.16 2498
3648.73 2409
3649.30 2418
3649.87 2552
3650.44 2608
3651.01 2604
3651.57 2596
3652.14 2717
3652.71 2640
3653.28 2650
3653.85 2739
3654.42 2657
3654.99 2725
3655.57 2830
3656.14 2950
3656.71 3219
3657.28 3212
3657.85 3051
3658.42 3021
3658.99 3182
3659.56 3446
3660.13 3315
3660.70 3135
3661.27 3222
3661.84 3320
3662.41 3272
3662.98 3117
3663.55 3076
3664.12 2931
3664.69 2923
3665.26 2848
3665.84 2828
3666.41 2780
3666.98 2737
3667.55 2995
3668.12 2808
3668.69 2739
3669.26 2735
3669.83 2539
3670.40 2554
3670.98 2609
3671.55 2534
3672.12 2525
3672.69 2682
3673.26 2788
3673.83 2746
3674.41 2744
3674.98 2755
3675.55 2860
3676.12 2611
3676.69 2668
3677.26 2662
3677.84 2598
3678.41 2602
3678.98 2563
3679.55 2460
3680.12 2449
3680.70 2471
3681.27 2313
3681.84 2401
3682.41 2480
3682.99 2500
3683.56 2421
3684.13 2390
3684.70 2418
3685.27 2405
3685.85 2482
3686.42 2568
3686.99 2707
3687.57 2718
3688.14 2719
3688.71 2773
3689.28 2924
3689.86 3190
3690.43 3134
3691.00 3090
3691.58 3267
3692.15 3337
3692.72 3222
3693.29 2944
3693.87 2782
3694.44 2717
3695.01 2651
3695.59 2473
3696.16 2588
3696.73 2497
3697.31 2591
3697.88 2544
3698.45 2584
3699.03 2627
3699.60 2568
3700.17 2802
3700.75 2760
3701.32 2702
3701.90 2566
3702.47 2693
3703.04 2788
3703.62 3004
3704.19 2808
3704.77 2765
3705.34 2606
3705.91 2546
3706.49 2635
3707.06 2689
3707.64 2603
3708.21 2538
3708.78 2684
3709.36 2672
3709.93 2719
3710.51 2582
3711.08 2489
3711.66 2507
3712.23 2506
3712.81 2589
3713.38 2534
3713.96 2526
3714.53 2459
3715.11 2456
3715.68 2312
3716.25 2214
3716.83 2309
3717.40 2450
3717.98 2327
3718.55 2371
3719.13 2156
3719.71 2357
3720.28 2324
3720.86 2206
3721.43 2137
3722.01 2121
3722.58 2159
3723.16 2072
3723.73 2248
3724.31 2130
3724.88 2180
3725.46 2078
3726.03 2209
3726.61 2214
3727.19 2332
3727.76 2525
3728.34 2464
3728.91 2449
3729.49 2517
3730.07 2448
3730.64 2427
3731.22 2497
3731.79 2564
3732.37 2569
3732.95 2596
3733.52 2749
3734.10 2868
3734.67 2494
3735.25 2512
3735.83 2497
3736.40 2519
3736.98 2549
3737.56 2452
3738.13 2279
3738.71 2227
3739.29 2353
3739.86 2321
3740.44 2124
3741.02 2036
3741.59 2270
3742.17 2321
3742.75 2175
3743.32 2097
3743.90 2113
3744.48 2188
3745.06 2216
3745.63 2278
3746.21 2200
3746.79 2275
3747.36 2343
3747.94 2236
3748.52 2190
3749.10 2284
3749.67 2336
3750.25 2220
3750.83 2266
3751.41 2267
3751.98 2131
3752.56 2132
3753.14 2123
3753.72 2020
3754.30 2123
3754.87 2053
3755.45 1985
3756.03 2027
3756.61 2152
3757.19 2208
3757.76 2281
3758.34 2217
3758.92 2196
3759.50 2227
3760.08 2180
3760.65 2230
3761.23 2283
3761.81 2249
3762.39 2219
3762.97 2235
3763.55 2202
3764.13 2118
3764.70 2121
3765.28 2223
3765.86 2247
3766.44 2053
3767.02 2111
3767.60 2021
3768.18 1905
3768.76 2039
3769.33 2163
3769.91 2096
3770.49 2215
3771.07 2258
3771.65 2279
3772.23 2267
3772.81 2218
3773.39 2287
3773.97 2305
3774.55 2283
3775.13 2200
3775.71 2249
3776.29 2072
3776.87 2099
3777.45 2070
3778.02 2134
3778.60 2075
3779.18 2014
3779.76 2019
3780.34 2103
3780.92 2255
3781.50 2268
3782.08 2250
3782.66 2134
3783.24 1986
3783.82 2076
3784.40 2104
3784.98 2090
3785.56 2110
3786.14 2180
3786.72 2169
3787.31 2118
3787.89 2143
3788.47 2092
3789.05 2146
3789.63 2068
3790.21 2104
3790.79 2063
3791.37 2168
3791.95 2126
3792.53 2204
3793.11 2206
3793.69 2186
3794.27 2228
3794.85 2110
3795.43 2274
3796.02 2157
3796.60 2106
3797.18 2122
3797.76 2075
3798.34 2095
3798.92 2152
3799.50 2168
3800.08 2273
3800.67 2263
3801.25 2331
3801.83 2426
3802.41 2392
3802.99 2485
3803.57 2481
3804.16 2551
3804.74 2630
3805.32 2417
3805.90 2346
3806.48 2386
3807.06 2445
3807.65 2515
3808.23 2484
3808.81 2536
3809.39 2604
3809.97 2632
3810.56 2640
3811.14 2596
3811.72 2557
3812.30 2573
3812.89 2630
3813.47 2691
3814.05 2699
3814.63 2631
3815.21 2710
3815.80 2870
3816.38 2851
3816.96 2832
3817.55 2662
3818.13 2513
3818.71 2653
3819.29 2504
3819.88 2397
3820.46 2377
3821.04 2322
3821.63 2173
3822.21 2121
3822.79 2167
3823.37 2083
3823.96 2155
3824.54 2267
3825.12 2190
3825.71 2057
3826.29 2103
3826.87 2268
3827.46 2322
3828.04 2192
3828.62 2221
3829.21 2139
3829.79 2082
3830.38 2237
3830.96 2278
3831.54 2258
3832.13 2193
3832.71 2184
3833.29 2110
3833.88 2173
3834.46 2126
3835.05 2120
3835.63 2113
3836.21 2099
3836.80 2016
3837.38 1986
3837.97 1921
3838.55 1965
3839.14 2042
3839.72 1925
3840.30 2078
3840.89 2059
3841.47 2045
3842.06 2024
3842.64 1996
3843.23 1932
3843.81 1928
3844.40 1871
3844.98 1963
3845.57 1989
3846.15 1952
3846.74 1889
3847.32 1999
3847.91 2071
3848.49 1923
3849.08 1986
3849.66 2055
3850.25 1954
3850.83 1942
3851.42 1976
3852.00 1939
3852.59 2112
3853.17 2034
3853.76 2025
3854.34 2075
3854.93 2026
3855.51 2160
3856.10 2009
3856.69 2104
3857.27 2209
3857.86 2125
3858.44 2233
3859.03 2251
3859.62 2251
3860.20 2213
3860.79 2219
3861.37 2354
3861.96 2412
3862.55 2439
3863.13 2396
3863.72 2463
3864.30 2623
3864.89 2419
3865.48 2385
3866.06 2454
3866.65 2481
3867.24 2285
3867.82 2141
3868.41 2412
3869.00 2334
3869.58 2306
3870.17 2282
3870.76 2065
3871.34 2079
3871.93 2154
3872.52 2098
3873.10 2099
3873.69 2189
3874.28 2139
3874.86 2184
3875.45 2181
3876.04 2177
3876.63 2393
3877.21 2325
3877.80 2234
3878.39 2248
3878.97 2094
3879.56 2147
3880.15 2194
3880.74 2142
3881.32 1907
3881.91 2008
3882.50 2067
3883.09 1960
3883.67 1987
3884.26 1967
3884.85 1896
3885.44 1946
3886.03 2061
3886.61 2022
3887.20 2159
3887.79 2321
3888.38 2313
3888.97 2363
3889.55 2289
3890.14 2426
3890.73 2460
3891.32 2480
3891.91 2490
3892.50 2506
3893.08 2446
3893.67 2399
3894.26 2349
3894.85 2274
3895.44 2248
3896.03 2249
3896.62 2269
3897.20 2159
3897.79 2182
3898.38 2264
3898.97 2229
3899.56 2235
3900.15 2224
3900.74 2130
3901.33 2102
3901.92 2143
3902.51 2032
3903.09 2010
3903.68 2144
3904.27 2094
3904.86 2116
3905.45 2277
3906.04 2177
3906.63 2203
3907.22 2072
3907.81 2275
3908.40 2275
3908.99 2058
3909.58 2206
3910.17 2131
3910.76 2022
3911.35 2018
3911.94 1962
3912.53 1945
3913.12 1870
3913.71 1836
3914.30 1806
3914.89 1763
3915.48 1898
3916.07 1951
3916.66 2028
3917.25 1905
3917.84 1866
3918.43 2071
3919.02 2054
3919.61 2096
3920.20 2029
3920.79 2004
3921.38 2079
3921.97 1994
3922.56 1994
3923.15 2052
3923.74 1914
3924.33 1996
3924.93 2047
3925.52 1920
3926.11 1873
3926.70 1972
3927.29 1959
3927.88 1828
3928.47 1818
3929.06 1857
3929.65 1805
3930.24 1827
3930.84 1786
3931.43 1826
3932.02 1775
3932.61 1928
3933.20 1905
3933.79 1837
3934.38 1854
3934.98 1728
3935.57 1748
3936.16 1853
3936.75 1684
3937.34 1802
3937.94 1793
3938.53 1882
3939.12 1900
3939.71 1962
3940.30 1964
3940.89 1974
3941.49 1947
3942.08 1874
3942.67 1989
3943.26 2111
3943.86 2082
3944.45 2095
3945.04 2040
3945.63 2037
3946.23 2137
3946.82 2035
3947.41 1881
3948.00 1961
3948.60 1910
3949.19 1927
3949.78 1949
3950.37 2046
3950.97 1996
3951.56 1959
3952.15 2035
3952.74 2008
3953.34 2113
3953.93 2160
3954.52 2031
3955.12 2030
3955.71 2077
3956.30 2182
3956.90 2035
3957.49 2089
3958.08 2163
3958.68 2094
3959.27 2122
3959.86 2183
3960.46 2234
3961.05 2093
3961.64 2028
3962.24 2070
3962.83 1992
3963.43 1931
3964.02 1923
3964.61 2084
3965.21 1998
3965.80 2053
3966.39 2001
3966.99 2067
3967.58 2036
3968.18 2041
3968.77 1997
3969.36 1990
3969.96 1986
3970.55 1821
3971.15 1911
3971.74 1932
3972.34 1943
3972.93 1923
3973.53 1928
3974.12 2031
3974.71 2009
3975.31 1945
3975.90 1985
3976.50 2150
3977.09 2199
3977.69 2103
3978.28 2017
3978.88 2022
3979.47 2062
3980.07 2031
3980.66 2074
3981.26 1983
3981.85 1911
3982.45 1968
3983.04 1981
3983.64 1988
3984.23 2079
3984.83 2092
3985.42 2087
3986.02 2166
3986.62 1991
3987.21 2176
3987.81 2167
3988.40 2045
3989.00 2062
3989.59 2023
3990.19 2115
3990.78 2012
3991.38 2151
3991.98 2203
3992.57 2086
3993.17 2078
3993.76 2174
3994.36 2179
3994.96 2022
3995.55 1967
3996.15 2149
3996.74 2181
3997.34 2139
3997.94 2098
3998.53 2127
3999.13 2070
3999.73 2137
4000.32 2203
4000.92 2117
4001.52 2031
4002.11 2137
4002.71 2146
4003.31 2137
4003.90 2143
4004.50 2163
4005.10 2286
4005.69 2216
4006.29 2251
4006.89 2257
4007.48 2190
4008.08 2238
4008.68 2247
4009.28 2234
4009.87 2227
4010.47 2145
4011.07 2079
4011.66 2086
4012.26 2108
4012.86 2052
4013.46 1991
4014.05 2023
4014.65 2041
4015.25 2091
4015.85 2069
4016.45 2156
4017.04 2129
4017.64 2184
4018.24 2169
4018.84 2204
4019.43 2027
4020.03 2157
4020.63 2286
4021.23 2161
4021.83 2011
4022.42 1981
4023.02 2164
4023.62 2283
4024.22 2202
4024.82 2221
4025.42 2228
4026.01 2354
4026.61 2387
4027.21 2434
4027.81 2299
4028.41 2390
4029.01 2436
4029.61 2489
4030.20 2496
4030.80 2345
4031.40 2442
4032.00 2428
4032.60 2389
4033.20 2385
4033.80 2499
4034.40 2487
4035.00 2483
4035.59 2472
4036.19 2391
4036.79 2258
4037.39 2360
4037.99 2259
4038.59 2141
4039.19 2043
4039.79 2111
4040.39 2170
4040.99 2015
4041.59 1909
4042.19 1929
4042.79 1928
4043.39 1916
4043.99 1955
4044.59 1971
4045.19 1899
4045.79 1980
4046.39 1960
4046.99 1944
4047.59 1897
4048.19 2031
4048.79 2170
4049.39 2015
4049.99 2041
4050.59 2255
4051.19 2219
4051.79 2161
4052.39 2312
4052.99 2270
4053.59 2201
4054.19 2299
4054.79 2217
4055.39 2266
4055.99 2092
4056.59 2006
4057.19 2085
4057.79 2007
4058.39 2039
4059.00 2054
4059.60 1920
4060.20 1919
4060.80 1806
4061.40 1757
4062.00 1712
4062.60 1828
4063.20 1910
4063.80 1972
4064.40 1865
4065.01 1794
4065.61 1794
4066.21 1838
4066.81 1984
4067.41 1959
4068.01 1872
4068.61 1841
4069.22 1868
4069.82 1872
4070.42 1858
4071.02 1757
4071.62 1789
4072.23 1775
4072.83 1717
4073.43 1751
4074.03 1799
4074.63 1825
4075.23 1872
4075.84 1851
4076.44 1892
4077.04 1873
4077.64 1842
4078.25 1755
4078.85 1774
4079.45 1853
4080.05 1768
4080.66 1787
4081.26 1762
4081.86 1651
4082.46 1816
4083.07 1894
4083.67 1861
4084.27 1742
4084.87 1775
4085.48 1817
4086.08 1879
4086.68 1889
4087.29 1917
4087.89 1781
4088.49 1788
4089.09 1829
4089.70 1892
4090.30 1812
4090.90 1869
4091.51 1863
4092.11 1849
4092.71 1740
4093.32 1782
4093.92 1881
4094.52 1873
4095.13 1897
4095.73 1849
4096.34 1709
4096.94 1696
4097.54 1743
4098.15 1798
4098.75 1849
4099.35 1834
4099.96 1860
4100.56 1838
4101.17 1881
4101.77 1854
4102.37 1843
4102.98 1875
4103.58 1803
4104.19 1797
4104.79 1832
4105.39 1814
4106.00 1823
4106.60 1801
4107.21 1849
4107.81 1815
4108.42 1762
4109.02 1766
4109.63 1663
4110.23 1722
4110.84 1890
4111.44 1868
4112.04 1764
4112.65 1880
4113.25 1821
4113.86 1796
4114.46 1669
4115.07 1676
4115.67 1766
4116.28 1798
4116.88 1785
4117.49 1742
4118.09 1822
4118.70 1819
4119.31 1885
4119.91 1956
4120.52 1843
4121.12 1756
4121.73 1896
4122.33 1835
4122.94 1840
4123.54 1882
4124.15 1782
4124.76 1746
4125.36 1806
4125.97 1932
4126.57 1818
4127.18 1875
4127.78 1807
4128.39 1844
4129.00 1768
4129.60 1755
4130.21 1908
4130.81 1827
4131.42 1852
4132.03 1906
4132.63 1907
4133.24 1851
4133.85 1928
4134.45 1941
4135.06 1929
4135.67 1992
4136.27 2102
4136.88 2059
4137.49 2006
4138.09 2107
4138.70 2020
4139.31 2116
4139.91 2084
4140.52 2260
4141.13 2142
4141.73 2053
4142.34 2057
4142.95 2208
4143.55 2108
4144.16 2144
4144.77 2106
4145.38 2211
4145.98 2183
4146.59 2012
4147.20 2201
4147.81 2189
4148.41 2044
4149.02 1917
4149.63 1922
4150.24 1948
4150.84 1796
4151.45 1688
4152.06 1789
4152.67 1793
4153.27 1830
4153.88 1710
4154.49 1794
4155.10 1838
4155.71 1865
4156.31 1815
4156.92 1762
4157.53 1859
4158.14 1806
4158.75 1734
4159.35 1837
4159.96 1841
4160.57 1810
4161.18 1833
4161.79 1829
4162.40 1930
4163.00 1902
4163.61 1920
4164.22 2149
4164.83 2179
4165.44 2220
4166.05 2355
4166.66 2287
4167.27 2229
4167.87 2211
4168.48 2165
4169.09 2152
4169.70 2043
4170.31 2077
4170.92 2129
4171.53 1987
4172.14 1991
4172.75 1943
4173.36 1919
4173.97 1925
4174.58 1895
4175.18 1982
4175.79 1940
4176.40 1986
4177.01 1916
4177.62 2027
4178.23 2063
4178.84 1998
4179.45 2031
4180.06 1975
4180.67 1888
4181.28 1968
4181.89 1895
4182.50 1890
4183.11 1827
4183.72 1962
4184.33 2025
4184.94 2001
4185.55 1921
4186.16 1903
4186.77 1860
4187.38 1813
4187.99 1826
4188.60 1816
4189.21 1822
4189.82 1891
4190.43 1939
4191.04 1904
4191.66 1970
4192.27 2086
4192.88 2138
4193.49 2206
4194.10 2288
4194.71 2448
4195.32 2428
4195.93 2592
4196.54 2525
4197.15 2474
4197.76 2316
4198.38 2267
4198.99 2214
4199.60 2191
4200.21 2070
4200.82 2036
4201.43 2129
4202.04 2045
4202.65 1934
4203.27 1991
4203.88 1891
4204.49 1966
4205.10 1935
4205.71 1796
4206.32 1777
4206.94 1832
4207.55 1802
4208.16 1973
4208.77 1968
4209.38 1885
4209.99 1911
4210.61 1800
4211.22 1891
4211.83 1959
4212.44 1805
4213.06 1967
4213.67 1991
4214.28 2019
4214.89 2038
4215.50 2007
4216.12 2020
4216.73 2080
4217.34 2100
4217.95 2157
4218.57 2218
4219.18 2412
4219.79 2353
4220.40 2445
4221.02 2411
4221.63 2519
4222.24 2563
4222.86 2520
4223.47 2559
4224.08 2649
4224.69 2658
4225.31 2402
4225.92 2500
4226.53 2601
4227.15 2795
4227.76 2663
4228.37 2752
4228.99 2664
4229.60 2628
4230.21 2758
4230.83 2799
4231.44 2859
4232.05 2916
4232.67 3073
4233.28 3073
4233.90 3219
4234.51 3378
4235.12 3525
4235.74 3676
4236.35 3736
4236.96 3611
4237.58 3637
4238.19 3506
4238.81 3167
4239.42 3023
4240.03 2838
4240.65 2622
4241.26 2559
4241.88 2496
4242.49 2461
4243.11 2319
4243.72 2320
4244.33 2214
4244.95 2155
4245.56 2198
4246.18 2324
4246.79 2224
4247.41 2289
4248.02 2550
4248.64 2526
4249.25 2458
4249.87 2321
4250.48 2234
4251.10 2268
4251.71 2304
4252.33 2323
4252.94 2211
4253.56 2205
4254.17 2163
4254.79 2050
4255.40 2084
4256.02 2071
4256.63 2320
4257.25 2289
4257.86 2164
4258.48 2145
4259.09 2229
4259.71 2151
4260.33 2311
4260.94 2303
4261.56 2086
4262.17 1978
4262.79 2082
4263.40 2040
4264.02 2010
4264.64 2065
4265.25 2081
4265.87 2145
4266.48 1978
4267.10 2134
4267.72 2069
4268.33 2125
4268.95 2106
4269.57 2076
4270.18 2177
4270.80 2117
4271.41 2207
4272.03 2117
4272.65 2096
4273.26 2088
4273.88 2037
4274.50 2136
4275.11 2108
4275.73 2275
4276.35 2325
4276.96 2325
4277.58 2294
4278.20 2239
4278.81 2229
4279.43 2110
4280.05 2075
4280.67 2096
4281.28 1952
4281.90 1960
4282.52 1852
4283.13 1864
4283.75 1941
4284.37 2042
4284.99 1894
4285.60 1901
4286.22 1921
4286.84 1941
4287.46 2053
4288.07 1941
4288.69 1868
4289.31 1907
4289.93 2116
4290.55 2137
4291.16 2041
4291.78 1918
4292.40 1924
4293.02 2058
4293.63 1974
4294.25 1956
4294.87 1995
4295.49 1909
4296.11 1890
4296.73 1837
4297.34 1894
4297.96 1895
4298.58 1969
4299.20 1872
4299.82 1877
4300.44 1859
4301.05 1847
4301.67 1831
4302.29 1872
4302.91 1841
4303.53 1804
4304.15 1762
4304.77 1851
4305.39 2041
4306.00 2025
4306.62 1883
4307.24 1963
4307.86 1915
4308.48 1932
4309.10 1984
4309.72 1975
4310.34 1951
4310.96 1825
4311.58 1832
4312.20 1760
4312.82 1766
4313.43 1901
4314.05 1906
4314.67 1879
4315.29 1914
4315.91 1929
4316.53 1816
4317.15 1798
4317.77 1792
4318.39 1805
4319.01 1890
4319.63 1856
4320.25 1889
4320.87 1900
4321.49 1856
4322.11 1867
4322.73 1923
4323.35 1816
4323.97 1901
4324.59 1919
4325.21 1960
4325.83 2031
4326.45 2055
4327.07 1903
4327.69 1961
4328.31 2159
4328.94 1985
4329.56 2092
4330.18 2139
4330.80 2072
4331.42 1998
4332.04 1877
4332.66 2012
4333.28 2009
4333.90 2158
4334.52 2187
4335.14 2196
4335.76 2334
4336.39 2459
4337.01 2585
4337.63 2556
4338.25 2693
4338.87 2945
4339.49 2946
4340.11 2986
4340.73 2887
4341.36 2610
4341.98 2476
4342.60 2442
4343.22 2681
4343.84 2638
4344.46 2838
4345.08 3149
4345.71 3575
4346.33 3828
4346.95 4052
4347.57 4259
4348.19 4405
4348.82 4304
4349.44 4005
4350.06 3474
4350.68 3177
4351.30 2950
4351.93 2676
4352.55 2555
4353.17 2292
4353.79 2241
4354.42 2080
4355.04 2133
4355.66 2192
4356.28 2281
4356.91 2274
4357.53 2284
4358.15 2242
4358.77 2234
4359.40 2255
4360.02 2214
4360.64 2220
4361.26 2309
4361.89 2348
4362.51 2053
4363.13 2149
4363.76 2160
4364.38 2178
4365.00 2100
4365.63 2177
4366.25 2227
4366.87 2105
4367.50 2069
4368.12 2082
4368.74 1986
4369.37 1937
4369.99 1837
4370.61 1822
4371.24 1924
4371.86 1894
4372.48 1790
4373.11 1868
4373.73 1803
4374.36 1801
4374.98 1845
4375.60 1902
4376.23 1957
4376.85 1884
4377.48 1874
4378.10 1973
4378.72 1889
4379.35 1935
4379.97 2150
4380.60 1952
4381.22 1834
4381.84 1929
4382.47 1977
4383.09 2046
4383.72 1908
4384.34 1870
4384.97 1867
4385.59 1794
4386.22 1860
4386.84 1837
4387.47 1794
4388.09 1871
4388.72 1784
4389.34 1674
4389.96 1619
4390.59 1763
4391.21 1752
4391.84 1708
4392.47 1777
4393.09 1722
4393.72 1664
4394.34 1727
4394.97 1827
4395.59 1711
4396.22 1589
4396.84 1735
4397.47 1709
4398.09 1729
4398.72 1632
4399.34 1799
4399.97 1767
4400.60 1800
4401.22 1820
4401.85 1833
4402.47 1815
4403.10 1895
4403.72 1935
4404.35 1750
4404.98 1725
4405.60 1729
4406.23 1826
4406.85 1751
4407.48 1753
4408.11 1810
4408.73 1776
4409.36 1729
4409.99 1709
4410.61 1728
4411.24 1660
4411.87 1761
4412.49 1789
4413.12 1800
4413.74 1792
4414.37 1862
4415.00 1844
4415.62 1731
4416.25 1739
4416.88 1775
4417.51 1792
4418.13 1742
4418.76 1665
4419.39 1684
4420.01 1800
4420.64 1784
4421.27 1650
4421.89 1703
4422.52 1772
4423.15 1646
4423.78 1534
4424.40 1524
4425.03 1703
4425.66 1643
4426.29 1673
4426.91 1578
4427.54 1603
4428.17 1617
4428.80 1570
4429.42 1615
4430.05 1604
4430.68 1716
4431.31 1676
4431.94 1675
4432.56 1696
4433.19 1661
4433.82 1792
4434.45 1823
4435.08 1897
4435.70 1708
4436.33 1683
4436.96 1646
4437.59 1785
4438.22 1670
4438.85 1741
4439.47 1783
4440.10 1609
4440.73 1772
4441.36 1577
4441.99 1653
4442.62 1738
4443.25 1666
4443.87 1693
4444.50 1696
4445.13 1797
4445.76 1794
4446.39 1703
4447.02 1724
4447.65 1863
4448.28 1914
4448.91 1832
4449.54 1884
4450.16 1908
4450.79 1787
4451.42 1776
4452.05 1781
4452.68 1786
4453.31 1736
4453.94 1765
4454.57 1683
4455.20 1712
4455.83 1785
4456.46 1805
4457.09 1830
4457.72 1894
4458.35 1913
4458.98 1858
4459.61 1676
4460.24 1616
4460.87 1715
4461.50 1671
4462.13 1696
4462.76 1575
4463.39 1488
4464.02 1557
4464.65 1604
4465.28 1659
4465.91 1675
4466.54 1613
4467.17 1570
4467.80 1499
4468.43 1539
4469.06 1545
4469.69 1540
4470.32 1485
4470.95 1581
4471.58 1595
4472.21 1610
4472.85 1613
4473.48 1603
4474.11 1610
4474.74 1631
4475.37 1485
4476.00 1497
4476.63 1560
4477.26 1592
4477.89 1592
4478.52 1582
4479.16 1686
4479.79 1697
4480.42 1624
4481.05 1740
4481.68 1870
4482.31 1774
4482.94 1884
4483.58 1917
4484.21 1844
4484.84 1757
4485.47 1803
4486.10 1759
4486.73 1722
4487.37 1644
4488.00 1721
4488.63 1680
4489.26 1675
4489.89 1740
4490.53 1736
4491.16 1884
4491.79 1672
4492.42 1714
4493.05 1782
4493.69 1676
4494.32 1647
4494.95 1658
4495.58 1825
4496.22 1686
4496.85 1790
4497.48 1819
4498.11 1886
4498.75 1808
4499.38 1883
4500.01 1920
4500.64 2054
4501.28 2174
4501.91 2211
4502.54 2199
4503.18 2134
4503.81 2240
4504.44 2299
4505.07 2242
4505.71 2039
4506.34 1926
4506.97 2007
4507.61 1975
4508.24 1907
4508.87 2041
4509.51 2000
4510.14 1900
4510.77 1929
4511.41 1826
4512.04 1801
4512.68 1768
4513.31 1817
4513.94 1863
4514.58 1688
4515.21 1741
4515.84 1695
4516.48 1609
4517.11 1713
4517.75 1704
4518.38 1713
4519.01 1751
4519.65 1709
4520.28 1675
4520.92 1684
4521.55 1701
4522.18 1727
4522.82 1746
4523.45 1711
4524.09 1645
4524.72 1710
4525.36 1670
4525.99 1776
4526.63 1923
4527.26 1878
4527.90 1831
4528.53 1826
4529.16 1867
4529.80 1851
4530.43 1986
4531.07 2274
4531.70 2411
4532.34 2223
4532.97 2330
4533.61 2405
4534.24 2414
4534.88 2398
4535.51 2339
4536.15 2228
4536.79 2207
4537.42 2194
4538.06 2152
4538.69 2025
4539.33 1965
4539.96 1972
4540.60 1856
4541.23 1821
4541.87 1894
4542.50 1767
4543.14 1789
4543.78 1820
4544.41 1611
4545.05 1720
4545.68 1648
4546.32 1640
4546.96 1744
4547.59 1661
4548.23 1613
4548.86 1708
4549.50 1684
4550.14 1677
4550.77 1769
4551.41 1691
4552.05 1658
4552.68 1766
4553.32 1786
4553.96 1766
4554.59 1737
4555.23 1804
4555.86 1794
4556.50 1681
4557.14 1662
4557.78 1707
4558.41 1730
4559.05 1602
4559.69 1662
4560.32 1726
4560.96 1686
4561.60 1726
4562.23 1645
4562.87 1701
4563.51 1672
4564.15 1688
4564.78 1568
4565.42 1591
4566.06 1692
4566.69 1632
4567.33 1555
4567.97 1588
4568.61 1716
4569.24 1587
4569.88 1716
4570.52 1792
4571.16 1722
4571.80 1667
4572.43 1755
4573.07 1707
4573.71 1683
4574.35 1613
4574.98 1644
4575.62 1686
4576.26 1753
4576.90 1655
4577.54 1626
4578.18 1612
4578.81 1725
4579.45 1645
4580.09 1562
4580.73 1666
4581.37 1636
4582.01 1584
4582.64 1713
4583.28 1744
4583.92 1647
4584.56 1739
4585.20 1732
4585.84 1643
4586.48 1671
4587.11 1649
4587.75 1704
4588.39 1890
4589.03 1819
4589.67 1809
4590.31 1812
4590.95 1963
4591.59 2087
4592.23 2128
4592.87 2154
4593.51 2142
4594.14 2207
4594.78 1992
4595.42 1854
4596.06 1789
4596.70 1674
4597.34 1728
4597.98 1770
4598.62 1661
4599.26 1628
4599.90 1655
4600.54 1697
4601.18 1746
4601.82 1801
4602.46 1890
4603.10 1974
4603.74 1940
4604.38 1869
4605.02 1965
4605.66 1856
4606.30 1993
4606.94 1988
4607.58 1855
4608.22 1953
4608.86 1895
4609.50 1832
4610.14 1781
4610.78 1794
4611.42 1881
4612.06 1816
4612.70 1734
4613.34 1704
4613.99 1772
4614.63 1854
4615.27 1683
4615.91 1794
4616.55 1666
4617.19 1683
4617.83 1618
4618.47 1633
4619.11 1664
4619.75 1665
4620.39 1658
4621.04 1740
4621.68 1582
4622.32 1544
4622.96 1601
4623.60 1664
4624.24 1707
4624.88 1751
4625.53 1724
4626.17 1534
4626.81 1528
4627.45 1671
4628.09 1632
4628.73 1617
4629.38 1638
4630.02 1761
4630.66 1718
4631.30 1695
4631.94 1620
4632.58 1733
4633.23 1804
4633.87 1778
4634.51 1739
4635.15 1857
4635.80 1780
4636.44 1775
4637.08 1737
4637.72 1886
4638.36 1838
4639.01 1805
4639.65 1784
4640.29 1862
4640.93 1683
4641.58 1620
4642.22 1744
4642.86 1735
4643.51 1753
4644.15 1781
4644.79 1816
4645.43 1809
4646.08 1766
4646.72 1666
4647.36 1832
4648.01 1665
4648.65 1671
4649.29 1690
4649.94 1780
4650.58 1741
4651.22 1754
4651.87 1890
4652.51 1884
4653.15 1991
4653.80 1887
4654.44 1944
4655.08 1818
4655.73 1878
4656.37 1713
4657.01 1657
4657.66 1708
4658.30 1634
4658.94 1721
4659.59 1758
4660.23 1703
4660.88 1591
4661.52 1710
4662.16 1786
4662.81 1665
4663.45 1568
4664.10 1704
4664.74 1730
4665.39 1664
4666.03 1654
4666.67 1593
4667.32 1610
4667.96 1659
4668.61 1614
4669.25 1516
4669.90 1595
4670.54 1617
4671.19 1597
4671.83 1683
4672.47 1724
4673.12 1633
4673.76 1586
4674.41 1567
4675.05 1569
4675.70 1588
4676.34 1633
4676.99 1607
4677.63 1673
4678.28 1644
4678.92 1606
4679.57 1602
4680.22 1615
4680.86 1689
4681.51 1658
4682.15 1632
4682.80 1704
4683.44 1745
4684.09 1652
4684.73 1613
4685.38 1730
4686.03 1701
4686.67 1592
4687.32 1710
4687.96 1625
4688.61 1513
4689.25 1634
4689.90 1649
4690.55 1594
4691.19 1540
4691.84 1534
4692.48 1636
4693.13 1760
4693.78 1572
4694.42 1644
4695.07 1670
4695.72 1699
4696.36 1654
4697.01 1824
4697.65 1898
4698.30 1777
4698.95 1882
4699.59 1921
4700.24 1963
4700.89 1960
4701.53 1957
4702.18 1970
4702.83 1834
4703.48 1694
4704.12 1774
4704.77 1757
4705.42 1772
4706.06 1734
4706.71 1568
4707.36 1694
4708.00 1773
4708.65 1906
4709.30 1850
4709.95 1784
4710.59 1637
4711.24 1614
4711.89 1602
4712.54 1631
4713.18 1650
4713.83 1712
4714.48 1636
4715.13 1688
4715.77 1650
4716.42 1660
4717.07 1716
4717.72 1649
4718.37 1695
4719.01 1652
4719.66 1613
4720.31 1660
4720.96 1681
4721.61 1673
4722.25 1692
4722.90 1614
4723.55 1613
4724.20 1681
4724.85 1568
4725.50 1650
4726.14 1656
4726.79 1669
4727.44 1629
4728.09 1649
4728.74 1764
4729.39 1740
4730.04 1542
4730.68 1530
4731.33 1521
4731.98 1417
4732.63 1474
4733.28 1644
4733.93 1570
4734.58 1551
4735.23 1551
4735.88 1618
4736.53 1656
4737.17 1635
4737.82 1601
4738.47 1783
4739.12 1690
4739.77 1605
4740.42 1615
4741.07 1668
4741.72 1689
4742.37 1707
4743.02 1753
4743.67 1771
4744.32 1832
4744.97 1763
4745.62 1741
4746.27 1816
4746.92 1906
4747.57 1880
4748.22 1732
4748.87 1821
4749.52 1863
4750.17 1911
4750.82 1992
4751.47 2009
4752.12 2005
4752.77 2100
4753.42 2026
4754.07 2023
4754.72 2038
4755.37 2026
4756.02 1895
4756.67 1886
4757.32 1911
4757.97 1791
4758.62 1703
4759.27 1560
4759.93 1560
4760.58 1625
4761.23 1546
4761.88 1524
4762.53 1625
4763.18 1778
4763.83 1704
4764.48 1773
4765.13 1813
4765.78 1972
4766.44 2023
4767.09 1966
4767.74 2049
4768.39 1847
4769.04 1881
4769.69 1839
4770.34 1979
4770.99 1838
4771.65 1719
4772.30 1707
4772.95 1688
4773.60 1643
4774.25 1634
4774.91 1609
4775.56 1637
4776.21 1575
4776.86 1610
4777.51 1673
4778.16 1608
4778.82 1773
4779.47 1850
4780.12 1685
4780.77 1667
4781.43 1738
4782.08 1710
4782.73 1678
4783.38 1765
4784.03 1686
4784.69 1683
4785.34 1700
4785.99 1631
4786.64 1718
4787.30 1693
4787.95 1645
4788.60 1606
4789.26 1653
4789.91 1767
4790.56 1654
4791.21 1750
4791.87 1639
4792.52 1528
4793.17 1613
4793.83 1694
4794.48 1678
4795.13 1646
4795.79 1564
4796.44 1603
4797.09 1658
4797.75 1575
4798.40 1536
4799.05 1474
4799.71 1567
4800.36 1535
4801.01 1564
4801.67 1650
4802.32 1605
4802.97 1595
4803.63 1599
4804.28 1635
4804.94 1577
4805.59 1659
4806.24 1620
4806.90 1654
4807.55 1576
4808.21 1641
4808.86 1635
4809.51 1574
4810.17 1641
4810.82 1700
4811.48 1648
4812.13 1575
4812.79 1607
4813.44 1592
4814.09 1669
4814.75 1628
4815.40 1655
4816.06 1634
4816.71 1632
4817.37 1582
4818.02 1623
4818.68 1657
4819.33 1701
4819.99 1654
4820.64 1737
4821.30 1756
4821.95 1774
4822.61 1866
4823.26 1907
4823.92 1894
4824.57 1856
4825.23 1823
4825.88 1946
4826.54 1963
4827.19 2001
4827.85 1866
4828.50 2012
4829.16 1999
4829.81 1783
4830.47 1802
4831.13 1798
4831.78 1862
4832.44 1902
4833.09 1927
4833.75 1907
4834.40 2013
4835.06 2022
4835.72 1994
4836.37 2147
4837.03 2124
4837.68 2220
4838.34 2161
4839.00 2106
4839.65 2077
4840.31 2061
4840.97 2176
4841.62 2160
4842.28 2152
4842.93 2024
4843.59 2208
4844.25 2082
4844.90 1984
4845.56 2102
4846.22 2155
4846.87 2149
4847.53 2246
4848.19 2244
4848.84 2262
4849.50 2238
4850.16 2345
4850.82 2416
4851.47 2213
4852.13 2293
4852.79 2245
4853.44 2311
4854.10 2375
4854.76 2362
4855.42 2383
4856.07 2513
4856.73 2469
4857.39 2425
4858.04 2753
4858.70 2688
4859.36 2675
4860.02 2660
4860.67 2665
4861.33 2860
4861.99 2823
4862.65 2706
4863.31 2696
4863.96 2620
4864.62 2611
4865.28 2599
4865.94 2599
4866.60 2641
4867.25 2683
4867.91 2663
4868.57 2737
4869.23 2579
4869.89 2519
4870.54 2560
4871.20 2512
4871.86 2431
4872.52 2421
4873.18 2347
4873.84 2306
4874.50 2267
4875.15 2275
4875.81 2398
4876.47 2377
4877.13 2473
4877.79 2355
4878.45 2386
4879.11 2396
4879.77 2358
4880.42 2316
4881.08 2213
4881.74 2176
4882.40 2203
4883.06 2113
4883.72 1996
4884.38 1986
4885.04 1966
4885.70 2093
4886.36 2100
4887.02 2111
4887.68 2034
4888.34 2160
4889.00 2347
4889.65 2355
4890.31 2461
4890.97 2586
4891.63 2601
4892.29 2487
4892.95 2292
4893.61 2411
4894.27 2408
4894.93 2296
4895.59 2196
4896.25 2066
4896.91 2124
4897.57 2078
4898.23 2090
4898.89 2128
4899.55 2062
4900.21 2177
4900.87 2098
4901.54 2046
4902.20 2114
4902.86 2163
4903.52 2191
4904.18 2048
4904.84 1972
4905.50 1854
4906.16 1816
4906.82 1868
4907.48 1856
4908.14 1868
4908.80 1775
4909.46 1739
4910.12 1924
4910.79 1773
4911.45 1875
4912.11 1858
4912.77 1903
4913.43 1799
4914.09 1753
4914.75 1812
4915.41 1652
4916.07 1666
4916.74 1734
4917.40 1829
4918.06 1837
4918.72 1650
4919.38 1586
4920.04 1591
4920.71 1588
4921.37 1645
4922.03 1600
4922.69 1740
4923.35 1707
4924.01 1675
4924.68 1675
4925.34 1704
4926.00 1701
4926.66 1639
4927.33 1752
4927.99 1629
4928.65 1752
4929.31 1825
4929.97 1746
4930.64 1672
4931.30 1791
4931.96 1888
4932.62 1777
4933.29 1734
4933.95 1896
4934.61 1800
4935.27 1815
4935.94 1658
4936.60 1651
4937.26 1708
4937.93 1718
4938.59 1766
4939.25 1687
4939.91 1727
4940.58 1683
4941.24 1575
4941.90 1565
4942.57 1628
4943.23 1677
4943.89 1634
4944.56 1579
4945.22 1519
4945.88 1564
4946.55 1610
4947.21 1608
4947.87 1603
4948.54 1679
4949.20 1693
4949.86 1669
4950.53 1674
4951.19 1652
4951.86 1586
4952.52 1670
4953.18 1623
4953.85 1543
4954.51 1634
4955.17 1696
4955.84 1541
4956.50 1608
4957.17 1505
4957.83 1591
4958.50 1668
4959.16 1507
4959.82 1555
4960.49 1566
4961.15 1596
4961.82 1618
4962.48 1678
4963.15 1717
4963.81 1613
4964.48 1786
4965.14 1910
4965.81 1878
4966.47 1854
4967.13 1815
4967.80 1637
4968.46 1819
4969.13 1710
4969.79 1653
4970.46 1641
4971.12 1633
4971.79 1585
4972.45 1604
4973.12 1649
4973.79 1608
4974.45 1635
4975.12 1537
4975.78 1533
4976.45 1701
4977.11 1569
4977.78 1664
4978.44 1670
4979.11 1659
4979.77 1563
4980.44 1623
4981.11 1618
4981.77 1613
4982.44 1589
4983.10 1585
4983.77 1582
4984.44 1495
4985.10 1591
4985.77 1538
4986.43 1508
4987.10 1534
4987.77 1543
4988.43 1494
4989.10 1550
4989.76 1519
4990.43 1471
4991.10 1458
4991.76 1505
4992.43 1529
4993.10 1518
4993.76 1553
4994.43 1509
4995.10 1517
4995.76 1514
4996.43 1446
4997.10 1492
4997.76 1507
4998.43 1445
4999.10 1573
4999.76 1568
5000.43 1475
5001.10 1497
5001.77 1509
5002.43 1502
5003.10 1440
5003.77 1482
5004.43 1523
5005.10 1563
5005.77 1525
5006.44 1514
5007.10 1538
5007.77 1465
5008.44 1474
5009.11 1567
5009.77 1459
5010.44 1552
5011.11 1449
5011.78 1482
5012.45 1415
5013.11 1543
5013.78 1513
5014.45 1430
5015.12 1402
5015.79 1433
5016.45 1595
5017.12 1590
5017.79 1596
5018.46 1688
5019.13 1668
5019.80 1592
5020.46 1724
5021.13 1803
5021.80 1686
5022.47 1757
5023.14 2102
5023.81 1982
5024.47 2045
5025.14 2034
5025.81 1995
5026.48 1986
5027.15 1870
5027.82 1780
5028.49 1844
5029.16 1892
5029.83 1704
5030.49 1605
5031.16 1575
5031.83 1585
5032.50 1531
5033.17 1583
5033.84 1537
5034.51 1555
5035.18 1596
5035.85 1599
5036.52 1575
5037.19 1616
5037.86 1538
5038.53 1466
5039.20 1375
5039.87 1387
5040.54 1377
5041.21 1474
5041.88 1452
5042.54 1376
5043.21 1502
5043.88 1579
5044.55 1581
5045.22 1532
5045.89 1526
5046.56 1585
5047.24 1633
5047.91 1625
5048.58 1606
5049.25 1662
5049.92 1541
5050.59 1526
5051.26 1537
5051.93 1509
5052.60 1466
5053.27 1537
5053.94 1531
5054.61 1458
5055.28 1411
5055.95 1440
5056.62 1491
5057.29 1426
5057.96 1519
5058.63 1499
5059.31 1520
5059.98 1543
5060.65 1468
5061.32 1509
5061.99 1474
5062.66 1646
5063.33 1494
5064.00 1452
5064.67 1497
5065.35 1523
5066.02 1421
5066.69 1357
5067.36 1312
5068.03 1438
5068.70 1424
5069.38 1430
5070.05 1496
5070.72 1506
5071.39 1365
5072.06 1383
5072.73 1427
5073.41 1353
5074.08 1349
5074.75 1474
5075.42 1526
5076.09 1499
5076.77 1477
5077.44 1649
5078.11 1653
5078.78 1576
5079.45 1682
5080.13 1666
5080.80 1737
5081.47 1705
5082.14 1593
5082.82 1631
5083.49 1628
5084.16 1490
5084.83 1638
5085.51 1574
5086.18 1561
5086.85 1626
5087.53 1621
5088.20 1637
5088.87 1663
5089.54 1737
5090.22 1808
5090.89 1882
5091.56 1890
5092.24 1881
5092.91 2020
5093.58 1978
5094.26 1875
5094.93 1711
5095.60 1801
5096.28 1774
5096.95 1638
5097.62 1626
5098.30 1692
5098.97 1641
5099.64 1457
5100.32 1496
5100.99 1635
5101.67 1665
5102.34 1559
5103.01 1638
5103.69 1540
5104.36 1519
5105.04 1689
5105.71 1613
5106.38 1658
5107.06 1685
5107.73 1543
5108.41 1636
5109.08 1579
5109.75 1506
5110.43 1497
5111.10 1555
5111.78 1518
5112.45 1528
5113.13 1522
5113.80 1447
5114.48 1464
5115.15 1390
5115.83 1429
5116.50 1493
5117.17 1537
5117.85 1562
5118.52 1472
5119.20 1669
5119.87 1663
5120.55 1644
5121.22 1618
5121.90 1643
5122.57 1615
5123.25 1620
5123.93 1552
5124.60 1484
5125.28 1559
5125.95 1559
5126.63 1478
5127.30 1483
5127.98 1556
5128.65 1520
5129.33 1533
5130.00 1398
5130.68 1511
5131.36 1567
5132.03 1503
5132.71 1610
5133.38 1622
5134.06 1576
5134.73 1567
5135.41 1543
5136.09 1642
5136.76 1585
5137.44 1485
5138.12 1522
5138.79 1488
5139.47 1518
5140.14 1530
5140.82 1502
5141.50 1646
5142.17 1556
5142.85 1604
5143.53 1499
5144.20 1573
5144.88 1506
5145.56 1487
5146.23 1367
5146.91 1452
5147.59 1473
5148.26 1453
5148.94 1437
5149.62 1486
5150.29 1489
5150.97 1442
5151.65 1393
5152.33 1468
5153.00 1474
5153.68 1447
5154.36 1465
5155.03 1393
5155.71 1382
5156.39 1381
5157.07 1338
5157.74 1429
5158.42 1439
5159.10 1411
5159.78 1484
5160.45 1495
5161.13 1528
5161.81 1359
5162.49 1369
5163.17 1371
5163.84 1377
5164.52 1443
5165.20 1545
5165.88 1692
5166.55 1681
5167.23 1720
5167.91 1593
5168.59 1658
5169.27 1624
5169.95 1439
5170.62 1525
5171.30 1576
5171.98 1551
5172.66 1520
5173.34 1503
5174.02 1500
5174.69 1508
5175.37 1516
5176.05 1586
5176.73 1437
5177.41 1510
5178.09 1547
5178.77 1610
5179.45 1588
5180.13 1601
5180.80 1598
5181.48 1697
5182.16 1563
5182.84 1495
5183.52 1527
5184.20 1523
5184.88 1498
5185.56 1486
5186.24 1406
5186.92 1378
5187.60 1329
5188.28 1370
5188.96 1367
5189.64 1430
5190.31 1362
5190.99 1462
5191.67 1422
5192.35 1233
5193.03 1324
5193.71 1482
5194.39 1428
5195.07 1317
5195.75 1287
5196.43 1277
5197.11 1411
5197.79 1444
5198.47 1464
5199.15 1408
5199.83 1357
5200.51 1339
5201.19 1331
5201.87 1376
5202.56 1406
5203.24 1447
5203.92 1365
5204.60 1313
5205.28 1387
5205.96 1454
5206.64 1496
5207.32 1461
5208.00 1481
5208.68 1484
5209.36 1611
5210.04 1683
5210.72 1600
5211.40 1653
5212.09 1626
5212.77 1586
5213.45 1551
5214.13 1559
5214.81 1551
5215.49 1392
5216.17 1500
5216.85 1562
5217.54 1548
5218.22 1523
5218.90 1472
5219.58 1469
5220.26 1484
5220.94 1541
5221.62 1534
5222.31 1597
5222.99 1506
5223.67 1518
5224.35 1532
5225.03 1582
5225.72 1538
5226.40 1533
5227.08 1534
5227.76 1442
5228.44 1427
5229.13 1425
5229.81 1441
5230.49 1417
5231.17 1421
5231.86 1413
5232.54 1461
5233.22 1419
5233.90 1351
5234.58 1474
5235.27 1482
5235.95 1371
5236.63 1489
5237.32 1472
5238.00 1588
5238.68 1551
5239.36 1649
5240.05 1710
5240.73 1616
5241.41 1581
5242.10 1607
5242.78 1475
5243.46 1477
5244.14 1428
5244.83 1436
5245.51 1485
5246.19 1479
5246.88 1465
5247.56 1514
5248.24 1517
5248.93 1502
5249.61 1487
5250.29 1509
5250.98 1531
5251.66 1506
5252.35 1585
5253.03 1546
5253.71 1466
5254.40 1501
5255.08 1523
5255.76 1449
5256.45 1372
5257.13 1411
5257.82 1484
5258.50 1510
5259.18 1438
5259.87 1509
5260.55 1470
5261.24 1546
5261.92 1545
5262.61 1482
5263.29 1515
5263.97 1474
5264.66 1461
5265.34 1563
5266.03 1582
5266.71 1538
5267.40 1514
5268.08 1590
5268.77 1595
5269.45 1565
5270.14 1566
5270.82 1424
5271.51 1400
5272.19 1480
5272.88 1532
5273.56 1561
5274.25 1492
5274.93 1381
5275.62 1454
5276.30 1380
5276.99 1473
5277.67 1464
5278.36 1481
5279.04 1518
5279.73 1537
5280.41 1723
5281.10 1595
5281.79 1726
5282.47 1690
5283.16 1785
5283.84 1779
5284.53 1734
5285.21 1622
5285.90 1531
5286.59 1571
5287.27 1569
5287.96 1504
5288.64 1418
5289.33 1460
5290.02 1494
5290.70 1573
5291.39 1528
5292.07 1396
5292.76 1452
5293.45 1478
5294.13 1417
5294.82 1432
5295.51 1470
5296.19 1598
5296.88 1558
5297.57 1428
5298.25 1495
5298.94 1559
5299.63 1542
5300.31 1489
5301.00 1470
5301.69 1487
5302.37 1509
5303.06 1555
5303.75 1459
5304.43 1456
5305.12 1540
5305.81 1529
5306.50 1449
5307.18 1418
5307.87 1482
5308.56 1531
5309.25 1472
5309.93 1480
5310.62 1527
5311.31 1618
5312.00 1536
5312.68 1542
5313.37 1578
5314.06 1443
5314.75 1463
5315.43 1546
5316.12 1554
5316.81 1597
5317.50 1636
5318.18 1492
5318.87 1581
5319.56 1672
5320.25 1668
5320.94 1679
5321.63 1757
5322.31 1776
5323.00 1625
5323.69 1603
5324.38 1560
5325.07 1552
5325.76 1604
5326.44 1515
5327.13 1514
5327.82 1318
5328.51 1362
5329.20 1455
5329.89 1546
5330.58 1496
5331.26 1528
5331.95 1542
5332.64 1614
5333.33 1623
5334.02 1524
5334.71 1513
5335.40 1497
5336.09 1483
5336.78 1360
5337.47 1374
5338.15 1374
5338.84 1477
5339.53 1544
5340.22 1528
5340.91 1594
5341.60 1570
5342.29 1662
5342.98 1637
5343.67 1607
5344.36 1606
5345.05 1553
5345.74 1527
5346.43 1507
5347.12 1589
5347.81 1608
5348.50 1670
5349.19 1812
5349.88 1888
5350.57 1942
5351.26 1972
5351.95 2027
5352.64 2106
5353.33 2067
5354.02 1941
5354.71 1923
5355.40 1858
5356.09 1811
5356.78 1638
5357.47 1645
5358.16 1502
5358.85 1404
5359.54 1407
5360.23 1471
5360.92 1449
5361.62 1514
5362.31 1437
5363.00 1505
5363.69 1438
5364.38 1553
5365.07 1413
5365.76 1390
5366.45 1393
5367.14 1455
5367.83 1480
5368.53 1413
5369.22 1381
5369.91 1471
5370.60 1457
5371.29 1521
5371.98 1359
5372.67 1406
5373.36 1413
5374.06 1355
5374.75 1365
5375.44 1314
5376.13 1369
5376.82 1355
5377.51 1320
5378.21 1286
5378.90 1336
5379.59 1328
5380.28 1370
5380.97 1472
5381.67 1343
5382.36 1413
5383.05 1458
5383.74 1484
5384.44 1415
5385.13 1394
5385.82 1383
5386.51 1349
5387.20 1324
5387.90 1431
5388.59 1482
5389.28 1461
5389.97 1451
5390.67 1535
5391.36 1588
5392.05 1543
5392.75 1598
5393.44 1537
5394.13 1622
5394.82 1582
5395.52 1568
5396.21 1537
5396.90 1437
5397.60 1365
5398.29 1390
5398.98 1313
5399.68 1403
5400.37 1348
5401.06 1271
5401.76 1292
5402.45 1441
5403.14 1328
5403.84 1350
5404.53 1428
5405.22 1470
5405.92 1384
5406.61 1398
5407.30 1364
5408.00 1400
5408.69 1435
5409.39 1394
5410.08 1404
5410.77 1394
5411.47 1409
5412.16 1289
5412.85 1343
5413.55 1297
5414.24 1336
5414.94 1387
5415.63 1286
5416.33 1276
5417.02 1352
5417.71 1390
5418.41 1458
5419.10 1447
5419.80 1407
5420.49 1430
5421.19 1412
5421.88 1385
5422.58 1369
5423.27 1450
5423.97 1420
5424.66 1376
5425.36 1382
5426.05 1315
5426.75 1345
5427.44 1461
5428.14 1503
5428.83 1469
5429.53 1346
5430.22 1367
5430.92 1476
5431.61 1403
5432.31 1318
5433.00 1375
5433.70 1488
5434.39 1413
5435.09 1478
5435.78 1556
5436.48 1457
5437.17 1544
5437.87 1640
5438.57 1651
5439.26 1650
5439.96 1471
5440.65 1507
5441.35 1594
5442.05 1457
5442.74 1459
5443.44 1474
5444.13 1565
5444.83 1634
5445.53 1734
5446.22 1810
5446.92 1686
5447.61 1825
5448.31 1875
5449.01 1913
5449.70 1833
5450.40 1940
5451.10 1831
5451.79 1734
5452.49 1697
5453.19 1699
5453.88 1697
5454.58 1633
5455.28 1601
5455.97 1511
5456.67 1495
5457.37 1521
5458.06 1517
5458.76 1505
5459.46 1467
5460.16 1536
5460.85 1619
5461.55 1580
5462.25 1617
5462.94 1721
5463.64 1797
5464.34 1736
5465.04 1782
5465.73 1799
5466.43 1720
5467.13 1730
5467.83 1696
5468.52 1671
5469.22 1622
5469.92 1548
5470.62 1508
5471.31 1555
5472.01 1545
5472.71 1696
5473.41 1846
5474.11 1770
5474.80 1671
5475.50 1708
5476.20 1796
5476.90 1742
5477.60 1749
5478.29 1947
5478.99 1997
5479.69 2061
5480.39 2225
5481.09 2361
5481.79 2324
5482.49 2244
5483.18 2313
5483.88 2191
5484.58 2103
5485.28 2054
5485.98 1881
5486.68 1946
5487.38 1930
5488.08 1927
5488.77 1895
5489.47 1883
5490.17 1839
5490.87 1902
5491.57 1984
5492.27 1967
5492.97 2021
5493.67 2077
5494.37 2022
5495.07 2178
5495.77 2269
5496.46 2246
5497.16 2255
5497.86 2325
5498.56 2514
5499.26 2829
5499.96 3137
5500.66 3311
5501.36 3686
5502.06 3829
5502.76 3819
5503.46 3493
5504.16 3423
5504.86 3038
5505.56 2674
5506.26 2556
5506.96 2291
5507.66 2205
5508.36 1936
5509.06 1922
5509.76 1998
5510.46 1931
5511.16 1967
5511.86 2000
5512.56 1970
5513.26 1928
5513.96 1994
5514.67 2064
5515.37 2116
5516.07 1922
5516.77 1988
5517.47 2040
5518.17 1927
5518.87 2009
5519.57 1986
5520.27 1904
5520.97 1848
5521.67 1965
5522.37 1905
5523.08 1714
5523.78 1712
5524.48 1766
5525.18 1723
5525.88 1731
5526.58 1698
5527.28 1573
5527.98 1604
5528.69 1572
5529.39 1548
5530.09 1590
5530.79 1590
5531.49 1572
5532.19 1515
5532.90 1602
5533.60 1580
5534.30 1542
5535.00 1619
5535.70 1560
5536.40 1561
5537.11 1599
5537.81 1624
5538.51 1475
5539.21 1507
5539.92 1497
5540.62 1564
5541.32 1548
5542.02 1568
5542.72 1553
5543.43 1569
5544.13 1499
5544.83 1535
5545.53 1477
5546.24 1620
5546.94 1591
5547.64 1549
5548.34 1534
5549.05 1589
5549.75 1567
5550.45 1581
5551.16 1612
5551.86 1482
5552.56 1450
5553.26 1511
5553.97 1462
5554.67 1491
5555.37 1399
5556.08 1339
5556.78 1406
5557.48 1508
5558.19 1426
5558.89 1462
5559.59 1439
5560.30 1492
5561.00 1478
5561.70 1501
5562.41 1455
5563.11 1505
5563.82 1482
5564.52 1513
5565.22 1439
5565.93 1473
5566.63 1550
5567.33 1533
5568.04 1418
5568.74 1453
5569.45 1443
5570.15 1420
5570.85 1434
5571.56 1503
5572.26 1399
5572.97 1429
5573.67 1453
5574.38 1542
5575.08 1461
5575.78 1616
5576.49 1448
5577.19 1439
5577.90 1392
5578.60 1483
5579.31 1501
5580.01 1501
5580.72 1428
5581.42 1343
5582.13 1392
5582.83 1316
5583.54 1414
5584.24 1415
5584.95 1408
5585.65 1380
5586.36 1386
5587.06 1463
5587.77 1420
5588.47 1352
5589.18 1322
5589.88 1368
5590.59 1392
5591.29 1426
5592.00 1379
5592.70 1347
5593.41 1390
5594.12 1249
5594.82 1237
5595.53 1372
5596.23 1323
5596.94 1388
5597.64 1347
5598.35 1291
5599.06 1346
5599.76 1337
5600.47 1322
5601.17 1272
5601.88 1279
5602.59 1294
5603.29 1298
5604.00 1354
5604.71 1380
5605.41 1279
5606.12 1274
5606.82 1345
5607.53 1415
5608.24 1275
5608.94 1306
5609.65 1279
5610.36 1233
5611.06 1342
5611.77 1418
5612.48 1439
5613.18 1470
5613.89 1361
5614.60 1403
5615.30 1363
5616.01 1337
5616.72 1325
5617.43 1323
5618.13 1341
5618.84 1303
5619.55 1325
5620.25 1312
5620.96 1280
5621.67 1335
5622.38 1309
5623.08 1228
5623.79 1288
5624.50 1338
5625.21 1402
5625.91 1305
5626.62 1221
5627.33 1333
5628.04 1329
5628.75 1320
5629.45 1370
5630.16 1336
5630.87 1384
5631.58 1404
5632.28 1354
5632.99 1374
5633.70 1393
5634.41 1412
5635.12 1376
5635.83 1346
5636.53 1440
5637.24 1454
5637.95 1450
5638.66 1438
5639.37 1425
5640.08 1427
5640.78 1429
5641.49 1445
5642.20 1502
5642.91 1478
5643.62 1464
5644.33 1424
5645.04 1444
5645.75 1463
5646.45 1434
5647.16 1378
5647.87 1366
5648.58 1338
5649.29 1375
5650.00 1402
5650.71 1348
5651.42 1311
5652.13 1328
5652.84 1351
5653.55 1469
5654.26 1505
5654.96 1449
5655.67 1505
5656.38 1505
5657.09 1551
5657.80 1662
5658.51 1569
5659.22 1506
5659.93 1500
5660.64 1614
5661.35 1596
5662.06 1545
5662.77 1605
5663.48 1579
5664.19 1535
5664.90 1459
5665.61 1467
5666.32 1492
5667.03 1508
5667.74 1548
5668.45 1481
5669.16 1420
5669.87 1469
5670.58 1584
5671.29 1600
5672.00 1481
5672.72 1520
5673.43 1526
5674.14 1493
5674.85 1489
5675.56 1450
5676.27 1510
5676.98 1502
5677.69 1399
5678.40 1417
5679.11 1458
5679.82 1408
5680.53 1523
5681.25 1652
5681.96 1536
5682.67 1493
5683.38 1514
5684.09 1529
5684.80 1619
5685.51 1558
5686.22 1569
5686.94 1560
5687.65 1519
5688.36 1549
5689.07 1507
5689.78 1444
5690.49 1425
5691.21 1380
5691.92 1389
5692.63 1357
5693.34 1367
5694.05 1426
5694.76 1364
5695.48 1388
5696.19 1271
5696.90 1321
5697.61 1358
5698.32 1338
5699.04 1324
5699.75 1275
5700.46 1203
5701.17 1248
5701.89 1335
5702.60 1240
5703.31 1259
5704.02 1371
5704.74 1289
5705.45 1270
5706.16 1294
5706.87 1255
5707.59 1333
5708.30 1347
5709.01 1254
5709.73 1234
5710.44 1356
5711.15 1339
5711.86 1344
5712.58 1318
5713.29 1268
5714.00 1310
5714.72 1346
5715.43 1228
5716.14 1226
5716.86 1355
5717.57 1329
5718.28 1257
5719.00 1293
5719.71 1250
5720.42 1304
5721.14 1358
5721.85 1331
5722.56 1243
5723.28 1346
5723.99 1375
5724.71 1383
5725.42 1376
5726.13 1374
5726.85 1369
5727.56 1530
5728.28 1484
5728.99 1593
5729.70 1614
5730.42 1544
5731.13 1631
5731.85 1433
5732.56 1442
5733.28 1427
5733.99 1344
5734.70 1290
5735.42 1318
5736.13 1421
5736.85 1425
5737.56 1316
5738.28 1295
5738.99 1403
5739.71 1407
5740.42 1394
5741.14 1349
5741.85 1305
5742.57 1333
5743.28 1328
5744.00 1329
5744.71 1348
5745.43 1326
5746.14 1309
5746.86 1404
5747.57 1308
5748.29 1312
5749.00 1285
5749.72 1433
5750.43 1367
5751.15 1282
5751.86 1424
5752.58 1434
5753.29 1505
5754.01 1593
5754.73 1615
5755.44 1580
5756.16 1547
5756.87 1530
5757.59 1576
5758.31 1556
5759.02 1401
5759.74 1397
5760.45 1331
5761.17 1279
5761.89 1380
5762.60 1460
5763.32 1347
5764.03 1337
5764.75 1317
5765.47 1264
5766.18 1280
5766.90 1353
5767.62 1316
5768.33 1343
5769.05 1311
5769.77 1366
5770.48 1359
5771.20 1359
5771.92 1381
5772.63 1319
5773.35 1335
5774.07 1295
5774.78 1295
5775.50 1302
5776.22 1340
5776.93 1277
5777.65 1297
5778.37 1292
5779.09 1391
5779.80 1356
5780.52 1406
5781.24 1353
5781.96 1338
5782.67 1307
5783.39 1326
5784.11 1327
5784.83 1399
5785.54 1473
5786.26 1239
5786.98 1286
5787.70 1274
5788.41 1335
5789.13 1376
5789.85 1430
5790.57 1380
5791.29 1447
5792.00 1482
5792.72 1457
5793.44 1464
5794.16 1484
5794.88 1542
5795.59 1509
5796.31 1461
5797.03 1565
5797.75 1745
5798.47 1845
5799.19 1977
5799.90 2146
5800.62 2378
5801.34 2514
5802.06 2482
5802.78 2468
5803.50 2377
5804.22 2087
5804.93 1846
5805.65 1630
5806.37 1580
5807.09 1599
5807.81 1580
5808.53 1440
5809.25 1475
5809.97 1449
5810.69 1416
5811.41 1400
5812.13 1389
5812.84 1502
5813.56 1463
5814.28 1424
5815.00 1443
5815.72 1460
5816.44 1520
5817.16 1589
5817.88 1611
5818.60 1525
5819.32 1582
5820.04 1504
5820.76 1573
5821.48 1541
5822.20 1407
5822.92 1445
5823.64 1385
5824.36 1394
5825.08 1453
5825.80 1414
5826.52 1467
5827.24 1448
5827.96 1443
5828.68 1429
5829.40 1453
5830.12 1376
5830.84 1337
5831.56 1377
5832.28 1415
5833.00 1400
5833.72 1309
5834.44 1474
5835.16 1485
5835.89 1474
5836.61 1407
5837.33 1424
5838.05 1473
5838.77 1406
5839.49 1449
5840.21 1415
5840.93 1413
5841.65 1438
5842.37 1369
5843.10 1389
5843.82 1381
5844.54 1341
5845.26 1396
5845.98 1410
5846.70 1216
5847.42 1286
5848.14 1375
5848.87 1373
5849.59 1343
5850.31 1376
5851.03 1347
5851.75 1409
5852.47 1321
5853.20 1354
5853.92 1376
5854.64 1349
5855.36 1353
5856.08 1412
5856.81 1340
5857.53 1367
5858.25 1299
5858.97 1290
5859.69 1199
5860.42 1242
5861.14 1312
5861.86 1365
5862.58 1336
5863.31 1424
5864.03 1358
5864.75 1279
5865.47 1422
5866.20 1467
5866.92 1417
5867.64 1363
5868.36 1316
5869.09 1425
5869.81 1482
5870.53 1370
5871.26 1330
5871.98 1392
5872.70 1411
5873.42 1446
5874.15 1386
5874.87 1353
5875.59 1360
5876.32 1357
5877.04 1393
5877.76 1373
5878.49 1356
5879.21 1448
5879.93 1559
5880.66 1604
5881.38 1499
5882.10 1594
5882.83 1506
5883.55 1589
5884.28 1527
5885.00 1456
5885.72 1548
5886.45 1516
5887.17 1562
5887.89 1537
5888.62 1513
5889.34 1497
5890.07 1381
5890.79 1350
5891.51 1359
5892.24 1416
5892.96 1366
5893.69 1411
5894.41 1385
5895.14 1350
5895.86 1289
5896.59 1353
5897.31 1392
5898.03 1453
5898.76 1494
5899.48 1432
5900.21 1382
5900.93 1363
5901.66 1394
5902.38 1495
5903.11 1430
5903.83 1418
5904.56 1409
5905.28 1391
5906.01 1468
5906.73 1476
5907.46 1522
5908.18 1421
5908.91 1430
5909.63 1450
5910.36 1506
5911.08 1440
5911.81 1465
5912.53 1522
5913.26 1493
5913.99 1423
5914.71 1441
5915.44 1452
5916.16 1570
5916.89 1547
5917.61 1615
5918.34 1640
5919.07 1541
5919.79 1644
5920.52 1623
5921.24 1500
5921.97 1564
5922.70 1568
5923.42 1585
5924.15 1473
5924.87 1626
5925.60 1636
5926.33 1514
5927.05 1627
5927.78 1670
5928.51 1620
5929.23 1685
5929.96 1714
5930.69 1672
5931.41 1761
5932.14 1741
5932.87 1746
5933.59 1706
5934.32 1845
5935.05 1860
5935.77 1741
5936.50 1764
5937.23 1821
5937.95 1865
5938.68 1850
5939.41 1845
5940.13 1986
5940.86 2020
5941.59 1950
5942.32 2003
5943.04 2059
5943.77 2115
5944.50 2036
5945.23 2051
5945.95 2149
5946.68 2032
5947.41 2098
5948.14 2141
5948.86 2126
5949.59 2203
5950.32 2281
5951.05 2305
5951.78 2439
5952.50 2477
5953.23 2635
5953.96 2859
5954.69 2778
5955.42 2663
5956.14 2670
5956.87 2553
5957.60 2599
5958.33 2538
5959.06 2572
5959.78 2634
5960.51 2543
5961.24 2520
5961.97 2617
5962.70 2689
5963.43 2702
5964.16 2897
5964.88 2978
5965.61 3186
5966.34 3294
5967.07 3525
5967.80 3775
5968.53 4068
5969.26 3884
5969.99 3797
5970.72 3688
5971.44 3515
5972.17 3331
5972.90 3324
5973.63 3262
5974.36 3092
5975.09 3154
5975.82 3098
5976.55 3142
5977.28 3203
5978.01 3091
5978.74 3060
5979.47 3307
5980.20 3444
5980.93 3637
5981.66 3704
5982.39 3738
5983.12 3836
5983.85 3743
5984.57 3872
5985.30 3741
5986.03 3852
5986.76 3767
5987.49 3650
5988.22 3759
5988.96 3796
5989.69 3660
5990.42 3854
5991.15 3786
5991.88 3718
5992.61 3862
5993.34 3738
5994.07 3952
5994.80 3812
5995.53 3861
5996.26 3864
5996.99 4112
5997.72 4146
5998.45 4171
5999.18 4357
5999.91 4417
6000.64 4343
6001.37 4281
6002.11 4192
6002.84 4107
6003.57 4115
6004.30 4003
6005.03 3893
6005.76 3945
6006.49 3826
6007.22 4077
6007.95 4401
6008.69 4571
6009.42 5000
6010.15 5774
6010.88 6601
6011.61 7638
6012.34 8731
6013.07 10200
6013.81 11032
6014.54 11967
6015.27 12351
6016.00 12228
6016.73 11582
6017.46 10583
6018.20 9589
6018.93 8162
6019.66 7092
6020.39 6213
6021.12 5567
6021.86 4719
6022.59 4014
6023.32 3879
6024.05 3627
6024.79 3518
6025.52 3292
6026.25 3159
6026.98 3126
6027.72 3157
6028.45 3025
6029.18 2916
6029.91 2967
6030.65 3093
6031.38 3007
6032.11 2877
6032.84 2955
6033.58 2853
6034.31 2753
6035.04 2751
6035.78 2747
6036.51 2781
6037.24 2768
6037.98 2920
6038.71 2847
6039.44 2916
6040.18 3032
6040.91 3151
6041.64 3127
6042.38 3072
6043.11 3194
6043.84 3219
6044.58 3213
6045.31 3358
6046.04 3305
6046.78 3261
6047.51 3233
6048.24 3440
6048.98 3546
6049.71 3570
6050.45 3501
6051.18 3705
6051.91 4132
6052.65 4278
6053.38 4554
6054.12 4592
6054.85 4668
6055.58 4554
6056.32 4218
6057.05 3967
6057.79 3688
6058.52 3491
6059.26 3399
6059.99 3273
6060.72 3231
6061.46 3235
6062.19 3155
6062.93 3190
6063.66 3185
6064.40 3184
6065.13 3225
6065.87 3359
6066.60 3121
6067.34 3069
6068.07 3047
6068.81 3053
6069.54 2971
6070.28 3015
6071.01 2944
6071.75 3024
6072.48 2769
6073.22 2759
6073.95 2699
6074.69 2713
6075.42 2696
6076.16 2668
6076.89 2768
6077.63 2771
6078.37 2708
6079.10 2631
6079.84 2687
6080.57 2679
6081.31 2688
6082.04 2560
6082.78 2505
6083.52 2509
6084.25 2419
6084.99 2431
6085.72 2432
6086.46 2491
6087.20 2385
6087.93 2513
6088.67 2526
6089.40 2396
6090.14 2423
6090.88 2494
6091.61 2456
6092.35 2497
6093.09 2466
6093.82 2574
6094.56 2542
6095.30 2494
6096.03 2423
6096.77 2323
6097.51 2360
6098.24 2308
6098.98 2268
6099.72 2155
6100.45 2205
6101.19 2188
6101.93 2292
6102.66 2246
6103.40 2318
6104.14 2250
6104.88 2198
6105.61 2078
6106.35 2146
6107.09 2172
6107.83 2226
6108.56 2295
6109.30 2106
6110.04 2210
6110.78 2251
6111.51 2279
6112.25 2207
6112.99 2264
6113.73 2238
6114.46 2254
6115.20 2420
6115.94 2414
6116.68 2466
6117.41 2428
6118.15 2406
6118.89 2379
6119.63 2281
6120.37 2327
6121.11 2304
6121.84 2268
6122.58 2247
6123.32 2240
6124.06 2307
6124.80 2321
6125.54 2453
6126.27 2436
6127.01 2360
6127.75 2410
6128.49 2485
6129.23 2516
6129.97 2623
6130.71 2480
6131.44 2468
6132.18 2449
6132.92 2456
6133.66 2477
6134.40 2542
6135.14 2506
6135.88 2508
6136.62 2577
6137.36 2590
6138.10 2617
6138.83 2597
6139.57 2571
6140.31 2696
6141.05 2754
6141.79 2745
6142.53 2644
6143.27 2638
6144.01 2683
6144.75 2603
6145.49 2603
6146.23 2607
6146.97 2612
6147.71 2718
6148.45 2626
6149.19 2763
6149.93 2674
6150.67 2776
6151.41 2766
6152.15 2762
6152.89 2803
6153.63 2791
6154.37 2801
6155.11 2804
6155.85 2881
6156.59 2933
6157.33 2897
6158.07 3000
6158.81 2995
6159.55 2927
6160.29 2843
6161.03 2981
6161.77 3201
6162.51 3040
6163.25 3170
6163.99 3249
6164.74 3494
6165.48 3577
6166.22 3647
6166.96 3891
6167.70 4118
6168.44 4174
6169.18 4209
6169.92 4277
6170.66 4399
6171.40 4221
6172.15 4205
6172.89 4090
6173.63 3885
6174.37 3958
6175.11 3703
6175.85 3522
6176.59 3527
6177.34 3715
6178.08 3642
6178.82 3697
6179.56 3717
6180.30 3714
6181.04 3739
6181.79 3838
6182.53 4009
6183.27 3868
6184.01 4058
6184.75 4082
6185.50 4020
6186.24 3957
6186.98 4005
6187.72 4070
6188.46 4050
6189.21 4140
6189.95 4176
6190.69 4512
6191.43 4625
6192.18 4673
6192.92 4822
6193.66 4902
6194.40 4903
6195.15 5177
6195.89 5195
6196.63 5030
6197.37 5081
6198.12 5002
6198.86 5201
6199.60 5017
6200.35 4974
6201.09 4988
6201.83 5046
6202.58 4974
6203.32 5218
6204.06 5880
6204.80 6626
6205.55 7548
6206.29 9288
6207.03 11580
6207.78 14477
6208.52 17854
6209.26 20446
6210.01 22756
6210.75 24239
6211.50 24218
6212.24 23014
6212.98 20841
6213.73 18009
6214.47 15108
6215.21 12585
6215.96 10355
6216.70 8526
6217.45 7028
6218.19 5980
6218.93 5366
6219.68 4718
6220.42 4288
6221.17 4156
6221.91 4018
6222.66 3959
6223.40 3939
6224.14 3923
6224.89 3934
6225.63 3877
6226.38 3731
6227.12 3611
6227.87 3593
6228.61 3300
6229.36 3069
6230.10 2990
6230.84 2912
6231.59 2911
6232.33 2790
6233.08 2796
6233.82 2838
6234.57 2810
6235.31 2839
6236.06 2923
6236.80 2967
6237.55 2977
6238.30 3001
6239.04 2981
6239.79 3043
6240.53 3156
6241.28 3204
6242.02 3093
6242.77 3220
6243.51 3358
6244.26 3413
6245.00 3644
6245.75 3905
6246.50 4360
6247.24 4587
6247.99 5094
6248.73 5454
6249.48 5805
6250.22 5954
6250.97 5853
6251.72 5533
6252.46 4887
6253.21 4483
6253.95 4098
6254.70 3863
6255.45 3628
6256.19 3464
6256.94 3366
6257.69 3346
6258.43 3298
6259.18 3262
6259.93 3283
6260.67 3403
6261.42 3360
6262.17 3362
6262.91 3366
6263.66 3405
6264.41 3388
6265.15 3355
6265.90 3220
6266.65 3211
6267.39 3220
6268.14 3341
6268.89 3291
6269.63 3184
6270.38 3247
6271.13 3307
6271.88 3230
6272.62 3454
6273.37 3387
6274.12 3211
6274.86 3257
6275.61 3352
6276.36 3462
6277.11 3543
6277.85 3561
6278.60 3571
6279.35 3580
6280.10 3389
6280.85 3404
6281.59 3385
6282.34 3317
6283.09 3169
6283.84 2998
6284.59 2954
6285.33 2854
6286.08 2900
6286.83 2953
6287.58 3074
6288.33 3153
6289.07 3199
6289.82 3272
6290.57 3164
6291.32 3139
6292.07 3055
6292.82 2789
6293.56 2680
6294.31 2553
6295.06 2576
6295.81 2604
6296.56 2603
6297.31 2439
6298.06 2584
6298.81 2535
6299.55 2515
6300.30 2471
6301.05 2470
6301.80 2430
6302.55 2467
6303.30 2448
6304.05 2455
6304.80 2443
6305.55 2385
6306.30 2403
6307.05 2421
6307.79 2365
6308.54 2266
6309.29 2402
6310.04 2355
6310.79 2332
6311.54 2303
6312.29 2357
6313.04 2418
6313.79 2410
6314.54 2367
6315.29 2375
6316.04 2449
6316.79 2377
6317.54 2307
6318.29 2309
6319.04 2253
6319.79 2287
6320.54 2384
6321.29 2312
6322.04 2088
6322.79 2209
6323.54 2425
6324.29 2202
6325.04 2057
6325.79 2120
6326.54 2170
6327.29 2184
6328.04 2139
6328.79 2100
6329.55 2043
6330.30 2056
6331.05 2149
6331.80 2155
6332.55 2155
6333.30 2119
6334.05 2091
6334.80 2048
6335.55 2121
6336.30 2079
6337.05 2077
6337.81 2050
6338.56 2129
6339.31 2037
6340.06 1914
6340.81 2090
6341.56 2178
6342.31 1971
6343.06 1966
6343.82 2023
6344.57 2081
6345.32 2189
6346.07 2080
6346.82 2132
6347.57 2234
6348.33 2198
6349.08 2172
6349.83 2263
6350.58 2375
6351.33 2509
6352.09 2559
6352.84 2726
6353.59 2747
6354.34 2763
6355.09 2719
6355.85 2775
6356.60 2780
6357.35 2521
6358.10 2350
6358.86 2318
6359.61 2286
6360.36 2189
6361.11 2122
6361.87 2079
6362.62 2135
6363.37 2173
6364.12 2111
6364.88 2093
6365.63 2140
6366.38 2219
6367.13 2034
6367.89 2096
6368.64 2288
6369.39 2082
6370.15 2187
6370.90 2266
6371.65 2234
6372.41 2037
6373.16 1947
6373.91 2102
6374.67 2095
6375.42 2112
6376.17 1947
6376.93 2070
6377.68 2054
6378.43 1901
6379.19 1990
6379.94 2000
6380.69 1948
6381.45 1974
6382.20 2041
6382.96 2020
6383.71 1969
6384.46 1971
6385.22 1958
6385.97 1941
6386.73 1917
6387.48 1959
6388.23 1927
6388.99 1828
6389.74 1899
6390.50 1839
6391.25 1934
6392.00 1919
6392.76 1830
6393.51 1838
6394.27 1875
6395.02 1720
6395.78 1835
6396.53 1804
6397.29 1781
6398.04 1759
6398.80 1819
6399.55 1821
6400.31 1793
6401.06 1710
6401.82 1723
6402.57 1689
6403.33 1756
6404.08 1734
6404.84 1665
6405.59 1683
6406.35 1837
6407.10 1778
6407.86 1832
6408.61 1778
6409.37 1810
6410.12 1846
6410.88 1859
6411.63 1990
6412.39 1904
6413.14 1868
6413.90 1900
6414.66 1805
6415.41 1807
6416.17 1816
6416.92 1705
6417.68 1731
6418.44 1819
6419.19 1812
6419.95 1772
6420.70 1701
6421.46 1797
6422.22 1846
6422.97 1787
6423.73 1866
6424.48 1777
6425.24 1871
6426.00 1841
6426.75 1751
6427.51 1762
6428.27 1748
6429.02 1907
6429.78 1828
6430.54 1947
6431.29 1832
6432.05 1771
6432.81 1808
6433.56 1861
6434.32 1833
6435.08 1841
6435.83 1886
6436.59 1827
6437.35 1755
6438.10 1789
6438.86 1787
6439.62 1817
6440.38 1835
6441.13 1796
6441.89 1845
6442.65 1826
6443.41 1832
6444.16 1769
6444.92 1884
6445.68 1888
6446.44 1822
6447.19 1862
6447.95 1905
6448.71 1860
6449.47 1876
6450.22 1833
6450.98 1885
6451.74 1906
6452.50 1860
6453.26 1779
6454.01 1839
6454.77 2029
6455.53 2008
6456.29 2042
6457.05 2035
6457.80 1999
6458.56 1966
6459.32 2056
6460.08 2066
6460.84 1994
6461.60 2076
6462.35 2080
6463.11 2113
6463.87 2044
6464.63 2083
6465.39 2067
6466.15 2001
6466.91 2138
6467.67 2077
6468.42 2263
6469.18 2061
6469.94 2145
6470.70 2280
6471.46 2207
6472.22 2150
6472.98 2176
6473.74 2208
6474.50 2291
6475.26 2181
6476.02 2306
6476.77 2422
6477.53 2270
6478.29 2304
6479.05 2390
6479.81 2366
6480.57 2457
6481.33 2386
6482.09 2382
6482.85 2520
6483.61 2420
6484.37 2540
6485.13 2671
6485.89 2553
6486.65 2641
6487.41 2558
6488.17 2665
6488.93 2721
6489.69 2722
6490.45 2765
6491.21 2773
6491.97 2859
6492.73 3004
6493.49 3006
6494.25 3268
6495.01 3276
6495.77 3320
6496.53 3359
6497.29 3448
6498.05 3399
6498.82 3424
6499.58 3367
6500.34 3342
6501.10 3363
6501.86 3433
6502.62 3263
6503.38 3209
6504.14 3330
6504.90 3396
6505.66 3486
6506.42 3554
6507.19 3751
6507.95 3850
6508.71 3816
6509.47 4104
6510.23 4135
6510.99 4203
6511.75 4016
6512.51 4055
6513.28 4159
6514.04 4184
6514.80 4109
6515.56 4003
6516.32 4109
6517.08 4051
6517.85 4128
6518.61 4245
6519.37 4315
6520.13 4470
6520.89 4426
6521.66 4512
6522.42 4612
6523.18 4893
6523.94 5252
6524.70 5375
6525.47 5795
6526.23 6294
6526.99 6837
6527.75 7344
6528.52 7700
6529.28 8085
6530.04 8252
6530.80 8177
6531.57 7836
6532.33 7889
6533.09 7951
6533.85 8470
6534.62 9554
6535.38 11420
6536.14 13240
6536.90 15133
6537.67 16231
6538.43 16501
6539.19 16155
6539.96 14916
6540.72 13013
6541.48 10996
6542.25 9410
6543.01 7922
6543.77 6597
6544.54 5527
6545.30 4981
6546.06 4455
6546.83 4140
6547.59 3875
6548.35 3594
6549.12 3495
6549.88 3459
6550.64 3458
6551.41 3432
6552.17 3402
6552.94 3389
6553.70 3422
6554.46 3391
6555.23 3390
6555.99 3362
6556.75 3274
6557.52 3192
6558.28 3092
6559.05 3027
6559.81 3110
6560.58 3238
6561.34 3206
6562.10 3254
6562.87 3429
6563.63 3569
6564.40 3672
6565.16 3731
6565.93 3848
6566.69 3796
6567.46 3715
6568.22 3869
6568.99 3750
6569.75 3737
6570.52 3660
6571.28 3760
6572.04 3812
6572.81 3896
6573.57 4138
6574.34 4464
6575.11 4393
6575.87 4490
6576.64 4731
6577.40 4723
6578.17 4644
6578.93 4642
6579.70 4521
6580.46 4535
6581.23 4561
6581.99 4521
6582.76 4473
6583.52 4331
6584.29 4189
6585.06 4156
6585.82 4044
6586.59 3947
6587.35 3905
6588.12 3839
6588.88 3947
6589.65 3966
6590.42 4005
6591.18 4239
6591.95 4529
6592.71 4871
6593.48 5152
6594.25 5637
6595.01 5923
6595.78 6073
6596.55 6270
6597.31 6189
6598.08 5989
6598.85 5709
6599.61 5361
6600.38 4940
6601.15 4428
6601.91 4089
6602.68 3920
6603.45 3747
6604.21 3569
6604.98 3498
6605.75 3462
6606.51 3645
6607.28 3588
6608.05 3434
6608.81 3408
6609.58 3339
6610.35 3288
6611.12 3223
6611.88 3052
6612.65 3167
6613.42 3154
6614.18 3109
6614.95 2958
6615.72 2833
6616.49 2958
6617.25 2878
6618.02 2954
6618.79 2867
6619.56 2916
6620.33 2970
6621.09 2902
6621.86 2955
6622.63 2883
6623.40 2909
6624.16 2960
6624.93 2924
6625.70 2741
6626.47 2689
6627.24 2694
6628.01 2760
6628.77 2754
6629.54 2652
6630.31 2690
6631.08 2905
6631.85 3061
6632.62 3208
6633.38 3348
6634.15 3654
6634.92 3904
6635.69 3737
6636.46 3784
6637.23 3848
6638.00 3642
6638.76 3452
6639.53 3191
6640.30 3062
6641.07 2876
6641.84 2807
6642.61 2785
6643.38 2778
6644.15 2644
6644.92 2616
6645.69 2565
6646.45 2666
6647.22 2609
6647.99 2597
6648.76 2598
6649.53 2665
6650.30 2777
6651.07 2685
6651.84 2640
6652.61 2646
6653.38 2553
6654.15 2642
6654.92 2685
6655.69 2689
6656.46 2603
6657.23 2554
6658.00 2474
6658.77 2564
6659.54 2546
6660.31 2466
6661.08 2524
6661.85 2486
6662.62 2490
6663.39 2415
6664.16 2378
6664.93 2377
6665.70 2331
6666.47 2346
6667.24 2270
6668.01 2314
6668.78 2393
6669.55 2383
6670.32 2424
6671.09 2439
6671.87 2439
6672.64 2461
6673.41 2436
6674.18 2505
6674.95 2463
6675.72 2458
6676.49 2401
6677.26 2384
6678.03 2376
6678.80 2422
6679.58 2400
6680.35 2481
6681.12 2387
6681.89 2460
6682.66 2546
6683.43 2584
6684.20 2767
6684.97 2907
6685.75 3056
6686.52 3227
6687.29 3159
6688.06 2973
6688.83 2946
6689.60 2775
6690.38 2589
6691.15 2481
6691.92 2305
6692.69 2352
6693.46 2321
6694.24 2286
6695.01 2227
6695.78 2135
6696.55 2170
6697.32 2237
6698.10 2252
6698.87 2203
6699.64 2275
6700.41 2098
6701.19 2127
6701.96 2212
6702.73 2230
6703.50 2283
6704.28 2339
6705.05 2326
6705.82 2258
6706.59 2285
6707.37 2263
6708.14 2156
6708.91 2083
6709.69 2072
6710.46 2171
6711.23 2084
6712.00 2091
6712.78 2080
6713.55 2156
6714.32 2146
6715.10 2060
6715.87 2048
6716.64 1964
6717.42 2032
6718.19 2024
6718.96 2124
6719.74 2085
6720.51 2146
6721.28 2136
6722.06 2076
6722.83 2044
6723.61 2013
6724.38 2063
6725.15 2017
6725.93 2049
6726.70 2000
6727.48 1875
6728.25 1940
6729.02 2007
6729.80 1987
6730.57 1957
6731.35 1977
6732.12 2044
6732.89 2132
6733.67 2060
6734.44 2026
6735.22 2105
6735.99 2095
6736.77 2016
6737.54 2014
6738.31 2118
6739.09 2056
6739.86 1946
6740.64 2104
6741.41 2069
6742.19 1997
6742.96 2079
6743.74 2005
6744.51 2021
6745.29 2175
6746.06 2205
6746.84 2166
6747.61 2220
6748.39 2362
6749.16 2308
6749.94 2361
6750.71 2391
6751.49 2490
6752.26 2570
6753.04 2698
6753.82 2800
6754.59 2951
6755.37 2950
6756.14 2713
6756.92 2622
6757.69 2432
6758.47 2324
6759.25 2184
6760.02 2181
6760.80 2165
6761.57 2032
6762.35 2017
6763.12 2033
6763.90 2008
6764.68 1833
6765.45 1970
6766.23 2050
6767.01 1967
6767.78 1969
6768.56 1922
6769.33 1983
6770.11 2018
6770.89 1963
6771.66 1943
6772.44 1993
6773.22 1976
6773.99 1911
6774.77 1914
6775.55 1882
6776.32 1902
6777.10 1889
6777.88 1970
6778.65 1987
6779.43 2112
6780.21 2060
6780.98 1990
6781.76 2018
6782.54 2109
6783.32 2012
6784.09 1973
6784.87 1929
6785.65 1868
6786.43 1924
6787.20 1828
6787.98 1827
6788.76 1776
6789.53 1763
6790.31 1778
6791.09 1827
6791.87 1826
6792.65 1750
6793.42 1787
6794.20 1737
6794.98 1684
6795.76 1750
6796.53 1872
6797.31 1814
6798.09 1798
6798.87 1791
6799.65 1794
6800.42 1769
6801.20 1758
6801.98 1832
6802.76 1852
6803.54 1872
6804.32 1844
6805.09 1998
6805.87 2022
6806.65 2002
6807.43 1969
6808.21 1899
6808.99 1864
6809.77 1762
6810.54 1664
6811.32 1688
6812.10 1666
6812.88 1802
6813.66 1790
6814.44 1755
6815.22 1745
6816.00 1776
6816.78 1770
6817.56 1829
6818.33 1805
6819.11 1809
6819.89 1812
6820.67 1808
6821.45 1849
6822.23 1800
6823.01 1832
6823.79 1853
6824.57 1785
6825.35 1769
6826.13 1823
6826.91 1759
6827.69 1870
6828.47 1931
6829.25 1830
6830.03 1784
6830.81 1856
6831.59 1882
6832.37 1954
6833.15 1906
6833.93 1757
6834.71 1784
6835.49 1794
6836.27 1713
6837.05 1783
6837.83 1828
6838.61 1769
6839.39 1656
6840.17 1759
6840.95 1751
6841.73 1721
6842.51 1757
6843.29 1829
6844.07 1722
6844.85 1763
6845.63 1697
6846.41 1825
6847.19 1926
6847.98 2111
6848.76 2365
6849.54 2591
6850.32 3000
6851.10 3411
6851.88 3708
6852.66 3853
6853.44 3836
6854.22 3533
6855.01 3320
6855.79 3134
6856.57 2802
6857.35 2402
6858.13 2275
6858.91 2178
6859.69 2103
6860.48 2029
6861.26 2019
6862.04 1927
6862.82 1882
6863.60 2027
6864.38 1964
6865.17 1973
6865.95 2012
6866.73 2079
6867.51 1942
6868.29 2056
6869.08 2070
6869.86 2080
6870.64 2015
6871.42 2000
6872.20 1943
6872.99 1963
6873.77 2016
6874.55 2012
6875.33 2076
6876.12 2028
6876.90 2103
6877.68 2006
6878.46 2134
6879.25 2190
6880.03 2202
6880.81 2180
6881.59 2253
6882.38 2255
6883.16 2311
6883.94 2447
6884.73 2398
6885.51 2443
6886.29 2725
6887.08 3019
6887.86 3548
6888.64 3931
6889.42 3878
6890.21 4049
6890.99 3730
6891.77 3595
6892.56 3188
6893.34 2837
6894.12 2685
6894.91 2488
6895.69 2436
6896.48 2385
6897.26 2322
6898.04 2374
6898.83 2455
6899.61 2432
6900.39 2470
6901.18 2462
6901.96 2529
6902.75 2526
6903.53 2537
6904.31 2510
6905.10 2455
6905.88 2474
6906.67 2399
6907.45 2373
6908.24 2373
6909.02 2434
6909.80 2337
6910.59 2307
6911.37 2241
6912.16 2298
6912.94 2184
6913.73 2161
6914.51 2129
6915.30 2120
6916.08 2246
6916.87 2257
6917.65 2245
6918.44 2182
6919.22 1976
6920.01 2149
6920.79 2164
6921.58 2197
6922.36 2162
6923.15 2261
6923.93 2290
6924.72 2225
6925.50 2249
6926.29 2241
6927.07 2322
6927.86 2350
6928.64 2378
6929.43 2404
6930.21 2331
6931.00 2340
6931.78 2396
6932.57 2358
6933.36 2546
6934.14 2524
6934.93 2551
6935.71 2594
6936.50 2512
6937.29 2486
6938.07 2537
6938.86 2527
6939.64 2493
6940.43 2476
6941.22 2556
6942.00 2606
6942.79 2698
6943.57 2669
6944.36 2826
6945.15 2871
6945.93 2971
6946.72 3014
6947.51 3021
6948.29 3072
6949.08 3131
6949.87 3103
6950.65 3006
6951.44 3135
6952.23 3068
6953.01 3001
6953.80 2951
6954.59 3116
6955.37 3048
6956.16 2967
6956.95 3032
6957.74 3123
6958.52 3224
6959.31 3211
6960.10 3090
6960.88 3241
6961.67 3263
6962.46 3156
6963.25 3066
6964.03 3227
6964.82 3207
6965.61 3151
6966.40 3256
6967.18 3339
6967.97 3275
6968.76 3543
6969.55 3657
6970.34 3656
6971.12 3673
6971.91 3766
6972.70 3612
6973.49 3705
6974.28 3640
6975.06 3642
6975.85 3568
6976.64 3656
6977.43 3762
6978.22 3888
6979.00 4020
6979.79 4050
6980.58 4337
6981.37 4556
6982.16 4995
6982.95 5637
6983.74 6553
6984.52 7679
6985.31 8804
6986.10 9973
6986.89 10880
6987.68 10992
6988.47 10854
6989.26 10243
6990.05 9048
6990.83 8094
6991.62 7017
6992.41 6288
6993.20 5456
6993.99 4984
6994.78 4731
6995.57 4712
6996.36 4932
6997.15 5478
6997.94 6408
6998.73 7412
6999.52 8531
7000.31 9603
7001.10 10390
7001.88 10334
7002.67 10241
7003.46 9525
7004.25 8334
7005.04 7090
7005.83 6139
7006.62 5416
7007.41 4811
7008.20 4140
7008.99 3685
7009.78 3581
7010.57 3326
7011.36 3285
7012.15 3284
7012.94 3438
7013.73 3434
7014.52 3437
7015.31 3368
7016.11 3224
7016.90 3164
7017.69 3047
7018.48 2945
7019.27 2775
7020.06 2769
7020.85 2707
7021.64 2714
7022.43 2781
7023.22 2727
7024.01 2996
7024.80 3021
7025.59 3014
7026.38 3116
7027.18 3186
7027.97 3288
7028.76 3221
7029.55 3037
7030.34 2855
7031.13 2737
7031.92 2876
7032.71 2823
7033.51 2690
7034.30 2621
7035.09 2692
7035.88 2759
7036.67 2756
7037.46 2694
7038.25 2810
7039.05 2847
7039.84 2848
7040.63 2995
7041.42 2953
7042.21 2938
7043.01 2890
7043.80 2856
7044.59 2727
7045.38 2722
7046.17 2853
7046.97 2856
7047.76 2724
7048.55 2879
7049.34 2986
7050.14 3195
7050.93 3381
7051.72 3392
7052.51 3381
7053.30 3329
7054.10 3057
7054.89 2828
7055.68 2791
7056.48 2519
7057.27 2559
7058.06 2529
7058.85 2460
7059.65 2531
7060.44 2550
7061.23 2482
7062.03 2418
7062.82 2554
7063.61 2562
7064.40 2595
7065.20 2649
7065.99 2577
7066.78 2386
7067.58 2373
7068.37 2421
7069.16 2525
7069.96 2414
7070.75 2308
7071.54 2416
7072.34 2404
7073.13 2326
7073.93 2319
7074.72 2208
7075.51 2231
7076.31 2298
7077.10 2252
7077.89 2260
7078.69 2202
7079.48 2231
7080.28 2315
7081.07 2241
7081.86 2146
7082.66 2254
7083.45 2265
7084.25 2256
7085.04 2181
7085.84 2166
7086.63 2254
7087.42 2247
7088.22 2197
7089.01 2303
7089.81 2260
7090.60 2240
7091.40 2122
7092.19 2043
7092.99 2042
7093.78 2047
7094.58 2049
7095.37 1905
7096.17 1908
7096.96 1898
7097.76 1922
7098.55 1926
7099.35 1923
7100.14 1890
7100.94 1858
7101.73 1824
7102.53 1822
7103.32 1758
7104.12 1700
7104.91 1698
7105.71 1658
7106.50 1708
7107.30 1657
7108.10 1588
7108.89 1662
7109.69 1715
7110.48 1653
7111.28 1730
7112.07 1572
7112.87 1647
7113.67 1645
7114.46 1610
7115.26 1634
7116.05 1725
7116.85 1661
7117.65 1652
7118.44 1679
7119.24 1647
7120.03 1583
7120.83 1565
7121.63 1587
7122.42 1636
7123.22 1570
7124.02 1633
7124.81 1661
7125.61 1604
7126.41 1510
7127.20 1565
7128.00 1613
7128.80 1691
7129.59 1735
7130.39 1605
7131.19 1617
7131.98 1723
7132.78 1637
7133.58 1572
7134.37 1575
7135.17 1605
7135.97 1565
7136.77 1548
7137.56 1604
7138.36 1487
7139.16 1518
7139.96 1567
7140.75 1504
7141.55 1513
7142.35 1583
7143.15 1545
7143.94 1502
7144.74 1519
7145.54 1611
7146.34 1569
7147.13 1648
7147.93 1710
7148.73 1655
7149.53 1524
7150.33 1531
7151.12 1537
7151.92 1571
7152.72 1513
7153.52 1507
7154.32 1565
7155.11 1556
7155.91 1525
7156.71 1484
7157.51 1597
7158.31 1503
7159.11 1506
7159.90 1548
7160.70 1461
7161.50 1508
7162.30 1503
7163.10 1380
7163.90 1378
7164.70 1315
7165.49 1345
7166.29 1402
7167.09 1430
7167.89 1401
7168.69 1440
7169.49 1416
7170.29 1407
7171.09 1461
7171.89 1447
7172.69 1437
7173.49 1461
7174.28 1437
7175.08 1433
7175.88 1437
7176.68 1381
7177.48 1370
7178.28 1388
7179.08 1469
7179.88 1514
7180.68 1509
7181.48 1533
7182.28 1590
7183.08 1623
7183.88 1676
7184.68 1796
7185.48 1730
7186.28 1658
7187.08 1652
7187.88 1593
7188.68 1559
7189.48 1412
7190.28 1446
7191.08 1463
7191.88 1428
7192.68 1383
7193.48 1370
7194.28 1363
7195.08 1434
7195.88 1439
7196.68 1321
7197.48 1412
7198.28 1356
7199.08 1471
7199.89 1389
7200.69 1360
7201.49 1436
7202.29 1391
7203.09 1354
7203.89 1359
7204.69 1382
7205.49 1365
7206.29 1320
7207.09 1351
7207.89 1325
7208.70 1413
7209.50 1344
7210.30 1462
7211.10 1480
7211.90 1393
7212.70 1429
7213.50 1408
7214.31 1401
7215.11 1362
7215.91 1420
7216.71 1403
7217.51 1445
7218.31 1324
7219.12 1370
7219.92 1407
7220.72 1463
7221.52 1501
7222.32 1520
7223.13 1386
7223.93 1386
7224.73 1431
7225.53 1384
7226.33 1478
7227.14 1468
7227.94 1413
7228.74 1383
7229.54 1428
7230.35 1460
7231.15 1409
7231.95 1310
7232.75 1379
7233.56 1399
7234.36 1418
7235.16 1472
7235.96 1526
7236.77 1455
7237.57 1465
7238.37 1467
7239.17 1495
7239.98 1537
7240.78 1572
7241.58 1513
7242.39 1552
7243.19 1560
7243.99 1541
7244.80 1447
7245.60 1503
7246.40 1551
7247.21 1480
7248.01 1529
7248.81 1615
7249.62 1541
7250.42 1491
7251.22 1562
7252.03 1603
7252.83 1573
7253.63 1583
7254.44 1618
7255.24 1661
7256.05 1580
7256.85 1579
7257.65 1546
7258.46 1589
7259.26 1597
7260.07 1608
7260.87 1736
7261.67 1781
7262.48 1616
7263.28 1646
7264.09 1662
7264.89 1705
7265.70 1686
7266.50 1659
7267.30 1731
7268.11 1744
7268.91 1769
7269.72 1787
7270.52 1769
7271.33 1763
7272.13 1788
7272.94 1810
7273.74 1738
7274.55 1753
7275.35 1924
7276.16 1883
7276.96 1830
7277.77 1842
7278.57 2012
7279.38 2014
7280.18 2222
7280.99 2227
7281.79 2384
7282.60 2575
7283.40 2915
7284.21 3331
7285.01 3499
7285.82 3746
7286.63 3856
7287.43 3893
7288.24 3436
7289.04 3297
7289.85 3047
7290.65 2844
7291.46 2513
7292.27 2396
7293.07 2293
7293.88 2237
7294.68 2209
7295.49 2189
7296.30 2130
7297.10 2104
7297.91 2054
7298.71 2113
7299.52 2178
7300.33 2238
7301.13 2235
7301.94 2193
7302.75 2246
7303.55 2427
7304.36 2410
7305.16 2417
7305.97 2565
7306.78 2522
7307.58 2582
7308.39 2693
7309.20 2868
7310.01 3122
7310.81 3415
7311.62 3455
7312.43 3550
7313.23 3430
7314.04 3418
7314.85 3283
7315.65 3135
7316.46 3183
7317.27 3216
7318.08 3352
7318.88 3734
7319.69 3990
7320.50 4537
7321.31 4894
7322.11 4847
7322.92 4813
7323.73 4884
7324.54 4539
7325.34 4137
7326.15 3782
7326.96 3525
7327.77 3079
7328.57 2740
7329.38 2532
7330.19 2350
7331.00 2396
7331.81 2316
7332.61 2178
7333.42 2138
7334.23 2197
7335.04 2188
7335.85 2182
7336.66 2140
7337.46 2217
7338.27 2248
7339.08 2240
7339.89 2264
7340.70 2304
7341.51 2240
7342.31 2167
7343.12 2192
7343.93 2135
7344.74 2183
7345.55 2157
7346.36 2193
7347.17 2230
7347.98 2223
7348.79 2322
7349.59 2383
7350.40 2199
7351.21 2222
7352.02 2240
7352.83 2225
7353.64 2040
7354.45 2092
7355.26 2082
7356.07 2115
7356.88 2234
7357.69 2219
7358.50 2193
7359.31 2276
7360.12 2302
7360.93 2244
7361.74 2252
7362.54 2363
7363.35 2360
7364.16 2418
7364.97 2463
7365.78 2274
7366.59 2266
7367.40 2396
7368.21 2267
7369.02 2298
7369.83 2329
7370.64 2293
7371.45 2194
7372.27 2285
7373.08 2340
7373.89 2259
7374.70 2225
7375.51 2384
7376.32 2421
7377.13 2407
7377.94 2549
7378.75 2775
7379.56 3029
7380.37 3235
7381.18 3531
7381.99 3747
7382.80 3895
7383.61 3931
7384.42 3627
7385.24 3537
7386.05 3290
7386.86 3016
7387.67 2733
7388.48 2526
7389.29 2388
7390.10 2427
7390.91 2302
7391.72 2219
7392.54 2239
7393.35 2148
7394.16 2100
7394.97 2170
7395.78 2123
7396.59 2168
7397.41 2392
7398.22 2518
7399.03 2524
7399.84 2670
7400.65 2950
7401.46 3085
7402.28 3102
7403.09 3064
7403.90 3140
7404.71 3143
7405.52 3007
7406.34 2953
7407.15 2983
7407.96 2916
7408.77 2919
7409.59 2954
7410.40 2801
7411.21 2728
7412.02 2583
7412.84 2348
7413.65 2305
7414.46 2112
7415.27 1985
7416.09 1939
7416.90 1902
7417.71 1783
7418.52 1836
7419.34 1858
7420.15 1807
7420.96 1827
7421.78 1804
7422.59 1784
7423.40 1795
7424.22 1790
7425.03 1690
7425.84 1718
7426.65 1653
7427.47 1669
7428.28 1706
7429.09 1640
7429.91 1617
7430.72 1646
7431.54 1707
7432.35 1674
7433.16 1677
7433.98 1613
7434.79 1635
7435.60 1686
7436.42 1803
7437.23 1717
7438.05 1793
7438.86 1719
7439.67 1756
7440.49 1738
7441.30 1673
7442.12 1675
7442.93 1765
7443.74 1769
7444.56 1725
7445.37 1624
7446.19 1652
7447.00 1632
7447.82 1609
7448.63 1616
7449.44 1521
7450.26 1580
7451.07 1485
7451.89 1440
7452.70 1498
7453.52 1544
7454.33 1575
7455.15 1534
7455.96 1493
7456.78 1478
7457.59 1508
7458.41 1618
7459.22 1629
7460.04 1624
7460.85 1602
7461.67 1480
7462.48 1549
7463.30 1550
7464.11 1504
7464.93 1468
7465.74 1473
7466.56 1582
7467.37 1589
7468.19 1647
7469.01 1691
7469.82 1637
7470.64 1617
7471.45 1635
7472.27 1627
7473.08 1567
7473.90 1584
7474.72 1574
7475.53 1510
7476.35 1571
7477.16 1499
7477.98 1447
7478.80 1455
7479.61 1475
7480.43 1417
7481.24 1351
7482.06 1431
7482.88 1432
7483.69 1354
7484.51 1322
7485.33 1374
7486.14 1378
7486.96 1451
7487.78 1293
7488.59 1258
7489.41 1363
7490.23 1383
7491.04 1341
7491.86 1415
7492.68 1352
7493.49 1283
7494.31 1354
7495.13 1421
7495.94 1451
7496.76 1325
7497.58 1391
7498.40 1430
7499.21 1357
7500.03 1315
7500.85 1297
7501.67 1283
7502.48 1264
7503.30 1257
7504.12 1294
7504.94 1374
7505.75 1327
7506.57 1315
7507.39 1332
7508.21 1199
7509.02 1271
7509.84 1290
7510.66 1273
7511.48 1279
7512.30 1221
7513.11 1263
7513.93 1218
7514.75 1254
7515.57 1310
7516.39 1322
7517.20 1241
7518.02 1239
7518.84 1310
7519.66 1280
7520.48 1253
7521.30 1259
7522.11 1258
7522.93 1253
7523.75 1331
7524.57 1228
7525.39 1275
7526.21 1173
7527.03 1228
7527.84 1245
7528.66 1188
7529.48 1256
7530.30 1174
7531.12 1175
7531.94 1243
7532.76 1232
7533.58 1262
7534.40 1275
7535.22 1235
7536.03 1265
7536.85 1326
7537.67 1238
7538.49 1245
7539.31 1247
7540.13 1251
7540.95 1300
7541.77 1301
7542.59 1244
7543.41 1261
7544.23 1319
7545.05 1330
7545.87 1323
7546.69 1284
7547.51 1372
7548.33 1354
7549.15 1344
7549.97 1333
7550.79 1320
7551.61 1289
7552.43 1252
7553.25 1298
7554.07 1259
7554.89 1311
7555.71 1282
7556.53 1305
7557.35 1284
7558.17 1310
7558.99 1373
7559.81 1334
7560.63 1346
7561.45 1347
7562.27 1301
7563.09 1248
7563.92 1306
7564.74 1288
7565.56 1313
7566.38 1223
7567.20 1255
7568.02 1306
7568.84 1363
7569.66 1383
7570.48 1291
7571.30 1248
7572.13 1321
7572.95 1347
7573.77 1310
7574.59 1348
7575.41 1241
7576.23 1338
7577.05 1257
7577.88 1271
7578.70 1303
7579.52 1312
7580.34 1292
7581.16 1272
7581.98 1282
7582.81 1320
7583.63 1336
7584.45 1330
7585.27 1414
7586.09 1323
7586.92 1378
7587.74 1404
7588.56 1445
7589.38 1521
7590.20 1482
7591.03 1433
7591.85 1444
7592.67 1492
7593.49 1482
7594.32 1419
7595.14 1506
7595.96 1447
7596.78 1412
7597.61 1419
7598.43 1481
7599.25 1455
7600.07 1479
7600.90 1484
7601.72 1551
7602.54 1575
7603.36 1706
7604.19 1750
7605.01 1821
7605.83 1840
7606.66 1820
7607.48 1945
7608.30 1934
7609.13 1799
7609.95 1744
7610.77 1705
7611.60 1751
7612.42 1558
7613.24 1608
7614.07 1501
7614.89 1528
7615.71 1547
7616.54 1642
7617.36 1697
7618.18 1741
7619.01 1828
7619.83 1878
7620.66 1815
7621.48 1758
7622.30 1724
7623.13 1646
7623.95 1588
7624.78 1514
7625.60 1490
7626.42 1654
7627.25 1689
7628.07 1651
7628.90 1716
7629.72 1846
7630.55 2038
7631.37 2097
7632.19 2308
7633.02 2372
7633.84 2299
7634.67 2255
7635.49 2112
7636.32 2012
7637.14 1925
7637.97 1789
7638.79 1698
7639.62 1596
7640.44 1504
7641.27 1433
7642.09 1463
7642.92 1435
7643.74 1361
7644.57 1299
7645.39 1314
7646.22 1390
7647.04 1317
7647.87 1449
7648.69 1344
7649.52 1327
7650.34 1308
7651.17 1332
7651.99 1323
7652.82 1227
7653.65 1277
7654.47 1271
7655.30 1183
7656.12 1145
7656.95 1255
7657.77 1294
7658.60 1265
7659.43 1233
7660.25 1258
7661.08 1282
7661.90 1231
7662.73 1280
7663.56 1250
7664.38 1242
7665.21 1224
7666.04 1260
7666.86 1219
7667.69 1242
7668.51 1307
7669.34 1315
7670.17 1365
7670.99 1368
7671.82 1249
7672.65 1265
7673.47 1278
7674.30 1251
7675.13 1242
7675.95 1222
7676.78 1179
7677.61 1217
7678.44 1244
7679.26 1287
7680.09 1260
7680.92 1229
7681.74 1172
7682.57 1146
7683.40 1182
7684.23 1226
7685.05 1254
7685.88 1249
7686.71 1191
7687.53 1171
7688.36 1203
7689.19 1125
7690.02 1052
7690.85 1165
7691.67 1193
7692.50 1231
7693.33 1224
7694.16 1243
7694.98 1241
7695.81 1202
7696.64 1239
7697.47 1307
7698.30 1309
7699.12 1343
7699.95 1424
7700.78 1387
7701.61 1401
7702.44 1289
7703.26 1313
7704.09 1261
7704.92 1172
7705.75 1147
7706.58 1215
7707.41 1182
7708.24 1196
7709.06 1169
7709.89 1166
7710.72 1137
7711.55 1134
7712.38 1208
7713.21 1198
7714.04 1159
7714.87 1168
7715.69 1243
7716.52 1157
7717.35 1153
7718.18 1247
7719.01 1101
7719.84 1154
7720.67 1102
7721.50 1107
7722.33 1198
7723.16 1052
7723.99 1074
7724.82 1093
7725.65 1136
7726.48 1075
7727.30 1105
7728.13 1106
7728.96 1149
7729.79 1118
7730.62 1125
7731.45 1125
7732.28 1136
7733.11 1086
7733.94 1108
7734.77 1104
7735.60 1095
7736.43 1106
7737.26 1145
7738.09 1134
7738.92 1099
7739.75 1077
7740.58 1079
7741.41 1093
7742.25 1081
7743.08 1072
7743.91 1182
7744.74 1171
7745.57 1171
7746.40 1242
7747.23 1234
7748.06 1202
7748.89 1200
7749.72 1325
7750.55 1362
7751.38 1254
7752.21 1255
7753.04 1306
7753.88 1123
7754.71 1190
7755.54 1167
7756.37 1153
7757.20 1143
7758.03 1095
7758.86 1188
7759.69 1105
7760.53 1124
7761.36 1132
7762.19 1110
7763.02 1133
7763.85 1158
7764.68 1066
7765.51 1076
7766.35 1073
7767.18 1026
7768.01 1091
7768.84 1130
7769.67 1176
7770.51 1089
7771.34 1075
7772.17 1085
7773.00 1142
7773.83 1140
7774.67 1089
7775.50 1123
7776.33 1086
7777.16 1140
7777.99 1150
7778.83 1085
7779.66 1087
7780.49 1097
7781.32 1217
7782.16 1163
7782.99 1144
7783.82 1201
7784.65 1125
7785.49 1130
7786.32 1169
7787.15 1174
7787.99 1128
7788.82 1112
7789.65 1131
7790.48 1068
7791.32 1108
7792.15 1105
7792.98 1181
7793.82 1141
7794.65 1184
7795.48 1172
7796.32 1257
7797.15 1185
7797.98 1183
7798.82 1195
7799.65 1208
7800.48 1190
7801.32 1161
7802.15 1187
7802.99 1192
7803.82 1179
7804.65 1222
7805.49 1258
7806.32 1279
7807.15 1263
7807.99 1228
7808.82 1250
7809.66 1284
7810.49 1175
7811.32 1248
7812.16 1336
7812.99 1358
7813.83 1414
7814.66 1423
7815.50 1533
7816.33 1626
7817.16 1594
7818.00 1604
7818.83 1650
7819.67 1662
7820.50 1546
7821.34 1428
7822.17 1400
7823.01 1394
7823.84 1370
7824.68 1347
7825.51 1310
7826.35 1415
7827.18 1469
7828.02 1504
7828.85 1453
7829.69 1460
7830.52 1426
7831.36 1474
7832.19 1478
7833.03 1487
7833.86 1386
7834.70 1406
7835.53 1454
7836.37 1534
7837.20 1463
7838.04 1428
7838.87 1478
7839.71 1439
7840.55 1430
7841.38 1502
7842.22 1453
7843.05 1502
7843.89 1424
7844.72 1385
7845.56 1398
7846.40 1384
7847.23 1364
7848.07 1302
7848.91 1273
7849.74 1374
7850.58 1406
7851.41 1295
7852.25 1292
7853.09 1297
7853.92 1339
7854.76 1272
7855.60 1330
7856.43 1395
7857.27 1356
7858.11 1334
7858.94 1467
7859.78 1465
7860.62 1588
7861.45 1476
7862.29 1403
7863.13 1448
7863.96 1464
7864.80 1350
7865.64 1322
7866.47 1301
7867.31 1354
7868.15 1375
7868.99 1346
7869.82 1266
7870.66 1378
7871.50 1423
7872.33 1363
7873.17 1443
7874.01 1373
7874.85 1346
7875.68 1426
7876.52 1465
7877.36 1588
7878.20 1582
7879.03 1731
7879.87 1696
7880.71 1637
7881.55 1544
7882.39 1527
7883.22 1420
7884.06 1437
7884.90 1367
7885.74 1322
7886.58 1299
7887.41 1343
7888.25 1389
7889.09 1339
7889.93 1416
7890.77 1454
7891.61 1599
7892.44 1585
7893.28 1557
7894.12 1532
7894.96 1586
7895.80 1512
7896.64 1512
7897.48 1451
7898.31 1534
7899.15 1566
7899.99 1587
7900.83 1556
7901.67 1599
7902.51 1619
7903.35 1525
7904.19 1397
7905.03 1389
7905.87 1352
7906.70 1339
7907.54 1277
7908.38 1253
7909.22 1211
7910.06 1285
7910.90 1221
7911.74 1267
7912.58 1269
7913.42 1310
7914.26 1371
7915.10 1388
7915.94 1372
7916.78 1423
7917.62 1381
7918.46 1416
7919.30 1450
7920.14 1455
7920.98 1503
7921.82 1482
7922.66 1429
7923.50 1333
7924.34 1312
7925.18 1266
7926.02 1218
7926.86 1222
7927.70 1200
7928.54 1131
7929.38 1211
7930.22 1196
7931.06 1230
7931.90 1218
7932.74 1268
7933.58 1228
7934.42 1141
7935.26 1134
7936.10 1207
7936.95 1176
7937.79 1150
7938.63 1210
7939.47 1172
7940.31 1225
7941.15 1210
7941.99 1221
7942.83 1286
7943.67 1217
7944.51 1235
7945.36 1338
7946.20 1349
7947.04 1335
7947.88 1328
7948.72 1259
7949.56 1308
7950.40 1280
7951.25 1227
7952.09 1235
7952.93 1297
7953.77 1238
7954.61 1350
7955.45 1372
7956.30 1395
7957.14 1363
7957.98 1382
7958.82 1345
7959.66 1365
7960.51 1316
7961.35 1338
7962.19 1375
7963.03 1279
7963.87 1318
7964.72 1378
7965.56 1371
7966.40 1411
7967.24 1383
7968.09 1478
7968.93 1470
7969.77 1524
7970.61 1430
7971.46 1385
7972.30 1337
7973.14 1273
7973.98 1242
7974.83 1210
7975.67 1219
7976.51 1225
7977.36 1175
7978.20 1187
7979.04 1199
7979.89 1240
7980.73 1129
7981.57 1144
7982.41 1171
7983.26 1156
7984.10 1194
7984.94 1176
7985.79 1130
7986.63 1131
7987.48 1129
7988.32 1150
7989.16 1148
7990.01 1131
7990.85 1069
7991.69 1076
7992.54 1075
7993.38 1049
7994.22 1103
7995.07 1101
7995.91 1131
7996.76 1089
7997.60 1061
7998.44 1065
7999.29 1074
8000.13 1009
8000.98 1060
8001.82 1078
8002.67 1022
8003.51 994
8004.35 952
8005.20 962
8006.04 1042
8006.89 976
8007.73 1018
8008.58 1019
8009.42 986
8010.27 1033
8011.11 1051
8011.96 1045
8012.80 971
8013.65 913
8014.49 940
8015.34 1000
8016.18 1052
8017.03 1007
8017.87 997
8018.72 1005
8019.56 907
8020.41 948
8021.25 984
8022.10 985
8022.94 984
8023.79 935
8024.63 992
8025.48 949
8026.32 926
8027.17 949
8028.01 1002
8028.86 993
8029.71 1042
8030.55 898
8031.40 946
8032.24 953
8033.09 902
8033.94 961
8034.78 893
8035.63 943
8036.47 942
8037.32 935
8038.17 940
8039.01 955
8039.86 902
8040.70 970
8041.55 945
8042.40 967
8043.24 954
8044.09 1010
8044.94 978
8045.78 987
8046.63 935
8047.48 991
8048.32 938
8049.17 972
8050.02 948
8050.86 999
8051.71 947
8052.56 970
8053.40 965
8054.25 984
8055.10 1003
8055.95 982
8056.79 938
8057.64 933
8058.49 966
8059.33 948
8060.18 961
8061.03 943
8061.88 974
8062.72 915
8063.57 828
8064.42 852
8065.27 955
8066.11 979
8066.96 911
8067.81 890
8068.66 921
8069.50 888
8070.35 967
8071.20 1020
8072.05 904
8072.90 935
8073.74 979
8074.59 936
8075.44 893
8076.29 851
8077.14 898
8077.99 933
8078.83 937
8079.68 974
8080.53 897
8081.38 840
8082.23 884
8083.08 964
8083.92 924
8084.77 863
8085.62 902
8086.47 968
8087.32 941
8088.17 905
8089.02 924
8089.87 868
8090.71 854
8091.56 890
8092.41 850
8093.26 891
8094.11 875
8094.96 893
8095.81 867
8096.66 862
8097.51 894
8098.36 986
8099.21 965
8100.06 934
8100.91 935
8101.75 868
8102.60 839
8103.45 878
8104.30 890
8105.15 894
8106.00 874
8106.85 874
8107.70 891
8108.55 893
8109.40 912
8110.25 866
8111.10 931
8111.95 911
8112.80 829
8113.65 913
8114.50 892
8115.35 923
8116.20 869
8117.05 946
8117.90 908
8118.75 888
8119.60 881
8120.46 961
8121.31 950
8122.16 900
8123.01 944
8123.86 975
8124.71 1035
8125.56 947
8126.41 898
8127.26 906
8128.11 1002
8128.96 982
8129.81 927
8130.66 963
8131.52 951
8132.37 957
8133.22 1013
8134.07 944
8134.92 932
8135.77 1015
8136.62 1002
8137.47 962
8138.33 982
8139.18 914
8140.03 993
8140.88 1002
8141.73 943
8142.58 963
8143.44 1084
8144.29 1099
8145.14 1095
8145.99 1137
8146.84 1071
8147.69 961
8148.55 993
8149.40 1017
8150.25 1021
8151.10 1152
8151.95 1158
8152.81 1140
8153.66 1127
8154.51 1176
8155.36 1290
8156.22 1400
8157.07 1371
8157.92 1400
8158.77 1270
8159.63 1205
8160.48 1171
8161.33 1052
8162.18 1095
8163.04 968
8163.89 979
8164.74 989
8165.60 944
8166.45 944
8167.30 1020
8168.15 982
8169.01 976
8169.86 987
8170.71 986
8171.57 1011
8172.42 1005
8173.27 957
8174.13 984
8174.98 961
8175.83 901
8176.69 949
8177.54 935
8178.39 943
8179.25 950
8180.10 931
8180.95 967
8181.81 950
8182.66 897
8183.52 898
8184.37 891
8185.22 920
8186.08 906
8186.93 893
8187.79 876
8188.64 871
8189.49 870
8190.35 907
8191.20 867
8192.06 879
8192.91 849
8193.76 844
8194.62 890
8195.47 867
8196.33 890
8197.18 864
8198.04 936
8198.89 871
8199.75 921
8200.60 845
8201.46 887
8202.31 934
8203.17 837
8204.02 855
8204.87 838
8205.73 891
8206.58 900
8207.44 902
8208.29 902
8209.15 943
8210.01 905
8210.86 921
8211.72 855
8212.57 880
8213.43 872
8214.28 809
8215.14 834
8215.99 849
8216.85 880
8217.70 911
8218.56 896
8219.42 875
8220.27 827
8221.13 898
8221.98 953
8222.84 931
8223.69 897
8224.55 943
8225.41 914
8226.26 943
8227.12 952
8227.97 913
8228.83 921
8229.69 918
8230.54 891
8231.40 912
8232.26 827
8233.11 831
8233.97 881
8234.82 870
8235.68 932
8236.54 913
8237.39 903
8238.25 843
8239.11 840
8239.96 865
8240.82 852
8241.68 840
8242.54 882
8243.39 904
8244.25 909
8245.11 888
8245.96 876
8246.82 838
8247.68 875
8248.53 820
8249.39 850
8250.25 862
8251.11 862
8251.96 846
8252.82 877
8253.68 849
8254.54 866
8255.39 936
8256.25 896
8257.11 842
8257.97 825
8258.82 854
8259.68 878
8260.54 873
8261.40 927
8262.26 795
8263.11 910
8263.97 881
8264.83 894
8265.69 875
8266.55 885
8267.40 898
8268.26 870
8269.12 852
8269.98 851
8270.84 858
8271.70 888
8272.55 943
8273.41 856
8274.27 848
8275.13 854
8275.99 873
8276.85 932
8277.71 955
8278.56 955
8279.42 935
8280.28 905
8281.14 815
8282.00 872
8282.86 853
8283.72 881
8284.58 951
8285.44 971
8286.29 956
8287.15 973
8288.01 902
8288.87 948
8289.73 949
8290.59 982
8291.45 958
8292.31 1022
8293.17 929
8294.03 929
8294.89 978
8295.75 965
8296.61 984
8297.47 930
8298.33 946
8299.19 926
8300.05 959
8300.91 889
8301.77 880
8302.63 924
8303.49 959
8304.35 937
8305.21 960
8306.07 957
8306.93 919
8307.79 937
8308.65 908
8309.51 949
8310.37 984
8311.23 927
8312.09 919
8312.95 915
8313.81 932
8314.67 938
8315.53 955
8316.39 1064
8317.25 1024
8318.11 1020
8318.98 969
8319.84 958
8320.70 966
8321.56 998
8322.42 954
8323.28 936
8324.14 978
8325.00 979
8325.86 891
8326.73 896
8327.59 927
8328.45 942
8329.31 928
8330.17 912
8331.03 930
8331.89 930
8332.76 910
8333.62 878
8334.48 881
8335.34 926
8336.20 950
8337.06 918
8337.93 934
8338.79 936
8339.65 962
8340.51 931
8341.37 898
8342.24 948
8343.10 943
8343.96 970
8344.82 969
8345.68 937
8346.55 945
8347.41 1026
8348.27 990
8349.13 960
8350.00 973
8350.86 1022
8351.72 931
8352.58 982
8353.45 998
8354.31 984
8355.17 958
8356.03 946
8356.90 935
8357.76 895
8358.62 963
8359.49 971
8360.35 940
8361.21 1021
8362.08 902
8362.94 979
8363.80 926
8364.66 933
8365.53 993
8366.39 959
8367.25 932
8368.12 913
8368.98 1004
8369.84 969
8370.71 1015
8371.57 989
8372.44 1022
8373.30 997
8374.16 964
8375.03 945
8375.89 966
8376.75 1018
8377.62 938
8378.48 967
8379.35 1021
8380.21 1049
8381.07 1084
8381.94 1016
8382.80 1043
8383.67 1046
8384.53 1059
8385.40 965
8386.26 999
8387.12 1050
8387.99 1027
8388.85 1044
8389.72 1042
8390.58 1104
8391.45 1009
8392.31 1047
8393.18 1041
8394.04 995
8394.91 1003
8395.77 1043
8396.64 1135
8397.50 1098
8398.37 1064
8399.23 1110
8400.10 1113
8400.96 1101
8401.83 1091
8402.69 1170
8403.56 1198
8404.42 1138
8405.29 1167
8406.15 1150
8407.02 1121
8407.88 1167
8408.75 1214
8409.61 1192
8410.48 1127
8411.34 1143
8412.21 1158
8413.08 1166
8413.94 1209
8414.81 1175
8415.67 1189
8416.54 1211
8417.41 1187
8418.27 1214
8419.14 1320
8420.00 1259
8420.87 1222
8421.74 1257
8422.60 1305
8423.47 1322
8424.33 1409
8425.20 1384
8426.07 1353
8426.93 1273
8427.80 1409
8428.67 1497
8429.53 1423
8430.40 1396
8431.27 1387
8432.13 1531
8433.00 1470
8433.87 1452
8434.73 1493
8435.60 1428
8436.47 1427
8437.33 1570
8438.20 1609
8439.07 1605
8439.94 1638
8440.80 1671
8441.67 1752
8442.54 1792
8443.40 1846
8444.27 2017
8445.14 1970
8446.01 1967
8446.87 1883
8447.74 1903
8448.61 1901
8449.48 1866
8450.34 1907
8451.21 1924
8452.08 2026
8452.95 2064
8453.82 2155
8454.68 2421
8455.55 2788
8456.42 3096
8457.29 3343
8458.15 3544
8459.02 3366
8459.89 3345
8460.76 3271
8461.63 3004
8462.50 2825
8463.36 2617
8464.23 2382
8465.10 2315
8465.97 2317
8466.84 2383
8467.71 2745
8468.57 3282
8469.44 3820
8470.31 4643
8471.18 5085
8472.05 5547
8472.92 5388
8473.79 5061
8474.66 4467
8475.53 3890
8476.39 3426
8477.26 3023
8478.13 2416
8479.00 2241
8479.87 2102
8480.74 1958
8481.61 1798
8482.48 1721
8483.35 1728
8484.22 1689
8485.09 1632
8485.96 1665
8486.83 1669
8487.69 1654
8488.56 1663
8489.43 1650
8490.30 1533
8491.17 1539
8492.04 1477
8492.91 1542
8493.78 1509
8494.65 1597
8495.52 1602
8496.39 1592
8497.26 1561
8498.13 1573
8499.00 1627
8499.87 1690
8500.74 1607
8501.61 1636
8502.48 1619
8503.35 1493
8504.22 1489
8505.10 1487
8505.97 1520
8506.84 1585
8507.71 1723
8508.58 1773
8509.45 1772
8510.32 1764
8511.19 1885
8512.06 1779
8512.93 1673
8513.80 1700
8514.67 1578
8515.54 1564
8516.42 1472
8517.29 1447
8518.16 1467
8519.03 1486
8519.90 1496
8520.77 1525
8521.64 1481
8522.51 1456
8523.39 1471
8524.26 1459
8525.13 1540
8526.00 1572
8526.87 1541
8527.74 1500
8528.61 1553
8529.49 1646
8530.36 1581
8531.23 1657
8532.10 1706
8532.97 1674
8533.85 1663
8534.72 1667
8535.59 1721
8536.46 1737
8537.33 1588
8538.21 1667
8539.08 1709
8539.95 1676
8540.82 1652
8541.69 1595
8542.57 1576
8543.44 1605
8544.31 1652
8545.18 1602
8546.06 1517
8546.93 1603
8547.80 1549
8548.67 1575
8549.55 1609
8550.42 1555
8551.29 1557
8552.17 1692
8553.04 1850
8553.91 1954
8554.78 2006
8555.66 2091
8556.53 2093
8557.40 2047
8558.28 2014
8559.15 1805
8560.02 1825
8560.90 1693
8561.77 1623
8562.64 1487
8563.52 1432
8564.39 1444
8565.26 1425
8566.14 1343
8567.01 1419
8567.89 1366
8568.76 1355
8569.63 1340
8570.51 1334
8571.38 1280
8572.25 1330
8573.13 1269
8574.00 1304
8574.88 1302
8575.75 1287
8576.62 1309
8577.50 1264
8578.37 1303
8579.25 1246
8580.12 1228
8581.00 1276
8581.87 1207
8582.74 1222
8583.62 1290
8584.49 1230
8585.37 1245
8586.24 1242
8587.12 1255
8587.99 1302
8588.87 1312
8589.74 1249
8590.62 1220
8591.49 1264
8592.37 1221
8593.24 1290
8594.12 1293
8594.99 1249
8595.87 1325
8596.74 1284
8597.62 1262
8598.49 1248
8599.37 1183
8600.24 1167
8601.12 1217
8601.99 1230
8602.87 1303
8603.74 1228
8604.62 1315
8605.49 1277
8606.37 1289
8607.25 1219
8608.12 1273
8609.00 1263
8609.87 1235
8610.75 1254
8611.63 1306
8612.50 1360
8613.38 1276
8614.25 1351
8615.13 1380
8616.01 1347
8616.88 1307
8617.76 1328
8618.63 1255
8619.51 1293
8620.39 1340
8621.26 1361
8622.14 1409
8623.02 1371
8623.89 1426
8624.77 1412
8625.65 1434
8626.52 1414
8627.40 1429
8628.28 1352
8629.15 1356
8630.03 1422
8630.91 1506
8631.78 1500
8632.66 1442
8633.54 1547
8634.41 1486
8635.29 1478
8636.17 1538
8637.05 1478
8637.92 1452
8638.80 1498
8639.68 1576
8640.56 1511
8641.43 1480
8642.31 1579
8643.19 1519
8644.06 1571
8644.94 1541
8645.82 1569
8646.70 1633
8647.58 1656
8648.45 1618
8649.33 1581
8650.21 1567
8651.09 1651
8651.96 1673
8652.84 1710
8653.72 1705
8654.60 1672
8655.48 1668
8656.36 1754
8657.23 1752
8658.11 1700
8658.99 1639
8659.87 1704
8660.75 1748
8661.63 1650
8662.50 1738
8663.38 1749
8664.26 1736
8665.14 1799
8666.02 1829
8666.90 1779
8667.78 1743
8668.65 1858
8669.53 1920
8670.41 1991
8671.29 2112
8672.17 2388
8673.05 2634
8673.93 2863
8674.81 3023
8675.69 3374
8676.57 3472
8677.45 3424
8678.32 3217
8679.20 3062
8680.08 2922
8680.96 2623
8681.84 2423
8682.72 2194
8683.60 2040
8684.48 2007
8685.36 1959
8686.24 1938
8687.12 1976
8688.00 2017
8688.88 2256
8689.76 2603
8690.64 2878
8691.52 3492
8692.40 4075
8693.28 4582
8694.16 4671
8695.04 4792
8695.92 4620
8696.80 4077
8697.68 3755
8698.56 3147
8699.44 2781
8700.32 2389
8701.20 2169
8702.08 1964
8702.96 1729
8703.84 1722
8704.72 1623
8705.60 1513
8706.49 1549
8707.37 1508
8708.25 1536
8709.13 1497
8710.01 1413
8710.89 1377
8711.77 1533
8712.65 1518
8713.53 1487
8714.41 1409
8715.29 1320
8716.18 1379
8717.06 1404
8717.94 1344
8718.82 1350
8719.70 1346
8720.58 1341
8721.46 1349
8722.35 1374
8723.23 1367
8724.11 1391
8724.99 1367
8725.87 1267
8726.75 1350
8727.64 1366
8728.52 1418
8729.40 1446
8730.28 1464
8731.16 1481
8732.05 1463
8732.93 1519
8733.81 1435
8734.69 1498
8735.57 1405
8736.46 1395
8737.34 1421
8738.22 1324
8739.10 1262
8739.99 1365
8740.87 1333
8741.75 1319
8742.63 1255
8743.52 1243
8744.40 1262
8745.28 1252
8746.16 1191
8747.05 1247
8747.93 1283
8748.81 1263
8749.70 1346
8750.58 1308
8751.46 1300
8752.34 1251
8753.23 1296
8754.11 1318
8754.99 1341
8755.88 1291
8756.76 1375
8757.64 1464
8758.53 1388
8759.41 1446
8760.29 1434
8761.18 1497
8762.06 1450
8762.94 1412
8763.83 1391
8764.71 1337
8765.60 1303
8766.48 1340
8767.36 1288
8768.25 1334
8769.13 1293
8770.01 1277
8770.90 1321
8771.78 1357
8772.67 1360
8773.55 1319
8774.43 1275
8775.32 1354
8776.20 1286
8777.09 1197
8777.97 1204
8778.86 1227
8779.74 1189
8780.63 1150
8781.51 1155
8782.39 1141
8783.28 1122
8784.16 1115
8785.05 1125
8785.93 1127
8786.82 1116
8787.70 1139
8788.59 1109
8789.47 1152
8790.36 1100
8791.24 1083
8792.13 1087
8793.01 1115
8793.90 1112
8794.78 1094
8795.67 1077
8796.55 1078
8797.44 1063
8798.32 1123
8799.21 1118
8800.10 1104
8800.98 1034
8801.87 1098
8802.75 1121
8803.64 1141
8804.52 1111
8805.41 1114
8806.29 1148
8807.18 1125
8808.07 1128
8808.95 1110
8809.84 1072
8810.72 1041
8811.61 1064
8812.50 1081
8813.38 957
8814.27 969
8815.15 1021
8816.04 991
8816.93 984
8817.81 974
8818.70 942
8819.59 1026
8820.47 972
8821.36 1064
8822.25 1099
8823.13 1046
8824.02 1042
8824.91 1076
8825.79 1086
8826.68 1098
8827.57 1053
8828.45 1082
8829.34 1091
8830.23 1044
8831.11 1033
8832.00 1000
8832.89 988
8833.78 1035
8834.66 976
8835.55 1002
8836.44 995
8837.32 1021
8838.21 1008
8839.10 980
8839.99 997
8840.87 973
8841.76 969
8842.65 882
8843.54 914
8844.42 953
8845.31 974
8846.20 952
8847.09 953
8847.98 914
8848.86 929
8849.75 995
8850.64 911
8851.53 989
8852.42 892
8853.30 856
8854.19 871
8855.08 911
8855.97 919
8856.86 876
8857.75 899
8858.63 885
8859.52 883
8860.41 910
8861.30 904
8862.19 885
8863.08 900
8863.97 874
8864.85 838
8865.74 859
8866.63 857
8867.52 926
8868.41 851
8869.30 852
8870.19 856
8871.08 892
8871.97 890
8872.85 883
8873.74 863
8874.63 847
8875.52 918
8876.41 926
8877.30 871
8878.19 817
8879.08 810
8879.97 844
8880.86 808
8881.75 799
8882.64 829
8883.53 847
8884.42 877
8885.31 831
8886.20 852
8887.09 885
8887.98 895
8888.87 846
8889.76 828
8890.65 808
8891.54 831
8892.43 831
8893.32 801
8894.21 791
8895.10 802
8895.99 858
8896.88 803
8897.77 818
8898.66 812
8899.55 746
8900.44 766
8901.33 845
8902.22 858
8903.11 764
8904.00 868
8904.89 803
8905.78 825
8906.67 828
8907.56 775
8908.46 761
8909.35 832
8910.24 818
8911.13 764
8912.02 786
8912.91 764
8913.80 800
8914.69 756
8915.58 807
8916.48 741
8917.37 777
8918.26 790
8919.15 810
8920.04 778
8920.93 752
8921.82 755
8922.72 758
8923.61 733
8924.50 703
8925.39 802
8926.28 772
8927.18 763
8928.07 746
8928.96 788
8929.85 722
8930.74 730
8931.64 727
8932.53 756
8933.42 825
8934.31 796
8935.20 758
8936.10 787
8936.99 734
8937.88 785
8938.77 769
8939.67 722
8940.56 754
8941.45 768
8942.34 772
8943.24 802
8944.13 810
8945.02 754
8945.91 700
8946.81 731
8947.70 765
8948.59 739
8949.49 746
8950.38 788
8951.27 795
8952.16 766
8953.06 780
8953.95 730
8954.84 765
8955.74 746
8956.63 684
8957.52 779
8958.42 752
8959.31 807
8960.20 795
8961.10 768
8961.99 714
8962.89 784
8963.78 777
8964.67 700
8965.57 790
8966.46 707
8967.35 736
8968.25 785
8969.14 757
8970.04 742
8970.93 806
8971.82 749
8972.72 769
8973.61 751
8974.51 772
8975.40 798
8976.30 790
8977.19 741
8978.08 719
8978.98 792
8979.87 791
8980.77 742
8981.66 745
8982.56 786
8983.45 720
8984.35 776
8985.24 753
8986.14 738
8987.03 741
8987.93 715
8988.82 705
8989.72 705
8990.61 661
8991.51 637
8992.40 717
8993.30 701
8994.19 684
8995.09 727
8995.98 779
8996.88 723
8997.77 754
8998.67 696
8999.56 689
9000.46 683
9001.35 683
9002.25 728
9003.15 692
9004.04 690
9004.94 758
9005.83 779
9006.73 724
9007.62 710
9008.52 686
9009.42 718
9010.31 658
9011.21 668
9012.10 696
9013.00 689
9013.90 647
9014.79 691
9015.69 701
9016.59 666
9017.48 668
9018.38 698
9019.27 671
9020.17 709
9021.07 715
9021.96 770
9022.86 721
9023.76 662
9024.65 686
9025.55 672
9026.45 675
9027.34 676
9028.24 697
9029.14 667
9030.04 724
9030.93 675
9031.83 724
9032.73 713
9033.62 750
9034.52 748
9035.42 718
9036.32 681
9037.21 708
9038.11 679
9039.01 675
9039.90 767
9040.80 712
9041.70 703
9042.60 702
9043.50 687
9044.39 737
9045.29 728
9046.19 701
9047.09 609
9047.98 693
9048.88 684
9049.78 733
9050.68 726
9051.58 725
9052.47 690
9053.37 733
9054.27 744
9055.17 714
9056.07 678
9056.97 717
9057.86 711
9058.76 716
9059.66 719
9060.56 705
9061.46 756
9062.36 718
9063.25 705
9064.15 694
9065.05 722
9065.95 752
9066.85 746
9067.75 674
9068.65 677
9069.55 686
9070.45 727
9071.34 728
9072.24 750
9073.14 715
9074.04 677
9074.94 765
9075.84 740
9076.74 703
9077.64 752
9078.54 770
9079.44 733
9080.34 762
9081.24 695
9082.14 757
9083.04 755
9083.94 751
9084.84 715
9085.74 719
9086.63 722
9087.53 798
9088.43 734
9089.33 738
9090.23 789
9091.13 765
9092.03 724
9092.93 820
9093.83 739
9094.74 765
9095.64 776
9096.54 775
9097.44 746
9098.34 794
9099.24 758
9100.14 736
9101.04 769
9101.94 730
9102.84 750
9103.74 709
9104.64 735
9105.54 728
9106.44 679
9107.34 716
9108.24 747
9109.14 754
9110.05 720
9110.95 680
9111.85 713
9112.75 763
9113.65 726
9114.55 707
9115.45 702
9116.35 727
9117.25 719
9118.16 699
9119.06 723
9119.96 723
9120.86 676
9121.76 675
9122.66 731
9123.56 697
9124.47 703
9125.37 690
9126.27 720
9127.17 688
9128.07 680
9128.98 703
9129.88 723
9130.78 679
9131.68 661
9132.58 694
9133.49 674
9134.39 714
9135.29 704
9136.19 709
9137.09 691
9138.00 699
9138.90 682
9139.80 682
9140.70 683
9141.61 718
9142.51 701
9143.41 659
9144.31 732
9145.22 699
9146.12 716
9147.02 716
9147.93 681
9148.83 700
9149.73 657
9150.63 732
9151.54 733
9152.44 687
9153.34 647
9154.25 663
9155.15 720
9156.05 690
9156.96 653
9157.86 685
9158.76 681
9159.67 716
9160.57 689
9161.47 673
9162.38 636
9163.28 657
9164.18 718
9165.09 713
9165.99 662
9166.90 655
9167.80 619
9168.70 702
9169.61 729
9170.51 688
9171.41 676
9172.32 643
9173.22 665
9174.13 670
9175.03 724
9175.94 688
9176.84 672
9177.74 668
9178.65 664
9179.55 681
9180.46 688
9181.36 706
9182.27 717
9183.17 648
9184.08 699
9184.98 689
9185.88 686
9186.79 698
9187.69 731
9188.60 744
9189.50 697
9190.41 733
9191.31 707
9192.22 734
9193.12 779
9194.03 724
9194.93 659
9195.84 721
9196.74 664
9197.65 687
9198.56 723
9199.46 695
9200.37 716
9201.27 765
9202.18 741
9203.08 715
9203.99 741
9204.89 665
9205.80 717
9206.71 746
9207.61 700
9208.52 684
9209.42 702
9210.33 683
9211.23 717
9212.14 720
9213.05 676
9213.95 676
9214.86 715
9215.77 687
9216.67 717
9217.58 736
9218.48 765
9219.39 792
9220.30 768
9221.20 789
9222.11 761
9223.02 734
9223.92 694
9224.83 710
9225.74 734
9226.64 751
9227.55 684
9228.46 743
9229.36 752
9230.27 716
9231.18 654
9232.08 685
9232.99 749
9233.90 669
9234.81 673
9235.71 691
9236.62 667
9237.53 643
9238.43 686
9239.34 642
9240.25 706
9241.16 654
9242.06 656
9242.97 567
9243.88 662
9244.79 641
9245.69 673
9246.60 663
9247.51 739
9248.42 675
9249.33 641
9250.23 693
9251.14 707
9252.05 747
9252.96 662
9253.87 709
9254.77 653
9255.68 739
9256.59 639
9257.50 678
9258.41 690
9259.31 723
9260.22 610
9261.13 651
9262.04 674
9262.95 653
9263.86 681
9264.77 683
9265.67 720
9266.58 698
9267.49 712
9268.40 737
9269.31 731
9270.22 671
9271.13 707
9272.04 662
9272.94 668
9273.85 723
9274.76 673
9275.67 728
9276.58 679
9277.49 711
9278.40 673
9279.31 673
9280.22 642
9281.13 710
9282.04 695
9282.95 741
9283.86 760
9284.77 733
9285.68 711
9286.59 722
9287.49 692
9288.40 692
9289.31 700
9290.22 741
9291.13 700
9292.04 715
9292.95 696
9293.86 717
9294.77 658
9295.68 699
9296.59 720
9297.50 677
9298.41 686
9299.33 773
9300.24 770
9301.15 718
9302.06 738
9302.97 743
9303.88 757
9304.79 719
9305.70 690
9306.61 752
9307.52 823
9308.43 884
9309.34 839
9310.25 867
9311.16 863
9312.07 832
9312.98 784
9313.90 800
9314.81 767
9315.72 785
9316.63 787
9317.54 790
9318.45 719
9319.36 709
9320.27 742
9321.19 775
9322.10 710
9323.01 686
9323.92 739
9324.83 794
9325.74 767
9326.65 692
9327.57 694
9328.48 660
9329.39 671
9330.30 754
9331.21 706
9332.13 686
9333.04 742
9333.95 762
9334.86 724
9335.77 766
9336.69 678
9337.60 729
9338.51 742
9339.42 714
9340.33 709
9341.25 740
9342.16 743
9343.07 762
9343.98 732
9344.90 713
9345.81 745
9346.72 715
9347.63 773
9348.55 777
9349.46 728
9350.37 715
9351.29 720
9352.20 734
9353.11 736
9354.02 707
9354.94 672
9355.85 718
9356.76 760
9357.68 693
9358.59 678
9359.50 689
9360.42 730
9361.33 723
9362.24 734
9363.16 691
9364.07 705
9364.98 730
9365.90 729
9366.81 747
9367.72 716
9368.64 724
9369.55 715
9370.47 722
9371.38 702
9372.29 690
9373.21 677
9374.12 688
9375.04 709
9375.95 734
9376.86 674
9377.78 724
9378.69 756
9379.61 750
9380.52 721
9381.43 732
9382.35 787
9383.26 714
9384.18 714
9385.09 748
9386.01 789
9386.92 733
9387.84 726
9388.75 716
9389.67 754
9390.58 713
9391.49 830
9392.41 765
9393.32 770
9394.24 770
9395.15 833
9396.07 820
9396.98 827
9397.90 861
9398.81 788
9399.73 795
9400.65 795
9401.56 720
9402.48 760
9403.39 765
9404.31 763
9405.22 771
9406.14 701
9407.05 733
9407.97 718
9408.88 727
9409.80 785
9410.72 768
9411.63 749
9412.55 745
9413.46 756
9414.38 715
9415.30 747
9416.21 735
9417.13 728
9418.04 722
9418.96 744
9419.88 737
9420.79 729
9421.71 679
9422.62 733
9423.54 789
9424.46 736
9425.37 781
9426.29 761
9427.21 727
9428.12 714
9429.04 707
9429.96 774
9430.87 777
9431.79 749
9432.71 758
9433.62 715
9434.54 779
9435.46 782
9436.37 758
9437.29 759
9438.21 773
9439.13 813
9440.04 779
9440.96 803
9441.88 792
9442.80 832
9443.71 848
9444.63 744
9445.55 832
9446.46 844
9447.38 873
9448.30 805
9449.22 750
9450.14 789
9451.05 826
9451.97 907
9452.89 919
9453.81 937
9454.72 919
9455.64 896
9456.56 896
9457.48 894
9458.40 893
9459.31 827
9460.23 816
9461.15 815
9462.07 821
9462.99 797
9463.91 789
9464.82 781
9465.74 826
9466.66 800
9467.58 794
9468.50 838
9469.42 833
9470.34 738
9471.25 751
9472.17 834
9473.09 782
9474.01 835
9474.93 802
9475.85 808
9476.77 792
9477.69 758
9478.60 764
9479.52 758
9480.44 806
9481.36 850
9482.28 842
9483.20 833
9484.12 910
9485.04 878
9485.96 834
9486.88 845
9487.80 881
9488.72 792
9489.64 858
9490.56 830
9491.48 831
9492.40 796
9493.32 881
9494.24 804
9495.16 746
9496.08 760
9497.00 775
9497.92 803
9498.84 768
9499.76 774
9500.68 830
9501.60 852
9502.52 817
9503.44 807
9504.36 792
9505.28 820
9506.20 826
9507.12 843
9508.04 811
9508.96 820
9509.88 868
9510.80 866
9511.72 899
9512.64 890
9513.56 893
9514.48 883
9515.40 919
9516.32 896
9517.25 897
9518.17 901
9519.09 931
9520.01 896
9520.93 910
9521.85 895
9522.77 874
9523.69 871
9524.61 836
9525.54 863
9526.46 927
9527.38 918
9528.30 960
9529.22 988
9530.14 1068
9531.06 1137
9531.99 1198
9532.91 1272
9533.83 1298
9534.75 1355
9535.67 1355
9536.60 1376
9537.52 1222
9538.44 1163
9539.36 1111
9540.28 1049
9541.21 1087
9542.13 1036
9543.05 975
9543.97 982
9544.89 973
9545.82 926
9546.74 940
9547.66 933
9548.58 944
9549.51 888
9550.43 925
9551.35 861
9552.27 870
9553.20 892
9554.12 880
9555.04 934
9555.96 964
9556.89 960
9557.81 946
9558.73 1059
9559.66 1048
9560.58 1056
9561.50 1063
9562.43 1029
9563.35 1044
9564.27 1001
9565.19 924
9566.12 847
9567.04 911
9567.96 931
9568.89 869
9569.81 924
9570.74 913
9571.66 906
9572.58 877
9573.51 885
9574.43 907
9575.35 852
9576.28 860
9577.20 891
9578.13 868
9579.05 876
9579.97 921
9580.90 954
9581.82 857
9582.75 819
9583.67 965
9584.59 882
9585.52 862
9586.44 868
9587.37 844
9588.29 891
9589.22 926
9590.14 873
9591.06 898
9591.99 914
9592.91 966
9593.84 916
9594.76 877
9595.69 862
9596.61 956
9597.54 954
9598.46 1024
9599.39 956
9600.31 906
9601.24 872
9602.16 909
9603.09 919
9604.01 993
9604.94 1029
9605.86 995
9606.79 980
9607.71 982
9608.64 1012
9609.56 1000
9610.49 1075
9611.41 1039
9612.34 973
9613.27 1050
9614.19 1089
9615.12 1038
9616.04 1004
9616.97 1040
9617.89 1058
9618.82 1133
9619.75 1135
9620.67 1063
9621.60 1059
9622.52 1065
9623.45 1045
9624.38 1057
9625.30 1062
9626.23 1067
9627.15 1112
9628.08 1111
9629.01 1102
9629.93 1153
9630.86 1139
9631.79 1166
9632.71 1195
9633.64 1210
9634.57 1164
9635.49 1190
9636.42 1152
9637.35 1217
9638.27 1239
9639.20 1273
9640.13 1259
9641.05 1217
9641.98 1253
9642.91 1275
9643.83 1283
9644.76 1258
9645.69 1280
9646.62 1362
9647.54 1448
9648.47 1468
9649.40 1564
9650.32 1555
9651.25 1546
9652.18 1559
9653.11 1585
9654.03 1551
9654.96 1541
9655.89 1490
9656.82 1421
9657.75 1414
9658.67 1372
9659.60 1324
9660.53 1322
9661.46 1284
9662.38 1307
9663.31 1283
9664.24 1307
9665.17 1284
9666.10 1271
9667.02 1403
9667.95 1359
9668.88 1317
9669.81 1294
9670.74 1358
9671.67 1458
9672.59 1424
9673.52 1321
9674.45 1381
9675.38 1493
9676.31 1454
9677.24 1522
9678.17 1509
9679.10 1406
9680.02 1453
9680.95 1510
9681.88 1484
9682.81 1570
9683.74 1594
9684.67 1566
9685.60 1548
9686.53 1557
9687.46 1520
9688.39 1444
9689.31 1525
9690.24 1636
9691.17 1711
9692.10 1665
9693.03 1712
9693.96 1720
9694.89 1647
9695.82 1677
9696.75 1710
9697.68 1733
9698.61 1717
9699.54 1738
9700.47 1721
9701.40 1763
9702.33 1737
9703.26 1734
9704.19 1756
9705.12 1693
9706.05 1687
9706.98 1654
9707.91 1612
9708.84 1557
9709.77 1516
9710.70 1577
9711.63 1612
9712.56 1663
9713.49 1724
9714.42 1792
9715.35 1846
9716.28 1961
9717.21 1957
9718.14 1853
9719.07 1893
9720.00 1805
9720.93 1806
9721.87 1625
9722.80 1583
9723.73 1573
9724.66 1555
9725.59 1450
9726.52 1484
9727.45 1501
9728.38 1433
9729.31 1509
9730.24 1499
9731.18 1514
9732.11 1551
9733.04 1663
9733.97 1624
9734.90 1601
9735.83 1521
9736.76 1546
9737.70 1622
9738.63 1569
9739.56 1486
9740.49 1408
9741.42 1400
9742.35 1400
9743.29 1423
9744.22 1362
9745.15 1259
9746.08 1322
9747.01 1315
9747.95 1256
9748.88 1321
9749.81 1324
9750.74 1365
9751.67 1333
9752.61 1326
9753.54 1274
9754.47 1278
9755.40 1333
9756.34 1305
9757.27 1327
9758.20 1262
9759.13 1285
9760.07 1343
9761.00 1290
9761.93 1204
9762.87 1254
9763.80 1330
9764.73 1406
9765.66 1365
9766.60 1326
9767.53 1333
9768.46 1386
9769.40 1354
9770.33 1379
9771.26 1326
9772.20 1296
9773.13 1331
9774.06 1289
9775.00 1291
9775.93 1383
9776.86 1392
9777.80 1472
9778.73 1507
9779.66 1585
9780.60 1616
9781.53 1695
9782.46 1714
9783.40 1689
9784.33 1622
9785.26 1654
9786.20 1619
9787.13 1613
9788.07 1539
9789.00 1430
9789.93 1329
9790.87 1329
9791.80 1334
9792.74 1334
9793.67 1288
9794.61 1269
9795.54 1325
9796.47 1379
9797.41 1378
9798.34 1442
9799.28 1431
9800.21 1436
9801.15 1393
9802.08 1435
9803.02 1401
9803.95 1335
9804.89 1303
9805.82 1290
9806.76 1239
9807.69 1194
9808.63 1178
9809.56 1167
9810.50 1135
9811.43 1082
9812.37 1117
9813.30 1061
9814.24 1095
9815.17 1062
9816.11 1096
9817.04 1100
9817.98 1082
9818.91 1126
9819.85 1073
9820.78 1115
9821.72 1070
9822.65 1038
9823.59 1043
9824.53 1004
9825.46 1022
9826.40 1028
9827.33 1039
9828.27 1049
9829.21 1009
9830.14 1021
9831.08 1008
9832.01 1009
9832.95 1006
9833.89 992
9834.82 966
9835.76 1048
9836.69 1097
9837.63 1037
9838.57 1006
9839.50 1038
9840.44 1060
9841.38 1079
9842.31 1009
9843.25 1023
9844.19 1095
9845.12 1108
9846.06 1097
9847.00 963
9847.93 1049
9848.87 1049
9849.81 1074
9850.74 1089
9851.68 1029
9852.62 1016
9853.56 1061
9854.49 1151
9855.43 1126
9856.37 1108
9857.30 1135
9858.24 1176
9859.18 1150
9860.12 1112
9861.05 1174
9861.99 1185
9862.93 1157
9863.87 1145
9864.80 1102
9865.74 1064
9866.68 1106
9867.62 1060
9868.56 996
9869.49 969
9870.43 1031
9871.37 967
9872.31 1077
9873.24 1008
9874.18 952
9875.12 995
9876.06 1037
9877.00 1000
9877.94 1006
9878.87 982
9879.81 1008
9880.75 977
9881.69 947
9882.63 1029
9883.57 1005
9884.50 940
9885.44 961
9886.38 931
9887.32 946
9888.26 970
9889.20 907
9890.14 903
9891.08 919
9892.02 901
9892.95 946
9893.89 922
9894.83 945
9895.77 912
9896.71 951
9897.65 999
9898.59 938
9899.53 934
9900.47 928
9901.41 882
9902.35 940
9903.29 907
9904.23 904
9905.16 952
9906.10 935
9907.04 906
9907.98 918
9908.92 965
9909.86 991
9910.80 1003
9911.74 950
9912.68 930
9913.62 935
9914.56 965
9915.50 916
9916.44 1012
9917.38 922
9918.32 969
9919.26 976
9920.20 977
9921.14 963
9922.08 994
9923.02 1011
9923.97 1056
9924.91 1162
9925.85 1252
9926.79 1342
9927.73 1464
9928.67 1557
9929.61 1569
9930.55 1534
9931.49 1513
9932.43 1509
9933.37 1388
9934.31 1278
9935.25 1180
9936.20 1189
9937.14 1099
9938.08 983
9939.02 952
9939.96 950
9940.90 992
9941.84 961
9942.78 940
9943.73 950
9944.67 906
9945.61 862
9946.55 870
9947.49 919
9948.43 847
9949.37 892
9950.32 907
9951.26 895
9952.20 827
9953.14 913
9954.08 966
9955.03 914
9955.97 911
9956.91 932
9957.85 932
9958.79 890
9959.74 885
9960.68 871
9961.62 878
9962.56 885
9963.50 899
9964.45 896
9965.39 882
9966.33 867
9967.27 874
9968.22 856
9969.16 853
9970.10 827
9971.04 830
9971.99 877
9972.93 857
9973.87 819
9974.82 840
9975.76 757
9976.70 824
9977.64 840
9978.59 771
9979.53 825
9980.47 800
9981.42 788
9982.36 813
9983.30 797
9984.25 782
9985.19 822
9986.13 757
9987.08 847
9988.02 756
9988.96 786
9989.91 828
9990.85 827
9991.80 767
9992.74 739
9993.68 802
9994.63 812
9995.57 783
9996.51 754
9997.46 738
9998.40 789
9999.35 797
10000.29 802
10001.23 787
10002.18 833
10003.12 816
10004.07 789
10005.01 852
10005.96 778
10006.90 824
10007.84 815
10008.79 863
10009.73 806
10010.68 762
10011.62 787
10012.57 825
10013.51 762
10014.46 759
10015.40 749
10016.35 782
10017.29 792
10018.24 784
10019.18 770
10020.13 765
10021.07 789
10022.02 783
10022.96 799
10023.91 712
10024.85 760
10025.80 730
10026.74 715
10027.69 708
10028.63 711
10029.58 746
10030.52 726
10031.47 708
10032.42 716
10033.36 693
10034.31 773
10035.25 704
10036.20 716
10037.14 770
10038.09 775
10039.04 776
10039.98 767
10040.93 717
10041.87 747
10042.82 794
10043.77 687
10044.71 653
10045.66 711
10046.60 707
10047.55 752
10048.50 729
10049.44 712
10050.39 667
10051.34 728
10052.28 667
10053.23 715
10054.18 679
10055.12 728
10056.07 718
10057.02 706
10057.96 722
10058.91 727
10059.86 715
10060.80 686
10061.75 682
10062.70 705
10063.64 680
10064.59 705
10065.54 693
10066.49 722
10067.43 692
10068.38 698
10069.33 658
10070.28 670
10071.22 685
10072.17 683
10073.12 646
10074.07 705
10075.01 731
10075.96 729
10076.91 688
10077.86 672
10078.80 700
10079.75 686
10080.70 657
10081.65 656
10082.60 652
10083.54 685
10084.49 661
10085.44 662
10086.39 684
10087.34 654
10088.28 740
10089.23 704
10090.18 706
10091.13 660
10092.08 643
10093.03 699
10093.97 688
10094.92 690
10095.87 680
10096.82 726
10097.77 673
10098.72 661
10099.67 666
10100.62 698
10101.56 686
10102.51 697
10103.46 623
10104.41 636
10105.36 646
10106.31 689
10107.26 679
10108.21 684
10109.16 677
10110.11 652
10111.05 688
10112.00 694
10112.95 680
10113.90 662
10114.85 662
10115.80 680
10116.75 676
10117.70 667
10118.65 727
10119.60 702
10120.55 648
10121.50 673
10122.45 723
10123.40 737
10124.35 695
10125.30 708
10126.25 691
10127.20 683
10128.15 642
10129.10 675
10130.05 642
10131.00 647
10131.95 660
10132.90 709
10133.85 708
10134.80 653
10135.75 629
10136.70 683
10137.65 681
10138.60 696
10139.55 704
10140.51 754
10141.46 772
10142.41 726
10143.36 641
10144.31 684
10145.26 722
10146.21 718
10147.16 707
10148.11 705
10149.06 696
10150.01 712
10150.97 749
10151.92 674
10152.87 672
10153.82 663
10154.77 690
10155.72 711
10156.67 725
10157.63 690
10158.58 645
10159.53 726
10160.48 717
10161.43 726
10162.38 743
10163.34 759
10164.29 750
10165.24 710
10166.19 728
10167.14 774
10168.09 729
10169.05 752
10170.00 789
10170.95 750
10171.90 749
10172.86 753
10173.81 768
10174.76 768
10175.71 780
10176.66 801
10177.62 785
10178.57 787
10179.52 776
10180.47 827
10181.43 823
10182.38 841
10183.33 860
10184.29 840
10185.24 895
10186.19 859
10187.14 804
10188.10 869
10189.05 850
10190.00 909
10190.96 889
10191.91 857
10192.86 817
10193.81 881
10194.77 856
10195.72 883
10196.67 843
10197.63 851
10198.58 902
10199.53 919
10200.49 919
10201.44 873
10202.40 907
10203.35 923
10204.30 919
10205.26 930
10206.21 1005
10207.16 1023
10208.12 1123
10209.07 1152
10210.03 1126
10210.98 1050
10211.93 996
10212.89 958
10213.84 1023
10214.80 959
10215.75 884
10216.70 913
10217.66 909
10218.61 870
10219.57 851
10220.52 859
10221.48 916
10222.43 934
10223.39 826
10224.34 860
10225.30 886
10226.25 905
10227.20 826
10228.16 820
10229.11 809
10230.07 847
10231.02 862
10231.98 846
10232.93 870
10233.89 868
10234.84 962
10235.80 979
10236.75 1018
10237.71 1066
10238.67 1031
10239.62 985
10240.58 956
10241.53 951
10242.49 907
10243.44 848
10244.40 880
10245.35 833
10246.31 771
10247.26 804
10248.22 776
10249.18 774
10250.13 744
10251.09 731
10252.04 707
10253.00 727
10253.96 706
10254.91 722
10255.87 739
10256.82 744
10257.78 748
10258.74 716
10259.69 694
10260.65 758
10261.61 709
10262.56 710
10263.52 645
10264.47 685
10265.43 701
10266.39 727
10267.34 698
10268.30 626
10269.26 682
10270.21 705
10271.17 638
10272.13 659
10273.09 734
10274.04 695
10275.00 734
10275.96 709
10276.91 651
10277.87 648
10278.83 687
10279.78 650
10280.74 646
10281.70 675
10282.66 670
10283.61 691
10284.57 690
10285.53 668
10286.49 666
10287.44 661
10288.40 695
10289.36 693
10290.32 665
10291.27 687
10292.23 668
10293.19 666
10294.15 692
10295.11 672
10296.06 714
10297.02 751
10297.98 724
10298.94 690
10299.90 707
10300.85 682
10301.81 702
10302.77 657
10303.73 690
10304.69 710
10305.65 680
10306.60 705
10307.56 657
10308.52 692
10309.48 689
10310.44 656
10311.40 642
10312.36 722
10313.32 717
10314.27 699
10315.23 676
10316.19 691
10317.15 676
10318.11 670
10319.07 705
10320.03 716
10320.99 733
10321.95 664
10322.91 671
10323.86 693
10324.82 718
10325.78 670
10326.74 727
10327.70 709
10328.66 734
10329.62 772
10330.58 728
10331.54 779
10332.50 793
10333.46 792
10334.42 732
10335.38 713
10336.34 789
10337.30 711
10338.26 709
10339.22 733
10340.18 676
10341.14 678
10342.10 626
10343.06 658
10344.02 653
10344.98 622
10345.94 668
10346.90 674
10347.86 661
10348.82 672
10349.78 601
10350.74 621
10351.70 638
10352.66 587
10353.62 620
10354.58 648
10355.55 646
10356.51 699
10357.47 650
10358.43 667
10359.39 636
10360.35 576
10361.31 646
10362.27 620
10363.23 619
10364.19 668
10365.16 645
10366.12 659
10367.08 609
10368.04 636
10369.00 586
10369.96 669
10370.92 656
10371.88 629
10372.85 618
10373.81 615
10374.77 587
10375.73 664
10376.69 652
10377.65 700
10378.62 672
10379.58 614
10380.54 684
10381.50 712
10382.46 633
10383.43 576
10384.39 655
10385.35 642
10386.31 602
10387.27 611
10388.24 653
10389.20 652
10390.16 652
10391.12 639
10392.09 632
10393.05 610
10394.01 634
10394.97 622
10395.94 621
10396.90 657
10397.86 614
10398.82 653
10399.79 604
10400.75 649
10401.71 699
10402.68 668
10403.64 649
10404.60 676
10405.57 641
10406.53 684
10407.49 655
10408.45 679
10409.42 675
10410.38 649
10411.34 678
10412.31 676
10413.27 639
10414.23 646
10415.20 749
10416.16 779
10417.13 805
10418.09 807
10419.05 829
10420.02 888
10420.98 922
10421.94 873
10422.91 828
10423.87 793
10424.84 820
10425.80 753
10426.76 737
10427.73 705
10428.69 675
10429.66 681
10430.62 671
10431.58 646
10432.55 613
10433.51 613
10434.48 669
10435.44 640
10436.41 627
10437.37 593
10438.34 590
10439.30 599
10440.27 630
10441.23 590
10442.19 584
10443.16 613
10444.12 604
10445.09 573
10446.05 561
10447.02 575
10447.98 630
10448.95 599
10449.91 578
10450.88 609
10451.84 618
10452.81 603
10453.78 545
10454.74 568
10455.71 592
10456.67 609
10457.64 602
10458.60 575
10459.57 574
10460.53 637
10461.50 615
10462.47 561
10463.43 573
10464.40 579
10465.36 550
10466.33 579
10467.29 601
10468.26 587
10469.23 570
10470.19 620
10471.16 552
10472.12 511
10473.09 556
10474.06 595
10475.02 600
10475.99 560
10476.96 607
10477.92 582
10478.89 591
10479.86 622
10480.82 578
10481.79 616
10482.76 582
10483.72 593
10484.69 576
10485.66 642
10486.62 593
10487.59 591
10488.56 566
10489.52 604
10490.49 581
10491.46 569
10492.42 620
10493.39 570
10494.36 566
10495.33 605
10496.29 556
10497.26 642
10498.23 581
10499.19 608
10500.16 578
10501.13 561
10502.10 595
10503.06 588
10504.03 632
10505.00 609
10505.97 603
10506.94 574
10507.90 560
10508.87 581
10509.84 561
10510.81 602
10511.78 572
10512.74 620
10513.71 624
10514.68 571
10515.65 595
10516.62 586
10517.58 609
10518.55 585
10519.52 597
10520.49 599
10521.46 643
10522.43 597
10523.39 652
10524.36 567
10525.33 618
10526.30 651
10527.27 635
10528.24 631
10529.21 561
10530.18 630
10531.14 580
10532.11 598
10533.08 564
10534.05 591
10535.02 598
10535.99 558
10536.96 559
10537.93 524
10538.90 589
10539.87 565
10540.84 565
10541.80 603
10542.77 599
10543.74 608
10544.71 629
10545.68 615
10546.65 634
10547.62 644
10548.59 638
10549.56 609
10550.53 589
10551.50 624
10552.47 639
10553.44 639
10554.41 594
10555.38 592
10556.35 563
10557.32 678
10558.29 720
10559.26 693
10560.23 705
10561.20 788
10562.17 747
10563.14 765
10564.11 810
10565.08 807
10566.05 775
10567.02 708
10567.99 670
10568.97 649
10569.94 614
10570.91 611
10571.88 638
10572.85 627
10573.82 639
10574.79 569
10575.76 571
10576.73 602
10577.70 574
10578.67 583
10579.64 631
10580.62 634
10581.59 650
10582.56 577
10583.53 588
10584.50 657
10585.47 645
10586.44 680
10587.42 677
10588.39 723
10589.36 697
10590.33 669
10591.30 672
10592.27 678
10593.25 673
10594.22 639
10595.19 670
10596.16 676
10597.13 689
10598.10 633
10599.08 613
10600.05 631
10601.02 640
10601.99 669
10602.96 586
10603.94 584
10604.91 583
10605.88 634
10606.85 594
10607.83 672
10608.80 648
10609.77 624
10610.74 626
10611.72 641
10612.69 613
10613.66 596
10614.63 609
10615.61 632
10616.58 631
10617.55 637
10618.53 602
10619.50 625
10620.47 611
10621.44 637
10622.42 609
10623.39 655
10624.36 620
10625.34 622
10626.31 618
10627.28 631
10628.26 618
10629.23 655
10630.20 663
10631.18 634
10632.15 661
10633.12 640
10634.10 654
10635.07 663
10636.05 723
10637.02 704
10637.99 729
10638.97 777
10639.94 814
10640.91 852
10641.89 872
10642.86 757
10643.84 717
10644.81 785
10645.79 766
10646.76 684
10647.73 688
10648.71 645
10649.68 670
10650.66 700
10651.63 663
10652.61 637
10653.58 604
10654.55 585
10655.53 625
10656.50 637
10657.48 615
10658.45 576
10659.43 590
10660.40 647
10661.38 636
10662.35 605
10663.33 638
10664.30 650
10665.28 651
10666.25 674
10667.23 648
10668.20 609
10669.18 631
10670.15 646
10671.13 668
10672.10 626
10673.08 598
10674.05 606
10675.03 615
10676.01 604
10676.98 613
10677.96 647
10678.93 635
10679.91 652
10680.88 670
10681.86 694
10682.84 642
10683.81 688
10684.79 640
10685.76 601
10686.74 647
10687.72 632
10688.69 591
10689.67 607
10690.64 585
10691.62 602
10692.60 595
10693.57 610
10694.55 582
10695.53 570
10696.50 571
10697.48 558
10698.46 558
10699.43 584
10700.41 594
10701.39 650
10702.36 562
10703.34 538
10704.32 585
10705.29 577
10706.27 603
10707.25 564
10708.22 610
10709.20 603
10710.18 612
10711.15 632
10712.13 578
10713.11 580
10714.09 566
10715.06 550
10716.04 562
10717.02 571
10718.00 622
10718.97 586
10719.95 564
10720.93 563
10721.91 574
10722.88 584
10723.86 558
10724.84 543
10725.82 565
10726.80 508
10727.77 585
10728.75 605
10729.73 546
10730.71 559
10731.69 579
10732.66 546
10733.64 527
10734.62 506
10735.60 543
10736.58 528
10737.55 579
10738.53 594
10739.51 597
10740.49 582
10741.47 526
10742.45 540
10743.43 525
10744.40 539
10745.38 530
10746.36 568
10747.34 524
10748.32 528
10749.30 546
10750.28 602
10751.26 571
10752.24 537
10753.21 584
10754.19 560
10755.17 581
10756.15 582
10757.13 557
10758.11 552
10759.09 587
10760.07 547
10761.05 594
10762.03 541
10763.01 573
10763.99 544
10764.97 568
10765.95 546
10766.93 568
10767.91 548
10768.89 601
10769.87 528
10770.84 532
10771.82 520
10772.80 530
10773.78 577
10774.76 535
10775.74 597
10776.73 616
10777.71 596
10778.69 600
10779.67 582
10780.65 580
10781.63 581
10782.61 553
10783.59 589
10784.57 593
10785.55 605
10786.53 611
10787.51 594
10788.49 586
10789.47 580
10790.45 556
10791.43 521
10792.41 552
10793.39 548
10794.38 571
10795.36 604
10796.34 589
10797.32 601
10798.30 542
10799.28 582
10800.26 569
10801.24 545
10802.22 534
10803.21 524
10804.19 557
10805.17 554
10806.15 554
10807.13 556
10808.11 561
10809.09 607
10810.08 574
10811.06 598
10812.04 571
10813.02 598
10814.00 596
10814.99 598
10815.97 599
10816.95 581
10817.93 579
10818.91 553
10819.90 558
10820.88 608
10821.86 598
10822.84 578
10823.82 591
10824.81 598
10825.79 566
10826.77 562
10827.75 587
10828.74 620
10829.72 578
10830.70 598
10831.68 562
10832.67 585
10833.65 586
10834.63 579
10835.62 594
10836.60 559
10837.58 584
10838.56 601
10839.55 599
10840.53 612
10841.51 612
10842.50 568
10843.48 560
10844.46 586
10845.45 617
10846.43 606
10847.41 642
10848.40 658
10849.38 633
10850.36 606
10851.35 587
10852.33 633
10853.31 647
10854.30 609
10855.28 610
10856.26 614
10857.25 634
10858.23 603
10859.22 600
10860.20 576
10861.18 588
10862.17 649
10863.15 656
10864.14 655
10865.12 631
10866.10 621
10867.09 644
10868.07 666
10869.06 650
10870.04 654
10871.03 657
10872.01 685
10873.00 681
10873.98 687
10874.96 740
10875.95 711
10876.93 662
10877.92 669
10878.90 712
10879.89 690
10880.87 713
10881.86 723
10882.84 698
10883.83 688
10884.81 704
10885.80 687
10886.78 749
10887.77 755
10888.75 710
10889.74 746
10890.72 751
10891.71 722
10892.70 738
10893.68 735
10894.67 722
10895.65 693
10896.64 658
10897.62 680
10898.61 732
10899.59 702
10900.58 751
10901.57 692
10902.55 733
10903.54 791
10904.52 789
10905.51 780
10906.50 750
10907.48 722
10908.47 785
10909.45 837
10910.44 820
10911.43 725
10912.41 823
10913.40 819
10914.39 878
10915.37 811
10916.36 897
10917.35 854
10918.33 875
10919.32 837
10920.30 740
10921.29 801
10922.28 796
10923.27 878
10924.25 850
10925.24 858
10926.23 826
10927.21 898
10928.20 867
10929.19 861
10930.17 809
10931.16 872
10932.15 880
10933.14 917
10934.12 914
10935.11 850
10936.10 909
10937.09 917
10938.07 935
10939.06 923
10940.05 930
10941.04 916
10942.02 999
10943.01 980
10944.00 996
10944.99 939
10945.97 1039
10946.96 1063
10947.95 1047
10948.94 1015
10949.93 1040
10950.91 995
10951.90 1031
10952.89 1069
10953.88 1129
10954.87 1199
10955.85 1238
10956.84 1241
10957.83 1309
10958.82 1400
10959.81 1470
10960.80 1419
10961.79 1377
10962.77 1335
10963.76 1359
10964.75 1297
10965.74 1239
10966.73 1233
10967.72 1135
10968.71 1159
10969.70 1122
10970.68 1074
10971.67 1117
10972.66 1090
10973.65 1014
10974.64 972
10975.63 1078
10976.62 1048
10977.61 1055
10978.60 1086
10979.59 1120
10980.58 1094
10981.57 1105
10982.55 1180
10983.54 1243
10984.53 1214
10985.52 1133
10986.51 1188
10987.50 1183
10988.49 1212
10989.48 1147
10990.47 1162
10991.46 1220
10992.45 1200
10993.44 1203
10994.43 1384
10995.42 1445
10996.41 1494
10997.40 1627
10998.39 1827
10999.38 1894
11000.37 1935
11001.36 1984
11002.35 2089
11003.34 2034
11004.33 1872
11005.33 1763
11006.32 1582
11007.31 1428
11008.30 1352
11009.29 1261
11010.28 1188
11011.27 1171
11012.26 1108
11013.25 1078
11014.24 1096
11015.23 999
11016.22 964
11017.21 1015
11018.21 989
11019.20 973
11020.19 1001
11021.18 1020
11022.17 1016
11023.16 960
11024.15 950
11025.14 969
11026.14 1034
11027.13 968
11028.12 954
11029.11 975
11030.10 1001
11031.09 1000
11032.09 984
11033.08 952
11034.07 943
11035.06 901
11036.05 948
11037.05 990
11038.04 957
11039.03 957
11040.02 950
11041.01 964
11042.01 911
11043.00 889
11043.99 873
11044.98 843
11045.97 846
11046.97 852
11047.96 848
11048.95 818
11049.94 809
11050.94 791
11051.93 777
11052.92 792
11053.91 813
11054.91 811
11055.90 828
11056.89 816
11057.89 803
11058.88 792
11059.87 828
11060.87 830
11061.86 795
11062.85 714
11063.84 717
11064.84 771
11065.83 803
11066.82 824
11067.82 766
11068.81 771
11069.80 772
11070.80 781
11071.79 754
11072.78 779
11073.78 764
11074.77 779
11075.77 787
11076.76 791
11077.75 805
11078.75 780
11079.74 809
11080.73 760
11081.73 786
11082.72 801
11083.72 753
11084.71 740
11085.70 772
11086.70 794
11087.69 759
11088.69 754
11089.68 783
11090.68 754
11091.67 744
11092.66 707
11093.66 711
11094.65 696
11095.65 695
11096.64 759
11097.64 720
11098.63 771
11099.63 726
11100.62 710
11101.62 703
11102.61 676
11103.61 708
11104.60 726
11105.60 726
11106.59 765
11107.59 734
11108.58 675
11109.58 756
11110.57 726
11111.57 701
11112.56 674
11113.56 710
11114.55 696
11115.55 701
11116.55 707
11117.54 673
11118.54 684
11119.53 652
11120.53 691
11121.52 725
11122.52 711
11123.51 734
11124.51 720
11125.51 718
11126.50 711
11127.50 741
11128.49 711
11129.49 725
11130.49 713
11131.48 708
11132.48 719
11133.48 728
11134.47 700
11135.47 677
11136.46 650
11137.46 701
11138.46 722
11139.45 676
11140.45 646
11141.45 664
11142.44 684
11143.44 721
11144.44 697
11145.43 705
11146.43 700
11147.43 665
11148.43 717
11149.42 676
11150.42 733
11151.42 691
11152.41 685
11153.41 644
11154.41 710
11155.40 661
11156.40 649
11157.40 682
11158.40 658
11159.39 649
11160.39 644
11161.39 626
11162.39 631
11163.38 652
11164.38 666
11165.38 653
11166.38 644
11167.38 659
11168.37 662
11169.37 625
11170.37 644
11171.37 655
11172.37 684
11173.36 740
11174.36 643
11175.36 664
11176.36 698
11177.36 680
11178.35 694
11179.35 649
11180.35 671
11181.35 651
11182.35 699
11183.35 673
11184.34 716
11185.34 680
11186.34 654
11187.34 655
11188.34 674
11189.34 634
11190.34 654
11191.34 695
11192.34 685
11193.33 654
11194.33 685
11195.33 670
11196.33 663
11197.33 673
11198.33 668
11199.33 631
11200.33 684
11201.33 640
11202.33 656
11203.33 706
11204.33 659
11205.32 667
11206.32 626
11207.32 617
11208.32 600
11209.32 617
11210.32 748
11211.32 691
11212.32 636
11213.32 602
11214.32 650
11215.32 607
11216.32 644
11217.32 632
11218.32 638
11219.32 652
11220.32 621
11221.32 649
11222.32 653
11223.32 597
11224.32 629
11225.32 623
11226.32 655
11227.33 651
11228.33 613
11229.33 614
11230.33 619
11231.33 619
11232.33 647
11233.33 666
11234.33 595
11235.33 617
11236.33 571
11237.33 628
11238.33 604
11239.33 600
11240.34 646
11241.34 631
11242.34 608
11243.34 614
11244.34 623
11245.34 575
11246.34 561
11247.34 669
11248.35 630
11249.35 596
11250.35 615
11251.35 596
11252.35 587
11253.35 648
11254.35 632
11255.36 615
11256.36 625
11257.36 611
11258.36 604
11259.36 601
11260.37 567
11261.37 627
11262.37 601
11263.37 614
11264.37 625
11265.38 638
11266.38 629
11267.38 642
11268.38 603
11269.39 625
11270.39 602
11271.39 645
11272.39 675
11273.40 687
11274.40 676
11275.40 663
11276.40 642
11277.41 710
11278.41 697
11279.41 699
11280.41 659
11281.42 688
11282.42 669
11283.42 664
11284.43 650
11285.43 674
11286.43 660
11287.44 680
11288.44 636
11289.44 613
11290.45 597
11291.45 587
11292.45 652
11293.46 601
11294.46 618
11295.46 675
11296.47 682
11297.47 619
11298.47 608
11299.48 619
11300.48 648
11301.48 648
11302.49 622
11303.49 648
11304.50 624
11305.50 622
11306.50 643
11307.51 656
11308.51 673
11309.52 678
11310.52 751
11311.52 801
11312.53 738
11313.53 731
11314.54 776
11315.54 770
11316.55 789
11317.55 788
11318.56 750
11319.56 751
11320.56 689
11321.57 706
11322.57 677
11323.58 604
11324.58 641
11325.59 638
11326.59 620
11327.60 637
11328.60 595
11329.61 649
11330.61 686
11331.62 630
11332.62 555
11333.63 612
11334.63 640
11335.64 658
11336.65 700
11337.65 657
11338.66 668
11339.66 688
11340.67 703
11341.67 711
11342.68 711
11343.68 713
11344.69 675
11345.70 647
11346.70 693
11347.71 598
11348.71 648
11349.72 644
11350.72 658
11351.73 659
11352.74 573
11353.74 604
11354.75 658
11355.76 633
11356.76 612
11357.77 554
11358.77 584
11359.78 637
11360.79 607
11361.79 585
11362.80 600
11363.81 629
11364.81 620
11365.82 582
11366.83 604
11367.83 576
11368.84 582
11369.85 602
11370.85 605
11371.86 574
11372.87 528
11373.87 545
11374.88 576
11375.89 553
11376.90 572
11377.90 617
11378.91 598
11379.92 571
11380.92 559
11381.93 554
11382.94 616
11383.95 620
11384.95 619
11385.96 616
11386.97 585
11387.98 620
11388.99 588
11389.99 527
11391.00 588
11392.01 594
11393.02 584
11394.02 564
11395.03 541
11396.04 579
11397.05 552
11398.06 602
11399.06 566
11400.07 571
11401.08 542
11402.09 545
11403.10 574
11404.11 512
11405.11 569
11406.12 569
11407.13 560
11408.14 583
11409.15 607
11410.16 568
11411.17 552
11412.17 530
11413.18 548
11414.19 534
11415.20 566
11416.21 605
11417.22 579
11418.23 538
11419.24 562
11420.25 580
11421.25 524
11422.26 580
11423.27 575
11424.28 581
11425.29 566
11426.30 554
11427.31 566
11428.32 582
11429.33 582
11430.34 574
11431.35 541
11432.36 563
11433.37 576
11434.38 579
11435.39 575
11436.40 562
11437.41 549
11438.42 582
11439.43 599
11440.44 561
11441.45 555
11442.46 586
11443.47 560
11444.48 584
11445.49 580
11446.50 541
11447.51 571
11448.52 556
11449.53 582
11450.54 560
11451.55 566
11452.56 550
11453.57 600
11454.58 593
11455.59 555
11456.60 591
11457.61 601
11458.62 618
11459.63 607
11460.64 546
11461.66 610
11462.67 645
11463.68 614
11464.69 588
11465.70 567
11466.71 565
11467.72 533
11468.73 552
11469.74 541
11470.76 561
11471.77 603
11472.78 549
11473.79 588
11474.80 582
11475.81 540
11476.82 559
11477.84 526
11478.85 562
11479.86 582
11480.87 545
11481.88 549
11482.89 539
11483.91 577
11484.92 590
11485.93 559
11486.94 565
11487.95 602
11488.97 581
11489.98 597
11490.99 546
11492.00 528
11493.02 556
11494.03 530
11495.04 607
11496.05 583
11497.06 524
11498.08 545
11499.09 588
11500.10 547
11501.12 565
11502.13 539
11503.14 550
11504.15 557
11505.17 564
11506.18 550
11507.19 561
11508.20 566
11509.22 530
11510.23 555
11511.24 554
11512.26 589
11513.27 554
11514.28 561
11515.30 588
11516.31 574
11517.32 570
11518.34 562
11519.35 553
11520.36 534
11521.38 541
11522.39 506
11523.40 539
11524.42 538
11525.43 532
11526.45 537
11527.46 585
11528.47 571
11529.49 591
11530.50 519
11531.52 537
11532.53 542
11533.54 532
11534.56 546
11535.57 542
11536.59 624
11537.60 610
11538.61 559
11539.63 582
11540.64 608
11541.66 553
11542.67 582
11543.69 575
11544.70 605
11545.72 561
11546.73 571
11547.74 569
11548.76 535
11549.77 579
11550.79 600
11551.80 568
11552.82 548
11553.83 565
11554.85 584
11555.86 568
11556.88 599
11557.89 611
11558.91 598
11559.92 587
11560.94 568
11561.96 605
11562.97 631
11563.99 662
11565.00 629
11566.02 587
11567.03 630
11568.05 617
11569.06 677
11570.08 663
11571.10 694
11572.11 585
11573.13 650
11574.14 637
11575.16 652
11576.17 644
11577.19 680
11578.21 718
11579.22 676
11580.24 739
11581.25 754
11582.27 742
11583.29 721
11584.30 748
11585.32 753
11586.34 790
11587.35 785
11588.37 787
11589.39 793
11590.40 823
11591.42 842
11592.44 897
11593.45 877
11594.47 921
11595.49 1042
11596.50 1128
11597.52 1168
11598.54 1241
11599.55 1299
11600.57 1383
11601.59 1406
11602.60 1441
11603.62 1326
11604.64 1217
11605.66 1179
11606.67 1023
11607.69 944
11608.71 885
11609.73 829
11610.74 817
11611.76 701
11612.78 733
11613.80 710
11614.81 659
11615.83 684
11616.85 670
11617.87 646
11618.88 629
11619.90 657
11620.92 700
11621.94 657
11622.96 645
11623.97 593
11624.99 641
11626.01 624
11627.03 639
11628.05 649
11629.07 640
11630.08 634
11631.10 666
11632.12 628
11633.14 604
11634.16 613
11635.18 657
11636.19 672
11637.21 661
11638.23 671
11639.25 626
11640.27 613
11641.29 661
11642.31 596
11643.33 604
11644.34 615
11645.36 617
11646.38 624
11647.40 588
11648.42 596
11649.44 569
11650.46 532
11651.48 522
11652.50 586
11653.52 537
11654.54 531
11655.56 586
11656.58 596
11657.60 592
11658.61 609
11659.63 585
11660.65 564
11661.67 565
11662.69 630
11663.71 583
11664.73 608
11665.75 623
11666.77 560
11667.79 574
11668.81 612
11669.83 606
11670.85 618
11671.87 579
11672.89 604
11673.91 626
11674.93 609
11675.95 585
11676.97 620
11678.00 563
11679.02 567
11680.04 600
11681.06 606
11682.08 583
11683.10 623
11684.12 607
11685.14 631
11686.16 623
11687.18 599
11688.20 653
11689.22 620
11690.24 568
11691.26 601
11692.29 610
11693.31 606
11694.33 574
11695.35 595
11696.37 607
11697.39 543
11698.41 577
11699.43 608
11700.46 569
11701.48 600
11702.50 580
11703.52 571
11704.54 539
11705.56 531
11706.58 598
11707.61 566
11708.63 606
11709.65 552
11710.67 563
11711.69 540
11712.72 529
11713.74 592
11714.76 562
11715.78 525
11716.80 564
11717.83 580
11718.85 572
11719.87 561
11720.89 552
11721.92 537
11722.94 531
11723.96 521
11724.98 558
11726.01 513
11727.03 536
11728.05 583
11729.07 548
11730.10 525
11731.12 540
11732.14 570
11733.16 526
11734.19 525
11735.21 500
11736.23 554
11737.26 538
11738.28 509
11739.30 582
11740.33 553
11741.35 548
11742.37 566
11743.39 569
11744.42 577
11745.44 546
11746.47 550
11747.49 553
11748.51 542
11749.54 541
11750.56 555
11751.58 581
11752.61 549
11753.63 582
11754.65 584
11755.68 627
11756.70 613
11757.73 578
11758.75 606
11759.77 575
11760.80 600
11761.82 594
11762.85 585
11763.87 562
11764.89 579
11765.92 565
11766.94 558
11767.97 520
11768.99 529
11770.02 536
11771.04 557
11772.06 569
11773.09 520
11774.11 556
11775.14 531
11776.16 543
11777.19 494
11778.21 547
11779.24 537
11780.26 533
11781.29 537
11782.31 558
11783.34 546
11784.36 508
11785.39 544
11786.41 551
11787.44 558
11788.46 531
11789.49 564
11790.51 547
11791.54 575
11792.57 556
11793.59 580
11794.62 542
11795.64 553
11796.67 564
11797.69 582
11798.72 585
11799.74 540
11800.77 544
11801.80 577
11802.82 561
11803.85 593
11804.87 585
11805.90 588
11806.93 582
11807.95 593
11808.98 569
11810.00 506
11811.03 538
11812.06 555
11813.08 550
11814.11 560
11815.14 545
11816.16 541
11817.19 585
11818.22 599
11819.24 556
11820.27 542
11821.30 543
11822.32 546
11823.35 528
11824.38 550
11825.40 615
11826.43 606
11827.46 543
11828.48 594
11829.51 593
11830.54 634
11831.56 589
11832.59 611
11833.62 609
11834.65 620
11835.67 610
11836.70 606
11837.73 577
11838.76 607
11839.78 620
11840.81 601
11841.84 593
11842.87 612
11843.89 597
11844.92 627
11845.95 621
11846.98 594
11848.00 585
11849.03 635
11850.06 643
11851.09 606
11852.12 631
11853.14 622
11854.17 644
11855.20 654
11856.23 619
11857.26 596
11858.29 603
11859.31 621
11860.34 602
11861.37 593
11862.40 595
11863.43 657
11864.46 648
11865.48 668
11866.51 640
11867.54 659
11868.57 678
11869.60 667
11870.63 701
11871.66 687
11872.69 635
11873.72 660
11874.74 680
11875.77 664
11876.80 662
11877.83 711
11878.86 710
11879.89 616
11880.92 686
11881.95 690
11882.98 733
11884.01 660
11885.04 722
11886.07 762
11887.10 702
11888.13 669
11889.15 737
11890.18 713
11891.21 720
11892.24 747
11893.27 712
11894.30 700
11895.33 700
11896.36 725
11897.39 772
11898.42 806
11899.45 794
11900.48 834
11901.51 862
11902.54 838
11903.57 874
11904.60 897
11905.64 910
11906.67 923
11907.70 885
11908.73 831
11909.76 835
11910.79 839
11911.82 845
11912.85 793
11913.88 789
11914.91 828
11915.94 776
11916.97 813
11918.00 819
11919.03 822
11920.06 765
11921.10 810
11922.13 832
11923.16 850
11924.19 854
11925.22 835
11926.25 860
11927.28 939
11928.31 999
11929.35 1040
11930.38 1063
11931.41 1141
11932.44 1211
11933.47 1293
11934.50 1244
11935.53 1252
11936.57 1112
11937.60 1093
11938.63 1094
11939.66 1007
11940.69 936
11941.73 874
11942.76 846
11943.79 790
11944.82 756
11945.85 759
11946.89 758
11947.92 737
11948.95 731
11949.98 777
11951.01 721
11952.05 723
11953.08 719
11954.11 730
11955.14 730
11956.18 674
11957.21 672
11958.24 730
11959.27 738
11960.31 763
11961.34 682
11962.37 742
11963.41 733
11964.44 711
11965.47 677
11966.50 703
11967.54 701
11968.57 700
11969.60 731
11970.64 726
11971.67 788
11972.70 786
11973.74 763
11974.77 709
11975.80 681
11976.84 738
11977.87 737
11978.90 746
11979.94 742
11980.97 710
11982.00 738
11983.04 711
11984.07 719
11985.11 725
11986.14 725
11987.17 725
11988.21 781
11989.24 774
11990.28 758
11991.31 785
11992.34 696
11993.38 727
11994.41 755
11995.45 778
11996.48 739
11997.52 729
11998.55 791
11999.58 745
12000.62 738
12001.65 765
12002.69 785
12003.72 740
12004.76 788
12005.79 730
12006.83 774
12007.86 785
12008.90 795
12009.93 773
12010.97 775
12012.00 824
12013.04 824
12014.07 836
12015.11 887
12016.14 939
12017.18 858
12018.21 855
12019.25 875
12020.28 867
12021.32 877
12022.35 902
12023.39 806
12024.42 883
12025.46 837
12026.49 817
12027.53 808
12028.57 868
12029.60 808
12030.64 762
12031.67 810
12032.71 783
12033.74 830
12034.78 796
12035.82 861
12036.85 789
12037.89 831
12038.92 826
12039.96 819
12041.00 799
12042.03 785
12043.07 793
12044.11 765
12045.14 739
12046.18 746
12047.22 753
12048.25 760
12049.29 781
12050.33 794
12051.36 767
12052.40 817
12053.44 820
12054.47 835
12055.51 790
12056.55 829
12057.58 841
12058.62 751
12059.66 796
12060.69 834
12061.73 790
12062.77 839
12063.80 805
12064.84 837
12065.88 821
12066.92 800
12067.95 785
12068.99 826
12070.03 828
12071.07 818
12072.10 814
12073.14 830
12074.18 824
12075.22 858
12076.25 836
12077.29 800
12078.33 809
12079.37 843
12080.41 829
12081.44 818
12082.48 859
12083.52 894
12084.56 875
12085.60 892
12086.63 895
12087.67 896
12088.71 923
12089.75 948
12090.79 928
12091.83 942
12092.86 941
12093.90 926
12094.94 953
12095.98 988
12097.02 984
12098.06 1063
12099.10 1018
12100.13 1046
12101.17 1082
12102.21 1119
12103.25 1171
12104.29 1170
12105.33 1174
12106.37 1230
12107.41 1240
12108.45 1175
12109.49 1070
12110.52 1017
12111.56 989
12112.60 872
12113.64 899
12114.68 833
12115.72 833
12116.76 787
12117.80 764
12118.84 751
12119.88 733
12120.92 733
12121.96 777
12123.00 739
12124.04 731
12125.08 736
12126.12 749
12127.16 724
12128.20 662
12129.24 701
12130.28 732
12131.32 751
12132.36 696
12133.40 684
12134.44 674
12135.48 668
12136.52 653
12137.56 675
12138.60 736
12139.64 734
12140.68 703
12141.72 672
12142.76 687
12143.80 689
12144.84 661
12145.88 674
12146.93 639
12147.97 639
12149.01 665
12150.05 640
12151.09 680
12152.13 672
12153.17 727
12154.21 674
12155.25 649
12156.29 677
12157.34 675
12158.38 663
12159.42 691
12160.46 659
12161.50 599
12162.54 612
12163.58 616
12164.62 653
12165.67 667
12166.71 646
12167.75 671
12168.79 679
12169.83 676
12170.87 648
12171.92 644
12172.96 685
12174.00 659
12175.04 617
12176.08 618
12177.13 587
12178.17 636
12179.21 640
12180.25 663
12181.30 658
12182.34 628
12183.38 635
12184.42 694
12185.46 629
12186.51 604
12187.55 647
12188.59 622
12189.63 619
12190.68 651
12191.72 640
12192.76 667
12193.81 616
12194.85 620
12195.89 650
12196.93 645
12197.98 644
12199.02 618
12200.06 641
12201.11 640
12202.15 641
12203.19 636
12204.24 656
12205.28 653
12206.32 659
12207.37 605
12208.41 635
12209.45 627
12210.50 632
12211.54 613
12212.58 621
12213.63 655
12214.67 618
12215.71 637
12216.76 590
12217.80 586
12218.85 619
12219.89 656
12220.93 665
12221.98 614
12223.02 610
12224.07 630
12225.11 696
12226.15 593
12227.20 622
12228.24 640
12229.29 669
12230.33 694
12231.38 701
12232.42 640
12233.46 665
12234.51 650
12235.55 639
12236.60 646
12237.64 607
12238.69 648
12239.73 650
12240.78 660
12241.82 604
12242.87 593
12243.91 637
12244.96 593
12246.00 622
12247.05 661
12248.09 572
12249.14 600
12250.18 607
12251.23 636
12252.27 650
12253.32 607
12254.36 570
12255.41 595
12256.45 638
12257.50 623
12258.55 595
12259.59 590
12260.64 595
12261.68 623
12262.73 613
12263.77 609
12264.82 604
12265.87 604
12266.91 610
12267.96 563
12269.00 601
12270.05 582
12271.10 562
12272.14 577
12273.19 545
12274.23 527
12275.28 628
12276.33 639
12277.37 572
12278.42 552
12279.47 562
12280.51 574
12281.56 566
12282.61 574
12283.65 531
12284.70 565
12285.75 604
12286.79 575
12287.84 559
12288.89 560
12289.93 594
12290.98 583
12292.03 560
12293.07 521
12294.12 544
12295.17 522
12296.22 534
12297.26 540
12298.31 543
12299.36 559
12300.40 554
12301.45 608
12302.50 573
12303.55 556
12304.59 576
12305.64 623
12306.69 624
12307.74 567
12308.78 525
12309.83 549
12310.88 565
12311.93 592
12312.98 540
12314.02 579
12315.07 537
12316.12 527
12317.17 524
12318.22 547
12319.26 600
12320.31 551
12321.36 600
12322.41 555
12323.46 535
12324.51 531
12325.55 524
12326.60 524
12327.65 509
12328.70 534
12329.75 579
12330.80 540
12331.85 556
12332.89 548
12333.94 558
12334.99 568
12336.04 556
12337.09 494
12338.14 529
12339.19 539
12340.24 522
12341.29 513
12342.33 537
12343.38 541
12344.43 549
12345.48 571
12346.53 537
12347.58 568
12348.63 536
12349.68 529
12350.73 531
12351.78 567
12352.83 557
12353.88 569
12354.93 539
12355.98 542
12357.03 558
12358.08 553
12359.13 579
12360.18 564
12361.23 539
12362.28 525
12363.33 570
12364.38 609
12365.43 573
12366.48 526
12367.53 575
12368.58 540
12369.63 570
12370.68 610
12371.73 593
12372.78 629
12373.83 557
12374.88 582
12375.93 591
12376.98 672
12378.03 596
12379.08 644
12380.13 600
12381.18 618
12382.23 613
12383.29 603
12384.34 616
12385.39 612
12386.44 623
12387.49 632
12388.54 612
12389.59 536
12390.64 575
12391.69 623
12392.75 623
12393.80 586
12394.85 588
12395.90 614
12396.95 566
12398.00 609
12399.05 597
12400.11 630
12401.16 612
12402.21 609
12403.26 661
12404.31 653
12405.36 639
12406.42 634
12407.47 665
12408.52 635
12409.57 599
12410.62 661
12411.68 712
12412.73 698
12413.78 637
12414.83 638
12415.88 654
12416.94 671
12417.99 658
12419.04 582
12420.09 641
12421.15 583
12422.20 621
12423.25 587
12424.30 618
12425.36 642
12426.41 732
12427.46 641
12428.52 691
12429.57 668
12430.62 691
12431.67 700
12432.73 670
12433.78 688
12434.83 670
12435.89 653
12436.94 685
12437.99 660
12439.05 660
12440.10 722
12441.15 672
12442.21 732
12443.26 701
12444.31 645
12445.37 672
12446.42 696
12447.47 679
12448.53 638
12449.58 603
12450.63 645
12451.69 640
12452.74 671
12453.80 689
12454.85 724
12455.90 658
12456.96 674
12458.01 672
12459.07 704
12460.12 681
12461.17 700
12462.23 689
12463.28 708
12464.34 699
12465.39 734
12466.45 720
12467.50 740
12468.56 708
12469.61 742
12470.66 795
12471.72 774
12472.77 810
12473.83 832
12474.88 809
12475.94 851
12476.99 858
12478.05 939
12479.10 912
12480.16 925
12481.21 916
12482.27 888
12483.32 958
12484.38 985
12485.43 1024
12486.49 1009
12487.54 1111
12488.60 1151
12489.65 1241
12490.71 1395
12491.77 1496
12492.82 1684
12493.88 1817
12494.93 1842
12495.99 2010
12497.04 2088
12498.10 2087
12499.15 2012
12500.21 1840
12501.27 1789
12502.32 1628
12503.38 1448
12504.43 1292
12505.49 1185
12506.55 1109
12507.60 1040
12508.66 995
12509.72 998
12510.77 934
12511.83 911
12512.88 881
12513.94 828
12515.00 897
12516.05 838
12517.11 883
12518.17 874
12519.22 807
12520.28 786
12521.34 837
12522.39 827
12523.45 797
12524.51 765
12525.56 814
12526.62 801
12527.68 815
12528.74 838
12529.79 853
12530.85 857
12531.91 853
12532.96 840
12534.02 838
12535.08 802
12536.14 783
12537.19 826
12538.25 845
12539.31 836
12540.37 789
12541.42 760
12542.48 795
12543.54 731
12544.60 764
12545.65 782
12546.71 746
12547.77 762
12548.83 755
12549.89 756
12550.94 786
12552.00 790
12553.06 805
12554.12 829
12555.18 842
12556.23 781
12557.29 837
12558.35 833
12559.41 788
12560.47 885
12561.53 832
12562.58 809
12563.64 841
12564.70 899
12565.76 906
12566.82 962
12567.88 929
12568.94 976
12570.00 1018
12571.05 1012
12572.11 1033
12573.17 1097
12574.23 1162
12575.29 1152
12576.35 1200
12577.41 1215
12578.47 1163
12579.53 1169
12580.59 1129
12581.64 1076
12582.70 1093
12583.76 1105
12584.82 1059
12585.88 966
12586.94 991
12588.00 937
12589.06 918
12590.12 926
12591.18 953
12592.24 938
12593.30 824
12594.36 890
12595.42 876
12596.48 934
12597.54 848
12598.60 905
12599.66 871
12600.72 850
12601.78 819
12602.84 816
12603.90 804
12604.96 815
12606.02 799
12607.08 799
12608.14 828
12609.20 803
12610.26 828
12611.32 802
12612.38 859
12613.44 738
12614.50 785
12615.57 812
12616.63 821
12617.69 725
12618.75 777
12619.81 774
12620.87 787
12621.93 787
12622.99 723
12624.05 720
12625.11 766
12626.18 819
12627.24 800
12628.30 790
12629.36 758
12630.42 748
12631.48 708
12632.54 731
12633.60 708
12634.67 742
12635.73 773
12636.79 767
12637.85 670
12638.91 747
12639.97 737
12641.04 735
12642.10 712
12643.16 741
12644.22 764
12645.28 743
12646.35 800
12647.41 794
12648.47 724
12649.53 786
12650.59 765
12651.66 781
12652.72 845
12653.78 807
12654.84 767
12655.91 817
12656.97 860
12658.03 851
12659.09 860
12660.16 848
12661.22 812
12662.28 844
12663.34 797
12664.41 791
12665.47 783
12666.53 807
12667.60 828
12668.66 825
12669.72 754
12670.78 766
12671.85 789
12672.91 763
12673.97 729
12675.04 711
12676.10 761
12677.16 793
12678.23 786
12679.29 762
12680.35 755
12681.42 781
12682.48 811
12683.54 824
12684.61 819
12685.67 786
12686.74 773
12687.80 797
12688.86 796
12689.93 798
12690.99 839
12692.05 845
12693.12 843
12694.18 870
12695.25 885
12696.31 857
12697.37 921
12698.44 886
12699.50 798
12700.57 872
12701.63 944
12702.70 936
12703.76 967
12704.83 989
12705.89 962
12706.95 984
12708.02 947
12709.08 924
12710.15 908
12711.21 886
12712.28 858
12713.34 906
12714.41 898
12715.47 855
12716.54 841
12717.60 783
12718.67 782
12719.73 770
12720.80 711
12721.86 743
12722.93 855
12723.99 818
12725.06 740
12726.12 752
12727.19 809
12728.26 746
12729.32 769
12730.39 809
12731.45 766
12732.52 753
12733.58 780
12734.65 767
12735.71 749
12736.78 744
12737.85 767
12738.91 757
12739.98 725
12741.04 744
12742.11 802
12743.18 778
12744.24 766
12745.31 740
12746.37 715
12747.44 710
12748.51 705
12749.57 683
12750.64 719
12751.71 659
12752.77 695
12753.84 701
12754.91 671
12755.97 679
12757.04 660
12758.11 671
12759.17 677
12760.24 660
12761.31 661
12762.37 665
12763.44 629
12764.51 629
12765.57 641
12766.64 647
12767.71 660
12768.78 639
12769.84 629
12770.91 613
12771.98 609
12773.04 646
12774.11 629
12775.18 609
12776.25 589
12777.31 625
12778.38 644
12779.45 600
12780.52 642
12781.58 600
12782.65 627
12783.72 567
12784.79 609
12785.86 589
12786.92 636
12787.99 654
12789.06 587
12790.13 606
12791.20 620
12792.26 646
12793.33 660
12794.40 595
12795.47 616
12796.54 608
12797.61 630
12798.67 617
12799.74 582
12800.81 621
12801.88 600
12802.95 608
12804.02 612
12805.09 636
12806.15 564
12807.22 616
12808.29 601
12809.36 553
12810.43 598
12811.50 626
12812.57 603
12813.64 557
12814.71 547
12815.77 577
12816.84 605
12817.91 656
12818.98 640
12820.05 615
12821.12 624
12822.19 581
12823.26 621
12824.33 620
12825.40 592
12826.47 580
12827.54 560
12828.61 591
12829.68 552
12830.75 590
12831.82 623
12832.89 558
12833.96 550
12835.03 549
12836.10 585
12837.17 620
12838.24 565
12839.31 547
12840.38 533
12841.45 538
12842.52 549
12843.59 585
12844.66 567
12845.73 565
12846.80 543
12847.87 527
12848.94 551
12850.01 510
12851.08 503
12852.15 540
12853.22 555
12854.29 574
12855.36 571
12856.43 517
12857.51 523
12858.58 483
12859.65 552
12860.72 526
12861.79 506
12862.86 507
12863.93 520
12865.00 485
12866.07 485
12867.15 500
12868.22 515
12869.29 472
12870.36 493
12871.43 532
12872.50 485
12873.57 467
12874.65 513
12875.72 524
12876.79 505
12877.86 494
12878.93 531
12880.00 480
12881.08 519
12882.15 492
12883.22 505
12884.29 471
12885.36 482
12886.44 524
12887.51 468
12888.58 518
12889.65 527
12890.72 524
12891.80 484
12892.87 524
12893.94 501
12895.01 478
12896.09 493
12897.16 463
12898.23 470
12899.30 540
12900.38 556
12901.45 483
12902.52 454
12903.60 485
12904.67 536
12905.74 571
12906.81 494
12907.89 490
12908.96 525
12910.03 484
12911.11 501
12912.18 491
12913.25 472
12914.33 475
12915.40 526
12916.47 501
12917.55 502
12918.62 453
12919.69 493
12920.77 508
12921.84 483
12922.91 510
12923.99 494
12925.06 507
12926.13 529
12927.21 506
12928.28 481
12929.36 456
12930.43 498
12931.50 495
12932.58 488
12933.65 456
12934.73 455
12935.80 493
12936.87 476
12937.95 471
12939.02 514
12940.10 546
12941.17 501
12942.25 469
12943.32 459
12944.39 463
12945.47 466
12946.54 488
12947.62 469
12948.69 445
12949.77 472
12950.84 474
12951.92 489
12952.99 452
12954.07 467
12955.14 456
12956.22 485
12957.29 480
12958.37 476
12959.44 471
12960.52 475
12961.59 500
12962.67 467
12963.74 459
12964.82 483
12965.89 496
12966.97 477
12968.04 492
12969.12 477
12970.20 518
12971.27 552
12972.35 512
12973.42 472
12974.50 506
12975.57 495
12976.65 486
12977.73 519
12978.80 476
12979.88 437
12980.95 464
12982.03 442
12983.11 479
12984.18 511
12985.26 478
12986.33 542
12987.41 530
12988.49 508
12989.56 455
12990.64 495
12991.72 491
12992.79 484
12993.87 452
12994.95 486
12996.02 496
12997.10 524
12998.18 516
12999.25 458
13000.33 450
13001.41 502
13002.48 491
13003.56 502
13004.64 520
13005.71 462
13006.79 516
13007.87 501
13008.95 535
13010.02 522
13011.10 539
13012.18 513
13013.26 486
13014.33 477
13015.41 499
13016.49 524
13017.57 521
13018.64 515
13019.72 483
13020.80 513
13021.88 498
13022.95 518
13024.03 525
13025.11 554
13026.19 521
13027.26 514
13028.34 549
13029.42 514
13030.50 484
13031.58 506
13032.66 536
13033.73 564
13034.81 561
13035.89 576
13036.97 562
13038.05 501
13039.13 588
13040.20 546
13041.28 491
13042.36 521
13043.44 528
13044.52 570
13045.60 552
13046.68 545
13047.75 560
13048.83 571
13049.91 531
13050.99 553
13052.07 532
13053.15 556
13054.23 568
13055.31 640
13056.39 550
13057.47 537
13058.54 588
13059.62 574
13060.70 548
13061.78 566
13062.86 588
13063.94 559
13065.02 568
13066.10 522
13067.18 568
13068.26 543
13069.34 552
13070.42 502
13071.50 549
13072.58 532
13073.66 530
13074.74 499
13075.82 488
13076.90 472
13077.98 495
13079.06 538
13080.14 540
13081.22 503
13082.30 497
13083.38 506
13084.46 508
13085.54 497
13086.62 501
13087.70 490
13088.78 500
13089.86 524
13090.94 502
13092.02 479
13093.10 481
13094.18 522
13095.27 517
13096.35 491
13097.43 492
13098.51 469
13099.59 502
13100.67 485
13101.75 503
13102.83 489
13103.91 485
13104.99 467
13106.08 483
13107.16 502
13108.24 482
13109.32 485
13110.40 457
13111.48 482
13112.56 518
13113.64 437
13114.73 492
13115.81 459
13116.89 476
13117.97 483
13119.05 480
13120.14 487
13121.22 445
13122.30 475
13123.38 477
13124.46 495
13125.54 477
13126.63 475
13127.71 476
13128.79 464
13129.87 508
13130.96 474
13132.04 516
13133.12 507
13134.20 477
13135.28 456
13136.37 485
13137.45 515
13138.53 459
13139.61 471
13140.70 475
13141.78 471
13142.86 473
13143.95 464
13145.03 465
13146.11 444
13147.19 460
13148.28 496
13149.36 460
13150.44 446
13151.53 458
13152.61 474
13153.69 477
13154.78 510
13155.86 465
13156.94 486
13158.03 443
13159.11 459
13160.19 459
13161.28 476
13162.36 518
13163.44 489
13164.53 485
13165.61 500
13166.69 496
13167.78 487
13168.86 510
13169.95 502
13171.03 472
13172.11 474
13173.20 465
13174.28 447
13175.37 518
13176.45 540
13177.53 507
13178.62 451
13179.70 449
13180.79 478
13181.87 506
13182.96 474
13184.04 449
13185.12 489
13186.21 494
13187.29 509
13188.38 460
13189.46 493
13190.55 478
13191.63 523
13192.72 505
13193.80 487
13194.89 486
13195.97 508
13197.06 472
13198.14 468
13199.23 448
13200.31 459
13201.40 478
13202.48 494
13203.57 486
13204.65 479
13205.74 502
13206.82 437
13207.91 452
13208.99 477
13210.08 500
13211.16 464
13212.25 473
13213.34 487
13214.42 531
13215.51 482
13216.59 514
13217.68 503
13218.76 496
13219.85 445
13220.94 462
13222.02 454
13223.11 442
13224.19 487
13225.28 512
13226.37 516
13227.45 496
13228.54 494
13229.63 476
13230.71 484
13231.80 458
13232.89 468
13233.97 501
13235.06 527
13236.14 491
13237.23 475
13238.32 476
13239.40 421
13240.49 482
13241.58 545
13242.67 490
13243.75 494
13244.84 493
13245.93 504
13247.01 508
13248.10 482
13249.19 497
13250.27 547
13251.36 533
13252.45 548
13253.54 535
13254.62 521
13255.71 498
13256.80 540
13257.89 518
13258.97 516
13260.06 531
13261.15 530
13262.24 532
13263.32 505
13264.41 553
13265.50 573
13266.59 536
13267.67 570
13268.76 542
13269.85 537
13270.94 538
13272.03 518
13273.11 517
13274.20 501
13275.29 509
13276.38 565
13277.47 599
13278.56 553
13279.64 556
13280.73 530
13281.82 574
13282.91 585
13284.00 579
13285.09 551
13286.18 575
13287.26 559
13288.35 557
13289.44 546
13290.53 543
13291.62 569
13292.71 591
13293.80 628
13294.89 570
13295.98 541
13297.06 578
13298.15 584
13299.24 583
13300.33 579
13301.42 612
13302.51 607
13303.60 548
13304.69 594
13305.78 584
13306.87 554
13307.96 615
13309.05 607
13310.14 632
13311.23 624
13312.32 599
13313.41 633
13314.50 641
13315.59 585
13316.68 618
13317.77 593
13318.86 588
13319.95 600
13321.04 624
13322.13 586
13323.22 603
13324.31 612
13325.40 630
13326.49 603
13327.58 600
13328.67 632
13329.76 598
13330.85 618
13331.94 590
13333.03 580
13334.12 591
13335.21 601
13336.30 666
13337.39 680
13338.48 603
13339.57 600
13340.66 631
13341.75 629
13342.85 628
13343.94 623
13345.03 619
13346.12 652
13347.21 603
13348.30 641
13349.39 664
13350.48 651
13351.58 605
13352.67 615
13353.76 643
13354.85 633
13355.94 630
13357.03 677
13358.12 690
13359.22 697
13360.31 628
13361.40 681
13362.49 703
13363.58 690
13364.67 664
13365.77 769
13366.86 788
13367.95 791
13369.04 744
13370.13 733
13371.23 727
13372.32 754
13373.41 774
13374.50 718
13375.60 685
13376.69 706
13377.78 643
13378.87 642
13379.97 682
13381.06 698
13382.15 649
13383.24 647
13384.34 558
13385.43 575
13386.52 586
13387.61 633
13388.71 624
13389.80 590
13390.89 526
13391.99 594
13393.08 602
13394.17 597
13395.26 560
13396.36 546
13397.45 665
13398.54 660
13399.64 570
13400.73 567
13401.82 541
13402.92 557
13404.01 569
13405.10 535
13406.20 548
13407.29 574
13408.39 610
13409.48 540
13410.57 530
13411.67 589
13412.76 631
13413.85 629
13414.95 568
13416.04 587
13417.14 610
13418.23 615
13419.32 622
13420.42 580
13421.51 573
13422.61 605
13423.70 594
13424.80 628
13425.89 557
13426.98 590
13428.08 572
13429.17 615
13430.27 606
13431.36 569
13432.46 571
13433.55 635
13434.65 670
13435.74 587
13436.84 589
13437.93 608
13439.03 613
13440.12 598
13441.22 577
13442.31 599
13443.41 558
13444.50 631
13445.60 616
13446.69 620
13447.79 612
13448.88 622
13449.98 646
13451.07 675
13452.17 629
13453.26 610
13454.36 634
13455.45 677
13456.55 640
13457.65 651
13458.74 648
13459.84 626
13460.93 687
13462.03 673
13463.12 634
13464.22 707
13465.32 709
13466.41 669
13467.51 641
13468.60 689
13469.70 700
13470.80 715
13471.89 719
13472.99 704
13474.09 692
13475.18 684
13476.28 671
13477.37 670
13478.47 644
13479.57 670
13480.66 649
13481.76 690
13482.86 685
13483.95 687
13485.05 721
13486.15 667
13487.25 669
13488.34 703
13489.44 731
13490.54 770
13491.63 694
13492.73 737
13493.83 749
13494.92 724
13496.02 741
13497.12 780
13498.22 793
13499.31 753
13500.41 798
13501.51 789
13502.61 825
13503.70 844
13504.80 905
13505.90 820
13507.00 876
13508.09 837
13509.19 809
13510.29 793
13511.39 798
13512.49 775
13513.58 723
13514.68 755
13515.78 742
13516.88 707
13517.98 672
13519.07 692
13520.17 686
13521.27 618
13522.37 637
13523.47 634
13524.57 623
13525.66 635
13526.76 636
13527.86 656
13528.96 624
13530.06 570
13531.16 591
13532.26 592
13533.35 621
13534.45 596
13535.55 617
13536.65 638
13537.75 585
13538.85 621
13539.95 556
13541.05 588
13542.15 598
13543.24 580
13544.34 589
13545.44 599
13546.54 576
13547.64 533
13548.74 539
13549.84 574
13550.94 579
13552.04 571
13553.14 526
13554.24 573
13555.34 536
13556.44 539
13557.54 519
13558.64 531
13559.74 559
13560.84 556
13561.94 551
13563.04 535
13564.14 546
13565.24 559
13566.34 580
13567.44 591
13568.54 575
13569.64 562
13570.74 576
13571.84 600
13572.94 568
13574.04 543
13575.14 540
13576.24 543
13577.34 608
13578.44 605
13579.54 563
13580.64 602
13581.74 567
13582.84 562
13583.94 535
13585.05 539
13586.15 580
13587.25 583
13588.35 571
13589.45 578
13590.55 578
13591.65 600
13592.75 629
13593.85 578
13594.95 588
13596.06 575
13597.16 582
13598.26 569
13599.36 592
13600.46 543
13601.56 560
13602.66 556
13603.77 576
13604.87 550
13605.97 576
13607.07 589
13608.17 604
13609.28 595
13610.38 551
13611.48 548
13612.58 576
13613.68 628
13614.79 539
13615.89 546
13616.99 553
13618.09 581
13619.19 560
13620.30 552
13621.40 555
13622.50 549
13623.60 583
13624.71 539
13625.81 590
13626.91 612
13628.01 555
13629.12 606
13630.22 602
13631.32 552
13632.42 564
13633.53 581
13634.63 568
13635.73 585
13636.84 600
13637.94 603
13639.04 603
13640.14 609
13641.25 587
13642.35 568
13643.45 545
13644.56 586
13645.66 561
13646.76 572
13647.87 513
13648.97 575
13650.07 558
13651.18 532
13652.28 556
13653.39 536
13654.49 578
13655.59 546
13656.70 533
13657.80 550
13658.90 564
13660.01 516
13661.11 564
13662.22 531
13663.32 502
13664.42 549
13665.53 593
13666.63 532
13667.74 546
13668.84 565
13669.94 613
13671.05 559
13672.15 577
13673.26 581
13674.36 536
13675.47 580
13676.57 543
13677.68 516
13678.78 533
13679.89 553
13680.99 555
13682.10 579
13683.20 584
13684.30 564
13685.41 551
13686.51 546
13687.62 541
13688.72 546
13689.83 528
13690.93 552
13692.04 547
13693.15 530
13694.25 525
13695.36 526
13696.46 531
13697.57 572
13698.67 574
13699.78 588
13700.88 555
13701.99 595
13703.09 607
13704.20 535
13705.31 601
13706.41 618
13707.52 566
13708.62 568
13709.73 573
13710.84 610
13711.94 573
13713.05 610
13714.15 587
13715.26 619
13716.37 605
13717.47 594
13718.58 587
13719.68 573
13720.79 605
13721.90 604
13723.00 637
13724.11 653
13725.22 589
13726.32 642
13727.43 651
13728.54 632
13729.64 683
13730.75 648
13731.86 652
13732.96 667
13734.07 671
13735.18 663
13736.28 657
13737.39 704
13738.50 669
13739.61 718
13740.71 710
13741.82 656
13742.93 657
13744.03 700
13745.14 721
13746.25 721
13747.36 743
13748.46 715
13749.57 710
13750.68 755
13751.79 797
13752.89 779
13754.00 790
13755.11 790
13756.22 833
13757.33 815
13758.43 792
13759.54 862
13760.65 832
13761.76 870
13762.87 894
13763.97 880
13765.08 882
13766.19 950
13767.30 956
13768.41 969
13769.51 1032
13770.62 1177
13771.73 1182
13772.84 1183
13773.95 1176
13775.06 1179
13776.17 1231
13777.27 1192
13778.38 1109
13779.49 1026
13780.60 1021
13781.71 1031
13782.82 957
13783.93 916
13785.04 907
13786.14 857
13787.25 751
13788.36 772
13789.47 724
13790.58 684
13791.69 740
13792.80 760
13793.91 806
13795.02 720
13796.13 720
13797.24 716
13798.35 726
13799.46 765
13800.57 698
13801.68 700
13802.78 732
13803.89 730
13805.00 711
13806.11 710
13807.22 718
13808.33 751
13809.44 700
13810.55 766
13811.66 713
13812.77 702
13813.88 690
13814.99 689
13816.10 692
13817.21 695
13818.32 677
13819.44 736
13820.55 693
13821.66 701
13822.77 618
13823.88 653
13824.99 598
13826.10 584
13827.21 662
13828.32 617
13829.43 636
13830.54 621
13831.65 643
13832.76 659
13833.87 638
13834.98 617
13836.10 643
13837.21 652
13838.32 655
13839.43 681
13840.54 642
13841.65 619
13842.76 652
13843.87 694
13844.99 651
13846.10 596
13847.21 648
13848.32 668
13849.43 656
13850.54 672
13851.65 702
13852.77 677
13853.88 670
13854.99 659
13856.10 687
13857.21 712
13858.33 685
13859.44 692
13860.55 736
13861.66 771
13862.77 754
13863.89 712
13865.00 743
13866.11 751
13867.22 753
13868.33 728
13869.45 723
13870.56 743
13871.67 729
13872.78 741
13873.90 710
13875.01 683
13876.12 682
13877.23 677
13878.35 670
13879.46 646
13880.57 680
13881.69 635
13882.80 654
13883.91 675
13885.02 702
13886.14 689
13887.25 699
13888.36 691
13889.48 679
13890.59 689
13891.70 690
13892.82 737
13893.93 699
13895.04 729
13896.16 688
13897.27 737
13898.38 689
13899.50 697
13900.61 753
13901.72 702
13902.84 692
13903.95 729
13905.07 744
13906.18 694
13907.29 694
13908.41 617
13909.52 650
13910.63 699
13911.75 691
13912.86 653
13913.98 615
13915.09 603
13916.21 601
13917.32 618
13918.43 623
13919.55 571
13920.66 635
13921.78 673
13922.89 609
13924.01 642
13925.12 567
13926.24 611
13927.35 617
13928.46 584
13929.58 585
13930.69 554
13931.81 606
13932.92 585
13934.04 598
13935.15 616
13936.27 612
13937.38 639
13938.50 623
13939.61 587
13940.73 657
13941.85 611
13942.96 568
13944.08 552
13945.19 596
13946.31 575
13947.42 621
13948.54 624
13949.65 589
13950.77 632
13951.88 597
13953.00 555
13954.12 578
13955.23 593
13956.35 565
13957.46 579
13958.58 614
13959.70 593
13960.81 552
13961.93 552
13963.04 556
13964.16 598
13965.28 594
13966.39 584
13967.51 589
13968.62 588
13969.74 570
13970.86 616
13971.97 542
13973.09 576
13974.21 596
13975.32 583
13976.44 559
13977.56 525
13978.67 580
13979.79 609
13980.91 628
13982.02 571
13983.14 585
13984.26 594
13985.37 574
13986.49 583
13987.61 588
13988.73 577
13989.84 601
13990.96 611
13992.08 578
13993.20 578
13994.31 552
13995.43 591
13996.55 593
13997.66 600
13998.78 606
13999.90 621
14001.02 584
14002.14 568
14003.25 549
14004.37 579
14005.49 583
14006.61 596
14007.72 581
14008.84 585
14009.96 544
14011.08 610
14012.20 573
14013.31 589
14014.43 599
14015.55 631
14016.67 612
14017.79 630
14018.91 665
14020.02 618
14021.14 606
14022.26 635
14023.38 622
14024.50 586
14025.62 607
14026.74 622
14027.85 637
14028.97 647
14030.09 590
14031.21 623
14032.33 580
14033.45 613
14034.57 570
14035.69 577
14036.81 588
14037.92 630
14039.04 580
14040.16 590
14041.28 599
14042.40 572
14043.52 585
14044.64 551
14045.76 552
14046.88 554
14048.00 575
14049.12 588
14050.24 571
14051.36 509
14052.48 560
14053.60 551
14054.72 543
14055.84 577
14056.96 547
14058.08 575
14059.20 556
14060.32 602
14061.44 559
14062.56 582
14063.68 607
14064.80 598
14065.92 627
14067.04 599
14068.16 585
14069.28 638
14070.40 587
14071.52 586
14072.64 611
14073.76 607
14074.88 597
14076.00 604
14077.12 611
14078.24 593
14079.36 635
14080.48 642
14081.60 632
14082.73 622
14083.85 645
14084.97 641
14086.09 633
14087.21 677
14088.33 655
14089.45 679
14090.57 657
14091.69 666
14092.82 693
14093.94 708
14095.06 730
14096.18 738
14097.30 736
14098.42 789
14099.54 757
14100.67 728
14101.79 781
14102.91 772
14104.03 755
14105.15 736
14106.27 705
14107.40 672
14108.52 688
14109.64 635
14110.76 580
14111.88 593
14113.01 565
14114.13 614
14115.25 633
14116.37 614
14117.50 579
14118.62 583
14119.74 629
14120.86 575
14121.98 609
14123.11 621
14124.23 602
14125.35 604
14126.48 581
14127.60 571
14128.72 574
14129.84 527
14130.97 559
14132.09 565
14133.21 588
14134.34 582
14135.46 614
14136.58 582
14137.70 547
14138.83 596
14139.95 588
14141.07 601
14142.20 592
14143.32 565
14144.44 542
14145.57 579
14146.69 579
14147.81 586
14148.94 578
14150.06 604
14151.18 565
14152.31 573
14153.43 575
14154.56 511
14155.68 552
14156.80 549
14157.93 507
14159.05 530
14160.18 569
14161.30 576
14162.42 534
14163.55 554
14164.67 582
14165.80 566
14166.92 557
14168.04 536
14169.17 530
14170.29 574
14171.42 580
14172.54 545
14173.67 578
14174.79 554
14175.92 556
14177.04 567
14178.17 554
14179.29 490
14180.41 507
14181.54 521
14182.66 541
14183.79 512
14184.91 518
14186.04 483
14187.16 480
14188.29 550
14189.41 534
14190.54 583
14191.67 519
14192.79 516
14193.92 524
14195.04 527
14196.17 512
14197.29 511
14198.42 521
14199.54 520
14200.67 518
14201.79 521
14202.92 507
14204.05 539
14205.17 518
14206.30 494
14207.42 492
14208.55 480
14209.67 478
14210.80 464
14211.93 480
14213.05 467
14214.18 487
14215.31 515
14216.43 469
14217.56 453
14218.68 461
14219.81 470
14220.94 496
14222.06 505
14223.19 481
14224.32 466
14225.44 474
14226.57 482
14227.70 455
14228.82 449
14229.95 480
14231.08 467
14232.20 443
14233.33 462
14234.46 482
14235.58 479
14236.71 464
14237.84 442
14238.97 431
14240.09 502
14241.22 502
14242.35 475
14243.47 474
14244.60 438
14245.73 460
14246.86 449
14247.98 424
14249.11 454
14250.24 478
14251.37 492
14252.49 445
14253.62 418
14254.75 412
14255.88 453
14257.01 494
14258.13 454
14259.26 443
14260.39 448
14261.52 439
14262.65 449
14263.77 427
14264.90 403
14266.03 410
14267.16 432
14268.29 437
14269.41 453
14270.54 440
14271.67 455
14272.80 440
14273.93 420
14275.06 457
14276.19 470
14277.31 452
14278.44 414
14279.57 440
14280.70 438
14281.83 452
14282.96 455
14284.09 446
14285.22 421
14286.34 437
14287.47 461
14288.60 430
14289.73 421
14290.86 418
14291.99 442
14293.12 452
14294.25 412
14295.38 410
14296.51 416
14297.64 426
14298.77 450
14299.90 450
14301.03 417
14302.16 427
14303.28 461
14304.41 460
14305.54 436
14306.67 448
14307.80 403
14308.93 463
14310.06 435
14311.19 340
14312.32 379
14313.45 410
14314.58 416
14315.71 423
14316.84 394
14317.97 417
14319.11 435
14320.24 398
14321.37 388
14322.50 388
14323.63 379
14324.76 372
14325.89 420
14327.02 399
14328.15 385
14329.28 391
14330.41 385
14331.54 384
14332.67 429
14333.80 400
14334.93 364
14336.06 365
14337.20 416
14338.33 428
14339.46 394
14340.59 428
14341.72 438
14342.85 395
14343.98 406
14345.11 415
14346.25 382
14347.38 412
14348.51 346
14349.64 366
14350.77 409
14351.90 408
14353.03 391
14354.17 401
14355.30 357
14356.43 383
14357.56 396
14358.69 395
14359.83 404
14360.96 404
14362.09 449
14363.22 384
14364.35 359
14365.49 368
14366.62 372
14367.75 379
14368.88 396
14370.01 385
14371.15 431
14372.28 414
14373.41 400
14374.54 391
14375.68 409
14376.81 400
14377.94 395
14379.07 386
14380.21 384
14381.34 427
14382.47 421
14383.61 414
14384.74 397
14385.87 407
14387.00 435
14388.14 439
14389.27 374
14390.40 445
14391.54 435
14392.67 457
14393.80 423
14394.94 379
14396.07 365
14397.20 393
14398.34 420
14399.47 398
14400.60 397
14401.74 377
14402.87 394
14404.00 373
14405.14 398
14406.27 413
14407.41 395
14408.54 399
14409.67 428
14410.81 352
14411.94 363
14413.08 389
14414.21 419
14415.34 424
14416.48 408
14417.61 401
14418.75 383
14419.88 431
14421.01 431
14422.15 400
14423.28 396
14424.42 401
14425.55 418
14426.69 439
14427.82 381
14428.96 386
14430.09 455
14431.23 452
14432.36 427
14433.50 409
14434.63 438
14435.77 403
14436.90 416
14438.04 381
14439.17 425
14440.31 425
14441.44 430
14442.58 406
14443.71 419
14444.85 443
14445.98 465
14447.12 421
14448.25 409
14449.39 380
14450.52 408
14451.66 447
14452.79 442
14453.93 375
14455.07 399
14456.20 412
14457.34 404
14458.47 429
14459.61 389
14460.74 424
14461.88 410
14463.02 369
14464.15 386
14465.29 421
14466.42 444
14467.56 438
14468.70 392
14469.83 444
14470.97 459
14472.11 436
14473.24 456
14474.38 430
14475.51 450
14476.65 445
14477.79 447
14478.92 412
14480.06 433
14481.20 425
14482.33 434
14483.47 394
14484.61 421
14485.75 425
14486.88 441
14488.02 429
14489.16 400
14490.29 424
14491.43 423
14492.57 400
14493.70 410
14494.84 456
14495.98 446
14497.12 405
14498.25 390
14499.39 427
14500.53 397
14501.67 403
14502.80 401
14503.94 450
14505.08 385
14506.22 391
14507.35 460
14508.49 424
14509.63 395
14510.77 398
14511.91 430
14513.04 395
14514.18 414
14515.32 420
14516.46 371
14517.60 346
14518.73 431
14519.87 433
14521.01 388
14522.15 413
14523.29 392
14524.43 397
14525.56 408
14526.70 381
14527.84 359
14528.98 384
14530.12 364
14531.26 414
14532.40 396
14533.53 409
14534.67 387
14535.81 388
14536.95 393
14538.09 440
14539.23 404
14540.37 376
14541.51 411
14542.65 416
14543.79 405
14544.92 426
14546.06 428
14547.20 425
14548.34 401
14549.48 389
14550.62 406
14551.76 416
14552.90 405
14554.04 406
14555.18 391
14556.32 440
14557.46 400
14558.60 434
14559.74 426
14560.88 431
14562.02 439
14563.16 405
14564.30 417
14565.44 395
14566.58 383
14567.72 417
14568.86 370
14570.00 451
14571.14 426
14572.28 456
14573.42 419
14574.56 419
14575.70 446
14576.84 404
14577.98 419
14579.12 421
14580.26 411
14581.40 392
14582.54 420
14583.68 432
14584.82 442
14585.97 446
14587.11 455
14588.25 444
14589.39 452
14590.53 458
14591.67 454
14592.81 503
14593.95 456
14595.09 436
14596.23 447
14597.38 426
14598.52 420
14599.66 447
14600.80 503
14601.94 480
14603.08 424
14604.22 463
14605.37 467
14606.51 492
14607.65 451
14608.79 470
14609.93 436
14611.07 505
14612.22 517
14613.36 498
14614.50 522
14615.64 515
14616.78 507
14617.93 487
14619.07 496
14620.21 482
14621.35 527
14622.50 536
14623.64 532
14624.78 527
14625.92 552
14627.06 533
14628.21 542
14629.35 577
14630.49 569
14631.63 584
14632.78 561
14633.92 581
14635.06 603
14636.21 596
14637.35 582
14638.49 597
14639.63 582
14640.78 600
14641.92 592
14643.06 555
14644.21 564
14645.35 546
14646.49 525
14647.64 540
14648.78 503
14649.92 454
14651.07 488
14652.21 541
14653.35 495
14654.50 433
14655.64 475
14656.78 443
14657.93 447
14659.07 448
14660.21 447
14661.36 441
14662.50 464
14663.65 429
14664.79 440
14665.93 424
14667.08 473
14668.22 466
14669.37 469
14670.51 460
14671.65 457
14672.80 463
14673.94 455
14675.09 439
14676.23 413
14677.38 422
14678.52 433
14679.66 414
14680.81 390
14681.95 433
14683.10 399
14684.24 394
14685.39 409
14686.53 386
14687.68 408
14688.82 398
14689.97 450
14691.11 379
14692.26 396
14693.40 426
14694.55 425
14695.69 406
14696.84 414
14697.98 418
14699.13 425
14700.27 379
14701.42 420
14702.56 421
14703.71 442
14704.85 440
14706.00 415
14707.15 401
14708.29 404
14709.44 399
14710.58 422
14711.73 392
14712.87 394
14714.02 387
14715.17 382
14716.31 432
14717.46 410
14718.60 416
14719.75 406
14720.90 427
14722.04 397
14723.19 353
14724.33 396
14725.48 401
14726.63 430
14727.77 406
14728.92 397
14730.07 394
14731.21 358
14732.36 386
14733.51 401
14734.65 397
14735.80 395
14736.95 426
14738.09 416
14739.24 414
14740.39 390
14741.53 409
14742.68 408
14743.83 438
14744.97 442
14746.12 395
14747.27 402
14748.42 436
14749.56 429
14750.71 420
14751.86 391
14753.00 418
14754.15 412
14755.30 472
14756.45 400
14757.59 371
14758.74 401
14759.89 411
14761.04 403
14762.18 430
14763.33 388
14764.48 390
14765.63 416
14766.78 388
14767.92 403
14769.07 413
14770.22 473
14771.37 443
14772.52 419
14773.66 411
14774.81 421
14775.96 471
14777.11 440
14778.26 456
14779.41 442
14780.55 455
14781.70 436
14782.85 430
14784.00 413
14785.15 491
14786.30 469
14787.45 450
14788.59 467
14789.74 489
14790.89 506
14792.04 493
14793.19 498
14794.34 457
14795.49 473
14796.64 454
14797.79 489
14798.94 477
14800.08 459
14801.23 477
14802.38 468
14803.53 466
14804.68 470
14805.83 460
14806.98 464
14808.13 487
14809.28 458
14810.43 436
14811.58 455
14812.73 465
14813.88 403
14815.03 425
14816.18 437
14817.33 453
14818.48 441
14819.63 449
14820.78 468
14821.93 454
14823.08 422
14824.23 424
14825.38 417
14826.53 475
14827.68 428
14828.83 384
14829.98 382
14831.13 434
14832.28 436
14833.43 394
14834.58 423
14835.73 407
14836.88 401
14838.03 390
14839.18 384
14840.33 410
14841.48 392
14842.64 396
14843.79 438
14844.94 419
14846.09 379
14847.24 372
14848.39 392
14849.54 403
14850.69 369
14851.84 369
14853.00 380
14854.15 408
14855.30 381
14856.45 354
14857.60 359
14858.75 362
14859.90 378
14861.06 376
14862.21 376
14863.36 393
14864.51 420
14865.66 346
14866.81 353
14867.97 322
14869.12 359
14870.27 371
14871.42 373
14872.57 312
14873.73 356
14874.88 333
14876.03 320
14877.18 339
14878.33 341
14879.49 361
14880.64 343
14881.79 343
14882.94 351
14884.10 354
14885.25 355
14886.40 347
14887.55 316
14888.71 370
14889.86 349
14891.01 346
14892.16 310
14893.32 336
14894.47 332
14895.62 361
14896.78 342
14897.93 327
14899.08 381
14900.23 329
14901.39 337
14902.54 359
14903.69 334
14904.85 360
14906.00 383
14907.15 348
14908.31 336
14909.46 319
14910.61 356
14911.77 358
14912.92 335
14914.08 338
14915.23 348
14916.38 369
14917.54 331
14918.69 324
14919.84 349
14921.00 361
14922.15 354
14923.31 347
14924.46 337
14925.61 318
14926.77 330
14927.92 378
14929.08 349
14930.23 332
14931.38 294
14932.54 352
14933.69 351
14934.85 321
14936.00 345
14937.16 351
14938.31 341
14939.47 342
14940.62 330
14941.78 317
14942.93 338
14944.08 346
14945.24 328
14946.39 332
14947.55 341
14948.70 351
14949.86 360
14951.01 349
14952.17 350
14953.32 377
14954.48 385
14955.64 312
14956.79 322
14957.95 371
14959.10 336
14960.26 345
14961.41 347
14962.57 317
14963.72 331
14964.88 304
14966.03 304
14967.19 319
14968.35 313
14969.50 321
14970.66 326
14971.81 347
14972.97 306
14974.12 333
14975.28 366
14976.44 339
14977.59 313
14978.75 317
14979.91 331
14981.06 317
14982.22 363
14983.37 328
14984.53 280
14985.69 311
14986.84 313
14988.00 323
14989.16 334
14990.31 306
14991.47 318
14992.63 308
14993.78 320
14994.94 340
14996.10 325
14997.25 313
14998.41 303
14999.57 321
15000.72 315
15001.88 328
15003.04 309
15004.20 310
15005.35 323
15006.51 329
15007.67 319
15008.82 326
15009.98 310
15011.14 307
15012.30 330
15013.45 327
15014.61 308
15015.77 287
15016.93 297
15018.08 320
15019.24 364
15020.40 282
15021.56 285
15022.71 285
15023.87 331
15025.03 306
15026.19 304
15027.35 306
15028.50 290
15029.66 301
15030.82 293
15031.98 252
15033.14 293
15034.30 323
15035.45 273
15036.61 295
15037.77 315
15038.93 303
15040.09 321
15041.25 303
15042.40 304
15043.56 300
15044.72 295
15045.88 320
15047.04 322
15048.20 306
15049.36 306
15050.52 302
15051.68 334
15052.83 280
15053.99 302
15055.15 278
15056.31 296
15057.47 302
15058.63 337
15059.79 287
15060.95 295
15062.11 309
15063.27 325
15064.43 312
15065.59 308
15066.75 310
15067.90 310
15069.06 298
15070.22 309
15071.38 284
15072.54 294
15073.70 315
15074.86 330
15076.02 288
15077.18 282
15078.34 276
15079.50 328
15080.66 321
15081.82 292
15082.98 294
15084.14 293
15085.30 304
15086.46 299
15087.62 267
15088.78 288
15089.95 254
15091.11 286
15092.27 283
15093.43 300
15094.59 312
15095.75 332
15096.91 263
15098.07 287
15099.23 329
15100.39 298
15101.55 295
15102.71 269
15103.87 286
15105.03 310
15106.20 290
15107.36 292
15108.52 341
15109.68 299
15110.84 298
15112.00 281
15113.16 298
15114.32 291
15115.49 275
15116.65 251
15117.81 295
15118.97 291
15120.13 320
15121.29 285
15122.46 297
15123.62 289
15124.78 307
15125.94 299
15127.10 290
15128.26 292
15129.43 269
15130.59 276
15131.75 283
15132.91 269
15134.07 300
15135.24 327
15136.40 304
15137.56 279
15138.72 300
15139.89 314
15141.05 301
15142.21 275
15143.37 306
15144.54 292
15145.70 313
15146.86 305
15148.02 300
15149.19 285
15150.35 306
15151.51 326
15152.67 315
15153.84 306
15155.00 316
15156.16 294
15157.33 289
15158.49 299
15159.65 292
15160.82 316
15161.98 347
15163.14 334
15164.31 281
15165.47 298
15166.63 308
15167.80 306
15168.96 328
15170.12 308
15171.29 315
15172.45 313
15173.61 315
15174.78 314
15175.94 320
15177.10 304
15178.27 333
15179.43 310
15180.60 296
15181.76 294
15182.92 326
15184.09 304
15185.25 329
15186.42 320
15187.58 314
15188.74 324
15189.91 310
15191.07 335
15192.24 312
15193.40 315
15194.57 346
15195.73 321
15196.90 316
15198.06 318
15199.22 314
15200.39 332
15201.55 342
15202.72 318
15203.88 313
15205.05 333
15206.21 332
15207.38 352
15208.54 331
15209.71 318
15210.87 340
15212.04 336
15213.20 337
15214.37 324
15215.53 329
15216.70 338
15217.86 373
15219.03 324
15220.20 360
15221.36 351
15222.53 364
15223.69 353
15224.86 363
15226.02 357
15227.19 337
15228.36 367
15229.52 359
15230.69 377
15231.85 401
15233.02 407
15234.18 381
15235.35 381
15236.52 371
15237.68 379
15238.85 390
15240.02 381
15241.18 379
15242.35 422
15243.51 349
15244.68 339
15245.85 320
15247.01 318
15248.18 350
15249.35 315
15250.51 336
15251.68 370
15252.85 323
15254.01 327
15255.18 330
15256.35 307
15257.51 311
15258.68 303
15259.85 313
15261.01 326
15262.18 342
15263.35 347
15264.52 325
15265.68 357
15266.85 317
15268.02 353
15269.18 321
15270.35 316
15271.52 324
15272.69 339
15273.85 318
15275.02 317
15276.19 344
15277.36 296
15278.52 327
15279.69 319
15280.86 310
15282.03 306
15283.20 299
15284.36 309
15285.53 325
15286.70 285
15287.87 301
15289.04 313
15290.20 351
15291.37 346
15292.54 321
15293.71 305
15294.88 321
15296.05 325
15297.21 299
15298.38 299
15299.55 331
15300.72 304
15301.89 318
15303.06 320
15304.22 354
15305.39 332
15306.56 318
15307.73 309
15308.90 328
15310.07 337
15311.24 312
15312.41 352
15313.58 320
15314.74 293
15315.91 309
15317.08 353
15318.25 332
15319.42 290
15320.59 343
15321.76 330
15322.93 304
15324.10 311
15325.27 323
15326.44 359
15327.61 339
15328.78 320
15329.95 347
15331.12 327
15332.29 298
15333.46 321
15334.63 320
15335.80 325
15336.97 304
15338.14 333
15339.31 332
15340.48 344
15341.65 316
15342.82 302
15343.99 331
15345.16 308
15346.33 323
15347.50 317
15348.67 277
15349.84 293
15351.01 312
15352.18 337
15353.35 323
15354.52 302
15355.69 308
15356.86 300
15358.03 317
15359.20 301
15360.37 311
15361.54 311
15362.71 347
15363.89 366
15365.06 328
15366.23 302
15367.40 314
15368.57 330
15369.74 306
15370.91 321
15372.08 324
15373.25 316
15374.43 326
15375.60 341
15376.77 310
15377.94 339
15379.11 331
15380.28 340
15381.46 332
15382.63 338
15383.80 350
15384.97 324
15386.14 313
15387.31 348
15388.49 347
15389.66 348
15390.83 380
15392.00 369
15393.17 316
15394.35 333
15395.52 350
15396.69 400
15397.86 368
15399.03 360
15400.21 359
15401.38 347
15402.55 347
15403.72 346
15404.90 340
15406.07 318
15407.24 313
15408.41 339
15409.59 312
15410.76 325
15411.93 339
15413.11 340
15414.28 310
15415.45 307
15416.62 298
15417.80 321
15418.97 338
15420.14 296
15421.32 289
15422.49 334
15423.66 325
15424.84 315
15426.01 338
15427.18 306
15428.36 313
15429.53 308
15430.70 355
15431.88 339
15433.05 356
15434.22 332
15435.40 307
15436.57 299
15437.75 310
15438.92 326
15440.09 314
15441.27 297
15442.44 330
15443.61 328
15444.79 287
15445.96 301
15447.14 295
15448.31 292
15449.49 315
15450.66 296
15451.83 283
15453.01 292
15454.18 306
15455.36 332
15456.53 334
15457.71 294
15458.88 311
15460.06 306
15461.23 339
15462.40 280
15463.58 311
15464.75 308
15465.93 305
15467.10 299
15468.28 294
15469.45 319
15470.63 303
15471.80 287
15472.98 325
15474.15 312
15475.33 311
15476.50 317
15477.68 327
15478.86 322
15480.03 300
15481.21 293
15482.38 311
15483.56 291
15484.73 301
15485.91 275
15487.08 304
15488.26 292
15489.44 297
15490.61 308
15491.79 297
15492.96 287
15494.14 318
15495.31 346
15496.49 341
15497.67 291
15498.84 280
15500.02 288
15501.20 309
15502.37 276
15503.55 289
15504.72 288
15505.90 304
15507.08 303
15508.25 322
15509.43 331
15510.61 315
15511.78 281
15512.96 323
15514.14 312
15515.31 302
15516.49 326
15517.67 303
15518.84 333
15520.02 316
15521.20 298
15522.37 292
15523.55 307
15524.73 273
15525.91 310
15527.08 315
15528.26 289
15529.44 311
15530.61 285
15531.79 302
15532.97 306
15534.15 317
15535.32 287
15536.50 320
15537.68 276
15538.86 291
15540.03 305
15541.21 327
15542.39 283
15543.57 329
15544.75 317
15545.92 298
15547.10 289
15548.28 296
15549.46 274
15550.64 321
15551.81 357
15552.99 353
15554.17 326
15555.35 329
15556.53 312
15557.70 319
15558.88 327
15560.06 315
15561.24 309
15562.42 284
15563.60 302
15564.78 313
15565.95 343
15567.13 349
15568.31 320
15569.49 345
15570.67 327
15571.85 314
15573.03 304
15574.21 316
15575.38 383
15576.56 352
15577.74 368
15578.92 356
15580.10 309
15581.28 345
15582.46 352
15583.64 344
15584.82 320
15586.00 357
15587.18 343
15588.36 344
15589.54 329
15590.72 335
15591.90 348
15593.08 338
15594.25 343
15595.43 323
15596.61 333
15597.79 379
15598.97 348
15600.15 376
15601.33 414
15602.51 388
15603.69 371
15604.87 369
15606.05 348
15607.23 363
15608.41 360
15609.60 368
15610.78 367
15611.96 358
15613.14 380
15614.32 382
15615.50 332
15616.68 348
15617.86 369
15619.04 374
15620.22 378
15621.40 377
15622.58 391
15623.76 377
15624.94 375
15626.12 361
15627.31 368
15628.49 388
15629.67 417
15630.85 389
15632.03 365
15633.21 371
15634.39 402
15635.57 407
15636.75 384
15637.94 400
15639.12 418
15640.30 440
15641.48 405
15642.66 383
15643.84 400
15645.03 435
15646.21 417
15647.39 424
15648.57 453
15649.75 463
15650.93 451
15652.12 432
15653.30 395
15654.48 434
15655.66 477
15656.84 488
15658.03 499
15659.21 464
15660.39 428
15661.57 434
15662.76 435
15663.94 454
15665.12 411
15666.30 456
15667.48 480
15668.67 443
15669.85 420
15671.03 398
15672.22 444
15673.40 463
15674.58 451
15675.76 459
15676.95 409
15678.13 431
15679.31 450
15680.50 465
15681.68 452
15682.86 450
15684.04 458
15685.23 456
15686.41 427
15687.59 437
15688.78 443
15689.96 426
15691.14 442
15692.33 408
15693.51 440
15694.69 431
15695.88 464
15697.06 434
15698.25 457
15699.43 433
15700.61 445
15701.80 463
15702.98 484
15704.16 445
15705.35 466
15706.53 464
15707.72 472
15708.90 473
15710.08 457
15711.27 506
15712.45 506
15713.64 484
15714.82 503
15716.01 519
15717.19 526
15718.37 477
15719.56 504
15720.74 524
15721.93 528
15723.11 510
15724.30 474
15725.48 494
15726.67 481
15727.85 473
15729.04 530
15730.22 498
15731.41 517
15732.59 478
15733.78 512
15734.96 534
15736.15 499
15737.33 482
15738.52 478
15739.70 489
15740.89 496
15742.07 483
15743.26 491
15744.44 460
15745.63 472
15746.81 508
15748.00 492
15749.19 474
15750.37 494
15751.56 528
15752.74 525
15753.93 530
15755.11 489
15756.30 449
15757.49 467
15758.67 498
15759.86 539
15761.04 473
15762.23 501
15763.42 530
15764.60 474
15765.79 459
15766.97 458
15768.16 500
15769.35 494
15770.53 454
15771.72 407
15772.91 465
15774.09 439
15775.28 424
15776.47 433
15777.65 469
15778.84 455
15780.03 450
15781.21 427
15782.40 447
15783.59 444
15784.77 449
15785.96 452
15787.15 492
15788.33 437
15789.52 461
15790.71 453
15791.90 430
15793.08 419
15794.27 420
15795.46 476
15796.65 449
15797.83 423
15799.02 469
15800.21 404
15801.40 378
15802.58 395
15803.77 409
15804.96 409
15806.15 412
15807.33 395
15808.52 387
15809.71 377
15810.90 387
15812.09 407
15813.27 390
15814.46 381
15815.65 398
15816.84 371
15818.03 452
15819.21 392
15820.40 423
15821.59 373
15822.78 374
15823.97 418
15825.16 375
15826.34 409
15827.53 416
15828.72 415
15829.91 396
15831.10 368
15832.29 384
15833.48 376
15834.66 421
15835.85 412
15837.04 378
15838.23 358
15839.42 384
15840.61 393
15841.80 389
15842.99 414
15844.18 405
15845.37 343
15846.56 369
15847.74 374
15848.93 367
15850.12 340
15851.31 394
15852.50 391
15853.69 367
15854.88 374
15856.07 384
15857.26 403
15858.45 397
15859.64 407
15860.83 403
15862.02 408
15863.21 415
15864.40 418
15865.59 392
15866.78 358
15867.97 357
15869.16 404
15870.35 403
15871.54 381
15872.73 337
15873.92 352
15875.11 396
15876.30 347
15877.49 388
15878.68 375
15879.87 373
15881.06 387
15882.25 402
15883.44 385
15884.64 353
15885.83 367
15887.02 400
15888.21 371
15889.40 374
15890.59 396
15891.78 382
15892.97 367
15894.16 383
15895.35 387
15896.54 396
15897.74 448
15898.93 408
15900.12 421
15901.31 347
15902.50 418
15903.69 464
15904.88 434
15906.08 443
15907.27 427
15908.46 446
15909.65 402
15910.84 412
15912.03 392
15913.23 421
15914.42 432
15915.61 440
15916.80 441
15917.99 430
15919.18 425
15920.38 452
15921.57 425
15922.76 425
15923.95 424
15925.15 420
15926.34 396
15927.53 406
15928.72 436
15929.91 420
15931.11 424
15932.30 410
15933.49 454
15934.68 429
15935.88 414
15937.07 414
15938.26 429
15939.46 394
15940.65 423
15941.84 414
15943.03 401
15944.23 385
15945.42 390
15946.61 377
15947.81 383
15949.00 367
15950.19 331
15951.39 328
15952.58 356
15953.77 359
15954.97 353
15956.16 350
15957.35 317
15958.55 321
15959.74 347
15960.93 349
15962.13 328
15963.32 318
15964.51 330
15965.71 326
15966.90 354
15968.09 321
15969.29 283
15970.48 316
15971.68 348
15972.87 327
15974.06 323
15975.26 291
15976.45 352
15977.65 310
15978.84 284
15980.04 288
15981.23 326
15982.42 347
15983.62 345
15984.81 343
15986.01 323
15987.20 313
15988.40 311
15989.59 338
15990.79 299
15991.98 313
15993.18 337
15994.37 363
15995.57 340
15996.76 312
15997.96 297
15999.15 299
16000.35 297
16001.54 291
16002.74 344
16003.93 333
16005.13 328
16006.32 295
16007.52 307
16008.71 326
16009.91 346
16011.10 314
16012.30 313
16013.49 321
16014.69 301
16015.88 294
16017.08 293
16018.28 315
16019.47 321
16020.67 317
16021.86 300
16023.06 324
16024.26 292
16025.45 343
16026.65 333
16027.84 282
16029.04 305
16030.24 329
16031.43 317
16032.63 323
16033.82 294
16035.02 323
16036.22 288
16037.41 318
16038.61 296
16039.81 316
16041.00 310
16042.20 313
16043.40 307
16044.59 303
16045.79 292
16046.99 286
16048.18 304
16049.38 290
16050.58 309
16051.77 274
16052.97 295
16054.17 303
16055.37 308
16056.56 316
16057.76 291
16058.96 301
16060.15 303
16061.35 284
16062.55 275
16063.75 278
16064.94 291
16066.14 270
16067.34 277
16068.54 286
16069.73 299
16070.93 327
16072.13 289
16073.33 311
16074.52 266
16075.72 296
16076.92 299
16078.12 305
16079.32 291
16080.51 266
16081.71 285
16082.91 316
16084.11 320
16085.31 292
16086.51 290
16087.70 277
16088.90 297
16090.10 305
16091.30 297
16092.50 280
16093.70 298
16094.89 289
16096.09 301
16097.29 300
16098.49 289
16099.69 290
16100.89 275
16102.09 291
16103.29 236
16104.48 237
16105.68 268
16106.88 283
16108.08 282
16109.28 288
16110.48 278
16111.68 265
16112.88 285
16114.08 327
16115.28 278
16116.48 249
16117.68 298
16118.88 270
16120.07 263
16121.27 244
16122.47 281
16123.67 272
16124.87 295
16126.07 277
16127.27 258
16128.47 255
16129.67 267
16130.87 287
16132.07 257
16133.27 247
16134.47 252
16135.67 275
16136.87 243
16138.07 263
16139.27 288
16140.47 309
16141.67 287
16142.87 265
16144.07 246
16145.27 274
16146.48 257
16147.68 304
16148.88 282
16150.08 286
16151.28 261
16152.48 271
16153.68 266
16154.88 238
16156.08 298
16157.28 256
16158.48 284
16159.68 263
16160.88 252
16162.09 249
16163.29 290
16164.49 287
16165.69 261
16166.89 276
16168.09 267
16169.29 271
16170.49 303
16171.70 288
16172.90 303
16174.10 289
16175.30 268
16176.50 282
16177.70 269
16178.91 302
16180.11 241
16181.31 302
16182.51 271
16183.71 268
16184.91 262
16186.12 268
16187.32 268
16188.52 254
16189.72 308
16190.93 314
16192.13 286
16193.33 262
16194.53 270
16195.73 263
16196.94 274
16198.14 287
16199.34 279
16200.54 279
16201.75 297
16202.95 278
16204.15 273
16205.35 286
16206.56 308
16207.76 320
16208.96 291
16210.17 289
16211.37 269
16212.57 287
16213.77 315
16214.98 271
16216.18 276
16217.38 267
16218.59 300
16219.79 293
16220.99 314
16222.20 323
16223.40 321
16224.60 267
16225.81 269
16227.01 299
16228.21 298
16229.42 302
16230.62 293
16231.82 304
16233.03 286
16234.23 285
16235.44 297
16236.64 276
16237.84 296
16239.05 284
16240.25 300
16241.46 325
16242.66 301
16243.86 276
16245.07 298
16246.27 318
16247.48 279
16248.68 297
16249.89 311
16251.09 300
16252.29 283
16253.50 313
16254.70 316
16255.91 327
16257.11 302
16258.32 337
16259.52 321
16260.73 304
16261.93 291
16263.14 298
16264.34 335
16265.55 302
16266.75 314
16267.96 325
16269.16 311
16270.37 325
16271.57 344
16272.78 337
16273.98 308
16275.19 311
16276.39 355
16277.60 315
16278.80 310
16280.01 335
16281.21 326
16282.42 319
16283.63 290
16284.83 302
16286.04 341
16287.24 338
16288.45 355
16289.65 350
16290.86 333
16292.07 326
16293.27 298
16294.48 335
16295.68 346
16296.89 346
16298.10 344
16299.30 329
16300.51 333
16301.71 335
16302.92 385
16304.13 340
16305.33 327
16306.54 323
16307.75 353
16308.95 337
16310.16 363
16311.37 369
16312.57 365
16313.78 366
16314.99 349
16316.19 356
16317.40 342
16318.61 344
16319.81 317
16321.02 364
16322.23 365
16323.44 305
16324.64 295
16325.85 320
16327.06 322
16328.26 309
16329.47 275
16330.68 300
16331.89 327
16333.09 308
16334.30 315
16335.51 301
16336.72 299
16337.92 310
16339.13 313
16340.34 288
16341.55 258
16342.75 279
16343.96 297
16345.17 274
16346.38 289
16347.59 276
16348.79 276
16350.00 263
16351.21 276
16352.42 276
16353.63 267
16354.84 261
16356.04 268
16357.25 255
16358.46 283
16359.67 253
16360.88 276
16362.09 280
16363.29 249
16364.50 263
16365.71 281
16366.92 285
16368.13 275
16369.34 264
16370.55 254
16371.76 290
16372.96 267
16374.17 255
16375.38 257
16376.59 277
16377.80 267
16379.01 278
16380.22 312
16381.43 267
16382.64 287
16383.85 280
16385.06 299
16386.27 291
16387.47 243
16388.68 256
16389.89 288
16391.10 287
16392.31 264
16393.52 313
16394.73 277
16395.94 270
16397.15 270
16398.36 256
16399.57 282
16400.78 252
16401.99 291
16403.20 253
16404.41 268
16405.62 260
16406.83 242
16408.04 249
16409.25 254
16410.46 254
16411.67 267
16412.88 281
16414.09 257
16415.30 261
16416.52 285
16417.73 242
16418.94 247
16420.15 260
16421.36 250
16422.57 239
16423.78 255
16424.99 269
16426.20 265
16427.41 256
16428.62 267
16429.83 278
16431.05 257
16432.26 288
16433.47 280
16434.68 298
16435.89 302
16437.10 245
16438.31 264
16439.52 286
16440.74 255
16441.95 271
16443.16 263
16444.37 264
16445.58 260
16446.79 272
16448.00 235
16449.22 221
16450.43 253
16451.64 246
16452.85 252
16454.06 254
16455.28 238
16456.49 251
16457.70 234
16458.91 264
16460.12 248
16461.34 277
16462.55 266
16463.76 255
16464.97 267
16466.19 254
16467.40 251
16468.61 240
16469.82 261
16471.04 271
16472.25 249
16473.46 270
16474.67 241
16475.89 249
16477.10 235
16478.31 246
16479.52 245
16480.74 243
16481.95 246
16483.16 235
16484.38 292
16485.59 231
16486.80 212
16488.02 234
16489.23 263
16490.44 271
16491.66 262
16492.87 246
16494.08 245
16495.30 251
16496.51 245
16497.72 224
16498.94 245
16500.15 248
16501.36 239
16502.58 217
16503.79 229
16505.00 221
16506.22 206
16507.43 220
16508.65 203
16509.86 220
16511.07 245
16512.29 253
16513.50 223
16514.72 248
16515.93 265
16517.15 274
16518.36 266
16519.57 256
16520.79 243
16522.00 226
16523.22 262
16524.43 227
16525.65 237
16526.86 246
16528.08 231
16529.29 254
16530.51 245
16531.72 247
16532.93 239
16534.15 234
16535.36 243
16536.58 242
16537.79 227
16539.01 232
16540.22 239
16541.44 242
16542.65 217
16543.87 241
16545.09 252
16546.30 266
16547.52 267
16548.73 243
16549.95 236
16551.16 271
16552.38 253
16553.59 252
16554.81 223
16556.02 228
16557.24 250
16558.46 213
16559.67 230
16560.89 221
16562.10 277
16563.32 256
16564.54 294
16565.75 273
16566.97 212
16568.18 230
16569.40 276
16570.62 232
16571.83 227
16573.05 229
16574.27 246
16575.48 249
16576.70 243
16577.91 249
16579.13 231
16580.35 248
16581.56 274
16582.78 258
16584.00 243
16585.21 275
16586.43 249
16587.65 241
16588.87 262
16590.08 242
16591.30 254
16592.52 262
16593.73 266
16594.95 225
16596.17 219
16597.38 250
16598.60 232
16599.82 252
16601.04 277
16602.25 227
16603.47 225
16604.69 235
16605.91 238
16607.12 248
16608.34 239
16609.56 273
16610.78 268
16611.99 225
16613.21 255
16614.43 234
16615.65 269
16616.87 265
16618.08 238
16619.30 239
16620.52 233
16621.74 246
16622.96 212
16624.17 245
16625.39 242
16626.61 242
16627.83 229
16629.05 236
16630.27 242
16631.48 215
16632.70 260
16633.92 229
16635.14 247
16636.36 232
16637.58 247
16638.80 242
16640.02 248
16641.23 239
16642.45 264
16643.67 239
16644.89 245
16646.11 242
16647.33 244
16648.55 240
16649.77 253
16650.99 221
16652.21 253
16653.42 231
16654.64 255
16655.86 266
16657.08 249
16658.30 221
16659.52 216
16660.74 244
16661.96 264
16663.18 256
16664.40 231
16665.62 247
16666.84 268
16668.06 246
16669.28 240
16670.50 252
16671.72 222
16672.94 216
16674.16 219
16675.38 213
16676.60 225
16677.82 230
16679.04 247
16680.26 238
16681.48 221
16682.70 192
16683.92 235
16685.14 237
16686.36 222
16687.58 220
16688.80 228
16690.02 237
16691.24 243
16692.46 253
16693.69 224
16694.91 222
16696.13 236
16697.35 232
16698.57 180
16699.79 222
16701.01 241
16702.23 242
16703.45 208
16704.67 234
16705.90 228
16707.12 224
16708.34 223
16709.56 220
16710.78 249
16712.00 211
16713.22 231
16714.44 231
16715.67 216
16716.89 227
16718.11 223
16719.33 213
16720.55 223
16721.77 205
16723.00 201
16724.22 211
16725.44 219
16726.66 249
16727.88 236
16729.11 203
16730.33 237
16731.55 239
16732.77 234
16733.99 238
16735.22 227
16736.44 224
16737.66 248
16738.88 260
16740.11 228
16741.33 216
16742.55 217
16743.77 246
16745.00 223
16746.22 178
16747.44 198
16748.67 243
16749.89 238
16751.11 226
16752.33 200
16753.56 236
16754.78 247
16756.00 245
16757.23 252
16758.45 224
16759.67 214
16760.90 219
16762.12 231
16763.34 218
16764.57 239
16765.79 246
16767.01 251
16768.24 221
16769.46 194
16770.68 234
16771.91 234
16773.13 238
16774.35 228
16775.58 223
16776.80 232
16778.02 225
16779.25 226
16780.47 227
16781.70 219
16782.92 259
16784.14 239
16785.37 244
16786.59 201
16787.82 223
16789.04 209
16790.27 205
16791.49 223
16792.71 220
16793.94 227
16795.16 225
16796.39 236
16797.61 239
16798.84 229
16800.06 244
16801.29 228
16802.51 248
16803.74 229
16804.96 224
16806.19 230
16807.41 229
16808.64 216
16809.86 234
16811.09 240
16812.31 258
16813.54 237
16814.76 234
16815.99 224
16817.21 210
16818.44 229
16819.66 233
16820.89 255
16822.11 223
16823.34 230
16824.56 228
16825.79 252
16827.01 219
16828.24 223
16829.47 255
16830.69 264
16831.92 259
16833.14 236
16834.37 270
16835.60 259
16836.82 229
16838.05 238
16839.27 255
16840.50 243
16841.73 252
16842.95 235
16844.18 265
16845.40 264
16846.63 258
16847.86 290
16849.08 251
16850.31 264
16851.54 231
16852.76 272
16853.99 235
16855.22 244
16856.44 257
16857.67 281
16858.90 280
16860.12 259
16861.35 257
16862.58 279
16863.80 254
16865.03 279
16866.26 269
16867.49 251
16868.71 277
16869.94 303
16871.17 306
16872.39 293
16873.62 298
16874.85 262
16876.08 305
16877.30 311
16878.53 307
16879.76 284
16880.99 311
16882.21 325
16883.44 311
16884.67 311
16885.90 287
16887.13 322
16888.35 299
16889.58 316
16890.81 286
16892.04 309
16893.27 282
16894.49 285
16895.72 299
16896.95 278
16898.18 306
16899.41 287
16900.63 275
16901.86 259
16903.09 259
16904.32 227
16905.55 260
16906.78 250
16908.01 263
16909.23 265
16910.46 282
16911.69 280
16912.92 245
16914.15 242
16915.38 249
16916.61 232
16917.84 289
16919.06 278
16920.29 246
16921.52 263
16922.75 248
16923.98 234
16925.21 242
16926.44 249
16927.67 238
16928.90 233
16930.13 259
16931.36 276
16932.59 267
16933.82 216
16935.05 218
16936.27 268
16937.50 239
16938.73 246
16939.96 220
16941.19 259
16942.42 289
16943.65 242
16944.88 249
16946.11 245
16947.34 254
16948.57 262
16949.80 274
16951.03 241
16952.26 235
16953.49 225
16954.72 268
16955.95 223
16957.19 215
16958.42 224
16959.65 263
16960.88 277
16962.11 254
16963.34 246
16964.57 239
16965.80 241
16967.03 223
16968.26 208
16969.49 206
16970.72 227
16971.95 237
16973.18 247
16974.42 247
16975.65 248
16976.88 250
16978.11 238
16979.34 238
16980.57 207
16981.80 242
16983.03 240
16984.26 271
16985.50 257
16986.73 235
16987.96 262
16989.19 224
16990.42 228
16991.65 231
16992.89 204
16994.12 226
16995.35 237
16996.58 217
16997.81 240
16999.04 218
17000.28 236
17001.51 253
17002.74 252
17003.97 240
17005.20 236
17006.44 248
17007.67 251
17008.90 231
17010.13 238
17011.37 216
17012.60 218
17013.83 265
17015.06 237
17016.30 241
17017.53 216
17018.76 244
17019.99 234
17021.23 226
17022.46 207
17023.69 236
17024.92 225
17026.16 212
17027.39 239
17028.62 250
17029.86 234
17031.09 252
17032.32 249
17033.56 231
17034.79 240
17036.02 226
17037.26 262
17038.49 231
17039.72 229
17040.96 247
17042.19 237
17043.42 223
17044.66 221
17045.89 216
17047.12 254
17048.36 222
17049.59 221
17050.82 205
17052.06 217
17053.29 217
17054.53 235
17055.76 225
17056.99 235
17058.23 224
17059.46 196
17060.70 212
17061.93 224
17063.16 211
17064.40 235
17065.63 220
17066.87 246
17068.10 218
17069.34 206
17070.57 193
17071.81 229
17073.04 245
17074.27 221
17075.51 207
17076.74 190
17077.98 196
17079.21 195
17080.45 175
17081.68 212
17082.92 186
17084.15 221
17085.39 182
17086.62 218
17087.86 212
17089.09 188
17090.33 195
17091.56 206
17092.80 249
17094.04 218
17095.27 194
17096.51 220
17097.74 250
17098.98 202
17100.21 217
17101.45 222
17102.68 228
17103.92 220
17105.16 204
17106.39 230
17107.63 223
17108.86 233
17110.10 230
17111.33 209
17112.57 205
17113.81 221
17115.04 204
17116.28 223
17117.52 210
17118.75 198
17119.99 200
17121.22 215
17122.46 195
17123.70 187
17124.93 200
17126.17 202
17127.41 196
17128.64 207
17129.88 192
17131.12 192
17132.35 212
17133.59 196
17134.83 205
17136.06 169
17137.30 195
17138.54 198
17139.77 209
17141.01 208
17142.25 200
17143.49 209
17144.72 183
17145.96 204
17147.20 233
17148.43 193
17149.67 174
17150.91 197
17152.15 166
17153.38 220
17154.62 195
17155.86 215
17157.10 254
17158.33 242
17159.57 233
17160.81 201
17162.05 228
17163.29 209
17164.52 208
17165.76 193
17167.00 217
17168.24 187
17169.48 219
17170.71 221
17171.95 237
17173.19 194
17174.43 210
17175.67 200
17176.91 211
17178.14 180
17179.38 194
17180.62 198
17181.86 206
17183.10 234
17184.34 214
17185.57 213
17186.81 200
17188.05 231
17189.29 202
17190.53 217
17191.77 210
17193.01 212
17194.25 225
17195.49 236
17196.72 185
17197.96 187
17199.20 214
17200.44 214
17201.68 226
17202.92 207
17204.16 210
17205.40 208
17206.64 225
17207.88 187
17209.12 218
17210.36 223
17211.60 213
17212.84 177
17214.08 214
17215.32 183
17216.56 217
17217.80 219
17219.04 172
17220.28 152
17221.52 164
17222.76 185
17224.00 200
17225.24 234
17226.48 197
17227.72 215
17228.96 180
17230.20 208
17231.44 197
17232.68 221
17233.92 204
17235.16 214
17236.40 189
17237.64 189
17238.88 186
17240.12 195
17241.36 201
17242.60 183
17243.84 223
17245.08 210
17246.32 219
17247.57 194
17248.81 202
17250.05 199
17251.29 174
17252.53 187
17253.77 181
17255.01 207
17256.25 203
17257.49 172
17258.74 182
17259.98 202
17261.22 180
17262.46 194
17263.70 187
17264.94 213
17266.18 181
17267.43 230
17268.67 204
17269.91 228
17271.15 190
17272.39 193
17273.63 204
17274.88 183
17276.12 217
17277.36 228
17278.60 196
17279.84 184
17281.09 207
17282.33 184
17283.57 205
17284.81 166
17286.06 167
17287.30 179
17288.54 212
17289.78 212
17291.02 194
17292.27 209
17293.51 228
17294.75 215
17296.00 203
17297.24 184
17298.48 203
17299.72 222
17300.97 189
17302.21 179
17303.45 169
17304.70 196
17305.94 197
17307.18 216
17308.42 201
17309.67 203
17310.91 190
17312.15 183
17313.40 202
17314.64 190
17315.88 188
17317.13 197
17318.37 216
17319.61 183
17320.86 202
17322.10 215
17323.34 226
17324.59 194
17325.83 167
17327.08 174
17328.32 222
17329.56 192
17330.81 196
17332.05 200
17333.30 208
17334.54 211
17335.78 205
17337.03 191
17338.27 188
17339.52 185
17340.76 183
17342.00 203
17343.25 190
17344.49 213
17345.74 187
17346.98 201
17348.23 192
17349.47 195
17350.72 199
17351.96 217
17353.21 226
17354.45 210
17355.70 186
17356.94 196
17358.18 214
17359.43 195
17360.67 210
17361.92 182
17363.16 224
17364.41 169
17365.66 196
17366.90 200
17368.15 188
17369.39 225
17370.64 197
17371.88 207
17373.13 188
17374.37 172
17375.62 204
17376.86 184
17378.11 186
17379.35 204
17380.60 188
17381.85 205
17383.09 220
17384.34 196
17385.58 178
17386.83 170
17388.08 178
17389.32 206
17390.57 190
17391.81 196
17393.06 192
17394.31 183
17395.55 205
17396.80 187
17398.04 198
17399.29 173
17400.54 202
17401.78 217
17403.03 202
17404.28 183
17405.52 190
17406.77 183
17408.02 211
17409.26 185
17410.51 176
17411.76 188
17413.00 182
17414.25 213
17415.50 193
17416.75 203
17417.99 186
17419.24 220
17420.49 183
17421.73 184
17422.98 193
17424.23 202
17425.48 168
17426.72 171
17427.97 186
17429.22 197
17430.46 206
17431.71 181
17432.96 188
17434.21 202
17435.46 207
17436.70 235
17437.95 191
17439.20 169
17440.45 198
17441.69 224
17442.94 203
17444.19 196
17445.44 171
17446.69 183
17447.93 207
17449.18 196
17450.43 173
17451.68 205
17452.93 223
17454.18 197
17455.42 184
17456.67 203
17457.92 220
17459.17 194
17460.42 208
17461.67 193
17462.92 198
17464.16 223
17465.41 192
17466.66 236
17467.91 204
17469.16 202
17470.41 208
17471.66 204
17472.91 219
17474.16 183
17475.40 205
17476.65 185
17477.90 186
17479.15 184
17480.40 190
17481.65 226
17482.90 221
17484.15 172
17485.40 200
17486.65 206
17487.90 173
17489.15 205
17490.40 213
17491.65 197
17492.90 190
17494.15 213
17495.40 217
17496.65 186
17497.90 213
17499.15 212
17500.40 208
17501.65 191
17502.90 185
17504.15 234
17505.40 205
17506.65 204
17507.90 183
17509.15 168
17510.40 203
17511.65 185
17512.90 183
17514.15 201
17515.40 205
17516.65 192
17517.90 195
17519.15 191
17520.40 209
17521.65 181
17522.90 201
17524.15 214
17525.41 203
17526.66 187
17527.91 196
17529.16 193
17530.41 185
17531.66 205
17532.91 217
17534.16 226
17535.41 215
17536.67 210
17537.92 239
17539.17 197
17540.42 221
17541.67 233
17542.92 208
17544.17 204
17545.43 195
17546.68 189
17547.93 224
17549.18 223
17550.43 210
17551.68 231
17552.94 197
17554.19 218
17555.44 200
17556.69 204
17557.94 169
17559.20 222
17560.45 221
17561.70 212
17562.95 214
17564.21 185
17565.46 179
17566.71 203
17567.96 217
17569.21 200
17570.47 201
17571.72 172
17572.97 201
17574.22 203
17575.48 200
17576.73 188
17577.98 213
17579.24 209
17580.49 209
17581.74 196
17582.99 220
17584.25 209
17585.50 191
17586.75 194
17588.01 185
17589.26 223
17590.51 179
17591.77 182
17593.02 201
17594.27 174
17595.53 210
17596.78 198
17598.03 199
17599.29 219
17600.54 192
17601.79 202
17603.05 185
17604.30 193
17605.56 223
17606.81 201
17608.06 210
17609.32 196
17610.57 163
17611.82 198
17613.08 211
17614.33 198
17615.59 207
17616.84 190
17618.10 203
17619.35 203
17620.60 212
17621.86 205
17623.11 182
17624.37 200
17625.62 195
17626.88 220
17628.13 184
17629.39 187
17630.64 194
17631.89 200
17633.15 234
17634.40 190
17635.66 181
17636.91 213
17638.17 202
17639.42 211
17640.68 187
17641.93 168
17643.19 217
17644.44 225
17645.70 226
17646.95 177
17648.21 187
17649.47 220
17650.72 209
17651.98 203
17653.23 197
17654.49 174
17655.74 236
17657.00 198
17658.25 232
17659.51 217
17660.77 220
17662.02 217
17663.28 198
17664.53 191
17665.79 196
17667.04 223
17668.30 206
17669.56 176
17670.81 186
17672.07 187
17673.33 199
17674.58 179
17675.84 179
17677.09 191
17678.35 197
17679.61 201
17680.86 176
17682.12 193
17683.38 216
17684.63 224
17685.89 200
17687.15 177
17688.40 166
17689.66 192
17690.92 213
17692.17 196
17693.43 172
17694.69 156
17695.94 217
17697.20 211
17698.46 171
17699.72 148
17700.97 178
17702.23 212
17703.49 192
17704.74 180
17706.00 189
17707.26 200
17708.52 196
17709.77 205
17711.03 197
17712.29 193
17713.55 200
17714.80 188
17716.06 171
17717.32 176
17718.58 190
17719.84 185
17721.09 207
17722.35 179
17723.61 179
17724.87 186
17726.13 188
17727.38 175
17728.64 193
17729.90 161
17731.16 160
17732.42 183
17733.67 190
17734.93 168
17736.19 177
17737.45 177
17738.71 217
17739.97 189
17741.23 197
17742.48 207
17743.74 179
17745.00 200
17746.26 165
17747.52 182
17748.78 177
17750.04 180
17751.30 193
17752.55 210
17753.81 195
17755.07 182
17756.33 209
17757.59 209
17758.85 208
17760.11 182
17761.37 218
17762.63 200
17763.89 220
17765.15 203
17766.41 215
17767.67 203
17768.93 201
17770.19 165
17771.45 183
17772.70 184
17773.96 197
17775.22 185
17776.48 192
17777.74 171
17779.00 205
17780.26 215
17781.52 221
17782.78 174
17784.04 187
17785.30 199
17786.56 167
17787.82 170
17789.09 159
17790.35 199
17791.61 187
17792.87 178
17794.13 175
17795.39 169
17796.65 194
17797.91 161
17799.17 179
17800.43 177
17801.69 193
17802.95 192
17804.21 173
17805.47 185
17806.73 161
17808.00 175
17809.26 211
17810.52 200
17811.78 187
17813.04 163
17814.30 170
17815.56 192
17816.82 202
17818.08 163
17819.35 193
17820.61 194
17821.87 201
17823.13 202
17824.39 158
17825.65 177
17826.92 169
17828.18 185
17829.44 190
17830.70 178
17831.96 172
17833.22 195
17834.49 213
17835.75 195
17837.01 183
17838.27 180
17839.53 173
17840.80 193
17842.06 171
17843.32 180
17844.58 203
17845.85 174
17847.11 173
17848.37 182
17849.63 190
17850.89 199
17852.16 203
17853.42 164
17854.68 169
17855.95 179
17857.21 184
17858.47 170
17859.73 187
17861.00 195
17862.26 179
17863.52 184
17864.79 191
17866.05 182
17867.31 171
17868.57 177
17869.84 156
17871.10 176
17872.36 147
17873.63 172
17874.89 158
17876.15 177
17877.42 167
17878.68 183
17879.94 206
17881.21 182
17882.47 184
17883.74 176
17885.00 172
17886.26 186
17887.53 198
17888.79 178
17890.05 172
17891.32 170
17892.58 184
17893.85 189
17895.11 169
17896.37 190
17897.64 172
17898.90 181
17900.17 193
17901.43 172
17902.70 151
17903.96 188
17905.22 169
17906.49 195
17907.75 174
17909.02 167
17910.28 169
17911.55 199
17912.81 177
17914.08 165
17915.34 171
17916.61 211
17917.87 186
17919.14 179
17920.40 179
17921.67 170
17922.93 174
17924.20 181
17925.46 206
17926.73 182
17927.99 176
17929.26 186
17930.52 201
17931.79 159
17933.05 202
17934.32 184
17935.58 185
17936.85 178
17938.12 196
17939.38 196
17940.65 167
17941.91 185
17943.18 182
17944.44 194
17945.71 168
17946.98 195
17948.24 187
17949.51 169
17950.77 195
17952.04 170
17953.31 184
17954.57 208
17955.84 187
17957.10 180
17958.37 177
17959.64 177
17960.90 200
17962.17 191
17963.44 196
17964.70 190
17965.97 192
17967.24 183
17968.50 177
17969.77 180
17971.04 201
17972.30 175
17973.57 189
17974.84 168
17976.10 179
17977.37 142
17978.64 177
17979.91 172
17981.17 181
17982.44 204
17983.71 184
17984.97 185
17986.24 181
17987.51 194
17988.78 179
17990.04 174
17991.31 163
17992.58 189
17993.85 197
17995.11 170
17996.38 160
17997.65 169
17998.92 187
18000.18 186
18001.45 163
18002.72 166
18003.99 172
18005.26 191
18006.52 208
18007.79 166
18009.06 171
18010.33 203
18011.60 179
18012.86 174
18014.13 177
18015.40 156
18016.67 178
18017.94 178
18019.21 190
18020.47 168
18021.74 180
18023.01 190
18024.28 176
18025.55 184
18026.82 167
18028.09 187
18029.36 180
18030.62 200
18031.89 173
18033.16 179
18034.43 182
18035.70 193
18036.97 185
18038.24 167
18039.51 181
18040.78 184
18042.05 185
18043.32 174
18044.59 185
18045.85 174
18047.12 185
18048.39 191
18049.66 182
18050.93 179
18052.20 205
18053.47 188
18054.74 171
18056.01 163
18057.28 180
18058.55 191
18059.82 152
18061.09 198
18062.36 180
18063.63 173
18064.90 179
18066.17 206
18067.44 185
18068.71 168
18069.98 193
18071.25 171
18072.52 174
18073.79 186
18075.06 170
18076.33 150
18077.60 181
18078.87 162
18080.15 162
18081.42 156
18082.69 174
18083.96 175
18085.23 151
18086.50 135
18087.77 202
18089.04 205
18090.31 170
18091.58 178
18092.85 187
18094.12 184
18095.40 202
18096.67 179
18097.94 169
18099.21 203
18100.48 163
18101.75 200
18103.02 178
18104.30 167
18105.57 157
18106.84 175
18108.11 179
18109.38 158
18110.65 178
18111.92 188
18113.20 151
18114.47 172
18115.74 158
18117.01 167
18118.28 179
18119.56 159
18120.83 177
18122.10 148
18123.37 159
18124.64 177
18125.92 166
18127.19 181
18128.46 196
18129.73 220
18131.01 189
18132.28 177
18133.55 160
18134.82 174
18136.10 180
18137.37 160
18138.64 178
18139.91 203
18141.19 173
18142.46 176
18143.73 167
18145.01 194
18146.28 169
18147.55 187
18148.82 131
18150.10 174
18151.37 183
18152.64 194
18153.92 169
18155.19 168
18156.46 159
18157.74 156
18159.01 161
18160.28 170
18161.56 173
18162.83 148
18164.10 181
18165.38 179
18166.65 156
18167.93 176
18169.20 190
18170.47 181
18171.75 167
18173.02 153
18174.29 170
18175.57 196
18176.84 163
18178.12 168
18179.39 184
18180.66 181
18181.94 166
18183.21 180
18184.49 158
18185.76 170
18187.04 171
18188.31 185
18189.59 178
18190.86 182
18192.13 177
18193.41 193
18194.68 163
18195.96 166
18197.23 176
18198.51 176
18199.78 171
18201.06 161
18202.33 162
18203.61 172
18204.88 176
18206.16 161
18207.43 168
18208.71 163
18209.98 158
18211.26 155
18212.53 185
18213.81 156
18215.08 142
18216.36 181
18217.63 172
18218.91 178
18220.19 167
18221.46 183
18222.74 173
18224.01 174
18225.29 159
18226.56 175
18227.84 173
18229.12 187
18230.39 174
18231.67 166
18232.94 170
18234.22 210
18235.50 196
18236.77 186
18238.05 178
18239.32 152
18240.60 190
18241.88 168
18243.15 164
18244.43 146
18245.71 163
18246.98 182
18248.26 191
18249.54 185
18250.81 174
18252.09 206
18253.37 185
18254.64 213
18255.92 170
18257.20 181
18258.47 174
18259.75 163
18261.03 170
18262.30 175
18263.58 196
18264.86 174
18266.13 180
18267.41 174
18268.69 182
18269.97 196
18271.24 171
18272.52 175
18273.80 177
18275.08 160
18276.35 187
18277.63 190
18278.91 198
18280.19 169
18281.46 216
18282.74 213
18284.02 176
18285.30 159
18286.58 178
18287.85 184
18289.13 196
18290.41 180
18291.69 185
18292.97 197
18294.24 181
18295.52 182
18296.80 162
18298.08 175
18299.36 174
18300.63 175
18301.91 198
18303.19 183
18304.47 185
18305.75 198
18307.03 173
18308.31 174
18309.58 180
18310.86 155
18312.14 182
18313.42 181
18314.70 150
18315.98 140
18317.26 197
18318.54 182
18319.82 185
18321.09 165
18322.37 172
18323.65 171
18324.93 192
18326.21 173
18327.49 173
18328.77 162
18330.05 178
18331.33 183
18332.61 173
18333.89 191
18335.17 202
18336.45 203
18337.73 185
18339.01 184
18340.29 170
18341.57 199
18342.85 213
18344.13 191
18345.41 157
18346.69 131
18347.97 176
18349.25 190
18350.53 200
18351.81 143
18353.09 176
18354.37 165
18355.65 171
18356.93 183
18358.21 176
18359.49 181
18360.77 203
18362.05 191
18363.33 178
18364.61 160
18365.89 190
18367.17 191
18368.45 164
18369.73 168
18371.01 156
18372.29 173
18373.58 168
18374.86 180
18376.14 156
18377.42 174
18378.70 181
18379.98 178
18381.26 136
18382.54 151
18383.82 151
18385.11 177
18386.39 178
18387.67 162
18388.95 174
18390.23 184
18391.51 198
18392.79 188
18394.08 178
18395.36 179
18396.64 215
18397.92 188
18399.20 168
18400.49 157
18401.77 179
18403.05 185
18404.33 186
18405.61 172
18406.90 160
18408.18 171
18409.46 161
18410.74 159
18412.02 190
18413.31 199
18414.59 184
18415.87 227
18417.15 173
18418.44 153
18419.72 153
18421.00 201
18422.28 190
18423.57 171
18424.85 168
18426.13 180
18427.41 175
18428.70 152
18429.98 188
18431.26 170
18432.55 155
18433.83 194
18435.11 175
18436.40 186
18437.68 184
18438.96 193
18440.25 203
18441.53 170
18442.81 189
18444.10 176
18445.38 200
18446.66 169
18447.95 157
18449.23 180
18450.51 186
18451.80 211
18453.08 160
18454.36 177
18455.65 196
18456.93 183
18458.22 176
18459.50 168
18460.78 159
18462.07 177
18463.35 179
18464.64 187
18465.92 182
18467.20 162
18468.49 150
18469.77 172
18471.06 168
18472.34 165
18473.63 180
18474.91 160
18476.19 183
18477.48 188
18478.76 172
18480.05 134
18481.33 179
18482.62 178
18483.90 172
18485.19 179
18486.47 167
18487.76 168
18489.04 176
18490.33 196
18491.61 158
18492.90 217
18494.18 182
18495.47 190
18496.75 151
18498.04 171
18499.32 172
18500.61 169
18501.89 168
18503.18 180
18504.46 176
18505.75 177
18507.04 173
18508.32 171
18509.61 167
18510.89 165
18512.18 171
18513.46 153
18514.75 160
18516.04 179
18517.32 179
18518.61 171
18519.89 174
18521.18 180
18522.47 184
18523.75 165
18525.04 183
18526.32 191
18527.61 148
18528.90 172
18530.18 154
18531.47 171
18532.76 169
18534.04 201
18535.33 186
18536.62 205
18537.90 141
18539.19 149
18540.48 172
18541.76 193
18543.05 160
18544.34 151
18545.62 178
18546.91 175
18548.20 161
18549.48 185
18550.77 166
18552.06 175
18553.35 195
18554.63 193
18555.92 182
18557.21 147
18558.50 156
18559.78 158
18561.07 165
18562.36 175
18563.65 184
18564.93 186
18566.22 183
18567.51 166
18568.80 193
18570.08 206
18571.37 193
18572.66 198
18573.95 187
18575.24 194
18576.52 175
18577.81 195
18579.10 194
18580.39 192
18581.68 177
18582.96 181
18584.25 184
18585.54 192
18586.83 190
18588.12 165
18589.41 179
18590.69 152
18591.98 197
18593.27 196
18594.56 163
18595.85 179
18597.14 171
18598.43 169
18599.71 192
18601.00 200
18602.29 198
18603.58 189
18604.87 198
18606.16 195
18607.45 186
18608.74 207
18610.03 182
18611.32 184
18612.61 192
18613.89 195
18615.18 209
18616.47 184
18617.76 175
18619.05 189
18620.34 184
18621.63 177
18622.92 158
18624.21 194
18625.50 189
18626.79 193
18628.08 199
18629.37 186
18630.66 206
18631.95 223
18633.24 195
18634.53 180
18635.82 181
18637.11 179
18638.40 188
18639.69 181
18640.98 184
18642.27 186
18643.56 192
18644.85 180
18646.14 149
18647.43 171
18648.72 189
18650.01 188
18651.30 184
18652.59 192
18653.89 151
18655.18 167
18656.47 189
18657.76 196
18659.05 175
18660.34 192
18661.63 173
18662.92 181
18664.21 179
18665.50 169
18666.79 168
18668.09 168
18669.38 185
18670.67 173
18671.96 187
18673.25 160
18674.54 173
18675.83 204
18677.13 193
18678.42 172
18679.71 164
18681.00 182
18682.29 183
18683.58 157
18684.88 183
18686.17 168
18687.46 158
18688.75 166
18690.04 180
18691.33 175
18692.63 158
18693.92 164
18695.21 168
18696.50 171
18697.80 177
18699.09 170
18700.38 169
18701.67 179
18702.96 179
18704.26 182
18705.55 169
18706.84 172
18708.13 185
18709.43 180
18710.72 188
18712.01 193
18713.31 191
18714.60 190
18715.89 165
18717.18 196
18718.48 160
18719.77 158
18721.06 190
18722.36 172
18723.65 192
18724.94 186
18726.24 162
18727.53 190
18728.82 186
18730.12 182
18731.41 144
18732.70 170
18734.00 189
18735.29 157
18736.58 183
18737.88 172
18739.17 177
18740.46 160
18741.76 185
18743.05 169
18744.34 159
18745.64 170
18746.93 182
18748.23 158
18749.52 163
18750.81 181
18752.11 173
18753.40 153
18754.70 160
18755.99 163
18757.29 158
18758.58 158
18759.87 174
18761.17 152
18762.46 189
18763.76 174
18765.05 189
18766.35 163
18767.64 175
18768.94 166
18770.23 151
18771.53 154
18772.82 167
18774.11 165
18775.41 187
18776.70 195
18778.00 181
18779.29 183
18780.59 166
18781.89 163
18783.18 180
18784.48 169
18785.77 178
18787.07 163
18788.36 185
18789.66 177
18790.95 171
18792.25 158
18793.54 169
18794.84 162
18796.13 172
18797.43 174
18798.73 191
18800.02 176
18801.32 183
18802.61 197
18803.91 181
18805.20 184
18806.50 172
18807.80 186
18809.09 179
18810.39 173
18811.69 164
18812.98 161
18814.28 176
18815.57 157
18816.87 164
18818.17 161
18819.46 169
18820.76 147
18822.06 164
18823.35 174
18824.65 173
18825.95 164
18827.24 165
18828.54 161
18829.84 144
18831.13 177
18832.43 168
18833.73 151
18835.02 176
18836.32 171
18837.62 196
18838.91 167
18840.21 179
18841.51 177
18842.81 174
18844.10 174
18845.40 157
18846.70 182
18848.00 169
18849.29 158
18850.59 159
18851.89 171
18853.19 172
18854.48 153
18855.78 165
18857.08 156
18858.38 161
18859.67 156
18860.97 147
18862.27 163
18863.57 147
18864.87 183
18866.16 147
18867.46 179
18868.76 180
18870.06 190
18871.36 158
18872.66 171
18873.95 164
18875.25 192
18876.55 176
18877.85 180
18879.15 166
18880.45 170
18881.74 162
18883.04 149
18884.34 146
18885.64 142
18886.94 176
18888.24 179
18889.54 155
18890.84 160
18892.13 147
18893.43 159
18894.73 198
18896.03 167
18897.33 172
18898.63 196
18899.93 181
18901.23 189
18902.53 173
18903.83 146
18905.13 170
18906.43 171
18907.73 153
18909.02 182
18910.32 133
18911.62 165
18912.92 178
18914.22 185
18915.52 136
18916.82 134
18918.12 156
18919.42 186
18920.72 140
18922.02 144
18923.32 172
18924.62 159
18925.92 173
18927.22 146
18928.52 161
18929.82 155
18931.12 161
18932.42 166
18933.72 160
18935.02 139
18936.32 131
18937.63 186
18938.93 188
18940.23 148
18941.53 157
18942.83 165
18944.13 149
18945.43 149
18946.73 176
18948.03 166
18949.33 164
18950.63 165
18951.93 174
18953.23 158
18954.54 152
18955.84 158
18957.14 191
18958.44 162
18959.74 137
18961.04 161
18962.34 180
18963.64 162
18964.95 167
18966.25 159
18967.55 180
18968.85 154
18970.15 153
18971.45 138
18972.76 145
18974.06 183
18975.36 172
18976.66 175
18977.96 154
18979.27 155
18980.57 146
18981.87 175
18983.17 178
18984.47 137
18985.78 156
18987.08 154
18988.38 155
18989.68 164
18990.98 160
18992.29 166
18993.59 158
18994.89 175
18996.19 144
18997.50 143
18998.80 157
19000.10 168
19001.40 177
19002.71 129
19004.01 154
19005.31 149
19006.62 194
19007.92 154
19009.22 165
19010.53 157
19011.83 163
19013.13 152
19014.43 169
19015.74 176
19017.04 156
19018.34 157
19019.65 185
19020.95 140
19022.25 137
19023.56 136
19024.86 155
19026.16 129
19027.47 133
19028.77 168
19030.08 188
19031.38 191
19032.68 153
19033.99 165
19035.29 166
19036.59 174
19037.90 147
19039.20 170
19040.51 153
19041.81 143
19043.11 168
19044.42 174
19045.72 144
19047.03 140
19048.33 178
19049.64 154
19050.94 166
19052.25 145
19053.55 170
19054.85 169
19056.16 163
19057.46 172
19058.77 170
19060.07 184
19061.38 165
19062.68 165
19063.99 161
19065.29 166
19066.60 154
19067.90 172
19069.21 181
19070.51 161
19071.82 166
19073.12 181
19074.43 180
19075.73 142
19077.04 148
19078.34 181
19079.65 176
19080.95 200
19082.26 162
19083.57 147
19084.87 170
19086.18 155
19087.48 171
19088.79 193
19090.09 169
19091.40 179
19092.71 177
19094.01 175
19095.32 152
19096.62 151
19097.93 163
19099.24 196
19100.54 154
19101.85 162
19103.15 157
19104.46 170
19105.77 180
19107.07 169
19108.38 173
19109.69 145
19110.99 141
19112.30 171
19113.60 160
19114.91 130
19116.22 185
19117.52 187
19118.83 141
19120.14 160
19121.45 165
19122.75 175
19124.06 150
19125.37 165
19126.67 161
19127.98 163
19129.29 169
19130.59 149
19131.90 170
19133.21 167
19134.52 182
19135.82 181
19137.13 176
19138.44 151
19139.75 148
19141.05 179
19142.36 158
19143.67 132
19144.98 135
19146.28 167
19147.59 159
19148.90 170
19150.21 159
19151.51 161
19152.82 166
19154.13 161
19155.44 158
19156.75 184
19158.05 150
19159.36 151
19160.67 175
19161.98 172
19163.29 146
19164.60 165
19165.90 172
19167.21 159
19168.52 145
19169.83 140
19171.14 183
19172.45 174
19173.75 149
19175.06 156
19176.37 192
19177.68 148
19178.99 166
19180.30 178
19181.61 178
19182.92 149
19184.23 141
19185.53 171
19186.84 168
19188.15 157
19189.46 175
19190.77 176
19192.08 186
19193.39 171
19194.70 187
19196.01 194
19197.32 165
19198.63 140
19199.94 184
19201.25 153
19202.56 148
19203.87 130
19205.17 196
19206.48 154
19207.79 164
19209.10 136
19210.41 167
19211.72 148
19213.03 155
19214.34 176
19215.65 177
19216.96 188
19218.27 164
19219.58 172
19220.89 158
19222.21 130
19223.52 130
19224.83 171
19226.14 158
19227.45 150
19228.76 169
19230.07 154
19231.38 131
19232.69 155
19234.00 140
19235.31 154
19236.62 178
19237.93 169
19239.24 162
19240.55 149
19241.86 135
19243.18 153
19244.49 157
19245.80 129
19247.11 153
19248.42 145
19249.73 154
19251.04 155
19252.35 153
19253.67 160
19254.98 151
19256.29 160
19257.60 160
19258.91 159
19260.22 151
19261.53 136
19262.85 166
19264.16 163
19265.47 155
19266.78 141
19268.09 156
19269.40 172
19270.72 153
19272.03 133
19273.34 144
19274.65 146
19275.96 162
19277.28 161
19278.59 161
19279.90 150
19281.21 164
19282.53 174
19283.84 173
19285.15 163
19286.46 137
19287.78 162
19289.09 178
19290.40 170
19291.71 166
19293.03 180
19294.34 172
19295.65 138
19296.96 157
19298.28 172
19299.59 138
19300.90 151
19302.22 159
19303.53 143
19304.84 138
19306.16 145
19307.47 141
19308.78 151
19310.10 155
19311.41 157
19312.72 169
19314.04 154
19315.35 162
19316.66 171
19317.98 162
19319.29 142
19320.60 122
19321.92 167
19323.23 162
19324.54 151
19325.86 176
19327.17 175
19328.49 161
19329.80 146
19331.11 120
19332.43 157
19333.74 168
19335.06 146
19336.37 148
19337.68 156
19339.00 174
19340.31 148
19341.63 144
19342.94 149
19344.26 161
19345.57 173
19346.89 157
19348.20 154
19349.51 171
19350.83 159
19352.14 134
19353.46 154
19354.77 175
19356.09 144
19357.40 150
19358.72 148
19360.03 138
19361.35 141
19362.66 159
19363.98 174
19365.29 171
19366.61 173
19367.92 146
19369.24 144
19370.55 148
19371.87 141
19373.19 140
19374.50 157
19375.82 155
19377.13 153
19378.45 162
19379.76 161
19381.08 149
19382.39 149
19383.71 134
19385.03 133
19386.34 133
19387.66 163
19388.97 145
19390.29 159
19391.61 152
19392.92 149
19394.24 135
19395.55 158
19396.87 126
19398.19 151
19399.50 179
19400.82 158
19402.14 128
19403.45 120
19404.77 150
19406.09 133
19407.40 143
19408.72 146
19410.04 136
19411.35 137
19412.67 142
19413.99 151
19415.30 154
19416.62 168
19417.94 134
19419.25 154
19420.57 171
19421.89 153
19423.21 149
19424.52 160
19425.84 149
19427.16 162
19428.47 157
19429.79 180
19431.11 153
19432.43 153
19433.74 140
19435.06 163
19436.38 145
19437.70 133
19439.01 143
19440.33 152
19441.65 127
19442.97 145
19444.29 151
19445.60 167
19446.92 146
19448.24 134
19449.56 155
19450.88 144
19452.19 169
19453.51 140
19454.83 147
19456.15 148
19457.47 156
19458.78 146
19460.10 142
19461.42 146
19462.74 122
19464.06 180
19465.38 141
19466.70 119
19468.01 122
19469.33 155
19470.65 158
19471.97 150
19473.29 147
19474.61 156
19475.93 148
19477.25 156
19478.57 166
19479.88 176
19481.20 135
19482.52 169
19483.84 152
19485.16 153
19486.48 156
19487.80 156
19489.12 181
19490.44 165
19491.76 174
19493.08 168
19494.40 167
19495.72 192
19497.04 168
19498.36 172
19499.68 158
19501.00 159
19502.32 163
19503.64 161
19504.96 160
19506.28 146
19507.60 154
19508.92 142
19510.24 140
19511.56 153
19512.88 152
19514.20 154
19515.52 159
19516.84 172
19518.16 187
19519.48 148
19520.80 154
19522.12 164
19523.44 163
19524.76 144
19526.08 201
19527.40 161
19528.72 165
19530.04 133
19531.36 179
19532.68 168
19534.00 148
19535.33 162
19536.65 169
19537.97 155
19539.29 161
19540.61 191
19541.93 167
19543.25 165
19544.57 177
19545.89 161
19547.22 131
19548.54 158
19549.86 156
19551.18 156
19552.50 145
19553.82 146
19555.15 171
19556.47 157
19557.79 169
19559.11 148
19560.43 158
19561.75 175
19563.08 137
19564.40 174
19565.72 157
19567.04 150
19568.36 169
19569.69 152
19571.01 150
19572.33 141
19573.65 139
19574.97 146
19576.30 156
19577.62 160
19578.94 170
19580.26 153
19581.59 148
19582.91 159
19584.23 144
19585.55 147
19586.88 156
19588.20 180
19589.52 162
19590.85 159
19592.17 176
19593.49 161
19594.81 162
19596.14 170
19597.46 154
19598.78 168
19600.11 146
19601.43 150
19602.75 142
19604.08 128
19605.40 144
19606.72 147
19608.05 162
19609.37 168
19610.69 143
19612.02 173
19613.34 161
19614.66 172
19615.99 148
19617.31 127
19618.64 155
19619.96 149
19621.28 157
19622.61 162
19623.93 143
19625.26 137
19626.58 166
19627.90 147
19629.23 143
19630.55 164
19631.88 168
19633.20 166
19634.52 169
19635.85 148
19637.17 140
19638.50 137
19639.82 165
19641.15 155
19642.47 152
19643.80 148
19645.12 147
19646.45 150
19647.77 145
19649.09 134
19650.42 145
19651.74 163
19653.07 162
19654.39 149
19655.72 135
19657.04 151
19658.37 159
19659.69 134
19661.02 164
19662.35 185
19663.67 157
19665.00 150
19666.32 164
19667.65 157
19668.97 159
19670.30 165
19671.62 158
19672.95 174
19674.27 168
19675.60 173
19676.93 148
19678.25 148
19679.58 163
19680.90 175
19682.23 163
19683.56 155
19684.88 150
19686.21 158
19687.53 135
19688.86 144
19690.19 153
19691.51 137
19692.84 152
19694.16 142
19695.49 132
19696.82 156
19698.14 140
19699.47 129
19700.80 148
19702.12 147
19703.45 157
19704.78 156
19706.10 160
19707.43 131
19708.76 144
19710.08 134
19711.41 125
19712.74 136
19714.06 144
19715.39 148
19716.72 140
19718.05 146
19719.37 175
19720.70 137
19722.03 154
19723.35 174
19724.68 145
19726.01 143
19727.34 155
19728.66 158
19729.99 154
19731.32 143
19732.65 165
19733.98 151
19735.30 152
19736.63 135
19737.96 147
19739.29 143
19740.61 152
19741.94 155
19743.27 144
19744.60 151
19745.93 147
19747.25 158
19748.58 130
19749.91 161
19751.24 152
19752.57 149
19753.90 136
19755.22 155
19756.55 131
19757.88 170
19759.21 140
19760.54 142
19761.87 152
19763.20 148
19764.52 154
19765.85 150
19767.18 171
19768.51 132
19769.84 149
19771.17 165
19772.50 159
19773.83 130
19775.16 159
19776.48 161
19777.81 167
19779.14 155
19780.47 150
19781.80 136
19783.13 142
19784.46 155
19785.79 176
19787.12 170
19788.45 160
19789.78 160
19791.11 177
19792.44 151
19793.77 147
19795.10 156
19796.43 144
19797.76 173
19799.09 160
19800.42 172
19801.75 156
19803.08 145
19804.41 163
19805.74 137
19807.07 156
19808.40 151
19809.73 152
19811.06 162
19812.39 172
19813.72 155
19815.05 156
19816.38 159
19817.71 146
19819.04 127
19820.37 154
19821.70 151
19823.03 160
19824.36 184
19825.69 167
19827.02 174
19828.35 135
19829.69 169
19831.02 177
19832.35 152
19833.68 136
19835.01 177
19836.34 181
19837.67 166
19839.00 138
19840.33 154
19841.67 198
19843.00 176
19844.33 145
19845.66 138
19846.99 138
19848.32 134
19849.65 156
19850.99 156
19852.32 166
19853.65 151
19854.98 183
19856.31 157
19857.64 142
19858.98 128
19860.31 161
19861.64 183
19862.97 169
19864.30 116
19865.64 147
19866.97 168
19868.30 153
19869.63 133
19870.97 128
19872.30 157
19873.63 171
19874.96 163
19876.29 142
19877.63 135
19878.96 139
19880.29 151
19881.63 157
19882.96 161
19884.29 152
19885.62 164
19886.96 151
19888.29 143
19889.62 137
19890.95 142
19892.29 179
19893.62 162
19894.95 154
19896.29 148
19897.62 144
19898.95 157
19900.29 144
19901.62 143
19902.95 156
19904.29 142
19905.62 149
19906.95 142
19908.29 147
19909.62 150
19910.95 150
19912.29 160
19913.62 131
19914.96 141
19916.29 151
19917.62 152
19918.96 150
19920.29 139
19921.63 162
19922.96 161
19924.29 163
19925.63 163
19926.96 142
19928.30 155
19929.63 153
19930.96 138
19932.30 160
19933.63 117
19934.97 149
19936.30 147
19937.64 170
19938.97 133
19940.31 144
19941.64 168
19942.98 150
19944.31 163
19945.64 167
19946.98 171
19948.31 145
19949.65 158
19950.98 152
19952.32 137
19953.65 124
19954.99 136
19956.32 116
19957.66 155
19959.00 194
19960.33 159
19961.67 148
19963.00 126
19964.34 133
19965.67 145
19967.01 138
19968.34 165
19969.68 136
19971.01 151
19972.35 154
19973.69 161
19975.02 156
19976.36 136
19977.69 152
19979.03 145
19980.37 136
19981.70 130
19983.04 128
19984.37 141
19985.71 137
19987.05 147
19988.38 154
19989.72 168
19991.05 132
19992.39 152
19993.73 152
19995.06 139
19996.40 148
19997.74 172
19999.07 171
20000.41 162
20001.75 153
20003.08 139
20004.42 147
20005.76 159
20007.09 133
20008.43 133
20009.77 143
20011.10 144
20012.44 144
20013.78 144
20015.12 158
20016.45 146
20017.79 160
20019.13 148
20020.47 136
20021.80 126
20023.14 136
20024.48 155
20025.81 170
20027.15 161
20028.49 133
20029.83 157
20031.17 138
20032.50 147
20033.84 137
20035.18 145
20036.52 130
20037.85 152
20039.19 151
20040.53 147
20041.87 144
20043.21 165
20044.54 154
20045.88 166
20047.22 154
20048.56 172
20049.90 160
20051.24 158
20052.57 155
20053.91 166
20055.25 160
20056.59 139
20057.93 137
20059.27 146
20060.61 149
20061.94 149
20063.28 160
20064.62 148
20065.96 150
20067.30 116
20068.64 151
20069.98 162
20071.32 163
20072.66 142
20073.99 156
20075.33 152
20076.67 152
20078.01 136
20079.35 155
20080.69 136
20082.03 134
20083.37 172
20084.71 164
20086.05 130
20087.39 137
20088.73 143
20090.07 177
20091.41 158
20092.75 133
20094.09 142
20095.43 160
20096.77 154
20098.11 148
20099.45 162
20100.79 170
20102.13 151
20103.47 141
20104.81 133
20106.15 155
20107.49 155
20108.83 169
20110.17 155
20111.51 141
20112.85 142
20114.19 170
20115.53 157
20116.87 154
20118.21 161
20119.55 135
20120.89 152
20122.23 134
20123.57 141
20124.91 135
20126.25 151
20127.60 162
20128.94 142
