# Supplementary material for: MALDI-TOF MS typing enables the classification of brewing yeasts of the genus Saccharomyces to major beer styles
Source: PLoS One. 2017 Aug 9;12(8):e0181694. doi: 10.1371/journal.pone.0181694 (PMC5549903; doi:10.1371/journal.pone.0181694)
Supplement: S16 File — The directory includes 90 raw files and was zipped to “.zip”; the folder has three strains with 30 spectra per strain; S1 Text explains the raw files with an example and Table 1 represents the yeast strains used within the experiment. (ZIP) [file pone.0181694.s019.zip › 46-48/30675-174-OG-Alt-Alt-YPG-18h-E-E_2015-10-27__0_D12_1.dat]

1999.49 2693
1999.91 2867
2000.33 2847
2000.75 2905
2001.17 2934
2001.59 2887
2002.02 2950
2002.44 2737
2002.86 2718
2003.28 2728
2003.70 2738
2004.13 2734
2004.55 2729
2004.97 2747
2005.39 2811
2005.81 2834
2006.24 2725
2006.66 2844
2007.08 2829
2007.50 2841
2007.93 3039
2008.35 2901
2008.77 2786
2009.19 2791
2009.62 2925
2010.04 3029
2010.46 2719
2010.88 2646
2011.31 2770
2011.73 2767
2012.15 2609
2012.58 2568
2013.00 2731
2013.42 2501
2013.84 2458
2014.27 2499
2014.69 2468
2015.11 2490
2015.54 2611
2015.96 2562
2016.38 2551
2016.81 2558
2017.23 2631
2017.65 2606
2018.08 2720
2018.50 2735
2018.92 2709
2019.35 2850
2019.77 2804
2020.19 2830
2020.62 2747
2021.04 2699
2021.47 2808
2021.89 2721
2022.31 2798
2022.74 2780
2023.16 2689
2023.59 2549
2024.01 2520
2024.43 2717
2024.86 2620
2025.28 2397
2025.71 2473
2026.13 2497
2026.55 2495
2026.98 2512
2027.40 2640
2027.83 2532
2028.25 2486
2028.68 2521
2029.10 2648
2029.53 2674
2029.95 2577
2030.38 2555
2030.80 2656
2031.23 2730
2031.65 2720
2032.08 2671
2032.50 2725
2032.93 2731
2033.35 2596
2033.78 2622
2034.20 2661
2034.63 2679
2035.05 2700
2035.48 2690
2035.90 2659
2036.33 2814
2036.75 2733
2037.18 2801
2037.60 2846
2038.03 2841
2038.45 2954
2038.88 2865
2039.31 3238
2039.73 3047
2040.16 3029
2040.58 2819
2041.01 2986
2041.43 2871
2041.86 2739
2042.29 2622
2042.71 2763
2043.14 2857
2043.56 2859
2043.99 2506
2044.42 2614
2044.84 2502
2045.27 2652
2045.70 2719
2046.12 2854
2046.55 2867
2046.98 2709
2047.40 2646
2047.83 2650
2048.25 2720
2048.68 2577
2049.11 2582
2049.53 2729
2049.96 2690
2050.39 2628
2050.82 2587
2051.24 2615
2051.67 2485
2052.10 2440
2052.52 2614
2052.95 2572
2053.38 2549
2053.80 2543
2054.23 2526
2054.66 2671
2055.09 2673
2055.51 2651
2055.94 2642
2056.37 2498
2056.80 2614
2057.22 2615
2057.65 2461
2058.08 2532
2058.51 2741
2058.93 2701
2059.36 2714
2059.79 2733
2060.22 2669
2060.65 2718
2061.07 2667
2061.50 2621
2061.93 2551
2062.36 2745
2062.79 2748
2063.21 2871
2063.64 2684
2064.07 2737
2064.50 2766
2064.93 2882
2065.36 3046
2065.78 2826
2066.21 2897
2066.64 2869
2067.07 3060
2067.50 2714
2067.93 2732
2068.36 2842
2068.78 2624
2069.21 2543
2069.64 2534
2070.07 2531
2070.50 2516
2070.93 2650
2071.36 2610
2071.79 2540
2072.22 2430
2072.64 2454
2073.07 2785
2073.50 2730
2073.93 2724
2074.36 2664
2074.79 2633
2075.22 2672
2075.65 2813
2076.08 2924
2076.51 2949
2076.94 2815
2077.37 3022
2077.80 3086
2078.23 2852
2078.66 2931
2079.09 2957
2079.52 2897
2079.95 3069
2080.38 3000
2080.81 3025
2081.24 2950
2081.67 2830
2082.10 2727
2082.53 2718
2082.96 2894
2083.39 2711
2083.82 2757
2084.25 2665
2084.68 2774
2085.11 2795
2085.54 2765
2085.97 2802
2086.40 2770
2086.83 2803
2087.26 2839
2087.69 2758
2088.12 2743
2088.55 2704
2088.99 2711
2089.42 2664
2089.85 2573
2090.28 2526
2090.71 2609
2091.14 2675
2091.57 2736
2092.00 2618
2092.43 2696
2092.86 2713
2093.30 2705
2093.73 2755
2094.16 2484
2094.59 2631
2095.02 2617
2095.45 2565
2095.88 2537
2096.32 2500
2096.75 2501
2097.18 2474
2097.61 2529
2098.04 2559
2098.47 2597
2098.91 2417
2099.34 2466
2099.77 2511
2100.20 2441
2100.63 2544
2101.07 2542
2101.50 2560
2101.93 2451
2102.36 2449
2102.80 2465
2103.23 2515
2103.66 2487
2104.09 2532
2104.52 2633
2104.96 2648
2105.39 2798
2105.82 2538
2106.25 2702
2106.69 2745
2107.12 2831
2107.55 2719
2107.99 2575
2108.42 2805
2108.85 2740
2109.28 2683
2109.72 2646
2110.15 2829
2110.58 2788
2111.02 2672
2111.45 2675
2111.88 2778
2112.32 2750
2112.75 2597
2113.18 2454
2113.62 2489
2114.05 2435
2114.48 2524
2114.92 2481
2115.35 2544
2115.78 2441
2116.22 2505
2116.65 2587
2117.08 2618
2117.52 2637
2117.95 2454
2118.39 2437
2118.82 2387
2119.25 2381
2119.69 2590
2120.12 2474
2120.56 2428
2120.99 2513
2121.42 2484
2121.86 2413
2122.29 2564
2122.73 2553
2123.16 2579
2123.60 2585
2124.03 2556
2124.46 2575
2124.90 2504
2125.33 2527
2125.77 2560
2126.20 2674
2126.64 2586
2127.07 2599
2127.51 2416
2127.94 2526
2128.38 2677
2128.81 2605
2129.25 2522
2129.68 2490
2130.12 2617
2130.55 2667
2130.99 2661
2131.42 2827
2131.86 2879
2132.29 2602
2132.73 2718
2133.16 2863
2133.60 2907
2134.03 2883
2134.47 2967
2134.91 3005
2135.34 2893
2135.78 2809
2136.21 2772
2136.65 2920
2137.08 2983
2137.52 2905
2137.96 3012
2138.39 2930
2138.83 2915
2139.26 2751
2139.70 2745
2140.14 2734
2140.57 2570
2141.01 2583
2141.44 2589
2141.88 2500
2142.32 2437
2142.75 2295
2143.19 2335
2143.63 2358
2144.06 2364
2144.50 2539
2144.94 2595
2145.37 2523
2145.81 2579
2146.25 2585
2146.68 2535
2147.12 2543
2147.56 2686
2147.99 2739
2148.43 2907
2148.87 2933
2149.30 3114
2149.74 3163
2150.18 3110
2150.61 2977
2151.05 3099
2151.49 2997
2151.93 3022
2152.36 2918
2152.80 2867
2153.24 2907
2153.68 3030
2154.11 2929
2154.55 2865
2154.99 2917
2155.43 2966
2155.86 2927
2156.30 2847
2156.74 2790
2157.18 2770
2157.62 2748
2158.05 2720
2158.49 2838
2158.93 2634
2159.37 2629
2159.81 2712
2160.24 2671
2160.68 2856
2161.12 3059
2161.56 2841
2162.00 2812
2162.43 2997
2162.87 2983
2163.31 2958
2163.75 2787
2164.19 2670
2164.63 2829
2165.07 2814
2165.50 2739
2165.94 2777
2166.38 2850
2166.82 2935
2167.26 2765
2167.70 2790
2168.14 2782
2168.58 2572
2169.02 2648
2169.45 2817
2169.89 2699
2170.33 2754
2170.77 2927
2171.21 2919
2171.65 2878
2172.09 2972
2172.53 3032
2172.97 3117
2173.41 2971
2173.85 2934
2174.29 3173
2174.73 3228
2175.17 2979
2175.61 3104
2176.05 3102
2176.49 3108
2176.93 3018
2177.37 3129
2177.81 3008
2178.25 3076
2178.69 3008
2179.13 2927
2179.57 2937
2180.01 2747
2180.45 2807
2180.89 2761
2181.33 2673
2181.77 2723
2182.21 2775
2182.65 2796
2183.09 2729
2183.53 2744
2183.97 2675
2184.41 2559
2184.85 2595
2185.29 2946
2185.73 2770
2186.17 2731
2186.61 2994
2187.05 3040
2187.49 2939
2187.94 2830
2188.38 2975
2188.82 3070
2189.26 2948
2189.70 3171
2190.14 3043
2190.58 2957
2191.02 2820
2191.46 2920
2191.91 2821
2192.35 2766
2192.79 2823
2193.23 2893
2193.67 2692
2194.11 2738
2194.55 2648
2195.00 2829
2195.44 2851
2195.88 2716
2196.32 2845
2196.76 2745
2197.21 2799
2197.65 2754
2198.09 2838
2198.53 2798
2198.97 2772
2199.42 2787
2199.86 2701
2200.30 2763
2200.74 2777
2201.18 3032
2201.63 2831
2202.07 2786
2202.51 2920
2202.95 2853
2203.40 2799
2203.84 2774
2204.28 2825
2204.72 2641
2205.17 2740
2205.61 2826
2206.05 2813
2206.49 2762
2206.94 2684
2207.38 2821
2207.82 2923
2208.27 2889
2208.71 2866
2209.15 2923
2209.60 2840
2210.04 2992
2210.48 2864
2210.92 2827
2211.37 2891
2211.81 2926
2212.25 2913
2212.70 2866
2213.14 2880
2213.59 2761
2214.03 2724
2214.47 2940
2214.92 2875
2215.36 2760
2215.80 2735
2216.25 2780
2216.69 2827
2217.14 2625
2217.58 2546
2218.02 2670
2218.47 2738
2218.91 2658
2219.36 2685
2219.80 2442
2220.24 2674
2220.69 2707
2221.13 2796
2221.58 2738
2222.02 2683
2222.46 2778
2222.91 2754
2223.35 2691
2223.80 2756
2224.24 2769
2224.69 3018
2225.13 2920
2225.58 2913
2226.02 3058
2226.47 2976
2226.91 3031
2227.36 3076
2227.80 2871
2228.25 3043
2228.69 3018
2229.14 2986
2229.58 3304
2230.03 3087
2230.47 3147
2230.92 3097
2231.36 3064
2231.81 3097
2232.25 3147
2232.70 3136
2233.14 3047
2233.59 3054
2234.03 3172
2234.48 3239
2234.93 3236
2235.37 3081
2235.82 3040
2236.26 2969
2236.71 2895
2237.16 3036
2237.60 3017
2238.05 2977
2238.49 2927
2238.94 2906
2239.39 2851
2239.83 2650
2240.28 2615
2240.72 2655
2241.17 2743
2241.62 2714
2242.06 2738
2242.51 2525
2242.96 2540
2243.40 2560
2243.85 2405
2244.30 2480
2244.74 2381
2245.19 2410
2245.64 2550
2246.08 2578
2246.53 2595
2246.98 2510
2247.42 2487
2247.87 2750
2248.32 2677
2248.76 2552
2249.21 2573
2249.66 2676
2250.10 2709
2250.55 2567
2251.00 2748
2251.45 2678
2251.89 2686
2252.34 2663
2252.79 2701
2253.24 2637
2253.68 2651
2254.13 2780
2254.58 2867
2255.03 2637
2255.47 2515
2255.92 2608
2256.37 2523
2256.82 2319
2257.27 2451
2257.71 2585
2258.16 2653
2258.61 2518
2259.06 2459
2259.51 2570
2259.95 2593
2260.40 2613
2260.85 2606
2261.30 2706
2261.75 2969
2262.19 2987
2262.64 3047
2263.09 2899
2263.54 3114
2263.99 3173
2264.44 2904
2264.89 3105
2265.33 2944
2265.78 2914
2266.23 3076
2266.68 3007
2267.13 3023
2267.58 2904
2268.03 2894
2268.48 2884
2268.93 2834
2269.37 2902
2269.82 2997
2270.27 3092
2270.72 2942
2271.17 3196
2271.62 3128
2272.07 2988
2272.52 3051
2272.97 3092
2273.42 2826
2273.87 2896
2274.32 3031
2274.77 3078
2275.22 2850
2275.67 2733
2276.12 2882
2276.57 2794
2277.02 2793
2277.47 2669
2277.92 2704
2278.37 2525
2278.82 2567
2279.27 2544
2279.72 2754
2280.17 2812
2280.62 2743
2281.07 2868
2281.52 2662
2281.97 2704
2282.42 2659
2282.87 2752
2283.32 2720
2283.77 2655
2284.22 2754
2284.67 2832
2285.12 2535
2285.57 2629
2286.02 2903
2286.47 2932
2286.92 2846
2287.37 3030
2287.82 3066
2288.28 3394
2288.73 3521
2289.18 3705
2289.63 3815
2290.08 3834
2290.53 4120
2290.98 4455
2291.43 4479
2291.88 4650
2292.34 4656
2292.79 4556
2293.24 4377
2293.69 4445
2294.14 4327
2294.59 4012
2295.05 3713
2295.50 3521
2295.95 3441
2296.40 3220
2296.85 3086
2297.30 2935
2297.76 3022
2298.21 2891
2298.66 2840
2299.11 2788
2299.56 2739
2300.02 2651
2300.47 2573
2300.92 2521
2301.37 2494
2301.82 2669
2302.28 2595
2302.73 2549
2303.18 2579
2303.63 2605
2304.09 2639
2304.54 2626
2304.99 2791
2305.44 2831
2305.90 2683
2306.35 2778
2306.80 2995
2307.26 3029
2307.71 2867
2308.16 2935
2308.61 3092
2309.07 3187
2309.52 3328
2309.97 3292
2310.43 3380
2310.88 3220
2311.33 3171
2311.79 3269
2312.24 3230
2312.69 2891
2313.15 2842
2313.60 2915
2314.05 2838
2314.51 2871
2314.96 2688
2315.41 2762
2315.87 2665
2316.32 2605
2316.77 2836
2317.23 2768
2317.68 2835
2318.14 2749
2318.59 2918
2319.04 2829
2319.50 3132
2319.95 2990
2320.41 2995
2320.86 3013
2321.31 3062
2321.77 3107
2322.22 2799
2322.68 2939
2323.13 2944
2323.59 2951
2324.04 2873
2324.50 2776
2324.95 2760
2325.40 2866
2325.86 2982
2326.31 2910
2326.77 2995
2327.22 3077
2327.68 3211
2328.13 3162
2328.59 2974
2329.04 3102
2329.50 3091
2329.95 3237
2330.41 3244
2330.86 3301
2331.32 3274
2331.77 3241
2332.23 3120
2332.68 2890
2333.14 2989
2333.59 3121
2334.05 2968
2334.51 2959
2334.96 3064
2335.42 2914
2335.87 2841
2336.33 2774
2336.78 2892
2337.24 2733
2337.70 2761
2338.15 2821
2338.61 2733
2339.06 2890
2339.52 2859
2339.97 2857
2340.43 2869
2340.89 2942
2341.34 2834
2341.80 2824
2342.26 2864
2342.71 3050
2343.17 2942
2343.62 2765
2344.08 2658
2344.54 2847
2344.99 2840
2345.45 2815
2345.91 2935
2346.36 2912
2346.82 3012
2347.28 3091
2347.73 3143
2348.19 3209
2348.65 3044
2349.10 2991
2349.56 3020
2350.02 2991
2350.48 3099
2350.93 3045
2351.39 2990
2351.85 2883
2352.30 2780
2352.76 2820
2353.22 2833
2353.68 2769
2354.13 2776
2354.59 2777
2355.05 2978
2355.51 2796
2355.96 2560
2356.42 2797
2356.88 2826
2357.34 2965
2357.79 2984
2358.25 2848
2358.71 2819
2359.17 2850
2359.63 2817
2360.08 2638
2360.54 2651
2361.00 2744
2361.46 3024
2361.92 2851
2362.37 2809
2362.83 2721
2363.29 2770
2363.75 2688
2364.21 2705
2364.67 2751
2365.12 2545
2365.58 2648
2366.04 2818
2366.50 2932
2366.96 2961
2367.42 2997
2367.88 2928
2368.33 2917
2368.79 2816
2369.25 2778
2369.71 2809
2370.17 2939
2370.63 2780
2371.09 2856
2371.55 2787
2372.01 2899
2372.47 3014
2372.92 2933
2373.38 2930
2373.84 3001
2374.30 3062
2374.76 3269
2375.22 3315
2375.68 3190
2376.14 3307
2376.60 3394
2377.06 3434
2377.52 3442
2377.98 3326
2378.44 3261
2378.90 3481
2379.36 3330
2379.82 3296
2380.28 3230
2380.74 3229
2381.20 3273
2381.66 3108
2382.12 3020
2382.58 3135
2383.04 3214
2383.50 2994
2383.96 2829
2384.42 2884
2384.88 2877
2385.34 3074
2385.80 3013
2386.26 2748
2386.72 2745
2387.18 2764
2387.64 2804
2388.10 2731
2388.56 2642
2389.03 2776
2389.49 2819
2389.95 3035
2390.41 2877
2390.87 2917
2391.33 3175
2391.79 3055
2392.25 2927
2392.71 2948
2393.17 2954
2393.64 2759
2394.10 2877
2394.56 2886
2395.02 2811
2395.48 2720
2395.94 2738
2396.40 2906
2396.87 2846
2397.33 2668
2397.79 2747
2398.25 2835
2398.71 2852
2399.17 2704
2399.64 2668
2400.10 2827
2400.56 2739
2401.02 2755
2401.48 2635
2401.95 2643
2402.41 2766
2402.87 2892
2403.33 2751
2403.79 2689
2404.26 2711
2404.72 2619
2405.18 2648
2405.64 2759
2406.11 2704
2406.57 2734
2407.03 2609
2407.49 2760
2407.96 2690
2408.42 2704
2408.88 2580
2409.34 2812
2409.81 2822
2410.27 2745
2410.73 2727
2411.20 2708
2411.66 2573
2412.12 2555
2412.58 2503
2413.05 2564
2413.51 2743
2413.97 2576
2414.44 2695
2414.90 2826
2415.36 2863
2415.83 3072
2416.29 3174
2416.75 3166
2417.22 3251
2417.68 3573
2418.14 3733
2418.61 3717
2419.07 3694
2419.54 3957
2420.00 3791
2420.46 3778
2420.93 3613
2421.39 3568
2421.85 3325
2422.32 3212
2422.78 3217
2423.25 3057
2423.71 3004
2424.17 3043
2424.64 2996
2425.10 2871
2425.57 2814
2426.03 2715
2426.50 2754
2426.96 2604
2427.42 2719
2427.89 2697
2428.35 2595
2428.82 2737
2429.28 2592
2429.75 2603
2430.21 2568
2430.68 2634
2431.14 2760
2431.61 2714
2432.07 2805
2432.54 2939
2433.00 2924
2433.47 3101
2433.93 2943
2434.40 2998
2434.86 3012
2435.33 2879
2435.79 3017
2436.26 2852
2436.72 2793
2437.19 2821
2437.65 2867
2438.12 2827
2438.59 2826
2439.05 2816
2439.52 2944
2439.98 3179
2440.45 3194
2440.91 3187
2441.38 3197
2441.85 3165
2442.31 3182
2442.78 3199
2443.24 3148
2443.71 2981
2444.18 2715
2444.64 2569
2445.11 2795
2445.57 2735
2446.04 2727
2446.51 2695
2446.97 2572
2447.44 2611
2447.91 2580
2448.37 2471
2448.84 2468
2449.31 2338
2449.77 2381
2450.24 2587
2450.71 2751
2451.17 2668
2451.64 2677
2452.11 2544
2452.57 2583
2453.04 2710
2453.51 2736
2453.97 2640
2454.44 2635
2454.91 2603
2455.37 2678
2455.84 2737
2456.31 2655
2456.78 2805
2457.24 2748
2457.71 2828
2458.18 2749
2458.65 2753
2459.11 2714
2459.58 2635
2460.05 2608
2460.52 2461
2460.98 2625
2461.45 2603
2461.92 2605
2462.39 2629
2462.85 2550
2463.32 2543
2463.79 2515
2464.26 2532
2464.73 2752
2465.19 2740
2465.66 2618
2466.13 2699
2466.60 2703
2467.07 2721
2467.54 2703
2468.00 2700
2468.47 2741
2468.94 2666
2469.41 2597
2469.88 2629
2470.35 2683
2470.82 2682
2471.28 2697
2471.75 2762
2472.22 2581
2472.69 2570
2473.16 2352
2473.63 2515
2474.10 2610
2474.57 2528
2475.03 2512
2475.50 2541
2475.97 2622
2476.44 2638
2476.91 2752
2477.38 2587
2477.85 2502
2478.32 2596
2478.79 2676
2479.26 2596
2479.73 2613
2480.20 2739
2480.67 2684
2481.14 2813
2481.61 2594
2482.08 2540
2482.54 2521
2483.01 2599
2483.48 2584
2483.95 2619
2484.42 2671
2484.89 2569
2485.36 2587
2485.83 2718
2486.30 2684
2486.77 2804
2487.24 2819
2487.71 2816
2488.18 2822
2488.66 2843
2489.13 2887
2489.60 2702
2490.07 2825
2490.54 2845
2491.01 2784
2491.48 3039
2491.95 3113
2492.42 2919
2492.89 2889
2493.36 2990
2493.83 2944
2494.30 3018
2494.77 3056
2495.24 3190
2495.72 3091
2496.19 3070
2496.66 2958
2497.13 2986
2497.60 2906
2498.07 2965
2498.54 2864
2499.01 2826
2499.48 2817
2499.96 2565
2500.43 2535
2500.90 2610
2501.37 2541
2501.84 2769
2502.31 2561
2502.78 2590
2503.26 2612
2503.73 2593
2504.20 2647
2504.67 2718
2505.14 2640
2505.62 2727
2506.09 2777
2506.56 2858
2507.03 2822
2507.50 2946
2507.98 3049
2508.45 3021
2508.92 2969
2509.39 3029
2509.86 3133
2510.34 3034
2510.81 3089
2511.28 3123
2511.75 3294
2512.23 3157
2512.70 3034
2513.17 3204
2513.64 3128
2514.12 3200
2514.59 3093
2515.06 3136
2515.54 3092
2516.01 3016
2516.48 3011
2516.95 3053
2517.43 2945
2517.90 2703
2518.37 2804
2518.85 2828
2519.32 2805
2519.79 2825
2520.27 2730
2520.74 2675
2521.21 2529
2521.69 2690
2522.16 2793
2522.63 2626
2523.11 2572
2523.58 2490
2524.05 2501
2524.53 2450
2525.00 2757
2525.48 2665
2525.95 2514
2526.42 2414
2526.90 2469
2527.37 2542
2527.85 2638
2528.32 2664
2528.79 2711
2529.27 2534
2529.74 2425
2530.22 2492
2530.69 2591
2531.16 2731
2531.64 2723
2532.11 2641
2532.59 2730
2533.06 2778
2533.54 2753
2534.01 2837
2534.49 2786
2534.96 2824
2535.44 2897
2535.91 2756
2536.38 2775
2536.86 2922
2537.33 2921
2537.81 2832
2538.28 2898
2538.76 2848
2539.23 2891
2539.71 3028
2540.18 3001
2540.66 2999
2541.13 3116
2541.61 2937
2542.09 2721
2542.56 2952
2543.04 3084
2543.51 2941
2543.99 2902
2544.46 2767
2544.94 3043
2545.41 2866
2545.89 2887
2546.37 3100
2546.84 3271
2547.32 3194
2547.79 3373
2548.27 3668
2548.74 3594
2549.22 3388
2549.70 3480
2550.17 3671
2550.65 3591
2551.13 3642
2551.60 3512
2552.08 3472
2552.55 3345
2553.03 3200
2553.51 3154
2553.98 3179
2554.46 3305
2554.94 3382
2555.41 3317
2555.89 3233
2556.37 3295
2556.84 3255
2557.32 3001
2557.80 2811
2558.27 2905
2558.75 2825
2559.23 2739
2559.70 2863
2560.18 2850
2560.66 2743
2561.14 2723
2561.61 2832
2562.09 2620
2562.57 2540
2563.04 2698
2563.52 2624
2564.00 2647
2564.48 2612
2564.95 2435
2565.43 2457
2565.91 2513
2566.39 2684
2566.86 2708
2567.34 2784
2567.82 2825
2568.30 2603
2568.77 2603
2569.25 2695
2569.73 2772
2570.21 2678
2570.69 2644
2571.16 2744
2571.64 2778
2572.12 2733
2572.60 2779
2573.08 2801
2573.56 2640
2574.03 2629
2574.51 2574
2574.99 2828
2575.47 2745
2575.95 2749
2576.43 2798
2576.90 2772
2577.38 2683
2577.86 2557
2578.34 2492
2578.82 2530
2579.30 2687
2579.78 2566
2580.26 2619
2580.73 2765
2581.21 2634
2581.69 2737
2582.17 2613
2582.65 2719
2583.13 2730
2583.61 2673
2584.09 2691
2584.57 2705
2585.05 2665
2585.53 2466
2586.01 2490
2586.49 2647
2586.97 2723
2587.44 2666
2587.92 2729
2588.40 2743
2588.88 2761
2589.36 2667
2589.84 2693
2590.32 2977
2590.80 2879
2591.28 2846
2591.76 2832
2592.24 2819
2592.72 2825
2593.20 2754
2593.68 2813
2594.16 2985
2594.64 2935
2595.12 2989
2595.60 2906
2596.08 2699
2596.56 2759
2597.05 2738
2597.53 2665
2598.01 2731
2598.49 2840
2598.97 2595
2599.45 2500
2599.93 2696
2600.41 2552
2600.89 2510
2601.37 2691
2601.85 2642
2602.33 2617
2602.81 2631
2603.29 2653
2603.78 2673
2604.26 2799
2604.74 2670
2605.22 2563
2605.70 2754
2606.18 2847
2606.66 2699
2607.14 2535
2607.63 2648
2608.11 2680
2608.59 2798
2609.07 2902
2609.55 2939
2610.03 2808
2610.52 2916
2611.00 2877
2611.48 2904
2611.96 2917
2612.44 2901
2612.92 2810
2613.41 2795
2613.89 2834
2614.37 2790
2614.85 2757
2615.34 2630
2615.82 2773
2616.30 2692
2616.78 2857
2617.26 2925
2617.75 2896
2618.23 2814
2618.71 2723
2619.19 2904
2619.68 2864
2620.16 2871
2620.64 2796
2621.12 2612
2621.61 2740
2622.09 3014
2622.57 2903
2623.06 2798
2623.54 2800
2624.02 2675
2624.50 2716
2624.99 2645
2625.47 2805
2625.95 2694
2626.44 2853
2626.92 2783
2627.40 2805
2627.89 2846
2628.37 2667
2628.85 2801
2629.34 2751
2629.82 2770
2630.30 2743
2630.79 2703
2631.27 2885
2631.75 2932
2632.24 2847
2632.72 2747
2633.21 2698
2633.69 2886
2634.17 2905
2634.66 2833
2635.14 2631
2635.62 2711
2636.11 2726
2636.59 2670
2637.08 2549
2637.56 2588
2638.05 2639
2638.53 2657
2639.01 2693
2639.50 2755
2639.98 2710
2640.47 2653
2640.95 2659
2641.44 2783
2641.92 2735
2642.41 2707
2642.89 2593
2643.38 2821
2643.86 2745
2644.34 2624
2644.83 2759
2645.31 2645
2645.80 2532
2646.28 2637
2646.77 2681
2647.25 2600
2647.74 2647
2648.22 2614
2648.71 2560
2649.20 2540
2649.68 2645
2650.17 2690
2650.65 2648
2651.14 2584
2651.62 2771
2652.11 2809
2652.59 2642
2653.08 2721
2653.56 2713
2654.05 2784
2654.54 2709
2655.02 2830
2655.51 2599
2655.99 2754
2656.48 3022
2656.97 3027
2657.45 2896
2657.94 2962
2658.42 2807
2658.91 2658
2659.40 2672
2659.88 2828
2660.37 2716
2660.85 2781
2661.34 2725
2661.83 2723
2662.31 2843
2662.80 2823
2663.29 2880
2663.77 2885
2664.26 2981
2664.75 2817
2665.23 2751
2665.72 2834
2666.21 2867
2666.69 2813
2667.18 2763
2667.67 2622
2668.15 2700
2668.64 2724
2669.13 2649
2669.62 2454
2670.10 2626
2670.59 2577
2671.08 2725
2671.56 2772
2672.05 2862
2672.54 2920
2673.03 2941
2673.51 3223
2674.00 3413
2674.49 3593
2674.98 3844
2675.46 3746
2675.95 3810
2676.44 3805
2676.93 3826
2677.42 3657
2677.90 3724
2678.39 3648
2678.88 3337
2679.37 3305
2679.86 3149
2680.34 3221
2680.83 3046
2681.32 2878
2681.81 3222
2682.30 3108
2682.79 2890
2683.27 2963
2683.76 2923
2684.25 2937
2684.74 2878
2685.23 2907
2685.72 2786
2686.20 2810
2686.69 2661
2687.18 2674
2687.67 2645
2688.16 2785
2688.65 2777
2689.14 2653
2689.63 2481
2690.12 2601
2690.60 2684
2691.09 2691
2691.58 2562
2692.07 2641
2692.56 2720
2693.05 2682
2693.54 2686
2694.03 2735
2694.52 2712
2695.01 2688
2695.50 2649
2695.99 2679
2696.48 2689
2696.97 2699
2697.46 2756
2697.95 2790
2698.43 2697
2698.92 2738
2699.41 2712
2699.90 2775
2700.39 2964
2700.88 2969
2701.37 2928
2701.86 2939
2702.35 2878
2702.84 2899
2703.33 3000
2703.83 3126
2704.32 3164
2704.81 3074
2705.30 3091
2705.79 2878
2706.28 2791
2706.77 2750
2707.26 2849
2707.75 2882
2708.24 2816
2708.73 2749
2709.22 2688
2709.71 2636
2710.20 2521
2710.69 2514
2711.18 2496
2711.68 2559
2712.17 2761
2712.66 2692
2713.15 2669
2713.64 2829
2714.13 2747
2714.62 2791
2715.11 2732
2715.60 2844
2716.10 2724
2716.59 2715
2717.08 2572
2717.57 2509
2718.06 2688
2718.55 2731
2719.04 2665
2719.54 2612
2720.03 2658
2720.52 2764
2721.01 2629
2721.50 2821
2722.00 2884
2722.49 2856
2722.98 2987
2723.47 2943
2723.96 3081
2724.46 3119
2724.95 2994
2725.44 2939
2725.93 2729
2726.42 2825
2726.92 2827
2727.41 2750
2727.90 2704
2728.39 2655
2728.89 2761
2729.38 2744
2729.87 2683
2730.36 2760
2730.86 2547
2731.35 2602
2731.84 2564
2732.34 2637
2732.83 2704
2733.32 2676
2733.81 2898
2734.31 2788
2734.80 2653
2735.29 2676
2735.79 2857
2736.28 2939
2736.77 3012
2737.27 2877
2737.76 2979
2738.25 2931
2738.75 2924
2739.24 2821
2739.73 2821
2740.23 2968
2740.72 2909
2741.21 2670
2741.71 2704
2742.20 2853
2742.69 2622
2743.19 2630
2743.68 2786
2744.18 2867
2744.67 2838
2745.16 2623
2745.66 2623
2746.15 2530
2746.65 2586
2747.14 2547
2747.63 2447
2748.13 2413
2748.62 2505
2749.12 2479
2749.61 2453
2750.11 2525
2750.60 2611
2751.10 2524
2751.59 2542
2752.08 2533
2752.58 2573
2753.07 2545
2753.57 2745
2754.06 2585
2754.56 2453
2755.05 2446
2755.55 2536
2756.04 2663
2756.54 2656
2757.03 2679
2757.53 2659
2758.02 2552
2758.52 2730
2759.01 2755
2759.51 2782
2760.00 2709
2760.50 2650
2760.99 2724
2761.49 2596
2761.99 2430
2762.48 2426
2762.98 2549
2763.47 2660
2763.97 2594
2764.46 2679
2764.96 2574
2765.46 2625
2765.95 2607
2766.45 2546
2766.94 2543
2767.44 2630
2767.94 2708
2768.43 2621
2768.93 2718
2769.42 2696
2769.92 2776
2770.42 2632
2770.91 2785
2771.41 2798
2771.90 2841
2772.40 3009
2772.90 3024
2773.39 2995
2773.89 3366
2774.39 3304
2774.88 3323
2775.38 3328
2775.88 3518
2776.37 3397
2776.87 3327
2777.37 3410
2777.86 3429
2778.36 3530
2778.86 3363
2779.36 3244
2779.85 3190
2780.35 3135
2780.85 3021
2781.34 2964
2781.84 2847
2782.34 2958
2782.84 2826
2783.33 2672
2783.83 2652
2784.33 2767
2784.83 2748
2785.32 2692
2785.82 2694
2786.32 2561
2786.82 2566
2787.31 2349
2787.81 2594
2788.31 2687
2788.81 2522
2789.31 2364
2789.80 2362
2790.30 2544
2790.80 2586
2791.30 2415
2791.80 2627
2792.29 2658
2792.79 2554
2793.29 2480
2793.79 2508
2794.29 2620
2794.79 2601
2795.28 2800
2795.78 2805
2796.28 2736
2796.78 2876
2797.28 2899
2797.78 3213
2798.28 2911
2798.78 2891
2799.27 2993
2799.77 2973
2800.27 2815
2800.77 2820
2801.27 2890
2801.77 2895
2802.27 2875
2802.77 2747
2803.27 2688
2803.77 2852
2804.27 2983
2804.76 2953
2805.26 3078
2805.76 3209
2806.26 3271
2806.76 3276
2807.26 3366
2807.76 3495
2808.26 3492
2808.76 3591
2809.26 3656
2809.76 3695
2810.26 3402
2810.76 3259
2811.26 3289
2811.76 3140
2812.26 3171
2812.76 2904
2813.26 2675
2813.76 2749
2814.26 2702
2814.76 2648
2815.26 2666
2815.76 2516
2816.26 2588
2816.76 2519
2817.26 2618
2817.76 2704
2818.26 2690
2818.76 2538
2819.26 2571
2819.76 2620
2820.27 2783
2820.77 2690
2821.27 2687
2821.77 2750
2822.27 2652
2822.77 2732
2823.27 2580
2823.77 2610
2824.27 2762
2824.77 2475
2825.27 2579
2825.78 2565
2826.28 2499
2826.78 2447
2827.28 2465
2827.78 2597
2828.28 2563
2828.78 2490
2829.29 2494
2829.79 2523
2830.29 2610
2830.79 2601
2831.29 2564
2831.79 2607
2832.30 2521
2832.80 2735
2833.30 2646
2833.80 2618
2834.30 2683
2834.80 2580
2835.31 2611
2835.81 2692
2836.31 2797
2836.81 2793
2837.32 2839
2837.82 2836
2838.32 2946
2838.82 2987
2839.32 2896
2839.83 2786
2840.33 2672
2840.83 2736
2841.33 2794
2841.84 2790
2842.34 2684
2842.84 2636
2843.35 2697
2843.85 2653
2844.35 2676
2844.85 2710
2845.36 2873
2845.86 2780
2846.36 2867
2846.87 2887
2847.37 2838
2847.87 2845
2848.38 2903
2848.88 2998
2849.38 2975
2849.89 2905
2850.39 2966
2850.89 2953
2851.40 2804
2851.90 2679
2852.40 2488
2852.91 2372
2853.41 2546
2853.91 2456
2854.42 2652
2854.92 2597
2855.42 2538
2855.93 2550
2856.43 2594
2856.94 2646
2857.44 2483
2857.94 2613
2858.45 2596
2858.95 2641
2859.46 2693
2859.96 2643
2860.47 2446
2860.97 2547
2861.47 2486
2861.98 2545
2862.48 2574
2862.99 2440
2863.49 2524
2864.00 2372
2864.50 2237
2865.01 2443
2865.51 2359
2866.02 2453
2866.52 2319
2867.02 2364
2867.53 2423
2868.03 2447
2868.54 2332
2869.04 2434
2869.55 2621
2870.05 2711
2870.56 2634
2871.07 2724
2871.57 2762
2872.08 2602
2872.58 2822
2873.09 2509
2873.59 2694
2874.10 2763
2874.60 2771
2875.11 2777
2875.61 2853
2876.12 2863
2876.63 2772
2877.13 2765
2877.64 2786
2878.14 2781
2878.65 2627
2879.15 2594
2879.66 2523
2880.17 2715
2880.67 2711
2881.18 2812
2881.68 2741
2882.19 2766
2882.70 2807
2883.20 2810
2883.71 2777
2884.22 2717
2884.72 2834
2885.23 2766
2885.74 2789
2886.24 2867
2886.75 2823
2887.25 2907
2887.76 2887
2888.27 2992
2888.77 3072
2889.28 2932
2889.79 3131
2890.30 3047
2890.80 2814
2891.31 2970
2891.82 2859
2892.32 2747
2892.83 2981
2893.34 3054
2893.84 2952
2894.35 2963
2894.86 3040
2895.37 3080
2895.87 3146
2896.38 3255
2896.89 3077
2897.40 2946
2897.90 3185
2898.41 3158
2898.92 3154
2899.43 3253
2899.93 3301
2900.44 3022
2900.95 2914
2901.46 3070
2901.97 3080
2902.47 3103
2902.98 3111
2903.49 3129
2904.00 3147
2904.51 3061
2905.01 3206
2905.52 3219
2906.03 3212
2906.54 3062
2907.05 3068
2907.56 3062
2908.06 2941
2908.57 2921
2909.08 2910
2909.59 2731
2910.10 2694
2910.61 2808
2911.12 2687
2911.62 2656
2912.13 2741
2912.64 2883
2913.15 2890
2913.66 2719
2914.17 2660
2914.68 2661
2915.19 2694
2915.70 2634
2916.21 2648
2916.71 2685
2917.22 2750
2917.73 2674
2918.24 2678
2918.75 2630
2919.26 2642
2919.77 2707
2920.28 2692
2920.79 2771
2921.30 2705
2921.81 2656
2922.32 2715
2922.83 2853
2923.34 2719
2923.85 2870
2924.36 2925
2924.87 2916
2925.38 2937
2925.89 3002
2926.40 3084
2926.91 3053
2927.42 2814
2927.93 2810
2928.44 2902
2928.95 2839
2929.46 2773
2929.97 2746
2930.48 2723
2930.99 2676
2931.50 2676
2932.01 2529
2932.52 2590
2933.03 2675
2933.54 2877
2934.05 2913
2934.56 2815
2935.08 2728
2935.59 2793
2936.10 2873
2936.61 2983
2937.12 2918
2937.63 2949
2938.14 2884
2938.65 3064
2939.16 2999
2939.67 3071
2940.19 2924
2940.70 3149
2941.21 3121
2941.72 2920
2942.23 2934
2942.74 2875
2943.25 2753
2943.77 2993
2944.28 3086
2944.79 3033
2945.30 3133
2945.81 3211
2946.32 3177
2946.84 3164
2947.35 3243
2947.86 3213
2948.37 3060
2948.88 3184
2949.40 3016
2949.91 2845
2950.42 2842
2950.93 2781
2951.44 2777
2951.96 2760
2952.47 2707
2952.98 2615
2953.49 2683
2954.01 2625
2954.52 2672
2955.03 2774
2955.54 2685
2956.06 2525
2956.57 2651
2957.08 2611
2957.60 2527
2958.11 2631
2958.62 2722
2959.13 2611
2959.65 2600
2960.16 2599
2960.67 2785
2961.19 2869
2961.70 2966
2962.21 2989
2962.73 3018
2963.24 3153
2963.75 3085
2964.27 3078
2964.78 2961
2965.29 3086
2965.81 3005
2966.32 2898
2966.83 2931
2967.35 2895
2967.86 2724
2968.37 2682
2968.89 2648
2969.40 2647
2969.91 2825
2970.43 2766
2970.94 2551
2971.46 2619
2971.97 2659
2972.48 2602
2973.00 2696
2973.51 2871
2974.03 2802
2974.54 2714
2975.06 2655
2975.57 2717
2976.08 2740
2976.60 2803
2977.11 2803
2977.63 2676
2978.14 2572
2978.66 2577
2979.17 2660
2979.69 2748
2980.20 2690
2980.72 2636
2981.23 2511
2981.75 2601
2982.26 2637
2982.78 2899
2983.29 2723
2983.81 2690
2984.32 2737
2984.84 2676
2985.35 2875
2985.87 2960
2986.38 3033
2986.90 3104
2987.41 3078
2987.93 3171
2988.44 2864
2988.96 2870
2989.47 2926
2989.99 2810
2990.50 2807
2991.02 2907
2991.54 2899
2992.05 2968
2992.57 2916
2993.08 3230
2993.60 3257
2994.12 3235
2994.63 3225
2995.15 3382
2995.66 3574
2996.18 3687
2996.70 3688
2997.21 3613
2997.73 3748
2998.24 3871
2998.76 3781
2999.28 3732
2999.79 3826
3000.31 3889
3000.83 3998
3001.34 4008
3001.86 4273
3002.38 4278
3002.89 4107
3003.41 4485
3003.93 4719
3004.44 5203
3004.96 5376
3005.48 5747
3005.99 5665
3006.51 5462
3007.03 5616
3007.54 5149
3008.06 4803
3008.58 4453
3009.10 4096
3009.61 3696
3010.13 3461
3010.65 3136
3011.17 3005
3011.68 3006
3012.20 3067
3012.72 2942
3013.24 2958
3013.75 3106
3014.27 3166
3014.79 3196
3015.31 3144
3015.82 3252
3016.34 3149
3016.86 3176
3017.38 3220
3017.90 3103
3018.41 3105
3018.93 3199
3019.45 3225
3019.97 3245
3020.49 3245
3021.00 3079
3021.52 3028
3022.04 3189
3022.56 3293
3023.08 3338
3023.60 3201
3024.11 3122
3024.63 3130
3025.15 3066
3025.67 3207
3026.19 3280
3026.71 3214
3027.23 2992
3027.75 2951
3028.26 2862
3028.78 2892
3029.30 2956
3029.82 2940
3030.34 2960
3030.86 2971
3031.38 2863
3031.90 2874
3032.42 3116
3032.94 3000
3033.46 2887
3033.97 3090
3034.49 3030
3035.01 3099
3035.53 2992
3036.05 3028
3036.57 2928
3037.09 2943
3037.61 2859
3038.13 2750
3038.65 2908
3039.17 2832
3039.69 2612
3040.21 2487
3040.73 2707
3041.25 2652
3041.77 2685
3042.29 2734
3042.81 2807
3043.33 2660
3043.85 2673
3044.37 2722
3044.89 2739
3045.41 2902
3045.93 2878
3046.45 2680
3046.97 2537
3047.49 2658
3048.01 2627
3048.53 2601
3049.06 2572
3049.58 2574
3050.10 2616
3050.62 2468
3051.14 2724
3051.66 2761
3052.18 2728
3052.70 2554
3053.22 2607
3053.74 2684
3054.26 2667
3054.79 2691
3055.31 2576
3055.83 2552
3056.35 2651
3056.87 2499
3057.39 2528
3057.91 2478
3058.43 2565
3058.96 2562
3059.48 2569
3060.00 2557
3060.52 2553
3061.04 2508
3061.56 2573
3062.09 2625
3062.61 2723
3063.13 2761
3063.65 2666
3064.17 2702
3064.70 2792
3065.22 2828
3065.74 2809
3066.26 2941
3066.78 2821
3067.31 2839
3067.83 2924
3068.35 3019
3068.87 2762
3069.40 2878
3069.92 3011
3070.44 2797
3070.96 2826
3071.49 2829
3072.01 2747
3072.53 2931
3073.05 2827
3073.58 2766
3074.10 2793
3074.62 2730
3075.14 2849
3075.67 2703
3076.19 2880
3076.71 2966
3077.24 2958
3077.76 3129
3078.28 2972
3078.81 3331
3079.33 3091
3079.85 3114
3080.38 3356
3080.90 3284
3081.42 3383
3081.95 3487
3082.47 3619
3082.99 3634
3083.52 3516
3084.04 3507
3084.56 3576
3085.09 3517
3085.61 3569
3086.13 3524
3086.66 3606
3087.18 3433
3087.71 3367
3088.23 3312
3088.75 3444
3089.28 3457
3089.80 3210
3090.33 3085
3090.85 3103
3091.38 3125
3091.90 3104
3092.42 3223
3092.95 2938
3093.47 2976
3094.00 3256
3094.52 3405
3095.05 3219
3095.57 3502
3096.10 3519
3096.62 3367
3097.14 3601
3097.67 3436
3098.19 3484
3098.72 3791
3099.24 3696
3099.77 4080
3100.29 4758
3100.82 5293
3101.34 5649
3101.87 6095
3102.39 6843
3102.92 7857
3103.45 8083
3103.97 8736
3104.50 9003
3105.02 8709
3105.55 8358
3106.07 7707
3106.60 6401
3107.12 5742
3107.65 5068
3108.17 4253
3108.70 3936
3109.23 3611
3109.75 3579
3110.28 3635
3110.80 3404
3111.33 3343
3111.86 3312
3112.38 3297
3112.91 3299
3113.43 3207
3113.96 3224
3114.49 3348
3115.01 3217
3115.54 3119
3116.07 3207
3116.59 3066
3117.12 3329
3117.64 3124
3118.17 3043
3118.70 3184
3119.22 3198
3119.75 3525
3120.28 3562
3120.80 3586
3121.33 3789
3121.86 3913
3122.38 3848
3122.91 4010
3123.44 3898
3123.97 3788
3124.49 3542
3125.02 3398
3125.55 3588
3126.07 3360
3126.60 3279
3127.13 2983
3127.66 2869
3128.18 2877
3128.71 2842
3129.24 2979
3129.77 2693
3130.29 2645
3130.82 2691
3131.35 2734
3131.88 2805
3132.40 2736
3132.93 2554
3133.46 2661
3133.99 2693
3134.52 2688
3135.04 2791
3135.57 2839
3136.10 2872
3136.63 2834
3137.16 2790
3137.68 2699
3138.21 2686
3138.74 2646
3139.27 2672
3139.80 2580
3140.32 2543
3140.85 2723
3141.38 2654
3141.91 2671
3142.44 2744
3142.97 2799
3143.50 2698
3144.02 2580
3144.55 2690
3145.08 2844
3145.61 2703
3146.14 2837
3146.67 2861
3147.20 2988
3147.73 3123
3148.26 3052
3148.79 3182
3149.31 3302
3149.84 3349
3150.37 3291
3150.90 3198
3151.43 3027
3151.96 3105
3152.49 3024
3153.02 3182
3153.55 2954
3154.08 2955
3154.61 2932
3155.14 2928
3155.67 2742
3156.20 2891
3156.73 2926
3157.26 3003
3157.79 2945
3158.32 2882
3158.85 3029
3159.38 3043
3159.91 2901
3160.44 2899
3160.97 3072
3161.50 3051
3162.03 2998
3162.56 2855
3163.09 2729
3163.62 2637
3164.15 2715
3164.68 2882
3165.21 2941
3165.74 2816
3166.27 2722
3166.80 2544
3167.33 2755
3167.86 2641
3168.39 2579
3168.92 2661
3169.45 2636
3169.99 2624
3170.52 2475
3171.05 2520
3171.58 2669
3172.11 2783
3172.64 2611
3173.17 2635
3173.70 2821
3174.23 2761
3174.77 2725
3175.30 2764
3175.83 2885
3176.36 2810
3176.89 2751
3177.42 2764
3177.95 2742
3178.49 2778
3179.02 2809
3179.55 2863
3180.08 2672
3180.61 2587
3181.14 2571
3181.68 2531
3182.21 2682
3182.74 2608
3183.27 2561
3183.80 2568
3184.34 2614
3184.87 2670
3185.40 2587
3185.93 2604
3186.47 2677
3187.00 2569
3187.53 2510
3188.06 2519
3188.59 2677
3189.13 2620
3189.66 2632
3190.19 2739
3190.73 2632
3191.26 2542
3191.79 2486
3192.32 2564
3192.86 2534
3193.39 2443
3193.92 2569
3194.45 2559
3194.99 2590
3195.52 2589
3196.05 2659
3196.59 2690
3197.12 2590
3197.65 2566
3198.19 2602
3198.72 2579
3199.25 2746
3199.79 2757
3200.32 2880
3200.85 2871
3201.39 3052
3201.92 3215
3202.45 3067
3202.99 2994
3203.52 3122
3204.05 3037
3204.59 3017
3205.12 3030
3205.66 3158
3206.19 3173
3206.72 3094
3207.26 3197
3207.79 3217
3208.33 3259
3208.86 3240
3209.39 3217
3209.93 3349
3210.46 3339
3211.00 3420
3211.53 3462
3212.07 3480
3212.60 3527
3213.14 3647
3213.67 3638
3214.20 3335
3214.74 3198
3215.27 3137
3215.81 3021
3216.34 2965
3216.88 2934
3217.41 2826
3217.95 2845
3218.48 2877
3219.02 3047
3219.55 2828
3220.09 2645
3220.62 2821
3221.16 2807
3221.69 2772
3222.23 2897
3222.76 2977
3223.30 3134
3223.83 3192
3224.37 3271
3224.91 3264
3225.44 3304
3225.98 3340
3226.51 3302
3227.05 3216
3227.58 3220
3228.12 3111
3228.65 3039
3229.19 2996
3229.73 3003
3230.26 3141
3230.80 2867
3231.33 3042
3231.87 3112
3232.41 2941
3232.94 2933
3233.48 3014
3234.02 2835
3234.55 2922
3235.09 2809
3235.62 2992
3236.16 3216
3236.70 3103
3237.23 3228
3237.77 3277
3238.31 3258
3238.84 3224
3239.38 3245
3239.92 3273
3240.45 3404
3240.99 3430
3241.53 3099
3242.06 3185
3242.60 3369
3243.14 3388
3243.67 3177
3244.21 3234
3244.75 3116
3245.29 3015
3245.82 3126
3246.36 3233
3246.90 3265
3247.44 3161
3247.97 3149
3248.51 3118
3249.05 3029
3249.58 3174
3250.12 3185
3250.66 3001
3251.20 3077
3251.74 3225
3252.27 3262
3252.81 3361
3253.35 3363
3253.89 3289
3254.42 3575
3254.96 3731
3255.50 3584
3256.04 3527
3256.58 3636
3257.11 3720
3257.65 3704
3258.19 4041
3258.73 4137
3259.27 4038
3259.81 4191
3260.34 4203
3260.88 4372
3261.42 4482
3261.96 4807
3262.50 4927
3263.04 5021
3263.58 5232
3264.11 5843
3264.65 5847
3265.19 6161
3265.73 6405
3266.27 6555
3266.81 6848
3267.35 7076
3267.89 7074
3268.43 6920
3268.97 6501
3269.50 6373
3270.04 6019
3270.58 5454
3271.12 4673
3271.66 4232
3272.20 4114
3272.74 3931
3273.28 3673
3273.82 3583
3274.36 3617
3274.90 3585
3275.44 3379
3275.98 3460
3276.52 3554
3277.06 3491
3277.60 3680
3278.14 3962
3278.68 3666
3279.22 3489
3279.76 3897
3280.30 3881
3280.84 3833
3281.38 3792
3281.92 3584
3282.46 3786
3283.00 3753
3283.54 3825
3284.08 3653
3284.62 3684
3285.16 3750
3285.70 3764
3286.24 3792
3286.78 3984
3287.32 3958
3287.86 4061
3288.40 4038
3288.94 4033
3289.48 4120
3290.03 4078
3290.57 4241
3291.11 4366
3291.65 4220
3292.19 4293
3292.73 4502
3293.27 4933
3293.81 5169
3294.35 5425
3294.90 5789
3295.44 6200
3295.98 6294
3296.52 6116
3297.06 6142
3297.60 6135
3298.14 5980
3298.69 5559
3299.23 5448
3299.77 4993
3300.31 4855
3300.85 4654
3301.39 4374
3301.94 4304
3302.48 4092
3303.02 4123
3303.56 4080
3304.10 4111
3304.65 4114
3305.19 3957
3305.73 3708
3306.27 3769
3306.81 3766
3307.36 3721
3307.90 3720
3308.44 3732
3308.98 3509
3309.53 3380
3310.07 3420
3310.61 3560
3311.15 3788
3311.70 3660
3312.24 3755
3312.78 3701
3313.32 3762
3313.87 3917
3314.41 4048
3314.95 4268
3315.50 4133
3316.04 4348
3316.58 4658
3317.13 4550
3317.67 4610
3318.21 4930
3318.75 5147
3319.30 5261
3319.84 5186
3320.38 5493
3320.93 5671
3321.47 5800
3322.02 5689
3322.56 6002
3323.10 5764
3323.65 5671
3324.19 5641
3324.73 5493
3325.28 5666
3325.82 5220
3326.36 5192
3326.91 5194
3327.45 5187
3328.00 4825
3328.54 4768
3329.08 4765
3329.63 4925
3330.17 5225
3330.72 5928
3331.26 7128
3331.81 8953
3332.35 10887
3332.89 13078
3333.44 16299
3333.98 19913
3334.53 24001
3335.07 27960
3335.62 31813
3336.16 34897
3336.71 36571
3337.25 37164
3337.80 36528
3338.34 34630
3338.89 32335
3339.43 28851
3339.98 24303
3340.52 20199
3341.07 16905
3341.61 13581
3342.16 11116
3342.70 9179
3343.25 7916
3343.79 6849
3344.34 6004
3344.88 5544
3345.43 5273
3345.97 5029
3346.52 4964
3347.06 4759
3347.61 4768
3348.15 4697
3348.70 4588
3349.25 4424
3349.79 4373
3350.34 4104
3350.88 4061
3351.43 3865
3351.98 3944
3352.52 3668
3353.07 3508
3353.61 3600
3354.16 3773
3354.71 3826
3355.25 3711
3355.80 3648
3356.34 3942
3356.89 3955
3357.44 3884
3357.98 3845
3358.53 3857
3359.08 3892
3359.62 3850
3360.17 3771
3360.72 3892
3361.26 3917
3361.81 3976
3362.36 3967
3362.90 3869
3363.45 3910
3364.00 3941
3364.54 4045
3365.09 4070
3365.64 4023
3366.19 3987
3366.73 3800
3367.28 3849
3367.83 3876
3368.37 3791
3368.92 3644
3369.47 4003
3370.02 4134
3370.56 4355
3371.11 4327
3371.66 4518
3372.21 4958
3372.75 5461
3373.30 5888
3373.85 5952
3374.40 6035
3374.94 6193
3375.49 6309
3376.04 6220
3376.59 6027
3377.14 5641
3377.68 5269
3378.23 4769
3378.78 4398
3379.33 4112
3379.88 4027
3380.43 3859
3380.97 3663
3381.52 3699
3382.07 3563
3382.62 3368
3383.17 3307
3383.72 3134
3384.26 3157
3384.81 3188
3385.36 3038
3385.91 3123
3386.46 2970
3387.01 2950
3387.56 3079
3388.11 3108
3388.65 3027
3389.20 2972
3389.75 2975
3390.30 2955
3390.85 2969
3391.40 2884
3391.95 2873
3392.50 2982
3393.05 2991
3393.60 3034
3394.15 3202
3394.70 3062
3395.24 3050
3395.79 3218
3396.34 3261
3396.89 3391
3397.44 3255
3397.99 3471
3398.54 3347
3399.09 3356
3399.64 3226
3400.19 3356
3400.74 3358
3401.29 3211
3401.84 3240
3402.39 3212
3402.94 2941
3403.49 3091
3404.04 3152
3404.59 3074
3405.14 2892
3405.69 2952
3406.24 2855
3406.79 2923
3407.34 2905
3407.89 2991
3408.44 2879
3409.00 2955
3409.55 2975
3410.10 3132
3410.65 3194
3411.20 3279
3411.75 3471
3412.30 3396
3412.85 3460
3413.40 3503
3413.95 3457
3414.50 3452
3415.05 3282
3415.61 3444
3416.16 3382
3416.71 3117
3417.26 3223
3417.81 3086
3418.36 2966
3418.91 2987
3419.46 2903
3420.02 2725
3420.57 2972
3421.12 2899
3421.67 2917
3422.22 2924
3422.77 2816
3423.33 2945
3423.88 3005
3424.43 3032
3424.98 3036
3425.53 3109
3426.09 3041
3426.64 2988
3427.19 3022
3427.74 2960
3428.29 2766
3428.85 2665
3429.40 2697
3429.95 2751
3430.50 2669
3431.05 2779
3431.61 2705
3432.16 2653
3432.71 2511
3433.26 2647
3433.82 2774
3434.37 2701
3434.92 2735
3435.48 3007
3436.03 2811
3436.58 2885
3437.13 2787
3437.69 2717
3438.24 2807
3438.79 2715
3439.35 2831
3439.90 2858
3440.45 2872
3441.00 2864
3441.56 2930
3442.11 3114
3442.66 2943
3443.22 2794
3443.77 2838
3444.32 2819
3444.88 2831
3445.43 2691
3445.98 2552
3446.54 2620
3447.09 2667
3447.65 2624
3448.20 2535
3448.75 2476
3449.31 2386
3449.86 2619
3450.41 2484
3450.97 2473
3451.52 2515
3452.08 2551
3452.63 2429
3453.19 2554
3453.74 2531
3454.29 2548
3454.85 2538
3455.40 2423
3455.96 2435
3456.51 2422
3457.07 2580
3457.62 2621
3458.17 2579
3458.73 2574
3459.28 2491
3459.84 2441
3460.39 2572
3460.95 2723
3461.50 2681
3462.06 2665
3462.61 2640
3463.17 2692
3463.72 2643
3464.28 2669
3464.83 2721
3465.39 2660
3465.94 2743
3466.50 2724
3467.05 2747
3467.61 2846
3468.16 2696
3468.72 2763
3469.27 2813
3469.83 2676
3470.39 2620
3470.94 2643
3471.50 2814
3472.05 2817
3472.61 2857
3473.16 2756
3473.72 2791
3474.27 2818
3474.83 2834
3475.39 2939
3475.94 2908
3476.50 2822
3477.05 2767
3477.61 2876
3478.17 3114
3478.72 3187
3479.28 3120
3479.84 3148
3480.39 3290
3480.95 3185
3481.50 3339
3482.06 3204
3482.62 3188
3483.17 3206
3483.73 3010
3484.29 3203
3484.84 3089
3485.40 3220
3485.96 3069
3486.51 3122
3487.07 3109
3487.63 3344
3488.18 3548
3488.74 3618
3489.30 3473
3489.86 3755
3490.41 4094
3490.97 4707
3491.53 5173
3492.08 5270
3492.64 5440
3493.20 5806
3493.76 5913
3494.31 5694
3494.87 5362
3495.43 5265
3495.99 5193
3496.54 5049
3497.10 4966
3497.66 5243
3498.22 5385
3498.78 5962
3499.33 6059
3499.89 6337
3500.45 6696
3501.01 6493
3501.56 6505
3502.12 6313
3502.68 6216
3503.24 6139
3503.80 5887
3504.36 6022
3504.91 5946
3505.47 6375
3506.03 6308
3506.59 6080
3507.15 5930
3507.71 5697
3508.26 5496
3508.82 5370
3509.38 4937
3509.94 4709
3510.50 4391
3511.06 4032
3511.62 3762
3512.18 3600
3512.73 3454
3513.29 3247
3513.85 3155
3514.41 2969
3514.97 3011
3515.53 3091
3516.09 2866
3516.65 2704
3517.21 2730
3517.77 2829
3518.33 3082
3518.88 3052
3519.44 2909
3520.00 3100
3520.56 3130
3521.12 3044
3521.68 3092
3522.24 2918
3522.80 2976
3523.36 3119
3523.92 3229
3524.48 3231
3525.04 3065
3525.60 3020
3526.16 3005
3526.72 2899
3527.28 2851
3527.84 2772
3528.40 2840
3528.96 2765
3529.52 2722
3530.08 2591
3530.64 2787
3531.20 2890
3531.76 2699
3532.32 2696
3532.88 2674
3533.44 2667
3534.00 2741
3534.57 2779
3535.13 2748
3535.69 2752
3536.25 2690
3536.81 2881
3537.37 3043
3537.93 3178
3538.49 3052
3539.05 2900
3539.61 2875
3540.17 2821
3540.74 2896
3541.30 2805
3541.86 2801
3542.42 2816
3542.98 2722
3543.54 2798
3544.10 2871
3544.66 2893
3545.23 2831
3545.79 2790
3546.35 2737
3546.91 2661
3547.47 2779
3548.03 2616
3548.60 2545
3549.16 2531
3549.72 2660
3550.28 2636
3550.84 2579
3551.41 2562
3551.97 2402
3552.53 2354
3553.09 2365
3553.65 2206
3554.22 2264
3554.78 2393
3555.34 2406
3555.90 2475
3556.46 2361
3557.03 2460
3557.59 2443
3558.15 2455
3558.71 2507
3559.28 2525
3559.84 2374
3560.40 2504
3560.97 2594
3561.53 2622
3562.09 2630
3562.65 2519
3563.22 2417
3563.78 2432
3564.34 2568
3564.91 2516
3565.47 2565
3566.03 2498
3566.60 2599
3567.16 2432
3567.72 2294
3568.28 2374
3568.85 2401
3569.41 2342
3569.98 2400
3570.54 2390
3571.10 2378
3571.67 2361
3572.23 2365
3572.79 2411
3573.36 2411
3573.92 2505
3574.48 2491
3575.05 2507
3575.61 2537
3576.18 2387
3576.74 2630
3577.30 2617
3577.87 2398
3578.43 2276
3579.00 2465
3579.56 2435
3580.12 2483
3580.69 2650
3581.25 2381
3581.82 2354
3582.38 2359
3582.95 2364
3583.51 2147
3584.08 2363
3584.64 2332
3585.20 2434
3585.77 2462
3586.33 2202
3586.90 2277
3587.46 2431
3588.03 2322
3588.59 2396
3589.16 2441
3589.72 2374
3590.29 2321
3590.85 2515
3591.42 2533
3591.98 2517
3592.55 2427
3593.11 2494
3593.68 2661
3594.24 2483
3594.81 2461
3595.38 2591
3595.94 2630
3596.51 2774
3597.07 2667
3597.64 2639
3598.20 2636
3598.77 2726
3599.34 2681
3599.90 2545
3600.47 2645
3601.03 2589
3601.60 2647
3602.16 2617
3602.73 2626
3603.30 2497
3603.86 2530
3604.43 2480
3605.00 2483
3605.56 2439
3606.13 2443
3606.69 2359
3607.26 2404
3607.83 2245
3608.39 2340
3608.96 2203
3609.53 2219
3610.09 2191
3610.66 2115
3611.23 2132
3611.79 2152
3612.36 2156
3612.93 2315
3613.49 2280
3614.06 2259
3614.63 2441
3615.19 2471
3615.76 2528
3616.33 2671
3616.90 2768
3617.46 3103
3618.03 3322
3618.60 3360
3619.16 3443
3619.73 3448
3620.30 3547
3620.87 3409
3621.43 3241
3622.00 3099
3622.57 2868
3623.14 2866
3623.70 2726
3624.27 2690
3624.84 2648
3625.41 2406
3625.98 2367
3626.54 2290
3627.11 2339
3627.68 2365
3628.25 2275
3628.82 2178
3629.38 2301
3629.95 2371
3630.52 2511
3631.09 2501
3631.66 2522
3632.22 2476
3632.79 2573
3633.36 2585
3633.93 2411
3634.50 2409
3635.07 2346
3635.64 2486
3636.20 2610
3636.77 2567
3637.34 2506
3637.91 2617
3638.48 2501
3639.05 2563
3639.62 2531
3640.19 2707
3640.76 2591
3641.32 2842
3641.89 3117
3642.46 3025
3643.03 2910
3643.60 2832
3644.17 2723
3644.74 2824
3645.31 2824
3645.88 2810
3646.45 2631
3647.02 2519
3647.59 2557
3648.16 2656
3648.73 2605
3649.30 2680
3649.87 2717
3650.44 2809
3651.01 2683
3651.57 2538
3652.14 2567
3652.71 2865
3653.28 2857
3653.85 2825
3654.42 2922
3654.99 2924
3655.57 3008
3656.14 3105
3656.71 3030
3657.28 3035
3657.85 3106
3658.42 3200
3658.99 3411
3659.56 3373
3660.13 3435
3660.70 3338
3661.27 3472
3661.84 3529
3662.41 3560
3662.98 3186
3663.55 3051
3664.12 2958
3664.69 2780
3665.26 2735
3665.84 2660
3666.41 2889
3666.98 2877
3667.55 2807
3668.12 2679
3668.69 2642
3669.26 2807
3669.83 2754
3670.40 2685
3670.98 2751
3671.55 2696
3672.12 2820
3672.69 2646
3673.26 2780
3673.83 3040
3674.41 2816
3674.98 2780
3675.55 2697
3676.12 2771
3676.69 2783
3677.26 2695
3677.84 2695
3678.41 2701
3678.98 2795
3679.55 2725
3680.12 2604
3680.70 2420
3681.27 2625
3681.84 2651
3682.41 2520
3682.99 2487
3683.56 2583
3684.13 2553
3684.70 2588
3685.27 2538
3685.85 2574
3686.42 2510
3686.99 2696
3687.57 2791
3688.14 2920
3688.71 2992
3689.28 3054
3689.86 3340
3690.43 3220
3691.00 3326
3691.58 3190
3692.15 3229
3692.72 3210
3693.29 3003
3693.87 2909
3694.44 2700
3695.01 2531
3695.59 2652
3696.16 2556
3696.73 2492
3697.31 2467
3697.88 2527
3698.45 2482
3699.03 2665
3699.60 2602
3700.17 2673
3700.75 2726
3701.32 2709
3701.90 2636
3702.47 2614
3703.04 2757
3703.62 2911
3704.19 2872
3704.77 2756
3705.34 2743
3705.91 2865
3706.49 2624
3707.06 2592
3707.64 2667
3708.21 2582
3708.78 2567
3709.36 2561
3709.93 2783
3710.51 2663
3711.08 2688
3711.66 2599
3712.23 2507
3712.81 2553
3713.38 2476
3713.96 2491
3714.53 2527
3715.11 2407
3715.68 2404
3716.25 2317
3716.83 2409
3717.40 2413
3717.98 2411
3718.55 2294
3719.13 2299
3719.71 2325
3720.28 2279
3720.86 2342
3721.43 2202
3722.01 2211
3722.58 2207
3723.16 2324
3723.73 2404
3724.31 2317
3724.88 2279
3725.46 2254
3726.03 2316
3726.61 2232
3727.19 2352
3727.76 2412
3728.34 2422
3728.91 2597
3729.49 2496
3730.07 2471
3730.64 2540
3731.22 2575
3731.79 2779
3732.37 2726
3732.95 2802
3733.52 2941
3734.10 2824
3734.67 2710
3735.25 2690
3735.83 2616
3736.40 2682
3736.98 2524
3737.56 2439
3738.13 2414
3738.71 2461
3739.29 2376
3739.86 2283
3740.44 2357
3741.02 2295
3741.59 2404
3742.17 2361
3742.75 2191
3743.32 2258
3743.90 2297
3744.48 2321
3745.06 2357
3745.63 2371
3746.21 2281
3746.79 2289
3747.36 2266
3747.94 2190
3748.52 2345
3749.10 2495
3749.67 2436
3750.25 2540
3750.83 2438
3751.41 2313
3751.98 2282
3752.56 2311
3753.14 2182
3753.72 2196
3754.30 2121
3754.87 2290
3755.45 2052
3756.03 2204
3756.61 2161
3757.19 2076
3757.76 2186
3758.34 2180
3758.92 2156
3759.50 2138
3760.08 2270
3760.65 2264
3761.23 2200
3761.81 2312
3762.39 2202
3762.97 2287
3763.55 2306
3764.13 2308
3764.70 2350
3765.28 2304
3765.86 2245
3766.44 2264
3767.02 2339
3767.60 2304
3768.18 2291
3768.76 2291
3769.33 2267
3769.91 2248
3770.49 2352
3771.07 2374
3771.65 2281
3772.23 2312
3772.81 2456
3773.39 2330
3773.97 2350
3774.55 2348
3775.13 2341
3775.71 2266
3776.29 2297
3776.87 2152
3777.45 2066
3778.02 2111
3778.60 2097
3779.18 2230
3779.76 2157
3780.34 2111
3780.92 2155
3781.50 2122
3782.08 2176
3782.66 2198
3783.24 2008
3783.82 2092
3784.40 2116
3784.98 2280
3785.56 2151
3786.14 2106
3786.72 2148
3787.31 2141
3787.89 2132
3788.47 2167
3789.05 2157
3789.63 2134
3790.21 2202
3790.79 2095
3791.37 2164
3791.95 2115
3792.53 2086
3793.11 2133
3793.69 2085
3794.27 2092
3794.85 2129
3795.43 2183
3796.02 2261
3796.60 2251
3797.18 2245
3797.76 2099
3798.34 2124
3798.92 2228
3799.50 2159
3800.08 2225
3800.67 2284
3801.25 2235
3801.83 2228
3802.41 2406
3802.99 2454
3803.57 2405
3804.16 2385
3804.74 2403
3805.32 2448
3805.90 2455
3806.48 2258
3807.06 2376
3807.65 2592
3808.23 2637
3808.81 2524
3809.39 2663
3809.97 2640
3810.56 2612
3811.14 2794
3811.72 2685
3812.30 2511
3812.89 2669
3813.47 2628
3814.05 2586
3814.63 2650
3815.21 2733
3815.80 2743
3816.38 2629
3816.96 2649
3817.55 2517
3818.13 2540
3818.71 2559
3819.29 2499
3819.88 2400
3820.46 2302
3821.04 2330
3821.63 2188
3822.21 2059
3822.79 2093
3823.37 2112
3823.96 2089
3824.54 2082
3825.12 2104
3825.71 2148
3826.29 2102
3826.87 2164
3827.46 2144
3828.04 2143
3828.62 2130
3829.21 2244
3829.79 2183
3830.38 2174
3830.96 2198
3831.54 2270
3832.13 2192
3832.71 2279
3833.29 2271
3833.88 2188
3834.46 2202
3835.05 2259
3835.63 2074
3836.21 2106
3836.80 2150
3837.38 2022
3837.97 2182
3838.55 2075
3839.14 2050
3839.72 2082
3840.30 2136
3840.89 1980
3841.47 2133
3842.06 2065
3842.64 2129
3843.23 2081
3843.81 2147
3844.40 2102
3844.98 2097
3845.57 2155
3846.15 2082
3846.74 2069
3847.32 2151
3847.91 2178
3848.49 2041
3849.08 2089
3849.66 2148
3850.25 2086
3850.83 2012
3851.42 1892
3852.00 1877
3852.59 2050
3853.17 2031
3853.76 2122
3854.34 2103
3854.93 2081
3855.51 2056
3856.10 2073
3856.69 2044
3857.27 2068
3857.86 2080
3858.44 2130
3859.03 2154
3859.62 2254
3860.20 2307
3860.79 2228
3861.37 2271
3861.96 2349
3862.55 2537
3863.13 2704
3863.72 2651
3864.30 2520
3864.89 2505
3865.48 2559
3866.06 2514
3866.65 2430
3867.24 2328
3867.82 2428
3868.41 2350
3869.00 2332
3869.58 2315
3870.17 2171
3870.76 2209
3871.34 2289
3871.93 2257
3872.52 2363
3873.10 2100
3873.69 2105
3874.28 2247
3874.86 2282
3875.45 2209
3876.04 2266
3876.63 2343
3877.21 2211
3877.80 2232
3878.39 2240
3878.97 2220
3879.56 2107
3880.15 2147
3880.74 2053
3881.32 2042
3881.91 2044
3882.50 1909
3883.09 1852
3883.67 1934
3884.26 2097
3884.85 2067
3885.44 2111
3886.03 2115
3886.61 2268
3887.20 2148
3887.79 2212
3888.38 2204
3888.97 2294
3889.55 2443
3890.14 2544
3890.73 2490
3891.32 2490
3891.91 2521
3892.50 2608
3893.08 2653
3893.67 2547
3894.26 2457
3894.85 2436
3895.44 2502
3896.03 2397
3896.62 2351
3897.20 2323
3897.79 2330
3898.38 2212
3898.97 2285
3899.56 2312
3900.15 2176
3900.74 2331
3901.33 2328
3901.92 2282
3902.51 2196
3903.09 2140
3903.68 2134
3904.27 2219
3904.86 2267
3905.45 2060
3906.04 2077
3906.63 2106
3907.22 2259
3907.81 2247
3908.40 2198
3908.99 2133
3909.58 1994
3910.17 2040
3910.76 2058
3911.35 2059
3911.94 1973
3912.53 1912
3913.12 1944
3913.71 2041
3914.30 1994
3914.89 1885
3915.48 1957
3916.07 1955
3916.66 1998
3917.25 2014
3917.84 2067
3918.43 2089
3919.02 2174
3919.61 2165
3920.20 2115
3920.79 2119
3921.38 2051
3921.97 1918
3922.56 1972
3923.15 2011
3923.74 2032
3924.33 1995
3924.93 2012
3925.52 2006
3926.11 2025
3926.70 1912
3927.29 1837
3927.88 1894
3928.47 1872
3929.06 1829
3929.65 1878
3930.24 1848
3930.84 1805
3931.43 1798
3932.02 1851
3932.61 1831
3933.20 1891
3933.79 1851
3934.38 1773
3934.98 1968
3935.57 1877
3936.16 1830
3936.75 1899
3937.34 1946
3937.94 1863
3938.53 1962
3939.12 1847
3939.71 1870
3940.30 1943
3940.89 2020
3941.49 2049
3942.08 2102
3942.67 2045
3943.26 2158
3943.86 2087
3944.45 2047
3945.04 2053
3945.63 2128
3946.23 2208
3946.82 2057
3947.41 2076
3948.00 1975
3948.60 2050
3949.19 2105
3949.78 2013
3950.37 2133
3950.97 2120
3951.56 2155
3952.15 2210
3952.74 1985
3953.34 2017
3953.93 1973
3954.52 2054
3955.12 2097
3955.71 2196
3956.30 2217
3956.90 2116
3957.49 2031
3958.08 2085
3958.68 2143
3959.27 2008
3959.86 2101
3960.46 2140
3961.05 2099
3961.64 2103
3962.24 1923
3962.83 1849
3963.43 1942
3964.02 2003
3964.61 1968
3965.21 2131
3965.80 2088
3966.39 2044
3966.99 1977
3967.58 2058
3968.18 2070
3968.77 2090
3969.36 2043
3969.96 2118
3970.55 2090
3971.15 1960
3971.74 2081
3972.34 2098
3972.93 1985
3973.53 2004
3974.12 2058
3974.71 2027
3975.31 2141
3975.90 2112
3976.50 2184
3977.09 2207
3977.69 2146
3978.28 2118
3978.88 2135
3979.47 2022
3980.07 2017
3980.66 2020
3981.26 2098
3981.85 2059
3982.45 2062
3983.04 2085
3983.64 2078
3984.23 1953
3984.83 2072
3985.42 2027
3986.02 2012
3986.62 2031
3987.21 2184
3987.81 2104
3988.40 2062
3989.00 2059
3989.59 2026
3990.19 2186
3990.78 2110
3991.38 2080
3991.98 2082
3992.57 2224
3993.17 2190
3993.76 2251
3994.36 2193
3994.96 2183
3995.55 2193
3996.15 2176
3996.74 2268
3997.34 2231
3997.94 2143
3998.53 2202
3999.13 2186
3999.73 2192
4000.32 2235
4000.92 2402
4001.52 2197
4002.11 2159
4002.71 2179
4003.31 2183
4003.90 2157
4004.50 2196
4005.10 2102
4005.69 2165
4006.29 2233
4006.89 2138
4007.48 2365
4008.08 2262
4008.68 2224
4009.28 2335
4009.87 2250
4010.47 2190
4011.07 2235
4011.66 2242
4012.26 2287
4012.86 2121
4013.46 2168
4014.05 2050
4014.65 2115
4015.25 2103
4015.85 2176
4016.45 2362
4017.04 2174
4017.64 2073
4018.24 2198
4018.84 2209
4019.43 2196
4020.03 2211
4020.63 2273
4021.23 2180
4021.83 2159
4022.42 2077
4023.02 2064
4023.62 2173
4024.22 2247
4024.82 2313
4025.42 2344
4026.01 2371
4026.61 2313
4027.21 2411
4027.81 2352
4028.41 2207
4029.01 2370
4029.61 2492
4030.20 2606
4030.80 2563
4031.40 2531
4032.00 2577
4032.60 2633
4033.20 2543
4033.80 2418
4034.40 2530
4035.00 2514
4035.59 2479
4036.19 2404
4036.79 2421
4037.39 2340
4037.99 2316
4038.59 2111
4039.19 2046
4039.79 2030
4040.39 2104
4040.99 2013
4041.59 1859
4042.19 1904
4042.79 1927
4043.39 1881
4043.99 2028
4044.59 1991
4045.19 2070
4045.79 2076
4046.39 2026
4046.99 2045
4047.59 2059
4048.19 2032
4048.79 2048
4049.39 2113
4049.99 2026
4050.59 2093
4051.19 2128
4051.79 2193
4052.39 2183
4052.99 2224
4053.59 2241
4054.19 2236
4054.79 2285
4055.39 2204
4055.99 2107
4056.59 2135
4057.19 2152
4057.79 2147
4058.39 2040
4059.00 2055
4059.60 1994
4060.20 1989
4060.80 2039
4061.40 1972
4062.00 1964
4062.60 1751
4063.20 1897
4063.80 1931
4064.40 1901
4065.01 1898
4065.61 1889
4066.21 1903
4066.81 2005
4067.41 1893
4068.01 1903
4068.61 1842
4069.22 1864
4069.82 1824
4070.42 1966
4071.02 1835
4071.62 1952
4072.23 1837
4072.83 1882
4073.43 1843
4074.03 1907
4074.63 1911
4075.23 1878
4075.84 1902
4076.44 1989
4077.04 1900
4077.64 1874
4078.25 1857
4078.85 1876
4079.45 1764
4080.05 1917
4080.66 1911
4081.26 1825
4081.86 1863
4082.46 1998
4083.07 1786
4083.67 1753
4084.27 1876
4084.87 1871
4085.48 1852
4086.08 1744
4086.68 1778
4087.29 1896
4087.89 1970
4088.49 1843
4089.09 1869
4089.70 1958
4090.30 1785
4090.90 1865
4091.51 1823
4092.11 1918
4092.71 1938
4093.32 1873
4093.92 1954
4094.52 1837
4095.13 1791
4095.73 1830
4096.34 1836
4096.94 1884
4097.54 1887
4098.15 1730
4098.75 1783
4099.35 1913
4099.96 1735
4100.56 1796
4101.17 1860
4101.77 1928
4102.37 1926
4102.98 1863
4103.58 1791
4104.19 1856
4104.79 1899
4105.39 1857
4106.00 1963
4106.60 1855
4107.21 1786
4107.81 1708
4108.42 1812
4109.02 1869
4109.63 1831
4110.23 1677
4110.84 1783
4111.44 1783
4112.04 1830
4112.65 1842
4113.25 1807
4113.86 1797
4114.46 1777
4115.07 1758
4115.67 1942
4116.28 1970
4116.88 1931
4117.49 1862
4118.09 1835
4118.70 1847
4119.31 1955
4119.91 2004
4120.52 1902
4121.12 1961
4121.73 1766
4122.33 1815
4122.94 1935
4123.54 1905
4124.15 1925
4124.76 1966
4125.36 1869
4125.97 1909
4126.57 1839
4127.18 1875
4127.78 1811
4128.39 1898
4129.00 1869
4129.60 1832
4130.21 1853
4130.81 1942
4131.42 1912
4132.03 1862
4132.63 1869
4133.24 1992
4133.85 1869
4134.45 1987
4135.06 2013
4135.67 2001
4136.27 1949
4136.88 2134
4137.49 2130
4138.09 2166
4138.70 2077
4139.31 2045
4139.91 2205
4140.52 2138
4141.13 2246
4141.73 2168
4142.34 2189
4142.95 2274
4143.55 2411
4144.16 2339
4144.77 2128
4145.38 2188
4145.98 2287
4146.59 2273
4147.20 2247
4147.81 2227
4148.41 2002
4149.02 2098
4149.63 2097
4150.24 1923
4150.84 1954
4151.45 1901
4152.06 1934
4152.67 1785
4153.27 1838
4153.88 1946
4154.49 1860
4155.10 1914
4155.71 1883
4156.31 1943
4156.92 1869
4157.53 1917
4158.14 1781
4158.75 1847
4159.35 1904
4159.96 1822
4160.57 1838
4161.18 1982
4161.79 2042
4162.40 1921
4163.00 2035
4163.61 2121
4164.22 2079
4164.83 2165
4165.44 2261
4166.05 2222
4166.66 2255
4167.27 2328
4167.87 2185
4168.48 2117
4169.09 2160
4169.70 2087
4170.31 1923
4170.92 1935
4171.53 2013
4172.14 1936
4172.75 1940
4173.36 1975
4173.97 2002
4174.58 1942
4175.18 1976
4175.79 1880
4176.40 2007
4177.01 1946
4177.62 1926
4178.23 1963
4178.84 1949
4179.45 1953
4180.06 1902
4180.67 1911
4181.28 1910
4181.89 1962
4182.50 1979
4183.11 1860
4183.72 1940
4184.33 2016
4184.94 1959
4185.55 2048
4186.16 1934
4186.77 1852
4187.38 1883
4187.99 1843
4188.60 1909
4189.21 1952
4189.82 2029
4190.43 1920
4191.04 2000
4191.66 1946
4192.27 2088
4192.88 2216
4193.49 2238
4194.10 2458
4194.71 2515
4195.32 2508
4195.93 2501
4196.54 2435
4197.15 2373
4197.76 2360
4198.38 2377
4198.99 2280
4199.60 2217
4200.21 2019
4200.82 2033
4201.43 2149
4202.04 2120
4202.65 1934
4203.27 2022
4203.88 1953
4204.49 1951
4205.10 1976
4205.71 1895
4206.32 1780
4206.94 1818
4207.55 1900
4208.16 1815
4208.77 1846
4209.38 1772
4209.99 1860
4210.61 1879
4211.22 1765
4211.83 1834
4212.44 1969
4213.06 1975
4213.67 2064
4214.28 1978
4214.89 1866
4215.50 1947
4216.12 1953
4216.73 2202
4217.34 2261
4217.95 2266
4218.57 2185
4219.18 2306
4219.79 2461
4220.40 2626
4221.02 2555
4221.63 2642
4222.24 2560
4222.86 2519
4223.47 2665
4224.08 2731
4224.69 2728
4225.31 2594
4225.92 2683
4226.53 2771
4227.15 2544
4227.76 2752
4228.37 2726
4228.99 2673
4229.60 2798
4230.21 2798
4230.83 2891
4231.44 2987
4232.05 3138
4232.67 3048
4233.28 3091
4233.90 3204
4234.51 3447
4235.12 3654
4235.74 3564
4236.35 3554
4236.96 3609
4237.58 3500
4238.19 3187
4238.81 3028
4239.42 2964
4240.03 2653
4240.65 2537
4241.26 2444
4241.88 2410
4242.49 2313
4243.11 2270
4243.72 2321
4244.33 2386
4244.95 2326
4245.56 2304
4246.18 2301
4246.79 2370
4247.41 2373
4248.02 2382
4248.64 2392
4249.25 2306
4249.87 2344
4250.48 2389
4251.10 2197
4251.71 2242
4252.33 2188
4252.94 2150
4253.56 2131
4254.17 2150
4254.79 2069
4255.40 2133
4256.02 2197
4256.63 2226
4257.25 2211
4257.86 2012
4258.48 2124
4259.09 2091
4259.71 2094
4260.33 2047
4260.94 2208
4261.56 2070
4262.17 2079
4262.79 2112
4263.40 2193
4264.02 2237
4264.64 2068
4265.25 2018
4265.87 2087
4266.48 1988
4267.10 2054
4267.72 2133
4268.33 2040
4268.95 2073
4269.57 2217
4270.18 2130
4270.80 1981
4271.41 2014
4272.03 2147
4272.65 2160
4273.26 2034
4273.88 2184
4274.50 2146
4275.11 2177
4275.73 2060
4276.35 2044
4276.96 2171
4277.58 2102
4278.20 2209
4278.81 2256
4279.43 2231
4280.05 2036
4280.67 2103
4281.28 2158
4281.90 1936
4282.52 1993
4283.13 2005
4283.75 1876
4284.37 1767
4284.99 1898
4285.60 1890
4286.22 1832
4286.84 1862
4287.46 1911
4288.07 2083
4288.69 2004
4289.31 1981
4289.93 2009
4290.55 2017
4291.16 2026
4291.78 2055
4292.40 2013
4293.02 1967
4293.63 1913
4294.25 1946
4294.87 1907
4295.49 1976
4296.11 1861
4296.73 1713
4297.34 1818
4297.96 1870
4298.58 1890
4299.20 2068
4299.82 1961
4300.44 1945
4301.05 1935
4301.67 2038
4302.29 2000
4302.91 1959
4303.53 1914
4304.15 1827
4304.77 1958
4305.39 1955
4306.00 2027
4306.62 1958
4307.24 1874
4307.86 1924
4308.48 1918
4309.10 1953
4309.72 2022
4310.34 1965
4310.96 2012
4311.58 1883
4312.20 1866
4312.82 2008
4313.43 1989
4314.05 1821
4314.67 1842
4315.29 1916
4315.91 1851
4316.53 1824
4317.15 1759
4317.77 1818
4318.39 1847
4319.01 1810
4319.63 1859
4320.25 1873
4320.87 2102
4321.49 2004
4322.11 1948
4322.73 2023
4323.35 1964
4323.97 2071
4324.59 2213
4325.21 2186
4325.83 1995
4326.45 1886
4327.07 1974
4327.69 2026
4328.31 2055
4328.94 2066
4329.56 2094
4330.18 2015
4330.80 2073
4331.42 2048
4332.04 2053
4332.66 2073
4333.28 1971
4333.90 2045
4334.52 2139
4335.14 2213
4335.76 2293
4336.39 2415
4337.01 2599
4337.63 2746
4338.25 2775
4338.87 2960
4339.49 2881
4340.11 2746
4340.73 2646
4341.36 2567
4341.98 2722
4342.60 2584
4343.22 2657
4343.84 2931
4344.46 3010
4345.08 3102
4345.71 3258
4346.33 3617
4346.95 3757
4347.57 3829
4348.19 3872
4348.82 3853
4349.44 3513
4350.06 3346
4350.68 3096
4351.30 3030
4351.93 2700
4352.55 2479
4353.17 2362
4353.79 2415
4354.42 2413
4355.04 2184
4355.66 2124
4356.28 2085
4356.91 2182
4357.53 2156
4358.15 2214
4358.77 2151
4359.40 2062
4360.02 2219
4360.64 2228
4361.26 2074
4361.89 2145
4362.51 2257
4363.13 2079
4363.76 2054
4364.38 2080
4365.00 1979
4365.63 1994
4366.25 2070
4366.87 1940
4367.50 1885
4368.12 1934
4368.74 1983
4369.37 1896
4369.99 1806
4370.61 1908
4371.24 1929
4371.86 1894
4372.48 1828
4373.11 1694
4373.73 1702
4374.36 1868
4374.98 1784
4375.60 1696
4376.23 1928
4376.85 1990
4377.48 1948
4378.10 1835
4378.72 2000
4379.35 1983
4379.97 1947
4380.60 1986
4381.22 2020
4381.84 1859
4382.47 1924
4383.09 1952
4383.72 1871
4384.34 1898
4384.97 1792
4385.59 1800
4386.22 1827
4386.84 1857
4387.47 1814
4388.09 1710
4388.72 1799
4389.34 1742
4389.96 1703
4390.59 1771
4391.21 1848
4391.84 1808
4392.47 1711
4393.09 1720
4393.72 1734
4394.34 1658
4394.97 1676
4395.59 1677
4396.22 1672
4396.84 1638
4397.47 1809
4398.09 1695
4398.72 1688
4399.34 1674
4399.97 1599
4400.60 1653
4401.22 1678
4401.85 1705
4402.47 1842
4403.10 1849
4403.72 1680
4404.35 1789
4404.98 1792
4405.60 1690
4406.23 1840
4406.85 1842
4407.48 1788
4408.11 1822
4408.73 1797
4409.36 1793
4409.99 1826
4410.61 1850
4411.24 1830
4411.87 1857
4412.49 1865
4413.12 1773
4413.74 1824
4414.37 1636
4415.00 1777
4415.62 1814
4416.25 1865
4416.88 1732
4417.51 1677
4418.13 1699
4418.76 1780
4419.39 1701
4420.01 1681
4420.64 1798
4421.27 1764
4421.89 1702
4422.52 1701
4423.15 1607
4423.78 1524
4424.40 1661
4425.03 1589
4425.66 1570
4426.29 1554
4426.91 1571
4427.54 1586
4428.17 1625
4428.80 1637
4429.42 1753
4430.05 1758
4430.68 1639
4431.31 1613
4431.94 1620
4432.56 1754
4433.19 1633
4433.82 1656
4434.45 1657
4435.08 1772
4435.70 1773
4436.33 1681
4436.96 1719
4437.59 1676
4438.22 1876
4438.85 1955
4439.47 1689
4440.10 1730
4440.73 1772
4441.36 1616
4441.99 1691
4442.62 1657
4443.25 1776
4443.87 1628
4444.50 1730
4445.13 1701
4445.76 1748
4446.39 1832
4447.02 1936
4447.65 1915
4448.28 1914
4448.91 1919
4449.54 1959
4450.16 2006
4450.79 1866
4451.42 1868
4452.05 1774
4452.68 1865
4453.31 1858
4453.94 1891
4454.57 1734
4455.20 1900
4455.83 1874
4456.46 1890
4457.09 1828
4457.72 1827
4458.35 1790
4458.98 1661
4459.61 1607
4460.24 1703
4460.87 1755
4461.50 1669
4462.13 1623
4462.76 1731
4463.39 1628
4464.02 1526
4464.65 1581
4465.28 1546
4465.91 1673
4466.54 1636
4467.17 1568
4467.80 1583
4468.43 1678
4469.06 1701
4469.69 1557
4470.32 1646
4470.95 1656
4471.58 1661
4472.21 1516
4472.85 1635
4473.48 1510
4474.11 1586
4474.74 1804
4475.37 1691
4476.00 1679
4476.63 1651
4477.26 1723
4477.89 1624
4478.52 1686
4479.16 1754
4479.79 1740
4480.42 1648
4481.05 1605
4481.68 1726
4482.31 1805
4482.94 1711
4483.58 1791
4484.21 1873
4484.84 1831
4485.47 1837
4486.10 1654
4486.73 1667
4487.37 1748
4488.00 1787
4488.63 1778
4489.26 1887
4489.89 1873
4490.53 1732
4491.16 1750
4491.79 1750
4492.42 1867
4493.05 1790
4493.69 1616
4494.32 1730
4494.95 1755
4495.58 1698
4496.22 1726
4496.85 1733
4497.48 1787
4498.11 1840
4498.75 1754
4499.38 1755
4500.01 1934
4500.64 2032
4501.28 2101
4501.91 2219
4502.54 2189
4503.18 2236
4503.81 2215
4504.44 2235
4505.07 2288
4505.71 2132
4506.34 2124
4506.97 1964
4507.61 1992
4508.24 1991
4508.87 1918
4509.51 1854
4510.14 1837
4510.77 1849
4511.41 1794
4512.04 1951
4512.68 1817
4513.31 1866
4513.94 1845
4514.58 1790
4515.21 1679
4515.84 1669
4516.48 1721
4517.11 1715
4517.75 1705
4518.38 1714
4519.01 1594
4519.65 1620
4520.28 1666
4520.92 1701
4521.55 1683
4522.18 1691
4522.82 1667
4523.45 1821
4524.09 1770
4524.72 1720
4525.36 1755
4525.99 1814
4526.63 1899
4527.26 1845
4527.90 1977
4528.53 1980
4529.16 1987
4529.80 2017
4530.43 2128
4531.07 2160
4531.70 2197
4532.34 2438
4532.97 2366
4533.61 2323
4534.24 2388
4534.88 2301
4535.51 2345
4536.15 2340
4536.79 2037
4537.42 2080
4538.06 2042
4538.69 1935
4539.33 2001
4539.96 1947
4540.60 1771
4541.23 1789
4541.87 1771
4542.50 1715
4543.14 1651
4543.78 1591
4544.41 1754
4545.05 1761
4545.68 1651
4546.32 1658
4546.96 1650
4547.59 1724
4548.23 1691
4548.86 1744
4549.50 1660
4550.14 1684
4550.77 1697
4551.41 1630
4552.05 1724
4552.68 1649
4553.32 1808
4553.96 1956
4554.59 1800
4555.23 1766
4555.86 1764
4556.50 1753
4557.14 1674
4557.78 1745
4558.41 1692
4559.05 1751
4559.69 1686
4560.32 1681
4560.96 1779
4561.60 1664
4562.23 1616
4562.87 1596
4563.51 1653
4564.15 1628
4564.78 1644
4565.42 1757
4566.06 1818
4566.69 1784
4567.33 1740
4567.97 1797
4568.61 1897
4569.24 1764
4569.88 1762
4570.52 1769
4571.16 1698
4571.80 1680
4572.43 1692
4573.07 1723
4573.71 1745
4574.35 1760
4574.98 1624
4575.62 1669
4576.26 1684
4576.90 1639
4577.54 1670
4578.18 1682
4578.81 1652
4579.45 1653
4580.09 1645
4580.73 1642
4581.37 1585
4582.01 1634
4582.64 1701
4583.28 1616
4583.92 1708
4584.56 1669
4585.20 1697
4585.84 1758
4586.48 1684
4587.11 1623
4587.75 1841
4588.39 1713
4589.03 1686
4589.67 1809
4590.31 1861
4590.95 2051
4591.59 2097
4592.23 2039
4592.87 2100
4593.51 2093
4594.14 1994
4594.78 1982
4595.42 1921
4596.06 1828
4596.70 1783
4597.34 1807
4597.98 1822
4598.62 1720
4599.26 1672
4599.90 1708
4600.54 1721
4601.18 1699
4601.82 1934
4602.46 1889
4603.10 1945
4603.74 1928
4604.38 1926
4605.02 1928
4605.66 1922
4606.30 1848
4606.94 1914
4607.58 1921
4608.22 1904
4608.86 1924
4609.50 1815
4610.14 1763
4610.78 1825
4611.42 1782
4612.06 1821
4612.70 1923
4613.34 1853
4613.99 1805
4614.63 1754
4615.27 1830
4615.91 1847
4616.55 1767
4617.19 1727
4617.83 1639
4618.47 1571
4619.11 1553
4619.75 1600
4620.39 1684
4621.04 1647
4621.68 1626
4622.32 1617
4622.96 1643
4623.60 1656
4624.24 1650
4624.88 1586
4625.53 1610
4626.17 1643
4626.81 1611
4627.45 1714
4628.09 1651
4628.73 1648
4629.38 1623
4630.02 1706
4630.66 1725
4631.30 1736
4631.94 1653
4632.58 1770
4633.23 1738
4633.87 1603
4634.51 1715
4635.15 1752
4635.80 1753
4636.44 1834
4637.08 1741
4637.72 1789
4638.36 1852
4639.01 1907
4639.65 1900
4640.29 1742
4640.93 1860
4641.58 1804
4642.22 1837
4642.86 1843
4643.51 1798
4644.15 1778
4644.79 1831
4645.43 1618
4646.08 1666
4646.72 1690
4647.36 1690
4648.01 1732
4648.65 1730
4649.29 1768
4649.94 1799
4650.58 1730
4651.22 1711
4651.87 1849
4652.51 1840
4653.15 1765
4653.80 1848
4654.44 1816
4655.08 1834
4655.73 1885
4656.37 1822
4657.01 1782
4657.66 1763
4658.30 1619
4658.94 1685
4659.59 1640
4660.23 1659
4660.88 1715
4661.52 1596
4662.16 1705
4662.81 1737
4663.45 1690
4664.10 1651
4664.74 1616
4665.39 1519
4666.03 1621
4666.67 1573
4667.32 1576
4667.96 1618
4668.61 1498
4669.25 1523
4669.90 1566
4670.54 1484
4671.19 1477
4671.83 1518
4672.47 1628
4673.12 1646
4673.76 1543
4674.41 1481
4675.05 1594
4675.70 1671
4676.34 1719
4676.99 1613
4677.63 1500
4678.28 1620
4678.92 1600
4679.57 1514
4680.22 1586
4680.86 1624
4681.51 1737
4682.15 1738
4682.80 1741
4683.44 1670
4684.09 1751
4684.73 1696
4685.38 1596
4686.03 1663
4686.67 1698
4687.32 1634
4687.96 1679
4688.61 1584
4689.25 1625
4689.90 1610
4690.55 1657
4691.19 1587
4691.84 1664
4692.48 1649
4693.13 1613
4693.78 1673
4694.42 1694
4695.07 1631
4695.72 1591
4696.36 1765
4697.01 1890
4697.65 1883
4698.30 1740
4698.95 1863
4699.59 1932
4700.24 1975
4700.89 1912
4701.53 1814
4702.18 1829
4702.83 1760
4703.48 1583
4704.12 1612
4704.77 1603
4705.42 1573
4706.06 1608
4706.71 1716
4707.36 1749
4708.00 1673
4708.65 1703
4709.30 1611
4709.95 1746
4710.59 1699
4711.24 1736
4711.89 1762
4712.54 1691
4713.18 1621
4713.83 1653
4714.48 1692
4715.13 1606
4715.77 1548
4716.42 1691
4717.07 1692
4717.72 1677
4718.37 1615
4719.01 1617
4719.66 1607
4720.31 1654
4720.96 1566
4721.61 1654
4722.25 1646
4722.90 1707
4723.55 1641
4724.20 1605
4724.85 1636
4725.50 1631
4726.14 1653
4726.79 1758
4727.44 1775
4728.09 1787
4728.74 1735
4729.39 1621
4730.04 1595
4730.68 1693
4731.33 1536
4731.98 1512
4732.63 1507
4733.28 1573
4733.93 1594
4734.58 1550
4735.23 1650
4735.88 1535
4736.53 1628
4737.17 1605
4737.82 1678
4738.47 1700
4739.12 1738
4739.77 1605
4740.42 1630
4741.07 1776
4741.72 1751
4742.37 1754
4743.02 1640
4743.67 1604
4744.32 1714
4744.97 1724
4745.62 1757
4746.27 1760
4746.92 1731
4747.57 1781
4748.22 1806
4748.87 1827
4749.52 1861
4750.17 1865
4750.82 1932
4751.47 2027
4752.12 1946
4752.77 1975
4753.42 2149
4754.07 1966
4754.72 1843
4755.37 2016
4756.02 1895
4756.67 1838
4757.32 1869
4757.97 1811
4758.62 1741
4759.27 1603
4759.93 1701
4760.58 1676
4761.23 1643
4761.88 1682
4762.53 1629
4763.18 1692
4763.83 1671
4764.48 1793
4765.13 1906
4765.78 1932
4766.44 1860
4767.09 1921
4767.74 1868
4768.39 1809
4769.04 1983
4769.69 1878
4770.34 1733
4770.99 1726
4771.65 1721
4772.30 1747
4772.95 1593
4773.60 1633
4774.25 1623
4774.91 1564
4775.56 1665
4776.21 1701
4776.86 1743
4777.51 1731
4778.16 1705
4778.82 1660
4779.47 1756
4780.12 1700
4780.77 1793
4781.43 1840
4782.08 1822
4782.73 1635
4783.38 1575
4784.03 1751
4784.69 1661
4785.34 1654
4785.99 1651
4786.64 1645
4787.30 1628
4787.95 1683
4788.60 1634
4789.26 1594
4789.91 1580
4790.56 1644
4791.21 1775
4791.87 1678
4792.52 1715
4793.17 1746
4793.83 1572
4794.48 1596
4795.13 1575
4795.79 1558
4796.44 1516
4797.09 1584
4797.75 1692
4798.40 1637
4799.05 1546
4799.71 1582
4800.36 1530
4801.01 1508
4801.67 1551
4802.32 1624
4802.97 1602
4803.63 1677
4804.28 1683
4804.94 1721
4805.59 1724
4806.24 1552
4806.90 1623
4807.55 1619
4808.21 1691
4808.86 1598
4809.51 1653
4810.17 1619
4810.82 1667
4811.48 1638
4812.13 1542
4812.79 1641
4813.44 1579
4814.09 1643
4814.75 1661
4815.40 1668
4816.06 1659
4816.71 1638
4817.37 1698
4818.02 1685
4818.68 1673
4819.33 1700
4819.99 1682
4820.64 1673
4821.30 1755
4821.95 1874
4822.61 1771
4823.26 1854
4823.92 1919
4824.57 1800
4825.23 1855
4825.88 2082
4826.54 1985
4827.19 1950
4827.85 1886
4828.50 1959
4829.16 1872
4829.81 1872
4830.47 1925
4831.13 1792
4831.78 1897
4832.44 1965
4833.09 1961
4833.75 1971
4834.40 2043
4835.06 2027
4835.72 2075
4836.37 2213
4837.03 2305
4837.68 2365
4838.34 2224
4839.00 2189
4839.65 2390
4840.31 2302
4840.97 2251
4841.62 2224
4842.28 2243
4842.93 2155
4843.59 2181
4844.25 2191
4844.90 2147
4845.56 2096
4846.22 2140
4846.87 2109
4847.53 2134
4848.19 2122
4848.84 2156
4849.50 2320
4850.16 2180
4850.82 2108
4851.47 2255
4852.13 2267
4852.79 2313
4853.44 2237
4854.10 2191
4854.76 2241
4855.42 2407
4856.07 2408
4856.73 2500
4857.39 2491
4858.04 2714
4858.70 2809
4859.36 2768
4860.02 2676
4860.67 2790
4861.33 2760
4861.99 2768
4862.65 2735
4863.31 2632
4863.96 2561
4864.62 2653
4865.28 2626
4865.94 2602
4866.60 2621
4867.25 2695
4867.91 2467
4868.57 2729
4869.23 2680
4869.89 2428
4870.54 2400
4871.20 2320
4871.86 2274
4872.52 2280
4873.18 2305
4873.84 2379
4874.50 2220
4875.15 2293
4875.81 2380
4876.47 2304
4877.13 2405
4877.79 2334
4878.45 2368
4879.11 2376
4879.77 2387
4880.42 2181
4881.08 1948
4881.74 2160
4882.40 2275
4883.06 2154
4883.72 2047
4884.38 1990
4885.04 1940
4885.70 1966
4886.36 1948
4887.02 1997
4887.68 2185
4888.34 2243
4889.00 2246
4889.65 2309
4890.31 2601
4890.97 2306
4891.63 2362
4892.29 2345
4892.95 2296
4893.61 2350
4894.27 2194
4894.93 2127
4895.59 2195
4896.25 2133
4896.91 2055
4897.57 1973
4898.23 1936
4898.89 2045
4899.55 2118
4900.21 2057
4900.87 2035
4901.54 2131
4902.20 1945
4902.86 1886
4903.52 1907
4904.18 1920
4904.84 1887
4905.50 1868
4906.16 1884
4906.82 1869
4907.48 1970
4908.14 1927
4908.80 1977
4909.46 1953
4910.12 1894
4910.79 1854
4911.45 1822
4912.11 1929
4912.77 1834
4913.43 1908
4914.09 1871
4914.75 1798
4915.41 1887
4916.07 1824
4916.74 1774
4917.40 1769
4918.06 1792
4918.72 1683
4919.38 1712
4920.04 1716
4920.71 1650
4921.37 1631
4922.03 1607
4922.69 1679
4923.35 1705
4924.01 1590
4924.68 1679
4925.34 1832
4926.00 1715
4926.66 1702
4927.33 1834
4927.99 1695
4928.65 1729
4929.31 1672
4929.97 1684
4930.64 1779
4931.30 1801
4931.96 1851
4932.62 1717
4933.29 1798
4933.95 1733
4934.61 1728
4935.27 1691
4935.94 1741
4936.60 1715
4937.26 1653
4937.93 1691
4938.59 1729
4939.25 1734
4939.91 1692
4940.58 1641
4941.24 1580
4941.90 1643
4942.57 1494
4943.23 1503
4943.89 1531
4944.56 1609
4945.22 1507
4945.88 1541
4946.55 1473
4947.21 1541
4947.87 1560
4948.54 1571
4949.20 1503
4949.86 1486
4950.53 1621
4951.19 1652
4951.86 1522
4952.52 1516
4953.18 1546
4953.85 1516
4954.51 1538
4955.17 1551
4955.84 1625
4956.50 1623
4957.17 1521
4957.83 1515
4958.50 1525
4959.16 1523
4959.82 1699
4960.49 1591
4961.15 1541
4961.82 1617
4962.48 1730
4963.15 1701
4963.81 1843
4964.48 1899
4965.14 1908
4965.81 1790
4966.47 1703
4967.13 1684
4967.80 1653
4968.46 1641
4969.13 1633
4969.79 1578
4970.46 1657
4971.12 1645
4971.79 1552
4972.45 1517
4973.12 1527
4973.79 1594
4974.45 1662
4975.12 1720
4975.78 1624
4976.45 1660
4977.11 1661
4977.78 1668
4978.44 1708
4979.11 1682
4979.77 1603
4980.44 1588
4981.11 1596
4981.77 1549
4982.44 1490
4983.10 1613
4983.77 1601
4984.44 1596
4985.10 1541
4985.77 1445
4986.43 1616
4987.10 1571
4987.77 1613
4988.43 1582
4989.10 1531
4989.76 1562
4990.43 1563
4991.10 1539
4991.76 1511
4992.43 1540
4993.10 1479
4993.76 1551
4994.43 1614
4995.10 1486
4995.76 1532
4996.43 1488
4997.10 1548
4997.76 1521
4998.43 1474
4999.10 1490
4999.76 1495
5000.43 1454
5001.10 1543
5001.77 1537
5002.43 1440
5003.10 1460
5003.77 1541
5004.43 1459
5005.10 1477
5005.77 1481
5006.44 1539
5007.10 1532
5007.77 1445
5008.44 1465
5009.11 1429
5009.77 1537
5010.44 1576
5011.11 1604
5011.78 1511
5012.45 1474
5013.11 1543
5013.78 1564
5014.45 1452
5015.12 1481
5015.79 1489
5016.45 1525
5017.12 1629
5017.79 1488
5018.46 1589
5019.13 1735
5019.80 1617
5020.46 1757
5021.13 1853
5021.80 1867
5022.47 1811
5023.14 1955
5023.81 2115
5024.47 2140
5025.14 2104
5025.81 2042
5026.48 2039
5027.15 1928
5027.82 1782
5028.49 1687
5029.16 1816
5029.83 1816
5030.49 1647
5031.16 1563
5031.83 1646
5032.50 1483
5033.17 1470
5033.84 1658
5034.51 1641
5035.18 1570
5035.85 1534
5036.52 1459
5037.19 1570
5037.86 1541
5038.53 1503
5039.20 1451
5039.87 1485
5040.54 1432
5041.21 1567
5041.88 1585
5042.54 1432
5043.21 1456
5043.88 1491
5044.55 1569
5045.22 1540
5045.89 1765
5046.56 1672
5047.24 1594
5047.91 1699
5048.58 1668
5049.25 1672
5049.92 1582
5050.59 1547
5051.26 1507
5051.93 1533
5052.60 1455
5053.27 1482
5053.94 1481
5054.61 1485
5055.28 1534
5055.95 1490
5056.62 1558
5057.29 1602
5057.96 1479
5058.63 1470
5059.31 1425
5059.98 1506
5060.65 1514
5061.32 1459
5061.99 1447
5062.66 1549
5063.33 1586
5064.00 1518
5064.67 1449
5065.35 1334
5066.02 1419
5066.69 1373
5067.36 1528
5068.03 1512
5068.70 1456
5069.38 1397
5070.05 1418
5070.72 1437
5071.39 1474
5072.06 1420
5072.73 1484
5073.41 1501
5074.08 1456
5074.75 1443
5075.42 1420
5076.09 1535
5076.77 1569
5077.44 1540
5078.11 1560
5078.78 1656
5079.45 1701
5080.13 1696
5080.80 1726
5081.47 1691
5082.14 1786
5082.82 1701
5083.49 1652
5084.16 1603
5084.83 1675
5085.51 1563
5086.18 1544
5086.85 1645
5087.53 1625
5088.20 1613
5088.87 1662
5089.54 1675
5090.22 1677
5090.89 1765
5091.56 1779
5092.24 1917
5092.91 1960
5093.58 1954
5094.26 1857
5094.93 1830
5095.60 1822
5096.28 1774
5096.95 1754
5097.62 1689
5098.30 1638
5098.97 1618
5099.64 1538
5100.32 1566
5100.99 1504
5101.67 1560
5102.34 1656
5103.01 1620
5103.69 1573
5104.36 1571
5105.04 1542
5105.71 1643
5106.38 1617
5107.06 1533
5107.73 1476
5108.41 1580
5109.08 1649
5109.75 1688
5110.43 1545
5111.10 1564
5111.78 1614
5112.45 1521
5113.13 1498
5113.80 1459
5114.48 1423
5115.15 1451
5115.83 1488
5116.50 1503
5117.17 1577
5117.85 1639
5118.52 1579
5119.20 1614
5119.87 1738
5120.55 1692
5121.22 1554
5121.90 1468
5122.57 1554
5123.25 1583
5123.93 1561
5124.60 1542
5125.28 1441
5125.95 1505
5126.63 1608
5127.30 1601
5127.98 1636
5128.65 1636
5129.33 1592
5130.00 1594
5130.68 1533
5131.36 1566
5132.03 1560
5132.71 1559
5133.38 1472
5134.06 1577
5134.73 1511
5135.41 1509
5136.09 1442
5136.76 1512
5137.44 1568
5138.12 1548
5138.79 1484
5139.47 1538
5140.14 1507
5140.82 1473
5141.50 1568
5142.17 1612
5142.85 1562
5143.53 1528
5144.20 1495
5144.88 1455
5145.56 1477
5146.23 1399
5146.91 1419
5147.59 1394
5148.26 1478
5148.94 1545
5149.62 1488
5150.29 1400
5150.97 1481
5151.65 1441
5152.33 1369
5153.00 1326
5153.68 1414
5154.36 1438
5155.03 1377
5155.71 1385
5156.39 1485
5157.07 1429
5157.74 1347
5158.42 1415
5159.10 1367
5159.78 1417
5160.45 1452
5161.13 1464
5161.81 1444
5162.49 1546
5163.17 1494
5163.84 1568
5164.52 1625
5165.20 1656
5165.88 1683
5166.55 1608
5167.23 1672
5167.91 1685
5168.59 1558
5169.27 1555
5169.95 1589
5170.62 1492
5171.30 1597
5171.98 1626
5172.66 1629
5173.34 1475
5174.02 1397
5174.69 1486
5175.37 1479
5176.05 1364
5176.73 1483
5177.41 1585
5178.09 1592
5178.77 1648
5179.45 1723
5180.13 1665
5180.80 1653
5181.48 1620
5182.16 1677
5182.84 1551
5183.52 1485
5184.20 1463
5184.88 1607
5185.56 1483
5186.24 1554
5186.92 1490
5187.60 1360
5188.28 1385
5188.96 1454
5189.64 1347
5190.31 1299
5190.99 1323
5191.67 1334
5192.35 1365
5193.03 1345
5193.71 1321
5194.39 1396
5195.07 1342
5195.75 1363
5196.43 1355
5197.11 1424
5197.79 1338
5198.47 1296
5199.15 1380
5199.83 1398
5200.51 1392
5201.19 1336
5201.87 1369
5202.56 1428
5203.24 1382
5203.92 1368
5204.60 1413
5205.28 1423
5205.96 1438
5206.64 1542
5207.32 1581
5208.00 1434
5208.68 1485
5209.36 1504
5210.04 1518
5210.72 1547
5211.40 1569
5212.09 1543
5212.77 1579
5213.45 1431
5214.13 1466
5214.81 1548
5215.49 1427
5216.17 1497
5216.85 1571
5217.54 1468
5218.22 1476
5218.90 1491
5219.58 1525
5220.26 1485
5220.94 1554
5221.62 1511
5222.31 1477
5222.99 1451
5223.67 1438
5224.35 1499
5225.03 1537
5225.72 1449
5226.40 1375
5227.08 1420
5227.76 1449
5228.44 1443
5229.13 1372
5229.81 1462
5230.49 1485
5231.17 1560
5231.86 1519
5232.54 1448
5233.22 1432
5233.90 1397
5234.58 1455
5235.27 1485
5235.95 1402
5236.63 1600
5237.32 1594
5238.00 1609
5238.68 1582
5239.36 1510
5240.05 1516
5240.73 1541
5241.41 1447
5242.10 1477
5242.78 1486
5243.46 1536
5244.14 1567
5244.83 1416
5245.51 1451
5246.19 1460
5246.88 1458
5247.56 1539
5248.24 1412
5248.93 1481
5249.61 1487
5250.29 1536
5250.98 1459
5251.66 1428
5252.35 1513
5253.03 1502
5253.71 1474
5254.40 1461
5255.08 1325
5255.76 1417
5256.45 1356
5257.13 1367
5257.82 1377
5258.50 1405
5259.18 1411
5259.87 1465
5260.55 1407
5261.24 1399
5261.92 1493
5262.61 1606
5263.29 1592
5263.97 1518
5264.66 1552
5265.34 1497
5266.03 1502
5266.71 1614
5267.40 1626
5268.08 1485
5268.77 1468
5269.45 1561
5270.14 1463
5270.82 1360
5271.51 1406
5272.19 1392
5272.88 1327
5273.56 1358
5274.25 1348
5274.93 1496
5275.62 1403
5276.30 1356
5276.99 1495
5277.67 1547
5278.36 1618
5279.04 1598
5279.73 1494
5280.41 1558
5281.10 1519
5281.79 1682
5282.47 1725
5283.16 1682
5283.84 1734
5284.53 1584
5285.21 1540
5285.90 1475
5286.59 1518
5287.27 1488
5287.96 1519
5288.64 1492
5289.33 1503
5290.02 1437
5290.70 1475
5291.39 1551
5292.07 1535
5292.76 1456
5293.45 1589
5294.13 1505
5294.82 1487
5295.51 1566
5296.19 1647
5296.88 1509
5297.57 1483
5298.25 1444
5298.94 1457
5299.63 1438
5300.31 1503
5301.00 1486
5301.69 1538
5302.37 1629
5303.06 1503
5303.75 1502
5304.43 1540
5305.12 1489
5305.81 1451
5306.50 1388
5307.18 1426
5307.87 1414
5308.56 1382
5309.25 1516
5309.93 1556
5310.62 1396
5311.31 1523
5312.00 1547
5312.68 1605
5313.37 1445
5314.06 1490
5314.75 1504
5315.43 1584
5316.12 1453
5316.81 1457
5317.50 1554
5318.18 1407
5318.87 1504
5319.56 1580
5320.25 1543
5320.94 1590
5321.63 1609
5322.31 1700
5323.00 1636
5323.69 1663
5324.38 1561
5325.07 1520
5325.76 1421
5326.44 1436
5327.13 1412
5327.82 1424
5328.51 1393
5329.20 1394
5329.89 1483
5330.58 1421
5331.26 1517
5331.95 1637
5332.64 1540
5333.33 1517
5334.02 1638
5334.71 1538
5335.40 1568
5336.09 1488
5336.78 1500
5337.47 1512
5338.15 1461
5338.84 1483
5339.53 1440
5340.22 1444
5340.91 1508
5341.60 1573
5342.29 1576
5342.98 1679
5343.67 1689
5344.36 1658
5345.05 1611
5345.74 1667
5346.43 1684
5347.12 1710
5347.81 1621
5348.50 1660
5349.19 1794
5349.88 1882
5350.57 1898
5351.26 2020
5351.95 2027
5352.64 2030
5353.33 2130
5354.02 1931
5354.71 1870
5355.40 1845
5356.09 1715
5356.78 1639
5357.47 1552
5358.16 1500
5358.85 1457
5359.54 1513
5360.23 1470
5360.92 1467
5361.62 1413
5362.31 1472
5363.00 1511
5363.69 1563
5364.38 1425
5365.07 1423
5365.76 1436
5366.45 1366
5367.14 1416
5367.83 1404
5368.53 1375
5369.22 1451
5369.91 1474
5370.60 1351
5371.29 1307
5371.98 1372
5372.67 1352
5373.36 1350
5374.06 1391
5374.75 1363
5375.44 1449
5376.13 1429
5376.82 1347
5377.51 1367
5378.21 1384
5378.90 1357
5379.59 1400
5380.28 1520
5380.97 1378
5381.67 1299
5382.36 1408
5383.05 1494
5383.74 1309
5384.44 1311
5385.13 1366
5385.82 1408
5386.51 1409
5387.20 1402
5387.90 1415
5388.59 1484
5389.28 1541
5389.97 1518
5390.67 1525
5391.36 1587
5392.05 1743
5392.75 1580
5393.44 1597
5394.13 1538
5394.82 1460
5395.52 1407
5396.21 1502
5396.90 1403
5397.60 1491
5398.29 1436
5398.98 1348
5399.68 1356
5400.37 1374
5401.06 1282
5401.76 1187
5402.45 1277
5403.14 1210
5403.84 1306
5404.53 1349
5405.22 1334
5405.92 1366
5406.61 1409
5407.30 1387
5408.00 1320
5408.69 1384
5409.39 1351
5410.08 1296
5410.77 1388
5411.47 1393
5412.16 1465
5412.85 1443
5413.55 1425
5414.24 1375
5414.94 1312
5415.63 1399
5416.33 1367
5417.02 1313
5417.71 1316
5418.41 1340
5419.10 1322
5419.80 1415
5420.49 1455
5421.19 1357
5421.88 1325
5422.58 1436
5423.27 1552
5423.97 1412
5424.66 1423
5425.36 1494
5426.05 1468
5426.75 1338
5427.44 1434
5428.14 1293
5428.83 1299
5429.53 1409
5430.22 1443
5430.92 1305
5431.61 1328
5432.31 1481
5433.00 1484
5433.70 1429
5434.39 1477
5435.09 1513
5435.78 1539
5436.48 1486
5437.17 1479
5437.87 1487
5438.57 1542
5439.26 1450
5439.96 1508
5440.65 1435
5441.35 1506
5442.05 1609
5442.74 1593
5443.44 1599
5444.13 1679
5444.83 1518
5445.53 1646
5446.22 1673
5446.92 1766
5447.61 1819
5448.31 1841
5449.01 1914
5449.70 2007
5450.40 1862
5451.10 1666
5451.79 1786
5452.49 1711
5453.19 1669
5453.88 1497
5454.58 1579
5455.28 1509
5455.97 1507
5456.67 1631
5457.37 1619
5458.06 1529
5458.76 1582
5459.46 1634
5460.16 1637
5460.85 1592
5461.55 1631
5462.25 1631
5462.94 1617
5463.64 1690
5464.34 1670
5465.04 1699
5465.73 1726
5466.43 1701
5467.13 1707
5467.83 1622
5468.52 1543
5469.22 1641
5469.92 1763
5470.62 1628
5471.31 1693
5472.01 1780
5472.71 1725
5473.41 1641
5474.11 1737
5474.80 1655
5475.50 1700
5476.20 1800
5476.90 1836
5477.60 1864
5478.29 1924
5478.99 2056
5479.69 2101
5480.39 2148
5481.09 2338
5481.79 2331
5482.49 2296
5483.18 2153
5483.88 2170
5484.58 2070
5485.28 1973
5485.98 1949
5486.68 1799
5487.38 1813
5488.08 1828
5488.77 1849
5489.47 1815
5490.17 1810
5490.87 1885
5491.57 1958
5492.27 2012
5492.97 1994
5493.67 2007
5494.37 2069
5495.07 2127
5495.77 2159
5496.46 2185
5497.16 2271
5497.86 2336
5498.56 2476
5499.26 2688
5499.96 2880
5500.66 3208
5501.36 3544
5502.06 3624
5502.76 3497
5503.46 3269
5504.16 2929
5504.86 2817
5505.56 2622
5506.26 2340
5506.96 2062
5507.66 2017
5508.36 2009
5509.06 1910
5509.76 1909
5510.46 1938
5511.16 1746
5511.86 1671
5512.56 1765
5513.26 1851
5513.96 1998
5514.67 1973
5515.37 2021
5516.07 1918
5516.77 1872
5517.47 1918
5518.17 1970
5518.87 2000
5519.57 1964
5520.27 1881
5520.97 2067
5521.67 1865
5522.37 1826
5523.08 1839
5523.78 1836
5524.48 1913
5525.18 1799
5525.88 1686
5526.58 1603
5527.28 1624
5527.98 1565
5528.69 1543
5529.39 1541
5530.09 1586
5530.79 1594
5531.49 1618
5532.19 1590
5532.90 1542
5533.60 1565
5534.30 1471
5535.00 1489
5535.70 1498
5536.40 1437
5537.11 1583
5537.81 1554
5538.51 1565
5539.21 1505
5539.92 1495
5540.62 1365
5541.32 1504
5542.02 1426
5542.72 1594
5543.43 1552
5544.13 1492
5544.83 1454
5545.53 1478
5546.24 1457
5546.94 1489
5547.64 1501
5548.34 1568
5549.05 1487
5549.75 1485
5550.45 1613
5551.16 1486
5551.86 1526
5552.56 1419
5553.26 1427
5553.97 1334
5554.67 1388
5555.37 1407
5556.08 1408
5556.78 1408
5557.48 1398
5558.19 1404
5558.89 1506
5559.59 1446
5560.30 1471
5561.00 1529
5561.70 1412
5562.41 1464
5563.11 1516
5563.82 1464
5564.52 1450
5565.22 1506
5565.93 1533
5566.63 1518
5567.33 1540
5568.04 1386
5568.74 1408
5569.45 1399
5570.15 1378
5570.85 1391
5571.56 1319
5572.26 1414
5572.97 1472
5573.67 1443
5574.38 1507
5575.08 1439
5575.78 1530
5576.49 1437
5577.19 1447
5577.90 1418
5578.60 1484
5579.31 1517
5580.01 1420
5580.72 1331
5581.42 1449
5582.13 1370
5582.83 1339
5583.54 1379
5584.24 1378
5584.95 1449
5585.65 1360
5586.36 1312
5587.06 1314
5587.77 1392
5588.47 1350
5589.18 1373
5589.88 1388
5590.59 1308
5591.29 1341
5592.00 1322
5592.70 1358
5593.41 1259
5594.12 1295
5594.82 1308
5595.53 1410
5596.23 1335
5596.94 1347
5597.64 1323
5598.35 1433
5599.06 1309
5599.76 1243
5600.47 1168
5601.17 1316
5601.88 1264
5602.59 1309
5603.29 1317
5604.00 1216
5604.71 1226
5605.41 1293
5606.12 1305
5606.82 1189
5607.53 1261
5608.24 1297
5608.94 1289
5609.65 1253
5610.36 1366
5611.06 1396
5611.77 1309
5612.48 1363
5613.18 1336
5613.89 1400
5614.60 1389
5615.30 1364
5616.01 1377
5616.72 1360
5617.43 1336
5618.13 1272
5618.84 1313
5619.55 1320
5620.25 1327
5620.96 1257
5621.67 1237
5622.38 1259
5623.08 1342
5623.79 1282
5624.50 1226
5625.21 1259
5625.91 1245
5626.62 1303
5627.33 1320
5628.04 1377
5628.75 1353
5629.45 1310
5630.16 1364
5630.87 1351
5631.58 1377
5632.28 1356
5632.99 1395
5633.70 1388
5634.41 1281
5635.12 1225
5635.83 1220
5636.53 1307
5637.24 1302
5637.95 1408
5638.66 1465
5639.37 1359
5640.08 1290
5640.78 1396
5641.49 1427
5642.20 1476
5642.91 1388
5643.62 1375
5644.33 1458
5645.04 1378
5645.75 1336
5646.45 1376
5647.16 1370
5647.87 1404
5648.58 1286
5649.29 1227
5650.00 1272
5650.71 1321
5651.42 1344
5652.13 1341
5652.84 1431
5653.55 1384
5654.26 1385
5654.96 1511
5655.67 1479
5656.38 1405
5657.09 1504
5657.80 1465
5658.51 1543
5659.22 1596
5659.93 1521
5660.64 1565
5661.35 1486
5662.06 1459
5662.77 1441
5663.48 1372
5664.19 1506
5664.90 1449
5665.61 1420
5666.32 1347
5667.03 1363
5667.74 1448
5668.45 1504
5669.16 1441
5669.87 1574
5670.58 1622
5671.29 1576
5672.00 1611
5672.72 1627
5673.43 1539
5674.14 1604
5674.85 1517
5675.56 1430
5676.27 1312
5676.98 1335
5677.69 1377
5678.40 1454
5679.11 1301
5679.82 1333
5680.53 1518
5681.25 1433
5681.96 1486
5682.67 1465
5683.38 1466
5684.09 1598
5684.80 1529
5685.51 1701
5686.22 1620
5686.94 1579
5687.65 1602
5688.36 1580
5689.07 1429
5689.78 1484
5690.49 1434
5691.21 1363
5691.92 1383
5692.63 1340
5693.34 1325
5694.05 1362
5694.76 1342
5695.48 1347
5696.19 1320
5696.90 1343
5697.61 1252
5698.32 1275
5699.04 1318
5699.75 1247
5700.46 1288
5701.17 1340
5701.89 1343
5702.60 1382
5703.31 1306
5704.02 1366
5704.74 1299
5705.45 1280
5706.16 1300
5706.87 1337
5707.59 1408
5708.30 1332
5709.01 1266
5709.73 1255
5710.44 1274
5711.15 1366
5711.86 1354
5712.58 1295
5713.29 1251
5714.00 1200
5714.72 1236
5715.43 1244
5716.14 1266
5716.86 1257
5717.57 1299
5718.28 1250
5719.00 1311
5719.71 1310
5720.42 1291
5721.14 1328
5721.85 1281
5722.56 1279
5723.28 1243
5723.99 1312
5724.71 1336
5725.42 1403
5726.13 1408
5726.85 1492
5727.56 1500
5728.28 1542
5728.99 1453
5729.70 1503
5730.42 1579
5731.13 1520
5731.85 1492
5732.56 1430
5733.28 1435
5733.99 1330
5734.70 1339
5735.42 1384
5736.13 1362
5736.85 1340
5737.56 1322
5738.28 1329
5738.99 1283
5739.71 1257
5740.42 1238
5741.14 1254
5741.85 1269
5742.57 1284
5743.28 1251
5744.00 1303
5744.71 1246
5745.43 1257
5746.14 1179
5746.86 1205
5747.57 1347
5748.29 1276
5749.00 1256
5749.72 1348
5750.43 1290
5751.15 1280
5751.86 1414
5752.58 1431
5753.29 1457
5754.01 1431
5754.73 1488
5755.44 1491
5756.16 1607
5756.87 1562
5757.59 1531
5758.31 1418
5759.02 1498
5759.74 1584
5760.45 1482
5761.17 1378
5761.89 1375
5762.60 1344
5763.32 1305
5764.03 1368
5764.75 1343
5765.47 1381
5766.18 1266
5766.90 1263
5767.62 1300
5768.33 1247
5769.05 1291
5769.77 1325
5770.48 1363
5771.20 1381
5771.92 1349
5772.63 1258
5773.35 1276
5774.07 1256
5774.78 1333
5775.50 1313
5776.22 1274
5776.93 1364
5777.65 1318
5778.37 1251
5779.09 1294
5779.80 1385
5780.52 1286
5781.24 1354
5781.96 1395
5782.67 1435
5783.39 1387
5784.11 1291
5784.83 1396
5785.54 1280
5786.26 1377
5786.98 1355
5787.70 1383
5788.41 1353
5789.13 1317
5789.85 1344
5790.57 1374
5791.29 1349
5792.00 1465
5792.72 1474
5793.44 1389
5794.16 1393
5794.88 1488
5795.59 1476
5796.31 1585
5797.03 1628
5797.75 1674
5798.47 1754
5799.19 1941
5799.90 2250
5800.62 2407
5801.34 2588
5802.06 2420
5802.78 2319
5803.50 2266
5804.22 1976
5804.93 1901
5805.65 1753
5806.37 1505
5807.09 1497
5807.81 1554
5808.53 1591
5809.25 1458
5809.97 1501
5810.69 1427
5811.41 1441
5812.13 1519
5812.84 1615
5813.56 1593
5814.28 1535
5815.00 1524
5815.72 1436
5816.44 1439
5817.16 1525
5817.88 1490
5818.60 1569
5819.32 1602
5820.04 1482
5820.76 1496
5821.48 1571
5822.20 1595
5822.92 1464
5823.64 1445
5824.36 1487
5825.08 1500
5825.80 1430
5826.52 1445
5827.24 1359
5827.96 1367
5828.68 1424
5829.40 1377
5830.12 1471
5830.84 1485
5831.56 1377
5832.28 1330
5833.00 1431
5833.72 1445
5834.44 1525
5835.16 1346
5835.89 1390
5836.61 1378
5837.33 1432
5838.05 1531
5838.77 1511
5839.49 1428
5840.21 1431
5840.93 1401
5841.65 1388
5842.37 1349
5843.10 1393
5843.82 1343
5844.54 1259
5845.26 1297
5845.98 1317
5846.70 1398
5847.42 1409
5848.14 1358
5848.87 1405
5849.59 1425
5850.31 1285
5851.03 1306
5851.75 1353
5852.47 1339
5853.20 1416
5853.92 1386
5854.64 1397
5855.36 1401
5856.08 1348
5856.81 1324
5857.53 1321
5858.25 1402
5858.97 1432
5859.69 1330
5860.42 1353
5861.14 1394
5861.86 1372
5862.58 1282
5863.31 1382
5864.03 1357
5864.75 1299
5865.47 1334
5866.20 1432
5866.92 1348
5867.64 1311
5868.36 1488
5869.09 1476
5869.81 1308
5870.53 1348
5871.26 1398
5871.98 1401
5872.70 1443
5873.42 1410
5874.15 1443
5874.87 1414
5875.59 1386
5876.32 1398
5877.04 1448
5877.76 1507
5878.49 1439
5879.21 1359
5879.93 1425
5880.66 1528
5881.38 1480
5882.10 1525
5882.83 1536
5883.55 1499
5884.28 1601
5885.00 1637
5885.72 1528
5886.45 1577
5887.17 1447
5887.89 1574
5888.62 1470
5889.34 1377
5890.07 1484
5890.79 1381
5891.51 1364
5892.24 1338
5892.96 1495
5893.69 1429
5894.41 1387
5895.14 1356
5895.86 1346
5896.59 1438
5897.31 1412
5898.03 1342
5898.76 1384
5899.48 1366
5900.21 1367
5900.93 1427
5901.66 1461
5902.38 1431
5903.11 1417
5903.83 1435
5904.56 1345
5905.28 1417
5906.01 1361
5906.73 1459
5907.46 1407
5908.18 1441
5908.91 1440
5909.63 1439
5910.36 1443
5911.08 1518
5911.81 1518
5912.53 1444
5913.26 1495
5913.99 1463
5914.71 1479
5915.44 1488
5916.16 1435
5916.89 1427
5917.61 1541
5918.34 1597
5919.07 1609
5919.79 1545
5920.52 1496
5921.24 1580
5921.97 1590
5922.70 1610
5923.42 1588
5924.15 1576
5924.87 1602
5925.60 1685
5926.33 1505
5927.05 1571
5927.78 1559
5928.51 1669
5929.23 1727
5929.96 1708
5930.69 1701
5931.41 1714
5932.14 1693
5932.87 1869
5933.59 1858
5934.32 1786
5935.05 1730
5935.77 1709
5936.50 1842
5937.23 1862
5937.95 1902
5938.68 1911
5939.41 1938
5940.13 1820
5940.86 1876
5941.59 1873
5942.32 1996
5943.04 2081
5943.77 1958
5944.50 2060
5945.23 2085
5945.95 2032
5946.68 2044
5947.41 2068
5948.14 2241
5948.86 2189
5949.59 2163
5950.32 2272
5951.05 2299
5951.78 2477
5952.50 2542
5953.23 2601
5953.96 2643
5954.69 2585
5955.42 2713
5956.14 2778
5956.87 2581
5957.60 2514
5958.33 2657
5959.06 2605
5959.78 2674
5960.51 2686
5961.24 2768
5961.97 2787
5962.70 2710
5963.43 2858
5964.16 2936
5964.88 2895
5965.61 3184
5966.34 3445
5967.07 3642
5967.80 3629
5968.53 3633
5969.26 3537
5969.99 3617
5970.72 3560
5971.44 3439
5972.17 3443
5972.90 3285
5973.63 3229
5974.36 3123
5975.09 3217
5975.82 3148
5976.55 3185
5977.28 3203
5978.01 3324
5978.74 3304
5979.47 3434
5980.20 3298
5980.93 3384
5981.66 3594
5982.39 3655
5983.12 3639
5983.85 3588
5984.57 3628
5985.30 3881
5986.03 3853
5986.76 3809
5987.49 3644
5988.22 3753
5988.96 3699
5989.69 3739
5990.42 3748
5991.15 3796
5991.88 3674
5992.61 3782
5993.34 3883
5994.07 4049
5994.80 3872
5995.53 3956
5996.26 3829
5996.99 4119
5997.72 4215
5998.45 4295
5999.18 4286
5999.91 4408
6000.64 4395
6001.37 4379
6002.11 4356
6002.84 4186
6003.57 4234
6004.30 4125
6005.03 4025
6005.76 4061
6006.49 4071
6007.22 4064
6007.95 4419
6008.69 4915
6009.42 5294
6010.15 5957
6010.88 6997
6011.61 8084
6012.34 9232
6013.07 10366
6013.81 11514
6014.54 12354
6015.27 12330
6016.00 12154
6016.73 11476
6017.46 10731
6018.20 9577
6018.93 8323
6019.66 7286
6020.39 6293
6021.12 5235
6021.86 4620
6022.59 4184
6023.32 3872
6024.05 3574
6024.79 3239
6025.52 3288
6026.25 3152
6026.98 2986
6027.72 3114
6028.45 3186
6029.18 3000
6029.91 2959
6030.65 2904
6031.38 2950
6032.11 2861
6032.84 2885
6033.58 2664
6034.31 2736
6035.04 2707
6035.78 2655
6036.51 2761
6037.24 2767
6037.98 2877
6038.71 2864
6039.44 2920
6040.18 2920
6040.91 2937
6041.64 3032
6042.38 3125
6043.11 3106
6043.84 3272
6044.58 3183
6045.31 3239
6046.04 3235
6046.78 3215
6047.51 3307
6048.24 3555
6048.98 3575
6049.71 3640
6050.45 3776
6051.18 3961
6051.91 4075
6052.65 4194
6053.38 4366
6054.12 4639
6054.85 4405
6055.58 4253
6056.32 4143
6057.05 3937
6057.79 3605
6058.52 3526
6059.26 3394
6059.99 3210
6060.72 3096
6061.46 3252
6062.19 3209
6062.93 3047
6063.66 3122
6064.40 3208
6065.13 3049
6065.87 3069
6066.60 3115
6067.34 3122
6068.07 3123
6068.81 3110
6069.54 3134
6070.28 3065
6071.01 2905
6071.75 2765
6072.48 2839
6073.22 2785
6073.95 2853
6074.69 2874
6075.42 2875
6076.16 2806
6076.89 2676
6077.63 2689
6078.37 2600
6079.10 2495
6079.84 2489
6080.57 2500
6081.31 2583
6082.04 2636
6082.78 2496
6083.52 2488
6084.25 2508
6084.99 2361
6085.72 2431
6086.46 2589
6087.20 2436
6087.93 2319
6088.67 2411
6089.40 2424
6090.14 2451
6090.88 2418
6091.61 2411
6092.35 2617
6093.09 2533
6093.82 2527
6094.56 2546
6095.30 2501
6096.03 2363
6096.77 2222
6097.51 2359
6098.24 2331
6098.98 2200
6099.72 2221
6100.45 2162
6101.19 2184
6101.93 2141
6102.66 2165
6103.40 2184
6104.14 2105
6104.88 2154
6105.61 2207
6106.35 2190
6107.09 2262
6107.83 2236
6108.56 2191
6109.30 2198
6110.04 2417
6110.78 2313
6111.51 2192
6112.25 2295
6112.99 2305
6113.73 2199
6114.46 2109
6115.20 2157
6115.94 2248
6116.68 2308
6117.41 2256
6118.15 2285
6118.89 2238
6119.63 2433
6120.37 2185
6121.11 2276
6121.84 2304
6122.58 2273
6123.32 2184
6124.06 2216
6124.80 2196
6125.54 2335
6126.27 2274
6127.01 2289
6127.75 2285
6128.49 2349
6129.23 2412
6129.97 2380
6130.71 2362
6131.44 2397
6132.18 2425
6132.92 2494
6133.66 2482
6134.40 2433
6135.14 2473
6135.88 2374
6136.62 2440
6137.36 2481
6138.10 2362
6138.83 2478
6139.57 2570
6140.31 2552
6141.05 2462
6141.79 2510
6142.53 2581
6143.27 2675
6144.01 2510
6144.75 2444
6145.49 2538
6146.23 2501
6146.97 2556
6147.71 2527
6148.45 2471
6149.19 2473
6149.93 2550
6150.67 2588
6151.41 2627
6152.15 2716
6152.89 2668
6153.63 2801
6154.37 2763
6155.11 2769
6155.85 2731
6156.59 2654
6157.33 2731
6158.07 2772
6158.81 2783
6159.55 2876
6160.29 2949
6161.03 2964
6161.77 2846
6162.51 2875
6163.25 3016
6163.99 3215
6164.74 3394
6165.48 3632
6166.22 3692
6166.96 3857
6167.70 4276
6168.44 4182
6169.18 4288
6169.92 4368
6170.66 4220
6171.40 4169
6172.15 4103
6172.89 4109
6173.63 3922
6174.37 3651
6175.11 3539
6175.85 3531
6176.59 3595
6177.34 3517
6178.08 3652
6178.82 3621
6179.56 3699
6180.30 3666
6181.04 3692
6181.79 3734
6182.53 3905
6183.27 3772
6184.01 3811
6184.75 3742
6185.50 3861
6186.24 3909
6186.98 4009
6187.72 3998
6188.46 3951
6189.21 4056
6189.95 4216
6190.69 4193
6191.43 4231
6192.18 4528
6192.92 4582
6193.66 4844
6194.40 4928
6195.15 5031
6195.89 5021
6196.63 5034
6197.37 5053
6198.12 5136
6198.86 5012
6199.60 4859
6200.35 4908
6201.09 4991
6201.83 5050
6202.58 5174
6203.32 5368
6204.06 5964
6204.80 6629
6205.55 7893
6206.29 9560
6207.03 11916
6207.78 14605
6208.52 17644
6209.26 20444
6210.01 23005
6210.75 24114
6211.50 24072
6212.24 22403
6212.98 20456
6213.73 17209
6214.47 14709
6215.21 12374
6215.96 10168
6216.70 8353
6217.45 6943
6218.19 5936
6218.93 5256
6219.68 4737
6220.42 4329
6221.17 4121
6221.91 4020
6222.66 3879
6223.40 3981
6224.14 3765
6224.89 3717
6225.63 3725
6226.38 3701
6227.12 3499
6227.87 3439
6228.61 3154
6229.36 3003
6230.10 2944
6230.84 2867
6231.59 2906
6232.33 2760
6233.08 2699
6233.82 2743
6234.57 3013
6235.31 3019
6236.06 2852
6236.80 2871
6237.55 2973
6238.30 2894
6239.04 2901
6239.79 2975
6240.53 2983
6241.28 3124
6242.02 3186
6242.77 3196
6243.51 3255
6244.26 3447
6245.00 3608
6245.75 3900
6246.50 4327
6247.24 4867
6247.99 4905
6248.73 5060
6249.48 5465
6250.22 5483
6250.97 5317
6251.72 5020
6252.46 4671
6253.21 4291
6253.95 4004
6254.70 3683
6255.45 3462
6256.19 3364
6256.94 3384
6257.69 3308
6258.43 3300
6259.18 3319
6259.93 3259
6260.67 3156
6261.42 3156
6262.17 3269
6262.91 3241
6263.66 3266
6264.41 3339
6265.15 3197
6265.90 3236
6266.65 3370
6267.39 3210
6268.14 3183
6268.89 3278
6269.63 3333
6270.38 3315
6271.13 3290
6271.88 3305
6272.62 3358
6273.37 3188
6274.12 3192
6274.86 3246
6275.61 3282
6276.36 3373
6277.11 3356
6277.85 3509
6278.60 3591
6279.35 3455
6280.10 3398
6280.85 3226
6281.59 3156
6282.34 3033
6283.09 3013
6283.84 3015
6284.59 2896
6285.33 2869
6286.08 2913
6286.83 2998
6287.58 3147
6288.33 3160
6289.07 3115
6289.82 3200
6290.57 3128
6291.32 3004
6292.07 2970
6292.82 2860
6293.56 2780
6294.31 2542
6295.06 2551
6295.81 2415
6296.56 2370
6297.31 2386
6298.06 2383
6298.81 2377
6299.55 2411
6300.30 2410
6301.05 2530
6301.80 2498
6302.55 2390
6303.30 2435
6304.05 2582
6304.80 2530
6305.55 2379
6306.30 2501
6307.05 2460
6307.79 2518
6308.54 2393
6309.29 2413
6310.04 2467
6310.79 2312
6311.54 2274
6312.29 2334
6313.04 2334
6313.79 2274
6314.54 2393
6315.29 2397
6316.04 2447
6316.79 2452
6317.54 2360
6318.29 2330
6319.04 2363
6319.79 2205
6320.54 2152
6321.29 2271
6322.04 2210
6322.79 2155
6323.54 2166
6324.29 2187
6325.04 2145
6325.79 2116
6326.54 2095
6327.29 2081
6328.04 2133
6328.79 2184
6329.55 2140
6330.30 2192
6331.05 2138
6331.80 2062
6332.55 2048
6333.30 2047
6334.05 2092
6334.80 2040
6335.55 2041
6336.30 2043
6337.05 2039
6337.81 2069
6338.56 2050
6339.31 1947
6340.06 2072
6340.81 2090
6341.56 2119
6342.31 2073
6343.06 2078
6343.82 2110
6344.57 2089
6345.32 1983
6346.07 1967
6346.82 2037
6347.57 2118
6348.33 2227
6349.08 2294
6349.83 2225
6350.58 2315
6351.33 2401
6352.09 2463
6352.84 2469
6353.59 2668
6354.34 2639
6355.09 2568
6355.85 2544
6356.60 2559
6357.35 2411
6358.10 2331
6358.86 2240
6359.61 2211
6360.36 2195
6361.11 2062
6361.87 2100
6362.62 2086
6363.37 2086
6364.12 2158
6364.88 2089
6365.63 2077
6366.38 2047
6367.13 2024
6367.89 1984
6368.64 2229
6369.39 2156
6370.15 2024
6370.90 2042
6371.65 2031
6372.41 2154
6373.16 2049
6373.91 2052
6374.67 1962
6375.42 1984
6376.17 1965
6376.93 2008
6377.68 1873
6378.43 1901
6379.19 1938
6379.94 1937
6380.69 1861
6381.45 1858
6382.20 1905
6382.96 2013
6383.71 1992
6384.46 1925
6385.22 1878
6385.97 1911
6386.73 1970
6387.48 1863
6388.23 1871
6388.99 1884
6389.74 1890
6390.50 1849
6391.25 1880
6392.00 1812
6392.76 1802
6393.51 1753
6394.27 1809
6395.02 1824
6395.78 1791
6396.53 1761
6397.29 1737
6398.04 1802
6398.80 1739
6399.55 1712
6400.31 1715
6401.06 1718
6401.82 1725
6402.57 1644
6403.33 1671
6404.08 1726
6404.84 1766
6405.59 1765
6406.35 1769
6407.10 1849
6407.86 1806
6408.61 1951
6409.37 1909
6410.12 1942
6410.88 1908
6411.63 1842
6412.39 1866
6413.14 1828
6413.90 1751
6414.66 1819
6415.41 1834
6416.17 1835
6416.92 1767
6417.68 1705
6418.44 1736
6419.19 1741
6419.95 1764
6420.70 1822
6421.46 1824
6422.22 1778
6422.97 1732
6423.73 1779
6424.48 1804
6425.24 1732
6426.00 1772
6426.75 1819
6427.51 1676
6428.27 1699
6429.02 1590
6429.78 1545
6430.54 1577
6431.29 1725
6432.05 1744
6432.81 1664
6433.56 1740
6434.32 1648
6435.08 1726
6435.83 1765
6436.59 1735
6437.35 1736
6438.10 1800
6438.86 1769
6439.62 1776
6440.38 1731
6441.13 1819
6441.89 1822
6442.65 1807
6443.41 1868
6444.16 1835
6444.92 1831
6445.68 1802
6446.44 1748
6447.19 1693
6447.95 1738
6448.71 1750
6449.47 1729
6450.22 1761
6450.98 1967
6451.74 1863
6452.50 1777
6453.26 1813
6454.01 1891
6454.77 1915
6455.53 1914
6456.29 1976
6457.05 2009
6457.80 2176
6458.56 1993
6459.32 1995
6460.08 1996
6460.84 1962
6461.60 2065
6462.35 1987
6463.11 1999
6463.87 1991
6464.63 1908
6465.39 1866
6466.15 1999
6466.91 2046
6467.67 1982
6468.42 2111
6469.18 2241
6469.94 2150
6470.70 2151
6471.46 2224
6472.22 2303
6472.98 2301
6473.74 2148
6474.50 2239
6475.26 2325
6476.02 2328
6476.77 2317
6477.53 2306
6478.29 2229
6479.05 2357
6479.81 2327
6480.57 2341
6481.33 2482
6482.09 2489
6482.85 2431
6483.61 2421
6484.37 2475
6485.13 2592
6485.89 2632
6486.65 2671
6487.41 2543
6488.17 2609
6488.93 2732
6489.69 2735
6490.45 2681
6491.21 2899
6491.97 2974
6492.73 3000
6493.49 3029
6494.25 3190
6495.01 3226
6495.77 3237
6496.53 3358
6497.29 3232
6498.05 3347
6498.82 3339
6499.58 3251
6500.34 3242
6501.10 3231
6501.86 3286
6502.62 3303
6503.38 3288
6504.14 3398
6504.90 3514
6505.66 3463
6506.42 3562
6507.19 3562
6507.95 3671
6508.71 3808
6509.47 3846
6510.23 4091
6510.99 4191
6511.75 4081
6512.51 4220
6513.28 4089
6514.04 4020
6514.80 3985
6515.56 3954
6516.32 4019
6517.08 4070
6517.85 3982
6518.61 4030
6519.37 4038
6520.13 4197
6520.89 4468
6521.66 4409
6522.42 4621
6523.18 4881
6523.94 5117
6524.70 5455
6525.47 5898
6526.23 6262
6526.99 6830
6527.75 6983
6528.52 7374
6529.28 7830
6530.04 7713
6530.80 7649
6531.57 7548
6532.33 7389
6533.09 7855
6533.85 8557
6534.62 9722
6535.38 11483
6536.14 13096
6536.90 14591
6537.67 16184
6538.43 16381
6539.19 15673
6539.96 14363
6540.72 12910
6541.48 11052
6542.25 9345
6543.01 7557
6543.77 6407
6544.54 5485
6545.30 4810
6546.06 4351
6546.83 3903
6547.59 3693
6548.35 3559
6549.12 3467
6549.88 3427
6550.64 3435
6551.41 3338
6552.17 3359
6552.94 3333
6553.70 3389
6554.46 3400
6555.23 3290
6555.99 3188
6556.75 3141
6557.52 3121
6558.28 3016
6559.05 3056
6559.81 3096
6560.58 3196
6561.34 3136
6562.10 3255
6562.87 3316
6563.63 3388
6564.40 3510
6565.16 3694
6565.93 3776
6566.69 3754
6567.46 3716
6568.22 3717
6568.99 3700
6569.75 3695
6570.52 3722
6571.28 3690
6572.04 3737
6572.81 3750
6573.57 4112
6574.34 4167
6575.11 4426
6575.87 4465
6576.64 4583
6577.40 4785
6578.17 4747
6578.93 4531
6579.70 4534
6580.46 4443
6581.23 4415
6581.99 4445
6582.76 4369
6583.52 4223
6584.29 3955
6585.06 3828
6585.82 3976
6586.59 3865
6587.35 3789
6588.12 3817
6588.88 3743
6589.65 3847
6590.42 4000
6591.18 4139
6591.95 4484
6592.71 4782
6593.48 5075
6594.25 5567
6595.01 5828
6595.78 6050
6596.55 6021
6597.31 5889
6598.08 5753
6598.85 5381
6599.61 5068
6600.38 4814
6601.15 4425
6601.91 4086
6602.68 3875
6603.45 3633
6604.21 3625
6604.98 3410
6605.75 3318
6606.51 3448
6607.28 3454
6608.05 3290
6608.81 3266
6609.58 3297
6610.35 3297
6611.12 3269
6611.88 3098
6612.65 3105
6613.42 3058
6614.18 3019
6614.95 2984
6615.72 2868
6616.49 2957
6617.25 2978
6618.02 2904
6618.79 2856
6619.56 2842
6620.33 2834
6621.09 2995
6621.86 2861
6622.63 2819
6623.40 2915
6624.16 2803
6624.93 2784
6625.70 2676
6626.47 2704
6627.24 2692
6628.01 2627
6628.77 2536
6629.54 2738
6630.31 2907
6631.08 2956
6631.85 2969
6632.62 3136
6633.38 3367
6634.15 3367
6634.92 3529
6635.69 3701
6636.46 3845
6637.23 3689
6638.00 3432
6638.76 3324
6639.53 3126
6640.30 3016
6641.07 2941
6641.84 2661
6642.61 2652
6643.38 2568
6644.15 2554
6644.92 2500
6645.69 2430
6646.45 2382
6647.22 2558
6647.99 2578
6648.76 2591
6649.53 2529
6650.30 2621
6651.07 2484
6651.84 2482
6652.61 2593
6653.38 2600
6654.15 2548
6654.92 2458
6655.69 2511
6656.46 2493
6657.23 2608
6658.00 2467
6658.77 2523
6659.54 2411
6660.31 2335
6661.08 2305
6661.85 2249
6662.62 2266
6663.39 2252
6664.16 2276
6664.93 2261
6665.70 2361
6666.47 2265
6667.24 2201
6668.01 2281
6668.78 2432
6669.55 2415
6670.32 2355
6671.09 2355
6671.87 2369
6672.64 2430
6673.41 2403
6674.18 2346
6674.95 2378
6675.72 2373
6676.49 2354
6677.26 2377
6678.03 2369
6678.80 2299
6679.58 2301
6680.35 2234
6681.12 2252
6681.89 2346
6682.66 2382
6683.43 2554
6684.20 2593
6684.97 2691
6685.75 2782
6686.52 2920
6687.29 2964
6688.06 2674
6688.83 2765
6689.60 2608
6690.38 2490
6691.15 2351
6691.92 2363
6692.69 2295
6693.46 2212
6694.24 2205
6695.01 2121
6695.78 2137
6696.55 2147
6697.32 2133
6698.10 2105
6698.87 2113
6699.64 2038
6700.41 2109
6701.19 2109
6701.96 2084
6702.73 2134
6703.50 2107
6704.28 2024
6705.05 2115
6705.82 2145
6706.59 2115
6707.37 2211
6708.14 2052
6708.91 2102
6709.69 2082
6710.46 2027
6711.23 2019
6712.00 2176
6712.78 2072
6713.55 2023
6714.32 2015
6715.10 2065
6715.87 1959
6716.64 1986
6717.42 1933
6718.19 1877
6718.96 1809
6719.74 1887
6720.51 1993
6721.28 1900
6722.06 1996
6722.83 1961
6723.61 1863
6724.38 1910
6725.15 1929
6725.93 1902
6726.70 1833
6727.48 1914
6728.25 1786
6729.02 1811
6729.80 1883
6730.57 1909
6731.35 1929
6732.12 1915
6732.89 1970
6733.67 1961
6734.44 1935
6735.22 1961
6735.99 1957
6736.77 2062
6737.54 1986
6738.31 2062
6739.09 1950
6739.86 1938
6740.64 1902
6741.41 1992
6742.19 2025
6742.96 2051
6743.74 2012
6744.51 2001
6745.29 2061
6746.06 2015
6746.84 2073
6747.61 2149
6748.39 2173
6749.16 2174
6749.94 2268
6750.71 2315
6751.49 2445
6752.26 2541
6753.04 2700
6753.82 2700
6754.59 2608
6755.37 2504
6756.14 2554
6756.92 2333
6757.69 2247
6758.47 2244
6759.25 2076
6760.02 2029
6760.80 1967
6761.57 1951
6762.35 2046
6763.12 1982
6763.90 1927
6764.68 1979
6765.45 1991
6766.23 2060
6767.01 1872
6767.78 1924
6768.56 1825
6769.33 1818
6770.11 1899
6770.89 1953
6771.66 1926
6772.44 1839
6773.22 1860
6773.99 1800
6774.77 1876
6775.55 1895
6776.32 1919
6777.10 1838
6777.88 1811
6778.65 1959
6779.43 1976
6780.21 1913
6780.98 2040
6781.76 1986
6782.54 1858
6783.32 1942
6784.09 1918
6784.87 1857
6785.65 1821
6786.43 1873
6787.20 1743
6787.98 1808
6788.76 1841
6789.53 1749
6790.31 1791
6791.09 1786
6791.87 1821
6792.65 1738
6793.42 1784
6794.20 1733
6794.98 1767
6795.76 1692
6796.53 1654
6797.31 1672
6798.09 1713
6798.87 1787
6799.65 1836
6800.42 1767
6801.20 1764
6801.98 1794
6802.76 1810
6803.54 1802
6804.32 1771
6805.09 1731
6805.87 1765
6806.65 1791
6807.43 1784
6808.21 1772
6808.99 1807
6809.77 1696
6810.54 1648
6811.32 1762
6812.10 1722
6812.88 1739
6813.66 1833
6814.44 1807
6815.22 1729
6816.00 1789
6816.78 1762
6817.56 1818
6818.33 1777
6819.11 1678
6819.89 1735
6820.67 1781
6821.45 1769
6822.23 1751
6823.01 1815
6823.79 1771
6824.57 1703
6825.35 1754
6826.13 1749
6826.91 1814
6827.69 1809
6828.47 1729
6829.25 1763
6830.03 1707
6830.81 1757
6831.59 1733
6832.37 1664
6833.15 1665
6833.93 1693
6834.71 1702
6835.49 1712
6836.27 1738
6837.05 1874
6837.83 1818
6838.61 1721
6839.39 1645
6840.17 1684
6840.95 1753
6841.73 1667
6842.51 1688
6843.29 1640
6844.07 1848
6844.85 1768
6845.63 1777
6846.41 1812
6847.19 1881
6847.98 2119
6848.76 2408
6849.54 2826
6850.32 3228
6851.10 3581
6851.88 3698
6852.66 3924
6853.44 3794
6854.22 3598
6855.01 3353
6855.79 3127
6856.57 2772
6857.35 2400
6858.13 2218
6858.91 2091
6859.69 2035
6860.48 1983
6861.26 1884
6862.04 1870
6862.82 1778
6863.60 1796
6864.38 1789
6865.17 1891
6865.95 1928
6866.73 1994
6867.51 1896
6868.29 1933
6869.08 1950
6869.86 2058
6870.64 1995
6871.42 1857
6872.20 1933
6872.99 1913
6873.77 1834
6874.55 1904
6875.33 1877
6876.12 1943
6876.90 2050
6877.68 1971
6878.46 1901
6879.25 1983
6880.03 2043
6880.81 2095
6881.59 2165
6882.38 2072
6883.16 2158
6883.94 2293
6884.73 2404
6885.51 2492
6886.29 2706
6887.08 3010
6887.86 3371
6888.64 3678
6889.42 3789
6890.21 3648
6890.99 3397
6891.77 3168
6892.56 2857
6893.34 2628
6894.12 2519
6894.91 2319
6895.69 2325
6896.48 2322
6897.26 2324
6898.04 2285
6898.83 2353
6899.61 2302
6900.39 2288
6901.18 2361
6901.96 2276
6902.75 2242
6903.53 2287
6904.31 2319
6905.10 2258
6905.88 2200
6906.67 2156
6907.45 2310
6908.24 2350
6909.02 2324
6909.80 2328
6910.59 2178
6911.37 2135
6912.16 2082
6912.94 2119
6913.73 2130
6914.51 2168
6915.30 2186
6916.08 2178
6916.87 2169
6917.65 2156
6918.44 2038
6919.22 2043
6920.01 2166
6920.79 2138
6921.58 2161
6922.36 2191
6923.15 2339
6923.93 2188
6924.72 2202
6925.50 2198
6926.29 2292
6927.07 2321
6927.86 2387
6928.64 2340
6929.43 2285
6930.21 2207
6931.00 2309
6931.78 2332
6932.57 2404
6933.36 2413
6934.14 2479
6934.93 2431
6935.71 2434
6936.50 2328
6937.29 2338
6938.07 2341
6938.86 2338
6939.64 2284
6940.43 2342
6941.22 2399
6942.00 2553
6942.79 2567
6943.57 2686
6944.36 2695
6945.15 2735
6945.93 2867
6946.72 2945
6947.51 2909
6948.29 2928
6949.08 3110
6949.87 2961
6950.65 2961
6951.44 2831
6952.23 2805
6953.01 2906
6953.80 2866
6954.59 2980
6955.37 3047
6956.16 3020
6956.95 3098
6957.74 3302
6958.52 3130
6959.31 3195
6960.10 3220
6960.88 3254
6961.67 3217
6962.46 3261
6963.25 3277
6964.03 3157
6964.82 3179
6965.61 3204
6966.40 3195
6967.18 3184
6967.97 3216
6968.76 3330
6969.55 3371
6970.34 3472
6971.12 3569
6971.91 3672
6972.70 3539
6973.49 3706
6974.28 3624
6975.06 3593
6975.85 3902
6976.64 3624
6977.43 3753
6978.22 3849
6979.00 3786
6979.79 3935
6980.58 4181
6981.37 4546
6982.16 5056
6982.95 5755
6983.74 6602
6984.52 7685
6985.31 8598
6986.10 9917
6986.89 10714
6987.68 10862
6988.47 10785
6989.26 10030
6990.05 8996
6990.83 7788
6991.62 7031
6992.41 6120
6993.20 5235
6993.99 4847
6994.78 4711
6995.57 4796
6996.36 5146
6997.15 5761
6997.94 6417
6998.73 7549
6999.52 8781
7000.31 9713
7001.10 10113
7001.88 10350
7002.67 9954
7003.46 9117
7004.25 8144
7005.04 7056
7005.83 6182
7006.62 5267
7007.41 4827
7008.20 4153
7008.99 3760
7009.78 3285
7010.57 3191
7011.36 3295
7012.15 3157
7012.94 3203
7013.73 3322
7014.52 3316
7015.31 3235
7016.11 3147
7016.90 2962
7017.69 2799
7018.48 2899
7019.27 2737
7020.06 2589
7020.85 2592
7021.64 2694
7022.43 2692
7023.22 2713
7024.01 2919
7024.80 3126
7025.59 3145
7026.38 3024
7027.18 2934
7027.97 3053
7028.76 3098
7029.55 2963
7030.34 2773
7031.13 2726
7031.92 2686
7032.71 2521
7033.51 2622
7034.30 2593
7035.09 2541
7035.88 2612
7036.67 2634
7037.46 2658
7038.25 2775
7039.05 2854
7039.84 2908
7040.63 2838
7041.42 2846
7042.21 2849
7043.01 2853
7043.80 2822
7044.59 2715
7045.38 2701
7046.17 2570
7046.97 2722
7047.76 2798
7048.55 2761
7049.34 2876
7050.14 2970
7050.93 3042
7051.72 3138
7052.51 2980
7053.30 2856
7054.10 2740
7054.89 2679
7055.68 2713
7056.48 2545
7057.27 2389
7058.06 2425
7058.85 2419
7059.65 2361
7060.44 2330
7061.23 2489
7062.03 2552
7062.82 2557
7063.61 2399
7064.40 2516
7065.20 2508
7065.99 2409
7066.78 2384
7067.58 2400
7068.37 2401
7069.16 2393
7069.96 2276
7070.75 2092
7071.54 2331
7072.34 2354
7073.13 2321
7073.93 2167
7074.72 2280
7075.51 2387
7076.31 2334
7077.10 2260
7077.89 2221
7078.69 2217
7079.48 2161
7080.28 2079
7081.07 2111
7081.86 2145
7082.66 2129
7083.45 2048
7084.25 2122
7085.04 2083
7085.84 2132
7086.63 2134
7087.42 2148
7088.22 2139
7089.01 2078
7089.81 2137
7090.60 2163
7091.40 2142
7092.19 2077
7092.99 2005
7093.78 1985
7094.58 1978
7095.37 1933
7096.17 1792
7096.96 1850
7097.76 1862
7098.55 1842
7099.35 1798
7100.14 1712
7100.94 1741
7101.73 1744
7102.53 1762
7103.32 1767
7104.12 1649
7104.91 1619
7105.71 1662
7106.50 1650
7107.30 1582
7108.10 1672
7108.89 1606
7109.69 1612
7110.48 1609
7111.28 1493
7112.07 1527
7112.87 1646
7113.67 1609
7114.46 1644
7115.26 1672
7116.05 1645
7116.85 1559
7117.65 1708
7118.44 1623
7119.24 1637
7120.03 1581
7120.83 1582
7121.63 1623
7122.42 1530
7123.22 1550
7124.02 1607
7124.81 1521
7125.61 1531
7126.41 1548
7127.20 1544
7128.00 1506
7128.80 1535
7129.59 1637
7130.39 1580
7131.19 1574
7131.98 1497
7132.78 1540
7133.58 1528
7134.37 1529
7135.17 1546
7135.97 1560
7136.77 1490
7137.56 1465
7138.36 1527
7139.16 1560
7139.96 1528
7140.75 1519
7141.55 1504
7142.35 1551
7143.15 1496
7143.94 1533
7144.74 1449
7145.54 1472
7146.34 1539
7147.13 1566
7147.93 1522
7148.73 1502
7149.53 1430
7150.33 1494
7151.12 1556
7151.92 1520
7152.72 1433
7153.52 1430
7154.32 1422
7155.11 1447
7155.91 1507
7156.71 1573
7157.51 1479
7158.31 1514
7159.11 1527
7159.90 1439
7160.70 1472
7161.50 1433
7162.30 1441
7163.10 1513
7163.90 1493
7164.70 1401
7165.49 1440
7166.29 1431
7167.09 1446
7167.89 1475
7168.69 1393
7169.49 1430
7170.29 1495
7171.09 1432
7171.89 1411
7172.69 1424
7173.49 1376
7174.28 1384
7175.08 1403
7175.88 1365
7176.68 1378
7177.48 1439
7178.28 1467
7179.08 1501
7179.88 1467
7180.68 1498
7181.48 1439
7182.28 1540
7183.08 1634
7183.88 1708
7184.68 1583
7185.48 1664
7186.28 1688
7187.08 1627
7187.88 1522
7188.68 1489
7189.48 1555
7190.28 1495
7191.08 1447
7191.88 1503
7192.68 1429
7193.48 1408
7194.28 1344
7195.08 1360
7195.88 1371
7196.68 1329
7197.48 1377
7198.28 1449
7199.08 1370
7199.89 1387
7200.69 1327
7201.49 1392
7202.29 1376
7203.09 1373
7203.89 1363
7204.69 1403
7205.49 1316
7206.29 1282
7207.09 1341
7207.89 1381
7208.70 1305
7209.50 1316
7210.30 1375
7211.10 1430
7211.90 1377
7212.70 1299
7213.50 1466
7214.31 1467
7215.11 1472
7215.91 1405
7216.71 1388
7217.51 1461
7218.31 1516
7219.12 1488
7219.92 1478
7220.72 1348
7221.52 1437
7222.32 1367
7223.13 1354
7223.93 1362
7224.73 1439
7225.53 1507
7226.33 1487
7227.14 1373
7227.94 1383
7228.74 1348
7229.54 1322
7230.35 1365
7231.15 1380
7231.95 1410
7232.75 1353
7233.56 1352
7234.36 1337
7235.16 1358
7235.96 1359
7236.77 1419
7237.57 1431
7238.37 1484
7239.17 1576
7239.98 1501
7240.78 1442
7241.58 1498
7242.39 1482
7243.19 1519
7243.99 1560
7244.80 1533
7245.60 1501
7246.40 1513
7247.21 1437
7248.01 1464
7248.81 1513
7249.62 1459
7250.42 1490
7251.22 1527
7252.03 1523
7252.83 1601
7253.63 1576
7254.44 1535
7255.24 1588
7256.05 1538
7256.85 1534
7257.65 1557
7258.46 1679
7259.26 1599
7260.07 1591
7260.87 1508
7261.67 1553
7262.48 1538
7263.28 1592
7264.09 1665
7264.89 1596
7265.70 1664
7266.50 1593
7267.30 1731
7268.11 1774
7268.91 1671
7269.72 1745
7270.52 1709
7271.33 1642
7272.13 1769
7272.94 1757
7273.74 1721
7274.55 1758
7275.35 1874
7276.16 1889
7276.96 1763
7277.77 1756
7278.57 1884
7279.38 1927
7280.18 1987
7280.99 2150
7281.79 2322
7282.60 2525
7283.40 2850
7284.21 3077
7285.01 3405
7285.82 3594
7286.63 3668
7287.43 3692
7288.24 3509
7289.04 3093
7289.85 2887
7290.65 2630
7291.46 2495
7292.27 2321
7293.07 2065
7293.88 2020
7294.68 2077
7295.49 2059
7296.30 2098
7297.10 2069
7297.91 2149
7298.71 2119
7299.52 2104
7300.33 2266
7301.13 2172
7301.94 2237
7302.75 2388
7303.55 2389
7304.36 2382
7305.16 2460
7305.97 2372
7306.78 2425
7307.58 2728
7308.39 2767
7309.20 2887
7310.01 3021
7310.81 3134
7311.62 3387
7312.43 3424
7313.23 3229
7314.04 3177
7314.85 3267
7315.65 3186
7316.46 3134
7317.27 3197
7318.08 3610
7318.88 3955
7319.69 4169
7320.50 4537
7321.31 4900
7322.11 4973
7322.92 4919
7323.73 4760
7324.54 4485
7325.34 4125
7326.15 3759
7326.96 3466
7327.77 3112
7328.57 2783
7329.38 2554
7330.19 2441
7331.00 2318
7331.81 2204
7332.61 2252
7333.42 2133
7334.23 2006
7335.04 2058
7335.85 2186
7336.66 2254
7337.46 2106
7338.27 2176
7339.08 2117
7339.89 2103
7340.70 2169
7341.51 2197
7342.31 2211
7343.12 2170
7343.93 2078
7344.74 2157
7345.55 2217
7346.36 2127
7347.17 2139
7347.98 2264
7348.79 2232
7349.59 2310
7350.40 2300
7351.21 2178
7352.02 2169
7352.83 2062
7353.64 2093
7354.45 2151
7355.26 2081
7356.07 1988
7356.88 2061
7357.69 2128
7358.50 2179
7359.31 2262
7360.12 2198
7360.93 2240
7361.74 2222
7362.54 2339
7363.35 2230
7364.16 2185
7364.97 2220
7365.78 2294
7366.59 2346
7367.40 2305
7368.21 2210
7369.02 2242
7369.83 2311
7370.64 2328
7371.45 2253
7372.27 2314
7373.08 2167
7373.89 2249
7374.70 2311
7375.51 2236
7376.32 2414
7377.13 2461
7377.94 2533
7378.75 2913
7379.56 3149
7380.37 3272
7381.18 3446
7381.99 3415
7382.80 3714
7383.61 3615
7384.42 3508
7385.24 3419
7386.05 3097
7386.86 2888
7387.67 2818
7388.48 2680
7389.29 2464
7390.10 2424
7390.91 2302
7391.72 2247
7392.54 2165
7393.35 2288
7394.16 2270
7394.97 2198
7395.78 2240
7396.59 2239
7397.41 2358
7398.22 2465
7399.03 2489
7399.84 2642
7400.65 2877
7401.46 3105
7402.28 3019
7403.09 2989
7403.90 3030
7404.71 2957
7405.52 2897
7406.34 2858
7407.15 2763
7407.96 2823
7408.77 2871
7409.59 2817
7410.40 2653
7411.21 2599
7412.02 2520
7412.84 2439
7413.65 2266
7414.46 2126
7415.27 1959
7416.09 1945
7416.90 1910
7417.71 1845
7418.52 1773
7419.34 1735
7420.15 1749
7420.96 1757
7421.78 1773
7422.59 1729
7423.40 1740
7424.22 1752
7425.03 1736
7425.84 1763
7426.65 1650
7427.47 1626
7428.28 1639
7429.09 1659
7429.91 1614
7430.72 1656
7431.54 1598
7432.35 1575
7433.16 1579
7433.98 1578
7434.79 1609
7435.60 1659
7436.42 1629
7437.23 1640
7438.05 1673
7438.86 1661
7439.67 1725
7440.49 1745
7441.30 1723
7442.12 1719
7442.93 1628
7443.74 1673
7444.56 1680
7445.37 1735
7446.19 1645
7447.00 1574
7447.82 1551
7448.63 1591
7449.44 1518
7450.26 1517
7451.07 1532
7451.89 1547
7452.70 1485
7453.52 1440
7454.33 1471
7455.15 1513
7455.96 1549
7456.78 1572
7457.59 1544
7458.41 1639
7459.22 1538
7460.04 1553
7460.85 1570
7461.67 1532
7462.48 1531
7463.30 1551
7464.11 1481
7464.93 1512
7465.74 1542
7466.56 1574
7467.37 1560
7468.19 1637
7469.01 1523
7469.82 1492
7470.64 1550
7471.45 1570
7472.27 1584
7473.08 1560
7473.90 1543
7474.72 1495
7475.53 1495
7476.35 1435
7477.16 1457
7477.98 1467
7478.80 1416
7479.61 1343
7480.43 1428
7481.24 1438
7482.06 1375
7482.88 1350
7483.69 1377
7484.51 1350
7485.33 1348
7486.14 1382
7486.96 1399
7487.78 1318
7488.59 1339
7489.41 1347
7490.23 1349
7491.04 1389
7491.86 1332
7492.68 1348
7493.49 1402
7494.31 1335
7495.13 1306
7495.94 1255
7496.76 1279
7497.58 1297
7498.40 1273
7499.21 1271
7500.03 1271
7500.85 1306
7501.67 1279
7502.48 1271
7503.30 1308
7504.12 1285
7504.94 1302
7505.75 1289
7506.57 1294
7507.39 1268
7508.21 1285
7509.02 1340
7509.84 1340
7510.66 1217
7511.48 1213
7512.30 1299
7513.11 1289
7513.93 1313
7514.75 1259
7515.57 1240
7516.39 1219
7517.20 1259
7518.02 1141
7518.84 1206
7519.66 1227
7520.48 1225
7521.30 1242
7522.11 1219
7522.93 1230
7523.75 1251
7524.57 1271
7525.39 1213
7526.21 1155
7527.03 1288
7527.84 1240
7528.66 1206
7529.48 1331
7530.30 1241
7531.12 1201
7531.94 1296
7532.76 1286
7533.58 1235
7534.40 1266
7535.22 1239
7536.03 1266
7536.85 1245
7537.67 1308
7538.49 1345
7539.31 1292
7540.13 1246
7540.95 1221
7541.77 1165
7542.59 1260
7543.41 1285
7544.23 1257
7545.05 1237
7545.87 1253
7546.69 1294
7547.51 1331
7548.33 1336
7549.15 1274
7549.97 1283
7550.79 1285
7551.61 1261
7552.43 1301
7553.25 1240
7554.07 1206
7554.89 1259
7555.71 1297
7556.53 1266
7557.35 1267
7558.17 1190
7558.99 1190
7559.81 1180
7560.63 1281
7561.45 1247
7562.27 1273
7563.09 1270
7563.92 1288
7564.74 1293
7565.56 1302
7566.38 1362
7567.20 1279
7568.02 1327
7568.84 1242
7569.66 1204
7570.48 1224
7571.30 1292
7572.13 1304
7572.95 1232
7573.77 1272
7574.59 1264
7575.41 1300
7576.23 1287
7577.05 1286
7577.88 1246
7578.70 1278
7579.52 1198
7580.34 1286
7581.16 1218
7581.98 1269
7582.81 1294
7583.63 1329
7584.45 1343
7585.27 1279
7586.09 1358
7586.92 1410
7587.74 1430
7588.56 1438
7589.38 1461
7590.20 1449
7591.03 1461
7591.85 1370
7592.67 1400
7593.49 1305
7594.32 1321
7595.14 1439
7595.96 1359
7596.78 1372
7597.61 1447
7598.43 1391
7599.25 1387
7600.07 1466
7600.90 1444
7601.72 1554
7602.54 1585
7603.36 1617
7604.19 1563
7605.01 1599
7605.83 1743
7606.66 1789
7607.48 1725
7608.30 1688
7609.13 1616
7609.95 1571
7610.77 1504
7611.60 1532
7612.42 1589
7613.24 1463
7614.07 1510
7614.89 1531
7615.71 1577
7616.54 1537
7617.36 1631
7618.18 1768
7619.01 1653
7619.83 1741
7620.66 1660
7621.48 1580
7622.30 1612
7623.13 1513
7623.95 1573
7624.78 1567
7625.60 1552
7626.42 1495
7627.25 1631
7628.07 1659
7628.90 1700
7629.72 1805
7630.55 1917
7631.37 1946
7632.19 1971
7633.02 2128
7633.84 2058
7634.67 1965
7635.49 1971
7636.32 1836
7637.14 1698
7637.97 1591
7638.79 1557
7639.62 1482
7640.44 1397
7641.27 1310
7642.09 1294
7642.92 1300
7643.74 1276
7644.57 1247
7645.39 1246
7646.22 1254
7647.04 1280
7647.87 1231
7648.69 1282
7649.52 1228
7650.34 1238
7651.17 1187
7651.99 1202
7652.82 1229
7653.65 1160
7654.47 1242
7655.30 1241
7656.12 1205
7656.95 1163
7657.77 1223
7658.60 1239
7659.43 1163
7660.25 1170
7661.08 1257
7661.90 1256
7662.73 1216
7663.56 1246
7664.38 1194
7665.21 1195
7666.04 1182
7666.86 1182
7667.69 1171
7668.51 1150
7669.34 1150
7670.17 1218
7670.99 1240
7671.82 1209
7672.65 1205
7673.47 1224
7674.30 1248
7675.13 1147
7675.95 1149
7676.78 1164
7677.61 1167
7678.44 1148
7679.26 1190
7680.09 1169
7680.92 1106
7681.74 1171
7682.57 1150
7683.40 1110
7684.23 1155
7685.05 1213
7685.88 1215
7686.71 1159
7687.53 1189
7688.36 1231
7689.19 1177
7690.02 1214
7690.85 1106
7691.67 1201
7692.50 1172
7693.33 1166
7694.16 1124
7694.98 1126
7695.81 1119
7696.64 1161
7697.47 1229
7698.30 1270
7699.12 1230
7699.95 1266
7700.78 1384
7701.61 1325
7702.44 1213
7703.26 1253
7704.09 1231
7704.92 1160
7705.75 1125
7706.58 1154
7707.41 1189
7708.24 1101
7709.06 1106
7709.89 1092
7710.72 1138
7711.55 1148
7712.38 1141
7713.21 1167
7714.04 1127
7714.87 1183
7715.69 1153
7716.52 1106
7717.35 1129
7718.18 1096
7719.01 1021
7719.84 1185
7720.67 1210
7721.50 1067
7722.33 992
7723.16 1139
7723.99 1157
7724.82 1095
7725.65 1030
7726.48 1085
7727.30 1116
7728.13 1052
7728.96 1029
7729.79 1141
7730.62 1088
7731.45 1137
7732.28 1071
7733.11 1023
7733.94 1088
7734.77 1048
7735.60 1062
7736.43 1078
7737.26 1064
7738.09 1046
7738.92 1028
7739.75 1053
7740.58 1088
7741.41 1139
7742.25 1063
7743.08 1081
7743.91 1089
7744.74 1153
7745.57 1087
7746.40 1135
7747.23 1238
7748.06 1246
7748.89 1292
7749.72 1276
7750.55 1221
7751.38 1163
7752.21 1155
7753.04 1173
7753.88 1170
7754.71 1107
7755.54 1078
7756.37 1022
7757.20 1063
7758.03 1077
7758.86 1141
7759.69 1110
7760.53 1062
7761.36 1068
7762.19 1070
7763.02 1064
7763.85 1055
7764.68 1091
7765.51 1036
7766.35 1046
7767.18 1049
7768.01 1094
7768.84 1073
7769.67 1085
7770.51 1120
7771.34 1060
7772.17 1046
7773.00 1135
7773.83 1086
7774.67 1107
7775.50 1138
7776.33 1050
7777.16 1120
7777.99 1070
7778.83 1050
7779.66 1120
7780.49 1167
7781.32 1125
7782.16 1100
7782.99 1149
7783.82 1128
7784.65 1202
7785.49 1118
7786.32 1233
7787.15 1215
7787.99 1144
7788.82 1163
7789.65 1160
7790.48 1153
7791.32 1130
7792.15 1118
7792.98 1170
7793.82 1173
7794.65 1113
7795.48 1143
7796.32 1194
7797.15 1195
7797.98 1164
7798.82 1141
7799.65 1225
7800.48 1214
7801.32 1265
7802.15 1228
7802.99 1192
7803.82 1210
7804.65 1251
7805.49 1266
7806.32 1295
7807.15 1259
7807.99 1206
7808.82 1248
7809.66 1202
7810.49 1204
7811.32 1210
7812.16 1304
7812.99 1340
7813.83 1352
7814.66 1392
7815.50 1509
7816.33 1563
7817.16 1568
7818.00 1567
7818.83 1548
7819.67 1485
7820.50 1477
7821.34 1469
7822.17 1440
7823.01 1417
7823.84 1306
7824.68 1369
7825.51 1403
7826.35 1327
7827.18 1444
7828.02 1402
7828.85 1397
7829.69 1407
7830.52 1355
7831.36 1375
7832.19 1334
7833.03 1385
7833.86 1401
7834.70 1476
7835.53 1441
7836.37 1410
7837.20 1327
7838.04 1399
7838.87 1409
7839.71 1331
7840.55 1350
7841.38 1329
7842.22 1429
7843.05 1347
7843.89 1262
7844.72 1305
7845.56 1269
7846.40 1343
7847.23 1311
7848.07 1255
7848.91 1241
7849.74 1277
7850.58 1274
7851.41 1174
7852.25 1175
7853.09 1229
7853.92 1324
7854.76 1317
7855.60 1304
7856.43 1274
7857.27 1415
7858.11 1539
7858.94 1364
7859.78 1421
7860.62 1498
7861.45 1484
7862.29 1364
7863.13 1451
7863.96 1314
7864.80 1309
7865.64 1413
7866.47 1293
7867.31 1338
7868.15 1294
7868.99 1291
7869.82 1339
7870.66 1320
7871.50 1313
7872.33 1321
7873.17 1341
7874.01 1371
7874.85 1370
7875.68 1435
7876.52 1467
7877.36 1478
7878.20 1487
7879.03 1573
7879.87 1565
7880.71 1502
7881.55 1471
7882.39 1515
7883.22 1405
7884.06 1383
7884.90 1355
7885.74 1356
7886.58 1320
7887.41 1293
7888.25 1335
7889.09 1301
7889.93 1425
7890.77 1476
7891.61 1401
7892.44 1405
7893.28 1433
7894.12 1456
7894.96 1464
7895.80 1509
7896.64 1440
7897.48 1386
7898.31 1410
7899.15 1472
7899.99 1528
7900.83 1492
7901.67 1566
7902.51 1584
7903.35 1455
7904.19 1456
7905.03 1401
7905.87 1345
7906.70 1252
7907.54 1342
7908.38 1340
7909.22 1189
7910.06 1269
7910.90 1323
7911.74 1328
7912.58 1255
7913.42 1298
7914.26 1334
7915.10 1327
7915.94 1333
7916.78 1394
7917.62 1473
7918.46 1482
7919.30 1481
7920.14 1429
7920.98 1395
7921.82 1394
7922.66 1372
7923.50 1344
7924.34 1268
7925.18 1277
7926.02 1247
7926.86 1254
7927.70 1197
7928.54 1144
7929.38 1178
7930.22 1221
7931.06 1142
7931.90 1164
7932.74 1197
7933.58 1192
7934.42 1141
7935.26 1143
7936.10 1145
7936.95 1188
7937.79 1234
7938.63 1185
7939.47 1129
7940.31 1095
7941.15 1173
7941.99 1165
7942.83 1260
7943.67 1343
7944.51 1218
7945.36 1282
7946.20 1251
7947.04 1282
7947.88 1298
7948.72 1265
7949.56 1247
7950.40 1246
7951.25 1194
7952.09 1245
7952.93 1246
7953.77 1283
7954.61 1297
7955.45 1256
7956.30 1314
7957.14 1352
7957.98 1308
7958.82 1239
7959.66 1277
7960.51 1206
7961.35 1237
7962.19 1257
7963.03 1219
7963.87 1230
7964.72 1206
7965.56 1144
7966.40 1265
7967.24 1295
7968.09 1332
7968.93 1275
7969.77 1309
7970.61 1322
7971.46 1292
7972.30 1304
7973.14 1278
7973.98 1201
7974.83 1214
7975.67 1223
7976.51 1142
7977.36 1144
7978.20 1159
7979.04 1203
7979.89 1167
7980.73 1162
7981.57 1142
7982.41 1094
7983.26 1134
7984.10 1141
7984.94 1117
7985.79 1072
7986.63 1109
7987.48 1093
7988.32 1095
7989.16 1010
7990.01 1042
7990.85 1038
7991.69 1106
7992.54 1083
7993.38 1015
7994.22 1003
7995.07 1065
7995.91 1018
7996.76 997
7997.60 1056
7998.44 1041
7999.29 1014
8000.13 1045
8000.98 1036
8001.82 1061
8002.67 972
8003.51 948
8004.35 1047
8005.20 1037
8006.04 963
8006.89 982
8007.73 991
8008.58 976
8009.42 982
8010.27 899
8011.11 961
8011.96 968
8012.80 902
8013.65 935
8014.49 947
8015.34 893
8016.18 961
8017.03 965
8017.87 934
8018.72 941
8019.56 954
8020.41 952
8021.25 996
8022.10 948
8022.94 966
8023.79 986
8024.63 969
8025.48 938
8026.32 940
8027.17 899
8028.01 941
8028.86 905
8029.71 941
8030.55 905
8031.40 951
8032.24 915
8033.09 1017
8033.94 993
8034.78 975
8035.63 951
8036.47 954
8037.32 927
8038.17 861
8039.01 917
8039.86 912
8040.70 950
8041.55 973
8042.40 998
8043.24 936
8044.09 903
8044.94 896
8045.78 902
8046.63 879
8047.48 957
8048.32 899
8049.17 964
8050.02 939
8050.86 933
8051.71 1085
8052.56 1035
8053.40 978
8054.25 918
8055.10 975
8055.95 922
8056.79 862
8057.64 860
8058.49 888
8059.33 898
8060.18 904
8061.03 948
8061.88 937
8062.72 899
8063.57 867
8064.42 893
8065.27 900
8066.11 925
8066.96 927
8067.81 920
8068.66 900
8069.50 873
8070.35 897
8071.20 903
8072.05 861
8072.90 897
8073.74 933
8074.59 872
8075.44 940
8076.29 890
8077.14 926
8077.99 862
8078.83 877
8079.68 902
8080.53 864
8081.38 900
8082.23 915
8083.08 889
8083.92 831
8084.77 818
8085.62 856
8086.47 881
8087.32 910
8088.17 865
8089.02 861
8089.87 955
8090.71 896
8091.56 893
8092.41 895
8093.26 918
8094.11 893
8094.96 893
8095.81 934
8096.66 918
8097.51 857
8098.36 924
8099.21 896
8100.06 925
8100.91 872
8101.75 891
8102.60 862
8103.45 834
8104.30 909
8105.15 879
8106.00 936
8106.85 895
8107.70 885
8108.55 872
8109.40 925
8110.25 858
8111.10 849
8111.95 915
8112.80 891
8113.65 868
8114.50 836
8115.35 863
8116.20 894
8117.05 833
8117.90 882
8118.75 934
8119.60 897
8120.46 929
8121.31 1031
8122.16 927
8123.01 896
8123.86 878
8124.71 890
8125.56 868
8126.41 980
8127.26 913
8128.11 909
8128.96 965
8129.81 978
8130.66 896
8131.52 939
8132.37 958
8133.22 985
8134.07 924
8134.92 944
8135.77 894
8136.62 962
8137.47 982
8138.33 966
8139.18 985
8140.03 936
8140.88 1027
8141.73 1044
8142.58 1009
8143.44 999
8144.29 1010
8145.14 1007
8145.99 1028
8146.84 953
8147.69 996
8148.55 1037
8149.40 1058
8150.25 945
8151.10 1010
8151.95 1025
8152.81 1114
8153.66 1103
8154.51 1148
8155.36 1225
8156.22 1285
8157.07 1234
8157.92 1174
8158.77 1191
8159.63 1105
8160.48 1044
8161.33 978
8162.18 1007
8163.04 962
8163.89 936
8164.74 928
8165.60 941
8166.45 950
8167.30 987
8168.15 966
8169.01 979
8169.86 997
8170.71 931
8171.57 911
8172.42 952
8173.27 986
8174.13 899
8174.98 909
8175.83 961
8176.69 940
8177.54 927
8178.39 847
8179.25 905
8180.10 886
8180.95 829
8181.81 916
8182.66 925
8183.52 854
8184.37 834
8185.22 813
8186.08 886
8186.93 852
8187.79 839
8188.64 861
8189.49 831
8190.35 854
8191.20 841
8192.06 823
8192.91 845
8193.76 863
8194.62 909
8195.47 853
8196.33 841
8197.18 889
8198.04 877
8198.89 907
8199.75 860
8200.60 899
8201.46 809
8202.31 833
8203.17 839
8204.02 855
8204.87 875
8205.73 850
8206.58 826
8207.44 821
8208.29 822
8209.15 901
8210.01 928
8210.86 891
8211.72 914
8212.57 931
8213.43 909
8214.28 860
8215.14 859
8215.99 881
8216.85 869
8217.70 822
8218.56 874
8219.42 940
8220.27 940
8221.13 884
8221.98 942
8222.84 880
8223.69 925
8224.55 872
8225.41 851
8226.26 880
8227.12 899
8227.97 869
8228.83 883
8229.69 878
8230.54 939
8231.40 902
8232.26 832
8233.11 844
8233.97 867
8234.82 849
8235.68 923
8236.54 843
8237.39 846
8238.25 878
8239.11 902
8239.96 903
8240.82 852
8241.68 842
8242.54 874
8243.39 869
8244.25 830
8245.11 822
8245.96 880
8246.82 836
8247.68 835
8248.53 833
8249.39 839
8250.25 877
8251.11 846
8251.96 917
8252.82 922
8253.68 898
8254.54 843
8255.39 912
8256.25 859
8257.11 871
8257.97 918
8258.82 879
8259.68 834
8260.54 778
8261.40 869
8262.26 834
8263.11 884
8263.97 894
8264.83 909
8265.69 842
8266.55 858
8267.40 897
8268.26 929
8269.12 920
8269.98 952
8270.84 931
8271.70 903
8272.55 889
8273.41 876
8274.27 922
8275.13 887
8275.99 837
8276.85 809
8277.71 868
8278.56 872
8279.42 894
8280.28 831
8281.14 860
8282.00 860
8282.86 962
8283.72 913
8284.58 874
8285.44 876
8286.29 928
8287.15 947
8288.01 896
8288.87 933
8289.73 967
8290.59 992
8291.45 966
8292.31 943
8293.17 989
8294.03 1005
8294.89 990
8295.75 1015
8296.61 978
8297.47 915
8298.33 942
8299.19 966
8300.05 932
8300.91 870
8301.77 939
8302.63 943
8303.49 887
8304.35 965
8305.21 911
8306.07 938
8306.93 981
8307.79 941
8308.65 907
8309.51 888
8310.37 912
8311.23 944
8312.09 957
8312.95 945
8313.81 933
8314.67 964
8315.53 980
8316.39 1007
8317.25 970
8318.11 1006
8318.98 1079
8319.84 1026
8320.70 887
8321.56 967
8322.42 939
8323.28 934
8324.14 921
8325.00 860
8325.86 926
8326.73 900
8327.59 888
8328.45 913
8329.31 874
8330.17 913
8331.03 858
8331.89 930
8332.76 895
8333.62 870
8334.48 935
8335.34 930
8336.20 882
8337.06 981
8337.93 933
8338.79 928
8339.65 909
8340.51 921
8341.37 948
8342.24 924
8343.10 901
8343.96 1009
8344.82 1012
8345.68 978
8346.55 955
8347.41 974
8348.27 1004
8349.13 988
8350.00 925
8350.86 904
8351.72 875
8352.58 937
8353.45 960
8354.31 993
8355.17 1017
8356.03 958
8356.90 919
8357.76 975
8358.62 998
8359.49 925
8360.35 942
8361.21 928
8362.08 934
8362.94 931
8363.80 928
8364.66 949
8365.53 922
8366.39 935
8367.25 959
8368.12 940
8368.98 950
8369.84 937
8370.71 954
8371.57 976
8372.44 920
8373.30 997
8374.16 993
8375.03 986
8375.89 943
8376.75 967
8377.62 1001
8378.48 967
8379.35 996
8380.21 1001
8381.07 1005
8381.94 940
8382.80 1062
8383.67 1048
8384.53 979
8385.40 1028
8386.26 1100
8387.12 1031
8387.99 1007
8388.85 1034
8389.72 1045
8390.58 1052
8391.45 1030
8392.31 937
8393.18 988
8394.04 983
8394.91 1021
8395.77 975
8396.64 1006
8397.50 1044
8398.37 1106
8399.23 1125
8400.10 1050
8400.96 1080
8401.83 1115
8402.69 1145
8403.56 1182
8404.42 1169
8405.29 1120
8406.15 1139
8407.02 1128
8407.88 1204
8408.75 1069
8409.61 1067
8410.48 1108
8411.34 1096
8412.21 1097
8413.08 1137
8413.94 1155
8414.81 1172
8415.67 1170
8416.54 1181
8417.41 1204
8418.27 1208
8419.14 1252
8420.00 1124
8420.87 1173
8421.74 1197
8422.60 1285
8423.47 1321
8424.33 1349
8425.20 1418
8426.07 1344
8426.93 1308
8427.80 1431
8428.67 1421
8429.53 1381
8430.40 1418
8431.27 1450
8432.13 1396
8433.00 1333
8433.87 1454
8434.73 1427
8435.60 1495
8436.47 1503
8437.33 1487
8438.20 1588
8439.07 1620
8439.94 1684
8440.80 1727
8441.67 1802
8442.54 1808
8443.40 1783
8444.27 1934
8445.14 1854
8446.01 1758
8446.87 1796
8447.74 1872
8448.61 1787
8449.48 1784
8450.34 1739
8451.21 1913
8452.08 1857
8452.95 2046
8453.82 2224
8454.68 2351
8455.55 2552
8456.42 2876
8457.29 3143
8458.15 3195
8459.02 3210
8459.89 3165
8460.76 3070
8461.63 2912
8462.50 2679
8463.36 2401
8464.23 2244
8465.10 2261
8465.97 2329
8466.84 2377
8467.71 2605
8468.57 3153
8469.44 3815
8470.31 4270
8471.18 4678
8472.05 4997
8472.92 4856
8473.79 4567
8474.66 3956
8475.53 3286
8476.39 2928
8477.26 2599
8478.13 2329
8479.00 2086
8479.87 2037
8480.74 1924
8481.61 1763
8482.48 1706
8483.35 1614
8484.22 1598
8485.09 1558
8485.96 1634
8486.83 1618
8487.69 1537
8488.56 1523
8489.43 1595
8490.30 1498
8491.17 1489
8492.04 1498
8492.91 1467
8493.78 1502
8494.65 1569
8495.52 1596
8496.39 1573
8497.26 1547
8498.13 1567
8499.00 1635
8499.87 1537
8500.74 1481
8501.61 1367
8502.48 1508
8503.35 1502
8504.22 1440
8505.10 1524
8505.97 1575
8506.84 1526
8507.71 1640
8508.58 1701
8509.45 1727
8510.32 1775
8511.19 1734
8512.06 1696
8512.93 1575
8513.80 1544
8514.67 1558
8515.54 1500
8516.42 1409
8517.29 1389
8518.16 1449
8519.03 1557
8519.90 1447
8520.77 1466
8521.64 1463
8522.51 1401
8523.39 1396
8524.26 1413
8525.13 1364
8526.00 1458
8526.87 1453
8527.74 1439
8528.61 1481
8529.49 1451
8530.36 1557
8531.23 1641
8532.10 1550
8532.97 1518
8533.85 1519
8534.72 1672
8535.59 1650
8536.46 1664
8537.33 1702
8538.21 1625
8539.08 1646
8539.95 1593
8540.82 1568
8541.69 1519
8542.57 1512
8543.44 1532
8544.31 1565
8545.18 1609
8546.06 1497
8546.93 1524
8547.80 1639
8548.67 1675
8549.55 1586
8550.42 1530
8551.29 1622
8552.17 1741
8553.04 1761
8553.91 1811
8554.78 1902
8555.66 2011
8556.53 1882
8557.40 1806
8558.28 1738
8559.15 1695
8560.02 1664
8560.90 1573
8561.77 1483
8562.64 1391
8563.52 1431
8564.39 1387
8565.26 1376
8566.14 1351
8567.01 1332
8567.89 1296
8568.76 1319
8569.63 1335
8570.51 1324
8571.38 1364
8572.25 1269
8573.13 1280
8574.00 1256
8574.88 1228
8575.75 1222
8576.62 1222
8577.50 1237
8578.37 1188
8579.25 1183
8580.12 1206
8581.00 1201
8581.87 1146
8582.74 1270
8583.62 1196
8584.49 1261
8585.37 1267
8586.24 1155
8587.12 1209
8587.99 1211
8588.87 1236
8589.74 1224
8590.62 1214
8591.49 1254
8592.37 1209
8593.24 1220
8594.12 1229
8594.99 1128
8595.87 1156
8596.74 1240
8597.62 1203
8598.49 1109
8599.37 1125
8600.24 1273
8601.12 1377
8601.99 1259
8602.87 1181
8603.74 1256
8604.62 1313
8605.49 1204
8606.37 1168
8607.25 1197
8608.12 1229
8609.00 1227
8609.87 1221
8610.75 1229
8611.63 1203
8612.50 1251
8613.38 1221
8614.25 1235
8615.13 1199
8616.01 1286
8616.88 1261
8617.76 1316
8618.63 1268
8619.51 1329
8620.39 1305
8621.26 1286
8622.14 1274
8623.02 1295
8623.89 1312
8624.77 1275
8625.65 1393
8626.52 1408
8627.40 1391
8628.28 1330
8629.15 1348
8630.03 1383
8630.91 1444
8631.78 1399
8632.66 1383
8633.54 1448
8634.41 1420
8635.29 1458
8636.17 1489
8637.05 1415
8637.92 1410
8638.80 1491
8639.68 1515
8640.56 1429
8641.43 1450
8642.31 1499
8643.19 1470
8644.06 1498
8644.94 1500
8645.82 1595
8646.70 1558
8647.58 1550
8648.45 1565
8649.33 1581
8650.21 1588
8651.09 1598
8651.96 1644
8652.84 1604
8653.72 1649
8654.60 1649
8655.48 1606
8656.36 1664
8657.23 1631
8658.11 1719
8658.99 1762
8659.87 1726
8660.75 1666
8661.63 1723
8662.50 1682
8663.38 1728
8664.26 1665
8665.14 1722
8666.02 1722
8666.90 1723
8667.78 1631
8668.65 1752
8669.53 1877
8670.41 2065
8671.29 2200
8672.17 2272
8673.05 2515
8673.93 2795
8674.81 3043
8675.69 3255
8676.57 3267
8677.45 3080
8678.32 3027
8679.20 2803
8680.08 2605
8680.96 2223
8681.84 2209
8682.72 2077
8683.60 1958
8684.48 1838
8685.36 1813
8686.24 1927
8687.12 1919
8688.00 2073
8688.88 2154
8689.76 2413
8690.64 2774
8691.52 3291
8692.40 3649
8693.28 4075
8694.16 4246
8695.04 4162
8695.92 3893
8696.80 3458
8697.68 3138
8698.56 2831
8699.44 2389
8700.32 2138
8701.20 1939
8702.08 1781
8702.96 1662
8703.84 1631
8704.72 1603
8705.60 1464
8706.49 1452
8707.37 1421
8708.25 1411
8709.13 1373
8710.01 1426
8710.89 1315
8711.77 1388
8712.65 1353
8713.53 1370
8714.41 1370
8715.29 1307
8716.18 1384
8717.06 1304
8717.94 1259
8718.82 1280
8719.70 1304
8720.58 1204
8721.46 1265
8722.35 1313
8723.23 1307
8724.11 1290
8724.99 1283
8725.87 1313
8726.75 1235
8727.64 1337
8728.52 1399
8729.40 1322
8730.28 1379
8731.16 1412
8732.05 1433
8732.93 1448
8733.81 1401
8734.69 1417
8735.57 1409
8736.46 1336
8737.34 1331
8738.22 1236
8739.10 1240
8739.99 1205
8740.87 1167
8741.75 1195
8742.63 1244
8743.52 1238
8744.40 1262
8745.28 1271
8746.16 1261
8747.05 1253
8747.93 1307
8748.81 1287
8749.70 1261
8750.58 1269
8751.46 1316
8752.34 1287
8753.23 1252
8754.11 1273
8754.99 1268
8755.88 1319
8756.76 1330
8757.64 1361
8758.53 1286
8759.41 1369
8760.29 1401
8761.18 1280
8762.06 1296
8762.94 1324
8763.83 1336
8764.71 1230
8765.60 1317
8766.48 1375
8767.36 1250
8768.25 1259
8769.13 1241
8770.01 1251
8770.90 1316
8771.78 1302
8772.67 1209
8773.55 1245
8774.43 1308
8775.32 1292
8776.20 1189
8777.09 1161
8777.97 1157
8778.86 1104
8779.74 1136
8780.63 1131
8781.51 1080
8782.39 1062
8783.28 1068
8784.16 1030
8785.05 1126
8785.93 1121
8786.82 1027
8787.70 1124
8788.59 1056
8789.47 1037
8790.36 1064
8791.24 1061
8792.13 1075
8793.01 1007
8793.90 965
8794.78 997
8795.67 1090
8796.55 1043
8797.44 1026
8798.32 1033
8799.21 1065
8800.10 1106
8800.98 1062
8801.87 1044
8802.75 1007
8803.64 990
8804.52 1045
8805.41 1034
8806.29 1090
8807.18 1077
8808.07 1075
8808.95 1035
8809.84 976
8810.72 1009
8811.61 1015
8812.50 962
8813.38 1023
8814.27 1039
8815.15 940
8816.04 980
8816.93 987
8817.81 988
8818.70 986
8819.59 998
8820.47 996
8821.36 1022
8822.25 1000
8823.13 982
8824.02 978
8824.91 1041
8825.79 983
8826.68 1035
8827.57 1005
8828.45 1075
8829.34 1058
8830.23 1053
8831.11 1005
8832.00 928
8832.89 975
8833.78 949
8834.66 927
8835.55 945
8836.44 954
8837.32 971
8838.21 884
8839.10 973
8839.99 919
8840.87 937
8841.76 940
8842.65 895
8843.54 905
8844.42 919
8845.31 893
8846.20 926
8847.09 938
8847.98 937
8848.86 898
8849.75 876
8850.64 888
8851.53 914
8852.42 907
8853.30 921
8854.19 882
8855.08 885
8855.97 842
8856.86 858
8857.75 836
8858.63 869
8859.52 881
8860.41 829
8861.30 841
8862.19 863
8863.08 858
8863.97 849
8864.85 863
8865.74 851
8866.63 837
8867.52 865
8868.41 820
8869.30 802
8870.19 841
8871.08 847
8871.97 786
8872.85 768
8873.74 861
8874.63 797
8875.52 833
8876.41 893
8877.30 824
8878.19 785
8879.08 831
8879.97 844
8880.86 799
8881.75 862
8882.64 870
8883.53 850
8884.42 822
8885.31 770
8886.20 842
8887.09 835
8887.98 836
8888.87 788
8889.76 808
8890.65 793
8891.54 812
8892.43 802
8893.32 777
8894.21 868
8895.10 837
8895.99 813
8896.88 797
8897.77 811
8898.66 798
8899.55 768
8900.44 760
8901.33 774
8902.22 796
8903.11 783
8904.00 828
8904.89 812
8905.78 703
8906.67 803
8907.56 793
8908.46 783
8909.35 780
8910.24 744
8911.13 800
8912.02 752
8912.91 795
8913.80 772
8914.69 832
8915.58 796
8916.48 819
8917.37 792
8918.26 726
8919.15 782
8920.04 725
8920.93 750
8921.82 704
8922.72 758
8923.61 743
8924.50 739
8925.39 729
8926.28 727
8927.18 698
8928.07 731
8928.96 747
8929.85 729
8930.74 795
8931.64 798
8932.53 794
8933.42 761
8934.31 733
8935.20 742
8936.10 726
8936.99 783
8937.88 708
8938.77 785
8939.67 717
8940.56 782
8941.45 693
8942.34 711
8943.24 737
8944.13 739
8945.02 746
8945.91 734
8946.81 712
8947.70 668
8948.59 742
8949.49 732
8950.38 745
8951.27 779
8952.16 736
8953.06 730
8953.95 739
8954.84 710
8955.74 713
8956.63 718
8957.52 814
8958.42 756
8959.31 697
8960.20 672
8961.10 734
8961.99 775
8962.89 723
8963.78 707
8964.67 760
8965.57 780
8966.46 785
8967.35 767
8968.25 797
8969.14 851
8970.04 829
8970.93 750
8971.82 688
8972.72 759
8973.61 741
8974.51 713
8975.40 747
8976.30 744
8977.19 783
8978.08 789
8978.98 731
8979.87 754
8980.77 755
8981.66 772
8982.56 754
8983.45 781
8984.35 762
8985.24 752
8986.14 702
8987.03 723
8987.93 732
8988.82 706
8989.72 723
8990.61 718
8991.51 703
8992.40 667
8993.30 660
8994.19 679
8995.09 729
8995.98 773
8996.88 643
8997.77 649
8998.67 704
8999.56 696
9000.46 704
9001.35 742
9002.25 701
9003.15 741
9004.04 738
9004.94 676
9005.83 677
9006.73 745
9007.62 704
9008.52 675
9009.42 678
9010.31 679
9011.21 633
9012.10 680
9013.00 726
9013.90 711
9014.79 706
9015.69 680
9016.59 715
9017.48 703
9018.38 702
9019.27 759
9020.17 750
9021.07 749
9021.96 709
9022.86 680
9023.76 695
9024.65 679
9025.55 653
9026.45 682
9027.34 683
9028.24 671
9029.14 690
9030.04 724
9030.93 693
9031.83 673
9032.73 686
9033.62 697
9034.52 740
9035.42 713
9036.32 746
9037.21 735
9038.11 715
9039.01 727
9039.90 732
9040.80 710
9041.70 669
9042.60 642
9043.50 701
9044.39 741
9045.29 710
9046.19 721
9047.09 678
9047.98 708
9048.88 744
9049.78 716
9050.68 677
9051.58 677
9052.47 731
9053.37 699
9054.27 681
9055.17 680
9056.07 687
9056.97 733
9057.86 710
9058.76 702
9059.66 733
9060.56 699
9061.46 754
9062.36 748
9063.25 711
9064.15 701
9065.05 710
9065.95 692
9066.85 656
9067.75 646
9068.65 732
9069.55 734
9070.45 691
9071.34 678
9072.24 647
9073.14 657
9074.04 660
9074.94 678
9075.84 701
9076.74 734
9077.64 732
9078.54 730
9079.44 685
9080.34 711
9081.24 666
9082.14 706
9083.04 718
9083.94 691
9084.84 752
9085.74 754
9086.63 705
9087.53 716
9088.43 733
9089.33 762
9090.23 773
9091.13 713
9092.03 796
9092.93 756
9093.83 696
9094.74 700
9095.64 692
9096.54 662
9097.44 697
9098.34 681
9099.24 731
9100.14 710
9101.04 716
9101.94 687
9102.84 716
9103.74 767
9104.64 746
9105.54 689
9106.44 662
9107.34 694
9108.24 704
9109.14 682
9110.05 662
9110.95 659
9111.85 667
9112.75 669
9113.65 685
9114.55 648
9115.45 639
9116.35 667
9117.25 676
9118.16 679
9119.06 654
9119.96 665
9120.86 699
9121.76 698
9122.66 704
9123.56 714
9124.47 659
9125.37 673
9126.27 711
9127.17 664
9128.07 754
9128.98 673
9129.88 662
9130.78 676
9131.68 720
9132.58 726
9133.49 663
9134.39 656
9135.29 651
9136.19 651
9137.09 644
9138.00 744
9138.90 681
9139.80 692
9140.70 700
9141.61 655
9142.51 706
9143.41 733
9144.31 694
9145.22 710
9146.12 747
9147.02 724
9147.93 739
9148.83 684
9149.73 666
9150.63 648
9151.54 697
9152.44 697
9153.34 693
9154.25 649
9155.15 714
9156.05 750
9156.96 682
9157.86 735
9158.76 707
9159.67 714
9160.57 729
9161.47 738
9162.38 646
9163.28 668
9164.18 654
9165.09 703
9165.99 744
9166.90 729
9167.80 695
9168.70 709
9169.61 667
9170.51 689
9171.41 617
9172.32 717
9173.22 694
9174.13 675
9175.03 669
9175.94 639
9176.84 723
9177.74 701
9178.65 682
9179.55 606
9180.46 676
9181.36 697
9182.27 731
9183.17 694
9184.08 717
9184.98 705
9185.88 601
9186.79 683
9187.69 656
9188.60 674
9189.50 739
9190.41 675
9191.31 685
9192.22 663
9193.12 686
9194.03 707
9194.93 691
9195.84 641
9196.74 654
9197.65 712
9198.56 732
9199.46 698
9200.37 741
9201.27 799
9202.18 785
9203.08 751
9203.99 752
9204.89 748
9205.80 706
9206.71 736
9207.61 788
9208.52 740
9209.42 709
9210.33 648
9211.23 658
9212.14 640
9213.05 683
9213.95 650
9214.86 721
9215.77 767
9216.67 769
9217.58 718
9218.48 750
9219.39 753
9220.30 690
9221.20 741
9222.11 680
9223.02 743
9223.92 747
9224.83 677
9225.74 690
9226.64 682
9227.55 607
9228.46 668
9229.36 691
9230.27 702
9231.18 668
9232.08 668
9232.99 709
9233.90 688
9234.81 680
9235.71 667
9236.62 666
9237.53 655
9238.43 625
9239.34 685
9240.25 641
9241.16 703
9242.06 671
9242.97 662
9243.88 720
9244.79 681
9245.69 703
9246.60 688
9247.51 691
9248.42 675
9249.33 656
9250.23 712
9251.14 648
9252.05 652
9252.96 683
9253.87 714
9254.77 624
9255.68 662
9256.59 665
9257.50 749
9258.41 697
9259.31 691
9260.22 679
9261.13 648
9262.04 695
9262.95 693
9263.86 729
9264.77 724
9265.67 695
9266.58 654
9267.49 616
9268.40 658
9269.31 698
9270.22 705
9271.13 669
9272.04 657
9272.94 671
9273.85 686
9274.76 712
9275.67 687
9276.58 665
9277.49 701
9278.40 697
9279.31 694
9280.22 704
9281.13 670
9282.04 679
9282.95 702
9283.86 703
9284.77 714
9285.68 698
9286.59 670
9287.49 625
9288.40 644
9289.31 715
9290.22 660
9291.13 658
9292.04 661
9292.95 721
9293.86 709
9294.77 690
9295.68 716
9296.59 718
9297.50 742
9298.41 734
9299.33 781
9300.24 728
9301.15 751
9302.06 768
9302.97 761
9303.88 712
9304.79 739
9305.70 711
9306.61 708
9307.52 757
9308.43 813
9309.34 762
9310.25 806
9311.16 804
9312.07 790
9312.98 784
9313.90 773
9314.81 753
9315.72 742
9316.63 713
9317.54 761
9318.45 704
9319.36 668
9320.27 737
9321.19 760
9322.10 735
9323.01 705
9323.92 654
9324.83 662
9325.74 685
9326.65 708
9327.57 712
9328.48 704
9329.39 727
9330.30 725
9331.21 695
9332.13 668
9333.04 683
9333.95 751
9334.86 674
9335.77 682
9336.69 647
9337.60 669
9338.51 687
9339.42 682
9340.33 709
9341.25 711
9342.16 678
9343.07 731
9343.98 710
9344.90 738
9345.81 713
9346.72 716
9347.63 745
9348.55 686
9349.46 705
9350.37 710
9351.29 662
9352.20 665
9353.11 768
9354.02 759
9354.94 714
9355.85 762
9356.76 762
9357.68 728
9358.59 715
9359.50 717
9360.42 707
9361.33 701
9362.24 707
9363.16 696
9364.07 704
9364.98 703
9365.90 697
9366.81 700
9367.72 700
9368.64 722
9369.55 689
9370.47 720
9371.38 687
9372.29 723
9373.21 727
9374.12 695
9375.04 722
9375.95 680
9376.86 697
9377.78 737
9378.69 715
9379.61 698
9380.52 700
9381.43 691
9382.35 728
9383.26 733
9384.18 722
9385.09 739
9386.01 709
9386.92 664
9387.84 702
9388.75 731
9389.67 786
9390.58 781
9391.49 775
9392.41 810
9393.32 808
9394.24 775
9395.15 784
9396.07 842
9396.98 828
9397.90 779
9398.81 800
9399.73 735
9400.65 667
9401.56 728
9402.48 755
9403.39 714
9404.31 702
9405.22 715
9406.14 761
9407.05 678
9407.97 702
9408.88 687
9409.80 718
9410.72 737
9411.63 741
9412.55 729
9413.46 778
9414.38 741
9415.30 735
9416.21 726
9417.13 745
9418.04 718
9418.96 714
9419.88 686
9420.79 723
9421.71 716
9422.62 742
9423.54 765
9424.46 725
9425.37 727
9426.29 783
9427.21 767
9428.12 756
9429.04 772
9429.96 713
9430.87 701
9431.79 779
9432.71 779
9433.62 755
9434.54 749
9435.46 766
9436.37 782
9437.29 833
9438.21 756
9439.13 767
9440.04 788
9440.96 797
9441.88 741
9442.80 741
9443.71 744
9444.63 744
9445.55 790
9446.46 723
9447.38 739
9448.30 746
9449.22 776
9450.14 771
9451.05 846
9451.97 829
9452.89 933
9453.81 930
9454.72 902
9455.64 895
9456.56 790
9457.48 859
9458.40 848
9459.31 787
9460.23 854
9461.15 763
9462.07 793
9462.99 764
9463.91 752
9464.82 778
9465.74 788
9466.66 792
9467.58 753
9468.50 719
9469.42 771
9470.34 800
9471.25 740
9472.17 762
9473.09 788
9474.01 779
9474.93 785
9475.85 785
9476.77 859
9477.69 746
9478.60 812
9479.52 842
9480.44 816
9481.36 821
9482.28 862
9483.20 840
9484.12 911
9485.04 885
9485.96 867
9486.88 874
9487.80 845
9488.72 819
9489.64 807
9490.56 853
9491.48 820
9492.40 836
9493.32 801
9494.24 802
9495.16 811
9496.08 754
9497.00 827
9497.92 814
9498.84 817
9499.76 794
9500.68 795
9501.60 823
9502.52 851
9503.44 849
9504.36 849
9505.28 778
9506.20 809
9507.12 813
9508.04 822
9508.96 811
9509.88 864
9510.80 855
9511.72 879
9512.64 856
9513.56 881
9514.48 980
9515.40 978
9516.32 975
9517.25 970
9518.17 921
9519.09 907
9520.01 894
9520.93 902
9521.85 926
9522.77 861
9523.69 899
9524.61 914
9525.54 918
9526.46 923
9527.38 978
9528.30 1000
9529.22 998
9530.14 1079
9531.06 1066
9531.99 1231
9532.91 1205
9533.83 1290
9534.75 1253
9535.67 1320
9536.60 1270
9537.52 1229
9538.44 1173
9539.36 1080
9540.28 993
9541.21 965
9542.13 998
9543.05 941
9543.97 987
9544.89 939
9545.82 896
9546.74 906
9547.66 946
9548.58 934
9549.51 938
9550.43 882
9551.35 921
9552.27 929
9553.20 939
9554.12 967
9555.04 888
9555.96 920
9556.89 988
9557.81 948
9558.73 1008
9559.66 1043
9560.58 1033
9561.50 1028
9562.43 959
9563.35 994
9564.27 962
9565.19 1016
9566.12 929
9567.04 905
9567.96 908
9568.89 897
9569.81 911
9570.74 887
9571.66 899
9572.58 974
9573.51 985
9574.43 927
9575.35 908
9576.28 939
9577.20 883
9578.13 882
9579.05 958
9579.97 889
9580.90 870
9581.82 907
9582.75 884
9583.67 843
9584.59 894
9585.52 879
9586.44 873
9587.37 963
9588.29 918
9589.22 935
9590.14 870
9591.06 903
9591.99 888
9592.91 899
9593.84 919
9594.76 896
9595.69 904
9596.61 940
9597.54 904
9598.46 896
9599.39 903
9600.31 961
9601.24 965
9602.16 970
9603.09 965
9604.01 989
9604.94 978
9605.86 984
9606.79 1017
9607.71 1080
9608.64 995
9609.56 989
9610.49 1049
9611.41 1017
9612.34 1008
9613.27 1024
9614.19 1054
9615.12 1008
9616.04 988
9616.97 978
9617.89 1069
9618.82 1074
9619.75 1026
9620.67 1047
9621.60 1093
9622.52 1057
9623.45 1030
9624.38 1073
9625.30 1038
9626.23 1010
9627.15 1072
9628.08 1064
9629.01 1138
9629.93 1145
9630.86 1158
9631.79 1177
9632.71 1154
9633.64 1173
9634.57 1218
9635.49 1234
9636.42 1189
9637.35 1205
9638.27 1256
9639.20 1309
9640.13 1287
9641.05 1240
9641.98 1300
9642.91 1256
9643.83 1309
9644.76 1271
9645.69 1308
9646.62 1289
9647.54 1406
9648.47 1475
9649.40 1643
9650.32 1526
9651.25 1530
9652.18 1541
9653.11 1435
9654.03 1457
9654.96 1424
9655.89 1498
9656.82 1428
9657.75 1390
9658.67 1313
9659.60 1320
9660.53 1243
9661.46 1251
9662.38 1273
9663.31 1313
9664.24 1290
9665.17 1268
9666.10 1304
9667.02 1297
9667.95 1313
9668.88 1328
9669.81 1376
9670.74 1342
9671.67 1385
9672.59 1439
9673.52 1421
9674.45 1389
9675.38 1441
9676.31 1501
9677.24 1477
9678.17 1482
9679.10 1494
9680.02 1500
9680.95 1403
9681.88 1440
9682.81 1370
9683.74 1373
9684.67 1443
9685.60 1556
9686.53 1513
9687.46 1435
9688.39 1540
9689.31 1615
9690.24 1614
9691.17 1607
9692.10 1662
9693.03 1640
9693.96 1603
9694.89 1607
9695.82 1657
9696.75 1690
9697.68 1617
9698.61 1670
9699.54 1707
9700.47 1659
9701.40 1741
9702.33 1689
9703.26 1620
9704.19 1554
9705.12 1646
9706.05 1583
9706.98 1534
9707.91 1496
9708.84 1586
9709.77 1568
9710.70 1591
9711.63 1664
9712.56 1710
9713.49 1762
9714.42 1771
9715.35 1739
9716.28 1845
9717.21 1894
9718.14 1858
9719.07 1744
9720.00 1674
9720.93 1619
9721.87 1573
9722.80 1568
9723.73 1485
9724.66 1466
9725.59 1468
9726.52 1382
9727.45 1487
9728.38 1428
9729.31 1414
9730.24 1479
9731.18 1512
9732.11 1588
9733.04 1493
9733.97 1550
9734.90 1579
9735.83 1577
9736.76 1571
9737.70 1466
9738.63 1451
9739.56 1414
9740.49 1369
9741.42 1404
9742.35 1359
9743.29 1327
9744.22 1322
9745.15 1287
9746.08 1218
9747.01 1295
9747.95 1291
9748.88 1263
9749.81 1278
9750.74 1276
9751.67 1293
9752.61 1275
9753.54 1304
9754.47 1263
9755.40 1211
9756.34 1209
9757.27 1190
9758.20 1275
9759.13 1284
9760.07 1199
9761.00 1247
9761.93 1301
9762.87 1284
9763.80 1290
9764.73 1312
9765.66 1338
9766.60 1318
9767.53 1324
9768.46 1278
9769.40 1288
9770.33 1238
9771.26 1250
9772.20 1254
9773.13 1301
9774.06 1282
9775.00 1378
9775.93 1435
9776.86 1410
9777.80 1351
9778.73 1484
9779.66 1572
9780.60 1629
9781.53 1644
9782.46 1602
9783.40 1647
9784.33 1595
9785.26 1533
9786.20 1530
9787.13 1483
9788.07 1410
9789.00 1358
9789.93 1324
9790.87 1304
9791.80 1209
9792.74 1282
9793.67 1230
9794.61 1273
9795.54 1288
9796.47 1229
9797.41 1264
9798.34 1323
9799.28 1314
9800.21 1333
9801.15 1372
9802.08 1324
9803.02 1302
9803.95 1291
9804.89 1200
9805.82 1189
9806.76 1143
9807.69 1132
9808.63 1099
9809.56 1105
9810.50 971
9811.43 978
9812.37 1008
9813.30 1052
9814.24 1041
9815.17 1018
9816.11 980
9817.04 984
9817.98 985
9818.91 1027
9819.85 1055
9820.78 1043
9821.72 1015
9822.65 1034
9823.59 1031
9824.53 1019
9825.46 972
9826.40 963
9827.33 1005
9828.27 988
9829.21 926
9830.14 975
9831.08 981
9832.01 954
9832.95 1005
9833.89 1052
9834.82 956
9835.76 971
9836.69 1002
9837.63 1000
9838.57 1010
9839.50 986
9840.44 923
9841.38 984
9842.31 1001
9843.25 1018
9844.19 1005
9845.12 1038
9846.06 1043
9847.00 1029
9847.93 974
9848.87 934
9849.81 988
9850.74 981
9851.68 1042
9852.62 1038
9853.56 962
9854.49 1015
9855.43 1064
9856.37 1026
9857.30 1042
9858.24 1053
9859.18 1125
9860.12 1124
9861.05 1077
9861.99 1126
9862.93 1148
9863.87 1096
9864.80 1013
9865.74 1081
9866.68 1029
9867.62 952
9868.56 992
9869.49 1018
9870.43 999
9871.37 984
9872.31 934
9873.24 986
9874.18 973
9875.12 962
9876.06 951
9877.00 967
9877.94 946
9878.87 917
9879.81 895
9880.75 948
9881.69 951
9882.63 955
9883.57 949
9884.50 979
9885.44 931
9886.38 874
9887.32 862
9888.26 891
9889.20 925
9890.14 925
9891.08 874
9892.02 925
9892.95 953
9893.89 903
9894.83 964
9895.77 884
9896.71 815
9897.65 844
9898.59 898
9899.53 870
9900.47 885
9901.41 894
9902.35 882
9903.29 804
9904.23 856
9905.16 868
9906.10 894
9907.04 885
9907.98 882
9908.92 862
9909.86 860
9910.80 911
9911.74 967
9912.68 973
9913.62 935
9914.56 937
9915.50 894
9916.44 937
9917.38 912
9918.32 897
9919.26 870
9920.20 892
9921.14 924
9922.08 953
9923.02 958
9923.97 1077
9924.91 1172
9925.85 1264
9926.79 1374
9927.73 1355
9928.67 1398
9929.61 1410
9930.55 1493
9931.49 1487
9932.43 1406
9933.37 1228
9934.31 1199
9935.25 1139
9936.20 1024
9937.14 964
9938.08 890
9939.02 912
9939.96 891
9940.90 893
9941.84 771
9942.78 819
9943.73 863
9944.67 864
9945.61 832
9946.55 829
9947.49 822
9948.43 865
9949.37 911
9950.32 815
9951.26 813
9952.20 865
9953.14 846
9954.08 821
9955.03 851
9955.97 848
9956.91 793
9957.85 816
9958.79 800
9959.74 764
9960.68 843
9961.62 848
9962.56 863
9963.50 824
9964.45 861
9965.39 865
9966.33 829
9967.27 876
9968.22 831
9969.16 806
9970.10 839
9971.04 798
9971.99 773
9972.93 794
9973.87 816
9974.82 787
9975.76 769
9976.70 765
9977.64 807
9978.59 778
9979.53 739
9980.47 734
9981.42 723
9982.36 752
9983.30 839
9984.25 746
9985.19 730
9986.13 734
9987.08 736
9988.02 693
9988.96 713
9989.91 757
9990.85 786
9991.80 789
9992.74 792
9993.68 742
9994.63 757
9995.57 749
9996.51 720
9997.46 690
9998.40 757
9999.35 778
10000.29 763
10001.23 789
10002.18 785
10003.12 693
10004.07 731
10005.01 840
10005.96 791
10006.90 729
10007.84 748
10008.79 761
10009.73 712
10010.68 721
10011.62 733
10012.57 742
10013.51 791
10014.46 779
10015.40 784
10016.35 738
10017.29 788
10018.24 717
10019.18 734
10020.13 767
10021.07 745
10022.02 721
10022.96 704
10023.91 659
10024.85 719
10025.80 708
10026.74 695
10027.69 695
10028.63 701
10029.58 771
10030.52 696
10031.47 693
10032.42 697
10033.36 699
10034.31 676
10035.25 660
10036.20 629
10037.14 679
10038.09 678
10039.04 704
10039.98 682
10040.93 676
10041.87 730
10042.82 689
10043.77 713
10044.71 696
10045.66 667
10046.60 707
10047.55 722
10048.50 675
10049.44 749
10050.39 704
10051.34 689
10052.28 682
10053.23 711
10054.18 734
10055.12 708
10056.07 664
10057.02 635
10057.96 695
10058.91 634
10059.86 669
10060.80 684
10061.75 705
10062.70 663
10063.64 736
10064.59 677
10065.54 625
10066.49 657
10067.43 712
10068.38 677
10069.33 625
10070.28 637
10071.22 681
10072.17 714
10073.12 700
10074.07 712
10075.01 690
10075.96 655
10076.91 673
10077.86 717
10078.80 662
10079.75 672
10080.70 676
10081.65 713
10082.60 673
10083.54 645
10084.49 666
10085.44 717
10086.39 667
10087.34 636
10088.28 687
10089.23 677
10090.18 681
10091.13 657
10092.08 641
10093.03 655
10093.97 644
10094.92 610
10095.87 686
10096.82 690
10097.77 676
10098.72 655
10099.67 635
10100.62 692
10101.56 627
10102.51 656
10103.46 614
10104.41 694
10105.36 682
10106.31 646
10107.26 631
10108.21 718
10109.16 712
10110.11 731
10111.05 704
10112.00 611
10112.95 693
10113.90 681
10114.85 687
10115.80 656
10116.75 657
10117.70 635
10118.65 620
10119.60 641
10120.55 695
10121.50 661
10122.45 708
10123.40 673
10124.35 627
10125.30 640
10126.25 649
10127.20 686
10128.15 634
10129.10 648
10130.05 665
10131.00 649
10131.95 662
10132.90 683
10133.85 651
10134.80 668
10135.75 658
10136.70 666
10137.65 622
10138.60 623
10139.55 682
10140.51 686
10141.46 632
10142.41 643
10143.36 609
10144.31 641
10145.26 648
10146.21 645
10147.16 649
10148.11 646
10149.06 689
10150.01 675
10150.97 690
10151.92 720
10152.87 726
10153.82 656
10154.77 641
10155.72 713
10156.67 737
10157.63 674
10158.58 719
10159.53 701
10160.48 701
10161.43 743
10162.38 714
10163.34 737
10164.29 656
10165.24 724
10166.19 659
10167.14 707
10168.09 719
10169.05 753
10170.00 773
10170.95 701
10171.90 753
10172.86 755
10173.81 717
10174.76 740
10175.71 712
10176.66 706
10177.62 790
10178.57 735
10179.52 707
10180.47 708
10181.43 777
10182.38 814
10183.33 811
10184.29 778
10185.24 852
10186.19 824
10187.14 784
10188.10 785
10189.05 795
10190.00 817
10190.96 769
10191.91 799
10192.86 845
10193.81 835
10194.77 835
10195.72 842
10196.67 838
10197.63 826
10198.58 760
10199.53 830
10200.49 835
10201.44 853
10202.40 821
10203.35 893
10204.30 926
10205.26 950
10206.21 1024
10207.16 961
10208.12 993
10209.07 994
10210.03 998
10210.98 897
10211.93 938
10212.89 905
10213.84 844
10214.80 836
10215.75 849
10216.70 830
10217.66 840
10218.61 855
10219.57 845
10220.52 773
10221.48 823
10222.43 866
10223.39 835
10224.34 780
10225.30 821
10226.25 822
10227.20 740
10228.16 811
10229.11 797
10230.07 768
10231.02 812
10231.98 817
10232.93 829
10233.89 878
10234.84 867
10235.80 946
10236.75 991
10237.71 979
10238.67 984
10239.62 940
10240.58 895
10241.53 915
10242.49 832
10243.44 799
10244.40 770
10245.35 750
10246.31 804
10247.26 741
10248.22 741
10249.18 707
10250.13 731
10251.09 758
10252.04 655
10253.00 703
10253.96 722
10254.91 693
10255.87 679
10256.82 667
10257.78 663
10258.74 660
10259.69 658
10260.65 659
10261.61 637
10262.56 649
10263.52 671
10264.47 657
10265.43 645
10266.39 634
10267.34 650
10268.30 689
10269.26 653
10270.21 628
10271.17 667
10272.13 670
10273.09 640
10274.04 676
10275.00 673
10275.96 696
10276.91 698
10277.87 640
10278.83 640
10279.78 653
10280.74 652
10281.70 651
10282.66 680
10283.61 605
10284.57 643
10285.53 657
10286.49 639
10287.44 691
10288.40 655
10289.36 704
10290.32 648
10291.27 642
10292.23 692
10293.19 662
10294.15 641
10295.11 646
10296.06 665
10297.02 673
10297.98 621
10298.94 644
10299.90 674
10300.85 665
10301.81 653
10302.77 666
10303.73 709
10304.69 643
10305.65 668
10306.60 665
10307.56 689
10308.52 722
10309.48 681
10310.44 684
10311.40 700
10312.36 697
10313.32 666
10314.27 709
10315.23 643
10316.19 623
10317.15 636
10318.11 683
10319.07 612
10320.03 615
10320.99 673
10321.95 681
10322.91 597
10323.86 651
10324.82 702
10325.78 730
10326.74 695
10327.70 738
10328.66 715
10329.62 727
10330.58 780
10331.54 765
10332.50 744
10333.46 710
10334.42 722
10335.38 676
10336.34 708
10337.30 630
10338.26 646
10339.22 678
10340.18 656
10341.14 712
10342.10 647
10343.06 638
10344.02 621
10344.98 597
10345.94 659
10346.90 690
10347.86 673
10348.82 633
10349.78 634
10350.74 631
10351.70 595
10352.66 633
10353.62 639
10354.58 645
10355.55 641
10356.51 598
10357.47 646
10358.43 611
10359.39 610
10360.35 655
10361.31 674
10362.27 598
10363.23 630
10364.19 588
10365.16 600
10366.12 624
10367.08 607
10368.04 579
10369.00 586
10369.96 619
10370.92 641
10371.88 651
10372.85 580
10373.81 635
10374.77 576
10375.73 618
10376.69 580
10377.65 577
10378.62 609
10379.58 643
10380.54 630
10381.50 567
10382.46 592
10383.43 610
10384.39 587
10385.35 584
10386.31 593
10387.27 573
10388.24 612
10389.20 577
10390.16 595
10391.12 597
10392.09 582
10393.05 626
10394.01 664
10394.97 581
10395.94 602
10396.90 586
10397.86 661
10398.82 628
10399.79 641
10400.75 611
10401.71 632
10402.68 640
10403.64 641
10404.60 632
10405.57 642
10406.53 665
10407.49 621
10408.45 659
10409.42 616
10410.38 626
10411.34 671
10412.31 652
10413.27 662
10414.23 694
10415.20 731
10416.16 744
10417.13 740
10418.09 744
10419.05 768
10420.02 843
10420.98 780
10421.94 902
10422.91 855
10423.87 743
10424.84 753
10425.80 759
10426.76 708
10427.73 667
10428.69 615
10429.66 654
10430.62 612
10431.58 656
10432.55 526
10433.51 597
10434.48 655
10435.44 589
10436.41 572
10437.37 636
10438.34 616
10439.30 621
10440.27 602
10441.23 543
10442.19 546
10443.16 595
10444.12 597
10445.09 562
10446.05 580
10447.02 638
10447.98 584
10448.95 547
10449.91 573
10450.88 577
10451.84 622
10452.81 571
10453.78 630
10454.74 547
10455.71 591
10456.67 568
10457.64 606
10458.60 596
10459.57 582
10460.53 597
10461.50 576
10462.47 557
10463.43 599
10464.40 578
10465.36 543
10466.33 545
10467.29 533
10468.26 570
10469.23 540
10470.19 547
10471.16 568
10472.12 614
10473.09 515
10474.06 542
10475.02 599
10475.99 569
10476.96 556
10477.92 587
10478.89 576
10479.86 559
10480.82 590
10481.79 578
10482.76 576
10483.72 554
10484.69 558
10485.66 575
10486.62 604
10487.59 603
10488.56 571
10489.52 518
10490.49 584
10491.46 609
10492.42 620
10493.39 578
10494.36 588
10495.33 611
10496.29 596
10497.26 584
10498.23 557
10499.19 559
10500.16 639
10501.13 657
10502.10 587
10503.06 585
10504.03 564
10505.00 597
10505.97 614
10506.94 597
10507.90 572
10508.87 548
10509.84 553
10510.81 553
10511.78 594
10512.74 632
10513.71 622
10514.68 551
10515.65 595
10516.62 568
10517.58 566
10518.55 563
10519.52 606
10520.49 577
10521.46 572
10522.43 595
10523.39 589
10524.36 556
10525.33 504
10526.30 588
10527.27 615
10528.24 614
10529.21 604
10530.18 563
10531.14 563
10532.11 576
10533.08 552
10534.05 559
10535.02 605
10535.99 576
10536.96 590
10537.93 576
10538.90 613
10539.87 576
10540.84 596
10541.80 583
10542.77 626
10543.74 615
10544.71 607
10545.68 604
10546.65 599
10547.62 600
10548.59 607
10549.56 622
10550.53 581
10551.50 598
10552.47 604
10553.44 617
10554.41 611
10555.38 638
10556.35 651
10557.32 685
10558.29 641
10559.26 730
10560.23 749
10561.20 709
10562.17 740
10563.14 819
10564.11 756
10565.08 700
10566.05 672
10567.02 699
10567.99 659
10568.97 672
10569.94 633
10570.91 605
10571.88 594
10572.85 624
10573.82 633
10574.79 579
10575.76 563
10576.73 597
10577.70 667
10578.67 579
10579.64 624
10580.62 646
10581.59 630
10582.56 650
10583.53 614
10584.50 587
10585.47 616
10586.44 603
10587.42 577
10588.39 585
10589.36 661
10590.33 658
10591.30 650
10592.27 673
10593.25 657
10594.22 645
10595.19 682
10596.16 661
10597.13 592
10598.10 638
10599.08 609
10600.05 637
10601.02 627
10601.99 578
10602.96 601
10603.94 601
10604.91 625
10605.88 593
10606.85 598
10607.83 582
10608.80 577
10609.77 587
10610.74 600
10611.72 599
10612.69 552
10613.66 614
10614.63 630
10615.61 552
10616.58 612
10617.55 618
10618.53 645
10619.50 591
10620.47 576
10621.44 618
10622.42 670
10623.39 668
10624.36 689
10625.34 692
10626.31 608
10627.28 629
10628.26 592
10629.23 637
10630.20 600
10631.18 635
10632.15 614
10633.12 633
10634.10 677
10635.07 664
10636.05 670
10637.02 713
10637.99 728
10638.97 784
10639.94 811
10640.91 828
10641.89 852
10642.86 776
10643.84 757
10644.81 705
10645.79 769
10646.76 688
10647.73 634
10648.71 659
10649.68 598
10650.66 617
10651.63 591
10652.61 563
10653.58 565
10654.55 560
10655.53 634
10656.50 618
10657.48 585
10658.45 586
10659.43 583
10660.40 598
10661.38 656
10662.35 664
10663.33 585
10664.30 598
10665.28 663
10666.25 615
10667.23 632
10668.20 565
10669.18 610
10670.15 594
10671.13 593
10672.10 621
10673.08 558
10674.05 576
10675.03 591
10676.01 596
10676.98 564
10677.96 630
10678.93 640
10679.91 622
10680.88 609
10681.86 652
10682.84 681
10683.81 644
10684.79 625
10685.76 638
10686.74 598
10687.72 603
10688.69 570
10689.67 605
10690.64 577
10691.62 533
10692.60 508
10693.57 563
10694.55 559
10695.53 519
10696.50 564
10697.48 590
10698.46 592
10699.43 547
10700.41 521
10701.39 566
10702.36 603
10703.34 588
10704.32 550
10705.29 588
10706.27 590
10707.25 558
10708.22 563
10709.20 617
10710.18 597
10711.15 552
10712.13 579
10713.11 503
10714.09 533
10715.06 571
10716.04 593
10717.02 577
10718.00 566
10718.97 563
10719.95 555
10720.93 562
10721.91 571
10722.88 551
10723.86 567
10724.84 603
10725.82 558
10726.80 540
10727.77 531
10728.75 559
10729.73 541
10730.71 509
10731.69 515
10732.66 545
10733.64 573
10734.62 586
10735.60 522
10736.58 534
10737.55 524
10738.53 542
10739.51 559
10740.49 541
10741.47 557
10742.45 548
10743.43 577
10744.40 545
10745.38 581
10746.36 562
10747.34 550
10748.32 597
10749.30 596
10750.28 561
10751.26 538
10752.24 559
10753.21 612
10754.19 565
10755.17 534
10756.15 553
10757.13 530
10758.11 553
10759.09 547
10760.07 549
10761.05 510
10762.03 528
10763.01 544
10763.99 534
10764.97 516
10765.95 523
10766.93 484
10767.91 571
10768.89 594
10769.87 522
10770.84 538
10771.82 547
10772.80 576
10773.78 564
10774.76 517
10775.74 530
10776.73 559
10777.71 566
10778.69 554
10779.67 545
10780.65 509
10781.63 589
10782.61 563
10783.59 551
10784.57 604
10785.55 627
10786.53 633
10787.51 596
10788.49 567
10789.47 536
10790.45 522
10791.43 542
10792.41 571
10793.39 523
10794.38 542
10795.36 561
10796.34 590
10797.32 567
10798.30 562
10799.28 560
10800.26 539
10801.24 564
10802.22 598
10803.21 545
10804.19 567
10805.17 606
10806.15 587
10807.13 612
10808.11 552
10809.09 513
10810.08 564
10811.06 544
10812.04 551
10813.02 543
10814.00 558
10814.99 586
10815.97 561
10816.95 559
10817.93 569
10818.91 582
10819.90 587
10820.88 562
10821.86 522
10822.84 569
10823.82 545
10824.81 605
10825.79 555
10826.77 539
10827.75 526
10828.74 577
10829.72 594
10830.70 557
10831.68 559
10832.67 575
10833.65 597
10834.63 543
10835.62 591
10836.60 553
10837.58 585
10838.56 552
10839.55 534
10840.53 591
10841.51 579
10842.50 571
10843.48 593
10844.46 563
10845.45 545
10846.43 584
10847.41 603
10848.40 610
10849.38 572
10850.36 636
10851.35 597
10852.33 656
10853.31 603
10854.30 606
10855.28 575
10856.26 622
10857.25 582
10858.23 599
10859.22 592
10860.20 602
10861.18 622
10862.17 638
10863.15 673
10864.14 605
10865.12 623
10866.10 674
10867.09 641
10868.07 600
10869.06 646
10870.04 687
10871.03 648
10872.01 655
10873.00 637
10873.98 680
10874.96 706
10875.95 657
10876.93 678
10877.92 624
10878.90 665
10879.89 719
10880.87 677
10881.86 693
10882.84 688
10883.83 719
10884.81 708
10885.80 760
10886.78 724
10887.77 724
10888.75 718
10889.74 756
10890.72 739
10891.71 764
10892.70 709
10893.68 737
10894.67 734
10895.65 741
10896.64 736
10897.62 693
10898.61 773
10899.59 749
10900.58 780
10901.57 699
10902.55 729
10903.54 765
10904.52 735
10905.51 731
10906.50 708
10907.48 739
10908.47 731
10909.45 757
10910.44 738
10911.43 818
10912.41 784
10913.40 791
10914.39 780
10915.37 757
10916.36 782
10917.35 827
10918.33 854
10919.32 848
10920.30 829
10921.29 758
10922.28 811
10923.27 805
10924.25 806
10925.24 815
10926.23 757
10927.21 757
10928.20 804
10929.19 786
10930.17 739
10931.16 820
10932.15 822
10933.14 842
10934.12 835
10935.11 871
10936.10 848
10937.09 810
10938.07 848
10939.06 869
10940.05 913
10941.04 977
10942.02 934
10943.01 873
10944.00 943
10944.99 929
10945.97 1013
10946.96 1019
10947.95 975
10948.94 955
10949.93 907
10950.91 950
10951.90 1031
10952.89 1036
10953.88 1017
10954.87 1077
10955.85 1229
10956.84 1210
10957.83 1225
10958.82 1237
10959.81 1305
10960.80 1351
10961.79 1341
10962.77 1285
10963.76 1271
10964.75 1183
10965.74 1158
10966.73 1045
10967.72 1042
10968.71 1041
10969.70 1038
10970.68 1058
10971.67 1018
10972.66 1004
10973.65 968
10974.64 1007
10975.63 1028
10976.62 1023
10977.61 989
10978.60 995
10979.59 1118
10980.58 1058
10981.57 1041
10982.55 1116
10983.54 1146
10984.53 1086
10985.52 1163
10986.51 1126
10987.50 1125
10988.49 1108
10989.48 1108
10990.47 1084
10991.46 1163
10992.45 1204
10993.44 1246
10994.43 1341
10995.42 1365
10996.41 1403
10997.40 1568
10998.39 1647
10999.38 1828
11000.37 1873
11001.36 1887
11002.35 1885
11003.34 1739
11004.33 1602
11005.33 1518
11006.32 1420
11007.31 1303
11008.30 1213
11009.29 1133
11010.28 1035
11011.27 992
11012.26 982
11013.25 951
11014.24 979
11015.23 931
11016.22 950
11017.21 966
11018.21 932
11019.20 915
11020.19 956
11021.18 921
11022.17 913
11023.16 1004
11024.15 945
11025.14 903
11026.14 874
11027.13 963
11028.12 948
11029.11 959
11030.10 921
11031.09 928
11032.09 947
11033.08 879
11034.07 902
11035.06 861
11036.05 892
11037.05 890
11038.04 877
11039.03 875
11040.02 893
11041.01 885
11042.01 869
11043.00 832
11043.99 800
11044.98 816
11045.97 828
11046.97 816
11047.96 766
11048.95 753
11049.94 779
11050.94 765
11051.93 765
11052.92 762
11053.91 787
11054.91 757
11055.90 780
11056.89 771
11057.89 762
11058.88 752
11059.87 793
11060.87 800
11061.86 802
11062.85 767
11063.84 746
11064.84 733
11065.83 748
11066.82 755
11067.82 751
11068.81 760
11069.80 747
11070.80 702
11071.79 743
11072.78 766
11073.78 721
11074.77 746
11075.77 779
11076.76 773
11077.75 724
11078.75 797
11079.74 779
11080.73 765
11081.73 762
11082.72 746
11083.72 703
11084.71 755
11085.70 745
11086.70 742
11087.69 672
11088.69 723
11089.68 716
11090.68 742
11091.67 716
11092.66 704
11093.66 739
11094.65 739
11095.65 693
11096.64 685
11097.64 737
11098.63 686
11099.63 740
11100.62 633
11101.62 696
11102.61 653
11103.61 697
11104.60 718
11105.60 646
11106.59 670
11107.59 665
11108.58 676
11109.58 676
11110.57 691
11111.57 659
11112.56 700
11113.56 686
11114.55 745
11115.55 663
11116.55 663
11117.54 704
11118.54 698
11119.53 660
11120.53 653
11121.52 706
11122.52 714
11123.51 723
11124.51 709
11125.51 745
11126.50 701
11127.50 684
11128.49 747
11129.49 692
11130.49 656
11131.48 672
11132.48 667
11133.48 701
11134.47 610
11135.47 630
11136.46 659
11137.46 676
11138.46 638
11139.45 658
11140.45 676
11141.45 675
11142.44 672
11143.44 685
11144.44 719
11145.43 664
11146.43 672
11147.43 694
11148.43 659
11149.42 593
11150.42 619
11151.42 681
11152.41 644
11153.41 645
11154.41 607
11155.40 659
11156.40 611
11157.40 601
11158.40 599
11159.39 611
11160.39 598
11161.39 616
11162.39 594
11163.38 640
11164.38 634
11165.38 636
11166.38 632
11167.38 589
11168.37 638
11169.37 643
11170.37 608
11171.37 633
11172.37 587
11173.36 606
11174.36 667
11175.36 613
11176.36 637
11177.36 623
11178.35 627
11179.35 620
11180.35 655
11181.35 603
11182.35 660
11183.35 637
11184.34 629
11185.34 624
11186.34 610
11187.34 662
11188.34 636
11189.34 639
11190.34 653
11191.34 643
11192.34 642
11193.33 630
11194.33 593
11195.33 581
11196.33 701
11197.33 619
11198.33 605
11199.33 616
11200.33 634
11201.33 648
11202.33 624
11203.33 626
11204.33 621
11205.32 591
11206.32 591
11207.32 581
11208.32 600
11209.32 591
11210.32 646
11211.32 713
11212.32 633
11213.32 655
11214.32 602
11215.32 601
11216.32 560
11217.32 669
11218.32 676
11219.32 631
11220.32 636
11221.32 634
11222.32 596
11223.32 581
11224.32 563
11225.32 631
11226.32 615
11227.33 597
11228.33 587
11229.33 604
11230.33 626
11231.33 583
11232.33 604
11233.33 606
11234.33 651
11235.33 592
11236.33 605
11237.33 569
11238.33 576
11239.33 567
11240.34 610
11241.34 578
11242.34 576
11243.34 625
11244.34 602
11245.34 588
11246.34 554
11247.34 582
11248.35 603
11249.35 607
11250.35 565
11251.35 612
11252.35 613
11253.35 605
11254.35 597
11255.36 585
11256.36 573
11257.36 565
11258.36 606
11259.36 597
11260.37 595
11261.37 605
11262.37 623
11263.37 615
11264.37 621
11265.38 596
11266.38 596
11267.38 602
11268.38 646
11269.39 647
11270.39 640
11271.39 638
11272.39 598
11273.40 640
11274.40 626
11275.40 687
11276.40 673
11277.41 684
11278.41 661
11279.41 643
11280.41 671
11281.42 644
11282.42 616
11283.42 658
11284.43 660
11285.43 639
11286.43 622
11287.44 575
11288.44 611
11289.44 595
11290.45 619
11291.45 614
11292.45 641
11293.46 627
11294.46 662
11295.46 625
11296.47 615
11297.47 626
11298.47 605
11299.48 553
11300.48 585
11301.48 586
11302.49 599
11303.49 618
11304.50 623
11305.50 625
11306.50 580
11307.51 621
11308.51 594
11309.52 590
11310.52 575
11311.52 628
11312.53 698
11313.53 687
11314.54 638
11315.54 702
11316.55 707
11317.55 723
11318.56 666
11319.56 681
11320.56 670
11321.57 616
11322.57 658
11323.58 596
11324.58 625
11325.59 607
11326.59 605
11327.60 586
11328.60 585
11329.61 562
11330.61 678
11331.62 600
11332.62 619
11333.63 566
11334.63 569
11335.64 619
11336.65 599
11337.65 673
11338.66 708
11339.66 671
11340.67 641
11341.67 704
11342.68 689
11343.68 618
11344.69 665
11345.70 666
11346.70 652
11347.71 596
11348.71 619
11349.72 599
11350.72 579
11351.73 591
11352.74 600
11353.74 590
11354.75 577
11355.76 605
11356.76 611
11357.77 567
11358.77 587
11359.78 583
11360.79 582
11361.79 587
11362.80 567
11363.81 581
11364.81 633
11365.82 606
11366.83 547
11367.83 560
11368.84 601
11369.85 609
11370.85 561
11371.86 599
11372.87 544
11373.87 637
11374.88 585
11375.89 612
11376.90 562
11377.90 543
11378.91 580
11379.92 567
11380.92 579
11381.93 573
11382.94 572
11383.95 604
11384.95 570
11385.96 562
11386.97 545
11387.98 562
11388.99 598
11389.99 511
11391.00 529
11392.01 510
11393.02 560
11394.02 537
11395.03 563
11396.04 538
11397.05 556
11398.06 545
11399.06 556
11400.07 539
11401.08 514
11402.09 568
11403.10 552
11404.11 519
11405.11 497
11406.12 524
11407.13 499
11408.14 544
11409.15 530
11410.16 498
11411.17 527
11412.17 523
11413.18 528
11414.19 530
11415.20 525
11416.21 549
11417.22 554
11418.23 529
11419.24 519
11420.25 536
11421.25 568
11422.26 565
11423.27 531
11424.28 600
11425.29 539
11426.30 492
11427.31 546
11428.32 573
11429.33 547
11430.34 536
11431.35 566
11432.36 588
11433.37 574
11434.38 560
11435.39 548
11436.40 555
11437.41 545
11438.42 556
11439.43 519
11440.44 579
11441.45 565
11442.46 561
11443.47 543
11444.48 521
11445.49 536
11446.50 585
11447.51 585
11448.52 561
11449.53 576
11450.54 562
11451.55 604
11452.56 545
11453.57 580
11454.58 576
11455.59 561
11456.60 536
11457.61 538
11458.62 537
11459.63 575
11460.64 541
11461.66 550
11462.67 543
11463.68 533
11464.69 601
11465.70 557
11466.71 559
11467.72 553
11468.73 562
11469.74 580
11470.76 567
11471.77 526
11472.78 556
11473.79 553
11474.80 601
11475.81 522
11476.82 539
11477.84 566
11478.85 508
11479.86 549
11480.87 515
11481.88 586
11482.89 575
11483.91 564
11484.92 560
11485.93 556
11486.94 511
11487.95 577
11488.97 534
11489.98 562
11490.99 567
11492.00 561
11493.02 537
11494.03 538
11495.04 530
11496.05 526
11497.06 593
11498.08 517
11499.09 552
11500.10 506
11501.12 532
11502.13 566
11503.14 521
11504.15 520
11505.17 525
11506.18 561
11507.19 561
11508.20 525
11509.22 572
11510.23 539
11511.24 524
11512.26 534
11513.27 505
11514.28 498
11515.30 566
11516.31 605
11517.32 540
11518.34 607
11519.35 556
11520.36 584
11521.38 538
11522.39 557
11523.40 538
11524.42 564
11525.43 531
11526.45 575
11527.46 610
11528.47 523
11529.49 532
11530.50 516
11531.52 560
11532.53 541
11533.54 589
11534.56 564
11535.57 569
11536.59 504
11537.60 530
11538.61 541
11539.63 552
11540.64 558
11541.66 550
11542.67 566
11543.69 538
11544.70 591
11545.72 566
11546.73 597
11547.74 582
11548.76 572
11549.77 610
11550.79 616
11551.80 562
11552.82 606
11553.83 589
11554.85 564
11555.86 549
11556.88 586
11557.89 603
11558.91 538
11559.92 610
11560.94 626
11561.96 581
11562.97 617
11563.99 585
11565.00 579
11566.02 586
11567.03 582
11568.05 589
11569.06 601
11570.08 623
11571.10 661
11572.11 588
11573.13 629
11574.14 636
11575.16 672
11576.17 645
11577.19 623
11578.21 672
11579.22 697
11580.24 649
11581.25 697
11582.27 734
11583.29 731
11584.30 751
11585.32 767
11586.34 750
11587.35 787
11588.37 750
11589.39 721
11590.40 827
11591.42 834
11592.44 820
11593.45 878
11594.47 909
11595.49 940
11596.50 1110
11597.52 1218
11598.54 1311
11599.55 1402
11600.57 1360
11601.59 1350
11602.60 1372
11603.62 1277
11604.64 1112
11605.66 1025
11606.67 1018
11607.69 878
11608.71 779
11609.73 771
11610.74 736
11611.76 694
11612.78 693
11613.80 698
11614.81 664
11615.83 595
11616.85 631
11617.87 653
11618.88 623
11619.90 605
11620.92 575
11621.94 629
11622.96 612
11623.97 600
11624.99 636
11626.01 640
11627.03 586
11628.05 597
11629.07 586
11630.08 547
11631.10 583
11632.12 567
11633.14 611
11634.16 581
11635.18 607
11636.19 590
11637.21 626
11638.23 640
11639.25 600
11640.27 561
11641.29 609
11642.31 605
11643.33 603
11644.34 569
11645.36 572
11646.38 559
11647.40 535
11648.42 556
11649.44 590
11650.46 589
11651.48 544
11652.50 524
11653.52 555
11654.54 579
11655.56 587
11656.58 569
11657.60 550
11658.61 578
11659.63 587
11660.65 572
11661.67 578
11662.69 549
11663.71 567
11664.73 619
11665.75 624
11666.77 597
11667.79 595
11668.81 573
11669.83 601
11670.85 598
11671.87 525
11672.89 536
11673.91 587
11674.93 600
11675.95 592
11676.97 556
11678.00 565
11679.02 613
11680.04 615
11681.06 594
11682.08 607
11683.10 587
11684.12 585
11685.14 603
11686.16 639
11687.18 597
11688.20 534
11689.22 600
11690.24 573
11691.26 571
11692.29 597
11693.31 583
11694.33 582
11695.35 564
11696.37 587
11697.39 566
11698.41 592
11699.43 604
11700.46 529
11701.48 563
11702.50 607
11703.52 577
11704.54 562
11705.56 538
11706.58 618
11707.61 559
11708.63 579
11709.65 580
11710.67 571
11711.69 560
11712.72 532
11713.74 551
11714.76 535
11715.78 534
11716.80 528
11717.83 541
11718.85 562
11719.87 577
11720.89 502
11721.92 539
11722.94 532
11723.96 555
11724.98 537
11726.01 547
11727.03 541
11728.05 524
11729.07 510
11730.10 524
11731.12 547
11732.14 527
11733.16 495
11734.19 492
11735.21 509
11736.23 515
11737.26 578
11738.28 565
11739.30 515
11740.33 493
11741.35 571
11742.37 588
11743.39 591
11744.42 536
11745.44 528
11746.47 528
11747.49 560
11748.51 567
11749.54 528
11750.56 572
11751.58 555
11752.61 578
11753.63 575
11754.65 544
11755.68 592
11756.70 606
11757.73 570
11758.75 621
11759.77 594
11760.80 537
11761.82 535
11762.85 553
11763.87 503
11764.89 553
11765.92 527
11766.94 517
11767.97 528
11768.99 538
11770.02 563
11771.04 529
11772.06 501
11773.09 508
11774.11 512
11775.14 553
11776.16 543
11777.19 550
11778.21 535
11779.24 554
11780.26 541
11781.29 514
11782.31 533
11783.34 605
11784.36 541
11785.39 536
11786.41 553
11787.44 531
11788.46 540
11789.49 564
11790.51 568
11791.54 579
11792.57 535
11793.59 554
11794.62 545
11795.64 514
11796.67 547
11797.69 549
11798.72 521
11799.74 526
11800.77 562
11801.80 542
11802.82 509
11803.85 522
11804.87 569
11805.90 588
11806.93 584
11807.95 559
11808.98 547
11810.00 568
11811.03 559
11812.06 556
11813.08 578
11814.11 573
11815.14 551
11816.16 558
11817.19 523
11818.22 570
11819.24 590
11820.27 563
11821.30 524
11822.32 547
11823.35 553
11824.38 536
11825.40 551
11826.43 532
11827.46 571
11828.48 576
11829.51 578
11830.54 583
11831.56 564
11832.59 576
11833.62 599
11834.65 576
11835.67 587
11836.70 593
11837.73 583
11838.76 588
11839.78 576
11840.81 573
11841.84 575
11842.87 601
11843.89 546
11844.92 568
11845.95 597
11846.98 612
11848.00 580
11849.03 572
11850.06 593
11851.09 611
11852.12 563
11853.14 599
11854.17 610
11855.20 614
11856.23 630
11857.26 628
11858.29 640
11859.31 634
11860.34 632
11861.37 657
11862.40 621
11863.43 617
11864.46 643
11865.48 651
11866.51 602
11867.54 583
11868.57 615
11869.60 604
11870.63 632
11871.66 656
11872.69 641
11873.72 629
11874.74 673
11875.77 662
11876.80 650
11877.83 689
11878.86 669
11879.89 656
11880.92 621
11881.95 685
11882.98 663
11884.01 682
11885.04 647
11886.07 646
11887.10 654
11888.13 665
11889.15 633
11890.18 704
11891.21 701
11892.24 691
11893.27 689
11894.30 705
11895.33 758
11896.36 697
11897.39 717
11898.42 714
11899.45 765
11900.48 796
11901.51 766
11902.54 822
11903.57 746
11904.60 788
11905.64 800
11906.67 818
11907.70 759
11908.73 748
11909.76 780
11910.79 806
11911.82 770
11912.85 776
11913.88 766
11914.91 776
11915.94 754
11916.97 770
11918.00 730
11919.03 720
11920.06 759
11921.10 744
11922.13 759
11923.16 780
11924.19 753
11925.22 780
11926.25 802
11927.28 848
11928.31 944
11929.35 1049
11930.38 1039
11931.41 1051
11932.44 1014
11933.47 1089
11934.50 1052
11935.53 1004
11936.57 1024
11937.60 981
11938.63 915
11939.66 862
11940.69 815
11941.73 764
11942.76 756
11943.79 764
11944.82 733
11945.85 682
11946.89 629
11947.92 695
11948.95 703
11949.98 690
11951.01 727
11952.05 707
11953.08 690
11954.11 684
11955.14 672
11956.18 639
11957.21 669
11958.24 668
11959.27 641
11960.31 648
11961.34 696
11962.37 706
11963.41 695
11964.44 689
11965.47 716
11966.50 729
11967.54 728
11968.57 688
11969.60 679
11970.64 709
11971.67 679
11972.70 706
11973.74 745
11974.77 671
11975.80 664
11976.84 744
11977.87 687
11978.90 679
11979.94 708
11980.97 693
11982.00 688
11983.04 676
11984.07 641
11985.11 627
11986.14 679
11987.17 671
11988.21 671
11989.24 724
11990.28 711
11991.31 651
11992.34 706
11993.38 681
11994.41 710
11995.45 684
11996.48 663
11997.52 725
11998.55 714
11999.58 674
12000.62 701
12001.65 751
12002.69 745
12003.72 734
12004.76 669
12005.79 736
12006.83 707
12007.86 734
12008.90 739
12009.93 771
12010.97 770
12012.00 770
12013.04 800
12014.07 798
12015.11 793
12016.14 817
12017.18 811
12018.21 853
12019.25 859
12020.28 779
12021.32 771
12022.35 816
12023.39 833
12024.42 816
12025.46 801
12026.49 799
12027.53 825
12028.57 767
12029.60 827
12030.64 746
12031.67 744
12032.71 780
12033.74 778
12034.78 773
12035.82 738
12036.85 781
12037.89 736
12038.92 692
12039.96 729
12041.00 714
12042.03 729
12043.07 738
12044.11 748
12045.14 743
12046.18 721
12047.22 735
12048.25 727
12049.29 716
12050.33 710
12051.36 754
12052.40 815
12053.44 799
12054.47 761
12055.51 735
12056.55 769
12057.58 775
12058.62 760
12059.66 744
12060.69 776
12061.73 737
12062.77 768
12063.80 778
12064.84 816
12065.88 820
12066.92 775
12067.95 758
12068.99 784
12070.03 776
12071.07 767
12072.10 767
12073.14 825
12074.18 814
12075.22 790
12076.25 773
12077.29 782
12078.33 804
12079.37 757
12080.41 800
12081.44 746
12082.48 803
12083.52 847
12084.56 832
12085.60 837
12086.63 840
12087.67 841
12088.71 815
12089.75 869
12090.79 872
12091.83 893
12092.86 907
12093.90 877
12094.94 881
12095.98 935
12097.02 957
12098.06 973
12099.10 1018
12100.13 1052
12101.17 1035
12102.21 1080
12103.25 1134
12104.29 1128
12105.33 1139
12106.37 1118
12107.41 1094
12108.45 983
12109.49 961
12110.52 952
12111.56 912
12112.60 815
12113.64 744
12114.68 816
12115.72 814
12116.76 781
12117.80 759
12118.84 676
12119.88 651
12120.92 732
12121.96 712
12123.00 690
12124.04 638
12125.08 671
12126.12 704
12127.16 668
12128.20 690
12129.24 686
12130.28 706
12131.32 676
12132.36 643
12133.40 636
12134.44 662
12135.48 691
12136.52 650
12137.56 686
12138.60 726
12139.64 696
12140.68 684
12141.72 680
12142.76 667
12143.80 639
12144.84 677
12145.88 658
12146.93 669
12147.97 647
12149.01 624
12150.05 624
12151.09 599
12152.13 616
12153.17 645
12154.21 647
12155.25 595
12156.29 605
12157.34 633
12158.38 613
12159.42 592
12160.46 594
12161.50 576
12162.54 585
12163.58 627
12164.62 611
12165.67 596
12166.71 569
12167.75 601
12168.79 621
12169.83 606
12170.87 644
12171.92 618
12172.96 612
12174.00 646
12175.04 627
12176.08 594
12177.13 628
12178.17 597
12179.21 625
12180.25 629
12181.30 583
12182.34 644
12183.38 643
12184.42 628
12185.46 641
12186.51 633
12187.55 656
12188.59 616
12189.63 604
12190.68 612
12191.72 659
12192.76 602
12193.81 641
12194.85 636
12195.89 638
12196.93 622
12197.98 625
12199.02 641
12200.06 638
12201.11 616
12202.15 603
12203.19 658
12204.24 659
12205.28 608
12206.32 646
12207.37 668
12208.41 642
12209.45 562
12210.50 600
12211.54 598
12212.58 622
12213.63 635
12214.67 614
12215.71 636
12216.76 666
12217.80 647
12218.85 638
12219.89 622
12220.93 599
12221.98 611
12223.02 639
12224.07 645
12225.11 657
12226.15 647
12227.20 673
12228.24 643
12229.29 653
12230.33 659
12231.38 618
12232.42 635
12233.46 655
12234.51 629
12235.55 580
12236.60 598
12237.64 608
12238.69 593
12239.73 578
12240.78 556
12241.82 626
12242.87 619
12243.91 590
12244.96 554
12246.00 570
12247.05 578
12248.09 586
12249.14 600
12250.18 566
12251.23 610
12252.27 588
12253.32 566
12254.36 587
12255.41 563
12256.45 579
12257.50 595
12258.55 581
12259.59 532
12260.64 576
12261.68 553
12262.73 547
12263.77 537
12264.82 497
12265.87 579
12266.91 550
12267.96 525
12269.00 542
12270.05 536
12271.10 506
12272.14 527
12273.19 575
12274.23 529
12275.28 564
12276.33 537
12277.37 583
12278.42 523
12279.47 526
12280.51 574
12281.56 573
12282.61 531
12283.65 587
12284.70 596
12285.75 560
12286.79 554
12287.84 540
12288.89 557
12289.93 552
12290.98 552
12292.03 560
12293.07 562
12294.12 554
12295.17 547
12296.22 495
12297.26 539
12298.31 538
12299.36 570
12300.40 514
12301.45 510
12302.50 529
12303.55 554
12304.59 571
12305.64 560
12306.69 569
12307.74 535
12308.78 539
12309.83 584
12310.88 550
12311.93 532
12312.98 525
12314.02 587
12315.07 533
12316.12 498
12317.17 516
12318.22 529
12319.26 498
12320.31 553
12321.36 541
12322.41 518
12323.46 485
12324.51 494
12325.55 515
12326.60 530
12327.65 513
12328.70 522
12329.75 520
12330.80 492
12331.85 505
12332.89 542
12333.94 572
12334.99 516
12336.04 536
12337.09 497
12338.14 525
12339.19 485
12340.24 521
12341.29 548
12342.33 537
12343.38 542
12344.43 511
12345.48 526
12346.53 517
12347.58 541
12348.63 527
12349.68 568
12350.73 518
12351.78 501
12352.83 467
12353.88 487
12354.93 498
12355.98 535
12357.03 472
12358.08 509
12359.13 564
12360.18 608
12361.23 566
12362.28 556
12363.33 587
12364.38 545
12365.43 540
12366.48 540
12367.53 563
12368.58 531
12369.63 568
12370.68 555
12371.73 563
12372.78 580
12373.83 580
12374.88 592
12375.93 593
12376.98 534
12378.03 556
12379.08 551
12380.13 557
12381.18 573
12382.23 580
12383.29 588
12384.34 615
12385.39 616
12386.44 586
12387.49 575
12388.54 542
12389.59 573
12390.64 560
12391.69 563
12392.75 606
12393.80 581
12394.85 573
12395.90 576
12396.95 584
12398.00 606
12399.05 638
12400.11 566
12401.16 543
12402.21 564
12403.26 595
12404.31 595
12405.36 589
12406.42 624
12407.47 600
12408.52 623
12409.57 616
12410.62 558
12411.68 557
12412.73 601
12413.78 648
12414.83 639
12415.88 589
12416.94 615
12417.99 627
12419.04 621
12420.09 574
12421.15 595
12422.20 617
12423.25 592
12424.30 598
12425.36 621
12426.41 649
12427.46 663
12428.52 662
12429.57 636
12430.62 620
12431.67 596
12432.73 679
12433.78 677
12434.83 623
12435.89 626
12436.94 655
12437.99 660
12439.05 659
12440.10 636
12441.15 663
12442.21 661
12443.26 654
12444.31 685
12445.37 670
12446.42 664
12447.47 669
12448.53 691
12449.58 682
12450.63 622
12451.69 668
12452.74 670
12453.80 683
12454.85 651
12455.90 621
12456.96 664
12458.01 666
12459.07 691
12460.12 688
12461.17 651
12462.23 643
12463.28 706
12464.34 728
12465.39 717
12466.45 662
12467.50 706
12468.56 740
12469.61 741
12470.66 703
12471.72 772
12472.77 764
12473.83 766
12474.88 783
12475.94 750
12476.99 774
12478.05 822
12479.10 844
12480.16 807
12481.21 851
12482.27 912
12483.32 949
12484.38 952
12485.43 891
12486.49 916
12487.54 1018
12488.60 1154
12489.65 1159
12490.71 1299
12491.77 1425
12492.82 1626
12493.88 1807
12494.93 1888
12495.99 1908
12497.04 1924
12498.10 1880
12499.15 1822
12500.21 1685
12501.27 1497
12502.32 1371
12503.38 1263
12504.43 1225
12505.49 1105
12506.55 948
12507.60 979
12508.66 927
12509.72 842
12510.77 769
12511.83 851
12512.88 832
12513.94 769
12515.00 766
12516.05 751
12517.11 792
12518.17 803
12519.22 814
12520.28 781
12521.34 731
12522.39 736
12523.45 804
12524.51 742
12525.56 797
12526.62 765
12527.68 799
12528.74 800
12529.79 846
12530.85 779
12531.91 801
12532.96 872
12534.02 812
12535.08 822
12536.14 762
12537.19 788
12538.25 800
12539.31 768
12540.37 786
12541.42 753
12542.48 761
12543.54 747
12544.60 699
12545.65 695
12546.71 684
12547.77 693
12548.83 703
12549.89 737
12550.94 728
12552.00 789
12553.06 756
12554.12 756
12555.18 745
12556.23 809
12557.29 805
12558.35 775
12559.41 807
12560.47 801
12561.53 807
12562.58 789
12563.64 847
12564.70 884
12565.76 871
12566.82 845
12567.88 920
12568.94 914
12570.00 907
12571.05 974
12572.11 1076
12573.17 1085
12574.23 1046
12575.29 1127
12576.35 1114
12577.41 1123
12578.47 1112
12579.53 1054
12580.59 1022
12581.64 1031
12582.70 941
12583.76 928
12584.82 943
12585.88 949
12586.94 933
12588.00 914
12589.06 874
12590.12 880
12591.18 902
12592.24 850
12593.30 829
12594.36 879
12595.42 872
12596.48 861
12597.54 835
12598.60 790
12599.66 820
12600.72 716
12601.78 774
12602.84 747
12603.90 736
12604.96 731
12606.02 751
12607.08 765
12608.14 736
12609.20 711
12610.26 802
12611.32 737
12612.38 762
12613.44 767
12614.50 720
12615.57 696
12616.63 699
12617.69 706
12618.75 738
12619.81 742
12620.87 735
12621.93 782
12622.99 721
12624.05 737
12625.11 764
12626.18 752
12627.24 712
12628.30 666
12629.36 709
12630.42 712
12631.48 707
12632.54 687
12633.60 686
12634.67 689
12635.73 701
12636.79 740
12637.85 732
12638.91 694
12639.97 697
12641.04 709
12642.10 712
12643.16 708
12644.22 642
12645.28 761
12646.35 749
12647.41 762
12648.47 749
12649.53 761
12650.59 758
12651.66 791
12652.72 777
12653.78 788
12654.84 818
12655.91 788
12656.97 788
12658.03 821
12659.09 799
12660.16 759
12661.22 835
12662.28 746
12663.34 775
12664.41 763
12665.47 751
12666.53 781
12667.60 772
12668.66 726
12669.72 741
12670.78 775
12671.85 720
12672.91 741
12673.97 747
12675.04 675
12676.10 674
12677.16 709
12678.23 749
12679.29 733
12680.35 747
12681.42 746
12682.48 779
12683.54 786
12684.61 761
12685.67 743
12686.74 747
12687.80 766
12688.86 817
12689.93 781
12690.99 795
12692.05 827
12693.12 821
12694.18 774
12695.25 780
12696.31 804
12697.37 811
12698.44 856
12699.50 833
12700.57 825
12701.63 870
12702.70 928
12703.76 863
12704.83 874
12705.89 906
12706.95 872
12708.02 871
12709.08 831
12710.15 855
12711.21 803
12712.28 804
12713.34 772
12714.41 754
12715.47 729
12716.54 780
12717.60 755
12718.67 740
12719.73 761
12720.80 746
12721.86 766
12722.93 748
12723.99 747
12725.06 717
12726.12 728
12727.19 699
12728.26 741
12729.32 735
12730.39 746
12731.45 766
12732.52 841
12733.58 809
12734.65 763
12735.71 746
12736.78 750
12737.85 747
12738.91 746
12739.98 736
12741.04 712
12742.11 665
12743.18 700
12744.24 703
12745.31 721
12746.37 746
12747.44 739
12748.51 713
12749.57 694
12750.64 657
12751.71 653
12752.77 619
12753.84 633
12754.91 642
12755.97 650
12757.04 603
12758.11 622
12759.17 602
12760.24 608
12761.31 572
12762.37 614
12763.44 603
12764.51 577
12765.57 586
12766.64 560
12767.71 623
12768.78 582
12769.84 547
12770.91 583
12771.98 579
12773.04 584
12774.11 606
12775.18 580
12776.25 568
12777.31 583
12778.38 553
12779.45 567
12780.52 589
12781.58 580
12782.65 563
12783.72 577
12784.79 585
12785.86 567
12786.92 551
12787.99 541
12789.06 539
12790.13 551
12791.20 562
12792.26 562
12793.33 608
12794.40 583
12795.47 596
12796.54 583
12797.61 590
12798.67 596
12799.74 611
12800.81 541
12801.88 570
12802.95 530
12804.02 540
12805.09 622
12806.15 564
12807.22 522
12808.29 612
12809.36 621
12810.43 601
12811.50 597
12812.57 599
12813.64 570
12814.71 583
12815.77 574
12816.84 555
12817.91 562
12818.98 594
12820.05 582
12821.12 598
12822.19 552
12823.26 572
12824.33 577
12825.40 598
12826.47 541
12827.54 526
12828.61 559
12829.68 505
12830.75 559
12831.82 562
12832.89 582
12833.96 522
12835.03 545
12836.10 531
12837.17 534
12838.24 510
12839.31 507
12840.38 527
12841.45 517
12842.52 542
12843.59 577
12844.66 600
12845.73 517
12846.80 519
12847.87 534
12848.94 490
12850.01 472
12851.08 527
12852.15 466
12853.22 519
12854.29 479
12855.36 506
12856.43 475
12857.51 481
12858.58 510
12859.65 501
12860.72 487
12861.79 482
12862.86 477
12863.93 467
12865.00 456
12866.07 490
12867.15 495
12868.22 482
12869.29 472
12870.36 489
12871.43 494
12872.50 468
12873.57 458
12874.65 460
12875.72 479
12876.79 488
12877.86 507
12878.93 480
12880.00 498
12881.08 473
12882.15 448
12883.22 489
12884.29 514
12885.36 479
12886.44 449
12887.51 449
12888.58 489
12889.65 486
12890.72 463
12891.80 496
12892.87 455
12893.94 503
12895.01 473
12896.09 468
12897.16 438
12898.23 497
12899.30 490
12900.38 450
12901.45 438
12902.52 437
12903.60 473
12904.67 432
12905.74 493
12906.81 453
12907.89 458
12908.96 467
12910.03 459
12911.11 478
12912.18 482
12913.25 485
12914.33 476
12915.40 491
12916.47 463
12917.55 411
12918.62 474
12919.69 450
12920.77 445
12921.84 442
12922.91 442
12923.99 467
12925.06 444
12926.13 466
12927.21 458
12928.28 442
12929.36 433
12930.43 457
12931.50 440
12932.58 461
12933.65 455
12934.73 466
12935.80 440
12936.87 484
12937.95 435
12939.02 449
12940.10 452
12941.17 466
12942.25 462
12943.32 491
12944.39 432
12945.47 486
12946.54 444
12947.62 476
12948.69 457
12949.77 460
12950.84 453
12951.92 433
12952.99 430
12954.07 423
12955.14 451
12956.22 470
12957.29 441
12958.37 413
12959.44 443
12960.52 477
12961.59 467
12962.67 454
12963.74 439
12964.82 493
12965.89 457
12966.97 432
12968.04 414
12969.12 444
12970.20 461
12971.27 466
12972.35 429
12973.42 416
12974.50 495
12975.57 480
12976.65 500
12977.73 448
12978.80 457
12979.88 459
12980.95 475
12982.03 473
12983.11 433
12984.18 473
12985.26 438
12986.33 437
12987.41 428
12988.49 441
12989.56 481
12990.64 517
12991.72 484
12992.79 426
12993.87 397
12994.95 481
12996.02 496
12997.10 456
12998.18 472
12999.25 465
13000.33 503
13001.41 464
13002.48 450
13003.56 445
13004.64 499
13005.71 465
13006.79 478
13007.87 481
13008.95 484
13010.02 490
13011.10 473
13012.18 499
13013.26 490
13014.33 490
13015.41 466
13016.49 473
13017.57 491
13018.64 495
13019.72 485
13020.80 461
13021.88 459
13022.95 489
13024.03 508
13025.11 490
13026.19 474
13027.26 490
13028.34 493
13029.42 529
13030.50 541
13031.58 510
13032.66 487
13033.73 508
13034.81 508
13035.89 518
13036.97 486
13038.05 506
13039.13 517
13040.20 479
13041.28 469
13042.36 514
13043.44 522
13044.52 498
13045.60 504
13046.68 514
13047.75 525
13048.83 530
13049.91 569
13050.99 499
13052.07 518
13053.15 573
13054.23 555
13055.31 565
13056.39 513
13057.47 531
13058.54 542
13059.62 597
13060.70 523
13061.78 505
13062.86 537
13063.94 480
13065.02 494
13066.10 535
13067.18 535
13068.26 506
13069.34 513
13070.42 499
13071.50 499
13072.58 502
13073.66 492
13074.74 492
13075.82 493
13076.90 473
13077.98 475
13079.06 485
13080.14 524
13081.22 495
13082.30 472
13083.38 460
13084.46 475
13085.54 487
13086.62 454
13087.70 473
13088.78 509
13089.86 471
13090.94 469
13092.02 491
13093.10 470
13094.18 473
13095.27 461
13096.35 501
13097.43 463
13098.51 445
13099.59 470
13100.67 471
13101.75 466
13102.83 464
13103.91 516
13104.99 476
13106.08 478
13107.16 478
13108.24 445
13109.32 450
13110.40 460
13111.48 458
13112.56 472
13113.64 454
13114.73 424
13115.81 435
13116.89 500
13117.97 464
13119.05 410
13120.14 448
13121.22 445
13122.30 436
13123.38 438
13124.46 449
13125.54 408
13126.63 430
13127.71 432
13128.79 436
13129.87 443
13130.96 441
13132.04 475
13133.12 491
13134.20 463
13135.28 424
13136.37 490
13137.45 452
13138.53 458
13139.61 401
13140.70 449
13141.78 485
13142.86 459
13143.95 434
13145.03 446
13146.11 462
13147.19 494
13148.28 427
13149.36 428
13150.44 432
13151.53 466
13152.61 451
13153.69 452
13154.78 469
13155.86 463
13156.94 471
13158.03 459
13159.11 438
13160.19 430
13161.28 498
13162.36 499
13163.44 486
13164.53 472
13165.61 481
13166.69 501
13167.78 496
13168.86 494
13169.95 462
13171.03 441
13172.11 457
13173.20 514
13174.28 451
13175.37 430
13176.45 456
13177.53 469
13178.62 460
13179.70 436
13180.79 419
13181.87 435
13182.96 452
13184.04 454
13185.12 472
13186.21 466
13187.29 482
13188.38 447
13189.46 463
13190.55 479
13191.63 486
13192.72 474
13193.80 489
13194.89 432
13195.97 439
13197.06 465
13198.14 483
13199.23 473
13200.31 474
13201.40 434
13202.48 454
13203.57 461
13204.65 457
13205.74 466
13206.82 483
13207.91 461
13208.99 447
13210.08 463
13211.16 471
13212.25 468
13213.34 465
13214.42 470
13215.51 435
13216.59 457
13217.68 433
13218.76 455
13219.85 464
13220.94 432
13222.02 479
13223.11 490
13224.19 487
13225.28 478
13226.37 476
13227.45 488
13228.54 476
13229.63 446
13230.71 500
13231.80 477
13232.89 484
13233.97 474
13235.06 463
13236.14 477
13237.23 484
13238.32 473
13239.40 451
13240.49 476
13241.58 472
13242.67 435
13243.75 459
13244.84 522
13245.93 491
13247.01 512
13248.10 485
13249.19 453
13250.27 477
13251.36 489
13252.45 487
13253.54 514
13254.62 493
13255.71 469
13256.80 492
13257.89 452
13258.97 442
13260.06 473
13261.15 478
13262.24 474
13263.32 520
13264.41 455
13265.50 495
13266.59 513
13267.67 539
13268.76 524
13269.85 500
13270.94 489
13272.03 504
13273.11 539
13274.20 493
13275.29 478
13276.38 525
13277.47 470
13278.56 442
13279.64 486
13280.73 492
13281.82 534
13282.91 520
13284.00 567
13285.09 550
13286.18 509
13287.26 502
13288.35 557
13289.44 552
13290.53 493
13291.62 507
13292.71 507
13293.80 554
13294.89 531
13295.98 522
13297.06 500
13298.15 489
13299.24 543
13300.33 521
13301.42 515
13302.51 508
13303.60 553
13304.69 565
13305.78 557
13306.87 572
13307.96 589
13309.05 596
13310.14 591
13311.23 563
13312.32 566
13313.41 566
13314.50 549
13315.59 585
13316.68 573
13317.77 558
13318.86 562
13319.95 570
13321.04 563
13322.13 547
13323.22 535
13324.31 561
13325.40 605
13326.49 560
13327.58 586
13328.67 601
13329.76 569
13330.85 538
13331.94 546
13333.03 616
13334.12 592
13335.21 565
13336.30 575
13337.39 545
13338.48 570
13339.57 575
13340.66 605
13341.75 565
13342.85 609
13343.94 597
13345.03 581
13346.12 594
13347.21 572
13348.30 606
13349.39 596
13350.48 557
13351.58 599
13352.67 622
13353.76 604
13354.85 633
13355.94 611
13357.03 630
13358.12 625
13359.22 618
13360.31 650
13361.40 658
13362.49 632
13363.58 675
13364.67 699
13365.77 720
13366.86 701
13367.95 673
13369.04 695
13370.13 684
13371.23 718
13372.32 679
13373.41 642
13374.50 657
13375.60 629
13376.69 606
13377.78 650
13378.87 606
13379.97 593
13381.06 601
13382.15 583
13383.24 562
13384.34 549
13385.43 589
13386.52 553
13387.61 535
13388.71 535
13389.80 535
13390.89 557
13391.99 571
13393.08 584
13394.17 543
13395.26 512
13396.36 535
13397.45 535
13398.54 548
13399.64 530
13400.73 538
13401.82 586
13402.92 572
13404.01 537
13405.10 516
13406.20 537
13407.29 544
13408.39 556
13409.48 564
13410.57 513
13411.67 522
13412.76 553
13413.85 525
13414.95 515
13416.04 552
13417.14 555
13418.23 563
13419.32 550
13420.42 511
13421.51 534
13422.61 547
13423.70 550
13424.80 610
13425.89 541
13426.98 541
13428.08 547
13429.17 560
13430.27 565
13431.36 572
13432.46 520
13433.55 591
13434.65 575
13435.74 593
13436.84 546
13437.93 540
13439.03 528
13440.12 571
13441.22 538
13442.31 521
13443.41 575
13444.50 600
13445.60 607
13446.69 556
13447.79 569
13448.88 609
13449.98 589
13451.07 581
13452.17 522
13453.26 574
13454.36 600
13455.45 603
13456.55 606
13457.65 605
13458.74 573
13459.84 634
13460.93 634
13462.03 595
13463.12 652
13464.22 627
13465.32 632
13466.41 654
13467.51 667
13468.60 675
13469.70 625
13470.80 617
13471.89 608
13472.99 591
13474.09 587
13475.18 618
13476.28 605
13477.37 641
13478.47 636
13479.57 644
13480.66 634
13481.76 627
13482.86 597
13483.95 579
13485.05 631
13486.15 637
13487.25 647
13488.34 643
13489.44 653
13490.54 698
13491.63 701
13492.73 688
13493.83 651
13494.92 699
13496.02 746
13497.12 748
13498.22 744
13499.31 773
13500.41 745
13501.51 738
13502.61 791
13503.70 733
13504.80 760
13505.90 766
13507.00 783
13508.09 725
13509.19 704
13510.29 683
13511.39 708
13512.49 678
13513.58 614
13514.68 624
13515.78 627
13516.88 598
13517.98 573
13519.07 536
13520.17 583
13521.27 585
13522.37 571
13523.47 590
13524.57 581
13525.66 536
13526.76 537
13527.86 587
13528.96 546
13530.06 542
13531.16 542
13532.26 567
13533.35 577
13534.45 514
13535.55 562
13536.65 569
13537.75 563
13538.85 506
13539.95 554
13541.05 570
13542.15 539
13543.24 523
13544.34 548
13545.44 569
13546.54 530
13547.64 540
13548.74 557
13549.84 539
13550.94 493
13552.04 518
13553.14 565
13554.24 535
13555.34 580
13556.44 561
13557.54 525
13558.64 550
13559.74 477
13560.84 536
13561.94 563
13563.04 514
13564.14 461
13565.24 561
13566.34 558
13567.44 531
13568.54 502
13569.64 542
13570.74 556
13571.84 504
13572.94 532
13574.04 538
13575.14 488
13576.24 516
13577.34 532
13578.44 492
13579.54 509
13580.64 502
13581.74 500
13582.84 502
13583.94 484
13585.05 528
13586.15 528
13587.25 518
13588.35 517
13589.45 490
13590.55 513
13591.65 532
13592.75 508
13593.85 504
13594.95 515
13596.06 541
13597.16 498
13598.26 518
13599.36 535
13600.46 518
13601.56 538
13602.66 536
13603.77 505
13604.87 507
13605.97 506
13607.07 543
13608.17 553
13609.28 531
13610.38 534
13611.48 516
13612.58 536
13613.68 532
13614.79 537
13615.89 497
13616.99 529
13618.09 500
13619.19 522
13620.30 517
13621.40 506
13622.50 534
13623.60 516
13624.71 516
13625.81 523
13626.91 516
13628.01 520
13629.12 509
13630.22 517
13631.32 508
13632.42 522
13633.53 539
13634.63 533
13635.73 521
13636.84 470
13637.94 489
13639.04 545
13640.14 510
13641.25 502
13642.35 491
13643.45 525
13644.56 515
13645.66 508
13646.76 497
13647.87 491
13648.97 486
13650.07 509
13651.18 511
13652.28 529
13653.39 524
13654.49 486
13655.59 535
13656.70 498
13657.80 502
13658.90 493
13660.01 479
13661.11 495
13662.22 505
13663.32 508
13664.42 496
13665.53 472
13666.63 504
13667.74 488
13668.84 476
13669.94 476
13671.05 510
13672.15 505
13673.26 530
13674.36 526
13675.47 527
13676.57 524
13677.68 470
13678.78 455
13679.89 476
13680.99 494
13682.10 484
13683.20 494
13684.30 507
13685.41 561
13686.51 462
13687.62 457
13688.72 505
13689.83 509
13690.93 524
13692.04 538
13693.15 558
13694.25 513
13695.36 471
13696.46 532
13697.57 517
13698.67 518
13699.78 500
13700.88 528
13701.99 573
13703.09 530
13704.20 517
13705.31 536
13706.41 599
13707.52 529
13708.62 484
13709.73 528
13710.84 549
13711.94 537
13713.05 560
13714.15 585
13715.26 553
13716.37 596
13717.47 573
13718.58 580
13719.68 555
13720.79 525
13721.90 550
13723.00 575
13724.11 606
13725.22 602
13726.32 620
13727.43 596
13728.54 616
13729.64 647
13730.75 646
13731.86 584
13732.96 645
13734.07 655
13735.18 652
13736.28 650
13737.39 617
13738.50 632
13739.61 599
13740.71 635
13741.82 591
13742.93 637
13744.03 702
13745.14 621
13746.25 618
13747.36 626
13748.46 625
13749.57 688
13750.68 651
13751.79 712
13752.89 716
13754.00 773
13755.11 677
13756.22 701
13757.33 737
13758.43 706
13759.54 724
13760.65 709
13761.76 741
13762.87 807
13763.97 793
13765.08 834
13766.19 872
13767.30 912
13768.41 967
13769.51 965
13770.62 984
13771.73 1051
13772.84 1016
13773.95 1089
13775.06 1069
13776.17 1006
13777.27 1011
13778.38 975
13779.49 911
13780.60 909
13781.71 807
13782.82 819
13783.93 790
13785.04 767
13786.14 736
13787.25 660
13788.36 663
13789.47 681
13790.58 647
13791.69 645
13792.80 717
13793.91 672
13795.02 667
13796.13 659
13797.24 631
13798.35 637
13799.46 642
13800.57 695
13801.68 666
13802.78 619
13803.89 646
13805.00 671
13806.11 632
13807.22 645
13808.33 654
13809.44 617
13810.55 630
13811.66 637
13812.77 622
13813.88 591
13814.99 607
13816.10 624
13817.21 639
13818.32 623
13819.44 617
13820.55 628
13821.66 612
13822.77 571
13823.88 635
13824.99 610
13826.10 614
13827.21 615
13828.32 646
13829.43 607
13830.54 592
13831.65 586
13832.76 632
13833.87 607
13834.98 612
13836.10 586
13837.21 581
13838.32 567
13839.43 569
13840.54 602
13841.65 644
13842.76 608
13843.87 596
13844.99 617
13846.10 615
13847.21 600
13848.32 636
13849.43 605
13850.54 614
13851.65 622
13852.77 605
13853.88 578
13854.99 604
13856.10 608
13857.21 610
13858.33 597
13859.44 627
13860.55 657
13861.66 685
13862.77 637
13863.89 669
13865.00 645
13866.11 655
13867.22 692
13868.33 652
13869.45 677
13870.56 674
13871.67 632
13872.78 610
13873.90 659
13875.01 584
13876.12 639
13877.23 634
13878.35 609
13879.46 637
13880.57 596
13881.69 618
13882.80 660
13883.91 620
13885.02 609
13886.14 582
13887.25 579
13888.36 616
13889.48 605
13890.59 649
13891.70 671
13892.82 649
13893.93 627
13895.04 665
13896.16 667
13897.27 665
13898.38 681
13899.50 688
13900.61 623
13901.72 629
13902.84 625
13903.95 692
13905.07 691
13906.18 622
13907.29 688
13908.41 625
13909.52 659
13910.63 664
13911.75 615
13912.86 615
13913.98 580
13915.09 556
13916.21 566
13917.32 602
13918.43 584
13919.55 578
13920.66 558
13921.78 574
13922.89 587
13924.01 548
13925.12 540
13926.24 563
13927.35 572
13928.46 554
13929.58 538
13930.69 563
13931.81 569
13932.92 550
13934.04 580
13935.15 553
13936.27 544
13937.38 590
13938.50 578
13939.61 542
13940.73 556
13941.85 551
13942.96 576
13944.08 531
13945.19 536
13946.31 505
13947.42 538
13948.54 515
13949.65 573
13950.77 518
13951.88 508
13953.00 546
13954.12 539
13955.23 539
13956.35 516
13957.46 522
13958.58 545
13959.70 590
13960.81 487
13961.93 530
13963.04 542
13964.16 535
13965.28 492
13966.39 514
13967.51 494
13968.62 499
13969.74 512
13970.86 577
13971.97 507
13973.09 524
13974.21 544
13975.32 542
13976.44 540
13977.56 529
13978.67 563
13979.79 528
13980.91 518
13982.02 483
13983.14 512
13984.26 544
13985.37 586
13986.49 541
13987.61 513
13988.73 515
13989.84 566
13990.96 584
13992.08 521
13993.20 509
13994.31 497
13995.43 516
13996.55 538
13997.66 493
13998.78 524
13999.90 557
14001.02 545
14002.14 563
14003.25 514
14004.37 529
14005.49 564
14006.61 538
14007.72 514
14008.84 529
14009.96 551
14011.08 550
14012.20 558
14013.31 530
14014.43 564
14015.55 539
14016.67 576
14017.79 553
14018.91 548
14020.02 559
14021.14 603
14022.26 587
14023.38 541
14024.50 571
14025.62 601
14026.74 601
14027.85 550
14028.97 509
14030.09 527
14031.21 556
14032.33 582
14033.45 580
14034.57 551
14035.69 511
14036.81 494
14037.92 522
14039.04 492
14040.16 488
14041.28 502
14042.40 539
14043.52 534
14044.64 532
14045.76 495
14046.88 511
14048.00 562
14049.12 510
14050.24 521
14051.36 504
14052.48 531
14053.60 558
14054.72 526
14055.84 517
14056.96 557
14058.08 539
14059.20 570
14060.32 585
14061.44 487
14062.56 507
14063.68 542
14064.80 562
14065.92 540
14067.04 536
14068.16 512
14069.28 517
14070.40 514
14071.52 540
14072.64 529
14073.76 579
14074.88 563
14076.00 572
14077.12 571
14078.24 593
14079.36 582
14080.48 532
14081.60 593
14082.73 597
14083.85 579
14084.97 583
14086.09 596
14087.21 621
14088.33 627
14089.45 561
14090.57 624
14091.69 618
14092.82 670
14093.94 664
14095.06 655
14096.18 633
14097.30 665
14098.42 674
14099.54 650
14100.67 656
14101.79 611
14102.91 635
14104.03 645
14105.15 635
14106.27 624
14107.40 659
14108.52 604
14109.64 618
14110.76 579
14111.88 575
14113.01 565
14114.13 525
14115.25 525
14116.37 501
14117.50 519
14118.62 573
14119.74 537
14120.86 540
14121.98 543
14123.11 506
14124.23 499
14125.35 507
14126.48 508
14127.60 530
14128.72 537
14129.84 513
14130.97 509
14132.09 517
14133.21 484
14134.34 536
14135.46 551
14136.58 543
14137.70 521
14138.83 527
14139.95 522
14141.07 529
14142.20 493
14143.32 536
14144.44 549
14145.57 505
14146.69 521
14147.81 504
14148.94 472
14150.06 497
14151.18 510
14152.31 533
14153.43 520
14154.56 506
14155.68 514
14156.80 542
14157.93 511
14159.05 491
14160.18 472
14161.30 508
14162.42 528
14163.55 515
14164.67 505
14165.80 498
14166.92 492
14168.04 514
14169.17 505
14170.29 497
14171.42 481
14172.54 461
14173.67 481
14174.79 534
14175.92 507
14177.04 488
14178.17 524
14179.29 481
14180.41 475
14181.54 485
14182.66 519
14183.79 551
14184.91 522
14186.04 471
14187.16 471
14188.29 500
14189.41 508
14190.54 500
14191.67 474
14192.79 469
14193.92 477
14195.04 490
14196.17 500
14197.29 461
14198.42 471
14199.54 491
14200.67 485
14201.79 475
14202.92 461
14204.05 474
14205.17 463
14206.30 457
14207.42 423
14208.55 468
14209.67 438
14210.80 455
14211.93 415
14213.05 430
14214.18 463
14215.31 462
14216.43 448
14217.56 471
14218.68 417
14219.81 403
14220.94 469
14222.06 445
14223.19 425
14224.32 419
14225.44 429
14226.57 444
14227.70 439
14228.82 434
14229.95 437
14231.08 443
14232.20 453
14233.33 404
14234.46 429
14235.58 447
14236.71 439
14237.84 419
14238.97 403
14240.09 391
14241.22 392
14242.35 439
14243.47 446
14244.60 424
14245.73 463
14246.86 418
14247.98 449
14249.11 439
14250.24 436
14251.37 430
14252.49 402
14253.62 451
14254.75 464
14255.88 429
14257.01 429
14258.13 383
14259.26 406
14260.39 418
14261.52 435
14262.65 437
14263.77 435
14264.90 435
14266.03 436
14267.16 457
14268.29 432
14269.41 422
14270.54 388
14271.67 420
14272.80 431
14273.93 447
14275.06 397
14276.19 399
14277.31 412
14278.44 416
14279.57 364
14280.70 390
14281.83 392
14282.96 420
14284.09 377
14285.22 382
14286.34 383
14287.47 377
14288.60 402
14289.73 415
14290.86 390
14291.99 394
14293.12 401
14294.25 379
14295.38 381
14296.51 378
14297.64 366
14298.77 416
14299.90 421
14301.03 420
14302.16 401
14303.28 407
14304.41 416
14305.54 375
14306.67 348
14307.80 390
14308.93 396
14310.06 350
14311.19 359
14312.32 376
14313.45 376
14314.58 345
14315.71 353
14316.84 360
14317.97 351
14319.11 379
14320.24 395
14321.37 422
14322.50 388
14323.63 355
14324.76 406
14325.89 377
14327.02 370
14328.15 369
14329.28 384
14330.41 391
14331.54 374
14332.67 364
14333.80 404
14334.93 380
14336.06 398
14337.20 403
14338.33 384
14339.46 371
14340.59 378
14341.72 364
14342.85 359
14343.98 354
14345.11 373
14346.25 374
14347.38 372
14348.51 370
14349.64 391
14350.77 366
14351.90 351
14353.03 379
14354.17 361
14355.30 385
14356.43 391
14357.56 377
14358.69 375
14359.83 397
14360.96 361
14362.09 382
14363.22 376
14364.35 390
14365.49 369
14366.62 372
14367.75 381
14368.88 310
14370.01 332
14371.15 356
14372.28 355
14373.41 353
14374.54 370
14375.68 381
14376.81 357
14377.94 367
14379.07 394
14380.21 407
14381.34 366
14382.47 372
14383.61 386
14384.74 380
14385.87 383
14387.00 393
14388.14 366
14389.27 384
14390.40 369
14391.54 369
14392.67 398
14393.80 363
14394.94 332
14396.07 340
14397.20 326
14398.34 373
14399.47 393
14400.60 343
14401.74 338
14402.87 343
14404.00 352
14405.14 364
14406.27 362
14407.41 342
14408.54 360
14409.67 370
14410.81 373
14411.94 354
14413.08 375
14414.21 377
14415.34 397
14416.48 371
14417.61 353
14418.75 398
14419.88 378
14421.01 398
14422.15 389
14423.28 373
14424.42 374
14425.55 385
14426.69 393
14427.82 378
14428.96 365
14430.09 380
14431.23 373
14432.36 407
14433.50 412
14434.63 438
14435.77 431
14436.90 398
14438.04 373
14439.17 375
14440.31 381
14441.44 394
14442.58 415
14443.71 404
14444.85 420
14445.98 389
14447.12 415
14448.25 390
14449.39 380
14450.52 375
14451.66 399
14452.79 405
14453.93 364
14455.07 387
14456.20 369
14457.34 355
14458.47 394
14459.61 397
14460.74 407
14461.88 376
14463.02 347
14464.15 393
14465.29 399
14466.42 384
14467.56 419
14468.70 427
14469.83 422
14470.97 402
14472.11 395
14473.24 375
14474.38 414
14475.51 431
14476.65 420
14477.79 392
14478.92 395
14480.06 395
14481.20 380
14482.33 393
14483.47 431
14484.61 429
14485.75 447
14486.88 410
14488.02 395
14489.16 388
14490.29 367
14491.43 397
14492.57 383
14493.70 384
14494.84 358
14495.98 406
14497.12 408
14498.25 408
14499.39 389
14500.53 393
14501.67 418
14502.80 401
14503.94 392
14505.08 381
14506.22 352
14507.35 371
14508.49 391
14509.63 406
14510.77 411
14511.91 396
14513.04 370
14514.18 390
14515.32 391
14516.46 398
14517.60 379
14518.73 396
14519.87 414
14521.01 408
14522.15 363
14523.29 404
14524.43 400
14525.56 384
14526.70 378
14527.84 406
14528.98 401
14530.12 394
14531.26 391
14532.40 384
14533.53 354
14534.67 402
14535.81 390
14536.95 412
14538.09 403
14539.23 392
14540.37 389
14541.51 357
14542.65 379
14543.79 391
14544.92 403
14546.06 369
14547.20 430
14548.34 382
14549.48 389
14550.62 424
14551.76 390
14552.90 374
14554.04 379
14555.18 387
14556.32 377
14557.46 407
14558.60 390
14559.74 427
14560.88 464
14562.02 428
14563.16 416
14564.30 421
14565.44 363
14566.58 364
14567.72 378
14568.86 406
14570.00 412
14571.14 417
14572.28 386
14573.42 397
14574.56 424
14575.70 395
14576.84 377
14577.98 395
14579.12 419
14580.26 439
14581.40 387
14582.54 390
14583.68 442
14584.82 420
14585.97 410
14587.11 444
14588.25 420
14589.39 419
14590.53 438
14591.67 444
14592.81 441
14593.95 447
14595.09 408
14596.23 428
14597.38 411
14598.52 408
14599.66 435
14600.80 451
14601.94 455
14603.08 443
14604.22 469
14605.37 448
14606.51 463
14607.65 472
14608.79 462
14609.93 426
14611.07 411
14612.22 445
14613.36 423
14614.50 423
14615.64 458
14616.78 449
14617.93 471
14619.07 473
14620.21 495
14621.35 498
14622.50 481
14623.64 477
14624.78 518
14625.92 529
14627.06 519
14628.21 547
14629.35 562
14630.49 525
14631.63 516
14632.78 519
14633.92 587
14635.06 545
14636.21 510
14637.35 561
14638.49 578
14639.63 572
14640.78 562
14641.92 533
14643.06 536
14644.21 524
14645.35 504
14646.49 479
14647.64 458
14648.78 463
14649.92 470
14651.07 440
14652.21 442
14653.35 425
14654.50 420
14655.64 443
14656.78 448
14657.93 388
14659.07 402
14660.21 439
14661.36 453
14662.50 403
14663.65 424
14664.79 424
14665.93 424
14667.08 432
14668.22 456
14669.37 431
14670.51 455
14671.65 406
14672.80 423
14673.94 430
14675.09 387
14676.23 403
14677.38 436
14678.52 434
14679.66 419
14680.81 375
14681.95 396
14683.10 399
14684.24 379
14685.39 403
14686.53 393
14687.68 367
14688.82 393
14689.97 396
14691.11 377
14692.26 376
14693.40 386
14694.55 422
14695.69 390
14696.84 371
14697.98 360
14699.13 377
14700.27 394
14701.42 422
14702.56 411
14703.71 392
14704.85 414
14706.00 377
14707.15 394
14708.29 359
14709.44 390
14710.58 400
14711.73 375
14712.87 388
14714.02 372
14715.17 372
14716.31 383
14717.46 384
14718.60 373
14719.75 346
14720.90 415
14722.04 388
14723.19 396
14724.33 367
14725.48 406
14726.63 396
14727.77 380
14728.92 392
14730.07 390
14731.21 410
14732.36 390
14733.51 411
14734.65 391
14735.80 398
14736.95 401
14738.09 404
14739.24 416
14740.39 353
14741.53 396
14742.68 416
14743.83 392
14744.97 388
14746.12 369
14747.27 381
14748.42 396
14749.56 372
14750.71 384
14751.86 412
14753.00 409
14754.15 404
14755.30 390
14756.45 372
14757.59 393
14758.74 432
14759.89 434
14761.04 395
14762.18 380
14763.33 386
14764.48 375
14765.63 454
14766.78 416
14767.92 374
14769.07 401
14770.22 382
14771.37 395
14772.52 376
14773.66 442
14774.81 428
14775.96 419
14777.11 425
14778.26 396
14779.41 405
14780.55 430
14781.70 429
14782.85 421
14784.00 445
14785.15 438
14786.30 408
14787.45 428
14788.59 458
14789.74 474
14790.89 445
14792.04 438
14793.19 470
14794.34 481
14795.49 496
14796.64 512
14797.79 456
14798.94 415
14800.08 452
14801.23 455
14802.38 490
14803.53 436
14804.68 428
14805.83 413
14806.98 431
14808.13 454
14809.28 454
14810.43 433
14811.58 378
14812.73 420
14813.88 415
14815.03 409
14816.18 425
14817.33 461
14818.48 391
14819.63 423
14820.78 407
14821.93 417
14823.08 440
14824.23 417
14825.38 378
14826.53 411
14827.68 425
14828.83 404
14829.98 377
14831.13 387
14832.28 389
14833.43 377
14834.58 362
14835.73 368
14836.88 398
14838.03 392
14839.18 409
14840.33 402
14841.48 372
14842.64 350
14843.79 354
14844.94 372
14846.09 366
14847.24 360
14848.39 368
14849.54 337
14850.69 344
14851.84 349
14853.00 389
14854.15 386
14855.30 357
14856.45 353
14857.60 342
14858.75 323
14859.90 359
14861.06 327
14862.21 344
14863.36 374
14864.51 363
14865.66 338
14866.81 335
14867.97 334
14869.12 364
14870.27 362
14871.42 344
14872.57 318
14873.73 344
14874.88 344
14876.03 319
14877.18 313
14878.33 342
14879.49 336
14880.64 335
14881.79 328
14882.94 332
14884.10 362
14885.25 335
14886.40 355
14887.55 349
14888.71 367
14889.86 358
14891.01 330
14892.16 321
14893.32 312
14894.47 314
14895.62 359
14896.78 361
14897.93 351
14899.08 340
14900.23 337
14901.39 307
14902.54 300
14903.69 331
14904.85 341
14906.00 351
14907.15 320
14908.31 317
14909.46 341
14910.61 322
14911.77 320
14912.92 315
14914.08 343
14915.23 338
14916.38 346
14917.54 330
14918.69 332
14919.84 321
14921.00 308
14922.15 293
14923.31 356
14924.46 298
14925.61 326
14926.77 338
14927.92 350
14929.08 334
14930.23 325
14931.38 350
14932.54 355
14933.69 339
14934.85 342
14936.00 289
14937.16 304
14938.31 354
14939.47 330
14940.62 322
14941.78 333
14942.93 298
14944.08 306
14945.24 314
14946.39 307
14947.55 320
14948.70 336
14949.86 353
14951.01 326
14952.17 335
14953.32 288
14954.48 313
14955.64 330
14956.79 314
14957.95 311
14959.10 355
14960.26 321
14961.41 332
14962.57 300
14963.72 291
14964.88 348
14966.03 350
14967.19 333
14968.35 338
14969.50 322
14970.66 319
14971.81 306
14972.97 299
14974.12 304
14975.28 316
14976.44 282
14977.59 320
14978.75 329
14979.91 295
14981.06 308
14982.22 293
14983.37 286
14984.53 324
14985.69 327
14986.84 303
14988.00 265
14989.16 299
14990.31 308
14991.47 308
14992.63 330
14993.78 290
14994.94 326
14996.10 304
14997.25 273
14998.41 292
14999.57 330
15000.72 342
15001.88 294
15003.04 291
15004.20 279
15005.35 295
15006.51 289
15007.67 297
15008.82 309
15009.98 276
15011.14 276
15012.30 278
15013.45 324
15014.61 291
15015.77 288
15016.93 323
15018.08 280
15019.24 305
15020.40 260
15021.56 288
15022.71 274
15023.87 269
15025.03 306
15026.19 296
15027.35 265
15028.50 263
15029.66 285
15030.82 278
15031.98 281
15033.14 298
15034.30 304
15035.45 321
15036.61 321
15037.77 307
15038.93 309
15040.09 271
15041.25 277
15042.40 303
15043.56 296
15044.72 298
15045.88 263
15047.04 297
15048.20 295
15049.36 293
15050.52 291
15051.68 314
15052.83 283
15053.99 259
15055.15 289
15056.31 308
15057.47 292
15058.63 262
15059.79 290
15060.95 284
15062.11 285
15063.27 319
15064.43 279
15065.59 280
15066.75 285
15067.90 280
15069.06 275
15070.22 288
15071.38 287
15072.54 275
15073.70 313
15074.86 295
15076.02 275
15077.18 312
15078.34 270
15079.50 269
15080.66 295
15081.82 317
15082.98 285
15084.14 296
15085.30 302
15086.46 333
15087.62 324
15088.78 302
15089.95 298
15091.11 321
15092.27 282
15093.43 322
15094.59 340
15095.75 291
15096.91 286
15098.07 289
15099.23 297
15100.39 285
15101.55 267
15102.71 264
15103.87 334
15105.03 304
15106.20 288
15107.36 305
15108.52 294
15109.68 292
15110.84 305
15112.00 276
15113.16 286
15114.32 303
15115.49 291
15116.65 299
15117.81 304
15118.97 285
15120.13 289
15121.29 285
15122.46 262
15123.62 293
15124.78 309
15125.94 312
15127.10 275
15128.26 302
15129.43 301
15130.59 291
15131.75 279
15132.91 306
15134.07 305
15135.24 313
15136.40 302
15137.56 283
15138.72 271
15139.89 268
15141.05 306
15142.21 293
15143.37 256
15144.54 258
15145.70 309
15146.86 334
15148.02 287
15149.19 282
15150.35 322
15151.51 312
15152.67 282
15153.84 279
15155.00 288
15156.16 256
15157.33 275
15158.49 299
15159.65 282
15160.82 271
15161.98 265
15163.14 300
15164.31 335
15165.47 335
15166.63 316
15167.80 304
15168.96 340
15170.12 313
15171.29 288
15172.45 304
15173.61 332
15174.78 329
15175.94 299
15177.10 279
15178.27 305
15179.43 329
15180.60 342
15181.76 295
15182.92 273
15184.09 265
15185.25 304
15186.42 307
15187.58 311
15188.74 306
15189.91 316
15191.07 331
15192.24 299
15193.40 311
15194.57 324
15195.73 327
15196.90 320
15198.06 295
15199.22 342
15200.39 338
15201.55 329
15202.72 340
15203.88 292
15205.05 312
15206.21 337
15207.38 319
15208.54 346
15209.71 311
15210.87 340
15212.04 362
15213.20 353
15214.37 332
15215.53 388
15216.70 346
15217.86 334
15219.03 325
15220.20 366
15221.36 373
15222.53 338
15223.69 366
15224.86 375
15226.02 368
15227.19 355
15228.36 345
15229.52 352
15230.69 393
15231.85 369
15233.02 401
15234.18 345
15235.35 369
15236.52 400
15237.68 400
15238.85 362
15240.02 357
15241.18 323
15242.35 363
15243.51 349
15244.68 316
15245.85 305
15247.01 328
15248.18 328
15249.35 325
15250.51 342
15251.68 330
15252.85 318
15254.01 333
15255.18 298
15256.35 295
15257.51 321
15258.68 317
15259.85 321
15261.01 293
15262.18 285
15263.35 310
15264.52 300
15265.68 334
15266.85 329
15268.02 328
15269.18 293
15270.35 306
15271.52 309
15272.69 317
15273.85 319
15275.02 283
15276.19 326
15277.36 302
15278.52 263
15279.69 292
15280.86 319
15282.03 296
15283.20 371
15284.36 300
15285.53 346
15286.70 323
15287.87 313
15289.04 322
15290.20 320
15291.37 304
15292.54 307
15293.71 298
15294.88 314
15296.05 287
15297.21 278
15298.38 289
15299.55 307
15300.72 297
15301.89 281
15303.06 348
15304.22 321
15305.39 312
15306.56 285
15307.73 302
15308.90 284
15310.07 282
15311.24 272
15312.41 278
15313.58 328
15314.74 308
15315.91 314
15317.08 282
15318.25 296
15319.42 289
15320.59 333
15321.76 294
15322.93 310
15324.10 296
15325.27 327
15326.44 366
15327.61 327
15328.78 293
15329.95 331
15331.12 322
15332.29 299
15333.46 300
15334.63 310
15335.80 328
15336.97 296
15338.14 306
15339.31 313
15340.48 344
15341.65 316
15342.82 320
15343.99 289
15345.16 299
15346.33 317
15347.50 301
15348.67 349
15349.84 296
15351.01 305
15352.18 301
15353.35 315
15354.52 303
15355.69 307
15356.86 262
15358.03 302
15359.20 317
15360.37 301
15361.54 289
15362.71 318
15363.89 304
15365.06 307
15366.23 311
15367.40 300
15368.57 313
15369.74 314
15370.91 337
15372.08 296
15373.25 305
15374.43 293
15375.60 337
15376.77 312
15377.94 291
15379.11 301
15380.28 296
15381.46 314
15382.63 268
15383.80 277
15384.97 320
15386.14 304
15387.31 324
15388.49 317
15389.66 324
15390.83 323
15392.00 324
15393.17 359
15394.35 338
15395.52 364
15396.69 362
15397.86 307
15399.03 310
15400.21 279
15401.38 311
15402.55 311
15403.72 332
15404.90 294
15406.07 327
15407.24 278
15408.41 320
15409.59 302
15410.76 301
15411.93 303
15413.11 300
15414.28 325
15415.45 341
15416.62 324
15417.80 319
15418.97 306
15420.14 298
15421.32 317
15422.49 319
15423.66 299
15424.84 326
15426.01 295
15427.18 300
15428.36 292
15429.53 300
15430.70 274
15431.88 310
15433.05 296
15434.22 320
15435.40 289
15436.57 308
15437.75 321
15438.92 307
15440.09 299
15441.27 299
15442.44 322
15443.61 315
15444.79 287
15445.96 308
15447.14 302
15448.31 268
15449.49 297
15450.66 291
15451.83 303
15453.01 327
15454.18 305
15455.36 275
15456.53 329
15457.71 303
15458.88 320
15460.06 333
15461.23 290
15462.40 271
15463.58 298
15464.75 296
15465.93 286
15467.10 284
15468.28 297
15469.45 315
15470.63 293
15471.80 284
15472.98 269
15474.15 298
15475.33 331
15476.50 320
15477.68 301
15478.86 301
15480.03 310
15481.21 288
15482.38 304
15483.56 289
15484.73 284
15485.91 298
15487.08 274
15488.26 276
15489.44 288
15490.61 304
15491.79 293
15492.96 290
15494.14 286
15495.31 301
15496.49 332
15497.67 312
15498.84 307
15500.02 299
15501.20 287
15502.37 311
15503.55 292
15504.72 296
15505.90 278
15507.08 298
15508.25 322
15509.43 296
15510.61 319
15511.78 283
15512.96 299
15514.14 308
15515.31 320
15516.49 304
15517.67 321
15518.84 295
15520.02 314
15521.20 322
15522.37 294
15523.55 276
15524.73 285
15525.91 268
15527.08 281
15528.26 316
15529.44 291
15530.61 310
15531.79 309
15532.97 319
15534.15 308
15535.32 292
15536.50 314
15537.68 332
15538.86 324
15540.03 317
15541.21 335
15542.39 310
15543.57 313
15544.75 307
15545.92 312
15547.10 338
15548.28 322
15549.46 290
15550.64 269
15551.81 337
15552.99 322
15554.17 325
15555.35 315
15556.53 305
15557.70 335
15558.88 333
15560.06 330
15561.24 285
15562.42 305
15563.60 302
15564.78 317
15565.95 323
15567.13 287
15568.31 323
15569.49 323
15570.67 320
15571.85 313
15573.03 312
15574.21 307
15575.38 325
15576.56 348
15577.74 298
15578.92 343
15580.10 324
15581.28 311
15582.46 312
15583.64 325
15584.82 297
15586.00 318
15587.18 347
15588.36 345
15589.54 332
15590.72 345
15591.90 302
15593.08 336
15594.25 348
15595.43 336
15596.61 351
15597.79 356
15598.97 379
15600.15 322
15601.33 337
15602.51 342
15603.69 350
15604.87 354
15606.05 375
15607.23 370
15608.41 355
15609.60 345
15610.78 326
15611.96 353
15613.14 367
15614.32 365
15615.50 341
15616.68 373
15617.86 418
15619.04 356
15620.22 380
15621.40 382
15622.58 353
15623.76 378
15624.94 378
15626.12 387
15627.31 394
15628.49 377
15629.67 347
15630.85 380
15632.03 330
15633.21 365
15634.39 408
15635.57 396
15636.75 432
15637.94 375
15639.12 424
15640.30 412
15641.48 424
15642.66 371
15643.84 373
15645.03 414
15646.21 425
15647.39 381
15648.57 433
15649.75 436
15650.93 428
15652.12 445
15653.30 421
15654.48 416
15655.66 445
15656.84 421
15658.03 424
15659.21 428
15660.39 387
15661.57 417
15662.76 423
15663.94 391
15665.12 438
15666.30 452
15667.48 429
15668.67 426
15669.85 396
15671.03 415
15672.22 408
15673.40 381
15674.58 372
15675.76 403
15676.95 426
15678.13 414
15679.31 375
15680.50 395
15681.68 429
15682.86 411
15684.04 409
15685.23 372
15686.41 392
15687.59 422
15688.78 394
15689.96 389
15691.14 428
15692.33 399
15693.51 425
15694.69 422
15695.88 423
15697.06 373
15698.25 452
15699.43 426
15700.61 443
15701.80 405
15702.98 426
15704.16 413
15705.35 471
15706.53 421
15707.72 415
15708.90 413
15710.08 439
15711.27 488
15712.45 472
15713.64 439
15714.82 475
15716.01 505
15717.19 453
15718.37 463
15719.56 499
15720.74 465
15721.93 491
15723.11 475
15724.30 481
15725.48 465
15726.67 457
15727.85 425
15729.04 442
15730.22 423
15731.41 407
15732.59 424
15733.78 463
15734.96 429
15736.15 450
15737.33 462
15738.52 433
15739.70 446
15740.89 458
15742.07 469
15743.26 446
15744.44 483
15745.63 467
15746.81 447
15748.00 441
15749.19 450
15750.37 402
15751.56 452
15752.74 465
15753.93 488
15755.11 439
15756.30 477
15757.49 458
15758.67 441
15759.86 437
15761.04 448
15762.23 485
15763.42 449
15764.60 457
15765.79 437
15766.97 474
15768.16 448
15769.35 429
15770.53 452
15771.72 440
15772.91 394
15774.09 379
15775.28 397
15776.47 412
15777.65 419
15778.84 437
15780.03 452
15781.21 421
15782.40 416
15783.59 416
15784.77 428
15785.96 442
15787.15 419
15788.33 416
15789.52 415
15790.71 422
15791.90 394
15793.08 421
15794.27 424
15795.46 404
15796.65 408
15797.83 450
15799.02 405
15800.21 393
15801.40 359
15802.58 405
15803.77 355
15804.96 340
15806.15 340
15807.33 379
15808.52 369
15809.71 381
15810.90 360
15812.09 349
15813.27 357
15814.46 408
15815.65 393
15816.84 370
15818.03 381
15819.21 363
15820.40 375
15821.59 351
15822.78 389
15823.97 355
15825.16 354
15826.34 340
15827.53 365
15828.72 355
15829.91 349
15831.10 339
15832.29 332
15833.48 345
15834.66 359
15835.85 348
15837.04 369
15838.23 363
15839.42 356
15840.61 349
15841.80 353
15842.99 375
15844.18 355
15845.37 365
15846.56 336
15847.74 365
15848.93 390
15850.12 334
15851.31 336
15852.50 342
15853.69 328
15854.88 361
15856.07 366
15857.26 319
15858.45 356
15859.64 381
15860.83 344
15862.02 360
15863.21 335
15864.40 376
15865.59 400
15866.78 386
15867.97 378
15869.16 347
15870.35 347
15871.54 385
15872.73 364
15873.92 360
15875.11 357
15876.30 344
15877.49 367
15878.68 329
15879.87 360
15881.06 341
15882.25 368
15883.44 386
15884.64 395
15885.83 379
15887.02 378
15888.21 378
15889.40 366
15890.59 366
15891.78 382
15892.97 351
15894.16 363
15895.35 354
15896.54 373
15897.74 379
15898.93 361
15900.12 346
15901.31 366
15902.50 394
15903.69 393
15904.88 393
15906.08 374
15907.27 383
15908.46 389
15909.65 369
15910.84 364
15912.03 380
15913.23 420
15914.42 397
15915.61 368
15916.80 355
15917.99 386
15919.18 390
15920.38 418
15921.57 382
15922.76 368
15923.95 401
15925.15 396
15926.34 390
15927.53 386
15928.72 380
15929.91 412
15931.11 388
15932.30 376
15933.49 357
15934.68 371
15935.88 394
15937.07 365
15938.26 346
15939.46 391
15940.65 400
15941.84 333
15943.03 376
15944.23 355
15945.42 374
15946.61 332
15947.81 349
15949.00 288
15950.19 346
15951.39 331
15952.58 341
15953.77 291
15954.97 304
15956.16 327
15957.35 344
15958.55 301
15959.74 335
15960.93 320
15962.13 324
15963.32 301
15964.51 288
15965.71 308
15966.90 332
15968.09 338
15969.29 333
15970.48 324
15971.68 299
15972.87 298
15974.06 323
15975.26 293
15976.45 314
15977.65 310
15978.84 321
15980.04 347
15981.23 320
15982.42 288
15983.62 327
15984.81 317
15986.01 301
15987.20 293
15988.40 295
15989.59 302
15990.79 306
15991.98 329
15993.18 322
15994.37 293
15995.57 263
15996.76 312
15997.96 315
15999.15 291
16000.35 300
16001.54 293
16002.74 289
16003.93 285
16005.13 295
16006.32 272
16007.52 290
16008.71 252
16009.91 310
16011.10 302
16012.30 303
16013.49 270
16014.69 288
16015.88 283
16017.08 298
16018.28 331
16019.47 302
16020.67 280
16021.86 296
16023.06 276
16024.26 295
16025.45 279
16026.65 312
16027.84 277
16029.04 302
16030.24 304
16031.43 272
16032.63 297
16033.82 275
16035.02 255
16036.22 252
16037.41 319
16038.61 303
16039.81 291
16041.00 283
16042.20 269
16043.40 313
16044.59 299
16045.79 290
16046.99 262
16048.18 285
16049.38 290
16050.58 297
16051.77 288
16052.97 270
16054.17 265
16055.37 270
16056.56 259
16057.76 269
16058.96 302
16060.15 287
16061.35 249
16062.55 253
16063.75 247
16064.94 247
16066.14 298
16067.34 293
16068.54 303
16069.73 277
16070.93 255
16072.13 287
16073.33 264
16074.52 256
16075.72 285
16076.92 290
16078.12 278
16079.32 242
16080.51 254
16081.71 256
16082.91 296
16084.11 269
16085.31 287
16086.51 272
16087.70 249
16088.90 269
16090.10 267
16091.30 240
16092.50 270
16093.70 270
16094.89 296
16096.09 268
16097.29 261
16098.49 261
16099.69 265
16100.89 288
16102.09 275
16103.29 244
16104.48 250
16105.68 236
16106.88 262
16108.08 284
16109.28 269
16110.48 272
16111.68 298
16112.88 294
16114.08 274
16115.28 229
16116.48 251
16117.68 261
16118.88 253
16120.07 250
16121.27 247
16122.47 229
16123.67 239
16124.87 258
16126.07 261
16127.27 246
16128.47 252
16129.67 280
16130.87 252
16132.07 251
16133.27 239
16134.47 251
16135.67 257
16136.87 224
16138.07 247
16139.27 261
16140.47 267
16141.67 264
16142.87 256
16144.07 253
16145.27 268
16146.48 261
16147.68 276
16148.88 263
16150.08 240
16151.28 268
16152.48 260
16153.68 277
16154.88 255
16156.08 270
16157.28 266
16158.48 278
16159.68 231
16160.88 264
16162.09 256
16163.29 268
16164.49 246
16165.69 288
16166.89 249
16168.09 246
16169.29 242
16170.49 276
16171.70 266
16172.90 241
16174.10 244
16175.30 239
16176.50 267
16177.70 210
16178.91 256
16180.11 273
16181.31 289
16182.51 285
16183.71 273
16184.91 253
16186.12 243
16187.32 249
16188.52 286
16189.72 230
16190.93 262
16192.13 279
16193.33 258
16194.53 249
16195.73 270
16196.94 270
16198.14 256
16199.34 315
16200.54 305
16201.75 278
16202.95 304
16204.15 293
16205.35 284
16206.56 286
16207.76 247
16208.96 267
16210.17 257
16211.37 261
16212.57 269
16213.77 269
16214.98 283
16216.18 281
16217.38 258
16218.59 259
16219.79 271
16220.99 280
16222.20 273
16223.40 282
16224.60 286
16225.81 261
16227.01 254
16228.21 305
16229.42 285
16230.62 296
16231.82 269
16233.03 334
16234.23 285
16235.44 310
16236.64 323
16237.84 300
16239.05 289
16240.25 272
16241.46 272
16242.66 310
16243.86 281
16245.07 291
16246.27 279
16247.48 265
16248.68 297
16249.89 312
16251.09 306
16252.29 246
16253.50 284
16254.70 334
16255.91 297
16257.11 293
16258.32 294
16259.52 297
16260.73 316
16261.93 300
16263.14 287
16264.34 297
16265.55 309
16266.75 305
16267.96 283
16269.16 286
16270.37 324
16271.57 307
16272.78 272
16273.98 305
16275.19 305
16276.39 310
16277.60 313
16278.80 300
16280.01 309
16281.21 309
16282.42 320
16283.63 315
16284.83 333
16286.04 315
16287.24 336
16288.45 310
16289.65 316
16290.86 319
16292.07 330
16293.27 326
16294.48 329
16295.68 323
16296.89 320
16298.10 321
16299.30 347
16300.51 336
16301.71 331
16302.92 316
16304.13 340
16305.33 351
16306.54 320
16307.75 332
16308.95 325
16310.16 356
16311.37 337
16312.57 332
16313.78 298
16314.99 336
16316.19 329
16317.40 295
16318.61 311
16319.81 298
16321.02 320
16322.23 322
16323.44 302
16324.64 289
16325.85 286
16327.06 314
16328.26 321
16329.47 276
16330.68 311
16331.89 265
16333.09 287
16334.30 267
16335.51 271
16336.72 275
16337.92 275
16339.13 283
16340.34 299
16341.55 266
16342.75 268
16343.96 295
16345.17 281
16346.38 276
16347.59 267
16348.79 257
16350.00 293
16351.21 310
16352.42 285
16353.63 266
16354.84 258
16356.04 268
16357.25 268
16358.46 255
16359.67 250
16360.88 270
16362.09 284
16363.29 283
16364.50 259
16365.71 270
16366.92 313
16368.13 281
16369.34 256
16370.55 255
16371.76 277
16372.96 278
16374.17 272
16375.38 264
16376.59 256
16377.80 238
16379.01 273
16380.22 273
16381.43 237
16382.64 249
16383.85 253
16385.06 300
16386.27 255
16387.47 293
16388.68 256
16389.89 265
16391.10 250
16392.31 260
16393.52 225
16394.73 239
16395.94 250
16397.15 230
16398.36 228
16399.57 223
16400.78 274
16401.99 241
16403.20 267
16404.41 275
16405.62 255
16406.83 243
16408.04 261
16409.25 252
16410.46 242
16411.67 243
16412.88 260
16414.09 247
16415.30 269
16416.52 257
16417.73 254
16418.94 258
16420.15 268
16421.36 261
16422.57 247
16423.78 240
16424.99 239
16426.20 270
16427.41 269
16428.62 249
16429.83 249
16431.05 262
16432.26 237
16433.47 231
16434.68 242
16435.89 235
16437.10 252
16438.31 254
16439.52 229
16440.74 240
16441.95 245
16443.16 243
16444.37 242
16445.58 247
16446.79 243
16448.00 238
16449.22 253
16450.43 260
16451.64 265
16452.85 245
16454.06 237
16455.28 248
16456.49 244
16457.70 233
16458.91 244
16460.12 251
16461.34 221
16462.55 255
16463.76 242
16464.97 249
16466.19 235
16467.40 251
16468.61 225
16469.82 218
16471.04 234
16472.25 238
16473.46 244
16474.67 239
16475.89 267
16477.10 226
16478.31 233
16479.52 222
16480.74 237
16481.95 250
16483.16 243
16484.38 242
16485.59 248
16486.80 209
16488.02 234
16489.23 240
16490.44 228
16491.66 239
16492.87 247
16494.08 236
16495.30 226
16496.51 247
16497.72 231
16498.94 261
16500.15 273
16501.36 245
16502.58 213
16503.79 239
16505.00 228
16506.22 249
16507.43 234
16508.65 215
16509.86 222
16511.07 217
16512.29 222
16513.50 236
16514.72 229
16515.93 246
16517.15 240
16518.36 232
16519.57 224
16520.79 226
16522.00 263
16523.22 223
16524.43 221
16525.65 223
16526.86 233
16528.08 236
16529.29 246
16530.51 230
16531.72 251
16532.93 243
16534.15 219
16535.36 210
16536.58 229
16537.79 241
16539.01 248
16540.22 204
16541.44 247
16542.65 252
16543.87 243
16545.09 215
16546.30 209
16547.52 244
16548.73 223
16549.95 270
16551.16 251
16552.38 245
16553.59 247
16554.81 269
16556.02 266
16557.24 235
16558.46 243
16559.67 216
16560.89 237
16562.10 215
16563.32 234
16564.54 234
16565.75 248
16566.97 225
16568.18 215
16569.40 221
16570.62 235
16571.83 247
16573.05 239
16574.27 233
16575.48 218
16576.70 260
16577.91 248
16579.13 272
16580.35 230
16581.56 256
16582.78 240
16584.00 278
16585.21 226
16586.43 206
16587.65 237
16588.87 253
16590.08 242
16591.30 225
16592.52 210
16593.73 229
16594.95 266
16596.17 199
16597.38 245
16598.60 255
16599.82 238
16601.04 211
16602.25 242
16603.47 245
16604.69 244
16605.91 243
16607.12 251
16608.34 221
16609.56 209
16610.78 246
16611.99 245
16613.21 242
16614.43 201
16615.65 226
16616.87 215
16618.08 225
16619.30 225
16620.52 243
16621.74 225
16622.96 213
16624.17 232
16625.39 236
16626.61 245
16627.83 228
16629.05 255
16630.27 239
16631.48 241
16632.70 246
16633.92 280
16635.14 248
16636.36 220
16637.58 213
16638.80 206
16640.02 216
16641.23 224
16642.45 240
16643.67 236
16644.89 218
16646.11 209
16647.33 223
16648.55 251
16649.77 239
16650.99 208
16652.21 224
16653.42 235
16654.64 246
16655.86 207
16657.08 239
16658.30 233
16659.52 205
16660.74 201
16661.96 214
16663.18 227
16664.40 253
16665.62 237
16666.84 226
16668.06 200
16669.28 192
16670.50 253
16671.72 198
16672.94 211
16674.16 191
16675.38 233
16676.60 261
16677.82 223
16679.04 213
16680.26 221
16681.48 198
16682.70 225
16683.92 233
16685.14 212
16686.36 207
16687.58 235
16688.80 232
16690.02 214
16691.24 201
16692.46 211
16693.69 230
16694.91 195
16696.13 226
16697.35 225
16698.57 214
16699.79 227
16701.01 217
16702.23 200
16703.45 218
16704.67 224
16705.90 221
16707.12 234
16708.34 238
16709.56 229
16710.78 210
16712.00 236
16713.22 220
16714.44 221
16715.67 231
16716.89 229
16718.11 220
16719.33 245
16720.55 237
16721.77 217
16723.00 244
16724.22 208
16725.44 218
16726.66 221
16727.88 234
16729.11 198
16730.33 210
16731.55 199
16732.77 204
16733.99 219
16735.22 218
16736.44 217
16737.66 223
16738.88 222
16740.11 227
16741.33 222
16742.55 214
16743.77 232
16745.00 212
16746.22 186
16747.44 223
16748.67 251
16749.89 223
16751.11 207
16752.33 197
16753.56 226
16754.78 209
16756.00 228
16757.23 235
16758.45 249
16759.67 224
16760.90 203
16762.12 223
16763.34 189
16764.57 216
16765.79 201
16767.01 236
16768.24 235
16769.46 204
16770.68 212
16771.91 216
16773.13 186
16774.35 199
16775.58 238
16776.80 215
16778.02 194
16779.25 226
16780.47 237
16781.70 208
16782.92 253
16784.14 208
16785.37 239
16786.59 222
16787.82 260
16789.04 222
16790.27 232
16791.49 232
16792.71 224
16793.94 209
16795.16 220
16796.39 227
16797.61 214
16798.84 229
16800.06 209
16801.29 198
16802.51 214
16803.74 221
16804.96 241
16806.19 222
16807.41 222
16808.64 234
16809.86 221
16811.09 210
16812.31 212
16813.54 224
16814.76 225
16815.99 237
16817.21 245
16818.44 237
16819.66 220
16820.89 221
16822.11 260
16823.34 213
16824.56 241
16825.79 224
16827.01 243
16828.24 246
16829.47 233
16830.69 220
16831.92 252
16833.14 202
16834.37 238
16835.60 218
16836.82 229
16838.05 219
16839.27 211
16840.50 242
16841.73 217
16842.95 257
16844.18 228
16845.40 234
16846.63 231
16847.86 226
16849.08 235
16850.31 279
16851.54 244
16852.76 248
16853.99 220
16855.22 232
16856.44 242
16857.67 242
16858.90 245
16860.12 243
16861.35 248
16862.58 254
16863.80 272
16865.03 222
16866.26 247
16867.49 257
16868.71 275
16869.94 280
16871.17 277
16872.39 270
16873.62 258
16874.85 257
16876.08 287
16877.30 310
16878.53 320
16879.76 310
16880.99 306
16882.21 245
16883.44 288
16884.67 286
16885.90 282
16887.13 306
16888.35 269
16889.58 287
16890.81 279
16892.04 309
16893.27 257
16894.49 287
16895.72 294
16896.95 279
16898.18 284
16899.41 258
16900.63 288
16901.86 246
16903.09 258
16904.32 245
16905.55 249
16906.78 241
16908.01 265
16909.23 257
16910.46 275
16911.69 300
16912.92 267
16914.15 286
16915.38 240
16916.61 267
16917.84 236
16919.06 249
16920.29 269
16921.52 255
16922.75 237
16923.98 251
16925.21 254
16926.44 222
16927.67 236
16928.90 231
16930.13 217
16931.36 240
16932.59 269
16933.82 242
16935.05 229
16936.27 262
16937.50 246
16938.73 230
16939.96 211
16941.19 217
16942.42 242
16943.65 255
16944.88 231
16946.11 198
16947.34 219
16948.57 224
16949.80 216
16951.03 222
16952.26 247
16953.49 219
16954.72 230
16955.95 244
16957.19 215
16958.42 240
16959.65 234
16960.88 223
16962.11 229
16963.34 213
16964.57 219
16965.80 217
16967.03 220
16968.26 225
16969.49 203
16970.72 195
16971.95 242
16973.18 222
16974.42 206
16975.65 234
16976.88 223
16978.11 191
16979.34 214
16980.57 224
16981.80 227
16983.03 210
16984.26 227
16985.50 215
16986.73 232
16987.96 226
16989.19 215
16990.42 244
16991.65 223
16992.89 230
16994.12 237
16995.35 230
16996.58 217
16997.81 213
16999.04 216
17000.28 231
17001.51 240
17002.74 244
17003.97 220
17005.20 221
17006.44 247
17007.67 219
17008.90 246
17010.13 234
17011.37 222
17012.60 226
17013.83 225
17015.06 253
17016.30 242
17017.53 225
17018.76 241
17019.99 228
17021.23 233
17022.46 214
17023.69 207
17024.92 241
17026.16 216
17027.39 223
17028.62 211
17029.86 209
17031.09 200
17032.32 212
17033.56 219
17034.79 217
17036.02 226
17037.26 216
17038.49 223
17039.72 208
17040.96 185
17042.19 231
17043.42 210
17044.66 194
17045.89 205
17047.12 207
17048.36 237
17049.59 225
17050.82 208
17052.06 205
17053.29 209
17054.53 228
17055.76 215
17056.99 195
17058.23 215
17059.46 212
17060.70 207
17061.93 179
17063.16 222
17064.40 231
17065.63 185
17066.87 204
17068.10 211
17069.34 214
17070.57 185
17071.81 198
17073.04 192
17074.27 223
17075.51 191
17076.74 191
17077.98 196
17079.21 216
17080.45 216
17081.68 214
17082.92 219
17084.15 209
17085.39 194
17086.62 232
17087.86 217
17089.09 202
17090.33 232
17091.56 243
17092.80 222
17094.04 221
17095.27 180
17096.51 183
17097.74 228
17098.98 238
17100.21 213
17101.45 201
17102.68 208
17103.92 236
17105.16 210
17106.39 186
17107.63 211
17108.86 217
17110.10 226
17111.33 224
17112.57 195
17113.81 176
17115.04 197
17116.28 217
17117.52 217
17118.75 172
17119.99 213
17121.22 220
17122.46 216
17123.70 210
17124.93 205
17126.17 227
17127.41 231
17128.64 198
17129.88 179
17131.12 229
17132.35 208
17133.59 227
17134.83 221
17136.06 215
17137.30 195
17138.54 226
17139.77 233
17141.01 185
17142.25 169
17143.49 208
17144.72 190
17145.96 216
17147.20 233
17148.43 212
17149.67 226
17150.91 232
17152.15 214
17153.38 176
17154.62 224
17155.86 221
17157.10 222
17158.33 204
17159.57 211
17160.81 230
17162.05 192
17163.29 200
17164.52 224
17165.76 208
17167.00 207
17168.24 200
17169.48 203
17170.71 203
17171.95 195
17173.19 208
17174.43 194
17175.67 213
17176.91 226
17178.14 203
17179.38 208
17180.62 216
17181.86 185
17183.10 183
17184.34 208
17185.57 203
17186.81 206
17188.05 202
17189.29 216
17190.53 205
17191.77 198
17193.01 190
17194.25 206
17195.49 230
17196.72 210
17197.96 199
17199.20 223
17200.44 223
17201.68 205
17202.92 196
17204.16 184
17205.40 200
17206.64 228
17207.88 209
17209.12 201
17210.36 220
17211.60 203
17212.84 195
17214.08 203
17215.32 211
17216.56 188
17217.80 200
17219.04 210
17220.28 197
17221.52 235
17222.76 193
17224.00 205
17225.24 186
17226.48 167
17227.72 171
17228.96 186
17230.20 208
17231.44 219
17232.68 196
17233.92 227
17235.16 214
17236.40 213
17237.64 199
17238.88 224
17240.12 197
17241.36 182
17242.60 204
17243.84 197
17245.08 183
17246.32 172
17247.57 213
17248.81 205
17250.05 214
17251.29 172
17252.53 203
17253.77 186
17255.01 187
17256.25 197
17257.49 189
17258.74 185
17259.98 196
17261.22 204
17262.46 191
17263.70 208
17264.94 192
17266.18 194
17267.43 168
17268.67 203
17269.91 214
17271.15 193
17272.39 163
17273.63 181
17274.88 185
17276.12 193
17277.36 202
17278.60 224
17279.84 182
17281.09 203
17282.33 203
17283.57 193
17284.81 208
17286.06 188
17287.30 215
17288.54 192
17289.78 187
17291.02 145
17292.27 177
17293.51 190
17294.75 241
17296.00 200
17297.24 183
17298.48 177
17299.72 184
17300.97 196
17302.21 190
17303.45 201
17304.70 192
17305.94 191
17307.18 211
17308.42 168
17309.67 184
17310.91 192
17312.15 182
17313.40 209
17314.64 170
17315.88 192
17317.13 202
17318.37 191
17319.61 186
17320.86 158
17322.10 174
17323.34 192
17324.59 211
17325.83 212
17327.08 189
17328.32 182
17329.56 199
17330.81 197
17332.05 215
17333.30 201
17334.54 199
17335.78 182
17337.03 182
17338.27 167
17339.52 178
17340.76 194
17342.00 189
17343.25 190
17344.49 215
17345.74 181
17346.98 210
17348.23 188
17349.47 186
17350.72 167
17351.96 197
17353.21 190
17354.45 201
17355.70 195
17356.94 156
17358.18 189
17359.43 181
17360.67 191
17361.92 221
17363.16 191
17364.41 166
17365.66 209
17366.90 196
17368.15 166
17369.39 209
17370.64 202
17371.88 219
17373.13 169
17374.37 177
17375.62 202
17376.86 176
17378.11 214
17379.35 195
17380.60 187
17381.85 177
17383.09 185
17384.34 186
17385.58 185
17386.83 191
17388.08 201
17389.32 208
17390.57 188
17391.81 173
17393.06 201
17394.31 172
17395.55 175
17396.80 178
17398.04 181
17399.29 169
17400.54 166
17401.78 217
17403.03 192
17404.28 184
17405.52 189
17406.77 195
17408.02 186
17409.26 201
17410.51 195
17411.76 217
17413.00 190
17414.25 203
17415.50 182
17416.75 196
17417.99 209
17419.24 173
17420.49 212
17421.73 184
17422.98 184
17424.23 180
17425.48 203
17426.72 213
17427.97 199
17429.22 184
17430.46 177
17431.71 194
17432.96 180
17434.21 187
17435.46 225
17436.70 190
17437.95 165
17439.20 191
17440.45 203
17441.69 202
17442.94 169
17444.19 166
17445.44 193
17446.69 194
17447.93 174
17449.18 190
17450.43 170
17451.68 188
17452.93 194
17454.18 212
17455.42 191
17456.67 170
17457.92 168
17459.17 187
17460.42 177
17461.67 176
17462.92 207
17464.16 179
17465.41 200
17466.66 179
17467.91 202
17469.16 161
17470.41 185
17471.66 196
17472.91 214
17474.16 197
17475.40 144
17476.65 170
17477.90 181
17479.15 189
17480.40 199
17481.65 222
17482.90 176
17484.15 203
17485.40 172
17486.65 187
17487.90 155
17489.15 181
17490.40 204
17491.65 208
17492.90 193
17494.15 192
17495.40 207
17496.65 184
17497.90 195
17499.15 195
17500.40 205
17501.65 203
17502.90 212
17504.15 177
17505.40 213
17506.65 177
17507.90 176
17509.15 200
17510.40 183
17511.65 206
17512.90 196
17514.15 200
17515.40 179
17516.65 174
17517.90 178
17519.15 206
17520.40 226
17521.65 206
17522.90 194
17524.15 199
17525.41 183
17526.66 194
17527.91 197
17529.16 207
17530.41 186
17531.66 220
17532.91 201
17534.16 175
17535.41 178
17536.67 187
17537.92 225
17539.17 205
17540.42 205
17541.67 185
17542.92 186
17544.17 193
17545.43 182
17546.68 196
17547.93 181
17549.18 182
17550.43 215
17551.68 197
17552.94 166
17554.19 187
17555.44 203
17556.69 193
17557.94 214
17559.20 172
17560.45 204
17561.70 213
17562.95 178
17564.21 206
17565.46 180
17566.71 203
17567.96 178
17569.21 197
17570.47 179
17571.72 178
17572.97 210
17574.22 199
17575.48 187
17576.73 189
17577.98 188
17579.24 194
17580.49 211
17581.74 194
17582.99 212
17584.25 198
17585.50 225
17586.75 212
17588.01 182
17589.26 187
17590.51 220
17591.77 207
17593.02 201
17594.27 214
17595.53 198
17596.78 212
17598.03 208
17599.29 224
17600.54 217
17601.79 223
17603.05 205
17604.30 199
17605.56 208
17606.81 234
17608.06 207
17609.32 217
17610.57 206
17611.82 224
17613.08 211
17614.33 216
17615.59 208
17616.84 189
17618.10 185
17619.35 165
17620.60 213
17621.86 199
17623.11 195
17624.37 194
17625.62 189
17626.88 185
17628.13 208
17629.39 208
17630.64 191
17631.89 190
17633.15 180
17634.40 196
17635.66 185
17636.91 183
17638.17 188
17639.42 219
17640.68 215
17641.93 198
17643.19 204
17644.44 208
17645.70 199
17646.95 180
17648.21 202
17649.47 190
17650.72 227
17651.98 188
17653.23 214
17654.49 211
17655.74 199
17657.00 184
17658.25 210
17659.51 199
17660.77 175
17662.02 189
17663.28 214
17664.53 195
17665.79 192
17667.04 191
17668.30 208
17669.56 191
17670.81 220
17672.07 209
17673.33 179
17674.58 208
17675.84 208
17677.09 193
17678.35 188
17679.61 164
17680.86 194
17682.12 171
17683.38 187
17684.63 173
17685.89 179
17687.15 172
17688.40 168
17689.66 151
17690.92 167
17692.17 192
17693.43 182
17694.69 160
17695.94 181
17697.20 189
17698.46 185
17699.72 185
17700.97 205
17702.23 162
17703.49 179
17704.74 167
17706.00 206
17707.26 198
17708.52 202
17709.77 211
17711.03 182
17712.29 189
17713.55 160
17714.80 171
17716.06 172
17717.32 170
17718.58 213
17719.84 188
17721.09 166
17722.35 167
17723.61 162
17724.87 172
17726.13 177
17727.38 213
17728.64 195
17729.90 187
17731.16 185
17732.42 183
17733.67 177
17734.93 173
17736.19 188
17737.45 207
17738.71 182
17739.97 178
17741.23 179
17742.48 184
17743.74 179
17745.00 163
17746.26 190
17747.52 205
17748.78 185
17750.04 210
17751.30 155
17752.55 200
17753.81 186
17755.07 176
17756.33 177
17757.59 185
17758.85 182
17760.11 185
17761.37 169
17762.63 203
17763.89 182
17765.15 167
17766.41 178
17767.67 192
17768.93 184
17770.19 178
17771.45 161
17772.70 167
17773.96 174
17775.22 182
17776.48 184
17777.74 196
17779.00 160
17780.26 181
17781.52 191
17782.78 172
17784.04 156
17785.30 192
17786.56 178
17787.82 171
17789.09 185
17790.35 195
17791.61 192
17792.87 185
17794.13 189
17795.39 186
17796.65 190
17797.91 174
17799.17 193
17800.43 158
17801.69 175
17802.95 186
17804.21 208
17805.47 186
17806.73 174
17808.00 197
17809.26 173
17810.52 180
17811.78 187
17813.04 168
17814.30 157
17815.56 197
17816.82 178
17818.08 169
17819.35 177
17820.61 175
17821.87 205
17823.13 175
17824.39 181
17825.65 183
17826.92 185
17828.18 163
17829.44 149
17830.70 178
17831.96 177
17833.22 162
17834.49 165
17835.75 195
17837.01 182
17838.27 206
17839.53 184
17840.80 169
17842.06 191
17843.32 172
17844.58 199
17845.85 200
17847.11 146
17848.37 138
17849.63 193
17850.89 193
17852.16 176
17853.42 138
17854.68 162
17855.95 180
17857.21 168
17858.47 173
17859.73 192
17861.00 182
17862.26 198
17863.52 173
17864.79 174
17866.05 182
17867.31 177
17868.57 188
17869.84 153
17871.10 158
17872.36 178
17873.63 173
17874.89 170
17876.15 141
17877.42 159
17878.68 198
17879.94 171
17881.21 174
17882.47 179
17883.74 171
17885.00 167
17886.26 168
17887.53 158
17888.79 198
17890.05 186
17891.32 163
17892.58 178
17893.85 157
17895.11 164
17896.37 183
17897.64 199
17898.90 165
17900.17 174
17901.43 173
17902.70 184
17903.96 161
17905.22 167
17906.49 174
17907.75 172
17909.02 164
17910.28 179
17911.55 180
17912.81 176
17914.08 182
17915.34 167
17916.61 204
17917.87 185
17919.14 180
17920.40 199
17921.67 195
17922.93 194
17924.20 150
17925.46 189
17926.73 199
17927.99 177
17929.26 183
17930.52 170
17931.79 140
17933.05 160
17934.32 170
17935.58 177
17936.85 160
17938.12 165
17939.38 200
17940.65 166
17941.91 175
17943.18 184
17944.44 208
17945.71 213
17946.98 174
17948.24 175
17949.51 177
17950.77 186
17952.04 191
17953.31 176
17954.57 197
17955.84 170
17957.10 168
17958.37 193
17959.64 173
17960.90 186
17962.17 189
17963.44 202
17964.70 179
17965.97 166
17967.24 169
17968.50 186
17969.77 188
17971.04 176
17972.30 205
17973.57 193
17974.84 187
17976.10 185
17977.37 195
17978.64 203
17979.91 178
17981.17 194
17982.44 173
17983.71 195
17984.97 192
17986.24 183
17987.51 190
17988.78 187
17990.04 177
17991.31 184
17992.58 168
17993.85 155
17995.11 191
17996.38 197
17997.65 206
17998.92 181
18000.18 171
18001.45 203
18002.72 169
18003.99 173
18005.26 174
18006.52 161
18007.79 187
18009.06 152
18010.33 200
18011.60 172
18012.86 173
18014.13 174
18015.40 170
18016.67 171
18017.94 152
18019.21 175
18020.47 205
18021.74 176
18023.01 165
18024.28 162
18025.55 185
18026.82 177
18028.09 161
18029.36 154
18030.62 179
18031.89 174
18033.16 187
18034.43 191
18035.70 186
18036.97 169
18038.24 161
18039.51 170
18040.78 168
18042.05 171
18043.32 177
18044.59 191
18045.85 170
18047.12 150
18048.39 154
18049.66 161
18050.93 179
18052.20 194
18053.47 181
18054.74 153
18056.01 198
18057.28 181
18058.55 193
18059.82 184
18061.09 158
18062.36 192
18063.63 186
18064.90 176
18066.17 179
18067.44 188
18068.71 181
18069.98 187
18071.25 211
18072.52 192
18073.79 208
18075.06 206
18076.33 190
18077.60 194
18078.87 171
18080.15 159
18081.42 187
18082.69 203
18083.96 163
18085.23 174
18086.50 196
18087.77 168
18089.04 164
18090.31 181
18091.58 202
18092.85 170
18094.12 181
18095.40 166
18096.67 193
18097.94 169
18099.21 184
18100.48 181
18101.75 173
18103.02 183
18104.30 174
18105.57 191
18106.84 170
18108.11 150
18109.38 150
18110.65 192
18111.92 193
18113.20 155
18114.47 170
18115.74 174
18117.01 190
18118.28 204
18119.56 200
18120.83 173
18122.10 147
18123.37 181
18124.64 190
18125.92 173
18127.19 176
18128.46 170
18129.73 184
18131.01 157
18132.28 170
18133.55 155
18134.82 187
18136.10 178
18137.37 163
18138.64 174
18139.91 170
18141.19 187
18142.46 165
18143.73 172
18145.01 176
18146.28 212
18147.55 186
18148.82 170
18150.10 184
18151.37 157
18152.64 168
18153.92 203
18155.19 174
18156.46 166
18157.74 192
18159.01 177
18160.28 165
18161.56 153
18162.83 151
18164.10 180
18165.38 178
18166.65 164
18167.93 183
18169.20 170
18170.47 164
18171.75 162
18173.02 165
18174.29 151
18175.57 166
18176.84 180
18178.12 169
18179.39 157
18180.66 172
18181.94 185
18183.21 161
18184.49 182
18185.76 187
18187.04 179
18188.31 163
18189.59 187
18190.86 175
18192.13 159
18193.41 163
18194.68 177
18195.96 180
18197.23 156
18198.51 180
18199.78 168
18201.06 174
18202.33 182
18203.61 159
18204.88 200
18206.16 193
18207.43 155
18208.71 152
18209.98 160
18211.26 154
18212.53 147
18213.81 169
18215.08 168
18216.36 177
18217.63 175
18218.91 156
18220.19 183
18221.46 179
18222.74 176
18224.01 153
18225.29 194
18226.56 176
18227.84 192
18229.12 197
18230.39 169
18231.67 145
18232.94 178
18234.22 198
18235.50 184
18236.77 168
18238.05 187
18239.32 182
18240.60 177
18241.88 156
18243.15 148
18244.43 176
18245.71 179
18246.98 172
18248.26 157
18249.54 159
18250.81 152
18252.09 178
18253.37 180
18254.64 146
18255.92 166
18257.20 174
18258.47 193
18259.75 159
18261.03 166
18262.30 165
18263.58 202
18264.86 178
18266.13 183
18267.41 156
18268.69 158
18269.97 157
18271.24 173
18272.52 159
18273.80 152
18275.08 171
18276.35 191
18277.63 170
18278.91 164
18280.19 157
18281.46 167
18282.74 176
18284.02 173
18285.30 173
18286.58 171
18287.85 162
18289.13 178
18290.41 192
18291.69 168
18292.97 180
18294.24 150
18295.52 172
18296.80 164
18298.08 163
18299.36 163
18300.63 153
18301.91 161
18303.19 158
18304.47 145
18305.75 181
18307.03 170
18308.31 163
18309.58 168
18310.86 141
18312.14 172
18313.42 193
18314.70 172
18315.98 166
18317.26 174
18318.54 162
18319.82 176
18321.09 192
18322.37 168
18323.65 187
18324.93 178
18326.21 167
18327.49 182
18328.77 173
18330.05 170
18331.33 173
18332.61 156
18333.89 180
18335.17 172
18336.45 163
18337.73 183
18339.01 183
18340.29 168
18341.57 170
18342.85 176
18344.13 202
18345.41 191
18346.69 165
18347.97 158
18349.25 182
18350.53 181
18351.81 173
18353.09 187
18354.37 163
18355.65 173
18356.93 180
18358.21 180
18359.49 174
18360.77 146
18362.05 170
18363.33 189
18364.61 168
18365.89 167
18367.17 177
18368.45 193
18369.73 150
18371.01 154
18372.29 200
18373.58 177
18374.86 165
18376.14 173
18377.42 182
18378.70 169
18379.98 163
18381.26 162
18382.54 161
18383.82 173
18385.11 190
18386.39 181
18387.67 163
18388.95 171
18390.23 164
18391.51 184
18392.79 146
18394.08 146
18395.36 166
18396.64 154
18397.92 186
18399.20 167
18400.49 191
18401.77 168
18403.05 167
18404.33 154
18405.61 191
18406.90 154
18408.18 182
18409.46 150
18410.74 187
18412.02 176
18413.31 178
18414.59 167
18415.87 164
18417.15 184
18418.44 183
18419.72 175
18421.00 169
18422.28 184
18423.57 157
18424.85 176
18426.13 157
18427.41 172
18428.70 182
18429.98 205
18431.26 178
18432.55 154
18433.83 157
18435.11 177
18436.40 183
18437.68 158
18438.96 158
18440.25 160
18441.53 175
18442.81 169
18444.10 186
18445.38 153
18446.66 166
18447.95 167
18449.23 201
18450.51 185
18451.80 153
18453.08 161
18454.36 205
18455.65 169
18456.93 166
18458.22 175
18459.50 158
18460.78 170
18462.07 203
18463.35 200
18464.64 164
18465.92 169
18467.20 168
18468.49 164
18469.77 144
18471.06 129
18472.34 175
18473.63 190
18474.91 167
18476.19 172
18477.48 184
18478.76 154
18480.05 174
18481.33 152
18482.62 184
18483.90 167
18485.19 195
18486.47 178
18487.76 163
18489.04 161
18490.33 170
18491.61 189
18492.90 189
18494.18 180
18495.47 155
18496.75 169
18498.04 175
18499.32 187
18500.61 178
18501.89 190
18503.18 181
18504.46 191
18505.75 154
18507.04 175
18508.32 160
18509.61 163
18510.89 152
18512.18 169
18513.46 144
18514.75 126
18516.04 170
18517.32 202
18518.61 196
18519.89 165
18521.18 168
18522.47 160
18523.75 183
18525.04 161
18526.32 183
18527.61 192
18528.90 179
18530.18 167
18531.47 204
18532.76 158
18534.04 189
18535.33 161
18536.62 173
18537.90 180
18539.19 186
18540.48 183
18541.76 195
18543.05 164
18544.34 171
18545.62 201
18546.91 179
18548.20 171
18549.48 173
18550.77 157
18552.06 165
18553.35 187
18554.63 185
18555.92 202
18557.21 199
18558.50 199
18559.78 168
18561.07 190
18562.36 185
18563.65 183
18564.93 174
18566.22 169
18567.51 197
18568.80 167
18570.08 195
18571.37 177
18572.66 181
18573.95 196
18575.24 208
18576.52 183
18577.81 180
18579.10 180
18580.39 147
18581.68 195
18582.96 170
18584.25 224
18585.54 181
18586.83 169
18588.12 185
18589.41 178
18590.69 208
18591.98 167
18593.27 180
18594.56 181
18595.85 181
18597.14 186
18598.43 188
18599.71 182
18601.00 208
18602.29 181
18603.58 202
18604.87 177
18606.16 168
18607.45 156
18608.74 196
18610.03 183
18611.32 218
18612.61 186
18613.89 199
18615.18 194
18616.47 220
18617.76 188
18619.05 170
18620.34 173
18621.63 192
18622.92 210
18624.21 194
18625.50 180
18626.79 158
18628.08 193
18629.37 199
18630.66 184
18631.95 200
18633.24 209
18634.53 179
18635.82 207
18637.11 169
18638.40 163
18639.69 153
18640.98 188
18642.27 199
18643.56 170
18644.85 176
18646.14 193
18647.43 205
18648.72 189
18650.01 168
18651.30 168
18652.59 179
18653.89 175
18655.18 183
18656.47 160
18657.76 172
18659.05 203
18660.34 184
18661.63 169
18662.92 178
18664.21 166
18665.50 140
18666.79 189
18668.09 166
18669.38 178
18670.67 190
18671.96 178
18673.25 163
18674.54 175
18675.83 174
18677.13 171
18678.42 180
18679.71 156
18681.00 165
18682.29 174
18683.58 186
18684.88 176
18686.17 183
18687.46 171
18688.75 157
18690.04 166
18691.33 167
18692.63 162
18693.92 180
18695.21 185
18696.50 164
18697.80 173
18699.09 171
18700.38 170
18701.67 164
18702.96 177
18704.26 176
18705.55 172
18706.84 155
18708.13 177
18709.43 174
18710.72 204
18712.01 191
18713.31 199
18714.60 171
18715.89 174
18717.18 179
18718.48 171
18719.77 165
18721.06 174
18722.36 175
18723.65 145
18724.94 175
18726.24 165
18727.53 193
18728.82 184
18730.12 168
18731.41 146
18732.70 194
18734.00 170
18735.29 165
18736.58 159
18737.88 173
18739.17 188
18740.46 172
18741.76 187
18743.05 152
18744.34 171
18745.64 173
18746.93 171
18748.23 178
18749.52 174
18750.81 184
18752.11 177
18753.40 166
18754.70 146
18755.99 158
18757.29 205
18758.58 186
18759.87 158
18761.17 140
18762.46 157
18763.76 184
18765.05 163
18766.35 159
18767.64 159
18768.94 171
18770.23 177
18771.53 199
18772.82 164
18774.11 183
18775.41 167
18776.70 188
18778.00 162
18779.29 139
18780.59 133
18781.89 171
18783.18 180
18784.48 163
18785.77 145
18787.07 155
18788.36 177
18789.66 173
18790.95 164
18792.25 161
18793.54 164
18794.84 155
18796.13 174
18797.43 182
18798.73 169
18800.02 149
18801.32 164
18802.61 168
18803.91 157
18805.20 156
18806.50 155
18807.80 186
18809.09 151
18810.39 161
18811.69 150
18812.98 172
18814.28 182
18815.57 179
18816.87 146
18818.17 164
18819.46 170
18820.76 173
18822.06 172
18823.35 142
18824.65 154
18825.95 197
18827.24 175
18828.54 150
18829.84 176
18831.13 170
18832.43 173
18833.73 162
18835.02 171
18836.32 151
18837.62 152
18838.91 169
18840.21 172
18841.51 169
18842.81 179
18844.10 182
18845.40 172
18846.70 176
18848.00 155
18849.29 169
18850.59 200
18851.89 161
18853.19 130
18854.48 152
18855.78 175
18857.08 188
18858.38 161
18859.67 149
18860.97 174
18862.27 187
18863.57 175
18864.87 158
18866.16 156
18867.46 163
18868.76 192
18870.06 181
18871.36 157
18872.66 158
18873.95 182
18875.25 178
18876.55 186
18877.85 164
18879.15 190
18880.45 193
18881.74 160
18883.04 153
18884.34 125
18885.64 175
18886.94 177
18888.24 176
18889.54 164
18890.84 143
18892.13 170
18893.43 194
18894.73 166
18896.03 145
18897.33 148
18898.63 185
18899.93 169
18901.23 174
18902.53 182
18903.83 153
18905.13 149
18906.43 139
18907.73 147
18909.02 146
18910.32 168
18911.62 169
18912.92 162
18914.22 192
18915.52 165
18916.82 174
18918.12 155
18919.42 187
18920.72 197
18922.02 173
18923.32 164
18924.62 162
18925.92 170
18927.22 156
18928.52 167
18929.82 175
18931.12 158
18932.42 150
18933.72 157
18935.02 196
18936.32 149
18937.63 173
18938.93 187
18940.23 175
18941.53 170
18942.83 171
18944.13 161
18945.43 158
18946.73 211
18948.03 200
18949.33 152
18950.63 144
18951.93 184
18953.23 143
18954.54 158
18955.84 165
18957.14 165
18958.44 162
18959.74 168
18961.04 143
18962.34 147
18963.64 160
18964.95 171
18966.25 166
18967.55 176
18968.85 186
18970.15 150
18971.45 179
18972.76 150
18974.06 158
18975.36 161
18976.66 167
18977.96 173
18979.27 156
18980.57 155
18981.87 155
18983.17 163
18984.47 162
18985.78 160
18987.08 151
18988.38 163
18989.68 170
18990.98 176
18992.29 159
18993.59 143
18994.89 145
18996.19 173
18997.50 155
18998.80 138
19000.10 142
19001.40 155
19002.71 189
19004.01 160
19005.31 168
19006.62 169
19007.92 179
19009.22 183
19010.53 174
19011.83 154
19013.13 165
19014.43 169
19015.74 153
19017.04 163
19018.34 179
19019.65 158
19020.95 154
19022.25 156
19023.56 170
19024.86 158
19026.16 130
19027.47 161
19028.77 151
19030.08 171
19031.38 183
19032.68 146
19033.99 159
19035.29 156
19036.59 174
19037.90 161
19039.20 186
19040.51 185
19041.81 169
19043.11 151
19044.42 161
19045.72 173
19047.03 155
19048.33 140
19049.64 167
19050.94 155
19052.25 139
19053.55 140
19054.85 140
19056.16 149
19057.46 193
19058.77 165
19060.07 141
19061.38 157
19062.68 158
19063.99 148
19065.29 154
19066.60 126
19067.90 146
19069.21 154
19070.51 156
19071.82 153
19073.12 153
19074.43 160
19075.73 179
19077.04 174
19078.34 160
19079.65 178
19080.95 171
19082.26 170
19083.57 154
19084.87 185
19086.18 159
19087.48 163
19088.79 154
19090.09 159
19091.40 170
19092.71 161
19094.01 173
19095.32 145
19096.62 160
19097.93 145
19099.24 137
19100.54 166
19101.85 166
19103.15 168
19104.46 169
19105.77 168
19107.07 162
19108.38 155
19109.69 197
19110.99 160
19112.30 162
19113.60 143
19114.91 162
19116.22 145
19117.52 150
19118.83 161
19120.14 161
19121.45 161
19122.75 159
19124.06 155
19125.37 161
19126.67 146
19127.98 155
19129.29 160
19130.59 141
19131.90 166
19133.21 152
19134.52 177
19135.82 179
19137.13 179
19138.44 189
19139.75 175
19141.05 162
19142.36 149
19143.67 178
19144.98 144
19146.28 158
19147.59 153
19148.90 172
19150.21 177
19151.51 160
19152.82 177
19154.13 159
19155.44 189
19156.75 174
19158.05 186
19159.36 167
19160.67 162
19161.98 199
19163.29 163
19164.60 147
19165.90 147
19167.21 156
19168.52 167
19169.83 168
19171.14 164
19172.45 143
19173.75 150
19175.06 178
19176.37 177
19177.68 169
19178.99 166
19180.30 162
19181.61 174
19182.92 174
19184.23 161
19185.53 177
19186.84 161
19188.15 151
19189.46 145
19190.77 148
19192.08 159
19193.39 160
19194.70 152
19196.01 158
19197.32 149
19198.63 160
19199.94 180
19201.25 146
19202.56 140
19203.87 139
19205.17 162
19206.48 176
19207.79 159
19209.10 147
19210.41 145
19211.72 165
19213.03 154
19214.34 150
19215.65 148
19216.96 161
19218.27 146
19219.58 160
19220.89 160
19222.21 144
19223.52 160
19224.83 185
19226.14 170
19227.45 164
19228.76 149
19230.07 157
19231.38 155
19232.69 165
19234.00 142
19235.31 155
19236.62 155
19237.93 195
19239.24 173
19240.55 166
19241.86 169
19243.18 136
19244.49 165
19245.80 162
19247.11 158
19248.42 155
19249.73 170
19251.04 145
19252.35 184
19253.67 140
19254.98 151
19256.29 169
19257.60 162
19258.91 142
19260.22 162
19261.53 190
19262.85 153
19264.16 153
19265.47 163
19266.78 159
19268.09 145
19269.40 165
19270.72 165
19272.03 171
19273.34 152
19274.65 165
19275.96 174
19277.28 136
19278.59 142
19279.90 143
19281.21 150
19282.53 140
19283.84 151
19285.15 132
19286.46 144
19287.78 178
19289.09 172
19290.40 151
19291.71 166
19293.03 188
19294.34 171
19295.65 176
19296.96 151
19298.28 145
19299.59 159
19300.90 161
19302.22 160
19303.53 165
19304.84 164
19306.16 184
19307.47 180
19308.78 169
19310.10 144
19311.41 160
19312.72 167
19314.04 161
19315.35 152
19316.66 169
19317.98 173
19319.29 146
19320.60 136
19321.92 163
19323.23 197
19324.54 169
19325.86 190
19327.17 149
19328.49 143
19329.80 139
19331.11 161
19332.43 144
19333.74 170
19335.06 168
19336.37 147
19337.68 150
19339.00 170
19340.31 168
19341.63 161
19342.94 145
19344.26 153
19345.57 136
19346.89 123
19348.20 134
19349.51 153
19350.83 166
19352.14 160
19353.46 143
19354.77 164
19356.09 152
19357.40 140
19358.72 158
19360.03 158
19361.35 150
19362.66 155
19363.98 177
19365.29 156
19366.61 134
19367.92 150
19369.24 166
19370.55 171
19371.87 162
19373.19 167
19374.50 135
19375.82 150
19377.13 135
19378.45 129
19379.76 135
19381.08 170
19382.39 145
19383.71 149
19385.03 151
19386.34 153
19387.66 128
19388.97 140
19390.29 139
19391.61 130
19392.92 161
19394.24 158
19395.55 156
19396.87 142
19398.19 156
19399.50 154
19400.82 183
19402.14 144
19403.45 150
19404.77 164
19406.09 171
19407.40 174
19408.72 157
19410.04 155
19411.35 145
19412.67 162
19413.99 151
19415.30 146
19416.62 135
19417.94 157
19419.25 155
19420.57 137
19421.89 139
19423.21 129
19424.52 168
19425.84 174
19427.16 174
19428.47 165
19429.79 160
19431.11 168
19432.43 165
19433.74 151
19435.06 135
19436.38 149
19437.70 180
19439.01 154
19440.33 139
19441.65 169
19442.97 145
19444.29 164
19445.60 157
19446.92 146
19448.24 142
19449.56 157
19450.88 167
19452.19 153
19453.51 156
19454.83 157
19456.15 184
19457.47 150
19458.78 154
19460.10 157
19461.42 126
19462.74 164
19464.06 153
19465.38 134
19466.70 131
19468.01 172
19469.33 145
19470.65 128
19471.97 147
19473.29 175
19474.61 135
19475.93 158
19477.25 197
19478.57 170
19479.88 154
19481.20 138
19482.52 156
19483.84 162
19485.16 172
19486.48 159
19487.80 165
19489.12 182
19490.44 148
19491.76 163
19493.08 170
19494.40 143
19495.72 153
19497.04 153
19498.36 147
19499.68 135
19501.00 134
19502.32 171
19503.64 159
19504.96 151
19506.28 158
19507.60 176
19508.92 149
19510.24 140
19511.56 154
19512.88 175
19514.20 147
19515.52 138
19516.84 154
19518.16 165
19519.48 152
19520.80 153
19522.12 156
19523.44 149
19524.76 152
19526.08 144
19527.40 180
19528.72 158
19530.04 159
19531.36 180
19532.68 171
19534.00 155
19535.33 133
19536.65 155
19537.97 152
19539.29 140
19540.61 159
19541.93 160
19543.25 130
19544.57 143
19545.89 159
19547.22 151
19548.54 138
19549.86 151
19551.18 191
19552.50 157
19553.82 168
19555.15 152
19556.47 167
19557.79 150
19559.11 153
19560.43 163
19561.75 173
19563.08 153
19564.40 158
19565.72 136
19567.04 144
19568.36 146
19569.69 151
19571.01 162
19572.33 155
19573.65 161
19574.97 156
19576.30 159
19577.62 145
19578.94 176
19580.26 180
19581.59 173
19582.91 154
19584.23 171
19585.55 153
19586.88 177
19588.20 162
19589.52 132
19590.85 150
19592.17 146
19593.49 145
19594.81 138
19596.14 159
19597.46 146
19598.78 155
19600.11 173
19601.43 148
19602.75 140
19604.08 153
19605.40 168
19606.72 148
19608.05 165
19609.37 157
19610.69 152
19612.02 149
19613.34 149
19614.66 166
19615.99 133
19617.31 147
19618.64 133
19619.96 143
19621.28 163
19622.61 146
19623.93 172
19625.26 152
19626.58 145
19627.90 146
19629.23 169
19630.55 172
19631.88 138
19633.20 143
19634.52 153
19635.85 137
19637.17 152
19638.50 149
19639.82 166
19641.15 152
19642.47 150
19643.80 164
19645.12 139
19646.45 154
19647.77 151
19649.09 166
19650.42 175
19651.74 164
19653.07 148
19654.39 171
19655.72 167
19657.04 163
19658.37 154
19659.69 148
19661.02 168
19662.35 151
19663.67 157
19665.00 138
19666.32 155
19667.65 130
19668.97 126
19670.30 163
19671.62 118
19672.95 142
19674.27 159
19675.60 173
19676.93 142
19678.25 156
19679.58 156
19680.90 183
19682.23 171
19683.56 168
19684.88 159
19686.21 169
19687.53 162
19688.86 153
19690.19 136
19691.51 151
19692.84 161
19694.16 145
19695.49 144
19696.82 149
19698.14 145
19699.47 145
19700.80 154
19702.12 151
19703.45 163
19704.78 176
19706.10 170
19707.43 161
19708.76 168
19710.08 165
19711.41 144
19712.74 150
19714.06 164
19715.39 125
19716.72 155
19718.05 189
19719.37 159
19720.70 162
19722.03 133
19723.35 152
19724.68 139
19726.01 174
19727.34 158
19728.66 143
19729.99 166
19731.32 181
19732.65 181
19733.98 177
19735.30 152
19736.63 138
19737.96 147
19739.29 137
19740.61 150
19741.94 158
19743.27 149
19744.60 160
19745.93 156
19747.25 158
19748.58 166
19749.91 145
19751.24 166
19752.57 162
19753.90 185
19755.22 162
19756.55 168
19757.88 151
19759.21 146
19760.54 169
19761.87 130
19763.20 145
19764.52 170
19765.85 141
19767.18 162
19768.51 149
19769.84 168
19771.17 180
19772.50 145
19773.83 159
19775.16 152
19776.48 154
19777.81 164
19779.14 157
19780.47 157
19781.80 157
19783.13 128
19784.46 155
19785.79 165
19787.12 184
19788.45 150
19789.78 156
19791.11 148
19792.44 148
19793.77 177
19795.10 164
19796.43 167
19797.76 158
19799.09 126
19800.42 193
19801.75 161
19803.08 176
19804.41 152
19805.74 147
19807.07 154
19808.40 167
19809.73 175
19811.06 141
19812.39 173
19813.72 156
19815.05 160
19816.38 178
19817.71 172
19819.04 150
19820.37 153
19821.70 178
19823.03 133
19824.36 138
19825.69 153
19827.02 164
19828.35 156
19829.69 172
19831.02 149
19832.35 158
19833.68 154
19835.01 142
19836.34 163
19837.67 174
19839.00 144
19840.33 168
19841.67 171
19843.00 130
19844.33 162
19845.66 169
19846.99 166
19848.32 159
19849.65 170
19850.99 180
19852.32 168
19853.65 170
19854.98 171
19856.31 146
19857.64 151
19858.98 144
19860.31 154
19861.64 168
19862.97 141
19864.30 145
19865.64 162
19866.97 158
19868.30 141
19869.63 142
19870.97 131
19872.30 158
19873.63 162
19874.96 155
19876.29 137
19877.63 146
19878.96 140
19880.29 139
19881.63 139
19882.96 145
19884.29 143
19885.62 198
19886.96 140
19888.29 157
19889.62 149
19890.95 174
19892.29 150
19893.62 158
19894.95 152
19896.29 130
19897.62 142
19898.95 144
19900.29 163
19901.62 145
19902.95 151
19904.29 133
19905.62 151
19906.95 153
19908.29 153
19909.62 170
19910.95 157
19912.29 127
19913.62 146
19914.96 133
19916.29 160
19917.62 156
19918.96 144
19920.29 131
19921.63 160
19922.96 146
19924.29 116
19925.63 146
19926.96 153
19928.30 148
19929.63 169
19930.96 161
19932.30 134
19933.63 154
19934.97 146
19936.30 180
19937.64 147
19938.97 140
19940.31 167
19941.64 170
19942.98 147
19944.31 147
19945.64 152
19946.98 174
19948.31 148
19949.65 150
19950.98 150
19952.32 140
19953.65 155
19954.99 161
19956.32 170
19957.66 147
19959.00 166
19960.33 145
19961.67 136
19963.00 141
19964.34 143
19965.67 141
19967.01 154
19968.34 133
19969.68 165
19971.01 142
19972.35 157
19973.69 155
19975.02 128
19976.36 138
19977.69 139
19979.03 133
19980.37 137
19981.70 155
19983.04 143
19984.37 127
19985.71 140
19987.05 139
19988.38 147
19989.72 152
19991.05 155
19992.39 156
19993.73 145
19995.06 160
19996.40 165
19997.74 144
19999.07 165
20000.41 162
20001.75 133
20003.08 150
20004.42 143
20005.76 120
20007.09 136
20008.43 142
20009.77 163
20011.10 155
20012.44 160
20013.78 137
20015.12 123
20016.45 162
20017.79 158
20019.13 157
20020.47 167
20021.80 182
20023.14 146
20024.48 138
20025.81 156
20027.15 157
20028.49 151
20029.83 172
20031.17 167
20032.50 152
20033.84 149
20035.18 173
20036.52 143
20037.85 139
20039.19 138
20040.53 147
20041.87 164
20043.21 160
20044.54 157
20045.88 152
20047.22 153
20048.56 152
20049.90 149
20051.24 157
20052.57 144
20053.91 181
20055.25 179
20056.59 153
20057.93 128
20059.27 127
20060.61 160
20061.94 168
20063.28 126
20064.62 144
20065.96 151
20067.30 142
20068.64 136
20069.98 163
20071.32 167
20072.66 153
20073.99 164
20075.33 161
20076.67 132
20078.01 155
20079.35 151
20080.69 149
20082.03 168
20083.37 161
20084.71 161
20086.05 140
20087.39 135
20088.73 148
20090.07 166
20091.41 180
20092.75 155
20094.09 149
20095.43 157
20096.77 137
20098.11 169
20099.45 174
20100.79 157
20102.13 159
20103.47 167
20104.81 185
20106.15 145
20107.49 126
20108.83 151
20110.17 152
20111.51 133
20112.85 140
20114.19 134
20115.53 139
20116.87 162
20118.21 142
20119.55 151
20120.89 151
20122.23 151
20123.57 152
20124.91 175
20126.25 144
20127.60 145
20128.94 156
