# Supplementary material for: MALDI-TOF MS typing enables the classification of brewing yeasts of the genus Saccharomyces to major beer styles
Source: PLoS One. 2017 Aug 9;12(8):e0181694. doi: 10.1371/journal.pone.0181694 (PMC5549903; doi:10.1371/journal.pone.0181694)
Supplement: S16 File — The directory includes 90 raw files and was zipped to “.zip”; the folder has three strains with 30 spectra per strain; S1 Text explains the raw files with an example and Table 1 represents the yeast strains used within the experiment. (ZIP) [file pone.0181694.s019.zip › 46-48/30675-174-OG-Alt-Alt-YPG-18h-E-E_2015-10-28__0_C4_1.dat]

1999.91 2042
2000.33 1983
2000.75 2062
2001.17 1952
2001.59 2013
2002.02 2093
2002.44 1920
2002.86 1888
2003.28 2027
2003.70 1928
2004.13 1877
2004.55 1909
2004.97 1887
2005.39 1912
2005.81 2038
2006.24 1976
2006.66 2025
2007.08 1997
2007.50 2047
2007.93 2115
2008.35 2036
2008.77 2086
2009.19 2065
2009.62 1988
2010.04 2009
2010.46 1990
2010.88 1996
2011.31 1917
2011.73 1858
2012.15 1965
2012.58 1992
2013.00 1992
2013.42 1907
2013.84 1860
2014.27 1839
2014.69 1803
2015.11 1716
2015.54 1853
2015.96 1801
2016.38 1802
2016.81 1806
2017.23 1922
2017.65 1960
2018.08 1911
2018.50 1884
2018.92 2058
2019.35 1944
2019.77 1985
2020.19 2073
2020.62 1933
2021.04 1903
2021.47 1951
2021.89 2027
2022.31 1791
2022.74 2020
2023.16 2073
2023.59 2081
2024.01 2069
2024.43 1949
2024.86 1830
2025.28 1806
2025.71 1835
2026.13 1923
2026.55 1874
2026.98 1837
2027.40 1700
2027.83 1805
2028.25 1931
2028.68 1773
2029.10 1837
2029.53 1707
2029.95 1933
2030.38 2036
2030.80 1888
2031.23 1807
2031.65 1768
2032.08 1882
2032.50 1919
2032.93 1892
2033.35 1874
2033.78 1946
2034.20 2078
2034.63 1997
2035.05 1939
2035.48 1888
2035.90 1831
2036.33 2002
2036.75 1972
2037.18 1934
2037.60 1993
2038.03 1971
2038.45 2068
2038.88 2105
2039.31 1969
2039.73 2124
2040.16 2135
2040.58 1992
2041.01 2073
2041.43 2098
2041.86 2179
2042.29 2074
2042.71 2051
2043.14 1987
2043.56 1948
2043.99 1855
2044.42 1853
2044.84 1812
2045.27 1871
2045.70 1856
2046.12 1919
2046.55 1899
2046.98 1940
2047.40 1981
2047.83 1876
2048.25 1811
2048.68 1920
2049.11 1774
2049.53 1883
2049.96 1914
2050.39 1847
2050.82 1917
2051.24 1865
2051.67 1746
2052.10 1880
2052.52 1875
2052.95 2002
2053.38 1839
2053.80 1710
2054.23 1688
2054.66 1799
2055.09 1836
2055.51 1895
2055.94 1906
2056.37 1897
2056.80 1882
2057.22 1874
2057.65 1895
2058.08 1889
2058.51 1852
2058.93 1932
2059.36 1890
2059.79 1938
2060.22 1948
2060.65 1947
2061.07 1789
2061.50 1815
2061.93 2074
2062.36 1977
2062.79 1983
2063.21 2020
2063.64 2138
2064.07 2181
2064.50 2312
2064.93 2336
2065.36 2183
2065.78 2194
2066.21 2089
2066.64 2037
2067.07 2036
2067.50 2034
2067.93 1977
2068.36 2071
2068.78 2131
2069.21 2070
2069.64 2020
2070.07 2022
2070.50 1832
2070.93 1887
2071.36 1824
2071.79 1888
2072.22 1796
2072.64 1905
2073.07 1814
2073.50 2021
2073.93 1991
2074.36 1932
2074.79 2001
2075.22 2002
2075.65 1987
2076.08 1941
2076.51 2158
2076.94 2191
2077.37 1996
2077.80 2020
2078.23 2073
2078.66 2142
2079.09 2070
2079.52 1937
2079.95 2103
2080.38 2111
2080.81 2129
2081.24 2208
2081.67 2138
2082.10 2115
2082.53 1892
2082.96 2101
2083.39 2194
2083.82 2043
2084.25 1922
2084.68 1949
2085.11 2043
2085.54 2009
2085.97 2068
2086.40 1966
2086.83 1946
2087.26 1949
2087.69 1905
2088.12 2079
2088.55 1848
2088.99 2008
2089.42 1971
2089.85 1844
2090.28 1853
2090.71 2083
2091.14 2102
2091.57 1939
2092.00 2061
2092.43 2095
2092.86 1906
2093.30 1962
2093.73 1864
2094.16 1835
2094.59 1898
2095.02 1803
2095.45 1750
2095.88 1883
2096.32 1854
2096.75 1804
2097.18 1915
2097.61 1849
2098.04 1734
2098.47 1761
2098.91 1772
2099.34 1720
2099.77 1705
2100.20 1891
2100.63 1977
2101.07 1921
2101.50 1980
2101.93 1737
2102.36 1742
2102.80 1851
2103.23 1866
2103.66 1820
2104.09 1807
2104.52 1739
2104.96 1915
2105.39 1944
2105.82 2052
2106.25 2168
2106.69 1959
2107.12 2022
2107.55 2020
2107.99 1881
2108.42 1865
2108.85 1945
2109.28 1950
2109.72 1961
2110.15 1868
2110.58 1892
2111.02 1893
2111.45 1815
2111.88 1900
2112.32 1905
2112.75 1780
2113.18 1672
2113.62 1812
2114.05 1791
2114.48 1780
2114.92 1726
2115.35 1691
2115.78 1828
2116.22 1980
2116.65 1904
2117.08 1772
2117.52 1873
2117.95 1758
2118.39 1642
2118.82 1670
2119.25 1773
2119.69 1819
2120.12 1778
2120.56 1729
2120.99 1916
2121.42 1749
2121.86 1872
2122.29 1832
2122.73 1760
2123.16 1810
2123.60 1812
2124.03 1822
2124.46 1973
2124.90 1925
2125.33 1779
2125.77 1709
2126.20 1748
2126.64 1894
2127.07 1754
2127.51 1829
2127.94 1893
2128.38 1874
2128.81 1954
2129.25 1866
2129.68 1894
2130.12 2122
2130.55 1945
2130.99 1839
2131.42 2057
2131.86 1883
2132.29 1940
2132.73 1984
2133.16 2157
2133.60 2178
2134.03 2138
2134.47 2057
2134.91 2078
2135.34 2072
2135.78 1964
2136.21 2067
2136.65 2175
2137.08 2291
2137.52 2083
2137.96 2058
2138.39 1993
2138.83 1915
2139.26 1945
2139.70 2036
2140.14 2088
2140.57 1941
2141.01 1857
2141.44 1816
2141.88 1823
2142.32 2025
2142.75 1900
2143.19 1829
2143.63 1768
2144.06 1860
2144.50 1888
2144.94 1928
2145.37 1839
2145.81 1972
2146.25 2044
2146.68 2013
2147.12 1888
2147.56 1931
2147.99 1989
2148.43 1959
2148.87 1949
2149.30 1958
2149.74 2184
2150.18 2216
2150.61 2316
2151.05 2182
2151.49 2127
2151.93 2172
2152.36 2232
2152.80 2122
2153.24 2126
2153.68 2182
2154.11 2202
2154.55 2052
2154.99 2135
2155.43 2108
2155.86 2150
2156.30 2108
2156.74 2086
2157.18 2128
2157.62 1927
2158.05 1957
2158.49 2131
2158.93 2183
2159.37 1992
2159.81 2082
2160.24 1912
2160.68 2132
2161.12 2101
2161.56 1917
2162.00 1778
2162.43 1857
2162.87 2002
2163.31 2020
2163.75 2084
2164.19 1965
2164.63 1958
2165.07 2028
2165.50 1920
2165.94 1933
2166.38 2061
2166.82 1959
2167.26 1939
2167.70 2048
2168.14 2045
2168.58 1991
2169.02 1954
2169.45 1972
2169.89 2070
2170.33 2040
2170.77 2102
2171.21 2047
2171.65 2186
2172.09 2091
2172.53 2142
2172.97 2124
2173.41 2168
2173.85 2178
2174.29 2103
2174.73 2342
2175.17 2223
2175.61 2298
2176.05 2363
2176.49 2202
2176.93 2236
2177.37 2315
2177.81 2212
2178.25 2201
2178.69 2191
2179.13 2191
2179.57 2124
2180.01 2223
2180.45 2219
2180.89 2053
2181.33 2013
2181.77 2065
2182.21 2078
2182.65 2034
2183.09 1859
2183.53 1866
2183.97 1987
2184.41 2103
2184.85 1940
2185.29 1923
2185.73 2023
2186.17 2007
2186.61 1999
2187.05 2094
2187.49 2078
2187.94 2002
2188.38 2083
2188.82 2173
2189.26 2109
2189.70 2108
2190.14 2089
2190.58 2028
2191.02 1923
2191.46 2005
2191.91 1925
2192.35 1987
2192.79 2009
2193.23 2119
2193.67 2128
2194.11 2153
2194.55 2274
2195.00 2102
2195.44 2124
2195.88 2245
2196.32 2033
2196.76 1985
2197.21 1944
2197.65 2091
2198.09 2004
2198.53 1969
2198.97 2081
2199.42 1920
2199.86 1978
2200.30 1988
2200.74 2027
2201.18 2038
2201.63 2016
2202.07 1997
2202.51 2173
2202.95 2055
2203.40 2039
2203.84 2115
2204.28 2148
2204.72 2152
2205.17 2046
2205.61 2114
2206.05 2080
2206.49 2049
2206.94 1987
2207.38 2073
2207.82 2022
2208.27 2128
2208.71 2223
2209.15 2221
2209.60 2095
2210.04 2146
2210.48 2137
2210.92 2043
2211.37 2215
2211.81 2061
2212.25 2082
2212.70 2104
2213.14 1972
2213.59 2098
2214.03 2119
2214.47 2100
2214.92 2169
2215.36 2176
2215.80 2098
2216.25 2073
2216.69 1993
2217.14 1935
2217.58 2114
2218.02 2059
2218.47 2099
2218.91 2022
2219.36 2039
2219.80 2096
2220.24 1985
2220.69 2002
2221.13 2029
2221.58 1931
2222.02 2140
2222.46 2113
2222.91 2028
2223.35 2196
2223.80 2095
2224.24 2003
2224.69 2175
2225.13 2068
2225.58 2191
2226.02 2209
2226.47 2208
2226.91 2114
2227.36 2235
2227.80 2091
2228.25 2171
2228.69 2233
2229.14 2244
2229.58 2177
2230.03 2293
2230.47 2284
2230.92 2359
2231.36 2373
2231.81 2420
2232.25 2353
2232.70 2370
2233.14 2372
2233.59 2397
2234.03 2412
2234.48 2221
2234.93 2219
2235.37 2251
2235.82 2128
2236.26 2168
2236.71 2228
2237.16 2081
2237.60 2134
2238.05 2155
2238.49 2166
2238.94 2190
2239.39 2092
2239.83 1952
2240.28 2113
2240.72 1996
2241.17 1915
2241.62 1918
2242.06 1892
2242.51 1950
2242.96 2098
2243.40 1967
2243.85 1897
2244.30 1883
2244.74 1742
2245.19 1761
2245.64 1804
2246.08 1902
2246.53 1851
2246.98 1770
2247.42 1762
2247.87 2020
2248.32 2021
2248.76 1918
2249.21 2132
2249.66 2049
2250.10 2056
2250.55 1926
2251.00 2078
2251.45 2008
2251.89 1855
2252.34 2025
2252.79 1935
2253.24 1923
2253.68 1955
2254.13 1964
2254.58 1968
2255.03 1894
2255.47 1908
2255.92 1762
2256.37 1882
2256.82 1940
2257.27 1866
2257.71 1816
2258.16 1764
2258.61 1890
2259.06 2038
2259.51 1964
2259.95 2026
2260.40 1961
2260.85 2106
2261.30 2181
2261.75 2108
2262.19 2111
2262.64 2210
2263.09 2462
2263.54 2300
2263.99 2096
2264.44 2182
2264.89 1987
2265.33 2204
2265.78 2357
2266.23 2271
2266.68 2173
2267.13 2163
2267.58 2138
2268.03 2041
2268.48 1995
2268.93 2027
2269.37 2320
2269.82 2380
2270.27 2375
2270.72 2304
2271.17 2345
2271.62 2324
2272.07 2274
2272.52 2397
2272.97 2283
2273.42 2100
2273.87 2155
2274.32 2246
2274.77 2215
2275.22 2191
2275.67 2040
2276.12 2035
2276.57 1909
2277.02 2066
2277.47 2102
2277.92 2076
2278.37 1999
2278.82 2045
2279.27 2072
2279.72 1977
2280.17 2080
2280.62 2127
2281.07 2036
2281.52 2121
2281.97 2086
2282.42 2153
2282.87 2167
2283.32 2036
2283.77 1999
2284.22 1970
2284.67 2075
2285.12 2090
2285.57 2062
2286.02 2060
2286.47 2180
2286.92 2032
2287.37 2233
2287.82 2358
2288.28 2589
2288.73 2550
2289.18 2667
2289.63 2948
2290.08 2929
2290.53 3082
2290.98 3343
2291.43 3288
2291.88 3292
2292.34 3329
2292.79 3181
2293.24 3120
2293.69 3009
2294.14 2951
2294.59 2899
2295.05 2676
2295.50 2474
2295.95 2492
2296.40 2501
2296.85 2362
2297.30 2180
2297.76 2167
2298.21 2076
2298.66 2202
2299.11 2112
2299.56 2008
2300.02 2081
2300.47 2112
2300.92 2168
2301.37 2043
2301.82 2011
2302.28 2013
2302.73 2003
2303.18 2155
2303.63 2035
2304.09 1936
2304.54 1920
2304.99 1969
2305.44 2005
2305.90 2132
2306.35 2179
2306.80 2205
2307.26 2265
2307.71 2208
2308.16 2209
2308.61 2193
2309.07 2284
2309.52 2356
2309.97 2438
2310.43 2493
2310.88 2434
2311.33 2375
2311.79 2365
2312.24 2270
2312.69 2216
2313.15 2308
2313.60 2431
2314.05 2288
2314.51 2176
2314.96 2144
2315.41 2297
2315.87 2257
2316.32 2081
2316.77 2092
2317.23 2201
2317.68 2179
2318.14 2094
2318.59 2061
2319.04 2241
2319.50 2359
2319.95 2250
2320.41 2310
2320.86 2367
2321.31 2498
2321.77 2275
2322.22 2263
2322.68 2255
2323.13 2220
2323.59 2135
2324.04 2098
2324.50 2044
2324.95 2191
2325.40 2141
2325.86 2099
2326.31 2119
2326.77 2245
2327.22 2168
2327.68 2098
2328.13 2321
2328.59 2303
2329.04 2371
2329.50 2380
2329.95 2325
2330.41 2521
2330.86 2538
2331.32 2513
2331.77 2469
2332.23 2384
2332.68 2201
2333.14 2301
2333.59 2264
2334.05 2148
2334.51 2182
2334.96 2190
2335.42 2080
2335.87 2090
2336.33 2132
2336.78 2275
2337.24 2292
2337.70 2126
2338.15 2231
2338.61 2232
2339.06 2299
2339.52 2283
2339.97 2014
2340.43 2076
2340.89 2112
2341.34 2103
2341.80 2277
2342.26 2112
2342.71 2004
2343.17 1941
2343.62 2159
2344.08 2077
2344.54 2195
2344.99 2251
2345.45 2111
2345.91 2244
2346.36 2211
2346.82 2225
2347.28 2318
2347.73 2431
2348.19 2151
2348.65 2167
2349.10 2187
2349.56 2214
2350.02 2212
2350.48 2287
2350.93 2210
2351.39 2154
2351.85 2088
2352.30 2256
2352.76 2242
2353.22 2115
2353.68 2049
2354.13 2094
2354.59 2104
2355.05 2247
2355.51 2254
2355.96 2192
2356.42 2023
2356.88 2123
2357.34 2071
2357.79 2177
2358.25 2069
2358.71 2121
2359.17 2122
2359.63 2299
2360.08 2275
2360.54 2176
2361.00 2087
2361.46 2047
2361.92 2131
2362.37 2112
2362.83 2129
2363.29 2129
2363.75 2176
2364.21 2046
2364.67 2097
2365.12 2170
2365.58 2194
2366.04 2180
2366.50 2209
2366.96 2220
2367.42 2315
2367.88 2301
2368.33 2417
2368.79 2233
2369.25 2221
2369.71 2121
2370.17 2102
2370.63 2032
2371.09 2133
2371.55 2306
2372.01 2330
2372.47 2241
2372.92 2394
2373.38 2194
2373.84 2200
2374.30 2272
2374.76 2307
2375.22 2352
2375.68 2372
2376.14 2549
2376.60 2486
2377.06 2546
2377.52 2449
2377.98 2554
2378.44 2546
2378.90 2590
2379.36 2602
2379.82 2253
2380.28 2325
2380.74 2319
2381.20 2337
2381.66 2159
2382.12 2209
2382.58 2394
2383.04 2268
2383.50 2134
2383.96 2119
2384.42 2168
2384.88 2082
2385.34 2109
2385.80 2052
2386.26 2057
2386.72 2155
2387.18 2043
2387.64 2025
2388.10 2180
2388.56 2066
2389.03 2197
2389.49 2303
2389.95 2202
2390.41 2024
2390.87 2153
2391.33 2094
2391.79 2111
2392.25 2294
2392.71 2074
2393.17 2194
2393.64 2135
2394.10 2076
2394.56 2112
2395.02 2091
2395.48 2067
2395.94 2165
2396.40 2235
2396.87 2116
2397.33 2074
2397.79 2123
2398.25 2067
2398.71 2206
2399.17 2260
2399.64 2283
2400.10 2134
2400.56 2077
2401.02 2141
2401.48 2186
2401.95 2064
2402.41 1847
2402.87 1998
2403.33 2116
2403.79 2012
2404.26 2144
2404.72 2216
2405.18 2068
2405.64 2058
2406.11 2059
2406.57 1981
2407.03 2135
2407.49 2021
2407.96 2063
2408.42 2080
2408.88 2149
2409.34 2041
2409.81 2012
2410.27 2132
2410.73 2220
2411.20 2093
2411.66 1939
2412.12 2007
2412.58 2080
2413.05 2052
2413.51 2047
2413.97 2110
2414.44 2045
2414.90 2195
2415.36 2374
2415.83 2398
2416.29 2280
2416.75 2419
2417.22 2777
2417.68 2738
2418.14 2629
2418.61 2635
2419.07 2762
2419.54 2772
2420.00 2612
2420.46 2592
2420.93 2853
2421.39 2907
2421.85 2652
2422.32 2594
2422.78 2494
2423.25 2372
2423.71 2332
2424.17 2152
2424.64 2088
2425.10 2074
2425.57 2151
2426.03 2127
2426.50 2102
2426.96 1999
2427.42 1904
2427.89 1920
2428.35 2129
2428.82 2053
2429.28 2032
2429.75 2112
2430.21 1948
2430.68 2076
2431.14 2019
2431.61 2041
2432.07 2210
2432.54 2229
2433.00 2255
2433.47 2159
2433.93 2241
2434.40 2269
2434.86 2267
2435.33 2303
2435.79 2336
2436.26 2308
2436.72 2225
2437.19 2241
2437.65 2242
2438.12 2262
2438.59 2381
2439.05 2275
2439.52 2310
2439.98 2237
2440.45 2443
2440.91 2473
2441.38 2475
2441.85 2571
2442.31 2328
2442.78 2348
2443.24 2429
2443.71 2257
2444.18 2119
2444.64 2230
2445.11 2173
2445.57 2086
2446.04 1922
2446.51 1887
2446.97 1808
2447.44 2075
2447.91 2106
2448.37 2053
2448.84 1990
2449.31 2100
2449.77 2236
2450.24 2095
2450.71 2132
2451.17 1986
2451.64 2069
2452.11 2144
2452.57 2145
2453.04 2051
2453.51 2097
2453.97 1986
2454.44 2154
2454.91 2101
2455.37 2026
2455.84 2042
2456.31 2165
2456.78 2168
2457.24 2098
2457.71 2084
2458.18 2232
2458.65 2180
2459.11 2022
2459.58 2116
2460.05 2137
2460.52 2033
2460.98 1949
2461.45 2109
2461.92 2024
2462.39 2026
2462.85 1863
2463.32 1967
2463.79 1943
2464.26 2022
2464.73 1947
2465.19 2079
2465.66 2147
2466.13 2161
2466.60 2135
2467.07 1921
2467.54 2073
2468.00 2109
2468.47 2066
2468.94 1924
2469.41 2045
2469.88 2129
2470.35 2148
2470.82 2071
2471.28 2101
2471.75 2141
2472.22 1937
2472.69 2027
2473.16 2100
2473.63 2034
2474.10 1869
2474.57 1941
2475.03 2119
2475.50 2003
2475.97 2090
2476.44 2101
2476.91 2004
2477.38 2250
2477.85 2087
2478.32 2053
2478.79 2032
2479.26 2121
2479.73 2193
2480.20 2193
2480.67 1978
2481.14 2050
2481.61 2152
2482.08 2152
2482.54 2119
2483.01 2061
2483.48 1963
2483.95 1999
2484.42 2217
2484.89 2285
2485.36 2286
2485.83 2210
2486.30 2150
2486.77 2055
2487.24 2076
2487.71 2126
2488.18 2213
2488.66 2256
2489.13 2195
2489.60 2123
2490.07 2059
2490.54 2321
2491.01 2226
2491.48 2235
2491.95 2321
2492.42 2395
2492.89 2236
2493.36 2264
2493.83 2261
2494.30 2389
2494.77 2412
2495.24 2366
2495.72 2491
2496.19 2283
2496.66 2249
2497.13 2288
2497.60 2266
2498.07 2139
2498.54 1965
2499.01 2128
2499.48 2091
2499.96 2002
2500.43 2003
2500.90 1988
2501.37 1889
2501.84 2068
2502.31 2112
2502.78 2157
2503.26 1939
2503.73 2033
2504.20 2119
2504.67 2224
2505.14 2113
2505.62 2162
2506.09 2114
2506.56 2130
2507.03 2201
2507.50 2245
2507.98 2345
2508.45 2450
2508.92 2605
2509.39 2299
2509.86 2379
2510.34 2474
2510.81 2440
2511.28 2466
2511.75 2539
2512.23 2507
2512.70 2509
2513.17 2567
2513.64 2517
2514.12 2449
2514.59 2199
2515.06 2291
2515.54 2232
2516.01 2168
2516.48 2179
2516.95 2207
2517.43 2219
2517.90 2213
2518.37 2193
2518.85 2076
2519.32 2111
2519.79 2166
2520.27 2145
2520.74 2143
2521.21 2132
2521.69 2070
2522.16 2127
2522.63 2141
2523.11 2021
2523.58 1958
2524.05 1985
2524.53 1999
2525.00 2032
2525.48 2199
2525.95 2166
2526.42 2016
2526.90 1998
2527.37 2095
2527.85 2014
2528.32 2079
2528.79 2116
2529.27 2118
2529.74 2004
2530.22 1927
2530.69 2013
2531.16 2016
2531.64 2078
2532.11 2076
2532.59 2014
2533.06 2026
2533.54 2107
2534.01 2068
2534.49 2118
2534.96 2065
2535.44 2101
2535.91 2127
2536.38 2211
2536.86 2105
2537.33 2163
2537.81 2043
2538.28 2120
2538.76 2327
2539.23 2354
2539.71 2397
2540.18 2296
2540.66 2194
2541.13 2359
2541.61 2145
2542.09 2301
2542.56 2323
2543.04 2317
2543.51 2388
2543.99 2444
2544.46 2253
2544.94 2314
2545.41 2485
2545.89 2487
2546.37 2523
2546.84 2635
2547.32 2732
2547.79 2644
2548.27 2676
2548.74 2766
2549.22 2851
2549.70 2638
2550.17 2692
2550.65 2700
2551.13 2636
2551.60 2589
2552.08 2616
2552.55 2508
2553.03 2487
2553.51 2513
2553.98 2517
2554.46 2371
2554.94 2462
2555.41 2629
2555.89 2536
2556.37 2516
2556.84 2275
2557.32 2308
2557.80 2276
2558.27 2270
2558.75 2111
2559.23 2253
2559.70 2133
2560.18 2107
2560.66 2174
2561.14 2028
2561.61 1997
2562.09 2062
2562.57 2077
2563.04 1970
2563.52 2001
2564.00 2037
2564.48 2002
2564.95 1820
2565.43 2020
2565.91 1951
2566.39 2015
2566.86 2049
2567.34 2108
2567.82 2196
2568.30 2131
2568.77 2258
2569.25 2215
2569.73 2058
2570.21 1972
2570.69 1926
2571.16 1946
2571.64 1993
2572.12 2126
2572.60 2143
2573.08 2145
2573.56 2044
2574.03 2023
2574.51 2073
2574.99 2109
2575.47 2110
2575.95 2172
2576.43 2230
2576.90 2272
2577.38 2050
2577.86 2149
2578.34 2144
2578.82 2099
2579.30 2033
2579.78 2026
2580.26 2096
2580.73 2110
2581.21 1989
2581.69 1995
2582.17 2099
2582.65 2015
2583.13 2067
2583.61 2017
2584.09 2030
2584.57 2105
2585.05 2098
2585.53 2097
2586.01 2152
2586.49 2226
2586.97 2125
2587.44 2087
2587.92 2092
2588.40 2157
2588.88 2127
2589.36 2198
2589.84 2115
2590.32 2078
2590.80 2101
2591.28 2217
2591.76 2056
2592.24 2079
2592.72 2198
2593.20 2230
2593.68 2034
2594.16 2144
2594.64 2250
2595.12 2110
2595.60 2052
2596.08 2157
2596.56 2115
2597.05 2154
2597.53 2119
2598.01 1928
2598.49 2015
2598.97 1926
2599.45 1923
2599.93 2117
2600.41 2172
2600.89 2058
2601.37 2237
2601.85 1989
2602.33 1969
2602.81 2019
2603.29 2031
2603.78 2140
2604.26 2108
2604.74 1971
2605.22 1973
2605.70 2106
2606.18 2193
2606.66 2283
2607.14 2273
2607.63 2224
2608.11 2242
2608.59 2339
2609.07 2183
2609.55 2255
2610.03 2227
2610.52 2311
2611.00 2327
2611.48 2022
2611.96 2150
2612.44 2218
2612.92 2106
2613.41 2149
2613.89 2076
2614.37 2140
2614.85 2128
2615.34 2170
2615.82 2106
2616.30 2177
2616.78 2327
2617.26 2180
2617.75 2393
2618.23 2369
2618.71 2294
2619.19 2255
2619.68 2222
2620.16 2093
2620.64 2024
2621.12 2159
2621.61 2242
2622.09 2105
2622.57 2146
2623.06 2251
2623.54 2199
2624.02 2139
2624.50 2135
2624.99 2053
2625.47 2076
2625.95 2119
2626.44 2144
2626.92 2140
2627.40 1999
2627.89 2045
2628.37 2151
2628.85 2097
2629.34 2165
2629.82 2082
2630.30 2182
2630.79 2138
2631.27 2177
2631.75 2158
2632.24 2151
2632.72 2114
2633.21 2012
2633.69 2225
2634.17 2264
2634.66 2172
2635.14 2220
2635.62 2082
2636.11 2193
2636.59 2167
2637.08 2134
2637.56 1927
2638.05 1967
2638.53 2101
2639.01 1949
2639.50 1993
2639.98 2183
2640.47 2152
2640.95 2249
2641.44 2250
2641.92 2195
2642.41 2189
2642.89 2263
2643.38 2055
2643.86 2161
2644.34 2112
2644.83 2076
2645.31 2091
2645.80 2130
2646.28 2122
2646.77 2130
2647.25 2219
2647.74 2062
2648.22 2089
2648.71 2228
2649.20 2219
2649.68 2169
2650.17 2192
2650.65 2245
2651.14 2140
2651.62 2221
2652.11 2169
2652.59 2081
2653.08 2073
2653.56 2115
2654.05 2119
2654.54 2085
2655.02 2219
2655.51 2273
2655.99 2187
2656.48 2240
2656.97 2213
2657.45 2345
2657.94 2206
2658.42 2147
2658.91 2240
2659.40 2284
2659.88 2287
2660.37 2106
2660.85 2172
2661.34 2051
2661.83 2215
2662.31 2301
2662.80 2362
2663.29 2329
2663.77 2143
2664.26 2252
2664.75 2264
2665.23 2215
2665.72 2276
2666.21 2176
2666.69 2007
2667.18 2062
2667.67 2170
2668.15 2047
2668.64 2066
2669.13 2031
2669.62 2125
2670.10 2082
2670.59 2177
2671.08 2184
2671.56 2241
2672.05 2320
2672.54 2349
2673.03 2464
2673.51 2668
2674.00 2739
2674.49 2844
2674.98 2861
2675.46 3021
2675.95 2978
2676.44 3006
2676.93 2738
2677.42 2684
2677.90 2936
2678.39 2697
2678.88 2725
2679.37 2525
2679.86 2474
2680.34 2459
2680.83 2381
2681.32 2324
2681.81 2230
2682.30 2173
2682.79 2290
2683.27 2331
2683.76 2300
2684.25 2258
2684.74 2333
2685.23 2253
2685.72 2205
2686.20 2079
2686.69 2132
2687.18 2133
2687.67 2229
2688.16 2170
2688.65 2022
2689.14 2056
2689.63 2023
2690.12 2020
2690.60 1992
2691.09 2028
2691.58 2090
2692.07 1988
2692.56 2024
2693.05 2141
2693.54 2009
2694.03 2051
2694.52 2184
2695.01 2094
2695.50 1984
2695.99 2174
2696.48 2312
2696.97 2254
2697.46 2104
2697.95 2248
2698.43 2217
2698.92 2352
2699.41 2338
2699.90 2325
2700.39 2438
2700.88 2360
2701.37 2102
2701.86 2268
2702.35 2259
2702.84 2244
2703.33 2295
2703.83 2407
2704.32 2391
2704.81 2444
2705.30 2285
2705.79 2273
2706.28 2158
2706.77 2104
2707.26 2177
2707.75 2204
2708.24 2261
2708.73 2128
2709.22 2200
2709.71 2279
2710.20 2084
2710.69 2141
2711.18 2149
2711.68 1997
2712.17 2114
2712.66 2062
2713.15 2211
2713.64 2215
2714.13 2116
2714.62 2152
2715.11 2129
2715.60 2286
2716.10 2093
2716.59 2154
2717.08 2138
2717.57 2094
2718.06 2081
2718.55 2148
2719.04 2034
2719.54 2125
2720.03 2130
2720.52 2319
2721.01 2307
2721.50 2176
2722.00 2301
2722.49 2361
2722.98 2442
2723.47 2432
2723.96 2350
2724.46 2444
2724.95 2317
2725.44 2281
2725.93 2199
2726.42 2143
2726.92 2326
2727.41 2103
2727.90 2054
2728.39 2082
2728.89 2044
2729.38 2096
2729.87 1997
2730.36 2048
2730.86 2023
2731.35 2054
2731.84 2206
2732.34 2095
2732.83 2223
2733.32 2273
2733.81 2163
2734.31 2101
2734.80 2107
2735.29 2119
2735.79 2198
2736.28 2363
2736.77 2268
2737.27 2174
2737.76 2452
2738.25 2395
2738.75 2243
2739.24 2411
2739.73 2331
2740.23 2215
2740.72 2235
2741.21 2344
2741.71 2125
2742.20 2198
2742.69 2331
2743.19 2272
2743.68 2127
2744.18 2148
2744.67 2115
2745.16 2099
2745.66 2113
2746.15 2230
2746.65 2094
2747.14 2004
2747.63 2042
2748.13 2054
2748.62 2118
2749.12 2017
2749.61 1912
2750.11 2039
2750.60 2148
2751.10 2076
2751.59 2053
2752.08 2069
2752.58 1966
2753.07 2000
2753.57 2150
2754.06 2281
2754.56 2108
2755.05 1977
2755.55 2137
2756.04 2206
2756.54 2123
2757.03 2068
2757.53 2027
2758.02 2008
2758.52 2092
2759.01 2048
2759.51 2132
2760.00 2247
2760.50 1983
2760.99 2101
2761.49 2114
2761.99 2114
2762.48 2136
2762.98 2148
2763.47 2244
2763.97 2048
2764.46 1995
2764.96 1930
2765.46 1945
2765.95 2066
2766.45 2024
2766.94 2085
2767.44 2095
2767.94 2074
2768.43 2140
2768.93 2156
2769.42 2093
2769.92 2184
2770.42 2154
2770.91 2262
2771.41 2174
2771.90 2198
2772.40 2172
2772.90 2374
2773.39 2328
2773.89 2399
2774.39 2535
2774.88 2579
2775.38 2641
2775.88 2467
2776.37 2504
2776.87 2513
2777.37 2578
2777.86 2645
2778.36 2561
2778.86 2417
2779.36 2494
2779.85 2455
2780.35 2450
2780.85 2377
2781.34 2195
2781.84 2179
2782.34 2235
2782.84 2146
2783.33 2185
2783.83 2126
2784.33 2187
2784.83 2218
2785.32 2239
2785.82 2158
2786.32 2045
2786.82 2069
2787.31 2130
2787.81 2049
2788.31 1986
2788.81 1953
2789.31 1964
2789.80 2036
2790.30 2113
2790.80 2078
2791.30 1981
2791.80 1933
2792.29 2014
2792.79 2085
2793.29 1964
2793.79 2066
2794.29 2175
2794.79 2054
2795.28 1998
2795.78 2156
2796.28 2311
2796.78 2356
2797.28 2335
2797.78 2429
2798.28 2282
2798.78 2301
2799.27 2333
2799.77 2265
2800.27 2259
2800.77 2291
2801.27 2200
2801.77 2182
2802.27 2239
2802.77 2172
2803.27 2161
2803.77 2310
2804.27 2370
2804.76 2444
2805.26 2652
2805.76 2695
2806.26 2534
2806.76 2613
2807.26 2693
2807.76 2712
2808.26 2851
2808.76 2954
2809.26 2709
2809.76 2675
2810.26 2615
2810.76 2569
2811.26 2527
2811.76 2566
2812.26 2420
2812.76 2339
2813.26 2253
2813.76 2321
2814.26 2187
2814.76 2251
2815.26 2315
2815.76 2262
2816.26 2129
2816.76 2098
2817.26 2145
2817.76 2099
2818.26 2041
2818.76 2141
2819.26 2185
2819.76 2178
2820.27 2154
2820.77 2122
2821.27 2114
2821.77 2074
2822.27 2159
2822.77 2213
2823.27 2284
2823.77 2162
2824.27 2093
2824.77 2216
2825.27 2034
2825.78 2084
2826.28 2014
2826.78 1954
2827.28 2112
2827.78 2075
2828.28 1950
2828.78 2037
2829.29 2210
2829.79 2174
2830.29 1997
2830.79 2121
2831.29 2047
2831.79 2225
2832.30 2118
2832.80 2011
2833.30 2011
2833.80 2092
2834.30 2127
2834.80 2070
2835.31 2077
2835.81 2185
2836.31 2042
2836.81 2145
2837.32 2276
2837.82 2316
2838.32 2252
2838.82 2304
2839.32 2291
2839.83 2260
2840.33 2157
2840.83 2223
2841.33 2274
2841.84 2245
2842.34 2205
2842.84 2098
2843.35 2148
2843.85 2134
2844.35 2122
2844.85 2107
2845.36 2242
2845.86 2319
2846.36 2084
2846.87 2147
2847.37 2203
2847.87 2195
2848.38 2280
2848.88 2333
2849.38 2358
2849.89 2204
2850.39 2425
2850.89 2179
2851.40 2041
2851.90 2170
2852.40 2172
2852.91 2184
2853.41 2106
2853.91 1994
2854.42 1982
2854.92 2002
2855.42 1930
2855.93 1928
2856.43 2026
2856.94 2047
2857.44 1951
2857.94 2028
2858.45 2014
2858.95 2110
2859.46 2206
2859.96 2087
2860.47 2055
2860.97 1927
2861.47 2070
2861.98 2004
2862.48 1956
2862.99 1958
2863.49 1995
2864.00 2101
2864.50 1854
2865.01 1978
2865.51 1920
2866.02 1921
2866.52 1909
2867.02 2030
2867.53 1814
2868.03 1891
2868.54 1905
2869.04 2015
2869.55 2050
2870.05 2122
2870.56 2052
2871.07 2033
2871.57 2121
2872.08 2234
2872.58 2170
2873.09 2232
2873.59 2076
2874.10 2140
2874.60 2197
2875.11 2175
2875.61 2062
2876.12 2012
2876.63 2105
2877.13 2223
2877.64 2148
2878.14 2104
2878.65 2047
2879.15 2250
2879.66 2304
2880.17 2283
2880.67 2305
2881.18 2276
2881.68 2203
2882.19 2218
2882.70 2379
2883.20 2334
2883.71 2253
2884.22 2353
2884.72 2338
2885.23 2481
2885.74 2251
2886.24 2397
2886.75 2466
2887.25 2345
2887.76 2487
2888.27 2473
2888.77 2408
2889.28 2457
2889.79 2450
2890.30 2440
2890.80 2461
2891.31 2435
2891.82 2260
2892.32 2267
2892.83 2260
2893.34 2330
2893.84 2269
2894.35 2180
2894.86 2320
2895.37 2354
2895.87 2459
2896.38 2532
2896.89 2525
2897.40 2618
2897.90 2455
2898.41 2474
2898.92 2512
2899.43 2470
2899.93 2692
2900.44 2608
2900.95 2486
2901.46 2562
2901.97 2578
2902.47 2569
2902.98 2590
2903.49 2479
2904.00 2486
2904.51 2682
2905.01 2728
2905.52 2598
2906.03 2512
2906.54 2435
2907.05 2401
2907.56 2403
2908.06 2279
2908.57 2431
2909.08 2491
2909.59 2437
2910.10 2322
2910.61 2195
2911.12 2109
2911.62 2162
2912.13 2217
2912.64 2184
2913.15 2121
2913.66 2128
2914.17 2177
2914.68 2249
2915.19 2320
2915.70 2226
2916.21 2163
2916.71 2306
2917.22 2234
2917.73 2164
2918.24 2212
2918.75 2269
2919.26 2201
2919.77 2218
2920.28 2256
2920.79 2147
2921.30 2250
2921.81 2266
2922.32 2183
2922.83 2059
2923.34 2297
2923.85 2323
2924.36 2338
2924.87 2459
2925.38 2467
2925.89 2337
2926.40 2293
2926.91 2308
2927.42 2335
2927.93 2490
2928.44 2434
2928.95 2192
2929.46 2083
2929.97 2168
2930.48 2116
2930.99 2098
2931.50 2039
2932.01 2007
2932.52 2077
2933.03 2049
2933.54 2113
2934.05 2261
2934.56 2151
2935.08 2215
2935.59 2255
2936.10 2315
2936.61 2363
2937.12 2295
2937.63 2241
2938.14 2266
2938.65 2362
2939.16 2509
2939.67 2392
2940.19 2442
2940.70 2544
2941.21 2491
2941.72 2341
2942.23 2256
2942.74 2386
2943.25 2439
2943.77 2338
2944.28 2431
2944.79 2381
2945.30 2532
2945.81 2620
2946.32 2695
2946.84 2628
2947.35 2600
2947.86 2535
2948.37 2677
2948.88 2574
2949.40 2385
2949.91 2418
2950.42 2368
2950.93 2278
2951.44 2265
2951.96 2105
2952.47 2221
2952.98 2260
2953.49 2163
2954.01 2110
2954.52 2164
2955.03 2063
2955.54 2062
2956.06 2163
2956.57 2077
2957.08 2181
2957.60 2095
2958.11 2136
2958.62 2370
2959.13 2288
2959.65 2179
2960.16 2165
2960.67 2184
2961.19 2306
2961.70 2282
2962.21 2216
2962.73 2307
2963.24 2405
2963.75 2431
2964.27 2277
2964.78 2173
2965.29 2394
2965.81 2336
2966.32 2390
2966.83 2322
2967.35 2268
2967.86 2152
2968.37 2260
2968.89 2240
2969.40 2188
2969.91 2171
2970.43 2213
2970.94 2238
2971.46 2085
2971.97 2263
2972.48 2118
2973.00 2071
2973.51 2131
2974.03 2182
2974.54 2387
2975.06 2448
2975.57 2268
2976.08 2203
2976.60 2230
2977.11 2185
2977.63 2049
2978.14 2091
2978.66 2265
2979.17 2214
2979.69 2034
2980.20 2031
2980.72 2139
2981.23 2231
2981.75 2193
2982.26 2187
2982.78 2302
2983.29 2250
2983.81 2264
2984.32 2429
2984.84 2362
2985.35 2320
2985.87 2394
2986.38 2409
2986.90 2515
2987.41 2484
2987.93 2473
2988.44 2482
2988.96 2408
2989.47 2436
2989.99 2389
2990.50 2453
2991.02 2595
2991.54 2676
2992.05 2693
2992.57 2580
2993.08 2706
2993.60 2513
2994.12 2468
2994.63 2627
2995.15 2646
2995.66 2804
2996.18 2869
2996.70 3061
2997.21 3073
2997.73 3240
2998.24 3391
2998.76 3119
2999.28 3127
2999.79 3139
3000.31 3109
3000.83 3094
3001.34 3025
3001.86 3039
3002.38 3123
3002.89 3194
3003.41 3478
3003.93 3593
3004.44 3853
3004.96 3987
3005.48 4462
3005.99 4334
3006.51 4178
3007.03 4068
3007.54 3946
3008.06 3403
3008.58 3241
3009.10 3028
3009.61 2874
3010.13 2733
3010.65 2482
3011.17 2584
3011.68 2541
3012.20 2413
3012.72 2530
3013.24 2504
3013.75 2488
3014.27 2589
3014.79 2409
3015.31 2543
3015.82 2748
3016.34 2576
3016.86 2556
3017.38 2566
3017.90 2638
3018.41 2616
3018.93 2663
3019.45 2684
3019.97 2539
3020.49 2500
3021.00 2539
3021.52 2519
3022.04 2624
3022.56 2523
3023.08 2585
3023.60 2746
3024.11 2642
3024.63 2573
3025.15 2510
3025.67 2514
3026.19 2462
3026.71 2402
3027.23 2635
3027.75 2624
3028.26 2566
3028.78 2404
3029.30 2561
3029.82 2407
3030.34 2302
3030.86 2391
3031.38 2397
3031.90 2385
3032.42 2441
3032.94 2340
3033.46 2365
3033.97 2405
3034.49 2505
3035.01 2625
3035.53 2502
3036.05 2431
3036.57 2396
3037.09 2513
3037.61 2546
3038.13 2624
3038.65 2530
3039.17 2482
3039.69 2369
3040.21 2444
3040.73 2412
3041.25 2217
3041.77 2201
3042.29 2261
3042.81 2302
3043.33 2288
3043.85 2317
3044.37 2374
3044.89 2177
3045.41 2313
3045.93 2264
3046.45 2228
3046.97 2081
3047.49 2115
3048.01 2214
3048.53 2250
3049.06 2146
3049.58 2092
3050.10 2149
3050.62 2118
3051.14 2124
3051.66 2228
3052.18 2211
3052.70 2191
3053.22 2272
3053.74 2163
3054.26 2087
3054.79 2131
3055.31 2126
3055.83 2100
3056.35 2227
3056.87 2189
3057.39 2280
3057.91 2320
3058.43 2234
3058.96 2175
3059.48 2145
3060.00 2164
3060.52 2211
3061.04 2279
3061.56 2204
3062.09 2292
3062.61 2217
3063.13 2153
3063.65 2309
3064.17 2278
3064.70 2284
3065.22 2212
3065.74 2297
3066.26 2378
3066.78 2202
3067.31 2152
3067.83 2139
3068.35 2367
3068.87 2392
3069.40 2335
3069.92 2332
3070.44 2311
3070.96 2335
3071.49 2257
3072.01 2165
3072.53 2327
3073.05 2287
3073.58 2174
3074.10 2251
3074.62 2252
3075.14 2297
3075.67 2261
3076.19 2372
3076.71 2464
3077.24 2369
3077.76 2550
3078.28 2497
3078.81 2596
3079.33 2667
3079.85 2685
3080.38 2834
3080.90 2908
3081.42 2824
3081.95 2801
3082.47 2728
3082.99 2804
3083.52 2948
3084.04 2828
3084.56 3080
3085.09 2973
3085.61 2898
3086.13 2830
3086.66 2896
3087.18 2833
3087.71 2849
3088.23 2807
3088.75 2679
3089.28 2712
3089.80 2652
3090.33 2550
3090.85 2583
3091.38 2546
3091.90 2463
3092.42 2495
3092.95 2502
3093.47 2523
3094.00 2423
3094.52 2655
3095.05 2725
3095.57 2733
3096.10 2849
3096.62 2873
3097.14 3082
3097.67 3086
3098.19 3102
3098.72 3052
3099.24 3208
3099.77 3397
3100.29 3652
3100.82 4051
3101.34 4534
3101.87 5025
3102.39 5673
3102.92 5774
3103.45 6233
3103.97 6542
3104.50 6205
3105.02 5862
3105.55 5864
3106.07 5406
3106.60 4757
3107.12 4450
3107.65 3888
3108.17 3521
3108.70 3113
3109.23 2908
3109.75 2696
3110.28 2768
3110.80 2779
3111.33 2868
3111.86 2879
3112.38 2599
3112.91 2528
3113.43 2660
3113.96 2380
3114.49 2528
3115.01 2533
3115.54 2611
3116.07 2552
3116.59 2508
3117.12 2530
3117.64 2444
3118.17 2509
3118.70 2477
3119.22 2702
3119.75 2858
3120.28 2807
3120.80 2737
3121.33 2783
3121.86 2961
3122.38 2895
3122.91 2782
3123.44 2578
3123.97 2768
3124.49 2968
3125.02 2799
3125.55 2614
3126.07 2493
3126.60 2487
3127.13 2419
3127.66 2378
3128.18 2279
3128.71 2424
3129.24 2328
3129.77 2211
3130.29 2323
3130.82 2436
3131.35 2222
3131.88 2293
3132.40 2287
3132.93 2364
3133.46 2488
3133.99 2445
3134.52 2425
3135.04 2552
3135.57 2594
3136.10 2513
3136.63 2495
3137.16 2422
3137.68 2451
3138.21 2437
3138.74 2292
3139.27 2234
3139.80 2401
3140.32 2305
3140.85 2272
3141.38 2198
3141.91 2146
3142.44 2186
3142.97 2043
3143.50 2223
3144.02 2200
3144.55 2211
3145.08 2349
3145.61 2458
3146.14 2492
3146.67 2463
3147.20 2569
3147.73 2608
3148.26 2628
3148.79 2743
3149.31 3010
3149.84 2861
3150.37 2725
3150.90 2741
3151.43 2660
3151.96 2549
3152.49 2266
3153.02 2353
3153.55 2428
3154.08 2354
3154.61 2414
3155.14 2433
3155.67 2458
3156.20 2345
3156.73 2291
3157.26 2342
3157.79 2534
3158.32 2424
3158.85 2543
3159.38 2395
3159.91 2548
3160.44 2520
3160.97 2333
3161.50 2430
3162.03 2470
3162.56 2342
3163.09 2367
3163.62 2144
3164.15 2124
3164.68 2173
3165.21 2201
3165.74 2324
3166.27 2410
3166.80 2131
3167.33 2099
3167.86 2118
3168.39 2294
3168.92 2134
3169.45 2090
3169.99 2138
3170.52 2055
3171.05 2130
3171.58 2088
3172.11 2172
3172.64 2104
3173.17 2060
3173.70 2166
3174.23 2107
3174.77 2227
3175.30 2261
3175.83 2162
3176.36 2187
3176.89 2384
3177.42 2447
3177.95 2299
3178.49 2238
3179.02 2382
3179.55 2420
3180.08 2246
3180.61 2115
3181.14 2265
3181.68 2150
3182.21 2076
3182.74 2168
3183.27 2154
3183.80 2275
3184.34 2289
3184.87 2180
3185.40 2136
3185.93 2179
3186.47 2189
3187.00 2280
3187.53 2194
3188.06 2204
3188.59 2106
3189.13 2076
3189.66 2124
3190.19 2126
3190.73 2053
3191.26 1959
3191.79 2130
3192.32 2099
3192.86 2162
3193.39 2211
3193.92 2156
3194.45 2231
3194.99 2120
3195.52 2228
3196.05 2313
3196.59 2321
3197.12 2178
3197.65 2196
3198.19 2242
3198.72 2242
3199.25 2170
3199.79 2195
3200.32 2327
3200.85 2325
3201.39 2389
3201.92 2439
3202.45 2549
3202.99 2582
3203.52 2527
3204.05 2522
3204.59 2511
3205.12 2499
3205.66 2577
3206.19 2654
3206.72 2558
3207.26 2485
3207.79 2593
3208.33 2720
3208.86 2682
3209.39 2693
3209.93 2700
3210.46 2779
3211.00 2760
3211.53 2847
3212.07 3091
3212.60 2938
3213.14 2868
3213.67 2634
3214.20 2723
3214.74 2657
3215.27 2524
3215.81 2419
3216.34 2346
3216.88 2352
3217.41 2349
3217.95 2392
3218.48 2295
3219.02 2216
3219.55 2246
3220.09 2195
3220.62 2352
3221.16 2355
3221.69 2406
3222.23 2494
3222.76 2531
3223.30 2561
3223.83 2497
3224.37 2563
3224.91 2569
3225.44 2819
3225.98 2771
3226.51 2811
3227.05 2648
3227.58 2680
3228.12 2441
3228.65 2552
3229.19 2556
3229.73 2390
3230.26 2425
3230.80 2495
3231.33 2465
3231.87 2334
3232.41 2363
3232.94 2403
3233.48 2447
3234.02 2510
3234.55 2443
3235.09 2513
3235.62 2522
3236.16 2483
3236.70 2562
3237.23 2634
3237.77 2626
3238.31 2623
3238.84 2650
3239.38 2817
3239.92 2815
3240.45 2835
3240.99 2835
3241.53 3021
3242.06 2839
3242.60 2895
3243.14 2771
3243.67 2571
3244.21 2530
3244.75 2550
3245.29 2547
3245.82 2494
3246.36 2628
3246.90 2544
3247.44 2603
3247.97 2477
3248.51 2358
3249.05 2474
3249.58 2487
3250.12 2351
3250.66 2464
3251.20 2660
3251.74 2796
3252.27 2866
3252.81 2654
3253.35 2623
3253.89 2699
3254.42 2800
3254.96 2934
3255.50 2671
3256.04 2704
3256.58 2921
3257.11 2929
3257.65 2961
3258.19 2877
3258.73 2937
3259.27 2995
3259.81 3207
3260.34 3358
3260.88 3574
3261.42 3678
3261.96 3866
3262.50 3968
3263.04 4244
3263.58 4203
3264.11 4537
3264.65 4637
3265.19 4811
3265.73 5035
3266.27 5108
3266.81 5008
3267.35 4989
3267.89 5003
3268.43 5213
3268.97 5012
3269.50 4504
3270.04 4188
3270.58 3959
3271.12 3631
3271.66 3540
3272.20 3359
3272.74 3155
3273.28 3260
3273.82 3146
3274.36 3006
3274.90 3078
3275.44 3021
3275.98 3024
3276.52 2882
3277.06 3086
3277.60 3115
3278.14 2998
3278.68 3170
3279.22 3090
3279.76 2914
3280.30 2903
3280.84 2896
3281.38 3221
3281.92 3047
3282.46 2936
3283.00 3046
3283.54 3080
3284.08 3179
3284.62 3077
3285.16 3184
3285.70 3197
3286.24 3249
3286.78 3116
3287.32 3325
3287.86 3286
3288.40 3014
3288.94 3207
3289.48 3445
3290.03 3393
3290.57 3390
3291.11 3427
3291.65 3505
3292.19 3757
3292.73 3878
3293.27 4086
3293.81 4221
3294.35 4464
3294.90 4634
3295.44 4800
3295.98 5223
3296.52 5109
3297.06 5152
3297.60 5120
3298.14 5018
3298.69 4683
3299.23 4453
3299.77 4095
3300.31 3969
3300.85 3823
3301.39 3762
3301.94 3609
3302.48 3353
3303.02 3396
3303.56 3307
3304.10 3196
3304.65 3233
3305.19 3229
3305.73 3138
3306.27 3273
3306.81 3268
3307.36 3095
3307.90 3125
3308.44 2913
3308.98 2964
3309.53 2952
3310.07 2882
3310.61 2937
3311.15 2972
3311.70 2922
3312.24 3087
3312.78 3397
3313.32 3359
3313.87 3342
3314.41 3292
3314.95 3320
3315.50 3463
3316.04 3513
3316.58 3631
3317.13 3681
3317.67 3620
3318.21 3742
3318.75 4014
3319.30 4108
3319.84 4305
3320.38 4447
3320.93 4276
3321.47 4281
3322.02 4412
3322.56 4478
3323.10 4464
3323.65 4485
3324.19 4292
3324.73 4173
3325.28 3908
3325.82 4105
3326.36 4116
3326.91 3743
3327.45 3612
3328.00 3744
3328.54 3628
3329.08 3660
3329.63 3768
3330.17 4074
3330.72 4354
3331.26 4942
3331.81 5844
3332.35 7187
3332.89 8909
3333.44 10698
3333.98 12490
3334.53 15049
3335.07 17425
3335.62 19286
3336.16 20353
3336.71 20896
3337.25 21023
3337.80 20944
3338.34 19995
3338.89 18142
3339.43 15840
3339.98 13435
3340.52 11333
3341.07 9634
3341.61 8260
3342.16 6850
3342.70 5780
3343.25 5298
3343.79 4569
3344.34 4109
3344.88 3907
3345.43 3815
3345.97 3541
3346.52 3539
3347.06 3401
3347.61 3436
3348.15 3552
3348.70 3515
3349.25 3458
3349.79 3611
3350.34 3359
3350.88 3248
3351.43 3092
3351.98 2931
3352.52 3031
3353.07 3173
3353.61 3035
3354.16 3122
3354.71 3168
3355.25 3117
3355.80 3143
3356.34 3135
3356.89 3173
3357.44 3031
3357.98 3098
3358.53 3075
3359.08 3185
3359.62 3211
3360.17 3118
3360.72 2975
3361.26 3146
3361.81 2972
3362.36 3067
3362.90 3114
3363.45 3044
3364.00 3200
3364.54 3099
3365.09 3120
3365.64 3041
3366.19 3114
3366.73 3012
3367.28 3044
3367.83 2973
3368.37 2975
3368.92 2968
3369.47 3042
3370.02 3122
3370.56 3260
3371.11 3253
3371.66 3229
3372.21 3529
3372.75 3701
3373.30 3965
3373.85 3985
3374.40 4043
3374.94 4020
3375.49 4067
3376.04 3911
3376.59 3756
3377.14 3611
3377.68 3389
3378.23 3383
3378.78 3109
3379.33 3007
3379.88 2881
3380.43 2796
3380.97 2752
3381.52 2740
3382.07 2652
3382.62 2617
3383.17 2665
3383.72 2707
3384.26 2699
3384.81 2556
3385.36 2651
3385.91 2615
3386.46 2486
3387.01 2763
3387.56 2685
3388.11 2691
3388.65 2695
3389.20 2495
3389.75 2487
3390.30 2667
3390.85 2603
3391.40 2494
3391.95 2452
3392.50 2573
3393.05 2658
3393.60 2570
3394.15 2920
3394.70 3090
3395.24 3093
3395.79 3227
3396.34 3513
3396.89 3685
3397.44 3801
3397.99 3934
3398.54 4203
3399.09 4344
3399.64 4184
3400.19 4123
3400.74 3916
3401.29 3893
3401.84 3837
3402.39 3594
3402.94 3309
3403.49 3281
3404.04 2974
3404.59 2771
3405.14 2686
3405.69 2505
3406.24 2501
3406.79 2519
3407.34 2466
3407.89 2465
3408.44 2482
3409.00 2479
3409.55 2613
3410.10 2572
3410.65 2580
3411.20 2679
3411.75 2902
3412.30 2730
3412.85 2843
3413.40 2646
3413.95 2691
3414.50 2600
3415.05 2570
3415.61 2488
3416.16 2422
3416.71 2437
3417.26 2308
3417.81 2353
3418.36 2399
3418.91 2447
3419.46 2457
3420.02 2351
3420.57 2312
3421.12 2354
3421.67 2409
3422.22 2431
3422.77 2427
3423.33 2560
3423.88 2579
3424.43 2521
3424.98 2455
3425.53 2461
3426.09 2457
3426.64 2421
3427.19 2297
3427.74 2361
3428.29 2364
3428.85 2230
3429.40 2213
3429.95 2229
3430.50 2186
3431.05 2283
3431.61 2233
3432.16 2219
3432.71 2175
3433.26 2300
3433.82 2285
3434.37 2491
3434.92 2491
3435.48 2398
3436.03 2383
3436.58 2436
3437.13 2342
3437.69 2465
3438.24 2421
3438.79 2347
3439.35 2490
3439.90 2466
3440.45 2436
3441.00 2449
3441.56 2596
3442.11 2420
3442.66 2187
3443.22 2278
3443.77 2321
3444.32 2172
3444.88 2234
3445.43 2392
3445.98 2200
3446.54 2087
3447.09 2201
3447.65 2102
3448.20 2161
3448.75 2051
3449.31 2178
3449.86 2164
3450.41 2046
3450.97 2081
3451.52 2196
3452.08 2136
3452.63 2127
3453.19 2097
3453.74 2020
3454.29 2117
3454.85 2159
3455.40 2145
3455.96 2176
3456.51 2218
3457.07 2168
3457.62 2154
3458.17 2220
3458.73 2311
3459.28 2346
3459.84 2317
3460.39 2264
3460.95 2221
3461.50 2402
3462.06 2375
3462.61 2193
3463.17 2259
3463.72 2280
3464.28 2307
3464.83 2292
3465.39 2266
3465.94 2342
3466.50 2252
3467.05 2283
3467.61 2186
3468.16 2241
3468.72 2375
3469.27 2269
3469.83 2390
3470.39 2303
3470.94 2406
3471.50 2403
3472.05 2374
3472.61 2433
3473.16 2424
3473.72 2345
3474.27 2401
3474.83 2380
3475.39 2443
3475.94 2551
3476.50 2190
3477.05 2447
3477.61 2568
3478.17 2547
3478.72 2512
3479.28 2632
3479.84 2670
3480.39 2661
3480.95 2834
3481.50 2868
3482.06 2743
3482.62 2586
3483.17 2551
3483.73 2530
3484.29 2626
3484.84 2666
3485.40 2602
3485.96 2601
3486.51 2658
3487.07 2734
3487.63 2771
3488.18 2865
3488.74 3081
3489.30 3135
3489.86 3318
3490.41 3577
3490.97 3750
3491.53 4114
3492.08 4389
3492.64 4429
3493.20 4560
3493.76 4449
3494.31 4435
3494.87 4412
3495.43 4342
3495.99 4085
3496.54 4057
3497.10 4196
3497.66 4253
3498.22 4665
3498.78 4661
3499.33 4911
3499.89 5260
3500.45 5334
3501.01 5286
3501.56 5368
3502.12 5140
3502.68 4955
3503.24 4976
3503.80 5421
3504.36 5070
3504.91 5182
3505.47 5101
3506.03 5068
3506.59 4833
3507.15 4839
3507.71 4801
3508.26 4609
3508.82 4432
3509.38 3954
3509.94 3755
3510.50 3599
3511.06 3387
3511.62 3172
3512.18 2939
3512.73 2899
3513.29 2808
3513.85 2655
3514.41 2596
3514.97 2613
3515.53 2500
3516.09 2460
3516.65 2459
3517.21 2296
3517.77 2383
3518.33 2367
3518.88 2464
3519.44 2546
3520.00 2535
3520.56 2543
3521.12 2597
3521.68 2773
3522.24 2772
3522.80 2716
3523.36 2847
3523.92 2664
3524.48 2631
3525.04 2572
3525.60 2542
3526.16 2547
3526.72 2497
3527.28 2426
3527.84 2527
3528.40 2508
3528.96 2476
3529.52 2322
3530.08 2348
3530.64 2282
3531.20 2413
3531.76 2407
3532.32 2391
3532.88 2416
3533.44 2349
3534.00 2553
3534.57 2542
3535.13 2485
3535.69 2364
3536.25 2547
3536.81 2547
3537.37 2542
3537.93 2528
3538.49 2591
3539.05 2684
3539.61 2700
3540.17 2422
3540.74 2305
3541.30 2553
3541.86 2616
3542.42 2417
3542.98 2355
3543.54 2440
3544.10 2455
3544.66 2322
3545.23 2328
3545.79 2372
3546.35 2489
3546.91 2372
3547.47 2238
3548.03 2387
3548.60 2405
3549.16 2194
3549.72 2102
3550.28 2225
3550.84 2135
3551.41 1953
3551.97 2068
3552.53 2174
3553.09 2115
3553.65 2210
3554.22 2140
3554.78 2073
3555.34 2007
3555.90 1994
3556.46 1951
3557.03 2087
3557.59 2001
3558.15 2098
3558.71 2140
3559.28 2165
3559.84 2135
3560.40 2036
3560.97 2098
3561.53 2130
3562.09 2146
3562.65 2189
3563.22 2144
3563.78 2217
3564.34 2308
3564.91 2224
3565.47 2228
3566.03 2158
3566.60 2167
3567.16 2181
3567.72 2167
3568.28 2109
3568.85 2239
3569.41 2099
3569.98 2070
3570.54 2115
3571.10 2086
3571.67 2031
3572.23 2127
3572.79 2128
3573.36 2064
3573.92 2064
3574.48 2195
3575.05 2255
3575.61 2116
3576.18 2126
3576.74 2170
3577.30 2205
3577.87 2183
3578.43 2190
3579.00 1973
3579.56 2072
3580.12 2076
3580.69 2124
3581.25 1983
3581.82 2113
3582.38 2038
3582.95 2110
3583.51 2204
3584.08 2185
3584.64 2084
3585.20 2081
3585.77 2056
3586.33 1971
3586.90 2116
3587.46 2129
3588.03 2145
3588.59 2098
3589.16 2110
3589.72 2104
3590.29 2014
3590.85 1933
3591.42 2153
3591.98 2038
3592.55 2063
3593.11 2081
3593.68 2046
3594.24 2157
3594.81 2089
3595.38 2043
3595.94 2084
3596.51 2023
3597.07 2055
3597.64 2123
3598.20 2109
3598.77 2165
3599.34 2126
3599.90 2057
3600.47 2115
3601.03 2131
3601.60 2023
3602.16 2119
3602.73 2024
3603.30 2015
3603.86 2013
3604.43 2116
3605.00 2080
3605.56 2128
3606.13 1992
3606.69 1950
3607.26 2038
3607.83 1899
3608.39 1881
3608.96 1917
3609.53 1955
3610.09 1986
3610.66 1823
3611.23 1820
3611.79 1779
3612.36 1939
3612.93 2002
3613.49 1957
3614.06 1976
3614.63 2060
3615.19 2130
3615.76 2304
3616.33 2404
3616.90 2425
3617.46 2587
3618.03 2696
3618.60 2916
3619.16 2915
3619.73 2895
3620.30 2820
3620.87 2806
3621.43 2707
3622.00 2594
3622.57 2362
3623.14 2280
3623.70 2321
3624.27 2285
3624.84 2198
3625.41 2078
3625.98 1965
3626.54 2018
3627.11 2062
3627.68 1883
3628.25 2052
3628.82 2110
3629.38 2069
3629.95 2042
3630.52 2048
3631.09 2074
3631.66 2009
3632.22 2020
3632.79 2197
3633.36 2185
3633.93 2175
3634.50 2010
3635.07 1964
3635.64 2138
3636.20 2133
3636.77 2156
3637.34 2037
3637.91 2015
3638.48 2196
3639.05 2142
3639.62 2051
3640.19 2174
3640.76 2283
3641.32 2267
3641.89 2220
3642.46 2329
3643.03 2257
3643.60 2302
3644.17 2155
3644.74 2210
3645.31 2191
3645.88 2169
3646.45 2210
3647.02 2143
3647.59 2178
3648.16 2219
3648.73 2032
3649.30 2087
3649.87 2110
3650.44 2133
3651.01 2183
3651.57 2316
3652.14 2344
3652.71 2336
3653.28 2461
3653.85 2292
3654.42 2394
3654.99 2338
3655.57 2351
3656.14 2440
3656.71 2353
3657.28 2402
3657.85 2293
3658.42 2461
3658.99 2504
3659.56 2616
3660.13 2729
3660.70 2567
3661.27 2507
3661.84 2508
3662.41 2508
3662.98 2558
3663.55 2461
3664.12 2202
3664.69 2375
3665.26 2372
3665.84 2351
3666.41 2321
3666.98 2435
3667.55 2462
3668.12 2302
3668.69 2081
3669.26 2185
3669.83 2133
3670.40 2093
3670.98 2137
3671.55 2090
3672.12 2158
3672.69 2234
3673.26 2209
3673.83 2112
3674.41 2294
3674.98 2249
3675.55 2414
3676.12 2357
3676.69 2387
3677.26 2340
3677.84 2224
3678.41 2178
3678.98 2305
3679.55 2121
3680.12 2192
3680.70 2343
3681.27 2221
3681.84 2195
3682.41 2220
3682.99 2093
3683.56 1995
3684.13 2103
3684.70 2064
3685.27 2175
3685.85 2105
3686.42 2235
3686.99 2214
3687.57 2219
3688.14 2434
3688.71 2427
3689.28 2529
3689.86 2721
3690.43 2537
3691.00 2627
3691.58 2624
3692.15 2439
3692.72 2229
3693.29 2324
3693.87 2263
3694.44 2249
3695.01 2273
3695.59 2130
3696.16 2097
3696.73 2071
3697.31 2065
3697.88 2040
3698.45 2141
3699.03 2144
3699.60 2187
3700.17 2064
3700.75 2198
3701.32 2139
3701.90 2063
3702.47 2196
3703.04 2174
3703.62 2195
3704.19 2151
3704.77 2043
3705.34 2215
3705.91 2280
3706.49 2125
3707.06 2094
3707.64 2118
3708.21 2128
3708.78 2164
3709.36 2218
3709.93 2184
3710.51 2222
3711.08 2199
3711.66 2207
3712.23 2133
3712.81 2050
3713.38 2081
3713.96 1965
3714.53 2078
3715.11 1955
3715.68 1908
3716.25 2012
3716.83 2127
3717.40 2239
3717.98 2180
3718.55 2204
3719.13 1999
3719.71 1865
3720.28 1848
3720.86 1922
3721.43 1968
3722.01 1963
3722.58 1973
3723.16 1928
3723.73 1826
3724.31 1826
3724.88 1985
3725.46 1962
3726.03 1926
3726.61 1811
3727.19 1846
3727.76 1915
3728.34 2103
3728.91 2024
3729.49 2054
3730.07 2081
3730.64 2126
3731.22 2172
3731.79 2310
3732.37 2411
3732.95 2390
3733.52 2314
3734.10 2270
3734.67 2363
3735.25 2307
3735.83 2317
3736.40 2059
3736.98 2098
3737.56 2187
3738.13 2111
3738.71 2007
3739.29 1913
3739.86 1990
3740.44 1984
3741.02 2029
3741.59 2017
3742.17 1967
3742.75 1942
3743.32 1994
3743.90 1969
3744.48 1842
3745.06 1925
3745.63 1936
3746.21 2017
3746.79 1930
3747.36 1991
3747.94 1872
3748.52 2035
3749.10 2067
3749.67 2073
3750.25 1946
3750.83 1946
3751.41 1950
3751.98 1901
3752.56 1971
3753.14 1867
3753.72 1858
3754.30 1948
3754.87 1967
3755.45 1864
3756.03 1893
3756.61 1846
3757.19 1883
3757.76 1892
3758.34 1862
3758.92 1889
3759.50 1832
3760.08 1921
3760.65 2022
3761.23 1946
3761.81 1910
3762.39 2012
3762.97 1950
3763.55 1974
3764.13 1970
3764.70 1925
3765.28 1971
3765.86 1896
3766.44 1925
3767.02 1940
3767.60 1971
3768.18 1937
3768.76 1891
3769.33 1857
3769.91 2039
3770.49 1955
3771.07 2026
3771.65 2056
3772.23 1962
3772.81 1979
3773.39 2008
3773.97 1964
3774.55 2003
3775.13 2046
3775.71 2001
3776.29 1879
3776.87 1847
3777.45 1923
3778.02 1791
3778.60 1807
3779.18 1864
3779.76 1835
3780.34 1817
3780.92 1903
3781.50 1757
3782.08 1802
3782.66 1815
3783.24 1944
3783.82 2017
3784.40 2008
3784.98 1875
3785.56 1848
3786.14 1856
3786.72 1827
3787.31 1779
3787.89 1756
3788.47 1840
3789.05 1894
3789.63 1867
3790.21 1861
3790.79 1880
3791.37 1807
3791.95 1794
3792.53 1866
3793.11 1835
3793.69 1850
3794.27 1919
3794.85 1887
3795.43 1853
3796.02 1950
3796.60 1958
3797.18 1894
3797.76 1801
3798.34 1901
3798.92 1862
3799.50 2005
3800.08 1961
3800.67 2025
3801.25 2031
3801.83 1968
3802.41 1914
3802.99 1957
3803.57 1991
3804.16 2032
3804.74 2065
3805.32 2089
3805.90 2146
3806.48 2128
3807.06 2191
3807.65 2152
3808.23 2114
3808.81 2096
3809.39 2120
3809.97 2158
3810.56 2229
3811.14 2222
3811.72 2144
3812.30 2149
3812.89 2282
3813.47 2179
3814.05 2151
3814.63 2255
3815.21 2259
3815.80 2110
3816.38 2155
3816.96 2304
3817.55 2182
3818.13 2163
3818.71 2063
3819.29 2115
3819.88 2005
3820.46 1891
3821.04 1762
3821.63 1972
3822.21 1928
3822.79 1861
3823.37 1876
3823.96 1956
3824.54 1920
3825.12 1838
3825.71 1873
3826.29 1853
3826.87 1727
3827.46 1667
3828.04 1773
3828.62 1833
3829.21 1825
3829.79 1725
3830.38 1759
3830.96 1892
3831.54 1831
3832.13 1780
3832.71 1839
3833.29 1914
3833.88 1861
3834.46 1904
3835.05 1778
3835.63 1706
3836.21 1810
3836.80 1835
3837.38 1822
3837.97 1895
3838.55 1766
3839.14 1804
3839.72 1758
3840.30 1743
3840.89 1775
3841.47 1803
3842.06 1762
3842.64 1693
3843.23 1719
3843.81 1785
3844.40 1865
3844.98 1754
3845.57 1748
3846.15 1741
3846.74 1796
3847.32 1753
3847.91 1760
3848.49 1735
3849.08 1771
3849.66 1766
3850.25 1820
3850.83 1744
3851.42 1736
3852.00 1860
3852.59 1780
3853.17 1901
3853.76 1725
3854.34 1710
3854.93 1870
3855.51 1779
3856.10 1841
3856.69 1861
3857.27 1888
3857.86 1705
3858.44 1754
3859.03 1890
3859.62 1895
3860.20 1958
3860.79 1912
3861.37 2038
3861.96 2127
3862.55 2179
3863.13 1963
3863.72 2061
3864.30 2201
3864.89 2063
3865.48 2045
3866.06 1971
3866.65 2074
3867.24 2016
3867.82 1943
3868.41 1937
3869.00 1904
3869.58 1720
3870.17 1768
3870.76 1791
3871.34 1848
3871.93 1888
3872.52 1810
3873.10 1951
3873.69 1818
3874.28 1944
3874.86 1866
3875.45 1791
3876.04 1902
3876.63 2012
3877.21 1904
3877.80 1934
3878.39 1959
3878.97 1940
3879.56 1991
3880.15 1941
3880.74 1813
3881.32 1774
3881.91 1768
3882.50 1736
3883.09 1737
3883.67 1638
3884.26 1772
3884.85 1659
3885.44 1699
3886.03 1723
3886.61 1711
3887.20 1718
3887.79 1831
3888.38 1876
3888.97 2022
3889.55 2064
3890.14 2117
3890.73 2112
3891.32 2204
3891.91 2280
3892.50 2048
3893.08 2022
3893.67 1998
3894.26 2028
3894.85 2017
3895.44 1851
3896.03 1926
3896.62 1905
3897.20 1936
3897.79 1951
3898.38 1834
3898.97 1894
3899.56 1826
3900.15 1799
3900.74 1793
3901.33 1817
3901.92 1914
3902.51 1900
3903.09 1968
3903.68 1932
3904.27 1997
3904.86 1872
3905.45 1762
3906.04 1771
3906.63 1798
3907.22 1802
3907.81 1805
3908.40 1917
3908.99 1855
3909.58 1664
3910.17 1784
3910.76 1887
3911.35 1695
3911.94 1767
3912.53 1790
3913.12 1642
3913.71 1743
3914.30 1666
3914.89 1745
3915.48 1741
3916.07 1738
3916.66 1619
3917.25 1771
3917.84 1804
3918.43 1888
3919.02 1783
3919.61 1689
3920.20 1807
3920.79 1914
3921.38 1813
3921.97 1709
3922.56 1819
3923.15 1721
3923.74 1703
3924.33 1703
3924.93 1734
3925.52 1796
3926.11 1776
3926.70 1742
3927.29 1723
3927.88 1617
3928.47 1655
3929.06 1708
3929.65 1762
3930.24 1695
3930.84 1666
3931.43 1677
3932.02 1657
3932.61 1604
3933.20 1570
3933.79 1667
3934.38 1754
3934.98 1615
3935.57 1534
3936.16 1617
3936.75 1755
3937.34 1678
3937.94 1662
3938.53 1656
3939.12 1542
3939.71 1671
3940.30 1755
3940.89 1828
3941.49 1753
3942.08 1778
3942.67 1829
3943.26 1748
3943.86 1758
3944.45 1815
3945.04 1880
3945.63 1886
3946.23 1734
3946.82 1791
3947.41 1767
3948.00 1812
3948.60 1742
3949.19 1738
3949.78 1721
3950.37 1687
3950.97 1738
3951.56 1843
3952.15 1857
3952.74 1747
3953.34 1659
3953.93 1744
3954.52 1784
3955.12 1909
3955.71 1774
3956.30 1728
3956.90 1826
3957.49 1808
3958.08 1692
3958.68 1844
3959.27 1792
3959.86 1925
3960.46 1826
3961.05 1837
3961.64 1787
3962.24 1691
3962.83 1776
3963.43 1815
3964.02 1751
3964.61 1825
3965.21 1823
3965.80 1683
3966.39 1771
3966.99 1774
3967.58 1814
3968.18 1833
3968.77 1839
3969.36 1670
3969.96 1763
3970.55 1742
3971.15 1696
3971.74 1778
3972.34 1715
3972.93 1665
3973.53 1801
3974.12 1742
3974.71 1805
3975.31 1816
3975.90 1847
3976.50 1793
3977.09 1931
3977.69 1914
3978.28 1918
3978.88 1907
3979.47 1906
3980.07 1752
3980.66 1746
3981.26 1785
3981.85 1914
3982.45 1785
3983.04 1775
3983.64 1860
3984.23 1840
3984.83 1795
3985.42 1827
3986.02 1857
3986.62 1894
3987.21 1816
3987.81 1871
3988.40 1814
3989.00 1745
3989.59 1763
3990.19 1825
3990.78 1755
3991.38 1820
3991.98 1820
3992.57 1872
3993.17 1887
3993.76 1915
3994.36 1950
3994.96 2024
3995.55 1978
3996.15 1928
3996.74 1847
3997.34 1946
3997.94 1959
3998.53 1954
3999.13 1907
3999.73 1937
4000.32 1865
4000.92 1875
4001.52 1825
4002.11 1802
4002.71 1834
4003.31 1975
4003.90 2012
4004.50 1846
4005.10 1853
4005.69 1907
4006.29 1937
4006.89 1779
4007.48 2019
4008.08 2009
4008.68 2001
4009.28 2003
4009.87 1942
4010.47 1949
4011.07 1888
4011.66 1955
4012.26 1956
4012.86 2028
4013.46 1946
4014.05 1845
4014.65 1836
4015.25 1914
4015.85 1888
4016.45 1975
4017.04 2041
4017.64 1982
4018.24 1794
4018.84 1944
4019.43 1966
4020.03 1996
4020.63 2052
4021.23 1953
4021.83 1871
4022.42 1793
4023.02 1897
4023.62 1922
4024.22 2048
4024.82 2115
4025.42 1944
4026.01 2007
4026.61 2109
4027.21 2137
4027.81 2224
4028.41 2191
4029.01 2194
4029.61 2292
4030.20 2227
4030.80 2270
4031.40 2194
4032.00 2214
4032.60 2253
4033.20 2150
4033.80 2221
4034.40 2047
4035.00 2103
4035.59 2130
4036.19 1947
4036.79 2030
4037.39 2036
4037.99 2001
4038.59 1907
4039.19 1902
4039.79 1894
4040.39 1761
4040.99 1800
4041.59 1823
4042.19 1776
4042.79 1769
4043.39 1806
4043.99 1788
4044.59 1772
4045.19 1736
4045.79 1836
4046.39 1830
4046.99 1635
4047.59 1805
4048.19 1830
4048.79 1818
4049.39 1863
4049.99 1848
4050.59 1811
4051.19 1926
4051.79 2044
4052.39 2011
4052.99 1939
4053.59 1984
4054.19 2004
4054.79 1922
4055.39 1891
4055.99 1916
4056.59 1879
4057.19 1968
4057.79 1892
4058.39 1865
4059.00 1895
4059.60 1787
4060.20 1844
4060.80 1629
4061.40 1709
4062.00 1637
4062.60 1734
4063.20 1643
4063.80 1629
4064.40 1683
4065.01 1712
4065.61 1645
4066.21 1654
4066.81 1631
4067.41 1677
4068.01 1624
4068.61 1567
4069.22 1870
4069.82 1694
4070.42 1630
4071.02 1658
4071.62 1611
4072.23 1630
4072.83 1654
4073.43 1654
4074.03 1515
4074.63 1590
4075.23 1697
4075.84 1655
4076.44 1698
4077.04 1612
4077.64 1658
4078.25 1688
4078.85 1642
4079.45 1690
4080.05 1618
4080.66 1702
4081.26 1669
4081.86 1626
4082.46 1814
4083.07 1654
4083.67 1627
4084.27 1592
4084.87 1649
4085.48 1626
4086.08 1689
4086.68 1613
4087.29 1626
4087.89 1624
4088.49 1676
4089.09 1673
4089.70 1777
4090.30 1752
4090.90 1876
4091.51 1769
4092.11 1680
4092.71 1646
4093.32 1712
4093.92 1695
4094.52 1696
4095.13 1688
4095.73 1602
4096.34 1569
4096.94 1645
4097.54 1620
4098.15 1708
4098.75 1604
4099.35 1510
4099.96 1521
4100.56 1591
4101.17 1609
4101.77 1559
4102.37 1653
4102.98 1669
4103.58 1677
4104.19 1724
4104.79 1596
4105.39 1677
4106.00 1595
4106.60 1579
4107.21 1631
4107.81 1730
4108.42 1546
4109.02 1692
4109.63 1650
4110.23 1629
4110.84 1644
4111.44 1651
4112.04 1700
4112.65 1706
4113.25 1637
4113.86 1506
4114.46 1661
4115.07 1757
4115.67 1673
4116.28 1666
4116.88 1750
4117.49 1720
4118.09 1656
4118.70 1723
4119.31 1767
4119.91 1668
4120.52 1781
4121.12 1710
4121.73 1719
4122.33 1728
4122.94 1691
4123.54 1714
4124.15 1602
4124.76 1587
4125.36 1502
4125.97 1526
4126.57 1695
4127.18 1731
4127.78 1673
4128.39 1694
4129.00 1566
4129.60 1567
4130.21 1568
4130.81 1575
4131.42 1543
4132.03 1557
4132.63 1767
4133.24 1726
4133.85 1738
4134.45 1685
4135.06 1722
4135.67 1827
4136.27 1856
4136.88 1825
4137.49 1827
4138.09 1850
4138.70 1907
4139.31 1902
4139.91 1977
4140.52 1913
4141.13 1849
4141.73 1852
4142.34 1981
4142.95 1946
4143.55 1981
4144.16 1945
4144.77 1976
4145.38 1834
4145.98 1822
4146.59 1710
4147.20 1725
4147.81 1765
4148.41 1703
4149.02 1648
4149.63 1691
4150.24 1686
4150.84 1646
4151.45 1629
4152.06 1557
4152.67 1569
4153.27 1637
4153.88 1660
4154.49 1644
4155.10 1617
4155.71 1608
4156.31 1663
4156.92 1667
4157.53 1622
4158.14 1554
4158.75 1553
4159.35 1620
4159.96 1827
4160.57 1745
4161.18 1608
4161.79 1704
4162.40 1743
4163.00 1780
4163.61 1991
4164.22 1971
4164.83 1942
4165.44 1884
4166.05 1823
4166.66 1929
4167.27 1951
4167.87 1891
4168.48 1813
4169.09 1810
4169.70 1645
4170.31 1712
4170.92 1607
4171.53 1658
4172.14 1732
4172.75 1681
4173.36 1753
4173.97 1818
4174.58 1844
4175.18 1710
4175.79 1660
4176.40 1718
4177.01 1799
4177.62 1840
4178.23 1715
4178.84 1585
4179.45 1670
4180.06 1648
4180.67 1697
4181.28 1708
4181.89 1717
4182.50 1713
4183.11 1568
4183.72 1614
4184.33 1685
4184.94 1690
4185.55 1747
4186.16 1675
4186.77 1684
4187.38 1742
4187.99 1640
4188.60 1671
4189.21 1741
4189.82 1748
4190.43 1756
4191.04 1851
4191.66 1868
4192.27 1905
4192.88 1862
4193.49 2022
4194.10 2008
4194.71 2059
4195.32 2117
4195.93 2094
4196.54 1985
4197.15 2096
4197.76 1970
4198.38 1963
4198.99 2092
4199.60 1872
4200.21 1886
4200.82 1899
4201.43 1891
4202.04 1749
4202.65 1734
4203.27 1760
4203.88 1821
4204.49 1770
4205.10 1752
4205.71 1740
4206.32 1742
4206.94 1756
4207.55 1664
4208.16 1708
4208.77 1772
4209.38 1772
4209.99 1641
4210.61 1746
4211.22 1808
4211.83 1699
4212.44 1707
4213.06 1766
4213.67 1774
4214.28 1666
4214.89 1877
4215.50 1838
4216.12 1742
4216.73 1840
4217.34 1901
4217.95 2011
4218.57 2100
4219.18 2060
4219.79 2023
4220.40 2059
4221.02 2132
4221.63 2263
4222.24 2427
4222.86 2425
4223.47 2262
4224.08 2328
4224.69 2352
4225.31 2223
4225.92 2288
4226.53 2271
4227.15 2433
4227.76 2357
4228.37 2378
4228.99 2508
4229.60 2451
4230.21 2482
4230.83 2518
4231.44 2540
4232.05 2622
4232.67 2627
4233.28 2649
4233.90 2767
4234.51 2928
4235.12 2838
4235.74 2940
4236.35 3223
4236.96 2967
4237.58 2624
4238.19 2566
4238.81 2506
4239.42 2409
4240.03 2259
4240.65 2127
4241.26 2129
4241.88 2131
4242.49 2105
4243.11 2048
4243.72 2141
4244.33 2015
4244.95 2031
4245.56 1955
4246.18 2001
4246.79 2131
4247.41 2024
4248.02 2083
4248.64 1963
4249.25 2008
4249.87 1934
4250.48 1822
4251.10 1963
4251.71 1809
4252.33 1913
4252.94 1982
4253.56 1937
4254.17 1891
4254.79 1971
4255.40 1939
4256.02 1873
4256.63 1949
4257.25 1998
4257.86 1823
4258.48 1932
4259.09 1843
4259.71 1986
4260.33 1858
4260.94 1879
4261.56 1925
4262.17 1951
4262.79 1854
4263.40 1857
4264.02 1952
4264.64 1781
4265.25 1869
4265.87 1970
4266.48 2002
4267.10 2053
4267.72 1995
4268.33 1982
4268.95 1914
4269.57 1974
4270.18 1936
4270.80 1864
4271.41 1791
4272.03 1818
4272.65 1839
4273.26 1827
4273.88 1877
4274.50 1960
4275.11 1890
4275.73 1906
4276.35 1853
4276.96 1903
4277.58 1922
4278.20 1841
4278.81 1892
4279.43 1817
4280.05 1806
4280.67 1724
4281.28 1892
4281.90 1783
4282.52 1671
4283.13 1673
4283.75 1662
4284.37 1758
4284.99 1846
4285.60 1709
4286.22 1720
4286.84 1816
4287.46 1718
4288.07 1762
4288.69 1701
4289.31 1772
4289.93 1735
4290.55 1726
4291.16 1691
4291.78 1723
4292.40 1761
4293.02 1727
4293.63 1653
4294.25 1770
4294.87 1643
4295.49 1665
4296.11 1689
4296.73 1736
4297.34 1731
4297.96 1694
4298.58 1807
4299.20 1703
4299.82 1588
4300.44 1638
4301.05 1659
4301.67 1702
4302.29 1783
4302.91 1752
4303.53 1777
4304.15 1716
4304.77 1795
4305.39 1713
4306.00 1560
4306.62 1512
4307.24 1567
4307.86 1643
4308.48 1557
4309.10 1630
4309.72 1698
4310.34 1611
4310.96 1650
4311.58 1639
4312.20 1664
4312.82 1696
4313.43 1621
4314.05 1712
4314.67 1689
4315.29 1578
4315.91 1583
4316.53 1518
4317.15 1644
4317.77 1692
4318.39 1641
4319.01 1722
4319.63 1753
4320.25 1810
4320.87 1730
4321.49 1852
4322.11 1691
4322.73 1636
4323.35 1710
4323.97 1794
4324.59 1860
4325.21 1843
4325.83 1885
4326.45 1841
4327.07 1903
4327.69 1863
4328.31 1857
4328.94 1949
4329.56 1874
4330.18 1760
4330.80 1792
4331.42 1791
4332.04 1744
4332.66 1844
4333.28 1783
4333.90 1848
4334.52 1933
4335.14 2054
4335.76 2128
4336.39 2222
4337.01 2548
4337.63 2481
4338.25 2546
4338.87 2559
4339.49 2565
4340.11 2405
4340.73 2350
4341.36 2374
4341.98 2233
4342.60 2338
4343.22 2435
4343.84 2429
4344.46 2517
4345.08 2744
4345.71 2971
4346.33 3173
4346.95 3290
4347.57 3484
4348.19 3326
4348.82 3136
4349.44 3135
4350.06 3016
4350.68 2721
4351.30 2538
4351.93 2422
4352.55 2031
4353.17 1916
4353.79 2127
4354.42 2030
4355.04 1949
4355.66 1975
4356.28 2031
4356.91 1927
4357.53 1867
4358.15 1978
4358.77 1969
4359.40 1915
4360.02 1887
4360.64 1977
4361.26 1788
4361.89 1886
4362.51 1847
4363.13 1777
4363.76 1793
4364.38 1873
4365.00 1821
4365.63 1801
4366.25 1725
4366.87 1882
4367.50 1794
4368.12 1913
4368.74 1785
4369.37 1786
4369.99 1659
4370.61 1723
4371.24 1656
4371.86 1709
4372.48 1720
4373.11 1699
4373.73 1741
4374.36 1667
4374.98 1698
4375.60 1683
4376.23 1759
4376.85 1729
4377.48 1761
4378.10 1768
4378.72 1810
4379.35 1785
4379.97 1776
4380.60 1676
4381.22 1763
4381.84 1782
4382.47 1792
4383.09 1758
4383.72 1700
4384.34 1659
4384.97 1653
4385.59 1767
4386.22 1600
4386.84 1619
4387.47 1714
4388.09 1698
4388.72 1638
4389.34 1521
4389.96 1582
4390.59 1582
4391.21 1532
4391.84 1577
4392.47 1541
4393.09 1521
4393.72 1626
4394.34 1500
4394.97 1541
4395.59 1534
4396.22 1538
4396.84 1424
4397.47 1543
4398.09 1563
4398.72 1510
4399.34 1641
4399.97 1618
4400.60 1658
4401.22 1558
4401.85 1439
4402.47 1524
4403.10 1552
4403.72 1491
4404.35 1564
4404.98 1718
4405.60 1670
4406.23 1651
4406.85 1519
4407.48 1528
4408.11 1551
4408.73 1597
4409.36 1557
4409.99 1681
4410.61 1665
4411.24 1579
4411.87 1566
4412.49 1495
4413.12 1581
4413.74 1701
4414.37 1647
4415.00 1630
4415.62 1632
4416.25 1714
4416.88 1624
4417.51 1503
4418.13 1549
4418.76 1508
4419.39 1631
4420.01 1580
4420.64 1532
4421.27 1499
4421.89 1547
4422.52 1524
4423.15 1488
4423.78 1398
4424.40 1482
4425.03 1516
4425.66 1459
4426.29 1479
4426.91 1430
4427.54 1498
4428.17 1483
4428.80 1572
4429.42 1506
4430.05 1439
4430.68 1618
4431.31 1564
4431.94 1524
4432.56 1552
4433.19 1597
4433.82 1694
4434.45 1553
4435.08 1506
4435.70 1541
4436.33 1552
4436.96 1584
4437.59 1528
4438.22 1531
4438.85 1651
4439.47 1584
4440.10 1484
4440.73 1514
4441.36 1622
4441.99 1588
4442.62 1527
4443.25 1572
4443.87 1498
4444.50 1508
4445.13 1651
4445.76 1567
4446.39 1644
4447.02 1636
4447.65 1720
4448.28 1735
4448.91 1727
4449.54 1688
4450.16 1739
4450.79 1768
4451.42 1734
4452.05 1638
4452.68 1559
4453.31 1686
4453.94 1579
4454.57 1533
4455.20 1563
4455.83 1565
4456.46 1724
4457.09 1655
4457.72 1566
4458.35 1681
4458.98 1633
4459.61 1600
4460.24 1611
4460.87 1578
4461.50 1532
4462.13 1476
4462.76 1431
4463.39 1443
4464.02 1461
4464.65 1426
4465.28 1347
4465.91 1422
4466.54 1456
4467.17 1474
4467.80 1471
4468.43 1593
4469.06 1572
4469.69 1467
4470.32 1438
4470.95 1474
4471.58 1483
4472.21 1580
4472.85 1518
4473.48 1318
4474.11 1458
4474.74 1473
4475.37 1536
4476.00 1486
4476.63 1375
4477.26 1502
4477.89 1602
4478.52 1673
4479.16 1603
4479.79 1535
4480.42 1545
4481.05 1558
4481.68 1523
4482.31 1535
4482.94 1561
4483.58 1523
4484.21 1519
4484.84 1716
4485.47 1639
4486.10 1685
4486.73 1588
4487.37 1627
4488.00 1601
4488.63 1602
4489.26 1622
4489.89 1506
4490.53 1524
4491.16 1653
4491.79 1570
4492.42 1609
4493.05 1687
4493.69 1645
4494.32 1506
4494.95 1516
4495.58 1551
4496.22 1545
4496.85 1588
4497.48 1641
4498.11 1647
4498.75 1665
4499.38 1693
4500.01 1813
4500.64 1819
4501.28 2001
4501.91 1798
4502.54 1694
4503.18 1909
4503.81 2029
4504.44 1982
4505.07 2008
4505.71 1893
4506.34 1863
4506.97 1785
4507.61 1640
4508.24 1750
4508.87 1752
4509.51 1621
4510.14 1601
4510.77 1709
4511.41 1678
4512.04 1653
4512.68 1728
4513.31 1729
4513.94 1646
4514.58 1650
4515.21 1658
4515.84 1572
4516.48 1641
4517.11 1629
4517.75 1566
4518.38 1542
4519.01 1542
4519.65 1485
4520.28 1604
4520.92 1658
4521.55 1585
4522.18 1494
4522.82 1564
4523.45 1554
4524.09 1653
4524.72 1470
4525.36 1489
4525.99 1544
4526.63 1625
4527.26 1656
4527.90 1784
4528.53 1799
4529.16 1927
4529.80 1882
4530.43 2048
4531.07 2068
4531.70 2037
4532.34 2166
4532.97 2223
4533.61 2008
4534.24 2017
4534.88 2081
4535.51 1974
4536.15 1835
4536.79 1943
4537.42 1868
4538.06 1775
4538.69 1669
4539.33 1820
4539.96 1651
4540.60 1654
4541.23 1799
4541.87 1796
4542.50 1673
4543.14 1561
4543.78 1598
4544.41 1561
4545.05 1495
4545.68 1573
4546.32 1567
4546.96 1476
4547.59 1415
4548.23 1517
4548.86 1524
4549.50 1481
4550.14 1524
4550.77 1629
4551.41 1537
4552.05 1550
4552.68 1503
4553.32 1486
4553.96 1554
4554.59 1515
4555.23 1498
4555.86 1510
4556.50 1519
4557.14 1579
4557.78 1613
4558.41 1516
4559.05 1546
4559.69 1540
4560.32 1514
4560.96 1532
4561.60 1526
4562.23 1551
4562.87 1470
4563.51 1657
4564.15 1510
4564.78 1488
4565.42 1474
4566.06 1487
4566.69 1466
4567.33 1510
4567.97 1576
4568.61 1563
4569.24 1497
4569.88 1421
4570.52 1579
4571.16 1506
4571.80 1506
4572.43 1620
4573.07 1559
4573.71 1438
4574.35 1406
4574.98 1548
4575.62 1515
4576.26 1536
4576.90 1544
4577.54 1532
4578.18 1543
4578.81 1462
4579.45 1564
4580.09 1551
4580.73 1528
4581.37 1622
4582.01 1469
4582.64 1533
4583.28 1628
4583.92 1633
4584.56 1445
4585.20 1549
4585.84 1621
4586.48 1489
4587.11 1514
4587.75 1564
4588.39 1613
4589.03 1676
4589.67 1715
4590.31 1876
4590.95 1979
4591.59 1921
4592.23 1891
4592.87 1855
4593.51 1912
4594.14 1977
4594.78 1812
4595.42 1742
4596.06 1716
4596.70 1562
4597.34 1538
4597.98 1510
4598.62 1570
4599.26 1632
4599.90 1600
4600.54 1593
4601.18 1535
4601.82 1591
4602.46 1697
4603.10 1683
4603.74 1603
4604.38 1683
4605.02 1844
4605.66 1808
4606.30 1756
4606.94 1773
4607.58 1738
4608.22 1743
4608.86 1784
4609.50 1670
4610.14 1626
4610.78 1586
4611.42 1633
4612.06 1630
4612.70 1567
4613.34 1700
4613.99 1618
4614.63 1658
4615.27 1582
4615.91 1695
4616.55 1586
4617.19 1509
4617.83 1576
4618.47 1497
4619.11 1437
4619.75 1413
4620.39 1419
4621.04 1469
4621.68 1612
4622.32 1573
4622.96 1535
4623.60 1525
4624.24 1411
4624.88 1361
4625.53 1505
4626.17 1487
4626.81 1628
4627.45 1537
4628.09 1448
4628.73 1521
4629.38 1528
4630.02 1484
4630.66 1537
4631.30 1573
4631.94 1486
4632.58 1658
4633.23 1591
4633.87 1640
4634.51 1633
4635.15 1622
4635.80 1603
4636.44 1628
4637.08 1675
4637.72 1655
4638.36 1733
4639.01 1697
4639.65 1662
4640.29 1716
4640.93 1657
4641.58 1666
4642.22 1720
4642.86 1699
4643.51 1679
4644.15 1750
4644.79 1635
4645.43 1594
4646.08 1587
4646.72 1619
4647.36 1567
4648.01 1629
4648.65 1617
4649.29 1583
4649.94 1709
4650.58 1695
4651.22 1621
4651.87 1563
4652.51 1558
4653.15 1751
4653.80 1660
4654.44 1615
4655.08 1655
4655.73 1639
4656.37 1651
4657.01 1639
4657.66 1607
4658.30 1593
4658.94 1563
4659.59 1606
4660.23 1485
4660.88 1386
4661.52 1504
4662.16 1528
4662.81 1485
4663.45 1531
4664.10 1606
4664.74 1497
4665.39 1478
4666.03 1384
4666.67 1513
4667.32 1469
4667.96 1402
4668.61 1407
4669.25 1525
4669.90 1459
4670.54 1496
4671.19 1513
4671.83 1481
4672.47 1444
4673.12 1403
4673.76 1494
4674.41 1504
4675.05 1541
4675.70 1483
4676.34 1361
4676.99 1494
4677.63 1554
4678.28 1525
4678.92 1468
4679.57 1496
4680.22 1498
4680.86 1448
4681.51 1459
4682.15 1447
4682.80 1552
4683.44 1492
4684.09 1576
4684.73 1541
4685.38 1517
4686.03 1462
4686.67 1422
4687.32 1498
4687.96 1519
4688.61 1394
4689.25 1394
4689.90 1536
4690.55 1557
4691.19 1511
4691.84 1456
4692.48 1415
4693.13 1583
4693.78 1569
4694.42 1561
4695.07 1542
4695.72 1583
4696.36 1676
4697.01 1625
4697.65 1647
4698.30 1578
4698.95 1651
4699.59 1733
4700.24 1613
4700.89 1661
4701.53 1690
4702.18 1551
4702.83 1720
4703.48 1619
4704.12 1621
4704.77 1519
4705.42 1522
4706.06 1542
4706.71 1590
4707.36 1560
4708.00 1591
4708.65 1640
4709.30 1670
4709.95 1644
4710.59 1669
4711.24 1493
4711.89 1523
4712.54 1650
4713.18 1505
4713.83 1547
4714.48 1532
4715.13 1544
4715.77 1539
4716.42 1522
4717.07 1519
4717.72 1501
4718.37 1594
4719.01 1565
4719.66 1423
4720.31 1479
4720.96 1479
4721.61 1612
4722.25 1644
4722.90 1507
4723.55 1529
4724.20 1637
4724.85 1608
4725.50 1529
4726.14 1513
4726.79 1526
4727.44 1579
4728.09 1508
4728.74 1501
4729.39 1512
4730.04 1512
4730.68 1499
4731.33 1538
4731.98 1462
4732.63 1492
4733.28 1451
4733.93 1392
4734.58 1509
4735.23 1526
4735.88 1516
4736.53 1441
4737.17 1518
4737.82 1521
4738.47 1412
4739.12 1473
4739.77 1525
4740.42 1413
4741.07 1371
4741.72 1598
4742.37 1596
4743.02 1523
4743.67 1636
4744.32 1580
4744.97 1556
4745.62 1519
4746.27 1545
4746.92 1702
4747.57 1654
4748.22 1629
4748.87 1619
4749.52 1696
4750.17 1836
4750.82 1715
4751.47 1748
4752.12 1862
4752.77 1780
4753.42 1823
4754.07 1835
4754.72 1748
4755.37 1708
4756.02 1663
4756.67 1712
4757.32 1767
4757.97 1658
4758.62 1679
4759.27 1632
4759.93 1612
4760.58 1500
4761.23 1454
4761.88 1574
4762.53 1476
4763.18 1498
4763.83 1437
4764.48 1509
4765.13 1530
4765.78 1487
4766.44 1605
4767.09 1561
4767.74 1644
4768.39 1720
4769.04 1806
4769.69 1637
4770.34 1514
4770.99 1524
4771.65 1562
4772.30 1463
4772.95 1522
4773.60 1408
4774.25 1335
4774.91 1512
4775.56 1497
4776.21 1488
4776.86 1526
4777.51 1584
4778.16 1526
4778.82 1544
4779.47 1587
4780.12 1595
4780.77 1725
4781.43 1632
4782.08 1522
4782.73 1529
4783.38 1644
4784.03 1501
4784.69 1503
4785.34 1459
4785.99 1502
4786.64 1450
4787.30 1437
4787.95 1378
4788.60 1525
4789.26 1490
4789.91 1397
4790.56 1499
4791.21 1472
4791.87 1486
4792.52 1672
4793.17 1538
4793.83 1408
4794.48 1459
4795.13 1513
4795.79 1540
4796.44 1524
4797.09 1390
4797.75 1480
4798.40 1498
4799.05 1521
4799.71 1543
4800.36 1417
4801.01 1520
4801.67 1545
4802.32 1496
4802.97 1347
4803.63 1424
4804.28 1434
4804.94 1458
4805.59 1498
4806.24 1548
4806.90 1534
4807.55 1465
4808.21 1489
4808.86 1473
4809.51 1461
4810.17 1595
4810.82 1506
4811.48 1623
4812.13 1455
4812.79 1391
4813.44 1468
4814.09 1708
4814.75 1567
4815.40 1578
4816.06 1594
4816.71 1529
4817.37 1385
4818.02 1508
4818.68 1630
4819.33 1667
4819.99 1624
4820.64 1573
4821.30 1618
4821.95 1608
4822.61 1630
4823.26 1699
4823.92 1753
4824.57 1670
4825.23 1666
4825.88 1607
4826.54 1847
4827.19 1794
4827.85 1609
4828.50 1736
4829.16 1766
4829.81 1657
4830.47 1697
4831.13 1683
4831.78 1679
4832.44 1767
4833.09 1672
4833.75 1793
4834.40 1702
4835.06 1819
4835.72 1845
4836.37 2033
4837.03 1923
4837.68 1905
4838.34 2012
4839.00 2030
4839.65 1980
4840.31 2015
4840.97 1907
4841.62 1862
4842.28 1927
4842.93 1896
4843.59 1984
4844.25 2012
4844.90 1863
4845.56 1902
4846.22 1848
4846.87 1905
4847.53 2023
4848.19 1915
4848.84 1872
4849.50 1890
4850.16 2148
4850.82 2119
4851.47 2113
4852.13 2057
4852.79 2000
4853.44 2006
4854.10 2030
4854.76 1883
4855.42 2107
4856.07 2270
4856.73 2290
4857.39 2335
4858.04 2281
4858.70 2374
4859.36 2504
4860.02 2456
4860.67 2425
4861.33 2430
4861.99 2310
4862.65 2263
4863.31 2314
4863.96 2366
4864.62 2318
4865.28 2340
4865.94 2454
4866.60 2311
4867.25 2413
4867.91 2323
4868.57 2244
4869.23 2280
4869.89 2347
4870.54 2268
4871.20 2155
4871.86 2179
4872.52 2117
4873.18 2097
4873.84 2070
4874.50 2049
4875.15 2156
4875.81 2146
4876.47 2079
4877.13 2058
4877.79 2042
4878.45 1968
4879.11 2048
4879.77 2191
4880.42 2072
4881.08 1960
4881.74 2047
4882.40 2058
4883.06 1925
4883.72 1941
4884.38 1817
4885.04 1922
4885.70 1925
4886.36 1802
4887.02 1837
4887.68 1962
4888.34 1903
4889.00 1980
4889.65 2054
4890.31 2025
4890.97 1990
4891.63 2134
4892.29 2231
4892.95 2179
4893.61 2098
4894.27 1969
4894.93 1963
4895.59 2091
4896.25 1904
4896.91 1813
4897.57 1726
4898.23 1825
4898.89 1821
4899.55 1779
4900.21 1944
4900.87 1962
4901.54 1817
4902.20 1839
4902.86 1829
4903.52 1841
4904.18 1701
4904.84 1728
4905.50 1786
4906.16 1806
4906.82 1679
4907.48 1635
4908.14 1664
4908.80 1578
4909.46 1548
4910.12 1634
4910.79 1666
4911.45 1661
4912.11 1621
4912.77 1656
4913.43 1692
4914.09 1666
4914.75 1597
4915.41 1646
4916.07 1648
4916.74 1529
4917.40 1490
4918.06 1548
4918.72 1523
4919.38 1628
4920.04 1527
4920.71 1519
4921.37 1577
4922.03 1484
4922.69 1407
4923.35 1528
4924.01 1509
4924.68 1574
4925.34 1513
4926.00 1447
4926.66 1424
4927.33 1452
4927.99 1458
4928.65 1571
4929.31 1656
4929.97 1659
4930.64 1688
4931.30 1700
4931.96 1679
4932.62 1542
4933.29 1609
4933.95 1519
4934.61 1626
4935.27 1655
4935.94 1600
4936.60 1484
4937.26 1474
4937.93 1437
4938.59 1505
4939.25 1415
4939.91 1448
4940.58 1470
4941.24 1399
4941.90 1477
4942.57 1488
4943.23 1455
4943.89 1427
4944.56 1443
4945.22 1466
4945.88 1389
4946.55 1362
4947.21 1397
4947.87 1344
4948.54 1346
4949.20 1370
4949.86 1307
4950.53 1425
4951.19 1465
4951.86 1482
4952.52 1398
4953.18 1410
4953.85 1474
4954.51 1499
4955.17 1451
4955.84 1357
4956.50 1410
4957.17 1333
4957.83 1394
4958.50 1429
4959.16 1442
4959.82 1492
4960.49 1487
4961.15 1532
4961.82 1447
4962.48 1445
4963.15 1474
4963.81 1639
4964.48 1585
4965.14 1520
4965.81 1579
4966.47 1558
4967.13 1504
4967.80 1486
4968.46 1511
4969.13 1578
4969.79 1554
4970.46 1404
4971.12 1403
4971.79 1397
4972.45 1332
4973.12 1539
4973.79 1518
4974.45 1408
4975.12 1464
4975.78 1469
4976.45 1386
4977.11 1291
4977.78 1425
4978.44 1509
4979.11 1388
4979.77 1439
4980.44 1434
4981.11 1527
4981.77 1378
4982.44 1386
4983.10 1392
4983.77 1453
4984.44 1457
4985.10 1376
4985.77 1380
4986.43 1469
4987.10 1407
4987.77 1466
4988.43 1461
4989.10 1455
4989.76 1420
4990.43 1357
4991.10 1362
4991.76 1332
4992.43 1407
4993.10 1423
4993.76 1463
4994.43 1378
4995.10 1330
4995.76 1427
4996.43 1324
4997.10 1430
4997.76 1401
4998.43 1391
4999.10 1360
4999.76 1437
5000.43 1376
5001.10 1331
5001.77 1355
5002.43 1360
5003.10 1361
5003.77 1406
5004.43 1452
5005.10 1317
5005.77 1306
5006.44 1360
5007.10 1498
5007.77 1425
5008.44 1373
5009.11 1381
5009.77 1411
5010.44 1372
5011.11 1341
5011.78 1331
5012.45 1349
5013.11 1460
5013.78 1335
5014.45 1389
5015.12 1344
5015.79 1416
5016.45 1413
5017.12 1502
5017.79 1512
5018.46 1532
5019.13 1575
5019.80 1518
5020.46 1444
5021.13 1588
5021.80 1590
5022.47 1741
5023.14 1833
5023.81 1730
5024.47 1822
5025.14 1858
5025.81 1842
5026.48 1866
5027.15 1844
5027.82 1719
5028.49 1596
5029.16 1551
5029.83 1483
5030.49 1456
5031.16 1461
5031.83 1449
5032.50 1454
5033.17 1522
5033.84 1448
5034.51 1325
5035.18 1340
5035.85 1324
5036.52 1330
5037.19 1425
5037.86 1361
5038.53 1421
5039.20 1481
5039.87 1323
5040.54 1333
5041.21 1351
5041.88 1374
5042.54 1339
5043.21 1485
5043.88 1443
5044.55 1347
5045.22 1389
5045.89 1432
5046.56 1411
5047.24 1541
5047.91 1590
5048.58 1512
5049.25 1461
5049.92 1394
5050.59 1337
5051.26 1309
5051.93 1312
5052.60 1400
5053.27 1328
5053.94 1340
5054.61 1351
5055.28 1293
5055.95 1342
5056.62 1361
5057.29 1312
5057.96 1288
5058.63 1369
5059.31 1318
5059.98 1361
5060.65 1464
5061.32 1417
5061.99 1388
5062.66 1435
5063.33 1406
5064.00 1474
5064.67 1429
5065.35 1443
5066.02 1336
5066.69 1348
5067.36 1371
5068.03 1375
5068.70 1323
5069.38 1385
5070.05 1310
5070.72 1303
5071.39 1365
5072.06 1297
5072.73 1298
5073.41 1408
5074.08 1359
5074.75 1381
5075.42 1425
5076.09 1420
5076.77 1358
5077.44 1431
5078.11 1514
5078.78 1571
5079.45 1549
5080.13 1589
5080.80 1586
5081.47 1532
5082.14 1520
5082.82 1445
5083.49 1458
5084.16 1411
5084.83 1412
5085.51 1484
5086.18 1446
5086.85 1505
5087.53 1545
5088.20 1554
5088.87 1575
5089.54 1618
5090.22 1714
5090.89 1770
5091.56 1899
5092.24 1792
5092.91 1721
5093.58 1704
5094.26 1702
5094.93 1684
5095.60 1606
5096.28 1586
5096.95 1513
5097.62 1467
5098.30 1530
5098.97 1515
5099.64 1449
5100.32 1391
5100.99 1509
5101.67 1492
5102.34 1545
5103.01 1499
5103.69 1491
5104.36 1515
5105.04 1502
5105.71 1440
5106.38 1573
5107.06 1464
5107.73 1522
5108.41 1493
5109.08 1445
5109.75 1322
5110.43 1328
5111.10 1409
5111.78 1472
5112.45 1451
5113.13 1460
5113.80 1361
5114.48 1359
5115.15 1330
5115.83 1389
5116.50 1490
5117.17 1493
5117.85 1499
5118.52 1436
5119.20 1524
5119.87 1545
5120.55 1453
5121.22 1367
5121.90 1501
5122.57 1454
5123.25 1441
5123.93 1496
5124.60 1393
5125.28 1525
5125.95 1374
5126.63 1306
5127.30 1355
5127.98 1424
5128.65 1332
5129.33 1306
5130.00 1375
5130.68 1450
5131.36 1415
5132.03 1428
5132.71 1421
5133.38 1343
5134.06 1420
5134.73 1415
5135.41 1409
5136.09 1420
5136.76 1418
5137.44 1404
5138.12 1514
5138.79 1443
5139.47 1453
5140.14 1535
5140.82 1563
5141.50 1496
5142.17 1455
5142.85 1373
5143.53 1411
5144.20 1402
5144.88 1333
5145.56 1268
5146.23 1265
5146.91 1345
5147.59 1350
5148.26 1296
5148.94 1311
5149.62 1316
5150.29 1415
5150.97 1443
5151.65 1303
5152.33 1283
5153.00 1308
5153.68 1357
5154.36 1403
5155.03 1439
5155.71 1462
5156.39 1283
5157.07 1271
5157.74 1333
5158.42 1355
5159.10 1303
5159.78 1414
5160.45 1369
5161.13 1348
5161.81 1274
5162.49 1266
5163.17 1402
5163.84 1395
5164.52 1404
5165.20 1316
5165.88 1457
5166.55 1448
5167.23 1449
5167.91 1391
5168.59 1378
5169.27 1379
5169.95 1409
5170.62 1494
5171.30 1391
5171.98 1523
5172.66 1449
5173.34 1333
5174.02 1343
5174.69 1333
5175.37 1307
5176.05 1494
5176.73 1498
5177.41 1433
5178.09 1483
5178.77 1471
5179.45 1424
5180.13 1472
5180.80 1438
5181.48 1419
5182.16 1430
5182.84 1523
5183.52 1342
5184.20 1399
5184.88 1461
5185.56 1366
5186.24 1313
5186.92 1234
5187.60 1248
5188.28 1259
5188.96 1265
5189.64 1317
5190.31 1290
5190.99 1274
5191.67 1255
5192.35 1193
5193.03 1285
5193.71 1355
5194.39 1301
5195.07 1357
5195.75 1375
5196.43 1294
5197.11 1264
5197.79 1219
5198.47 1346
5199.15 1364
5199.83 1324
5200.51 1300
5201.19 1304
5201.87 1269
5202.56 1359
5203.24 1331
5203.92 1280
5204.60 1363
5205.28 1318
5205.96 1363
5206.64 1383
5207.32 1437
5208.00 1439
5208.68 1428
5209.36 1500
5210.04 1532
5210.72 1556
5211.40 1538
5212.09 1485
5212.77 1435
5213.45 1352
5214.13 1462
5214.81 1345
5215.49 1368
5216.17 1346
5216.85 1439
5217.54 1359
5218.22 1188
5218.90 1324
5219.58 1429
5220.26 1449
5220.94 1403
5221.62 1392
5222.31 1367
5222.99 1434
5223.67 1501
5224.35 1467
5225.03 1406
5225.72 1322
5226.40 1410
5227.08 1440
5227.76 1228
5228.44 1294
5229.13 1245
5229.81 1279
5230.49 1398
5231.17 1281
5231.86 1339
5232.54 1286
5233.22 1376
5233.90 1372
5234.58 1225
5235.27 1380
5235.95 1373
5236.63 1333
5237.32 1400
5238.00 1425
5238.68 1407
5239.36 1494
5240.05 1392
5240.73 1401
5241.41 1405
5242.10 1361
5242.78 1340
5243.46 1319
5244.14 1318
5244.83 1388
5245.51 1333
5246.19 1332
5246.88 1324
5247.56 1361
5248.24 1330
5248.93 1308
5249.61 1313
5250.29 1470
5250.98 1401
5251.66 1367
5252.35 1413
5253.03 1386
5253.71 1321
5254.40 1264
5255.08 1292
5255.76 1275
5256.45 1202
5257.13 1261
5257.82 1230
5258.50 1239
5259.18 1229
5259.87 1334
5260.55 1382
5261.24 1398
5261.92 1488
5262.61 1378
5263.29 1317
5263.97 1392
5264.66 1424
5265.34 1383
5266.03 1393
5266.71 1494
5267.40 1382
5268.08 1432
5268.77 1369
5269.45 1347
5270.14 1353
5270.82 1427
5271.51 1378
5272.19 1389
5272.88 1368
5273.56 1375
5274.25 1369
5274.93 1354
5275.62 1314
5276.30 1306
5276.99 1440
5277.67 1382
5278.36 1360
5279.04 1415
5279.73 1503
5280.41 1535
5281.10 1584
5281.79 1548
5282.47 1642
5283.16 1623
5283.84 1591
5284.53 1669
5285.21 1627
5285.90 1515
5286.59 1466
5287.27 1394
5287.96 1395
5288.64 1467
5289.33 1346
5290.02 1384
5290.70 1395
5291.39 1500
5292.07 1395
5292.76 1420
5293.45 1425
5294.13 1380
5294.82 1431
5295.51 1432
5296.19 1538
5296.88 1498
5297.57 1394
5298.25 1400
5298.94 1390
5299.63 1326
5300.31 1353
5301.00 1372
5301.69 1463
5302.37 1392
5303.06 1424
5303.75 1385
5304.43 1493
5305.12 1408
5305.81 1401
5306.50 1431
5307.18 1278
5307.87 1324
5308.56 1316
5309.25 1368
5309.93 1424
5310.62 1463
5311.31 1495
5312.00 1413
5312.68 1428
5313.37 1500
5314.06 1592
5314.75 1408
5315.43 1382
5316.12 1378
5316.81 1302
5317.50 1341
5318.18 1391
5318.87 1449
5319.56 1445
5320.25 1423
5320.94 1476
5321.63 1552
5322.31 1516
5323.00 1513
5323.69 1557
5324.38 1430
5325.07 1425
5325.76 1466
5326.44 1415
5327.13 1396
5327.82 1402
5328.51 1337
5329.20 1267
5329.89 1361
5330.58 1534
5331.26 1416
5331.95 1354
5332.64 1337
5333.33 1387
5334.02 1404
5334.71 1403
5335.40 1357
5336.09 1443
5336.78 1360
5337.47 1360
5338.15 1288
5338.84 1400
5339.53 1535
5340.22 1417
5340.91 1443
5341.60 1426
5342.29 1392
5342.98 1436
5343.67 1514
5344.36 1492
5345.05 1552
5345.74 1480
5346.43 1488
5347.12 1581
5347.81 1607
5348.50 1744
5349.19 1770
5349.88 1763
5350.57 1721
5351.26 1861
5351.95 1958
5352.64 1886
5353.33 1958
5354.02 1967
5354.71 1765
5355.40 1600
5356.09 1652
5356.78 1564
5357.47 1485
5358.16 1282
5358.85 1420
5359.54 1398
5360.23 1448
5360.92 1386
5361.62 1362
5362.31 1386
5363.00 1349
5363.69 1451
5364.38 1400
5365.07 1351
5365.76 1286
5366.45 1305
5367.14 1216
5367.83 1344
5368.53 1306
5369.22 1255
5369.91 1306
5370.60 1236
5371.29 1275
5371.98 1215
5372.67 1232
5373.36 1309
5374.06 1297
5374.75 1318
5375.44 1337
5376.13 1291
5376.82 1281
5377.51 1318
5378.21 1310
5378.90 1318
5379.59 1342
5380.28 1277
5380.97 1409
5381.67 1374
5382.36 1316
5383.05 1297
5383.74 1254
5384.44 1276
5385.13 1316
5385.82 1269
5386.51 1415
5387.20 1407
5387.90 1356
5388.59 1383
5389.28 1328
5389.97 1322
5390.67 1384
5391.36 1390
5392.05 1353
5392.75 1426
5393.44 1406
5394.13 1352
5394.82 1373
5395.52 1295
5396.21 1306
5396.90 1329
5397.60 1272
5398.29 1257
5398.98 1263
5399.68 1328
5400.37 1387
5401.06 1299
5401.76 1318
5402.45 1262
5403.14 1294
5403.84 1222
5404.53 1246
5405.22 1394
5405.92 1354
5406.61 1342
5407.30 1373
5408.00 1337
5408.69 1294
5409.39 1328
5410.08 1322
5410.77 1316
5411.47 1346
5412.16 1455
5412.85 1322
5413.55 1288
5414.24 1355
5414.94 1425
5415.63 1336
5416.33 1336
5417.02 1324
5417.71 1313
5418.41 1328
5419.10 1334
5419.80 1250
5420.49 1331
5421.19 1351
5421.88 1343
5422.58 1375
5423.27 1296
5423.97 1292
5424.66 1452
5425.36 1437
5426.05 1472
5426.75 1434
5427.44 1445
5428.14 1318
5428.83 1368
5429.53 1381
5430.22 1402
5430.92 1401
5431.61 1258
5432.31 1238
5433.00 1299
5433.70 1364
5434.39 1367
5435.09 1400
5435.78 1361
5436.48 1371
5437.17 1379
5437.87 1371
5438.57 1338
5439.26 1404
5439.96 1340
5440.65 1418
5441.35 1370
5442.05 1457
5442.74 1522
5443.44 1478
5444.13 1489
5444.83 1450
5445.53 1508
5446.22 1607
5446.92 1538
5447.61 1639
5448.31 1612
5449.01 1680
5449.70 1666
5450.40 1751
5451.10 1753
5451.79 1572
5452.49 1589
5453.19 1514
5453.88 1493
5454.58 1463
5455.28 1432
5455.97 1398
5456.67 1383
5457.37 1346
5458.06 1441
5458.76 1452
5459.46 1483
5460.16 1480
5460.85 1450
5461.55 1469
5462.25 1502
5462.94 1510
5463.64 1513
5464.34 1628
5465.04 1641
5465.73 1643
5466.43 1610
5467.13 1688
5467.83 1566
5468.52 1615
5469.22 1585
5469.92 1528
5470.62 1547
5471.31 1589
5472.01 1556
5472.71 1513
5473.41 1539
5474.11 1523
5474.80 1555
5475.50 1599
5476.20 1744
5476.90 1723
5477.60 1797
5478.29 1853
5478.99 1903
5479.69 1913
5480.39 2101
5481.09 2136
5481.79 2131
5482.49 2073
5483.18 2102
5483.88 1919
5484.58 1829
5485.28 1916
5485.98 1937
5486.68 1776
5487.38 1685
5488.08 1729
5488.77 1710
5489.47 1837
5490.17 1748
5490.87 1756
5491.57 1792
5492.27 1821
5492.97 1803
5493.67 1773
5494.37 1786
5495.07 1833
5495.77 1830
5496.46 1961
5497.16 1986
5497.86 2069
5498.56 2145
5499.26 2360
5499.96 2583
5500.66 2794
5501.36 2898
5502.06 2910
5502.76 3089
5503.46 2879
5504.16 2543
5504.86 2398
5505.56 2397
5506.26 2136
5506.96 2024
5507.66 1946
5508.36 1924
5509.06 1830
5509.76 1889
5510.46 1822
5511.16 1772
5511.86 1843
5512.56 1832
5513.26 1776
5513.96 1618
5514.67 1737
5515.37 1739
5516.07 1765
5516.77 1713
5517.47 1683
5518.17 1693
5518.87 1780
5519.57 1792
5520.27 1683
5520.97 1596
5521.67 1647
5522.37 1693
5523.08 1708
5523.78 1777
5524.48 1636
5525.18 1578
5525.88 1572
5526.58 1558
5527.28 1542
5527.98 1480
5528.69 1578
5529.39 1468
5530.09 1445
5530.79 1503
5531.49 1570
5532.19 1572
5532.90 1514
5533.60 1559
5534.30 1610
5535.00 1600
5535.70 1505
5536.40 1527
5537.11 1497
5537.81 1483
5538.51 1485
5539.21 1472
5539.92 1353
5540.62 1459
5541.32 1492
5542.02 1491
5542.72 1474
5543.43 1466
5544.13 1453
5544.83 1359
5545.53 1442
5546.24 1466
5546.94 1487
5547.64 1573
5548.34 1514
5549.05 1472
5549.75 1530
5550.45 1449
5551.16 1380
5551.86 1375
5552.56 1303
5553.26 1355
5553.97 1354
5554.67 1404
5555.37 1281
5556.08 1314
5556.78 1314
5557.48 1317
5558.19 1330
5558.89 1336
5559.59 1332
5560.30 1449
5561.00 1454
5561.70 1421
5562.41 1369
5563.11 1415
5563.82 1464
5564.52 1433
5565.22 1357
5565.93 1330
5566.63 1434
5567.33 1360
5568.04 1371
5568.74 1340
5569.45 1273
5570.15 1369
5570.85 1285
5571.56 1245
5572.26 1303
5572.97 1281
5573.67 1295
5574.38 1390
5575.08 1391
5575.78 1500
5576.49 1420
5577.19 1432
5577.90 1401
5578.60 1306
5579.31 1409
5580.01 1411
5580.72 1336
5581.42 1371
5582.13 1310
5582.83 1266
5583.54 1316
5584.24 1292
5584.95 1302
5585.65 1240
5586.36 1241
5587.06 1195
5587.77 1270
5588.47 1348
5589.18 1430
5589.88 1253
5590.59 1243
5591.29 1226
5592.00 1269
5592.70 1204
5593.41 1243
5594.12 1253
5594.82 1220
5595.53 1312
5596.23 1290
5596.94 1267
5597.64 1237
5598.35 1295
5599.06 1327
5599.76 1203
5600.47 1190
5601.17 1240
5601.88 1322
5602.59 1286
5603.29 1207
5604.00 1335
5604.71 1269
5605.41 1285
5606.12 1279
5606.82 1165
5607.53 1211
5608.24 1185
5608.94 1201
5609.65 1250
5610.36 1337
5611.06 1324
5611.77 1292
5612.48 1171
5613.18 1236
5613.89 1317
5614.60 1289
5615.30 1215
5616.01 1235
5616.72 1264
5617.43 1363
5618.13 1249
5618.84 1230
5619.55 1292
5620.25 1205
5620.96 1289
5621.67 1239
5622.38 1268
5623.08 1318
5623.79 1287
5624.50 1273
5625.21 1220
5625.91 1299
5626.62 1264
5627.33 1277
5628.04 1197
5628.75 1238
5629.45 1278
5630.16 1216
5630.87 1247
5631.58 1268
5632.28 1207
5632.99 1220
5633.70 1229
5634.41 1255
5635.12 1260
5635.83 1325
5636.53 1278
5637.24 1240
5637.95 1237
5638.66 1222
5639.37 1276
5640.08 1354
5640.78 1336
5641.49 1324
5642.20 1315
5642.91 1250
5643.62 1364
5644.33 1365
5645.04 1397
5645.75 1440
5646.45 1369
5647.16 1345
5647.87 1242
5648.58 1187
5649.29 1203
5650.00 1307
5650.71 1264
5651.42 1233
5652.13 1209
5652.84 1253
5653.55 1280
5654.26 1281
5654.96 1307
5655.67 1211
5656.38 1347
5657.09 1352
5657.80 1436
5658.51 1392
5659.22 1393
5659.93 1468
5660.64 1450
5661.35 1429
5662.06 1424
5662.77 1417
5663.48 1384
5664.19 1315
5664.90 1373
5665.61 1265
5666.32 1295
5667.03 1371
5667.74 1305
5668.45 1311
5669.16 1397
5669.87 1427
5670.58 1446
5671.29 1502
5672.00 1574
5672.72 1457
5673.43 1432
5674.14 1474
5674.85 1478
5675.56 1431
5676.27 1305
5676.98 1321
5677.69 1259
5678.40 1259
5679.11 1260
5679.82 1293
5680.53 1344
5681.25 1323
5681.96 1429
5682.67 1415
5683.38 1456
5684.09 1434
5684.80 1434
5685.51 1448
5686.22 1458
5686.94 1439
5687.65 1425
5688.36 1460
5689.07 1402
5689.78 1297
5690.49 1385
5691.21 1351
5691.92 1323
5692.63 1191
5693.34 1233
5694.05 1334
5694.76 1249
5695.48 1307
5696.19 1275
5696.90 1258
5697.61 1197
5698.32 1205
5699.04 1195
5699.75 1297
5700.46 1238
5701.17 1370
5701.89 1336
5702.60 1318
5703.31 1250
5704.02 1252
5704.74 1196
5705.45 1268
5706.16 1261
5706.87 1207
5707.59 1145
5708.30 1162
5709.01 1218
5709.73 1244
5710.44 1202
5711.15 1288
5711.86 1219
5712.58 1087
5713.29 1147
5714.00 1270
5714.72 1195
5715.43 1250
5716.14 1271
5716.86 1196
5717.57 1144
5718.28 1193
5719.00 1220
5719.71 1157
5720.42 1181
5721.14 1240
5721.85 1281
5722.56 1238
5723.28 1336
5723.99 1249
5724.71 1272
5725.42 1301
5726.13 1368
5726.85 1404
5727.56 1394
5728.28 1429
5728.99 1491
5729.70 1477
5730.42 1432
5731.13 1338
5731.85 1290
5732.56 1420
5733.28 1354
5733.99 1430
5734.70 1378
5735.42 1254
5736.13 1270
5736.85 1278
5737.56 1230
5738.28 1237
5738.99 1285
5739.71 1316
5740.42 1223
5741.14 1170
5741.85 1166
5742.57 1218
5743.28 1224
5744.00 1231
5744.71 1189
5745.43 1139
5746.14 1172
5746.86 1125
5747.57 1172
5748.29 1230
5749.00 1272
5749.72 1231
5750.43 1318
5751.15 1234
5751.86 1362
5752.58 1294
5753.29 1330
5754.01 1416
5754.73 1393
5755.44 1404
5756.16 1445
5756.87 1422
5757.59 1363
5758.31 1391
5759.02 1336
5759.74 1275
5760.45 1274
5761.17 1252
5761.89 1296
5762.60 1270
5763.32 1243
5764.03 1211
5764.75 1197
5765.47 1271
5766.18 1259
5766.90 1231
5767.62 1257
5768.33 1185
5769.05 1281
5769.77 1349
5770.48 1293
5771.20 1252
5771.92 1292
5772.63 1280
5773.35 1189
5774.07 1291
5774.78 1350
5775.50 1264
5776.22 1289
5776.93 1230
5777.65 1194
5778.37 1289
5779.09 1293
5779.80 1239
5780.52 1301
5781.24 1317
5781.96 1341
5782.67 1347
5783.39 1220
5784.11 1172
5784.83 1266
5785.54 1356
5786.26 1426
5786.98 1423
5787.70 1365
5788.41 1277
5789.13 1263
5789.85 1218
5790.57 1319
5791.29 1355
5792.00 1307
5792.72 1309
5793.44 1372
5794.16 1430
5794.88 1399
5795.59 1403
5796.31 1454
5797.03 1522
5797.75 1550
5798.47 1644
5799.19 1766
5799.90 1809
5800.62 1895
5801.34 2059
5802.06 2046
5802.78 1993
5803.50 2049
5804.22 2026
5804.93 1790
5805.65 1725
5806.37 1547
5807.09 1435
5807.81 1324
5808.53 1330
5809.25 1379
5809.97 1366
5810.69 1409
5811.41 1442
5812.13 1410
5812.84 1311
5813.56 1335
5814.28 1372
5815.00 1431
5815.72 1365
5816.44 1402
5817.16 1333
5817.88 1287
5818.60 1321
5819.32 1407
5820.04 1475
5820.76 1425
5821.48 1411
5822.20 1346
5822.92 1363
5823.64 1332
5824.36 1351
5825.08 1288
5825.80 1336
5826.52 1305
5827.24 1313
5827.96 1354
5828.68 1328
5829.40 1370
5830.12 1303
5830.84 1364
5831.56 1375
5832.28 1322
5833.00 1411
5833.72 1383
5834.44 1390
5835.16 1277
5835.89 1324
5836.61 1352
5837.33 1265
5838.05 1357
5838.77 1307
5839.49 1368
5840.21 1242
5840.93 1321
5841.65 1410
5842.37 1305
5843.10 1356
5843.82 1368
5844.54 1357
5845.26 1283
5845.98 1259
5846.70 1238
5847.42 1328
5848.14 1298
5848.87 1237
5849.59 1335
5850.31 1256
5851.03 1362
5851.75 1338
5852.47 1276
5853.20 1289
5853.92 1328
5854.64 1332
5855.36 1299
5856.08 1355
5856.81 1240
5857.53 1273
5858.25 1251
5858.97 1202
5859.69 1262
5860.42 1308
5861.14 1293
5861.86 1303
5862.58 1246
5863.31 1187
5864.03 1182
5864.75 1316
5865.47 1364
5866.20 1290
5866.92 1330
5867.64 1362
5868.36 1381
5869.09 1378
5869.81 1358
5870.53 1351
5871.26 1434
5871.98 1368
5872.70 1431
5873.42 1424
5874.15 1330
5874.87 1255
5875.59 1241
5876.32 1387
5877.04 1386
5877.76 1286
5878.49 1350
5879.21 1345
5879.93 1566
5880.66 1488
5881.38 1424
5882.10 1372
5882.83 1366
5883.55 1350
5884.28 1495
5885.00 1524
5885.72 1527
5886.45 1501
5887.17 1524
5887.89 1468
5888.62 1375
5889.34 1335
5890.07 1293
5890.79 1280
5891.51 1342
5892.24 1361
5892.96 1389
5893.69 1293
5894.41 1386
5895.14 1381
5895.86 1329
5896.59 1343
5897.31 1427
5898.03 1322
5898.76 1384
5899.48 1343
5900.21 1336
5900.93 1395
5901.66 1501
5902.38 1419
5903.11 1386
5903.83 1342
5904.56 1426
5905.28 1409
5906.01 1411
5906.73 1415
5907.46 1481
5908.18 1524
5908.91 1413
5909.63 1420
5910.36 1491
5911.08 1481
5911.81 1467
5912.53 1453
5913.26 1452
5913.99 1503
5914.71 1459
5915.44 1537
5916.16 1544
5916.89 1557
5917.61 1556
5918.34 1617
5919.07 1605
5919.79 1559
5920.52 1529
5921.24 1467
5921.97 1519
5922.70 1524
5923.42 1575
5924.15 1475
5924.87 1508
5925.60 1541
5926.33 1483
5927.05 1596
5927.78 1685
5928.51 1657
5929.23 1610
5929.96 1691
5930.69 1667
5931.41 1695
5932.14 1721
5932.87 1673
5933.59 1640
5934.32 1793
5935.05 1848
5935.77 1884
5936.50 1939
5937.23 1860
5937.95 1932
5938.68 1866
5939.41 1886
5940.13 1862
5940.86 1935
5941.59 1945
5942.32 1931
5943.04 1987
5943.77 2026
5944.50 2067
5945.23 1998
5945.95 2000
5946.68 2078
5947.41 2104
5948.14 2121
5948.86 2209
5949.59 2162
5950.32 2329
5951.05 2292
5951.78 2368
5952.50 2382
5953.23 2493
5953.96 2442
5954.69 2452
5955.42 2492
5956.14 2577
5956.87 2462
5957.60 2441
5958.33 2528
5959.06 2595
5959.78 2500
5960.51 2515
5961.24 2466
5961.97 2596
5962.70 2574
5963.43 2647
5964.16 2803
5964.88 2904
5965.61 3056
5966.34 3074
5967.07 3247
5967.80 3441
5968.53 3512
5969.26 3687
5969.99 3477
5970.72 3493
5971.44 3288
5972.17 3151
5972.90 3097
5973.63 3113
5974.36 3036
5975.09 2998
5975.82 2982
5976.55 2928
5977.28 3134
5978.01 3113
5978.74 3168
5979.47 3146
5980.20 3218
5980.93 3279
5981.66 3293
5982.39 3353
5983.12 3397
5983.85 3540
5984.57 3491
5985.30 3522
5986.03 3515
5986.76 3440
5987.49 3431
5988.22 3441
5988.96 3466
5989.69 3454
5990.42 3614
5991.15 3511
5991.88 3513
5992.61 3498
5993.34 3495
5994.07 3478
5994.80 3525
5995.53 3694
5996.26 3812
5996.99 3780
5997.72 3965
5998.45 3933
5999.18 3913
5999.91 4042
6000.64 4089
6001.37 4016
6002.11 4019
6002.84 3970
6003.57 3729
6004.30 3849
6005.03 3682
6005.76 3736
6006.49 3598
6007.22 3733
6007.95 3785
6008.69 3823
6009.42 4356
6010.15 4843
6010.88 5490
6011.61 6318
6012.34 7136
6013.07 8166
6013.81 9127
6014.54 9916
6015.27 9966
6016.00 9848
6016.73 9582
6017.46 8876
6018.20 7976
6018.93 6869
6019.66 6075
6020.39 5389
6021.12 4673
6021.86 4035
6022.59 3749
6023.32 3360
6024.05 3330
6024.79 3025
6025.52 2976
6026.25 2947
6026.98 2889
6027.72 2915
6028.45 2775
6029.18 2793
6029.91 2746
6030.65 2736
6031.38 2683
6032.11 2742
6032.84 2563
6033.58 2612
6034.31 2504
6035.04 2624
6035.78 2637
6036.51 2677
6037.24 2426
6037.98 2652
6038.71 2861
6039.44 2733
6040.18 2818
6040.91 2863
6041.64 2908
6042.38 2818
6043.11 2726
6043.84 2807
6044.58 2865
6045.31 2905
6046.04 2938
6046.78 2957
6047.51 2974
6048.24 3090
6048.98 3121
6049.71 3062
6050.45 3189
6051.18 3512
6051.91 3589
6052.65 3716
6053.38 3929
6054.12 3940
6054.85 4023
6055.58 3853
6056.32 3810
6057.05 3589
6057.79 3386
6058.52 3137
6059.26 3117
6059.99 3072
6060.72 3096
6061.46 3126
6062.19 3094
6062.93 2966
6063.66 2942
6064.40 3082
6065.13 2876
6065.87 2962
6066.60 2991
6067.34 2888
6068.07 2979
6068.81 2904
6069.54 2901
6070.28 2824
6071.01 2697
6071.75 2801
6072.48 2812
6073.22 2798
6073.95 2626
6074.69 2737
6075.42 2776
6076.16 2922
6076.89 2801
6077.63 2789
6078.37 2838
6079.10 2936
6079.84 2802
6080.57 2783
6081.31 2452
6082.04 2548
6082.78 2564
6083.52 2477
6084.25 2376
6084.99 2335
6085.72 2365
6086.46 2271
6087.20 2311
6087.93 2321
6088.67 2285
6089.40 2280
6090.14 2281
6090.88 2264
6091.61 2254
6092.35 2281
6093.09 2396
6093.82 2320
6094.56 2313
6095.30 2246
6096.03 2230
6096.77 2132
6097.51 2112
6098.24 1996
6098.98 2048
6099.72 2095
6100.45 2046
6101.19 2111
6101.93 2002
6102.66 2072
6103.40 2076
6104.14 2041
6104.88 2012
6105.61 2039
6106.35 2139
6107.09 2094
6107.83 1997
6108.56 1863
6109.30 2010
6110.04 2089
6110.78 2137
6111.51 2156
6112.25 1971
6112.99 1948
6113.73 2056
6114.46 2000
6115.20 2052
6115.94 2120
6116.68 2102
6117.41 2202
6118.15 2076
6118.89 2060
6119.63 2057
6120.37 2160
6121.11 2111
6121.84 2193
6122.58 2182
6123.32 2137
6124.06 2042
6124.80 2115
6125.54 2299
6126.27 2222
6127.01 2128
6127.75 2083
6128.49 2040
6129.23 2175
6129.97 2293
6130.71 2282
6131.44 2308
6132.18 2049
6132.92 2241
6133.66 2334
6134.40 2190
6135.14 2242
6135.88 2096
6136.62 2190
6137.36 2238
6138.10 2287
6138.83 2226
6139.57 2266
6140.31 2338
6141.05 2237
6141.79 2253
6142.53 2217
6143.27 2206
6144.01 2309
6144.75 2248
6145.49 2224
6146.23 2287
6146.97 2232
6147.71 2279
6148.45 2251
6149.19 2310
6149.93 2418
6150.67 2300
6151.41 2339
6152.15 2371
6152.89 2492
6153.63 2504
6154.37 2552
6155.11 2551
6155.85 2447
6156.59 2565
6157.33 2577
6158.07 2589
6158.81 2547
6159.55 2506
6160.29 2576
6161.03 2600
6161.77 2714
6162.51 2680
6163.25 2648
6163.99 2911
6164.74 3006
6165.48 3122
6166.22 3277
6166.96 3516
6167.70 3553
6168.44 3569
6169.18 3630
6169.92 3645
6170.66 3593
6171.40 3542
6172.15 3587
6172.89 3447
6173.63 3372
6174.37 3213
6175.11 3242
6175.85 3085
6176.59 3204
6177.34 3196
6178.08 3158
6178.82 3253
6179.56 3291
6180.30 3248
6181.04 3262
6181.79 3373
6182.53 3420
6183.27 3358
6184.01 3425
6184.75 3521
6185.50 3506
6186.24 3501
6186.98 3552
6187.72 3454
6188.46 3594
6189.21 3727
6189.95 3688
6190.69 3804
6191.43 3880
6192.18 3958
6192.92 4054
6193.66 4308
6194.40 4081
6195.15 4229
6195.89 4391
6196.63 4484
6197.37 4321
6198.12 4180
6198.86 4251
6199.60 4145
6200.35 4134
6201.09 4131
6201.83 4154
6202.58 4243
6203.32 4416
6204.06 4653
6204.80 5491
6205.55 6437
6206.29 7429
6207.03 8820
6207.78 10592
6208.52 12616
6209.26 14632
6210.01 16212
6210.75 17001
6211.50 16929
6212.24 16316
6212.98 14697
6213.73 12574
6214.47 10765
6215.21 8907
6215.96 7533
6216.70 6300
6217.45 5210
6218.19 4518
6218.93 3982
6219.68 3680
6220.42 3397
6221.17 3276
6221.91 3268
6222.66 3253
6223.40 3198
6224.14 3197
6224.89 3164
6225.63 3227
6226.38 3182
6227.12 3092
6227.87 3008
6228.61 2820
6229.36 2715
6230.10 2652
6230.84 2548
6231.59 2466
6232.33 2522
6233.08 2421
6233.82 2500
6234.57 2589
6235.31 2546
6236.06 2637
6236.80 2729
6237.55 2512
6238.30 2675
6239.04 2792
6239.79 2782
6240.53 2764
6241.28 2686
6242.02 2628
6242.77 2756
6243.51 2823
6244.26 3012
6245.00 2983
6245.75 3173
6246.50 3300
6247.24 3644
6247.99 3879
6248.73 4081
6249.48 4086
6250.22 4158
6250.97 4055
6251.72 3895
6252.46 3559
6253.21 3450
6253.95 3476
6254.70 3232
6255.45 3071
6256.19 3053
6256.94 3015
6257.69 2999
6258.43 2948
6259.18 2975
6259.93 2964
6260.67 2814
6261.42 2937
6262.17 2875
6262.91 2864
6263.66 2830
6264.41 2740
6265.15 2772
6265.90 2814
6266.65 2932
6267.39 2886
6268.14 2963
6268.89 3159
6269.63 3173
6270.38 3161
6271.13 3335
6271.88 3418
6272.62 3686
6273.37 3673
6274.12 3475
6274.86 3598
6275.61 3672
6276.36 3683
6277.11 3635
6277.85 3646
6278.60 3337
6279.35 3389
6280.10 3181
6280.85 3045
6281.59 2932
6282.34 2737
6283.09 2660
6283.84 2606
6284.59 2444
6285.33 2536
6286.08 2448
6286.83 2432
6287.58 2531
6288.33 2456
6289.07 2419
6289.82 2488
6290.57 2377
6291.32 2513
6292.07 2310
6292.82 2178
6293.56 2173
6294.31 2197
6295.06 2230
6295.81 2066
6296.56 2150
6297.31 2089
6298.06 2086
6298.81 2150
6299.55 2166
6300.30 2004
6301.05 2030
6301.80 2094
6302.55 2160
6303.30 2144
6304.05 2202
6304.80 2193
6305.55 2258
6306.30 2087
6307.05 2126
6307.79 2269
6308.54 2122
6309.29 2077
6310.04 2118
6310.79 2256
6311.54 2133
6312.29 2190
6313.04 2123
6313.79 2115
6314.54 2119
6315.29 2097
6316.04 2114
6316.79 2018
6317.54 2127
6318.29 2079
6319.04 1988
6319.79 2049
6320.54 2070
6321.29 1998
6322.04 1959
6322.79 1877
6323.54 1895
6324.29 1994
6325.04 2011
6325.79 2015
6326.54 1951
6327.29 2013
6328.04 1866
6328.79 1856
6329.55 1963
6330.30 2013
6331.05 1877
6331.80 1883
6332.55 1889
6333.30 1886
6334.05 1948
6334.80 1960
6335.55 1934
6336.30 1847
6337.05 1889
6337.81 1916
6338.56 1954
6339.31 1834
6340.06 1855
6340.81 1891
6341.56 1854
6342.31 1886
6343.06 1830
6343.82 1716
6344.57 1749
6345.32 1750
6346.07 1823
6346.82 1884
6347.57 1933
6348.33 1825
6349.08 1959
6349.83 1936
6350.58 1951
6351.33 2020
6352.09 2083
6352.84 2210
6353.59 2163
6354.34 2266
6355.09 2242
6355.85 2292
6356.60 2224
6357.35 2092
6358.10 1962
6358.86 1852
6359.61 1963
6360.36 1872
6361.11 1753
6361.87 1780
6362.62 1881
6363.37 1799
6364.12 1774
6364.88 1815
6365.63 1869
6366.38 1803
6367.13 1835
6367.89 1754
6368.64 1911
6369.39 1885
6370.15 1843
6370.90 1775
6371.65 1862
6372.41 1776
6373.16 1853
6373.91 1889
6374.67 1724
6375.42 1699
6376.17 1825
6376.93 1744
6377.68 1733
6378.43 1761
6379.19 1760
6379.94 1723
6380.69 1801
6381.45 1816
6382.20 1819
6382.96 1799
6383.71 1836
6384.46 1724
6385.22 1753
6385.97 1723
6386.73 1770
6387.48 1643
6388.23 1660
6388.99 1642
6389.74 1702
6390.50 1648
6391.25 1657
6392.00 1652
6392.76 1628
6393.51 1720
6394.27 1783
6395.02 1742
6395.78 1634
6396.53 1558
6397.29 1609
6398.04 1594
6398.80 1540
6399.55 1597
6400.31 1632
6401.06 1502
6401.82 1527
6402.57 1603
6403.33 1638
6404.08 1615
6404.84 1634
6405.59 1650
6406.35 1548
6407.10 1642
6407.86 1607
6408.61 1640
6409.37 1706
6410.12 1750
6410.88 1762
6411.63 1723
6412.39 1615
6413.14 1683
6413.90 1668
6414.66 1643
6415.41 1675
6416.17 1639
6416.92 1655
6417.68 1671
6418.44 1689
6419.19 1696
6419.95 1652
6420.70 1753
6421.46 1706
6422.22 1621
6422.97 1612
6423.73 1718
6424.48 1666
6425.24 1595
6426.00 1555
6426.75 1585
6427.51 1534
6428.27 1581
6429.02 1642
6429.78 1578
6430.54 1647
6431.29 1592
6432.05 1580
6432.81 1631
6433.56 1698
6434.32 1723
6435.08 1713
6435.83 1704
6436.59 1619
6437.35 1641
6438.10 1714
6438.86 1700
6439.62 1672
6440.38 1761
6441.13 1749
6441.89 1746
6442.65 1700
6443.41 1727
6444.16 1703
6444.92 1660
6445.68 1708
6446.44 1825
6447.19 1738
6447.95 1709
6448.71 1665
6449.47 1747
6450.22 1772
6450.98 1674
6451.74 1781
6452.50 1754
6453.26 1782
6454.01 1811
6454.77 1745
6455.53 1832
6456.29 1918
6457.05 1952
6457.80 1877
6458.56 1829
6459.32 1864
6460.08 1884
6460.84 1940
6461.60 1816
6462.35 1857
6463.11 1946
6463.87 1849
6464.63 1962
6465.39 2019
6466.15 1939
6466.91 1931
6467.67 1946
6468.42 2041
6469.18 2003
6469.94 2062
6470.70 2017
6471.46 2077
6472.22 2206
6472.98 2104
6473.74 2114
6474.50 2059
6475.26 2008
6476.02 2106
6476.77 2082
6477.53 2218
6478.29 2200
6479.05 2213
6479.81 2221
6480.57 2230
6481.33 2203
6482.09 2272
6482.85 2236
6483.61 2400
6484.37 2404
6485.13 2300
6485.89 2384
6486.65 2530
6487.41 2456
6488.17 2380
6488.93 2462
6489.69 2556
6490.45 2537
6491.21 2560
6491.97 2840
6492.73 2855
6493.49 2783
6494.25 2780
6495.01 2796
6495.77 2904
6496.53 3078
6497.29 3038
6498.05 2952
6498.82 2939
6499.58 2906
6500.34 2975
6501.10 2913
6501.86 2848
6502.62 2954
6503.38 2939
6504.14 2958
6504.90 3002
6505.66 3106
6506.42 3187
6507.19 3252
6507.95 3330
6508.71 3404
6509.47 3444
6510.23 3403
6510.99 3471
6511.75 3428
6512.51 3532
6513.28 3646
6514.04 3698
6514.80 3585
6515.56 3578
6516.32 3615
6517.08 3475
6517.85 3513
6518.61 3539
6519.37 3732
6520.13 3838
6520.89 3902
6521.66 3881
6522.42 3974
6523.18 4075
6523.94 4194
6524.70 4411
6525.47 4797
6526.23 5124
6526.99 5662
6527.75 5778
6528.52 6010
6529.28 6248
6530.04 6266
6530.80 6452
6531.57 6210
6532.33 6201
6533.09 6278
6533.85 6646
6534.62 7424
6535.38 8242
6536.14 9343
6536.90 10357
6537.67 10720
6538.43 11074
6539.19 10680
6539.96 10162
6540.72 9000
6541.48 7926
6542.25 6662
6543.01 5765
6543.77 4941
6544.54 4438
6545.30 3889
6546.06 3547
6546.83 3251
6547.59 3221
6548.35 3192
6549.12 3083
6549.88 3020
6550.64 2939
6551.41 3033
6552.17 2954
6552.94 2976
6553.70 3067
6554.46 2963
6555.23 2929
6555.99 2910
6556.75 2932
6557.52 2904
6558.28 2908
6559.05 2790
6559.81 2683
6560.58 2879
6561.34 2865
6562.10 2927
6562.87 2992
6563.63 3099
6564.40 3293
6565.16 3158
6565.93 3214
6566.69 3267
6567.46 3312
6568.22 3392
6568.99 3204
6569.75 3145
6570.52 3183
6571.28 3166
6572.04 3307
6572.81 3324
6573.57 3568
6574.34 3685
6575.11 3733
6575.87 3672
6576.64 3799
6577.40 3846
6578.17 3851
6578.93 3939
6579.70 3816
6580.46 3912
6581.23 3926
6581.99 3859
6582.76 3792
6583.52 3739
6584.29 3617
6585.06 3514
6585.82 3531
6586.59 3414
6587.35 3325
6588.12 3453
6588.88 3558
6589.65 3579
6590.42 3643
6591.18 3875
6591.95 4127
6592.71 4251
6593.48 4345
6594.25 4684
6595.01 5090
6595.78 5476
6596.55 5417
6597.31 5310
6598.08 5233
6598.85 5183
6599.61 4846
6600.38 4562
6601.15 4302
6601.91 3984
6602.68 3908
6603.45 3544
6604.21 3316
6604.98 3258
6605.75 3177
6606.51 3099
6607.28 3041
6608.05 2873
6608.81 2909
6609.58 2834
6610.35 2758
6611.12 2642
6611.88 2599
6612.65 2602
6613.42 2595
6614.18 2600
6614.95 2618
6615.72 2508
6616.49 2508
6617.25 2525
6618.02 2505
6618.79 2470
6619.56 2411
6620.33 2543
6621.09 2562
6621.86 2523
6622.63 2371
6623.40 2367
6624.16 2456
6624.93 2484
6625.70 2453
6626.47 2397
6627.24 2347
6628.01 2315
6628.77 2267
6629.54 2375
6630.31 2334
6631.08 2547
6631.85 2725
6632.62 2621
6633.38 2783
6634.15 2828
6634.92 3072
6635.69 3171
6636.46 3096
6637.23 3047
6638.00 2996
6638.76 2878
6639.53 2733
6640.30 2649
6641.07 2501
6641.84 2386
6642.61 2361
6643.38 2481
6644.15 2345
6644.92 2332
6645.69 2344
6646.45 2310
6647.22 2264
6647.99 2202
6648.76 2359
6649.53 2359
6650.30 2291
6651.07 2141
6651.84 2316
6652.61 2415
6653.38 2237
6654.15 2223
6654.92 2192
6655.69 2310
6656.46 2415
6657.23 2405
6658.00 2327
6658.77 2331
6659.54 2382
6660.31 2316
6661.08 2256
6661.85 2241
6662.62 2261
6663.39 2259
6664.16 2190
6664.93 2168
6665.70 2142
6666.47 2105
6667.24 2017
6668.01 1961
6668.78 2121
6669.55 2059
6670.32 1995
6671.09 2200
6671.87 2200
6672.64 2139
6673.41 2084
6674.18 2114
6674.95 2141
6675.72 2099
6676.49 2106
6677.26 2118
6678.03 2142
6678.80 2099
6679.58 2167
6680.35 2056
6681.12 2060
6681.89 2022
6682.66 2231
6683.43 2334
6684.20 2379
6684.97 2510
6685.75 2552
6686.52 2630
6687.29 2563
6688.06 2574
6688.83 2542
6689.60 2431
6690.38 2247
6691.15 2159
6691.92 2007
6692.69 2028
6693.46 2035
6694.24 2017
6695.01 1983
6695.78 1994
6696.55 1935
6697.32 1996
6698.10 1986
6698.87 1981
6699.64 2101
6700.41 1931
6701.19 1892
6701.96 1892
6702.73 1837
6703.50 1842
6704.28 1891
6705.05 1839
6705.82 1962
6706.59 1962
6707.37 1956
6708.14 1910
6708.91 1912
6709.69 1867
6710.46 1896
6711.23 1834
6712.00 1811
6712.78 1763
6713.55 1866
6714.32 1773
6715.10 1796
6715.87 1817
6716.64 1804
6717.42 1871
6718.19 1812
6718.96 1740
6719.74 1798
6720.51 1817
6721.28 1751
6722.06 1720
6722.83 1719
6723.61 1710
6724.38 1658
6725.15 1641
6725.93 1753
6726.70 1658
6727.48 1773
6728.25 1798
6729.02 1689
6729.80 1710
6730.57 1743
6731.35 1657
6732.12 1643
6732.89 1602
6733.67 1749
6734.44 1815
6735.22 1696
6735.99 1678
6736.77 1741
6737.54 1754
6738.31 1880
6739.09 1844
6739.86 1863
6740.64 1909
6741.41 1879
6742.19 1864
6742.96 1769
6743.74 1819
6744.51 1790
6745.29 1785
6746.06 1874
6746.84 1869
6747.61 1873
6748.39 1935
6749.16 1904
6749.94 1964
6750.71 2092
6751.49 2143
6752.26 2227
6753.04 2206
6753.82 2373
6754.59 2448
6755.37 2346
6756.14 2216
6756.92 2111
6757.69 2057
6758.47 1965
6759.25 1939
6760.02 1855
6760.80 1897
6761.57 1854
6762.35 1771
6763.12 1744
6763.90 1795
6764.68 1805
6765.45 1834
6766.23 1694
6767.01 1845
6767.78 1754
6768.56 1820
6769.33 1759
6770.11 1693
6770.89 1709
6771.66 1699
6772.44 1710
6773.22 1804
6773.99 1793
6774.77 1667
6775.55 1697
6776.32 1824
6777.10 1800
6777.88 1854
6778.65 1758
6779.43 1715
6780.21 1808
6780.98 1772
6781.76 1802
6782.54 1876
6783.32 1752
6784.09 1720
6784.87 1635
6785.65 1666
6786.43 1757
6787.20 1715
6787.98 1668
6788.76 1593
6789.53 1627
6790.31 1623
6791.09 1504
6791.87 1599
6792.65 1497
6793.42 1556
6794.20 1503
6794.98 1548
6795.76 1575
6796.53 1571
6797.31 1488
6798.09 1512
6798.87 1473
6799.65 1545
6800.42 1516
6801.20 1570
6801.98 1639
6802.76 1588
6803.54 1535
6804.32 1557
6805.09 1614
6805.87 1649
6806.65 1652
6807.43 1565
6808.21 1558
6808.99 1621
6809.77 1451
6810.54 1497
6811.32 1589
6812.10 1514
6812.88 1445
6813.66 1491
6814.44 1532
6815.22 1601
6816.00 1595
6816.78 1639
6817.56 1589
6818.33 1563
6819.11 1623
6819.89 1603
6820.67 1599
6821.45 1568
6822.23 1546
6823.01 1597
6823.79 1638
6824.57 1613
6825.35 1672
6826.13 1646
6826.91 1503
6827.69 1667
6828.47 1631
6829.25 1521
6830.03 1526
6830.81 1568
6831.59 1571
6832.37 1612
6833.15 1616
6833.93 1597
6834.71 1526
6835.49 1619
6836.27 1554
6837.05 1637
6837.83 1569
6838.61 1632
6839.39 1575
6840.17 1641
6840.95 1596
6841.73 1701
6842.51 1599
6843.29 1526
6844.07 1483
6844.85 1547
6845.63 1671
6846.41 1817
6847.19 1707
6847.98 1782
6848.76 2027
6849.54 2177
6850.32 2457
6851.10 2656
6851.88 2918
6852.66 2905
6853.44 2891
6854.22 2807
6855.01 2609
6855.79 2420
6856.57 2165
6857.35 2159
6858.13 1942
6858.91 1914
6859.69 1840
6860.48 1657
6861.26 1656
6862.04 1698
6862.82 1660
6863.60 1636
6864.38 1721
6865.17 1788
6865.95 1798
6866.73 1731
6867.51 1721
6868.29 1657
6869.08 1767
6869.86 1845
6870.64 1767
6871.42 1811
6872.20 1792
6872.99 1711
6873.77 1665
6874.55 1693
6875.33 1740
6876.12 1776
6876.90 1871
6877.68 1914
6878.46 1915
6879.25 1816
6880.03 1862
6880.81 1960
6881.59 2008
6882.38 1993
6883.16 2032
6883.94 2053
6884.73 2178
6885.51 2299
6886.29 2416
6887.08 2707
6887.86 2929
6888.64 3099
6889.42 3248
6890.21 3216
6890.99 3134
6891.77 2865
6892.56 2646
6893.34 2480
6894.12 2328
6894.91 2214
6895.69 2099
6896.48 2109
6897.26 2179
6898.04 2136
6898.83 2073
6899.61 2008
6900.39 2056
6901.18 2208
6901.96 2125
6902.75 2156
6903.53 2149
6904.31 2203
6905.10 2186
6905.88 2171
6906.67 2231
6907.45 2122
6908.24 2189
6909.02 2096
6909.80 2014
6910.59 2041
6911.37 2159
6912.16 2136
6912.94 2063
6913.73 2101
6914.51 2192
6915.30 2144
6916.08 2071
6916.87 2101
6917.65 2085
6918.44 2123
6919.22 2101
6920.01 2061
6920.79 2074
6921.58 2178
6922.36 2151
6923.15 2122
6923.93 2244
6924.72 2246
6925.50 2177
6926.29 2130
6927.07 2155
6927.86 2131
6928.64 2159
6929.43 2227
6930.21 2148
6931.00 2062
6931.78 2163
6932.57 2172
6933.36 2349
6934.14 2333
6934.93 2437
6935.71 2462
6936.50 2487
6937.29 2456
6938.07 2425
6938.86 2374
6939.64 2460
6940.43 2515
6941.22 2537
6942.00 2487
6942.79 2622
6943.57 2788
6944.36 2714
6945.15 2816
6945.93 2854
6946.72 2947
6947.51 2836
6948.29 2851
6949.08 2844
6949.87 2847
6950.65 2772
6951.44 2658
6952.23 2799
6953.01 2873
6953.80 2806
6954.59 2656
6955.37 2746
6956.16 2836
6956.95 2895
6957.74 2991
6958.52 3100
6959.31 2984
6960.10 2962
6960.88 3048
6961.67 3076
6962.46 3053
6963.25 2981
6964.03 2892
6964.82 2891
6965.61 2982
6966.40 2912
6967.18 2927
6967.97 3091
6968.76 3253
6969.55 3236
6970.34 3333
6971.12 3511
6971.91 3434
6972.70 3398
6973.49 3282
6974.28 3308
6975.06 3314
6975.85 3326
6976.64 3467
6977.43 3495
6978.22 3538
6979.00 3687
6979.79 3723
6980.58 3881
6981.37 4243
6982.16 4621
6982.95 4883
6983.74 5774
6984.52 6493
6985.31 7284
6986.10 8044
6986.89 8690
6987.68 8710
6988.47 8764
6989.26 8261
6990.05 7721
6990.83 6731
6991.62 6039
6992.41 5236
6993.20 4730
6993.99 4385
6994.78 4138
6995.57 4202
6996.36 4387
6997.15 4770
6997.94 5329
6998.73 6048
6999.52 7254
7000.31 7937
7001.10 8254
7001.88 8561
7002.67 8352
7003.46 7721
7004.25 6825
7005.04 6104
7005.83 5243
7006.62 4527
7007.41 3941
7008.20 3530
7008.99 3315
7009.78 3047
7010.57 2979
7011.36 2874
7012.15 2934
7012.94 2950
7013.73 2908
7014.52 2956
7015.31 2947
7016.11 2848
7016.90 2839
7017.69 2636
7018.48 2553
7019.27 2535
7020.06 2403
7020.85 2521
7021.64 2445
7022.43 2556
7023.22 2618
7024.01 2550
7024.80 2578
7025.59 2647
7026.38 2623
7027.18 2782
7027.97 2703
7028.76 2682
7029.55 2767
7030.34 2787
7031.13 2536
7031.92 2561
7032.71 2517
7033.51 2388
7034.30 2337
7035.09 2427
7035.88 2492
7036.67 2464
7037.46 2502
7038.25 2592
7039.05 2565
7039.84 2563
7040.63 2486
7041.42 2647
7042.21 2560
7043.01 2546
7043.80 2555
7044.59 2551
7045.38 2560
7046.17 2694
7046.97 2719
7047.76 2727
7048.55 2764
7049.34 2887
7050.14 2991
7050.93 3115
7051.72 3014
7052.51 2978
7053.30 3059
7054.10 2809
7054.89 2614
7055.68 2544
7056.48 2484
7057.27 2348
7058.06 2332
7058.85 2340
7059.65 2235
7060.44 2382
7061.23 2421
7062.03 2419
7062.82 2490
7063.61 2498
7064.40 2535
7065.20 2518
7065.99 2479
7066.78 2436
7067.58 2383
7068.37 2372
7069.16 2250
7069.96 2044
7070.75 2113
7071.54 2090
7072.34 2102
7073.13 2172
7073.93 2074
7074.72 2017
7075.51 2058
7076.31 1929
7077.10 1947
7077.89 2022
7078.69 2063
7079.48 1924
7080.28 2047
7081.07 2030
7081.86 1963
7082.66 1995
7083.45 2062
7084.25 2103
7085.04 1938
7085.84 1945
7086.63 1905
7087.42 2058
7088.22 1994
7089.01 2005
7089.81 2069
7090.60 1997
7091.40 1890
7092.19 1899
7092.99 1828
7093.78 1842
7094.58 1772
7095.37 1694
7096.17 1651
7096.96 1714
7097.76 1644
7098.55 1687
7099.35 1591
7100.14 1704
7100.94 1665
7101.73 1690
7102.53 1638
7103.32 1632
7104.12 1617
7104.91 1552
7105.71 1513
7106.50 1519
7107.30 1591
7108.10 1539
7108.89 1526
7109.69 1460
7110.48 1464
7111.28 1412
7112.07 1490
7112.87 1495
7113.67 1496
7114.46 1564
7115.26 1499
7116.05 1602
7116.85 1528
7117.65 1566
7118.44 1585
7119.24 1523
7120.03 1485
7120.83 1480
7121.63 1498
7122.42 1461
7123.22 1516
7124.02 1511
7124.81 1397
7125.61 1468
7126.41 1498
7127.20 1417
7128.00 1440
7128.80 1388
7129.59 1448
7130.39 1526
7131.19 1452
7131.98 1425
7132.78 1495
7133.58 1498
7134.37 1496
7135.17 1357
7135.97 1380
7136.77 1390
7137.56 1384
7138.36 1348
7139.16 1378
7139.96 1385
7140.75 1360
7141.55 1371
7142.35 1397
7143.15 1384
7143.94 1404
7144.74 1407
7145.54 1407
7146.34 1427
7147.13 1391
7147.93 1374
7148.73 1312
7149.53 1315
7150.33 1399
7151.12 1344
7151.92 1331
7152.72 1382
7153.52 1424
7154.32 1450
7155.11 1345
7155.91 1333
7156.71 1413
7157.51 1319
7158.31 1339
7159.11 1347
7159.90 1353
7160.70 1240
7161.50 1393
7162.30 1372
7163.10 1394
7163.90 1295
7164.70 1295
7165.49 1301
7166.29 1360
7167.09 1308
7167.89 1289
7168.69 1363
7169.49 1301
7170.29 1304
7171.09 1193
7171.89 1278
7172.69 1292
7173.49 1302
7174.28 1240
7175.08 1263
7175.88 1219
7176.68 1210
7177.48 1196
7178.28 1271
7179.08 1256
7179.88 1283
7180.68 1378
7181.48 1424
7182.28 1368
7183.08 1343
7183.88 1427
7184.68 1558
7185.48 1465
7186.28 1433
7187.08 1431
7187.88 1288
7188.68 1329
7189.48 1330
7190.28 1288
7191.08 1221
7191.88 1259
7192.68 1254
7193.48 1190
7194.28 1202
7195.08 1170
7195.88 1137
7196.68 1186
7197.48 1253
7198.28 1228
7199.08 1191
7199.89 1211
7200.69 1206
7201.49 1257
7202.29 1180
7203.09 1151
7203.89 1281
7204.69 1264
7205.49 1199
7206.29 1205
7207.09 1222
7207.89 1240
7208.70 1194
7209.50 1240
7210.30 1244
7211.10 1245
7211.90 1204
7212.70 1223
7213.50 1245
7214.31 1215
7215.11 1149
7215.91 1175
7216.71 1231
7217.51 1256
7218.31 1229
7219.12 1229
7219.92 1259
7220.72 1261
7221.52 1197
7222.32 1256
7223.13 1301
7223.93 1179
7224.73 1278
7225.53 1366
7226.33 1318
7227.14 1313
7227.94 1199
7228.74 1317
7229.54 1327
7230.35 1277
7231.15 1243
7231.95 1314
7232.75 1280
7233.56 1263
7234.36 1286
7235.16 1211
7235.96 1239
7236.77 1354
7237.57 1273
7238.37 1294
7239.17 1311
7239.98 1321
7240.78 1332
7241.58 1261
7242.39 1267
7243.19 1267
7243.99 1290
7244.80 1342
7245.60 1324
7246.40 1316
7247.21 1290
7248.01 1276
7248.81 1371
7249.62 1337
7250.42 1328
7251.22 1351
7252.03 1387
7252.83 1342
7253.63 1302
7254.44 1360
7255.24 1394
7256.05 1347
7256.85 1348
7257.65 1389
7258.46 1337
7259.26 1334
7260.07 1282
7260.87 1395
7261.67 1386
7262.48 1357
7263.28 1415
7264.09 1455
7264.89 1517
7265.70 1460
7266.50 1432
7267.30 1433
7268.11 1446
7268.91 1442
7269.72 1489
7270.52 1540
7271.33 1611
7272.13 1541
7272.94 1533
7273.74 1554
7274.55 1591
7275.35 1569
7276.16 1632
7276.96 1630
7277.77 1572
7278.57 1569
7279.38 1618
7280.18 1726
7280.99 1801
7281.79 1913
7282.60 2055
7283.40 2266
7284.21 2503
7285.01 2683
7285.82 2734
7286.63 2820
7287.43 2621
7288.24 2588
7289.04 2533
7289.85 2324
7290.65 2172
7291.46 1926
7292.27 1863
7293.07 1886
7293.88 1806
7294.68 1730
7295.49 1771
7296.30 1735
7297.10 1675
7297.91 1637
7298.71 1792
7299.52 1715
7300.33 1660
7301.13 1725
7301.94 1830
7302.75 1861
7303.55 1867
7304.36 1849
7305.16 1905
7305.97 1946
7306.78 1940
7307.58 1962
7308.39 2040
7309.20 2170
7310.01 2383
7310.81 2454
7311.62 2561
7312.43 2711
7313.23 2577
7314.04 2473
7314.85 2389
7315.65 2460
7316.46 2342
7317.27 2386
7318.08 2520
7318.88 2676
7319.69 2810
7320.50 2991
7321.31 3215
7322.11 3352
7322.92 3381
7323.73 3325
7324.54 3047
7325.34 2813
7326.15 2532
7326.96 2386
7327.77 2264
7328.57 2060
7329.38 2075
7330.19 1931
7331.00 1878
7331.81 1839
7332.61 1773
7333.42 1740
7334.23 1695
7335.04 1691
7335.85 1623
7336.66 1786
7337.46 1797
7338.27 1826
7339.08 1873
7339.89 1812
7340.70 1767
7341.51 1655
7342.31 1672
7343.12 1786
7343.93 1774
7344.74 1749
7345.55 1764
7346.36 1849
7347.17 1857
7347.98 1849
7348.79 1865
7349.59 1859
7350.40 1842
7351.21 1921
7352.02 1943
7352.83 1862
7353.64 1805
7354.45 1874
7355.26 1743
7356.07 1748
7356.88 1711
7357.69 1739
7358.50 1830
7359.31 1840
7360.12 1838
7360.93 1844
7361.74 1805
7362.54 1752
7363.35 1816
7364.16 1954
7364.97 1850
7365.78 1893
7366.59 1817
7367.40 1893
7368.21 1924
7369.02 1934
7369.83 1925
7370.64 1890
7371.45 1847
7372.27 1917
7373.08 1872
7373.89 1859
7374.70 1929
7375.51 1930
7376.32 1880
7377.13 1979
7377.94 2000
7378.75 2099
7379.56 2172
7380.37 2389
7381.18 2609
7381.99 2643
7382.80 2716
7383.61 2823
7384.42 2719
7385.24 2534
7386.05 2393
7386.86 2282
7387.67 2111
7388.48 2120
7389.29 2014
7390.10 1846
7390.91 1775
7391.72 1853
7392.54 1783
7393.35 1710
7394.16 1696
7394.97 1729
7395.78 1746
7396.59 1695
7397.41 1696
7398.22 1840
7399.03 1981
7399.84 2036
7400.65 2078
7401.46 2109
7402.28 2240
7403.09 2235
7403.90 2171
7404.71 2220
7405.52 2092
7406.34 2228
7407.15 2178
7407.96 2088
7408.77 2107
7409.59 2057
7410.40 1970
7411.21 1953
7412.02 1924
7412.84 1818
7413.65 1704
7414.46 1665
7415.27 1582
7416.09 1580
7416.90 1425
7417.71 1445
7418.52 1458
7419.34 1481
7420.15 1456
7420.96 1451
7421.78 1487
7422.59 1374
7423.40 1408
7424.22 1438
7425.03 1471
7425.84 1458
7426.65 1532
7427.47 1399
7428.28 1380
7429.09 1323
7429.91 1380
7430.72 1448
7431.54 1539
7432.35 1406
7433.16 1317
7433.98 1296
7434.79 1362
7435.60 1363
7436.42 1417
7437.23 1426
7438.05 1410
7438.86 1412
7439.67 1385
7440.49 1393
7441.30 1453
7442.12 1547
7442.93 1511
7443.74 1454
7444.56 1432
7445.37 1415
7446.19 1441
7447.00 1408
7447.82 1392
7448.63 1321
7449.44 1374
7450.26 1428
7451.07 1389
7451.89 1328
7452.70 1345
7453.52 1351
7454.33 1418
7455.15 1326
7455.96 1442
7456.78 1347
7457.59 1384
7458.41 1342
7459.22 1237
7460.04 1256
7460.85 1313
7461.67 1336
7462.48 1251
7463.30 1298
7464.11 1293
7464.93 1342
7465.74 1325
7466.56 1305
7467.37 1409
7468.19 1431
7469.01 1401
7469.82 1428
7470.64 1342
7471.45 1315
7472.27 1318
7473.08 1266
7473.90 1352
7474.72 1270
7475.53 1317
7476.35 1284
7477.16 1309
7477.98 1221
7478.80 1181
7479.61 1242
7480.43 1272
7481.24 1230
7482.06 1149
7482.88 1143
7483.69 1219
7484.51 1201
7485.33 1152
7486.14 1169
7486.96 1147
7487.78 1168
7488.59 1144
7489.41 1119
7490.23 1136
7491.04 1125
7491.86 1093
7492.68 1178
7493.49 1085
7494.31 1156
7495.13 1146
7495.94 1146
7496.76 1145
7497.58 1182
7498.40 1171
7499.21 1156
7500.03 1148
7500.85 1108
7501.67 1115
7502.48 1096
7503.30 1159
7504.12 1102
7504.94 1061
7505.75 1084
7506.57 1148
7507.39 1160
7508.21 1109
7509.02 1183
7509.84 1131
7510.66 1097
7511.48 1094
7512.30 1072
7513.11 1124
7513.93 1075
7514.75 1123
7515.57 1121
7516.39 1142
7517.20 1123
7518.02 1115
7518.84 1180
7519.66 1078
7520.48 1064
7521.30 1055
7522.11 1060
7522.93 1059
7523.75 1052
7524.57 1073
7525.39 1170
7526.21 1197
7527.03 1139
7527.84 1149
7528.66 1150
7529.48 1169
7530.30 1065
7531.12 1107
7531.94 1094
7532.76 1114
7533.58 1039
7534.40 1112
7535.22 1142
7536.03 1038
7536.85 1099
7537.67 1163
7538.49 1140
7539.31 1158
7540.13 1154
7540.95 1130
7541.77 1107
7542.59 1172
7543.41 1175
7544.23 1199
7545.05 1166
7545.87 1135
7546.69 1247
7547.51 1221
7548.33 1142
7549.15 1183
7549.97 1167
7550.79 1165
7551.61 1147
7552.43 1116
7553.25 1114
7554.07 1182
7554.89 1126
7555.71 1163
7556.53 1159
7557.35 1165
7558.17 1246
7558.99 1211
7559.81 1189
7560.63 1265
7561.45 1185
7562.27 1154
7563.09 1228
7563.92 1157
7564.74 1173
7565.56 1128
7566.38 1212
7567.20 1241
7568.02 1106
7568.84 1148
7569.66 1135
7570.48 1128
7571.30 1168
7572.13 1208
7572.95 1216
7573.77 1190
7574.59 1258
7575.41 1204
7576.23 1163
7577.05 1233
7577.88 1186
7578.70 1213
7579.52 1238
7580.34 1193
7581.16 1186
7581.98 1177
7582.81 1117
7583.63 1117
7584.45 1208
7585.27 1173
7586.09 1232
7586.92 1274
7587.74 1304
7588.56 1244
7589.38 1175
7590.20 1208
7591.03 1295
7591.85 1362
7592.67 1238
7593.49 1221
7594.32 1237
7595.14 1227
7595.96 1235
7596.78 1242
7597.61 1176
7598.43 1281
7599.25 1280
7600.07 1293
7600.90 1252
7601.72 1236
7602.54 1244
7603.36 1348
7604.19 1457
7605.01 1518
7605.83 1586
7606.66 1549
7607.48 1506
7608.30 1510
7609.13 1607
7609.95 1485
7610.77 1438
7611.60 1363
7612.42 1266
7613.24 1412
7614.07 1337
7614.89 1333
7615.71 1405
7616.54 1367
7617.36 1372
7618.18 1444
7619.01 1508
7619.83 1406
7620.66 1435
7621.48 1468
7622.30 1458
7623.13 1442
7623.95 1436
7624.78 1400
7625.60 1370
7626.42 1316
7627.25 1323
7628.07 1409
7628.90 1479
7629.72 1468
7630.55 1460
7631.37 1510
7632.19 1645
7633.02 1670
7633.84 1711
7634.67 1714
7635.49 1694
7636.32 1522
7637.14 1465
7637.97 1417
7638.79 1332
7639.62 1273
7640.44 1275
7641.27 1228
7642.09 1189
7642.92 1170
7643.74 1169
7644.57 1198
7645.39 1269
7646.22 1194
7647.04 1126
7647.87 1169
7648.69 1147
7649.52 1143
7650.34 1156
7651.17 1176
7651.99 1165
7652.82 1139
7653.65 1125
7654.47 1100
7655.30 1102
7656.12 1057
7656.95 1025
7657.77 1055
7658.60 1082
7659.43 1055
7660.25 1093
7661.08 1098
7661.90 1098
7662.73 1064
7663.56 1077
7664.38 1079
7665.21 1079
7666.04 1086
7666.86 1077
7667.69 1129
7668.51 1125
7669.34 1085
7670.17 1150
7670.99 1184
7671.82 1119
7672.65 1029
7673.47 1060
7674.30 1076
7675.13 1160
7675.95 1075
7676.78 980
7677.61 1025
7678.44 1081
7679.26 1024
7680.09 1060
7680.92 1053
7681.74 1037
7682.57 1064
7683.40 1024
7684.23 1066
7685.05 1023
7685.88 1034
7686.71 1076
7687.53 1052
7688.36 1041
7689.19 1129
7690.02 1170
7690.85 1146
7691.67 1158
7692.50 1097
7693.33 1056
7694.16 1081
7694.98 1058
7695.81 1069
7696.64 1034
7697.47 1059
7698.30 1097
7699.12 1115
7699.95 1112
7700.78 1041
7701.61 1054
7702.44 1130
7703.26 1000
7704.09 1082
7704.92 993
7705.75 1061
7706.58 1111
7707.41 1049
7708.24 1031
7709.06 998
7709.89 1023
7710.72 1009
7711.55 1012
7712.38 1037
7713.21 971
7714.04 991
7714.87 993
7715.69 1037
7716.52 1068
7717.35 1019
7718.18 985
7719.01 979
7719.84 1009
7720.67 1021
7721.50 1022
7722.33 1002
7723.16 1042
7723.99 971
7724.82 957
7725.65 978
7726.48 956
7727.30 1036
7728.13 1007
7728.96 1045
7729.79 961
7730.62 989
7731.45 1013
7732.28 1016
7733.11 1009
7733.94 972
7734.77 951
7735.60 996
7736.43 915
7737.26 950
7738.09 954
7738.92 1037
7739.75 1006
7740.58 916
7741.41 967
7742.25 874
7743.08 978
7743.91 1019
7744.74 932
7745.57 1019
7746.40 994
7747.23 1016
7748.06 1073
7748.89 1135
7749.72 1086
7750.55 1066
7751.38 1090
7752.21 1069
7753.04 1016
7753.88 980
7754.71 933
7755.54 971
7756.37 1003
7757.20 947
7758.03 1004
7758.86 990
7759.69 998
7760.53 1013
7761.36 987
7762.19 1009
7763.02 956
7763.85 975
7764.68 958
7765.51 948
7766.35 938
7767.18 1029
7768.01 1016
7768.84 955
7769.67 949
7770.51 957
7771.34 983
7772.17 969
7773.00 980
7773.83 955
7774.67 990
7775.50 944
7776.33 1049
7777.16 1018
7777.99 1001
7778.83 986
7779.66 925
7780.49 974
7781.32 945
7782.16 962
7782.99 960
7783.82 1014
7784.65 966
7785.49 959
7786.32 1000
7787.15 1022
7787.99 985
7788.82 1068
7789.65 1112
7790.48 1069
7791.32 1040
7792.15 1053
7792.98 1015
7793.82 940
7794.65 954
7795.48 977
7796.32 958
7797.15 975
7797.98 962
7798.82 1047
7799.65 978
7800.48 1059
7801.32 1045
7802.15 1018
7802.99 1041
7803.82 1039
7804.65 1032
7805.49 1022
7806.32 1001
7807.15 1105
7807.99 1016
7808.82 1088
7809.66 1081
7810.49 1124
7811.32 1106
7812.16 1176
7812.99 1162
7813.83 1131
7814.66 1188
7815.50 1274
7816.33 1354
7817.16 1369
7818.00 1289
7818.83 1271
7819.67 1235
7820.50 1329
7821.34 1274
7822.17 1225
7823.01 1218
7823.84 1145
7824.68 1192
7825.51 1224
7826.35 1280
7827.18 1247
7828.02 1319
7828.85 1289
7829.69 1267
7830.52 1309
7831.36 1182
7832.19 1155
7833.03 1295
7833.86 1297
7834.70 1229
7835.53 1254
7836.37 1284
7837.20 1304
7838.04 1315
7838.87 1301
7839.71 1292
7840.55 1265
7841.38 1232
7842.22 1250
7843.05 1188
7843.89 1257
7844.72 1233
7845.56 1248
7846.40 1247
7847.23 1212
7848.07 1156
7848.91 1179
7849.74 1147
7850.58 1135
7851.41 1140
7852.25 1096
7853.09 1114
7853.92 1109
7854.76 1201
7855.60 1158
7856.43 1135
7857.27 1172
7858.11 1134
7858.94 1174
7859.78 1195
7860.62 1218
7861.45 1289
7862.29 1236
7863.13 1204
7863.96 1183
7864.80 1174
7865.64 1161
7866.47 1074
7867.31 1095
7868.15 1216
7868.99 1181
7869.82 1164
7870.66 1160
7871.50 1173
7872.33 1112
7873.17 1212
7874.01 1178
7874.85 1209
7875.68 1181
7876.52 1236
7877.36 1301
7878.20 1267
7879.03 1234
7879.87 1281
7880.71 1203
7881.55 1297
7882.39 1270
7883.22 1224
7884.06 1235
7884.90 1237
7885.74 1219
7886.58 1184
7887.41 1232
7888.25 1244
7889.09 1205
7889.93 1264
7890.77 1312
7891.61 1280
7892.44 1296
7893.28 1285
7894.12 1314
7894.96 1279
7895.80 1211
7896.64 1222
7897.48 1257
7898.31 1251
7899.15 1308
7899.99 1292
7900.83 1348
7901.67 1371
7902.51 1385
7903.35 1369
7904.19 1326
7905.03 1212
7905.87 1201
7906.70 1248
7907.54 1205
7908.38 1161
7909.22 1101
7910.06 1067
7910.90 1109
7911.74 1117
7912.58 1116
7913.42 1036
7914.26 1110
7915.10 1190
7915.94 1201
7916.78 1178
7917.62 1270
7918.46 1262
7919.30 1246
7920.14 1255
7920.98 1241
7921.82 1207
7922.66 1257
7923.50 1236
7924.34 1182
7925.18 1197
7926.02 1069
7926.86 1049
7927.70 1142
7928.54 1018
7929.38 1030
7930.22 1075
7931.06 1021
7931.90 987
7932.74 995
7933.58 1042
7934.42 1047
7935.26 1035
7936.10 996
7936.95 1015
7937.79 1023
7938.63 1058
7939.47 1078
7940.31 1012
7941.15 1026
7941.99 1055
7942.83 1106
7943.67 1104
7944.51 1109
7945.36 1070
7946.20 1179
7947.04 1086
7947.88 1109
7948.72 1058
7949.56 1117
7950.40 1098
7951.25 1117
7952.09 1103
7952.93 1105
7953.77 1111
7954.61 1132
7955.45 1119
7956.30 1166
7957.14 1150
7957.98 1186
7958.82 1145
7959.66 1101
7960.51 1094
7961.35 1232
7962.19 1124
7963.03 1110
7963.87 1177
7964.72 1176
7965.56 1165
7966.40 1167
7967.24 1218
7968.09 1228
7968.93 1239
7969.77 1311
7970.61 1233
7971.46 1136
7972.30 1140
7973.14 1161
7973.98 1117
7974.83 1089
7975.67 1070
7976.51 1015
7977.36 1030
7978.20 1091
7979.04 1053
7979.89 1012
7980.73 961
7981.57 1065
7982.41 1004
7983.26 1026
7984.10 983
7984.94 970
7985.79 1002
7986.63 968
7987.48 938
7988.32 1023
7989.16 979
7990.01 1031
7990.85 1069
7991.69 974
7992.54 955
7993.38 949
7994.22 865
7995.07 908
7995.91 936
7996.76 834
7997.60 923
7998.44 933
7999.29 969
8000.13 961
8000.98 944
8001.82 977
8002.67 898
8003.51 945
8004.35 908
8005.20 927
8006.04 871
8006.89 860
8007.73 892
8008.58 913
8009.42 926
8010.27 912
8011.11 883
8011.96 917
8012.80 848
8013.65 934
8014.49 902
8015.34 888
8016.18 870
8017.03 957
8017.87 944
8018.72 841
8019.56 821
8020.41 845
8021.25 852
8022.10 889
8022.94 912
8023.79 932
8024.63 863
8025.48 875
8026.32 912
8027.17 936
8028.01 882
8028.86 819
8029.71 820
8030.55 878
8031.40 855
8032.24 821
8033.09 877
8033.94 840
8034.78 782
8035.63 830
8036.47 850
8037.32 839
8038.17 828
8039.01 812
8039.86 856
8040.70 843
8041.55 832
8042.40 896
8043.24 963
8044.09 917
8044.94 932
8045.78 858
8046.63 818
8047.48 826
8048.32 858
8049.17 791
8050.02 867
8050.86 874
8051.71 857
8052.56 868
8053.40 892
8054.25 811
8055.10 870
8055.95 861
8056.79 793
8057.64 787
8058.49 802
8059.33 856
8060.18 829
8061.03 820
8061.88 822
8062.72 756
8063.57 787
8064.42 794
8065.27 818
8066.11 814
8066.96 807
8067.81 802
8068.66 828
8069.50 819
8070.35 782
8071.20 835
8072.05 778
8072.90 766
8073.74 838
8074.59 764
8075.44 859
8076.29 773
8077.14 844
8077.99 826
8078.83 795
8079.68 809
8080.53 823
8081.38 771
8082.23 794
8083.08 754
8083.92 771
8084.77 804
8085.62 802
8086.47 821
8087.32 820
8088.17 812
8089.02 833
8089.87 835
8090.71 795
8091.56 801
8092.41 789
8093.26 763
8094.11 743
8094.96 811
8095.81 790
8096.66 833
8097.51 792
8098.36 787
8099.21 817
8100.06 826
8100.91 858
8101.75 801
8102.60 772
8103.45 791
8104.30 851
8105.15 831
8106.00 800
8106.85 786
8107.70 785
8108.55 774
8109.40 784
8110.25 785
8111.10 827
8111.95 834
8112.80 789
8113.65 797
8114.50 775
8115.35 842
8116.20 807
8117.05 796
8117.90 844
8118.75 801
8119.60 826
8120.46 842
8121.31 790
8122.16 819
8123.01 756
8123.86 788
8124.71 860
8125.56 783
8126.41 796
8127.26 823
8128.11 820
8128.96 802
8129.81 839
8130.66 786
8131.52 867
8132.37 851
8133.22 780
8134.07 807
8134.92 859
8135.77 904
8136.62 847
8137.47 816
8138.33 797
8139.18 787
8140.03 838
8140.88 857
8141.73 810
8142.58 889
8143.44 903
8144.29 881
8145.14 900
8145.99 918
8146.84 855
8147.69 866
8148.55 912
8149.40 825
8150.25 866
8151.10 888
8151.95 909
8152.81 890
8153.66 959
8154.51 1012
8155.36 1038
8156.22 1064
8157.07 961
8157.92 998
8158.77 965
8159.63 947
8160.48 918
8161.33 878
8162.18 859
8163.04 813
8163.89 858
8164.74 856
8165.60 833
8166.45 805
8167.30 853
8168.15 903
8169.01 834
8169.86 843
8170.71 793
8171.57 861
8172.42 853
8173.27 863
8174.13 822
8174.98 836
8175.83 851
8176.69 809
8177.54 815
8178.39 852
8179.25 753
8180.10 781
8180.95 857
8181.81 790
8182.66 822
8183.52 793
8184.37 795
8185.22 750
8186.08 847
8186.93 887
8187.79 855
8188.64 787
8189.49 808
8190.35 837
8191.20 825
8192.06 810
8192.91 797
8193.76 796
8194.62 776
8195.47 701
8196.33 742
8197.18 789
8198.04 774
8198.89 757
8199.75 727
8200.60 781
8201.46 794
8202.31 788
8203.17 797
8204.02 826
8204.87 750
8205.73 764
8206.58 806
8207.44 755
8208.29 704
8209.15 790
8210.01 823
8210.86 768
8211.72 776
8212.57 764
8213.43 842
8214.28 816
8215.14 772
8215.99 838
8216.85 823
8217.70 803
8218.56 797
8219.42 774
8220.27 831
8221.13 763
8221.98 775
8222.84 834
8223.69 867
8224.55 879
8225.41 792
8226.26 852
8227.12 812
8227.97 801
8228.83 766
8229.69 818
8230.54 828
8231.40 852
8232.26 819
8233.11 749
8233.97 822
8234.82 808
8235.68 829
8236.54 761
8237.39 776
8238.25 721
8239.11 788
8239.96 738
8240.82 789
8241.68 819
8242.54 827
8243.39 775
8244.25 816
8245.11 821
8245.96 793
8246.82 814
8247.68 815
8248.53 756
8249.39 738
8250.25 764
8251.11 790
8251.96 813
8252.82 791
8253.68 793
8254.54 799
8255.39 800
8256.25 768
8257.11 852
8257.97 807
8258.82 804
8259.68 760
8260.54 777
8261.40 777
8262.26 769
8263.11 792
8263.97 744
8264.83 770
8265.69 709
8266.55 781
8267.40 767
8268.26 794
8269.12 748
8269.98 726
8270.84 801
8271.70 817
8272.55 782
8273.41 789
8274.27 815
8275.13 799
8275.99 787
8276.85 831
8277.71 780
8278.56 788
8279.42 795
8280.28 760
8281.14 787
8282.00 806
8282.86 804
8283.72 819
8284.58 857
8285.44 816
8286.29 837
8287.15 825
8288.01 803
8288.87 778
8289.73 819
8290.59 807
8291.45 799
8292.31 833
8293.17 836
8294.03 860
8294.89 853
8295.75 904
8296.61 821
8297.47 840
8298.33 812
8299.19 759
8300.05 849
8300.91 874
8301.77 872
8302.63 886
8303.49 895
8304.35 875
8305.21 893
8306.07 805
8306.93 858
8307.79 839
8308.65 866
8309.51 854
8310.37 860
8311.23 785
8312.09 834
8312.95 820
8313.81 808
8314.67 819
8315.53 805
8316.39 857
8317.25 876
8318.11 887
8318.98 855
8319.84 885
8320.70 904
8321.56 798
8322.42 772
8323.28 753
8324.14 781
8325.00 882
8325.86 835
8326.73 844
8327.59 929
8328.45 877
8329.31 926
8330.17 899
8331.03 844
8331.89 765
8332.76 821
8333.62 801
8334.48 806
8335.34 854
8336.20 811
8337.06 847
8337.93 843
8338.79 813
8339.65 765
8340.51 843
8341.37 843
8342.24 854
8343.10 937
8343.96 859
8344.82 861
8345.68 908
8346.55 881
8347.41 862
8348.27 899
8349.13 877
8350.00 891
8350.86 843
8351.72 879
8352.58 894
8353.45 853
8354.31 900
8355.17 821
8356.03 894
8356.90 900
8357.76 846
8358.62 833
8359.49 937
8360.35 937
8361.21 878
8362.08 952
8362.94 892
8363.80 874
8364.66 923
8365.53 908
8366.39 898
8367.25 852
8368.12 913
8368.98 913
8369.84 919
8370.71 907
8371.57 917
8372.44 954
8373.30 872
8374.16 919
8375.03 934
8375.89 884
8376.75 877
8377.62 911
8378.48 975
8379.35 917
8380.21 925
8381.07 904
8381.94 921
8382.80 961
8383.67 947
8384.53 967
8385.40 952
8386.26 958
8387.12 957
8387.99 999
8388.85 992
8389.72 947
8390.58 1001
8391.45 1008
8392.31 943
8393.18 953
8394.04 1024
8394.91 1055
8395.77 1054
8396.64 1007
8397.50 987
8398.37 978
8399.23 1003
8400.10 963
8400.96 1032
8401.83 1068
8402.69 1065
8403.56 967
8404.42 1009
8405.29 1080
8406.15 1046
8407.02 1008
8407.88 1030
8408.75 1037
8409.61 1050
8410.48 1044
8411.34 1003
8412.21 1017
8413.08 1103
8413.94 1116
8414.81 1042
8415.67 1110
8416.54 1095
8417.41 1054
8418.27 1131
8419.14 1125
8420.00 1124
8420.87 1129
8421.74 1088
8422.60 1175
8423.47 1166
8424.33 1227
8425.20 1186
8426.07 1216
8426.93 1218
8427.80 1202
8428.67 1193
8429.53 1149
8430.40 1256
8431.27 1296
8432.13 1365
8433.00 1356
8433.87 1340
8434.73 1318
8435.60 1297
8436.47 1314
8437.33 1336
8438.20 1391
8439.07 1407
8439.94 1406
8440.80 1457
8441.67 1552
8442.54 1567
8443.40 1593
8444.27 1571
8445.14 1596
8446.01 1701
8446.87 1591
8447.74 1637
8448.61 1489
8449.48 1628
8450.34 1623
8451.21 1506
8452.08 1647
8452.95 1709
8453.82 1857
8454.68 1908
8455.55 2104
8456.42 2332
8457.29 2493
8458.15 2601
8459.02 2649
8459.89 2731
8460.76 2541
8461.63 2431
8462.50 2247
8463.36 2108
8464.23 1911
8465.10 1907
8465.97 1990
8466.84 1990
8467.71 2233
8468.57 2540
8469.44 2958
8470.31 3359
8471.18 3776
8472.05 4079
8472.92 4026
8473.79 3881
8474.66 3458
8475.53 3176
8476.39 2706
8477.26 2285
8478.13 2127
8479.00 1797
8479.87 1658
8480.74 1579
8481.61 1512
8482.48 1496
8483.35 1475
8484.22 1391
8485.09 1365
8485.96 1419
8486.83 1434
8487.69 1453
8488.56 1430
8489.43 1397
8490.30 1388
8491.17 1388
8492.04 1361
8492.91 1302
8493.78 1263
8494.65 1291
8495.52 1344
8496.39 1348
8497.26 1349
8498.13 1373
8499.00 1389
8499.87 1467
8500.74 1413
8501.61 1384
8502.48 1397
8503.35 1330
8504.22 1340
8505.10 1336
8505.97 1363
8506.84 1389
8507.71 1387
8508.58 1498
8509.45 1533
8510.32 1535
8511.19 1450
8512.06 1480
8512.93 1449
8513.80 1441
8514.67 1402
8515.54 1353
8516.42 1401
8517.29 1387
8518.16 1339
8519.03 1412
8519.90 1354
8520.77 1390
8521.64 1421
8522.51 1438
8523.39 1448
8524.26 1398
8525.13 1362
8526.00 1438
8526.87 1426
8527.74 1406
8528.61 1432
8529.49 1419
8530.36 1558
8531.23 1503
8532.10 1427
8532.97 1538
8533.85 1602
8534.72 1598
8535.59 1701
8536.46 1598
8537.33 1515
8538.21 1538
8539.08 1538
8539.95 1507
8540.82 1530
8541.69 1473
8542.57 1416
8543.44 1416
8544.31 1423
8545.18 1362
8546.06 1318
8546.93 1396
8547.80 1451
8548.67 1358
8549.55 1405
8550.42 1394
8551.29 1422
8552.17 1451
8553.04 1514
8553.91 1519
8554.78 1579
8555.66 1621
8556.53 1683
8557.40 1595
8558.28 1554
8559.15 1519
8560.02 1473
8560.90 1363
8561.77 1410
8562.64 1285
8563.52 1238
8564.39 1239
8565.26 1195
8566.14 1222
8567.01 1247
8567.89 1224
8568.76 1183
8569.63 1157
8570.51 1165
8571.38 1151
8572.25 1138
8573.13 1125
8574.00 1162
8574.88 1136
8575.75 1163
8576.62 1113
8577.50 1149
8578.37 1175
8579.25 1185
8580.12 1195
8581.00 1066
8581.87 1088
8582.74 1174
8583.62 1174
8584.49 1147
8585.37 1163
8586.24 1116
8587.12 1117
8587.99 1138
8588.87 1171
8589.74 1129
8590.62 1099
8591.49 1092
8592.37 1152
8593.24 1183
8594.12 1172
8594.99 1171
8595.87 1221
8596.74 1261
8597.62 1201
8598.49 1165
8599.37 1186
8600.24 1154
8601.12 1156
8601.99 1127
8602.87 1184
8603.74 1179
8604.62 1121
8605.49 1151
8606.37 1150
8607.25 1236
8608.12 1190
8609.00 1171
8609.87 1177
8610.75 1161
8611.63 1194
8612.50 1194
8613.38 1204
8614.25 1314
8615.13 1299
8616.01 1280
8616.88 1276
8617.76 1192
8618.63 1261
8619.51 1290
8620.39 1255
8621.26 1243
8622.14 1256
8623.02 1224
8623.89 1296
8624.77 1223
8625.65 1278
8626.52 1314
8627.40 1338
8628.28 1309
8629.15 1252
8630.03 1312
8630.91 1338
8631.78 1274
8632.66 1266
8633.54 1325
8634.41 1359
8635.29 1405
8636.17 1347
8637.05 1337
8637.92 1360
8638.80 1402
8639.68 1343
8640.56 1415
8641.43 1358
8642.31 1355
8643.19 1365
8644.06 1427
8644.94 1532
8645.82 1496
8646.70 1449
8647.58 1439
8648.45 1545
8649.33 1583
8650.21 1534
8651.09 1512
8651.96 1595
8652.84 1484
8653.72 1507
8654.60 1427
8655.48 1624
8656.36 1599
8657.23 1615
8658.11 1590
8658.99 1549
8659.87 1604
8660.75 1604
8661.63 1599
8662.50 1666
8663.38 1669
8664.26 1600
8665.14 1654
8666.02 1649
8666.90 1604
8667.78 1565
8668.65 1603
8669.53 1696
8670.41 1765
8671.29 1868
8672.17 2055
8673.05 2178
8673.93 2463
8674.81 2750
8675.69 2881
8676.57 3048
8677.45 2876
8678.32 2819
8679.20 2744
8680.08 2684
8680.96 2508
8681.84 2274
8682.72 2050
8683.60 1887
8684.48 1783
8685.36 1766
8686.24 1748
8687.12 1723
8688.00 1886
8688.88 1925
8689.76 2059
8690.64 2306
8691.52 2738
8692.40 3123
8693.28 3442
8694.16 3605
8695.04 3756
8695.92 3657
8696.80 3383
8697.68 3060
8698.56 2747
8699.44 2285
8700.32 2055
8701.20 1923
8702.08 1682
8702.96 1584
8703.84 1561
8704.72 1436
8705.60 1354
8706.49 1413
8707.37 1390
8708.25 1384
8709.13 1224
8710.01 1297
8710.89 1329
8711.77 1304
8712.65 1364
8713.53 1292
8714.41 1246
8715.29 1278
8716.18 1294
8717.06 1265
8717.94 1181
8718.82 1189
8719.70 1237
8720.58 1276
8721.46 1302
8722.35 1251
8723.23 1322
8724.11 1230
8724.99 1183
8725.87 1192
8726.75 1271
8727.64 1252
8728.52 1215
8729.40 1279
8730.28 1283
8731.16 1334
8732.05 1374
8732.93 1373
8733.81 1325
8734.69 1345
8735.57 1328
8736.46 1295
8737.34 1334
8738.22 1313
8739.10 1274
8739.99 1307
8740.87 1267
8741.75 1297
8742.63 1237
8743.52 1199
8744.40 1211
8745.28 1243
8746.16 1234
8747.05 1171
8747.93 1208
8748.81 1229
8749.70 1225
8750.58 1212
8751.46 1286
8752.34 1272
8753.23 1233
8754.11 1293
8754.99 1325
8755.88 1321
8756.76 1280
8757.64 1345
8758.53 1417
8759.41 1432
8760.29 1383
8761.18 1355
8762.06 1325
8762.94 1295
8763.83 1126
8764.71 1239
8765.60 1265
8766.48 1181
8767.36 1148
8768.25 1166
8769.13 1178
8770.01 1224
8770.90 1212
8771.78 1188
8772.67 1205
8773.55 1245
8774.43 1195
8775.32 1118
8776.20 1143
8777.09 1077
8777.97 1085
8778.86 1065
8779.74 1080
8780.63 1035
8781.51 1035
8782.39 962
8783.28 981
8784.16 1003
8785.05 959
8785.93 952
8786.82 1013
8787.70 1027
8788.59 1007
8789.47 962
8790.36 969
8791.24 1028
8792.13 936
8793.01 938
8793.90 943
8794.78 1012
8795.67 955
8796.55 985
8797.44 962
8798.32 985
8799.21 983
8800.10 958
8800.98 963
8801.87 979
8802.75 940
8803.64 898
8804.52 929
8805.41 957
8806.29 974
8807.18 1003
8808.07 1073
8808.95 979
8809.84 926
8810.72 936
8811.61 961
8812.50 948
8813.38 875
8814.27 913
8815.15 894
8816.04 909
8816.93 886
8817.81 862
8818.70 869
8819.59 913
8820.47 924
8821.36 957
8822.25 900
8823.13 937
8824.02 851
8824.91 827
8825.79 888
8826.68 902
8827.57 917
8828.45 890
8829.34 860
8830.23 844
8831.11 836
8832.00 814
8832.89 870
8833.78 833
8834.66 851
8835.55 832
8836.44 790
8837.32 862
8838.21 829
8839.10 814
8839.99 823
8840.87 850
8841.76 852
8842.65 816
8843.54 849
8844.42 856
8845.31 870
8846.20 851
8847.09 827
8847.98 868
8848.86 886
8849.75 876
8850.64 849
8851.53 836
8852.42 760
8853.30 721
8854.19 752
8855.08 819
8855.97 800
8856.86 734
8857.75 779
8858.63 799
8859.52 781
8860.41 778
8861.30 730
8862.19 766
8863.08 763
8863.97 809
8864.85 819
8865.74 807
8866.63 797
8867.52 793
8868.41 746
8869.30 734
8870.19 751
8871.08 740
8871.97 686
8872.85 678
8873.74 729
8874.63 775
8875.52 802
8876.41 742
8877.30 744
8878.19 724
8879.08 747
8879.97 740
8880.86 777
8881.75 756
8882.64 763
8883.53 793
8884.42 726
8885.31 739
8886.20 708
8887.09 712
8887.98 769
8888.87 776
8889.76 804
8890.65 719
8891.54 695
8892.43 722
8893.32 772
8894.21 693
8895.10 717
8895.99 695
8896.88 716
8897.77 660
8898.66 702
8899.55 686
8900.44 704
8901.33 699
8902.22 740
8903.11 665
8904.00 702
8904.89 684
8905.78 699
8906.67 687
8907.56 665
8908.46 713
8909.35 647
8910.24 717
8911.13 774
8912.02 692
8912.91 688
8913.80 666
8914.69 759
8915.58 749
8916.48 719
8917.37 683
8918.26 711
8919.15 650
8920.04 686
8920.93 731
8921.82 725
8922.72 695
8923.61 751
8924.50 692
8925.39 612
8926.28 620
8927.18 653
8928.07 699
8928.96 696
8929.85 695
8930.74 658
8931.64 619
8932.53 670
8933.42 668
8934.31 652
8935.20 655
8936.10 666
8936.99 622
8937.88 660
8938.77 718
8939.67 631
8940.56 659
8941.45 706
8942.34 694
8943.24 732
8944.13 730
8945.02 652
8945.91 686
8946.81 643
8947.70 653
8948.59 696
8949.49 702
8950.38 723
8951.27 659
8952.16 630
8953.06 635
8953.95 661
8954.84 661
8955.74 662
8956.63 665
8957.52 732
8958.42 674
8959.31 635
8960.20 605
8961.10 619
8961.99 658
8962.89 632
8963.78 638
8964.67 624
8965.57 636
8966.46 627
8967.35 698
8968.25 676
8969.14 709
8970.04 695
8970.93 646
8971.82 639
8972.72 653
8973.61 662
8974.51 620
8975.40 596
8976.30 595
8977.19 621
8978.08 664
8978.98 628
8979.87 666
8980.77 702
8981.66 678
8982.56 636
8983.45 670
8984.35 657
8985.24 610
8986.14 655
8987.03 665
8987.93 675
8988.82 681
8989.72 610
8990.61 652
8991.51 673
8992.40 689
8993.30 656
8994.19 653
8995.09 715
8995.98 710
8996.88 648
8997.77 594
8998.67 609
8999.56 621
9000.46 652
9001.35 650
9002.25 690
9003.15 656
9004.04 629
9004.94 648
9005.83 614
9006.73 602
9007.62 581
9008.52 666
9009.42 637
9010.31 609
9011.21 599
9012.10 645
9013.00 646
9013.90 638
9014.79 707
9015.69 657
9016.59 632
9017.48 619
9018.38 696
9019.27 644
9020.17 626
9021.07 669
9021.96 664
9022.86 664
9023.76 587
9024.65 647
9025.55 574
9026.45 629
9027.34 677
9028.24 602
9029.14 567
9030.04 595
9030.93 631
9031.83 579
9032.73 582
9033.62 669
9034.52 630
9035.42 612
9036.32 649
9037.21 638
9038.11 608
9039.01 628
9039.90 571
9040.80 655
9041.70 637
9042.60 617
9043.50 667
9044.39 623
9045.29 603
9046.19 621
9047.09 684
9047.98 706
9048.88 652
9049.78 585
9050.68 628
9051.58 645
9052.47 609
9053.37 594
9054.27 649
9055.17 683
9056.07 642
9056.97 645
9057.86 704
9058.76 650
9059.66 617
9060.56 624
9061.46 609
9062.36 638
9063.25 620
9064.15 585
9065.05 623
9065.95 675
9066.85 650
9067.75 635
9068.65 683
9069.55 649
9070.45 712
9071.34 599
9072.24 599
9073.14 625
9074.04 597
9074.94 670
9075.84 654
9076.74 625
9077.64 641
9078.54 696
9079.44 636
9080.34 650
9081.24 715
9082.14 697
9083.04 659
9083.94 657
9084.84 684
9085.74 665
9086.63 632
9087.53 697
9088.43 630
9089.33 616
9090.23 647
9091.13 660
9092.03 692
9092.93 709
9093.83 670
9094.74 666
9095.64 717
9096.54 700
9097.44 622
9098.34 602
9099.24 638
9100.14 655
9101.04 584
9101.94 616
9102.84 676
9103.74 653
9104.64 639
9105.54 614
9106.44 638
9107.34 644
9108.24 668
9109.14 664
9110.05 685
9110.95 649
9111.85 621
9112.75 610
9113.65 608
9114.55 660
9115.45 655
9116.35 625
9117.25 683
9118.16 661
9119.06 621
9119.96 650
9120.86 623
9121.76 625
9122.66 610
9123.56 631
9124.47 603
9125.37 626
9126.27 614
9127.17 623
9128.07 605
9128.98 615
9129.88 607
9130.78 632
9131.68 579
9132.58 614
9133.49 630
9134.39 599
9135.29 630
9136.19 624
9137.09 634
9138.00 579
9138.90 551
9139.80 570
9140.70 612
9141.61 601
9142.51 603
9143.41 604
9144.31 611
9145.22 636
9146.12 585
9147.02 609
9147.93 621
9148.83 582
9149.73 577
9150.63 591
9151.54 602
9152.44 610
9153.34 661
9154.25 620
9155.15 640
9156.05 656
9156.96 637
9157.86 575
9158.76 575
9159.67 601
9160.57 603
9161.47 593
9162.38 655
9163.28 649
9164.18 627
9165.09 662
9165.99 578
9166.90 613
9167.80 639
9168.70 665
9169.61 627
9170.51 615
9171.41 633
9172.32 609
9173.22 590
9174.13 605
9175.03 624
9175.94 629
9176.84 668
9177.74 645
9178.65 652
9179.55 607
9180.46 612
9181.36 666
9182.27 662
9183.17 627
9184.08 610
9184.98 688
9185.88 624
9186.79 615
9187.69 641
9188.60 665
9189.50 656
9190.41 634
9191.31 634
9192.22 677
9193.12 631
9194.03 652
9194.93 603
9195.84 614
9196.74 617
9197.65 643
9198.56 658
9199.46 693
9200.37 634
9201.27 681
9202.18 694
9203.08 660
9203.99 665
9204.89 647
9205.80 647
9206.71 640
9207.61 615
9208.52 615
9209.42 599
9210.33 591
9211.23 617
9212.14 583
9213.05 596
9213.95 643
9214.86 676
9215.77 659
9216.67 666
9217.58 650
9218.48 687
9219.39 636
9220.30 642
9221.20 725
9222.11 675
9223.02 681
9223.92 676
9224.83 601
9225.74 570
9226.64 608
9227.55 618
9228.46 612
9229.36 688
9230.27 623
9231.18 609
9232.08 667
9232.99 601
9233.90 632
9234.81 621
9235.71 617
9236.62 597
9237.53 630
9238.43 579
9239.34 596
9240.25 606
9241.16 632
9242.06 587
9242.97 633
9243.88 680
9244.79 619
9245.69 589
9246.60 624
9247.51 597
9248.42 576
9249.33 636
9250.23 626
9251.14 642
9252.05 570
9252.96 568
9253.87 579
9254.77 585
9255.68 617
9256.59 569
9257.50 569
9258.41 653
9259.31 662
9260.22 635
9261.13 616
9262.04 615
9262.95 615
9263.86 628
9264.77 583
9265.67 634
9266.58 592
9267.49 598
9268.40 571
9269.31 592
9270.22 600
9271.13 599
9272.04 528
9272.94 559
9273.85 564
9274.76 617
9275.67 645
9276.58 608
9277.49 648
9278.40 626
9279.31 671
9280.22 642
9281.13 597
9282.04 588
9282.95 636
9283.86 615
9284.77 602
9285.68 611
9286.59 647
9287.49 608
9288.40 631
9289.31 639
9290.22 659
9291.13 656
9292.04 622
9292.95 616
9293.86 655
9294.77 650
9295.68 605
9296.59 597
9297.50 581
9298.41 692
9299.33 712
9300.24 632
9301.15 665
9302.06 647
9302.97 668
9303.88 655
9304.79 646
9305.70 619
9306.61 614
9307.52 653
9308.43 656
9309.34 657
9310.25 684
9311.16 704
9312.07 660
9312.98 651
9313.90 620
9314.81 684
9315.72 656
9316.63 657
9317.54 665
9318.45 636
9319.36 626
9320.27 646
9321.19 645
9322.10 630
9323.01 623
9323.92 634
9324.83 634
9325.74 604
9326.65 650
9327.57 639
9328.48 613
9329.39 611
9330.30 691
9331.21 638
9332.13 589
9333.04 595
9333.95 619
9334.86 641
9335.77 610
9336.69 608
9337.60 608
9338.51 595
9339.42 602
9340.33 629
9341.25 690
9342.16 688
9343.07 599
9343.98 619
9344.90 625
9345.81 612
9346.72 592
9347.63 607
9348.55 692
9349.46 679
9350.37 632
9351.29 618
9352.20 602
9353.11 639
9354.02 608
9354.94 623
9355.85 685
9356.76 642
9357.68 646
9358.59 607
9359.50 629
9360.42 658
9361.33 647
9362.24 623
9363.16 615
9364.07 643
9364.98 626
9365.90 576
9366.81 647
9367.72 616
9368.64 655
9369.55 707
9370.47 730
9371.38 595
9372.29 598
9373.21 626
9374.12 616
9375.04 619
9375.95 610
9376.86 620
9377.78 660
9378.69 662
9379.61 633
9380.52 587
9381.43 571
9382.35 648
9383.26 624
9384.18 636
9385.09 703
9386.01 653
9386.92 657
9387.84 666
9388.75 639
9389.67 632
9390.58 688
9391.49 673
9392.41 674
9393.32 682
9394.24 715
9395.15 712
9396.07 730
9396.98 715
9397.90 663
9398.81 694
9399.73 681
9400.65 604
9401.56 650
9402.48 653
9403.39 650
9404.31 651
9405.22 651
9406.14 647
9407.05 628
9407.97 671
9408.88 680
9409.80 647
9410.72 670
9411.63 661
9412.55 635
9413.46 657
9414.38 661
9415.30 613
9416.21 620
9417.13 636
9418.04 675
9418.96 652
9419.88 598
9420.79 663
9421.71 690
9422.62 654
9423.54 703
9424.46 709
9425.37 684
9426.29 655
9427.21 659
9428.12 648
9429.04 618
9429.96 620
9430.87 672
9431.79 716
9432.71 641
9433.62 654
9434.54 679
9435.46 714
9436.37 685
9437.29 704
9438.21 700
9439.13 651
9440.04 707
9440.96 732
9441.88 736
9442.80 709
9443.71 676
9444.63 654
9445.55 669
9446.46 687
9447.38 692
9448.30 681
9449.22 702
9450.14 735
9451.05 752
9451.97 751
9452.89 742
9453.81 706
9454.72 753
9455.64 798
9456.56 813
9457.48 796
9458.40 810
9459.31 771
9460.23 771
9461.15 728
9462.07 674
9462.99 706
9463.91 704
9464.82 725
9465.74 679
9466.66 687
9467.58 694
9468.50 702
9469.42 708
9470.34 747
9471.25 660
9472.17 716
9473.09 754
9474.01 694
9474.93 705
9475.85 713
9476.77 705
9477.69 728
9478.60 718
9479.52 739
9480.44 770
9481.36 694
9482.28 751
9483.20 796
9484.12 741
9485.04 726
9485.96 775
9486.88 751
9487.80 759
9488.72 760
9489.64 813
9490.56 801
9491.48 713
9492.40 732
9493.32 758
9494.24 719
9495.16 646
9496.08 698
9497.00 729
9497.92 711
9498.84 702
9499.76 703
9500.68 729
9501.60 702
9502.52 679
9503.44 709
9504.36 712
9505.28 726
9506.20 762
9507.12 751
9508.04 732
9508.96 829
9509.88 768
9510.80 744
9511.72 755
9512.64 713
9513.56 791
9514.48 778
9515.40 785
9516.32 854
9517.25 838
9518.17 825
9519.09 789
9520.01 759
9520.93 803
9521.85 790
9522.77 804
9523.69 812
9524.61 788
9525.54 783
9526.46 801
9527.38 879
9528.30 843
9529.22 818
9530.14 862
9531.06 921
9531.99 872
9532.91 976
9533.83 1056
9534.75 1060
9535.67 1018
9536.60 993
9537.52 927
9538.44 911
9539.36 869
9540.28 913
9541.21 849
9542.13 825
9543.05 860
9543.97 864
9544.89 878
9545.82 863
9546.74 840
9547.66 840
9548.58 838
9549.51 782
9550.43 835
9551.35 778
9552.27 745
9553.20 790
9554.12 791
9555.04 813
9555.96 770
9556.89 829
9557.81 851
9558.73 805
9559.66 812
9560.58 909
9561.50 912
9562.43 859
9563.35 860
9564.27 887
9565.19 842
9566.12 783
9567.04 771
9567.96 841
9568.89 853
9569.81 785
9570.74 777
9571.66 824
9572.58 794
9573.51 816
9574.43 831
9575.35 801
9576.28 818
9577.20 834
9578.13 785
9579.05 851
9579.97 853
9580.90 816
9581.82 791
9582.75 856
9583.67 843
9584.59 829
9585.52 902
9586.44 838
9587.37 813
9588.29 822
9589.22 813
9590.14 816
9591.06 823
9591.99 871
9592.91 823
9593.84 885
9594.76 817
9595.69 873
9596.61 882
9597.54 883
9598.46 902
9599.39 878
9600.31 815
9601.24 841
9602.16 875
9603.09 863
9604.01 865
9604.94 879
9605.86 866
9606.79 911
9607.71 906
9608.64 886
9609.56 874
9610.49 919
9611.41 901
9612.34 932
9613.27 912
9614.19 912
9615.12 943
9616.04 909
9616.97 892
9617.89 960
9618.82 919
9619.75 908
9620.67 968
9621.60 990
9622.52 937
9623.45 962
9624.38 1008
9625.30 991
9626.23 936
9627.15 969
9628.08 1036
9629.01 1005
9629.93 974
9630.86 960
9631.79 991
9632.71 961
9633.64 1059
9634.57 995
9635.49 1000
9636.42 1094
9637.35 1128
9638.27 1125
9639.20 1058
9640.13 1103
9641.05 1087
9641.98 1059
9642.91 1082
9643.83 1142
9644.76 1054
9645.69 1131
9646.62 1142
9647.54 1185
9648.47 1235
9649.40 1166
9650.32 1174
9651.25 1199
9652.18 1273
9653.11 1231
9654.03 1211
9654.96 1229
9655.89 1185
9656.82 1233
9657.75 1248
9658.67 1256
9659.60 1202
9660.53 1141
9661.46 1138
9662.38 1106
9663.31 1131
9664.24 1118
9665.17 1119
9666.10 1161
9667.02 1110
9667.95 1063
9668.88 1133
9669.81 1223
9670.74 1215
9671.67 1228
9672.59 1264
9673.52 1223
9674.45 1207
9675.38 1261
9676.31 1301
9677.24 1267
9678.17 1236
9679.10 1245
9680.02 1299
9680.95 1268
9681.88 1294
9682.81 1311
9683.74 1357
9684.67 1247
9685.60 1368
9686.53 1335
9687.46 1280
9688.39 1315
9689.31 1338
9690.24 1328
9691.17 1269
9692.10 1365
9693.03 1482
9693.96 1450
9694.89 1423
9695.82 1373
9696.75 1382
9697.68 1380
9698.61 1416
9699.54 1448
9700.47 1516
9701.40 1487
9702.33 1581
9703.26 1547
9704.19 1487
9705.12 1422
9706.05 1335
9706.98 1336
9707.91 1390
9708.84 1352
9709.77 1355
9710.70 1377
9711.63 1358
9712.56 1449
9713.49 1526
9714.42 1561
9715.35 1502
9716.28 1575
9717.21 1672
9718.14 1641
9719.07 1626
9720.00 1621
9720.93 1625
9721.87 1420
9722.80 1388
9723.73 1317
9724.66 1363
9725.59 1373
9726.52 1306
9727.45 1361
9728.38 1277
9729.31 1290
9730.24 1218
9731.18 1239
9732.11 1298
9733.04 1302
9733.97 1360
9734.90 1403
9735.83 1432
9736.76 1306
9737.70 1324
9738.63 1324
9739.56 1275
9740.49 1207
9741.42 1128
9742.35 1214
9743.29 1233
9744.22 1206
9745.15 1184
9746.08 1180
9747.01 1187
9747.95 1147
9748.88 1066
9749.81 1049
9750.74 1123
9751.67 1164
9752.61 1108
9753.54 1132
9754.47 1081
9755.40 1057
9756.34 1167
9757.27 1156
9758.20 1082
9759.13 1087
9760.07 1201
9761.00 1187
9761.93 1167
9762.87 1121
9763.80 1141
9764.73 1170
9765.66 1188
9766.60 1175
9767.53 1186
9768.46 1200
9769.40 1184
9770.33 1111
9771.26 1118
9772.20 1114
9773.13 1208
9774.06 1220
9775.00 1180
9775.93 1249
9776.86 1240
9777.80 1295
9778.73 1277
9779.66 1342
9780.60 1259
9781.53 1340
9782.46 1403
9783.40 1374
9784.33 1370
9785.26 1389
9786.20 1349
9787.13 1273
9788.07 1236
9789.00 1214
9789.93 1128
9790.87 1067
9791.80 1100
9792.74 1083
9793.67 1086
9794.61 1009
9795.54 1091
9796.47 1061
9797.41 1121
9798.34 1131
9799.28 1043
9800.21 1117
9801.15 1129
9802.08 1116
9803.02 1083
9803.95 1057
9804.89 1029
9805.82 1066
9806.76 1035
9807.69 992
9808.63 933
9809.56 927
9810.50 979
9811.43 915
9812.37 909
9813.30 860
9814.24 870
9815.17 904
9816.11 908
9817.04 898
9817.98 861
9818.91 884
9819.85 979
9820.78 947
9821.72 947
9822.65 881
9823.59 821
9824.53 872
9825.46 962
9826.40 896
9827.33 865
9828.27 895
9829.21 904
9830.14 913
9831.08 900
9832.01 828
9832.95 877
9833.89 881
9834.82 867
9835.76 893
9836.69 888
9837.63 812
9838.57 831
9839.50 875
9840.44 944
9841.38 952
9842.31 891
9843.25 897
9844.19 839
9845.12 896
9846.06 900
9847.00 914
9847.93 950
9848.87 903
9849.81 895
9850.74 871
9851.68 847
9852.62 880
9853.56 890
9854.49 879
9855.43 862
9856.37 906
9857.30 864
9858.24 920
9859.18 887
9860.12 917
9861.05 940
9861.99 936
9862.93 899
9863.87 945
9864.80 882
9865.74 855
9866.68 816
9867.62 870
9868.56 847
9869.49 820
9870.43 835
9871.37 856
9872.31 894
9873.24 845
9874.18 831
9875.12 879
9876.06 793
9877.00 812
9877.94 797
9878.87 773
9879.81 754
9880.75 834
9881.69 799
9882.63 828
9883.57 798
9884.50 765
9885.44 780
9886.38 800
9887.32 795
9888.26 812
9889.20 833
9890.14 837
9891.08 826
9892.02 769
9892.95 753
9893.89 777
9894.83 744
9895.77 702
9896.71 726
9897.65 759
9898.59 777
9899.53 801
9900.47 776
9901.41 743
9902.35 740
9903.29 753
9904.23 757
9905.16 765
9906.10 746
9907.04 731
9907.98 776
9908.92 796
9909.86 808
9910.80 793
9911.74 769
9912.68 747
9913.62 841
9914.56 832
9915.50 811
9916.44 789
9917.38 758
9918.32 791
9919.26 762
9920.20 817
9921.14 776
9922.08 806
9923.02 833
9923.97 858
9924.91 901
9925.85 933
9926.79 1032
9927.73 1058
9928.67 1112
9929.61 1162
9930.55 1200
9931.49 1124
9932.43 1140
9933.37 1147
9934.31 1010
9935.25 966
9936.20 1000
9937.14 927
9938.08 834
9939.02 802
9939.96 761
9940.90 776
9941.84 772
9942.78 726
9943.73 746
9944.67 737
9945.61 727
9946.55 731
9947.49 740
9948.43 726
9949.37 760
9950.32 769
9951.26 732
9952.20 713
9953.14 702
9954.08 716
9955.03 665
9955.97 693
9956.91 696
9957.85 708
9958.79 712
9959.74 773
9960.68 733
9961.62 734
9962.56 683
9963.50 717
9964.45 703
9965.39 671
9966.33 680
9967.27 728
9968.22 711
9969.16 713
9970.10 646
9971.04 717
9971.99 687
9972.93 727
9973.87 697
9974.82 666
9975.76 673
9976.70 691
9977.64 696
9978.59 648
9979.53 647
9980.47 661
9981.42 681
9982.36 682
9983.30 682
9984.25 661
9985.19 656
9986.13 676
9987.08 678
9988.02 662
9988.96 629
9989.91 695
9990.85 703
9991.80 641
9992.74 679
9993.68 675
9994.63 683
9995.57 704
9996.51 633
9997.46 655
9998.40 672
9999.35 620
10000.29 618
10001.23 651
10002.18 688
10003.12 673
10004.07 629
10005.01 691
10005.96 626
10006.90 667
10007.84 701
10008.79 739
10009.73 703
10010.68 631
10011.62 665
10012.57 675
10013.51 629
10014.46 605
10015.40 652
10016.35 643
10017.29 604
10018.24 676
10019.18 665
10020.13 640
10021.07 647
10022.02 620
10022.96 695
10023.91 647
10024.85 642
10025.80 654
10026.74 633
10027.69 618
10028.63 604
10029.58 668
10030.52 629
10031.47 667
10032.42 607
10033.36 647
10034.31 615
10035.25 640
10036.20 632
10037.14 623
10038.09 619
10039.04 599
10039.98 616
10040.93 659
10041.87 643
10042.82 622
10043.77 618
10044.71 623
10045.66 581
10046.60 628
10047.55 618
10048.50 634
10049.44 611
10050.39 635
10051.34 616
10052.28 636
10053.23 643
10054.18 588
10055.12 596
10056.07 572
10057.02 610
10057.96 599
10058.91 600
10059.86 637
10060.80 608
10061.75 622
10062.70 617
10063.64 633
10064.59 598
10065.54 649
10066.49 598
10067.43 593
10068.38 583
10069.33 613
10070.28 580
10071.22 613
10072.17 588
10073.12 596
10074.07 591
10075.01 643
10075.96 610
10076.91 617
10077.86 573
10078.80 590
10079.75 572
10080.70 563
10081.65 588
10082.60 603
10083.54 608
10084.49 632
10085.44 655
10086.39 561
10087.34 523
10088.28 573
10089.23 571
10090.18 605
10091.13 598
10092.08 592
10093.03 574
10093.97 617
10094.92 555
10095.87 641
10096.82 651
10097.77 611
10098.72 602
10099.67 608
10100.62 644
10101.56 616
10102.51 584
10103.46 622
10104.41 645
10105.36 593
10106.31 523
10107.26 579
10108.21 597
10109.16 586
10110.11 568
10111.05 611
10112.00 625
10112.95 593
10113.90 620
10114.85 589
10115.80 638
10116.75 601
10117.70 546
10118.65 549
10119.60 625
10120.55 556
10121.50 578
10122.45 608
10123.40 602
10124.35 599
10125.30 595
10126.25 651
10127.20 597
10128.15 580
10129.10 580
10130.05 570
10131.00 598
10131.95 623
10132.90 599
10133.85 584
10134.80 586
10135.75 602
10136.70 582
10137.65 577
10138.60 614
10139.55 650
10140.51 610
10141.46 596
10142.41 606
10143.36 620
10144.31 638
10145.26 581
10146.21 568
10147.16 599
10148.11 606
10149.06 613
10150.01 623
10150.97 600
10151.92 639
10152.87 648
10153.82 660
10154.77 621
10155.72 601
10156.67 606
10157.63 651
10158.58 642
10159.53 645
10160.48 605
10161.43 663
10162.38 616
10163.34 626
10164.29 636
10165.24 618
10166.19 666
10167.14 649
10168.09 634
10169.05 616
10170.00 645
10170.95 675
10171.90 632
10172.86 606
10173.81 625
10174.76 665
10175.71 703
10176.66 650
10177.62 650
10178.57 705
10179.52 693
10180.47 674
10181.43 678
10182.38 668
10183.33 689
10184.29 680
10185.24 656
10186.19 645
10187.14 713
10188.10 671
10189.05 733
10190.00 700
10190.96 756
10191.91 690
10192.86 711
10193.81 718
10194.77 649
10195.72 707
10196.67 721
10197.63 703
10198.58 719
10199.53 729
10200.49 772
10201.44 774
10202.40 747
10203.35 790
10204.30 819
10205.26 821
10206.21 796
10207.16 835
10208.12 870
10209.07 911
10210.03 844
10210.98 836
10211.93 828
10212.89 776
10213.84 800
10214.80 743
10215.75 713
10216.70 746
10217.66 674
10218.61 737
10219.57 772
10220.52 766
10221.48 788
10222.43 729
10223.39 764
10224.34 731
10225.30 721
10226.25 732
10227.20 730
10228.16 701
10229.11 708
10230.07 659
10231.02 680
10231.98 715
10232.93 706
10233.89 753
10234.84 787
10235.80 774
10236.75 766
10237.71 772
10238.67 827
10239.62 863
10240.58 813
10241.53 796
10242.49 716
10243.44 686
10244.40 666
10245.35 667
10246.31 681
10247.26 690
10248.22 621
10249.18 656
10250.13 652
10251.09 622
10252.04 618
10253.00 668
10253.96 637
10254.91 596
10255.87 631
10256.82 671
10257.78 608
10258.74 629
10259.69 660
10260.65 594
10261.61 669
10262.56 649
10263.52 632
10264.47 604
10265.43 620
10266.39 620
10267.34 617
10268.30 625
10269.26 574
10270.21 563
10271.17 592
10272.13 602
10273.09 610
10274.04 586
10275.00 612
10275.96 659
10276.91 649
10277.87 599
10278.83 606
10279.78 630
10280.74 602
10281.70 602
10282.66 626
10283.61 572
10284.57 622
10285.53 621
10286.49 627
10287.44 603
10288.40 629
10289.36 597
10290.32 599
10291.27 608
10292.23 606
10293.19 625
10294.15 606
10295.11 601
10296.06 596
10297.02 565
10297.98 604
10298.94 595
10299.90 607
10300.85 644
10301.81 560
10302.77 543
10303.73 578
10304.69 618
10305.65 608
10306.60 566
10307.56 597
10308.52 582
10309.48 596
10310.44 625
10311.40 600
10312.36 646
10313.32 611
10314.27 577
10315.23 596
10316.19 603
10317.15 621
10318.11 602
10319.07 565
10320.03 600
10320.99 617
10321.95 577
10322.91 607
10323.86 586
10324.82 556
10325.78 574
10326.74 632
10327.70 637
10328.66 627
10329.62 647
10330.58 641
10331.54 584
10332.50 620
10333.46 665
10334.42 648
10335.38 615
10336.34 617
10337.30 620
10338.26 595
10339.22 549
10340.18 556
10341.14 536
10342.10 567
10343.06 571
10344.02 571
10344.98 584
10345.94 546
10346.90 594
10347.86 548
10348.82 571
10349.78 573
10350.74 575
10351.70 543
10352.66 539
10353.62 569
10354.58 591
10355.55 549
10356.51 528
10357.47 542
10358.43 529
10359.39 516
10360.35 538
10361.31 560
10362.27 578
10363.23 555
10364.19 515
10365.16 534
10366.12 566
10367.08 529
10368.04 480
10369.00 506
10369.96 539
10370.92 549
10371.88 558
10372.85 543
10373.81 558
10374.77 530
10375.73 527
10376.69 598
10377.65 544
10378.62 517
10379.58 507
10380.54 563
10381.50 626
10382.46 567
10383.43 553
10384.39 519
10385.35 572
10386.31 557
10387.27 555
10388.24 565
10389.20 578
10390.16 537
10391.12 524
10392.09 557
10393.05 583
10394.01 555
10394.97 537
10395.94 561
10396.90 573
10397.86 583
10398.82 562
10399.79 549
10400.75 581
10401.71 581
10402.68 584
10403.64 569
10404.60 518
10405.57 587
10406.53 553
10407.49 546
10408.45 537
10409.42 515
10410.38 611
10411.34 587
10412.31 543
10413.27 557
10414.23 576
10415.20 561
10416.16 601
10417.13 604
10418.09 596
10419.05 652
10420.02 703
10420.98 659
10421.94 711
10422.91 714
10423.87 683
10424.84 702
10425.80 681
10426.76 641
10427.73 607
10428.69 653
10429.66 592
10430.62 565
10431.58 512
10432.55 528
10433.51 526
10434.48 508
10435.44 543
10436.41 526
10437.37 558
10438.34 570
10439.30 527
10440.27 548
10441.23 534
10442.19 521
10443.16 545
10444.12 512
10445.09 517
10446.05 501
10447.02 540
10447.98 540
10448.95 570
10449.91 497
10450.88 528
10451.84 568
10452.81 530
10453.78 544
10454.74 513
10455.71 521
10456.67 492
10457.64 548
10458.60 500
10459.57 525
10460.53 508
10461.50 535
10462.47 586
10463.43 525
10464.40 534
10465.36 510
10466.33 541
10467.29 572
10468.26 569
10469.23 533
10470.19 516
10471.16 490
10472.12 515
10473.09 482
10474.06 517
10475.02 511
10475.99 497
10476.96 516
10477.92 553
10478.89 516
10479.86 558
10480.82 541
10481.79 491
10482.76 565
10483.72 493
10484.69 535
10485.66 535
10486.62 505
10487.59 508
10488.56 511
10489.52 491
10490.49 529
10491.46 533
10492.42 527
10493.39 499
10494.36 523
10495.33 497
10496.29 525
10497.26 524
10498.23 496
10499.19 547
10500.16 506
10501.13 538
10502.10 503
10503.06 567
10504.03 522
10505.00 522
10505.97 520
10506.94 547
10507.90 502
10508.87 515
10509.84 557
10510.81 548
10511.78 549
10512.74 569
10513.71 546
10514.68 512
10515.65 554
10516.62 539
10517.58 517
10518.55 469
10519.52 527
10520.49 543
10521.46 581
10522.43 537
10523.39 534
10524.36 519
10525.33 527
10526.30 534
10527.27 540
10528.24 551
10529.21 494
10530.18 535
10531.14 527
10532.11 570
10533.08 496
10534.05 532
10535.02 524
10535.99 532
10536.96 512
10537.93 537
10538.90 577
10539.87 529
10540.84 528
10541.80 516
10542.77 528
10543.74 508
10544.71 512
10545.68 536
10546.65 550
10547.62 547
10548.59 549
10549.56 471
10550.53 554
10551.50 522
10552.47 521
10553.44 551
10554.41 516
10555.38 505
10556.35 572
10557.32 548
10558.29 552
10559.26 613
10560.23 614
10561.20 699
10562.17 690
10563.14 738
10564.11 672
10565.08 691
10566.05 656
10567.02 637
10567.99 608
10568.97 576
10569.94 589
10570.91 600
10571.88 624
10572.85 567
10573.82 580
10574.79 575
10575.76 555
10576.73 532
10577.70 550
10578.67 536
10579.64 548
10580.62 538
10581.59 556
10582.56 526
10583.53 565
10584.50 535
10585.47 579
10586.44 595
10587.42 560
10588.39 631
10589.36 622
10590.33 600
10591.30 591
10592.27 648
10593.25 647
10594.22 591
10595.19 567
10596.16 557
10597.13 611
10598.10 630
10599.08 562
10600.05 577
10601.02 576
10601.99 588
10602.96 570
10603.94 552
10604.91 578
10605.88 521
10606.85 553
10607.83 514
10608.80 566
10609.77 560
10610.74 590
10611.72 548
10612.69 540
10613.66 547
10614.63 558
10615.61 569
10616.58 583
10617.55 581
10618.53 545
10619.50 544
10620.47 547
10621.44 562
10622.42 574
10623.39 592
10624.36 544
10625.34 585
10626.31 551
10627.28 560
10628.26 564
10629.23 531
10630.20 551
10631.18 566
10632.15 560
10633.12 559
10634.10 571
10635.07 565
10636.05 592
10637.02 584
10637.99 579
10638.97 654
10639.94 721
10640.91 712
10641.89 694
10642.86 690
10643.84 776
10644.81 687
10645.79 590
10646.76 599
10647.73 603
10648.71 588
10649.68 579
10650.66 586
10651.63 544
10652.61 563
10653.58 544
10654.55 550
10655.53 526
10656.50 532
10657.48 526
10658.45 548
10659.43 590
10660.40 551
10661.38 518
10662.35 554
10663.33 536
10664.30 537
10665.28 579
10666.25 547
10667.23 548
10668.20 531
10669.18 541
10670.15 548
10671.13 507
10672.10 522
10673.08 542
10674.05 516
10675.03 546
10676.01 601
10676.98 585
10677.96 566
10678.93 560
10679.91 555
10680.88 589
10681.86 594
10682.84 574
10683.81 590
10684.79 568
10685.76 553
10686.74 530
10687.72 557
10688.69 544
10689.67 516
10690.64 524
10691.62 551
10692.60 547
10693.57 497
10694.55 494
10695.53 512
10696.50 539
10697.48 546
10698.46 518
10699.43 495
10700.41 510
10701.39 520
10702.36 514
10703.34 553
10704.32 519
10705.29 569
10706.27 571
10707.25 573
10708.22 526
10709.20 546
10710.18 525
10711.15 570
10712.13 545
10713.11 534
10714.09 506
10715.06 536
10716.04 540
10717.02 540
10718.00 509
10718.97 571
10719.95 596
10720.93 569
10721.91 503
10722.88 488
10723.86 485
10724.84 501
10725.82 511
10726.80 499
10727.77 547
10728.75 507
10729.73 501
10730.71 545
10731.69 482
10732.66 486
10733.64 504
10734.62 524
10735.60 524
10736.58 544
10737.55 501
10738.53 522
10739.51 519
10740.49 547
10741.47 540
10742.45 512
10743.43 456
10744.40 534
10745.38 563
10746.36 525
10747.34 520
10748.32 522
10749.30 514
10750.28 584
10751.26 546
10752.24 541
10753.21 569
10754.19 544
10755.17 549
10756.15 498
10757.13 510
10758.11 531
10759.09 489
10760.07 507
10761.05 502
10762.03 509
10763.01 540
10763.99 532
10764.97 515
10765.95 527
10766.93 486
10767.91 523
10768.89 544
10769.87 511
10770.84 514
10771.82 500
10772.80 523
10773.78 535
10774.76 496
10775.74 544
10776.73 571
10777.71 541
10778.69 509
10779.67 525
10780.65 523
10781.63 528
10782.61 545
10783.59 563
10784.57 512
10785.55 523
10786.53 505
10787.51 529
10788.49 549
10789.47 518
10790.45 486
10791.43 527
10792.41 541
10793.39 553
10794.38 531
10795.36 554
10796.34 527
10797.32 516
10798.30 487
10799.28 470
10800.26 497
10801.24 524
10802.22 507
10803.21 576
10804.19 520
10805.17 533
10806.15 542
10807.13 542
10808.11 504
10809.09 530
10810.08 552
10811.06 561
10812.04 525
10813.02 547
10814.00 537
10814.99 560
10815.97 520
10816.95 553
10817.93 542
10818.91 590
10819.90 576
10820.88 532
10821.86 515
10822.84 547
10823.82 560
10824.81 540
10825.79 534
10826.77 545
10827.75 523
10828.74 572
10829.72 595
10830.70 510
10831.68 551
10832.67 545
10833.65 565
10834.63 525
10835.62 555
10836.60 563
10837.58 561
10838.56 590
10839.55 575
10840.53 573
10841.51 556
10842.50 559
10843.48 596
10844.46 558
10845.45 550
10846.43 592
10847.41 562
10848.40 554
10849.38 584
10850.36 569
10851.35 635
10852.33 624
10853.31 564
10854.30 593
10855.28 575
10856.26 555
10857.25 555
10858.23 613
10859.22 582
10860.20 584
10861.18 557
10862.17 586
10863.15 593
10864.14 574
10865.12 607
10866.10 588
10867.09 636
10868.07 608
10869.06 593
10870.04 652
10871.03 671
10872.01 652
10873.00 639
10873.98 609
10874.96 609
10875.95 615
10876.93 672
10877.92 675
10878.90 640
10879.89 604
10880.87 615
10881.86 680
10882.84 675
10883.83 637
10884.81 642
10885.80 629
10886.78 648
10887.77 681
10888.75 668
10889.74 720
10890.72 649
10891.71 712
10892.70 695
10893.68 637
10894.67 655
10895.65 633
10896.64 658
10897.62 681
10898.61 712
10899.59 663
10900.58 675
10901.57 717
10902.55 713
10903.54 671
10904.52 712
10905.51 726
10906.50 731
10907.48 687
10908.47 716
10909.45 712
10910.44 729
10911.43 766
10912.41 739
10913.40 713
10914.39 748
10915.37 793
10916.36 772
10917.35 743
10918.33 744
10919.32 747
10920.30 788
10921.29 806
10922.28 738
10923.27 740
10924.25 769
10925.24 754
10926.23 788
10927.21 818
10928.20 758
10929.19 804
10930.17 785
10931.16 751
10932.15 754
10933.14 796
10934.12 837
10935.11 770
10936.10 839
10937.09 848
10938.07 839
10939.06 803
10940.05 775
10941.04 861
10942.02 858
10943.01 913
10944.00 884
10944.99 921
10945.97 904
10946.96 891
10947.95 925
10948.94 946
10949.93 946
10950.91 929
10951.90 888
10952.89 943
10953.88 996
10954.87 1025
10955.85 1076
10956.84 1066
10957.83 1100
10958.82 1199
10959.81 1205
10960.80 1154
10961.79 1130
10962.77 1184
10963.76 1221
10964.75 1128
10965.74 1065
10966.73 1028
10967.72 1006
10968.71 935
10969.70 947
10970.68 931
10971.67 915
10972.66 958
10973.65 969
10974.64 914
10975.63 859
10976.62 870
10977.61 938
10978.60 998
10979.59 919
10980.58 898
10981.57 938
10982.55 980
10983.54 959
10984.53 1003
10985.52 975
10986.51 1060
10987.50 1036
10988.49 1024
10989.48 987
10990.47 989
10991.46 1048
10992.45 1023
10993.44 1057
10994.43 1061
10995.42 1148
10996.41 1160
10997.40 1286
10998.39 1359
10999.38 1417
11000.37 1542
11001.36 1592
11002.35 1733
11003.34 1660
11004.33 1584
11005.33 1456
11006.32 1438
11007.31 1368
11008.30 1201
11009.29 1046
11010.28 974
11011.27 922
11012.26 975
11013.25 972
11014.24 918
11015.23 880
11016.22 892
11017.21 864
11018.21 855
11019.20 894
11020.19 835
11021.18 843
11022.17 844
11023.16 873
11024.15 798
11025.14 874
11026.14 894
11027.13 861
11028.12 813
11029.11 860
11030.10 867
11031.09 845
11032.09 847
11033.08 866
11034.07 810
11035.06 833
11036.05 812
11037.05 793
11038.04 805
11039.03 826
11040.02 823
11041.01 855
11042.01 809
11043.00 775
11043.99 831
11044.98 848
11045.97 769
11046.97 704
11047.96 770
11048.95 760
11049.94 727
11050.94 743
11051.93 715
11052.92 692
11053.91 709
11054.91 737
11055.90 687
11056.89 694
11057.89 736
11058.88 767
11059.87 756
11060.87 722
11061.86 797
11062.85 771
11063.84 751
11064.84 778
11065.83 806
11066.82 795
11067.82 767
11068.81 741
11069.80 724
11070.80 739
11071.79 740
11072.78 751
11073.78 787
11074.77 747
11075.77 724
11076.76 774
11077.75 759
11078.75 707
11079.74 688
11080.73 720
11081.73 742
11082.72 752
11083.72 717
11084.71 740
11085.70 687
11086.70 673
11087.69 696
11088.69 706
11089.68 703
11090.68 694
11091.67 688
11092.66 659
11093.66 668
11094.65 684
11095.65 711
11096.64 691
11097.64 659
11098.63 664
11099.63 686
11100.62 629
11101.62 629
11102.61 655
11103.61 680
11104.60 734
11105.60 641
11106.59 666
11107.59 695
11108.58 653
11109.58 668
11110.57 624
11111.57 599
11112.56 662
11113.56 609
11114.55 623
11115.55 638
11116.55 663
11117.54 643
11118.54 670
11119.53 639
11120.53 650
11121.52 683
11122.52 672
11123.51 653
11124.51 577
11125.51 653
11126.50 645
11127.50 676
11128.49 664
11129.49 701
11130.49 665
11131.48 679
11132.48 673
11133.48 633
11134.47 539
11135.47 577
11136.46 597
11137.46 622
11138.46 587
11139.45 657
11140.45 671
11141.45 620
11142.44 576
11143.44 606
11144.44 619
11145.43 619
11146.43 643
11147.43 689
11148.43 671
11149.42 614
11150.42 612
11151.42 609
11152.41 582
11153.41 636
11154.41 628
11155.40 569
11156.40 603
11157.40 593
11158.40 643
11159.39 620
11160.39 625
11161.39 629
11162.39 583
11163.38 588
11164.38 633
11165.38 599
11166.38 582
11167.38 585
11168.37 634
11169.37 587
11170.37 551
11171.37 601
11172.37 602
11173.36 589
11174.36 605
11175.36 554
11176.36 559
11177.36 568
11178.35 583
11179.35 572
11180.35 577
11181.35 589
11182.35 568
11183.35 596
11184.34 562
11185.34 545
11186.34 601
11187.34 610
11188.34 622
11189.34 582
11190.34 580
11191.34 567
11192.34 568
11193.33 552
11194.33 582
11195.33 580
11196.33 591
11197.33 616
11198.33 590
11199.33 555
11200.33 535
11201.33 549
11202.33 603
11203.33 554
11204.33 545
11205.32 570
11206.32 604
11207.32 649
11208.32 601
11209.32 578
11210.32 573
11211.32 584
11212.32 633
11213.32 585
11214.32 572
11215.32 588
11216.32 599
11217.32 542
11218.32 551
11219.32 576
11220.32 545
11221.32 567
11222.32 573
11223.32 574
11224.32 563
11225.32 574
11226.32 527
11227.33 528
11228.33 538
11229.33 547
11230.33 546
11231.33 545
11232.33 575
11233.33 553
11234.33 530
11235.33 562
11236.33 545
11237.33 545
11238.33 564
11239.33 595
11240.34 566
11241.34 547
11242.34 544
11243.34 568
11244.34 525
11245.34 567
11246.34 520
11247.34 572
11248.35 536
11249.35 552
11250.35 562
11251.35 529
11252.35 560
11253.35 585
11254.35 549
11255.36 561
11256.36 542
11257.36 562
11258.36 546
11259.36 539
11260.37 556
11261.37 536
11262.37 561
11263.37 557
11264.37 529
11265.38 574
11266.38 575
11267.38 564
11268.38 579
11269.39 567
11270.39 572
11271.39 590
11272.39 578
11273.40 602
11274.40 587
11275.40 600
11276.40 617
11277.41 613
11278.41 584
11279.41 573
11280.41 585
11281.42 614
11282.42 598
11283.42 632
11284.43 584
11285.43 597
11286.43 579
11287.44 581
11288.44 592
11289.44 560
11290.45 550
11291.45 545
11292.45 581
11293.46 539
11294.46 543
11295.46 558
11296.47 543
11297.47 561
11298.47 504
11299.48 613
11300.48 614
11301.48 592
11302.49 561
11303.49 573
11304.50 559
11305.50 566
11306.50 583
11307.51 561
11308.51 587
11309.52 575
11310.52 619
11311.52 616
11312.53 615
11313.53 603
11314.54 608
11315.54 638
11316.55 651
11317.55 604
11318.56 614
11319.56 648
11320.56 594
11321.57 572
11322.57 588
11323.58 553
11324.58 552
11325.59 649
11326.59 576
11327.60 553
11328.60 513
11329.61 591
11330.61 577
11331.62 577
11332.62 571
11333.63 555
11334.63 598
11335.64 555
11336.65 548
11337.65 610
11338.66 568
11339.66 579
11340.67 562
11341.67 617
11342.68 596
11343.68 594
11344.69 635
11345.70 587
11346.70 660
11347.71 655
11348.71 645
11349.72 588
11350.72 574
11351.73 589
11352.74 540
11353.74 540
11354.75 560
11355.76 576
11356.76 554
11357.77 503
11358.77 520
11359.78 571
11360.79 550
11361.79 545
11362.80 599
11363.81 583
11364.81 569
11365.82 546
11366.83 553
11367.83 542
11368.84 538
11369.85 561
11370.85 558
11371.86 567
11372.87 509
11373.87 517
11374.88 487
11375.89 533
11376.90 556
11377.90 565
11378.91 594
11379.92 565
11380.92 540
11381.93 511
11382.94 563
11383.95 568
11384.95 549
11385.96 554
11386.97 554
11387.98 533
11388.99 485
11389.99 506
11391.00 521
11392.01 525
11393.02 515
11394.02 520
11395.03 527
11396.04 538
11397.05 543
11398.06 535
11399.06 504
11400.07 506
11401.08 556
11402.09 561
11403.10 498
11404.11 542
11405.11 563
11406.12 481
11407.13 553
11408.14 521
11409.15 573
11410.16 528
11411.17 466
11412.17 489
11413.18 531
11414.19 505
11415.20 513
11416.21 542
11417.22 510
11418.23 519
11419.24 518
11420.25 523
11421.25 497
11422.26 493
11423.27 499
11424.28 520
11425.29 465
11426.30 533
11427.31 526
11428.32 519
11429.33 509
11430.34 492
11431.35 498
11432.36 517
11433.37 498
11434.38 564
11435.39 521
11436.40 533
11437.41 515
11438.42 526
11439.43 530
11440.44 497
11441.45 541
11442.46 483
11443.47 560
11444.48 478
11445.49 511
11446.50 496
11447.51 480
11448.52 500
11449.53 499
11450.54 557
11451.55 519
11452.56 494
11453.57 508
11454.58 527
11455.59 529
11456.60 571
11457.61 505
11458.62 506
11459.63 506
11460.64 641
11461.66 532
11462.67 531
11463.68 552
11464.69 546
11465.70 533
11466.71 499
11467.72 510
11468.73 559
11469.74 551
11470.76 501
11471.77 513
11472.78 529
11473.79 494
11474.80 515
11475.81 546
11476.82 555
11477.84 511
11478.85 505
11479.86 577
11480.87 552
11481.88 538
11482.89 548
11483.91 539
11484.92 490
11485.93 483
11486.94 513
11487.95 500
11488.97 511
11489.98 516
11490.99 500
11492.00 485
11493.02 503
11494.03 534
11495.04 545
11496.05 451
11497.06 511
11498.08 518
11499.09 512
11500.10 475
11501.12 468
11502.13 486
11503.14 456
11504.15 494
11505.17 520
11506.18 536
11507.19 501
11508.20 508
11509.22 523
11510.23 509
11511.24 454
11512.26 490
11513.27 478
11514.28 499
11515.30 482
11516.31 483
11517.32 520
11518.34 513
11519.35 456
11520.36 485
11521.38 542
11522.39 514
11523.40 526
11524.42 488
11525.43 498
11526.45 512
11527.46 507
11528.47 538
11529.49 520
11530.50 515
11531.52 519
11532.53 520
11533.54 512
11534.56 489
11535.57 536
11536.59 557
11537.60 525
11538.61 524
11539.63 525
11540.64 556
11541.66 516
11542.67 474
11543.69 507
11544.70 502
11545.72 534
11546.73 524
11547.74 553
11548.76 504
11549.77 505
11550.79 509
11551.80 502
11552.82 493
11553.83 520
11554.85 546
11555.86 597
11556.88 565
11557.89 586
11558.91 532
11559.92 561
11560.94 563
11561.96 507
11562.97 524
11563.99 520
11565.00 555
11566.02 538
11567.03 546
11568.05 568
11569.06 585
11570.08 527
11571.10 536
11572.11 555
11573.13 570
11574.14 529
11575.16 537
11576.17 510
11577.19 579
11578.21 602
11579.22 571
11580.24 578
11581.25 571
11582.27 615
11583.29 655
11584.30 637
11585.32 607
11586.34 635
11587.35 623
11588.37 659
11589.39 667
11590.40 609
11591.42 637
11592.44 698
11593.45 694
11594.47 677
11595.49 707
11596.50 773
11597.52 852
11598.54 854
11599.55 957
11600.57 1010
11601.59 1032
11602.60 1027
11603.62 1045
11604.64 1004
11605.66 899
11606.67 806
11607.69 778
11608.71 730
11609.73 645
11610.74 656
11611.76 645
11612.78 634
11613.80 582
11614.81 543
11615.83 546
11616.85 635
11617.87 587
11618.88 511
11619.90 544
11620.92 551
11621.94 541
11622.96 528
11623.97 555
11624.99 544
11626.01 505
11627.03 545
11628.05 515
11629.07 520
11630.08 512
11631.10 562
11632.12 532
11633.14 490
11634.16 547
11635.18 539
11636.19 526
11637.21 528
11638.23 548
11639.25 559
11640.27 562
11641.29 551
11642.31 536
11643.33 500
11644.34 518
11645.36 548
11646.38 506
11647.40 539
11648.42 516
11649.44 525
11650.46 586
11651.48 544
11652.50 509
11653.52 483
11654.54 500
11655.56 500
11656.58 551
11657.60 533
11658.61 540
11659.63 569
11660.65 593
11661.67 587
11662.69 566
11663.71 563
11664.73 584
11665.75 572
11666.77 532
11667.79 532
11668.81 524
11669.83 537
11670.85 523
11671.87 550
11672.89 520
11673.91 515
11674.93 522
11675.95 543
11676.97 550
11678.00 550
11679.02 547
11680.04 568
11681.06 557
11682.08 498
11683.10 522
11684.12 541
11685.14 540
11686.16 524
11687.18 512
11688.20 518
11689.22 524
11690.24 528
11691.26 489
11692.29 516
11693.31 496
11694.33 530
11695.35 553
11696.37 576
11697.39 532
11698.41 521
11699.43 551
11700.46 512
11701.48 497
11702.50 516
11703.52 513
11704.54 488
11705.56 502
11706.58 512
11707.61 491
11708.63 514
11709.65 547
11710.67 498
11711.69 504
11712.72 500
11713.74 540
11714.76 538
11715.78 495
11716.80 489
11717.83 491
11718.85 502
11719.87 501
11720.89 473
11721.92 520
11722.94 520
11723.96 479
11724.98 557
11726.01 524
11727.03 518
11728.05 470
11729.07 498
11730.10 494
11731.12 517
11732.14 498
11733.16 519
11734.19 518
11735.21 510
11736.23 500
11737.26 495
11738.28 517
11739.30 493
11740.33 501
11741.35 505
11742.37 513
11743.39 473
11744.42 486
11745.44 495
11746.47 515
11747.49 508
11748.51 476
11749.54 465
11750.56 509
11751.58 503
11752.61 488
11753.63 487
11754.65 539
11755.68 556
11756.70 535
11757.73 508
11758.75 541
11759.77 543
11760.80 510
11761.82 505
11762.85 480
11763.87 502
11764.89 478
11765.92 530
11766.94 501
11767.97 504
11768.99 506
11770.02 492
11771.04 523
11772.06 505
11773.09 500
11774.11 541
11775.14 519
11776.16 510
11777.19 562
11778.21 544
11779.24 522
11780.26 494
11781.29 508
11782.31 526
11783.34 517
11784.36 483
11785.39 529
11786.41 504
11787.44 515
11788.46 509
11789.49 531
11790.51 475
11791.54 496
11792.57 562
11793.59 504
11794.62 469
11795.64 504
11796.67 524
11797.69 499
11798.72 511
11799.74 519
11800.77 480
11801.80 523
11802.82 503
11803.85 510
11804.87 498
11805.90 510
11806.93 505
11807.95 482
11808.98 528
11810.00 528
11811.03 496
11812.06 512
11813.08 518
11814.11 519
11815.14 509
11816.16 566
11817.19 527
11818.22 548
11819.24 527
11820.27 523
11821.30 513
11822.32 534
11823.35 567
11824.38 567
11825.40 578
11826.43 548
11827.46 544
11828.48 568
11829.51 543
11830.54 571
11831.56 551
11832.59 563
11833.62 555
11834.65 522
11835.67 552
11836.70 534
11837.73 515
11838.76 547
11839.78 520
11840.81 523
11841.84 547
11842.87 557
11843.89 552
11844.92 542
11845.95 540
11846.98 576
11848.00 573
11849.03 584
11850.06 605
11851.09 564
11852.12 620
11853.14 596
11854.17 595
11855.20 579
11856.23 610
11857.26 575
11858.29 567
11859.31 537
11860.34 560
11861.37 586
11862.40 581
11863.43 532
11864.46 606
11865.48 620
11866.51 580
11867.54 588
11868.57 598
11869.60 591
11870.63 596
11871.66 599
11872.69 604
11873.72 642
11874.74 611
11875.77 627
11876.80 671
11877.83 663
11878.86 599
11879.89 632
11880.92 607
11881.95 651
11882.98 674
11884.01 662
11885.04 668
11886.07 655
11887.10 666
11888.13 740
11889.15 716
11890.18 643
11891.21 667
11892.24 678
11893.27 666
11894.30 651
11895.33 686
11896.36 683
11897.39 697
11898.42 700
11899.45 676
11900.48 699
11901.51 722
11902.54 739
11903.57 781
11904.60 812
11905.64 752
11906.67 755
11907.70 714
11908.73 775
11909.76 720
11910.79 720
11911.82 748
11912.85 744
11913.88 721
11914.91 707
11915.94 716
11916.97 655
11918.00 734
11919.03 742
11920.06 742
11921.10 686
11922.13 714
11923.16 703
11924.19 759
11925.22 694
11926.25 791
11927.28 788
11928.31 833
11929.35 848
11930.38 916
11931.41 1002
11932.44 984
11933.47 1038
11934.50 1045
11935.53 1128
11936.57 1049
11937.60 965
11938.63 903
11939.66 880
11940.69 792
11941.73 781
11942.76 714
11943.79 721
11944.82 689
11945.85 704
11946.89 647
11947.92 628
11948.95 621
11949.98 638
11951.01 676
11952.05 633
11953.08 642
11954.11 655
11955.14 650
11956.18 636
11957.21 690
11958.24 656
11959.27 666
11960.31 637
11961.34 664
11962.37 658
11963.41 648
11964.44 642
11965.47 641
11966.50 678
11967.54 665
11968.57 661
11969.60 657
11970.64 645
11971.67 629
11972.70 669
11973.74 634
11974.77 663
11975.80 690
11976.84 669
11977.87 648
11978.90 687
11979.94 692
11980.97 700
11982.00 676
11983.04 647
11984.07 687
11985.11 618
11986.14 669
11987.17 707
11988.21 727
11989.24 680
11990.28 678
11991.31 626
11992.34 691
11993.38 649
11994.41 665
11995.45 723
11996.48 728
11997.52 717
11998.55 683
11999.58 712
12000.62 734
12001.65 745
12002.69 735
12003.72 687
12004.76 689
12005.79 702
12006.83 710
12007.86 691
12008.90 729
12009.93 711
12010.97 705
12012.00 744
12013.04 733
12014.07 693
12015.11 690
12016.14 710
12017.18 765
12018.21 780
12019.25 808
12020.28 811
12021.32 775
12022.35 731
12023.39 720
12024.42 703
12025.46 730
12026.49 745
12027.53 711
12028.57 717
12029.60 683
12030.64 710
12031.67 707
12032.71 708
12033.74 763
12034.78 775
12035.82 700
12036.85 711
12037.89 729
12038.92 717
12039.96 690
12041.00 740
12042.03 718
12043.07 756
12044.11 695
12045.14 707
12046.18 754
12047.22 712
12048.25 676
12049.29 698
12050.33 691
12051.36 677
12052.40 716
12053.44 725
12054.47 729
12055.51 658
12056.55 759
12057.58 761
12058.62 744
12059.66 731
12060.69 737
12061.73 777
12062.77 753
12063.80 783
12064.84 741
12065.88 760
12066.92 704
12067.95 710
12068.99 741
12070.03 702
12071.07 720
12072.10 780
12073.14 707
12074.18 718
12075.22 684
12076.25 731
12077.29 748
12078.33 726
12079.37 708
12080.41 689
12081.44 731
12082.48 697
12083.52 745
12084.56 699
12085.60 717
12086.63 722
12087.67 816
12088.71 766
12089.75 829
12090.79 805
12091.83 785
12092.86 792
12093.90 815
12094.94 806
12095.98 792
12097.02 782
12098.06 818
12099.10 827
12100.13 862
12101.17 920
12102.21 928
12103.25 943
12104.29 994
12105.33 958
12106.37 983
12107.41 1000
12108.45 1025
12109.49 981
12110.52 929
12111.56 885
12112.60 770
12113.64 756
12114.68 773
12115.72 722
12116.76 722
12117.80 651
12118.84 693
12119.88 630
12120.92 670
12121.96 644
12123.00 632
12124.04 637
12125.08 633
12126.12 608
12127.16 640
12128.20 656
12129.24 668
12130.28 656
12131.32 649
12132.36 602
12133.40 624
12134.44 640
12135.48 614
12136.52 616
12137.56 637
12138.60 655
12139.64 672
12140.68 597
12141.72 579
12142.76 630
12143.80 657
12144.84 625
12145.88 576
12146.93 601
12147.97 582
12149.01 569
12150.05 589
12151.09 625
12152.13 620
12153.17 608
12154.21 582
12155.25 608
12156.29 587
12157.34 607
12158.38 570
12159.42 582
12160.46 583
12161.50 631
12162.54 607
12163.58 575
12164.62 600
12165.67 596
12166.71 589
12167.75 632
12168.79 626
12169.83 609
12170.87 608
12171.92 594
12172.96 596
12174.00 593
12175.04 594
12176.08 635
12177.13 615
12178.17 592
12179.21 611
12180.25 619
12181.30 561
12182.34 579
12183.38 601
12184.42 575
12185.46 598
12186.51 580
12187.55 582
12188.59 575
12189.63 564
12190.68 609
12191.72 590
12192.76 630
12193.81 590
12194.85 549
12195.89 561
12196.93 601
12197.98 589
12199.02 617
12200.06 547
12201.11 548
12202.15 580
12203.19 574
12204.24 516
12205.28 563
12206.32 583
12207.37 568
12208.41 610
12209.45 567
12210.50 567
12211.54 574
12212.58 526
12213.63 570
12214.67 568
12215.71 563
12216.76 552
12217.80 538
12218.85 533
12219.89 536
12220.93 537
12221.98 518
12223.02 552
12224.07 536
12225.11 548
12226.15 519
12227.20 554
12228.24 546
12229.29 533
12230.33 583
12231.38 552
12232.42 573
12233.46 564
12234.51 532
12235.55 521
12236.60 527
12237.64 508
12238.69 555
12239.73 564
12240.78 535
12241.82 530
12242.87 516
12243.91 545
12244.96 570
12246.00 501
12247.05 547
12248.09 530
12249.14 522
12250.18 530
12251.23 531
12252.27 581
12253.32 537
12254.36 535
12255.41 562
12256.45 509
12257.50 525
12258.55 521
12259.59 542
12260.64 547
12261.68 494
12262.73 480
12263.77 476
12264.82 504
12265.87 523
12266.91 434
12267.96 497
12269.00 504
12270.05 507
12271.10 472
12272.14 524
12273.19 525
12274.23 519
12275.28 540
12276.33 564
12277.37 539
12278.42 473
12279.47 514
12280.51 517
12281.56 483
12282.61 497
12283.65 535
12284.70 505
12285.75 465
12286.79 474
12287.84 475
12288.89 498
12289.93 498
12290.98 484
12292.03 451
12293.07 492
12294.12 480
12295.17 494
12296.22 501
12297.26 488
12298.31 486
12299.36 484
12300.40 485
12301.45 487
12302.50 497
12303.55 456
12304.59 513
12305.64 488
12306.69 490
12307.74 569
12308.78 537
12309.83 500
12310.88 525
12311.93 507
12312.98 489
12314.02 501
12315.07 514
12316.12 524
12317.17 491
12318.22 466
12319.26 522
12320.31 532
12321.36 451
12322.41 489
12323.46 468
12324.51 534
12325.55 529
12326.60 429
12327.65 460
12328.70 484
12329.75 485
12330.80 490
12331.85 506
12332.89 454
12333.94 490
12334.99 492
12336.04 485
12337.09 465
12338.14 444
12339.19 444
12340.24 531
12341.29 484
12342.33 507
12343.38 495
12344.43 475
12345.48 489
12346.53 488
12347.58 444
12348.63 502
12349.68 503
12350.73 477
12351.78 526
12352.83 514
12353.88 451
12354.93 476
12355.98 460
12357.03 470
12358.08 476
12359.13 467
12360.18 486
12361.23 471
12362.28 476
12363.33 484
12364.38 562
12365.43 517
12366.48 490
12367.53 454
12368.58 473
12369.63 520
12370.68 510
12371.73 542
12372.78 519
12373.83 519
12374.88 544
12375.93 528
12376.98 517
12378.03 505
12379.08 525
12380.13 526
12381.18 584
12382.23 533
12383.29 520
12384.34 504
12385.39 540
12386.44 549
12387.49 493
12388.54 506
12389.59 518
12390.64 556
12391.69 532
12392.75 526
12393.80 520
12394.85 532
12395.90 523
12396.95 531
12398.00 516
12399.05 568
12400.11 542
12401.16 526
12402.21 525
12403.26 520
12404.31 541
12405.36 530
12406.42 532
12407.47 560
12408.52 539
12409.57 531
12410.62 545
12411.68 517
12412.73 541
12413.78 515
12414.83 561
12415.88 553
12416.94 514
12417.99 539
12419.04 548
12420.09 556
12421.15 535
12422.20 573
12423.25 559
12424.30 555
12425.36 534
12426.41 527
12427.46 538
12428.52 565
12429.57 541
12430.62 553
12431.67 557
12432.73 484
12433.78 563
12434.83 583
12435.89 605
12436.94 587
12437.99 573
12439.05 572
12440.10 563
12441.15 526
12442.21 562
12443.26 579
12444.31 602
12445.37 613
12446.42 607
12447.47 584
12448.53 565
12449.58 590
12450.63 566
12451.69 583
12452.74 512
12453.80 554
12454.85 616
12455.90 544
12456.96 580
12458.01 616
12459.07 576
12460.12 619
12461.17 617
12462.23 596
12463.28 600
12464.34 632
12465.39 588
12466.45 574
12467.50 594
12468.56 605
12469.61 576
12470.66 618
12471.72 576
12472.77 616
12473.83 628
12474.88 611
12475.94 699
12476.99 701
12478.05 683
12479.10 682
12480.16 697
12481.21 715
12482.27 719
12483.32 748
12484.38 735
12485.43 755
12486.49 761
12487.54 762
12488.60 758
12489.65 835
12490.71 871
12491.77 951
12492.82 1130
12493.88 1178
12494.93 1193
12495.99 1274
12497.04 1409
12498.10 1409
12499.15 1396
12500.21 1318
12501.27 1296
12502.32 1159
12503.38 1061
12504.43 967
12505.49 948
12506.55 893
12507.60 839
12508.66 789
12509.72 706
12510.77 656
12511.83 696
12512.88 709
12513.94 704
12515.00 677
12516.05 642
12517.11 664
12518.17 657
12519.22 630
12520.28 603
12521.34 626
12522.39 669
12523.45 647
12524.51 623
12525.56 608
12526.62 628
12527.68 648
12528.74 646
12529.79 600
12530.85 609
12531.91 635
12532.96 704
12534.02 634
12535.08 658
12536.14 657
12537.19 663
12538.25 673
12539.31 642
12540.37 648
12541.42 646
12542.48 623
12543.54 631
12544.60 596
12545.65 593
12546.71 647
12547.77 638
12548.83 669
12549.89 617
12550.94 584
12552.00 640
12553.06 657
12554.12 688
12555.18 658
12556.23 676
12557.29 720
12558.35 745
12559.41 732
12560.47 739
12561.53 715
12562.58 713
12563.64 734
12564.70 776
12565.76 702
12566.82 756
12567.88 772
12568.94 755
12570.00 752
12571.05 753
12572.11 770
12573.17 808
12574.23 849
12575.29 848
12576.35 899
12577.41 920
12578.47 931
12579.53 916
12580.59 869
12581.64 894
12582.70 866
12583.76 856
12584.82 824
12585.88 785
12586.94 810
12588.00 805
12589.06 771
12590.12 726
12591.18 730
12592.24 742
12593.30 765
12594.36 808
12595.42 739
12596.48 728
12597.54 707
12598.60 743
12599.66 683
12600.72 717
12601.78 687
12602.84 748
12603.90 737
12604.96 657
12606.02 659
12607.08 657
12608.14 673
12609.20 656
12610.26 674
12611.32 663
12612.38 637
12613.44 643
12614.50 659
12615.57 621
12616.63 632
12617.69 630
12618.75 670
12619.81 663
12620.87 688
12621.93 647
12622.99 669
12624.05 625
12625.11 595
12626.18 632
12627.24 634
12628.30 624
12629.36 596
12630.42 601
12631.48 590
12632.54 616
12633.60 621
12634.67 616
12635.73 597
12636.79 623
12637.85 635
12638.91 623
12639.97 622
12641.04 619
12642.10 576
12643.16 593
12644.22 675
12645.28 626
12646.35 623
12647.41 628
12648.47 645
12649.53 675
12650.59 626
12651.66 605
12652.72 683
12653.78 704
12654.84 673
12655.91 660
12656.97 677
12658.03 678
12659.09 704
12660.16 717
12661.22 715
12662.28 657
12663.34 640
12664.41 659
12665.47 657
12666.53 682
12667.60 667
12668.66 640
12669.72 656
12670.78 659
12671.85 631
12672.91 603
12673.97 663
12675.04 662
12676.10 629
12677.16 664
12678.23 655
12679.29 631
12680.35 631
12681.42 619
12682.48 653
12683.54 660
12684.61 591
12685.67 655
12686.74 690
12687.80 698
12688.86 669
12689.93 691
12690.99 674
12692.05 671
12693.12 668
12694.18 664
12695.25 671
12696.31 684
12697.37 651
12698.44 696
12699.50 683
12700.57 701
12701.63 718
12702.70 684
12703.76 675
12704.83 716
12705.89 729
12706.95 735
12708.02 779
12709.08 743
12710.15 713
12711.21 751
12712.28 739
12713.34 652
12714.41 674
12715.47 637
12716.54 616
12717.60 627
12718.67 633
12719.73 619
12720.80 630
12721.86 606
12722.93 664
12723.99 609
12725.06 598
12726.12 580
12727.19 575
12728.26 569
12729.32 613
12730.39 608
12731.45 583
12732.52 610
12733.58 584
12734.65 581
12735.71 617
12736.78 610
12737.85 615
12738.91 613
12739.98 621
12741.04 627
12742.11 621
12743.18 627
12744.24 603
12745.31 596
12746.37 564
12747.44 598
12748.51 567
12749.57 564
12750.64 591
12751.71 587
12752.77 552
12753.84 552
12754.91 562
12755.97 581
12757.04 521
12758.11 551
12759.17 572
12760.24 548
12761.31 554
12762.37 515
12763.44 539
12764.51 514
12765.57 514
12766.64 520
12767.71 558
12768.78 576
12769.84 527
12770.91 561
12771.98 592
12773.04 587
12774.11 538
12775.18 501
12776.25 526
12777.31 503
12778.38 535
12779.45 523
12780.52 552
12781.58 522
12782.65 511
12783.72 519
12784.79 479
12785.86 485
12786.92 542
12787.99 548
12789.06 514
12790.13 482
12791.20 491
12792.26 566
12793.33 528
12794.40 533
12795.47 497
12796.54 520
12797.61 532
12798.67 526
12799.74 534
12800.81 511
12801.88 512
12802.95 490
12804.02 559
12805.09 560
12806.15 494
12807.22 506
12808.29 542
12809.36 498
12810.43 496
12811.50 493
12812.57 549
12813.64 551
12814.71 539
12815.77 509
12816.84 515
12817.91 547
12818.98 564
12820.05 580
12821.12 511
12822.19 555
12823.26 508
12824.33 498
12825.40 473
12826.47 498
12827.54 481
12828.61 484
12829.68 502
12830.75 454
12831.82 467
12832.89 432
12833.96 489
12835.03 487
12836.10 507
12837.17 483
12838.24 505
12839.31 474
12840.38 467
12841.45 516
12842.52 525
12843.59 462
12844.66 450
12845.73 459
12846.80 466
12847.87 473
12848.94 489
12850.01 480
12851.08 474
12852.15 455
12853.22 441
12854.29 473
12855.36 432
12856.43 455
12857.51 444
12858.58 450
12859.65 438
12860.72 486
12861.79 423
12862.86 444
12863.93 424
12865.00 454
12866.07 428
12867.15 416
12868.22 458
12869.29 424
12870.36 449
12871.43 408
12872.50 464
12873.57 439
12874.65 425
12875.72 435
12876.79 458
12877.86 439
12878.93 449
12880.00 445
12881.08 446
12882.15 442
12883.22 461
12884.29 470
12885.36 472
12886.44 417
12887.51 404
12888.58 449
12889.65 428
12890.72 445
12891.80 440
12892.87 451
12893.94 443
12895.01 412
12896.09 408
12897.16 416
12898.23 393
12899.30 400
12900.38 411
12901.45 441
12902.52 431
12903.60 432
12904.67 443
12905.74 436
12906.81 442
12907.89 423
12908.96 454
12910.03 427
12911.11 400
12912.18 421
12913.25 438
12914.33 453
12915.40 452
12916.47 404
12917.55 404
12918.62 409
12919.69 460
12920.77 436
12921.84 421
12922.91 462
12923.99 413
12925.06 435
12926.13 414
12927.21 410
12928.28 411
12929.36 449
12930.43 423
12931.50 430
12932.58 387
12933.65 390
12934.73 381
12935.80 393
12936.87 399
12937.95 432
12939.02 425
12940.10 379
12941.17 466
12942.25 432
12943.32 391
12944.39 411
12945.47 423
12946.54 415
12947.62 405
12948.69 417
12949.77 377
12950.84 412
12951.92 433
12952.99 411
12954.07 402
12955.14 441
12956.22 404
12957.29 436
12958.37 448
12959.44 438
12960.52 418
12961.59 438
12962.67 411
12963.74 435
12964.82 390
12965.89 388
12966.97 421
12968.04 406
12969.12 432
12970.20 417
12971.27 449
12972.35 398
12973.42 403
12974.50 441
12975.57 476
12976.65 414
12977.73 438
12978.80 439
12979.88 453
12980.95 426
12982.03 421
12983.11 401
12984.18 437
12985.26 431
12986.33 424
12987.41 411
12988.49 452
12989.56 427
12990.64 429
12991.72 423
12992.79 397
12993.87 425
12994.95 382
12996.02 474
12997.10 456
12998.18 401
12999.25 435
13000.33 426
13001.41 391
13002.48 393
13003.56 440
13004.64 433
13005.71 414
13006.79 410
13007.87 411
13008.95 420
13010.02 419
13011.10 427
13012.18 447
13013.26 443
13014.33 408
13015.41 437
13016.49 444
13017.57 403
13018.64 422
13019.72 489
13020.80 495
13021.88 473
13022.95 457
13024.03 457
13025.11 445
13026.19 429
13027.26 396
13028.34 414
13029.42 445
13030.50 462
13031.58 448
13032.66 416
13033.73 446
13034.81 431
13035.89 455
13036.97 443
13038.05 470
13039.13 420
13040.20 445
13041.28 490
13042.36 485
13043.44 474
13044.52 480
13045.60 472
13046.68 488
13047.75 483
13048.83 432
13049.91 478
13050.99 471
13052.07 446
13053.15 424
13054.23 447
13055.31 431
13056.39 448
13057.47 460
13058.54 434
13059.62 454
13060.70 455
13061.78 455
13062.86 444
13063.94 415
13065.02 453
13066.10 491
13067.18 472
13068.26 476
13069.34 451
13070.42 476
13071.50 499
13072.58 454
13073.66 417
13074.74 411
13075.82 435
13076.90 455
13077.98 437
13079.06 426
13080.14 409
13081.22 484
13082.30 476
13083.38 458
13084.46 450
13085.54 432
13086.62 462
13087.70 412
13088.78 408
13089.86 406
13090.94 408
13092.02 412
13093.10 431
13094.18 374
13095.27 396
13096.35 418
13097.43 435
13098.51 415
13099.59 405
13100.67 434
13101.75 462
13102.83 439
13103.91 417
13104.99 403
13106.08 431
13107.16 425
13108.24 414
13109.32 468
13110.40 394
13111.48 438
13112.56 460
13113.64 451
13114.73 441
13115.81 431
13116.89 476
13117.97 420
13119.05 457
13120.14 434
13121.22 433
13122.30 426
13123.38 396
13124.46 410
13125.54 416
13126.63 402
13127.71 411
13128.79 401
13129.87 398
13130.96 437
13132.04 404
13133.12 445
13134.20 437
13135.28 442
13136.37 410
13137.45 391
13138.53 404
13139.61 403
13140.70 396
13141.78 461
13142.86 465
13143.95 424
13145.03 415
13146.11 448
13147.19 438
13148.28 447
13149.36 425
13150.44 424
13151.53 428
13152.61 444
13153.69 387
13154.78 434
13155.86 424
13156.94 396
13158.03 460
13159.11 413
13160.19 422
13161.28 448
13162.36 397
13163.44 421
13164.53 401
13165.61 379
13166.69 373
13167.78 362
13168.86 442
13169.95 407
13171.03 441
13172.11 460
13173.20 424
13174.28 425
13175.37 436
13176.45 457
13177.53 416
13178.62 440
13179.70 448
13180.79 425
13181.87 468
13182.96 411
13184.04 419
13185.12 438
13186.21 473
13187.29 410
13188.38 421
13189.46 412
13190.55 449
13191.63 441
13192.72 438
13193.80 441
13194.89 462
13195.97 437
13197.06 432
13198.14 450
13199.23 447
13200.31 432
13201.40 432
13202.48 430
13203.57 455
13204.65 412
13205.74 453
13206.82 437
13207.91 412
13208.99 444
13210.08 411
13211.16 431
13212.25 440
13213.34 426
13214.42 465
13215.51 422
13216.59 416
13217.68 407
13218.76 408
13219.85 417
13220.94 413
13222.02 380
13223.11 427
13224.19 451
13225.28 447
13226.37 426
13227.45 417
13228.54 412
13229.63 444
13230.71 399
13231.80 450
13232.89 455
13233.97 450
13235.06 474
13236.14 447
13237.23 410
13238.32 428
13239.40 482
13240.49 464
13241.58 432
13242.67 418
13243.75 461
13244.84 434
13245.93 430
13247.01 481
13248.10 484
13249.19 431
13250.27 494
13251.36 471
13252.45 423
13253.54 392
13254.62 420
13255.71 475
13256.80 446
13257.89 429
13258.97 451
13260.06 446
13261.15 496
13262.24 436
13263.32 444
13264.41 476
13265.50 457
13266.59 481
13267.67 475
13268.76 491
13269.85 480
13270.94 470
13272.03 466
13273.11 465
13274.20 463
13275.29 525
13276.38 545
13277.47 522
13278.56 475
13279.64 481
13280.73 487
13281.82 506
13282.91 543
13284.00 481
13285.09 478
13286.18 524
13287.26 507
13288.35 505
13289.44 479
13290.53 510
13291.62 526
13292.71 493
13293.80 502
13294.89 479
13295.98 492
13297.06 506
13298.15 516
13299.24 518
13300.33 540
13301.42 509
13302.51 528
13303.60 484
13304.69 483
13305.78 522
13306.87 527
13307.96 476
13309.05 517
13310.14 568
13311.23 557
13312.32 564
13313.41 579
13314.50 544
13315.59 552
13316.68 538
13317.77 546
13318.86 573
13319.95 511
13321.04 546
13322.13 525
13323.22 519
13324.31 496
13325.40 517
13326.49 520
13327.58 498
13328.67 528
13329.76 539
13330.85 548
13331.94 525
13333.03 521
13334.12 505
13335.21 515
13336.30 552
13337.39 545
13338.48 552
13339.57 549
13340.66 565
13341.75 545
13342.85 540
13343.94 582
13345.03 624
13346.12 589
13347.21 574
13348.30 576
13349.39 597
13350.48 558
13351.58 543
13352.67 627
13353.76 563
13354.85 580
13355.94 593
13357.03 565
13358.12 539
13359.22 554
13360.31 562
13361.40 595
13362.49 569
13363.58 536
13364.67 587
13365.77 640
13366.86 626
13367.95 630
13369.04 655
13370.13 641
13371.23 691
13372.32 631
13373.41 664
13374.50 591
13375.60 597
13376.69 597
13377.78 552
13378.87 554
13379.97 543
13381.06 539
13382.15 578
13383.24 570
13384.34 521
13385.43 546
13386.52 550
13387.61 586
13388.71 546
13389.80 538
13390.89 527
13391.99 543
13393.08 497
13394.17 519
13395.26 516
13396.36 509
13397.45 510
13398.54 536
13399.64 461
13400.73 525
13401.82 526
13402.92 505
13404.01 515
13405.10 464
13406.20 468
13407.29 491
13408.39 534
13409.48 521
13410.57 485
13411.67 496
13412.76 534
13413.85 504
13414.95 511
13416.04 542
13417.14 516
13418.23 511
13419.32 501
13420.42 510
13421.51 528
13422.61 534
13423.70 532
13424.80 559
13425.89 550
13426.98 544
13428.08 558
13429.17 584
13430.27 571
13431.36 574
13432.46 544
13433.55 555
13434.65 538
13435.74 529
13436.84 549
13437.93 552
13439.03 555
13440.12 486
13441.22 531
13442.31 546
13443.41 555
13444.50 534
13445.60 549
13446.69 562
13447.79 575
13448.88 539
13449.98 552
13451.07 561
13452.17 559
13453.26 548
13454.36 584
13455.45 568
13456.55 559
13457.65 579
13458.74 565
13459.84 549
13460.93 559
13462.03 608
13463.12 590
13464.22 565
13465.32 581
13466.41 619
13467.51 615
13468.60 629
13469.70 585
13470.80 595
13471.89 575
13472.99 555
13474.09 567
13475.18 561
13476.28 525
13477.37 567
13478.47 613
13479.57 596
13480.66 576
13481.76 567
13482.86 555
13483.95 563
13485.05 605
13486.15 602
13487.25 612
13488.34 565
13489.44 628
13490.54 642
13491.63 566
13492.73 636
13493.83 646
13494.92 635
13496.02 684
13497.12 662
13498.22 640
13499.31 656
13500.41 657
13501.51 664
13502.61 676
13503.70 735
13504.80 723
13505.90 680
13507.00 702
13508.09 691
13509.19 668
13510.29 667
13511.39 652
13512.49 659
13513.58 635
13514.68 649
13515.78 606
13516.88 578
13517.98 564
13519.07 606
13520.17 550
13521.27 548
13522.37 573
13523.47 531
13524.57 563
13525.66 549
13526.76 543
13527.86 536
13528.96 525
13530.06 576
13531.16 485
13532.26 505
13533.35 553
13534.45 530
13535.55 498
13536.65 533
13537.75 495
13538.85 449
13539.95 481
13541.05 507
13542.15 526
13543.24 538
13544.34 533
13545.44 508
13546.54 533
13547.64 515
13548.74 539
13549.84 508
13550.94 513
13552.04 477
13553.14 511
13554.24 477
13555.34 517
13556.44 517
13557.54 541
13558.64 501
13559.74 538
13560.84 522
13561.94 506
13563.04 498
13564.14 485
13565.24 504
13566.34 516
13567.44 497
13568.54 509
13569.64 526
13570.74 534
13571.84 474
13572.94 527
13574.04 530
13575.14 526
13576.24 449
13577.34 484
13578.44 527
13579.54 521
13580.64 478
13581.74 491
13582.84 518
13583.94 502
13585.05 499
13586.15 507
13587.25 489
13588.35 496
13589.45 551
13590.55 530
13591.65 496
13592.75 492
13593.85 507
13594.95 519
13596.06 505
13597.16 443
13598.26 530
13599.36 485
13600.46 501
13601.56 497
13602.66 483
13603.77 502
13604.87 535
13605.97 493
13607.07 509
13608.17 496
13609.28 453
13610.38 513
13611.48 541
13612.58 522
13613.68 476
13614.79 507
13615.89 529
13616.99 476
13618.09 455
13619.19 482
13620.30 499
13621.40 514
13622.50 471
13623.60 490
13624.71 485
13625.81 508
13626.91 531
13628.01 512
13629.12 483
13630.22 495
13631.32 502
13632.42 521
13633.53 512
13634.63 476
13635.73 469
13636.84 478
13637.94 525
13639.04 503
13640.14 479
13641.25 457
13642.35 481
13643.45 491
13644.56 464
13645.66 489
13646.76 493
13647.87 498
13648.97 449
13650.07 460
13651.18 504
13652.28 490
13653.39 484
13654.49 480
13655.59 488
13656.70 482
13657.80 508
13658.90 507
13660.01 489
13661.11 506
13662.22 494
13663.32 506
13664.42 477
13665.53 492
13666.63 476
13667.74 498
13668.84 521
13669.94 558
13671.05 495
13672.15 449
13673.26 496
13674.36 499
13675.47 495
13676.57 533
13677.68 508
13678.78 533
13679.89 562
13680.99 517
13682.10 488
13683.20 521
13684.30 477
13685.41 511
13686.51 517
13687.62 503
13688.72 457
13689.83 547
13690.93 525
13692.04 515
13693.15 497
13694.25 506
13695.36 507
13696.46 517
13697.57 552
13698.67 507
13699.78 542
13700.88 534
13701.99 567
13703.09 499
13704.20 501
13705.31 520
13706.41 504
13707.52 527
13708.62 557
13709.73 523
13710.84 561
13711.94 565
13713.05 592
13714.15 543
13715.26 539
13716.37 533
13717.47 565
13718.58 582
13719.68 538
13720.79 563
13721.90 605
13723.00 584
13724.11 554
13725.22 534
13726.32 541
13727.43 586
13728.54 614
13729.64 610
13730.75 600
13731.86 621
13732.96 621
13734.07 616
13735.18 602
13736.28 620
13737.39 623
13738.50 607
13739.61 691
13740.71 650
13741.82 585
13742.93 622
13744.03 612
13745.14 612
13746.25 639
13747.36 653
13748.46 637
13749.57 650
13750.68 632
13751.79 647
13752.89 654
13754.00 677
13755.11 691
13756.22 703
13757.33 680
13758.43 686
13759.54 696
13760.65 750
13761.76 756
13762.87 736
13763.97 736
13765.08 804
13766.19 785
13767.30 782
13768.41 781
13769.51 839
13770.62 931
13771.73 1003
13772.84 995
13773.95 991
13775.06 1011
13776.17 1014
13777.27 1003
13778.38 1002
13779.49 958
13780.60 925
13781.71 913
13782.82 899
13783.93 797
13785.04 717
13786.14 763
13787.25 723
13788.36 701
13789.47 663
13790.58 653
13791.69 693
13792.80 688
13793.91 710
13795.02 654
13796.13 659
13797.24 649
13798.35 644
13799.46 636
13800.57 617
13801.68 608
13802.78 613
13803.89 618
13805.00 639
13806.11 565
13807.22 594
13808.33 632
13809.44 637
13810.55 623
13811.66 616
13812.77 612
13813.88 632
13814.99 614
13816.10 596
13817.21 621
13818.32 619
13819.44 620
13820.55 597
13821.66 588
13822.77 615
13823.88 567
13824.99 594
13826.10 628
13827.21 618
13828.32 566
13829.43 590
13830.54 562
13831.65 607
13832.76 621
13833.87 604
13834.98 622
13836.10 625
13837.21 612
13838.32 601
13839.43 604
13840.54 654
13841.65 632
13842.76 609
13843.87 677
13844.99 674
13846.10 633
13847.21 626
13848.32 607
13849.43 627
13850.54 632
13851.65 638
13852.77 570
13853.88 556
13854.99 577
13856.10 605
13857.21 692
13858.33 672
13859.44 637
13860.55 623
13861.66 624
13862.77 680
13863.89 716
13865.00 668
13866.11 656
13867.22 658
13868.33 666
13869.45 658
13870.56 685
13871.67 622
13872.78 637
13873.90 656
13875.01 610
13876.12 608
13877.23 643
13878.35 639
13879.46 653
13880.57 597
13881.69 611
13882.80 598
13883.91 570
13885.02 597
13886.14 596
13887.25 639
13888.36 642
13889.48 626
13890.59 661
13891.70 642
13892.82 645
13893.93 646
13895.04 651
13896.16 659
13897.27 691
13898.38 665
13899.50 624
13900.61 611
13901.72 614
13902.84 623
13903.95 585
13905.07 591
13906.18 603
13907.29 612
13908.41 603
13909.52 578
13910.63 589
13911.75 599
13912.86 625
13913.98 580
13915.09 593
13916.21 583
13917.32 562
13918.43 576
13919.55 546
13920.66 568
13921.78 572
13922.89 585
13924.01 574
13925.12 547
13926.24 546
13927.35 562
13928.46 577
13929.58 578
13930.69 566
13931.81 534
13932.92 575
13934.04 566
13935.15 556
13936.27 515
13937.38 527
13938.50 574
13939.61 597
13940.73 563
13941.85 545
13942.96 556
13944.08 544
13945.19 520
13946.31 496
13947.42 534
13948.54 614
13949.65 528
13950.77 516
13951.88 497
13953.00 539
13954.12 559
13955.23 521
13956.35 551
13957.46 558
13958.58 545
13959.70 562
13960.81 569
13961.93 531
13963.04 549
13964.16 598
13965.28 541
13966.39 513
13967.51 490
13968.62 495
13969.74 501
13970.86 530
13971.97 502
13973.09 534
13974.21 559
13975.32 536
13976.44 558
13977.56 501
13978.67 501
13979.79 550
13980.91 548
13982.02 549
13983.14 557
13984.26 557
13985.37 573
13986.49 555
13987.61 539
13988.73 541
13989.84 557
13990.96 524
13992.08 556
13993.20 543
13994.31 546
13995.43 559
13996.55 491
13997.66 546
13998.78 544
13999.90 553
14001.02 488
14002.14 510
14003.25 517
14004.37 519
14005.49 539
14006.61 559
14007.72 536
14008.84 586
14009.96 562
14011.08 535
14012.20 562
14013.31 527
14014.43 557
14015.55 529
14016.67 544
14017.79 538
14018.91 539
14020.02 538
14021.14 528
14022.26 582
14023.38 553
14024.50 548
14025.62 514
14026.74 546
14027.85 541
14028.97 534
14030.09 525
14031.21 525
14032.33 526
14033.45 488
14034.57 492
14035.69 496
14036.81 514
14037.92 536
14039.04 536
14040.16 523
14041.28 505
14042.40 470
14043.52 501
14044.64 518
14045.76 467
14046.88 466
14048.00 502
14049.12 523
14050.24 500
14051.36 458
14052.48 531
14053.60 500
14054.72 524
14055.84 528
14056.96 508
14058.08 541
14059.20 530
14060.32 546
14061.44 559
14062.56 564
14063.68 528
14064.80 518
14065.92 519
14067.04 458
14068.16 510
14069.28 535
14070.40 535
14071.52 544
14072.64 516
14073.76 584
14074.88 556
14076.00 566
14077.12 543
14078.24 533
14079.36 534
14080.48 555
14081.60 569
14082.73 557
14083.85 570
14084.97 569
14086.09 597
14087.21 562
14088.33 547
14089.45 571
14090.57 564
14091.69 596
14092.82 575
14093.94 559
14095.06 574
14096.18 595
14097.30 583
14098.42 585
14099.54 613
14100.67 583
14101.79 647
14102.91 639
14104.03 585
14105.15 567
14106.27 606
14107.40 618
14108.52 565
14109.64 526
14110.76 514
14111.88 495
14113.01 498
14114.13 514
14115.25 527
14116.37 467
14117.50 509
14118.62 534
14119.74 523
14120.86 465
14121.98 490
14123.11 499
14124.23 508
14125.35 452
14126.48 488
14127.60 506
14128.72 484
14129.84 453
14130.97 475
14132.09 490
14133.21 481
14134.34 466
14135.46 446
14136.58 463
14137.70 519
14138.83 466
14139.95 461
14141.07 460
14142.20 485
14143.32 478
14144.44 500
14145.57 482
14146.69 489
14147.81 506
14148.94 511
14150.06 459
14151.18 491
14152.31 472
14153.43 510
14154.56 510
14155.68 473
14156.80 422
14157.93 490
14159.05 492
14160.18 532
14161.30 491
14162.42 508
14163.55 490
14164.67 478
14165.80 497
14166.92 459
14168.04 482
14169.17 486
14170.29 492
14171.42 503
14172.54 500
14173.67 466
14174.79 442
14175.92 463
14177.04 476
14178.17 444
14179.29 426
14180.41 460
14181.54 489
14182.66 427
14183.79 486
14184.91 445
14186.04 443
14187.16 457
14188.29 457
14189.41 500
14190.54 462
14191.67 434
14192.79 449
14193.92 450
14195.04 460
14196.17 436
14197.29 466
14198.42 444
14199.54 433
14200.67 416
14201.79 425
14202.92 466
14204.05 413
14205.17 419
14206.30 416
14207.42 412
14208.55 443
14209.67 432
14210.80 431
14211.93 443
14213.05 446
14214.18 411
14215.31 440
14216.43 403
14217.56 433
14218.68 439
14219.81 408
14220.94 425
14222.06 399
14223.19 406
14224.32 464
14225.44 421
14226.57 438
14227.70 421
14228.82 430
14229.95 417
14231.08 390
14232.20 404
14233.33 429
14234.46 431
14235.58 395
14236.71 420
14237.84 415
14238.97 402
14240.09 437
14241.22 442
14242.35 412
14243.47 406
14244.60 406
14245.73 454
14246.86 405
14247.98 430
14249.11 410
14250.24 397
14251.37 445
14252.49 424
14253.62 447
14254.75 418
14255.88 406
14257.01 415
14258.13 399
14259.26 383
14260.39 393
14261.52 413
14262.65 404
14263.77 398
14264.90 374
14266.03 398
14267.16 381
14268.29 412
14269.41 399
14270.54 398
14271.67 389
14272.80 404
14273.93 411
14275.06 384
14276.19 378
14277.31 407
14278.44 376
14279.57 387
14280.70 401
14281.83 384
14282.96 387
14284.09 400
14285.22 392
14286.34 375
14287.47 399
14288.60 380
14289.73 371
14290.86 357
14291.99 399
14293.12 395
14294.25 400
14295.38 394
14296.51 389
14297.64 370
14298.77 374
14299.90 399
14301.03 379
14302.16 407
14303.28 394
14304.41 359
14305.54 352
14306.67 386
14307.80 367
14308.93 368
14310.06 364
14311.19 363
14312.32 339
14313.45 371
14314.58 374
14315.71 361
14316.84 383
14317.97 362
14319.11 383
14320.24 371
14321.37 375
14322.50 359
14323.63 343
14324.76 366
14325.89 361
14327.02 347
14328.15 337
14329.28 332
14330.41 387
14331.54 381
14332.67 359
14333.80 348
14334.93 339
14336.06 359
14337.20 369
14338.33 395
14339.46 381
14340.59 356
14341.72 347
14342.85 328
14343.98 364
14345.11 370
14346.25 368
14347.38 375
14348.51 346
14349.64 337
14350.77 341
14351.90 391
14353.03 380
14354.17 358
14355.30 372
14356.43 382
14357.56 376
14358.69 354
14359.83 381
14360.96 358
14362.09 390
14363.22 404
14364.35 359
14365.49 325
14366.62 340
14367.75 354
14368.88 337
14370.01 344
14371.15 327
14372.28 345
14373.41 362
14374.54 362
14375.68 390
14376.81 378
14377.94 379
14379.07 371
14380.21 338
14381.34 360
14382.47 355
14383.61 384
14384.74 346
14385.87 340
14387.00 338
14388.14 358
14389.27 376
14390.40 344
14391.54 377
14392.67 344
14393.80 343
14394.94 342
14396.07 370
14397.20 395
14398.34 342
14399.47 352
14400.60 346
14401.74 339
14402.87 386
14404.00 375
14405.14 361
14406.27 338
14407.41 342
14408.54 359
14409.67 375
14410.81 341
14411.94 344
14413.08 379
14414.21 359
14415.34 357
14416.48 343
14417.61 334
14418.75 378
14419.88 372
14421.01 364
14422.15 347
14423.28 331
14424.42 374
14425.55 406
14426.69 393
14427.82 378
14428.96 358
14430.09 354
14431.23 362
14432.36 387
14433.50 348
14434.63 349
14435.77 341
14436.90 350
14438.04 347
14439.17 380
14440.31 353
14441.44 361
14442.58 378
14443.71 365
14444.85 351
14445.98 340
14447.12 393
14448.25 394
14449.39 376
14450.52 352
14451.66 379
14452.79 360
14453.93 386
14455.07 392
14456.20 359
14457.34 333
14458.47 348
14459.61 351
14460.74 376
14461.88 386
14463.02 343
14464.15 363
14465.29 364
14466.42 352
14467.56 358
14468.70 363
14469.83 355
14470.97 379
14472.11 390
14473.24 380
14474.38 389
14475.51 349
14476.65 329
14477.79 385
14478.92 422
14480.06 373
14481.20 391
14482.33 373
14483.47 377
14484.61 347
14485.75 374
14486.88 343
14488.02 349
14489.16 391
14490.29 383
14491.43 386
14492.57 377
14493.70 356
14494.84 369
14495.98 393
14497.12 386
14498.25 407
14499.39 368
14500.53 347
14501.67 378
14502.80 362
14503.94 340
14505.08 377
14506.22 363
14507.35 400
14508.49 328
14509.63 359
14510.77 388
14511.91 338
14513.04 328
14514.18 354
14515.32 370
14516.46 350
14517.60 349
14518.73 333
14519.87 364
14521.01 367
14522.15 339
14523.29 366
14524.43 368
14525.56 343
14526.70 382
14527.84 360
14528.98 345
14530.12 332
14531.26 355
14532.40 327
14533.53 345
14534.67 334
14535.81 346
14536.95 352
14538.09 351
14539.23 369
14540.37 364
14541.51 359
14542.65 356
14543.79 367
14544.92 353
14546.06 348
14547.20 374
14548.34 365
14549.48 348
14550.62 372
14551.76 353
14552.90 348
14554.04 375
14555.18 369
14556.32 363
14557.46 365
14558.60 394
14559.74 368
14560.88 366
14562.02 398
14563.16 349
14564.30 351
14565.44 355
14566.58 378
14567.72 396
14568.86 364
14570.00 335
14571.14 379
14572.28 397
14573.42 416
14574.56 353
14575.70 364
14576.84 407
14577.98 409
14579.12 387
14580.26 385
14581.40 358
14582.54 358
14583.68 396
14584.82 354
14585.97 384
14587.11 354
14588.25 358
14589.39 357
14590.53 383
14591.67 369
14592.81 376
14593.95 353
14595.09 371
14596.23 417
14597.38 422
14598.52 386
14599.66 388
14600.80 392
14601.94 413
14603.08 418
14604.22 414
14605.37 414
14606.51 367
14607.65 447
14608.79 455
14609.93 408
14611.07 415
14612.22 416
14613.36 396
14614.50 433
14615.64 422
14616.78 410
14617.93 386
14619.07 450
14620.21 420
14621.35 428
14622.50 413
14623.64 426
14624.78 427
14625.92 442
14627.06 456
14628.21 388
14629.35 403
14630.49 414
14631.63 437
14632.78 481
14633.92 479
14635.06 501
14636.21 491
14637.35 487
14638.49 458
14639.63 455
14640.78 464
14641.92 474
14643.06 439
14644.21 431
14645.35 431
14646.49 462
14647.64 418
14648.78 393
14649.92 390
14651.07 424
14652.21 417
14653.35 420
14654.50 379
14655.64 394
14656.78 384
14657.93 400
14659.07 438
14660.21 394
14661.36 373
14662.50 390
14663.65 380
14664.79 368
14665.93 354
14667.08 438
14668.22 447
14669.37 384
14670.51 378
14671.65 373
14672.80 380
14673.94 331
14675.09 335
14676.23 390
14677.38 388
14678.52 380
14679.66 379
14680.81 337
14681.95 356
14683.10 349
14684.24 350
14685.39 379
14686.53 366
14687.68 347
14688.82 310
14689.97 355
14691.11 404
14692.26 345
14693.40 369
14694.55 354
14695.69 402
14696.84 359
14697.98 358
14699.13 384
14700.27 352
14701.42 415
14702.56 396
14703.71 375
14704.85 388
14706.00 371
14707.15 338
14708.29 351
14709.44 340
14710.58 348
14711.73 361
14712.87 342
14714.02 348
14715.17 348
14716.31 364
14717.46 359
14718.60 345
14719.75 366
14720.90 355
14722.04 368
14723.19 356
14724.33 363
14725.48 347
14726.63 350
14727.77 366
14728.92 339
14730.07 378
14731.21 358
14732.36 341
14733.51 356
14734.65 375
14735.80 375
14736.95 366
14738.09 359
14739.24 356
14740.39 356
14741.53 323
14742.68 325
14743.83 337
14744.97 373
14746.12 353
14747.27 370
14748.42 380
14749.56 385
14750.71 346
14751.86 332
14753.00 380
14754.15 356
14755.30 354
14756.45 350
14757.59 352
14758.74 343
14759.89 360
14761.04 379
14762.18 363
14763.33 347
14764.48 343
14765.63 374
14766.78 348
14767.92 333
14769.07 319
14770.22 346
14771.37 333
14772.52 342
14773.66 349
14774.81 366
14775.96 377
14777.11 343
14778.26 371
14779.41 382
14780.55 367
14781.70 343
14782.85 344
14784.00 385
14785.15 397
14786.30 381
14787.45 372
14788.59 356
14789.74 326
14790.89 374
14792.04 332
14793.19 358
14794.34 365
14795.49 399
14796.64 426
14797.79 401
14798.94 407
14800.08 397
14801.23 382
14802.38 398
14803.53 382
14804.68 378
14805.83 399
14806.98 372
14808.13 366
14809.28 371
14810.43 355
14811.58 356
14812.73 343
14813.88 382
14815.03 374
14816.18 378
14817.33 338
14818.48 363
14819.63 367
14820.78 359
14821.93 357
14823.08 376
14824.23 330
14825.38 344
14826.53 357
14827.68 360
14828.83 371
14829.98 363
14831.13 399
14832.28 356
14833.43 340
14834.58 324
14835.73 362
14836.88 310
14838.03 374
14839.18 366
14840.33 324
14841.48 329
14842.64 331
14843.79 316
14844.94 340
14846.09 336
14847.24 340
14848.39 350
14849.54 299
14850.69 321
14851.84 304
14853.00 289
14854.15 312
14855.30 298
14856.45 305
14857.60 297
14858.75 313
14859.90 309
14861.06 296
14862.21 291
14863.36 307
14864.51 295
14865.66 286
14866.81 319
14867.97 300
14869.12 301
14870.27 307
14871.42 326
14872.57 298
14873.73 309
14874.88 330
14876.03 280
14877.18 288
14878.33 309
14879.49 324
14880.64 278
14881.79 312
14882.94 298
14884.10 338
14885.25 308
14886.40 291
14887.55 289
14888.71 298
14889.86 307
14891.01 282
14892.16 281
14893.32 293
14894.47 290
14895.62 294
14896.78 291
14897.93 292
14899.08 283
14900.23 310
14901.39 321
14902.54 325
14903.69 297
14904.85 319
14906.00 305
14907.15 287
14908.31 301
14909.46 331
14910.61 311
14911.77 300
14912.92 326
14914.08 268
14915.23 296
14916.38 307
14917.54 291
14918.69 274
14919.84 311
14921.00 313
14922.15 299
14923.31 298
14924.46 314
14925.61 290
14926.77 295
14927.92 285
14929.08 335
14930.23 325
14931.38 293
14932.54 297
14933.69 318
14934.85 326
14936.00 291
14937.16 301
14938.31 305
14939.47 311
14940.62 290
14941.78 286
14942.93 287
14944.08 308
14945.24 283
14946.39 284
14947.55 278
14948.70 303
14949.86 303
14951.01 322
14952.17 300
14953.32 268
14954.48 316
14955.64 331
14956.79 293
14957.95 278
14959.10 281
14960.26 294
14961.41 312
14962.57 263
14963.72 280
14964.88 299
14966.03 286
14967.19 266
14968.35 273
14969.50 308
14970.66 292
14971.81 299
14972.97 280
14974.12 285
14975.28 273
14976.44 301
14977.59 275
14978.75 326
14979.91 268
14981.06 259
14982.22 291
14983.37 308
14984.53 279
14985.69 254
14986.84 249
14988.00 268
14989.16 329
14990.31 273
14991.47 264
14992.63 263
14993.78 294
14994.94 268
14996.10 269
14997.25 279
14998.41 300
14999.57 300
15000.72 284
15001.88 290
15003.04 275
15004.20 259
15005.35 300
15006.51 260
15007.67 296
15008.82 299
15009.98 273
15011.14 285
15012.30 275
15013.45 308
15014.61 263
15015.77 259
15016.93 270
15018.08 260
15019.24 283
15020.40 270
15021.56 283
15022.71 235
15023.87 280
15025.03 293
15026.19 270
15027.35 253
15028.50 263
15029.66 263
15030.82 253
15031.98 242
15033.14 270
15034.30 283
15035.45 255
15036.61 280
15037.77 271
15038.93 280
15040.09 290
15041.25 291
15042.40 280
15043.56 282
15044.72 262
15045.88 277
15047.04 273
15048.20 286
15049.36 295
15050.52 282
15051.68 261
15052.83 281
15053.99 271
15055.15 253
15056.31 282
15057.47 265
15058.63 297
15059.79 253
15060.95 294
15062.11 269
15063.27 251
15064.43 274
15065.59 259
15066.75 235
15067.90 260
15069.06 288
15070.22 252
15071.38 254
15072.54 275
15073.70 275
15074.86 284
15076.02 274
15077.18 239
15078.34 306
15079.50 271
15080.66 270
15081.82 258
15082.98 286
15084.14 275
15085.30 285
15086.46 263
15087.62 287
15088.78 264
15089.95 307
15091.11 276
15092.27 263
15093.43 256
15094.59 247
15095.75 294
15096.91 307
15098.07 280
15099.23 239
15100.39 265
15101.55 254
15102.71 293
15103.87 300
15105.03 252
15106.20 265
15107.36 280
15108.52 281
15109.68 277
15110.84 279
15112.00 277
15113.16 303
15114.32 271
15115.49 255
15116.65 270
15117.81 254
15118.97 275
15120.13 282
15121.29 290
15122.46 278
15123.62 244
15124.78 251
15125.94 284
15127.10 291
15128.26 270
15129.43 269
15130.59 273
15131.75 291
15132.91 274
15134.07 274
15135.24 289
15136.40 265
15137.56 297
15138.72 265
15139.89 276
15141.05 272
15142.21 281
15143.37 272
15144.54 299
15145.70 289
15146.86 282
15148.02 283
15149.19 262
15150.35 264
15151.51 292
15152.67 295
15153.84 267
15155.00 280
15156.16 258
15157.33 264
15158.49 271
15159.65 316
15160.82 299
15161.98 289
15163.14 283
15164.31 269
15165.47 291
15166.63 295
15167.80 296
15168.96 303
15170.12 318
15171.29 309
15172.45 291
15173.61 285
15174.78 302
15175.94 298
15177.10 300
15178.27 307
15179.43 285
15180.60 269
15181.76 295
15182.92 267
15184.09 279
15185.25 300
15186.42 281
15187.58 311
15188.74 306
15189.91 298
15191.07 282
15192.24 300
15193.40 294
15194.57 279
15195.73 271
15196.90 270
15198.06 273
15199.22 305
15200.39 318
15201.55 321
15202.72 315
15203.88 294
15205.05 273
15206.21 313
15207.38 304
15208.54 262
15209.71 290
15210.87 289
15212.04 280
15213.20 284
15214.37 319
15215.53 306
15216.70 271
15217.86 295
15219.03 302
15220.20 330
15221.36 336
15222.53 334
15223.69 319
15224.86 322
15226.02 321
15227.19 321
15228.36 298
15229.52 324
15230.69 328
15231.85 333
15233.02 361
15234.18 335
15235.35 313
15236.52 339
15237.68 337
15238.85 337
15240.02 327
15241.18 308
15242.35 329
15243.51 307
15244.68 334
15245.85 315
15247.01 327
15248.18 310
15249.35 296
15250.51 313
15251.68 285
15252.85 289
15254.01 297
15255.18 292
15256.35 290
15257.51 304
15258.68 284
15259.85 281
15261.01 280
15262.18 299
15263.35 267
15264.52 259
15265.68 277
15266.85 275
15268.02 248
15269.18 254
15270.35 306
15271.52 265
15272.69 273
15273.85 261
15275.02 298
15276.19 258
15277.36 306
15278.52 275
15279.69 244
15280.86 285
15282.03 293
15283.20 306
15284.36 293
15285.53 306
15286.70 297
15287.87 277
15289.04 273
15290.20 251
15291.37 300
15292.54 295
15293.71 298
15294.88 298
15296.05 267
15297.21 246
15298.38 271
15299.55 274
15300.72 303
15301.89 284
15303.06 284
15304.22 312
15305.39 283
15306.56 284
15307.73 290
15308.90 300
15310.07 323
15311.24 314
15312.41 294
15313.58 352
15314.74 293
15315.91 268
15317.08 302
15318.25 256
15319.42 290
15320.59 319
15321.76 302
15322.93 272
15324.10 300
15325.27 291
15326.44 307
15327.61 270
15328.78 294
15329.95 284
15331.12 250
15332.29 303
15333.46 299
15334.63 281
15335.80 295
15336.97 324
15338.14 281
15339.31 290
15340.48 249
15341.65 280
15342.82 256
15343.99 273
15345.16 293
15346.33 310
15347.50 276
15348.67 253
15349.84 296
15351.01 316
15352.18 274
15353.35 297
15354.52 315
15355.69 318
15356.86 278
15358.03 288
15359.20 292
15360.37 271
15361.54 270
15362.71 279
15363.89 292
15365.06 270
15366.23 293
15367.40 285
15368.57 290
15369.74 302
15370.91 289
15372.08 281
15373.25 323
15374.43 341
15375.60 293
15376.77 267
15377.94 304
15379.11 283
15380.28 299
15381.46 290
15382.63 269
15383.80 290
15384.97 272
15386.14 344
15387.31 282
15388.49 313
15389.66 315
15390.83 287
15392.00 292
15393.17 284
15394.35 309
15395.52 303
15396.69 325
15397.86 317
15399.03 327
15400.21 330
15401.38 340
15402.55 339
15403.72 328
15404.90 304
15406.07 292
15407.24 318
15408.41 323
15409.59 324
15410.76 293
15411.93 291
15413.11 299
15414.28 273
15415.45 303
15416.62 266
15417.80 310
15418.97 297
15420.14 298
15421.32 301
15422.49 267
15423.66 284
15424.84 285
15426.01 313
15427.18 319
15428.36 298
15429.53 302
15430.70 303
15431.88 319
15433.05 278
15434.22 318
15435.40 275
15436.57 259
15437.75 287
15438.92 308
15440.09 273
15441.27 306
15442.44 293
15443.61 299
15444.79 290
15445.96 268
15447.14 275
15448.31 303
15449.49 291
15450.66 284
15451.83 276
15453.01 286
15454.18 272
15455.36 252
15456.53 276
15457.71 265
15458.88 270
15460.06 253
15461.23 283
15462.40 296
15463.58 271
15464.75 279
15465.93 251
15467.10 282
15468.28 286
15469.45 274
15470.63 262
15471.80 302
15472.98 294
15474.15 293
15475.33 277
15476.50 277
15477.68 316
15478.86 306
15480.03 291
15481.21 253
15482.38 280
15483.56 293
15484.73 277
15485.91 296
15487.08 275
15488.26 267
15489.44 280
15490.61 286
15491.79 289
15492.96 256
15494.14 266
15495.31 286
15496.49 305
15497.67 271
15498.84 283
15500.02 313
15501.20 313
15502.37 301
15503.55 279
15504.72 289
15505.90 273
15507.08 277
15508.25 265
15509.43 312
15510.61 304
15511.78 280
15512.96 288
15514.14 285
15515.31 289
15516.49 283
15517.67 281
15518.84 295
15520.02 280
15521.20 265
15522.37 298
15523.55 318
15524.73 305
15525.91 331
15527.08 290
15528.26 285
15529.44 307
15530.61 310
15531.79 270
15532.97 252
15534.15 308
15535.32 294
15536.50 280
15537.68 280
15538.86 267
15540.03 283
15541.21 286
15542.39 307
15543.57 275
15544.75 295
15545.92 322
15547.10 318
15548.28 272
15549.46 267
15550.64 299
15551.81 291
15552.99 290
15554.17 305
15555.35 273
15556.53 289
15557.70 328
15558.88 301
15560.06 281
15561.24 278
15562.42 294
15563.60 320
15564.78 301
15565.95 273
15567.13 274
15568.31 316
15569.49 320
15570.67 282
15571.85 291
15573.03 330
15574.21 321
15575.38 337
15576.56 298
15577.74 297
15578.92 316
15580.10 351
15581.28 312
15582.46 292
15583.64 299
15584.82 336
15586.00 317
15587.18 298
15588.36 301
15589.54 271
15590.72 304
15591.90 325
15593.08 346
15594.25 353
15595.43 288
15596.61 343
15597.79 303
15598.97 311
15600.15 326
15601.33 355
15602.51 341
15603.69 330
15604.87 357
15606.05 347
15607.23 348
15608.41 351
15609.60 340
15610.78 339
15611.96 358
15613.14 345
15614.32 388
15615.50 363
15616.68 338
15617.86 310
15619.04 340
15620.22 333
15621.40 347
15622.58 355
15623.76 350
15624.94 387
15626.12 321
15627.31 373
15628.49 358
15629.67 341
15630.85 323
15632.03 337
15633.21 347
15634.39 370
15635.57 343
15636.75 347
15637.94 382
15639.12 387
15640.30 399
15641.48 347
15642.66 359
15643.84 412
15645.03 341
15646.21 343
15647.39 366
15648.57 357
15649.75 397
15650.93 413
15652.12 402
15653.30 408
15654.48 401
15655.66 416
15656.84 404
15658.03 414
15659.21 384
15660.39 424
15661.57 407
15662.76 441
15663.94 396
15665.12 393
15666.30 409
15667.48 371
15668.67 373
15669.85 410
15671.03 381
15672.22 404
15673.40 353
15674.58 387
15675.76 413
15676.95 414
15678.13 376
15679.31 384
15680.50 379
15681.68 403
15682.86 398
15684.04 363
15685.23 364
15686.41 360
15687.59 369
15688.78 378
15689.96 394
15691.14 336
15692.33 380
15693.51 388
15694.69 371
15695.88 345
15697.06 368
15698.25 386
15699.43 372
15700.61 382
15701.80 340
15702.98 385
15704.16 348
15705.35 341
15706.53 377
15707.72 372
15708.90 410
15710.08 430
15711.27 398
15712.45 391
15713.64 404
15714.82 408
15716.01 426
15717.19 394
15718.37 397
15719.56 401
15720.74 427
15721.93 416
15723.11 402
15724.30 413
15725.48 348
15726.67 378
15727.85 377
15729.04 398
15730.22 415
15731.41 389
15732.59 384
15733.78 403
15734.96 395
15736.15 411
15737.33 380
15738.52 435
15739.70 433
15740.89 417
15742.07 371
15743.26 398
15744.44 385
15745.63 441
15746.81 389
15748.00 414
15749.19 467
15750.37 386
15751.56 423
15752.74 384
15753.93 395
15755.11 427
15756.30 385
15757.49 416
15758.67 419
15759.86 415
15761.04 442
15762.23 429
15763.42 416
15764.60 409
15765.79 401
15766.97 407
15768.16 430
15769.35 447
15770.53 370
15771.72 435
15772.91 403
15774.09 391
15775.28 362
15776.47 392
15777.65 403
15778.84 407
15780.03 392
15781.21 412
15782.40 425
15783.59 410
15784.77 394
15785.96 409
15787.15 391
15788.33 402
15789.52 402
15790.71 415
15791.90 390
15793.08 376
15794.27 372
15795.46 343
15796.65 369
15797.83 374
15799.02 410
15800.21 353
15801.40 369
15802.58 385
15803.77 364
15804.96 344
15806.15 366
15807.33 367
15808.52 336
15809.71 304
15810.90 342
15812.09 364
15813.27 350
15814.46 408
15815.65 334
15816.84 340
15818.03 354
15819.21 372
15820.40 366
15821.59 351
15822.78 348
15823.97 360
15825.16 364
15826.34 365
15827.53 359
15828.72 356
15829.91 335
15831.10 334
15832.29 320
15833.48 300
15834.66 367
15835.85 344
15837.04 318
15838.23 307
15839.42 363
15840.61 338
15841.80 320
15842.99 320
15844.18 318
15845.37 334
15846.56 342
15847.74 339
15848.93 309
15850.12 319
15851.31 307
15852.50 368
15853.69 315
15854.88 315
15856.07 328
15857.26 324
15858.45 318
15859.64 315
15860.83 329
15862.02 321
15863.21 324
15864.40 321
15865.59 314
15866.78 317
15867.97 333
15869.16 349
15870.35 333
15871.54 330
15872.73 358
15873.92 327
15875.11 339
15876.30 336
15877.49 316
15878.68 344
15879.87 318
15881.06 325
15882.25 314
15883.44 327
15884.64 299
15885.83 337
15887.02 316
15888.21 345
15889.40 363
15890.59 348
15891.78 351
15892.97 357
15894.16 319
15895.35 341
15896.54 341
15897.74 309
15898.93 350
15900.12 368
15901.31 371
15902.50 373
15903.69 338
15904.88 345
15906.08 353
15907.27 337
15908.46 361
15909.65 359
15910.84 359
15912.03 392
15913.23 407
15914.42 361
15915.61 367
15916.80 346
15917.99 374
15919.18 352
15920.38 332
15921.57 350
15922.76 383
15923.95 362
15925.15 357
15926.34 342
15927.53 386
15928.72 401
15929.91 354
15931.11 331
15932.30 339
15933.49 334
15934.68 370
15935.88 342
15937.07 388
15938.26 359
15939.46 351
15940.65 351
15941.84 354
15943.03 350
15944.23 340
15945.42 339
15946.61 320
15947.81 319
15949.00 316
15950.19 326
15951.39 300
15952.58 288
15953.77 313
15954.97 332
15956.16 310
15957.35 308
15958.55 295
15959.74 314
15960.93 335
15962.13 335
15963.32 290
15964.51 285
15965.71 283
15966.90 274
15968.09 313
15969.29 292
15970.48 280
15971.68 270
15972.87 290
15974.06 310
15975.26 304
15976.45 300
15977.65 293
15978.84 256
15980.04 265
15981.23 261
15982.42 268
15983.62 283
15984.81 323
15986.01 277
15987.20 278
15988.40 274
15989.59 306
15990.79 289
15991.98 279
15993.18 283
15994.37 312
15995.57 269
15996.76 270
15997.96 254
15999.15 262
16000.35 271
16001.54 283
16002.74 286
16003.93 259
16005.13 289
16006.32 280
16007.52 295
16008.71 274
16009.91 265
16011.10 293
16012.30 303
16013.49 302
16014.69 275
16015.88 294
16017.08 308
16018.28 282
16019.47 269
16020.67 286
16021.86 254
16023.06 272
16024.26 287
16025.45 273
16026.65 274
16027.84 279
16029.04 274
16030.24 310
16031.43 317
16032.63 263
16033.82 229
16035.02 258
16036.22 267
16037.41 264
16038.61 283
16039.81 290
16041.00 284
16042.20 267
16043.40 272
16044.59 251
16045.79 231
16046.99 250
16048.18 266
16049.38 277
16050.58 273
16051.77 286
16052.97 302
16054.17 250
16055.37 290
16056.56 279
16057.76 262
16058.96 289
16060.15 274
16061.35 254
16062.55 258
16063.75 241
16064.94 263
16066.14 290
16067.34 284
16068.54 275
16069.73 270
16070.93 290
16072.13 244
16073.33 259
16074.52 275
16075.72 262
16076.92 258
16078.12 252
16079.32 244
16080.51 243
16081.71 275
16082.91 249
16084.11 264
16085.31 238
16086.51 249
16087.70 248
16088.90 252
16090.10 263
16091.30 262
16092.50 237
16093.70 260
16094.89 279
16096.09 269
16097.29 243
16098.49 246
16099.69 264
16100.89 238
16102.09 251
16103.29 267
16104.48 249
16105.68 258
16106.88 257
16108.08 247
16109.28 245
16110.48 252
16111.68 253
16112.88 271
16114.08 237
16115.28 225
16116.48 248
16117.68 254
16118.88 250
16120.07 250
16121.27 231
16122.47 238
16123.67 244
16124.87 255
16126.07 278
16127.27 242
16128.47 263
16129.67 246
16130.87 250
16132.07 242
16133.27 204
16134.47 236
16135.67 282
16136.87 246
16138.07 242
16139.27 245
16140.47 257
16141.67 230
16142.87 252
16144.07 263
16145.27 247
16146.48 232
16147.68 265
16148.88 262
16150.08 231
16151.28 242
16152.48 260
16153.68 256
16154.88 236
16156.08 252
16157.28 234
16158.48 249
16159.68 233
16160.88 238
16162.09 225
16163.29 256
16164.49 252
16165.69 258
16166.89 264
16168.09 227
16169.29 216
16170.49 236
16171.70 232
16172.90 242
16174.10 235
16175.30 217
16176.50 260
16177.70 252
16178.91 225
16180.11 251
16181.31 239
16182.51 244
16183.71 210
16184.91 243
16186.12 229
16187.32 239
16188.52 234
16189.72 250
16190.93 223
16192.13 246
16193.33 254
16194.53 236
16195.73 240
16196.94 262
16198.14 221
16199.34 261
16200.54 265
16201.75 253
16202.95 286
16204.15 256
16205.35 280
16206.56 274
16207.76 253
16208.96 258
16210.17 277
16211.37 247
16212.57 263
16213.77 247
16214.98 260
16216.18 210
16217.38 203
16218.59 243
16219.79 232
16220.99 258
16222.20 239
16223.40 242
16224.60 252
16225.81 252
16227.01 252
16228.21 235
16229.42 262
16230.62 262
16231.82 273
16233.03 234
16234.23 220
16235.44 234
16236.64 253
16237.84 250
16239.05 245
16240.25 269
16241.46 290
16242.66 245
16243.86 248
16245.07 251
16246.27 246
16247.48 271
16248.68 271
16249.89 295
16251.09 268
16252.29 251
16253.50 271
16254.70 297
16255.91 257
16257.11 264
16258.32 267
16259.52 267
16260.73 266
16261.93 250
16263.14 237
16264.34 238
16265.55 272
16266.75 275
16267.96 246
16269.16 255
16270.37 288
16271.57 280
16272.78 270
16273.98 272
16275.19 259
16276.39 284
16277.60 269
16278.80 262
16280.01 268
16281.21 273
16282.42 260
16283.63 222
16284.83 290
16286.04 312
16287.24 300
16288.45 282
16289.65 272
16290.86 289
16292.07 280
16293.27 296
16294.48 306
16295.68 271
16296.89 266
16298.10 282
16299.30 288
16300.51 291
16301.71 316
16302.92 323
16304.13 353
16305.33 292
16306.54 287
16307.75 290
16308.95 298
16310.16 294
16311.37 293
16312.57 279
16313.78 326
16314.99 334
16316.19 278
16317.40 260
16318.61 262
16319.81 284
16321.02 280
16322.23 260
16323.44 284
16324.64 264
16325.85 241
16327.06 272
16328.26 256
16329.47 258
16330.68 260
16331.89 280
16333.09 266
16334.30 253
16335.51 234
16336.72 268
16337.92 259
16339.13 267
16340.34 271
16341.55 267
16342.75 244
16343.96 263
16345.17 270
16346.38 255
16347.59 258
16348.79 287
16350.00 275
16351.21 276
16352.42 250
16353.63 222
16354.84 276
16356.04 287
16357.25 274
16358.46 250
16359.67 247
16360.88 257
16362.09 234
16363.29 251
16364.50 225
16365.71 228
16366.92 242
16368.13 255
16369.34 236
16370.55 243
16371.76 248
16372.96 272
16374.17 258
16375.38 240
16376.59 243
16377.80 221
16379.01 219
16380.22 241
16381.43 248
16382.64 278
16383.85 257
16385.06 263
16386.27 246
16387.47 244
16388.68 248
16389.89 235
16391.10 236
16392.31 241
16393.52 256
16394.73 258
16395.94 245
16397.15 234
16398.36 235
16399.57 284
16400.78 251
16401.99 244
16403.20 234
16404.41 196
16405.62 226
16406.83 240
16408.04 225
16409.25 223
16410.46 199
16411.67 227
16412.88 238
16414.09 227
16415.30 223
16416.52 225
16417.73 278
16418.94 227
16420.15 203
16421.36 210
16422.57 237
16423.78 247
16424.99 232
16426.20 218
16427.41 253
16428.62 252
16429.83 233
16431.05 238
16432.26 226
16433.47 204
16434.68 190
16435.89 223
16437.10 229
16438.31 211
16439.52 268
16440.74 217
16441.95 213
16443.16 223
16444.37 217
16445.58 245
16446.79 242
16448.00 233
16449.22 221
16450.43 223
16451.64 216
16452.85 196
16454.06 206
16455.28 212
16456.49 247
16457.70 242
16458.91 213
16460.12 224
16461.34 199
16462.55 239
16463.76 252
16464.97 219
16466.19 232
16467.40 240
16468.61 253
16469.82 194
16471.04 237
16472.25 211
16473.46 193
16474.67 204
16475.89 213
16477.10 243
16478.31 222
16479.52 209
16480.74 233
16481.95 230
16483.16 223
16484.38 208
16485.59 243
16486.80 212
16488.02 236
16489.23 243
16490.44 211
16491.66 197
16492.87 210
16494.08 238
16495.30 193
16496.51 212
16497.72 208
16498.94 273
16500.15 202
16501.36 209
16502.58 242
16503.79 258
16505.00 215
16506.22 230
16507.43 217
16508.65 232
16509.86 236
16511.07 222
16512.29 238
16513.50 214
16514.72 194
16515.93 194
16517.15 199
16518.36 209
16519.57 247
16520.79 228
16522.00 218
16523.22 201
16524.43 212
16525.65 205
16526.86 220
16528.08 208
16529.29 253
16530.51 235
16531.72 237
16532.93 239
16534.15 251
16535.36 225
16536.58 208
16537.79 191
16539.01 229
16540.22 231
16541.44 221
16542.65 242
16543.87 229
16545.09 213
16546.30 220
16547.52 222
16548.73 220
16549.95 223
16551.16 243
16552.38 206
16553.59 212
16554.81 230
16556.02 207
16557.24 258
16558.46 251
16559.67 218
16560.89 222
16562.10 240
16563.32 207
16564.54 216
16565.75 220
16566.97 250
16568.18 232
16569.40 242
16570.62 249
16571.83 250
16573.05 230
16574.27 246
16575.48 254
16576.70 239
16577.91 213
16579.13 205
16580.35 222
16581.56 224
16582.78 227
16584.00 231
16585.21 213
16586.43 219
16587.65 254
16588.87 214
16590.08 240
16591.30 251
16592.52 233
16593.73 240
16594.95 211
16596.17 218
16597.38 231
16598.60 233
16599.82 234
16601.04 232
16602.25 229
16603.47 246
16604.69 230
16605.91 239
16607.12 239
16608.34 220
16609.56 223
16610.78 252
16611.99 229
16613.21 198
16614.43 193
16615.65 220
16616.87 217
16618.08 215
16619.30 225
16620.52 241
16621.74 211
16622.96 229
16624.17 213
16625.39 228
16626.61 233
16627.83 249
16629.05 206
16630.27 204
16631.48 219
16632.70 234
16633.92 216
16635.14 217
16636.36 220
16637.58 226
16638.80 240
16640.02 236
16641.23 214
16642.45 238
16643.67 240
16644.89 232
16646.11 208
16647.33 228
16648.55 214
16649.77 199
16650.99 219
16652.21 210
16653.42 210
16654.64 194
16655.86 201
16657.08 208
16658.30 227
16659.52 222
16660.74 223
16661.96 236
16663.18 226
16664.40 220
16665.62 237
16666.84 210
16668.06 213
16669.28 238
16670.50 225
16671.72 222
16672.94 219
16674.16 236
16675.38 213
16676.60 225
16677.82 211
16679.04 225
16680.26 214
16681.48 232
16682.70 210
16683.92 224
16685.14 236
16686.36 218
16687.58 192
16688.80 220
16690.02 235
16691.24 210
16692.46 199
16693.69 203
16694.91 218
16696.13 217
16697.35 220
16698.57 184
16699.79 206
16701.01 235
16702.23 206
16703.45 204
16704.67 225
16705.90 213
16707.12 238
16708.34 216
16709.56 197
16710.78 201
16712.00 209
16713.22 220
16714.44 217
16715.67 225
16716.89 213
16718.11 208
16719.33 222
16720.55 206
16721.77 202
16723.00 214
16724.22 207
16725.44 228
16726.66 220
16727.88 191
16729.11 207
16730.33 223
16731.55 204
16732.77 213
16733.99 209
16735.22 222
16736.44 230
16737.66 203
16738.88 173
16740.11 180
16741.33 219
16742.55 219
16743.77 223
16745.00 192
16746.22 217
16747.44 247
16748.67 213
16749.89 201
16751.11 207
16752.33 259
16753.56 215
16754.78 222
16756.00 207
16757.23 217
16758.45 240
16759.67 226
16760.90 198
16762.12 178
16763.34 186
16764.57 197
16765.79 233
16767.01 230
16768.24 176
16769.46 218
16770.68 226
16771.91 216
16773.13 191
16774.35 200
16775.58 220
16776.80 216
16778.02 221
16779.25 226
16780.47 204
16781.70 198
16782.92 202
16784.14 228
16785.37 212
16786.59 207
16787.82 199
16789.04 232
16790.27 217
16791.49 194
16792.71 195
16793.94 209
16795.16 202
16796.39 218
16797.61 210
16798.84 201
16800.06 242
16801.29 228
16802.51 235
16803.74 218
16804.96 232
16806.19 187
16807.41 201
16808.64 183
16809.86 207
16811.09 225
16812.31 218
16813.54 270
16814.76 214
16815.99 238
16817.21 203
16818.44 218
16819.66 219
16820.89 216
16822.11 240
16823.34 205
16824.56 238
16825.79 217
16827.01 205
16828.24 202
16829.47 200
16830.69 213
16831.92 220
16833.14 216
16834.37 226
16835.60 232
16836.82 236
16838.05 236
16839.27 264
16840.50 224
16841.73 255
16842.95 235
16844.18 234
16845.40 233
16846.63 262
16847.86 270
16849.08 217
16850.31 268
16851.54 226
16852.76 255
16853.99 215
16855.22 257
16856.44 252
16857.67 241
16858.90 232
16860.12 244
16861.35 257
16862.58 219
16863.80 226
16865.03 235
16866.26 249
16867.49 230
16868.71 246
16869.94 244
16871.17 253
16872.39 252
16873.62 256
16874.85 257
16876.08 272
16877.30 249
16878.53 282
16879.76 234
16880.99 260
16882.21 295
16883.44 283
16884.67 278
16885.90 276
16887.13 268
16888.35 286
16889.58 248
16890.81 250
16892.04 268
16893.27 261
16894.49 284
16895.72 230
16896.95 266
16898.18 253
16899.41 258
16900.63 259
16901.86 253
16903.09 251
16904.32 240
16905.55 234
16906.78 250
16908.01 232
16909.23 219
16910.46 249
16911.69 250
16912.92 257
16914.15 194
16915.38 209
16916.61 241
16917.84 258
16919.06 234
16920.29 219
16921.52 209
16922.75 238
16923.98 243
16925.21 245
16926.44 232
16927.67 219
16928.90 237
16930.13 218
16931.36 211
16932.59 209
16933.82 226
16935.05 254
16936.27 268
16937.50 209
16938.73 214
16939.96 231
16941.19 228
16942.42 256
16943.65 211
16944.88 191
16946.11 219
16947.34 223
16948.57 216
16949.80 226
16951.03 213
16952.26 243
16953.49 235
16954.72 203
16955.95 195
16957.19 232
16958.42 236
16959.65 238
16960.88 209
16962.11 196
16963.34 208
16964.57 181
16965.80 211
16967.03 225
16968.26 234
16969.49 230
16970.72 232
16971.95 215
16973.18 223
16974.42 210
16975.65 237
16976.88 237
16978.11 231
16979.34 211
16980.57 186
16981.80 213
16983.03 225
16984.26 232
16985.50 205
16986.73 238
16987.96 228
16989.19 230
16990.42 199
16991.65 216
16992.89 216
16994.12 210
16995.35 201
16996.58 207
16997.81 210
16999.04 235
17000.28 241
17001.51 212
17002.74 238
17003.97 218
17005.20 241
17006.44 235
17007.67 218
17008.90 212
17010.13 223
17011.37 206
17012.60 227
17013.83 231
17015.06 218
17016.30 210
17017.53 235
17018.76 241
17019.99 198
17021.23 215
17022.46 210
17023.69 215
17024.92 216
17026.16 210
17027.39 204
17028.62 217
17029.86 206
17031.09 212
17032.32 175
17033.56 232
17034.79 211
17036.02 220
17037.26 203
17038.49 186
17039.72 206
17040.96 201
17042.19 225
17043.42 198
17044.66 204
17045.89 195
17047.12 210
17048.36 202
17049.59 221
17050.82 203
17052.06 237
17053.29 241
17054.53 235
17055.76 198
17056.99 196
17058.23 215
17059.46 215
17060.70 202
17061.93 181
17063.16 220
17064.40 233
17065.63 225
17066.87 192
17068.10 199
17069.34 190
17070.57 233
17071.81 226
17073.04 182
17074.27 182
17075.51 184
17076.74 212
17077.98 180
17079.21 181
17080.45 184
17081.68 219
17082.92 194
17084.15 192
17085.39 180
17086.62 192
17087.86 199
17089.09 210
17090.33 189
17091.56 187
17092.80 229
17094.04 245
17095.27 220
17096.51 195
17097.74 218
17098.98 181
17100.21 205
17101.45 166
17102.68 185
17103.92 194
17105.16 226
17106.39 192
17107.63 180
17108.86 202
17110.10 205
17111.33 184
17112.57 201
17113.81 196
17115.04 213
17116.28 179
17117.52 186
17118.75 171
17119.99 188
17121.22 229
17122.46 189
17123.70 198
17124.93 178
17126.17 213
17127.41 219
17128.64 217
17129.88 195
17131.12 180
17132.35 189
17133.59 204
17134.83 180
17136.06 215
17137.30 193
17138.54 210
17139.77 211
17141.01 203
17142.25 230
17143.49 191
17144.72 216
17145.96 219
17147.20 223
17148.43 211
17149.67 193
17150.91 188
17152.15 206
17153.38 187
17154.62 175
17155.86 167
17157.10 176
17158.33 182
17159.57 177
17160.81 193
17162.05 182
17163.29 201
17164.52 191
17165.76 184
17167.00 188
17168.24 191
17169.48 191
17170.71 194
17171.95 166
17173.19 202
17174.43 178
17175.67 201
17176.91 182
17178.14 168
17179.38 229
17180.62 191
17181.86 202
17183.10 204
17184.34 200
17185.57 184
17186.81 192
17188.05 181
17189.29 191
17190.53 193
17191.77 205
17193.01 208
17194.25 212
17195.49 205
17196.72 210
17197.96 220
17199.20 183
17200.44 196
17201.68 181
17202.92 232
17204.16 196
17205.40 205
17206.64 172
17207.88 166
17209.12 198
17210.36 235
17211.60 218
17212.84 202
17214.08 185
17215.32 178
17216.56 197
17217.80 184
17219.04 188
17220.28 197
17221.52 192
17222.76 182
17224.00 193
17225.24 191
17226.48 195
17227.72 222
17228.96 218
17230.20 185
17231.44 167
17232.68 183
17233.92 215
17235.16 237
17236.40 173
17237.64 176
17238.88 179
17240.12 203
17241.36 168
17242.60 163
17243.84 159
17245.08 186
17246.32 190
17247.57 198
17248.81 202
17250.05 213
17251.29 196
17252.53 205
17253.77 200
17255.01 204
17256.25 188
17257.49 187
17258.74 206
17259.98 208
17261.22 206
17262.46 183
17263.70 198
17264.94 163
17266.18 176
17267.43 165
17268.67 207
17269.91 206
17271.15 220
17272.39 199
17273.63 191
17274.88 184
17276.12 197
17277.36 193
17278.60 179
17279.84 178
17281.09 184
17282.33 218
17283.57 172
17284.81 197
17286.06 174
17287.30 164
17288.54 175
17289.78 186
17291.02 179
17292.27 214
17293.51 191
17294.75 185
17296.00 195
17297.24 169
17298.48 183
17299.72 176
17300.97 182
17302.21 179
17303.45 214
17304.70 177
17305.94 218
17307.18 167
17308.42 170
17309.67 171
17310.91 182
17312.15 193
17313.40 194
17314.64 184
17315.88 171
17317.13 188
17318.37 180
17319.61 181
17320.86 173
17322.10 184
17323.34 169
17324.59 192
17325.83 186
17327.08 205
17328.32 190
17329.56 192
17330.81 193
17332.05 202
17333.30 196
17334.54 195
17335.78 196
17337.03 182
17338.27 208
17339.52 165
17340.76 193
17342.00 205
17343.25 184
17344.49 209
17345.74 205
17346.98 193
17348.23 189
17349.47 163
17350.72 149
17351.96 195
17353.21 194
17354.45 185
17355.70 172
17356.94 169
17358.18 206
17359.43 199
17360.67 178
17361.92 210
17363.16 194
17364.41 179
17365.66 181
17366.90 171
17368.15 192
17369.39 165
17370.64 170
17371.88 207
17373.13 193
17374.37 166
17375.62 200
17376.86 170
17378.11 192
17379.35 172
17380.60 198
17381.85 179
17383.09 192
17384.34 190
17385.58 186
17386.83 180
17388.08 184
17389.32 189
17390.57 209
17391.81 215
17393.06 170
17394.31 188
17395.55 180
17396.80 207
17398.04 175
17399.29 179
17400.54 200
17401.78 195
17403.03 170
17404.28 205
17405.52 191
17406.77 181
17408.02 183
17409.26 174
17410.51 165
17411.76 177
17413.00 185
17414.25 179
17415.50 185
17416.75 176
17417.99 202
17419.24 183
17420.49 204
17421.73 185
17422.98 192
17424.23 171
17425.48 183
17426.72 195
17427.97 208
17429.22 170
17430.46 176
17431.71 212
17432.96 201
17434.21 184
17435.46 180
17436.70 183
17437.95 195
17439.20 197
17440.45 171
17441.69 200
17442.94 170
17444.19 173
17445.44 178
17446.69 181
17447.93 193
17449.18 203
17450.43 218
17451.68 196
17452.93 209
17454.18 188
17455.42 165
17456.67 184
17457.92 170
17459.17 170
17460.42 204
17461.67 191
17462.92 184
17464.16 165
17465.41 168
17466.66 179
17467.91 170
17469.16 174
17470.41 188
17471.66 200
17472.91 169
17474.16 204
17475.40 197
17476.65 192
17477.90 189
17479.15 185
17480.40 181
17481.65 168
17482.90 165
17484.15 166
17485.40 186
17486.65 167
17487.90 190
17489.15 203
17490.40 198
17491.65 176
17492.90 194
17494.15 164
17495.40 166
17496.65 185
17497.90 202
17499.15 183
17500.40 193
17501.65 168
17502.90 172
17504.15 185
17505.40 172
17506.65 192
17507.90 172
17509.15 173
17510.40 149
17511.65 199
17512.90 201
17514.15 198
17515.40 189
17516.65 191
17517.90 223
17519.15 197
17520.40 167
17521.65 173
17522.90 167
17524.15 184
17525.41 180
17526.66 209
17527.91 189
17529.16 179
17530.41 209
17531.66 174
17532.91 161
17534.16 157
17535.41 183
17536.67 180
17537.92 184
17539.17 207
17540.42 216
17541.67 199
17542.92 190
17544.17 225
17545.43 182
17546.68 174
17547.93 210
17549.18 223
17550.43 185
17551.68 183
17552.94 202
17554.19 192
17555.44 196
17556.69 186
17557.94 198
17559.20 176
17560.45 194
17561.70 186
17562.95 222
17564.21 188
17565.46 186
17566.71 184
17567.96 188
17569.21 189
17570.47 185
17571.72 176
17572.97 194
17574.22 183
17575.48 171
17576.73 187
17577.98 188
17579.24 181
17580.49 208
17581.74 204
17582.99 192
17584.25 201
17585.50 173
17586.75 178
17588.01 157
17589.26 182
17590.51 181
17591.77 184
17593.02 162
17594.27 184
17595.53 185
17596.78 200
17598.03 181
17599.29 168
17600.54 177
17601.79 205
17603.05 171
17604.30 197
17605.56 200
17606.81 181
17608.06 189
17609.32 190
17610.57 197
17611.82 213
17613.08 194
17614.33 183
17615.59 196
17616.84 186
17618.10 206
17619.35 208
17620.60 195
17621.86 196
17623.11 178
17624.37 195
17625.62 176
17626.88 182
17628.13 171
17629.39 181
17630.64 192
17631.89 202
17633.15 191
17634.40 213
17635.66 199
17636.91 185
17638.17 201
17639.42 199
17640.68 199
17641.93 183
17643.19 209
17644.44 185
17645.70 185
17646.95 176
17648.21 178
17649.47 172
17650.72 190
17651.98 166
17653.23 178
17654.49 172
17655.74 199
17657.00 188
17658.25 183
17659.51 176
17660.77 189
17662.02 176
17663.28 177
17664.53 174
17665.79 182
17667.04 204
17668.30 145
17669.56 189
17670.81 173
17672.07 210
17673.33 200
17674.58 190
17675.84 170
17677.09 176
17678.35 192
17679.61 182
17680.86 209
17682.12 165
17683.38 191
17684.63 189
17685.89 161
17687.15 162
17688.40 205
17689.66 161
17690.92 160
17692.17 167
17693.43 186
17694.69 189
17695.94 184
17697.20 173
17698.46 181
17699.72 168
17700.97 163
17702.23 165
17703.49 167
17704.74 169
17706.00 198
17707.26 176
17708.52 180
17709.77 196
17711.03 164
17712.29 176
17713.55 171
17714.80 160
17716.06 164
17717.32 188
17718.58 181
17719.84 204
17721.09 143
17722.35 191
17723.61 171
17724.87 178
17726.13 167
17727.38 205
17728.64 163
17729.90 187
17731.16 144
17732.42 143
17733.67 151
17734.93 158
17736.19 190
17737.45 156
17738.71 183
17739.97 191
17741.23 191
17742.48 186
17743.74 174
17745.00 189
17746.26 179
17747.52 187
17748.78 208
17750.04 155
17751.30 161
17752.55 199
17753.81 197
17755.07 159
17756.33 144
17757.59 175
17758.85 181
17760.11 158
17761.37 159
17762.63 183
17763.89 172
17765.15 199
17766.41 165
17767.67 152
17768.93 195
17770.19 172
17771.45 182
17772.70 154
17773.96 139
17775.22 178
17776.48 168
17777.74 191
17779.00 154
17780.26 163
17781.52 163
17782.78 171
17784.04 171
17785.30 170
17786.56 178
17787.82 194
17789.09 146
17790.35 169
17791.61 161
17792.87 151
17794.13 163
17795.39 164
17796.65 164
17797.91 198
17799.17 153
17800.43 168
17801.69 185
17802.95 184
17804.21 186
17805.47 174
17806.73 173
17808.00 175
17809.26 151
17810.52 155
17811.78 176
17813.04 212
17814.30 199
17815.56 175
17816.82 170
17818.08 182
17819.35 168
17820.61 169
17821.87 168
17823.13 176
17824.39 173
17825.65 195
17826.92 188
17828.18 184
17829.44 166
17830.70 168
17831.96 200
17833.22 183
17834.49 174
17835.75 150
17837.01 161
17838.27 164
17839.53 183
17840.80 196
17842.06 183
17843.32 167
17844.58 145
17845.85 152
17847.11 172
17848.37 175
17849.63 168
17850.89 176
17852.16 165
17853.42 162
17854.68 169
17855.95 162
17857.21 165
17858.47 175
17859.73 169
17861.00 189
17862.26 184
17863.52 147
17864.79 171
17866.05 177
17867.31 153
17868.57 173
17869.84 169
17871.10 157
17872.36 173
17873.63 161
17874.89 156
17876.15 168
17877.42 155
17878.68 172
17879.94 181
17881.21 173
17882.47 155
17883.74 185
17885.00 178
17886.26 180
17887.53 159
17888.79 180
17890.05 158
17891.32 169
17892.58 169
17893.85 165
17895.11 140
17896.37 168
17897.64 170
17898.90 161
17900.17 175
17901.43 204
17902.70 182
17903.96 186
17905.22 187
17906.49 176
17907.75 184
17909.02 168
17910.28 190
17911.55 154
17912.81 156
17914.08 146
17915.34 178
17916.61 197
17917.87 166
17919.14 155
17920.40 155
17921.67 170
17922.93 159
17924.20 178
17925.46 157
17926.73 155
17927.99 193
17929.26 209
17930.52 174
17931.79 159
17933.05 163
17934.32 148
17935.58 175
17936.85 160
17938.12 154
17939.38 172
17940.65 175
17941.91 177
17943.18 155
17944.44 151
17945.71 189
17946.98 189
17948.24 171
17949.51 162
17950.77 183
17952.04 163
17953.31 182
17954.57 160
17955.84 157
17957.10 170
17958.37 166
17959.64 154
17960.90 149
17962.17 159
17963.44 169
17964.70 163
17965.97 179
17967.24 189
17968.50 154
17969.77 157
17971.04 161
17972.30 157
17973.57 155
17974.84 169
17976.10 171
17977.37 155
17978.64 150
17979.91 149
17981.17 163
17982.44 180
17983.71 150
17984.97 160
17986.24 153
17987.51 174
17988.78 187
17990.04 173
17991.31 165
17992.58 157
17993.85 157
17995.11 172
17996.38 162
17997.65 126
17998.92 203
18000.18 160
18001.45 157
18002.72 158
18003.99 184
18005.26 175
18006.52 173
18007.79 168
18009.06 161
18010.33 194
18011.60 182
18012.86 178
18014.13 164
18015.40 159
18016.67 160
18017.94 165
18019.21 157
18020.47 142
18021.74 148
18023.01 176
18024.28 191
18025.55 162
18026.82 163
18028.09 168
18029.36 175
18030.62 163
18031.89 170
18033.16 162
18034.43 173
18035.70 183
18036.97 155
18038.24 138
18039.51 172
18040.78 158
18042.05 156
18043.32 157
18044.59 156
18045.85 219
18047.12 177
18048.39 149
18049.66 158
18050.93 178
18052.20 185
18053.47 164
18054.74 150
18056.01 158
18057.28 182
18058.55 156
18059.82 177
18061.09 144
18062.36 150
18063.63 191
18064.90 178
18066.17 159
18067.44 168
18068.71 172
18069.98 152
18071.25 159
18072.52 184
18073.79 199
18075.06 169
18076.33 206
18077.60 177
18078.87 146
18080.15 159
18081.42 162
18082.69 171
18083.96 184
18085.23 148
18086.50 159
18087.77 166
18089.04 149
18090.31 146
18091.58 138
18092.85 150
18094.12 179
18095.40 180
18096.67 173
18097.94 138
18099.21 173
18100.48 165
18101.75 146
18103.02 169
18104.30 164
18105.57 147
18106.84 151
18108.11 172
18109.38 150
18110.65 173
18111.92 188
18113.20 187
18114.47 171
18115.74 187
18117.01 163
18118.28 172
18119.56 172
18120.83 163
18122.10 159
18123.37 165
18124.64 192
18125.92 174
18127.19 153
18128.46 161
18129.73 176
18131.01 173
18132.28 172
18133.55 141
18134.82 163
18136.10 176
18137.37 159
18138.64 165
18139.91 169
18141.19 185
18142.46 167
18143.73 163
18145.01 147
18146.28 160
18147.55 174
18148.82 184
18150.10 176
18151.37 181
18152.64 169
18153.92 177
18155.19 152
18156.46 182
18157.74 154
18159.01 187
18160.28 180
18161.56 178
18162.83 175
18164.10 157
18165.38 152
18166.65 152
18167.93 190
18169.20 159
18170.47 165
18171.75 168
18173.02 159
18174.29 171
18175.57 186
18176.84 160
18178.12 127
18179.39 141
18180.66 151
18181.94 161
18183.21 157
18184.49 154
18185.76 175
18187.04 153
18188.31 134
18189.59 161
18190.86 168
18192.13 170
18193.41 161
18194.68 158
18195.96 176
18197.23 165
18198.51 147
18199.78 171
18201.06 167
18202.33 169
18203.61 162
18204.88 171
18206.16 168
18207.43 161
18208.71 188
18209.98 141
18211.26 185
18212.53 178
18213.81 185
18215.08 170
18216.36 159
18217.63 154
18218.91 165
18220.19 162
18221.46 146
18222.74 154
18224.01 143
18225.29 175
18226.56 144
18227.84 166
18229.12 140
18230.39 148
18231.67 156
18232.94 134
18234.22 176
18235.50 129
18236.77 156
18238.05 165
18239.32 169
18240.60 147
18241.88 137
18243.15 162
18244.43 161
18245.71 158
18246.98 194
18248.26 201
18249.54 198
18250.81 189
18252.09 166
18253.37 160
18254.64 169
18255.92 159
18257.20 175
18258.47 143
18259.75 164
18261.03 167
18262.30 169
18263.58 168
18264.86 168
18266.13 156
18267.41 171
18268.69 160
18269.97 167
18271.24 185
18272.52 158
18273.80 178
18275.08 163
18276.35 155
18277.63 173
18278.91 179
18280.19 170
18281.46 167
18282.74 174
18284.02 152
18285.30 174
18286.58 158
18287.85 172
18289.13 163
18290.41 191
18291.69 157
18292.97 131
18294.24 160
18295.52 173
18296.80 173
18298.08 167
18299.36 166
18300.63 164
18301.91 170
18303.19 175
18304.47 157
18305.75 145
18307.03 163
18308.31 153
18309.58 155
18310.86 159
18312.14 163
18313.42 172
18314.70 168
18315.98 173
18317.26 155
18318.54 142
18319.82 142
18321.09 160
18322.37 155
18323.65 164
18324.93 172
18326.21 151
18327.49 168
18328.77 170
18330.05 131
18331.33 160
18332.61 151
18333.89 172
18335.17 162
18336.45 185
18337.73 192
18339.01 152
18340.29 177
18341.57 183
18342.85 171
18344.13 189
18345.41 153
18346.69 152
18347.97 175
18349.25 163
18350.53 172
18351.81 177
18353.09 158
18354.37 173
18355.65 155
18356.93 160
18358.21 188
18359.49 161
18360.77 161
18362.05 169
18363.33 146
18364.61 153
18365.89 148
18367.17 155
18368.45 149
18369.73 151
18371.01 164
18372.29 180
18373.58 173
18374.86 162
18376.14 147
18377.42 155
18378.70 167
18379.98 168
18381.26 172
18382.54 168
18383.82 184
18385.11 148
18386.39 162
18387.67 156
18388.95 154
18390.23 174
18391.51 182
18392.79 181
18394.08 166
18395.36 154
18396.64 171
18397.92 161
18399.20 153
18400.49 159
18401.77 157
18403.05 155
18404.33 148
18405.61 166
18406.90 151
18408.18 169
18409.46 173
18410.74 175
18412.02 162
18413.31 147
18414.59 149
18415.87 153
18417.15 170
18418.44 169
18419.72 175
18421.00 156
18422.28 153
18423.57 137
18424.85 148
18426.13 155
18427.41 161
18428.70 159
18429.98 160
18431.26 154
18432.55 133
18433.83 142
18435.11 146
18436.40 161
18437.68 159
18438.96 175
18440.25 170
18441.53 193
18442.81 167
18444.10 175
18445.38 164
18446.66 166
18447.95 183
18449.23 170
18450.51 188
18451.80 194
18453.08 166
18454.36 160
18455.65 139
18456.93 163
18458.22 178
18459.50 156
18460.78 165
18462.07 142
18463.35 158
18464.64 147
18465.92 146
18467.20 153
18468.49 147
18469.77 168
18471.06 167
18472.34 148
18473.63 170
18474.91 156
18476.19 169
18477.48 176
18478.76 169
18480.05 158
18481.33 156
18482.62 166
18483.90 129
18485.19 153
18486.47 158
18487.76 161
18489.04 179
18490.33 162
18491.61 132
18492.90 181
18494.18 161
18495.47 158
18496.75 176
18498.04 144
18499.32 165
18500.61 146
18501.89 175
18503.18 166
18504.46 186
18505.75 171
18507.04 172
18508.32 173
18509.61 160
18510.89 177
18512.18 173
18513.46 165
18514.75 158
18516.04 151
18517.32 143
18518.61 186
18519.89 161
18521.18 169
18522.47 140
18523.75 155
18525.04 165
18526.32 161
18527.61 163
18528.90 162
18530.18 160
18531.47 166
18532.76 157
18534.04 170
18535.33 166
18536.62 170
18537.90 184
18539.19 177
18540.48 136
18541.76 155
18543.05 150
18544.34 166
18545.62 151
18546.91 164
18548.20 158
18549.48 172
18550.77 159
18552.06 169
18553.35 166
18554.63 171
18555.92 188
18557.21 182
18558.50 156
18559.78 165
18561.07 158
18562.36 154
18563.65 172
18564.93 174
18566.22 148
18567.51 163
18568.80 170
18570.08 166
18571.37 159
18572.66 162
18573.95 177
18575.24 170
18576.52 166
18577.81 183
18579.10 203
18580.39 176
18581.68 160
18582.96 155
18584.25 174
18585.54 200
18586.83 191
18588.12 150
18589.41 152
18590.69 155
18591.98 176
18593.27 163
18594.56 184
18595.85 175
18597.14 181
18598.43 207
18599.71 178
18601.00 168
18602.29 155
18603.58 195
18604.87 184
18606.16 182
18607.45 161
18608.74 190
18610.03 187
18611.32 199
18612.61 187
18613.89 188
18615.18 211
18616.47 186
18617.76 167
18619.05 173
18620.34 182
18621.63 181
18622.92 203
18624.21 213
18625.50 181
18626.79 165
18628.08 190
18629.37 170
18630.66 197
18631.95 163
18633.24 166
18634.53 178
18635.82 176
18637.11 165
18638.40 166
18639.69 169
18640.98 199
18642.27 180
18643.56 171
18644.85 182
18646.14 159
18647.43 171
18648.72 175
18650.01 186
18651.30 169
18652.59 158
18653.89 187
18655.18 164
18656.47 165
18657.76 148
18659.05 170
18660.34 171
18661.63 138
18662.92 158
18664.21 173
18665.50 161
18666.79 145
18668.09 162
18669.38 152
18670.67 160
18671.96 157
18673.25 180
18674.54 186
18675.83 157
18677.13 168
18678.42 153
18679.71 162
18681.00 190
18682.29 172
18683.58 175
18684.88 156
18686.17 156
18687.46 194
18688.75 168
18690.04 168
18691.33 166
18692.63 166
18693.92 183
18695.21 176
18696.50 189
18697.80 167
18699.09 180
18700.38 160
18701.67 160
18702.96 144
18704.26 157
18705.55 156
18706.84 157
18708.13 203
18709.43 191
18710.72 161
18712.01 150
18713.31 159
18714.60 172
18715.89 163
18717.18 147
18718.48 169
18719.77 169
18721.06 193
18722.36 142
18723.65 172
18724.94 155
18726.24 163
18727.53 166
18728.82 168
18730.12 176
18731.41 170
18732.70 150
18734.00 139
18735.29 164
18736.58 160
18737.88 164
18739.17 141
18740.46 164
18741.76 149
18743.05 164
18744.34 166
18745.64 148
18746.93 155
18748.23 144
18749.52 177
18750.81 166
18752.11 151
18753.40 154
18754.70 185
18755.99 197
18757.29 212
18758.58 148
18759.87 169
18761.17 150
18762.46 170
18763.76 134
18765.05 163
18766.35 167
18767.64 190
18768.94 170
18770.23 160
18771.53 146
18772.82 147
18774.11 162
18775.41 147
18776.70 165
18778.00 177
18779.29 173
18780.59 178
18781.89 159
18783.18 145
18784.48 165
18785.77 160
18787.07 187
18788.36 141
18789.66 157
18790.95 136
18792.25 169
18793.54 170
18794.84 161
18796.13 149
18797.43 141
18798.73 173
18800.02 155
18801.32 146
18802.61 173
18803.91 188
18805.20 156
18806.50 164
18807.80 156
18809.09 157
18810.39 194
18811.69 193
18812.98 152
18814.28 153
18815.57 175
18816.87 154
18818.17 157
18819.46 176
18820.76 158
18822.06 173
18823.35 171
18824.65 164
18825.95 175
18827.24 151
18828.54 152
18829.84 148
18831.13 174
18832.43 180
18833.73 138
18835.02 141
18836.32 154
18837.62 145
18838.91 150
18840.21 139
18841.51 134
18842.81 161
18844.10 136
18845.40 154
18846.70 176
18848.00 148
18849.29 164
18850.59 166
18851.89 157
18853.19 192
18854.48 181
18855.78 146
18857.08 155
18858.38 134
18859.67 148
18860.97 155
18862.27 159
18863.57 142
18864.87 154
18866.16 151
18867.46 162
18868.76 156
18870.06 134
18871.36 189
18872.66 180
18873.95 169
18875.25 167
18876.55 170
18877.85 151
18879.15 176
18880.45 159
18881.74 164
18883.04 161
18884.34 175
18885.64 174
18886.94 160
18888.24 151
18889.54 163
18890.84 153
18892.13 150
18893.43 162
18894.73 153
18896.03 177
18897.33 157
18898.63 136
18899.93 118
18901.23 170
18902.53 168
18903.83 169
18905.13 149
18906.43 149
18907.73 181
18909.02 170
18910.32 147
18911.62 150
18912.92 143
18914.22 162
18915.52 153
18916.82 128
18918.12 144
18919.42 140
18920.72 172
18922.02 143
18923.32 150
18924.62 137
18925.92 198
18927.22 159
18928.52 151
18929.82 167
18931.12 151
18932.42 164
18933.72 157
18935.02 139
18936.32 140
18937.63 175
18938.93 158
18940.23 154
18941.53 143
18942.83 176
18944.13 170
18945.43 205
18946.73 168
18948.03 140
18949.33 147
18950.63 162
18951.93 140
18953.23 137
18954.54 150
18955.84 150
18957.14 154
18958.44 140
18959.74 143
18961.04 156
18962.34 176
18963.64 153
18964.95 170
18966.25 136
18967.55 172
18968.85 175
18970.15 148
18971.45 162
18972.76 178
18974.06 173
18975.36 157
18976.66 147
18977.96 166
18979.27 172
18980.57 162
18981.87 180
18983.17 138
18984.47 141
18985.78 156
18987.08 175
18988.38 161
18989.68 177
18990.98 149
18992.29 172
18993.59 158
18994.89 178
18996.19 143
18997.50 144
18998.80 149
19000.10 152
19001.40 164
19002.71 141
19004.01 137
19005.31 148
19006.62 183
19007.92 164
19009.22 159
19010.53 132
19011.83 170
19013.13 143
19014.43 154
19015.74 176
19017.04 148
19018.34 162
19019.65 170
19020.95 157
19022.25 135
19023.56 148
19024.86 154
19026.16 166
19027.47 167
19028.77 142
19030.08 163
19031.38 157
19032.68 170
19033.99 153
19035.29 164
19036.59 143
19037.90 136
19039.20 151
19040.51 153
19041.81 143
19043.11 146
19044.42 145
19045.72 164
19047.03 140
19048.33 162
19049.64 184
19050.94 144
19052.25 153
19053.55 154
19054.85 171
19056.16 147
19057.46 147
19058.77 148
19060.07 150
19061.38 169
19062.68 177
19063.99 158
19065.29 162
19066.60 172
19067.90 186
19069.21 150
19070.51 163
19071.82 158
19073.12 159
19074.43 165
19075.73 154
19077.04 160
19078.34 150
19079.65 172
19080.95 159
19082.26 150
19083.57 129
19084.87 175
19086.18 124
19087.48 163
19088.79 158
19090.09 168
19091.40 157
19092.71 170
19094.01 175
19095.32 138
19096.62 149
19097.93 148
19099.24 162
19100.54 155
19101.85 176
19103.15 148
19104.46 156
19105.77 149
19107.07 168
19108.38 158
19109.69 154
19110.99 160
19112.30 137
19113.60 162
19114.91 126
19116.22 132
19117.52 154
19118.83 140
19120.14 145
19121.45 149
19122.75 148
19124.06 166
19125.37 161
19126.67 146
19127.98 130
19129.29 141
19130.59 167
19131.90 177
19133.21 139
19134.52 117
19135.82 138
19137.13 144
19138.44 157
19139.75 149
19141.05 176
19142.36 156
19143.67 196
19144.98 172
19146.28 177
19147.59 171
19148.90 142
19150.21 168
19151.51 165
19152.82 169
19154.13 143
19155.44 149
19156.75 142
19158.05 170
19159.36 146
19160.67 161
19161.98 144
19163.29 167
19164.60 158
19165.90 145
19167.21 141
19168.52 152
19169.83 147
19171.14 139
19172.45 162
19173.75 151
19175.06 140
19176.37 169
19177.68 149
19178.99 141
19180.30 146
19181.61 132
19182.92 142
19184.23 152
19185.53 169
19186.84 144
19188.15 141
19189.46 156
19190.77 148
19192.08 172
19193.39 154
19194.70 161
19196.01 161
19197.32 170
19198.63 167
19199.94 157
19201.25 157
19202.56 152
19203.87 137
19205.17 132
19206.48 127
19207.79 147
19209.10 145
19210.41 158
19211.72 144
19213.03 164
19214.34 183
19215.65 163
19216.96 148
19218.27 150
19219.58 142
19220.89 141
19222.21 137
19223.52 133
19224.83 137
19226.14 144
19227.45 157
19228.76 141
19230.07 161
19231.38 159
19232.69 123
19234.00 149
19235.31 148
19236.62 135
19237.93 115
19239.24 132
19240.55 130
19241.86 146
19243.18 149
19244.49 181
19245.80 155
19247.11 146
19248.42 138
19249.73 146
19251.04 150
19252.35 135
19253.67 192
19254.98 162
19256.29 172
19257.60 138
19258.91 150
19260.22 143
19261.53 140
19262.85 145
19264.16 171
19265.47 161
19266.78 159
19268.09 129
19269.40 119
19270.72 130
19272.03 155
19273.34 138
19274.65 155
19275.96 157
19277.28 152
19278.59 167
19279.90 154
19281.21 167
19282.53 132
19283.84 148
19285.15 144
19286.46 161
19287.78 184
19289.09 169
19290.40 153
19291.71 152
19293.03 168
19294.34 164
19295.65 160
19296.96 158
19298.28 137
19299.59 156
19300.90 153
19302.22 146
19303.53 148
19304.84 145
19306.16 154
19307.47 144
19308.78 141
19310.10 155
19311.41 133
19312.72 145
19314.04 154
19315.35 144
19316.66 135
19317.98 138
19319.29 141
19320.60 159
19321.92 122
19323.23 137
19324.54 147
19325.86 134
19327.17 143
19328.49 135
19329.80 145
19331.11 151
19332.43 143
19333.74 151
19335.06 146
19336.37 147
19337.68 134
19339.00 141
19340.31 141
19341.63 174
19342.94 161
19344.26 138
19345.57 146
19346.89 144
19348.20 166
19349.51 131
19350.83 151
19352.14 130
19353.46 152
19354.77 150
19356.09 161
19357.40 148
19358.72 143
19360.03 153
19361.35 156
19362.66 151
19363.98 140
19365.29 164
19366.61 139
19367.92 151
19369.24 154
19370.55 159
19371.87 175
19373.19 147
19374.50 152
19375.82 147
19377.13 140
19378.45 149
19379.76 150
19381.08 157
19382.39 154
19383.71 138
19385.03 136
19386.34 132
19387.66 141
19388.97 140
19390.29 129
19391.61 133
19392.92 139
19394.24 149
19395.55 143
19396.87 155
19398.19 139
19399.50 139
19400.82 149
19402.14 125
19403.45 148
19404.77 146
19406.09 133
19407.40 120
19408.72 144
19410.04 156
19411.35 145
19412.67 146
19413.99 151
19415.30 140
19416.62 145
19417.94 151
19419.25 160
19420.57 141
19421.89 160
19423.21 151
19424.52 133
19425.84 136
19427.16 122
19428.47 137
19429.79 139
19431.11 128
19432.43 128
19433.74 136
19435.06 157
19436.38 149
19437.70 143
19439.01 134
19440.33 160
19441.65 132
19442.97 134
19444.29 147
19445.60 140
19446.92 160
19448.24 162
19449.56 173
19450.88 152
19452.19 137
19453.51 178
19454.83 173
19456.15 163
19457.47 123
19458.78 159
19460.10 143
19461.42 154
19462.74 165
19464.06 162
19465.38 157
19466.70 152
19468.01 160
19469.33 178
19470.65 155
19471.97 140
19473.29 161
19474.61 149
19475.93 172
19477.25 146
19478.57 163
19479.88 158
19481.20 138
19482.52 138
19483.84 146
19485.16 153
19486.48 139
19487.80 173
19489.12 169
19490.44 145
19491.76 171
19493.08 168
19494.40 153
19495.72 152
19497.04 121
19498.36 135
19499.68 135
19501.00 136
19502.32 147
19503.64 138
19504.96 136
19506.28 138
19507.60 145
19508.92 130
19510.24 122
19511.56 146
19512.88 144
19514.20 151
19515.52 171
19516.84 154
19518.16 176
19519.48 151
19520.80 125
19522.12 143
19523.44 146
19524.76 116
19526.08 132
19527.40 162
19528.72 140
19530.04 138
19531.36 175
19532.68 149
19534.00 119
19535.33 147
19536.65 143
19537.97 146
19539.29 146
19540.61 143
19541.93 137
19543.25 146
19544.57 142
19545.89 125
19547.22 151
19548.54 138
19549.86 162
19551.18 141
19552.50 158
19553.82 150
19555.15 153
19556.47 166
19557.79 149
19559.11 152
19560.43 141
19561.75 131
19563.08 141
19564.40 152
19565.72 137
19567.04 147
19568.36 139
19569.69 152
19571.01 161
19572.33 150
19573.65 142
19574.97 133
19576.30 141
19577.62 141
19578.94 137
19580.26 124
19581.59 153
19582.91 153
19584.23 173
19585.55 148
19586.88 131
19588.20 126
19589.52 146
19590.85 149
19592.17 154
19593.49 143
19594.81 133
19596.14 156
19597.46 151
19598.78 139
19600.11 138
19601.43 172
19602.75 166
19604.08 142
19605.40 148
19606.72 144
19608.05 144
19609.37 141
19610.69 165
19612.02 184
19613.34 144
19614.66 149
19615.99 153
19617.31 174
19618.64 143
19619.96 154
19621.28 156
19622.61 141
19623.93 147
19625.26 136
19626.58 140
19627.90 142
19629.23 126
19630.55 127
19631.88 168
19633.20 155
19634.52 151
19635.85 158
19637.17 139
19638.50 133
19639.82 150
19641.15 150
19642.47 154
19643.80 132
19645.12 140
19646.45 138
19647.77 135
19649.09 141
19650.42 129
19651.74 164
19653.07 132
19654.39 144
19655.72 147
19657.04 176
19658.37 152
19659.69 163
19661.02 161
19662.35 144
19663.67 160
19665.00 152
19666.32 161
19667.65 160
19668.97 161
19670.30 147
19671.62 152
19672.95 153
19674.27 174
19675.60 177
19676.93 151
19678.25 157
19679.58 165
19680.90 150
19682.23 164
19683.56 164
19684.88 162
19686.21 132
19687.53 151
19688.86 145
19690.19 146
19691.51 166
19692.84 154
19694.16 155
19695.49 149
19696.82 163
19698.14 142
19699.47 156
19700.80 158
19702.12 141
19703.45 164
19704.78 143
19706.10 147
19707.43 133
19708.76 143
19710.08 150
19711.41 164
19712.74 159
19714.06 142
19715.39 124
19716.72 155
19718.05 141
19719.37 153
19720.70 150
19722.03 140
19723.35 123
19724.68 139
19726.01 137
19727.34 145
19728.66 156
19729.99 164
19731.32 140
19732.65 123
19733.98 146
19735.30 133
19736.63 129
19737.96 133
19739.29 150
19740.61 180
19741.94 153
19743.27 141
19744.60 160
19745.93 158
19747.25 156
19748.58 148
19749.91 126
19751.24 147
19752.57 143
19753.90 162
19755.22 149
19756.55 133
19757.88 147
19759.21 152
19760.54 168
19761.87 134
19763.20 145
19764.52 146
19765.85 147
19767.18 169
19768.51 154
19769.84 158
19771.17 150
19772.50 145
19773.83 142
19775.16 150
19776.48 152
19777.81 143
19779.14 140
19780.47 142
19781.80 144
19783.13 135
19784.46 136
19785.79 148
19787.12 150
19788.45 133
19789.78 134
19791.11 150
19792.44 140
19793.77 171
19795.10 130
19796.43 135
19797.76 171
19799.09 134
19800.42 140
19801.75 132
19803.08 138
19804.41 154
19805.74 158
19807.07 148
19808.40 136
19809.73 148
19811.06 148
19812.39 160
19813.72 160
19815.05 163
19816.38 142
19817.71 146
19819.04 149
19820.37 137
19821.70 145
19823.03 119
19824.36 148
19825.69 153
19827.02 137
19828.35 140
19829.69 150
19831.02 164
19832.35 126
19833.68 134
19835.01 158
19836.34 145
19837.67 149
19839.00 132
19840.33 136
19841.67 160
19843.00 140
19844.33 163
19845.66 144
19846.99 154
19848.32 147
19849.65 153
19850.99 157
19852.32 149
19853.65 154
19854.98 172
19856.31 147
19857.64 132
19858.98 157
19860.31 138
19861.64 153
19862.97 130
19864.30 147
19865.64 134
19866.97 173
19868.30 144
19869.63 146
19870.97 175
19872.30 135
19873.63 160
19874.96 129
19876.29 120
19877.63 139
19878.96 151
19880.29 152
19881.63 143
19882.96 152
19884.29 132
19885.62 141
19886.96 120
19888.29 146
19889.62 159
19890.95 162
19892.29 166
19893.62 149
19894.95 160
19896.29 155
19897.62 148
19898.95 176
19900.29 123
19901.62 144
19902.95 140
19904.29 142
19905.62 141
19906.95 135
19908.29 152
19909.62 140
19910.95 151
19912.29 156
19913.62 163
19914.96 140
19916.29 141
19917.62 143
19918.96 127
19920.29 117
19921.63 162
19922.96 151
19924.29 149
19925.63 156
19926.96 134
19928.30 137
19929.63 130
19930.96 140
19932.30 152
19933.63 152
19934.97 156
19936.30 153
19937.64 144
19938.97 151
19940.31 138
19941.64 168
19942.98 154
19944.31 159
19945.64 141
19946.98 133
19948.31 137
19949.65 140
19950.98 167
19952.32 135
19953.65 158
19954.99 132
19956.32 127
19957.66 141
19959.00 128
19960.33 124
19961.67 161
19963.00 154
19964.34 162
19965.67 137
19967.01 155
19968.34 151
19969.68 144
19971.01 129
19972.35 144
19973.69 146
19975.02 133
19976.36 151
19977.69 137
19979.03 144
19980.37 161
19981.70 148
19983.04 132
19984.37 166
19985.71 174
19987.05 172
19988.38 146
19989.72 133
19991.05 152
19992.39 137
19993.73 151
19995.06 172
19996.40 126
19997.74 122
19999.07 147
20000.41 156
20001.75 190
20003.08 176
20004.42 153
20005.76 160
20007.09 140
20008.43 139
20009.77 135
20011.10 123
20012.44 144
20013.78 146
20015.12 126
20016.45 149
20017.79 125
20019.13 135
20020.47 145
20021.80 152
20023.14 131
20024.48 141
20025.81 165
20027.15 152
20028.49 127
20029.83 130
20031.17 155
20032.50 154
20033.84 148
20035.18 167
20036.52 150
20037.85 156
20039.19 152
20040.53 164
20041.87 154
20043.21 138
20044.54 168
20045.88 161
20047.22 140
20048.56 144
20049.90 110
20051.24 145
20052.57 139
20053.91 126
20055.25 135
20056.59 133
20057.93 128
20059.27 148
20060.61 151
20061.94 139
20063.28 148
20064.62 160
20065.96 154
20067.30 141
20068.64 131
20069.98 141
20071.32 158
20072.66 158
20073.99 146
20075.33 137
20076.67 151
20078.01 130
20079.35 151
20080.69 145
20082.03 146
20083.37 150
20084.71 163
20086.05 146
20087.39 134
20088.73 146
20090.07 165
20091.41 163
20092.75 155
20094.09 138
20095.43 158
20096.77 168
20098.11 132
20099.45 123
20100.79 124
20102.13 136
20103.47 140
20104.81 156
20106.15 151
20107.49 165
20108.83 155
20110.17 150
20111.51 176
20112.85 152
20114.19 145
20115.53 159
20116.87 149
20118.21 140
20119.55 135
20120.89 140
20122.23 146
20123.57 148
20124.91 133
20126.25 124
20127.60 146
20128.94 126
20130.28 138
20131.62 151
20132.96 149
20134.30 146
20135.64 142
