# Supplementary material for: MALDI-TOF MS typing enables the classification of brewing yeasts of the genus Saccharomyces to major beer styles
Source: PLoS One. 2017 Aug 9;12(8):e0181694. doi: 10.1371/journal.pone.0181694 (PMC5549903; doi:10.1371/journal.pone.0181694)
Supplement: S16 File — The directory includes 90 raw files and was zipped to “.zip”; the folder has three strains with 30 spectra per strain; S1 Text explains the raw files with an example and Table 1 represents the yeast strains used within the experiment. (ZIP) [file pone.0181694.s019.zip › 46-48/30675-174-OG-Alt-Alt-YPG-18h-E-E_2015-10-28__0_C5_1.dat]

1999.91 2508
2000.33 2604
2000.75 2697
2001.17 2632
2001.59 2447
2002.02 2493
2002.44 2482
2002.86 2370
2003.28 2480
2003.70 2383
2004.13 2489
2004.55 2557
2004.97 2548
2005.39 2510
2005.81 2578
2006.24 2579
2006.66 2643
2007.08 2616
2007.50 2573
2007.93 2451
2008.35 2579
2008.77 2534
2009.19 2727
2009.62 2646
2010.04 2469
2010.46 2376
2010.88 2394
2011.31 2586
2011.73 2557
2012.15 2412
2012.58 2456
2013.00 2428
2013.42 2279
2013.84 2202
2014.27 2221
2014.69 2189
2015.11 2252
2015.54 2351
2015.96 2475
2016.38 2128
2016.81 2308
2017.23 2486
2017.65 2376
2018.08 2398
2018.50 2317
2018.92 2278
2019.35 2519
2019.77 2537
2020.19 2610
2020.62 2443
2021.04 2540
2021.47 2542
2021.89 2408
2022.31 2419
2022.74 2366
2023.16 2363
2023.59 2277
2024.01 2342
2024.43 2395
2024.86 2387
2025.28 2525
2025.71 2375
2026.13 2205
2026.55 2366
2026.98 2445
2027.40 2373
2027.83 2397
2028.25 2508
2028.68 2364
2029.10 2297
2029.53 2216
2029.95 2216
2030.38 2216
2030.80 2266
2031.23 2351
2031.65 2390
2032.08 2409
2032.50 2472
2032.93 2451
2033.35 2484
2033.78 2409
2034.20 2320
2034.63 2439
2035.05 2495
2035.48 2569
2035.90 2416
2036.33 2577
2036.75 2594
2037.18 2549
2037.60 2512
2038.03 2643
2038.45 2595
2038.88 2638
2039.31 2662
2039.73 2716
2040.16 2621
2040.58 2646
2041.01 2543
2041.43 2568
2041.86 2461
2042.29 2397
2042.71 2350
2043.14 2377
2043.56 2386
2043.99 2366
2044.42 2411
2044.84 2322
2045.27 2506
2045.70 2539
2046.12 2451
2046.55 2506
2046.98 2521
2047.40 2351
2047.83 2520
2048.25 2341
2048.68 2386
2049.11 2415
2049.53 2520
2049.96 2464
2050.39 2422
2050.82 2517
2051.24 2380
2051.67 2325
2052.10 2226
2052.52 2285
2052.95 2257
2053.38 2276
2053.80 2329
2054.23 2286
2054.66 2218
2055.09 2407
2055.51 2432
2055.94 2329
2056.37 2245
2056.80 2373
2057.22 2454
2057.65 2297
2058.08 2450
2058.51 2455
2058.93 2232
2059.36 2366
2059.79 2463
2060.22 2298
2060.65 2541
2061.07 2472
2061.50 2481
2061.93 2342
2062.36 2349
2062.79 2456
2063.21 2412
2063.64 2323
2064.07 2531
2064.50 2666
2064.93 2781
2065.36 2767
2065.78 2723
2066.21 2720
2066.64 2860
2067.07 2954
2067.50 2915
2067.93 2711
2068.36 2689
2068.78 2633
2069.21 2322
2069.64 2214
2070.07 2363
2070.50 2408
2070.93 2313
2071.36 2350
2071.79 2343
2072.22 2563
2072.64 2555
2073.07 2460
2073.50 2413
2073.93 2501
2074.36 2494
2074.79 2420
2075.22 2487
2075.65 2609
2076.08 2601
2076.51 2516
2076.94 2641
2077.37 2594
2077.80 2533
2078.23 2744
2078.66 2719
2079.09 2554
2079.52 2542
2079.95 2623
2080.38 2719
2080.81 2822
2081.24 2670
2081.67 2611
2082.10 2413
2082.53 2306
2082.96 2481
2083.39 2538
2083.82 2492
2084.25 2429
2084.68 2485
2085.11 2473
2085.54 2511
2085.97 2499
2086.40 2449
2086.83 2450
2087.26 2560
2087.69 2510
2088.12 2628
2088.55 2449
2088.99 2412
2089.42 2422
2089.85 2553
2090.28 2499
2090.71 2490
2091.14 2522
2091.57 2375
2092.00 2622
2092.43 2604
2092.86 2530
2093.30 2430
2093.73 2505
2094.16 2468
2094.59 2291
2095.02 2321
2095.45 2494
2095.88 2445
2096.32 2405
2096.75 2188
2097.18 2139
2097.61 2267
2098.04 2207
2098.47 2186
2098.91 2213
2099.34 2084
2099.77 2159
2100.20 2321
2100.63 2373
2101.07 2218
2101.50 2348
2101.93 2302
2102.36 2348
2102.80 2365
2103.23 2373
2103.66 2314
2104.09 2349
2104.52 2374
2104.96 2332
2105.39 2155
2105.82 2360
2106.25 2377
2106.69 2422
2107.12 2464
2107.55 2450
2107.99 2537
2108.42 2533
2108.85 2500
2109.28 2531
2109.72 2457
2110.15 2526
2110.58 2373
2111.02 2318
2111.45 2384
2111.88 2212
2112.32 2321
2112.75 2370
2113.18 2327
2113.62 2317
2114.05 2355
2114.48 2314
2114.92 2271
2115.35 2371
2115.78 2254
2116.22 2167
2116.65 2243
2117.08 2148
2117.52 2149
2117.95 2290
2118.39 2173
2118.82 2309
2119.25 2202
2119.69 2281
2120.12 2318
2120.56 2089
2120.99 2108
2121.42 2368
2121.86 2322
2122.29 2398
2122.73 2398
2123.16 2299
2123.60 2364
2124.03 2377
2124.46 2421
2124.90 2272
2125.33 2222
2125.77 2248
2126.20 2274
2126.64 2198
2127.07 2170
2127.51 2187
2127.94 2278
2128.38 2311
2128.81 2395
2129.25 2405
2129.68 2340
2130.12 2327
2130.55 2391
2130.99 2331
2131.42 2372
2131.86 2212
2132.29 2162
2132.73 2479
2133.16 2654
2133.60 2532
2134.03 2516
2134.47 2385
2134.91 2594
2135.34 2834
2135.78 2770
2136.21 2901
2136.65 2674
2137.08 2535
2137.52 2573
2137.96 2641
2138.39 2868
2138.83 2563
2139.26 2370
2139.70 2370
2140.14 2493
2140.57 2388
2141.01 2273
2141.44 2231
2141.88 2236
2142.32 2199
2142.75 2385
2143.19 2416
2143.63 2306
2144.06 2165
2144.50 2197
2144.94 2352
2145.37 2274
2145.81 2250
2146.25 2443
2146.68 2333
2147.12 2279
2147.56 2487
2147.99 2433
2148.43 2475
2148.87 2682
2149.30 2721
2149.74 2685
2150.18 2579
2150.61 2758
2151.05 2915
2151.49 2705
2151.93 2775
2152.36 2764
2152.80 2783
2153.24 2817
2153.68 2864
2154.11 2896
2154.55 2813
2154.99 2655
2155.43 2395
2155.86 2574
2156.30 2574
2156.74 2507
2157.18 2610
2157.62 2592
2158.05 2512
2158.49 2304
2158.93 2336
2159.37 2436
2159.81 2608
2160.24 2493
2160.68 2723
2161.12 2753
2161.56 2565
2162.00 2496
2162.43 2614
2162.87 2743
2163.31 2604
2163.75 2334
2164.19 2397
2164.63 2486
2165.07 2381
2165.50 2343
2165.94 2562
2166.38 2622
2166.82 2567
2167.26 2464
2167.70 2444
2168.14 2487
2168.58 2494
2169.02 2755
2169.45 2553
2169.89 2557
2170.33 2554
2170.77 2832
2171.21 2528
2171.65 2621
2172.09 2553
2172.53 2548
2172.97 2752
2173.41 2752
2173.85 2855
2174.29 2798
2174.73 2782
2175.17 2975
2175.61 3013
2176.05 2774
2176.49 2838
2176.93 2866
2177.37 2804
2177.81 2622
2178.25 2715
2178.69 2739
2179.13 2655
2179.57 2503
2180.01 2431
2180.45 2631
2180.89 2671
2181.33 2685
2181.77 2556
2182.21 2670
2182.65 2652
2183.09 2597
2183.53 2444
2183.97 2451
2184.41 2493
2184.85 2282
2185.29 2214
2185.73 2269
2186.17 2425
2186.61 2427
2187.05 2651
2187.49 2717
2187.94 2632
2188.38 2700
2188.82 2815
2189.26 2659
2189.70 2509
2190.14 2562
2190.58 2545
2191.02 2551
2191.46 2611
2191.91 2697
2192.35 2458
2192.79 2466
2193.23 2587
2193.67 2568
2194.11 2438
2194.55 2571
2195.00 2664
2195.44 2572
2195.88 2489
2196.32 2626
2196.76 2634
2197.21 2553
2197.65 2497
2198.09 2572
2198.53 2547
2198.97 2677
2199.42 2446
2199.86 2371
2200.30 2536
2200.74 2585
2201.18 2669
2201.63 2636
2202.07 2680
2202.51 2563
2202.95 2449
2203.40 2594
2203.84 2560
2204.28 2310
2204.72 2709
2205.17 2739
2205.61 2732
2206.05 2609
2206.49 2614
2206.94 2538
2207.38 2523
2207.82 2535
2208.27 2562
2208.71 2608
2209.15 2506
2209.60 2812
2210.04 2743
2210.48 2618
2210.92 2709
2211.37 2700
2211.81 2556
2212.25 2541
2212.70 2518
2213.14 2546
2213.59 2661
2214.03 2636
2214.47 2657
2214.92 2634
2215.36 2568
2215.80 2572
2216.25 2494
2216.69 2505
2217.14 2555
2217.58 2377
2218.02 2476
2218.47 2465
2218.91 2324
2219.36 2336
2219.80 2560
2220.24 2536
2220.69 2459
2221.13 2458
2221.58 2536
2222.02 2582
2222.46 2527
2222.91 2570
2223.35 2553
2223.80 2793
2224.24 2701
2224.69 2700
2225.13 2708
2225.58 2532
2226.02 2559
2226.47 2487
2226.91 2684
2227.36 2773
2227.80 2586
2228.25 2723
2228.69 2689
2229.14 2725
2229.58 2776
2230.03 2776
2230.47 2908
2230.92 2902
2231.36 2866
2231.81 2677
2232.25 2869
2232.70 2974
2233.14 2862
2233.59 2772
2234.03 2962
2234.48 2961
2234.93 2960
2235.37 2743
2235.82 2759
2236.26 2635
2236.71 2652
2237.16 2730
2237.60 2645
2238.05 2526
2238.49 2594
2238.94 2440
2239.39 2511
2239.83 2496
2240.28 2453
2240.72 2326
2241.17 2444
2241.62 2419
2242.06 2313
2242.51 2318
2242.96 2437
2243.40 2284
2243.85 2281
2244.30 2355
2244.74 2332
2245.19 2335
2245.64 2275
2246.08 2251
2246.53 2318
2246.98 2466
2247.42 2255
2247.87 2297
2248.32 2391
2248.76 2494
2249.21 2330
2249.66 2315
2250.10 2318
2250.55 2411
2251.00 2387
2251.45 2401
2251.89 2447
2252.34 2334
2252.79 2462
2253.24 2549
2253.68 2318
2254.13 2273
2254.58 2279
2255.03 2370
2255.47 2331
2255.92 2318
2256.37 2384
2256.82 2330
2257.27 2356
2257.71 2403
2258.16 2216
2258.61 2096
2259.06 2351
2259.51 2431
2259.95 2407
2260.40 2532
2260.85 2443
2261.30 2564
2261.75 2647
2262.19 2612
2262.64 2676
2263.09 2923
2263.54 2862
2263.99 2892
2264.44 2813
2264.89 2910
2265.33 2914
2265.78 2558
2266.23 2570
2266.68 2681
2267.13 2554
2267.58 2574
2268.03 2727
2268.48 2702
2268.93 2787
2269.37 2819
2269.82 2825
2270.27 2861
2270.72 2848
2271.17 2816
2271.62 2819
2272.07 2928
2272.52 2821
2272.97 2676
2273.42 2768
2273.87 2735
2274.32 2635
2274.77 2557
2275.22 2566
2275.67 2496
2276.12 2622
2276.57 2564
2277.02 2450
2277.47 2377
2277.92 2452
2278.37 2365
2278.82 2535
2279.27 2705
2279.72 2462
2280.17 2454
2280.62 2402
2281.07 2467
2281.52 2650
2281.97 2595
2282.42 2437
2282.87 2410
2283.32 2540
2283.77 2627
2284.22 2559
2284.67 2482
2285.12 2445
2285.57 2559
2286.02 2603
2286.47 2728
2286.92 2597
2287.37 2862
2287.82 2768
2288.28 3102
2288.73 3249
2289.18 3230
2289.63 3331
2290.08 3826
2290.53 4013
2290.98 4023
2291.43 4133
2291.88 4034
2292.34 4078
2292.79 3766
2293.24 3722
2293.69 3694
2294.14 3615
2294.59 3475
2295.05 3201
2295.50 3228
2295.95 3032
2296.40 2997
2296.85 2806
2297.30 2877
2297.76 2704
2298.21 2642
2298.66 2588
2299.11 2528
2299.56 2555
2300.02 2632
2300.47 2579
2300.92 2634
2301.37 2456
2301.82 2344
2302.28 2704
2302.73 2521
2303.18 2320
2303.63 2331
2304.09 2323
2304.54 2519
2304.99 2622
2305.44 2428
2305.90 2465
2306.35 2626
2306.80 2652
2307.26 2744
2307.71 2586
2308.16 2795
2308.61 2846
2309.07 2910
2309.52 2832
2309.97 2820
2310.43 3010
2310.88 2981
2311.33 3008
2311.79 3131
2312.24 2864
2312.69 2935
2313.15 2806
2313.60 2746
2314.05 2887
2314.51 2602
2314.96 2686
2315.41 2624
2315.87 2586
2316.32 2515
2316.77 2593
2317.23 2726
2317.68 2692
2318.14 2645
2318.59 2737
2319.04 2700
2319.50 2679
2319.95 2840
2320.41 2908
2320.86 2975
2321.31 2724
2321.77 2730
2322.22 2896
2322.68 2872
2323.13 2735
2323.59 2653
2324.04 2577
2324.50 2744
2324.95 2772
2325.40 2517
2325.86 2698
2326.31 2619
2326.77 2877
2327.22 2988
2327.68 2711
2328.13 2818
2328.59 3080
2329.04 3050
2329.50 2951
2329.95 3027
2330.41 3020
2330.86 3133
2331.32 3116
2331.77 3009
2332.23 2933
2332.68 2851
2333.14 2764
2333.59 2774
2334.05 2881
2334.51 2661
2334.96 2550
2335.42 2509
2335.87 2680
2336.33 2719
2336.78 2576
2337.24 2641
2337.70 2750
2338.15 2707
2338.61 2686
2339.06 2601
2339.52 2540
2339.97 2498
2340.43 2539
2340.89 2657
2341.34 2723
2341.80 2728
2342.26 2571
2342.71 2533
2343.17 2478
2343.62 2515
2344.08 2441
2344.54 2573
2344.99 2739
2345.45 2657
2345.91 2799
2346.36 2837
2346.82 2929
2347.28 2866
2347.73 3004
2348.19 2783
2348.65 2698
2349.10 2783
2349.56 2626
2350.02 2816
2350.48 2677
2350.93 2619
2351.39 2547
2351.85 2719
2352.30 2901
2352.76 2793
2353.22 2646
2353.68 2751
2354.13 2903
2354.59 2660
2355.05 2491
2355.51 2650
2355.96 2567
2356.42 2575
2356.88 2621
2357.34 2633
2357.79 2743
2358.25 2845
2358.71 2742
2359.17 2696
2359.63 2638
2360.08 2611
2360.54 2646
2361.00 2635
2361.46 2707
2361.92 2496
2362.37 2639
2362.83 2622
2363.29 2620
2363.75 2608
2364.21 2628
2364.67 2675
2365.12 2492
2365.58 2545
2366.04 2697
2366.50 2667
2366.96 2628
2367.42 2796
2367.88 2777
2368.33 2775
2368.79 2674
2369.25 2624
2369.71 2659
2370.17 2743
2370.63 2805
2371.09 2590
2371.55 2672
2372.01 2905
2372.47 2657
2372.92 2677
2373.38 2743
2373.84 2698
2374.30 2900
2374.76 2963
2375.22 2960
2375.68 2935
2376.14 3110
2376.60 3153
2377.06 3273
2377.52 3232
2377.98 3093
2378.44 3110
2378.90 3093
2379.36 3172
2379.82 3013
2380.28 2973
2380.74 3110
2381.20 3048
2381.66 2838
2382.12 2725
2382.58 2676
2383.04 2836
2383.50 2700
2383.96 2680
2384.42 2739
2384.88 2674
2385.34 2528
2385.80 2715
2386.26 2594
2386.72 2469
2387.18 2591
2387.64 2738
2388.10 2722
2388.56 2663
2389.03 2633
2389.49 2739
2389.95 2679
2390.41 2674
2390.87 2650
2391.33 2612
2391.79 2702
2392.25 2815
2392.71 2738
2393.17 2810
2393.64 2513
2394.10 2586
2394.56 2596
2395.02 2502
2395.48 2318
2395.94 2487
2396.40 2489
2396.87 2437
2397.33 2430
2397.79 2490
2398.25 2569
2398.71 2687
2399.17 2624
2399.64 2680
2400.10 2489
2400.56 2468
2401.02 2655
2401.48 2581
2401.95 2485
2402.41 2411
2402.87 2500
2403.33 2726
2403.79 2523
2404.26 2513
2404.72 2569
2405.18 2569
2405.64 2374
2406.11 2456
2406.57 2559
2407.03 2502
2407.49 2586
2407.96 2646
2408.42 2469
2408.88 2467
2409.34 2439
2409.81 2553
2410.27 2577
2410.73 2461
2411.20 2512
2411.66 2481
2412.12 2458
2412.58 2549
2413.05 2408
2413.51 2422
2413.97 2609
2414.44 2644
2414.90 2715
2415.36 2880
2415.83 3052
2416.29 2954
2416.75 3193
2417.22 3285
2417.68 3131
2418.14 3491
2418.61 3483
2419.07 3650
2419.54 3658
2420.00 3504
2420.46 3558
2420.93 3529
2421.39 3414
2421.85 3126
2422.32 3118
2422.78 2959
2423.25 2921
2423.71 2812
2424.17 2540
2424.64 2576
2425.10 2823
2425.57 2792
2426.03 2567
2426.50 2461
2426.96 2466
2427.42 2431
2427.89 2543
2428.35 2677
2428.82 2472
2429.28 2566
2429.75 2557
2430.21 2613
2430.68 2593
2431.14 2604
2431.61 2552
2432.07 2550
2432.54 2668
2433.00 2618
2433.47 2534
2433.93 2896
2434.40 2823
2434.86 2796
2435.33 2754
2435.79 2799
2436.26 2783
2436.72 2665
2437.19 2622
2437.65 2590
2438.12 2648
2438.59 2785
2439.05 2919
2439.52 2794
2439.98 2869
2440.45 2894
2440.91 3035
2441.38 3054
2441.85 3037
2442.31 3073
2442.78 2904
2443.24 2795
2443.71 2904
2444.18 2837
2444.64 2889
2445.11 2712
2445.57 2410
2446.04 2543
2446.51 2695
2446.97 2516
2447.44 2508
2447.91 2416
2448.37 2337
2448.84 2404
2449.31 2472
2449.77 2613
2450.24 2422
2450.71 2347
2451.17 2422
2451.64 2448
2452.11 2540
2452.57 2572
2453.04 2479
2453.51 2507
2453.97 2538
2454.44 2367
2454.91 2354
2455.37 2604
2455.84 2577
2456.31 2455
2456.78 2382
2457.24 2461
2457.71 2616
2458.18 2452
2458.65 2584
2459.11 2604
2459.58 2463
2460.05 2476
2460.52 2568
2460.98 2393
2461.45 2515
2461.92 2481
2462.39 2498
2462.85 2636
2463.32 2440
2463.79 2365
2464.26 2444
2464.73 2421
2465.19 2524
2465.66 2452
2466.13 2608
2466.60 2656
2467.07 2690
2467.54 2681
2468.00 2684
2468.47 2641
2468.94 2517
2469.41 2559
2469.88 2664
2470.35 2580
2470.82 2445
2471.28 2418
2471.75 2544
2472.22 2428
2472.69 2257
2473.16 2362
2473.63 2235
2474.10 2170
2474.57 2428
2475.03 2366
2475.50 2453
2475.97 2421
2476.44 2589
2476.91 2574
2477.38 2526
2477.85 2514
2478.32 2604
2478.79 2480
2479.26 2468
2479.73 2626
2480.20 2597
2480.67 2580
2481.14 2417
2481.61 2462
2482.08 2457
2482.54 2388
2483.01 2383
2483.48 2357
2483.95 2524
2484.42 2481
2484.89 2310
2485.36 2349
2485.83 2615
2486.30 2610
2486.77 2630
2487.24 2530
2487.71 2791
2488.18 2745
2488.66 2622
2489.13 2664
2489.60 2472
2490.07 2438
2490.54 2732
2491.01 2635
2491.48 2613
2491.95 2747
2492.42 2638
2492.89 2833
2493.36 2816
2493.83 2837
2494.30 2946
2494.77 3105
2495.24 3043
2495.72 3156
2496.19 3032
2496.66 2999
2497.13 2994
2497.60 3022
2498.07 2711
2498.54 2725
2499.01 2667
2499.48 2700
2499.96 2580
2500.43 2553
2500.90 2449
2501.37 2407
2501.84 2397
2502.31 2464
2502.78 2556
2503.26 2449
2503.73 2446
2504.20 2352
2504.67 2441
2505.14 2584
2505.62 2636
2506.09 2671
2506.56 2688
2507.03 2590
2507.50 2578
2507.98 2678
2508.45 2739
2508.92 2769
2509.39 2912
2509.86 3153
2510.34 3025
2510.81 2823
2511.28 2796
2511.75 2834
2512.23 2915
2512.70 3031
2513.17 2943
2513.64 2933
2514.12 2925
2514.59 3097
2515.06 2785
2515.54 2635
2516.01 2655
2516.48 2715
2516.95 2515
2517.43 2591
2517.90 2613
2518.37 2546
2518.85 2636
2519.32 2637
2519.79 2505
2520.27 2754
2520.74 2669
2521.21 2461
2521.69 2475
2522.16 2550
2522.63 2521
2523.11 2422
2523.58 2500
2524.05 2505
2524.53 2454
2525.00 2338
2525.48 2396
2525.95 2231
2526.42 2295
2526.90 2529
2527.37 2493
2527.85 2486
2528.32 2603
2528.79 2488
2529.27 2437
2529.74 2473
2530.22 2336
2530.69 2414
2531.16 2590
2531.64 2400
2532.11 2425
2532.59 2438
2533.06 2590
2533.54 2675
2534.01 2628
2534.49 2482
2534.96 2654
2535.44 2625
2535.91 2640
2536.38 2648
2536.86 2677
2537.33 2759
2537.81 2665
2538.28 2686
2538.76 2823
2539.23 2659
2539.71 2461
2540.18 2737
2540.66 2779
2541.13 2750
2541.61 2722
2542.09 2889
2542.56 2947
2543.04 2729
2543.51 2636
2543.99 2873
2544.46 2837
2544.94 2918
2545.41 2958
2545.89 2861
2546.37 3080
2546.84 3165
2547.32 3146
2547.79 3376
2548.27 3249
2548.74 3326
2549.22 3344
2549.70 3245
2550.17 3122
2550.65 3282
2551.13 3385
2551.60 3258
2552.08 3242
2552.55 3014
2553.03 2972
2553.51 3092
2553.98 3062
2554.46 3077
2554.94 2928
2555.41 2985
2555.89 3082
2556.37 2832
2556.84 2808
2557.32 2871
2557.80 2858
2558.27 2819
2558.75 2777
2559.23 2858
2559.70 2500
2560.18 2396
2560.66 2434
2561.14 2543
2561.61 2524
2562.09 2609
2562.57 2589
2563.04 2507
2563.52 2471
2564.00 2337
2564.48 2347
2564.95 2411
2565.43 2601
2565.91 2544
2566.39 2486
2566.86 2400
2567.34 2440
2567.82 2422
2568.30 2376
2568.77 2458
2569.25 2487
2569.73 2520
2570.21 2480
2570.69 2363
2571.16 2503
2571.64 2592
2572.12 2593
2572.60 2487
2573.08 2412
2573.56 2359
2574.03 2299
2574.51 2495
2574.99 2509
2575.47 2413
2575.95 2556
2576.43 2557
2576.90 2347
2577.38 2352
2577.86 2569
2578.34 2545
2578.82 2487
2579.30 2473
2579.78 2348
2580.26 2403
2580.73 2417
2581.21 2527
2581.69 2627
2582.17 2402
2582.65 2481
2583.13 2655
2583.61 2752
2584.09 2567
2584.57 2521
2585.05 2672
2585.53 2547
2586.01 2635
2586.49 2516
2586.97 2508
2587.44 2512
2587.92 2678
2588.40 2575
2588.88 2461
2589.36 2589
2589.84 2605
2590.32 2536
2590.80 2731
2591.28 2659
2591.76 2591
2592.24 2638
2592.72 2706
2593.20 2677
2593.68 2799
2594.16 2796
2594.64 2811
2595.12 2506
2595.60 2641
2596.08 2634
2596.56 2441
2597.05 2499
2597.53 2612
2598.01 2403
2598.49 2325
2598.97 2333
2599.45 2506
2599.93 2422
2600.41 2398
2600.89 2432
2601.37 2512
2601.85 2440
2602.33 2576
2602.81 2513
2603.29 2369
2603.78 2457
2604.26 2528
2604.74 2580
2605.22 2477
2605.70 2411
2606.18 2536
2606.66 2588
2607.14 2441
2607.63 2382
2608.11 2566
2608.59 2650
2609.07 2725
2609.55 2575
2610.03 2576
2610.52 2650
2611.00 2519
2611.48 2560
2611.96 2596
2612.44 2669
2612.92 2492
2613.41 2640
2613.89 2566
2614.37 2426
2614.85 2562
2615.34 2579
2615.82 2517
2616.30 2650
2616.78 2891
2617.26 2872
2617.75 2802
2618.23 2868
2618.71 2710
2619.19 2584
2619.68 2688
2620.16 2739
2620.64 2647
2621.12 2515
2621.61 2546
2622.09 2526
2622.57 2550
2623.06 2511
2623.54 2584
2624.02 2670
2624.50 2405
2624.99 2431
2625.47 2620
2625.95 2649
2626.44 2574
2626.92 2621
2627.40 2468
2627.89 2693
2628.37 2495
2628.85 2611
2629.34 2670
2629.82 2594
2630.30 2646
2630.79 2724
2631.27 2765
2631.75 2641
2632.24 2580
2632.72 2492
2633.21 2504
2633.69 2570
2634.17 2537
2634.66 2445
2635.14 2415
2635.62 2536
2636.11 2577
2636.59 2481
2637.08 2470
2637.56 2395
2638.05 2376
2638.53 2451
2639.01 2661
2639.50 2592
2639.98 2637
2640.47 2635
2640.95 2492
2641.44 2540
2641.92 2632
2642.41 2788
2642.89 2861
2643.38 2808
2643.86 2613
2644.34 2551
2644.83 2623
2645.31 2615
2645.80 2460
2646.28 2374
2646.77 2281
2647.25 2557
2647.74 2553
2648.22 2431
2648.71 2586
2649.20 2448
2649.68 2482
2650.17 2527
2650.65 2608
2651.14 2646
2651.62 2662
2652.11 2580
2652.59 2528
2653.08 2584
2653.56 2501
2654.05 2548
2654.54 2405
2655.02 2682
2655.51 2550
2655.99 2570
2656.48 2609
2656.97 2732
2657.45 2734
2657.94 2758
2658.42 2609
2658.91 2540
2659.40 2596
2659.88 2611
2660.37 2581
2660.85 2587
2661.34 2549
2661.83 2700
2662.31 2754
2662.80 2508
2663.29 2523
2663.77 2424
2664.26 2648
2664.75 2512
2665.23 2570
2665.72 2518
2666.21 2593
2666.69 2620
2667.18 2615
2667.67 2550
2668.15 2532
2668.64 2353
2669.13 2347
2669.62 2482
2670.10 2499
2670.59 2485
2671.08 2598
2671.56 2662
2672.05 2773
2672.54 2873
2673.03 2967
2673.51 3176
2674.00 3496
2674.49 3433
2674.98 3500
2675.46 3672
2675.95 3589
2676.44 3516
2676.93 3559
2677.42 3371
2677.90 3254
2678.39 3233
2678.88 3166
2679.37 2962
2679.86 2895
2680.34 2944
2680.83 2973
2681.32 2780
2681.81 2936
2682.30 2834
2682.79 2933
2683.27 2884
2683.76 3024
2684.25 2983
2684.74 2824
2685.23 2878
2685.72 2776
2686.20 2659
2686.69 2659
2687.18 2420
2687.67 2580
2688.16 2496
2688.65 2519
2689.14 2710
2689.63 2553
2690.12 2470
2690.60 2532
2691.09 2542
2691.58 2458
2692.07 2343
2692.56 2513
2693.05 2595
2693.54 2603
2694.03 2616
2694.52 2582
2695.01 2502
2695.50 2420
2695.99 2577
2696.48 2619
2696.97 2660
2697.46 2654
2697.95 2574
2698.43 2585
2698.92 2733
2699.41 2677
2699.90 2542
2700.39 2736
2700.88 2792
2701.37 2644
2701.86 2744
2702.35 2945
2702.84 2869
2703.33 2550
2703.83 2707
2704.32 2912
2704.81 2865
2705.30 2610
2705.79 2791
2706.28 2770
2706.77 2759
2707.26 2812
2707.75 2762
2708.24 2807
2708.73 2724
2709.22 2560
2709.71 2410
2710.20 2475
2710.69 2448
2711.18 2528
2711.68 2512
2712.17 2395
2712.66 2451
2713.15 2583
2713.64 2633
2714.13 2604
2714.62 2590
2715.11 2532
2715.60 2526
2716.10 2590
2716.59 2559
2717.08 2445
2717.57 2432
2718.06 2495
2718.55 2522
2719.04 2627
2719.54 2554
2720.03 2549
2720.52 2541
2721.01 2603
2721.50 2567
2722.00 2779
2722.49 2836
2722.98 2746
2723.47 2880
2723.96 2820
2724.46 2785
2724.95 2812
2725.44 2717
2725.93 2806
2726.42 2614
2726.92 2571
2727.41 2619
2727.90 2518
2728.39 2396
2728.89 2366
2729.38 2534
2729.87 2611
2730.36 2574
2730.86 2348
2731.35 2499
2731.84 2518
2732.34 2663
2732.83 2804
2733.32 2659
2733.81 2594
2734.31 2638
2734.80 2696
2735.29 2740
2735.79 2631
2736.28 2535
2736.77 2622
2737.27 2711
2737.76 2795
2738.25 2745
2738.75 2860
2739.24 2626
2739.73 2713
2740.23 2806
2740.72 2728
2741.21 2757
2741.71 2796
2742.20 2761
2742.69 2624
2743.19 2611
2743.68 2729
2744.18 2567
2744.67 2544
2745.16 2503
2745.66 2503
2746.15 2642
2746.65 2555
2747.14 2393
2747.63 2461
2748.13 2474
2748.62 2394
2749.12 2518
2749.61 2336
2750.11 2315
2750.60 2375
2751.10 2498
2751.59 2465
2752.08 2411
2752.58 2287
2753.07 2361
2753.57 2477
2754.06 2527
2754.56 2681
2755.05 2544
2755.55 2405
2756.04 2434
2756.54 2370
2757.03 2525
2757.53 2594
2758.02 2465
2758.52 2549
2759.01 2565
2759.51 2522
2760.00 2603
2760.50 2461
2760.99 2440
2761.49 2432
2761.99 2565
2762.48 2514
2762.98 2509
2763.47 2576
2763.97 2447
2764.46 2659
2764.96 2571
2765.46 2545
2765.95 2572
2766.45 2470
2766.94 2524
2767.44 2525
2767.94 2532
2768.43 2392
2768.93 2583
2769.42 2551
2769.92 2668
2770.42 2599
2770.91 2773
2771.41 2727
2771.90 2870
2772.40 2737
2772.90 2774
2773.39 2703
2773.89 2819
2774.39 2932
2774.88 2894
2775.38 3081
2775.88 3167
2776.37 3204
2776.87 3432
2777.37 3235
2777.86 3286
2778.36 3268
2778.86 3011
2779.36 2987
2779.85 2900
2780.35 2904
2780.85 2881
2781.34 2770
2781.84 2775
2782.34 2675
2782.84 2503
2783.33 2709
2783.83 2592
2784.33 2523
2784.83 2613
2785.32 2724
2785.82 2659
2786.32 2551
2786.82 2416
2787.31 2549
2787.81 2459
2788.31 2511
2788.81 2459
2789.31 2437
2789.80 2413
2790.30 2384
2790.80 2309
2791.30 2316
2791.80 2312
2792.29 2421
2792.79 2335
2793.29 2448
2793.79 2402
2794.29 2640
2794.79 2620
2795.28 2675
2795.78 2559
2796.28 2592
2796.78 2780
2797.28 2740
2797.78 2963
2798.28 2913
2798.78 2794
2799.27 2884
2799.77 2878
2800.27 2961
2800.77 2862
2801.27 2925
2801.77 2894
2802.27 2897
2802.77 2756
2803.27 2639
2803.77 2698
2804.27 2865
2804.76 2775
2805.26 2887
2805.76 2984
2806.26 3224
2806.76 3363
2807.26 3382
2807.76 3471
2808.26 3588
2808.76 3481
2809.26 3537
2809.76 3293
2810.26 3408
2810.76 3230
2811.26 3025
2811.76 2935
2812.26 2863
2812.76 2750
2813.26 2694
2813.76 2691
2814.26 2593
2814.76 2604
2815.26 2462
2815.76 2379
2816.26 2408
2816.76 2584
2817.26 2664
2817.76 2636
2818.26 2660
2818.76 2553
2819.26 2661
2819.76 2627
2820.27 2549
2820.77 2530
2821.27 2729
2821.77 2700
2822.27 2649
2822.77 2784
2823.27 2686
2823.77 2443
2824.27 2579
2824.77 2571
2825.27 2501
2825.78 2571
2826.28 2588
2826.78 2580
2827.28 2619
2827.78 2541
2828.28 2384
2828.78 2564
2829.29 2615
2829.79 2547
2830.29 2513
2830.79 2449
2831.29 2544
2831.79 2568
2832.30 2583
2832.80 2546
2833.30 2289
2833.80 2449
2834.30 2565
2834.80 2766
2835.31 2676
2835.81 2577
2836.31 2557
2836.81 2711
2837.32 2565
2837.82 2651
2838.32 2718
2838.82 2724
2839.32 2771
2839.83 2799
2840.33 2746
2840.83 2663
2841.33 2575
2841.84 2757
2842.34 2655
2842.84 2793
2843.35 2757
2843.85 2696
2844.35 2562
2844.85 2648
2845.36 2719
2845.86 2591
2846.36 2604
2846.87 2675
2847.37 2695
2847.87 2713
2848.38 2609
2848.88 2648
2849.38 2749
2849.89 2719
2850.39 2783
2850.89 2668
2851.40 2574
2851.90 2528
2852.40 2493
2852.91 2523
2853.41 2552
2853.91 2487
2854.42 2451
2854.92 2349
2855.42 2275
2855.93 2390
2856.43 2464
2856.94 2494
2857.44 2518
2857.94 2592
2858.45 2653
2858.95 2584
2859.46 2571
2859.96 2607
2860.47 2599
2860.97 2619
2861.47 2479
2861.98 2397
2862.48 2561
2862.99 2381
2863.49 2452
2864.00 2382
2864.50 2451
2865.01 2419
2865.51 2312
2866.02 2653
2866.52 2433
2867.02 2289
2867.53 2249
2868.03 2317
2868.54 2341
2869.04 2594
2869.55 2640
2870.05 2653
2870.56 2597
2871.07 2676
2871.57 2595
2872.08 2554
2872.58 2642
2873.09 2572
2873.59 2643
2874.10 2602
2874.60 2619
2875.11 2593
2875.61 2607
2876.12 2657
2876.63 2570
2877.13 2669
2877.64 2597
2878.14 2561
2878.65 2481
2879.15 2353
2879.66 2415
2880.17 2616
2880.67 2552
2881.18 2586
2881.68 2535
2882.19 2537
2882.70 2690
2883.20 2687
2883.71 2699
2884.22 2753
2884.72 2724
2885.23 2747
2885.74 2935
2886.24 2908
2886.75 2972
2887.25 3008
2887.76 3305
2888.27 3050
2888.77 3183
2889.28 3206
2889.79 3145
2890.30 3166
2890.80 2802
2891.31 2857
2891.82 2847
2892.32 2985
2892.83 2962
2893.34 2930
2893.84 2822
2894.35 2932
2894.86 2877
2895.37 2873
2895.87 3109
2896.38 3291
2896.89 3002
2897.40 3196
2897.90 3107
2898.41 3012
2898.92 3252
2899.43 3262
2899.93 3051
2900.44 3185
2900.95 3226
2901.46 3014
2901.97 3167
2902.47 3232
2902.98 3164
2903.49 3105
2904.00 2897
2904.51 2985
2905.01 3000
2905.52 2908
2906.03 2998
2906.54 2903
2907.05 2829
2907.56 2862
2908.06 2807
2908.57 3021
2909.08 3106
2909.59 2747
2910.10 2598
2910.61 2717
2911.12 2601
2911.62 2526
2912.13 2371
2912.64 2341
2913.15 2554
2913.66 2662
2914.17 2630
2914.68 2681
2915.19 2668
2915.70 2669
2916.21 2673
2916.71 2703
2917.22 2658
2917.73 2684
2918.24 2600
2918.75 2579
2919.26 2639
2919.77 2442
2920.28 2607
2920.79 2467
2921.30 2645
2921.81 2676
2922.32 2721
2922.83 2775
2923.34 2797
2923.85 2847
2924.36 2829
2924.87 2926
2925.38 2920
2925.89 2972
2926.40 3016
2926.91 2821
2927.42 2713
2927.93 2663
2928.44 2628
2928.95 2756
2929.46 2859
2929.97 2705
2930.48 2581
2930.99 2589
2931.50 2584
2932.01 2668
2932.52 2498
2933.03 2479
2933.54 2519
2934.05 2434
2934.56 2597
2935.08 2483
2935.59 2506
2936.10 2592
2936.61 2795
2937.12 2940
2937.63 2914
2938.14 2866
2938.65 2806
2939.16 2949
2939.67 2873
2940.19 2802
2940.70 3190
2941.21 2947
2941.72 2822
2942.23 2835
2942.74 2832
2943.25 2942
2943.77 3024
2944.28 2888
2944.79 2891
2945.30 3139
2945.81 3227
2946.32 3170
2946.84 3104
2947.35 3165
2947.86 3157
2948.37 3027
2948.88 3065
2949.40 2978
2949.91 2770
2950.42 2868
2950.93 2677
2951.44 2769
2951.96 2699
2952.47 2627
2952.98 2486
2953.49 2349
2954.01 2467
2954.52 2450
2955.03 2447
2955.54 2472
2956.06 2535
2956.57 2469
2957.08 2378
2957.60 2488
2958.11 2575
2958.62 2522
2959.13 2488
2959.65 2545
2960.16 2583
2960.67 2665
2961.19 2782
2961.70 2949
2962.21 2760
2962.73 2870
2963.24 2946
2963.75 2914
2964.27 2853
2964.78 2783
2965.29 2796
2965.81 2735
2966.32 2741
2966.83 2798
2967.35 2716
2967.86 2627
2968.37 2688
2968.89 2684
2969.40 2686
2969.91 2511
2970.43 2405
2970.94 2643
2971.46 2568
2971.97 2578
2972.48 2721
2973.00 2631
2973.51 2718
2974.03 2571
2974.54 2553
2975.06 2629
2975.57 2491
2976.08 2792
2976.60 2766
2977.11 2698
2977.63 2727
2978.14 2561
2978.66 2618
2979.17 2662
2979.69 2726
2980.20 2739
2980.72 2559
2981.23 2537
2981.75 2618
2982.26 2590
2982.78 2621
2983.29 2621
2983.81 2616
2984.32 2669
2984.84 2779
2985.35 2731
2985.87 2697
2986.38 2740
2986.90 2917
2987.41 2916
2987.93 2999
2988.44 3259
2988.96 3145
2989.47 3102
2989.99 3208
2990.50 3195
2991.02 3179
2991.54 3071
2992.05 3113
2992.57 3162
2993.08 3194
2993.60 3184
2994.12 3252
2994.63 3186
2995.15 3411
2995.66 3557
2996.18 3586
2996.70 3637
2997.21 3593
2997.73 3782
2998.24 3838
2998.76 3868
2999.28 3904
2999.79 3813
3000.31 3895
3000.83 3667
3001.34 3741
3001.86 3977
3002.38 4067
3002.89 4400
3003.41 4449
3003.93 4888
3004.44 5194
3004.96 5595
3005.48 5555
3005.99 5964
3006.51 6074
3007.03 5601
3007.54 5361
3008.06 5179
3008.58 4696
3009.10 4062
3009.61 3826
3010.13 3462
3010.65 3111
3011.17 3234
3011.68 3248
3012.20 3104
3012.72 2829
3013.24 2897
3013.75 3006
3014.27 2927
3014.79 3051
3015.31 3046
3015.82 3368
3016.34 3154
3016.86 3149
3017.38 3298
3017.90 3300
3018.41 3080
3018.93 3266
3019.45 3142
3019.97 3163
3020.49 3274
3021.00 3256
3021.52 3044
3022.04 3088
3022.56 3171
3023.08 3114
3023.60 3046
3024.11 3012
3024.63 3093
3025.15 3196
3025.67 3214
3026.19 3201
3026.71 3236
3027.23 3087
3027.75 3018
3028.26 2965
3028.78 2989
3029.30 3022
3029.82 2889
3030.34 2971
3030.86 2829
3031.38 2773
3031.90 2841
3032.42 2906
3032.94 2872
3033.46 2968
3033.97 3110
3034.49 2983
3035.01 3087
3035.53 2938
3036.05 2994
3036.57 3086
3037.09 2928
3037.61 2900
3038.13 3022
3038.65 3112
3039.17 2938
3039.69 2944
3040.21 2912
3040.73 2744
3041.25 2604
3041.77 2798
3042.29 2762
3042.81 2657
3043.33 2748
3043.85 2800
3044.37 2634
3044.89 2614
3045.41 2641
3045.93 2876
3046.45 2721
3046.97 2726
3047.49 2739
3048.01 2697
3048.53 2642
3049.06 2548
3049.58 2411
3050.10 2461
3050.62 2613
3051.14 2675
3051.66 2655
3052.18 2675
3052.70 2673
3053.22 2524
3053.74 2676
3054.26 2589
3054.79 2606
3055.31 2558
3055.83 2457
3056.35 2437
3056.87 2683
3057.39 2635
3057.91 2430
3058.43 2669
3058.96 2488
3059.48 2611
3060.00 2704
3060.52 2530
3061.04 2585
3061.56 2406
3062.09 2673
3062.61 2591
3063.13 2548
3063.65 2722
3064.17 2674
3064.70 2613
3065.22 2746
3065.74 2746
3066.26 2806
3066.78 2744
3067.31 2852
3067.83 2905
3068.35 2720
3068.87 2824
3069.40 2757
3069.92 2768
3070.44 2712
3070.96 2782
3071.49 2638
3072.01 2550
3072.53 2727
3073.05 2675
3073.58 2661
3074.10 2825
3074.62 2825
3075.14 2843
3075.67 2922
3076.19 2852
3076.71 2886
3077.24 2828
3077.76 2912
3078.28 3062
3078.81 3164
3079.33 3183
3079.85 3262
3080.38 3298
3080.90 3326
3081.42 3486
3081.95 3393
3082.47 3475
3082.99 3451
3083.52 3438
3084.04 3317
3084.56 3376
3085.09 3592
3085.61 3325
3086.13 3505
3086.66 3385
3087.18 3408
3087.71 3273
3088.23 3290
3088.75 3031
3089.28 3150
3089.80 3438
3090.33 3218
3090.85 3152
3091.38 3084
3091.90 3006
3092.42 3117
3092.95 2998
3093.47 3077
3094.00 3331
3094.52 3341
3095.05 3335
3095.57 3321
3096.10 3260
3096.62 3492
3097.14 3595
3097.67 3594
3098.19 3685
3098.72 3658
3099.24 3680
3099.77 3967
3100.29 4463
3100.82 4996
3101.34 5849
3101.87 6515
3102.39 7056
3102.92 7580
3103.45 8161
3103.97 8459
3104.50 8450
3105.02 7862
3105.55 7644
3106.07 7352
3106.60 6302
3107.12 5624
3107.65 4928
3108.17 4250
3108.70 3928
3109.23 3765
3109.75 3562
3110.28 3422
3110.80 3584
3111.33 3300
3111.86 3074
3112.38 3174
3112.91 3208
3113.43 3124
3113.96 3188
3114.49 3202
3115.01 3148
3115.54 3012
3116.07 3176
3116.59 3118
3117.12 3035
3117.64 3114
3118.17 2993
3118.70 3095
3119.22 3108
3119.75 3169
3120.28 3154
3120.80 3051
3121.33 3374
3121.86 3580
3122.38 3608
3122.91 3528
3123.44 3528
3123.97 3460
3124.49 3292
3125.02 3179
3125.55 2927
3126.07 2861
3126.60 2951
3127.13 2950
3127.66 2807
3128.18 2998
3128.71 2820
3129.24 2836
3129.77 2872
3130.29 2732
3130.82 2680
3131.35 2721
3131.88 2786
3132.40 2893
3132.93 2905
3133.46 3121
3133.99 3155
3134.52 2997
3135.04 3136
3135.57 3175
3136.10 3206
3136.63 3047
3137.16 2954
3137.68 3146
3138.21 2989
3138.74 3000
3139.27 2879
3139.80 3039
3140.32 2980
3140.85 2757
3141.38 2655
3141.91 2728
3142.44 2669
3142.97 2662
3143.50 2764
3144.02 2822
3144.55 2837
3145.08 2796
3145.61 2841
3146.14 2863
3146.67 2934
3147.20 3101
3147.73 3156
3148.26 3265
3148.79 3250
3149.31 3238
3149.84 3369
3150.37 3288
3150.90 3214
3151.43 3095
3151.96 2956
3152.49 3054
3153.02 2929
3153.55 2992
3154.08 2917
3154.61 2945
3155.14 2867
3155.67 2878
3156.20 2836
3156.73 2738
3157.26 2800
3157.79 3005
3158.32 3042
3158.85 2931
3159.38 2992
3159.91 3179
3160.44 2945
3160.97 2839
3161.50 2859
3162.03 2827
3162.56 2812
3163.09 2761
3163.62 2831
3164.15 2769
3164.68 2696
3165.21 2600
3165.74 2754
3166.27 2728
3166.80 2660
3167.33 2760
3167.86 2682
3168.39 2624
3168.92 2657
3169.45 2551
3169.99 2537
3170.52 2643
3171.05 2640
3171.58 2532
3172.11 2658
3172.64 2598
3173.17 2776
3173.70 2757
3174.23 2689
3174.77 2766
3175.30 2843
3175.83 2842
3176.36 2672
3176.89 2823
3177.42 2878
3177.95 2781
3178.49 2789
3179.02 2780
3179.55 2706
3180.08 2655
3180.61 2741
3181.14 2679
3181.68 2661
3182.21 2589
3182.74 2631
3183.27 2720
3183.80 2693
3184.34 2749
3184.87 2602
3185.40 2705
3185.93 2722
3186.47 2559
3187.00 2640
3187.53 2744
3188.06 2714
3188.59 2584
3189.13 2510
3189.66 2542
3190.19 2569
3190.73 2676
3191.26 2625
3191.79 2630
3192.32 2535
3192.86 2625
3193.39 2577
3193.92 2585
3194.45 2501
3194.99 2504
3195.52 2520
3196.05 2704
3196.59 2514
3197.12 2624
3197.65 2627
3198.19 2615
3198.72 2790
3199.25 2822
3199.79 2787
3200.32 2931
3200.85 2927
3201.39 2921
3201.92 2968
3202.45 3092
3202.99 3123
3203.52 3125
3204.05 3061
3204.59 3008
3205.12 2938
3205.66 2984
3206.19 2915
3206.72 2989
3207.26 2947
3207.79 2893
3208.33 2954
3208.86 3184
3209.39 3218
3209.93 3325
3210.46 3449
3211.00 3351
3211.53 3232
3212.07 3282
3212.60 3357
3213.14 3534
3213.67 3337
3214.20 3280
3214.74 3187
3215.27 2991
3215.81 2957
3216.34 2723
3216.88 2834
3217.41 2847
3217.95 2915
3218.48 2964
3219.02 2636
3219.55 2732
3220.09 2803
3220.62 2718
3221.16 2900
3221.69 2911
3222.23 2849
3222.76 2822
3223.30 3000
3223.83 3192
3224.37 3127
3224.91 3045
3225.44 3187
3225.98 3232
3226.51 3181
3227.05 3056
3227.58 3080
3228.12 3124
3228.65 2992
3229.19 2961
3229.73 3022
3230.26 2964
3230.80 3031
3231.33 3076
3231.87 3238
3232.41 3166
3232.94 2965
3233.48 3029
3234.02 2944
3234.55 2996
3235.09 3022
3235.62 2946
3236.16 3025
3236.70 3037
3237.23 3064
3237.77 3148
3238.31 3429
3238.84 3567
3239.38 3547
3239.92 3468
3240.45 3362
3240.99 3431
3241.53 3411
3242.06 3096
3242.60 3293
3243.14 3164
3243.67 3274
3244.21 3272
3244.75 3021
3245.29 3165
3245.82 3034
3246.36 2933
3246.90 2861
3247.44 3031
3247.97 3140
3248.51 3092
3249.05 3076
3249.58 3194
3250.12 3144
3250.66 3137
3251.20 3215
3251.74 3176
3252.27 3209
3252.81 3289
3253.35 3265
3253.89 3322
3254.42 3308
3254.96 3457
3255.50 3440
3256.04 3448
3256.58 3602
3257.11 3525
3257.65 3673
3258.19 3610
3258.73 3708
3259.27 3742
3259.81 3966
3260.34 4258
3260.88 4407
3261.42 4411
3261.96 4725
3262.50 5169
3263.04 5370
3263.58 5451
3264.11 5812
3264.65 6245
3265.19 6094
3265.73 6318
3266.27 6592
3266.81 6566
3267.35 6876
3267.89 6907
3268.43 6519
3268.97 6170
3269.50 6078
3270.04 5772
3270.58 5290
3271.12 4635
3271.66 4198
3272.20 3883
3272.74 3671
3273.28 3582
3273.82 3564
3274.36 3595
3274.90 3575
3275.44 3615
3275.98 3690
3276.52 3698
3277.06 3701
3277.60 3649
3278.14 3698
3278.68 3702
3279.22 3693
3279.76 3629
3280.30 3645
3280.84 3631
3281.38 3681
3281.92 3845
3282.46 3682
3283.00 3703
3283.54 3746
3284.08 3821
3284.62 3781
3285.16 3654
3285.70 3813
3286.24 3699
3286.78 3786
3287.32 4026
3287.86 4055
3288.40 3951
3288.94 4068
3289.48 4168
3290.03 3899
3290.57 4003
3291.11 4145
3291.65 4188
3292.19 4490
3292.73 4535
3293.27 4774
3293.81 5032
3294.35 5406
3294.90 5956
3295.44 6186
3295.98 6284
3296.52 6555
3297.06 6332
3297.60 6196
3298.14 6465
3298.69 6065
3299.23 5479
3299.77 5190
3300.31 4925
3300.85 4581
3301.39 4239
3301.94 4014
3302.48 3887
3303.02 3973
3303.56 4012
3304.10 3905
3304.65 3855
3305.19 3904
3305.73 3718
3306.27 3652
3306.81 3666
3307.36 3624
3307.90 3667
3308.44 3724
3308.98 3600
3309.53 3677
3310.07 3741
3310.61 3534
3311.15 3639
3311.70 3560
3312.24 3658
3312.78 3821
3313.32 4020
3313.87 4031
3314.41 4097
3314.95 3962
3315.50 4117
3316.04 4248
3316.58 4234
3317.13 4311
3317.67 4532
3318.21 4489
3318.75 4542
3319.30 4794
3319.84 5085
3320.38 5218
3320.93 5251
3321.47 5330
3322.02 5245
3322.56 5186
3323.10 5309
3323.65 4953
3324.19 5018
3324.73 5043
3325.28 4834
3325.82 4790
3326.36 4938
3326.91 4633
3327.45 4531
3328.00 4592
3328.54 4390
3329.08 4663
3329.63 4971
3330.17 5025
3330.72 5484
3331.26 6240
3331.81 7240
3332.35 9009
3332.89 10513
3333.44 12932
3333.98 15771
3334.53 18975
3335.07 22177
3335.62 24888
3336.16 27208
3336.71 28595
3337.25 28948
3337.80 27744
3338.34 26131
3338.89 24233
3339.43 21122
3339.98 17984
3340.52 15065
3341.07 12517
3341.61 10576
3342.16 8910
3342.70 7317
3343.25 6480
3343.79 5632
3344.34 5406
3344.88 4994
3345.43 4677
3345.97 4397
3346.52 4395
3347.06 4449
3347.61 4355
3348.15 4407
3348.70 4281
3349.25 4269
3349.79 4140
3350.34 4029
3350.88 4116
3351.43 3995
3351.98 3994
3352.52 3807
3353.07 3770
3353.61 3727
3354.16 3723
3354.71 3805
3355.25 3803
3355.80 3851
3356.34 3887
3356.89 3806
3357.44 3732
3357.98 3731
3358.53 3625
3359.08 3793
3359.62 3711
3360.17 3733
3360.72 3745
3361.26 3677
3361.81 3621
3362.36 3651
3362.90 3776
3363.45 3748
3364.00 3612
3364.54 3761
3365.09 3792
3365.64 3769
3366.19 3569
3366.73 3403
3367.28 3530
3367.83 3598
3368.37 3600
3368.92 3444
3369.47 3648
3370.02 3664
3370.56 3682
3371.11 4040
3371.66 4243
3372.21 4273
3372.75 4527
3373.30 4946
3373.85 5097
3374.40 5264
3374.94 5284
3375.49 5011
3376.04 4996
3376.59 4816
3377.14 4601
3377.68 4403
3378.23 4409
3378.78 4180
3379.33 3896
3379.88 3789
3380.43 3610
3380.97 3381
3381.52 3380
3382.07 3322
3382.62 3223
3383.17 3220
3383.72 3318
3384.26 3335
3384.81 3225
3385.36 3191
3385.91 3278
3386.46 3158
3387.01 3122
3387.56 2956
3388.11 2933
3388.65 3038
3389.20 3051
3389.75 2965
3390.30 2947
3390.85 3042
3391.40 2935
3391.95 2972
3392.50 3285
3393.05 3212
3393.60 3160
3394.15 3442
3394.70 3582
3395.24 3804
3395.79 4126
3396.34 4503
3396.89 4756
3397.44 5264
3397.99 5285
3398.54 5292
3399.09 5633
3399.64 5776
3400.19 5460
3400.74 5385
3401.29 5048
3401.84 4878
3402.39 4473
3402.94 4448
3403.49 4111
3404.04 3768
3404.59 3557
3405.14 3317
3405.69 3129
3406.24 3178
3406.79 3177
3407.34 3012
3407.89 2853
3408.44 2931
3409.00 3081
3409.55 3172
3410.10 3091
3410.65 3000
3411.20 3221
3411.75 3312
3412.30 3347
3412.85 3426
3413.40 3432
3413.95 3540
3414.50 3479
3415.05 3212
3415.61 3150
3416.16 3194
3416.71 3084
3417.26 2912
3417.81 3026
3418.36 2897
3418.91 2918
3419.46 2871
3420.02 3043
3420.57 2953
3421.12 3062
3421.67 3023
3422.22 2980
3422.77 3045
3423.33 2863
3423.88 2911
3424.43 2882
3424.98 3156
3425.53 3002
3426.09 3023
3426.64 3102
3427.19 3293
3427.74 3081
3428.29 3049
3428.85 2801
3429.40 2843
3429.95 2826
3430.50 2793
3431.05 2664
3431.61 2676
3432.16 2748
3432.71 2782
3433.26 2758
3433.82 2860
3434.37 2774
3434.92 2898
3435.48 2962
3436.03 2890
3436.58 2966
3437.13 2985
3437.69 2951
3438.24 3045
3438.79 3034
3439.35 2999
3439.90 2930
3440.45 2940
3441.00 2911
3441.56 2842
3442.11 2843
3442.66 2854
3443.22 2754
3443.77 2853
3444.32 2806
3444.88 2737
3445.43 2674
3445.98 2786
3446.54 2741
3447.09 2621
3447.65 2738
3448.20 2637
3448.75 2586
3449.31 2648
3449.86 2618
3450.41 2450
3450.97 2600
3451.52 2540
3452.08 2400
3452.63 2398
3453.19 2351
3453.74 2535
3454.29 2377
3454.85 2459
3455.40 2605
3455.96 2667
3456.51 2663
3457.07 2640
3457.62 2649
3458.17 2646
3458.73 2790
3459.28 2873
3459.84 2837
3460.39 2756
3460.95 2760
3461.50 2897
3462.06 2904
3462.61 2772
3463.17 2890
3463.72 2912
3464.28 2856
3464.83 2684
3465.39 2717
3465.94 2768
3466.50 2828
3467.05 2830
3467.61 2806
3468.16 2911
3468.72 2807
3469.27 2739
3469.83 2770
3470.39 2723
3470.94 2651
3471.50 2903
3472.05 2765
3472.61 2843
3473.16 2914
3473.72 2836
3474.27 2875
3474.83 2872
3475.39 2977
3475.94 3056
3476.50 3001
3477.05 2804
3477.61 2868
3478.17 3023
3478.72 3112
3479.28 3145
3479.84 3120
3480.39 3169
3480.95 3241
3481.50 3314
3482.06 3194
3482.62 3264
3483.17 3285
3483.73 3218
3484.29 3218
3484.84 3161
3485.40 3111
3485.96 3143
3486.51 3418
3487.07 3152
3487.63 3241
3488.18 3510
3488.74 3727
3489.30 3946
3489.86 4131
3490.41 4513
3490.97 5146
3491.53 5304
3492.08 5406
3492.64 5882
3493.20 5961
3493.76 5712
3494.31 5578
3494.87 5221
3495.43 5267
3495.99 5145
3496.54 5274
3497.10 5402
3497.66 5566
3498.22 5638
3498.78 6033
3499.33 6047
3499.89 6167
3500.45 6780
3501.01 6846
3501.56 6714
3502.12 6692
3502.68 6583
3503.24 6611
3503.80 6406
3504.36 6430
3504.91 6353
3505.47 6101
3506.03 6255
3506.59 6278
3507.15 5913
3507.71 5935
3508.26 5751
3508.82 5143
3509.38 4969
3509.94 4788
3510.50 4434
3511.06 4251
3511.62 3928
3512.18 3676
3512.73 3354
3513.29 3360
3513.85 3398
3514.41 3272
3514.97 3084
3515.53 3000
3516.09 2874
3516.65 2889
3517.21 3078
3517.77 3072
3518.33 2939
3518.88 2999
3519.44 3139
3520.00 3164
3520.56 3135
3521.12 3076
3521.68 3203
3522.24 3299
3522.80 3358
3523.36 3285
3523.92 3360
3524.48 3296
3525.04 3241
3525.60 3301
3526.16 3319
3526.72 3071
3527.28 2930
3527.84 2957
3528.40 2967
3528.96 3092
3529.52 2911
3530.08 2870
3530.64 2892
3531.20 2899
3531.76 2929
3532.32 3010
3532.88 2905
3533.44 2930
3534.00 2959
3534.57 2890
3535.13 3081
3535.69 2973
3536.25 2903
3536.81 2947
3537.37 2953
3537.93 3236
3538.49 2988
3539.05 2890
3539.61 2909
3540.17 2975
3540.74 3065
3541.30 3018
3541.86 2988
3542.42 2971
3542.98 3020
3543.54 2882
3544.10 2870
3544.66 2965
3545.23 2950
3545.79 2913
3546.35 2780
3546.91 2707
3547.47 2788
3548.03 2794
3548.60 2681
3549.16 2725
3549.72 2738
3550.28 2607
3550.84 2673
3551.41 2564
3551.97 2558
3552.53 2479
3553.09 2484
3553.65 2600
3554.22 2455
3554.78 2500
3555.34 2563
3555.90 2496
3556.46 2467
3557.03 2423
3557.59 2356
3558.15 2441
3558.71 2599
3559.28 2614
3559.84 2534
3560.40 2629
3560.97 2504
3561.53 2611
3562.09 2817
3562.65 2693
3563.22 2584
3563.78 2618
3564.34 2814
3564.91 2743
3565.47 2675
3566.03 2767
3566.60 2593
3567.16 2668
3567.72 2527
3568.28 2662
3568.85 2744
3569.41 2629
3569.98 2544
3570.54 2419
3571.10 2405
3571.67 2409
3572.23 2323
3572.79 2290
3573.36 2367
3573.92 2561
3574.48 2509
3575.05 2585
3575.61 2565
3576.18 2513
3576.74 2389
3577.30 2489
3577.87 2640
3578.43 2614
3579.00 2516
3579.56 2550
3580.12 2591
3580.69 2575
3581.25 2385
3581.82 2468
3582.38 2327
3582.95 2348
3583.51 2371
3584.08 2384
3584.64 2450
3585.20 2470
3585.77 2486
3586.33 2372
3586.90 2358
3587.46 2343
3588.03 2454
3588.59 2372
3589.16 2380
3589.72 2420
3590.29 2554
3590.85 2514
3591.42 2576
3591.98 2617
3592.55 2594
3593.11 2473
3593.68 2553
3594.24 2572
3594.81 2694
3595.38 2629
3595.94 2666
3596.51 2664
3597.07 2660
3597.64 2621
3598.20 2840
3598.77 2743
3599.34 2620
3599.90 2743
3600.47 2668
3601.03 2535
3601.60 2538
3602.16 2584
3602.73 2651
3603.30 2621
3603.86 2587
3604.43 2490
3605.00 2450
3605.56 2455
3606.13 2425
3606.69 2246
3607.26 2263
3607.83 2290
3608.39 2230
3608.96 2202
3609.53 2258
3610.09 2135
3610.66 2121
3611.23 2282
3611.79 2180
3612.36 2270
3612.93 2285
3613.49 2350
3614.06 2464
3614.63 2372
3615.19 2570
3615.76 2645
3616.33 2778
3616.90 2960
3617.46 3031
3618.03 3196
3618.60 3334
3619.16 3349
3619.73 3417
3620.30 3533
3620.87 3482
3621.43 3300
3622.00 3020
3622.57 2870
3623.14 2725
3623.70 2782
3624.27 2704
3624.84 2446
3625.41 2524
3625.98 2421
3626.54 2305
3627.11 2159
3627.68 2310
3628.25 2372
3628.82 2371
3629.38 2382
3629.95 2485
3630.52 2347
3631.09 2541
3631.66 2409
3632.22 2172
3632.79 2393
3633.36 2448
3633.93 2580
3634.50 2518
3635.07 2692
3635.64 2618
3636.20 2573
3636.77 2413
3637.34 2361
3637.91 2443
3638.48 2510
3639.05 2497
3639.62 2487
3640.19 2722
3640.76 2852
3641.32 2884
3641.89 2848
3642.46 2929
3643.03 2915
3643.60 2996
3644.17 3016
3644.74 2889
3645.31 2751
3645.88 2653
3646.45 2746
3647.02 2665
3647.59 2536
3648.16 2610
3648.73 2721
3649.30 2657
3649.87 2717
3650.44 2622
3651.01 2667
3651.57 2754
3652.14 2846
3652.71 3003
3653.28 2960
3653.85 2845
3654.42 2944
3654.99 2895
3655.57 2913
3656.14 3085
3656.71 2925
3657.28 2982
3657.85 3162
3658.42 3024
3658.99 3001
3659.56 3109
3660.13 3272
3660.70 3302
3661.27 3136
3661.84 3141
3662.41 3174
3662.98 3187
3663.55 3110
3664.12 2775
3664.69 2888
3665.26 2972
3665.84 3050
3666.41 3054
3666.98 2930
3667.55 2760
3668.12 2773
3668.69 2927
3669.26 2754
3669.83 2758
3670.40 2659
3670.98 2696
3671.55 2639
3672.12 2654
3672.69 2814
3673.26 2843
3673.83 2746
3674.41 2829
3674.98 2865
3675.55 2930
3676.12 2884
3676.69 2952
3677.26 2901
3677.84 2695
3678.41 2673
3678.98 2675
3679.55 2683
3680.12 2734
3680.70 2650
3681.27 2753
3681.84 2667
3682.41 2461
3682.99 2466
3683.56 2537
3684.13 2580
3684.70 2574
3685.27 2579
3685.85 2606
3686.42 2716
3686.99 2734
3687.57 2772
3688.14 2914
3688.71 3084
3689.28 3278
3689.86 3301
3690.43 3226
3691.00 3213
3691.58 3361
3692.15 3193
3692.72 2919
3693.29 2849
3693.87 2728
3694.44 2785
3695.01 2729
3695.59 2527
3696.16 2469
3696.73 2531
3697.31 2483
3697.88 2478
3698.45 2459
3699.03 2540
3699.60 2536
3700.17 2635
3700.75 2636
3701.32 2685
3701.90 2650
3702.47 2903
3703.04 2937
3703.62 2642
3704.19 2645
3704.77 2690
3705.34 2681
3705.91 2501
3706.49 2488
3707.06 2527
3707.64 2699
3708.21 2616
3708.78 2623
3709.36 2626
3709.93 2676
3710.51 2624
3711.08 2630
3711.66 2579
3712.23 2564
3712.81 2577
3713.38 2556
3713.96 2630
3714.53 2551
3715.11 2353
3715.68 2343
3716.25 2387
3716.83 2376
3717.40 2266
3717.98 2330
3718.55 2172
3719.13 2526
3719.71 2457
3720.28 2487
3720.86 2228
3721.43 2138
3722.01 2325
3722.58 2371
3723.16 2259
3723.73 2227
3724.31 2176
3724.88 2270
3725.46 2416
3726.03 2223
3726.61 2338
3727.19 2399
3727.76 2359
3728.34 2379
3728.91 2255
3729.49 2351
3730.07 2456
3730.64 2549
3731.22 2640
3731.79 2610
3732.37 2620
3732.95 2743
3733.52 2893
3734.10 2895
3734.67 2796
3735.25 2953
3735.83 2736
3736.40 2553
3736.98 2411
3737.56 2555
3738.13 2627
3738.71 2496
3739.29 2468
3739.86 2479
3740.44 2407
3741.02 2312
3741.59 2365
3742.17 2231
3742.75 2275
3743.32 2348
3743.90 2205
3744.48 2308
3745.06 2388
3745.63 2302
3746.21 2365
3746.79 2278
3747.36 2304
3747.94 2396
3748.52 2339
3749.10 2427
3749.67 2279
3750.25 2317
3750.83 2353
3751.41 2285
3751.98 2221
3752.56 2350
3753.14 2301
3753.72 2189
3754.30 2210
3754.87 2253
3755.45 2404
3756.03 2391
3756.61 2202
3757.19 2252
3757.76 2393
3758.34 2323
3758.92 2321
3759.50 2207
3760.08 2218
3760.65 2271
3761.23 2255
3761.81 2460
3762.39 2503
3762.97 2408
3763.55 2290
3764.13 2307
3764.70 2363
3765.28 2377
3765.86 2357
3766.44 2488
3767.02 2298
3767.60 2401
3768.18 2243
3768.76 2218
3769.33 2266
3769.91 2306
3770.49 2274
3771.07 2408
3771.65 2498
3772.23 2486
3772.81 2440
3773.39 2594
3773.97 2475
3774.55 2304
3775.13 2448
3775.71 2397
3776.29 2404
3776.87 2356
3777.45 2187
3778.02 2192
3778.60 2280
3779.18 2222
3779.76 2152
3780.34 2179
3780.92 2123
3781.50 2076
3782.08 2168
3782.66 2181
3783.24 2246
3783.82 2207
3784.40 2227
3784.98 2243
3785.56 2318
3786.14 2319
3786.72 2256
3787.31 2269
3787.89 2212
3788.47 2303
3789.05 2229
3789.63 2243
3790.21 2135
3790.79 2299
3791.37 2376
3791.95 2259
3792.53 2276
3793.11 2278
3793.69 2222
3794.27 2291
3794.85 2236
3795.43 2228
3796.02 2278
3796.60 2354
3797.18 2222
3797.76 2175
3798.34 2247
3798.92 2321
3799.50 2333
3800.08 2165
3800.67 2358
3801.25 2529
3801.83 2606
3802.41 2631
3802.99 2416
3803.57 2460
3804.16 2536
3804.74 2607
3805.32 2397
3805.90 2521
3806.48 2501
3807.06 2614
3807.65 2698
3808.23 2616
3808.81 2615
3809.39 2612
3809.97 2801
3810.56 2765
3811.14 2580
3811.72 2612
3812.30 2638
3812.89 2698
3813.47 2623
3814.05 2690
3814.63 2746
3815.21 2760
3815.80 2816
3816.38 2805
3816.96 2796
3817.55 2862
3818.13 2681
3818.71 2553
3819.29 2387
3819.88 2314
3820.46 2503
3821.04 2418
3821.63 2381
3822.21 2287
3822.79 2182
3823.37 2176
3823.96 2132
3824.54 2240
3825.12 2244
3825.71 2281
3826.29 2123
3826.87 2156
3827.46 2017
3828.04 2070
3828.62 2162
3829.21 2197
3829.79 2143
3830.38 2156
3830.96 2213
3831.54 2208
3832.13 2101
3832.71 2210
3833.29 2142
3833.88 2316
3834.46 2298
3835.05 2180
3835.63 2296
3836.21 2261
3836.80 2134
3837.38 2070
3837.97 2027
3838.55 1968
3839.14 2090
3839.72 2193
3840.30 2006
3840.89 2104
3841.47 2207
3842.06 2101
3842.64 2061
3843.23 2038
3843.81 2053
3844.40 2067
3844.98 2180
3845.57 2178
3846.15 2156
3846.74 2230
3847.32 2186
3847.91 2178
3848.49 2079
3849.08 2184
3849.66 2231
3850.25 2352
3850.83 2212
3851.42 2156
3852.00 2220
3852.59 2281
3853.17 2193
3853.76 2155
3854.34 2255
3854.93 2211
3855.51 2168
3856.10 2118
3856.69 2088
3857.27 2116
3857.86 2203
3858.44 2229
3859.03 2156
3859.62 2124
3860.20 2235
3860.79 2272
3861.37 2520
3861.96 2590
3862.55 2544
3863.13 2569
3863.72 2515
3864.30 2550
3864.89 2442
3865.48 2450
3866.06 2592
3866.65 2469
3867.24 2425
3867.82 2477
3868.41 2237
3869.00 2162
3869.58 2227
3870.17 2126
3870.76 2080
3871.34 2124
3871.93 2263
3872.52 2153
3873.10 2164
3873.69 2195
3874.28 2215
3874.86 2225
3875.45 2262
3876.04 2185
3876.63 2313
3877.21 2318
3877.80 2253
3878.39 2135
3878.97 2299
3879.56 2189
3880.15 2123
3880.74 2153
3881.32 2241
3881.91 2144
3882.50 2056
3883.09 2048
3883.67 2096
3884.26 2060
3884.85 1995
3885.44 2172
3886.03 2139
3886.61 2130
3887.20 2230
3887.79 2240
3888.38 2458
3888.97 2307
3889.55 2424
3890.14 2477
3890.73 2482
3891.32 2426
3891.91 2340
3892.50 2448
3893.08 2486
3893.67 2430
3894.26 2461
3894.85 2436
3895.44 2425
3896.03 2309
3896.62 2406
3897.20 2255
3897.79 2179
3898.38 2249
3898.97 2267
3899.56 2248
3900.15 2175
3900.74 2315
3901.33 2361
3901.92 2299
3902.51 2115
3903.09 2114
3903.68 2163
3904.27 2081
3904.86 2083
3905.45 2236
3906.04 2161
3906.63 2080
3907.22 2137
3907.81 2009
3908.40 2169
3908.99 2226
3909.58 2137
3910.17 2040
3910.76 2094
3911.35 2110
3911.94 2116
3912.53 1994
3913.12 1987
3913.71 1935
3914.30 2077
3914.89 2039
3915.48 1980
3916.07 1917
3916.66 2058
3917.25 2171
3917.84 2100
3918.43 2093
3919.02 2163
3919.61 2091
3920.20 2178
3920.79 2194
3921.38 2100
3921.97 2030
3922.56 2015
3923.15 2083
3923.74 2000
3924.33 1999
3924.93 2181
3925.52 2194
3926.11 2083
3926.70 2175
3927.29 2179
3927.88 2006
3928.47 2121
3929.06 2085
3929.65 1996
3930.24 2013
3930.84 2001
3931.43 1894
3932.02 1976
3932.61 1985
3933.20 1907
3933.79 1855
3934.38 2005
3934.98 1770
3935.57 1862
3936.16 1908
3936.75 2050
3937.34 2136
3937.94 2054
3938.53 2112
3939.12 2036
3939.71 2042
3940.30 1937
3940.89 2003
3941.49 2217
3942.08 2198
3942.67 2055
3943.26 2136
3943.86 2154
3944.45 2141
3945.04 2145
3945.63 2156
3946.23 2136
3946.82 2105
3947.41 2093
3948.00 2154
3948.60 2166
3949.19 2237
3949.78 2171
3950.37 1970
3950.97 1977
3951.56 1969
3952.15 2069
3952.74 2056
3953.34 2041
3953.93 2146
3954.52 2202
3955.12 2202
3955.71 2085
3956.30 2063
3956.90 2062
3957.49 2153
3958.08 2134
3958.68 2300
3959.27 2400
3959.86 2241
3960.46 2403
3961.05 2240
3961.64 1991
3962.24 1827
3962.83 2052
3963.43 2149
3964.02 2179
3964.61 2037
3965.21 1936
3965.80 2120
3966.39 2039
3966.99 2083
3967.58 2063
3968.18 1959
3968.77 2272
3969.36 2473
3969.96 2143
3970.55 1936
3971.15 2158
3971.74 2110
3972.34 2082
3972.93 2093
3973.53 2163
3974.12 2133
3974.71 2166
3975.31 2110
3975.90 2108
3976.50 2184
3977.09 2186
3977.69 2378
3978.28 2408
3978.88 2192
3979.47 2194
3980.07 2151
3980.66 2005
3981.26 2165
3981.85 2090
3982.45 2016
3983.04 2074
3983.64 2085
3984.23 2161
3984.83 2147
3985.42 2305
3986.02 2238
3986.62 2322
3987.21 2327
3987.81 2281
3988.40 2195
3989.00 2165
3989.59 2074
3990.19 2125
3990.78 2273
3991.38 2184
3991.98 2296
3992.57 2176
3993.17 2126
3993.76 2126
3994.36 2269
3994.96 2213
3995.55 2221
3996.15 2247
3996.74 2375
3997.34 2425
3997.94 2392
3998.53 2271
3999.13 2375
3999.73 2081
4000.32 2160
4000.92 2288
4001.52 2297
4002.11 2188
4002.71 2291
4003.31 2179
4003.90 2221
4004.50 2185
4005.10 2193
4005.69 2166
4006.29 2204
4006.89 2209
4007.48 2271
4008.08 2323
4008.68 2272
4009.28 2257
4009.87 2338
4010.47 2364
4011.07 2307
4011.66 2268
4012.26 2408
4012.86 2288
4013.46 2191
4014.05 2209
4014.65 2260
4015.25 2434
4015.85 2388
4016.45 2323
4017.04 2377
4017.64 2313
4018.24 2386
4018.84 2296
4019.43 2279
4020.03 2344
4020.63 2379
4021.23 2263
4021.83 2182
4022.42 2183
4023.02 2247
4023.62 2224
4024.22 2136
4024.82 2251
4025.42 2373
4026.01 2219
4026.61 2292
4027.21 2604
4027.81 2657
4028.41 2834
4029.01 2685
4029.61 2598
4030.20 2767
4030.80 2662
4031.40 2597
4032.00 2585
4032.60 2546
4033.20 2500
4033.80 2643
4034.40 2485
4035.00 2407
4035.59 2410
4036.19 2515
4036.79 2368
4037.39 2341
4037.99 2311
4038.59 2267
4039.19 2334
4039.79 2281
4040.39 2313
4040.99 2118
4041.59 2104
4042.19 2143
4042.79 2067
4043.39 1999
4043.99 2056
4044.59 2178
4045.19 2095
4045.79 2018
4046.39 2015
4046.99 2240
4047.59 2106
4048.19 2190
4048.79 2136
4049.39 2244
4049.99 2237
4050.59 2251
4051.19 2320
4051.79 2342
4052.39 2235
4052.99 2398
4053.59 2385
4054.19 2433
4054.79 2421
4055.39 2247
4055.99 2351
4056.59 2388
4057.19 2171
4057.79 2115
4058.39 2071
4059.00 2076
4059.60 2027
4060.20 1955
4060.80 1880
4061.40 1973
4062.00 1932
4062.60 1979
4063.20 2140
4063.80 2032
4064.40 1953
4065.01 1843
4065.61 1935
4066.21 2027
4066.81 1945
4067.41 2003
4068.01 1955
4068.61 1905
4069.22 1968
4069.82 2070
4070.42 2045
4071.02 1951
4071.62 1960
4072.23 1835
4072.83 1817
4073.43 1826
4074.03 1883
4074.63 2042
4075.23 1978
4075.84 1958
4076.44 1810
4077.04 1881
4077.64 1982
4078.25 1940
4078.85 1912
4079.45 1862
4080.05 1893
4080.66 1975
4081.26 1938
4081.86 1859
4082.46 1984
4083.07 1956
4083.67 2112
4084.27 2013
4084.87 2009
4085.48 1956
4086.08 1866
4086.68 1970
4087.29 1943
4087.89 1909
4088.49 1978
4089.09 2030
4089.70 1942
4090.30 1882
4090.90 2010
4091.51 1987
4092.11 1893
4092.71 2023
4093.32 2051
4093.92 2117
4094.52 2024
4095.13 2117
4095.73 1953
4096.34 1888
4096.94 1901
4097.54 1962
4098.15 2018
4098.75 1824
4099.35 1904
4099.96 1858
4100.56 1884
4101.17 1787
4101.77 1817
4102.37 1849
4102.98 1935
4103.58 1822
4104.19 1947
4104.79 1997
4105.39 1933
4106.00 2006
4106.60 1973
4107.21 2101
4107.81 2069
4108.42 1989
4109.02 1874
4109.63 1918
4110.23 1931
4110.84 1862
4111.44 1818
4112.04 1950
4112.65 1917
4113.25 1889
4113.86 1852
4114.46 1815
4115.07 1918
4115.67 2021
4116.28 2023
4116.88 1897
4117.49 1925
4118.09 1921
4118.70 1957
4119.31 1932
4119.91 1973
4120.52 1885
4121.12 1876
4121.73 1958
4122.33 2002
4122.94 1909
4123.54 2017
4124.15 2096
4124.76 1976
4125.36 1865
4125.97 1893
4126.57 1998
4127.18 1921
4127.78 1903
4128.39 1970
4129.00 2001
4129.60 1937
4130.21 1872
4130.81 1901
4131.42 1997
4132.03 1961
4132.63 1963
4133.24 2008
4133.85 1936
4134.45 2043
4135.06 2248
4135.67 2144
4136.27 2153
4136.88 2048
4137.49 2026
4138.09 2074
4138.70 2184
4139.31 2154
4139.91 2199
4140.52 2405
4141.13 2203
4141.73 2207
4142.34 2357
4142.95 2381
4143.55 2321
4144.16 2334
4144.77 2342
4145.38 2203
4145.98 2237
4146.59 2191
4147.20 2096
4147.81 2187
4148.41 2112
4149.02 2049
4149.63 1978
4150.24 1996
4150.84 1842
4151.45 1818
4152.06 1959
4152.67 1922
4153.27 1836
4153.88 1924
4154.49 1903
4155.10 1900
4155.71 1856
4156.31 1856
4156.92 1916
4157.53 1806
4158.14 1892
4158.75 1916
4159.35 1884
4159.96 1909
4160.57 1896
4161.18 1960
4161.79 1954
4162.40 1997
4163.00 1982
4163.61 2080
4164.22 2131
4164.83 2178
4165.44 2271
4166.05 2216
4166.66 2185
4167.27 2321
4167.87 2242
4168.48 2096
4169.09 2124
4169.70 2240
4170.31 2213
4170.92 2090
4171.53 2104
4172.14 1987
4172.75 2031
4173.36 2081
4173.97 2017
4174.58 2030
4175.18 2053
4175.79 2113
4176.40 2090
4177.01 1994
4177.62 2082
4178.23 2119
4178.84 2053
4179.45 2039
4180.06 2114
4180.67 2121
4181.28 2091
4181.89 1900
4182.50 1887
4183.11 2083
4183.72 2147
4184.33 2113
4184.94 2095
4185.55 1919
4186.16 1941
4186.77 2014
4187.38 2015
4187.99 2066
4188.60 2037
4189.21 1898
4189.82 1974
4190.43 2117
4191.04 2232
4191.66 2281
4192.27 2108
4192.88 2200
4193.49 2423
4194.10 2457
4194.71 2397
4195.32 2490
4195.93 2567
4196.54 2608
4197.15 2459
4197.76 2331
4198.38 2353
4198.99 2179
4199.60 2177
4200.21 2132
4200.82 2013
4201.43 1994
4202.04 2089
4202.65 2098
4203.27 2167
4203.88 2132
4204.49 2145
4205.10 2085
4205.71 2087
4206.32 1926
4206.94 1979
4207.55 2028
4208.16 2017
4208.77 2120
4209.38 2003
4209.99 1961
4210.61 1919
4211.22 1961
4211.83 1933
4212.44 1979
4213.06 2036
4213.67 2059
4214.28 2112
4214.89 2050
4215.50 2107
4216.12 2216
4216.73 2329
4217.34 2289
4217.95 2429
4218.57 2415
4219.18 2476
4219.79 2416
4220.40 2648
4221.02 2734
4221.63 2809
4222.24 2871
4222.86 2866
4223.47 2772
4224.08 2813
4224.69 2787
4225.31 2776
4225.92 2825
4226.53 2812
4227.15 2860
4227.76 2949
4228.37 3053
4228.99 2955
4229.60 2865
4230.21 2985
4230.83 3081
4231.44 2966
4232.05 3123
4232.67 3051
4233.28 3152
4233.90 3446
4234.51 3748
4235.12 3703
4235.74 3740
4236.35 3696
4236.96 3893
4237.58 3688
4238.19 3439
4238.81 3265
4239.42 2980
4240.03 2695
4240.65 2623
4241.26 2628
4241.88 2603
4242.49 2583
4243.11 2358
4243.72 2396
4244.33 2472
4244.95 2430
4245.56 2450
4246.18 2526
4246.79 2390
4247.41 2348
4248.02 2588
4248.64 2557
4249.25 2380
4249.87 2514
4250.48 2442
4251.10 2429
4251.71 2533
4252.33 2411
4252.94 2442
4253.56 2313
4254.17 2283
4254.79 2304
4255.40 2344
4256.02 2246
4256.63 2274
4257.25 2230
4257.86 2292
4258.48 2283
4259.09 2235
4259.71 2056
4260.33 2078
4260.94 2333
4261.56 2235
4262.17 2158
4262.79 2218
4263.40 2223
4264.02 2263
4264.64 2265
4265.25 2264
4265.87 2347
4266.48 2296
4267.10 2235
4267.72 2395
4268.33 2236
4268.95 2134
4269.57 2212
4270.18 2285
4270.80 2212
4271.41 2079
4272.03 2110
4272.65 2242
4273.26 2241
4273.88 2185
4274.50 2211
4275.11 2155
4275.73 2137
4276.35 2172
4276.96 2268
4277.58 2308
4278.20 2227
4278.81 2270
4279.43 2349
4280.05 2370
4280.67 2200
4281.28 2217
4281.90 2148
4282.52 2031
4283.13 1962
4283.75 2010
4284.37 2130
4284.99 2083
4285.60 2050
4286.22 1967
4286.84 2190
4287.46 1954
4288.07 2004
4288.69 2063
4289.31 2150
4289.93 2242
4290.55 2155
4291.16 2049
4291.78 1906
4292.40 1935
4293.02 2021
4293.63 2071
4294.25 2018
4294.87 2040
4295.49 2042
4296.11 2061
4296.73 1965
4297.34 1996
4297.96 2150
4298.58 2113
4299.20 2101
4299.82 1978
4300.44 1968
4301.05 2021
4301.67 1958
4302.29 1983
4302.91 2004
4303.53 2040
4304.15 2005
4304.77 2035
4305.39 2038
4306.00 1994
4306.62 2120
4307.24 2055
4307.86 2026
4308.48 1959
4309.10 2122
4309.72 2018
4310.34 2033
4310.96 1983
4311.58 1889
4312.20 2050
4312.82 1955
4313.43 2035
4314.05 1904
4314.67 2022
4315.29 1979
4315.91 1891
4316.53 2030
4317.15 1970
4317.77 1985
4318.39 1993
4319.01 1970
4319.63 1908
4320.25 1952
4320.87 2034
4321.49 1991
4322.11 2074
4322.73 2029
4323.35 2076
4323.97 2185
4324.59 2201
4325.21 2267
4325.83 2193
4326.45 2294
4327.07 2317
4327.69 2206
4328.31 2203
4328.94 2257
4329.56 2252
4330.18 2210
4330.80 2323
4331.42 2385
4332.04 2136
4332.66 2132
4333.28 2179
4333.90 2324
4334.52 2476
4335.14 2461
4335.76 2622
4336.39 2669
4337.01 2937
4337.63 2989
4338.25 3249
4338.87 3321
4339.49 3276
4340.11 3014
4340.73 3061
4341.36 3012
4341.98 3002
4342.60 2864
4343.22 2832
4343.84 2990
4344.46 3087
4345.08 3396
4345.71 3632
4346.33 4024
4346.95 4286
4347.57 4395
4348.19 4477
4348.82 4300
4349.44 3912
4350.06 3685
4350.68 3373
4351.30 3208
4351.93 2830
4352.55 2763
4353.17 2828
4353.79 2635
4354.42 2437
4355.04 2249
4355.66 2245
4356.28 2236
4356.91 2371
4357.53 2259
4358.15 2348
4358.77 2327
4359.40 2447
4360.02 2372
4360.64 2326
4361.26 2265
4361.89 2429
4362.51 2467
4363.13 2286
4363.76 2284
4364.38 2230
4365.00 2241
4365.63 2198
4366.25 2163
4366.87 2221
4367.50 2173
4368.12 2116
4368.74 2262
4369.37 2127
4369.99 2049
4370.61 2097
4371.24 1954
4371.86 2097
4372.48 1954
4373.11 1997
4373.73 1950
4374.36 1956
4374.98 2037
4375.60 1976
4376.23 1959
4376.85 2126
4377.48 2105
4378.10 2116
4378.72 2203
4379.35 2269
4379.97 2359
4380.60 2276
4381.22 2135
4381.84 2167
4382.47 2031
4383.09 2022
4383.72 1982
4384.34 2060
4384.97 2122
4385.59 2035
4386.22 1967
4386.84 1852
4387.47 1929
4388.09 1877
4388.72 1986
4389.34 2090
4389.96 2012
4390.59 1881
4391.21 1853
4391.84 1933
4392.47 1994
4393.09 1817
4393.72 1849
4394.34 1949
4394.97 1997
4395.59 1938
4396.22 1825
4396.84 1918
4397.47 2019
4398.09 1897
4398.72 1895
4399.34 1877
4399.97 1874
4400.60 1892
4401.22 1923
4401.85 1898
4402.47 1960
4403.10 1779
4403.72 1861
4404.35 1834
4404.98 1898
4405.60 1901
4406.23 1892
4406.85 1927
4407.48 1906
4408.11 1874
4408.73 1984
4409.36 1981
4409.99 1974
4410.61 1952
4411.24 1975
4411.87 2076
4412.49 1845
4413.12 2039
4413.74 1964
4414.37 1889
4415.00 1923
4415.62 2050
4416.25 1882
4416.88 1901
4417.51 1853
4418.13 1909
4418.76 1927
4419.39 1875
4420.01 1919
4420.64 1930
4421.27 1740
4421.89 1727
4422.52 1777
4423.15 1769
4423.78 1732
4424.40 1774
4425.03 1641
4425.66 1702
4426.29 1730
4426.91 1672
4427.54 1753
4428.17 1775
4428.80 1702
4429.42 1781
4430.05 1706
4430.68 1849
4431.31 1760
4431.94 1788
4432.56 1860
4433.19 1825
4433.82 1781
4434.45 1970
4435.08 1904
4435.70 1911
4436.33 1875
4436.96 1852
4437.59 1843
4438.22 2005
4438.85 1885
4439.47 1832
4440.10 1882
4440.73 1788
4441.36 1702
4441.99 1787
4442.62 1765
4443.25 1863
4443.87 1857
4444.50 1847
4445.13 1892
4445.76 1938
4446.39 1925
4447.02 1902
4447.65 1886
4448.28 2115
4448.91 1902
4449.54 1890
4450.16 1831
4450.79 1916
4451.42 1933
4452.05 1905
4452.68 1974
4453.31 1779
4453.94 1852
4454.57 1949
4455.20 1972
4455.83 2075
4456.46 1955
4457.09 1947
4457.72 1910
4458.35 1906
4458.98 1954
4459.61 1950
4460.24 1844
4460.87 1812
4461.50 1850
4462.13 1783
4462.76 1698
4463.39 1713
4464.02 1708
4464.65 1669
4465.28 1683
4465.91 1714
4466.54 1737
4467.17 1712
4467.80 1628
4468.43 1627
4469.06 1714
4469.69 1763
4470.32 1691
4470.95 1732
4471.58 1817
4472.21 1678
4472.85 1678
4473.48 1697
4474.11 1643
4474.74 1664
4475.37 1647
4476.00 1724
4476.63 1728
4477.26 1722
4477.89 1906
4478.52 1863
4479.16 1728
4479.79 1771
4480.42 1888
4481.05 1816
4481.68 1872
4482.31 1910
4482.94 1902
4483.58 1692
4484.21 1827
4484.84 1812
4485.47 1744
4486.10 1893
4486.73 1954
4487.37 1996
4488.00 1792
4488.63 1764
4489.26 1745
4489.89 1810
4490.53 1921
4491.16 1887
4491.79 1884
4492.42 1874
4493.05 1844
4493.69 1964
4494.32 1942
4494.95 1843
4495.58 1822
4496.22 1869
4496.85 1955
4497.48 1888
4498.11 1926
4498.75 2012
4499.38 2108
4500.01 2150
4500.64 2265
4501.28 2349
4501.91 2376
4502.54 2466
4503.18 2441
4503.81 2586
4504.44 2446
4505.07 2244
4505.71 2237
4506.34 2201
4506.97 2162
4507.61 2286
4508.24 2184
4508.87 2051
4509.51 2057
4510.14 1962
4510.77 2006
4511.41 1914
4512.04 1963
4512.68 2016
4513.31 2172
4513.94 2096
4514.58 1930
4515.21 1904
4515.84 1926
4516.48 1723
4517.11 1872
4517.75 1812
4518.38 1816
4519.01 1863
4519.65 1836
4520.28 1780
4520.92 1809
4521.55 1795
4522.18 1855
4522.82 2005
4523.45 1958
4524.09 1960
4524.72 1983
4525.36 1849
4525.99 1886
4526.63 1905
4527.26 1789
4527.90 1961
4528.53 2132
4529.16 2203
4529.80 2309
4530.43 2425
4531.07 2406
4531.70 2401
4532.34 2581
4532.97 2644
4533.61 2566
4534.24 2415
4534.88 2286
4535.51 2247
4536.15 2222
4536.79 2162
4537.42 2137
4538.06 2019
4538.69 2052
4539.33 1948
4539.96 1968
4540.60 1945
4541.23 2018
4541.87 1976
4542.50 1992
4543.14 1835
4543.78 1851
4544.41 1843
4545.05 1926
4545.68 1971
4546.32 1770
4546.96 1776
4547.59 1806
4548.23 1762
4548.86 1750
4549.50 1777
4550.14 1705
4550.77 1801
4551.41 1782
4552.05 1691
4552.68 1940
4553.32 2010
4553.96 1986
4554.59 1879
4555.23 1818
4555.86 1826
4556.50 1905
4557.14 1848
4557.78 1909
4558.41 1768
4559.05 1829
4559.69 1916
4560.32 1805
4560.96 1687
4561.60 1756
4562.23 1803
4562.87 1694
4563.51 1595
4564.15 1715
4564.78 1840
4565.42 1792
4566.06 1849
4566.69 1739
4567.33 1756
4567.97 1729
4568.61 1758
4569.24 1816
4569.88 1770
4570.52 1844
4571.16 1827
4571.80 1785
4572.43 1734
4573.07 1716
4573.71 1639
4574.35 1724
4574.98 1663
4575.62 1711
4576.26 1732
4576.90 1773
4577.54 1726
4578.18 1745
4578.81 1718
4579.45 1880
4580.09 1788
4580.73 1799
4581.37 1833
4582.01 1922
4582.64 1930
4583.28 1865
4583.92 1890
4584.56 1892
4585.20 1998
4585.84 1959
4586.48 1873
4587.11 1889
4587.75 1920
4588.39 1826
4589.03 1847
4589.67 2028
4590.31 2110
4590.95 2258
4591.59 2370
4592.23 2327
4592.87 2246
4593.51 2114
4594.14 2124
4594.78 2115
4595.42 2119
4596.06 1881
4596.70 1929
4597.34 2006
4597.98 1811
4598.62 1861
4599.26 1971
4599.90 1876
4600.54 1841
4601.18 1977
4601.82 1937
4602.46 2007
4603.10 2204
4603.74 2126
4604.38 2166
4605.02 2090
4605.66 2125
4606.30 2199
4606.94 2008
4607.58 1949
4608.22 2028
4608.86 2119
4609.50 2026
4610.14 1950
4610.78 1982
4611.42 2005
4612.06 1986
4612.70 1976
4613.34 1863
4613.99 1880
4614.63 1725
4615.27 1837
4615.91 1865
4616.55 1894
4617.19 1848
4617.83 1759
4618.47 1883
4619.11 1896
4619.75 1746
4620.39 1850
4621.04 1784
4621.68 1760
4622.32 1727
4622.96 1772
4623.60 1853
4624.24 1750
4624.88 1739
4625.53 1797
4626.17 1786
4626.81 1800
4627.45 1703
4628.09 1688
4628.73 1714
4629.38 1684
4630.02 1692
4630.66 1792
4631.30 1877
4631.94 1864
4632.58 1880
4633.23 1856
4633.87 1878
4634.51 1935
4635.15 1823
4635.80 1831
4636.44 1848
4637.08 1999
4637.72 2066
4638.36 2058
4639.01 2081
4639.65 2001
4640.29 2079
4640.93 2045
4641.58 1972
4642.22 1925
4642.86 2003
4643.51 1975
4644.15 2010
4644.79 2082
4645.43 1941
4646.08 1942
4646.72 1891
4647.36 1802
4648.01 1861
4648.65 1910
4649.29 1969
4649.94 1950
4650.58 1803
4651.22 1919
4651.87 1885
4652.51 2043
4653.15 2085
4653.80 2003
4654.44 2045
4655.08 2017
4655.73 1936
4656.37 1906
4657.01 1844
4657.66 1785
4658.30 1787
4658.94 1827
4659.59 1750
4660.23 1657
4660.88 1771
4661.52 1877
4662.16 1927
4662.81 1834
4663.45 1895
4664.10 1822
4664.74 1744
4665.39 1717
4666.03 1787
4666.67 1734
4667.32 1702
4667.96 1719
4668.61 1684
4669.25 1679
4669.90 1743
4670.54 1659
4671.19 1666
4671.83 1716
4672.47 1741
4673.12 1827
4673.76 1830
4674.41 1795
4675.05 1791
4675.70 1892
4676.34 1799
4676.99 1675
4677.63 1775
4678.28 1757
4678.92 1727
4679.57 1859
4680.22 1767
4680.86 1733
4681.51 1731
4682.15 1668
4682.80 1682
4683.44 1812
4684.09 1863
4684.73 1732
4685.38 1772
4686.03 1847
4686.67 1775
4687.32 1644
4687.96 1798
4688.61 1782
4689.25 1937
4689.90 1899
4690.55 1724
4691.19 1699
4691.84 1692
4692.48 1765
4693.13 1737
4693.78 1693
4694.42 1806
4695.07 1918
4695.72 1724
4696.36 1824
4697.01 1891
4697.65 1927
4698.30 2013
4698.95 2090
4699.59 2142
4700.24 2059
4700.89 2108
4701.53 1847
4702.18 1868
4702.83 1940
4703.48 1784
4704.12 1796
4704.77 1816
4705.42 1752
4706.06 1790
4706.71 1713
4707.36 1855
4708.00 1881
4708.65 1904
4709.30 1860
4709.95 1983
4710.59 1854
4711.24 1882
4711.89 1828
4712.54 1817
4713.18 1832
4713.83 1776
4714.48 1805
4715.13 1817
4715.77 1807
4716.42 1898
4717.07 1877
4717.72 1826
4718.37 1709
4719.01 1848
4719.66 1753
4720.31 1806
4720.96 1762
4721.61 1766
4722.25 1833
4722.90 1923
4723.55 1948
4724.20 1840
4724.85 1949
4725.50 1951
4726.14 1889
4726.79 1854
4727.44 2021
4728.09 1870
4728.74 1807
4729.39 1794
4730.04 1828
4730.68 1816
4731.33 1714
4731.98 1743
4732.63 1761
4733.28 1712
4733.93 1670
4734.58 1780
4735.23 1676
4735.88 1778
4736.53 1748
4737.17 1810
4737.82 1803
4738.47 1879
4739.12 1953
4739.77 1787
4740.42 1832
4741.07 1933
4741.72 1764
4742.37 1807
4743.02 1829
4743.67 1837
4744.32 1913
4744.97 1791
4745.62 1874
4746.27 1897
4746.92 1940
4747.57 1878
4748.22 1963
4748.87 2056
4749.52 1999
4750.17 2076
4750.82 2157
4751.47 2125
4752.12 2202
4752.77 2155
4753.42 2199
4754.07 2203
4754.72 2085
4755.37 2200
4756.02 2027
4756.67 1853
4757.32 1979
4757.97 1900
4758.62 1772
4759.27 1775
4759.93 1742
4760.58 1796
4761.23 1644
4761.88 1553
4762.53 1653
4763.18 1864
4763.83 1862
4764.48 1764
4765.13 1917
4765.78 1776
4766.44 1928
4767.09 1850
4767.74 1970
4768.39 2011
4769.04 2050
4769.69 2001
4770.34 1876
4770.99 1866
4771.65 1741
4772.30 1792
4772.95 1778
4773.60 1821
4774.25 1687
4774.91 1779
4775.56 1737
4776.21 1745
4776.86 1636
4777.51 1686
4778.16 1748
4778.82 1767
4779.47 1629
4780.12 1809
4780.77 1939
4781.43 2060
4782.08 1954
4782.73 1868
4783.38 1942
4784.03 1900
4784.69 1808
4785.34 1757
4785.99 1905
4786.64 1823
4787.30 1746
4787.95 1716
4788.60 1771
4789.26 1677
4789.91 1762
4790.56 1773
4791.21 1793
4791.87 1856
4792.52 1866
4793.17 1880
4793.83 1750
4794.48 1737
4795.13 1709
4795.79 1719
4796.44 1672
4797.09 1665
4797.75 1729
4798.40 1745
4799.05 1663
4799.71 1583
4800.36 1699
4801.01 1785
4801.67 1702
4802.32 1783
4802.97 1756
4803.63 1703
4804.28 1746
4804.94 1666
4805.59 1744
4806.24 1760
4806.90 1677
4807.55 1727
4808.21 1769
4808.86 1779
4809.51 1679
4810.17 1720
4810.82 1854
4811.48 1805
4812.13 1732
4812.79 1881
4813.44 1915
4814.09 1736
4814.75 1776
4815.40 1843
4816.06 1815
4816.71 1894
4817.37 1930
4818.02 1908
4818.68 1966
4819.33 1910
4819.99 1824
4820.64 1955
4821.30 1877
4821.95 1808
4822.61 1947
4823.26 1836
4823.92 2045
4824.57 2067
4825.23 2090
4825.88 1947
4826.54 2041
4827.19 2044
4827.85 2116
4828.50 2019
4829.16 2095
4829.81 2028
4830.47 2099
4831.13 2133
4831.78 2064
4832.44 1979
4833.09 2084
4833.75 2087
4834.40 2169
4835.06 2225
4835.72 2224
4836.37 2354
4837.03 2310
4837.68 2374
4838.34 2454
4839.00 2445
4839.65 2302
4840.31 2414
4840.97 2426
4841.62 2609
4842.28 2356
4842.93 2377
4843.59 2285
4844.25 2262
4844.90 2287
4845.56 2366
4846.22 2459
4846.87 2446
4847.53 2181
4848.19 2308
4848.84 2511
4849.50 2512
4850.16 2522
4850.82 2427
4851.47 2389
4852.13 2533
4852.79 2660
4853.44 2540
4854.10 2591
4854.76 2560
4855.42 2525
4856.07 2597
4856.73 2840
4857.39 2850
4858.04 2931
4858.70 3082
4859.36 3218
4860.02 3225
4860.67 3149
4861.33 3240
4861.99 3035
4862.65 2802
4863.31 2787
4863.96 2852
4864.62 2784
4865.28 2810
4865.94 2773
4866.60 2840
4867.25 2940
4867.91 2889
4868.57 2881
4869.23 2811
4869.89 2763
4870.54 2682
4871.20 2766
4871.86 2659
4872.52 2651
4873.18 2441
4873.84 2420
4874.50 2361
4875.15 2421
4875.81 2461
4876.47 2613
4877.13 2581
4877.79 2483
4878.45 2660
4879.11 2569
4879.77 2582
4880.42 2512
4881.08 2489
4881.74 2406
4882.40 2367
4883.06 2465
4883.72 2419
4884.38 2249
4885.04 2173
4885.70 2215
4886.36 2137
4887.02 2180
4887.68 2167
4888.34 2344
4889.00 2491
4889.65 2610
4890.31 2609
4890.97 2586
4891.63 2635
4892.29 2652
4892.95 2810
4893.61 2458
4894.27 2311
4894.93 2421
4895.59 2334
4896.25 2159
4896.91 2188
4897.57 2339
4898.23 2260
4898.89 2154
4899.55 2303
4900.21 2331
4900.87 2338
4901.54 2280
4902.20 2301
4902.86 2310
4903.52 2394
4904.18 2325
4904.84 2337
4905.50 2113
4906.16 2090
4906.82 2114
4907.48 2027
4908.14 2089
4908.80 2114
4909.46 1970
4910.12 1902
4910.79 2114
4911.45 2099
4912.11 2084
4912.77 1891
4913.43 2040
4914.09 1995
4914.75 1887
4915.41 1881
4916.07 1994
4916.74 1870
4917.40 1934
4918.06 1891
4918.72 1838
4919.38 1781
4920.04 1987
4920.71 1879
4921.37 1851
4922.03 1912
4922.69 1872
4923.35 1974
4924.01 1746
4924.68 1816
4925.34 1872
4926.00 1966
4926.66 1938
4927.33 2020
4927.99 1844
4928.65 1788
4929.31 1815
4929.97 1804
4930.64 1847
4931.30 1828
4931.96 1872
4932.62 1926
4933.29 1906
4933.95 1853
4934.61 1869
4935.27 1932
4935.94 1750
4936.60 1863
4937.26 1859
4937.93 1920
4938.59 1899
4939.25 1853
4939.91 1865
4940.58 1822
4941.24 1800
4941.90 1848
4942.57 1864
4943.23 1882
4943.89 1778
4944.56 1764
4945.22 1747
4945.88 1774
4946.55 1699
4947.21 1711
4947.87 1672
4948.54 1781
4949.20 1730
4949.86 1630
4950.53 1833
4951.19 1684
4951.86 1778
4952.52 1680
4953.18 1753
4953.85 1713
4954.51 1648
4955.17 1633
4955.84 1637
4956.50 1700
4957.17 1714
4957.83 1761
4958.50 1710
4959.16 1771
4959.82 1791
4960.49 1797
4961.15 1754
4961.82 1833
4962.48 1771
4963.15 1882
4963.81 1872
4964.48 1825
4965.14 1910
4965.81 1952
4966.47 1881
4967.13 1817
4967.80 1805
4968.46 1905
4969.13 1814
4969.79 1759
4970.46 1754
4971.12 1677
4971.79 1797
4972.45 1710
4973.12 1686
4973.79 1707
4974.45 1756
4975.12 1782
4975.78 1806
4976.45 1720
4977.11 1696
4977.78 1713
4978.44 1668
4979.11 1747
4979.77 1726
4980.44 1890
4981.11 1764
4981.77 1742
4982.44 1623
4983.10 1659
4983.77 1746
4984.44 1698
4985.10 1690
4985.77 1707
4986.43 1646
4987.10 1567
4987.77 1677
4988.43 1628
4989.10 1754
4989.76 1766
4990.43 1651
4991.10 1622
4991.76 1605
4992.43 1544
4993.10 1706
4993.76 1569
4994.43 1532
4995.10 1500
4995.76 1632
4996.43 1518
4997.10 1565
4997.76 1757
4998.43 1607
4999.10 1526
4999.76 1610
5000.43 1613
5001.10 1594
5001.77 1610
5002.43 1641
5003.10 1569
5003.77 1660
5004.43 1638
5005.10 1561
5005.77 1671
5006.44 1632
5007.10 1678
5007.77 1666
5008.44 1546
5009.11 1565
5009.77 1621
5010.44 1678
5011.11 1591
5011.78 1602
5012.45 1521
5013.11 1637
5013.78 1525
5014.45 1571
5015.12 1615
5015.79 1643
5016.45 1619
5017.12 1534
5017.79 1646
5018.46 1718
5019.13 1746
5019.80 1773
5020.46 1814
5021.13 1935
5021.80 2012
5022.47 2131
5023.14 2120
5023.81 2082
5024.47 2134
5025.14 2180
5025.81 2341
5026.48 2201
5027.15 2002
5027.82 2016
5028.49 1875
5029.16 1875
5029.83 1706
5030.49 1696
5031.16 1773
5031.83 1744
5032.50 1659
5033.17 1713
5033.84 1587
5034.51 1665
5035.18 1646
5035.85 1709
5036.52 1675
5037.19 1630
5037.86 1701
5038.53 1648
5039.20 1558
5039.87 1565
5040.54 1583
5041.21 1628
5041.88 1690
5042.54 1648
5043.21 1600
5043.88 1692
5044.55 1709
5045.22 1591
5045.89 1758
5046.56 1714
5047.24 1743
5047.91 1679
5048.58 1743
5049.25 1748
5049.92 1776
5050.59 1690
5051.26 1711
5051.93 1745
5052.60 1637
5053.27 1652
5053.94 1522
5054.61 1547
5055.28 1616
5055.95 1699
5056.62 1746
5057.29 1644
5057.96 1580
5058.63 1626
5059.31 1756
5059.98 1700
5060.65 1667
5061.32 1744
5061.99 1687
5062.66 1538
5063.33 1688
5064.00 1655
5064.67 1645
5065.35 1654
5066.02 1802
5066.69 1662
5067.36 1555
5068.03 1581
5068.70 1636
5069.38 1683
5070.05 1712
5070.72 1530
5071.39 1511
5072.06 1690
5072.73 1543
5073.41 1539
5074.08 1564
5074.75 1637
5075.42 1747
5076.09 1824
5076.77 1685
5077.44 1664
5078.11 1753
5078.78 1795
5079.45 1779
5080.13 1817
5080.80 1865
5081.47 1803
5082.14 1861
5082.82 1770
5083.49 1857
5084.16 1686
5084.83 1853
5085.51 1840
5086.18 1717
5086.85 1744
5087.53 1788
5088.20 1779
5088.87 1893
5089.54 2027
5090.22 2012
5090.89 2175
5091.56 2154
5092.24 2176
5092.91 2194
5093.58 2051
5094.26 2062
5094.93 1929
5095.60 1897
5096.28 1863
5096.95 1823
5097.62 1815
5098.30 1801
5098.97 1701
5099.64 1824
5100.32 1812
5100.99 1629
5101.67 1687
5102.34 1734
5103.01 1706
5103.69 1801
5104.36 1781
5105.04 1777
5105.71 1800
5106.38 1784
5107.06 1841
5107.73 1690
5108.41 1776
5109.08 1786
5109.75 1611
5110.43 1671
5111.10 1656
5111.78 1566
5112.45 1523
5113.13 1543
5113.80 1716
5114.48 1729
5115.15 1670
5115.83 1634
5116.50 1642
5117.17 1678
5117.85 1718
5118.52 1696
5119.20 1731
5119.87 1825
5120.55 1948
5121.22 1800
5121.90 1746
5122.57 1796
5123.25 1751
5123.93 1628
5124.60 1581
5125.28 1590
5125.95 1684
5126.63 1788
5127.30 1671
5127.98 1716
5128.65 1566
5129.33 1681
5130.00 1696
5130.68 1725
5131.36 1570
5132.03 1574
5132.71 1660
5133.38 1716
5134.06 1666
5134.73 1660
5135.41 1529
5136.09 1602
5136.76 1635
5137.44 1597
5138.12 1652
5138.79 1673
5139.47 1755
5140.14 1661
5140.82 1661
5141.50 1708
5142.17 1680
5142.85 1664
5143.53 1620
5144.20 1614
5144.88 1553
5145.56 1614
5146.23 1495
5146.91 1480
5147.59 1572
5148.26 1572
5148.94 1505
5149.62 1642
5150.29 1631
5150.97 1735
5151.65 1596
5152.33 1533
5153.00 1644
5153.68 1599
5154.36 1569
5155.03 1623
5155.71 1560
5156.39 1619
5157.07 1546
5157.74 1589
5158.42 1567
5159.10 1565
5159.78 1654
5160.45 1631
5161.13 1547
5161.81 1534
5162.49 1601
5163.17 1567
5163.84 1675
5164.52 1627
5165.20 1647
5165.88 1763
5166.55 1745
5167.23 1743
5167.91 1716
5168.59 1840
5169.27 1738
5169.95 1710
5170.62 1680
5171.30 1681
5171.98 1611
5172.66 1577
5173.34 1583
5174.02 1655
5174.69 1547
5175.37 1573
5176.05 1582
5176.73 1661
5177.41 1629
5178.09 1651
5178.77 1604
5179.45 1709
5180.13 1760
5180.80 1738
5181.48 1722
5182.16 1638
5182.84 1604
5183.52 1651
5184.20 1564
5184.88 1621
5185.56 1624
5186.24 1588
5186.92 1483
5187.60 1535
5188.28 1526
5188.96 1510
5189.64 1426
5190.31 1427
5190.99 1478
5191.67 1544
5192.35 1504
5193.03 1480
5193.71 1398
5194.39 1491
5195.07 1482
5195.75 1533
5196.43 1483
5197.11 1577
5197.79 1540
5198.47 1503
5199.15 1551
5199.83 1508
5200.51 1535
5201.19 1497
5201.87 1507
5202.56 1530
5203.24 1569
5203.92 1632
5204.60 1675
5205.28 1629
5205.96 1672
5206.64 1696
5207.32 1648
5208.00 1626
5208.68 1738
5209.36 1825
5210.04 1708
5210.72 1639
5211.40 1648
5212.09 1718
5212.77 1588
5213.45 1679
5214.13 1807
5214.81 1673
5215.49 1747
5216.17 1775
5216.85 1744
5217.54 1687
5218.22 1599
5218.90 1688
5219.58 1689
5220.26 1743
5220.94 1770
5221.62 1667
5222.31 1756
5222.99 1689
5223.67 1723
5224.35 1710
5225.03 1671
5225.72 1684
5226.40 1571
5227.08 1434
5227.76 1576
5228.44 1583
5229.13 1541
5229.81 1613
5230.49 1605
5231.17 1541
5231.86 1586
5232.54 1555
5233.22 1622
5233.90 1624
5234.58 1562
5235.27 1642
5235.95 1587
5236.63 1562
5237.32 1669
5238.00 1642
5238.68 1564
5239.36 1672
5240.05 1709
5240.73 1796
5241.41 1650
5242.10 1597
5242.78 1656
5243.46 1574
5244.14 1604
5244.83 1596
5245.51 1649
5246.19 1601
5246.88 1577
5247.56 1590
5248.24 1596
5248.93 1650
5249.61 1599
5250.29 1690
5250.98 1703
5251.66 1683
5252.35 1748
5253.03 1725
5253.71 1667
5254.40 1593
5255.08 1508
5255.76 1632
5256.45 1498
5257.13 1565
5257.82 1520
5258.50 1493
5259.18 1699
5259.87 1559
5260.55 1537
5261.24 1629
5261.92 1613
5262.61 1676
5263.29 1762
5263.97 1763
5264.66 1742
5265.34 1701
5266.03 1725
5266.71 1576
5267.40 1619
5268.08 1669
5268.77 1686
5269.45 1589
5270.14 1503
5270.82 1589
5271.51 1599
5272.19 1649
5272.88 1646
5273.56 1523
5274.25 1675
5274.93 1685
5275.62 1629
5276.30 1669
5276.99 1700
5277.67 1738
5278.36 1747
5279.04 1836
5279.73 1799
5280.41 1748
5281.10 1862
5281.79 1952
5282.47 1890
5283.16 1967
5283.84 1846
5284.53 1888
5285.21 1858
5285.90 1827
5286.59 1821
5287.27 1724
5287.96 1655
5288.64 1684
5289.33 1705
5290.02 1726
5290.70 1673
5291.39 1689
5292.07 1611
5292.76 1749
5293.45 1751
5294.13 1669
5294.82 1641
5295.51 1725
5296.19 1693
5296.88 1617
5297.57 1680
5298.25 1691
5298.94 1618
5299.63 1626
5300.31 1623
5301.00 1505
5301.69 1631
5302.37 1643
5303.06 1663
5303.75 1674
5304.43 1638
5305.12 1607
5305.81 1630
5306.50 1610
5307.18 1626
5307.87 1582
5308.56 1664
5309.25 1665
5309.93 1686
5310.62 1716
5311.31 1849
5312.00 1777
5312.68 1698
5313.37 1751
5314.06 1724
5314.75 1643
5315.43 1665
5316.12 1680
5316.81 1545
5317.50 1564
5318.18 1679
5318.87 1721
5319.56 1811
5320.25 1883
5320.94 1807
5321.63 1819
5322.31 1795
5323.00 1871
5323.69 1790
5324.38 1807
5325.07 1638
5325.76 1681
5326.44 1627
5327.13 1573
5327.82 1638
5328.51 1532
5329.20 1565
5329.89 1657
5330.58 1703
5331.26 1605
5331.95 1571
5332.64 1489
5333.33 1609
5334.02 1645
5334.71 1695
5335.40 1643
5336.09 1635
5336.78 1649
5337.47 1707
5338.15 1683
5338.84 1544
5339.53 1607
5340.22 1643
5340.91 1663
5341.60 1748
5342.29 1670
5342.98 1754
5343.67 1719
5344.36 1763
5345.05 1660
5345.74 1683
5346.43 1733
5347.12 1774
5347.81 1917
5348.50 1987
5349.19 1899
5349.88 1950
5350.57 1854
5351.26 2134
5351.95 2262
5352.64 2232
5353.33 2237
5354.02 2113
5354.71 2061
5355.40 1935
5356.09 1996
5356.78 1970
5357.47 1781
5358.16 1600
5358.85 1536
5359.54 1564
5360.23 1541
5360.92 1571
5361.62 1582
5362.31 1588
5363.00 1702
5363.69 1583
5364.38 1545
5365.07 1599
5365.76 1606
5366.45 1458
5367.14 1577
5367.83 1552
5368.53 1522
5369.22 1407
5369.91 1457
5370.60 1519
5371.29 1577
5371.98 1549
5372.67 1528
5373.36 1496
5374.06 1599
5374.75 1486
5375.44 1485
5376.13 1386
5376.82 1499
5377.51 1554
5378.21 1517
5378.90 1536
5379.59 1608
5380.28 1478
5380.97 1480
5381.67 1391
5382.36 1471
5383.05 1488
5383.74 1418
5384.44 1403
5385.13 1433
5385.82 1404
5386.51 1476
5387.20 1556
5387.90 1535
5388.59 1561
5389.28 1626
5389.97 1577
5390.67 1702
5391.36 1761
5392.05 1744
5392.75 1636
5393.44 1759
5394.13 1697
5394.82 1692
5395.52 1659
5396.21 1568
5396.90 1628
5397.60 1523
5398.29 1454
5398.98 1549
5399.68 1557
5400.37 1513
5401.06 1559
5401.76 1474
5402.45 1583
5403.14 1543
5403.84 1566
5404.53 1513
5405.22 1443
5405.92 1491
5406.61 1543
5407.30 1571
5408.00 1453
5408.69 1462
5409.39 1518
5410.08 1434
5410.77 1489
5411.47 1436
5412.16 1496
5412.85 1565
5413.55 1485
5414.24 1505
5414.94 1517
5415.63 1578
5416.33 1579
5417.02 1478
5417.71 1413
5418.41 1566
5419.10 1647
5419.80 1631
5420.49 1639
5421.19 1603
5421.88 1583
5422.58 1590
5423.27 1586
5423.97 1610
5424.66 1481
5425.36 1562
5426.05 1609
5426.75 1493
5427.44 1565
5428.14 1436
5428.83 1409
5429.53 1630
5430.22 1560
5430.92 1550
5431.61 1541
5432.31 1531
5433.00 1606
5433.70 1634
5434.39 1649
5435.09 1668
5435.78 1567
5436.48 1628
5437.17 1575
5437.87 1641
5438.57 1732
5439.26 1525
5439.96 1582
5440.65 1693
5441.35 1740
5442.05 1579
5442.74 1601
5443.44 1633
5444.13 1627
5444.83 1695
5445.53 1779
5446.22 1761
5446.92 1887
5447.61 1979
5448.31 2031
5449.01 2049
5449.70 2079
5450.40 1853
5451.10 1834
5451.79 1801
5452.49 1859
5453.19 1881
5453.88 1763
5454.58 1668
5455.28 1726
5455.97 1643
5456.67 1675
5457.37 1686
5458.06 1686
5458.76 1639
5459.46 1702
5460.16 1768
5460.85 1769
5461.55 1695
5462.25 1779
5462.94 1876
5463.64 1781
5464.34 1887
5465.04 1908
5465.73 1766
5466.43 1922
5467.13 1976
5467.83 1856
5468.52 1788
5469.22 1765
5469.92 1745
5470.62 1766
5471.31 1797
5472.01 1872
5472.71 1875
5473.41 1856
5474.11 1883
5474.80 1956
5475.50 2053
5476.20 2021
5476.90 1977
5477.60 2005
5478.29 2081
5478.99 2218
5479.69 2234
5480.39 2470
5481.09 2542
5481.79 2799
5482.49 2657
5483.18 2383
5483.88 2425
5484.58 2345
5485.28 2441
5485.98 2218
5486.68 2143
5487.38 2312
5488.08 2119
5488.77 2065
5489.47 2102
5490.17 2075
5490.87 2082
5491.57 2125
5492.27 2104
5492.97 2243
5493.67 2338
5494.37 2342
5495.07 2387
5495.77 2389
5496.46 2419
5497.16 2420
5497.86 2579
5498.56 2748
5499.26 3091
5499.96 3444
5500.66 3681
5501.36 3869
5502.06 3885
5502.76 4025
5503.46 3877
5504.16 3526
5504.86 3362
5505.56 2899
5506.26 2644
5506.96 2430
5507.66 2319
5508.36 2316
5509.06 2187
5509.76 2293
5510.46 2134
5511.16 2194
5511.86 2228
5512.56 2181
5513.26 2288
5513.96 2295
5514.67 2273
5515.37 2281
5516.07 2212
5516.77 2147
5517.47 2143
5518.17 2085
5518.87 2054
5519.57 2116
5520.27 2150
5520.97 2144
5521.67 2141
5522.37 2204
5523.08 2193
5523.78 2119
5524.48 2077
5525.18 1993
5525.88 1909
5526.58 1863
5527.28 1910
5527.98 1945
5528.69 2004
5529.39 1964
5530.09 1927
5530.79 1826
5531.49 1793
5532.19 1849
5532.90 1837
5533.60 1878
5534.30 1945
5535.00 1850
5535.70 1997
5536.40 1999
5537.11 1804
5537.81 1721
5538.51 1770
5539.21 1747
5539.92 1723
5540.62 1620
5541.32 1663
5542.02 1642
5542.72 1698
5543.43 1654
5544.13 1775
5544.83 1744
5545.53 1679
5546.24 1697
5546.94 1738
5547.64 1850
5548.34 1808
5549.05 1726
5549.75 1709
5550.45 1691
5551.16 1763
5551.86 1660
5552.56 1691
5553.26 1674
5553.97 1696
5554.67 1649
5555.37 1650
5556.08 1637
5556.78 1622
5557.48 1644
5558.19 1624
5558.89 1563
5559.59 1638
5560.30 1570
5561.00 1569
5561.70 1556
5562.41 1632
5563.11 1697
5563.82 1704
5564.52 1676
5565.22 1606
5565.93 1686
5566.63 1667
5567.33 1566
5568.04 1581
5568.74 1609
5569.45 1579
5570.15 1609
5570.85 1653
5571.56 1736
5572.26 1639
5572.97 1664
5573.67 1539
5574.38 1599
5575.08 1668
5575.78 1602
5576.49 1572
5577.19 1688
5577.90 1573
5578.60 1573
5579.31 1514
5580.01 1545
5580.72 1604
5581.42 1560
5582.13 1495
5582.83 1410
5583.54 1447
5584.24 1435
5584.95 1440
5585.65 1421
5586.36 1566
5587.06 1554
5587.77 1494
5588.47 1624
5589.18 1499
5589.88 1551
5590.59 1613
5591.29 1494
5592.00 1522
5592.70 1476
5593.41 1408
5594.12 1413
5594.82 1445
5595.53 1425
5596.23 1488
5596.94 1435
5597.64 1377
5598.35 1534
5599.06 1535
5599.76 1453
5600.47 1377
5601.17 1456
5601.88 1501
5602.59 1484
5603.29 1550
5604.00 1487
5604.71 1414
5605.41 1396
5606.12 1484
5606.82 1438
5607.53 1415
5608.24 1443
5608.94 1524
5609.65 1421
5610.36 1453
5611.06 1472
5611.77 1552
5612.48 1519
5613.18 1477
5613.89 1456
5614.60 1490
5615.30 1472
5616.01 1574
5616.72 1535
5617.43 1492
5618.13 1491
5618.84 1526
5619.55 1450
5620.25 1525
5620.96 1523
5621.67 1520
5622.38 1486
5623.08 1405
5623.79 1432
5624.50 1567
5625.21 1509
5625.91 1445
5626.62 1424
5627.33 1501
5628.04 1624
5628.75 1685
5629.45 1574
5630.16 1475
5630.87 1452
5631.58 1592
5632.28 1536
5632.99 1577
5633.70 1474
5634.41 1466
5635.12 1469
5635.83 1371
5636.53 1500
5637.24 1486
5637.95 1610
5638.66 1617
5639.37 1523
5640.08 1543
5640.78 1598
5641.49 1673
5642.20 1664
5642.91 1601
5643.62 1630
5644.33 1537
5645.04 1558
5645.75 1522
5646.45 1470
5647.16 1568
5647.87 1595
5648.58 1515
5649.29 1499
5650.00 1445
5650.71 1507
5651.42 1531
5652.13 1520
5652.84 1623
5653.55 1580
5654.26 1612
5654.96 1581
5655.67 1634
5656.38 1672
5657.09 1740
5657.80 1674
5658.51 1762
5659.22 1831
5659.93 1796
5660.64 1780
5661.35 1712
5662.06 1761
5662.77 1654
5663.48 1623
5664.19 1563
5664.90 1626
5665.61 1571
5666.32 1600
5667.03 1553
5667.74 1560
5668.45 1647
5669.16 1770
5669.87 1750
5670.58 1677
5671.29 1736
5672.00 1747
5672.72 1792
5673.43 1745
5674.14 1720
5674.85 1758
5675.56 1785
5676.27 1679
5676.98 1600
5677.69 1597
5678.40 1593
5679.11 1580
5679.82 1556
5680.53 1586
5681.25 1711
5681.96 1702
5682.67 1630
5683.38 1625
5684.09 1791
5684.80 1768
5685.51 1741
5686.22 1724
5686.94 1703
5687.65 1614
5688.36 1578
5689.07 1587
5689.78 1532
5690.49 1587
5691.21 1575
5691.92 1539
5692.63 1557
5693.34 1373
5694.05 1465
5694.76 1524
5695.48 1501
5696.19 1598
5696.90 1492
5697.61 1477
5698.32 1476
5699.04 1432
5699.75 1374
5700.46 1426
5701.17 1466
5701.89 1443
5702.60 1442
5703.31 1492
5704.02 1465
5704.74 1486
5705.45 1485
5706.16 1417
5706.87 1415
5707.59 1424
5708.30 1395
5709.01 1484
5709.73 1543
5710.44 1387
5711.15 1400
5711.86 1442
5712.58 1441
5713.29 1444
5714.00 1424
5714.72 1396
5715.43 1333
5716.14 1439
5716.86 1502
5717.57 1492
5718.28 1467
5719.00 1415
5719.71 1393
5720.42 1387
5721.14 1402
5721.85 1412
5722.56 1449
5723.28 1513
5723.99 1475
5724.71 1427
5725.42 1503
5726.13 1490
5726.85 1616
5727.56 1783
5728.28 1707
5728.99 1655
5729.70 1737
5730.42 1715
5731.13 1622
5731.85 1730
5732.56 1641
5733.28 1627
5733.99 1625
5734.70 1638
5735.42 1485
5736.13 1464
5736.85 1456
5737.56 1438
5738.28 1612
5738.99 1489
5739.71 1385
5740.42 1405
5741.14 1468
5741.85 1475
5742.57 1552
5743.28 1437
5744.00 1393
5744.71 1443
5745.43 1479
5746.14 1423
5746.86 1433
5747.57 1477
5748.29 1495
5749.00 1428
5749.72 1369
5750.43 1408
5751.15 1475
5751.86 1490
5752.58 1474
5753.29 1512
5754.01 1599
5754.73 1665
5755.44 1612
5756.16 1675
5756.87 1742
5757.59 1697
5758.31 1597
5759.02 1648
5759.74 1576
5760.45 1528
5761.17 1497
5761.89 1437
5762.60 1452
5763.32 1468
5764.03 1446
5764.75 1429
5765.47 1395
5766.18 1427
5766.90 1350
5767.62 1474
5768.33 1593
5769.05 1464
5769.77 1405
5770.48 1417
5771.20 1500
5771.92 1453
5772.63 1486
5773.35 1445
5774.07 1436
5774.78 1384
5775.50 1409
5776.22 1401
5776.93 1572
5777.65 1533
5778.37 1503
5779.09 1504
5779.80 1499
5780.52 1515
5781.24 1440
5781.96 1505
5782.67 1504
5783.39 1502
5784.11 1525
5784.83 1452
5785.54 1475
5786.26 1445
5786.98 1546
5787.70 1509
5788.41 1531
5789.13 1522
5789.85 1490
5790.57 1586
5791.29 1677
5792.00 1549
5792.72 1523
5793.44 1531
5794.16 1476
5794.88 1678
5795.59 1517
5796.31 1539
5797.03 1604
5797.75 1831
5798.47 1895
5799.19 2107
5799.90 2312
5800.62 2390
5801.34 2481
5802.06 2526
5802.78 2581
5803.50 2575
5804.22 2438
5804.93 2073
5805.65 2081
5806.37 1858
5807.09 1719
5807.81 1756
5808.53 1711
5809.25 1660
5809.97 1630
5810.69 1668
5811.41 1602
5812.13 1627
5812.84 1669
5813.56 1646
5814.28 1668
5815.00 1718
5815.72 1640
5816.44 1614
5817.16 1767
5817.88 1782
5818.60 1711
5819.32 1810
5820.04 1728
5820.76 1743
5821.48 1680
5822.20 1628
5822.92 1668
5823.64 1651
5824.36 1704
5825.08 1704
5825.80 1650
5826.52 1537
5827.24 1538
5827.96 1535
5828.68 1543
5829.40 1548
5830.12 1636
5830.84 1595
5831.56 1664
5832.28 1618
5833.00 1685
5833.72 1657
5834.44 1594
5835.16 1656
5835.89 1744
5836.61 1737
5837.33 1577
5838.05 1554
5838.77 1561
5839.49 1631
5840.21 1572
5840.93 1549
5841.65 1565
5842.37 1570
5843.10 1573
5843.82 1490
5844.54 1567
5845.26 1449
5845.98 1521
5846.70 1429
5847.42 1433
5848.14 1436
5848.87 1469
5849.59 1495
5850.31 1532
5851.03 1537
5851.75 1410
5852.47 1445
5853.20 1542
5853.92 1482
5854.64 1517
5855.36 1472
5856.08 1469
5856.81 1434
5857.53 1479
5858.25 1470
5858.97 1518
5859.69 1545
5860.42 1429
5861.14 1433
5861.86 1439
5862.58 1538
5863.31 1535
5864.03 1436
5864.75 1551
5865.47 1610
5866.20 1592
5866.92 1490
5867.64 1489
5868.36 1508
5869.09 1531
5869.81 1568
5870.53 1531
5871.26 1481
5871.98 1601
5872.70 1600
5873.42 1561
5874.15 1574
5874.87 1569
5875.59 1540
5876.32 1478
5877.04 1502
5877.76 1540
5878.49 1583
5879.21 1555
5879.93 1576
5880.66 1612
5881.38 1696
5882.10 1566
5882.83 1590
5883.55 1650
5884.28 1712
5885.00 1695
5885.72 1703
5886.45 1670
5887.17 1692
5887.89 1747
5888.62 1628
5889.34 1530
5890.07 1547
5890.79 1509
5891.51 1522
5892.24 1548
5892.96 1506
5893.69 1495
5894.41 1602
5895.14 1603
5895.86 1547
5896.59 1525
5897.31 1529
5898.03 1529
5898.76 1530
5899.48 1608
5900.21 1579
5900.93 1565
5901.66 1576
5902.38 1576
5903.11 1667
5903.83 1595
5904.56 1511
5905.28 1564
5906.01 1648
5906.73 1683
5907.46 1664
5908.18 1662
5908.91 1562
5909.63 1573
5910.36 1608
5911.08 1617
5911.81 1579
5912.53 1649
5913.26 1659
5913.99 1752
5914.71 1638
5915.44 1678
5916.16 1657
5916.89 1648
5917.61 1689
5918.34 1640
5919.07 1721
5919.79 1700
5920.52 1780
5921.24 1804
5921.97 1707
5922.70 1800
5923.42 1871
5924.15 1813
5924.87 1881
5925.60 1899
5926.33 1740
5927.05 1820
5927.78 1829
5928.51 1869
5929.23 1854
5929.96 1895
5930.69 1903
5931.41 1945
5932.14 1872
5932.87 1970
5933.59 1883
5934.32 1962
5935.05 2001
5935.77 2079
5936.50 2086
5937.23 2073
5937.95 2026
5938.68 2168
5939.41 2157
5940.13 2070
5940.86 2111
5941.59 2136
5942.32 2103
5943.04 2287
5943.77 2319
5944.50 2179
5945.23 2286
5945.95 2312
5946.68 2421
5947.41 2335
5948.14 2279
5948.86 2353
5949.59 2486
5950.32 2569
5951.05 2724
5951.78 2895
5952.50 2825
5953.23 2930
5953.96 3044
5954.69 2862
5955.42 2940
5956.14 2907
5956.87 2923
5957.60 2906
5958.33 2903
5959.06 2910
5959.78 3058
5960.51 2936
5961.24 2970
5961.97 2876
5962.70 3148
5963.43 3159
5964.16 3116
5964.88 3169
5965.61 3385
5966.34 3569
5967.07 3820
5967.80 4055
5968.53 4226
5969.26 4179
5969.99 4136
5970.72 4061
5971.44 4013
5972.17 3877
5972.90 3714
5973.63 3434
5974.36 3469
5975.09 3533
5975.82 3564
5976.55 3562
5977.28 3474
5978.01 3566
5978.74 3721
5979.47 3584
5980.20 3593
5980.93 3688
5981.66 3708
5982.39 3770
5983.12 3823
5983.85 3995
5984.57 4030
5985.30 3860
5986.03 4093
5986.76 3977
5987.49 4156
5988.22 4096
5988.96 3856
5989.69 3949
5990.42 3905
5991.15 3925
5991.88 3972
5992.61 4017
5993.34 4092
5994.07 4148
5994.80 3950
5995.53 4213
5996.26 4456
5996.99 4412
5997.72 4488
5998.45 4497
5999.18 4591
5999.91 4820
6000.64 4781
6001.37 4620
6002.11 4677
6002.84 4608
6003.57 4550
6004.30 4425
6005.03 4215
6005.76 4233
6006.49 4416
6007.22 4295
6007.95 4418
6008.69 4573
6009.42 5239
6010.15 5763
6010.88 6444
6011.61 7541
6012.34 8948
6013.07 10203
6013.81 11041
6014.54 11837
6015.27 12626
6016.00 12660
6016.73 12299
6017.46 11320
6018.20 10159
6018.93 9057
6019.66 7929
6020.39 6636
6021.12 5998
6021.86 5180
6022.59 4586
6023.32 4027
6024.05 3860
6024.79 3727
6025.52 3470
6026.25 3391
6026.98 3283
6027.72 3374
6028.45 3316
6029.18 3183
6029.91 3115
6030.65 3109
6031.38 3166
6032.11 3180
6032.84 3033
6033.58 3031
6034.31 3098
6035.04 2980
6035.78 2996
6036.51 3025
6037.24 3085
6037.98 3126
6038.71 3087
6039.44 3162
6040.18 3290
6040.91 3250
6041.64 3164
6042.38 3325
6043.11 3412
6043.84 3427
6044.58 3456
6045.31 3389
6046.04 3392
6046.78 3422
6047.51 3479
6048.24 3550
6048.98 3652
6049.71 3729
6050.45 3709
6051.18 3867
6051.91 4109
6052.65 4375
6053.38 4602
6054.12 4742
6054.85 4528
6055.58 4598
6056.32 4537
6057.05 4422
6057.79 4062
6058.52 3792
6059.26 3800
6059.99 3586
6060.72 3449
6061.46 3539
6062.19 3440
6062.93 3444
6063.66 3455
6064.40 3469
6065.13 3308
6065.87 3308
6066.60 3349
6067.34 3224
6068.07 3261
6068.81 3234
6069.54 3250
6070.28 3238
6071.01 3242
6071.75 3179
6072.48 3292
6073.22 3209
6073.95 3234
6074.69 3334
6075.42 3336
6076.16 3520
6076.89 3575
6077.63 3435
6078.37 3498
6079.10 3424
6079.84 3445
6080.57 3383
6081.31 3148
6082.04 3131
6082.78 3145
6083.52 3084
6084.25 2998
6084.99 2850
6085.72 2760
6086.46 2773
6087.20 2663
6087.93 2735
6088.67 2675
6089.40 2610
6090.14 2641
6090.88 2716
6091.61 2705
6092.35 2616
6093.09 2592
6093.82 2595
6094.56 2569
6095.30 2480
6096.03 2565
6096.77 2590
6097.51 2434
6098.24 2338
6098.98 2286
6099.72 2244
6100.45 2379
6101.19 2387
6101.93 2358
6102.66 2264
6103.40 2337
6104.14 2293
6104.88 2385
6105.61 2333
6106.35 2252
6107.09 2416
6107.83 2269
6108.56 2270
6109.30 2374
6110.04 2321
6110.78 2437
6111.51 2343
6112.25 2292
6112.99 2304
6113.73 2301
6114.46 2377
6115.20 2385
6115.94 2463
6116.68 2433
6117.41 2519
6118.15 2341
6118.89 2410
6119.63 2418
6120.37 2304
6121.11 2523
6121.84 2404
6122.58 2396
6123.32 2375
6124.06 2347
6124.80 2348
6125.54 2344
6126.27 2379
6127.01 2508
6127.75 2532
6128.49 2626
6129.23 2592
6129.97 2457
6130.71 2469
6131.44 2498
6132.18 2419
6132.92 2426
6133.66 2462
6134.40 2478
6135.14 2601
6135.88 2540
6136.62 2588
6137.36 2631
6138.10 2566
6138.83 2540
6139.57 2577
6140.31 2509
6141.05 2547
6141.79 2557
6142.53 2580
6143.27 2522
6144.01 2621
6144.75 2494
6145.49 2545
6146.23 2688
6146.97 2613
6147.71 2535
6148.45 2542
6149.19 2586
6149.93 2624
6150.67 2718
6151.41 2642
6152.15 2679
6152.89 2816
6153.63 2701
6154.37 2855
6155.11 2854
6155.85 2872
6156.59 2788
6157.33 2869
6158.07 2851
6158.81 2825
6159.55 2842
6160.29 2878
6161.03 3040
6161.77 3034
6162.51 3038
6163.25 3161
6163.99 3323
6164.74 3384
6165.48 3638
6166.22 3701
6166.96 3799
6167.70 3962
6168.44 4063
6169.18 4317
6169.92 4240
6170.66 4025
6171.40 3991
6172.15 3748
6172.89 3804
6173.63 3747
6174.37 3601
6175.11 3524
6175.85 3566
6176.59 3496
6177.34 3520
6178.08 3510
6178.82 3491
6179.56 3658
6180.30 3642
6181.04 3614
6181.79 3637
6182.53 3777
6183.27 3730
6184.01 3750
6184.75 3731
6185.50 3844
6186.24 3729
6186.98 3887
6187.72 3888
6188.46 3872
6189.21 3954
6189.95 4120
6190.69 4098
6191.43 4312
6192.18 4478
6192.92 4552
6193.66 4683
6194.40 4809
6195.15 4835
6195.89 4847
6196.63 4917
6197.37 4959
6198.12 4930
6198.86 4784
6199.60 4882
6200.35 4686
6201.09 4613
6201.83 4726
6202.58 4780
6203.32 4911
6204.06 5486
6204.80 5960
6205.55 7117
6206.29 8552
6207.03 10242
6207.78 12136
6208.52 14881
6209.26 17501
6210.01 19806
6210.75 20846
6211.50 20862
6212.24 20210
6212.98 18375
6213.73 16164
6214.47 13854
6215.21 11244
6215.96 9502
6216.70 7740
6217.45 6483
6218.19 5492
6218.93 4893
6219.68 4544
6220.42 4226
6221.17 4085
6221.91 3928
6222.66 3776
6223.40 3727
6224.14 3820
6224.89 3714
6225.63 3604
6226.38 3682
6227.12 3584
6227.87 3448
6228.61 3316
6229.36 3182
6230.10 3177
6230.84 3015
6231.59 2891
6232.33 2914
6233.08 2912
6233.82 2869
6234.57 2982
6235.31 3047
6236.06 3122
6236.80 3113
6237.55 2983
6238.30 3134
6239.04 3209
6239.79 2977
6240.53 3072
6241.28 3132
6242.02 3245
6242.77 3235
6243.51 3168
6244.26 3335
6245.00 3427
6245.75 3744
6246.50 3995
6247.24 4154
6247.99 4568
6248.73 4958
6249.48 5193
6250.22 5233
6250.97 5117
6251.72 4806
6252.46 4661
6253.21 4420
6253.95 4109
6254.70 3838
6255.45 3813
6256.19 3657
6256.94 3587
6257.69 3595
6258.43 3455
6259.18 3319
6259.93 3413
6260.67 3407
6261.42 3502
6262.17 3507
6262.91 3395
6263.66 3344
6264.41 3414
6265.15 3307
6265.90 3253
6266.65 3395
6267.39 3408
6268.14 3494
6268.89 3558
6269.63 3772
6270.38 3985
6271.13 4089
6271.88 4215
6272.62 4353
6273.37 4428
6274.12 4550
6274.86 4569
6275.61 4251
6276.36 4323
6277.11 4428
6277.85 4289
6278.60 4106
6279.35 4043
6280.10 3822
6280.85 3582
6281.59 3446
6282.34 3366
6283.09 3128
6283.84 3166
6284.59 3082
6285.33 3044
6286.08 2989
6286.83 2990
6287.58 3074
6288.33 3127
6289.07 3212
6289.82 3106
6290.57 3181
6291.32 3098
6292.07 2943
6292.82 2845
6293.56 2850
6294.31 2812
6295.06 2654
6295.81 2563
6296.56 2509
6297.31 2590
6298.06 2493
6298.81 2428
6299.55 2495
6300.30 2540
6301.05 2565
6301.80 2589
6302.55 2407
6303.30 2469
6304.05 2519
6304.80 2475
6305.55 2608
6306.30 2501
6307.05 2605
6307.79 2658
6308.54 2543
6309.29 2454
6310.04 2411
6310.79 2555
6311.54 2543
6312.29 2561
6313.04 2615
6313.79 2542
6314.54 2430
6315.29 2505
6316.04 2479
6316.79 2500
6317.54 2517
6318.29 2459
6319.04 2455
6319.79 2389
6320.54 2441
6321.29 2375
6322.04 2373
6322.79 2426
6323.54 2286
6324.29 2396
6325.04 2196
6325.79 2174
6326.54 2203
6327.29 2245
6328.04 2216
6328.79 2351
6329.55 2405
6330.30 2360
6331.05 2341
6331.80 2368
6332.55 2357
6333.30 2285
6334.05 2256
6334.80 2273
6335.55 2203
6336.30 2269
6337.05 2239
6337.81 2184
6338.56 2224
6339.31 2250
6340.06 2314
6340.81 2379
6341.56 2355
6342.31 2282
6343.06 2219
6343.82 2201
6344.57 2274
6345.32 2182
6346.07 2290
6346.82 2317
6347.57 2312
6348.33 2326
6349.08 2235
6349.83 2408
6350.58 2436
6351.33 2588
6352.09 2598
6352.84 2550
6353.59 2741
6354.34 2828
6355.09 2838
6355.85 2635
6356.60 2673
6357.35 2624
6358.10 2463
6358.86 2387
6359.61 2324
6360.36 2285
6361.11 2222
6361.87 2170
6362.62 2305
6363.37 2279
6364.12 2246
6364.88 2361
6365.63 2249
6366.38 2174
6367.13 2165
6367.89 2116
6368.64 2062
6369.39 2118
6370.15 2170
6370.90 2246
6371.65 2226
6372.41 2109
6373.16 2044
6373.91 2199
6374.67 2225
6375.42 2149
6376.17 2074
6376.93 2174
6377.68 2120
6378.43 2180
6379.19 2167
6379.94 2169
6380.69 2067
6381.45 2100
6382.20 2076
6382.96 2163
6383.71 2148
6384.46 2016
6385.22 2094
6385.97 2036
6386.73 2006
6387.48 1979
6388.23 2015
6388.99 2081
6389.74 1998
6390.50 1954
6391.25 1911
6392.00 1941
6392.76 2042
6393.51 1976
6394.27 1962
6395.02 1981
6395.78 2095
6396.53 2041
6397.29 1889
6398.04 1912
6398.80 1845
6399.55 1931
6400.31 1924
6401.06 1904
6401.82 1961
6402.57 1964
6403.33 1801
6404.08 1781
6404.84 1882
6405.59 1936
6406.35 2030
6407.10 1938
6407.86 1963
6408.61 2103
6409.37 2126
6410.12 2120
6410.88 2027
6411.63 2040
6412.39 2080
6413.14 1938
6413.90 1956
6414.66 1898
6415.41 1890
6416.17 1861
6416.92 2033
6417.68 1892
6418.44 1816
6419.19 1738
6419.95 1845
6420.70 1871
6421.46 1861
6422.22 1944
6422.97 1883
6423.73 1889
6424.48 1856
6425.24 1720
6426.00 1874
6426.75 1974
6427.51 1833
6428.27 1788
6429.02 1797
6429.78 1759
6430.54 1822
6431.29 1851
6432.05 1825
6432.81 1788
6433.56 1800
6434.32 1750
6435.08 1823
6435.83 1915
6436.59 1892
6437.35 1876
6438.10 1947
6438.86 1904
6439.62 1820
6440.38 1818
6441.13 1972
6441.89 1932
6442.65 1939
6443.41 1894
6444.16 1922
6444.92 2005
6445.68 1940
6446.44 1914
6447.19 1864
6447.95 2038
6448.71 2026
6449.47 1956
6450.22 1965
6450.98 1859
6451.74 1906
6452.50 1974
6453.26 1897
6454.01 1957
6454.77 1927
6455.53 2029
6456.29 2110
6457.05 2065
6457.80 2183
6458.56 2182
6459.32 2120
6460.08 2163
6460.84 2226
6461.60 2201
6462.35 2140
6463.11 2161
6463.87 2137
6464.63 2126
6465.39 2182
6466.15 2183
6466.91 2230
6467.67 2290
6468.42 2294
6469.18 2230
6469.94 2221
6470.70 2246
6471.46 2325
6472.22 2299
6472.98 2275
6473.74 2268
6474.50 2307
6475.26 2353
6476.02 2406
6476.77 2481
6477.53 2271
6478.29 2322
6479.05 2424
6479.81 2467
6480.57 2491
6481.33 2499
6482.09 2496
6482.85 2565
6483.61 2605
6484.37 2792
6485.13 2737
6485.89 2589
6486.65 2681
6487.41 2620
6488.17 2870
6488.93 2821
6489.69 2873
6490.45 2886
6491.21 2854
6491.97 3005
6492.73 2984
6493.49 3128
6494.25 3159
6495.01 3149
6495.77 3252
6496.53 3280
6497.29 3317
6498.05 3360
6498.82 3463
6499.58 3512
6500.34 3260
6501.10 3332
6501.86 3307
6502.62 3403
6503.38 3457
6504.14 3372
6504.90 3498
6505.66 3390
6506.42 3392
6507.19 3581
6507.95 3714
6508.71 3756
6509.47 3821
6510.23 3812
6510.99 3928
6511.75 3906
6512.51 4001
6513.28 3999
6514.04 3999
6514.80 3903
6515.56 3951
6516.32 3958
6517.08 3897
6517.85 4096
6518.61 4223
6519.37 4346
6520.13 4169
6520.89 4332
6521.66 4513
6522.42 4545
6523.18 4644
6523.94 4762
6524.70 5008
6525.47 5370
6526.23 5982
6526.99 6298
6527.75 6959
6528.52 7146
6529.28 7312
6530.04 7460
6530.80 7435
6531.57 7368
6532.33 7199
6533.09 7250
6533.85 7832
6534.62 8574
6535.38 9913
6536.14 11264
6536.90 12481
6537.67 13181
6538.43 13963
6539.19 13768
6539.96 12549
6540.72 11342
6541.48 9523
6542.25 8166
6543.01 7058
6543.77 6047
6544.54 5207
6545.30 4608
6546.06 4274
6546.83 3986
6547.59 3704
6548.35 3461
6549.12 3372
6549.88 3489
6550.64 3461
6551.41 3423
6552.17 3441
6552.94 3471
6553.70 3432
6554.46 3384
6555.23 3329
6555.99 3201
6556.75 3268
6557.52 3241
6558.28 3251
6559.05 3303
6559.81 3235
6560.58 3209
6561.34 3168
6562.10 3382
6562.87 3371
6563.63 3516
6564.40 3663
6565.16 3641
6565.93 3656
6566.69 3742
6567.46 3666
6568.22 3753
6568.99 3906
6569.75 3716
6570.52 3698
6571.28 3632
6572.04 3702
6572.81 3874
6573.57 3919
6574.34 3988
6575.11 4078
6575.87 4150
6576.64 4162
6577.40 4186
6578.17 4400
6578.93 4415
6579.70 4475
6580.46 4433
6581.23 4332
6581.99 4494
6582.76 4575
6583.52 4351
6584.29 4284
6585.06 4205
6585.82 4101
6586.59 4028
6587.35 3963
6588.12 4067
6588.88 4095
6589.65 4101
6590.42 4135
6591.18 4498
6591.95 4712
6592.71 4991
6593.48 5367
6594.25 5791
6595.01 6130
6595.78 6504
6596.55 6589
6597.31 6615
6598.08 6451
6598.85 6267
6599.61 5894
6600.38 5531
6601.15 5212
6601.91 4772
6602.68 4513
6603.45 4303
6604.21 3959
6604.98 3747
6605.75 3713
6606.51 3492
6607.28 3550
6608.05 3516
6608.81 3368
6609.58 3280
6610.35 3237
6611.12 3242
6611.88 3168
6612.65 3185
6613.42 3082
6614.18 3066
6614.95 2938
6615.72 2963
6616.49 2988
6617.25 2845
6618.02 2809
6618.79 2788
6619.56 2871
6620.33 2829
6621.09 2980
6621.86 2967
6622.63 3006
6623.40 3013
6624.16 3013
6624.93 2990
6625.70 2952
6626.47 2933
6627.24 3033
6628.01 2792
6628.77 2763
6629.54 2730
6630.31 2778
6631.08 2966
6631.85 2979
6632.62 3171
6633.38 3365
6634.15 3424
6634.92 3684
6635.69 3640
6636.46 3791
6637.23 3727
6638.00 3541
6638.76 3480
6639.53 3230
6640.30 3089
6641.07 3018
6641.84 2950
6642.61 2795
6643.38 2814
6644.15 2804
6644.92 2814
6645.69 2768
6646.45 2686
6647.22 2701
6647.99 2697
6648.76 2849
6649.53 2664
6650.30 2691
6651.07 2795
6651.84 2805
6652.61 2710
6653.38 2673
6654.15 2774
6654.92 2816
6655.69 2799
6656.46 2765
6657.23 2896
6658.00 2930
6658.77 2889
6659.54 2846
6660.31 2773
6661.08 2687
6661.85 2671
6662.62 2684
6663.39 2540
6664.16 2592
6664.93 2593
6665.70 2473
6666.47 2408
6667.24 2543
6668.01 2550
6668.78 2431
6669.55 2452
6670.32 2472
6671.09 2616
6671.87 2570
6672.64 2620
6673.41 2680
6674.18 2587
6674.95 2591
6675.72 2518
6676.49 2544
6677.26 2502
6678.03 2569
6678.80 2483
6679.58 2530
6680.35 2559
6681.12 2559
6681.89 2625
6682.66 2673
6683.43 2699
6684.20 2909
6684.97 2928
6685.75 3130
6686.52 3204
6687.29 3290
6688.06 3315
6688.83 3166
6689.60 3034
6690.38 2907
6691.15 2642
6691.92 2528
6692.69 2508
6693.46 2443
6694.24 2524
6695.01 2397
6695.78 2303
6696.55 2389
6697.32 2294
6698.10 2359
6698.87 2411
6699.64 2331
6700.41 2439
6701.19 2377
6701.96 2456
6702.73 2303
6703.50 2222
6704.28 2287
6705.05 2294
6705.82 2301
6706.59 2264
6707.37 2314
6708.14 2266
6708.91 2333
6709.69 2249
6710.46 2249
6711.23 2195
6712.00 2171
6712.78 2277
6713.55 2248
6714.32 2209
6715.10 2282
6715.87 2216
6716.64 2319
6717.42 2273
6718.19 2215
6718.96 2144
6719.74 1985
6720.51 2060
6721.28 2145
6722.06 2122
6722.83 2180
6723.61 2196
6724.38 2059
6725.15 2082
6725.93 2044
6726.70 2143
6727.48 2220
6728.25 2247
6729.02 2107
6729.80 1951
6730.57 2047
6731.35 2210
6732.12 2109
6732.89 2130
6733.67 2168
6734.44 2198
6735.22 2168
6735.99 2221
6736.77 2290
6737.54 2320
6738.31 2130
6739.09 2182
6739.86 2196
6740.64 2192
6741.41 2205
6742.19 2207
6742.96 2162
6743.74 2143
6744.51 2262
6745.29 2255
6746.06 2301
6746.84 2344
6747.61 2212
6748.39 2432
6749.16 2448
6749.94 2457
6750.71 2525
6751.49 2730
6752.26 2881
6753.04 2873
6753.82 2979
6754.59 3010
6755.37 2957
6756.14 2980
6756.92 2741
6757.69 2619
6758.47 2540
6759.25 2343
6760.02 2210
6760.80 2266
6761.57 2251
6762.35 2295
6763.12 2180
6763.90 2104
6764.68 2191
6765.45 2100
6766.23 2131
6767.01 2181
6767.78 2141
6768.56 2126
6769.33 2173
6770.11 2166
6770.89 2085
6771.66 2102
6772.44 2047
6773.22 2116
6773.99 2043
6774.77 2049
6775.55 2004
6776.32 2084
6777.10 2055
6777.88 2134
6778.65 2044
6779.43 2101
6780.21 2125
6780.98 2128
6781.76 2145
6782.54 2132
6783.32 2028
6784.09 2116
6784.87 2099
6785.65 2036
6786.43 2043
6787.20 2090
6787.98 1994
6788.76 1957
6789.53 1876
6790.31 1983
6791.09 1877
6791.87 1833
6792.65 1861
6793.42 1911
6794.20 1868
6794.98 1869
6795.76 1784
6796.53 1873
6797.31 1789
6798.09 1813
6798.87 1828
6799.65 1885
6800.42 1944
6801.20 1874
6801.98 1900
6802.76 1886
6803.54 1996
6804.32 1995
6805.09 2076
6805.87 2174
6806.65 2091
6807.43 1999
6808.21 1960
6808.99 1869
6809.77 1869
6810.54 1851
6811.32 1915
6812.10 1859
6812.88 1806
6813.66 1792
6814.44 1781
6815.22 1873
6816.00 1896
6816.78 1959
6817.56 1948
6818.33 1993
6819.11 1930
6819.89 1864
6820.67 1896
6821.45 1907
6822.23 1925
6823.01 1862
6823.79 1804
6824.57 1818
6825.35 1895
6826.13 2007
6826.91 1977
6827.69 1855
6828.47 1860
6829.25 1839
6830.03 1932
6830.81 1733
6831.59 1842
6832.37 1840
6833.15 1876
6833.93 1843
6834.71 1859
6835.49 1812
6836.27 1858
6837.05 1859
6837.83 1869
6838.61 1890
6839.39 1787
6840.17 1795
6840.95 1823
6841.73 1843
6842.51 1805
6843.29 1843
6844.07 1804
6844.85 1857
6845.63 1868
6846.41 1977
6847.19 2074
6847.98 2205
6848.76 2248
6849.54 2657
6850.32 2875
6851.10 3114
6851.88 3524
6852.66 3707
6853.44 3598
6854.22 3374
6855.01 3234
6855.79 2956
6856.57 2691
6857.35 2474
6858.13 2408
6858.91 2264
6859.69 2089
6860.48 2036
6861.26 2046
6862.04 1998
6862.82 1972
6863.60 2073
6864.38 1966
6865.17 1903
6865.95 2017
6866.73 2098
6867.51 2194
6868.29 2142
6869.08 2176
6869.86 2218
6870.64 2089
6871.42 2185
6872.20 2206
6872.99 2185
6873.77 2165
6874.55 2113
6875.33 2117
6876.12 2176
6876.90 2168
6877.68 2163
6878.46 2207
6879.25 2267
6880.03 2201
6880.81 2316
6881.59 2333
6882.38 2325
6883.16 2377
6883.94 2534
6884.73 2740
6885.51 2758
6886.29 3024
6887.08 3236
6887.86 3655
6888.64 3987
6889.42 4169
6890.21 4201
6890.99 4146
6891.77 3642
6892.56 3231
6893.34 2939
6894.12 2894
6894.91 2601
6895.69 2495
6896.48 2513
6897.26 2535
6898.04 2366
6898.83 2439
6899.61 2420
6900.39 2530
6901.18 2421
6901.96 2540
6902.75 2596
6903.53 2430
6904.31 2540
6905.10 2586
6905.88 2578
6906.67 2503
6907.45 2423
6908.24 2484
6909.02 2454
6909.80 2485
6910.59 2348
6911.37 2338
6912.16 2378
6912.94 2379
6913.73 2357
6914.51 2402
6915.30 2411
6916.08 2428
6916.87 2489
6917.65 2494
6918.44 2528
6919.22 2539
6920.01 2568
6920.79 2608
6921.58 2603
6922.36 2658
6923.15 2561
6923.93 2479
6924.72 2652
6925.50 2641
6926.29 2581
6927.07 2581
6927.86 2507
6928.64 2668
6929.43 2582
6930.21 2617
6931.00 2601
6931.78 2752
6932.57 2662
6933.36 2767
6934.14 2860
6934.93 2853
6935.71 2898
6936.50 2845
6937.29 2646
6938.07 2662
6938.86 2803
6939.64 2790
6940.43 2756
6941.22 2715
6942.00 2843
6942.79 2900
6943.57 2992
6944.36 3040
6945.15 3055
6945.93 3170
6946.72 3154
6947.51 3225
6948.29 3261
6949.08 3215
6949.87 3436
6950.65 3550
6951.44 3457
6952.23 3427
6953.01 3394
6953.80 3191
6954.59 3252
6955.37 3372
6956.16 3457
6956.95 3414
6957.74 3258
6958.52 3394
6959.31 3386
6960.10 3368
6960.88 3444
6961.67 3369
6962.46 3300
6963.25 3473
6964.03 3357
6964.82 3356
6965.61 3284
6966.40 3381
6967.18 3469
6967.97 3448
6968.76 3682
6969.55 3901
6970.34 4047
6971.12 3913
6971.91 4038
6972.70 4012
6973.49 3815
6974.28 3945
6975.06 3836
6975.85 3881
6976.64 3869
6977.43 3957
6978.22 4111
6979.00 4157
6979.79 4236
6980.58 4539
6981.37 4991
6982.16 5267
6982.95 5737
6983.74 6579
6984.52 7550
6985.31 8581
6986.10 9683
6986.89 10403
6987.68 10677
6988.47 10459
6989.26 10170
6990.05 9198
6990.83 8316
6991.62 7207
6992.41 6592
6993.20 5840
6993.99 5169
6994.78 5002
6995.57 5021
6996.36 5265
6997.15 5643
6997.94 6178
6998.73 7150
6999.52 8224
7000.31 9473
7001.10 10075
7001.88 10217
7002.67 10159
7003.46 9574
7004.25 8597
7005.04 7536
7005.83 6625
7006.62 5535
7007.41 4751
7008.20 4302
7008.99 3724
7009.78 3640
7010.57 3481
7011.36 3443
7012.15 3493
7012.94 3574
7013.73 3607
7014.52 3530
7015.31 3427
7016.11 3423
7016.90 3251
7017.69 3266
7018.48 3227
7019.27 3135
7020.06 2958
7020.85 2814
7021.64 2770
7022.43 2872
7023.22 2876
7024.01 3002
7024.80 3027
7025.59 3123
7026.38 3342
7027.18 3302
7027.97 3219
7028.76 3150
7029.55 3173
7030.34 3059
7031.13 2933
7031.92 2948
7032.71 2858
7033.51 2765
7034.30 2816
7035.09 2870
7035.88 2959
7036.67 2965
7037.46 2910
7038.25 2954
7039.05 3021
7039.84 3046
7040.63 3104
7041.42 3134
7042.21 3134
7043.01 3056
7043.80 3020
7044.59 3024
7045.38 3070
7046.17 3176
7046.97 3178
7047.76 3241
7048.55 3443
7049.34 3619
7050.14 3806
7050.93 3707
7051.72 3670
7052.51 3719
7053.30 3821
7054.10 3631
7054.89 3317
7055.68 3171
7056.48 2966
7057.27 2777
7058.06 2754
7058.85 2829
7059.65 2903
7060.44 2896
7061.23 3048
7062.03 2967
7062.82 3122
7063.61 3144
7064.40 3130
7065.20 3175
7065.99 3175
7066.78 2990
7067.58 2937
7068.37 2817
7069.16 2712
7069.96 2718
7070.75 2724
7071.54 2629
7072.34 2558
7073.13 2544
7073.93 2564
7074.72 2511
7075.51 2398
7076.31 2501
7077.10 2433
7077.89 2430
7078.69 2418
7079.48 2506
7080.28 2459
7081.07 2433
7081.86 2385
7082.66 2437
7083.45 2468
7084.25 2383
7085.04 2422
7085.84 2380
7086.63 2396
7087.42 2552
7088.22 2631
7089.01 2563
7089.81 2512
7090.60 2472
7091.40 2453
7092.19 2353
7092.99 2307
7093.78 2230
7094.58 2195
7095.37 2157
7096.17 2049
7096.96 2085
7097.76 2006
7098.55 1939
7099.35 1921
7100.14 1975
7100.94 1892
7101.73 1967
7102.53 1966
7103.32 1977
7104.12 1909
7104.91 2011
7105.71 1929
7106.50 1881
7107.30 1830
7108.10 1861
7108.89 1884
7109.69 1801
7110.48 1837
7111.28 1819
7112.07 1811
7112.87 1791
7113.67 1810
7114.46 1856
7115.26 1854
7116.05 1860
7116.85 1853
7117.65 1745
7118.44 1739
7119.24 1773
7120.03 1773
7120.83 1829
7121.63 1791
7122.42 1774
7123.22 1799
7124.02 1758
7124.81 1771
7125.61 1669
7126.41 1839
7127.20 1819
7128.00 1786
7128.80 1836
7129.59 1799
7130.39 1854
7131.19 1796
7131.98 1757
7132.78 1743
7133.58 1656
7134.37 1695
7135.17 1737
7135.97 1703
7136.77 1714
7137.56 1596
7138.36 1637
7139.16 1757
7139.96 1716
7140.75 1637
7141.55 1579
7142.35 1679
7143.15 1643
7143.94 1620
7144.74 1664
7145.54 1717
7146.34 1714
7147.13 1709
7147.93 1678
7148.73 1675
7149.53 1673
7150.33 1662
7151.12 1643
7151.92 1644
7152.72 1634
7153.52 1614
7154.32 1613
7155.11 1585
7155.91 1636
7156.71 1662
7157.51 1650
7158.31 1560
7159.11 1494
7159.90 1495
7160.70 1499
7161.50 1530
7162.30 1549
7163.10 1496
7163.90 1577
7164.70 1541
7165.49 1492
7166.29 1531
7167.09 1534
7167.89 1577
7168.69 1502
7169.49 1473
7170.29 1545
7171.09 1563
7171.89 1588
7172.69 1616
7173.49 1535
7174.28 1529
7175.08 1482
7175.88 1498
7176.68 1464
7177.48 1390
7178.28 1583
7179.08 1554
7179.88 1592
7180.68 1550
7181.48 1652
7182.28 1670
7183.08 1694
7183.88 1776
7184.68 1736
7185.48 1759
7186.28 1691
7187.08 1728
7187.88 1652
7188.68 1640
7189.48 1614
7190.28 1624
7191.08 1515
7191.88 1471
7192.68 1434
7193.48 1497
7194.28 1482
7195.08 1426
7195.88 1472
7196.68 1458
7197.48 1360
7198.28 1414
7199.08 1412
7199.89 1453
7200.69 1413
7201.49 1448
7202.29 1463
7203.09 1437
7203.89 1486
7204.69 1410
7205.49 1449
7206.29 1411
7207.09 1454
7207.89 1446
7208.70 1373
7209.50 1517
7210.30 1566
7211.10 1500
7211.90 1423
7212.70 1439
7213.50 1437
7214.31 1481
7215.11 1376
7215.91 1460
7216.71 1586
7217.51 1506
7218.31 1424
7219.12 1479
7219.92 1489
7220.72 1504
7221.52 1463
7222.32 1515
7223.13 1579
7223.93 1597
7224.73 1514
7225.53 1374
7226.33 1565
7227.14 1442
7227.94 1463
7228.74 1452
7229.54 1541
7230.35 1478
7231.15 1469
7231.95 1494
7232.75 1469
7233.56 1494
7234.36 1543
7235.16 1528
7235.96 1536
7236.77 1542
7237.57 1477
7238.37 1565
7239.17 1616
7239.98 1614
7240.78 1656
7241.58 1650
7242.39 1642
7243.19 1638
7243.99 1672
7244.80 1599
7245.60 1590
7246.40 1688
7247.21 1702
7248.01 1558
7248.81 1553
7249.62 1609
7250.42 1645
7251.22 1564
7252.03 1569
7252.83 1573
7253.63 1573
7254.44 1540
7255.24 1644
7256.05 1596
7256.85 1663
7257.65 1637
7258.46 1676
7259.26 1687
7260.07 1667
7260.87 1699
7261.67 1730
7262.48 1740
7263.28 1674
7264.09 1616
7264.89 1596
7265.70 1693
7266.50 1773
7267.30 1769
7268.11 1713
7268.91 1816
7269.72 1823
7270.52 1857
7271.33 1846
7272.13 1806
7272.94 1850
7273.74 1762
7274.55 1800
7275.35 1805
7276.16 1834
7276.96 1845
7277.77 1849
7278.57 1881
7279.38 1949
7280.18 1912
7280.99 2055
7281.79 2095
7282.60 2380
7283.40 2591
7284.21 2899
7285.01 3202
7285.82 3398
7286.63 3449
7287.43 3542
7288.24 3300
7289.04 2986
7289.85 2897
7290.65 2663
7291.46 2438
7292.27 2314
7293.07 2161
7293.88 2204
7294.68 2120
7295.49 2132
7296.30 2066
7297.10 1965
7297.91 1990
7298.71 2084
7299.52 2140
7300.33 2101
7301.13 2079
7301.94 2172
7302.75 2207
7303.55 2258
7304.36 2170
7305.16 2325
7305.97 2344
7306.78 2385
7307.58 2498
7308.39 2467
7309.20 2548
7310.01 2782
7310.81 2948
7311.62 3102
7312.43 3212
7313.23 3182
7314.04 3152
7314.85 3004
7315.65 2958
7316.46 3045
7317.27 3086
7318.08 3053
7318.88 3291
7319.69 3577
7320.50 3852
7321.31 4154
7322.11 4306
7322.92 4211
7323.73 4177
7324.54 3815
7325.34 3504
7326.15 3286
7326.96 2973
7327.77 2789
7328.57 2594
7329.38 2469
7330.19 2311
7331.00 2272
7331.81 2171
7332.61 2206
7333.42 2211
7334.23 2073
7335.04 2122
7335.85 2155
7336.66 2090
7337.46 2129
7338.27 2139
7339.08 2100
7339.89 2104
7340.70 2149
7341.51 2090
7342.31 2127
7343.12 2149
7343.93 2158
7344.74 2049
7345.55 2095
7346.36 2148
7347.17 2192
7347.98 2276
7348.79 2294
7349.59 2206
7350.40 2390
7351.21 2319
7352.02 2364
7352.83 2221
7353.64 2066
7354.45 2055
7355.26 2024
7356.07 2040
7356.88 2113
7357.69 2103
7358.50 2055
7359.31 2065
7360.12 1997
7360.93 2135
7361.74 2155
7362.54 2234
7363.35 2176
7364.16 2168
7364.97 2261
7365.78 2256
7366.59 2208
7367.40 2203
7368.21 2274
7369.02 2300
7369.83 2383
7370.64 2292
7371.45 2232
7372.27 2295
7373.08 2315
7373.89 2382
7374.70 2363
7375.51 2282
7376.32 2329
7377.13 2481
7377.94 2398
7378.75 2487
7379.56 2860
7380.37 2927
7381.18 3126
7381.99 3354
7382.80 3316
7383.61 3400
7384.42 3463
7385.24 3359
7386.05 3045
7386.86 2853
7387.67 2808
7388.48 2531
7389.29 2401
7390.10 2268
7390.91 2234
7391.72 2201
7392.54 2174
7393.35 2059
7394.16 2031
7394.97 2100
7395.78 2074
7396.59 2062
7397.41 2110
7398.22 2146
7399.03 2346
7399.84 2369
7400.65 2482
7401.46 2706
7402.28 2749
7403.09 2823
7403.90 2886
7404.71 2747
7405.52 2703
7406.34 2674
7407.15 2514
7407.96 2668
7408.77 2643
7409.59 2668
7410.40 2502
7411.21 2490
7412.02 2385
7412.84 2244
7413.65 2179
7414.46 2086
7415.27 1955
7416.09 1913
7416.90 1878
7417.71 1853
7418.52 1772
7419.34 1858
7420.15 1824
7420.96 1730
7421.78 1786
7422.59 1773
7423.40 1752
7424.22 1663
7425.03 1676
7425.84 1766
7426.65 1622
7427.47 1650
7428.28 1753
7429.09 1728
7429.91 1711
7430.72 1717
7431.54 1711
7432.35 1659
7433.16 1585
7433.98 1609
7434.79 1652
7435.60 1625
7436.42 1672
7437.23 1663
7438.05 1621
7438.86 1604
7439.67 1709
7440.49 1764
7441.30 1782
7442.12 1783
7442.93 1767
7443.74 1727
7444.56 1791
7445.37 1697
7446.19 1763
7447.00 1781
7447.82 1678
7448.63 1637
7449.44 1688
7450.26 1646
7451.07 1649
7451.89 1628
7452.70 1681
7453.52 1633
7454.33 1565
7455.15 1551
7455.96 1604
7456.78 1603
7457.59 1635
7458.41 1705
7459.22 1620
7460.04 1533
7460.85 1638
7461.67 1622
7462.48 1561
7463.30 1522
7464.11 1585
7464.93 1650
7465.74 1666
7466.56 1631
7467.37 1660
7468.19 1559
7469.01 1649
7469.82 1714
7470.64 1634
7471.45 1585
7472.27 1711
7473.08 1666
7473.90 1693
7474.72 1720
7475.53 1629
7476.35 1609
7477.16 1551
7477.98 1503
7478.80 1485
7479.61 1554
7480.43 1508
7481.24 1515
7482.06 1471
7482.88 1496
7483.69 1392
7484.51 1350
7485.33 1394
7486.14 1372
7486.96 1422
7487.78 1336
7488.59 1423
7489.41 1383
7490.23 1294
7491.04 1326
7491.86 1374
7492.68 1390
7493.49 1383
7494.31 1412
7495.13 1422
7495.94 1421
7496.76 1406
7497.58 1374
7498.40 1342
7499.21 1280
7500.03 1338
7500.85 1370
7501.67 1350
7502.48 1283
7503.30 1358
7504.12 1449
7504.94 1464
7505.75 1403
7506.57 1398
7507.39 1380
7508.21 1423
7509.02 1369
7509.84 1350
7510.66 1352
7511.48 1381
7512.30 1260
7513.11 1288
7513.93 1322
7514.75 1316
7515.57 1346
7516.39 1293
7517.20 1296
7518.02 1235
7518.84 1245
7519.66 1289
7520.48 1342
7521.30 1313
7522.11 1353
7522.93 1292
7523.75 1284
7524.57 1279
7525.39 1288
7526.21 1263
7527.03 1255
7527.84 1312
7528.66 1314
7529.48 1354
7530.30 1345
7531.12 1395
7531.94 1453
7532.76 1392
7533.58 1337
7534.40 1323
7535.22 1310
7536.03 1354
7536.85 1309
7537.67 1344
7538.49 1292
7539.31 1348
7540.13 1387
7540.95 1363
7541.77 1402
7542.59 1397
7543.41 1352
7544.23 1350
7545.05 1383
7545.87 1355
7546.69 1416
7547.51 1446
7548.33 1381
7549.15 1436
7549.97 1346
7550.79 1332
7551.61 1330
7552.43 1309
7553.25 1338
7554.07 1274
7554.89 1360
7555.71 1404
7556.53 1428
7557.35 1387
7558.17 1392
7558.99 1367
7559.81 1329
7560.63 1364
7561.45 1343
7562.27 1346
7563.09 1322
7563.92 1344
7564.74 1365
7565.56 1350
7566.38 1288
7567.20 1314
7568.02 1386
7568.84 1448
7569.66 1385
7570.48 1348
7571.30 1355
7572.13 1341
7572.95 1303
7573.77 1376
7574.59 1309
7575.41 1284
7576.23 1299
7577.05 1326
7577.88 1298
7578.70 1355
7579.52 1464
7580.34 1390
7581.16 1328
7581.98 1336
7582.81 1393
7583.63 1421
7584.45 1360
7585.27 1444
7586.09 1449
7586.92 1486
7587.74 1479
7588.56 1485
7589.38 1512
7590.20 1516
7591.03 1507
7591.85 1514
7592.67 1467
7593.49 1516
7594.32 1453
7595.14 1429
7595.96 1486
7596.78 1484
7597.61 1566
7598.43 1570
7599.25 1477
7600.07 1531
7600.90 1610
7601.72 1617
7602.54 1554
7603.36 1641
7604.19 1774
7605.01 1875
7605.83 1875
7606.66 1904
7607.48 1832
7608.30 1850
7609.13 1744
7609.95 1669
7610.77 1794
7611.60 1726
7612.42 1668
7613.24 1611
7614.07 1722
7614.89 1639
7615.71 1583
7616.54 1669
7617.36 1716
7618.18 1851
7619.01 1887
7619.83 1938
7620.66 1792
7621.48 1737
7622.30 1762
7623.13 1786
7623.95 1702
7624.78 1627
7625.60 1720
7626.42 1710
7627.25 1611
7628.07 1690
7628.90 1751
7629.72 1848
7630.55 1863
7631.37 2031
7632.19 2218
7633.02 2197
7633.84 2167
7634.67 2200
7635.49 2120
7636.32 1922
7637.14 1890
7637.97 1811
7638.79 1640
7639.62 1631
7640.44 1508
7641.27 1482
7642.09 1457
7642.92 1396
7643.74 1406
7644.57 1403
7645.39 1442
7646.22 1358
7647.04 1382
7647.87 1375
7648.69 1413
7649.52 1420
7650.34 1399
7651.17 1404
7651.99 1448
7652.82 1360
7653.65 1259
7654.47 1270
7655.30 1334
7656.12 1297
7656.95 1298
7657.77 1284
7658.60 1335
7659.43 1355
7660.25 1282
7661.08 1298
7661.90 1275
7662.73 1304
7663.56 1341
7664.38 1306
7665.21 1268
7666.04 1321
7666.86 1418
7667.69 1383
7668.51 1406
7669.34 1427
7670.17 1360
7670.99 1336
7671.82 1313
7672.65 1397
7673.47 1303
7674.30 1315
7675.13 1325
7675.95 1308
7676.78 1274
7677.61 1321
7678.44 1290
7679.26 1247
7680.09 1226
7680.92 1267
7681.74 1300
7682.57 1284
7683.40 1292
7684.23 1240
7685.05 1217
7685.88 1275
7686.71 1294
7687.53 1253
7688.36 1310
7689.19 1285
7690.02 1314
7690.85 1233
7691.67 1273
7692.50 1268
7693.33 1325
7694.16 1323
7694.98 1319
7695.81 1321
7696.64 1330
7697.47 1406
7698.30 1420
7699.12 1484
7699.95 1394
7700.78 1431
7701.61 1410
7702.44 1347
7703.26 1301
7704.09 1393
7704.92 1358
7705.75 1305
7706.58 1291
7707.41 1271
7708.24 1170
7709.06 1261
7709.89 1230
7710.72 1239
7711.55 1250
7712.38 1311
7713.21 1235
7714.04 1246
7714.87 1246
7715.69 1243
7716.52 1238
7717.35 1278
7718.18 1262
7719.01 1221
7719.84 1190
7720.67 1195
7721.50 1292
7722.33 1205
7723.16 1186
7723.99 1220
7724.82 1220
7725.65 1245
7726.48 1151
7727.30 1231
7728.13 1226
7728.96 1232
7729.79 1252
7730.62 1239
7731.45 1249
7732.28 1230
7733.11 1233
7733.94 1157
7734.77 1150
7735.60 1220
7736.43 1198
7737.26 1157
7738.09 1139
7738.92 1160
7739.75 1232
7740.58 1296
7741.41 1211
7742.25 1212
7743.08 1153
7743.91 1231
7744.74 1242
7745.57 1240
7746.40 1314
7747.23 1253
7748.06 1323
7748.89 1292
7749.72 1280
7750.55 1249
7751.38 1271
7752.21 1234
7753.04 1169
7753.88 1212
7754.71 1226
7755.54 1262
7756.37 1203
7757.20 1278
7758.03 1206
7758.86 1249
7759.69 1280
7760.53 1259
7761.36 1172
7762.19 1184
7763.02 1230
7763.85 1250
7764.68 1207
7765.51 1135
7766.35 1181
7767.18 1191
7768.01 1100
7768.84 1141
7769.67 1163
7770.51 1119
7771.34 1190
7772.17 1173
7773.00 1228
7773.83 1188
7774.67 1234
7775.50 1206
7776.33 1139
7777.16 1127
7777.99 1186
7778.83 1165
7779.66 1159
7780.49 1214
7781.32 1220
7782.16 1246
7782.99 1169
7783.82 1165
7784.65 1237
7785.49 1235
7786.32 1144
7787.15 1225
7787.99 1230
7788.82 1162
7789.65 1158
7790.48 1162
7791.32 1220
7792.15 1223
7792.98 1253
7793.82 1204
7794.65 1185
7795.48 1173
7796.32 1206
7797.15 1178
7797.98 1275
7798.82 1341
7799.65 1381
7800.48 1266
7801.32 1292
7802.15 1274
7802.99 1272
7803.82 1214
7804.65 1306
7805.49 1275
7806.32 1240
7807.15 1273
7807.99 1291
7808.82 1349
7809.66 1291
7810.49 1283
7811.32 1332
7812.16 1392
7812.99 1407
7813.83 1463
7814.66 1604
7815.50 1539
7816.33 1540
7817.16 1675
7818.00 1682
7818.83 1703
7819.67 1656
7820.50 1561
7821.34 1555
7822.17 1506
7823.01 1425
7823.84 1461
7824.68 1484
7825.51 1535
7826.35 1622
7827.18 1537
7828.02 1620
7828.85 1761
7829.69 1684
7830.52 1582
7831.36 1591
7832.19 1525
7833.03 1525
7833.86 1572
7834.70 1560
7835.53 1563
7836.37 1618
7837.20 1656
7838.04 1614
7838.87 1693
7839.71 1658
7840.55 1516
7841.38 1486
7842.22 1611
7843.05 1487
7843.89 1524
7844.72 1523
7845.56 1532
7846.40 1419
7847.23 1432
7848.07 1536
7848.91 1458
7849.74 1442
7850.58 1446
7851.41 1477
7852.25 1389
7853.09 1373
7853.92 1439
7854.76 1438
7855.60 1417
7856.43 1515
7857.27 1489
7858.11 1442
7858.94 1510
7859.78 1457
7860.62 1474
7861.45 1506
7862.29 1469
7863.13 1470
7863.96 1449
7864.80 1450
7865.64 1494
7866.47 1419
7867.31 1422
7868.15 1405
7868.99 1437
7869.82 1406
7870.66 1483
7871.50 1529
7872.33 1472
7873.17 1547
7874.01 1475
7874.85 1530
7875.68 1479
7876.52 1646
7877.36 1654
7878.20 1780
7879.03 1771
7879.87 1732
7880.71 1784
7881.55 1679
7882.39 1688
7883.22 1637
7884.06 1558
7884.90 1605
7885.74 1541
7886.58 1482
7887.41 1519
7888.25 1522
7889.09 1502
7889.93 1529
7890.77 1515
7891.61 1589
7892.44 1661
7893.28 1591
7894.12 1633
7894.96 1583
7895.80 1594
7896.64 1596
7897.48 1631
7898.31 1599
7899.15 1608
7899.99 1628
7900.83 1710
7901.67 1708
7902.51 1759
7903.35 1773
7904.19 1642
7905.03 1561
7905.87 1556
7906.70 1485
7907.54 1401
7908.38 1368
7909.22 1420
7910.06 1437
7910.90 1344
7911.74 1349
7912.58 1381
7913.42 1465
7914.26 1474
7915.10 1384
7915.94 1506
7916.78 1541
7917.62 1519
7918.46 1557
7919.30 1643
7920.14 1565
7920.98 1655
7921.82 1591
7922.66 1632
7923.50 1579
7924.34 1484
7925.18 1461
7926.02 1351
7926.86 1330
7927.70 1251
7928.54 1278
7929.38 1259
7930.22 1226
7931.06 1187
7931.90 1228
7932.74 1292
7933.58 1291
7934.42 1167
7935.26 1209
7936.10 1172
7936.95 1215
7937.79 1242
7938.63 1217
7939.47 1249
7940.31 1330
7941.15 1303
7941.99 1297
7942.83 1233
7943.67 1275
7944.51 1320
7945.36 1327
7946.20 1290
7947.04 1290
7947.88 1392
7948.72 1404
7949.56 1422
7950.40 1279
7951.25 1336
7952.09 1364
7952.93 1417
7953.77 1412
7954.61 1361
7955.45 1463
7956.30 1376
7957.14 1469
7957.98 1468
7958.82 1400
7959.66 1411
7960.51 1506
7961.35 1441
7962.19 1480
7963.03 1371
7963.87 1402
7964.72 1426
7965.56 1422
7966.40 1522
7967.24 1622
7968.09 1572
7968.93 1597
7969.77 1538
7970.61 1558
7971.46 1470
7972.30 1445
7973.14 1416
7973.98 1338
7974.83 1313
7975.67 1325
7976.51 1390
7977.36 1293
7978.20 1309
7979.04 1275
7979.89 1348
7980.73 1409
7981.57 1344
7982.41 1349
7983.26 1389
7984.10 1279
7984.94 1239
7985.79 1325
7986.63 1209
7987.48 1306
7988.32 1230
7989.16 1190
7990.01 1195
7990.85 1169
7991.69 1134
7992.54 1193
7993.38 1222
7994.22 1176
7995.07 1153
7995.91 1200
7996.76 1202
7997.60 1174
7998.44 1166
7999.29 1103
8000.13 1227
8000.98 1151
8001.82 1159
8002.67 1138
8003.51 1115
8004.35 1129
8005.20 1109
8006.04 1095
8006.89 1070
8007.73 1155
8008.58 1128
8009.42 1063
8010.27 1032
8011.11 1103
8011.96 1103
8012.80 1081
8013.65 1076
8014.49 1086
8015.34 1045
8016.18 1156
8017.03 1047
8017.87 1073
8018.72 1132
8019.56 1070
8020.41 1122
8021.25 1159
8022.10 1118
8022.94 1134
8023.79 1017
8024.63 1060
8025.48 1118
8026.32 1075
8027.17 1101
8028.01 1006
8028.86 1009
8029.71 1019
8030.55 1045
8031.40 1038
8032.24 1052
8033.09 1026
8033.94 1038
8034.78 1026
8035.63 1045
8036.47 992
8037.32 1016
8038.17 1083
8039.01 1025
8039.86 992
8040.70 979
8041.55 1035
8042.40 1082
8043.24 1006
8044.09 1011
8044.94 1005
8045.78 984
8046.63 999
8047.48 1103
8048.32 1058
8049.17 1013
8050.02 1039
8050.86 1047
8051.71 1031
8052.56 1106
8053.40 1047
8054.25 977
8055.10 996
8055.95 1011
8056.79 1013
8057.64 1056
8058.49 1043
8059.33 983
8060.18 983
8061.03 1014
8061.88 976
8062.72 1045
8063.57 1074
8064.42 1027
8065.27 1004
8066.11 986
8066.96 1037
8067.81 925
8068.66 985
8069.50 949
8070.35 1006
8071.20 958
8072.05 948
8072.90 942
8073.74 977
8074.59 946
8075.44 923
8076.29 1001
8077.14 1000
8077.99 1002
8078.83 991
8079.68 1024
8080.53 943
8081.38 988
8082.23 994
8083.08 935
8083.92 979
8084.77 1010
8085.62 994
8086.47 983
8087.32 1035
8088.17 962
8089.02 968
8089.87 1067
8090.71 1042
8091.56 961
8092.41 986
8093.26 1009
8094.11 991
8094.96 1002
8095.81 963
8096.66 997
8097.51 901
8098.36 862
8099.21 916
8100.06 939
8100.91 935
8101.75 960
8102.60 981
8103.45 991
8104.30 970
8105.15 988
8106.00 969
8106.85 1061
8107.70 1017
8108.55 955
8109.40 943
8110.25 966
8111.10 960
8111.95 890
8112.80 914
8113.65 922
8114.50 928
8115.35 964
8116.20 1029
8117.05 991
8117.90 980
8118.75 946
8119.60 995
8120.46 959
8121.31 948
8122.16 937
8123.01 1004
8123.86 1001
8124.71 991
8125.56 984
8126.41 1046
8127.26 999
8128.11 1069
8128.96 1065
8129.81 1010
8130.66 991
8131.52 975
8132.37 1043
8133.22 1041
8134.07 1005
8134.92 1011
8135.77 1019
8136.62 997
8137.47 975
8138.33 983
8139.18 1096
8140.03 1084
8140.88 1049
8141.73 1026
8142.58 1023
8143.44 1110
8144.29 1081
8145.14 1000
8145.99 1019
8146.84 1153
8147.69 1078
8148.55 1134
8149.40 1148
8150.25 1076
8151.10 1085
8151.95 1111
8152.81 1104
8153.66 1167
8154.51 1220
8155.36 1285
8156.22 1337
8157.07 1318
8157.92 1414
8158.77 1418
8159.63 1203
8160.48 1186
8161.33 1135
8162.18 1093
8163.04 1086
8163.89 1074
8164.74 1053
8165.60 985
8166.45 1010
8167.30 1052
8168.15 1073
8169.01 1043
8169.86 1003
8170.71 1028
8171.57 1084
8172.42 1025
8173.27 1061
8174.13 1009
8174.98 1067
8175.83 1033
8176.69 1010
8177.54 1089
8178.39 1040
8179.25 1009
8180.10 981
8180.95 1021
8181.81 980
8182.66 981
8183.52 962
8184.37 977
8185.22 988
8186.08 1002
8186.93 952
8187.79 993
8188.64 1027
8189.49 1016
8190.35 987
8191.20 994
8192.06 993
8192.91 1037
8193.76 983
8194.62 953
8195.47 954
8196.33 943
8197.18 975
8198.04 958
8198.89 911
8199.75 1000
8200.60 947
8201.46 971
8202.31 1010
8203.17 946
8204.02 917
8204.87 936
8205.73 932
8206.58 983
8207.44 985
8208.29 1003
8209.15 961
8210.01 961
8210.86 1002
8211.72 988
8212.57 966
8213.43 1028
8214.28 1007
8215.14 981
8215.99 983
8216.85 975
8217.70 1056
8218.56 1008
8219.42 1035
8220.27 978
8221.13 1034
8221.98 997
8222.84 959
8223.69 994
8224.55 967
8225.41 946
8226.26 988
8227.12 986
8227.97 924
8228.83 912
8229.69 971
8230.54 977
8231.40 988
8232.26 1008
8233.11 999
8233.97 928
8234.82 943
8235.68 960
8236.54 958
8237.39 899
8238.25 947
8239.11 971
8239.96 984
8240.82 950
8241.68 971
8242.54 901
8243.39 883
8244.25 942
8245.11 897
8245.96 913
8246.82 1023
8247.68 987
8248.53 925
8249.39 979
8250.25 892
8251.11 971
8251.96 970
8252.82 1011
8253.68 1028
8254.54 1029
8255.39 989
8256.25 947
8257.11 1008
8257.97 941
8258.82 955
8259.68 995
8260.54 943
8261.40 965
8262.26 934
8263.11 941
8263.97 935
8264.83 951
8265.69 862
8266.55 981
8267.40 939
8268.26 953
8269.12 972
8269.98 934
8270.84 943
8271.70 984
8272.55 987
8273.41 1002
8274.27 984
8275.13 946
8275.99 917
8276.85 934
8277.71 986
8278.56 1006
8279.42 969
8280.28 925
8281.14 970
8282.00 962
8282.86 915
8283.72 995
8284.58 936
8285.44 1000
8286.29 974
8287.15 1036
8288.01 1022
8288.87 1027
8289.73 1031
8290.59 1025
8291.45 1002
8292.31 989
8293.17 971
8294.03 1057
8294.89 1143
8295.75 1129
8296.61 1060
8297.47 1092
8298.33 1130
8299.19 1000
8300.05 1048
8300.91 1085
8301.77 1097
8302.63 972
8303.49 1030
8304.35 986
8305.21 1062
8306.07 1028
8306.93 1038
8307.79 952
8308.65 991
8309.51 1006
8310.37 1039
8311.23 1043
8312.09 1026
8312.95 1077
8313.81 1089
8314.67 1058
8315.53 1094
8316.39 1095
8317.25 1116
8318.11 1128
8318.98 1098
8319.84 1152
8320.70 1089
8321.56 1027
8322.42 1056
8323.28 1049
8324.14 982
8325.00 1040
8325.86 985
8326.73 975
8327.59 942
8328.45 972
8329.31 1013
8330.17 1015
8331.03 1065
8331.89 1021
8332.76 1057
8333.62 968
8334.48 973
8335.34 987
8336.20 1000
8337.06 1046
8337.93 1048
8338.79 1041
8339.65 1020
8340.51 1017
8341.37 1005
8342.24 939
8343.10 1038
8343.96 1061
8344.82 1007
8345.68 1019
8346.55 1077
8347.41 1115
8348.27 1102
8349.13 1037
8350.00 1052
8350.86 982
8351.72 960
8352.58 1032
8353.45 1021
8354.31 1034
8355.17 1043
8356.03 1044
8356.90 1033
8357.76 1034
8358.62 1052
8359.49 1014
8360.35 998
8361.21 1014
8362.08 1023
8362.94 1005
8363.80 1091
8364.66 1038
8365.53 983
8366.39 1035
8367.25 1080
8368.12 1061
8368.98 1071
8369.84 1073
8370.71 1044
8371.57 1161
8372.44 1142
8373.30 1155
8374.16 1044
8375.03 971
8375.89 1064
8376.75 1111
8377.62 1070
8378.48 1058
8379.35 1123
8380.21 1101
8381.07 1122
8381.94 1040
8382.80 1051
8383.67 1059
8384.53 1119
8385.40 1155
8386.26 1130
8387.12 1178
8387.99 1171
8388.85 1134
8389.72 1148
8390.58 1091
8391.45 1131
8392.31 1116
8393.18 1168
8394.04 1166
8394.91 1092
8395.77 1110
8396.64 1163
8397.50 1208
8398.37 1181
8399.23 1185
8400.10 1243
8400.96 1222
8401.83 1234
8402.69 1211
8403.56 1224
8404.42 1202
8405.29 1197
8406.15 1243
8407.02 1259
8407.88 1294
8408.75 1220
8409.61 1279
8410.48 1306
8411.34 1255
8412.21 1218
8413.08 1314
8413.94 1300
8414.81 1306
8415.67 1256
8416.54 1316
8417.41 1378
8418.27 1381
8419.14 1307
8420.00 1329
8420.87 1363
8421.74 1394
8422.60 1406
8423.47 1331
8424.33 1419
8425.20 1477
8426.07 1524
8426.93 1512
8427.80 1498
8428.67 1492
8429.53 1513
8430.40 1483
8431.27 1510
8432.13 1471
8433.00 1484
8433.87 1554
8434.73 1548
8435.60 1573
8436.47 1495
8437.33 1620
8438.20 1621
8439.07 1699
8439.94 1691
8440.80 1713
8441.67 1850
8442.54 1964
8443.40 1959
8444.27 2021
8445.14 1955
8446.01 1937
8446.87 2005
8447.74 2045
8448.61 2056
8449.48 1973
8450.34 1886
8451.21 2017
8452.08 2081
8452.95 2195
8453.82 2251
8454.68 2370
8455.55 2637
8456.42 2918
8457.29 3207
8458.15 3367
8459.02 3359
8459.89 3373
8460.76 3225
8461.63 2969
8462.50 2822
8463.36 2738
8464.23 2545
8465.10 2355
8465.97 2304
8466.84 2326
8467.71 2565
8468.57 3059
8469.44 3703
8470.31 4281
8471.18 4984
8472.05 5166
8472.92 5143
8473.79 5116
8474.66 4540
8475.53 3980
8476.39 3463
8477.26 3016
8478.13 2745
8479.00 2264
8479.87 2121
8480.74 1964
8481.61 1785
8482.48 1752
8483.35 1790
8484.22 1748
8485.09 1693
8485.96 1667
8486.83 1720
8487.69 1796
8488.56 1771
8489.43 1717
8490.30 1638
8491.17 1603
8492.04 1599
8492.91 1616
8493.78 1552
8494.65 1553
8495.52 1608
8496.39 1570
8497.26 1710
8498.13 1693
8499.00 1757
8499.87 1697
8500.74 1698
8501.61 1682
8502.48 1648
8503.35 1640
8504.22 1670
8505.10 1574
8505.97 1602
8506.84 1721
8507.71 1726
8508.58 1807
8509.45 1800
8510.32 1851
8511.19 1877
8512.06 1816
8512.93 1708
8513.80 1753
8514.67 1691
8515.54 1679
8516.42 1689
8517.29 1643
8518.16 1706
8519.03 1695
8519.90 1663
8520.77 1731
8521.64 1729
8522.51 1734
8523.39 1677
8524.26 1665
8525.13 1671
8526.00 1650
8526.87 1643
8527.74 1625
8528.61 1672
8529.49 1755
8530.36 1884
8531.23 1812
8532.10 1794
8532.97 1902
8533.85 1967
8534.72 1962
8535.59 2013
8536.46 2058
8537.33 1955
8538.21 1806
8539.08 1835
8539.95 1895
8540.82 1709
8541.69 1683
8542.57 1667
8543.44 1648
8544.31 1666
8545.18 1619
8546.06 1623
8546.93 1616
8547.80 1621
8548.67 1668
8549.55 1669
8550.42 1663
8551.29 1672
8552.17 1694
8553.04 1743
8553.91 1927
8554.78 1939
8555.66 1897
8556.53 1909
8557.40 2017
8558.28 1953
8559.15 1777
8560.02 1761
8560.90 1684
8561.77 1679
8562.64 1600
8563.52 1520
8564.39 1493
8565.26 1470
8566.14 1414
8567.01 1402
8567.89 1431
8568.76 1472
8569.63 1450
8570.51 1395
8571.38 1467
8572.25 1424
8573.13 1406
8574.00 1347
8574.88 1373
8575.75 1333
8576.62 1378
8577.50 1417
8578.37 1362
8579.25 1331
8580.12 1296
8581.00 1355
8581.87 1364
8582.74 1338
8583.62 1326
8584.49 1394
8585.37 1318
8586.24 1382
8587.12 1324
8587.99 1344
8588.87 1317
8589.74 1335
8590.62 1294
8591.49 1317
8592.37 1357
8593.24 1406
8594.12 1412
8594.99 1400
8595.87 1320
8596.74 1334
8597.62 1440
8598.49 1426
8599.37 1355
8600.24 1393
8601.12 1404
8601.99 1439
8602.87 1418
8603.74 1357
8604.62 1341
8605.49 1324
8606.37 1387
8607.25 1423
8608.12 1446
8609.00 1399
8609.87 1375
8610.75 1403
8611.63 1413
8612.50 1340
8613.38 1414
8614.25 1480
8615.13 1456
8616.01 1431
8616.88 1481
8617.76 1511
8618.63 1422
8619.51 1399
8620.39 1436
8621.26 1508
8622.14 1524
8623.02 1574
8623.89 1557
8624.77 1515
8625.65 1449
8626.52 1453
8627.40 1502
8628.28 1514
8629.15 1418
8630.03 1631
8630.91 1546
8631.78 1631
8632.66 1559
8633.54 1594
8634.41 1607
8635.29 1638
8636.17 1627
8637.05 1631
8637.92 1606
8638.80 1649
8639.68 1556
8640.56 1574
8641.43 1665
8642.31 1698
8643.19 1665
8644.06 1658
8644.94 1654
8645.82 1784
8646.70 1686
8647.58 1759
8648.45 1674
8649.33 1773
8650.21 1750
8651.09 1810
8651.96 1827
8652.84 1791
8653.72 1764
8654.60 1834
8655.48 1807
8656.36 1867
8657.23 1794
8658.11 1788
8658.99 1937
8659.87 1978
8660.75 1881
8661.63 1898
8662.50 1821
8663.38 1837
8664.26 1833
8665.14 1871
8666.02 1794
8666.90 1919
8667.78 1923
8668.65 1959
8669.53 2031
8670.41 2139
8671.29 2238
8672.17 2441
8673.05 2714
8673.93 2959
8674.81 3269
8675.69 3508
8676.57 3655
8677.45 3706
8678.32 3671
8679.20 3414
8680.08 3199
8680.96 2905
8681.84 2698
8682.72 2420
8683.60 2361
8684.48 2149
8685.36 2068
8686.24 2055
8687.12 2082
8688.00 2223
8688.88 2332
8689.76 2551
8690.64 2775
8691.52 3247
8692.40 3669
8693.28 4102
8694.16 4497
8695.04 4694
8695.92 4626
8696.80 4248
8697.68 3796
8698.56 3300
8699.44 2820
8700.32 2556
8701.20 2353
8702.08 2019
8702.96 1913
8703.84 1827
8704.72 1693
8705.60 1712
8706.49 1689
8707.37 1634
8708.25 1585
8709.13 1575
8710.01 1567
8710.89 1552
8711.77 1608
8712.65 1635
8713.53 1563
8714.41 1512
8715.29 1530
8716.18 1510
8717.06 1549
8717.94 1453
8718.82 1397
8719.70 1373
8720.58 1451
8721.46 1475
8722.35 1584
8723.23 1506
8724.11 1470
8724.99 1475
8725.87 1392
8726.75 1444
8727.64 1406
8728.52 1394
8729.40 1528
8730.28 1573
8731.16 1538
8732.05 1516
8732.93 1556
8733.81 1614
8734.69 1679
8735.57 1611
8736.46 1558
8737.34 1513
8738.22 1537
8739.10 1573
8739.99 1615
8740.87 1586
8741.75 1475
8742.63 1396
8743.52 1492
8744.40 1463
8745.28 1379
8746.16 1451
8747.05 1440
8747.93 1383
8748.81 1443
8749.70 1422
8750.58 1449
8751.46 1627
8752.34 1554
8753.23 1553
8754.11 1554
8754.99 1533
8755.88 1568
8756.76 1641
8757.64 1713
8758.53 1688
8759.41 1705
8760.29 1687
8761.18 1630
8762.06 1591
8762.94 1574
8763.83 1480
8764.71 1486
8765.60 1451
8766.48 1468
8767.36 1405
8768.25 1471
8769.13 1421
8770.01 1367
8770.90 1417
8771.78 1417
8772.67 1498
8773.55 1370
8774.43 1336
8775.32 1402
8776.20 1349
8777.09 1279
8777.97 1331
8778.86 1297
8779.74 1361
8780.63 1339
8781.51 1255
8782.39 1254
8783.28 1269
8784.16 1211
8785.05 1223
8785.93 1217
8786.82 1208
8787.70 1197
8788.59 1160
8789.47 1220
8790.36 1204
8791.24 1244
8792.13 1175
8793.01 1195
8793.90 1186
8794.78 1231
8795.67 1126
8796.55 1147
8797.44 1120
8798.32 1179
8799.21 1157
8800.10 1158
8800.98 1187
8801.87 1099
8802.75 1203
8803.64 1124
8804.52 1127
8805.41 1176
8806.29 1194
8807.18 1196
8808.07 1106
8808.95 1128
8809.84 1127
8810.72 1151
8811.61 1160
8812.50 1165
8813.38 1165
8814.27 1110
8815.15 1157
8816.04 1023
8816.93 1139
8817.81 1067
8818.70 1149
8819.59 1128
8820.47 1105
8821.36 1105
8822.25 1102
8823.13 1127
8824.02 1127
8824.91 1143
8825.79 1129
8826.68 1121
8827.57 1097
8828.45 1128
8829.34 1161
8830.23 1172
8831.11 1128
8832.00 1044
8832.89 1076
8833.78 1094
8834.66 1026
8835.55 1041
8836.44 1060
8837.32 976
8838.21 1094
8839.10 1060
8839.99 1045
8840.87 1028
8841.76 1026
8842.65 1030
8843.54 1025
8844.42 1058
8845.31 993
8846.20 1074
8847.09 1034
8847.98 1003
8848.86 957
8849.75 989
8850.64 957
8851.53 1024
8852.42 1016
8853.30 995
8854.19 1049
8855.08 958
8855.97 986
8856.86 932
8857.75 1005
8858.63 962
8859.52 988
8860.41 975
8861.30 941
8862.19 937
8863.08 1000
8863.97 989
8864.85 1025
8865.74 1051
8866.63 1001
8867.52 938
8868.41 931
8869.30 913
8870.19 946
8871.08 927
8871.97 921
8872.85 905
8873.74 886
8874.63 896
8875.52 805
8876.41 840
8877.30 863
8878.19 880
8879.08 927
8879.97 896
8880.86 898
8881.75 924
8882.64 887
8883.53 937
8884.42 882
8885.31 867
8886.20 886
8887.09 893
8887.98 909
8888.87 890
8889.76 855
8890.65 802
8891.54 811
8892.43 908
8893.32 942
8894.21 859
8895.10 845
8895.99 852
8896.88 903
8897.77 880
8898.66 861
8899.55 845
8900.44 859
8901.33 852
8902.22 857
8903.11 928
8904.00 875
8904.89 865
8905.78 840
8906.67 869
8907.56 813
8908.46 843
8909.35 851
8910.24 846
8911.13 820
8912.02 829
8912.91 845
8913.80 886
8914.69 873
8915.58 889
8916.48 884
8917.37 857
8918.26 868
8919.15 861
8920.04 821
8920.93 796
8921.82 824
8922.72 857
8923.61 846
8924.50 868
8925.39 886
8926.28 840
8927.18 830
8928.07 824
8928.96 821
8929.85 862
8930.74 834
8931.64 840
8932.53 794
8933.42 800
8934.31 814
8935.20 858
8936.10 848
8936.99 807
8937.88 797
8938.77 844
8939.67 827
8940.56 825
8941.45 797
8942.34 828
8943.24 822
8944.13 776
8945.02 785
8945.91 812
8946.81 807
8947.70 822
8948.59 861
8949.49 820
8950.38 857
8951.27 836
8952.16 854
8953.06 888
8953.95 823
8954.84 818
8955.74 844
8956.63 861
8957.52 851
8958.42 824
8959.31 808
8960.20 810
8961.10 789
8961.99 840
8962.89 836
8963.78 843
8964.67 784
8965.57 876
8966.46 831
8967.35 817
8968.25 828
8969.14 847
8970.04 820
8970.93 854
8971.82 846
8972.72 830
8973.61 822
8974.51 772
8975.40 867
8976.30 838
8977.19 797
8978.08 809
8978.98 840
8979.87 818
8980.77 815
8981.66 826
8982.56 836
8983.45 818
8984.35 755
8985.24 819
8986.14 817
8987.03 795
8987.93 810
8988.82 786
8989.72 752
8990.61 778
8991.51 758
8992.40 767
8993.30 767
8994.19 745
8995.09 763
8995.98 761
8996.88 799
8997.77 776
8998.67 774
8999.56 793
9000.46 782
9001.35 759
9002.25 784
9003.15 805
9004.04 790
9004.94 762
9005.83 757
9006.73 800
9007.62 804
9008.52 745
9009.42 745
9010.31 761
9011.21 776
9012.10 810
9013.00 808
9013.90 787
9014.79 803
9015.69 776
9016.59 810
9017.48 772
9018.38 758
9019.27 811
9020.17 737
9021.07 723
9021.96 724
9022.86 749
9023.76 760
9024.65 797
9025.55 754
9026.45 760
9027.34 799
9028.24 776
9029.14 758
9030.04 724
9030.93 742
9031.83 757
9032.73 757
9033.62 691
9034.52 735
9035.42 805
9036.32 837
9037.21 824
9038.11 826
9039.01 802
9039.90 767
9040.80 770
9041.70 836
9042.60 809
9043.50 767
9044.39 774
9045.29 795
9046.19 810
9047.09 800
9047.98 771
9048.88 808
9049.78 779
9050.68 746
9051.58 811
9052.47 748
9053.37 789
9054.27 782
9055.17 799
9056.07 782
9056.97 773
9057.86 754
9058.76 747
9059.66 714
9060.56 744
9061.46 776
9062.36 744
9063.25 792
9064.15 726
9065.05 776
9065.95 778
9066.85 775
9067.75 785
9068.65 822
9069.55 788
9070.45 741
9071.34 735
9072.24 804
9073.14 799
9074.04 791
9074.94 754
9075.84 806
9076.74 809
9077.64 767
9078.54 749
9079.44 733
9080.34 798
9081.24 803
9082.14 759
9083.04 734
9083.94 783
9084.84 844
9085.74 789
9086.63 788
9087.53 802
9088.43 849
9089.33 760
9090.23 744
9091.13 732
9092.03 735
9092.93 881
9093.83 776
9094.74 812
9095.64 784
9096.54 774
9097.44 784
9098.34 744
9099.24 791
9100.14 752
9101.04 808
9101.94 765
9102.84 738
9103.74 748
9104.64 727
9105.54 797
9106.44 802
9107.34 726
9108.24 745
9109.14 749
9110.05 788
9110.95 781
9111.85 821
9112.75 784
9113.65 724
9114.55 750
9115.45 708
9116.35 727
9117.25 715
9118.16 756
9119.06 759
9119.96 708
9120.86 739
9121.76 734
9122.66 796
9123.56 777
9124.47 755
9125.37 756
9126.27 795
9127.17 778
9128.07 785
9128.98 728
9129.88 786
9130.78 784
9131.68 828
9132.58 771
9133.49 804
9134.39 729
9135.29 728
9136.19 801
9137.09 764
9138.00 723
9138.90 758
9139.80 758
9140.70 719
9141.61 736
9142.51 752
9143.41 758
9144.31 805
9145.22 783
9146.12 746
9147.02 762
9147.93 767
9148.83 766
9149.73 725
9150.63 751
9151.54 755
9152.44 818
9153.34 789
9154.25 789
9155.15 688
9156.05 721
9156.96 735
9157.86 769
9158.76 735
9159.67 716
9160.57 735
9161.47 738
9162.38 771
9163.28 782
9164.18 720
9165.09 744
9165.99 789
9166.90 771
9167.80 703
9168.70 753
9169.61 714
9170.51 737
9171.41 743
9172.32 721
9173.22 746
9174.13 728
9175.03 725
9175.94 781
9176.84 786
9177.74 756
9178.65 774
9179.55 774
9180.46 753
9181.36 739
9182.27 769
9183.17 809
9184.08 733
9184.98 753
9185.88 697
9186.79 718
9187.69 725
9188.60 784
9189.50 778
9190.41 751
9191.31 721
9192.22 706
9193.12 717
9194.03 733
9194.93 770
9195.84 742
9196.74 741
9197.65 754
9198.56 760
9199.46 811
9200.37 737
9201.27 798
9202.18 815
9203.08 749
9203.99 735
9204.89 732
9205.80 768
9206.71 795
9207.61 735
9208.52 764
9209.42 769
9210.33 732
9211.23 727
9212.14 767
9213.05 724
9213.95 717
9214.86 695
9215.77 721
9216.67 806
9217.58 782
9218.48 788
9219.39 834
9220.30 817
9221.20 795
9222.11 783
9223.02 824
9223.92 789
9224.83 822
9225.74 775
9226.64 780
9227.55 761
9228.46 731
9229.36 769
9230.27 751
9231.18 710
9232.08 762
9232.99 755
9233.90 700
9234.81 687
9235.71 769
9236.62 769
9237.53 812
9238.43 760
9239.34 724
9240.25 736
9241.16 753
9242.06 725
9242.97 714
9243.88 752
9244.79 694
9245.69 728
9246.60 713
9247.51 747
9248.42 744
9249.33 699
9250.23 724
9251.14 697
9252.05 724
9252.96 715
9253.87 734
9254.77 783
9255.68 770
9256.59 708
9257.50 724
9258.41 727
9259.31 817
9260.22 772
9261.13 744
9262.04 758
9262.95 748
9263.86 732
9264.77 718
9265.67 746
9266.58 717
9267.49 707
9268.40 718
9269.31 732
9270.22 800
9271.13 793
9272.04 772
9272.94 711
9273.85 711
9274.76 762
9275.67 780
9276.58 824
9277.49 811
9278.40 753
9279.31 749
9280.22 771
9281.13 726
9282.04 728
9282.95 739
9283.86 707
9284.77 783
9285.68 760
9286.59 778
9287.49 712
9288.40 762
9289.31 790
9290.22 787
9291.13 832
9292.04 782
9292.95 753
9293.86 780
9294.77 747
9295.68 781
9296.59 774
9297.50 768
9298.41 769
9299.33 784
9300.24 752
9301.15 785
9302.06 783
9302.97 739
9303.88 821
9304.79 770
9305.70 810
9306.61 815
9307.52 808
9308.43 791
9309.34 901
9310.25 900
9311.16 898
9312.07 860
9312.98 876
9313.90 858
9314.81 929
9315.72 895
9316.63 784
9317.54 762
9318.45 825
9319.36 807
9320.27 796
9321.19 809
9322.10 710
9323.01 780
9323.92 784
9324.83 737
9325.74 760
9326.65 750
9327.57 779
9328.48 771
9329.39 821
9330.30 764
9331.21 799
9332.13 750
9333.04 716
9333.95 726
9334.86 767
9335.77 751
9336.69 817
9337.60 779
9338.51 773
9339.42 811
9340.33 807
9341.25 810
9342.16 770
9343.07 784
9343.98 742
9344.90 751
9345.81 754
9346.72 748
9347.63 747
9348.55 767
9349.46 787
9350.37 792
9351.29 772
9352.20 739
9353.11 824
9354.02 740
9354.94 776
9355.85 781
9356.76 789
9357.68 802
9358.59 804
9359.50 817
9360.42 784
9361.33 790
9362.24 798
9363.16 773
9364.07 723
9364.98 809
9365.90 764
9366.81 780
9367.72 775
9368.64 750
9369.55 725
9370.47 722
9371.38 742
9372.29 704
9373.21 776
9374.12 804
9375.04 772
9375.95 829
9376.86 764
9377.78 709
9378.69 739
9379.61 787
9380.52 817
9381.43 845
9382.35 778
9383.26 703
9384.18 775
9385.09 803
9386.01 803
9386.92 793
9387.84 784
9388.75 812
9389.67 809
9390.58 764
9391.49 850
9392.41 815
9393.32 877
9394.24 863
9395.15 888
9396.07 847
9396.98 832
9397.90 774
9398.81 779
9399.73 849
9400.65 823
9401.56 889
9402.48 823
9403.39 866
9404.31 801
9405.22 798
9406.14 744
9407.05 761
9407.97 785
9408.88 752
9409.80 800
9410.72 785
9411.63 782
9412.55 757
9413.46 809
9414.38 723
9415.30 789
9416.21 823
9417.13 804
9418.04 746
9418.96 754
9419.88 811
9420.79 805
9421.71 798
9422.62 767
9423.54 765
9424.46 814
9425.37 764
9426.29 779
9427.21 772
9428.12 788
9429.04 853
9429.96 813
9430.87 818
9431.79 777
9432.71 796
9433.62 884
9434.54 855
9435.46 847
9436.37 872
9437.29 865
9438.21 863
9439.13 859
9440.04 833
9440.96 867
9441.88 850
9442.80 847
9443.71 842
9444.63 866
9445.55 863
9446.46 861
9447.38 810
9448.30 839
9449.22 785
9450.14 795
9451.05 866
9451.97 875
9452.89 890
9453.81 928
9454.72 1000
9455.64 965
9456.56 1035
9457.48 1007
9458.40 955
9459.31 906
9460.23 840
9461.15 889
9462.07 888
9462.99 850
9463.91 848
9464.82 878
9465.74 883
9466.66 851
9467.58 802
9468.50 875
9469.42 804
9470.34 808
9471.25 782
9472.17 832
9473.09 821
9474.01 841
9474.93 834
9475.85 851
9476.77 900
9477.69 882
9478.60 887
9479.52 893
9480.44 900
9481.36 863
9482.28 896
9483.20 909
9484.12 890
9485.04 875
9485.96 875
9486.88 908
9487.80 906
9488.72 850
9489.64 962
9490.56 804
9491.48 861
9492.40 876
9493.32 797
9494.24 831
9495.16 887
9496.08 827
9497.00 812
9497.92 803
9498.84 878
9499.76 924
9500.68 901
9501.60 862
9502.52 820
9503.44 844
9504.36 872
9505.28 889
9506.20 848
9507.12 871
9508.04 865
9508.96 925
9509.88 876
9510.80 892
9511.72 891
9512.64 877
9513.56 897
9514.48 907
9515.40 899
9516.32 923
9517.25 976
9518.17 979
9519.09 968
9520.01 1042
9520.93 1055
9521.85 1018
9522.77 965
9523.69 929
9524.61 974
9525.54 1007
9526.46 957
9527.38 1004
9528.30 993
9529.22 1032
9530.14 1038
9531.06 1109
9531.99 1181
9532.91 1199
9533.83 1240
9534.75 1272
9535.67 1266
9536.60 1233
9537.52 1231
9538.44 1248
9539.36 1163
9540.28 1113
9541.21 1087
9542.13 1091
9543.05 1050
9543.97 957
9544.89 963
9545.82 893
9546.74 903
9547.66 977
9548.58 1002
9549.51 967
9550.43 967
9551.35 955
9552.27 956
9553.20 983
9554.12 978
9555.04 953
9555.96 992
9556.89 950
9557.81 958
9558.73 989
9559.66 949
9560.58 992
9561.50 1046
9562.43 1027
9563.35 1053
9564.27 1038
9565.19 1007
9566.12 942
9567.04 974
9567.96 920
9568.89 920
9569.81 968
9570.74 983
9571.66 916
9572.58 927
9573.51 935
9574.43 918
9575.35 914
9576.28 953
9577.20 989
9578.13 965
9579.05 926
9579.97 909
9580.90 950
9581.82 953
9582.75 1009
9583.67 1010
9584.59 1000
9585.52 935
9586.44 952
9587.37 945
9588.29 958
9589.22 913
9590.14 982
9591.06 933
9591.99 1050
9592.91 1002
9593.84 937
9594.76 975
9595.69 1017
9596.61 1030
9597.54 980
9598.46 974
9599.39 977
9600.31 1062
9601.24 1078
9602.16 1165
9603.09 1073
9604.01 1088
9604.94 1056
9605.86 1054
9606.79 994
9607.71 1027
9608.64 1155
9609.56 1078
9610.49 1079
9611.41 1110
9612.34 1095
9613.27 1054
9614.19 1105
9615.12 1073
9616.04 1088
9616.97 1041
9617.89 1111
9618.82 1086
9619.75 1006
9620.67 1037
9621.60 1125
9622.52 1141
9623.45 1095
9624.38 1137
9625.30 1164
9626.23 1193
9627.15 1157
9628.08 1165
9629.01 1151
9629.93 1168
9630.86 1226
9631.79 1129
9632.71 1179
9633.64 1196
9634.57 1188
9635.49 1204
9636.42 1191
9637.35 1222
9638.27 1346
9639.20 1389
9640.13 1304
9641.05 1293
9641.98 1301
9642.91 1329
9643.83 1322
9644.76 1247
9645.69 1281
9646.62 1313
9647.54 1371
9648.47 1378
9649.40 1509
9650.32 1461
9651.25 1462
9652.18 1422
9653.11 1487
9654.03 1409
9654.96 1418
9655.89 1459
9656.82 1401
9657.75 1378
9658.67 1290
9659.60 1306
9660.53 1336
9661.46 1421
9662.38 1400
9663.31 1365
9664.24 1339
9665.17 1295
9666.10 1364
9667.02 1390
9667.95 1369
9668.88 1449
9669.81 1394
9670.74 1451
9671.67 1462
9672.59 1442
9673.52 1392
9674.45 1496
9675.38 1529
9676.31 1499
9677.24 1553
9678.17 1498
9679.10 1540
9680.02 1546
9680.95 1604
9681.88 1573
9682.81 1521
9683.74 1591
9684.67 1582
9685.60 1639
9686.53 1662
9687.46 1635
9688.39 1642
9689.31 1624
9690.24 1617
9691.17 1642
9692.10 1652
9693.03 1694
9693.96 1664
9694.89 1684
9695.82 1669
9696.75 1726
9697.68 1799
9698.61 1751
9699.54 1789
9700.47 1826
9701.40 1841
9702.33 1813
9703.26 1809
9704.19 1791
9705.12 1832
9706.05 1758
9706.98 1741
9707.91 1680
9708.84 1660
9709.77 1592
9710.70 1717
9711.63 1761
9712.56 1733
9713.49 1863
9714.42 1954
9715.35 1978
9716.28 1983
9717.21 2085
9718.14 2037
9719.07 1958
9720.00 1935
9720.93 1838
9721.87 1777
9722.80 1699
9723.73 1609
9724.66 1530
9725.59 1588
9726.52 1516
9727.45 1448
9728.38 1503
9729.31 1543
9730.24 1560
9731.18 1641
9732.11 1621
9733.04 1694
9733.97 1735
9734.90 1760
9735.83 1747
9736.76 1712
9737.70 1612
9738.63 1651
9739.56 1612
9740.49 1569
9741.42 1514
9742.35 1521
9743.29 1475
9744.22 1395
9745.15 1397
9746.08 1384
9747.01 1347
9747.95 1348
9748.88 1372
9749.81 1370
9750.74 1391
9751.67 1330
9752.61 1329
9753.54 1430
9754.47 1358
9755.40 1301
9756.34 1290
9757.27 1334
9758.20 1370
9759.13 1339
9760.07 1375
9761.00 1460
9761.93 1384
9762.87 1368
9763.80 1418
9764.73 1425
9765.66 1494
9766.60 1538
9767.53 1380
9768.46 1397
9769.40 1423
9770.33 1426
9771.26 1345
9772.20 1371
9773.13 1460
9774.06 1464
9775.00 1399
9775.93 1400
9776.86 1476
9777.80 1542
9778.73 1611
9779.66 1628
9780.60 1650
9781.53 1758
9782.46 1717
9783.40 1641
9784.33 1662
9785.26 1653
9786.20 1633
9787.13 1637
9788.07 1568
9789.00 1544
9789.93 1430
9790.87 1394
9791.80 1475
9792.74 1388
9793.67 1319
9794.61 1263
9795.54 1367
9796.47 1363
9797.41 1269
9798.34 1358
9799.28 1302
9800.21 1396
9801.15 1477
9802.08 1451
9803.02 1338
9803.95 1355
9804.89 1366
9805.82 1309
9806.76 1285
9807.69 1202
9808.63 1222
9809.56 1266
9810.50 1190
9811.43 1117
9812.37 1144
9813.30 1205
9814.24 1184
9815.17 1124
9816.11 1115
9817.04 1123
9817.98 1138
9818.91 1175
9819.85 1104
9820.78 1038
9821.72 1095
9822.65 1145
9823.59 1093
9824.53 1107
9825.46 1024
9826.40 1045
9827.33 1096
9828.27 1014
9829.21 1112
9830.14 1198
9831.08 1048
9832.01 1038
9832.95 1030
9833.89 1128
9834.82 1087
9835.76 1029
9836.69 1080
9837.63 1046
9838.57 1064
9839.50 1010
9840.44 1106
9841.38 1176
9842.31 1133
9843.25 1127
9844.19 1056
9845.12 1066
9846.06 1058
9847.00 1092
9847.93 1100
9848.87 1120
9849.81 1118
9850.74 1068
9851.68 1079
9852.62 1095
9853.56 1069
9854.49 1035
9855.43 1116
9856.37 1118
9857.30 1122
9858.24 1150
9859.18 1160
9860.12 1136
9861.05 1159
9861.99 1171
9862.93 1235
9863.87 1184
9864.80 1184
9865.74 1120
9866.68 1091
9867.62 1083
9868.56 1054
9869.49 1043
9870.43 1086
9871.37 1076
9872.31 1038
9873.24 1048
9874.18 952
9875.12 1001
9876.06 1023
9877.00 1033
9877.94 1038
9878.87 996
9879.81 958
9880.75 977
9881.69 968
9882.63 924
9883.57 1021
9884.50 1021
9885.44 969
9886.38 999
9887.32 962
9888.26 1002
9889.20 995
9890.14 959
9891.08 951
9892.02 927
9892.95 924
9893.89 968
9894.83 965
9895.77 887
9896.71 942
9897.65 984
9898.59 941
9899.53 927
9900.47 987
9901.41 907
9902.35 898
9903.29 906
9904.23 937
9905.16 963
9906.10 964
9907.04 1013
9907.98 985
9908.92 936
9909.86 958
9910.80 1014
9911.74 942
9912.68 1014
9913.62 986
9914.56 987
9915.50 934
9916.44 948
9917.38 922
9918.32 982
9919.26 964
9920.20 1030
9921.14 973
9922.08 925
9923.02 976
9923.97 1032
9924.91 1100
9925.85 1183
9926.79 1258
9927.73 1308
9928.67 1458
9929.61 1478
9930.55 1488
9931.49 1491
9932.43 1461
9933.37 1428
9934.31 1255
9935.25 1238
9936.20 1146
9937.14 1078
9938.08 966
9939.02 985
9939.96 1015
9940.90 967
9941.84 971
9942.78 888
9943.73 867
9944.67 896
9945.61 902
9946.55 935
9947.49 831
9948.43 823
9949.37 880
9950.32 855
9951.26 834
9952.20 873
9953.14 809
9954.08 900
9955.03 914
9955.97 858
9956.91 891
9957.85 934
9958.79 943
9959.74 851
9960.68 856
9961.62 924
9962.56 937
9963.50 918
9964.45 853
9965.39 888
9966.33 904
9967.27 898
9968.22 845
9969.16 836
9970.10 812
9971.04 899
9971.99 897
9972.93 927
9973.87 831
9974.82 829
9975.76 807
9976.70 807
9977.64 787
9978.59 804
9979.53 822
9980.47 862
9981.42 826
9982.36 809
9983.30 826
9984.25 829
9985.19 852
9986.13 823
9987.08 810
9988.02 802
9988.96 826
9989.91 867
9990.85 862
9991.80 846
9992.74 877
9993.68 831
9994.63 811
9995.57 802
9996.51 824
9997.46 845
9998.40 807
9999.35 832
10000.29 800
10001.23 823
10002.18 837
10003.12 828
10004.07 844
10005.01 845
10005.96 837
10006.90 799
10007.84 792
10008.79 809
10009.73 793
10010.68 797
10011.62 818
10012.57 837
10013.51 766
10014.46 726
10015.40 792
10016.35 788
10017.29 719
10018.24 784
10019.18 798
10020.13 889
10021.07 810
10022.02 794
10022.96 780
10023.91 774
10024.85 774
10025.80 792
10026.74 756
10027.69 825
10028.63 747
10029.58 739
10030.52 745
10031.47 767
10032.42 794
10033.36 811
10034.31 765
10035.25 730
10036.20 743
10037.14 731
10038.09 788
10039.04 751
10039.98 776
10040.93 770
10041.87 755
10042.82 791
10043.77 794
10044.71 750
10045.66 818
10046.60 757
10047.55 732
10048.50 732
10049.44 701
10050.39 757
10051.34 710
10052.28 653
10053.23 675
10054.18 651
10055.12 707
10056.07 719
10057.02 735
10057.96 755
10058.91 793
10059.86 766
10060.80 730
10061.75 769
10062.70 762
10063.64 724
10064.59 731
10065.54 715
10066.49 689
10067.43 661
10068.38 753
10069.33 711
10070.28 692
10071.22 693
10072.17 772
10073.12 750
10074.07 753
10075.01 727
10075.96 743
10076.91 740
10077.86 698
10078.80 755
10079.75 735
10080.70 728
10081.65 756
10082.60 721
10083.54 763
10084.49 744
10085.44 688
10086.39 735
10087.34 732
10088.28 716
10089.23 718
10090.18 697
10091.13 712
10092.08 730
10093.03 723
10093.97 715
10094.92 735
10095.87 709
10096.82 760
10097.77 681
10098.72 722
10099.67 726
10100.62 728
10101.56 688
10102.51 725
10103.46 713
10104.41 734
10105.36 720
10106.31 692
10107.26 710
10108.21 694
10109.16 697
10110.11 695
10111.05 707
10112.00 663
10112.95 684
10113.90 730
10114.85 683
10115.80 718
10116.75 751
10117.70 739
10118.65 665
10119.60 741
10120.55 789
10121.50 747
10122.45 672
10123.40 723
10124.35 735
10125.30 716
10126.25 718
10127.20 700
10128.15 699
10129.10 740
10130.05 715
10131.00 701
10131.95 702
10132.90 745
10133.85 716
10134.80 703
10135.75 747
10136.70 721
10137.65 668
10138.60 729
10139.55 728
10140.51 745
10141.46 739
10142.41 748
10143.36 764
10144.31 743
10145.26 738
10146.21 697
10147.16 739
10148.11 814
10149.06 743
10150.01 708
10150.97 697
10151.92 773
10152.87 733
10153.82 682
10154.77 727
10155.72 735
10156.67 717
10157.63 704
10158.58 694
10159.53 757
10160.48 758
10161.43 776
10162.38 760
10163.34 729
10164.29 784
10165.24 790
10166.19 800
10167.14 777
10168.09 800
10169.05 743
10170.00 820
10170.95 789
10171.90 771
10172.86 821
10173.81 776
10174.76 746
10175.71 844
10176.66 803
10177.62 789
10178.57 796
10179.52 768
10180.47 818
10181.43 818
10182.38 870
10183.33 853
10184.29 877
10185.24 863
10186.19 916
10187.14 853
10188.10 914
10189.05 911
10190.00 878
10190.96 884
10191.91 834
10192.86 871
10193.81 933
10194.77 918
10195.72 926
10196.67 867
10197.63 806
10198.58 844
10199.53 897
10200.49 894
10201.44 914
10202.40 911
10203.35 943
10204.30 1063
10205.26 1101
10206.21 1083
10207.16 1117
10208.12 1136
10209.07 1132
10210.03 1106
10210.98 1146
10211.93 1075
10212.89 1029
10213.84 970
10214.80 974
10215.75 934
10216.70 1001
10217.66 906
10218.61 912
10219.57 843
10220.52 877
10221.48 888
10222.43 931
10223.39 866
10224.34 896
10225.30 926
10226.25 900
10227.20 849
10228.16 820
10229.11 838
10230.07 861
10231.02 858
10231.98 912
10232.93 892
10233.89 886
10234.84 986
10235.80 953
10236.75 950
10237.71 1000
10238.67 1076
10239.62 1123
10240.58 1005
10241.53 998
10242.49 939
10243.44 878
10244.40 807
10245.35 816
10246.31 798
10247.26 765
10248.22 766
10249.18 795
10250.13 782
10251.09 774
10252.04 757
10253.00 773
10253.96 789
10254.91 788
10255.87 774
10256.82 776
10257.78 794
10258.74 729
10259.69 772
10260.65 722
10261.61 751
10262.56 736
10263.52 698
10264.47 717
10265.43 718
10266.39 759
10267.34 773
10268.30 779
10269.26 744
10270.21 712
10271.17 742
10272.13 737
10273.09 722
10274.04 746
10275.00 728
10275.96 768
10276.91 749
10277.87 777
10278.83 727
10279.78 750
10280.74 776
10281.70 755
10282.66 703
10283.61 670
10284.57 679
10285.53 702
10286.49 749
10287.44 695
10288.40 736
10289.36 778
10290.32 722
10291.27 693
10292.23 738
10293.19 735
10294.15 727
10295.11 804
10296.06 730
10297.02 711
10297.98 696
10298.94 790
10299.90 742
10300.85 723
10301.81 788
10302.77 707
10303.73 742
10304.69 740
10305.65 684
10306.60 717
10307.56 727
10308.52 721
10309.48 703
10310.44 722
10311.40 727
10312.36 731
10313.32 714
10314.27 703
10315.23 686
10316.19 670
10317.15 766
10318.11 781
10319.07 740
10320.03 688
10320.99 727
10321.95 729
10322.91 766
10323.86 674
10324.82 739
10325.78 678
10326.74 684
10327.70 730
10328.66 785
10329.62 772
10330.58 773
10331.54 805
10332.50 778
10333.46 803
10334.42 787
10335.38 751
10336.34 752
10337.30 734
10338.26 720
10339.22 766
10340.18 700
10341.14 684
10342.10 704
10343.06 693
10344.02 663
10344.98 667
10345.94 691
10346.90 649
10347.86 669
10348.82 715
10349.78 682
10350.74 664
10351.70 653
10352.66 659
10353.62 664
10354.58 665
10355.55 740
10356.51 686
10357.47 638
10358.43 712
10359.39 681
10360.35 614
10361.31 659
10362.27 711
10363.23 665
10364.19 672
10365.16 656
10366.12 652
10367.08 642
10368.04 667
10369.00 626
10369.96 642
10370.92 646
10371.88 669
10372.85 656
10373.81 621
10374.77 669
10375.73 652
10376.69 667
10377.65 654
10378.62 731
10379.58 655
10380.54 696
10381.50 696
10382.46 647
10383.43 635
10384.39 646
10385.35 704
10386.31 659
10387.27 642
10388.24 667
10389.20 676
10390.16 709
10391.12 707
10392.09 687
10393.05 692
10394.01 640
10394.97 671
10395.94 657
10396.90 702
10397.86 692
10398.82 680
10399.79 683
10400.75 666
10401.71 646
10402.68 695
10403.64 693
10404.60 685
10405.57 687
10406.53 707
10407.49 694
10408.45 638
10409.42 639
10410.38 665
10411.34 702
10412.31 703
10413.27 635
10414.23 661
10415.20 714
10416.16 735
10417.13 745
10418.09 805
10419.05 844
10420.02 847
10420.98 881
10421.94 831
10422.91 815
10423.87 815
10424.84 774
10425.80 761
10426.76 780
10427.73 780
10428.69 675
10429.66 679
10430.62 665
10431.58 666
10432.55 691
10433.51 684
10434.48 706
10435.44 638
10436.41 689
10437.37 627
10438.34 614
10439.30 649
10440.27 640
10441.23 624
10442.19 647
10443.16 718
10444.12 733
10445.09 688
10446.05 637
10447.02 637
10447.98 657
10448.95 635
10449.91 616
10450.88 633
10451.84 619
10452.81 659
10453.78 684
10454.74 652
10455.71 663
10456.67 700
10457.64 607
10458.60 627
10459.57 654
10460.53 604
10461.50 674
10462.47 616
10463.43 655
10464.40 685
10465.36 642
10466.33 644
10467.29 634
10468.26 621
10469.23 603
10470.19 563
10471.16 576
10472.12 587
10473.09 604
10474.06 633
10475.02 639
10475.99 672
10476.96 639
10477.92 659
10478.89 644
10479.86 633
10480.82 604
10481.79 636
10482.76 606
10483.72 601
10484.69 631
10485.66 645
10486.62 614
10487.59 635
10488.56 644
10489.52 596
10490.49 643
10491.46 674
10492.42 670
10493.39 657
10494.36 664
10495.33 616
10496.29 713
10497.26 675
10498.23 682
10499.19 653
10500.16 696
10501.13 655
10502.10 638
10503.06 644
10504.03 669
10505.00 653
10505.97 675
10506.94 645
10507.90 653
10508.87 688
10509.84 672
10510.81 638
10511.78 657
10512.74 638
10513.71 644
10514.68 656
10515.65 644
10516.62 622
10517.58 665
10518.55 686
10519.52 637
10520.49 624
10521.46 660
10522.43 649
10523.39 671
10524.36 623
10525.33 632
10526.30 664
10527.27 640
10528.24 607
10529.21 618
10530.18 631
10531.14 632
10532.11 669
10533.08 560
10534.05 626
10535.02 613
10535.99 628
10536.96 643
10537.93 652
10538.90 628
10539.87 645
10540.84 638
10541.80 613
10542.77 641
10543.74 677
10544.71 678
10545.68 696
10546.65 671
10547.62 650
10548.59 663
10549.56 697
10550.53 674
10551.50 732
10552.47 705
10553.44 660
10554.41 652
10555.38 631
10556.35 704
10557.32 696
10558.29 720
10559.26 745
10560.23 774
10561.20 772
10562.17 774
10563.14 831
10564.11 809
10565.08 816
10566.05 802
10567.02 788
10567.99 750
10568.97 717
10569.94 800
10570.91 715
10571.88 700
10572.85 674
10573.82 638
10574.79 707
10575.76 684
10576.73 660
10577.70 664
10578.67 632
10579.64 635
10580.62 627
10581.59 691
10582.56 706
10583.53 669
10584.50 678
10585.47 678
10586.44 715
10587.42 693
10588.39 722
10589.36 740
10590.33 711
10591.30 740
10592.27 734
10593.25 719
10594.22 720
10595.19 728
10596.16 743
10597.13 701
10598.10 703
10599.08 675
10600.05 668
10601.02 683
10601.99 646
10602.96 647
10603.94 710
10604.91 679
10605.88 642
10606.85 670
10607.83 625
10608.80 659
10609.77 614
10610.74 660
10611.72 605
10612.69 631
10613.66 628
10614.63 650
10615.61 659
10616.58 662
10617.55 677
10618.53 667
10619.50 639
10620.47 629
10621.44 666
10622.42 628
10623.39 681
10624.36 725
10625.34 730
10626.31 742
10627.28 688
10628.26 710
10629.23 702
10630.20 727
10631.18 683
10632.15 671
10633.12 725
10634.10 697
10635.07 709
10636.05 728
10637.02 777
10637.99 799
10638.97 756
10639.94 839
10640.91 865
10641.89 869
10642.86 804
10643.84 850
10644.81 813
10645.79 743
10646.76 760
10647.73 732
10648.71 679
10649.68 685
10650.66 707
10651.63 698
10652.61 727
10653.58 712
10654.55 694
10655.53 643
10656.50 619
10657.48 683
10658.45 666
10659.43 618
10660.40 662
10661.38 635
10662.35 647
10663.33 637
10664.30 680
10665.28 686
10666.25 668
10667.23 637
10668.20 662
10669.18 710
10670.15 619
10671.13 680
10672.10 663
10673.08 687
10674.05 657
10675.03 663
10676.01 672
10676.98 728
10677.96 649
10678.93 695
10679.91 665
10680.88 670
10681.86 768
10682.84 689
10683.81 749
10684.79 709
10685.76 724
10686.74 690
10687.72 650
10688.69 613
10689.67 627
10690.64 642
10691.62 634
10692.60 640
10693.57 678
10694.55 634
10695.53 635
10696.50 696
10697.48 663
10698.46 703
10699.43 655
10700.41 659
10701.39 650
10702.36 648
10703.34 598
10704.32 618
10705.29 644
10706.27 609
10707.25 608
10708.22 640
10709.20 622
10710.18 674
10711.15 632
10712.13 606
10713.11 598
10714.09 598
10715.06 611
10716.04 630
10717.02 620
10718.00 646
10718.97 668
10719.95 641
10720.93 563
10721.91 589
10722.88 684
10723.86 679
10724.84 592
10725.82 610
10726.80 591
10727.77 625
10728.75 656
10729.73 641
10730.71 566
10731.69 607
10732.66 587
10733.64 587
10734.62 614
10735.60 641
10736.58 622
10737.55 641
10738.53 605
10739.51 599
10740.49 632
10741.47 605
10742.45 655
10743.43 623
10744.40 680
10745.38 632
10746.36 661
10747.34 629
10748.32 620
10749.30 652
10750.28 659
10751.26 613
10752.24 603
10753.21 584
10754.19 598
10755.17 647
10756.15 622
10757.13 625
10758.11 619
10759.09 635
10760.07 607
10761.05 612
10762.03 586
10763.01 628
10763.99 638
10764.97 683
10765.95 578
10766.93 564
10767.91 612
10768.89 594
10769.87 574
10770.84 575
10771.82 605
10772.80 632
10773.78 614
10774.76 586
10775.74 568
10776.73 640
10777.71 680
10778.69 640
10779.67 604
10780.65 593
10781.63 686
10782.61 638
10783.59 648
10784.57 617
10785.55 623
10786.53 644
10787.51 601
10788.49 617
10789.47 605
10790.45 594
10791.43 641
10792.41 608
10793.39 604
10794.38 620
10795.36 643
10796.34 622
10797.32 598
10798.30 639
10799.28 621
10800.26 571
10801.24 642
10802.22 621
10803.21 636
10804.19 615
10805.17 637
10806.15 594
10807.13 594
10808.11 586
10809.09 635
10810.08 584
10811.06 608
10812.04 626
10813.02 562
10814.00 661
10814.99 674
10815.97 647
10816.95 605
10817.93 645
10818.91 617
10819.90 606
10820.88 599
10821.86 605
10822.84 653
10823.82 637
10824.81 587
10825.79 577
10826.77 599
10827.75 637
10828.74 629
10829.72 595
10830.70 642
10831.68 607
10832.67 612
10833.65 615
10834.63 627
10835.62 614
10836.60 683
10837.58 659
10838.56 652
10839.55 600
10840.53 672
10841.51 693
10842.50 704
10843.48 674
10844.46 709
10845.45 615
10846.43 684
10847.41 607
10848.40 597
10849.38 653
10850.36 670
10851.35 691
10852.33 660
10853.31 680
10854.30 673
10855.28 737
10856.26 648
10857.25 642
10858.23 622
10859.22 657
10860.20 663
10861.18 666
10862.17 628
10863.15 679
10864.14 689
10865.12 684
10866.10 726
10867.09 666
10868.07 725
10869.06 761
10870.04 733
10871.03 699
10872.01 698
10873.00 764
10873.98 790
10874.96 750
10875.95 719
10876.93 715
10877.92 658
10878.90 717
10879.89 702
10880.87 780
10881.86 719
10882.84 800
10883.83 731
10884.81 737
10885.80 740
10886.78 767
10887.77 758
10888.75 745
10889.74 740
10890.72 781
10891.71 793
10892.70 796
10893.68 817
10894.67 768
10895.65 839
10896.64 850
10897.62 801
10898.61 789
10899.59 789
10900.58 797
10901.57 844
10902.55 845
10903.54 790
10904.52 830
10905.51 858
10906.50 841
10907.48 789
10908.47 824
10909.45 864
10910.44 870
10911.43 838
10912.41 839
10913.40 839
10914.39 856
10915.37 825
10916.36 840
10917.35 927
10918.33 872
10919.32 936
10920.30 883
10921.29 916
10922.28 881
10923.27 894
10924.25 853
10925.24 905
10926.23 926
10927.21 964
10928.20 900
10929.19 911
10930.17 902
10931.16 928
10932.15 980
10933.14 982
10934.12 941
10935.11 911
10936.10 933
10937.09 977
10938.07 1006
10939.06 935
10940.05 1011
10941.04 971
10942.02 1077
10943.01 1072
10944.00 1044
10944.99 998
10945.97 1037
10946.96 1055
10947.95 1066
10948.94 1053
10949.93 1089
10950.91 1106
10951.90 1074
10952.89 1115
10953.88 1159
10954.87 1186
10955.85 1168
10956.84 1246
10957.83 1264
10958.82 1320
10959.81 1414
10960.80 1366
10961.79 1388
10962.77 1402
10963.76 1337
10964.75 1293
10965.74 1245
10966.73 1284
10967.72 1153
10968.71 1203
10969.70 1253
10970.68 1180
10971.67 1143
10972.66 1125
10973.65 1118
10974.64 1056
10975.63 1109
10976.62 1135
10977.61 1109
10978.60 1092
10979.59 1101
10980.58 1124
10981.57 1125
10982.55 1164
10983.54 1190
10984.53 1225
10985.52 1215
10986.51 1273
10987.50 1290
10988.49 1226
10989.48 1180
10990.47 1212
10991.46 1331
10992.45 1305
10993.44 1237
10994.43 1260
10995.42 1344
10996.41 1427
10997.40 1562
10998.39 1698
10999.38 1859
11000.37 1969
11001.36 2055
11002.35 2091
11003.34 2043
11004.33 1944
11005.33 1876
11006.32 1731
11007.31 1621
11008.30 1499
11009.29 1327
11010.28 1335
11011.27 1272
11012.26 1140
11013.25 1113
11014.24 1097
11015.23 1076
11016.22 1024
11017.21 1068
11018.21 1092
11019.20 1021
11020.19 1029
11021.18 1057
11022.17 1053
11023.16 1078
11024.15 1070
11025.14 1064
11026.14 1076
11027.13 1076
11028.12 1030
11029.11 1020
11030.10 983
11031.09 948
11032.09 1054
11033.08 1059
11034.07 997
11035.06 1038
11036.05 1012
11037.05 973
11038.04 976
11039.03 1028
11040.02 1040
11041.01 1050
11042.01 1002
11043.00 941
11043.99 909
11044.98 978
11045.97 939
11046.97 831
11047.96 890
11048.95 900
11049.94 884
11050.94 908
11051.93 926
11052.92 903
11053.91 937
11054.91 877
11055.90 939
11056.89 938
11057.89 981
11058.88 888
11059.87 886
11060.87 933
11061.86 914
11062.85 978
11063.84 998
11064.84 965
11065.83 923
11066.82 939
11067.82 895
11068.81 886
11069.80 869
11070.80 937
11071.79 909
11072.78 953
11073.78 887
11074.77 864
11075.77 879
11076.76 882
11077.75 922
11078.75 890
11079.74 853
11080.73 852
11081.73 845
11082.72 850
11083.72 847
11084.71 879
11085.70 858
11086.70 843
11087.69 818
11088.69 877
11089.68 851
11090.68 877
11091.67 829
11092.66 787
11093.66 812
11094.65 752
11095.65 784
11096.64 800
11097.64 813
11098.63 754
11099.63 776
11100.62 807
11101.62 822
11102.61 777
11103.61 762
11104.60 825
11105.60 819
11106.59 795
11107.59 784
11108.58 764
11109.58 749
11110.57 802
11111.57 769
11112.56 785
11113.56 776
11114.55 753
11115.55 754
11116.55 784
11117.54 714
11118.54 744
11119.53 790
11120.53 768
11121.52 787
11122.52 764
11123.51 786
11124.51 767
11125.51 744
11126.50 722
11127.50 762
11128.49 745
11129.49 822
11130.49 828
11131.48 782
11132.48 815
11133.48 788
11134.47 771
11135.47 792
11136.46 765
11137.46 741
11138.46 732
11139.45 699
11140.45 702
11141.45 747
11142.44 788
11143.44 762
11144.44 747
11145.43 775
11146.43 734
11147.43 717
11148.43 757
11149.42 753
11150.42 748
11151.42 747
11152.41 759
11153.41 754
11154.41 712
11155.40 710
11156.40 699
11157.40 708
11158.40 691
11159.39 725
11160.39 721
11161.39 714
11162.39 706
11163.38 716
11164.38 693
11165.38 697
11166.38 701
11167.38 692
11168.37 725
11169.37 712
11170.37 692
11171.37 669
11172.37 672
11173.36 656
11174.36 717
11175.36 696
11176.36 723
11177.36 682
11178.35 688
11179.35 694
11180.35 684
11181.35 679
11182.35 701
11183.35 694
11184.34 724
11185.34 703
11186.34 665
11187.34 682
11188.34 672
11189.34 715
11190.34 693
11191.34 722
11192.34 779
11193.33 731
11194.33 760
11195.33 728
11196.33 742
11197.33 760
11198.33 735
11199.33 746
11200.33 702
11201.33 740
11202.33 769
11203.33 722
11204.33 734
11205.32 735
11206.32 720
11207.32 702
11208.32 718
11209.32 695
11210.32 695
11211.32 700
11212.32 703
11213.32 734
11214.32 695
11215.32 704
11216.32 673
11217.32 763
11218.32 641
11219.32 686
11220.32 680
11221.32 685
11222.32 660
11223.32 686
11224.32 647
11225.32 657
11226.32 713
11227.33 665
11228.33 706
11229.33 712
11230.33 661
11231.33 671
11232.33 704
11233.33 658
11234.33 690
11235.33 714
11236.33 707
11237.33 691
11238.33 646
11239.33 682
11240.34 673
11241.34 668
11242.34 678
11243.34 688
11244.34 660
11245.34 671
11246.34 674
11247.34 699
11248.35 655
11249.35 624
11250.35 654
11251.35 708
11252.35 679
11253.35 682
11254.35 642
11255.36 645
11256.36 648
11257.36 736
11258.36 689
11259.36 623
11260.37 656
11261.37 646
11262.37 665
11263.37 663
11264.37 721
11265.38 702
11266.38 671
11267.38 688
11268.38 702
11269.39 665
11270.39 705
11271.39 724
11272.39 699
11273.40 678
11274.40 677
11275.40 755
11276.40 771
11277.41 751
11278.41 720
11279.41 749
11280.41 774
11281.42 812
11282.42 744
11283.42 817
11284.43 779
11285.43 787
11286.43 761
11287.44 680
11288.44 701
11289.44 695
11290.45 655
11291.45 697
11292.45 700
11293.46 696
11294.46 689
11295.46 664
11296.47 687
11297.47 704
11298.47 735
11299.48 670
11300.48 689
11301.48 687
11302.49 698
11303.49 670
11304.50 658
11305.50 659
11306.50 669
11307.51 678
11308.51 721
11309.52 700
11310.52 751
11311.52 750
11312.53 741
11313.53 793
11314.54 771
11315.54 828
11316.55 800
11317.55 796
11318.56 729
11319.56 724
11320.56 735
11321.57 708
11322.57 740
11323.58 748
11324.58 726
11325.59 731
11326.59 675
11327.60 649
11328.60 724
11329.61 697
11330.61 659
11331.62 653
11332.62 676
11333.63 644
11334.63 691
11335.64 708
11336.65 717
11337.65 704
11338.66 705
11339.66 721
11340.67 756
11341.67 793
11342.68 712
11343.68 743
11344.69 741
11345.70 751
11346.70 680
11347.71 686
11348.71 704
11349.72 657
11350.72 649
11351.73 632
11352.74 690
11353.74 722
11354.75 697
11355.76 681
11356.76 661
11357.77 661
11358.77 695
11359.78 672
11360.79 652
11361.79 645
11362.80 645
11363.81 650
11364.81 657
11365.82 650
11366.83 655
11367.83 642
11368.84 676
11369.85 659
11370.85 625
11371.86 616
11372.87 647
11373.87 634
11374.88 643
11375.89 663
11376.90 659
11377.90 667
11378.91 616
11379.92 624
11380.92 634
11381.93 663
11382.94 640
11383.95 684
11384.95 690
11385.96 664
11386.97 660
11387.98 674
11388.99 632
11389.99 615
11391.00 617
11392.01 607
11393.02 592
11394.02 596
11395.03 600
11396.04 630
11397.05 644
11398.06 659
11399.06 617
11400.07 619
11401.08 669
11402.09 690
11403.10 694
11404.11 672
11405.11 632
11406.12 618
11407.13 635
11408.14 636
11409.15 610
11410.16 569
11411.17 591
11412.17 655
11413.18 642
11414.19 602
11415.20 598
11416.21 602
11417.22 592
11418.23 650
11419.24 596
11420.25 646
11421.25 702
11422.26 675
11423.27 612
11424.28 615
11425.29 655
11426.30 621
11427.31 572
11428.32 606
11429.33 621
11430.34 608
11431.35 628
11432.36 625
11433.37 641
11434.38 677
11435.39 605
11436.40 647
11437.41 649
11438.42 624
11439.43 594
11440.44 590
11441.45 629
11442.46 630
11443.47 641
11444.48 620
11445.49 597
11446.50 648
11447.51 609
11448.52 592
11449.53 625
11450.54 597
11451.55 627
11452.56 632
11453.57 608
11454.58 616
11455.59 605
11456.60 587
11457.61 606
11458.62 592
11459.63 570
11460.64 628
11461.66 580
11462.67 583
11463.68 598
11464.69 632
11465.70 600
11466.71 604
11467.72 616
11468.73 652
11469.74 653
11470.76 638
11471.77 599
11472.78 613
11473.79 629
11474.80 612
11475.81 629
11476.82 611
11477.84 613
11478.85 601
11479.86 627
11480.87 605
11481.88 625
11482.89 693
11483.91 671
11484.92 621
11485.93 612
11486.94 593
11487.95 571
11488.97 557
11489.98 619
11490.99 575
11492.00 608
11493.02 612
11494.03 615
11495.04 587
11496.05 582
11497.06 615
11498.08 607
11499.09 613
11500.10 604
11501.12 574
11502.13 597
11503.14 593
11504.15 580
11505.17 594
11506.18 631
11507.19 602
11508.20 624
11509.22 650
11510.23 596
11511.24 567
11512.26 589
11513.27 639
11514.28 609
11515.30 575
11516.31 567
11517.32 561
11518.34 583
11519.35 576
11520.36 569
11521.38 585
11522.39 649
11523.40 641
11524.42 638
11525.43 622
11526.45 645
11527.46 657
11528.47 601
11529.49 561
11530.50 608
11531.52 603
11532.53 574
11533.54 555
11534.56 583
11535.57 598
11536.59 606
11537.60 596
11538.61 622
11539.63 616
11540.64 593
11541.66 588
11542.67 596
11543.69 649
11544.70 612
11545.72 608
11546.73 605
11547.74 642
11548.76 577
11549.77 596
11550.79 604
11551.80 629
11552.82 611
11553.83 586
11554.85 669
11555.86 629
11556.88 672
11557.89 651
11558.91 654
11559.92 648
11560.94 668
11561.96 638
11562.97 633
11563.99 576
11565.00 643
11566.02 655
11567.03 691
11568.05 659
11569.06 696
11570.08 687
11571.10 664
11572.11 642
11573.13 664
11574.14 693
11575.16 697
11576.17 698
11577.19 683
11578.21 706
11579.22 719
11580.24 709
11581.25 738
11582.27 722
11583.29 734
11584.30 717
11585.32 812
11586.34 774
11587.35 786
11588.37 762
11589.39 801
11590.40 778
11591.42 772
11592.44 816
11593.45 855
11594.47 903
11595.49 975
11596.50 1041
11597.52 1109
11598.54 1218
11599.55 1290
11600.57 1317
11601.59 1313
11602.60 1332
11603.62 1376
11604.64 1294
11605.66 1197
11606.67 1166
11607.69 1025
11608.71 943
11609.73 881
11610.74 808
11611.76 822
11612.78 794
11613.80 762
11614.81 728
11615.83 698
11616.85 683
11617.87 728
11618.88 688
11619.90 656
11620.92 627
11621.94 692
11622.96 693
11623.97 666
11624.99 692
11626.01 662
11627.03 652
11628.05 710
11629.07 702
11630.08 683
11631.10 674
11632.12 686
11633.14 661
11634.16 671
11635.18 690
11636.19 690
11637.21 696
11638.23 637
11639.25 678
11640.27 679
11641.29 673
11642.31 639
11643.33 683
11644.34 692
11645.36 614
11646.38 645
11647.40 675
11648.42 664
11649.44 623
11650.46 648
11651.48 617
11652.50 636
11653.52 623
11654.54 635
11655.56 633
11656.58 641
11657.60 621
11658.61 666
11659.63 678
11660.65 664
11661.67 645
11662.69 642
11663.71 649
11664.73 645
11665.75 701
11666.77 717
11667.79 712
11668.81 626
11669.83 612
11670.85 635
11671.87 628
11672.89 602
11673.91 615
11674.93 658
11675.95 712
11676.97 644
11678.00 610
11679.02 638
11680.04 692
11681.06 651
11682.08 629
11683.10 654
11684.12 697
11685.14 682
11686.16 650
11687.18 668
11688.20 625
11689.22 647
11690.24 583
11691.26 647
11692.29 638
11693.31 594
11694.33 602
11695.35 664
11696.37 635
11697.39 612
11698.41 631
11699.43 626
11700.46 631
11701.48 646
11702.50 653
11703.52 628
11704.54 636
11705.56 603
11706.58 596
11707.61 649
11708.63 616
11709.65 574
11710.67 604
11711.69 613
11712.72 586
11713.74 575
11714.76 559
11715.78 592
11716.80 534
11717.83 597
11718.85 607
11719.87 602
11720.89 587
11721.92 577
11722.94 572
11723.96 651
11724.98 589
11726.01 548
11727.03 573
11728.05 604
11729.07 541
11730.10 552
11731.12 570
11732.14 570
11733.16 644
11734.19 600
11735.21 563
11736.23 593
11737.26 600
11738.28 634
11739.30 618
11740.33 561
11741.35 592
11742.37 641
11743.39 628
11744.42 569
11745.44 607
11746.47 588
11747.49 591
11748.51 583
11749.54 598
11750.56 633
11751.58 645
11752.61 650
11753.63 638
11754.65 639
11755.68 634
11756.70 671
11757.73 621
11758.75 627
11759.77 642
11760.80 660
11761.82 630
11762.85 611
11763.87 613
11764.89 606
11765.92 617
11766.94 590
11767.97 596
11768.99 598
11770.02 605
11771.04 586
11772.06 607
11773.09 610
11774.11 564
11775.14 594
11776.16 633
11777.19 623
11778.21 578
11779.24 610
11780.26 595
11781.29 612
11782.31 591
11783.34 591
11784.36 577
11785.39 563
11786.41 541
11787.44 536
11788.46 555
11789.49 632
11790.51 577
11791.54 581
11792.57 601
11793.59 602
11794.62 594
11795.64 568
11796.67 557
11797.69 597
11798.72 645
11799.74 582
11800.77 621
11801.80 581
11802.82 577
11803.85 638
11804.87 597
11805.90 618
11806.93 629
11807.95 629
11808.98 613
11810.00 583
11811.03 621
11812.06 622
11813.08 572
11814.11 585
11815.14 585
11816.16 581
11817.19 601
11818.22 579
11819.24 593
11820.27 608
11821.30 629
11822.32 629
11823.35 592
11824.38 618
11825.40 660
11826.43 596
11827.46 631
11828.48 650
11829.51 615
11830.54 638
11831.56 676
11832.59 633
11833.62 674
11834.65 650
11835.67 679
11836.70 662
11837.73 614
11838.76 614
11839.78 637
11840.81 629
11841.84 654
11842.87 628
11843.89 696
11844.92 621
11845.95 618
11846.98 635
11848.00 594
11849.03 621
11850.06 628
11851.09 633
11852.12 682
11853.14 682
11854.17 642
11855.20 708
11856.23 666
11857.26 660
11858.29 653
11859.31 676
11860.34 732
11861.37 693
11862.40 703
11863.43 703
11864.46 710
11865.48 673
11866.51 679
11867.54 709
11868.57 736
11869.60 702
11870.63 763
11871.66 667
11872.69 653
11873.72 665
11874.74 736
11875.77 700
11876.80 725
11877.83 701
11878.86 725
11879.89 801
11880.92 759
11881.95 768
11882.98 704
11884.01 720
11885.04 765
11886.07 772
11887.10 735
11888.13 768
11889.15 757
11890.18 835
11891.21 809
11892.24 733
11893.27 808
11894.30 840
11895.33 788
11896.36 813
11897.39 794
11898.42 841
11899.45 845
11900.48 875
11901.51 902
11902.54 822
11903.57 912
11904.60 950
11905.64 927
11906.67 918
11907.70 935
11908.73 902
11909.76 903
11910.79 876
11911.82 850
11912.85 921
11913.88 858
11914.91 862
11915.94 880
11916.97 907
11918.00 864
11919.03 847
11920.06 828
11921.10 809
11922.13 812
11923.16 838
11924.19 871
11925.22 893
11926.25 913
11927.28 931
11928.31 1037
11929.35 1036
11930.38 1186
11931.41 1157
11932.44 1215
11933.47 1226
11934.50 1206
11935.53 1251
11936.57 1222
11937.60 1194
11938.63 1138
11939.66 1091
11940.69 1037
11941.73 958
11942.76 888
11943.79 930
11944.82 878
11945.85 843
11946.89 852
11947.92 748
11948.95 880
11949.98 889
11951.01 824
11952.05 756
11953.08 742
11954.11 776
11955.14 808
11956.18 763
11957.21 800
11958.24 794
11959.27 804
11960.31 723
11961.34 783
11962.37 782
11963.41 759
11964.44 777
11965.47 771
11966.50 763
11967.54 794
11968.57 818
11969.60 818
11970.64 836
11971.67 819
11972.70 808
11973.74 818
11974.77 787
11975.80 781
11976.84 758
11977.87 776
11978.90 804
11979.94 830
11980.97 732
11982.00 783
11983.04 759
11984.07 768
11985.11 734
11986.14 776
11987.17 786
11988.21 773
11989.24 791
11990.28 827
11991.31 795
11992.34 801
11993.38 789
11994.41 785
11995.45 764
11996.48 815
11997.52 887
11998.55 864
11999.58 846
12000.62 862
12001.65 781
12002.69 785
12003.72 800
12004.76 827
12005.79 868
12006.83 804
12007.86 779
12008.90 805
12009.93 826
12010.97 813
12012.00 860
12013.04 825
12014.07 887
12015.11 889
12016.14 859
12017.18 856
12018.21 839
12019.25 890
12020.28 934
12021.32 892
12022.35 926
12023.39 939
12024.42 891
12025.46 884
12026.49 834
12027.53 843
12028.57 874
12029.60 865
12030.64 918
12031.67 839
12032.71 803
12033.74 829
12034.78 808
12035.82 818
12036.85 863
12037.89 854
12038.92 850
12039.96 829
12041.00 775
12042.03 737
12043.07 749
12044.11 784
12045.14 808
12046.18 840
12047.22 778
12048.25 816
12049.29 828
12050.33 823
12051.36 821
12052.40 832
12053.44 808
12054.47 879
12055.51 812
12056.55 856
12057.58 791
12058.62 822
12059.66 839
12060.69 865
12061.73 824
12062.77 828
12063.80 908
12064.84 877
12065.88 868
12066.92 861
12067.95 877
12068.99 829
12070.03 834
12071.07 863
12072.10 796
12073.14 871
12074.18 905
12075.22 890
12076.25 882
12077.29 872
12078.33 885
12079.37 843
12080.41 778
12081.44 863
12082.48 928
12083.52 910
12084.56 904
12085.60 916
12086.63 902
12087.67 932
12088.71 922
12089.75 961
12090.79 928
12091.83 946
12092.86 983
12093.90 931
12094.94 948
12095.98 903
12097.02 979
12098.06 1028
12099.10 1025
12100.13 1075
12101.17 1113
12102.21 1095
12103.25 1154
12104.29 1193
12105.33 1149
12106.37 1208
12107.41 1131
12108.45 1225
12109.49 1164
12110.52 1078
12111.56 1051
12112.60 1014
12113.64 932
12114.68 922
12115.72 890
12116.76 835
12117.80 846
12118.84 856
12119.88 815
12120.92 777
12121.96 817
12123.00 803
12124.04 778
12125.08 794
12126.12 693
12127.16 748
12128.20 766
12129.24 738
12130.28 716
12131.32 704
12132.36 747
12133.40 744
12134.44 719
12135.48 720
12136.52 732
12137.56 740
12138.60 770
12139.64 691
12140.68 715
12141.72 718
12142.76 710
12143.80 749
12144.84 758
12145.88 753
12146.93 747
12147.97 733
12149.01 712
12150.05 738
12151.09 717
12152.13 747
12153.17 792
12154.21 672
12155.25 691
12156.29 695
12157.34 755
12158.38 666
12159.42 704
12160.46 712
12161.50 681
12162.54 712
12163.58 746
12164.62 704
12165.67 730
12166.71 770
12167.75 765
12168.79 707
12169.83 745
12170.87 733
12171.92 738
12172.96 751
12174.00 760
12175.04 736
12176.08 711
12177.13 695
12178.17 704
12179.21 659
12180.25 675
12181.30 726
12182.34 673
12183.38 671
12184.42 730
12185.46 681
12186.51 726
12187.55 687
12188.59 683
12189.63 676
12190.68 648
12191.72 683
12192.76 643
12193.81 667
12194.85 710
12195.89 678
12196.93 719
12197.98 690
12199.02 658
12200.06 641
12201.11 585
12202.15 659
12203.19 647
12204.24 685
12205.28 640
12206.32 660
12207.37 647
12208.41 700
12209.45 656
12210.50 660
12211.54 642
12212.58 651
12213.63 666
12214.67 685
12215.71 660
12216.76 667
12217.80 604
12218.85 658
12219.89 691
12220.93 631
12221.98 698
12223.02 693
12224.07 717
12225.11 687
12226.15 609
12227.20 653
12228.24 688
12229.29 681
12230.33 700
12231.38 661
12232.42 649
12233.46 734
12234.51 714
12235.55 678
12236.60 627
12237.64 635
12238.69 659
12239.73 685
12240.78 653
12241.82 630
12242.87 664
12243.91 645
12244.96 676
12246.00 657
12247.05 642
12248.09 618
12249.14 646
12250.18 610
12251.23 586
12252.27 640
12253.32 577
12254.36 631
12255.41 647
12256.45 579
12257.50 564
12258.55 612
12259.59 590
12260.64 654
12261.68 611
12262.73 637
12263.77 618
12264.82 609
12265.87 575
12266.91 643
12267.96 609
12269.00 571
12270.05 626
12271.10 622
12272.14 580
12273.19 642
12274.23 635
12275.28 604
12276.33 541
12277.37 596
12278.42 582
12279.47 616
12280.51 633
12281.56 582
12282.61 575
12283.65 606
12284.70 584
12285.75 578
12286.79 568
12287.84 610
12288.89 569
12289.93 563
12290.98 609
12292.03 586
12293.07 632
12294.12 587
12295.17 565
12296.22 577
12297.26 596
12298.31 642
12299.36 605
12300.40 577
12301.45 558
12302.50 595
12303.55 609
12304.59 595
12305.64 589
12306.69 619
12307.74 644
12308.78 614
12309.83 588
12310.88 625
12311.93 604
12312.98 627
12314.02 598
12315.07 562
12316.12 565
12317.17 559
12318.22 591
12319.26 619
12320.31 569
12321.36 565
12322.41 607
12323.46 552
12324.51 601
12325.55 612
12326.60 567
12327.65 577
12328.70 567
12329.75 542
12330.80 532
12331.85 556
12332.89 591
12333.94 549
12334.99 549
12336.04 552
12337.09 572
12338.14 598
12339.19 514
12340.24 588
12341.29 567
12342.33 549
12343.38 582
12344.43 592
12345.48 585
12346.53 545
12347.58 562
12348.63 601
12349.68 585
12350.73 592
12351.78 582
12352.83 533
12353.88 567
12354.93 572
12355.98 568
12357.03 565
12358.08 612
12359.13 638
12360.18 596
12361.23 589
12362.28 575
12363.33 573
12364.38 619
12365.43 606
12366.48 565
12367.53 555
12368.58 585
12369.63 601
12370.68 580
12371.73 581
12372.78 568
12373.83 593
12374.88 548
12375.93 631
12376.98 601
12378.03 581
12379.08 599
12380.13 599
12381.18 626
12382.23 627
12383.29 630
12384.34 592
12385.39 619
12386.44 637
12387.49 634
12388.54 588
12389.59 648
12390.64 650
12391.69 611
12392.75 572
12393.80 604
12394.85 642
12395.90 625
12396.95 596
12398.00 621
12399.05 649
12400.11 613
12401.16 638
12402.21 621
12403.26 685
12404.31 662
12405.36 640
12406.42 644
12407.47 665
12408.52 666
12409.57 624
12410.62 705
12411.68 662
12412.73 624
12413.78 652
12414.83 659
12415.88 686
12416.94 630
12417.99 659
12419.04 671
12420.09 637
12421.15 699
12422.20 679
12423.25 631
12424.30 621
12425.36 633
12426.41 606
12427.46 643
12428.52 651
12429.57 691
12430.62 673
12431.67 614
12432.73 676
12433.78 665
12434.83 689
12435.89 688
12436.94 710
12437.99 690
12439.05 717
12440.10 727
12441.15 737
12442.21 677
12443.26 713
12444.31 713
12445.37 667
12446.42 692
12447.47 732
12448.53 700
12449.58 752
12450.63 745
12451.69 707
12452.74 691
12453.80 697
12454.85 708
12455.90 722
12456.96 711
12458.01 687
12459.07 719
12460.12 742
12461.17 665
12462.23 682
12463.28 692
12464.34 729
12465.39 732
12466.45 690
12467.50 661
12468.56 738
12469.61 690
12470.66 772
12471.72 769
12472.77 744
12473.83 774
12474.88 765
12475.94 777
12476.99 821
12478.05 812
12479.10 825
12480.16 856
12481.21 876
12482.27 871
12483.32 872
12484.38 874
12485.43 908
12486.49 985
12487.54 983
12488.60 966
12489.65 1020
12490.71 1199
12491.77 1221
12492.82 1390
12493.88 1471
12494.93 1569
12495.99 1739
12497.04 1789
12498.10 1723
12499.15 1744
12500.21 1738
12501.27 1614
12502.32 1561
12503.38 1375
12504.43 1253
12505.49 1149
12506.55 1057
12507.60 995
12508.66 912
12509.72 886
12510.77 872
12511.83 851
12512.88 816
12513.94 819
12515.00 810
12516.05 804
12517.11 790
12518.17 780
12519.22 792
12520.28 809
12521.34 841
12522.39 794
12523.45 831
12524.51 813
12525.56 800
12526.62 809
12527.68 776
12528.74 774
12529.79 781
12530.85 817
12531.91 820
12532.96 805
12534.02 835
12535.08 806
12536.14 801
12537.19 821
12538.25 819
12539.31 770
12540.37 817
12541.42 821
12542.48 757
12543.54 732
12544.60 728
12545.65 749
12546.71 744
12547.77 743
12548.83 756
12549.89 720
12550.94 789
12552.00 795
12553.06 784
12554.12 838
12555.18 824
12556.23 842
12557.29 879
12558.35 825
12559.41 892
12560.47 938
12561.53 937
12562.58 913
12563.64 848
12564.70 853
12565.76 831
12566.82 898
12567.88 930
12568.94 938
12570.00 917
12571.05 964
12572.11 1034
12573.17 1055
12574.23 1104
12575.29 1105
12576.35 1107
12577.41 1069
12578.47 1145
12579.53 1103
12580.59 1094
12581.64 1014
12582.70 975
12583.76 979
12584.82 994
12585.88 973
12586.94 972
12588.00 991
12589.06 923
12590.12 890
12591.18 902
12592.24 926
12593.30 899
12594.36 932
12595.42 892
12596.48 825
12597.54 842
12598.60 864
12599.66 815
12600.72 840
12601.78 771
12602.84 779
12603.90 805
12604.96 762
12606.02 796
12607.08 757
12608.14 817
12609.20 763
12610.26 798
12611.32 786
12612.38 703
12613.44 713
12614.50 770
12615.57 743
12616.63 737
12617.69 765
12618.75 747
12619.81 754
12620.87 728
12621.93 757
12622.99 776
12624.05 760
12625.11 740
12626.18 747
12627.24 742
12628.30 754
12629.36 748
12630.42 753
12631.48 735
12632.54 725
12633.60 721
12634.67 728
12635.73 752
12636.79 764
12637.85 788
12638.91 763
12639.97 727
12641.04 696
12642.10 714
12643.16 748
12644.22 758
12645.28 787
12646.35 772
12647.41 784
12648.47 768
12649.53 776
12650.59 753
12651.66 780
12652.72 752
12653.78 821
12654.84 811
12655.91 816
12656.97 854
12658.03 874
12659.09 853
12660.16 849
12661.22 800
12662.28 815
12663.34 749
12664.41 787
12665.47 792
12666.53 721
12667.60 717
12668.66 695
12669.72 763
12670.78 792
12671.85 732
12672.91 708
12673.97 766
12675.04 751
12676.10 768
12677.16 761
12678.23 786
12679.29 758
12680.35 752
12681.42 741
12682.48 707
12683.54 708
12684.61 777
12685.67 782
12686.74 790
12687.80 778
12688.86 800
12689.93 808
12690.99 775
12692.05 796
12693.12 834
12694.18 794
12695.25 817
12696.31 810
12697.37 770
12698.44 823
12699.50 821
12700.57 861
12701.63 868
12702.70 855
12703.76 871
12704.83 876
12705.89 885
12706.95 915
12708.02 911
12709.08 927
12710.15 895
12711.21 863
12712.28 824
12713.34 836
12714.41 855
12715.47 812
12716.54 815
12717.60 847
12718.67 840
12719.73 779
12720.80 757
12721.86 721
12722.93 765
12723.99 762
12725.06 762
12726.12 760
12727.19 695
12728.26 758
12729.32 752
12730.39 751
12731.45 776
12732.52 783
12733.58 803
12734.65 731
12735.71 748
12736.78 777
12737.85 756
12738.91 699
12739.98 737
12741.04 707
12742.11 720
12743.18 743
12744.24 747
12745.31 695
12746.37 696
12747.44 706
12748.51 736
12749.57 731
12750.64 708
12751.71 705
12752.77 704
12753.84 690
12754.91 671
12755.97 677
12757.04 653
12758.11 650
12759.17 687
12760.24 707
12761.31 678
12762.37 592
12763.44 657
12764.51 640
12765.57 636
12766.64 616
12767.71 620
12768.78 627
12769.84 609
12770.91 640
12771.98 592
12773.04 616
12774.11 603
12775.18 635
12776.25 598
12777.31 602
12778.38 623
12779.45 624
12780.52 653
12781.58 639
12782.65 615
12783.72 657
12784.79 622
12785.86 631
12786.92 593
12787.99 617
12789.06 633
12790.13 644
12791.20 619
12792.26 658
12793.33 637
12794.40 638
12795.47 658
12796.54 604
12797.61 604
12798.67 626
12799.74 614
12800.81 581
12801.88 619
12802.95 638
12804.02 592
12805.09 565
12806.15 596
12807.22 627
12808.29 615
12809.36 631
12810.43 652
12811.50 637
12812.57 602
12813.64 616
12814.71 653
12815.77 691
12816.84 664
12817.91 641
12818.98 637
12820.05 636
12821.12 607
12822.19 628
12823.26 628
12824.33 650
12825.40 597
12826.47 599
12827.54 580
12828.61 577
12829.68 595
12830.75 616
12831.82 571
12832.89 609
12833.96 565
12835.03 556
12836.10 566
12837.17 568
12838.24 567
12839.31 559
12840.38 580
12841.45 612
12842.52 608
12843.59 592
12844.66 575
12845.73 559
12846.80 574
12847.87 557
12848.94 575
12850.01 556
12851.08 608
12852.15 547
12853.22 543
12854.29 548
12855.36 512
12856.43 549
12857.51 553
12858.58 541
12859.65 521
12860.72 546
12861.79 549
12862.86 520
12863.93 505
12865.00 550
12866.07 518
12867.15 527
12868.22 534
12869.29 519
12870.36 519
12871.43 504
12872.50 470
12873.57 557
12874.65 534
12875.72 561
12876.79 560
12877.86 518
12878.93 561
12880.00 521
12881.08 548
12882.15 546
12883.22 533
12884.29 561
12885.36 521
12886.44 527
12887.51 527
12888.58 509
12889.65 538
12890.72 509
12891.80 534
12892.87 526
12893.94 532
12895.01 534
12896.09 530
12897.16 534
12898.23 520
12899.30 521
12900.38 529
12901.45 535
12902.52 501
12903.60 473
12904.67 508
12905.74 529
12906.81 508
12907.89 507
12908.96 504
12910.03 506
12911.11 484
12912.18 487
12913.25 517
12914.33 531
12915.40 485
12916.47 497
12917.55 496
12918.62 490
12919.69 517
12920.77 503
12921.84 487
12922.91 466
12923.99 525
12925.06 514
12926.13 453
12927.21 468
12928.28 493
12929.36 539
12930.43 514
12931.50 519
12932.58 521
12933.65 492
12934.73 494
12935.80 509
12936.87 495
12937.95 525
12939.02 525
12940.10 538
12941.17 500
12942.25 523
12943.32 519
12944.39 543
12945.47 509
12946.54 509
12947.62 486
12948.69 498
12949.77 496
12950.84 466
12951.92 456
12952.99 463
12954.07 518
12955.14 503
12956.22 505
12957.29 473
12958.37 518
12959.44 506
12960.52 508
12961.59 507
12962.67 492
12963.74 526
12964.82 528
12965.89 488
12966.97 493
12968.04 493
12969.12 511
12970.20 483
12971.27 454
12972.35 463
12973.42 452
12974.50 517
12975.57 484
12976.65 487
12977.73 477
12978.80 484
12979.88 491
12980.95 493
12982.03 492
12983.11 483
12984.18 506
12985.26 505
12986.33 500
12987.41 518
12988.49 540
12989.56 506
12990.64 532
12991.72 481
12992.79 465
12993.87 504
12994.95 516
12996.02 567
12997.10 509
12998.18 484
12999.25 514
13000.33 533
13001.41 498
13002.48 528
13003.56 538
13004.64 546
13005.71 506
13006.79 518
13007.87 492
13008.95 477
13010.02 517
13011.10 552
13012.18 491
13013.26 506
13014.33 522
13015.41 549
13016.49 497
13017.57 497
13018.64 528
13019.72 536
13020.80 523
13021.88 510
13022.95 502
13024.03 515
13025.11 520
13026.19 523
13027.26 516
13028.34 469
13029.42 496
13030.50 523
13031.58 517
13032.66 518
13033.73 529
13034.81 558
13035.89 498
13036.97 538
13038.05 503
13039.13 560
13040.20 566
13041.28 592
13042.36 529
13043.44 520
13044.52 487
13045.60 523
13046.68 550
13047.75 566
13048.83 522
13049.91 504
13050.99 540
13052.07 551
13053.15 543
13054.23 556
13055.31 579
13056.39 559
13057.47 590
13058.54 583
13059.62 536
13060.70 572
13061.78 546
13062.86 576
13063.94 530
13065.02 513
13066.10 550
13067.18 555
13068.26 555
13069.34 531
13070.42 524
13071.50 540
13072.58 541
13073.66 516
13074.74 545
13075.82 562
13076.90 563
13077.98 524
13079.06 543
13080.14 485
13081.22 493
13082.30 500
13083.38 500
13084.46 493
13085.54 486
13086.62 479
13087.70 491
13088.78 493
13089.86 494
13090.94 507
13092.02 526
13093.10 514
13094.18 496
13095.27 498
13096.35 494
13097.43 479
13098.51 515
13099.59 514
13100.67 486
13101.75 464
13102.83 486
13103.91 513
13104.99 449
13106.08 474
13107.16 505
13108.24 526
13109.32 522
13110.40 517
13111.48 514
13112.56 465
13113.64 445
13114.73 486
13115.81 490
13116.89 518
13117.97 518
13119.05 510
13120.14 499
13121.22 506
13122.30 508
13123.38 478
13124.46 488
13125.54 467
13126.63 536
13127.71 512
13128.79 515
13129.87 470
13130.96 496
13132.04 526
13133.12 523
13134.20 487
13135.28 505
13136.37 515
13137.45 544
13138.53 473
13139.61 463
13140.70 539
13141.78 548
13142.86 507
13143.95 510
13145.03 543
13146.11 516
13147.19 497
13148.28 520
13149.36 489
13150.44 493
13151.53 468
13152.61 500
13153.69 475
13154.78 515
13155.86 514
13156.94 494
13158.03 496
13159.11 508
13160.19 488
13161.28 501
13162.36 486
13163.44 538
13164.53 483
13165.61 481
13166.69 500
13167.78 530
13168.86 530
13169.95 505
13171.03 529
13172.11 501
13173.20 497
13174.28 508
13175.37 510
13176.45 522
13177.53 520
13178.62 492
13179.70 526
13180.79 484
13181.87 539
13182.96 520
13184.04 498
13185.12 488
13186.21 526
13187.29 514
13188.38 500
13189.46 521
13190.55 488
13191.63 503
13192.72 499
13193.80 518
13194.89 524
13195.97 546
13197.06 487
13198.14 511
13199.23 491
13200.31 477
13201.40 527
13202.48 475
13203.57 470
13204.65 507
13205.74 490
13206.82 495
13207.91 522
13208.99 496
13210.08 501
13211.16 518
13212.25 445
13213.34 467
13214.42 510
13215.51 517
13216.59 529
13217.68 500
13218.76 545
13219.85 536
13220.94 515
13222.02 528
13223.11 513
13224.19 531
13225.28 494
13226.37 487
13227.45 467
13228.54 520
13229.63 500
13230.71 503
13231.80 521
13232.89 496
13233.97 519
13235.06 548
13236.14 516
13237.23 489
13238.32 519
13239.40 517
13240.49 508
13241.58 492
13242.67 532
13243.75 510
13244.84 508
13245.93 538
13247.01 586
13248.10 538
13249.19 512
13250.27 497
13251.36 562
13252.45 570
13253.54 534
13254.62 514
13255.71 531
13256.80 526
13257.89 539
13258.97 499
13260.06 520
13261.15 564
13262.24 513
13263.32 579
13264.41 574
13265.50 560
13266.59 515
13267.67 555
13268.76 540
13269.85 540
13270.94 557
13272.03 554
13273.11 565
13274.20 559
13275.29 498
13276.38 555
13277.47 542
13278.56 567
13279.64 590
13280.73 579
13281.82 575
13282.91 567
13284.00 574
13285.09 591
13286.18 615
13287.26 644
13288.35 618
13289.44 599
13290.53 604
13291.62 626
13292.71 616
13293.80 639
13294.89 592
13295.98 612
13297.06 605
13298.15 591
13299.24 586
13300.33 630
13301.42 643
13302.51 630
13303.60 631
13304.69 644
13305.78 566
13306.87 588
13307.96 596
13309.05 622
13310.14 663
13311.23 697
13312.32 663
13313.41 674
13314.50 677
13315.59 642
13316.68 659
13317.77 668
13318.86 650
13319.95 602
13321.04 626
13322.13 600
13323.22 658
13324.31 642
13325.40 612
13326.49 625
13327.58 674
13328.67 645
13329.76 640
13330.85 611
13331.94 638
13333.03 624
13334.12 603
13335.21 641
13336.30 648
13337.39 633
13338.48 616
13339.57 634
13340.66 642
13341.75 667
13342.85 648
13343.94 657
13345.03 619
13346.12 624
13347.21 649
13348.30 659
13349.39 644
13350.48 639
13351.58 662
13352.67 657
13353.76 665
13354.85 676
13355.94 690
13357.03 672
13358.12 747
13359.22 709
13360.31 709
13361.40 702
13362.49 689
13363.58 755
13364.67 750
13365.77 734
13366.86 738
13367.95 782
13369.04 831
13370.13 847
13371.23 848
13372.32 786
13373.41 783
13374.50 756
13375.60 794
13376.69 758
13377.78 767
13378.87 752
13379.97 732
13381.06 729
13382.15 727
13383.24 655
13384.34 622
13385.43 649
13386.52 638
13387.61 636
13388.71 601
13389.80 635
13390.89 631
13391.99 625
13393.08 619
13394.17 611
13395.26 655
13396.36 641
13397.45 639
13398.54 618
13399.64 609
13400.73 619
13401.82 615
13402.92 621
13404.01 625
13405.10 611
13406.20 648
13407.29 626
13408.39 615
13409.48 644
13410.57 617
13411.67 614
13412.76 667
13413.85 625
13414.95 607
13416.04 634
13417.14 599
13418.23 608
13419.32 627
13420.42 603
13421.51 657
13422.61 655
13423.70 669
13424.80 664
13425.89 636
13426.98 715
13428.08 666
13429.17 616
13430.27 598
13431.36 599
13432.46 624
13433.55 678
13434.65 656
13435.74 641
13436.84 652
13437.93 682
13439.03 658
13440.12 689
13441.22 649
13442.31 643
13443.41 645
13444.50 630
13445.60 593
13446.69 614
13447.79 665
13448.88 644
13449.98 642
13451.07 623
13452.17 661
13453.26 698
13454.36 692
13455.45 661
13456.55 671
13457.65 661
13458.74 671
13459.84 712
13460.93 668
13462.03 686
13463.12 738
13464.22 731
13465.32 756
13466.41 679
13467.51 669
13468.60 733
13469.70 750
13470.80 703
13471.89 702
13472.99 655
13474.09 699
13475.18 705
13476.28 660
13477.37 675
13478.47 707
13479.57 712
13480.66 718
13481.76 696
13482.86 714
13483.95 704
13485.05 740
13486.15 742
13487.25 704
13488.34 709
13489.44 678
13490.54 740
13491.63 808
13492.73 778
13493.83 758
13494.92 750
13496.02 763
13497.12 773
13498.22 755
13499.31 746
13500.41 831
13501.51 897
13502.61 837
13503.70 858
13504.80 844
13505.90 858
13507.00 879
13508.09 888
13509.19 867
13510.29 830
13511.39 815
13512.49 799
13513.58 755
13514.68 753
13515.78 747
13516.88 716
13517.98 745
13519.07 709
13520.17 681
13521.27 666
13522.37 679
13523.47 661
13524.57 648
13525.66 645
13526.76 660
13527.86 670
13528.96 661
13530.06 640
13531.16 634
13532.26 608
13533.35 613
13534.45 637
13535.55 637
13536.65 628
13537.75 621
13538.85 630
13539.95 632
13541.05 618
13542.15 651
13543.24 653
13544.34 599
13545.44 610
13546.54 619
13547.64 620
13548.74 651
13549.84 615
13550.94 623
13552.04 577
13553.14 579
13554.24 576
13555.34 601
13556.44 598
13557.54 586
13558.64 578
13559.74 653
13560.84 663
13561.94 606
13563.04 621
13564.14 606
13565.24 670
13566.34 632
13567.44 636
13568.54 655
13569.64 688
13570.74 674
13571.84 620
13572.94 618
13574.04 635
13575.14 646
13576.24 588
13577.34 616
13578.44 604
13579.54 607
13580.64 624
13581.74 582
13582.84 613
13583.94 590
13585.05 619
13586.15 588
13587.25 567
13588.35 582
13589.45 581
13590.55 614
13591.65 606
13592.75 570
13593.85 576
13594.95 579
13596.06 598
13597.16 613
13598.26 559
13599.36 585
13600.46 607
13601.56 572
13602.66 579
13603.77 589
13604.87 588
13605.97 585
13607.07 634
13608.17 603
13609.28 567
13610.38 583
13611.48 609
13612.58 606
13613.68 594
13614.79 549
13615.89 567
13616.99 584
13618.09 612
13619.19 602
13620.30 601
13621.40 594
13622.50 615
13623.60 609
13624.71 636
13625.81 604
13626.91 596
13628.01 589
13629.12 557
13630.22 572
13631.32 627
13632.42 631
13633.53 657
13634.63 601
13635.73 599
13636.84 563
13637.94 588
13639.04 610
13640.14 549
13641.25 579
13642.35 598
13643.45 579
13644.56 602
13645.66 580
13646.76 557
13647.87 601
13648.97 589
13650.07 621
13651.18 604
13652.28 590
13653.39 603
13654.49 584
13655.59 585
13656.70 545
13657.80 580
13658.90 602
13660.01 597
13661.11 533
13662.22 575
13663.32 568
13664.42 566
13665.53 572
13666.63 522
13667.74 562
13668.84 601
13669.94 596
13671.05 584
13672.15 574
13673.26 595
13674.36 592
13675.47 578
13676.57 559
13677.68 592
13678.78 572
13679.89 587
13680.99 581
13682.10 520
13683.20 576
13684.30 593
13685.41 599
13686.51 567
13687.62 517
13688.72 561
13689.83 560
13690.93 580
13692.04 593
13693.15 597
13694.25 587
13695.36 563
13696.46 574
13697.57 586
13698.67 571
13699.78 597
13700.88 626
13701.99 586
13703.09 580
13704.20 572
13705.31 632
13706.41 601
13707.52 610
13708.62 601
13709.73 621
13710.84 617
13711.94 620
13713.05 626
13714.15 608
13715.26 606
13716.37 650
13717.47 661
13718.58 625
13719.68 656
13720.79 662
13721.90 724
13723.00 715
13724.11 658
13725.22 682
13726.32 674
13727.43 719
13728.54 691
13729.64 673
13730.75 723
13731.86 773
13732.96 729
13734.07 788
13735.18 730
13736.28 716
13737.39 719
13738.50 752
13739.61 741
13740.71 722
13741.82 705
13742.93 743
13744.03 722
13745.14 731
13746.25 747
13747.36 792
13748.46 773
13749.57 759
13750.68 769
13751.79 749
13752.89 761
13754.00 801
13755.11 789
13756.22 816
13757.33 831
13758.43 820
13759.54 899
13760.65 878
13761.76 836
13762.87 933
13763.97 916
13765.08 896
13766.19 937
13767.30 974
13768.41 968
13769.51 1070
13770.62 1067
13771.73 1179
13772.84 1162
13773.95 1215
13775.06 1245
13776.17 1185
13777.27 1119
13778.38 1112
13779.49 1070
13780.60 1022
13781.71 1034
13782.82 951
13783.93 959
13785.04 982
13786.14 925
13787.25 855
13788.36 804
13789.47 749
13790.58 790
13791.69 788
13792.80 808
13793.91 824
13795.02 738
13796.13 750
13797.24 794
13798.35 749
13799.46 771
13800.57 732
13801.68 733
13802.78 751
13803.89 734
13805.00 703
13806.11 691
13807.22 733
13808.33 709
13809.44 727
13810.55 729
13811.66 781
13812.77 732
13813.88 726
13814.99 754
13816.10 747
13817.21 720
13818.32 702
13819.44 698
13820.55 674
13821.66 723
13822.77 720
13823.88 751
13824.99 702
13826.10 670
13827.21 697
13828.32 753
13829.43 774
13830.54 754
13831.65 699
13832.76 721
13833.87 734
13834.98 756
13836.10 756
13837.21 719
13838.32 736
13839.43 732
13840.54 707
13841.65 722
13842.76 716
13843.87 718
13844.99 743
13846.10 743
13847.21 711
13848.32 719
13849.43 764
13850.54 719
13851.65 719
13852.77 749
13853.88 746
13854.99 761
13856.10 687
13857.21 710
13858.33 759
13859.44 717
13860.55 721
13861.66 772
13862.77 750
13863.89 806
13865.00 855
13866.11 804
13867.22 798
13868.33 838
13869.45 835
13870.56 805
13871.67 744
13872.78 748
13873.90 797
13875.01 813
13876.12 789
13877.23 740
13878.35 738
13879.46 749
13880.57 754
13881.69 730
13882.80 742
13883.91 722
13885.02 716
13886.14 752
13887.25 754
13888.36 768
13889.48 722
13890.59 750
13891.70 771
13892.82 695
13893.93 761
13895.04 829
13896.16 785
13897.27 789
13898.38 765
13899.50 805
13900.61 804
13901.72 830
13902.84 780
13903.95 754
13905.07 733
13906.18 747
13907.29 744
13908.41 726
13909.52 734
13910.63 705
13911.75 696
13912.86 669
13913.98 666
13915.09 689
13916.21 688
13917.32 689
13918.43 642
13919.55 666
13920.66 662
13921.78 676
13922.89 676
13924.01 654
13925.12 695
13926.24 702
13927.35 672
13928.46 654
13929.58 704
13930.69 684
13931.81 641
13932.92 653
13934.04 657
13935.15 660
13936.27 679
13937.38 694
13938.50 639
13939.61 626
13940.73 654
13941.85 669
13942.96 651
13944.08 653
13945.19 657
13946.31 594
13947.42 631
13948.54 663
13949.65 695
13950.77 657
13951.88 662
13953.00 682
13954.12 606
13955.23 593
13956.35 632
13957.46 657
13958.58 617
13959.70 624
13960.81 669
13961.93 641
13963.04 664
13964.16 604
13965.28 610
13966.39 638
13967.51 643
13968.62 629
13969.74 596
13970.86 608
13971.97 576
13973.09 660
13974.21 632
13975.32 597
13976.44 611
13977.56 661
13978.67 639
13979.79 631
13980.91 619
13982.02 610
13983.14 657
13984.26 619
13985.37 603
13986.49 641
13987.61 632
13988.73 617
13989.84 605
13990.96 603
13992.08 586
13993.20 601
13994.31 637
13995.43 615
13996.55 591
13997.66 670
13998.78 631
13999.90 639
14001.02 602
14002.14 639
14003.25 644
14004.37 661
14005.49 644
14006.61 619
14007.72 607
14008.84 631
14009.96 675
14011.08 641
14012.20 631
14013.31 652
14014.43 627
14015.55 651
14016.67 646
14017.79 647
14018.91 695
14020.02 654
14021.14 631
14022.26 668
14023.38 703
14024.50 687
14025.62 669
14026.74 643
14027.85 643
14028.97 658
14030.09 669
14031.21 687
14032.33 644
14033.45 624
14034.57 615
14035.69 638
14036.81 596
14037.92 602
14039.04 605
14040.16 593
14041.28 622
14042.40 577
14043.52 607
14044.64 629
14045.76 617
14046.88 634
14048.00 649
14049.12 620
14050.24 623
14051.36 583
14052.48 603
14053.60 566
14054.72 581
14055.84 632
14056.96 598
14058.08 549
14059.20 576
14060.32 587
14061.44 586
14062.56 589
14063.68 585
14064.80 570
14065.92 578
14067.04 626
14068.16 611
14069.28 582
14070.40 674
14071.52 655
14072.64 655
14073.76 648
14074.88 638
14076.00 634
14077.12 653
14078.24 685
14079.36 638
14080.48 700
14081.60 653
14082.73 638
14083.85 660
14084.97 654
14086.09 727
14087.21 698
14088.33 732
14089.45 710
14090.57 705
14091.69 687
14092.82 759
14093.94 754
14095.06 724
14096.18 736
14097.30 747
14098.42 754
14099.54 753
14100.67 726
14101.79 774
14102.91 734
14104.03 765
14105.15 753
14106.27 745
14107.40 760
14108.52 654
14109.64 635
14110.76 672
14111.88 667
14113.01 668
14114.13 660
14115.25 624
14116.37 637
14117.50 623
14118.62 639
14119.74 653
14120.86 559
14121.98 587
14123.11 581
14124.23 636
14125.35 584
14126.48 587
14127.60 630
14128.72 607
14129.84 587
14130.97 541
14132.09 627
14133.21 573
14134.34 570
14135.46 565
14136.58 575
14137.70 598
14138.83 594
14139.95 532
14141.07 529
14142.20 547
14143.32 609
14144.44 595
14145.57 572
14146.69 538
14147.81 587
14148.94 603
14150.06 559
14151.18 564
14152.31 589
14153.43 585
14154.56 564
14155.68 525
14156.80 607
14157.93 598
14159.05 599
14160.18 621
14161.30 541
14162.42 590
14163.55 608
14164.67 596
14165.80 585
14166.92 586
14168.04 611
14169.17 574
14170.29 602
14171.42 611
14172.54 598
14173.67 563
14174.79 567
14175.92 559
14177.04 591
14178.17 577
14179.29 582
14180.41 517
14181.54 554
14182.66 533
14183.79 555
14184.91 591
14186.04 584
14187.16 519
14188.29 491
14189.41 520
14190.54 552
14191.67 576
14192.79 570
14193.92 553
14195.04 542
14196.17 506
14197.29 510
14198.42 510
14199.54 501
14200.67 525
14201.79 581
14202.92 536
14204.05 569
14205.17 556
14206.30 537
14207.42 550
14208.55 537
14209.67 558
14210.80 588
14211.93 554
14213.05 537
14214.18 525
14215.31 517
14216.43 517
14217.56 476
14218.68 519
14219.81 512
14220.94 505
14222.06 509
14223.19 505
14224.32 494
14225.44 505
14226.57 481
14227.70 477
14228.82 499
14229.95 523
14231.08 524
14232.20 518
14233.33 513
14234.46 490
14235.58 527
14236.71 546
14237.84 539
14238.97 507
14240.09 527
14241.22 535
14242.35 493
14243.47 449
14244.60 512
14245.73 502
14246.86 495
14247.98 457
14249.11 515
14250.24 528
14251.37 483
14252.49 477
14253.62 470
14254.75 484
14255.88 494
14257.01 489
14258.13 485
14259.26 485
14260.39 460
14261.52 519
14262.65 489
14263.77 453
14264.90 507
14266.03 471
14267.16 435
14268.29 504
14269.41 480
14270.54 450
14271.67 485
14272.80 452
14273.93 461
14275.06 486
14276.19 490
14277.31 502
14278.44 503
14279.57 473
14280.70 464
14281.83 508
14282.96 488
14284.09 462
14285.22 452
14286.34 476
14287.47 492
14288.60 424
14289.73 471
14290.86 441
14291.99 448
14293.12 471
14294.25 455
14295.38 486
14296.51 434
14297.64 462
14298.77 429
14299.90 456
14301.03 415
14302.16 447
14303.28 468
14304.41 484
14305.54 449
14306.67 406
14307.80 426
14308.93 420
14310.06 452
14311.19 410
14312.32 451
14313.45 424
14314.58 442
14315.71 439
14316.84 433
14317.97 435
14319.11 430
14320.24 455
14321.37 454
14322.50 398
14323.63 453
14324.76 450
14325.89 422
14327.02 441
14328.15 423
14329.28 449
14330.41 490
14331.54 494
14332.67 442
14333.80 439
14334.93 451
14336.06 442
14337.20 428
14338.33 453
14339.46 445
14340.59 456
14341.72 403
14342.85 427
14343.98 463
14345.11 436
14346.25 445
14347.38 417
14348.51 412
14349.64 429
14350.77 447
14351.90 440
14353.03 422
14354.17 398
14355.30 436
14356.43 408
14357.56 437
14358.69 418
14359.83 427
14360.96 459
14362.09 480
14363.22 420
14364.35 392
14365.49 422
14366.62 439
14367.75 443
14368.88 374
14370.01 423
14371.15 408
14372.28 448
14373.41 431
14374.54 408
14375.68 420
14376.81 401
14377.94 425
14379.07 388
14380.21 385
14381.34 445
14382.47 436
14383.61 409
14384.74 403
14385.87 371
14387.00 431
14388.14 480
14389.27 431
14390.40 431
14391.54 452
14392.67 440
14393.80 408
14394.94 427
14396.07 425
14397.20 428
14398.34 409
14399.47 402
14400.60 393
14401.74 430
14402.87 425
14404.00 415
14405.14 413
14406.27 373
14407.41 437
14408.54 448
14409.67 434
14410.81 427
14411.94 400
14413.08 447
14414.21 466
14415.34 428
14416.48 426
14417.61 461
14418.75 462
14419.88 426
14421.01 435
14422.15 417
14423.28 433
14424.42 447
14425.55 463
14426.69 451
14427.82 418
14428.96 404
14430.09 440
14431.23 439
14432.36 403
14433.50 407
14434.63 462
14435.77 483
14436.90 422
14438.04 464
14439.17 500
14440.31 491
14441.44 477
14442.58 451
14443.71 465
14444.85 501
14445.98 495
14447.12 472
14448.25 427
14449.39 426
14450.52 476
14451.66 446
14452.79 439
14453.93 458
14455.07 450
14456.20 438
14457.34 473
14458.47 472
14459.61 449
14460.74 460
14461.88 449
14463.02 458
14464.15 448
14465.29 416
14466.42 459
14467.56 446
14468.70 457
14469.83 423
14470.97 428
14472.11 437
14473.24 451
14474.38 469
14475.51 445
14476.65 462
14477.79 480
14478.92 500
14480.06 442
14481.20 415
14482.33 406
14483.47 418
14484.61 481
14485.75 474
14486.88 443
14488.02 465
14489.16 432
14490.29 434
14491.43 431
14492.57 433
14493.70 450
14494.84 444
14495.98 468
14497.12 447
14498.25 462
14499.39 455
14500.53 454
14501.67 422
14502.80 469
14503.94 412
14505.08 413
14506.22 455
14507.35 463
14508.49 426
14509.63 448
14510.77 447
14511.91 432
14513.04 426
14514.18 418
14515.32 449
14516.46 437
14517.60 406
14518.73 416
14519.87 463
14521.01 442
14522.15 413
14523.29 444
14524.43 428
14525.56 415
14526.70 452
14527.84 458
14528.98 453
14530.12 420
14531.26 413
14532.40 428
14533.53 401
14534.67 432
14535.81 423
14536.95 418
14538.09 415
14539.23 435
14540.37 429
14541.51 448
14542.65 433
14543.79 412
14544.92 448
14546.06 422
14547.20 413
14548.34 397
14549.48 398
14550.62 459
14551.76 455
14552.90 415
14554.04 397
14555.18 449
14556.32 434
14557.46 409
14558.60 395
14559.74 461
14560.88 454
14562.02 427
14563.16 402
14564.30 452
14565.44 446
14566.58 431
14567.72 444
14568.86 438
14570.00 428
14571.14 411
14572.28 464
14573.42 432
14574.56 411
14575.70 484
14576.84 459
14577.98 418
14579.12 446
14580.26 441
14581.40 452
14582.54 479
14583.68 469
14584.82 448
14585.97 474
14587.11 442
14588.25 464
14589.39 450
14590.53 502
14591.67 485
14592.81 443
14593.95 452
14595.09 417
14596.23 478
14597.38 485
14598.52 477
14599.66 466
14600.80 456
14601.94 473
14603.08 467
14604.22 475
14605.37 485
14606.51 476
14607.65 493
14608.79 457
14609.93 492
14611.07 501
14612.22 463
14613.36 486
14614.50 488
14615.64 516
14616.78 515
14617.93 515
14619.07 513
14620.21 493
14621.35 479
14622.50 508
14623.64 503
14624.78 531
14625.92 567
14627.06 532
14628.21 553
14629.35 575
14630.49 591
14631.63 569
14632.78 619
14633.92 603
14635.06 587
14636.21 566
14637.35 567
14638.49 614
14639.63 624
14640.78 561
14641.92 602
14643.06 581
14644.21 586
14645.35 543
14646.49 544
14647.64 484
14648.78 465
14649.92 506
14651.07 505
14652.21 522
14653.35 504
14654.50 498
14655.64 473
14656.78 468
14657.93 485
14659.07 481
14660.21 479
14661.36 474
14662.50 449
14663.65 522
14664.79 459
14665.93 495
14667.08 467
14668.22 438
14669.37 497
14670.51 453
14671.65 457
14672.80 453
14673.94 441
14675.09 469
14676.23 443
14677.38 445
14678.52 433
14679.66 441
14680.81 455
14681.95 432
14683.10 447
14684.24 454
14685.39 407
14686.53 424
14687.68 432
14688.82 430
14689.97 420
14691.11 428
14692.26 403
14693.40 419
14694.55 418
14695.69 417
14696.84 406
14697.98 446
14699.13 446
14700.27 443
14701.42 449
14702.56 422
14703.71 440
14704.85 439
14706.00 467
14707.15 449
14708.29 457
14709.44 402
14710.58 425
14711.73 432
14712.87 439
14714.02 410
14715.17 447
14716.31 455
14717.46 442
14718.60 483
14719.75 436
14720.90 424
14722.04 408
14723.19 437
14724.33 414
14725.48 442
14726.63 446
14727.77 457
14728.92 432
14730.07 433
14731.21 441
14732.36 465
14733.51 435
14734.65 427
14735.80 459
14736.95 437
14738.09 396
14739.24 431
14740.39 436
14741.53 445
14742.68 405
14743.83 427
14744.97 417
14746.12 384
14747.27 371
14748.42 405
14749.56 424
14750.71 430
14751.86 423
14753.00 443
14754.15 444
14755.30 417
14756.45 441
14757.59 422
14758.74 449
14759.89 460
14761.04 436
14762.18 443
14763.33 441
14764.48 411
14765.63 460
14766.78 409
14767.92 419
14769.07 415
14770.22 437
14771.37 477
14772.52 435
14773.66 443
14774.81 465
14775.96 425
14777.11 435
14778.26 404
14779.41 461
14780.55 461
14781.70 451
14782.85 414
14784.00 472
14785.15 463
14786.30 478
14787.45 483
14788.59 463
14789.74 468
14790.89 470
14792.04 469
14793.19 486
14794.34 472
14795.49 445
14796.64 451
14797.79 484
14798.94 458
14800.08 437
14801.23 499
14802.38 471
14803.53 456
14804.68 440
14805.83 435
14806.98 464
14808.13 530
14809.28 470
14810.43 467
14811.58 484
14812.73 465
14813.88 487
14815.03 438
14816.18 451
14817.33 450
14818.48 446
14819.63 437
14820.78 460
14821.93 453
14823.08 466
14824.23 442
14825.38 434
14826.53 427
14827.68 426
14828.83 406
14829.98 459
14831.13 443
14832.28 396
14833.43 423
14834.58 397
14835.73 389
14836.88 410
14838.03 417
14839.18 416
14840.33 420
14841.48 446
14842.64 427
14843.79 394
14844.94 428
14846.09 432
14847.24 419
14848.39 414
14849.54 377
14850.69 400
14851.84 387
14853.00 398
14854.15 386
14855.30 386
14856.45 420
14857.60 395
14858.75 389
14859.90 378
14861.06 353
14862.21 366
14863.36 372
14864.51 380
14865.66 407
14866.81 397
14867.97 395
14869.12 399
14870.27 384
14871.42 387
14872.57 377
14873.73 389
14874.88 388
14876.03 348
14877.18 404
14878.33 376
14879.49 378
14880.64 430
14881.79 387
14882.94 356
14884.10 362
14885.25 403
14886.40 387
14887.55 360
14888.71 371
14889.86 372
14891.01 377
14892.16 373
14893.32 384
14894.47 364
14895.62 359
14896.78 344
14897.93 356
14899.08 347
14900.23 383
14901.39 372
14902.54 398
14903.69 355
14904.85 359
14906.00 333
14907.15 381
14908.31 377
14909.46 384
14910.61 375
14911.77 346
14912.92 361
14914.08 383
14915.23 390
14916.38 358
14917.54 346
14918.69 363
14919.84 366
14921.00 391
14922.15 368
14923.31 378
14924.46 407
14925.61 370
14926.77 383
14927.92 326
14929.08 350
14930.23 332
14931.38 344
14932.54 336
14933.69 337
14934.85 392
14936.00 362
14937.16 372
14938.31 367
14939.47 389
14940.62 369
14941.78 408
14942.93 308
14944.08 338
14945.24 345
14946.39 387
14947.55 374
14948.70 397
14949.86 386
14951.01 389
14952.17 376
14953.32 350
14954.48 321
14955.64 349
14956.79 375
14957.95 375
14959.10 383
14960.26 349
14961.41 376
14962.57 366
14963.72 368
14964.88 323
14966.03 354
14967.19 351
14968.35 351
14969.50 359
14970.66 332
14971.81 323
14972.97 330
14974.12 336
14975.28 343
14976.44 338
14977.59 340
14978.75 341
14979.91 346
14981.06 361
14982.22 354
14983.37 345
14984.53 335
14985.69 350
14986.84 333
14988.00 359
14989.16 352
14990.31 307
14991.47 310
14992.63 349
14993.78 365
14994.94 338
14996.10 341
14997.25 316
14998.41 336
14999.57 338
15000.72 358
15001.88 327
15003.04 345
15004.20 341
15005.35 345
15006.51 371
15007.67 334
15008.82 332
15009.98 334
15011.14 342
15012.30 356
15013.45 357
15014.61 316
15015.77 342
15016.93 307
15018.08 310
15019.24 295
15020.40 314
15021.56 314
15022.71 351
15023.87 354
15025.03 325
15026.19 339
15027.35 314
15028.50 310
15029.66 334
15030.82 315
15031.98 314
15033.14 331
15034.30 301
15035.45 311
15036.61 309
15037.77 304
15038.93 320
15040.09 363
15041.25 328
15042.40 323
15043.56 344
15044.72 323
15045.88 314
15047.04 327
15048.20 284
15049.36 306
15050.52 323
15051.68 324
15052.83 319
15053.99 323
15055.15 333
15056.31 346
15057.47 347
15058.63 334
15059.79 338
15060.95 314
15062.11 311
15063.27 307
15064.43 322
15065.59 326
15066.75 312
15067.90 334
15069.06 336
15070.22 332
15071.38 311
15072.54 302
15073.70 315
15074.86 317
15076.02 319
15077.18 314
15078.34 283
15079.50 311
15080.66 319
15081.82 318
15082.98 347
15084.14 334
15085.30 326
15086.46 324
15087.62 346
15088.78 343
15089.95 316
15091.11 322
15092.27 344
15093.43 318
15094.59 334
15095.75 343
15096.91 318
15098.07 341
15099.23 354
15100.39 325
15101.55 332
15102.71 335
15103.87 349
15105.03 306
15106.20 304
15107.36 327
15108.52 348
15109.68 351
15110.84 338
15112.00 347
15113.16 347
15114.32 340
15115.49 327
15116.65 304
15117.81 343
15118.97 334
15120.13 352
15121.29 351
15122.46 335
15123.62 362
15124.78 350
15125.94 359
15127.10 357
15128.26 310
15129.43 345
15130.59 331
15131.75 293
15132.91 322
15134.07 344
15135.24 374
15136.40 296
15137.56 321
15138.72 328
15139.89 305
15141.05 320
15142.21 326
15143.37 326
15144.54 313
15145.70 343
15146.86 340
15148.02 341
15149.19 331
15150.35 315
15151.51 335
15152.67 348
15153.84 371
15155.00 357
15156.16 374
15157.33 325
15158.49 344
15159.65 333
15160.82 319
15161.98 288
15163.14 295
15164.31 333
15165.47 313
15166.63 306
15167.80 311
15168.96 318
15170.12 330
15171.29 325
15172.45 339
15173.61 317
15174.78 345
15175.94 343
15177.10 349
15178.27 361
15179.43 376
15180.60 346
15181.76 369
15182.92 364
15184.09 392
15185.25 392
15186.42 343
15187.58 347
15188.74 354
15189.91 357
15191.07 345
15192.24 336
15193.40 379
15194.57 367
15195.73 384
15196.90 358
15198.06 361
15199.22 338
15200.39 339
15201.55 334
15202.72 358
15203.88 324
15205.05 341
15206.21 355
15207.38 346
15208.54 360
15209.71 354
15210.87 365
15212.04 352
15213.20 328
15214.37 378
15215.53 364
15216.70 343
15217.86 337
15219.03 354
15220.20 359
15221.36 352
15222.53 381
15223.69 403
15224.86 378
15226.02 359
15227.19 389
15228.36 398
15229.52 415
15230.69 404
15231.85 403
15233.02 377
15234.18 445
15235.35 426
15236.52 412
15237.68 387
15238.85 347
15240.02 402
15241.18 408
15242.35 364
15243.51 389
15244.68 363
15245.85 373
15247.01 357
15248.18 360
15249.35 378
15250.51 394
15251.68 399
15252.85 374
15254.01 361
15255.18 361
15256.35 380
15257.51 353
15258.68 347
15259.85 335
15261.01 347
15262.18 339
15263.35 347
15264.52 330
15265.68 334
15266.85 361
15268.02 355
15269.18 353
15270.35 350
15271.52 368
15272.69 357
15273.85 340
15275.02 337
15276.19 332
15277.36 354
15278.52 352
15279.69 345
15280.86 329
15282.03 339
15283.20 390
15284.36 334
15285.53 354
15286.70 370
15287.87 360
15289.04 316
15290.20 344
15291.37 347
15292.54 343
15293.71 359
15294.88 328
15296.05 330
15297.21 363
15298.38 393
15299.55 383
15300.72 337
15301.89 345
15303.06 345
15304.22 362
15305.39 335
15306.56 329
15307.73 364
15308.90 341
15310.07 372
15311.24 369
15312.41 321
15313.58 331
15314.74 314
15315.91 365
15317.08 391
15318.25 348
15319.42 292
15320.59 372
15321.76 312
15322.93 342
15324.10 319
15325.27 336
15326.44 315
15327.61 319
15328.78 313
15329.95 310
15331.12 313
15332.29 342
15333.46 351
15334.63 360
15335.80 333
15336.97 372
15338.14 366
15339.31 338
15340.48 333
15341.65 320
15342.82 351
15343.99 373
15345.16 364
15346.33 355
15347.50 311
15348.67 317
15349.84 315
15351.01 362
15352.18 344
15353.35 322
15354.52 327
15355.69 356
15356.86 364
15358.03 343
15359.20 311
15360.37 340
15361.54 333
15362.71 345
15363.89 325
15365.06 336
15366.23 361
15367.40 352
15368.57 375
15369.74 355
15370.91 348
15372.08 377
15373.25 391
15374.43 350
15375.60 344
15376.77 362
15377.94 402
15379.11 354
15380.28 376
15381.46 351
15382.63 330
15383.80 358
15384.97 368
15386.14 329
15387.31 322
15388.49 399
15389.66 390
15390.83 357
15392.00 323
15393.17 378
15394.35 329
15395.52 372
15396.69 365
15397.86 342
15399.03 343
15400.21 369
15401.38 371
15402.55 330
15403.72 322
15404.90 376
15406.07 374
15407.24 396
15408.41 387
15409.59 326
15410.76 330
15411.93 346
15413.11 363
15414.28 333
15415.45 341
15416.62 331
15417.80 334
15418.97 307
15420.14 346
15421.32 341
15422.49 358
15423.66 318
15424.84 338
15426.01 326
15427.18 324
15428.36 354
15429.53 335
15430.70 335
15431.88 280
15433.05 308
15434.22 360
15435.40 335
15436.57 325
15437.75 346
15438.92 343
15440.09 343
15441.27 332
15442.44 335
15443.61 366
15444.79 349
15445.96 366
15447.14 365
15448.31 323
15449.49 335
15450.66 340
15451.83 324
15453.01 311
15454.18 294
15455.36 314
15456.53 343
15457.71 346
15458.88 332
15460.06 334
15461.23 347
15462.40 387
15463.58 359
15464.75 350
15465.93 315
15467.10 337
15468.28 345
15469.45 294
15470.63 296
15471.80 307
15472.98 343
15474.15 313
15475.33 311
15476.50 323
15477.68 334
15478.86 353
15480.03 315
15481.21 293
15482.38 311
15483.56 328
15484.73 360
15485.91 367
15487.08 319
15488.26 311
15489.44 334
15490.61 314
15491.79 306
15492.96 346
15494.14 308
15495.31 344
15496.49 354
15497.67 309
15498.84 349
15500.02 336
15501.20 341
15502.37 361
15503.55 354
15504.72 333
15505.90 339
15507.08 329
15508.25 349
15509.43 359
15510.61 363
15511.78 361
15512.96 360
15514.14 337
15515.31 305
15516.49 316
15517.67 323
15518.84 355
15520.02 326
15521.20 350
15522.37 360
15523.55 334
15524.73 327
15525.91 318
15527.08 264
15528.26 288
15529.44 330
15530.61 328
15531.79 326
15532.97 295
15534.15 314
15535.32 302
15536.50 334
15537.68 354
15538.86 326
15540.03 357
15541.21 334
15542.39 290
15543.57 339
15544.75 298
15545.92 304
15547.10 333
15548.28 337
15549.46 356
15550.64 355
15551.81 317
15552.99 327
15554.17 372
15555.35 372
15556.53 349
15557.70 355
15558.88 360
15560.06 342
15561.24 360
15562.42 370
15563.60 344
15564.78 376
15565.95 347
15567.13 358
15568.31 377
15569.49 364
15570.67 358
15571.85 386
15573.03 336
15574.21 367
15575.38 342
15576.56 335
15577.74 377
15578.92 362
15580.10 365
15581.28 371
15582.46 378
15583.64 362
15584.82 342
15586.00 350
15587.18 341
15588.36 357
15589.54 375
15590.72 341
15591.90 384
15593.08 371
15594.25 398
15595.43 350
15596.61 390
15597.79 387
15598.97 361
15600.15 416
15601.33 398
15602.51 400
15603.69 387
15604.87 401
15606.05 356
15607.23 394
15608.41 408
15609.60 399
15610.78 426
15611.96 404
15613.14 391
15614.32 395
15615.50 386
15616.68 402
15617.86 431
15619.04 439
15620.22 416
15621.40 414
15622.58 453
15623.76 437
15624.94 408
15626.12 419
15627.31 449
15628.49 377
15629.67 402
15630.85 416
15632.03 450
15633.21 459
15634.39 466
15635.57 450
15636.75 430
15637.94 462
15639.12 455
15640.30 448
15641.48 415
15642.66 459
15643.84 477
15645.03 478
15646.21 449
15647.39 422
15648.57 449
15649.75 493
15650.93 472
15652.12 478
15653.30 500
15654.48 501
15655.66 477
15656.84 491
15658.03 486
15659.21 511
15660.39 511
15661.57 543
15662.76 511
15663.94 454
15665.12 462
15666.30 483
15667.48 474
15668.67 446
15669.85 450
15671.03 465
15672.22 498
15673.40 482
15674.58 506
15675.76 483
15676.95 449
15678.13 448
15679.31 427
15680.50 415
15681.68 414
15682.86 463
15684.04 440
15685.23 432
15686.41 393
15687.59 439
15688.78 440
15689.96 454
15691.14 438
15692.33 504
15693.51 444
15694.69 455
15695.88 465
15697.06 466
15698.25 439
15699.43 422
15700.61 498
15701.80 463
15702.98 448
15704.16 471
15705.35 487
15706.53 483
15707.72 496
15708.90 452
15710.08 457
15711.27 461
15712.45 500
15713.64 458
15714.82 490
15716.01 498
15717.19 539
15718.37 497
15719.56 517
15720.74 497
15721.93 461
15723.11 525
15724.30 505
15725.48 485
15726.67 506
15727.85 517
15729.04 486
15730.22 482
15731.41 483
15732.59 481
15733.78 490
15734.96 483
15736.15 464
15737.33 476
15738.52 499
15739.70 470
15740.89 511
15742.07 464
15743.26 483
15744.44 489
15745.63 487
15746.81 475
15748.00 488
15749.19 556
15750.37 530
15751.56 514
15752.74 499
15753.93 507
15755.11 524
15756.30 523
15757.49 554
15758.67 488
15759.86 500
15761.04 531
15762.23 529
15763.42 520
15764.60 513
15765.79 489
15766.97 513
15768.16 498
15769.35 504
15770.53 469
15771.72 482
15772.91 475
15774.09 492
15775.28 492
15776.47 498
15777.65 469
15778.84 450
15780.03 461
15781.21 518
15782.40 509
15783.59 464
15784.77 478
15785.96 495
15787.15 501
15788.33 478
15789.52 461
15790.71 485
15791.90 479
15793.08 450
15794.27 432
15795.46 435
15796.65 428
15797.83 479
15799.02 475
15800.21 457
15801.40 451
15802.58 452
15803.77 454
15804.96 482
15806.15 479
15807.33 429
15808.52 440
15809.71 430
15810.90 399
15812.09 385
15813.27 422
15814.46 413
15815.65 431
15816.84 408
15818.03 394
15819.21 392
15820.40 389
15821.59 419
15822.78 387
15823.97 383
15825.16 406
15826.34 381
15827.53 388
15828.72 415
15829.91 375
15831.10 422
15832.29 423
15833.48 437
15834.66 417
15835.85 381
15837.04 374
15838.23 397
15839.42 403
15840.61 426
15841.80 404
15842.99 404
15844.18 386
15845.37 378
15846.56 403
15847.74 459
15848.93 411
15850.12 407
15851.31 404
15852.50 374
15853.69 406
15854.88 415
15856.07 417
15857.26 376
15858.45 406
15859.64 403
15860.83 396
15862.02 395
15863.21 419
15864.40 408
15865.59 440
15866.78 419
15867.97 426
15869.16 400
15870.35 411
15871.54 410
15872.73 428
15873.92 392
15875.11 371
15876.30 389
15877.49 448
15878.68 422
15879.87 410
15881.06 395
15882.25 385
15883.44 420
15884.64 443
15885.83 412
15887.02 426
15888.21 428
15889.40 384
15890.59 401
15891.78 401
15892.97 399
15894.16 407
15895.35 447
15896.54 427
15897.74 419
15898.93 429
15900.12 463
15901.31 430
15902.50 396
15903.69 415
15904.88 426
15906.08 488
15907.27 472
15908.46 451
15909.65 440
15910.84 413
15912.03 456
15913.23 474
15914.42 471
15915.61 428
15916.80 444
15917.99 440
15919.18 461
15920.38 451
15921.57 457
15922.76 449
15923.95 445
15925.15 420
15926.34 420
15927.53 419
15928.72 442
15929.91 438
15931.11 415
15932.30 436
15933.49 448
15934.68 415
15935.88 476
15937.07 438
15938.26 429
15939.46 431
15940.65 438
15941.84 413
15943.03 402
15944.23 444
15945.42 430
15946.61 408
15947.81 393
15949.00 410
15950.19 379
15951.39 399
15952.58 385
15953.77 424
15954.97 384
15956.16 397
15957.35 375
15958.55 356
15959.74 370
15960.93 378
15962.13 385
15963.32 410
15964.51 340
15965.71 351
15966.90 390
15968.09 393
15969.29 363
15970.48 369
15971.68 330
15972.87 357
15974.06 355
15975.26 374
15976.45 323
15977.65 344
15978.84 330
15980.04 351
15981.23 385
15982.42 347
15983.62 359
15984.81 356
15986.01 337
15987.20 335
15988.40 350
15989.59 336
15990.79 338
15991.98 346
15993.18 332
15994.37 311
15995.57 347
15996.76 346
15997.96 358
15999.15 346
16000.35 376
16001.54 311
16002.74 360
16003.93 382
16005.13 360
16006.32 343
16007.52 330
16008.71 360
16009.91 325
16011.10 343
16012.30 349
16013.49 346
16014.69 334
16015.88 323
16017.08 338
16018.28 343
16019.47 300
16020.67 322
16021.86 303
16023.06 329
16024.26 318
16025.45 312
16026.65 322
16027.84 318
16029.04 337
16030.24 330
16031.43 335
16032.63 314
16033.82 340
16035.02 339
16036.22 324
16037.41 297
16038.61 312
16039.81 329
16041.00 313
16042.20 298
16043.40 347
16044.59 347
16045.79 322
16046.99 322
16048.18 320
16049.38 320
16050.58 339
16051.77 309
16052.97 299
16054.17 323
16055.37 290
16056.56 329
16057.76 307
16058.96 298
16060.15 300
16061.35 293
16062.55 323
16063.75 284
16064.94 305
16066.14 303
16067.34 285
16068.54 257
16069.73 294
16070.93 301
16072.13 316
16073.33 317
16074.52 303
16075.72 284
16076.92 289
16078.12 288
16079.32 298
16080.51 289
16081.71 299
16082.91 291
16084.11 289
16085.31 291
16086.51 295
16087.70 305
16088.90 317
16090.10 275
16091.30 297
16092.50 305
16093.70 321
16094.89 345
16096.09 327
16097.29 296
16098.49 301
16099.69 321
16100.89 311
16102.09 301
16103.29 325
16104.48 289
16105.68 291
16106.88 271
16108.08 291
16109.28 318
16110.48 303
16111.68 314
16112.88 329
16114.08 318
16115.28 268
16116.48 302
16117.68 275
16118.88 304
16120.07 269
16121.27 296
16122.47 311
16123.67 317
16124.87 318
16126.07 292
16127.27 276
16128.47 279
16129.67 317
16130.87 286
16132.07 281
16133.27 257
16134.47 273
16135.67 283
16136.87 321
16138.07 292
16139.27 306
16140.47 293
16141.67 306
16142.87 304
16144.07 303
16145.27 300
16146.48 261
16147.68 281
16148.88 292
16150.08 295
16151.28 325
16152.48 314
16153.68 304
16154.88 299
16156.08 265
16157.28 263
16158.48 260
16159.68 326
16160.88 288
16162.09 273
16163.29 274
16164.49 290
16165.69 266
16166.89 280
16168.09 277
16169.29 268
16170.49 302
16171.70 286
16172.90 298
16174.10 279
16175.30 286
16176.50 317
16177.70 281
16178.91 268
16180.11 297
16181.31 288
16182.51 296
16183.71 278
16184.91 296
16186.12 294
16187.32 306
16188.52 309
16189.72 301
16190.93 310
16192.13 270
16193.33 293
16194.53 260
16195.73 279
16196.94 274
16198.14 296
16199.34 303
16200.54 286
16201.75 253
16202.95 274
16204.15 289
16205.35 284
16206.56 283
16207.76 307
16208.96 297
16210.17 278
16211.37 295
16212.57 264
16213.77 298
16214.98 291
16216.18 297
16217.38 288
16218.59 330
16219.79 292
16220.99 298
16222.20 307
16223.40 301
16224.60 274
16225.81 309
16227.01 320
16228.21 306
16229.42 313
16230.62 288
16231.82 301
16233.03 295
16234.23 355
16235.44 319
16236.64 295
16237.84 256
16239.05 309
16240.25 310
16241.46 316
16242.66 305
16243.86 307
16245.07 288
16246.27 292
16247.48 323
16248.68 308
16249.89 342
16251.09 316
16252.29 338
16253.50 324
16254.70 329
16255.91 310
16257.11 327
16258.32 322
16259.52 322
16260.73 303
16261.93 294
16263.14 283
16264.34 310
16265.55 311
16266.75 306
16267.96 344
16269.16 302
16270.37 338
16271.57 298
16272.78 318
16273.98 312
16275.19 340
16276.39 337
16277.60 353
16278.80 289
16280.01 302
16281.21 320
16282.42 343
16283.63 361
16284.83 342
16286.04 356
16287.24 329
16288.45 328
16289.65 346
16290.86 333
16292.07 329
16293.27 327
16294.48 354
16295.68 363
16296.89 336
16298.10 366
16299.30 381
16300.51 370
16301.71 378
16302.92 335
16304.13 351
16305.33 301
16306.54 357
16307.75 315
16308.95 362
16310.16 359
16311.37 335
16312.57 325
16313.78 347
16314.99 342
16316.19 348
16317.40 378
16318.61 383
16319.81 344
16321.02 352
16322.23 337
16323.44 314
16324.64 339
16325.85 302
16327.06 325
16328.26 302
16329.47 314
16330.68 297
16331.89 302
16333.09 323
16334.30 302
16335.51 322
16336.72 299
16337.92 307
16339.13 294
16340.34 319
16341.55 351
16342.75 350
16343.96 307
16345.17 280
16346.38 288
16347.59 313
16348.79 276
16350.00 332
16351.21 317
16352.42 321
16353.63 285
16354.84 292
16356.04 294
16357.25 285
16358.46 305
16359.67 290
16360.88 287
16362.09 272
16363.29 263
16364.50 274
16365.71 271
16366.92 289
16368.13 310
16369.34 319
16370.55 288
16371.76 290
16372.96 287
16374.17 302
16375.38 273
16376.59 291
16377.80 287
16379.01 275
16380.22 279
16381.43 273
16382.64 270
16383.85 263
16385.06 267
16386.27 293
16387.47 269
16388.68 264
16389.89 293
16391.10 303
16392.31 273
16393.52 266
16394.73 282
16395.94 267
16397.15 267
16398.36 247
16399.57 278
16400.78 304
16401.99 271
16403.20 276
16404.41 291
16405.62 288
16406.83 267
16408.04 264
16409.25 302
16410.46 295
16411.67 298
16412.88 284
16414.09 255
16415.30 272
16416.52 300
16417.73 283
16418.94 269
16420.15 265
16421.36 249
16422.57 291
16423.78 290
16424.99 312
16426.20 286
16427.41 267
16428.62 285
16429.83 280
16431.05 265
16432.26 266
16433.47 270
16434.68 273
16435.89 267
16437.10 301
16438.31 297
16439.52 275
16440.74 277
16441.95 274
16443.16 280
16444.37 298
16445.58 269
16446.79 237
16448.00 270
16449.22 272
16450.43 271
16451.64 280
16452.85 273
16454.06 232
16455.28 322
16456.49 295
16457.70 279
16458.91 275
16460.12 275
16461.34 278
16462.55 257
16463.76 273
16464.97 276
16466.19 272
16467.40 277
16468.61 254
16469.82 246
16471.04 236
16472.25 264
16473.46 264
16474.67 274
16475.89 249
16477.10 258
16478.31 246
16479.52 264
16480.74 258
16481.95 270
16483.16 278
16484.38 276
16485.59 264
16486.80 252
16488.02 239
16489.23 264
16490.44 260
16491.66 265
16492.87 246
16494.08 285
16495.30 247
16496.51 248
16497.72 262
16498.94 268
16500.15 284
16501.36 249
16502.58 270
16503.79 266
16505.00 272
16506.22 254
16507.43 278
16508.65 230
16509.86 253
16511.07 276
16512.29 253
16513.50 227
16514.72 241
16515.93 284
16517.15 265
16518.36 291
16519.57 244
16520.79 272
16522.00 247
16523.22 255
16524.43 247
16525.65 260
16526.86 254
16528.08 275
16529.29 274
16530.51 295
16531.72 281
16532.93 273
16534.15 260
16535.36 229
16536.58 224
16537.79 256
16539.01 291
16540.22 266
16541.44 260
16542.65 223
16543.87 266
16545.09 214
16546.30 228
16547.52 225
16548.73 293
16549.95 238
16551.16 261
16552.38 258
16553.59 259
16554.81 237
16556.02 272
16557.24 267
16558.46 266
16559.67 269
16560.89 281
16562.10 258
16563.32 248
16564.54 235
16565.75 255
16566.97 289
16568.18 266
16569.40 283
16570.62 221
16571.83 283
16573.05 292
16574.27 300
16575.48 267
16576.70 244
16577.91 283
16579.13 278
16580.35 276
16581.56 283
16582.78 284
16584.00 292
16585.21 309
16586.43 274
16587.65 240
16588.87 253
16590.08 260
16591.30 273
16592.52 254
16593.73 265
16594.95 265
16596.17 269
16597.38 256
16598.60 278
16599.82 220
16601.04 280
16602.25 277
16603.47 286
16604.69 254
16605.91 276
16607.12 272
16608.34 286
16609.56 231
16610.78 281
16611.99 257
16613.21 255
16614.43 272
16615.65 264
16616.87 255
16618.08 256
16619.30 264
16620.52 261
16621.74 264
16622.96 245
16624.17 289
16625.39 286
16626.61 262
16627.83 246
16629.05 260
16630.27 225
16631.48 242
16632.70 255
16633.92 245
16635.14 243
16636.36 263
16637.58 280
16638.80 272
16640.02 270
16641.23 240
16642.45 263
16643.67 230
16644.89 256
16646.11 247
16647.33 285
16648.55 251
16649.77 249
16650.99 217
16652.21 260
16653.42 292
16654.64 257
16655.86 246
16657.08 269
16658.30 262
16659.52 256
16660.74 270
16661.96 244
16663.18 258
16664.40 250
16665.62 271
16666.84 246
16668.06 230
16669.28 246
16670.50 276
16671.72 271
16672.94 246
16674.16 253
16675.38 279
16676.60 263
16677.82 215
16679.04 251
16680.26 249
16681.48 286
16682.70 249
16683.92 253
16685.14 244
16686.36 242
16687.58 266
16688.80 247
16690.02 242
16691.24 240
16692.46 277
16693.69 264
16694.91 263
16696.13 243
16697.35 260
16698.57 232
16699.79 259
16701.01 236
16702.23 253
16703.45 238
16704.67 251
16705.90 216
16707.12 221
16708.34 208
16709.56 226
16710.78 281
16712.00 246
16713.22 235
16714.44 236
16715.67 239
16716.89 213
16718.11 255
16719.33 231
16720.55 256
16721.77 236
16723.00 253
16724.22 249
16725.44 246
16726.66 275
16727.88 251
16729.11 233
16730.33 245
16731.55 237
16732.77 229
16733.99 221
16735.22 232
16736.44 253
16737.66 214
16738.88 257
16740.11 266
16741.33 243
16742.55 238
16743.77 253
16745.00 227
16746.22 242
16747.44 244
16748.67 240
16749.89 272
16751.11 245
16752.33 270
16753.56 249
16754.78 249
16756.00 248
16757.23 264
16758.45 276
16759.67 285
16760.90 247
16762.12 258
16763.34 226
16764.57 225
16765.79 237
16767.01 258
16768.24 269
16769.46 253
16770.68 255
16771.91 244
16773.13 257
16774.35 246
16775.58 264
16776.80 237
16778.02 270
16779.25 264
16780.47 243
16781.70 228
16782.92 249
16784.14 257
16785.37 263
16786.59 255
16787.82 277
16789.04 272
16790.27 227
16791.49 249
16792.71 258
16793.94 248
16795.16 251
16796.39 268
16797.61 222
16798.84 251
16800.06 267
16801.29 264
16802.51 258
16803.74 268
16804.96 296
16806.19 232
16807.41 269
16808.64 261
16809.86 246
16811.09 236
16812.31 250
16813.54 230
16814.76 277
16815.99 246
16817.21 248
16818.44 239
16819.66 268
16820.89 247
16822.11 249
16823.34 248
16824.56 268
16825.79 274
16827.01 235
16828.24 257
16829.47 294
16830.69 291
16831.92 269
16833.14 252
16834.37 245
16835.60 257
16836.82 295
16838.05 282
16839.27 261
16840.50 284
16841.73 291
16842.95 270
16844.18 271
16845.40 250
16846.63 257
16847.86 293
16849.08 287
16850.31 235
16851.54 265
16852.76 292
16853.99 285
16855.22 284
16856.44 245
16857.67 255
16858.90 282
16860.12 281
16861.35 288
16862.58 279
16863.80 302
16865.03 275
16866.26 270
16867.49 279
16868.71 286
16869.94 343
16871.17 285
16872.39 287
16873.62 283
16874.85 317
16876.08 293
16877.30 282
16878.53 292
16879.76 308
16880.99 290
16882.21 342
16883.44 332
16884.67 329
16885.90 302
16887.13 339
16888.35 382
16889.58 338
16890.81 315
16892.04 333
16893.27 331
16894.49 297
16895.72 299
16896.95 327
16898.18 324
16899.41 312
16900.63 291
16901.86 289
16903.09 295
16904.32 257
16905.55 292
16906.78 300
16908.01 270
16909.23 313
16910.46 298
16911.69 319
16912.92 292
16914.15 285
16915.38 264
16916.61 284
16917.84 274
16919.06 296
16920.29 283
16921.52 278
16922.75 303
16923.98 288
16925.21 270
16926.44 255
16927.67 275
16928.90 258
16930.13 257
16931.36 261
16932.59 268
16933.82 279
16935.05 306
16936.27 277
16937.50 274
16938.73 255
16939.96 253
16941.19 256
16942.42 266
16943.65 268
16944.88 266
16946.11 276
16947.34 267
16948.57 297
16949.80 256
16951.03 264
16952.26 281
16953.49 269
16954.72 284
16955.95 270
16957.19 243
16958.42 264
16959.65 248
16960.88 266
16962.11 291
16963.34 243
16964.57 267
16965.80 270
16967.03 292
16968.26 256
16969.49 243
16970.72 228
16971.95 284
16973.18 237
16974.42 265
16975.65 236
16976.88 254
16978.11 226
16979.34 249
16980.57 270
16981.80 215
16983.03 262
16984.26 271
16985.50 247
16986.73 228
16987.96 259
16989.19 282
16990.42 270
16991.65 231
16992.89 244
16994.12 243
16995.35 270
16996.58 259
16997.81 267
16999.04 290
17000.28 264
17001.51 274
17002.74 247
17003.97 243
17005.20 244
17006.44 247
17007.67 267
17008.90 296
17010.13 229
17011.37 252
17012.60 250
17013.83 237
17015.06 237
17016.30 260
17017.53 258
17018.76 229
17019.99 260
17021.23 278
17022.46 229
17023.69 240
17024.92 264
17026.16 247
17027.39 241
17028.62 269
17029.86 253
17031.09 248
17032.32 254
17033.56 245
17034.79 227
17036.02 254
17037.26 232
17038.49 251
17039.72 275
17040.96 244
17042.19 245
17043.42 238
17044.66 270
17045.89 234
17047.12 255
17048.36 240
17049.59 209
17050.82 224
17052.06 252
17053.29 260
17054.53 230
17055.76 219
17056.99 229
17058.23 237
17059.46 238
17060.70 236
17061.93 213
17063.16 263
17064.40 249
17065.63 225
17066.87 222
17068.10 218
17069.34 281
17070.57 269
17071.81 266
17073.04 260
17074.27 253
17075.51 244
17076.74 227
17077.98 208
17079.21 242
17080.45 237
17081.68 249
17082.92 203
17084.15 218
17085.39 228
17086.62 252
17087.86 238
17089.09 235
17090.33 214
17091.56 237
17092.80 230
17094.04 222
17095.27 253
17096.51 253
17097.74 249
17098.98 237
17100.21 247
17101.45 223
17102.68 218
17103.92 235
17105.16 206
17106.39 219
17107.63 214
17108.86 259
17110.10 242
17111.33 236
17112.57 238
17113.81 236
17115.04 208
17116.28 235
17117.52 229
17118.75 240
17119.99 235
17121.22 217
17122.46 201
17123.70 214
17124.93 211
17126.17 225
17127.41 225
17128.64 219
17129.88 227
17131.12 220
17132.35 243
17133.59 228
17134.83 196
17136.06 217
17137.30 248
17138.54 252
17139.77 239
17141.01 223
17142.25 232
17143.49 233
17144.72 216
17145.96 258
17147.20 233
17148.43 248
17149.67 235
17150.91 240
17152.15 246
17153.38 223
17154.62 246
17155.86 226
17157.10 235
17158.33 239
17159.57 240
17160.81 232
17162.05 216
17163.29 216
17164.52 237
17165.76 213
17167.00 192
17168.24 242
17169.48 245
17170.71 227
17171.95 210
17173.19 221
17174.43 235
17175.67 220
17176.91 215
17178.14 222
17179.38 233
17180.62 214
17181.86 205
17183.10 205
17184.34 209
17185.57 235
17186.81 231
17188.05 220
17189.29 199
17190.53 241
17191.77 233
17193.01 232
17194.25 190
17195.49 201
17196.72 226
17197.96 227
17199.20 216
17200.44 232
17201.68 213
17202.92 240
17204.16 255
17205.40 222
17206.64 209
17207.88 225
17209.12 249
17210.36 208
17211.60 205
17212.84 205
17214.08 201
17215.32 231
17216.56 241
17217.80 210
17219.04 217
17220.28 242
17221.52 273
17222.76 230
17224.00 233
17225.24 212
17226.48 200
17227.72 231
17228.96 227
17230.20 243
17231.44 204
17232.68 220
17233.92 223
17235.16 220
17236.40 198
17237.64 225
17238.88 215
17240.12 190
17241.36 200
17242.60 227
17243.84 229
17245.08 196
17246.32 231
17247.57 237
17248.81 205
17250.05 224
17251.29 237
17252.53 211
17253.77 218
17255.01 216
17256.25 247
17257.49 246
17258.74 221
17259.98 186
17261.22 204
17262.46 223
17263.70 204
17264.94 212
17266.18 220
17267.43 213
17268.67 239
17269.91 210
17271.15 215
17272.39 231
17273.63 237
17274.88 238
17276.12 205
17277.36 208
17278.60 194
17279.84 206
17281.09 217
17282.33 192
17283.57 204
17284.81 208
17286.06 204
17287.30 186
17288.54 202
17289.78 206
17291.02 228
17292.27 213
17293.51 222
17294.75 182
17296.00 209
17297.24 214
17298.48 218
17299.72 219
17300.97 182
17302.21 200
17303.45 218
17304.70 195
17305.94 203
17307.18 212
17308.42 190
17309.67 231
17310.91 211
17312.15 218
17313.40 215
17314.64 183
17315.88 214
17317.13 210
17318.37 228
17319.61 209
17320.86 194
17322.10 212
17323.34 177
17324.59 201
17325.83 211
17327.08 211
17328.32 227
17329.56 199
17330.81 238
17332.05 211
17333.30 206
17334.54 195
17335.78 191
17337.03 216
17338.27 226
17339.52 201
17340.76 214
17342.00 218
17343.25 209
17344.49 226
17345.74 231
17346.98 214
17348.23 215
17349.47 212
17350.72 198
17351.96 215
17353.21 208
17354.45 240
17355.70 209
17356.94 205
17358.18 198
17359.43 207
17360.67 189
17361.92 220
17363.16 228
17364.41 183
17365.66 236
17366.90 234
17368.15 194
17369.39 182
17370.64 221
17371.88 206
17373.13 198
17374.37 184
17375.62 191
17376.86 196
17378.11 210
17379.35 216
17380.60 236
17381.85 193
17383.09 205
17384.34 218
17385.58 215
17386.83 215
17388.08 208
17389.32 208
17390.57 219
17391.81 213
17393.06 205
17394.31 193
17395.55 215
17396.80 208
17398.04 190
17399.29 209
17400.54 211
17401.78 181
17403.03 221
17404.28 227
17405.52 214
17406.77 203
17408.02 228
17409.26 208
17410.51 190
17411.76 197
17413.00 199
17414.25 218
17415.50 203
17416.75 194
17417.99 255
17419.24 198
17420.49 202
17421.73 223
17422.98 209
17424.23 221
17425.48 183
17426.72 213
17427.97 210
17429.22 204
17430.46 219
17431.71 231
17432.96 238
17434.21 212
17435.46 193
17436.70 218
17437.95 198
17439.20 212
17440.45 232
17441.69 209
17442.94 218
17444.19 193
17445.44 211
17446.69 223
17447.93 187
17449.18 201
17450.43 233
17451.68 240
17452.93 219
17454.18 211
17455.42 231
17456.67 259
17457.92 184
17459.17 213
17460.42 190
17461.67 209
17462.92 189
17464.16 204
17465.41 211
17466.66 214
17467.91 221
17469.16 204
17470.41 225
17471.66 210
17472.91 183
17474.16 220
17475.40 212
17476.65 220
17477.90 221
17479.15 198
17480.40 193
17481.65 196
17482.90 181
17484.15 215
17485.40 226
17486.65 213
17487.90 212
17489.15 197
17490.40 208
17491.65 238
17492.90 234
17494.15 198
17495.40 204
17496.65 208
17497.90 204
17499.15 215
17500.40 213
17501.65 219
17502.90 225
17504.15 221
17505.40 257
17506.65 221
17507.90 225
17509.15 227
17510.40 217
17511.65 219
17512.90 222
17514.15 219
17515.40 240
17516.65 244
17517.90 225
17519.15 248
17520.40 231
17521.65 219
17522.90 219
17524.15 225
17525.41 217
17526.66 204
17527.91 197
17529.16 217
17530.41 229
17531.66 240
17532.91 190
17534.16 201
17535.41 210
17536.67 222
17537.92 240
17539.17 222
17540.42 226
17541.67 218
17542.92 234
17544.17 212
17545.43 219
17546.68 210
17547.93 214
17549.18 258
17550.43 214
17551.68 200
17552.94 248
17554.19 236
17555.44 228
17556.69 235
17557.94 223
17559.20 199
17560.45 234
17561.70 212
17562.95 228
17564.21 217
17565.46 208
17566.71 232
17567.96 223
17569.21 211
17570.47 221
17571.72 232
17572.97 226
17574.22 197
17575.48 200
17576.73 227
17577.98 233
17579.24 209
17580.49 209
17581.74 225
17582.99 239
17584.25 233
17585.50 238
17586.75 257
17588.01 253
17589.26 230
17590.51 223
17591.77 221
17593.02 212
17594.27 256
17595.53 242
17596.78 228
17598.03 221
17599.29 223
17600.54 211
17601.79 211
17603.05 212
17604.30 212
17605.56 225
17606.81 232
17608.06 224
17609.32 220
17610.57 192
17611.82 227
17613.08 256
17614.33 215
17615.59 200
17616.84 210
17618.10 223
17619.35 212
17620.60 191
17621.86 199
17623.11 219
17624.37 247
17625.62 255
17626.88 240
17628.13 195
17629.39 194
17630.64 233
17631.89 233
17633.15 193
17634.40 203
17635.66 214
17636.91 231
17638.17 224
17639.42 219
17640.68 202
17641.93 236
17643.19 250
17644.44 211
17645.70 216
17646.95 243
17648.21 219
17649.47 200
17650.72 217
17651.98 206
17653.23 216
17654.49 223
17655.74 209
17657.00 210
17658.25 190
17659.51 212
17660.77 205
17662.02 219
17663.28 195
17664.53 213
17665.79 235
17667.04 211
17668.30 232
17669.56 205
17670.81 239
17672.07 206
17673.33 239
17674.58 217
17675.84 191
17677.09 182
17678.35 207
17679.61 213
17680.86 210
17682.12 197
17683.38 213
17684.63 211
17685.89 194
17687.15 221
17688.40 223
17689.66 196
17690.92 211
17692.17 225
17693.43 191
17694.69 190
17695.94 218
17697.20 202
17698.46 215
17699.72 220
17700.97 237
17702.23 215
17703.49 221
17704.74 221
17706.00 223
17707.26 189
17708.52 211
17709.77 199
17711.03 193
17712.29 203
17713.55 210
17714.80 199
17716.06 223
17717.32 210
17718.58 215
17719.84 199
17721.09 200
17722.35 220
17723.61 204
17724.87 194
17726.13 191
17727.38 213
17728.64 226
17729.90 201
17731.16 192
17732.42 196
17733.67 231
17734.93 231
17736.19 201
17737.45 193
17738.71 220
17739.97 217
17741.23 211
17742.48 190
17743.74 208
17745.00 175
17746.26 193
17747.52 177
17748.78 230
17750.04 216
17751.30 208
17752.55 194
17753.81 214
17755.07 185
17756.33 210
17757.59 219
17758.85 211
17760.11 219
17761.37 186
17762.63 233
17763.89 201
17765.15 204
17766.41 203
17767.67 218
17768.93 206
17770.19 204
17771.45 187
17772.70 177
17773.96 178
17775.22 170
17776.48 189
17777.74 216
17779.00 203
17780.26 229
17781.52 212
17782.78 188
17784.04 196
17785.30 192
17786.56 221
17787.82 202
17789.09 195
17790.35 200
17791.61 214
17792.87 218
17794.13 215
17795.39 203
17796.65 227
17797.91 216
17799.17 205
17800.43 223
17801.69 213
17802.95 225
17804.21 220
17805.47 213
17806.73 179
17808.00 213
17809.26 175
17810.52 210
17811.78 204
17813.04 189
17814.30 180
17815.56 197
17816.82 208
17818.08 195
17819.35 198
17820.61 178
17821.87 168
17823.13 196
17824.39 179
17825.65 199
17826.92 205
17828.18 192
17829.44 177
17830.70 171
17831.96 195
17833.22 179
17834.49 214
17835.75 221
17837.01 189
17838.27 198
17839.53 179
17840.80 204
17842.06 172
17843.32 201
17844.58 183
17845.85 191
17847.11 197
17848.37 213
17849.63 207
17850.89 198
17852.16 173
17853.42 211
17854.68 193
17855.95 180
17857.21 190
17858.47 178
17859.73 207
17861.00 215
17862.26 193
17863.52 190
17864.79 185
17866.05 185
17867.31 173
17868.57 187
17869.84 189
17871.10 181
17872.36 191
17873.63 211
17874.89 194
17876.15 208
17877.42 207
17878.68 223
17879.94 213
17881.21 209
17882.47 194
17883.74 224
17885.00 176
17886.26 221
17887.53 208
17888.79 178
17890.05 179
17891.32 177
17892.58 197
17893.85 206
17895.11 223
17896.37 177
17897.64 199
17898.90 196
17900.17 206
17901.43 175
17902.70 189
17903.96 166
17905.22 178
17906.49 176
17907.75 176
17909.02 181
17910.28 165
17911.55 224
17912.81 202
17914.08 208
17915.34 196
17916.61 210
17917.87 200
17919.14 195
17920.40 172
17921.67 233
17922.93 171
17924.20 195
17925.46 169
17926.73 192
17927.99 168
17929.26 204
17930.52 189
17931.79 178
17933.05 182
17934.32 185
17935.58 179
17936.85 165
17938.12 199
17939.38 199
17940.65 202
17941.91 172
17943.18 195
17944.44 188
17945.71 192
17946.98 197
17948.24 201
17949.51 204
17950.77 195
17952.04 186
17953.31 186
17954.57 197
17955.84 184
17957.10 190
17958.37 177
17959.64 211
17960.90 159
17962.17 186
17963.44 187
17964.70 185
17965.97 182
17967.24 193
17968.50 178
17969.77 174
17971.04 199
17972.30 227
17973.57 208
17974.84 184
17976.10 210
17977.37 193
17978.64 211
17979.91 191
17981.17 185
17982.44 163
17983.71 235
17984.97 201
17986.24 211
17987.51 206
17988.78 207
17990.04 194
17991.31 213
17992.58 229
17993.85 202
17995.11 192
17996.38 193
17997.65 201
17998.92 192
18000.18 205
18001.45 193
18002.72 196
18003.99 204
18005.26 208
18006.52 183
18007.79 190
18009.06 178
18010.33 198
18011.60 215
18012.86 151
18014.13 187
18015.40 195
18016.67 214
18017.94 187
18019.21 172
18020.47 171
18021.74 205
18023.01 197
18024.28 193
18025.55 160
18026.82 177
18028.09 193
18029.36 216
18030.62 199
18031.89 175
18033.16 186
18034.43 159
18035.70 183
18036.97 189
18038.24 198
18039.51 192
18040.78 187
18042.05 168
18043.32 202
18044.59 203
18045.85 196
18047.12 211
18048.39 204
18049.66 189
18050.93 189
18052.20 214
18053.47 209
18054.74 209
18056.01 201
18057.28 200
18058.55 201
18059.82 203
18061.09 170
18062.36 223
18063.63 186
18064.90 184
18066.17 190
18067.44 189
18068.71 199
18069.98 190
18071.25 205
18072.52 175
18073.79 192
18075.06 201
18076.33 222
18077.60 175
18078.87 207
18080.15 193
18081.42 201
18082.69 179
18083.96 161
18085.23 189
18086.50 200
18087.77 224
18089.04 182
18090.31 168
18091.58 189
18092.85 217
18094.12 194
18095.40 197
18096.67 170
18097.94 177
18099.21 193
18100.48 201
18101.75 182
18103.02 188
18104.30 162
18105.57 174
18106.84 178
18108.11 175
18109.38 188
18110.65 213
18111.92 205
18113.20 184
18114.47 184
18115.74 187
18117.01 206
18118.28 181
18119.56 170
18120.83 178
18122.10 180
18123.37 197
18124.64 199
18125.92 203
18127.19 202
18128.46 182
18129.73 188
18131.01 188
18132.28 186
18133.55 212
18134.82 189
18136.10 194
18137.37 200
18138.64 201
18139.91 208
18141.19 196
18142.46 193
18143.73 192
18145.01 202
18146.28 181
18147.55 160
18148.82 172
18150.10 186
18151.37 199
18152.64 227
18153.92 200
18155.19 179
18156.46 186
18157.74 190
18159.01 206
18160.28 216
18161.56 192
18162.83 198
18164.10 197
18165.38 198
18166.65 177
18167.93 185
18169.20 200
18170.47 185
18171.75 183
18173.02 194
18174.29 220
18175.57 190
18176.84 192
18178.12 202
18179.39 189
18180.66 188
18181.94 193
18183.21 189
18184.49 195
18185.76 203
18187.04 179
18188.31 176
18189.59 203
18190.86 205
18192.13 221
18193.41 216
18194.68 194
18195.96 187
18197.23 206
18198.51 192
18199.78 192
18201.06 198
18202.33 187
18203.61 214
18204.88 169
18206.16 182
18207.43 191
18208.71 153
18209.98 197
18211.26 194
18212.53 191
18213.81 184
18215.08 209
18216.36 195
18217.63 184
18218.91 216
18220.19 216
18221.46 209
18222.74 172
18224.01 166
18225.29 201
18226.56 182
18227.84 177
18229.12 164
18230.39 172
18231.67 200
18232.94 177
18234.22 187
18235.50 156
18236.77 179
18238.05 206
18239.32 213
18240.60 186
18241.88 184
18243.15 170
18244.43 180
18245.71 193
18246.98 183
18248.26 157
18249.54 174
18250.81 189
18252.09 183
18253.37 166
18254.64 173
18255.92 175
18257.20 193
18258.47 217
18259.75 191
18261.03 174
18262.30 169
18263.58 193
18264.86 208
18266.13 165
18267.41 187
18268.69 219
18269.97 217
18271.24 182
18272.52 182
18273.80 204
18275.08 174
18276.35 178
18277.63 176
18278.91 179
18280.19 184
18281.46 168
18282.74 168
18284.02 170
18285.30 196
18286.58 177
18287.85 194
18289.13 205
18290.41 181
18291.69 197
18292.97 243
18294.24 211
18295.52 167
18296.80 165
18298.08 169
18299.36 191
18300.63 188
18301.91 179
18303.19 195
18304.47 177
18305.75 193
18307.03 201
18308.31 175
18309.58 179
18310.86 179
18312.14 194
18313.42 221
18314.70 208
18315.98 172
18317.26 166
18318.54 183
18319.82 186
18321.09 176
18322.37 215
18323.65 195
18324.93 210
18326.21 186
18327.49 187
18328.77 189
18330.05 213
18331.33 209
18332.61 207
18333.89 198
18335.17 189
18336.45 196
18337.73 194
18339.01 195
18340.29 193
18341.57 193
18342.85 191
18344.13 153
18345.41 155
18346.69 170
18347.97 184
18349.25 190
18350.53 178
18351.81 189
18353.09 189
18354.37 182
18355.65 191
18356.93 193
18358.21 181
18359.49 175
18360.77 173
18362.05 162
18363.33 146
18364.61 162
18365.89 166
18367.17 171
18368.45 199
18369.73 199
18371.01 172
18372.29 194
18373.58 198
18374.86 182
18376.14 202
18377.42 161
18378.70 193
18379.98 231
18381.26 196
18382.54 208
18383.82 195
18385.11 205
18386.39 192
18387.67 192
18388.95 196
18390.23 215
18391.51 183
18392.79 194
18394.08 175
18395.36 173
18396.64 172
18397.92 188
18399.20 199
18400.49 168
18401.77 196
18403.05 169
18404.33 164
18405.61 192
18406.90 178
18408.18 194
18409.46 182
18410.74 169
18412.02 186
18413.31 179
18414.59 203
18415.87 200
18417.15 166
18418.44 181
18419.72 181
18421.00 164
18422.28 213
18423.57 183
18424.85 168
18426.13 178
18427.41 190
18428.70 204
18429.98 212
18431.26 185
18432.55 187
18433.83 181
18435.11 166
18436.40 188
18437.68 204
18438.96 165
18440.25 182
18441.53 206
18442.81 183
18444.10 185
18445.38 192
18446.66 189
18447.95 203
18449.23 196
18450.51 191
18451.80 210
18453.08 186
18454.36 190
18455.65 190
18456.93 204
18458.22 214
18459.50 203
18460.78 173
18462.07 169
18463.35 178
18464.64 203
18465.92 164
18467.20 182
18468.49 144
18469.77 166
18471.06 197
18472.34 187
18473.63 189
18474.91 210
18476.19 194
18477.48 203
18478.76 175
18480.05 186
18481.33 170
18482.62 190
18483.90 201
18485.19 178
18486.47 195
18487.76 170
18489.04 179
18490.33 214
18491.61 209
18492.90 193
18494.18 211
18495.47 217
18496.75 193
18498.04 196
18499.32 205
18500.61 185
18501.89 190
18503.18 197
18504.46 208
18505.75 203
18507.04 188
18508.32 197
18509.61 184
18510.89 186
18512.18 184
18513.46 180
18514.75 195
18516.04 179
18517.32 192
18518.61 201
18519.89 195
18521.18 189
18522.47 213
18523.75 206
18525.04 211
18526.32 184
18527.61 201
18528.90 183
18530.18 175
18531.47 202
18532.76 173
18534.04 206
18535.33 184
18536.62 184
18537.90 180
18539.19 192
18540.48 201
18541.76 185
18543.05 186
18544.34 189
18545.62 183
18546.91 218
18548.20 197
18549.48 188
18550.77 211
18552.06 172
18553.35 190
18554.63 190
18555.92 198
18557.21 219
18558.50 220
18559.78 193
18561.07 205
18562.36 169
18563.65 197
18564.93 202
18566.22 196
18567.51 205
18568.80 202
18570.08 189
18571.37 182
18572.66 199
18573.95 185
18575.24 216
18576.52 213
18577.81 205
18579.10 203
18580.39 213
18581.68 215
18582.96 202
18584.25 205
18585.54 214
18586.83 189
18588.12 202
18589.41 193
18590.69 197
18591.98 219
18593.27 233
18594.56 237
18595.85 205
18597.14 209
18598.43 183
18599.71 189
18601.00 202
18602.29 221
18603.58 226
18604.87 248
18606.16 204
18607.45 219
18608.74 238
18610.03 210
18611.32 208
18612.61 207
18613.89 217
18615.18 208
18616.47 234
18617.76 202
18619.05 217
18620.34 207
18621.63 216
18622.92 210
18624.21 217
18625.50 232
18626.79 210
18628.08 228
18629.37 208
18630.66 202
18631.95 211
18633.24 201
18634.53 179
18635.82 217
18637.11 230
18638.40 223
18639.69 208
18640.98 208
18642.27 196
18643.56 191
18644.85 201
18646.14 213
18647.43 226
18648.72 187
18650.01 199
18651.30 178
18652.59 188
18653.89 181
18655.18 186
18656.47 207
18657.76 220
18659.05 206
18660.34 195
18661.63 198
18662.92 214
18664.21 229
18665.50 193
18666.79 216
18668.09 182
18669.38 215
18670.67 184
18671.96 199
18673.25 199
18674.54 194
18675.83 186
18677.13 177
18678.42 184
18679.71 194
18681.00 172
18682.29 189
18683.58 195
18684.88 185
18686.17 200
18687.46 221
18688.75 172
18690.04 177
18691.33 207
18692.63 187
18693.92 206
18695.21 172
18696.50 185
18697.80 198
18699.09 184
18700.38 178
18701.67 206
18702.96 214
18704.26 192
18705.55 193
18706.84 180
18708.13 183
18709.43 180
18710.72 197
18712.01 193
18713.31 187
18714.60 176
18715.89 212
18717.18 177
18718.48 193
18719.77 210
18721.06 197
18722.36 190
18723.65 196
18724.94 187
18726.24 213
18727.53 164
18728.82 188
18730.12 187
18731.41 190
18732.70 175
18734.00 190
18735.29 184
18736.58 176
18737.88 187
18739.17 179
18740.46 188
18741.76 176
18743.05 177
18744.34 220
18745.64 196
18746.93 182
18748.23 172
18749.52 194
18750.81 180
18752.11 186
18753.40 171
18754.70 223
18755.99 203
18757.29 193
18758.58 190
18759.87 175
18761.17 163
18762.46 167
18763.76 182
18765.05 193
18766.35 201
18767.64 186
18768.94 186
18770.23 183
18771.53 202
18772.82 161
18774.11 193
18775.41 175
18776.70 185
18778.00 177
18779.29 191
18780.59 195
18781.89 180
18783.18 184
18784.48 172
18785.77 180
18787.07 159
18788.36 202
18789.66 174
18790.95 180
18792.25 173
18793.54 191
18794.84 170
18796.13 185
18797.43 173
18798.73 202
18800.02 202
18801.32 184
18802.61 186
18803.91 172
18805.20 184
18806.50 197
18807.80 198
18809.09 172
18810.39 183
18811.69 179
18812.98 209
18814.28 197
18815.57 182
18816.87 189
18818.17 174
18819.46 173
18820.76 181
18822.06 195
18823.35 164
18824.65 159
18825.95 181
18827.24 170
18828.54 181
18829.84 179
18831.13 184
18832.43 177
18833.73 201
18835.02 162
18836.32 168
18837.62 180
18838.91 168
18840.21 167
18841.51 181
18842.81 166
18844.10 170
18845.40 185
18846.70 182
18848.00 167
18849.29 188
18850.59 169
18851.89 180
18853.19 177
18854.48 163
18855.78 177
18857.08 181
18858.38 170
18859.67 164
18860.97 172
18862.27 179
18863.57 187
18864.87 184
18866.16 163
18867.46 180
18868.76 168
18870.06 169
18871.36 221
18872.66 176
18873.95 173
18875.25 175
18876.55 184
18877.85 203
18879.15 183
18880.45 186
18881.74 182
18883.04 198
18884.34 205
18885.64 195
18886.94 174
18888.24 185
18889.54 184
18890.84 203
18892.13 196
18893.43 162
18894.73 153
18896.03 185
18897.33 177
18898.63 180
18899.93 182
18901.23 201
18902.53 173
18903.83 168
18905.13 160
18906.43 202
18907.73 180
18909.02 162
18910.32 210
18911.62 155
18912.92 186
18914.22 174
18915.52 203
18916.82 158
18918.12 196
18919.42 181
18920.72 171
18922.02 159
18923.32 176
18924.62 201
18925.92 175
18927.22 194
18928.52 182
18929.82 178
18931.12 147
18932.42 166
18933.72 176
18935.02 197
18936.32 164
18937.63 206
18938.93 191
18940.23 174
18941.53 164
18942.83 180
18944.13 180
18945.43 189
18946.73 186
18948.03 184
18949.33 179
18950.63 177
18951.93 164
18953.23 167
18954.54 151
18955.84 171
18957.14 147
18958.44 162
18959.74 147
18961.04 194
18962.34 156
18963.64 173
18964.95 166
18966.25 167
18967.55 188
18968.85 197
18970.15 177
18971.45 172
18972.76 184
18974.06 178
18975.36 179
18976.66 183
18977.96 181
18979.27 184
18980.57 193
18981.87 171
18983.17 190
18984.47 172
18985.78 182
18987.08 193
18988.38 173
18989.68 166
18990.98 155
18992.29 171
18993.59 184
18994.89 177
18996.19 181
18997.50 158
18998.80 159
19000.10 163
19001.40 173
19002.71 190
19004.01 173
19005.31 201
19006.62 189
19007.92 177
19009.22 169
19010.53 198
19011.83 185
19013.13 178
19014.43 191
19015.74 196
19017.04 173
19018.34 176
19019.65 178
19020.95 198
19022.25 218
19023.56 203
19024.86 191
19026.16 177
19027.47 173
19028.77 185
19030.08 198
19031.38 179
19032.68 179
19033.99 166
19035.29 180
19036.59 153
19037.90 191
19039.20 179
19040.51 166
19041.81 181
19043.11 176
19044.42 187
19045.72 178
19047.03 191
19048.33 178
19049.64 167
19050.94 182
19052.25 182
19053.55 203
19054.85 198
19056.16 164
19057.46 160
19058.77 157
19060.07 164
19061.38 166
19062.68 164
19063.99 169
19065.29 202
19066.60 190
19067.90 184
19069.21 181
19070.51 178
19071.82 165
19073.12 191
19074.43 193
19075.73 173
19077.04 174
19078.34 158
19079.65 177
19080.95 170
19082.26 149
19083.57 170
19084.87 201
19086.18 185
19087.48 191
19088.79 138
19090.09 162
19091.40 180
19092.71 188
19094.01 170
19095.32 150
19096.62 187
19097.93 216
19099.24 174
19100.54 190
19101.85 178
19103.15 172
19104.46 167
19105.77 182
19107.07 184
19108.38 167
19109.69 144
19110.99 162
19112.30 158
19113.60 177
19114.91 147
19116.22 158
19117.52 152
19118.83 146
19120.14 159
19121.45 164
19122.75 162
19124.06 169
19125.37 166
19126.67 163
19127.98 175
19129.29 168
19130.59 199
19131.90 153
19133.21 178
19134.52 179
19135.82 179
19137.13 180
19138.44 197
19139.75 168
19141.05 188
19142.36 182
19143.67 181
19144.98 172
19146.28 152
19147.59 171
19148.90 208
19150.21 158
19151.51 160
19152.82 183
19154.13 184
19155.44 198
19156.75 181
19158.05 161
19159.36 146
19160.67 171
19161.98 175
19163.29 183
19164.60 164
19165.90 166
19167.21 178
19168.52 180
19169.83 154
19171.14 145
19172.45 163
19173.75 180
19175.06 169
19176.37 182
19177.68 168
19178.99 180
19180.30 166
19181.61 173
19182.92 151
19184.23 168
19185.53 191
19186.84 177
19188.15 165
19189.46 174
19190.77 161
19192.08 159
19193.39 151
19194.70 166
19196.01 186
19197.32 165
19198.63 192
19199.94 188
19201.25 166
19202.56 178
19203.87 162
19205.17 149
19206.48 152
19207.79 157
19209.10 175
19210.41 161
19211.72 171
19213.03 165
19214.34 172
19215.65 186
19216.96 172
19218.27 167
19219.58 147
19220.89 173
19222.21 182
19223.52 170
19224.83 129
19226.14 141
19227.45 159
19228.76 175
19230.07 165
19231.38 172
19232.69 161
19234.00 165
19235.31 161
19236.62 176
19237.93 176
19239.24 154
19240.55 166
19241.86 181
19243.18 161
19244.49 166
19245.80 190
19247.11 165
19248.42 169
19249.73 177
19251.04 151
19252.35 162
19253.67 173
19254.98 152
19256.29 186
19257.60 157
19258.91 173
19260.22 193
19261.53 180
19262.85 130
19264.16 145
19265.47 205
19266.78 165
19268.09 165
19269.40 181
19270.72 194
19272.03 168
19273.34 168
19274.65 179
19275.96 185
19277.28 143
19278.59 166
19279.90 193
19281.21 179
19282.53 183
19283.84 171
19285.15 148
19286.46 173
19287.78 161
19289.09 189
19290.40 166
19291.71 166
19293.03 160
19294.34 185
19295.65 179
19296.96 188
19298.28 155
19299.59 167
19300.90 175
19302.22 158
19303.53 143
19304.84 144
19306.16 158
19307.47 158
19308.78 170
19310.10 134
19311.41 154
19312.72 171
19314.04 161
19315.35 177
19316.66 168
19317.98 168
19319.29 165
19320.60 157
19321.92 161
19323.23 150
19324.54 166
19325.86 132
19327.17 152
19328.49 177
19329.80 177
19331.11 180
19332.43 146
19333.74 162
19335.06 143
19336.37 153
19337.68 188
19339.00 172
19340.31 172
19341.63 150
19342.94 209
19344.26 171
19345.57 158
19346.89 172
19348.20 180
19349.51 185
19350.83 186
19352.14 142
19353.46 154
19354.77 176
19356.09 167
19357.40 171
19358.72 171
19360.03 173
19361.35 183
19362.66 177
19363.98 162
19365.29 152
19366.61 180
19367.92 183
19369.24 158
19370.55 176
19371.87 163
19373.19 177
19374.50 174
19375.82 176
19377.13 180
19378.45 142
19379.76 170
19381.08 186
19382.39 164
19383.71 156
19385.03 155
19386.34 175
19387.66 158
19388.97 159
19390.29 147
19391.61 180
19392.92 188
19394.24 158
19395.55 169
19396.87 170
19398.19 155
19399.50 181
19400.82 163
19402.14 145
19403.45 171
19404.77 192
19406.09 167
19407.40 164
19408.72 149
19410.04 170
19411.35 184
19412.67 188
19413.99 208
19415.30 174
19416.62 168
19417.94 171
19419.25 157
19420.57 157
19421.89 177
19423.21 190
19424.52 178
19425.84 168
19427.16 178
19428.47 179
19429.79 201
19431.11 191
19432.43 190
19433.74 159
19435.06 173
19436.38 171
19437.70 147
19439.01 172
19440.33 189
19441.65 169
19442.97 166
19444.29 153
19445.60 174
19446.92 173
19448.24 142
19449.56 146
19450.88 160
19452.19 177
19453.51 162
19454.83 182
19456.15 199
19457.47 174
19458.78 180
19460.10 138
19461.42 174
19462.74 164
19464.06 181
19465.38 183
19466.70 202
19468.01 156
19469.33 179
19470.65 186
19471.97 179
19473.29 137
19474.61 168
19475.93 171
19477.25 192
19478.57 172
19479.88 179
19481.20 175
19482.52 172
19483.84 175
19485.16 153
19486.48 176
19487.80 158
19489.12 183
19490.44 180
19491.76 186
19493.08 171
19494.40 176
19495.72 184
19497.04 199
19498.36 172
19499.68 162
19501.00 180
19502.32 169
19503.64 161
19504.96 176
19506.28 150
19507.60 183
19508.92 155
19510.24 164
19511.56 177
19512.88 148
19514.20 180
19515.52 148
19516.84 165
19518.16 175
19519.48 174
19520.80 177
19522.12 147
19523.44 156
19524.76 145
19526.08 181
19527.40 170
19528.72 167
19530.04 157
19531.36 158
19532.68 177
19534.00 186
19535.33 154
19536.65 153
19537.97 148
19539.29 167
19540.61 155
19541.93 183
19543.25 167
19544.57 171
19545.89 165
19547.22 167
19548.54 144
19549.86 142
19551.18 152
19552.50 175
19553.82 162
19555.15 171
19556.47 157
19557.79 152
19559.11 182
19560.43 159
19561.75 152
19563.08 165
19564.40 162
19565.72 149
19567.04 142
19568.36 154
19569.69 146
19571.01 159
19572.33 171
19573.65 165
19574.97 160
19576.30 168
19577.62 153
19578.94 155
19580.26 154
19581.59 180
19582.91 192
19584.23 182
19585.55 154
19586.88 136
19588.20 190
19589.52 162
19590.85 157
19592.17 171
19593.49 173
19594.81 181
19596.14 184
19597.46 144
19598.78 158
19600.11 159
19601.43 176
19602.75 168
19604.08 142
19605.40 140
19606.72 168
19608.05 163
19609.37 174
19610.69 169
19612.02 174
19613.34 193
19614.66 159
19615.99 157
19617.31 168
19618.64 172
19619.96 170
19621.28 164
19622.61 152
19623.93 176
19625.26 168
19626.58 174
19627.90 158
19629.23 178
19630.55 167
19631.88 162
19633.20 162
19634.52 175
19635.85 175
19637.17 181
19638.50 220
19639.82 179
19641.15 174
19642.47 174
19643.80 183
19645.12 170
19646.45 191
19647.77 153
19649.09 132
19650.42 167
19651.74 173
19653.07 168
19654.39 137
19655.72 175
19657.04 149
19658.37 164
19659.69 162
19661.02 147
19662.35 176
19663.67 161
19665.00 171
19666.32 174
19667.65 148
19668.97 182
19670.30 178
19671.62 181
19672.95 176
19674.27 174
19675.60 182
19676.93 159
19678.25 203
19679.58 167
19680.90 163
19682.23 167
19683.56 160
19684.88 153
19686.21 172
19687.53 152
19688.86 153
19690.19 144
19691.51 173
19692.84 176
19694.16 162
19695.49 209
19696.82 180
19698.14 169
19699.47 172
19700.80 156
19702.12 168
19703.45 166
19704.78 183
19706.10 180
19707.43 142
19708.76 167
19710.08 171
19711.41 139
19712.74 149
19714.06 161
19715.39 161
19716.72 160
19718.05 175
19719.37 181
19720.70 182
19722.03 169
19723.35 151
19724.68 168
19726.01 169
19727.34 156
19728.66 164
19729.99 162
19731.32 166
19732.65 165
19733.98 188
19735.30 214
19736.63 150
19737.96 181
19739.29 179
19740.61 160
19741.94 162
19743.27 152
19744.60 163
19745.93 182
19747.25 184
19748.58 151
19749.91 159
19751.24 148
19752.57 162
19753.90 144
19755.22 158
19756.55 163
19757.88 151
19759.21 154
19760.54 144
19761.87 161
19763.20 190
19764.52 184
19765.85 179
19767.18 160
19768.51 190
19769.84 199
19771.17 151
19772.50 152
19773.83 174
19775.16 183
19776.48 172
19777.81 151
19779.14 170
19780.47 183
19781.80 178
19783.13 156
19784.46 150
19785.79 178
19787.12 163
19788.45 168
19789.78 194
19791.11 158
19792.44 184
19793.77 154
19795.10 164
19796.43 163
19797.76 172
19799.09 158
19800.42 159
19801.75 151
19803.08 156
19804.41 177
19805.74 182
19807.07 177
19808.40 208
19809.73 171
19811.06 159
19812.39 183
19813.72 186
19815.05 187
19816.38 153
19817.71 164
19819.04 172
19820.37 187
19821.70 166
19823.03 168
19824.36 188
19825.69 158
19827.02 172
19828.35 177
19829.69 179
19831.02 170
19832.35 180
19833.68 160
19835.01 153
19836.34 145
19837.67 148
19839.00 172
19840.33 153
19841.67 145
19843.00 174
19844.33 169
19845.66 158
19846.99 183
19848.32 190
19849.65 194
19850.99 155
19852.32 193
19853.65 167
19854.98 178
19856.31 166
19857.64 173
19858.98 161
19860.31 176
19861.64 160
19862.97 159
19864.30 183
19865.64 164
19866.97 152
19868.30 158
19869.63 168
19870.97 153
19872.30 178
19873.63 164
19874.96 138
19876.29 165
19877.63 157
19878.96 166
19880.29 147
19881.63 150
19882.96 148
19884.29 139
19885.62 171
19886.96 184
19888.29 184
19889.62 170
19890.95 135
19892.29 134
19893.62 164
19894.95 186
19896.29 177
19897.62 173
19898.95 172
19900.29 170
19901.62 182
19902.95 192
19904.29 166
19905.62 171
19906.95 184
19908.29 169
19909.62 181
19910.95 194
19912.29 159
19913.62 161
19914.96 135
19916.29 168
19917.62 159
19918.96 195
19920.29 202
19921.63 167
19922.96 164
19924.29 168
19925.63 162
19926.96 169
19928.30 153
19929.63 135
19930.96 152
19932.30 158
19933.63 163
19934.97 155
19936.30 159
19937.64 151
19938.97 159
19940.31 137
19941.64 146
19942.98 177
19944.31 167
19945.64 159
19946.98 157
19948.31 163
19949.65 161
19950.98 163
19952.32 156
19953.65 168
19954.99 168
19956.32 177
19957.66 179
19959.00 165
19960.33 164
19961.67 161
19963.00 182
19964.34 159
19965.67 169
19967.01 164
19968.34 162
19969.68 160
19971.01 153
19972.35 168
19973.69 163
19975.02 172
19976.36 153
19977.69 153
19979.03 165
19980.37 155
19981.70 176
19983.04 175
19984.37 145
19985.71 181
19987.05 165
19988.38 156
19989.72 184
19991.05 181
19992.39 191
19993.73 168
19995.06 171
19996.40 165
19997.74 152
19999.07 174
20000.41 182
20001.75 164
20003.08 154
20004.42 146
20005.76 151
20007.09 191
20008.43 169
20009.77 152
20011.10 171
20012.44 197
20013.78 180
20015.12 164
20016.45 171
20017.79 157
20019.13 147
20020.47 141
20021.80 169
20023.14 164
20024.48 146
20025.81 156
20027.15 158
20028.49 168
20029.83 163
20031.17 188
20032.50 191
20033.84 160
20035.18 168
20036.52 156
20037.85 194
20039.19 180
20040.53 150
20041.87 182
20043.21 195
20044.54 184
20045.88 180
20047.22 180
20048.56 157
20049.90 176
20051.24 177
20052.57 173
20053.91 169
20055.25 154
20056.59 188
20057.93 163
20059.27 148
20060.61 149
20061.94 152
20063.28 188
20064.62 159
20065.96 140
20067.30 155
20068.64 170
20069.98 175
20071.32 164
20072.66 170
20073.99 169
20075.33 163
20076.67 168
20078.01 153
20079.35 160
20080.69 156
20082.03 175
20083.37 195
20084.71 165
20086.05 178
20087.39 172
20088.73 177
20090.07 153
20091.41 151
20092.75 153
20094.09 181
20095.43 171
20096.77 170
20098.11 160
20099.45 152
20100.79 178
20102.13 182
20103.47 155
20104.81 179
20106.15 178
20107.49 174
20108.83 163
20110.17 184
20111.51 177
20112.85 168
20114.19 175
20115.53 176
20116.87 152
20118.21 171
20119.55 188
20120.89 157
20122.23 180
20123.57 189
20124.91 174
20126.25 168
20127.60 171
20128.94 138
20130.28 156
20131.62 157
20132.96 152
20134.30 166
20135.64 166
