# Supplementary material for: MALDI-TOF MS typing enables the classification of brewing yeasts of the genus Saccharomyces to major beer styles
Source: PLoS One. 2017 Aug 9;12(8):e0181694. doi: 10.1371/journal.pone.0181694 (PMC5549903; doi:10.1371/journal.pone.0181694)
Supplement: S16 File — The directory includes 90 raw files and was zipped to “.zip”; the folder has three strains with 30 spectra per strain; S1 Text explains the raw files with an example and Table 1 represents the yeast strains used within the experiment. (ZIP) [file pone.0181694.s019.zip › 46-48/30675-174-OG-Alt-Alt-YPG-18h-E-E_2015-10-28__0_C6_1.dat]

1999.91 1749
2000.33 1766
2000.75 1682
2001.17 1686
2001.59 1769
2002.02 1750
2002.44 1810
2002.86 1849
2003.28 1764
2003.70 1772
2004.13 1685
2004.55 1644
2004.97 1717
2005.39 1656
2005.81 1736
2006.24 1786
2006.66 1711
2007.08 1632
2007.50 1774
2007.93 1766
2008.35 1787
2008.77 1717
2009.19 1804
2009.62 1829
2010.04 1745
2010.46 1795
2010.88 1823
2011.31 1615
2011.73 1558
2012.15 1600
2012.58 1711
2013.00 1570
2013.42 1540
2013.84 1617
2014.27 1520
2014.69 1527
2015.11 1501
2015.54 1485
2015.96 1623
2016.38 1599
2016.81 1487
2017.23 1725
2017.65 1734
2018.08 1724
2018.50 1766
2018.92 1764
2019.35 1662
2019.77 1616
2020.19 1680
2020.62 1746
2021.04 1735
2021.47 1814
2021.89 1656
2022.31 1618
2022.74 1655
2023.16 1562
2023.59 1747
2024.01 1710
2024.43 1742
2024.86 1491
2025.28 1584
2025.71 1578
2026.13 1594
2026.55 1618
2026.98 1561
2027.40 1591
2027.83 1639
2028.25 1536
2028.68 1517
2029.10 1519
2029.53 1545
2029.95 1646
2030.38 1724
2030.80 1575
2031.23 1535
2031.65 1662
2032.08 1568
2032.50 1583
2032.93 1546
2033.35 1562
2033.78 1558
2034.20 1605
2034.63 1552
2035.05 1525
2035.48 1723
2035.90 1670
2036.33 1705
2036.75 1827
2037.18 1755
2037.60 1814
2038.03 1759
2038.45 1905
2038.88 1776
2039.31 1700
2039.73 1724
2040.16 1822
2040.58 1959
2041.01 1897
2041.43 1662
2041.86 1704
2042.29 1714
2042.71 1648
2043.14 1702
2043.56 1671
2043.99 1769
2044.42 1783
2044.84 1779
2045.27 1783
2045.70 1644
2046.12 1599
2046.55 1806
2046.98 1854
2047.40 1698
2047.83 1700
2048.25 1771
2048.68 1634
2049.11 1456
2049.53 1505
2049.96 1617
2050.39 1680
2050.82 1571
2051.24 1616
2051.67 1660
2052.10 1600
2052.52 1496
2052.95 1557
2053.38 1569
2053.80 1610
2054.23 1725
2054.66 1579
2055.09 1529
2055.51 1595
2055.94 1524
2056.37 1667
2056.80 1700
2057.22 1719
2057.65 1605
2058.08 1648
2058.51 1611
2058.93 1644
2059.36 1670
2059.79 1741
2060.22 1735
2060.65 1688
2061.07 1826
2061.50 1641
2061.93 1463
2062.36 1670
2062.79 1730
2063.21 1677
2063.64 1858
2064.07 1736
2064.50 1900
2064.93 1814
2065.36 1802
2065.78 1882
2066.21 1898
2066.64 1852
2067.07 1710
2067.50 1834
2067.93 1938
2068.36 1905
2068.78 1707
2069.21 1545
2069.64 1719
2070.07 1662
2070.50 1685
2070.93 1586
2071.36 1485
2071.79 1688
2072.22 1651
2072.64 1670
2073.07 1794
2073.50 1656
2073.93 1642
2074.36 1603
2074.79 1661
2075.22 1654
2075.65 1760
2076.08 1840
2076.51 1744
2076.94 1697
2077.37 1670
2077.80 1824
2078.23 1792
2078.66 1872
2079.09 1886
2079.52 1813
2079.95 1922
2080.38 1911
2080.81 1856
2081.24 1918
2081.67 1845
2082.10 1897
2082.53 1933
2082.96 1737
2083.39 1808
2083.82 1859
2084.25 1759
2084.68 1805
2085.11 1685
2085.54 1698
2085.97 1705
2086.40 1678
2086.83 1589
2087.26 1695
2087.69 1653
2088.12 1708
2088.55 1722
2088.99 1707
2089.42 1737
2089.85 1807
2090.28 1744
2090.71 1837
2091.14 1615
2091.57 1791
2092.00 1786
2092.43 1721
2092.86 1660
2093.30 1656
2093.73 1571
2094.16 1650
2094.59 1582
2095.02 1576
2095.45 1782
2095.88 1614
2096.32 1567
2096.75 1549
2097.18 1509
2097.61 1574
2098.04 1559
2098.47 1601
2098.91 1633
2099.34 1691
2099.77 1534
2100.20 1510
2100.63 1555
2101.07 1655
2101.50 1500
2101.93 1595
2102.36 1633
2102.80 1545
2103.23 1459
2103.66 1523
2104.09 1718
2104.52 1676
2104.96 1699
2105.39 1648
2105.82 1658
2106.25 1590
2106.69 1542
2107.12 1700
2107.55 1724
2107.99 1736
2108.42 1611
2108.85 1692
2109.28 1762
2109.72 1563
2110.15 1488
2110.58 1635
2111.02 1750
2111.45 1542
2111.88 1638
2112.32 1557
2112.75 1599
2113.18 1563
2113.62 1459
2114.05 1531
2114.48 1621
2114.92 1518
2115.35 1451
2115.78 1632
2116.22 1574
2116.65 1559
2117.08 1565
2117.52 1428
2117.95 1403
2118.39 1485
2118.82 1519
2119.25 1480
2119.69 1451
2120.12 1643
2120.56 1702
2120.99 1601
2121.42 1512
2121.86 1453
2122.29 1572
2122.73 1531
2123.16 1674
2123.60 1648
2124.03 1551
2124.46 1637
2124.90 1888
2125.33 1595
2125.77 1612
2126.20 1628
2126.64 1687
2127.07 1605
2127.51 1499
2127.94 1555
2128.38 1489
2128.81 1450
2129.25 1567
2129.68 1578
2130.12 1493
2130.55 1699
2130.99 1713
2131.42 1784
2131.86 1731
2132.29 1741
2132.73 1834
2133.16 1882
2133.60 1872
2134.03 1801
2134.47 1874
2134.91 1835
2135.34 1820
2135.78 1805
2136.21 1741
2136.65 1783
2137.08 1985
2137.52 1922
2137.96 1868
2138.39 1859
2138.83 1814
2139.26 1638
2139.70 1644
2140.14 1562
2140.57 1768
2141.01 1658
2141.44 1590
2141.88 1565
2142.32 1524
2142.75 1624
2143.19 1636
2143.63 1644
2144.06 1598
2144.50 1555
2144.94 1558
2145.37 1594
2145.81 1528
2146.25 1486
2146.68 1547
2147.12 1605
2147.56 1766
2147.99 1847
2148.43 1760
2148.87 1797
2149.30 1825
2149.74 1991
2150.18 1893
2150.61 1930
2151.05 1856
2151.49 1975
2151.93 2073
2152.36 1974
2152.80 1933
2153.24 1757
2153.68 1807
2154.11 1757
2154.55 1861
2154.99 1807
2155.43 1819
2155.86 1915
2156.30 1840
2156.74 1810
2157.18 1733
2157.62 1793
2158.05 1688
2158.49 1753
2158.93 1650
2159.37 1744
2159.81 1682
2160.24 1705
2160.68 1720
2161.12 1640
2161.56 1758
2162.00 1887
2162.43 1855
2162.87 1919
2163.31 1778
2163.75 1791
2164.19 1813
2164.63 1688
2165.07 1745
2165.50 1792
2165.94 1705
2166.38 1693
2166.82 1795
2167.26 1756
2167.70 1668
2168.14 1750
2168.58 1808
2169.02 1762
2169.45 1785
2169.89 1729
2170.33 1797
2170.77 1739
2171.21 1687
2171.65 1622
2172.09 1748
2172.53 1972
2172.97 2000
2173.41 1973
2173.85 2045
2174.29 1940
2174.73 2054
2175.17 1888
2175.61 1758
2176.05 1926
2176.49 1924
2176.93 1916
2177.37 1942
2177.81 1974
2178.25 1990
2178.69 1868
2179.13 1794
2179.57 1837
2180.01 1913
2180.45 1955
2180.89 1937
2181.33 1810
2181.77 1770
2182.21 1760
2182.65 1832
2183.09 1716
2183.53 1701
2183.97 1686
2184.41 1692
2184.85 1766
2185.29 1648
2185.73 1607
2186.17 1611
2186.61 1683
2187.05 1690
2187.49 1730
2187.94 1849
2188.38 1859
2188.82 1808
2189.26 1724
2189.70 1807
2190.14 1883
2190.58 1870
2191.02 1827
2191.46 1900
2191.91 1828
2192.35 1885
2192.79 1795
2193.23 1658
2193.67 1801
2194.11 1944
2194.55 1867
2195.00 1891
2195.44 1826
2195.88 1646
2196.32 1868
2196.76 1891
2197.21 1826
2197.65 1868
2198.09 1868
2198.53 1726
2198.97 1798
2199.42 1711
2199.86 1649
2200.30 1815
2200.74 1799
2201.18 1821
2201.63 1877
2202.07 1868
2202.51 1837
2202.95 1756
2203.40 1671
2203.84 1582
2204.28 1734
2204.72 1701
2205.17 1641
2205.61 1528
2206.05 1729
2206.49 1960
2206.94 1929
2207.38 1845
2207.82 1836
2208.27 1932
2208.71 1796
2209.15 1912
2209.60 1775
2210.04 1889
2210.48 1767
2210.92 1833
2211.37 2064
2211.81 1932
2212.25 1707
2212.70 1799
2213.14 1938
2213.59 1856
2214.03 1882
2214.47 1856
2214.92 1932
2215.36 1915
2215.80 1817
2216.25 1862
2216.69 1883
2217.14 1793
2217.58 1606
2218.02 1682
2218.47 1805
2218.91 1765
2219.36 1624
2219.80 1609
2220.24 1726
2220.69 1812
2221.13 1810
2221.58 1665
2222.02 1857
2222.46 1808
2222.91 1723
2223.35 1943
2223.80 1805
2224.24 1764
2224.69 1733
2225.13 1667
2225.58 1860
2226.02 1812
2226.47 1898
2226.91 1925
2227.36 1907
2227.80 1853
2228.25 1895
2228.69 1968
2229.14 2018
2229.58 2050
2230.03 1960
2230.47 1930
2230.92 1944
2231.36 1833
2231.81 1848
2232.25 2161
2232.70 2114
2233.14 2107
2233.59 2124
2234.03 2117
2234.48 2068
2234.93 1986
2235.37 2001
2235.82 1978
2236.26 1777
2236.71 1910
2237.16 1945
2237.60 1746
2238.05 1805
2238.49 1841
2238.94 1760
2239.39 1927
2239.83 1817
2240.28 1791
2240.72 1773
2241.17 1708
2241.62 1792
2242.06 1629
2242.51 1610
2242.96 1666
2243.40 1696
2243.85 1575
2244.30 1645
2244.74 1605
2245.19 1518
2245.64 1652
2246.08 1636
2246.53 1745
2246.98 1658
2247.42 1631
2247.87 1683
2248.32 1787
2248.76 1689
2249.21 1726
2249.66 1598
2250.10 1662
2250.55 1697
2251.00 1677
2251.45 1544
2251.89 1659
2252.34 1710
2252.79 1703
2253.24 1612
2253.68 1630
2254.13 1714
2254.58 1800
2255.03 1799
2255.47 1731
2255.92 1778
2256.37 1730
2256.82 1697
2257.27 1610
2257.71 1685
2258.16 1718
2258.61 1678
2259.06 1730
2259.51 1675
2259.95 1644
2260.40 1733
2260.85 1873
2261.30 1752
2261.75 1896
2262.19 1857
2262.64 1775
2263.09 1772
2263.54 1722
2263.99 1987
2264.44 2037
2264.89 1983
2265.33 1826
2265.78 1898
2266.23 1880
2266.68 1965
2267.13 1766
2267.58 1876
2268.03 1907
2268.48 2006
2268.93 1871
2269.37 1959
2269.82 2091
2270.27 1914
2270.72 2021
2271.17 2052
2271.62 1886
2272.07 1845
2272.52 2004
2272.97 2029
2273.42 2090
2273.87 1869
2274.32 1946
2274.77 1956
2275.22 1883
2275.67 1872
2276.12 1781
2276.57 1709
2277.02 1750
2277.47 1804
2277.92 1846
2278.37 1700
2278.82 1712
2279.27 1785
2279.72 1807
2280.17 1703
2280.62 1773
2281.07 1810
2281.52 1844
2281.97 1890
2282.42 1833
2282.87 1810
2283.32 1763
2283.77 1820
2284.22 1824
2284.67 1934
2285.12 1892
2285.57 1944
2286.02 1827
2286.47 1773
2286.92 1847
2287.37 1948
2287.82 1995
2288.28 2093
2288.73 2289
2289.18 2336
2289.63 2672
2290.08 2749
2290.53 2782
2290.98 2732
2291.43 3030
2291.88 3061
2292.34 2974
2292.79 2794
2293.24 2793
2293.69 2826
2294.14 2726
2294.59 2547
2295.05 2486
2295.50 2521
2295.95 2358
2296.40 2057
2296.85 2006
2297.30 1927
2297.76 1870
2298.21 1791
2298.66 1829
2299.11 1860
2299.56 1678
2300.02 1697
2300.47 1919
2300.92 1855
2301.37 1722
2301.82 1700
2302.28 1813
2302.73 1660
2303.18 1663
2303.63 1691
2304.09 1759
2304.54 1689
2304.99 1717
2305.44 1753
2305.90 1772
2306.35 1592
2306.80 1868
2307.26 1964
2307.71 1934
2308.16 1875
2308.61 2150
2309.07 2059
2309.52 2086
2309.97 2173
2310.43 2124
2310.88 2163
2311.33 2081
2311.79 2128
2312.24 2199
2312.69 2029
2313.15 2059
2313.60 1979
2314.05 1793
2314.51 1928
2314.96 1968
2315.41 1743
2315.87 1745
2316.32 1751
2316.77 1826
2317.23 1834
2317.68 1855
2318.14 1845
2318.59 1812
2319.04 1985
2319.50 2060
2319.95 1997
2320.41 2091
2320.86 2017
2321.31 1979
2321.77 1863
2322.22 1892
2322.68 1993
2323.13 1810
2323.59 1853
2324.04 1767
2324.50 1691
2324.95 1775
2325.40 1868
2325.86 1897
2326.31 1853
2326.77 1906
2327.22 1995
2327.68 2018
2328.13 1972
2328.59 1997
2329.04 2262
2329.50 2171
2329.95 2053
2330.41 2041
2330.86 2147
2331.32 2020
2331.77 2038
2332.23 1996
2332.68 1970
2333.14 2047
2333.59 1942
2334.05 2022
2334.51 1965
2334.96 1863
2335.42 1854
2335.87 1713
2336.33 1849
2336.78 1914
2337.24 1783
2337.70 1735
2338.15 1752
2338.61 1904
2339.06 1866
2339.52 1836
2339.97 1839
2340.43 1804
2340.89 1958
2341.34 1818
2341.80 1904
2342.26 1908
2342.71 1905
2343.17 1831
2343.62 1805
2344.08 1797
2344.54 1860
2344.99 1814
2345.45 1922
2345.91 1906
2346.36 1862
2346.82 2025
2347.28 2173
2347.73 2033
2348.19 2176
2348.65 1961
2349.10 2133
2349.56 2195
2350.02 1930
2350.48 1935
2350.93 1976
2351.39 1790
2351.85 1813
2352.30 1842
2352.76 1963
2353.22 2031
2353.68 1829
2354.13 1842
2354.59 1909
2355.05 1824
2355.51 1935
2355.96 1962
2356.42 1853
2356.88 1900
2357.34 1935
2357.79 1898
2358.25 1844
2358.71 1832
2359.17 1884
2359.63 1706
2360.08 1782
2360.54 1945
2361.00 1708
2361.46 1765
2361.92 1803
2362.37 1906
2362.83 1955
2363.29 1843
2363.75 1795
2364.21 1809
2364.67 1870
2365.12 1906
2365.58 1867
2366.04 1930
2366.50 1855
2366.96 1806
2367.42 1930
2367.88 1875
2368.33 1956
2368.79 1979
2369.25 2048
2369.71 1899
2370.17 1978
2370.63 1912
2371.09 1881
2371.55 1840
2372.01 1906
2372.47 1997
2372.92 1964
2373.38 1833
2373.84 1851
2374.30 2045
2374.76 2094
2375.22 1983
2375.68 2133
2376.14 2165
2376.60 2186
2377.06 2081
2377.52 2082
2377.98 2148
2378.44 2239
2378.90 2029
2379.36 2022
2379.82 2079
2380.28 2082
2380.74 2183
2381.20 2086
2381.66 1943
2382.12 2043
2382.58 1919
2383.04 1936
2383.50 1806
2383.96 1842
2384.42 1923
2384.88 1785
2385.34 1817
2385.80 1890
2386.26 1806
2386.72 1715
2387.18 1757
2387.64 1643
2388.10 1792
2388.56 1696
2389.03 1841
2389.49 1831
2389.95 2027
2390.41 2006
2390.87 1975
2391.33 1814
2391.79 1982
2392.25 1898
2392.71 1814
2393.17 1944
2393.64 1903
2394.10 1893
2394.56 1861
2395.02 1882
2395.48 1843
2395.94 1716
2396.40 1827
2396.87 1749
2397.33 1758
2397.79 1833
2398.25 1736
2398.71 1766
2399.17 1777
2399.64 1892
2400.10 1756
2400.56 1693
2401.02 1721
2401.48 1796
2401.95 1796
2402.41 1647
2402.87 1831
2403.33 1705
2403.79 1607
2404.26 1638
2404.72 1704
2405.18 1741
2405.64 1749
2406.11 1812
2406.57 1768
2407.03 1798
2407.49 1744
2407.96 1734
2408.42 1808
2408.88 1737
2409.34 1690
2409.81 1807
2410.27 1802
2410.73 1867
2411.20 1794
2411.66 1629
2412.12 1741
2412.58 1842
2413.05 1753
2413.51 1757
2413.97 1897
2414.44 1982
2414.90 1915
2415.36 1960
2415.83 2025
2416.29 2288
2416.75 2233
2417.22 2254
2417.68 2392
2418.14 2471
2418.61 2394
2419.07 2315
2419.54 2711
2420.00 2611
2420.46 2420
2420.93 2366
2421.39 2328
2421.85 2181
2422.32 2335
2422.78 2113
2423.25 2168
2423.71 2066
2424.17 2067
2424.64 1983
2425.10 1968
2425.57 1961
2426.03 1940
2426.50 1874
2426.96 1787
2427.42 1806
2427.89 1920
2428.35 1839
2428.82 1904
2429.28 1834
2429.75 1824
2430.21 1724
2430.68 1775
2431.14 1791
2431.61 1781
2432.07 1872
2432.54 1776
2433.00 1708
2433.47 1874
2433.93 2017
2434.40 1910
2434.86 1869
2435.33 2068
2435.79 1988
2436.26 1968
2436.72 1919
2437.19 1916
2437.65 1797
2438.12 2075
2438.59 1999
2439.05 1801
2439.52 1803
2439.98 1918
2440.45 2023
2440.91 2076
2441.38 2129
2441.85 2226
2442.31 2240
2442.78 2038
2443.24 1976
2443.71 1958
2444.18 1980
2444.64 1913
2445.11 1842
2445.57 1842
2446.04 1788
2446.51 1745
2446.97 1844
2447.44 1883
2447.91 1715
2448.37 1711
2448.84 1720
2449.31 1794
2449.77 1813
2450.24 1793
2450.71 1800
2451.17 1855
2451.64 1826
2452.11 1870
2452.57 1920
2453.04 1845
2453.51 1773
2453.97 1957
2454.44 1775
2454.91 1896
2455.37 1828
2455.84 1742
2456.31 1743
2456.78 1920
2457.24 1845
2457.71 1857
2458.18 1869
2458.65 1651
2459.11 1789
2459.58 1795
2460.05 1767
2460.52 1772
2460.98 1764
2461.45 1758
2461.92 1724
2462.39 1756
2462.85 1747
2463.32 1703
2463.79 1635
2464.26 1805
2464.73 1723
2465.19 1779
2465.66 1770
2466.13 1898
2466.60 1868
2467.07 1929
2467.54 1890
2468.00 1916
2468.47 1833
2468.94 1862
2469.41 1877
2469.88 1762
2470.35 1792
2470.82 1881
2471.28 1784
2471.75 1745
2472.22 1871
2472.69 1687
2473.16 1799
2473.63 1750
2474.10 1614
2474.57 1858
2475.03 1694
2475.50 1713
2475.97 1661
2476.44 1805
2476.91 1680
2477.38 1700
2477.85 1812
2478.32 1905
2478.79 1892
2479.26 1833
2479.73 1736
2480.20 1724
2480.67 1801
2481.14 1795
2481.61 1838
2482.08 1735
2482.54 1656
2483.01 1707
2483.48 1797
2483.95 1690
2484.42 1730
2484.89 1779
2485.36 1695
2485.83 1743
2486.30 1785
2486.77 1867
2487.24 1846
2487.71 1887
2488.18 1937
2488.66 1929
2489.13 1838
2489.60 1937
2490.07 1998
2490.54 1757
2491.01 1998
2491.48 2041
2491.95 1915
2492.42 2027
2492.89 2041
2493.36 1992
2493.83 2171
2494.30 2199
2494.77 2079
2495.24 2083
2495.72 2076
2496.19 2233
2496.66 2151
2497.13 2138
2497.60 2071
2498.07 1907
2498.54 2069
2499.01 1997
2499.48 1780
2499.96 1715
2500.43 1802
2500.90 1771
2501.37 1867
2501.84 1725
2502.31 1791
2502.78 1948
2503.26 1637
2503.73 1804
2504.20 1950
2504.67 1945
2505.14 1944
2505.62 1834
2506.09 1812
2506.56 1826
2507.03 1896
2507.50 1948
2507.98 1941
2508.45 2040
2508.92 2021
2509.39 2049
2509.86 2134
2510.34 2159
2510.81 2153
2511.28 2206
2511.75 2295
2512.23 2329
2512.70 2166
2513.17 2098
2513.64 2158
2514.12 2086
2514.59 2108
2515.06 2051
2515.54 1867
2516.01 1784
2516.48 1914
2516.95 1945
2517.43 1967
2517.90 1808
2518.37 1819
2518.85 1795
2519.32 1939
2519.79 1811
2520.27 1744
2520.74 1831
2521.21 1944
2521.69 2055
2522.16 1883
2522.63 1843
2523.11 1723
2523.58 1805
2524.05 1941
2524.53 1895
2525.00 1747
2525.48 1814
2525.95 1725
2526.42 1683
2526.90 1845
2527.37 1921
2527.85 1799
2528.32 1759
2528.79 1715
2529.27 1684
2529.74 1758
2530.22 1868
2530.69 1909
2531.16 1756
2531.64 1720
2532.11 1641
2532.59 1696
2533.06 1735
2533.54 1789
2534.01 1844
2534.49 1721
2534.96 1949
2535.44 1847
2535.91 1753
2536.38 1845
2536.86 1774
2537.33 1991
2537.81 1869
2538.28 2019
2538.76 1790
2539.23 1731
2539.71 1880
2540.18 2019
2540.66 1960
2541.13 1991
2541.61 2134
2542.09 2068
2542.56 2119
2543.04 2078
2543.51 1987
2543.99 1983
2544.46 2176
2544.94 2140
2545.41 2173
2545.89 1986
2546.37 2103
2546.84 2141
2547.32 2305
2547.79 2539
2548.27 2654
2548.74 2444
2549.22 2512
2549.70 2615
2550.17 2594
2550.65 2397
2551.13 2506
2551.60 2390
2552.08 2259
2552.55 2234
2553.03 2269
2553.51 2170
2553.98 2304
2554.46 2146
2554.94 2099
2555.41 2079
2555.89 2305
2556.37 2159
2556.84 2144
2557.32 2017
2557.80 1959
2558.27 2018
2558.75 2002
2559.23 1961
2559.70 2030
2560.18 1972
2560.66 2002
2561.14 1811
2561.61 1917
2562.09 1760
2562.57 1681
2563.04 1874
2563.52 1951
2564.00 1907
2564.48 1665
2564.95 1662
2565.43 1850
2565.91 1858
2566.39 1799
2566.86 1754
2567.34 1815
2567.82 1922
2568.30 1881
2568.77 1924
2569.25 1896
2569.73 1775
2570.21 1713
2570.69 1806
2571.16 1783
2571.64 1738
2572.12 1843
2572.60 1854
2573.08 1802
2573.56 1766
2574.03 1704
2574.51 1832
2574.99 1761
2575.47 1752
2575.95 1829
2576.43 1907
2576.90 1804
2577.38 1744
2577.86 1695
2578.34 1775
2578.82 1851
2579.30 1817
2579.78 1901
2580.26 1840
2580.73 1779
2581.21 1774
2581.69 1898
2582.17 1846
2582.65 1781
2583.13 1762
2583.61 1836
2584.09 1948
2584.57 1753
2585.05 1811
2585.53 1761
2586.01 1786
2586.49 1833
2586.97 1624
2587.44 1719
2587.92 1814
2588.40 1713
2588.88 1830
2589.36 1873
2589.84 1855
2590.32 1900
2590.80 1901
2591.28 1817
2591.76 1933
2592.24 1971
2592.72 1822
2593.20 2000
2593.68 1919
2594.16 1916
2594.64 1945
2595.12 1973
2595.60 1970
2596.08 1826
2596.56 1897
2597.05 1939
2597.53 1917
2598.01 1823
2598.49 1927
2598.97 1874
2599.45 1791
2599.93 1810
2600.41 1793
2600.89 1904
2601.37 1896
2601.85 1741
2602.33 1813
2602.81 1761
2603.29 1861
2603.78 1998
2604.26 1981
2604.74 1917
2605.22 1833
2605.70 1877
2606.18 1762
2606.66 1756
2607.14 1875
2607.63 1867
2608.11 1826
2608.59 1861
2609.07 1901
2609.55 1942
2610.03 2002
2610.52 2048
2611.00 2015
2611.48 1870
2611.96 1878
2612.44 1890
2612.92 1953
2613.41 1958
2613.89 1922
2614.37 1896
2614.85 1828
2615.34 1861
2615.82 1999
2616.30 1932
2616.78 1999
2617.26 1953
2617.75 1905
2618.23 1990
2618.71 1895
2619.19 1838
2619.68 1979
2620.16 2015
2620.64 2031
2621.12 1802
2621.61 1808
2622.09 1872
2622.57 1843
2623.06 1861
2623.54 1809
2624.02 1917
2624.50 1773
2624.99 1774
2625.47 1904
2625.95 1747
2626.44 1833
2626.92 1885
2627.40 1798
2627.89 1798
2628.37 2050
2628.85 1990
2629.34 1905
2629.82 1927
2630.30 1890
2630.79 1873
2631.27 1825
2631.75 1950
2632.24 2005
2632.72 1882
2633.21 1964
2633.69 1985
2634.17 1954
2634.66 2126
2635.14 1985
2635.62 1975
2636.11 1982
2636.59 1931
2637.08 1735
2637.56 1915
2638.05 1821
2638.53 1888
2639.01 1836
2639.50 1859
2639.98 1907
2640.47 1835
2640.95 1857
2641.44 1838
2641.92 1847
2642.41 1750
2642.89 1970
2643.38 2076
2643.86 2105
2644.34 1947
2644.83 1872
2645.31 1936
2645.80 1857
2646.28 1923
2646.77 1892
2647.25 1786
2647.74 1826
2648.22 1907
2648.71 1978
2649.20 1741
2649.68 1776
2650.17 1921
2650.65 1963
2651.14 1822
2651.62 1822
2652.11 1939
2652.59 1912
2653.08 1866
2653.56 1840
2654.05 1842
2654.54 1907
2655.02 1847
2655.51 1990
2655.99 2004
2656.48 1944
2656.97 1834
2657.45 2008
2657.94 1917
2658.42 1968
2658.91 1894
2659.40 1813
2659.88 1921
2660.37 1822
2660.85 1770
2661.34 1899
2661.83 1952
2662.31 1854
2662.80 1873
2663.29 1884
2663.77 1954
2664.26 1920
2664.75 1893
2665.23 1825
2665.72 1882
2666.21 1907
2666.69 1864
2667.18 1835
2667.67 1841
2668.15 1824
2668.64 1760
2669.13 1884
2669.62 1898
2670.10 1827
2670.59 1943
2671.08 1890
2671.56 2061
2672.05 2064
2672.54 1956
2673.03 2311
2673.51 2402
2674.00 2450
2674.49 2604
2674.98 2686
2675.46 2429
2675.95 2466
2676.44 2651
2676.93 2561
2677.42 2646
2677.90 2576
2678.39 2263
2678.88 2295
2679.37 2232
2679.86 2091
2680.34 2229
2680.83 2264
2681.32 2193
2681.81 2137
2682.30 2186
2682.79 2182
2683.27 2152
2683.76 2089
2684.25 2132
2684.74 1990
2685.23 1934
2685.72 1944
2686.20 1911
2686.69 1831
2687.18 1905
2687.67 1985
2688.16 1772
2688.65 1812
2689.14 1925
2689.63 2013
2690.12 1868
2690.60 1789
2691.09 1836
2691.58 1868
2692.07 1798
2692.56 1935
2693.05 1845
2693.54 1873
2694.03 1934
2694.52 1894
2695.01 1857
2695.50 1780
2695.99 1809
2696.48 1861
2696.97 1950
2697.46 1833
2697.95 1876
2698.43 1988
2698.92 1959
2699.41 1929
2699.90 1928
2700.39 1850
2700.88 1923
2701.37 2140
2701.86 2087
2702.35 1957
2702.84 1983
2703.33 2081
2703.83 2157
2704.32 2092
2704.81 1824
2705.30 1902
2705.79 2000
2706.28 2040
2706.77 2039
2707.26 1904
2707.75 1999
2708.24 2107
2708.73 1838
2709.22 1801
2709.71 1909
2710.20 1866
2710.69 1806
2711.18 1885
2711.68 1844
2712.17 1846
2712.66 1695
2713.15 1848
2713.64 1922
2714.13 1860
2714.62 1898
2715.11 1932
2715.60 1891
2716.10 1768
2716.59 1659
2717.08 1744
2717.57 1869
2718.06 1786
2718.55 1844
2719.04 1902
2719.54 1862
2720.03 1762
2720.52 1884
2721.01 1753
2721.50 1912
2722.00 1996
2722.49 2030
2722.98 2064
2723.47 2251
2723.96 2113
2724.46 2172
2724.95 2185
2725.44 2050
2725.93 1963
2726.42 1983
2726.92 1790
2727.41 1787
2727.90 1901
2728.39 1830
2728.89 1785
2729.38 1740
2729.87 1787
2730.36 1780
2730.86 1891
2731.35 1822
2731.84 1894
2732.34 1984
2732.83 1932
2733.32 1966
2733.81 1937
2734.31 1800
2734.80 1787
2735.29 1983
2735.79 2065
2736.28 2057
2736.77 2036
2737.27 2004
2737.76 2036
2738.25 2046
2738.75 2087
2739.24 2083
2739.73 2053
2740.23 2100
2740.72 1901
2741.21 2122
2741.71 2206
2742.20 2232
2742.69 1861
2743.19 1798
2743.68 1867
2744.18 1874
2744.67 1730
2745.16 1775
2745.66 1794
2746.15 1723
2746.65 1857
2747.14 1822
2747.63 1826
2748.13 1877
2748.62 1750
2749.12 1776
2749.61 1758
2750.11 1675
2750.60 1844
2751.10 1809
2751.59 1860
2752.08 1916
2752.58 1895
2753.07 1922
2753.57 1855
2754.06 1965
2754.56 1857
2755.05 1920
2755.55 1840
2756.04 1743
2756.54 1675
2757.03 1751
2757.53 1842
2758.02 1873
2758.52 1766
2759.01 1728
2759.51 1913
2760.00 1852
2760.50 1771
2760.99 1679
2761.49 1907
2761.99 1867
2762.48 1889
2762.98 1819
2763.47 2021
2763.97 1902
2764.46 1946
2764.96 1792
2765.46 1730
2765.95 1774
2766.45 1699
2766.94 1735
2767.44 1981
2767.94 1929
2768.43 1806
2768.93 1918
2769.42 1818
2769.92 1801
2770.42 1792
2770.91 1834
2771.41 1850
2771.90 2071
2772.40 1905
2772.90 1904
2773.39 2035
2773.89 2239
2774.39 2223
2774.88 2394
2775.38 2336
2775.88 2291
2776.37 2350
2776.87 2351
2777.37 2428
2777.86 2255
2778.36 2369
2778.86 2327
2779.36 2244
2779.85 2204
2780.35 2152
2780.85 1963
2781.34 1974
2781.84 1897
2782.34 2013
2782.84 1987
2783.33 1893
2783.83 1873
2784.33 1827
2784.83 1986
2785.32 2035
2785.82 1918
2786.32 1838
2786.82 1973
2787.31 1833
2787.81 1905
2788.31 1696
2788.81 1793
2789.31 1762
2789.80 1712
2790.30 1729
2790.80 1747
2791.30 1750
2791.80 1751
2792.29 1803
2792.79 1646
2793.29 1553
2793.79 1780
2794.29 1879
2794.79 1854
2795.28 1897
2795.78 1858
2796.28 2061
2796.78 2179
2797.28 2158
2797.78 2082
2798.28 1990
2798.78 2032
2799.27 2108
2799.77 2135
2800.27 2137
2800.77 2130
2801.27 2079
2801.77 2073
2802.27 1866
2802.77 1984
2803.27 2182
2803.77 2046
2804.27 1989
2804.76 2052
2805.26 2052
2805.76 2252
2806.26 2337
2806.76 2438
2807.26 2277
2807.76 2469
2808.26 2603
2808.76 2567
2809.26 2504
2809.76 2412
2810.26 2448
2810.76 2247
2811.26 2257
2811.76 2139
2812.26 2095
2812.76 2081
2813.26 1903
2813.76 1898
2814.26 1978
2814.76 1812
2815.26 1870
2815.76 1802
2816.26 1827
2816.76 1886
2817.26 1868
2817.76 1879
2818.26 1989
2818.76 1917
2819.26 1803
2819.76 1838
2820.27 1864
2820.77 1945
2821.27 1851
2821.77 1826
2822.27 1956
2822.77 2052
2823.27 2065
2823.77 1954
2824.27 1914
2824.77 1818
2825.27 1890
2825.78 1973
2826.28 1890
2826.78 1851
2827.28 1759
2827.78 1834
2828.28 1785
2828.78 1862
2829.29 1952
2829.79 1817
2830.29 1781
2830.79 1815
2831.29 1907
2831.79 1849
2832.30 1864
2832.80 1851
2833.30 1808
2833.80 1836
2834.30 1990
2834.80 1973
2835.31 1852
2835.81 1807
2836.31 1891
2836.81 2008
2837.32 1966
2837.82 1887
2838.32 1857
2838.82 1923
2839.32 2069
2839.83 2125
2840.33 2074
2840.83 2051
2841.33 2070
2841.84 1953
2842.34 1981
2842.84 2002
2843.35 2055
2843.85 1981
2844.35 1915
2844.85 1851
2845.36 1894
2845.86 1981
2846.36 1970
2846.87 1963
2847.37 1756
2847.87 1956
2848.38 2033
2848.88 1908
2849.38 1992
2849.89 2053
2850.39 2081
2850.89 1941
2851.40 1933
2851.90 1920
2852.40 1887
2852.91 1752
2853.41 1874
2853.91 1850
2854.42 1759
2854.92 1837
2855.42 1680
2855.93 1823
2856.43 1879
2856.94 1637
2857.44 1746
2857.94 1784
2858.45 1871
2858.95 1602
2859.46 1773
2859.96 1971
2860.47 1914
2860.97 1799
2861.47 1762
2861.98 1779
2862.48 1703
2862.99 1740
2863.49 1756
2864.00 1800
2864.50 1679
2865.01 1730
2865.51 1707
2866.02 1680
2866.52 1819
2867.02 1781
2867.53 1814
2868.03 1863
2868.54 1823
2869.04 1860
2869.55 1864
2870.05 1794
2870.56 1804
2871.07 1802
2871.57 1966
2872.08 1892
2872.58 1952
2873.09 1891
2873.59 2090
2874.10 1957
2874.60 1930
2875.11 1829
2875.61 1898
2876.12 1925
2876.63 2003
2877.13 1941
2877.64 1968
2878.14 1886
2878.65 1874
2879.15 1920
2879.66 1900
2880.17 1846
2880.67 1971
2881.18 1915
2881.68 1936
2882.19 1944
2882.70 1980
2883.20 1999
2883.71 2035
2884.22 1940
2884.72 2058
2885.23 2075
2885.74 1993
2886.24 2043
2886.75 2182
2887.25 2233
2887.76 2261
2888.27 2317
2888.77 2350
2889.28 2105
2889.79 2293
2890.30 2260
2890.80 2127
2891.31 2018
2891.82 2027
2892.32 1987
2892.83 2015
2893.34 2007
2893.84 2040
2894.35 1988
2894.86 2192
2895.37 2198
2895.87 2231
2896.38 2203
2896.89 2132
2897.40 2246
2897.90 2394
2898.41 2472
2898.92 2446
2899.43 2331
2899.93 2429
2900.44 2291
2900.95 2176
2901.46 2291
2901.97 2351
2902.47 2295
2902.98 2380
2903.49 2280
2904.00 2415
2904.51 2281
2905.01 2368
2905.52 2268
2906.03 2217
2906.54 2302
2907.05 2195
2907.56 2285
2908.06 2179
2908.57 2075
2909.08 2075
2909.59 2115
2910.10 2153
2910.61 1953
2911.12 1949
2911.62 1803
2912.13 1819
2912.64 1890
2913.15 1839
2913.66 2014
2914.17 2011
2914.68 1977
2915.19 1981
2915.70 1965
2916.21 1925
2916.71 2028
2917.22 1878
2917.73 1817
2918.24 1799
2918.75 1947
2919.26 1920
2919.77 1907
2920.28 1831
2920.79 1906
2921.30 2098
2921.81 1952
2922.32 1974
2922.83 2056
2923.34 2060
2923.85 2074
2924.36 2099
2924.87 2078
2925.38 2060
2925.89 2214
2926.40 2272
2926.91 2299
2927.42 2232
2927.93 2114
2928.44 2008
2928.95 1986
2929.46 2176
2929.97 1768
2930.48 1803
2930.99 1884
2931.50 1855
2932.01 1806
2932.52 1906
2933.03 1983
2933.54 1933
2934.05 1848
2934.56 1792
2935.08 1809
2935.59 2043
2936.10 1993
2936.61 2152
2937.12 2160
2937.63 2026
2938.14 2146
2938.65 2166
2939.16 2206
2939.67 2117
2940.19 2098
2940.70 2050
2941.21 2141
2941.72 2129
2942.23 2064
2942.74 2113
2943.25 2074
2943.77 2161
2944.28 2157
2944.79 2267
2945.30 2481
2945.81 2479
2946.32 2432
2946.84 2393
2947.35 2453
2947.86 2352
2948.37 2455
2948.88 2376
2949.40 2330
2949.91 2033
2950.42 1931
2950.93 1988
2951.44 1974
2951.96 2059
2952.47 1953
2952.98 1784
2953.49 1842
2954.01 1873
2954.52 1847
2955.03 1847
2955.54 1905
2956.06 2044
2956.57 1935
2957.08 1964
2957.60 1861
2958.11 1823
2958.62 1922
2959.13 2023
2959.65 1960
2960.16 1908
2960.67 1874
2961.19 1947
2961.70 2204
2962.21 2069
2962.73 2039
2963.24 1983
2963.75 2085
2964.27 2088
2964.78 2093
2965.29 2077
2965.81 2051
2966.32 2193
2966.83 2348
2967.35 2119
2967.86 2103
2968.37 2048
2968.89 1970
2969.40 1979
2969.91 1874
2970.43 1894
2970.94 1892
2971.46 1919
2971.97 1876
2972.48 2024
2973.00 1894
2973.51 1879
2974.03 1941
2974.54 1869
2975.06 2043
2975.57 1983
2976.08 1922
2976.60 1916
2977.11 2024
2977.63 2011
2978.14 1974
2978.66 1990
2979.17 1908
2979.69 1983
2980.20 1905
2980.72 1943
2981.23 1962
2981.75 1857
2982.26 1833
2982.78 1870
2983.29 1972
2983.81 1927
2984.32 1906
2984.84 2100
2985.35 2071
2985.87 2128
2986.38 2084
2986.90 2047
2987.41 2276
2987.93 2379
2988.44 2239
2988.96 2269
2989.47 2275
2989.99 2307
2990.50 2182
2991.02 2232
2991.54 2254
2992.05 2222
2992.57 2288
2993.08 2288
2993.60 2523
2994.12 2485
2994.63 2459
2995.15 2464
2995.66 2476
2996.18 2628
2996.70 2605
2997.21 2784
2997.73 2675
2998.24 2593
2998.76 2662
2999.28 2666
2999.79 2798
3000.31 2797
3000.83 2944
3001.34 2787
3001.86 2713
3002.38 2750
3002.89 2885
3003.41 2865
3003.93 3417
3004.44 3708
3004.96 3738
3005.48 3718
3005.99 3736
3006.51 3730
3007.03 3537
3007.54 3650
3008.06 3498
3008.58 3379
3009.10 3127
3009.61 2983
3010.13 2715
3010.65 2326
3011.17 2321
3011.68 2224
3012.20 2227
3012.72 2172
3013.24 2116
3013.75 2219
3014.27 2306
3014.79 2292
3015.31 2228
3015.82 2194
3016.34 2212
3016.86 2155
3017.38 2285
3017.90 2235
3018.41 2307
3018.93 2333
3019.45 2438
3019.97 2438
3020.49 2274
3021.00 2177
3021.52 2208
3022.04 2328
3022.56 2395
3023.08 2247
3023.60 2345
3024.11 2354
3024.63 2288
3025.15 2281
3025.67 2246
3026.19 2407
3026.71 2310
3027.23 2155
3027.75 2192
3028.26 2121
3028.78 2006
3029.30 2139
3029.82 2173
3030.34 2203
3030.86 2167
3031.38 2182
3031.90 2213
3032.42 2287
3032.94 2128
3033.46 1984
3033.97 2143
3034.49 2187
3035.01 2226
3035.53 2242
3036.05 2166
3036.57 2146
3037.09 2174
3037.61 2202
3038.13 2057
3038.65 2094
3039.17 2138
3039.69 2152
3040.21 2078
3040.73 2099
3041.25 2004
3041.77 1969
3042.29 2227
3042.81 2051
3043.33 1962
3043.85 1896
3044.37 1930
3044.89 1893
3045.41 1903
3045.93 1918
3046.45 2015
3046.97 1978
3047.49 2040
3048.01 1908
3048.53 1936
3049.06 1986
3049.58 1932
3050.10 1840
3050.62 1914
3051.14 1861
3051.66 1970
3052.18 1926
3052.70 1768
3053.22 1846
3053.74 1884
3054.26 1911
3054.79 1929
3055.31 1918
3055.83 1889
3056.35 1883
3056.87 1939
3057.39 1855
3057.91 1962
3058.43 1951
3058.96 1952
3059.48 1954
3060.00 1979
3060.52 1876
3061.04 1879
3061.56 1987
3062.09 1887
3062.61 1939
3063.13 2061
3063.65 2010
3064.17 2034
3064.70 2057
3065.22 2125
3065.74 1982
3066.26 1926
3066.78 1957
3067.31 1926
3067.83 2003
3068.35 1876
3068.87 1940
3069.40 2016
3069.92 2007
3070.44 1979
3070.96 1859
3071.49 1871
3072.01 1795
3072.53 1914
3073.05 1921
3073.58 2001
3074.10 2030
3074.62 2101
3075.14 2114
3075.67 2085
3076.19 2037
3076.71 2118
3077.24 2082
3077.76 2255
3078.28 2172
3078.81 2275
3079.33 2318
3079.85 2396
3080.38 2465
3080.90 2497
3081.42 2646
3081.95 2488
3082.47 2413
3082.99 2581
3083.52 2451
3084.04 2550
3084.56 2363
3085.09 2404
3085.61 2620
3086.13 2496
3086.66 2476
3087.18 2506
3087.71 2488
3088.23 2435
3088.75 2350
3089.28 2352
3089.80 2248
3090.33 2347
3090.85 2418
3091.38 2130
3091.90 2217
3092.42 2296
3092.95 2356
3093.47 2238
3094.00 2197
3094.52 2401
3095.05 2462
3095.57 2460
3096.10 2535
3096.62 2632
3097.14 2618
3097.67 2754
3098.19 2743
3098.72 2618
3099.24 2670
3099.77 3016
3100.29 3354
3100.82 3804
3101.34 4181
3101.87 4482
3102.39 4921
3102.92 5483
3103.45 5969
3103.97 5669
3104.50 5852
3105.02 5903
3105.55 5678
3106.07 5347
3106.60 4658
3107.12 4222
3107.65 3702
3108.17 3267
3108.70 3054
3109.23 2829
3109.75 2564
3110.28 2504
3110.80 2436
3111.33 2366
3111.86 2234
3112.38 2416
3112.91 2245
3113.43 2256
3113.96 2295
3114.49 2196
3115.01 2177
3115.54 2244
3116.07 2215
3116.59 2261
3117.12 2241
3117.64 2314
3118.17 2436
3118.70 2341
3119.22 2244
3119.75 2048
3120.28 2225
3120.80 2373
3121.33 2358
3121.86 2547
3122.38 2598
3122.91 2490
3123.44 2404
3123.97 2337
3124.49 2243
3125.02 2218
3125.55 2229
3126.07 2100
3126.60 2160
3127.13 2036
3127.66 1994
3128.18 2121
3128.71 2039
3129.24 1969
3129.77 2088
3130.29 2138
3130.82 2051
3131.35 1965
3131.88 1992
3132.40 1983
3132.93 2119
3133.46 2119
3133.99 1982
3134.52 2133
3135.04 2110
3135.57 2232
3136.10 2302
3136.63 2356
3137.16 2290
3137.68 2219
3138.21 2339
3138.74 2211
3139.27 1999
3139.80 1905
3140.32 1981
3140.85 2021
3141.38 1943
3141.91 1964
3142.44 1960
3142.97 1965
3143.50 1904
3144.02 1976
3144.55 2128
3145.08 2027
3145.61 1870
3146.14 2037
3146.67 2076
3147.20 2159
3147.73 2317
3148.26 2427
3148.79 2447
3149.31 2283
3149.84 2293
3150.37 2303
3150.90 2343
3151.43 2335
3151.96 2272
3152.49 2315
3153.02 2195
3153.55 2064
3154.08 2243
3154.61 2164
3155.14 1942
3155.67 2015
3156.20 2066
3156.73 2164
3157.26 2028
3157.79 2115
3158.32 2138
3158.85 2190
3159.38 2144
3159.91 2041
3160.44 2056
3160.97 2041
3161.50 2073
3162.03 2040
3162.56 2037
3163.09 2089
3163.62 2082
3164.15 1918
3164.68 1837
3165.21 2016
3165.74 1943
3166.27 2074
3166.80 1893
3167.33 1946
3167.86 1890
3168.39 1806
3168.92 1938
3169.45 1701
3169.99 1936
3170.52 2017
3171.05 1865
3171.58 1946
3172.11 2001
3172.64 1965
3173.17 2012
3173.70 1967
3174.23 2036
3174.77 1982
3175.30 1848
3175.83 2046
3176.36 2095
3176.89 2065
3177.42 2028
3177.95 1987
3178.49 1968
3179.02 1945
3179.55 1882
3180.08 1971
3180.61 1956
3181.14 1931
3181.68 1878
3182.21 1918
3182.74 1959
3183.27 1969
3183.80 1862
3184.34 1802
3184.87 1946
3185.40 1943
3185.93 1840
3186.47 1883
3187.00 1862
3187.53 1873
3188.06 1970
3188.59 2004
3189.13 1899
3189.66 1870
3190.19 1830
3190.73 1909
3191.26 1784
3191.79 1769
3192.32 1960
3192.86 1793
3193.39 1734
3193.92 1799
3194.45 1812
3194.99 1925
3195.52 1809
3196.05 1791
3196.59 1784
3197.12 1825
3197.65 1832
3198.19 1907
3198.72 1927
3199.25 1947
3199.79 1914
3200.32 1995
3200.85 2076
3201.39 2142
3201.92 2098
3202.45 2049
3202.99 2131
3203.52 2254
3204.05 2196
3204.59 2145
3205.12 2156
3205.66 2125
3206.19 2075
3206.72 2161
3207.26 2162
3207.79 2027
3208.33 2256
3208.86 2292
3209.39 2250
3209.93 2391
3210.46 2481
3211.00 2364
3211.53 2415
3212.07 2468
3212.60 2495
3213.14 2415
3213.67 2315
3214.20 2296
3214.74 2222
3215.27 2116
3215.81 2223
3216.34 2168
3216.88 2206
3217.41 2188
3217.95 2059
3218.48 2072
3219.02 2078
3219.55 2001
3220.09 1990
3220.62 2024
3221.16 1999
3221.69 2018
3222.23 1977
3222.76 2078
3223.30 2120
3223.83 2200
3224.37 2140
3224.91 2185
3225.44 2377
3225.98 2477
3226.51 2398
3227.05 2376
3227.58 2373
3228.12 2467
3228.65 2437
3229.19 2326
3229.73 2221
3230.26 2252
3230.80 2135
3231.33 2087
3231.87 2115
3232.41 2185
3232.94 2107
3233.48 2145
3234.02 2198
3234.55 2326
3235.09 2210
3235.62 2178
3236.16 2092
3236.70 2190
3237.23 2232
3237.77 2396
3238.31 2468
3238.84 2448
3239.38 2468
3239.92 2433
3240.45 2463
3240.99 2457
3241.53 2343
3242.06 2261
3242.60 2160
3243.14 2257
3243.67 2343
3244.21 2285
3244.75 2268
3245.29 2378
3245.82 2281
3246.36 2230
3246.90 2206
3247.44 2192
3247.97 2226
3248.51 2107
3249.05 2270
3249.58 2316
3250.12 2352
3250.66 2276
3251.20 2301
3251.74 2201
3252.27 2349
3252.81 2406
3253.35 2247
3253.89 2384
3254.42 2545
3254.96 2465
3255.50 2352
3256.04 2418
3256.58 2527
3257.11 2561
3257.65 2600
3258.19 2616
3258.73 2674
3259.27 2776
3259.81 2824
3260.34 2842
3260.88 2974
3261.42 3176
3261.96 3306
3262.50 3612
3263.04 3733
3263.58 3981
3264.11 3975
3264.65 4040
3265.19 4188
3265.73 4446
3266.27 4425
3266.81 4663
3267.35 4558
3267.89 4485
3268.43 4458
3268.97 4368
3269.50 4119
3270.04 3850
3270.58 3772
3271.12 3485
3271.66 3199
3272.20 3055
3272.74 2921
3273.28 2771
3273.82 2659
3274.36 2733
3274.90 2610
3275.44 2734
3275.98 2716
3276.52 2723
3277.06 2664
3277.60 2574
3278.14 2577
3278.68 2651
3279.22 2601
3279.76 2576
3280.30 2679
3280.84 2702
3281.38 2740
3281.92 2721
3282.46 2633
3283.00 2771
3283.54 2941
3284.08 2937
3284.62 2877
3285.16 2767
3285.70 2881
3286.24 2917
3286.78 3011
3287.32 3014
3287.86 3014
3288.40 2952
3288.94 3156
3289.48 3002
3290.03 3000
3290.57 2908
3291.11 3043
3291.65 3065
3292.19 3117
3292.73 3135
3293.27 3413
3293.81 3691
3294.35 3973
3294.90 4011
3295.44 4287
3295.98 4617
3296.52 4740
3297.06 4386
3297.60 4353
3298.14 4062
3298.69 4102
3299.23 4129
3299.77 3790
3300.31 3332
3300.85 3402
3301.39 3226
3301.94 3198
3302.48 2945
3303.02 2951
3303.56 3005
3304.10 2779
3304.65 2774
3305.19 2834
3305.73 2832
3306.27 2859
3306.81 2731
3307.36 2643
3307.90 2646
3308.44 2761
3308.98 2853
3309.53 2477
3310.07 2602
3310.61 2794
3311.15 2773
3311.70 2599
3312.24 2584
3312.78 2689
3313.32 2643
3313.87 2899
3314.41 2968
3314.95 2920
3315.50 2921
3316.04 2956
3316.58 3093
3317.13 3127
3317.67 3165
3318.21 3166
3318.75 3416
3319.30 3615
3319.84 3633
3320.38 3685
3320.93 3758
3321.47 3903
3322.02 3840
3322.56 4051
3323.10 4031
3323.65 3717
3324.19 3762
3324.73 3723
3325.28 3426
3325.82 3494
3326.36 3705
3326.91 3550
3327.45 3392
3328.00 3280
3328.54 3331
3329.08 3565
3329.63 3565
3330.17 3597
3330.72 3901
3331.26 4366
3331.81 5060
3332.35 5752
3332.89 6696
3333.44 8470
3333.98 10086
3334.53 12077
3335.07 13894
3335.62 15305
3336.16 16728
3336.71 17962
3337.25 18175
3337.80 18301
3338.34 17833
3338.89 16371
3339.43 14581
3339.98 12526
3340.52 10993
3341.07 9151
3341.61 7696
3342.16 6455
3342.70 5554
3343.25 4916
3343.79 4221
3344.34 3874
3344.88 3649
3345.43 3360
3345.97 3107
3346.52 3086
3347.06 2998
3347.61 3076
3348.15 3093
3348.70 2957
3349.25 3013
3349.79 3009
3350.34 2976
3350.88 2837
3351.43 2834
3351.98 2870
3352.52 2751
3353.07 2704
3353.61 2603
3354.16 2655
3354.71 2664
3355.25 2931
3355.80 2855
3356.34 2556
3356.89 2603
3357.44 2725
3357.98 2746
3358.53 2760
3359.08 2566
3359.62 2658
3360.17 2797
3360.72 2760
3361.26 2640
3361.81 2611
3362.36 2584
3362.90 2481
3363.45 2656
3364.00 2567
3364.54 2562
3365.09 2748
3365.64 2675
3366.19 2608
3366.73 2621
3367.28 2736
3367.83 2698
3368.37 2516
3368.92 2495
3369.47 2587
3370.02 2693
3370.56 2728
3371.11 2687
3371.66 2988
3372.21 3033
3372.75 3007
3373.30 3313
3373.85 3136
3374.40 3104
3374.94 3349
3375.49 3574
3376.04 3540
3376.59 3365
3377.14 3107
3377.68 3063
3378.23 2956
3378.78 2751
3379.33 2570
3379.88 2683
3380.43 2636
3380.97 2511
3381.52 2467
3382.07 2382
3382.62 2377
3383.17 2188
3383.72 2226
3384.26 2297
3384.81 2357
3385.36 2274
3385.91 2323
3386.46 2247
3387.01 2161
3387.56 2096
3388.11 2128
3388.65 2097
3389.20 2269
3389.75 2309
3390.30 2385
3390.85 2230
3391.40 2237
3391.95 2278
3392.50 2292
3393.05 2256
3393.60 2266
3394.15 2441
3394.70 2442
3395.24 2679
3395.79 2743
3396.34 2850
3396.89 2996
3397.44 3043
3397.99 3309
3398.54 3609
3399.09 3762
3399.64 3706
3400.19 3526
3400.74 3408
3401.29 3346
3401.84 3130
3402.39 2971
3402.94 2852
3403.49 2922
3404.04 2826
3404.59 2622
3405.14 2342
3405.69 2273
3406.24 2146
3406.79 2246
3407.34 2167
3407.89 2106
3408.44 2228
3409.00 2076
3409.55 2227
3410.10 2117
3410.65 2005
3411.20 2099
3411.75 2294
3412.30 2399
3412.85 2452
3413.40 2350
3413.95 2140
3414.50 2222
3415.05 2314
3415.61 2249
3416.16 2191
3416.71 2060
3417.26 2138
3417.81 2063
3418.36 2113
3418.91 2034
3419.46 2036
3420.02 1999
3420.57 2074
3421.12 2137
3421.67 2003
3422.22 2101
3422.77 2252
3423.33 2178
3423.88 2142
3424.43 2183
3424.98 2466
3425.53 2374
3426.09 2197
3426.64 2167
3427.19 2184
3427.74 2179
3428.29 2157
3428.85 2091
3429.40 2079
3429.95 1947
3430.50 2162
3431.05 2062
3431.61 2078
3432.16 2054
3432.71 2075
3433.26 2078
3433.82 2114
3434.37 2016
3434.92 1908
3435.48 1905
3436.03 2123
3436.58 2038
3437.13 2105
3437.69 2120
3438.24 2106
3438.79 2091
3439.35 2153
3439.90 2170
3440.45 2190
3441.00 2107
3441.56 2197
3442.11 2088
3442.66 2013
3443.22 2047
3443.77 2035
3444.32 1882
3444.88 2103
3445.43 2040
3445.98 1945
3446.54 1936
3447.09 1970
3447.65 1822
3448.20 1945
3448.75 1873
3449.31 1774
3449.86 1786
3450.41 1804
3450.97 1899
3451.52 1980
3452.08 1853
3452.63 1825
3453.19 1813
3453.74 1830
3454.29 1802
3454.85 1827
3455.40 1775
3455.96 1672
3456.51 1811
3457.07 1856
3457.62 1811
3458.17 1801
3458.73 1937
3459.28 1862
3459.84 1967
3460.39 2024
3460.95 2071
3461.50 2003
3462.06 1985
3462.61 2101
3463.17 1990
3463.72 1983
3464.28 2038
3464.83 2069
3465.39 1965
3465.94 2026
3466.50 2021
3467.05 2088
3467.61 2183
3468.16 2006
3468.72 1879
3469.27 1934
3469.83 1944
3470.39 2180
3470.94 2060
3471.50 1928
3472.05 1996
3472.61 2041
3473.16 2055
3473.72 2130
3474.27 2253
3474.83 2243
3475.39 2102
3475.94 2123
3476.50 2051
3477.05 2030
3477.61 2135
3478.17 2238
3478.72 2288
3479.28 2268
3479.84 2378
3480.39 2447
3480.95 2245
3481.50 2263
3482.06 2234
3482.62 2208
3483.17 2367
3483.73 2286
3484.29 2112
3484.84 2230
3485.40 2268
3485.96 2413
3486.51 2326
3487.07 2198
3487.63 2215
3488.18 2508
3488.74 2577
3489.30 2813
3489.86 2884
3490.41 2928
3490.97 3283
3491.53 3624
3492.08 3650
3492.64 3939
3493.20 4117
3493.76 4272
3494.31 3848
3494.87 4090
3495.43 3766
3495.99 3757
3496.54 3934
3497.10 3734
3497.66 3716
3498.22 4017
3498.78 4170
3499.33 4054
3499.89 4299
3500.45 4381
3501.01 4614
3501.56 4607
3502.12 4686
3502.68 4666
3503.24 4612
3503.80 4648
3504.36 4444
3504.91 4503
3505.47 4354
3506.03 4384
3506.59 4666
3507.15 4480
3507.71 4166
3508.26 4031
3508.82 3779
3509.38 3586
3509.94 3445
3510.50 3403
3511.06 3007
3511.62 2789
3512.18 2735
3512.73 2738
3513.29 2470
3513.85 2335
3514.41 2358
3514.97 2202
3515.53 2185
3516.09 2334
3516.65 2166
3517.21 2077
3517.77 2088
3518.33 2310
3518.88 2292
3519.44 2212
3520.00 2286
3520.56 2246
3521.12 2153
3521.68 2211
3522.24 2241
3522.80 2265
3523.36 2408
3523.92 2391
3524.48 2379
3525.04 2312
3525.60 2344
3526.16 2381
3526.72 2294
3527.28 2197
3527.84 2221
3528.40 2212
3528.96 2147
3529.52 2079
3530.08 2051
3530.64 2040
3531.20 2303
3531.76 2182
3532.32 2062
3532.88 2043
3533.44 2182
3534.00 2100
3534.57 2088
3535.13 2122
3535.69 2166
3536.25 2253
3536.81 2302
3537.37 2196
3537.93 2145
3538.49 2249
3539.05 2268
3539.61 2183
3540.17 2134
3540.74 2247
3541.30 2108
3541.86 2061
3542.42 2064
3542.98 2166
3543.54 2069
3544.10 2151
3544.66 2115
3545.23 2048
3545.79 2155
3546.35 1953
3546.91 1928
3547.47 1959
3548.03 1780
3548.60 1811
3549.16 1877
3549.72 1939
3550.28 1740
3550.84 1881
3551.41 2018
3551.97 1864
3552.53 1816
3553.09 1835
3553.65 1851
3554.22 1764
3554.78 1844
3555.34 1826
3555.90 1784
3556.46 1765
3557.03 1846
3557.59 1810
3558.15 1854
3558.71 1855
3559.28 1787
3559.84 1872
3560.40 1799
3560.97 1805
3561.53 1829
3562.09 1983
3562.65 1928
3563.22 1948
3563.78 1894
3564.34 1803
3564.91 1718
3565.47 1776
3566.03 1902
3566.60 1828
3567.16 1846
3567.72 1931
3568.28 1834
3568.85 1937
3569.41 1750
3569.98 1702
3570.54 1761
3571.10 1761
3571.67 1767
3572.23 1779
3572.79 1681
3573.36 1813
3573.92 1858
3574.48 1769
3575.05 1670
3575.61 1771
3576.18 1934
3576.74 1828
3577.30 1771
3577.87 1830
3578.43 1768
3579.00 1754
3579.56 1783
3580.12 1742
3580.69 1806
3581.25 1824
3581.82 1865
3582.38 1814
3582.95 1844
3583.51 1697
3584.08 1764
3584.64 1943
3585.20 1817
3585.77 1723
3586.33 1723
3586.90 1612
3587.46 1814
3588.03 1776
3588.59 1777
3589.16 1797
3589.72 1899
3590.29 1889
3590.85 1931
3591.42 1853
3591.98 1661
3592.55 1821
3593.11 1871
3593.68 1826
3594.24 1871
3594.81 1902
3595.38 1906
3595.94 1976
3596.51 1910
3597.07 1966
3597.64 1995
3598.20 1938
3598.77 2115
3599.34 1939
3599.90 1950
3600.47 1869
3601.03 1872
3601.60 1895
3602.16 1921
3602.73 1872
3603.30 1838
3603.86 1855
3604.43 1801
3605.00 1906
3605.56 1859
3606.13 1777
3606.69 1622
3607.26 1650
3607.83 1713
3608.39 1765
3608.96 1796
3609.53 1726
3610.09 1634
3610.66 1727
3611.23 1799
3611.79 1792
3612.36 1575
3612.93 1632
3613.49 1725
3614.06 1646
3614.63 1859
3615.19 1967
3615.76 2037
3616.33 2089
3616.90 2173
3617.46 2283
3618.03 2497
3618.60 2494
3619.16 2593
3619.73 2576
3620.30 2483
3620.87 2467
3621.43 2574
3622.00 2376
3622.57 2262
3623.14 2082
3623.70 2049
3624.27 1962
3624.84 1849
3625.41 1808
3625.98 1784
3626.54 1705
3627.11 1721
3627.68 1657
3628.25 1691
3628.82 1727
3629.38 1762
3629.95 1778
3630.52 1745
3631.09 1771
3631.66 1825
3632.22 1807
3632.79 1905
3633.36 1697
3633.93 1799
3634.50 1842
3635.07 1840
3635.64 1716
3636.20 1753
3636.77 1789
3637.34 1833
3637.91 1693
3638.48 1776
3639.05 1872
3639.62 1979
3640.19 1984
3640.76 2063
3641.32 1982
3641.89 2267
3642.46 2175
3643.03 2018
3643.60 2039
3644.17 2129
3644.74 2018
3645.31 2051
3645.88 1963
3646.45 1846
3647.02 1951
3647.59 1861
3648.16 1922
3648.73 1989
3649.30 2040
3649.87 1985
3650.44 1915
3651.01 1844
3651.57 1797
3652.14 1993
3652.71 1898
3653.28 1996
3653.85 2105
3654.42 2238
3654.99 1928
3655.57 2074
3656.14 2094
3656.71 2139
3657.28 2215
3657.85 2236
3658.42 2237
3658.99 2175
3659.56 2144
3660.13 2369
3660.70 2267
3661.27 2286
3661.84 2296
3662.41 2076
3662.98 2109
3663.55 2122
3664.12 2009
3664.69 1914
3665.26 1971
3665.84 2027
3666.41 2040
3666.98 1837
3667.55 1836
3668.12 1976
3668.69 1992
3669.26 1999
3669.83 1888
3670.40 2039
3670.98 1971
3671.55 1905
3672.12 1890
3672.69 2061
3673.26 2068
3673.83 1884
3674.41 1920
3674.98 2031
3675.55 2065
3676.12 1854
3676.69 2000
3677.26 2086
3677.84 2068
3678.41 1938
3678.98 1972
3679.55 1863
3680.12 1903
3680.70 1882
3681.27 1892
3681.84 1925
3682.41 1842
3682.99 1931
3683.56 1845
3684.13 1826
3684.70 1861
3685.27 1842
3685.85 1847
3686.42 1950
3686.99 2048
3687.57 2023
3688.14 2080
3688.71 2160
3689.28 2187
3689.86 2239
3690.43 2241
3691.00 2393
3691.58 2223
3692.15 2274
3692.72 2176
3693.29 1923
3693.87 1930
3694.44 2044
3695.01 1929
3695.59 1847
3696.16 1876
3696.73 1891
3697.31 1898
3697.88 1902
3698.45 1886
3699.03 1860
3699.60 1745
3700.17 1859
3700.75 1923
3701.32 1999
3701.90 1991
3702.47 2076
3703.04 1904
3703.62 1808
3704.19 1822
3704.77 2070
3705.34 2026
3705.91 1899
3706.49 1875
3707.06 1909
3707.64 2005
3708.21 1844
3708.78 1800
3709.36 1813
3709.93 1838
3710.51 1930
3711.08 1886
3711.66 1927
3712.23 1939
3712.81 2007
3713.38 1915
3713.96 1885
3714.53 1883
3715.11 1899
3715.68 1831
3716.25 1719
3716.83 1773
3717.40 1744
3717.98 1677
3718.55 1811
3719.13 1655
3719.71 1607
3720.28 1787
3720.86 1636
3721.43 1689
3722.01 1796
3722.58 1636
3723.16 1732
3723.73 1717
3724.31 1679
3724.88 1725
3725.46 1816
3726.03 1659
3726.61 1571
3727.19 1682
3727.76 1721
3728.34 1713
3728.91 1751
3729.49 1822
3730.07 1823
3730.64 1942
3731.22 2058
3731.79 1999
3732.37 2010
3732.95 2088
3733.52 2165
3734.10 2221
3734.67 2200
3735.25 2075
3735.83 2091
3736.40 1954
3736.98 1826
3737.56 1761
3738.13 1866
3738.71 1770
3739.29 1904
3739.86 1794
3740.44 1665
3741.02 1680
3741.59 1655
3742.17 1692
3742.75 1750
3743.32 1729
3743.90 1712
3744.48 1722
3745.06 1777
3745.63 1817
3746.21 1742
3746.79 1808
3747.36 1771
3747.94 1746
3748.52 1856
3749.10 1886
3749.67 1829
3750.25 1777
3750.83 1783
3751.41 1620
3751.98 1709
3752.56 1812
3753.14 1763
3753.72 1630
3754.30 1614
3754.87 1644
3755.45 1690
3756.03 1564
3756.61 1625
3757.19 1669
3757.76 1691
3758.34 1591
3758.92 1700
3759.50 1623
3760.08 1647
3760.65 1730
3761.23 1716
3761.81 1772
3762.39 1794
3762.97 1827
3763.55 1846
3764.13 1800
3764.70 1738
3765.28 1532
3765.86 1635
3766.44 1770
3767.02 1730
3767.60 1662
3768.18 1624
3768.76 1735
3769.33 1804
3769.91 1728
3770.49 1740
3771.07 1750
3771.65 1880
3772.23 1750
3772.81 1725
3773.39 1793
3773.97 1640
3774.55 1785
3775.13 1773
3775.71 1708
3776.29 1721
3776.87 1531
3777.45 1557
3778.02 1655
3778.60 1635
3779.18 1612
3779.76 1600
3780.34 1601
3780.92 1683
3781.50 1463
3782.08 1527
3782.66 1522
3783.24 1482
3783.82 1592
3784.40 1510
3784.98 1514
3785.56 1590
3786.14 1542
3786.72 1554
3787.31 1595
3787.89 1581
3788.47 1796
3789.05 1747
3789.63 1718
3790.21 1669
3790.79 1694
3791.37 1771
3791.95 1703
3792.53 1574
3793.11 1602
3793.69 1649
3794.27 1672
3794.85 1689
3795.43 1583
3796.02 1730
3796.60 1690
3797.18 1646
3797.76 1621
3798.34 1621
3798.92 1710
3799.50 1779
3800.08 1736
3800.67 1710
3801.25 1763
3801.83 1777
3802.41 1897
3802.99 1847
3803.57 1809
3804.16 1801
3804.74 1857
3805.32 1834
3805.90 1889
3806.48 1717
3807.06 1794
3807.65 2017
3808.23 1970
3808.81 2001
3809.39 1891
3809.97 2006
3810.56 1936
3811.14 1893
3811.72 1925
3812.30 1925
3812.89 1840
3813.47 1985
3814.05 2052
3814.63 1980
3815.21 1887
3815.80 1959
3816.38 1902
3816.96 1930
3817.55 1824
3818.13 2015
3818.71 1945
3819.29 1848
3819.88 1768
3820.46 1692
3821.04 1656
3821.63 1641
3822.21 1616
3822.79 1687
3823.37 1607
3823.96 1493
3824.54 1630
3825.12 1614
3825.71 1619
3826.29 1628
3826.87 1595
3827.46 1573
3828.04 1560
3828.62 1622
3829.21 1616
3829.79 1689
3830.38 1585
3830.96 1561
3831.54 1559
3832.13 1651
3832.71 1645
3833.29 1605
3833.88 1559
3834.46 1667
3835.05 1647
3835.63 1635
3836.21 1675
3836.80 1721
3837.38 1600
3837.97 1452
3838.55 1462
3839.14 1593
3839.72 1498
3840.30 1521
3840.89 1681
3841.47 1593
3842.06 1551
3842.64 1659
3843.23 1573
3843.81 1538
3844.40 1484
3844.98 1441
3845.57 1557
3846.15 1645
3846.74 1599
3847.32 1489
3847.91 1617
3848.49 1539
3849.08 1533
3849.66 1629
3850.25 1443
3850.83 1457
3851.42 1562
3852.00 1626
3852.59 1638
3853.17 1525
3853.76 1521
3854.34 1596
3854.93 1555
3855.51 1599
3856.10 1646
3856.69 1584
3857.27 1577
3857.86 1614
3858.44 1588
3859.03 1544
3859.62 1626
3860.20 1686
3860.79 1701
3861.37 1838
3861.96 1858
3862.55 1972
3863.13 2015
3863.72 1817
3864.30 1816
3864.89 1718
3865.48 1849
3866.06 1875
3866.65 1596
3867.24 1766
3867.82 1701
3868.41 1739
3869.00 1806
3869.58 1852
3870.17 1715
3870.76 1446
3871.34 1547
3871.93 1614
3872.52 1496
3873.10 1569
3873.69 1602
3874.28 1691
3874.86 1605
3875.45 1639
3876.04 1676
3876.63 1660
3877.21 1708
3877.80 1565
3878.39 1589
3878.97 1661
3879.56 1699
3880.15 1592
3880.74 1555
3881.32 1633
3881.91 1574
3882.50 1484
3883.09 1523
3883.67 1514
3884.26 1539
3884.85 1599
3885.44 1524
3886.03 1544
3886.61 1722
3887.20 1593
3887.79 1735
3888.38 1828
3888.97 1787
3889.55 1854
3890.14 1681
3890.73 1705
3891.32 1871
3891.91 1948
3892.50 1838
3893.08 1801
3893.67 1789
3894.26 1863
3894.85 1743
3895.44 1705
3896.03 1637
3896.62 1680
3897.20 1561
3897.79 1627
3898.38 1553
3898.97 1627
3899.56 1516
3900.15 1568
3900.74 1675
3901.33 1680
3901.92 1674
3902.51 1669
3903.09 1603
3903.68 1614
3904.27 1668
3904.86 1684
3905.45 1673
3906.04 1694
3906.63 1609
3907.22 1607
3907.81 1650
3908.40 1649
3908.99 1608
3909.58 1576
3910.17 1551
3910.76 1614
3911.35 1544
3911.94 1530
3912.53 1557
3913.12 1314
3913.71 1408
3914.30 1552
3914.89 1539
3915.48 1617
3916.07 1482
3916.66 1495
3917.25 1451
3917.84 1489
3918.43 1496
3919.02 1605
3919.61 1616
3920.20 1503
3920.79 1554
3921.38 1651
3921.97 1583
3922.56 1493
3923.15 1490
3923.74 1507
3924.33 1465
3924.93 1453
3925.52 1517
3926.11 1548
3926.70 1624
3927.29 1665
3927.88 1540
3928.47 1603
3929.06 1464
3929.65 1485
3930.24 1533
3930.84 1514
3931.43 1479
3932.02 1362
3932.61 1284
3933.20 1461
3933.79 1456
3934.38 1426
3934.98 1392
3935.57 1421
3936.16 1430
3936.75 1493
3937.34 1373
3937.94 1363
3938.53 1479
3939.12 1432
3939.71 1286
3940.30 1427
3940.89 1520
3941.49 1488
3942.08 1639
3942.67 1509
3943.26 1485
3943.86 1532
3944.45 1581
3945.04 1628
3945.63 1608
3946.23 1527
3946.82 1516
3947.41 1553
3948.00 1476
3948.60 1539
3949.19 1523
3949.78 1561
3950.37 1527
3950.97 1468
3951.56 1559
3952.15 1554
3952.74 1556
3953.34 1536
3953.93 1502
3954.52 1546
3955.12 1547
3955.71 1524
3956.30 1617
3956.90 1684
3957.49 1605
3958.08 1573
3958.68 1605
3959.27 1613
3959.86 1655
3960.46 1672
3961.05 1591
3961.64 1531
3962.24 1440
3962.83 1520
3963.43 1522
3964.02 1535
3964.61 1512
3965.21 1543
3965.80 1550
3966.39 1630
3966.99 1617
3967.58 1539
3968.18 1480
3968.77 1523
3969.36 1472
3969.96 1558
3970.55 1620
3971.15 1655
3971.74 1597
3972.34 1484
3972.93 1554
3973.53 1587
3974.12 1568
3974.71 1505
3975.31 1398
3975.90 1609
3976.50 1676
3977.09 1575
3977.69 1619
3978.28 1671
3978.88 1604
3979.47 1576
3980.07 1481
3980.66 1507
3981.26 1583
3981.85 1555
3982.45 1623
3983.04 1635
3983.64 1642
3984.23 1524
3984.83 1611
3985.42 1598
3986.02 1549
3986.62 1661
3987.21 1574
3987.81 1500
3988.40 1549
3989.00 1657
3989.59 1615
3990.19 1553
3990.78 1671
3991.38 1631
3991.98 1519
3992.57 1609
3993.17 1700
3993.76 1645
3994.36 1674
3994.96 1688
3995.55 1611
3996.15 1633
3996.74 1641
3997.34 1798
3997.94 1709
3998.53 1668
3999.13 1709
3999.73 1725
4000.32 1659
4000.92 1587
4001.52 1670
4002.11 1604
4002.71 1640
4003.31 1659
4003.90 1651
4004.50 1682
4005.10 1683
4005.69 1753
4006.29 1721
4006.89 1624
4007.48 1737
4008.08 1812
4008.68 1856
4009.28 1680
4009.87 1602
4010.47 1623
4011.07 1700
4011.66 1696
4012.26 1699
4012.86 1709
4013.46 1676
4014.05 1650
4014.65 1616
4015.25 1744
4015.85 1697
4016.45 1666
4017.04 1780
4017.64 1852
4018.24 1806
4018.84 1825
4019.43 1726
4020.03 1719
4020.63 1704
4021.23 1661
4021.83 1657
4022.42 1740
4023.02 1664
4023.62 1684
4024.22 1657
4024.82 1731
4025.42 1796
4026.01 1862
4026.61 1779
4027.21 1755
4027.81 1781
4028.41 1830
4029.01 1963
4029.61 1960
4030.20 2024
4030.80 1946
4031.40 1849
4032.00 2059
4032.60 2132
4033.20 1849
4033.80 1828
4034.40 1904
4035.00 1925
4035.59 1786
4036.19 1775
4036.79 1804
4037.39 1686
4037.99 1704
4038.59 1586
4039.19 1591
4039.79 1530
4040.39 1584
4040.99 1381
4041.59 1534
4042.19 1522
4042.79 1563
4043.39 1567
4043.99 1564
4044.59 1483
4045.19 1477
4045.79 1429
4046.39 1504
4046.99 1559
4047.59 1591
4048.19 1708
4048.79 1630
4049.39 1680
4049.99 1607
4050.59 1592
4051.19 1716
4051.79 1738
4052.39 1788
4052.99 1802
4053.59 1725
4054.19 1685
4054.79 1729
4055.39 1717
4055.99 1667
4056.59 1719
4057.19 1697
4057.79 1535
4058.39 1563
4059.00 1620
4059.60 1499
4060.20 1545
4060.80 1687
4061.40 1567
4062.00 1522
4062.60 1510
4063.20 1446
4063.80 1575
4064.40 1533
4065.01 1500
4065.61 1484
4066.21 1463
4066.81 1509
4067.41 1405
4068.01 1454
4068.61 1514
4069.22 1416
4069.82 1515
4070.42 1434
4071.02 1525
4071.62 1415
4072.23 1463
4072.83 1456
4073.43 1464
4074.03 1425
4074.63 1451
4075.23 1497
4075.84 1464
4076.44 1472
4077.04 1586
4077.64 1462
4078.25 1490
4078.85 1382
4079.45 1358
4080.05 1485
4080.66 1581
4081.26 1513
4081.86 1469
4082.46 1386
4083.07 1407
4083.67 1420
4084.27 1365
4084.87 1375
4085.48 1399
4086.08 1338
4086.68 1456
4087.29 1528
4087.89 1400
4088.49 1403
4089.09 1502
4089.70 1546
4090.30 1619
4090.90 1533
4091.51 1498
4092.11 1457
4092.71 1377
4093.32 1533
4093.92 1468
4094.52 1449
4095.13 1383
4095.73 1395
4096.34 1439
4096.94 1427
4097.54 1418
4098.15 1353
4098.75 1422
4099.35 1522
4099.96 1421
4100.56 1464
4101.17 1481
4101.77 1506
4102.37 1515
4102.98 1321
4103.58 1487
4104.19 1541
4104.79 1582
4105.39 1523
4106.00 1447
4106.60 1373
4107.21 1429
4107.81 1360
4108.42 1441
4109.02 1581
4109.63 1563
4110.23 1384
4110.84 1364
4111.44 1369
4112.04 1418
4112.65 1500
4113.25 1330
4113.86 1366
4114.46 1447
4115.07 1502
4115.67 1400
4116.28 1454
4116.88 1409
4117.49 1402
4118.09 1499
4118.70 1501
4119.31 1568
4119.91 1604
4120.52 1501
4121.12 1518
4121.73 1468
4122.33 1467
4122.94 1547
4123.54 1448
4124.15 1493
4124.76 1455
4125.36 1585
4125.97 1497
4126.57 1475
4127.18 1423
4127.78 1454
4128.39 1443
4129.00 1425
4129.60 1390
4130.21 1404
4130.81 1354
4131.42 1414
4132.03 1539
4132.63 1543
4133.24 1437
4133.85 1501
4134.45 1528
4135.06 1606
4135.67 1606
4136.27 1523
4136.88 1541
4137.49 1617
4138.09 1572
4138.70 1517
4139.31 1619
4139.91 1645
4140.52 1644
4141.13 1666
4141.73 1630
4142.34 1663
4142.95 1702
4143.55 1893
4144.16 1819
4144.77 1752
4145.38 1631
4145.98 1666
4146.59 1629
4147.20 1607
4147.81 1598
4148.41 1677
4149.02 1585
4149.63 1607
4150.24 1455
4150.84 1483
4151.45 1434
4152.06 1409
4152.67 1469
4153.27 1471
4153.88 1514
4154.49 1509
4155.10 1460
4155.71 1418
4156.31 1507
4156.92 1480
4157.53 1400
4158.14 1458
4158.75 1405
4159.35 1347
4159.96 1363
4160.57 1413
4161.18 1430
4161.79 1531
4162.40 1419
4163.00 1532
4163.61 1611
4164.22 1565
4164.83 1698
4165.44 1819
4166.05 1775
4166.66 1782
4167.27 1799
4167.87 1748
4168.48 1654
4169.09 1590
4169.70 1544
4170.31 1577
4170.92 1458
4171.53 1492
4172.14 1635
4172.75 1483
4173.36 1573
4173.97 1457
4174.58 1468
4175.18 1500
4175.79 1505
4176.40 1564
4177.01 1474
4177.62 1455
4178.23 1617
4178.84 1590
4179.45 1523
4180.06 1495
4180.67 1491
4181.28 1517
4181.89 1576
4182.50 1501
4183.11 1457
4183.72 1439
4184.33 1588
4184.94 1502
4185.55 1563
4186.16 1554
4186.77 1438
4187.38 1453
4187.99 1405
4188.60 1545
4189.21 1632
4189.82 1500
4190.43 1493
4191.04 1557
4191.66 1715
4192.27 1779
4192.88 1733
4193.49 1687
4194.10 1846
4194.71 1842
4195.32 1808
4195.93 1812
4196.54 1727
4197.15 1857
4197.76 1856
4198.38 1733
4198.99 1684
4199.60 1707
4200.21 1580
4200.82 1533
4201.43 1523
4202.04 1511
4202.65 1446
4203.27 1453
4203.88 1400
4204.49 1500
4205.10 1511
4205.71 1528
4206.32 1524
4206.94 1494
4207.55 1408
4208.16 1492
4208.77 1459
4209.38 1376
4209.99 1462
4210.61 1487
4211.22 1485
4211.83 1385
4212.44 1568
4213.06 1576
4213.67 1446
4214.28 1572
4214.89 1501
4215.50 1599
4216.12 1708
4216.73 1697
4217.34 1601
4217.95 1705
4218.57 1784
4219.18 1915
4219.79 1850
4220.40 1796
4221.02 1903
4221.63 1980
4222.24 1921
4222.86 2102
4223.47 2092
4224.08 2073
4224.69 2030
4225.31 2054
4225.92 2113
4226.53 2118
4227.15 2130
4227.76 2230
4228.37 1973
4228.99 1944
4229.60 2113
4230.21 2112
4230.83 2035
4231.44 2119
4232.05 2311
4232.67 2211
4233.28 2422
4233.90 2441
4234.51 2424
4235.12 2503
4235.74 2520
4236.35 2411
4236.96 2488
4237.58 2439
4238.19 2342
4238.81 2294
4239.42 2067
4240.03 2080
4240.65 1870
4241.26 1742
4241.88 1773
4242.49 1788
4243.11 1727
4243.72 1750
4244.33 1632
4244.95 1588
4245.56 1718
4246.18 1847
4246.79 1769
4247.41 1775
4248.02 1721
4248.64 1764
4249.25 1723
4249.87 1669
4250.48 1664
4251.10 1737
4251.71 1703
4252.33 1709
4252.94 1674
4253.56 1626
4254.17 1587
4254.79 1541
4255.40 1607
4256.02 1653
4256.63 1625
4257.25 1694
4257.86 1640
4258.48 1636
4259.09 1604
4259.71 1554
4260.33 1627
4260.94 1574
4261.56 1589
4262.17 1535
4262.79 1546
4263.40 1500
4264.02 1563
4264.64 1635
4265.25 1532
4265.87 1661
4266.48 1721
4267.10 1635
4267.72 1616
4268.33 1595
4268.95 1434
4269.57 1602
4270.18 1647
4270.80 1682
4271.41 1562
4272.03 1675
4272.65 1671
4273.26 1602
4273.88 1476
4274.50 1554
4275.11 1471
4275.73 1591
4276.35 1534
4276.96 1533
4277.58 1592
4278.20 1634
4278.81 1697
4279.43 1587
4280.05 1541
4280.67 1590
4281.28 1673
4281.90 1510
4282.52 1431
4283.13 1446
4283.75 1513
4284.37 1422
4284.99 1450
4285.60 1479
4286.22 1405
4286.84 1477
4287.46 1472
4288.07 1444
4288.69 1364
4289.31 1568
4289.93 1558
4290.55 1598
4291.16 1574
4291.78 1497
4292.40 1520
4293.02 1450
4293.63 1414
4294.25 1384
4294.87 1492
4295.49 1408
4296.11 1456
4296.73 1397
4297.34 1342
4297.96 1476
4298.58 1467
4299.20 1485
4299.82 1360
4300.44 1493
4301.05 1532
4301.67 1543
4302.29 1452
4302.91 1501
4303.53 1526
4304.15 1505
4304.77 1441
4305.39 1457
4306.00 1588
4306.62 1537
4307.24 1492
4307.86 1562
4308.48 1564
4309.10 1436
4309.72 1448
4310.34 1462
4310.96 1470
4311.58 1340
4312.20 1395
4312.82 1395
4313.43 1445
4314.05 1417
4314.67 1375
4315.29 1349
4315.91 1404
4316.53 1498
4317.15 1497
4317.77 1472
4318.39 1564
4319.01 1432
4319.63 1493
4320.25 1543
4320.87 1473
4321.49 1434
4322.11 1516
4322.73 1626
4323.35 1581
4323.97 1575
4324.59 1606
4325.21 1644
4325.83 1783
4326.45 1702
4327.07 1600
4327.69 1632
4328.31 1551
4328.94 1559
4329.56 1523
4330.18 1548
4330.80 1552
4331.42 1607
4332.04 1661
4332.66 1618
4333.28 1620
4333.90 1607
4334.52 1641
4335.14 1603
4335.76 1698
4336.39 1951
4337.01 2000
4337.63 2023
4338.25 1972
4338.87 2142
4339.49 2104
4340.11 2129
4340.73 2102
4341.36 2002
4341.98 1847
4342.60 1999
4343.22 2023
4343.84 2223
4344.46 2122
4345.08 2294
4345.71 2478
4346.33 2601
4346.95 2658
4347.57 2773
4348.19 2850
4348.82 2798
4349.44 2857
4350.06 2738
4350.68 2461
4351.30 2275
4351.93 2163
4352.55 2069
4353.17 1961
4353.79 1778
4354.42 1790
4355.04 1735
4355.66 1707
4356.28 1653
4356.91 1661
4357.53 1701
4358.15 1752
4358.77 1680
4359.40 1649
4360.02 1656
4360.64 1570
4361.26 1596
4361.89 1661
4362.51 1656
4363.13 1659
4363.76 1728
4364.38 1674
4365.00 1631
4365.63 1654
4366.25 1488
4366.87 1467
4367.50 1541
4368.12 1549
4368.74 1454
4369.37 1496
4369.99 1497
4370.61 1551
4371.24 1445
4371.86 1396
4372.48 1424
4373.11 1447
4373.73 1398
4374.36 1401
4374.98 1413
4375.60 1440
4376.23 1440
4376.85 1393
4377.48 1480
4378.10 1588
4378.72 1502
4379.35 1537
4379.97 1561
4380.60 1572
4381.22 1532
4381.84 1568
4382.47 1539
4383.09 1538
4383.72 1683
4384.34 1603
4384.97 1485
4385.59 1430
4386.22 1379
4386.84 1337
4387.47 1385
4388.09 1423
4388.72 1446
4389.34 1426
4389.96 1479
4390.59 1403
4391.21 1375
4391.84 1437
4392.47 1417
4393.09 1420
4393.72 1366
4394.34 1296
4394.97 1297
4395.59 1317
4396.22 1307
4396.84 1366
4397.47 1371
4398.09 1315
4398.72 1398
4399.34 1433
4399.97 1303
4400.60 1314
4401.22 1318
4401.85 1407
4402.47 1377
4403.10 1414
4403.72 1453
4404.35 1400
4404.98 1455
4405.60 1383
4406.23 1336
4406.85 1391
4407.48 1430
4408.11 1442
4408.73 1412
4409.36 1396
4409.99 1511
4410.61 1467
4411.24 1471
4411.87 1477
4412.49 1532
4413.12 1530
4413.74 1448
4414.37 1549
4415.00 1416
4415.62 1381
4416.25 1309
4416.88 1341
4417.51 1373
4418.13 1338
4418.76 1396
4419.39 1338
4420.01 1311
4420.64 1311
4421.27 1264
4421.89 1210
4422.52 1290
4423.15 1194
4423.78 1240
4424.40 1231
4425.03 1290
4425.66 1204
4426.29 1237
4426.91 1268
4427.54 1263
4428.17 1246
4428.80 1322
4429.42 1336
4430.05 1418
4430.68 1397
4431.31 1264
4431.94 1309
4432.56 1347
4433.19 1367
4433.82 1310
4434.45 1283
4435.08 1391
4435.70 1346
4436.33 1415
4436.96 1442
4437.59 1395
4438.22 1406
4438.85 1382
4439.47 1316
4440.10 1274
4440.73 1342
4441.36 1246
4441.99 1286
4442.62 1323
4443.25 1385
4443.87 1365
4444.50 1385
4445.13 1377
4445.76 1318
4446.39 1413
4447.02 1470
4447.65 1503
4448.28 1441
4448.91 1605
4449.54 1517
4450.16 1526
4450.79 1468
4451.42 1426
4452.05 1362
4452.68 1306
4453.31 1359
4453.94 1394
4454.57 1437
4455.20 1377
4455.83 1338
4456.46 1439
4457.09 1442
4457.72 1505
4458.35 1452
4458.98 1451
4459.61 1357
4460.24 1354
4460.87 1362
4461.50 1278
4462.13 1180
4462.76 1273
4463.39 1334
4464.02 1291
4464.65 1203
4465.28 1155
4465.91 1230
4466.54 1363
4467.17 1253
4467.80 1238
4468.43 1331
4469.06 1271
4469.69 1211
4470.32 1236
4470.95 1209
4471.58 1271
4472.21 1248
4472.85 1207
4473.48 1257
4474.11 1279
4474.74 1312
4475.37 1286
4476.00 1252
4476.63 1348
4477.26 1360
4477.89 1324
4478.52 1325
4479.16 1376
4479.79 1453
4480.42 1377
4481.05 1258
4481.68 1315
4482.31 1391
4482.94 1452
4483.58 1518
4484.21 1369
4484.84 1456
4485.47 1368
4486.10 1402
4486.73 1553
4487.37 1438
4488.00 1385
4488.63 1386
4489.26 1392
4489.89 1349
4490.53 1232
4491.16 1260
4491.79 1402
4492.42 1311
4493.05 1373
4493.69 1379
4494.32 1410
4494.95 1384
4495.58 1256
4496.22 1284
4496.85 1360
4497.48 1343
4498.11 1354
4498.75 1434
4499.38 1495
4500.01 1459
4500.64 1502
4501.28 1646
4501.91 1600
4502.54 1773
4503.18 1771
4503.81 1763
4504.44 1734
4505.07 1628
4505.71 1709
4506.34 1560
4506.97 1559
4507.61 1482
4508.24 1554
4508.87 1583
4509.51 1463
4510.14 1343
4510.77 1326
4511.41 1428
4512.04 1511
4512.68 1508
4513.31 1466
4513.94 1433
4514.58 1456
4515.21 1322
4515.84 1424
4516.48 1412
4517.11 1379
4517.75 1407
4518.38 1228
4519.01 1336
4519.65 1290
4520.28 1332
4520.92 1488
4521.55 1388
4522.18 1284
4522.82 1249
4523.45 1341
4524.09 1443
4524.72 1451
4525.36 1354
4525.99 1544
4526.63 1424
4527.26 1566
4527.90 1453
4528.53 1419
4529.16 1594
4529.80 1654
4530.43 1652
4531.07 1690
4531.70 1778
4532.34 1874
4532.97 1879
4533.61 1731
4534.24 1742
4534.88 1884
4535.51 1889
4536.15 1688
4536.79 1697
4537.42 1572
4538.06 1491
4538.69 1511
4539.33 1425
4539.96 1352
4540.60 1430
4541.23 1475
4541.87 1471
4542.50 1497
4543.14 1364
4543.78 1328
4544.41 1381
4545.05 1402
4545.68 1335
4546.32 1399
4546.96 1251
4547.59 1358
4548.23 1352
4548.86 1337
4549.50 1352
4550.14 1366
4550.77 1303
4551.41 1382
4552.05 1378
4552.68 1344
4553.32 1306
4553.96 1395
4554.59 1395
4555.23 1295
4555.86 1407
4556.50 1348
4557.14 1356
4557.78 1332
4558.41 1386
4559.05 1358
4559.69 1254
4560.32 1334
4560.96 1405
4561.60 1390
4562.23 1304
4562.87 1394
4563.51 1305
4564.15 1337
4564.78 1376
4565.42 1346
4566.06 1367
4566.69 1397
4567.33 1443
4567.97 1267
4568.61 1222
4569.24 1281
4569.88 1309
4570.52 1344
4571.16 1224
4571.80 1226
4572.43 1254
4573.07 1340
4573.71 1208
4574.35 1301
4574.98 1299
4575.62 1279
4576.26 1249
4576.90 1305
4577.54 1337
4578.18 1336
4578.81 1379
4579.45 1256
4580.09 1327
4580.73 1372
4581.37 1314
4582.01 1343
4582.64 1389
4583.28 1384
4583.92 1355
4584.56 1381
4585.20 1366
4585.84 1325
4586.48 1293
4587.11 1319
4587.75 1412
4588.39 1464
4589.03 1510
4589.67 1563
4590.31 1543
4590.95 1516
4591.59 1750
4592.23 1758
4592.87 1653
4593.51 1745
4594.14 1602
4594.78 1544
4595.42 1512
4596.06 1440
4596.70 1494
4597.34 1430
4597.98 1346
4598.62 1457
4599.26 1446
4599.90 1447
4600.54 1355
4601.18 1398
4601.82 1498
4602.46 1473
4603.10 1453
4603.74 1470
4604.38 1528
4605.02 1521
4605.66 1463
4606.30 1584
4606.94 1516
4607.58 1572
4608.22 1599
4608.86 1533
4609.50 1496
4610.14 1478
4610.78 1467
4611.42 1583
4612.06 1450
4612.70 1343
4613.34 1510
4613.99 1511
4614.63 1431
4615.27 1393
4615.91 1476
4616.55 1399
4617.19 1465
4617.83 1366
4618.47 1424
4619.11 1373
4619.75 1312
4620.39 1279
4621.04 1292
4621.68 1298
4622.32 1304
4622.96 1342
4623.60 1414
4624.24 1394
4624.88 1320
4625.53 1245
4626.17 1257
4626.81 1266
4627.45 1247
4628.09 1156
4628.73 1286
4629.38 1380
4630.02 1362
4630.66 1354
4631.30 1339
4631.94 1370
4632.58 1364
4633.23 1348
4633.87 1387
4634.51 1382
4635.15 1512
4635.80 1493
4636.44 1537
4637.08 1569
4637.72 1505
4638.36 1504
4639.01 1462
4639.65 1509
4640.29 1471
4640.93 1378
4641.58 1387
4642.22 1378
4642.86 1404
4643.51 1417
4644.15 1344
4644.79 1377
4645.43 1422
4646.08 1410
4646.72 1365
4647.36 1416
4648.01 1290
4648.65 1458
4649.29 1439
4649.94 1494
4650.58 1416
4651.22 1417
4651.87 1356
4652.51 1420
4653.15 1439
4653.80 1483
4654.44 1479
4655.08 1268
4655.73 1254
4656.37 1371
4657.01 1404
4657.66 1346
4658.30 1345
4658.94 1340
4659.59 1310
4660.23 1263
4660.88 1341
4661.52 1358
4662.16 1424
4662.81 1315
4663.45 1247
4664.10 1274
4664.74 1295
4665.39 1280
4666.03 1291
4666.67 1261
4667.32 1234
4667.96 1220
4668.61 1182
4669.25 1269
4669.90 1169
4670.54 1248
4671.19 1353
4671.83 1268
4672.47 1265
4673.12 1372
4673.76 1258
4674.41 1300
4675.05 1306
4675.70 1306
4676.34 1309
4676.99 1319
4677.63 1301
4678.28 1274
4678.92 1256
4679.57 1301
4680.22 1238
4680.86 1271
4681.51 1284
4682.15 1216
4682.80 1222
4683.44 1252
4684.09 1352
4684.73 1241
4685.38 1215
4686.03 1262
4686.67 1304
4687.32 1270
4687.96 1282
4688.61 1247
4689.25 1351
4689.90 1362
4690.55 1283
4691.19 1265
4691.84 1285
4692.48 1390
4693.13 1252
4693.78 1246
4694.42 1209
4695.07 1365
4695.72 1373
4696.36 1280
4697.01 1394
4697.65 1460
4698.30 1413
4698.95 1402
4699.59 1443
4700.24 1593
4700.89 1524
4701.53 1493
4702.18 1594
4702.83 1498
4703.48 1372
4704.12 1254
4704.77 1244
4705.42 1269
4706.06 1373
4706.71 1282
4707.36 1184
4708.00 1366
4708.65 1343
4709.30 1318
4709.95 1329
4710.59 1356
4711.24 1353
4711.89 1311
4712.54 1324
4713.18 1448
4713.83 1311
4714.48 1373
4715.13 1386
4715.77 1334
4716.42 1277
4717.07 1355
4717.72 1335
4718.37 1237
4719.01 1295
4719.66 1318
4720.31 1350
4720.96 1370
4721.61 1326
4722.25 1254
4722.90 1347
4723.55 1386
4724.20 1421
4724.85 1475
4725.50 1419
4726.14 1445
4726.79 1338
4727.44 1389
4728.09 1316
4728.74 1355
4729.39 1352
4730.04 1388
4730.68 1300
4731.33 1327
4731.98 1193
4732.63 1210
4733.28 1181
4733.93 1312
4734.58 1307
4735.23 1335
4735.88 1251
4736.53 1320
4737.17 1330
4737.82 1302
4738.47 1229
4739.12 1276
4739.77 1406
4740.42 1286
4741.07 1436
4741.72 1343
4742.37 1279
4743.02 1283
4743.67 1338
4744.32 1418
4744.97 1489
4745.62 1425
4746.27 1404
4746.92 1388
4747.57 1404
4748.22 1491
4748.87 1472
4749.52 1447
4750.17 1578
4750.82 1606
4751.47 1524
4752.12 1534
4752.77 1519
4753.42 1567
4754.07 1562
4754.72 1535
4755.37 1532
4756.02 1494
4756.67 1406
4757.32 1483
4757.97 1373
4758.62 1300
4759.27 1416
4759.93 1301
4760.58 1287
4761.23 1258
4761.88 1254
4762.53 1330
4763.18 1280
4763.83 1315
4764.48 1319
4765.13 1341
4765.78 1374
4766.44 1338
4767.09 1337
4767.74 1424
4768.39 1426
4769.04 1559
4769.69 1424
4770.34 1291
4770.99 1338
4771.65 1348
4772.30 1314
4772.95 1358
4773.60 1229
4774.25 1230
4774.91 1210
4775.56 1251
4776.21 1269
4776.86 1205
4777.51 1382
4778.16 1314
4778.82 1353
4779.47 1293
4780.12 1333
4780.77 1306
4781.43 1383
4782.08 1306
4782.73 1257
4783.38 1316
4784.03 1305
4784.69 1299
4785.34 1307
4785.99 1357
4786.64 1269
4787.30 1268
4787.95 1165
4788.60 1176
4789.26 1222
4789.91 1289
4790.56 1322
4791.21 1339
4791.87 1431
4792.52 1378
4793.17 1225
4793.83 1196
4794.48 1201
4795.13 1285
4795.79 1177
4796.44 1267
4797.09 1237
4797.75 1304
4798.40 1278
4799.05 1221
4799.71 1303
4800.36 1242
4801.01 1241
4801.67 1253
4802.32 1235
4802.97 1255
4803.63 1247
4804.28 1389
4804.94 1417
4805.59 1333
4806.24 1303
4806.90 1243
4807.55 1308
4808.21 1333
4808.86 1285
4809.51 1285
4810.17 1286
4810.82 1349
4811.48 1299
4812.13 1293
4812.79 1352
4813.44 1365
4814.09 1329
4814.75 1332
4815.40 1345
4816.06 1399
4816.71 1400
4817.37 1331
4818.02 1372
4818.68 1290
4819.33 1261
4819.99 1399
4820.64 1403
4821.30 1379
4821.95 1367
4822.61 1321
4823.26 1415
4823.92 1293
4824.57 1395
4825.23 1425
4825.88 1386
4826.54 1402
4827.19 1564
4827.85 1489
4828.50 1458
4829.16 1429
4829.81 1467
4830.47 1479
4831.13 1543
4831.78 1473
4832.44 1405
4833.09 1482
4833.75 1586
4834.40 1619
4835.06 1588
4835.72 1669
4836.37 1633
4837.03 1564
4837.68 1745
4838.34 1720
4839.00 1617
4839.65 1655
4840.31 1746
4840.97 1691
4841.62 1731
4842.28 1660
4842.93 1598
4843.59 1672
4844.25 1737
4844.90 1638
4845.56 1752
4846.22 1721
4846.87 1679
4847.53 1633
4848.19 1601
4848.84 1785
4849.50 1743
4850.16 1822
4850.82 1877
4851.47 1868
4852.13 1852
4852.79 1823
4853.44 1779
4854.10 1769
4854.76 1876
4855.42 1779
4856.07 1809
4856.73 1890
4857.39 1938
4858.04 1992
4858.70 1948
4859.36 2053
4860.02 2052
4860.67 2104
4861.33 2096
4861.99 2162
4862.65 1972
4863.31 1994
4863.96 1968
4864.62 1988
4865.28 2066
4865.94 1998
4866.60 2078
4867.25 1937
4867.91 1812
4868.57 1796
4869.23 1928
4869.89 2061
4870.54 2006
4871.20 1927
4871.86 1793
4872.52 1797
4873.18 1756
4873.84 1717
4874.50 1835
4875.15 1692
4875.81 1752
4876.47 1750
4877.13 1830
4877.79 1734
4878.45 1764
4879.11 1918
4879.77 1789
4880.42 1794
4881.08 1749
4881.74 1618
4882.40 1722
4883.06 1613
4883.72 1507
4884.38 1561
4885.04 1602
4885.70 1620
4886.36 1619
4887.02 1543
4887.68 1560
4888.34 1603
4889.00 1650
4889.65 1760
4890.31 1764
4890.97 1721
4891.63 1836
4892.29 1801
4892.95 1713
4893.61 1732
4894.27 1761
4894.93 1670
4895.59 1632
4896.25 1667
4896.91 1600
4897.57 1506
4898.23 1591
4898.89 1544
4899.55 1509
4900.21 1605
4900.87 1485
4901.54 1546
4902.20 1504
4902.86 1518
4903.52 1580
4904.18 1505
4904.84 1427
4905.50 1452
4906.16 1440
4906.82 1447
4907.48 1413
4908.14 1383
4908.80 1406
4909.46 1377
4910.12 1443
4910.79 1435
4911.45 1314
4912.11 1313
4912.77 1180
4913.43 1195
4914.09 1282
4914.75 1281
4915.41 1308
4916.07 1384
4916.74 1383
4917.40 1359
4918.06 1296
4918.72 1268
4919.38 1267
4920.04 1207
4920.71 1289
4921.37 1279
4922.03 1286
4922.69 1170
4923.35 1258
4924.01 1252
4924.68 1240
4925.34 1231
4926.00 1295
4926.66 1359
4927.33 1337
4927.99 1247
4928.65 1343
4929.31 1336
4929.97 1277
4930.64 1295
4931.30 1339
4931.96 1383
4932.62 1310
4933.29 1364
4933.95 1302
4934.61 1159
4935.27 1253
4935.94 1319
4936.60 1306
4937.26 1242
4937.93 1378
4938.59 1345
4939.25 1276
4939.91 1177
4940.58 1202
4941.24 1248
4941.90 1244
4942.57 1159
4943.23 1132
4943.89 1183
4944.56 1214
4945.22 1196
4945.88 1201
4946.55 1184
4947.21 1148
4947.87 1248
4948.54 1270
4949.20 1176
4949.86 1134
4950.53 1164
4951.19 1176
4951.86 1242
4952.52 1216
4953.18 1210
4953.85 1214
4954.51 1165
4955.17 1108
4955.84 1133
4956.50 1145
4957.17 1165
4957.83 1163
4958.50 1164
4959.16 1246
4959.82 1199
4960.49 1266
4961.15 1252
4961.82 1184
4962.48 1232
4963.15 1325
4963.81 1320
4964.48 1328
4965.14 1441
4965.81 1394
4966.47 1324
4967.13 1335
4967.80 1331
4968.46 1170
4969.13 1144
4969.79 1213
4970.46 1174
4971.12 1159
4971.79 1202
4972.45 1170
4973.12 1203
4973.79 1229
4974.45 1324
4975.12 1296
4975.78 1224
4976.45 1320
4977.11 1266
4977.78 1278
4978.44 1251
4979.11 1314
4979.77 1208
4980.44 1287
4981.11 1191
4981.77 1202
4982.44 1169
4983.10 1215
4983.77 1262
4984.44 1217
4985.10 1191
4985.77 1351
4986.43 1136
4987.10 1207
4987.77 1206
4988.43 1239
4989.10 1161
4989.76 1109
4990.43 1138
4991.10 1079
4991.76 1066
4992.43 1111
4993.10 1153
4993.76 1144
4994.43 1218
4995.10 1221
4995.76 1233
4996.43 1194
4997.10 1155
4997.76 1261
4998.43 1127
4999.10 1059
4999.76 1122
5000.43 1207
5001.10 1283
5001.77 1175
5002.43 1105
5003.10 1186
5003.77 1228
5004.43 1224
5005.10 1123
5005.77 1087
5006.44 1184
5007.10 1242
5007.77 1260
5008.44 1167
5009.11 1253
5009.77 1221
5010.44 1227
5011.11 1232
5011.78 1144
5012.45 1166
5013.11 1201
5013.78 1179
5014.45 1227
5015.12 1237
5015.79 1259
5016.45 1195
5017.12 1269
5017.79 1358
5018.46 1314
5019.13 1411
5019.80 1402
5020.46 1344
5021.13 1449
5021.80 1465
5022.47 1553
5023.14 1645
5023.81 1660
5024.47 1614
5025.14 1628
5025.81 1535
5026.48 1579
5027.15 1527
5027.82 1545
5028.49 1378
5029.16 1398
5029.83 1415
5030.49 1256
5031.16 1280
5031.83 1241
5032.50 1255
5033.17 1210
5033.84 1339
5034.51 1304
5035.18 1295
5035.85 1248
5036.52 1295
5037.19 1306
5037.86 1192
5038.53 1236
5039.20 1224
5039.87 1270
5040.54 1256
5041.21 1221
5041.88 1239
5042.54 1234
5043.21 1239
5043.88 1237
5044.55 1124
5045.22 1345
5045.89 1267
5046.56 1304
5047.24 1201
5047.91 1231
5048.58 1318
5049.25 1260
5049.92 1285
5050.59 1262
5051.26 1214
5051.93 1211
5052.60 1319
5053.27 1186
5053.94 1135
5054.61 1203
5055.28 1261
5055.95 1122
5056.62 1109
5057.29 1213
5057.96 1188
5058.63 1160
5059.31 1250
5059.98 1189
5060.65 1142
5061.32 1311
5061.99 1204
5062.66 1137
5063.33 1213
5064.00 1204
5064.67 1169
5065.35 1224
5066.02 1205
5066.69 1111
5067.36 1161
5068.03 1149
5068.70 1177
5069.38 1142
5070.05 1244
5070.72 1255
5071.39 1118
5072.06 1078
5072.73 1179
5073.41 1109
5074.08 1094
5074.75 1262
5075.42 1253
5076.09 1240
5076.77 1293
5077.44 1437
5078.11 1327
5078.78 1302
5079.45 1284
5080.13 1256
5080.80 1318
5081.47 1287
5082.14 1350
5082.82 1367
5083.49 1342
5084.16 1279
5084.83 1250
5085.51 1309
5086.18 1310
5086.85 1324
5087.53 1358
5088.20 1362
5088.87 1422
5089.54 1414
5090.22 1475
5090.89 1512
5091.56 1467
5092.24 1519
5092.91 1528
5093.58 1496
5094.26 1505
5094.93 1393
5095.60 1311
5096.28 1269
5096.95 1251
5097.62 1304
5098.30 1280
5098.97 1362
5099.64 1236
5100.32 1193
5100.99 1270
5101.67 1225
5102.34 1209
5103.01 1184
5103.69 1237
5104.36 1245
5105.04 1313
5105.71 1267
5106.38 1218
5107.06 1204
5107.73 1260
5108.41 1239
5109.08 1208
5109.75 1220
5110.43 1141
5111.10 1171
5111.78 1212
5112.45 1106
5113.13 1110
5113.80 1247
5114.48 1160
5115.15 1148
5115.83 1134
5116.50 1129
5117.17 1238
5117.85 1130
5118.52 1154
5119.20 1324
5119.87 1292
5120.55 1265
5121.22 1315
5121.90 1358
5122.57 1257
5123.25 1261
5123.93 1259
5124.60 1323
5125.28 1298
5125.95 1261
5126.63 1104
5127.30 1140
5127.98 1199
5128.65 1170
5129.33 1208
5130.00 1252
5130.68 1234
5131.36 1316
5132.03 1295
5132.71 1275
5133.38 1313
5134.06 1309
5134.73 1319
5135.41 1269
5136.09 1231
5136.76 1227
5137.44 1271
5138.12 1314
5138.79 1290
5139.47 1220
5140.14 1225
5140.82 1274
5141.50 1272
5142.17 1265
5142.85 1282
5143.53 1170
5144.20 1212
5144.88 1233
5145.56 1181
5146.23 1181
5146.91 1173
5147.59 1178
5148.26 1134
5148.94 1162
5149.62 1156
5150.29 1190
5150.97 1127
5151.65 1176
5152.33 1270
5153.00 1226
5153.68 1185
5154.36 1147
5155.03 1203
5155.71 1226
5156.39 1185
5157.07 1127
5157.74 1061
5158.42 1111
5159.10 1187
5159.78 1145
5160.45 1164
5161.13 1087
5161.81 1141
5162.49 1135
5163.17 1208
5163.84 1125
5164.52 1121
5165.20 1136
5165.88 1192
5166.55 1215
5167.23 1178
5167.91 1279
5168.59 1298
5169.27 1277
5169.95 1208
5170.62 1207
5171.30 1255
5171.98 1269
5172.66 1189
5173.34 1171
5174.02 1179
5174.69 1249
5175.37 1205
5176.05 1226
5176.73 1156
5177.41 1138
5178.09 1194
5178.77 1173
5179.45 1201
5180.13 1316
5180.80 1226
5181.48 1194
5182.16 1199
5182.84 1196
5183.52 1150
5184.20 1221
5184.88 1226
5185.56 1110
5186.24 1123
5186.92 1122
5187.60 1062
5188.28 1070
5188.96 1030
5189.64 1147
5190.31 1128
5190.99 1011
5191.67 980
5192.35 1041
5193.03 1005
5193.71 1097
5194.39 1152
5195.07 1090
5195.75 1009
5196.43 1217
5197.11 1204
5197.79 1092
5198.47 1144
5199.15 1065
5199.83 1028
5200.51 1078
5201.19 1084
5201.87 1093
5202.56 1108
5203.24 1139
5203.92 1110
5204.60 1062
5205.28 1140
5205.96 1160
5206.64 1113
5207.32 1086
5208.00 1196
5208.68 1192
5209.36 1215
5210.04 1216
5210.72 1215
5211.40 1255
5212.09 1245
5212.77 1288
5213.45 1153
5214.13 1118
5214.81 1159
5215.49 1117
5216.17 1173
5216.85 1171
5217.54 1059
5218.22 1126
5218.90 1192
5219.58 1116
5220.26 1122
5220.94 1203
5221.62 1248
5222.31 1143
5222.99 1170
5223.67 1231
5224.35 1196
5225.03 1174
5225.72 1130
5226.40 1177
5227.08 1143
5227.76 1105
5228.44 1160
5229.13 1274
5229.81 1223
5230.49 1152
5231.17 1175
5231.86 1128
5232.54 1085
5233.22 1213
5233.90 1205
5234.58 1193
5235.27 1162
5235.95 1154
5236.63 1138
5237.32 1092
5238.00 1130
5238.68 1267
5239.36 1214
5240.05 1208
5240.73 1320
5241.41 1206
5242.10 1263
5242.78 1251
5243.46 1261
5244.14 1235
5244.83 1242
5245.51 1143
5246.19 1171
5246.88 1091
5247.56 1129
5248.24 1162
5248.93 1164
5249.61 1255
5250.29 1228
5250.98 1171
5251.66 1190
5252.35 1187
5253.03 1089
5253.71 1202
5254.40 1173
5255.08 1242
5255.76 1096
5256.45 1115
5257.13 1087
5257.82 1117
5258.50 1051
5259.18 1054
5259.87 1111
5260.55 1137
5261.24 1113
5261.92 1087
5262.61 1134
5263.29 1127
5263.97 1257
5264.66 1239
5265.34 1243
5266.03 1158
5266.71 1280
5267.40 1161
5268.08 1121
5268.77 1142
5269.45 1116
5270.14 1134
5270.82 1108
5271.51 1157
5272.19 1139
5272.88 1250
5273.56 1219
5274.25 1127
5274.93 1174
5275.62 1128
5276.30 1110
5276.99 1199
5277.67 1198
5278.36 1286
5279.04 1342
5279.73 1393
5280.41 1337
5281.10 1313
5281.79 1355
5282.47 1308
5283.16 1458
5283.84 1450
5284.53 1420
5285.21 1365
5285.90 1224
5286.59 1222
5287.27 1116
5287.96 1174
5288.64 1190
5289.33 1161
5290.02 1213
5290.70 1229
5291.39 1222
5292.07 1197
5292.76 1227
5293.45 1216
5294.13 1167
5294.82 1145
5295.51 1073
5296.19 1122
5296.88 1138
5297.57 1153
5298.25 1199
5298.94 1177
5299.63 1195
5300.31 1244
5301.00 1177
5301.69 1292
5302.37 1159
5303.06 1201
5303.75 1150
5304.43 1160
5305.12 1214
5305.81 1204
5306.50 1127
5307.18 1209
5307.87 1324
5308.56 1315
5309.25 1186
5309.93 1187
5310.62 1207
5311.31 1240
5312.00 1369
5312.68 1264
5313.37 1265
5314.06 1230
5314.75 1241
5315.43 1138
5316.12 1157
5316.81 1133
5317.50 1125
5318.18 1136
5318.87 1231
5319.56 1267
5320.25 1234
5320.94 1248
5321.63 1280
5322.31 1313
5323.00 1239
5323.69 1242
5324.38 1188
5325.07 1207
5325.76 1169
5326.44 1177
5327.13 1086
5327.82 1190
5328.51 1191
5329.20 1202
5329.89 1213
5330.58 1168
5331.26 1230
5331.95 1264
5332.64 1218
5333.33 1108
5334.02 1101
5334.71 1152
5335.40 1163
5336.09 1221
5336.78 1282
5337.47 1276
5338.15 1278
5338.84 1247
5339.53 1248
5340.22 1149
5340.91 1193
5341.60 1267
5342.29 1309
5342.98 1327
5343.67 1196
5344.36 1306
5345.05 1331
5345.74 1363
5346.43 1260
5347.12 1270
5347.81 1394
5348.50 1394
5349.19 1446
5349.88 1480
5350.57 1556
5351.26 1529
5351.95 1611
5352.64 1562
5353.33 1569
5354.02 1601
5354.71 1493
5355.40 1403
5356.09 1333
5356.78 1272
5357.47 1302
5358.16 1208
5358.85 1212
5359.54 1155
5360.23 1162
5360.92 1202
5361.62 1184
5362.31 1150
5363.00 1206
5363.69 1247
5364.38 1273
5365.07 1178
5365.76 1186
5366.45 1149
5367.14 1143
5367.83 1169
5368.53 1183
5369.22 1166
5369.91 1124
5370.60 1142
5371.29 1196
5371.98 1138
5372.67 1180
5373.36 1149
5374.06 1234
5374.75 1105
5375.44 1204
5376.13 1217
5376.82 1154
5377.51 1062
5378.21 1125
5378.90 1186
5379.59 1161
5380.28 1035
5380.97 1095
5381.67 1116
5382.36 1074
5383.05 1136
5383.74 1109
5384.44 1112
5385.13 1064
5385.82 1165
5386.51 1214
5387.20 1123
5387.90 1181
5388.59 1218
5389.28 1202
5389.97 1190
5390.67 1292
5391.36 1271
5392.05 1249
5392.75 1290
5393.44 1295
5394.13 1251
5394.82 1256
5395.52 1225
5396.21 1189
5396.90 1193
5397.60 1125
5398.29 1055
5398.98 1160
5399.68 1062
5400.37 1001
5401.06 956
5401.76 1070
5402.45 1160
5403.14 1070
5403.84 1116
5404.53 1144
5405.22 1099
5405.92 1102
5406.61 1087
5407.30 1063
5408.00 1209
5408.69 1240
5409.39 1175
5410.08 1128
5410.77 1169
5411.47 1078
5412.16 1119
5412.85 1132
5413.55 1160
5414.24 1109
5414.94 1152
5415.63 1052
5416.33 1147
5417.02 1202
5417.71 1091
5418.41 1081
5419.10 1199
5419.80 1211
5420.49 1183
5421.19 1218
5421.88 1200
5422.58 1170
5423.27 1156
5423.97 1172
5424.66 1125
5425.36 1126
5426.05 1137
5426.75 1198
5427.44 1142
5428.14 1075
5428.83 1032
5429.53 1046
5430.22 1077
5430.92 1087
5431.61 1174
5432.31 1123
5433.00 1184
5433.70 1150
5434.39 1155
5435.09 1178
5435.78 1214
5436.48 1193
5437.17 1348
5437.87 1396
5438.57 1302
5439.26 1218
5439.96 1256
5440.65 1169
5441.35 1158
5442.05 1202
5442.74 1193
5443.44 1188
5444.13 1238
5444.83 1333
5445.53 1233
5446.22 1236
5446.92 1391
5447.61 1446
5448.31 1497
5449.01 1424
5449.70 1440
5450.40 1384
5451.10 1449
5451.79 1450
5452.49 1315
5453.19 1372
5453.88 1394
5454.58 1277
5455.28 1290
5455.97 1232
5456.67 1228
5457.37 1218
5458.06 1238
5458.76 1169
5459.46 1236
5460.16 1288
5460.85 1291
5461.55 1321
5462.25 1401
5462.94 1393
5463.64 1343
5464.34 1391
5465.04 1288
5465.73 1327
5466.43 1374
5467.13 1400
5467.83 1329
5468.52 1382
5469.22 1340
5469.92 1387
5470.62 1295
5471.31 1342
5472.01 1301
5472.71 1328
5473.41 1408
5474.11 1386
5474.80 1486
5475.50 1324
5476.20 1393
5476.90 1496
5477.60 1479
5478.29 1455
5478.99 1484
5479.69 1574
5480.39 1687
5481.09 1798
5481.79 1857
5482.49 1860
5483.18 1687
5483.88 1662
5484.58 1582
5485.28 1642
5485.98 1550
5486.68 1497
5487.38 1605
5488.08 1574
5488.77 1549
5489.47 1550
5490.17 1496
5490.87 1565
5491.57 1555
5492.27 1589
5492.97 1547
5493.67 1519
5494.37 1456
5495.07 1600
5495.77 1624
5496.46 1618
5497.16 1738
5497.86 1699
5498.56 1926
5499.26 2110
5499.96 2221
5500.66 2385
5501.36 2635
5502.06 2743
5502.76 2678
5503.46 2483
5504.16 2482
5504.86 2287
5505.56 2036
5506.26 1950
5506.96 1772
5507.66 1684
5508.36 1678
5509.06 1601
5509.76 1590
5510.46 1569
5511.16 1586
5511.86 1544
5512.56 1525
5513.26 1558
5513.96 1636
5514.67 1607
5515.37 1600
5516.07 1612
5516.77 1634
5517.47 1412
5518.17 1465
5518.87 1389
5519.57 1363
5520.27 1469
5520.97 1468
5521.67 1456
5522.37 1419
5523.08 1494
5523.78 1466
5524.48 1417
5525.18 1438
5525.88 1384
5526.58 1359
5527.28 1354
5527.98 1272
5528.69 1264
5529.39 1275
5530.09 1238
5530.79 1246
5531.49 1328
5532.19 1379
5532.90 1358
5533.60 1310
5534.30 1347
5535.00 1340
5535.70 1389
5536.40 1345
5537.11 1283
5537.81 1266
5538.51 1209
5539.21 1262
5539.92 1256
5540.62 1130
5541.32 1126
5542.02 1187
5542.72 1168
5543.43 1092
5544.13 1170
5544.83 1221
5545.53 1309
5546.24 1267
5546.94 1305
5547.64 1296
5548.34 1294
5549.05 1299
5549.75 1314
5550.45 1284
5551.16 1263
5551.86 1239
5552.56 1253
5553.26 1187
5553.97 1179
5554.67 1162
5555.37 1164
5556.08 1141
5556.78 1141
5557.48 1223
5558.19 1155
5558.89 1196
5559.59 1270
5560.30 1150
5561.00 1175
5561.70 1202
5562.41 1135
5563.11 1171
5563.82 1114
5564.52 1164
5565.22 1206
5565.93 1273
5566.63 1168
5567.33 1138
5568.04 1134
5568.74 1123
5569.45 1088
5570.15 1116
5570.85 1113
5571.56 1156
5572.26 1164
5572.97 1022
5573.67 1062
5574.38 1118
5575.08 1099
5575.78 1195
5576.49 1197
5577.19 1154
5577.90 1135
5578.60 1193
5579.31 1177
5580.01 1157
5580.72 1217
5581.42 1173
5582.13 1143
5582.83 1110
5583.54 1229
5584.24 1158
5584.95 1148
5585.65 1094
5586.36 1151
5587.06 1162
5587.77 1068
5588.47 1094
5589.18 1160
5589.88 1114
5590.59 1165
5591.29 1150
5592.00 1083
5592.70 1166
5593.41 1150
5594.12 1108
5594.82 1100
5595.53 1014
5596.23 1015
5596.94 1066
5597.64 1139
5598.35 1115
5599.06 1108
5599.76 1057
5600.47 1043
5601.17 1029
5601.88 1017
5602.59 1061
5603.29 1123
5604.00 1154
5604.71 1116
5605.41 1068
5606.12 987
5606.82 1089
5607.53 1093
5608.24 1152
5608.94 1129
5609.65 1115
5610.36 1095
5611.06 1089
5611.77 1072
5612.48 1186
5613.18 1132
5613.89 1027
5614.60 1054
5615.30 1020
5616.01 1134
5616.72 1083
5617.43 1070
5618.13 1044
5618.84 1093
5619.55 1049
5620.25 1025
5620.96 964
5621.67 997
5622.38 976
5623.08 1095
5623.79 1078
5624.50 1044
5625.21 1128
5625.91 1091
5626.62 1011
5627.33 1093
5628.04 1121
5628.75 1081
5629.45 1146
5630.16 1152
5630.87 1115
5631.58 1083
5632.28 1095
5632.99 1085
5633.70 1144
5634.41 1002
5635.12 1136
5635.83 1123
5636.53 1211
5637.24 1144
5637.95 1052
5638.66 1080
5639.37 1138
5640.08 1083
5640.78 1129
5641.49 1229
5642.20 1195
5642.91 1222
5643.62 1189
5644.33 1087
5645.04 1073
5645.75 1088
5646.45 1119
5647.16 1076
5647.87 1114
5648.58 1155
5649.29 1101
5650.00 1072
5650.71 1167
5651.42 1155
5652.13 1144
5652.84 1146
5653.55 1074
5654.26 1069
5654.96 1091
5655.67 1141
5656.38 1215
5657.09 1129
5657.80 1211
5658.51 1166
5659.22 1204
5659.93 1259
5660.64 1296
5661.35 1270
5662.06 1242
5662.77 1171
5663.48 1239
5664.19 1139
5664.90 1080
5665.61 1130
5666.32 1100
5667.03 1184
5667.74 1243
5668.45 1137
5669.16 1099
5669.87 1191
5670.58 1186
5671.29 1202
5672.00 1303
5672.72 1251
5673.43 1236
5674.14 1260
5674.85 1241
5675.56 1189
5676.27 1271
5676.98 1123
5677.69 1132
5678.40 1173
5679.11 1179
5679.82 1212
5680.53 1174
5681.25 1233
5681.96 1181
5682.67 1185
5683.38 1251
5684.09 1320
5684.80 1238
5685.51 1288
5686.22 1277
5686.94 1277
5687.65 1295
5688.36 1292
5689.07 1129
5689.78 1213
5690.49 1122
5691.21 1088
5691.92 1154
5692.63 1084
5693.34 1180
5694.05 1176
5694.76 1107
5695.48 1095
5696.19 1136
5696.90 1034
5697.61 1027
5698.32 1051
5699.04 1070
5699.75 1086
5700.46 1082
5701.17 1013
5701.89 1013
5702.60 1067
5703.31 1074
5704.02 1053
5704.74 1017
5705.45 1078
5706.16 1098
5706.87 1110
5707.59 1049
5708.30 1033
5709.01 1121
5709.73 1084
5710.44 949
5711.15 977
5711.86 1063
5712.58 1126
5713.29 1061
5714.00 1067
5714.72 1139
5715.43 1079
5716.14 988
5716.86 1026
5717.57 1068
5718.28 979
5719.00 943
5719.71 1015
5720.42 1056
5721.14 1100
5721.85 1150
5722.56 1143
5723.28 1155
5723.99 1126
5724.71 1109
5725.42 1102
5726.13 1218
5726.85 1162
5727.56 1177
5728.28 1185
5728.99 1160
5729.70 1160
5730.42 1129
5731.13 1305
5731.85 1218
5732.56 1210
5733.28 1112
5733.99 1138
5734.70 1121
5735.42 1059
5736.13 1061
5736.85 1111
5737.56 1106
5738.28 1058
5738.99 1059
5739.71 1087
5740.42 1129
5741.14 1082
5741.85 1111
5742.57 1101
5743.28 1096
5744.00 1107
5744.71 1061
5745.43 991
5746.14 1117
5746.86 1076
5747.57 1176
5748.29 1040
5749.00 1098
5749.72 1020
5750.43 1090
5751.15 1188
5751.86 1075
5752.58 1151
5753.29 1154
5754.01 1146
5754.73 1185
5755.44 1167
5756.16 1123
5756.87 1218
5757.59 1205
5758.31 1166
5759.02 1168
5759.74 1151
5760.45 1078
5761.17 1038
5761.89 1064
5762.60 1134
5763.32 1023
5764.03 1092
5764.75 1140
5765.47 1110
5766.18 1070
5766.90 1045
5767.62 1153
5768.33 1088
5769.05 1052
5769.77 1045
5770.48 1046
5771.20 1104
5771.92 1043
5772.63 985
5773.35 1055
5774.07 1069
5774.78 1142
5775.50 1055
5776.22 1087
5776.93 1079
5777.65 1098
5778.37 1186
5779.09 1180
5779.80 1108
5780.52 1087
5781.24 1166
5781.96 1107
5782.67 1114
5783.39 1008
5784.11 1024
5784.83 1136
5785.54 1139
5786.26 1077
5786.98 1131
5787.70 1026
5788.41 1036
5789.13 1087
5789.85 1084
5790.57 1200
5791.29 1185
5792.00 1140
5792.72 1073
5793.44 1113
5794.16 1206
5794.88 1173
5795.59 1199
5796.31 1171
5797.03 1174
5797.75 1315
5798.47 1410
5799.19 1490
5799.90 1614
5800.62 1629
5801.34 1821
5802.06 1806
5802.78 1662
5803.50 1690
5804.22 1591
5804.93 1451
5805.65 1345
5806.37 1306
5807.09 1274
5807.81 1154
5808.53 1184
5809.25 1083
5809.97 1104
5810.69 1140
5811.41 1094
5812.13 1092
5812.84 1132
5813.56 1149
5814.28 1121
5815.00 1231
5815.72 1281
5816.44 1199
5817.16 1144
5817.88 1227
5818.60 1250
5819.32 1240
5820.04 1228
5820.76 1284
5821.48 1237
5822.20 1230
5822.92 1243
5823.64 1284
5824.36 1166
5825.08 1178
5825.80 1185
5826.52 1186
5827.24 1156
5827.96 1119
5828.68 1107
5829.40 1147
5830.12 1093
5830.84 1162
5831.56 1162
5832.28 1214
5833.00 1249
5833.72 1229
5834.44 1156
5835.16 1131
5835.89 1170
5836.61 1184
5837.33 1232
5838.05 1156
5838.77 1083
5839.49 1157
5840.21 1182
5840.93 1104
5841.65 1098
5842.37 1035
5843.10 1138
5843.82 1229
5844.54 1185
5845.26 1091
5845.98 1116
5846.70 1080
5847.42 1040
5848.14 1073
5848.87 1149
5849.59 1135
5850.31 1056
5851.03 1100
5851.75 1066
5852.47 1152
5853.20 1267
5853.92 1196
5854.64 1070
5855.36 1042
5856.08 1053
5856.81 1147
5857.53 1179
5858.25 1218
5858.97 1025
5859.69 1095
5860.42 1049
5861.14 1010
5861.86 1107
5862.58 1135
5863.31 1100
5864.03 1051
5864.75 1081
5865.47 1167
5866.20 1148
5866.92 1128
5867.64 1129
5868.36 1099
5869.09 1118
5869.81 1039
5870.53 1086
5871.26 1112
5871.98 1034
5872.70 1131
5873.42 1161
5874.15 1130
5874.87 1063
5875.59 1125
5876.32 1114
5877.04 1127
5877.76 1213
5878.49 1092
5879.21 1194
5879.93 1263
5880.66 1204
5881.38 1227
5882.10 1266
5882.83 1276
5883.55 1276
5884.28 1251
5885.00 1279
5885.72 1286
5886.45 1288
5887.17 1327
5887.89 1180
5888.62 1134
5889.34 1189
5890.07 1187
5890.79 1180
5891.51 1148
5892.24 1153
5892.96 1092
5893.69 1106
5894.41 1096
5895.14 1144
5895.86 1097
5896.59 1093
5897.31 1179
5898.03 1104
5898.76 1105
5899.48 1053
5900.21 1080
5900.93 1094
5901.66 1223
5902.38 1232
5903.11 1161
5903.83 1165
5904.56 1268
5905.28 1144
5906.01 1145
5906.73 1132
5907.46 1204
5908.18 1252
5908.91 1331
5909.63 1287
5910.36 1113
5911.08 1156
5911.81 1197
5912.53 1225
5913.26 1287
5913.99 1275
5914.71 1225
5915.44 1270
5916.16 1265
5916.89 1252
5917.61 1264
5918.34 1235
5919.07 1281
5919.79 1278
5920.52 1297
5921.24 1265
5921.97 1349
5922.70 1382
5923.42 1253
5924.15 1235
5924.87 1308
5925.60 1403
5926.33 1336
5927.05 1361
5927.78 1374
5928.51 1396
5929.23 1413
5929.96 1397
5930.69 1583
5931.41 1456
5932.14 1430
5932.87 1439
5933.59 1430
5934.32 1488
5935.05 1428
5935.77 1458
5936.50 1561
5937.23 1585
5937.95 1448
5938.68 1459
5939.41 1594
5940.13 1673
5940.86 1634
5941.59 1741
5942.32 1671
5943.04 1686
5943.77 1716
5944.50 1673
5945.23 1752
5945.95 1749
5946.68 1717
5947.41 1643
5948.14 1739
5948.86 1711
5949.59 1890
5950.32 1978
5951.05 1961
5951.78 2016
5952.50 2143
5953.23 2164
5953.96 2193
5954.69 2252
5955.42 2195
5956.14 2021
5956.87 2187
5957.60 2166
5958.33 2017
5959.06 2224
5959.78 2302
5960.51 2304
5961.24 2271
5961.97 2194
5962.70 2233
5963.43 2308
5964.16 2482
5964.88 2583
5965.61 2447
5966.34 2737
5967.07 2965
5967.80 2843
5968.53 3029
5969.26 2928
5969.99 3029
5970.72 3038
5971.44 2829
5972.17 2679
5972.90 2693
5973.63 2700
5974.36 2610
5975.09 2585
5975.82 2541
5976.55 2609
5977.28 2552
5978.01 2466
5978.74 2600
5979.47 2770
5980.20 2825
5980.93 2797
5981.66 2878
5982.39 2848
5983.12 2912
5983.85 3033
5984.57 2934
5985.30 3060
5986.03 3059
5986.76 2957
5987.49 2960
5988.22 2956
5988.96 2974
5989.69 2997
5990.42 2817
5991.15 2860
5991.88 3019
5992.61 2952
5993.34 3012
5994.07 3077
5994.80 2881
5995.53 3081
5996.26 3247
5996.99 3315
5997.72 3376
5998.45 3387
5999.18 3355
5999.91 3312
6000.64 3468
6001.37 3448
6002.11 3491
6002.84 3449
6003.57 3304
6004.30 3267
6005.03 3310
6005.76 3237
6006.49 3178
6007.22 3211
6007.95 3345
6008.69 3632
6009.42 3989
6010.15 4234
6010.88 4895
6011.61 5582
6012.34 6417
6013.07 7099
6013.81 8099
6014.54 8728
6015.27 8952
6016.00 8957
6016.73 8714
6017.46 8044
6018.20 7253
6018.93 6481
6019.66 5630
6020.39 5089
6021.12 4232
6021.86 3770
6022.59 3419
6023.32 3114
6024.05 2877
6024.79 2784
6025.52 2461
6026.25 2518
6026.98 2555
6027.72 2366
6028.45 2350
6029.18 2372
6029.91 2408
6030.65 2307
6031.38 2339
6032.11 2333
6032.84 2264
6033.58 2150
6034.31 2170
6035.04 2236
6035.78 2259
6036.51 2234
6037.24 2184
6037.98 2205
6038.71 2278
6039.44 2364
6040.18 2423
6040.91 2336
6041.64 2249
6042.38 2432
6043.11 2452
6043.84 2484
6044.58 2552
6045.31 2538
6046.04 2480
6046.78 2481
6047.51 2531
6048.24 2544
6048.98 2480
6049.71 2568
6050.45 2819
6051.18 2711
6051.91 3001
6052.65 3214
6053.38 3291
6054.12 3143
6054.85 3131
6055.58 3254
6056.32 3250
6057.05 3028
6057.79 2953
6058.52 2743
6059.26 2769
6059.99 2642
6060.72 2507
6061.46 2555
6062.19 2704
6062.93 2522
6063.66 2474
6064.40 2400
6065.13 2556
6065.87 2520
6066.60 2474
6067.34 2576
6068.07 2495
6068.81 2389
6069.54 2447
6070.28 2306
6071.01 2301
6071.75 2328
6072.48 2310
6073.22 2246
6073.95 2343
6074.69 2361
6075.42 2378
6076.16 2395
6076.89 2357
6077.63 2366
6078.37 2408
6079.10 2382
6079.84 2341
6080.57 2419
6081.31 2284
6082.04 2162
6082.78 2100
6083.52 2060
6084.25 2035
6084.99 2066
6085.72 2071
6086.46 1949
6087.20 1905
6087.93 1928
6088.67 1855
6089.40 1946
6090.14 2034
6090.88 1948
6091.61 1997
6092.35 1973
6093.09 2026
6093.82 1959
6094.56 1979
6095.30 1968
6096.03 1859
6096.77 1864
6097.51 1862
6098.24 1790
6098.98 1790
6099.72 1828
6100.45 1716
6101.19 1699
6101.93 1717
6102.66 1685
6103.40 1731
6104.14 1778
6104.88 1708
6105.61 1736
6106.35 1707
6107.09 1632
6107.83 1685
6108.56 1770
6109.30 1771
6110.04 1754
6110.78 1719
6111.51 1709
6112.25 1774
6112.99 1788
6113.73 1792
6114.46 1789
6115.20 1845
6115.94 1885
6116.68 1904
6117.41 1741
6118.15 1695
6118.89 1804
6119.63 1785
6120.37 1775
6121.11 1807
6121.84 1793
6122.58 1852
6123.32 1795
6124.06 1863
6124.80 1855
6125.54 1826
6126.27 1927
6127.01 1841
6127.75 1907
6128.49 1947
6129.23 1935
6129.97 1887
6130.71 1808
6131.44 1891
6132.18 1907
6132.92 1864
6133.66 1896
6134.40 1979
6135.14 1927
6135.88 2035
6136.62 1910
6137.36 1916
6138.10 2049
6138.83 2056
6139.57 1955
6140.31 1889
6141.05 2069
6141.79 2040
6142.53 1995
6143.27 1986
6144.01 1976
6144.75 2067
6145.49 2020
6146.23 1929
6146.97 1953
6147.71 2013
6148.45 2047
6149.19 2116
6149.93 2205
6150.67 2169
6151.41 2079
6152.15 2192
6152.89 2130
6153.63 2149
6154.37 2237
6155.11 2229
6155.85 2301
6156.59 2285
6157.33 2272
6158.07 2319
6158.81 2266
6159.55 2259
6160.29 2326
6161.03 2265
6161.77 2266
6162.51 2368
6163.25 2577
6163.99 2689
6164.74 2855
6165.48 2888
6166.22 3041
6166.96 3064
6167.70 2995
6168.44 3290
6169.18 3454
6169.92 3547
6170.66 3425
6171.40 3347
6172.15 3152
6172.89 3102
6173.63 3160
6174.37 3012
6175.11 2989
6175.85 2867
6176.59 2699
6177.34 2697
6178.08 2934
6178.82 2999
6179.56 2927
6180.30 2822
6181.04 2857
6181.79 2810
6182.53 2937
6183.27 3007
6184.01 3055
6184.75 3173
6185.50 3152
6186.24 3106
6186.98 3074
6187.72 3283
6188.46 3195
6189.21 3197
6189.95 3321
6190.69 3403
6191.43 3467
6192.18 3417
6192.92 3725
6193.66 3740
6194.40 3855
6195.15 3883
6195.89 3857
6196.63 3905
6197.37 3928
6198.12 3862
6198.86 3795
6199.60 3961
6200.35 3850
6201.09 3718
6201.83 3659
6202.58 3927
6203.32 3832
6204.06 4375
6204.80 5006
6205.55 5764
6206.29 6890
6207.03 8735
6207.78 10240
6208.52 12223
6209.26 14192
6210.01 15676
6210.75 16319
6211.50 16340
6212.24 15605
6212.98 14651
6213.73 12966
6214.47 11002
6215.21 9112
6215.96 7658
6216.70 6323
6217.45 5290
6218.19 4483
6218.93 3859
6219.68 3469
6220.42 3319
6221.17 3130
6221.91 3033
6222.66 2914
6223.40 2971
6224.14 2809
6224.89 3033
6225.63 2873
6226.38 2735
6227.12 2818
6227.87 2661
6228.61 2631
6229.36 2559
6230.10 2349
6230.84 2353
6231.59 2273
6232.33 2201
6233.08 2330
6233.82 2239
6234.57 2256
6235.31 2296
6236.06 2274
6236.80 2316
6237.55 2207
6238.30 2388
6239.04 2427
6239.79 2330
6240.53 2419
6241.28 2316
6242.02 2401
6242.77 2499
6243.51 2428
6244.26 2496
6245.00 2699
6245.75 2854
6246.50 3076
6247.24 3161
6247.99 3315
6248.73 3433
6249.48 3548
6250.22 3662
6250.97 3796
6251.72 3577
6252.46 3385
6253.21 3254
6253.95 2998
6254.70 2804
6255.45 2709
6256.19 2669
6256.94 2579
6257.69 2671
6258.43 2642
6259.18 2552
6259.93 2616
6260.67 2572
6261.42 2412
6262.17 2428
6262.91 2598
6263.66 2592
6264.41 2610
6265.15 2535
6265.90 2548
6266.65 2472
6267.39 2572
6268.14 2612
6268.89 2727
6269.63 2851
6270.38 2821
6271.13 3050
6271.88 3053
6272.62 2987
6273.37 3090
6274.12 3287
6274.86 3205
6275.61 3267
6276.36 3356
6277.11 3272
6277.85 3126
6278.60 3111
6279.35 3063
6280.10 2864
6280.85 2821
6281.59 2600
6282.34 2544
6283.09 2436
6283.84 2355
6284.59 2322
6285.33 2318
6286.08 2092
6286.83 2166
6287.58 2141
6288.33 2192
6289.07 2183
6289.82 2207
6290.57 2179
6291.32 2196
6292.07 2222
6292.82 2021
6293.56 1974
6294.31 1949
6295.06 1882
6295.81 1907
6296.56 2019
6297.31 1807
6298.06 1790
6298.81 1916
6299.55 1864
6300.30 1749
6301.05 1820
6301.80 1878
6302.55 1914
6303.30 1867
6304.05 1843
6304.80 1878
6305.55 1924
6306.30 1913
6307.05 1824
6307.79 1979
6308.54 1942
6309.29 1960
6310.04 1759
6310.79 1764
6311.54 1813
6312.29 1837
6313.04 1831
6313.79 1804
6314.54 1850
6315.29 1865
6316.04 1763
6316.79 1785
6317.54 1664
6318.29 1744
6319.04 1754
6319.79 1728
6320.54 1745
6321.29 1763
6322.04 1694
6322.79 1689
6323.54 1673
6324.29 1687
6325.04 1794
6325.79 1618
6326.54 1667
6327.29 1646
6328.04 1717
6328.79 1741
6329.55 1645
6330.30 1685
6331.05 1736
6331.80 1638
6332.55 1657
6333.30 1638
6334.05 1605
6334.80 1603
6335.55 1664
6336.30 1610
6337.05 1673
6337.81 1686
6338.56 1757
6339.31 1627
6340.06 1545
6340.81 1593
6341.56 1645
6342.31 1610
6343.06 1626
6343.82 1588
6344.57 1636
6345.32 1706
6346.07 1596
6346.82 1614
6347.57 1505
6348.33 1658
6349.08 1762
6349.83 1694
6350.58 1673
6351.33 1817
6352.09 1829
6352.84 1778
6353.59 1853
6354.34 1859
6355.09 1876
6355.85 2035
6356.60 1909
6357.35 1835
6358.10 1785
6358.86 1664
6359.61 1689
6360.36 1683
6361.11 1660
6361.87 1559
6362.62 1609
6363.37 1668
6364.12 1668
6364.88 1644
6365.63 1636
6366.38 1537
6367.13 1561
6367.89 1541
6368.64 1586
6369.39 1639
6370.15 1562
6370.90 1600
6371.65 1577
6372.41 1474
6373.16 1582
6373.91 1552
6374.67 1516
6375.42 1506
6376.17 1506
6376.93 1540
6377.68 1461
6378.43 1469
6379.19 1531
6379.94 1512
6380.69 1497
6381.45 1455
6382.20 1524
6382.96 1490
6383.71 1527
6384.46 1538
6385.22 1540
6385.97 1570
6386.73 1447
6387.48 1512
6388.23 1582
6388.99 1526
6389.74 1499
6390.50 1489
6391.25 1399
6392.00 1369
6392.76 1415
6393.51 1534
6394.27 1424
6395.02 1367
6395.78 1434
6396.53 1434
6397.29 1418
6398.04 1385
6398.80 1373
6399.55 1422
6400.31 1423
6401.06 1334
6401.82 1280
6402.57 1318
6403.33 1331
6404.08 1366
6404.84 1419
6405.59 1291
6406.35 1347
6407.10 1407
6407.86 1413
6408.61 1441
6409.37 1456
6410.12 1494
6410.88 1576
6411.63 1486
6412.39 1442
6413.14 1421
6413.90 1423
6414.66 1406
6415.41 1411
6416.17 1390
6416.92 1340
6417.68 1404
6418.44 1407
6419.19 1322
6419.95 1401
6420.70 1316
6421.46 1238
6422.22 1334
6422.97 1426
6423.73 1387
6424.48 1346
6425.24 1388
6426.00 1339
6426.75 1353
6427.51 1382
6428.27 1348
6429.02 1395
6429.78 1424
6430.54 1395
6431.29 1397
6432.05 1433
6432.81 1423
6433.56 1445
6434.32 1490
6435.08 1441
6435.83 1446
6436.59 1424
6437.35 1480
6438.10 1445
6438.86 1464
6439.62 1519
6440.38 1449
6441.13 1516
6441.89 1479
6442.65 1440
6443.41 1454
6444.16 1465
6444.92 1510
6445.68 1464
6446.44 1420
6447.19 1461
6447.95 1385
6448.71 1386
6449.47 1517
6450.22 1510
6450.98 1429
6451.74 1457
6452.50 1503
6453.26 1460
6454.01 1480
6454.77 1468
6455.53 1542
6456.29 1530
6457.05 1577
6457.80 1650
6458.56 1645
6459.32 1623
6460.08 1643
6460.84 1639
6461.60 1674
6462.35 1691
6463.11 1721
6463.87 1692
6464.63 1666
6465.39 1718
6466.15 1650
6466.91 1715
6467.67 1684
6468.42 1712
6469.18 1765
6469.94 1810
6470.70 1781
6471.46 1798
6472.22 1635
6472.98 1738
6473.74 1784
6474.50 1781
6475.26 1883
6476.02 1818
6476.77 1860
6477.53 1919
6478.29 2033
6479.05 1871
6479.81 1908
6480.57 1927
6481.33 1793
6482.09 1900
6482.85 2009
6483.61 1924
6484.37 2085
6485.13 2112
6485.89 2143
6486.65 2245
6487.41 2115
6488.17 2142
6488.93 2194
6489.69 2171
6490.45 2252
6491.21 2189
6491.97 2152
6492.73 2321
6493.49 2425
6494.25 2392
6495.01 2441
6495.77 2517
6496.53 2658
6497.29 2514
6498.05 2573
6498.82 2558
6499.58 2549
6500.34 2512
6501.10 2590
6501.86 2681
6502.62 2542
6503.38 2650
6504.14 2649
6504.90 2749
6505.66 2776
6506.42 2816
6507.19 2961
6507.95 2864
6508.71 2898
6509.47 2969
6510.23 2958
6510.99 2996
6511.75 3190
6512.51 3287
6513.28 3115
6514.04 3166
6514.80 3051
6515.56 3112
6516.32 3138
6517.08 3095
6517.85 3038
6518.61 3021
6519.37 3229
6520.13 3240
6520.89 3227
6521.66 3276
6522.42 3512
6523.18 3630
6523.94 3686
6524.70 3899
6525.47 4235
6526.23 4679
6526.99 4896
6527.75 5298
6528.52 5483
6529.28 5832
6530.04 5913
6530.80 5829
6531.57 5741
6532.33 5669
6533.09 5819
6533.85 6052
6534.62 6697
6535.38 7675
6536.14 8445
6536.90 9380
6537.67 10291
6538.43 10403
6539.19 10256
6539.96 9899
6540.72 8703
6541.48 7408
6542.25 6306
6543.01 5478
6543.77 4581
6544.54 3926
6545.30 3547
6546.06 3118
6546.83 2954
6547.59 2903
6548.35 2808
6549.12 2595
6549.88 2673
6550.64 2621
6551.41 2553
6552.17 2666
6552.94 2595
6553.70 2590
6554.46 2515
6555.23 2500
6555.99 2408
6556.75 2374
6557.52 2372
6558.28 2444
6559.05 2544
6559.81 2644
6560.58 2445
6561.34 2442
6562.10 2516
6562.87 2645
6563.63 2772
6564.40 2927
6565.16 2782
6565.93 2763
6566.69 2829
6567.46 2925
6568.22 2977
6568.99 2823
6569.75 2765
6570.52 2766
6571.28 2756
6572.04 2821
6572.81 2866
6573.57 3006
6574.34 3064
6575.11 3179
6575.87 3301
6576.64 3361
6577.40 3399
6578.17 3346
6578.93 3369
6579.70 3313
6580.46 3431
6581.23 3481
6581.99 3387
6582.76 3288
6583.52 3232
6584.29 3197
6585.06 3209
6585.82 3213
6586.59 3091
6587.35 3003
6588.12 3008
6588.88 3106
6589.65 3260
6590.42 3254
6591.18 3462
6591.95 3665
6592.71 3844
6593.48 4038
6594.25 4300
6595.01 4451
6595.78 4699
6596.55 4749
6597.31 4755
6598.08 4614
6598.85 4489
6599.61 4277
6600.38 4106
6601.15 3781
6601.91 3549
6602.68 3209
6603.45 3026
6604.21 2898
6604.98 2709
6605.75 2721
6606.51 2618
6607.28 2533
6608.05 2449
6608.81 2608
6609.58 2608
6610.35 2449
6611.12 2334
6611.88 2251
6612.65 2306
6613.42 2261
6614.18 2331
6614.95 2285
6615.72 2230
6616.49 2120
6617.25 2142
6618.02 2097
6618.79 2092
6619.56 2067
6620.33 2100
6621.09 2148
6621.86 2208
6622.63 2211
6623.40 2197
6624.16 2128
6624.93 2125
6625.70 2115
6626.47 2120
6627.24 2104
6628.01 2111
6628.77 2102
6629.54 2118
6630.31 2025
6631.08 2200
6631.85 2317
6632.62 2323
6633.38 2426
6634.15 2561
6634.92 2649
6635.69 2687
6636.46 2673
6637.23 2570
6638.00 2586
6638.76 2504
6639.53 2263
6640.30 2362
6641.07 2266
6641.84 2145
6642.61 2114
6643.38 2056
6644.15 2147
6644.92 2070
6645.69 2015
6646.45 1935
6647.22 1999
6647.99 1962
6648.76 1966
6649.53 1958
6650.30 1972
6651.07 1987
6651.84 1950
6652.61 2001
6653.38 2005
6654.15 2076
6654.92 2120
6655.69 2136
6656.46 2091
6657.23 2209
6658.00 2127
6658.77 2015
6659.54 2113
6660.31 2017
6661.08 1979
6661.85 1970
6662.62 1845
6663.39 1851
6664.16 1931
6664.93 1804
6665.70 1825
6666.47 1846
6667.24 1806
6668.01 1880
6668.78 1813
6669.55 1727
6670.32 1857
6671.09 1784
6671.87 1844
6672.64 1853
6673.41 1873
6674.18 1915
6674.95 1897
6675.72 1872
6676.49 1774
6677.26 1728
6678.03 1707
6678.80 1735
6679.58 1796
6680.35 1787
6681.12 1842
6681.89 1871
6682.66 1933
6683.43 2043
6684.20 2061
6684.97 2105
6685.75 2144
6686.52 2151
6687.29 2176
6688.06 2156
6688.83 2252
6689.60 2083
6690.38 1895
6691.15 1946
6691.92 1882
6692.69 1812
6693.46 1742
6694.24 1715
6695.01 1631
6695.78 1804
6696.55 1804
6697.32 1615
6698.10 1653
6698.87 1734
6699.64 1720
6700.41 1714
6701.19 1748
6701.96 1664
6702.73 1578
6703.50 1716
6704.28 1719
6705.05 1671
6705.82 1677
6706.59 1678
6707.37 1626
6708.14 1546
6708.91 1581
6709.69 1597
6710.46 1567
6711.23 1554
6712.00 1579
6712.78 1516
6713.55 1545
6714.32 1479
6715.10 1491
6715.87 1514
6716.64 1530
6717.42 1475
6718.19 1501
6718.96 1567
6719.74 1521
6720.51 1574
6721.28 1530
6722.06 1453
6722.83 1549
6723.61 1544
6724.38 1487
6725.15 1492
6725.93 1520
6726.70 1466
6727.48 1465
6728.25 1437
6729.02 1406
6729.80 1451
6730.57 1505
6731.35 1545
6732.12 1489
6732.89 1564
6733.67 1455
6734.44 1478
6735.22 1521
6735.99 1468
6736.77 1471
6737.54 1509
6738.31 1508
6739.09 1577
6739.86 1650
6740.64 1655
6741.41 1643
6742.19 1529
6742.96 1453
6743.74 1539
6744.51 1505
6745.29 1514
6746.06 1512
6746.84 1584
6747.61 1677
6748.39 1601
6749.16 1605
6749.94 1776
6750.71 1718
6751.49 1896
6752.26 1978
6753.04 1947
6753.82 1968
6754.59 2025
6755.37 2052
6756.14 2048
6756.92 1997
6757.69 1878
6758.47 1770
6759.25 1676
6760.02 1599
6760.80 1645
6761.57 1517
6762.35 1493
6763.12 1481
6763.90 1501
6764.68 1561
6765.45 1629
6766.23 1565
6767.01 1583
6767.78 1475
6768.56 1499
6769.33 1485
6770.11 1585
6770.89 1479
6771.66 1408
6772.44 1439
6773.22 1457
6773.99 1414
6774.77 1459
6775.55 1468
6776.32 1466
6777.10 1472
6777.88 1533
6778.65 1547
6779.43 1558
6780.21 1523
6780.98 1549
6781.76 1504
6782.54 1517
6783.32 1475
6784.09 1534
6784.87 1434
6785.65 1416
6786.43 1410
6787.20 1326
6787.98 1369
6788.76 1361
6789.53 1323
6790.31 1314
6791.09 1337
6791.87 1281
6792.65 1249
6793.42 1417
6794.20 1439
6794.98 1311
6795.76 1346
6796.53 1277
6797.31 1351
6798.09 1300
6798.87 1288
6799.65 1335
6800.42 1239
6801.20 1330
6801.98 1357
6802.76 1389
6803.54 1359
6804.32 1340
6805.09 1346
6805.87 1491
6806.65 1405
6807.43 1335
6808.21 1428
6808.99 1392
6809.77 1273
6810.54 1270
6811.32 1303
6812.10 1286
6812.88 1345
6813.66 1317
6814.44 1452
6815.22 1351
6816.00 1327
6816.78 1346
6817.56 1364
6818.33 1372
6819.11 1264
6819.89 1300
6820.67 1291
6821.45 1345
6822.23 1358
6823.01 1368
6823.79 1295
6824.57 1333
6825.35 1330
6826.13 1320
6826.91 1317
6827.69 1440
6828.47 1373
6829.25 1427
6830.03 1358
6830.81 1379
6831.59 1324
6832.37 1298
6833.15 1319
6833.93 1317
6834.71 1285
6835.49 1366
6836.27 1304
6837.05 1414
6837.83 1303
6838.61 1266
6839.39 1318
6840.17 1384
6840.95 1271
6841.73 1331
6842.51 1279
6843.29 1348
6844.07 1367
6844.85 1306
6845.63 1394
6846.41 1473
6847.19 1442
6847.98 1614
6848.76 1748
6849.54 1881
6850.32 2137
6851.10 2399
6851.88 2582
6852.66 2460
6853.44 2536
6854.22 2605
6855.01 2427
6855.79 2137
6856.57 1997
6857.35 1946
6858.13 1822
6858.91 1649
6859.69 1593
6860.48 1519
6861.26 1491
6862.04 1461
6862.82 1512
6863.60 1451
6864.38 1461
6865.17 1509
6865.95 1457
6866.73 1520
6867.51 1570
6868.29 1460
6869.08 1463
6869.86 1470
6870.64 1543
6871.42 1537
6872.20 1553
6872.99 1517
6873.77 1493
6874.55 1560
6875.33 1551
6876.12 1578
6876.90 1466
6877.68 1473
6878.46 1531
6879.25 1664
6880.03 1646
6880.81 1591
6881.59 1674
6882.38 1686
6883.16 1724
6883.94 1839
6884.73 1799
6885.51 1827
6886.29 2007
6887.08 2351
6887.86 2513
6888.64 2813
6889.42 2988
6890.21 2842
6890.99 2813
6891.77 2585
6892.56 2374
6893.34 2116
6894.12 1915
6894.91 1896
6895.69 1841
6896.48 1815
6897.26 1719
6898.04 1746
6898.83 1908
6899.61 1752
6900.39 1713
6901.18 1811
6901.96 1764
6902.75 1792
6903.53 1801
6904.31 1746
6905.10 1710
6905.88 1784
6906.67 1762
6907.45 1756
6908.24 1772
6909.02 1803
6909.80 1671
6910.59 1690
6911.37 1767
6912.16 1782
6912.94 1758
6913.73 1763
6914.51 1680
6915.30 1743
6916.08 1753
6916.87 1737
6917.65 1812
6918.44 1744
6919.22 1797
6920.01 1820
6920.79 1843
6921.58 1886
6922.36 1806
6923.15 1803
6923.93 1815
6924.72 1913
6925.50 1884
6926.29 1784
6927.07 1769
6927.86 1833
6928.64 1876
6929.43 1880
6930.21 1841
6931.00 1899
6931.78 1812
6932.57 1840
6933.36 2014
6934.14 2041
6934.93 2102
6935.71 2002
6936.50 2018
6937.29 2039
6938.07 2094
6938.86 2088
6939.64 2072
6940.43 2018
6941.22 2044
6942.00 2058
6942.79 2108
6943.57 2187
6944.36 2213
6945.15 2353
6945.93 2431
6946.72 2368
6947.51 2364
6948.29 2561
6949.08 2524
6949.87 2350
6950.65 2438
6951.44 2394
6952.23 2315
6953.01 2298
6953.80 2281
6954.59 2277
6955.37 2356
6956.16 2321
6956.95 2402
6957.74 2474
6958.52 2398
6959.31 2498
6960.10 2612
6960.88 2678
6961.67 2531
6962.46 2509
6963.25 2560
6964.03 2496
6964.82 2471
6965.61 2561
6966.40 2740
6967.18 2679
6967.97 2702
6968.76 2749
6969.55 2771
6970.34 2794
6971.12 2906
6971.91 2954
6972.70 2925
6973.49 2854
6974.28 2860
6975.06 2850
6975.85 2950
6976.64 2962
6977.43 2970
6978.22 3081
6979.00 3155
6979.79 3119
6980.58 3333
6981.37 3557
6982.16 3958
6982.95 4306
6983.74 4858
6984.52 5709
6985.31 6397
6986.10 7015
6986.89 7713
6987.68 7928
6988.47 7728
6989.26 7404
6990.05 6654
6990.83 6083
6991.62 5312
6992.41 4740
6993.20 4218
6993.99 3851
6994.78 3789
6995.57 3722
6996.36 3896
6997.15 4189
6997.94 4690
6998.73 5200
6999.52 5990
7000.31 6737
7001.10 7242
7001.88 7428
7002.67 7176
7003.46 6824
7004.25 6221
7005.04 5416
7005.83 4740
7006.62 4023
7007.41 3697
7008.20 3287
7008.99 2776
7009.78 2534
7010.57 2470
7011.36 2446
7012.15 2645
7012.94 2574
7013.73 2518
7014.52 2546
7015.31 2636
7016.11 2541
7016.90 2329
7017.69 2304
7018.48 2355
7019.27 2299
7020.06 2217
7020.85 2187
7021.64 2174
7022.43 2097
7023.22 2082
7024.01 2168
7024.80 2224
7025.59 2334
7026.38 2318
7027.18 2279
7027.97 2317
7028.76 2342
7029.55 2281
7030.34 2324
7031.13 2267
7031.92 2201
7032.71 2168
7033.51 2059
7034.30 2023
7035.09 2041
7035.88 1906
7036.67 2063
7037.46 2080
7038.25 2112
7039.05 2148
7039.84 2193
7040.63 2074
7041.42 2186
7042.21 2177
7043.01 2236
7043.80 2224
7044.59 2209
7045.38 2223
7046.17 2144
7046.97 2233
7047.76 2250
7048.55 2384
7049.34 2489
7050.14 2612
7050.93 2770
7051.72 2714
7052.51 2633
7053.30 2458
7054.10 2495
7054.89 2370
7055.68 2172
7056.48 2030
7057.27 1981
7058.06 1970
7058.85 1968
7059.65 1980
7060.44 1937
7061.23 2033
7062.03 2045
7062.82 2065
7063.61 2100
7064.40 2147
7065.20 2094
7065.99 2065
7066.78 2039
7067.58 2030
7068.37 1956
7069.16 2053
7069.96 1887
7070.75 1938
7071.54 1856
7072.34 1913
7073.13 1851
7073.93 1800
7074.72 1798
7075.51 1820
7076.31 1796
7077.10 1748
7077.89 1680
7078.69 1700
7079.48 1683
7080.28 1701
7081.07 1655
7081.86 1693
7082.66 1704
7083.45 1662
7084.25 1644
7085.04 1659
7085.84 1596
7086.63 1611
7087.42 1610
7088.22 1649
7089.01 1694
7089.81 1704
7090.60 1704
7091.40 1656
7092.19 1732
7092.99 1630
7093.78 1591
7094.58 1575
7095.37 1536
7096.17 1501
7096.96 1434
7097.76 1438
7098.55 1383
7099.35 1334
7100.14 1383
7100.94 1399
7101.73 1360
7102.53 1382
7103.32 1340
7104.12 1283
7104.91 1268
7105.71 1329
7106.50 1337
7107.30 1326
7108.10 1296
7108.89 1295
7109.69 1300
7110.48 1274
7111.28 1183
7112.07 1337
7112.87 1328
7113.67 1288
7114.46 1262
7115.26 1297
7116.05 1323
7116.85 1265
7117.65 1299
7118.44 1337
7119.24 1286
7120.03 1263
7120.83 1195
7121.63 1206
7122.42 1166
7123.22 1210
7124.02 1228
7124.81 1257
7125.61 1258
7126.41 1224
7127.20 1300
7128.00 1244
7128.80 1251
7129.59 1174
7130.39 1186
7131.19 1285
7131.98 1357
7132.78 1293
7133.58 1242
7134.37 1138
7135.17 1249
7135.97 1241
7136.77 1217
7137.56 1189
7138.36 1118
7139.16 1182
7139.96 1119
7140.75 1169
7141.55 1110
7142.35 1122
7143.15 1278
7143.94 1212
7144.74 1223
7145.54 1225
7146.34 1213
7147.13 1257
7147.93 1277
7148.73 1275
7149.53 1109
7150.33 1174
7151.12 1217
7151.92 1198
7152.72 1230
7153.52 1233
7154.32 1150
7155.11 1190
7155.91 1092
7156.71 1089
7157.51 1116
7158.31 1122
7159.11 1254
7159.90 1176
7160.70 1175
7161.50 1159
7162.30 1110
7163.10 1047
7163.90 1073
7164.70 1128
7165.49 1152
7166.29 1148
7167.09 1031
7167.89 1060
7168.69 1099
7169.49 1144
7170.29 1205
7171.09 1179
7171.89 1111
7172.69 1112
7173.49 1138
7174.28 1144
7175.08 1023
7175.88 1042
7176.68 1106
7177.48 1085
7178.28 1087
7179.08 1151
7179.88 1123
7180.68 1179
7181.48 1192
7182.28 1161
7183.08 1255
7183.88 1247
7184.68 1298
7185.48 1266
7186.28 1273
7187.08 1266
7187.88 1169
7188.68 1086
7189.48 1127
7190.28 1105
7191.08 1063
7191.88 1066
7192.68 1045
7193.48 1044
7194.28 1078
7195.08 1056
7195.88 1002
7196.68 1037
7197.48 1040
7198.28 1031
7199.08 992
7199.89 1008
7200.69 1065
7201.49 1044
7202.29 990
7203.09 1078
7203.89 1090
7204.69 1078
7205.49 1103
7206.29 1127
7207.09 1050
7207.89 1002
7208.70 1038
7209.50 1045
7210.30 1031
7211.10 1053
7211.90 1087
7212.70 1116
7213.50 1098
7214.31 1021
7215.11 1061
7215.91 1180
7216.71 1094
7217.51 1078
7218.31 1097
7219.12 1137
7219.92 1179
7220.72 1118
7221.52 1140
7222.32 1094
7223.13 1017
7223.93 1134
7224.73 1144
7225.53 1125
7226.33 1095
7227.14 1015
7227.94 1073
7228.74 1083
7229.54 1130
7230.35 1134
7231.15 1043
7231.95 987
7232.75 1034
7233.56 1085
7234.36 1076
7235.16 1073
7235.96 1114
7236.77 1064
7237.57 1145
7238.37 1107
7239.17 1277
7239.98 1252
7240.78 1175
7241.58 1205
7242.39 1167
7243.19 1146
7243.99 1142
7244.80 1205
7245.60 1179
7246.40 1139
7247.21 1117
7248.01 1171
7248.81 1168
7249.62 1153
7250.42 1147
7251.22 1141
7252.03 1220
7252.83 1190
7253.63 1170
7254.44 1174
7255.24 1171
7256.05 1155
7256.85 1146
7257.65 1155
7258.46 1278
7259.26 1267
7260.07 1223
7260.87 1183
7261.67 1207
7262.48 1135
7263.28 1191
7264.09 1252
7264.89 1261
7265.70 1211
7266.50 1240
7267.30 1293
7268.11 1350
7268.91 1262
7269.72 1266
7270.52 1298
7271.33 1314
7272.13 1356
7272.94 1365
7273.74 1319
7274.55 1335
7275.35 1363
7276.16 1422
7276.96 1428
7277.77 1425
7278.57 1401
7279.38 1374
7280.18 1508
7280.99 1581
7281.79 1646
7282.60 1771
7283.40 2081
7284.21 2236
7285.01 2420
7285.82 2561
7286.63 2625
7287.43 2682
7288.24 2551
7289.04 2183
7289.85 2165
7290.65 1967
7291.46 1797
7292.27 1659
7293.07 1590
7293.88 1534
7294.68 1544
7295.49 1550
7296.30 1528
7297.10 1459
7297.91 1536
7298.71 1532
7299.52 1562
7300.33 1633
7301.13 1575
7301.94 1615
7302.75 1583
7303.55 1695
7304.36 1655
7305.16 1791
7305.97 1907
7306.78 1741
7307.58 1804
7308.39 1920
7309.20 2003
7310.01 2111
7310.81 2194
7311.62 2259
7312.43 2193
7313.23 2219
7314.04 2239
7314.85 2233
7315.65 2198
7316.46 2177
7317.27 2289
7318.08 2414
7318.88 2541
7319.69 2591
7320.50 2763
7321.31 3029
7322.11 3048
7322.92 3037
7323.73 2882
7324.54 2708
7325.34 2532
7326.15 2527
7326.96 2273
7327.77 2053
7328.57 1886
7329.38 1856
7330.19 1747
7331.00 1642
7331.81 1504
7332.61 1517
7333.42 1482
7334.23 1542
7335.04 1553
7335.85 1562
7336.66 1547
7337.46 1602
7338.27 1570
7339.08 1675
7339.89 1631
7340.70 1526
7341.51 1536
7342.31 1530
7343.12 1607
7343.93 1542
7344.74 1593
7345.55 1594
7346.36 1522
7347.17 1498
7347.98 1550
7348.79 1658
7349.59 1671
7350.40 1652
7351.21 1675
7352.02 1668
7352.83 1661
7353.64 1568
7354.45 1643
7355.26 1525
7356.07 1486
7356.88 1602
7357.69 1614
7358.50 1562
7359.31 1650
7360.12 1616
7360.93 1575
7361.74 1493
7362.54 1591
7363.35 1656
7364.16 1693
7364.97 1530
7365.78 1558
7366.59 1615
7367.40 1600
7368.21 1712
7369.02 1751
7369.83 1709
7370.64 1723
7371.45 1616
7372.27 1614
7373.08 1706
7373.89 1716
7374.70 1677
7375.51 1739
7376.32 1744
7377.13 1766
7377.94 1803
7378.75 1980
7379.56 2040
7380.37 2193
7381.18 2310
7381.99 2464
7382.80 2564
7383.61 2634
7384.42 2557
7385.24 2458
7386.05 2268
7386.86 2110
7387.67 1855
7388.48 1827
7389.29 1740
7390.10 1583
7390.91 1592
7391.72 1583
7392.54 1603
7393.35 1588
7394.16 1593
7394.97 1547
7395.78 1505
7396.59 1558
7397.41 1583
7398.22 1611
7399.03 1731
7399.84 1822
7400.65 1896
7401.46 1938
7402.28 1914
7403.09 2015
7403.90 1936
7404.71 2022
7405.52 1998
7406.34 1865
7407.15 1914
7407.96 1905
7408.77 1837
7409.59 1924
7410.40 1818
7411.21 1751
7412.02 1658
7412.84 1552
7413.65 1423
7414.46 1464
7415.27 1369
7416.09 1282
7416.90 1282
7417.71 1247
7418.52 1231
7419.34 1252
7420.15 1284
7420.96 1281
7421.78 1274
7422.59 1252
7423.40 1284
7424.22 1226
7425.03 1219
7425.84 1228
7426.65 1249
7427.47 1239
7428.28 1224
7429.09 1176
7429.91 1233
7430.72 1213
7431.54 1190
7432.35 1185
7433.16 1181
7433.98 1199
7434.79 1162
7435.60 1205
7436.42 1241
7437.23 1282
7438.05 1263
7438.86 1223
7439.67 1259
7440.49 1322
7441.30 1279
7442.12 1247
7442.93 1246
7443.74 1226
7444.56 1251
7445.37 1278
7446.19 1295
7447.00 1264
7447.82 1181
7448.63 1200
7449.44 1187
7450.26 1178
7451.07 1202
7451.89 1101
7452.70 1137
7453.52 1118
7454.33 1118
7455.15 1105
7455.96 1129
7456.78 1127
7457.59 1220
7458.41 1139
7459.22 1129
7460.04 1106
7460.85 1198
7461.67 1128
7462.48 1137
7463.30 1151
7464.11 1141
7464.93 1127
7465.74 1103
7466.56 1117
7467.37 1096
7468.19 1126
7469.01 1143
7469.82 1147
7470.64 1114
7471.45 1115
7472.27 1178
7473.08 1152
7473.90 1180
7474.72 1174
7475.53 1064
7476.35 1075
7477.16 1089
7477.98 1059
7478.80 998
7479.61 1033
7480.43 1046
7481.24 1106
7482.06 1088
7482.88 1030
7483.69 1051
7484.51 1053
7485.33 1060
7486.14 1030
7486.96 978
7487.78 996
7488.59 1015
7489.41 990
7490.23 990
7491.04 1035
7491.86 1032
7492.68 1035
7493.49 987
7494.31 939
7495.13 901
7495.94 932
7496.76 957
7497.58 950
7498.40 928
7499.21 973
7500.03 1003
7500.85 888
7501.67 929
7502.48 932
7503.30 946
7504.12 925
7504.94 910
7505.75 942
7506.57 984
7507.39 978
7508.21 980
7509.02 972
7509.84 998
7510.66 1009
7511.48 939
7512.30 949
7513.11 929
7513.93 1006
7514.75 984
7515.57 974
7516.39 967
7517.20 925
7518.02 918
7518.84 946
7519.66 943
7520.48 946
7521.30 910
7522.11 907
7522.93 868
7523.75 859
7524.57 870
7525.39 917
7526.21 923
7527.03 932
7527.84 927
7528.66 945
7529.48 920
7530.30 902
7531.12 964
7531.94 909
7532.76 848
7533.58 903
7534.40 988
7535.22 954
7536.03 992
7536.85 926
7537.67 938
7538.49 969
7539.31 895
7540.13 934
7540.95 959
7541.77 974
7542.59 959
7543.41 1005
7544.23 1072
7545.05 1065
7545.87 1035
7546.69 1087
7547.51 989
7548.33 1016
7549.15 1071
7549.97 1025
7550.79 940
7551.61 923
7552.43 1022
7553.25 1008
7554.07 1040
7554.89 935
7555.71 943
7556.53 999
7557.35 949
7558.17 962
7558.99 1005
7559.81 994
7560.63 958
7561.45 982
7562.27 994
7563.09 1029
7563.92 990
7564.74 981
7565.56 968
7566.38 1040
7567.20 1001
7568.02 1004
7568.84 1014
7569.66 993
7570.48 1035
7571.30 931
7572.13 964
7572.95 1048
7573.77 1014
7574.59 948
7575.41 1000
7576.23 949
7577.05 1013
7577.88 959
7578.70 923
7579.52 952
7580.34 982
7581.16 891
7581.98 1005
7582.81 1074
7583.63 1040
7584.45 1029
7585.27 1015
7586.09 1038
7586.92 1050
7587.74 1114
7588.56 1140
7589.38 1107
7590.20 1173
7591.03 1227
7591.85 1173
7592.67 1125
7593.49 1108
7594.32 1093
7595.14 1023
7595.96 969
7596.78 1091
7597.61 1112
7598.43 1070
7599.25 1046
7600.07 1107
7600.90 1082
7601.72 1104
7602.54 1187
7603.36 1258
7604.19 1264
7605.01 1410
7605.83 1398
7606.66 1352
7607.48 1310
7608.30 1385
7609.13 1395
7609.95 1298
7610.77 1264
7611.60 1247
7612.42 1200
7613.24 1103
7614.07 1091
7614.89 1172
7615.71 1149
7616.54 1177
7617.36 1287
7618.18 1245
7619.01 1286
7619.83 1322
7620.66 1264
7621.48 1372
7622.30 1305
7623.13 1169
7623.95 1202
7624.78 1180
7625.60 1214
7626.42 1220
7627.25 1179
7628.07 1208
7628.90 1358
7629.72 1320
7630.55 1394
7631.37 1479
7632.19 1532
7633.02 1486
7633.84 1611
7634.67 1612
7635.49 1431
7636.32 1382
7637.14 1269
7637.97 1203
7638.79 1194
7639.62 1177
7640.44 1129
7641.27 1049
7642.09 1097
7642.92 1044
7643.74 962
7644.57 1015
7645.39 1076
7646.22 1001
7647.04 997
7647.87 1033
7648.69 1078
7649.52 1046
7650.34 971
7651.17 1001
7651.99 941
7652.82 931
7653.65 858
7654.47 946
7655.30 883
7656.12 939
7656.95 936
7657.77 949
7658.60 920
7659.43 971
7660.25 904
7661.08 920
7661.90 901
7662.73 861
7663.56 907
7664.38 916
7665.21 958
7666.04 879
7666.86 895
7667.69 926
7668.51 989
7669.34 930
7670.17 890
7670.99 854
7671.82 962
7672.65 944
7673.47 915
7674.30 855
7675.13 881
7675.95 865
7676.78 849
7677.61 874
7678.44 879
7679.26 867
7680.09 889
7680.92 923
7681.74 905
7682.57 836
7683.40 916
7684.23 981
7685.05 890
7685.88 890
7686.71 874
7687.53 909
7688.36 897
7689.19 971
7690.02 946
7690.85 904
7691.67 953
7692.50 967
7693.33 929
7694.16 959
7694.98 947
7695.81 1000
7696.64 936
7697.47 917
7698.30 961
7699.12 1043
7699.95 1007
7700.78 960
7701.61 951
7702.44 950
7703.26 929
7704.09 918
7704.92 943
7705.75 931
7706.58 950
7707.41 882
7708.24 913
7709.06 942
7709.89 909
7710.72 852
7711.55 891
7712.38 879
7713.21 820
7714.04 898
7714.87 826
7715.69 826
7716.52 879
7717.35 887
7718.18 822
7719.01 866
7719.84 805
7720.67 812
7721.50 772
7722.33 804
7723.16 856
7723.99 830
7724.82 867
7725.65 855
7726.48 831
7727.30 862
7728.13 823
7728.96 848
7729.79 846
7730.62 812
7731.45 888
7732.28 854
7733.11 827
7733.94 805
7734.77 818
7735.60 841
7736.43 756
7737.26 834
7738.09 902
7738.92 818
7739.75 767
7740.58 829
7741.41 863
7742.25 830
7743.08 772
7743.91 857
7744.74 820
7745.57 800
7746.40 835
7747.23 870
7748.06 876
7748.89 908
7749.72 930
7750.55 912
7751.38 914
7752.21 932
7753.04 861
7753.88 853
7754.71 912
7755.54 898
7756.37 824
7757.20 860
7758.03 889
7758.86 911
7759.69 878
7760.53 862
7761.36 864
7762.19 817
7763.02 807
7763.85 847
7764.68 814
7765.51 824
7766.35 812
7767.18 808
7768.01 811
7768.84 826
7769.67 812
7770.51 863
7771.34 823
7772.17 781
7773.00 835
7773.83 807
7774.67 840
7775.50 822
7776.33 796
7777.16 815
7777.99 883
7778.83 806
7779.66 854
7780.49 795
7781.32 770
7782.16 806
7782.99 788
7783.82 852
7784.65 859
7785.49 856
7786.32 828
7787.15 873
7787.99 908
7788.82 844
7789.65 818
7790.48 811
7791.32 854
7792.15 887
7792.98 849
7793.82 859
7794.65 811
7795.48 807
7796.32 819
7797.15 867
7797.98 826
7798.82 897
7799.65 834
7800.48 897
7801.32 890
7802.15 788
7802.99 923
7803.82 925
7804.65 934
7805.49 916
7806.32 933
7807.15 824
7807.99 869
7808.82 999
7809.66 957
7810.49 912
7811.32 935
7812.16 904
7812.99 973
7813.83 1064
7814.66 1054
7815.50 1190
7816.33 1169
7817.16 1092
7818.00 1127
7818.83 1161
7819.67 1144
7820.50 1146
7821.34 1080
7822.17 1046
7823.01 956
7823.84 945
7824.68 917
7825.51 1046
7826.35 1085
7827.18 1084
7828.02 1079
7828.85 1045
7829.69 1038
7830.52 1056
7831.36 1013
7832.19 1033
7833.03 1065
7833.86 1119
7834.70 1073
7835.53 1100
7836.37 1070
7837.20 1098
7838.04 1020
7838.87 1044
7839.71 991
7840.55 953
7841.38 990
7842.22 1013
7843.05 982
7843.89 1019
7844.72 990
7845.56 944
7846.40 991
7847.23 1041
7848.07 981
7848.91 922
7849.74 997
7850.58 1006
7851.41 923
7852.25 940
7853.09 980
7853.92 975
7854.76 896
7855.60 902
7856.43 1000
7857.27 982
7858.11 985
7858.94 1046
7859.78 1023
7860.62 1122
7861.45 1084
7862.29 1035
7863.13 989
7863.96 1019
7864.80 998
7865.64 1005
7866.47 916
7867.31 959
7868.15 940
7868.99 970
7869.82 944
7870.66 964
7871.50 950
7872.33 925
7873.17 960
7874.01 938
7874.85 938
7875.68 934
7876.52 950
7877.36 1079
7878.20 1202
7879.03 1164
7879.87 1186
7880.71 1109
7881.55 1158
7882.39 1082
7883.22 943
7884.06 1031
7884.90 988
7885.74 1000
7886.58 987
7887.41 994
7888.25 932
7889.09 888
7889.93 968
7890.77 1031
7891.61 1044
7892.44 1034
7893.28 1068
7894.12 1155
7894.96 1085
7895.80 1040
7896.64 1079
7897.48 1049
7898.31 1074
7899.15 1167
7899.99 1161
7900.83 1079
7901.67 1144
7902.51 1058
7903.35 1134
7904.19 1116
7905.03 1146
7905.87 1081
7906.70 1065
7907.54 976
7908.38 915
7909.22 960
7910.06 887
7910.90 858
7911.74 952
7912.58 959
7913.42 982
7914.26 995
7915.10 945
7915.94 999
7916.78 1047
7917.62 1061
7918.46 1060
7919.30 1075
7920.14 1127
7920.98 1149
7921.82 1139
7922.66 1083
7923.50 1078
7924.34 990
7925.18 947
7926.02 908
7926.86 924
7927.70 947
7928.54 881
7929.38 793
7930.22 873
7931.06 873
7931.90 871
7932.74 837
7933.58 834
7934.42 874
7935.26 913
7936.10 879
7936.95 942
7937.79 897
7938.63 938
7939.47 941
7940.31 943
7941.15 924
7941.99 896
7942.83 903
7943.67 930
7944.51 925
7945.36 929
7946.20 927
7947.04 961
7947.88 986
7948.72 936
7949.56 964
7950.40 853
7951.25 918
7952.09 903
7952.93 1026
7953.77 1019
7954.61 980
7955.45 965
7956.30 974
7957.14 988
7957.98 957
7958.82 951
7959.66 920
7960.51 960
7961.35 883
7962.19 928
7963.03 932
7963.87 962
7964.72 939
7965.56 975
7966.40 972
7967.24 1032
7968.09 1064
7968.93 1124
7969.77 1056
7970.61 1133
7971.46 1051
7972.30 1058
7973.14 970
7973.98 941
7974.83 896
7975.67 893
7976.51 879
7977.36 957
7978.20 975
7979.04 893
7979.89 958
7980.73 922
7981.57 877
7982.41 907
7983.26 890
7984.10 875
7984.94 925
7985.79 878
7986.63 831
7987.48 831
7988.32 792
7989.16 769
7990.01 779
7990.85 744
7991.69 799
7992.54 817
7993.38 835
7994.22 785
7995.07 722
7995.91 759
7996.76 799
7997.60 763
7998.44 721
7999.29 739
8000.13 793
8000.98 772
8001.82 727
8002.67 706
8003.51 740
8004.35 770
8005.20 726
8006.04 652
8006.89 766
8007.73 815
8008.58 818
8009.42 730
8010.27 785
8011.11 765
8011.96 767
8012.80 739
8013.65 676
8014.49 722
8015.34 741
8016.18 769
8017.03 742
8017.87 751
8018.72 727
8019.56 715
8020.41 740
8021.25 731
8022.10 758
8022.94 733
8023.79 755
8024.63 790
8025.48 815
8026.32 754
8027.17 774
8028.01 706
8028.86 755
8029.71 718
8030.55 710
8031.40 780
8032.24 725
8033.09 731
8033.94 761
8034.78 774
8035.63 777
8036.47 762
8037.32 684
8038.17 745
8039.01 702
8039.86 690
8040.70 713
8041.55 718
8042.40 707
8043.24 791
8044.09 742
8044.94 726
8045.78 785
8046.63 763
8047.48 722
8048.32 729
8049.17 725
8050.02 707
8050.86 773
8051.71 710
8052.56 730
8053.40 729
8054.25 711
8055.10 676
8055.95 696
8056.79 707
8057.64 705
8058.49 734
8059.33 679
8060.18 653
8061.03 671
8061.88 688
8062.72 732
8063.57 684
8064.42 659
8065.27 629
8066.11 653
8066.96 642
8067.81 675
8068.66 688
8069.50 678
8070.35 698
8071.20 690
8072.05 681
8072.90 665
8073.74 690
8074.59 757
8075.44 653
8076.29 689
8077.14 682
8077.99 695
8078.83 701
8079.68 692
8080.53 626
8081.38 680
8082.23 666
8083.08 690
8083.92 699
8084.77 669
8085.62 670
8086.47 658
8087.32 649
8088.17 668
8089.02 685
8089.87 717
8090.71 658
8091.56 670
8092.41 666
8093.26 674
8094.11 681
8094.96 686
8095.81 674
8096.66 684
8097.51 648
8098.36 693
8099.21 704
8100.06 708
8100.91 740
8101.75 703
8102.60 660
8103.45 706
8104.30 658
8105.15 658
8106.00 674
8106.85 654
8107.70 695
8108.55 747
8109.40 715
8110.25 626
8111.10 576
8111.95 678
8112.80 723
8113.65 700
8114.50 663
8115.35 689
8116.20 709
8117.05 694
8117.90 708
8118.75 735
8119.60 726
8120.46 725
8121.31 716
8122.16 733
8123.01 649
8123.86 682
8124.71 696
8125.56 641
8126.41 671
8127.26 696
8128.11 727
8128.96 749
8129.81 693
8130.66 714
8131.52 774
8132.37 718
8133.22 697
8134.07 703
8134.92 694
8135.77 677
8136.62 705
8137.47 710
8138.33 720
8139.18 740
8140.03 785
8140.88 762
8141.73 789
8142.58 724
8143.44 771
8144.29 760
8145.14 705
8145.99 730
8146.84 750
8147.69 766
8148.55 768
8149.40 724
8150.25 733
8151.10 811
8151.95 743
8152.81 741
8153.66 741
8154.51 800
8155.36 897
8156.22 903
8157.07 894
8157.92 926
8158.77 873
8159.63 857
8160.48 860
8161.33 793
8162.18 718
8163.04 761
8163.89 808
8164.74 741
8165.60 703
8166.45 698
8167.30 685
8168.15 682
8169.01 725
8169.86 736
8170.71 764
8171.57 675
8172.42 709
8173.27 700
8174.13 727
8174.98 717
8175.83 712
8176.69 714
8177.54 699
8178.39 645
8179.25 711
8180.10 668
8180.95 714
8181.81 692
8182.66 632
8183.52 633
8184.37 625
8185.22 710
8186.08 664
8186.93 665
8187.79 613
8188.64 702
8189.49 686
8190.35 619
8191.20 611
8192.06 671
8192.91 623
8193.76 612
8194.62 648
8195.47 667
8196.33 654
8197.18 597
8198.04 689
8198.89 735
8199.75 673
8200.60 645
8201.46 694
8202.31 636
8203.17 615
8204.02 652
8204.87 662
8205.73 667
8206.58 676
8207.44 691
8208.29 671
8209.15 703
8210.01 653
8210.86 710
8211.72 682
8212.57 690
8213.43 699
8214.28 646
8215.14 660
8215.99 668
8216.85 675
8217.70 647
8218.56 673
8219.42 670
8220.27 642
8221.13 580
8221.98 656
8222.84 698
8223.69 688
8224.55 680
8225.41 679
8226.26 626
8227.12 675
8227.97 687
8228.83 677
8229.69 668
8230.54 648
8231.40 683
8232.26 645
8233.11 653
8233.97 669
8234.82 707
8235.68 695
8236.54 651
8237.39 635
8238.25 702
8239.11 675
8239.96 749
8240.82 691
8241.68 639
8242.54 704
8243.39 705
8244.25 682
8245.11 646
8245.96 639
8246.82 598
8247.68 683
8248.53 699
8249.39 689
8250.25 616
8251.11 647
8251.96 684
8252.82 681
8253.68 692
8254.54 653
8255.39 658
8256.25 613
8257.11 628
8257.97 665
8258.82 669
8259.68 624
8260.54 609
8261.40 651
8262.26 673
8263.11 631
8263.97 631
8264.83 651
8265.69 653
8266.55 629
8267.40 696
8268.26 653
8269.12 625
8269.98 631
8270.84 670
8271.70 653
8272.55 638
8273.41 702
8274.27 730
8275.13 643
8275.99 579
8276.85 641
8277.71 652
8278.56 688
8279.42 726
8280.28 688
8281.14 726
8282.00 727
8282.86 715
8283.72 710
8284.58 691
8285.44 714
8286.29 721
8287.15 732
8288.01 728
8288.87 725
8289.73 722
8290.59 742
8291.45 742
8292.31 797
8293.17 738
8294.03 744
8294.89 743
8295.75 758
8296.61 725
8297.47 728
8298.33 774
8299.19 685
8300.05 654
8300.91 735
8301.77 719
8302.63 677
8303.49 687
8304.35 744
8305.21 732
8306.07 682
8306.93 710
8307.79 654
8308.65 742
8309.51 698
8310.37 728
8311.23 661
8312.09 672
8312.95 688
8313.81 705
8314.67 721
8315.53 721
8316.39 727
8317.25 718
8318.11 739
8318.98 732
8319.84 761
8320.70 757
8321.56 732
8322.42 690
8323.28 746
8324.14 709
8325.00 713
8325.86 727
8326.73 731
8327.59 698
8328.45 691
8329.31 639
8330.17 667
8331.03 694
8331.89 706
8332.76 740
8333.62 758
8334.48 708
8335.34 708
8336.20 685
8337.06 691
8337.93 669
8338.79 674
8339.65 720
8340.51 705
8341.37 722
8342.24 707
8343.10 717
8343.96 727
8344.82 690
8345.68 702
8346.55 723
8347.41 739
8348.27 777
8349.13 774
8350.00 721
8350.86 807
8351.72 707
8352.58 694
8353.45 761
8354.31 715
8355.17 755
8356.03 748
8356.90 766
8357.76 752
8358.62 745
8359.49 738
8360.35 743
8361.21 752
8362.08 765
8362.94 777
8363.80 727
8364.66 766
8365.53 746
8366.39 731
8367.25 753
8368.12 734
8368.98 806
8369.84 798
8370.71 748
8371.57 761
8372.44 757
8373.30 739
8374.16 717
8375.03 700
8375.89 730
8376.75 779
8377.62 771
8378.48 731
8379.35 742
8380.21 773
8381.07 747
8381.94 819
8382.80 792
8383.67 777
8384.53 789
8385.40 806
8386.26 820
8387.12 791
8387.99 786
8388.85 746
8389.72 800
8390.58 736
8391.45 747
8392.31 768
8393.18 820
8394.04 829
8394.91 801
8395.77 748
8396.64 776
8397.50 799
8398.37 777
8399.23 756
8400.10 802
8400.96 834
8401.83 867
8402.69 919
8403.56 824
8404.42 863
8405.29 890
8406.15 857
8407.02 870
8407.88 837
8408.75 862
8409.61 898
8410.48 895
8411.34 858
8412.21 823
8413.08 889
8413.94 923
8414.81 945
8415.67 888
8416.54 920
8417.41 939
8418.27 917
8419.14 974
8420.00 1015
8420.87 960
8421.74 988
8422.60 954
8423.47 968
8424.33 1067
8425.20 1076
8426.07 1039
8426.93 1072
8427.80 1047
8428.67 1060
8429.53 1039
8430.40 1092
8431.27 1141
8432.13 1080
8433.00 1069
8433.87 1167
8434.73 1140
8435.60 1162
8436.47 1124
8437.33 1162
8438.20 1189
8439.07 1230
8439.94 1246
8440.80 1262
8441.67 1347
8442.54 1339
8443.40 1321
8444.27 1331
8445.14 1492
8446.01 1456
8446.87 1415
8447.74 1421
8448.61 1415
8449.48 1414
8450.34 1417
8451.21 1508
8452.08 1457
8452.95 1501
8453.82 1595
8454.68 1733
8455.55 1838
8456.42 2065
8457.29 2227
8458.15 2371
8459.02 2465
8459.89 2502
8460.76 2290
8461.63 2164
8462.50 2005
8463.36 1926
8464.23 1847
8465.10 1786
8465.97 1683
8466.84 1759
8467.71 1966
8468.57 2210
8469.44 2614
8470.31 2915
8471.18 3272
8472.05 3665
8472.92 3707
8473.79 3565
8474.66 3256
8475.53 2735
8476.39 2335
8477.26 2122
8478.13 1818
8479.00 1644
8479.87 1448
8480.74 1317
8481.61 1259
8482.48 1183
8483.35 1169
8484.22 1137
8485.09 1196
8485.96 1306
8486.83 1156
8487.69 1195
8488.56 1205
8489.43 1194
8490.30 1112
8491.17 1137
8492.04 1171
8492.91 1106
8493.78 1112
8494.65 1144
8495.52 1158
8496.39 1069
8497.26 1100
8498.13 1180
8499.00 1189
8499.87 1153
8500.74 1233
8501.61 1182
8502.48 1108
8503.35 1057
8504.22 1137
8505.10 1088
8505.97 1127
8506.84 1143
8507.71 1104
8508.58 1101
8509.45 1194
8510.32 1162
8511.19 1234
8512.06 1276
8512.93 1124
8513.80 1225
8514.67 1199
8515.54 1172
8516.42 1134
8517.29 1142
8518.16 1160
8519.03 1159
8519.90 1121
8520.77 1103
8521.64 1220
8522.51 1224
8523.39 1127
8524.26 1171
8525.13 1172
8526.00 1198
8526.87 1132
8527.74 1175
8528.61 1173
8529.49 1189
8530.36 1241
8531.23 1273
8532.10 1314
8532.97 1378
8533.85 1327
8534.72 1345
8535.59 1305
8536.46 1279
8537.33 1366
8538.21 1247
8539.08 1233
8539.95 1287
8540.82 1195
8541.69 1199
8542.57 1246
8543.44 1153
8544.31 1133
8545.18 1118
8546.06 1166
8546.93 1163
8547.80 1220
8548.67 1186
8549.55 1188
8550.42 1237
8551.29 1204
8552.17 1256
8553.04 1306
8553.91 1324
8554.78 1325
8555.66 1360
8556.53 1401
8557.40 1372
8558.28 1347
8559.15 1330
8560.02 1296
8560.90 1183
8561.77 1174
8562.64 1119
8563.52 1068
8564.39 1056
8565.26 985
8566.14 971
8567.01 1025
8567.89 988
8568.76 1001
8569.63 1025
8570.51 1046
8571.38 1061
8572.25 1046
8573.13 980
8574.00 963
8574.88 990
8575.75 1047
8576.62 971
8577.50 894
8578.37 910
8579.25 926
8580.12 866
8581.00 909
8581.87 903
8582.74 965
8583.62 988
8584.49 973
8585.37 962
8586.24 873
8587.12 913
8587.99 953
8588.87 967
8589.74 945
8590.62 953
8591.49 949
8592.37 935
8593.24 1015
8594.12 1015
8594.99 1014
8595.87 999
8596.74 947
8597.62 981
8598.49 973
8599.37 1004
8600.24 1019
8601.12 958
8601.99 964
8602.87 930
8603.74 958
8604.62 957
8605.49 963
8606.37 1053
8607.25 1015
8608.12 1090
8609.00 1042
8609.87 1010
8610.75 976
8611.63 987
8612.50 964
8613.38 969
8614.25 1032
8615.13 1088
8616.01 1105
8616.88 1027
8617.76 1060
8618.63 1044
8619.51 1068
8620.39 1109
8621.26 1038
8622.14 1035
8623.02 1033
8623.89 1087
8624.77 1067
8625.65 1072
8626.52 1074
8627.40 1105
8628.28 1091
8629.15 1061
8630.03 1088
8630.91 1070
8631.78 1100
8632.66 1139
8633.54 1176
8634.41 1087
8635.29 1111
8636.17 1186
8637.05 1206
8637.92 1173
8638.80 1127
8639.68 1203
8640.56 1147
8641.43 1167
8642.31 1176
8643.19 1205
8644.06 1161
8644.94 1267
8645.82 1201
8646.70 1201
8647.58 1260
8648.45 1239
8649.33 1344
8650.21 1271
8651.09 1263
8651.96 1324
8652.84 1312
8653.72 1369
8654.60 1434
8655.48 1316
8656.36 1307
8657.23 1323
8658.11 1359
8658.99 1374
8659.87 1319
8660.75 1388
8661.63 1419
8662.50 1423
8663.38 1416
8664.26 1439
8665.14 1375
8666.02 1350
8666.90 1404
8667.78 1411
8668.65 1409
8669.53 1441
8670.41 1505
8671.29 1623
8672.17 1718
8673.05 1898
8673.93 2149
8674.81 2379
8675.69 2563
8676.57 2598
8677.45 2514
8678.32 2516
8679.20 2366
8680.08 2233
8680.96 2080
8681.84 1867
8682.72 1805
8683.60 1750
8684.48 1535
8685.36 1564
8686.24 1515
8687.12 1565
8688.00 1569
8688.88 1675
8689.76 1905
8690.64 2161
8691.52 2457
8692.40 2745
8693.28 3025
8694.16 3162
8695.04 3365
8695.92 3222
8696.80 2988
8697.68 2694
8698.56 2341
8699.44 2049
8700.32 1769
8701.20 1686
8702.08 1486
8702.96 1386
8703.84 1219
8704.72 1122
8705.60 1156
8706.49 1220
8707.37 1178
8708.25 1171
8709.13 1105
8710.01 1110
8710.89 1147
8711.77 1119
8712.65 1147
8713.53 1178
8714.41 1108
8715.29 1090
8716.18 1083
8717.06 1060
8717.94 966
8718.82 1029
8719.70 1066
8720.58 988
8721.46 1014
8722.35 1036
8723.23 1052
8724.11 1060
8724.99 1044
8725.87 991
8726.75 1078
8727.64 1118
8728.52 1137
8729.40 1077
8730.28 1060
8731.16 1089
8732.05 1044
8732.93 1138
8733.81 1131
8734.69 1068
8735.57 1068
8736.46 1128
8737.34 1113
8738.22 1071
8739.10 1088
8739.99 1074
8740.87 1093
8741.75 1047
8742.63 1055
8743.52 1067
8744.40 1066
8745.28 1094
8746.16 1060
8747.05 1007
8747.93 1006
8748.81 1014
8749.70 1022
8750.58 968
8751.46 995
8752.34 1018
8753.23 1097
8754.11 1078
8754.99 1107
8755.88 1195
8756.76 1195
8757.64 1200
8758.53 1158
8759.41 1167
8760.29 1155
8761.18 1157
8762.06 1187
8762.94 1037
8763.83 1051
8764.71 1058
8765.60 1098
8766.48 1051
8767.36 990
8768.25 980
8769.13 998
8770.01 946
8770.90 1029
8771.78 1082
8772.67 963
8773.55 940
8774.43 971
8775.32 963
8776.20 955
8777.09 926
8777.97 913
8778.86 866
8779.74 844
8780.63 911
8781.51 847
8782.39 799
8783.28 838
8784.16 865
8785.05 848
8785.93 843
8786.82 824
8787.70 874
8788.59 804
8789.47 774
8790.36 846
8791.24 776
8792.13 802
8793.01 818
8793.90 822
8794.78 766
8795.67 800
8796.55 760
8797.44 809
8798.32 811
8799.21 774
8800.10 776
8800.98 803
8801.87 784
8802.75 818
8803.64 804
8804.52 777
8805.41 832
8806.29 816
8807.18 836
8808.07 824
8808.95 781
8809.84 771
8810.72 768
8811.61 774
8812.50 752
8813.38 740
8814.27 787
8815.15 748
8816.04 749
8816.93 771
8817.81 691
8818.70 753
8819.59 782
8820.47 773
8821.36 759
8822.25 764
8823.13 758
8824.02 732
8824.91 741
8825.79 783
8826.68 754
8827.57 761
8828.45 708
8829.34 725
8830.23 762
8831.11 747
8832.00 754
8832.89 712
8833.78 755
8834.66 712
8835.55 706
8836.44 770
8837.32 683
8838.21 674
8839.10 714
8839.99 757
8840.87 711
8841.76 678
8842.65 699
8843.54 728
8844.42 745
8845.31 688
8846.20 721
8847.09 672
8847.98 623
8848.86 676
8849.75 663
8850.64 697
8851.53 689
8852.42 649
8853.30 655
8854.19 696
8855.08 689
8855.97 746
8856.86 725
8857.75 709
8858.63 669
8859.52 649
8860.41 614
8861.30 600
8862.19 654
8863.08 695
8863.97 662
8864.85 652
8865.74 680
8866.63 690
8867.52 641
8868.41 647
8869.30 675
8870.19 691
8871.08 663
8871.97 641
8872.85 593
8873.74 633
8874.63 597
8875.52 641
8876.41 609
8877.30 611
8878.19 623
8879.08 657
8879.97 644
8880.86 622
8881.75 632
8882.64 602
8883.53 574
8884.42 595
8885.31 553
8886.20 571
8887.09 632
8887.98 617
8888.87 605
8889.76 595
8890.65 642
8891.54 578
8892.43 580
8893.32 560
8894.21 565
8895.10 589
8895.99 557
8896.88 612
8897.77 597
8898.66 578
8899.55 583
8900.44 574
8901.33 571
8902.22 621
8903.11 618
8904.00 591
8904.89 528
8905.78 576
8906.67 628
8907.56 618
8908.46 620
8909.35 596
8910.24 524
8911.13 595
8912.02 589
8912.91 594
8913.80 547
8914.69 599
8915.58 603
8916.48 568
8917.37 589
8918.26 599
8919.15 604
8920.04 569
8920.93 577
8921.82 557
8922.72 560
8923.61 566
8924.50 538
8925.39 524
8926.28 565
8927.18 511
8928.07 518
8928.96 527
8929.85 568
8930.74 603
8931.64 570
8932.53 532
8933.42 559
8934.31 573
8935.20 524
8936.10 590
8936.99 526
8937.88 496
8938.77 534
8939.67 604
8940.56 539
8941.45 556
8942.34 576
8943.24 579
8944.13 562
8945.02 568
8945.91 574
8946.81 559
8947.70 558
8948.59 562
8949.49 542
8950.38 541
8951.27 555
8952.16 561
8953.06 574
8953.95 533
8954.84 497
8955.74 536
8956.63 565
8957.52 570
8958.42 546
8959.31 605
8960.20 600
8961.10 564
8961.99 528
8962.89 567
8963.78 539
8964.67 495
8965.57 524
8966.46 582
8967.35 577
8968.25 545
8969.14 562
8970.04 606
8970.93 609
8971.82 612
8972.72 556
8973.61 539
8974.51 601
8975.40 586
8976.30 595
8977.19 561
8978.08 586
8978.98 531
8979.87 579
8980.77 549
8981.66 544
8982.56 531
8983.45 571
8984.35 538
8985.24 531
8986.14 564
8987.03 567
8987.93 540
8988.82 531
8989.72 557
8990.61 542
8991.51 545
8992.40 534
8993.30 550
8994.19 542
8995.09 536
8995.98 508
8996.88 496
8997.77 533
8998.67 582
8999.56 537
9000.46 545
9001.35 547
9002.25 533
9003.15 534
9004.04 499
9004.94 573
9005.83 545
9006.73 557
9007.62 524
9008.52 543
9009.42 576
9010.31 531
9011.21 545
9012.10 513
9013.00 522
9013.90 511
9014.79 502
9015.69 530
9016.59 540
9017.48 536
9018.38 546
9019.27 506
9020.17 537
9021.07 502
9021.96 528
9022.86 449
9023.76 507
9024.65 547
9025.55 581
9026.45 538
9027.34 506
9028.24 527
9029.14 509
9030.04 535
9030.93 552
9031.83 543
9032.73 522
9033.62 526
9034.52 524
9035.42 527
9036.32 503
9037.21 534
9038.11 491
9039.01 544
9039.90 495
9040.80 499
9041.70 515
9042.60 533
9043.50 569
9044.39 499
9045.29 487
9046.19 558
9047.09 536
9047.98 569
9048.88 540
9049.78 581
9050.68 565
9051.58 544
9052.47 541
9053.37 546
9054.27 552
9055.17 521
9056.07 509
9056.97 541
9057.86 542
9058.76 556
9059.66 529
9060.56 525
9061.46 557
9062.36 589
9063.25 599
9064.15 578
9065.05 565
9065.95 558
9066.85 554
9067.75 506
9068.65 557
9069.55 575
9070.45 569
9071.34 526
9072.24 538
9073.14 519
9074.04 564
9074.94 580
9075.84 586
9076.74 546
9077.64 525
9078.54 528
9079.44 563
9080.34 516
9081.24 513
9082.14 568
9083.04 523
9083.94 517
9084.84 573
9085.74 525
9086.63 489
9087.53 579
9088.43 572
9089.33 540
9090.23 538
9091.13 578
9092.03 573
9092.93 586
9093.83 557
9094.74 585
9095.64 549
9096.54 559
9097.44 578
9098.34 570
9099.24 543
9100.14 511
9101.04 506
9101.94 521
9102.84 570
9103.74 498
9104.64 529
9105.54 532
9106.44 558
9107.34 549
9108.24 538
9109.14 565
9110.05 548
9110.95 580
9111.85 548
9112.75 532
9113.65 527
9114.55 534
9115.45 512
9116.35 517
9117.25 513
9118.16 523
9119.06 531
9119.96 496
9120.86 556
9121.76 592
9122.66 552
9123.56 522
9124.47 551
9125.37 530
9126.27 479
9127.17 520
9128.07 585
9128.98 540
9129.88 497
9130.78 518
9131.68 566
9132.58 517
9133.49 532
9134.39 517
9135.29 472
9136.19 516
9137.09 571
9138.00 541
9138.90 516
9139.80 544
9140.70 570
9141.61 549
9142.51 473
9143.41 505
9144.31 523
9145.22 545
9146.12 545
9147.02 512
9147.93 513
9148.83 533
9149.73 512
9150.63 564
9151.54 528
9152.44 542
9153.34 537
9154.25 547
9155.15 530
9156.05 475
9156.96 475
9157.86 498
9158.76 511
9159.67 479
9160.57 474
9161.47 481
9162.38 580
9163.28 516
9164.18 500
9165.09 499
9165.99 556
9166.90 489
9167.80 526
9168.70 524
9169.61 541
9170.51 505
9171.41 483
9172.32 536
9173.22 472
9174.13 461
9175.03 483
9175.94 559
9176.84 527
9177.74 485
9178.65 524
9179.55 512
9180.46 485
9181.36 539
9182.27 539
9183.17 548
9184.08 514
9184.98 512
9185.88 542
9186.79 541
9187.69 574
9188.60 549
9189.50 574
9190.41 486
9191.31 499
9192.22 483
9193.12 513
9194.03 517
9194.93 498
9195.84 528
9196.74 557
9197.65 564
9198.56 508
9199.46 508
9200.37 544
9201.27 511
9202.18 547
9203.08 578
9203.99 554
9204.89 544
9205.80 574
9206.71 578
9207.61 534
9208.52 521
9209.42 514
9210.33 506
9211.23 547
9212.14 525
9213.05 555
9213.95 541
9214.86 535
9215.77 496
9216.67 514
9217.58 547
9218.48 602
9219.39 621
9220.30 605
9221.20 584
9222.11 577
9223.02 553
9223.92 539
9224.83 528
9225.74 570
9226.64 587
9227.55 556
9228.46 519
9229.36 542
9230.27 543
9231.18 523
9232.08 552
9232.99 494
9233.90 501
9234.81 495
9235.71 549
9236.62 504
9237.53 517
9238.43 492
9239.34 501
9240.25 485
9241.16 495
9242.06 520
9242.97 525
9243.88 512
9244.79 501
9245.69 508
9246.60 508
9247.51 528
9248.42 513
9249.33 489
9250.23 478
9251.14 493
9252.05 513
9252.96 490
9253.87 478
9254.77 497
9255.68 545
9256.59 538
9257.50 522
9258.41 523
9259.31 521
9260.22 499
9261.13 504
9262.04 476
9262.95 513
9263.86 533
9264.77 525
9265.67 464
9266.58 489
9267.49 488
9268.40 519
9269.31 524
9270.22 529
9271.13 509
9272.04 521
9272.94 513
9273.85 529
9274.76 499
9275.67 502
9276.58 584
9277.49 578
9278.40 504
9279.31 499
9280.22 597
9281.13 604
9282.04 538
9282.95 479
9283.86 514
9284.77 516
9285.68 520
9286.59 543
9287.49 539
9288.40 525
9289.31 528
9290.22 531
9291.13 498
9292.04 563
9292.95 561
9293.86 520
9294.77 508
9295.68 519
9296.59 507
9297.50 523
9298.41 570
9299.33 556
9300.24 622
9301.15 536
9302.06 550
9302.97 545
9303.88 608
9304.79 580
9305.70 551
9306.61 546
9307.52 574
9308.43 615
9309.34 606
9310.25 593
9311.16 585
9312.07 599
9312.98 550
9313.90 571
9314.81 536
9315.72 514
9316.63 596
9317.54 552
9318.45 545
9319.36 545
9320.27 532
9321.19 587
9322.10 549
9323.01 523
9323.92 538
9324.83 557
9325.74 558
9326.65 524
9327.57 517
9328.48 528
9329.39 547
9330.30 537
9331.21 542
9332.13 522
9333.04 545
9333.95 588
9334.86 546
9335.77 549
9336.69 497
9337.60 501
9338.51 506
9339.42 493
9340.33 558
9341.25 542
9342.16 525
9343.07 546
9343.98 546
9344.90 591
9345.81 545
9346.72 613
9347.63 521
9348.55 586
9349.46 591
9350.37 554
9351.29 499
9352.20 551
9353.11 527
9354.02 509
9354.94 559
9355.85 565
9356.76 534
9357.68 549
9358.59 491
9359.50 530
9360.42 537
9361.33 486
9362.24 523
9363.16 541
9364.07 564
9364.98 515
9365.90 519
9366.81 551
9367.72 547
9368.64 527
9369.55 525
9370.47 522
9371.38 495
9372.29 498
9373.21 511
9374.12 554
9375.04 535
9375.95 570
9376.86 513
9377.78 521
9378.69 537
9379.61 532
9380.52 517
9381.43 512
9382.35 519
9383.26 569
9384.18 591
9385.09 577
9386.01 603
9386.92 585
9387.84 549
9388.75 550
9389.67 583
9390.58 558
9391.49 599
9392.41 537
9393.32 582
9394.24 613
9395.15 587
9396.07 607
9396.98 561
9397.90 589
9398.81 590
9399.73 576
9400.65 528
9401.56 595
9402.48 575
9403.39 559
9404.31 579
9405.22 543
9406.14 565
9407.05 560
9407.97 578
9408.88 582
9409.80 557
9410.72 566
9411.63 557
9412.55 543
9413.46 513
9414.38 508
9415.30 547
9416.21 576
9417.13 557
9418.04 564
9418.96 570
9419.88 516
9420.79 556
9421.71 524
9422.62 530
9423.54 532
9424.46 585
9425.37 585
9426.29 545
9427.21 567
9428.12 583
9429.04 535
9429.96 521
9430.87 497
9431.79 548
9432.71 514
9433.62 525
9434.54 556
9435.46 572
9436.37 574
9437.29 537
9438.21 596
9439.13 623
9440.04 591
9440.96 559
9441.88 589
9442.80 587
9443.71 597
9444.63 550
9445.55 530
9446.46 570
9447.38 556
9448.30 547
9449.22 599
9450.14 592
9451.05 597
9451.97 590
9452.89 650
9453.81 670
9454.72 656
9455.64 645
9456.56 629
9457.48 650
9458.40 640
9459.31 657
9460.23 672
9461.15 610
9462.07 613
9462.99 600
9463.91 611
9464.82 638
9465.74 582
9466.66 601
9467.58 598
9468.50 617
9469.42 624
9470.34 542
9471.25 581
9472.17 566
9473.09 603
9474.01 578
9474.93 598
9475.85 665
9476.77 582
9477.69 595
9478.60 591
9479.52 589
9480.44 628
9481.36 671
9482.28 610
9483.20 609
9484.12 634
9485.04 627
9485.96 651
9486.88 652
9487.80 614
9488.72 667
9489.64 657
9490.56 636
9491.48 604
9492.40 586
9493.32 612
9494.24 606
9495.16 629
9496.08 596
9497.00 612
9497.92 622
9498.84 584
9499.76 636
9500.68 588
9501.60 598
9502.52 622
9503.44 646
9504.36 633
9505.28 575
9506.20 591
9507.12 617
9508.04 592
9508.96 580
9509.88 613
9510.80 606
9511.72 617
9512.64 628
9513.56 640
9514.48 660
9515.40 650
9516.32 635
9517.25 626
9518.17 681
9519.09 680
9520.01 695
9520.93 709
9521.85 718
9522.77 692
9523.69 645
9524.61 676
9525.54 661
9526.46 642
9527.38 703
9528.30 711
9529.22 764
9530.14 719
9531.06 764
9531.99 836
9532.91 884
9533.83 915
9534.75 899
9535.67 933
9536.60 929
9537.52 916
9538.44 872
9539.36 755
9540.28 788
9541.21 759
9542.13 733
9543.05 723
9543.97 740
9544.89 744
9545.82 666
9546.74 660
9547.66 677
9548.58 673
9549.51 686
9550.43 621
9551.35 638
9552.27 664
9553.20 650
9554.12 691
9555.04 702
9555.96 677
9556.89 663
9557.81 715
9558.73 721
9559.66 748
9560.58 750
9561.50 703
9562.43 697
9563.35 723
9564.27 697
9565.19 657
9566.12 673
9567.04 654
9567.96 694
9568.89 669
9569.81 628
9570.74 638
9571.66 631
9572.58 643
9573.51 686
9574.43 656
9575.35 704
9576.28 681
9577.20 662
9578.13 629
9579.05 665
9579.97 685
9580.90 695
9581.82 655
9582.75 655
9583.67 651
9584.59 662
9585.52 731
9586.44 682
9587.37 669
9588.29 700
9589.22 713
9590.14 699
9591.06 693
9591.99 646
9592.91 639
9593.84 721
9594.76 720
9595.69 695
9596.61 725
9597.54 765
9598.46 702
9599.39 706
9600.31 692
9601.24 756
9602.16 787
9603.09 730
9604.01 733
9604.94 777
9605.86 748
9606.79 737
9607.71 794
9608.64 740
9609.56 757
9610.49 766
9611.41 772
9612.34 830
9613.27 712
9614.19 776
9615.12 778
9616.04 778
9616.97 766
9617.89 767
9618.82 821
9619.75 820
9620.67 825
9621.60 806
9622.52 813
9623.45 796
9624.38 802
9625.30 854
9626.23 833
9627.15 860
9628.08 851
9629.01 838
9629.93 846
9630.86 896
9631.79 914
9632.71 883
9633.64 895
9634.57 856
9635.49 912
9636.42 932
9637.35 930
9638.27 939
9639.20 918
9640.13 931
9641.05 922
9641.98 948
9642.91 929
9643.83 924
9644.76 913
9645.69 901
9646.62 908
9647.54 912
9648.47 982
9649.40 1140
9650.32 1234
9651.25 1156
9652.18 1182
9653.11 1133
9654.03 1114
9654.96 1049
9655.89 1019
9656.82 1024
9657.75 1001
9658.67 947
9659.60 934
9660.53 981
9661.46 964
9662.38 993
9663.31 1030
9664.24 961
9665.17 957
9666.10 1005
9667.02 1008
9667.95 955
9668.88 1030
9669.81 1024
9670.74 1015
9671.67 1046
9672.59 1093
9673.52 977
9674.45 1040
9675.38 1135
9676.31 1101
9677.24 1068
9678.17 1067
9679.10 1084
9680.02 1155
9680.95 1127
9681.88 1142
9682.81 1173
9683.74 1141
9684.67 1116
9685.60 1144
9686.53 1188
9687.46 1231
9688.39 1192
9689.31 1180
9690.24 1161
9691.17 1116
9692.10 1217
9693.03 1189
9693.96 1215
9694.89 1180
9695.82 1179
9696.75 1248
9697.68 1296
9698.61 1299
9699.54 1305
9700.47 1372
9701.40 1324
9702.33 1319
9703.26 1269
9704.19 1230
9705.12 1201
9706.05 1205
9706.98 1226
9707.91 1176
9708.84 1142
9709.77 1144
9710.70 1205
9711.63 1248
9712.56 1256
9713.49 1259
9714.42 1323
9715.35 1283
9716.28 1327
9717.21 1358
9718.14 1354
9719.07 1376
9720.00 1304
9720.93 1252
9721.87 1255
9722.80 1218
9723.73 1164
9724.66 1112
9725.59 1085
9726.52 1080
9727.45 1122
9728.38 1085
9729.31 1048
9730.24 1128
9731.18 1141
9732.11 1131
9733.04 1181
9733.97 1141
9734.90 1141
9735.83 1175
9736.76 1147
9737.70 1173
9738.63 1093
9739.56 1092
9740.49 1037
9741.42 1016
9742.35 981
9743.29 1017
9744.22 998
9745.15 960
9746.08 1036
9747.01 1070
9747.95 1012
9748.88 998
9749.81 972
9750.74 936
9751.67 881
9752.61 1015
9753.54 937
9754.47 928
9755.40 954
9756.34 937
9757.27 928
9758.20 972
9759.13 979
9760.07 961
9761.00 958
9761.93 906
9762.87 928
9763.80 996
9764.73 975
9765.66 1048
9766.60 1097
9767.53 987
9768.46 988
9769.40 984
9770.33 955
9771.26 1006
9772.20 978
9773.13 950
9774.06 1001
9775.00 979
9775.93 989
9776.86 1106
9777.80 1134
9778.73 1172
9779.66 1151
9780.60 1249
9781.53 1132
9782.46 1115
9783.40 1133
9784.33 1169
9785.26 1141
9786.20 1153
9787.13 1110
9788.07 1013
9789.00 986
9789.93 968
9790.87 939
9791.80 904
9792.74 891
9793.67 932
9794.61 958
9795.54 915
9796.47 919
9797.41 984
9798.34 940
9799.28 943
9800.21 961
9801.15 943
9802.08 932
9803.02 914
9803.95 961
9804.89 898
9805.82 863
9806.76 851
9807.69 849
9808.63 839
9809.56 834
9810.50 807
9811.43 827
9812.37 774
9813.30 738
9814.24 732
9815.17 738
9816.11 752
9817.04 806
9817.98 832
9818.91 828
9819.85 821
9820.78 745
9821.72 763
9822.65 758
9823.59 735
9824.53 761
9825.46 773
9826.40 753
9827.33 799
9828.27 770
9829.21 746
9830.14 831
9831.08 754
9832.01 700
9832.95 784
9833.89 731
9834.82 682
9835.76 731
9836.69 708
9837.63 703
9838.57 768
9839.50 737
9840.44 778
9841.38 749
9842.31 832
9843.25 706
9844.19 690
9845.12 752
9846.06 749
9847.00 751
9847.93 708
9848.87 714
9849.81 717
9850.74 713
9851.68 696
9852.62 780
9853.56 754
9854.49 756
9855.43 750
9856.37 770
9857.30 757
9858.24 795
9859.18 827
9860.12 802
9861.05 842
9861.99 828
9862.93 819
9863.87 779
9864.80 774
9865.74 781
9866.68 719
9867.62 726
9868.56 744
9869.49 720
9870.43 754
9871.37 657
9872.31 727
9873.24 785
9874.18 729
9875.12 717
9876.06 666
9877.00 686
9877.94 684
9878.87 695
9879.81 699
9880.75 724
9881.69 731
9882.63 701
9883.57 653
9884.50 695
9885.44 705
9886.38 660
9887.32 708
9888.26 744
9889.20 654
9890.14 677
9891.08 699
9892.02 679
9892.95 642
9893.89 643
9894.83 657
9895.77 660
9896.71 696
9897.65 654
9898.59 649
9899.53 648
9900.47 633
9901.41 634
9902.35 589
9903.29 595
9904.23 666
9905.16 687
9906.10 621
9907.04 653
9907.98 657
9908.92 644
9909.86 649
9910.80 647
9911.74 670
9912.68 651
9913.62 627
9914.56 645
9915.50 642
9916.44 654
9917.38 659
9918.32 713
9919.26 698
9920.20 722
9921.14 697
9922.08 699
9923.02 676
9923.97 691
9924.91 776
9925.85 786
9926.79 886
9927.73 952
9928.67 984
9929.61 1047
9930.55 1017
9931.49 1019
9932.43 1077
9933.37 1019
9934.31 929
9935.25 830
9936.20 781
9937.14 715
9938.08 680
9939.02 667
9939.96 624
9940.90 641
9941.84 642
9942.78 655
9943.73 586
9944.67 570
9945.61 602
9946.55 601
9947.49 586
9948.43 600
9949.37 653
9950.32 611
9951.26 570
9952.20 634
9953.14 599
9954.08 627
9955.03 645
9955.97 588
9956.91 657
9957.85 644
9958.79 617
9959.74 623
9960.68 628
9961.62 626
9962.56 610
9963.50 614
9964.45 580
9965.39 599
9966.33 618
9967.27 563
9968.22 574
9969.16 591
9970.10 631
9971.04 578
9971.99 571
9972.93 578
9973.87 579
9974.82 577
9975.76 595
9976.70 588
9977.64 574
9978.59 571
9979.53 575
9980.47 566
9981.42 592
9982.36 579
9983.30 559
9984.25 610
9985.19 556
9986.13 527
9987.08 532
9988.02 578
9988.96 592
9989.91 568
9990.85 535
9991.80 566
9992.74 600
9993.68 567
9994.63 586
9995.57 564
9996.51 554
9997.46 579
9998.40 564
9999.35 597
10000.29 587
10001.23 533
10002.18 529
10003.12 575
10004.07 566
10005.01 551
10005.96 592
10006.90 548
10007.84 515
10008.79 513
10009.73 543
10010.68 538
10011.62 570
10012.57 564
10013.51 565
10014.46 595
10015.40 591
10016.35 546
10017.29 560
10018.24 485
10019.18 546
10020.13 588
10021.07 533
10022.02 546
10022.96 551
10023.91 539
10024.85 524
10025.80 511
10026.74 513
10027.69 581
10028.63 545
10029.58 558
10030.52 546
10031.47 552
10032.42 534
10033.36 503
10034.31 524
10035.25 473
10036.20 490
10037.14 536
10038.09 539
10039.04 513
10039.98 539
10040.93 478
10041.87 492
10042.82 531
10043.77 540
10044.71 544
10045.66 538
10046.60 539
10047.55 554
10048.50 510
10049.44 511
10050.39 528
10051.34 497
10052.28 510
10053.23 500
10054.18 465
10055.12 510
10056.07 503
10057.02 495
10057.96 491
10058.91 517
10059.86 494
10060.80 443
10061.75 499
10062.70 534
10063.64 465
10064.59 495
10065.54 525
10066.49 515
10067.43 496
10068.38 485
10069.33 518
10070.28 503
10071.22 487
10072.17 516
10073.12 537
10074.07 536
10075.01 518
10075.96 512
10076.91 541
10077.86 502
10078.80 465
10079.75 501
10080.70 500
10081.65 491
10082.60 459
10083.54 533
10084.49 539
10085.44 567
10086.39 502
10087.34 482
10088.28 493
10089.23 525
10090.18 487
10091.13 482
10092.08 476
10093.03 466
10093.97 498
10094.92 567
10095.87 508
10096.82 501
10097.77 526
10098.72 519
10099.67 460
10100.62 538
10101.56 494
10102.51 467
10103.46 461
10104.41 497
10105.36 500
10106.31 446
10107.26 489
10108.21 516
10109.16 451
10110.11 466
10111.05 483
10112.00 501
10112.95 465
10113.90 471
10114.85 496
10115.80 468
10116.75 460
10117.70 527
10118.65 521
10119.60 472
10120.55 518
10121.50 471
10122.45 487
10123.40 481
10124.35 474
10125.30 524
10126.25 523
10127.20 478
10128.15 486
10129.10 487
10130.05 495
10131.00 474
10131.95 460
10132.90 488
10133.85 499
10134.80 497
10135.75 531
10136.70 536
10137.65 500
10138.60 555
10139.55 510
10140.51 520
10141.46 494
10142.41 517
10143.36 486
10144.31 473
10145.26 458
10146.21 487
10147.16 460
10148.11 555
10149.06 552
10150.01 495
10150.97 513
10151.92 518
10152.87 506
10153.82 523
10154.77 515
10155.72 545
10156.67 498
10157.63 530
10158.58 508
10159.53 489
10160.48 509
10161.43 583
10162.38 523
10163.34 479
10164.29 553
10165.24 537
10166.19 544
10167.14 561
10168.09 511
10169.05 561
10170.00 553
10170.95 540
10171.90 566
10172.86 554
10173.81 529
10174.76 516
10175.71 579
10176.66 576
10177.62 575
10178.57 570
10179.52 598
10180.47 538
10181.43 551
10182.38 552
10183.33 557
10184.29 603
10185.24 579
10186.19 574
10187.14 565
10188.10 574
10189.05 555
10190.00 611
10190.96 614
10191.91 584
10192.86 586
10193.81 641
10194.77 666
10195.72 620
10196.67 640
10197.63 584
10198.58 602
10199.53 571
10200.49 602
10201.44 631
10202.40 616
10203.35 591
10204.30 617
10205.26 607
10206.21 622
10207.16 651
10208.12 666
10209.07 740
10210.03 739
10210.98 696
10211.93 678
10212.89 643
10213.84 593
10214.80 624
10215.75 606
10216.70 620
10217.66 616
10218.61 635
10219.57 595
10220.52 575
10221.48 546
10222.43 614
10223.39 595
10224.34 606
10225.30 633
10226.25 574
10227.20 541
10228.16 557
10229.11 562
10230.07 545
10231.02 572
10231.98 585
10232.93 627
10233.89 602
10234.84 660
10235.80 708
10236.75 675
10237.71 671
10238.67 697
10239.62 747
10240.58 714
10241.53 670
10242.49 664
10243.44 626
10244.40 622
10245.35 570
10246.31 599
10247.26 596
10248.22 554
10249.18 547
10250.13 544
10251.09 561
10252.04 552
10253.00 539
10253.96 534
10254.91 540
10255.87 491
10256.82 513
10257.78 541
10258.74 525
10259.69 560
10260.65 574
10261.61 527
10262.56 520
10263.52 482
10264.47 517
10265.43 519
10266.39 480
10267.34 517
10268.30 545
10269.26 498
10270.21 502
10271.17 509
10272.13 539
10273.09 511
10274.04 517
10275.00 496
10275.96 476
10276.91 499
10277.87 469
10278.83 569
10279.78 560
10280.74 519
10281.70 503
10282.66 445
10283.61 467
10284.57 488
10285.53 522
10286.49 504
10287.44 481
10288.40 526
10289.36 543
10290.32 486
10291.27 526
10292.23 516
10293.19 476
10294.15 430
10295.11 503
10296.06 481
10297.02 505
10297.98 494
10298.94 485
10299.90 519
10300.85 502
10301.81 483
10302.77 477
10303.73 539
10304.69 467
10305.65 499
10306.60 485
10307.56 507
10308.52 517
10309.48 493
10310.44 463
10311.40 509
10312.36 519
10313.32 481
10314.27 527
10315.23 543
10316.19 512
10317.15 506
10318.11 508
10319.07 545
10320.03 516
10320.99 520
10321.95 498
10322.91 509
10323.86 500
10324.82 508
10325.78 498
10326.74 474
10327.70 523
10328.66 530
10329.62 510
10330.58 484
10331.54 558
10332.50 566
10333.46 533
10334.42 545
10335.38 526
10336.34 531
10337.30 457
10338.26 500
10339.22 442
10340.18 455
10341.14 503
10342.10 476
10343.06 485
10344.02 467
10344.98 496
10345.94 502
10346.90 510
10347.86 474
10348.82 480
10349.78 455
10350.74 467
10351.70 485
10352.66 472
10353.62 464
10354.58 488
10355.55 458
10356.51 411
10357.47 393
10358.43 450
10359.39 459
10360.35 489
10361.31 461
10362.27 444
10363.23 451
10364.19 471
10365.16 458
10366.12 490
10367.08 499
10368.04 473
10369.00 433
10369.96 485
10370.92 490
10371.88 463
10372.85 424
10373.81 462
10374.77 460
10375.73 457
10376.69 496
10377.65 455
10378.62 492
10379.58 497
10380.54 455
10381.50 421
10382.46 467
10383.43 431
10384.39 466
10385.35 460
10386.31 484
10387.27 452
10388.24 409
10389.20 449
10390.16 437
10391.12 456
10392.09 468
10393.05 425
10394.01 446
10394.97 449
10395.94 436
10396.90 452
10397.86 461
10398.82 484
10399.79 473
10400.75 424
10401.71 476
10402.68 489
10403.64 487
10404.60 438
10405.57 459
10406.53 448
10407.49 448
10408.45 452
10409.42 456
10410.38 473
10411.34 469
10412.31 512
10413.27 507
10414.23 548
10415.20 522
10416.16 500
10417.13 545
10418.09 529
10419.05 541
10420.02 554
10420.98 554
10421.94 595
10422.91 569
10423.87 503
10424.84 544
10425.80 507
10426.76 451
10427.73 449
10428.69 499
10429.66 454
10430.62 466
10431.58 465
10432.55 438
10433.51 462
10434.48 459
10435.44 468
10436.41 400
10437.37 463
10438.34 442
10439.30 476
10440.27 423
10441.23 451
10442.19 418
10443.16 435
10444.12 470
10445.09 475
10446.05 448
10447.02 445
10447.98 452
10448.95 478
10449.91 407
10450.88 425
10451.84 414
10452.81 413
10453.78 395
10454.74 400
10455.71 438
10456.67 435
10457.64 413
10458.60 468
10459.57 436
10460.53 412
10461.50 397
10462.47 427
10463.43 461
10464.40 469
10465.36 416
10466.33 433
10467.29 435
10468.26 446
10469.23 411
10470.19 463
10471.16 442
10472.12 413
10473.09 423
10474.06 441
10475.02 494
10475.99 450
10476.96 469
10477.92 471
10478.89 460
10479.86 444
10480.82 428
10481.79 455
10482.76 445
10483.72 456
10484.69 451
10485.66 396
10486.62 433
10487.59 457
10488.56 422
10489.52 414
10490.49 436
10491.46 468
10492.42 419
10493.39 422
10494.36 406
10495.33 433
10496.29 445
10497.26 495
10498.23 501
10499.19 494
10500.16 453
10501.13 432
10502.10 407
10503.06 446
10504.03 455
10505.00 431
10505.97 459
10506.94 440
10507.90 447
10508.87 435
10509.84 434
10510.81 460
10511.78 467
10512.74 474
10513.71 454
10514.68 454
10515.65 440
10516.62 462
10517.58 435
10518.55 464
10519.52 438
10520.49 457
10521.46 439
10522.43 479
10523.39 440
10524.36 446
10525.33 441
10526.30 411
10527.27 442
10528.24 426
10529.21 430
10530.18 455
10531.14 475
10532.11 410
10533.08 402
10534.05 477
10535.02 461
10535.99 483
10536.96 480
10537.93 466
10538.90 499
10539.87 494
10540.84 462
10541.80 448
10542.77 445
10543.74 467
10544.71 425
10545.68 419
10546.65 493
10547.62 500
10548.59 478
10549.56 465
10550.53 467
10551.50 482
10552.47 456
10553.44 469
10554.41 490
10555.38 462
10556.35 485
10557.32 462
10558.29 524
10559.26 538
10560.23 566
10561.20 571
10562.17 567
10563.14 558
10564.11 575
10565.08 570
10566.05 562
10567.02 553
10567.99 514
10568.97 470
10569.94 464
10570.91 502
10571.88 505
10572.85 461
10573.82 456
10574.79 496
10575.76 485
10576.73 465
10577.70 496
10578.67 490
10579.64 497
10580.62 459
10581.59 503
10582.56 446
10583.53 447
10584.50 472
10585.47 468
10586.44 545
10587.42 551
10588.39 507
10589.36 501
10590.33 536
10591.30 470
10592.27 572
10593.25 500
10594.22 495
10595.19 515
10596.16 510
10597.13 518
10598.10 459
10599.08 498
10600.05 500
10601.02 478
10601.99 441
10602.96 465
10603.94 487
10604.91 461
10605.88 435
10606.85 500
10607.83 479
10608.80 445
10609.77 463
10610.74 463
10611.72 452
10612.69 467
10613.66 445
10614.63 482
10615.61 481
10616.58 462
10617.55 512
10618.53 493
10619.50 486
10620.47 507
10621.44 502
10622.42 480
10623.39 468
10624.36 458
10625.34 497
10626.31 466
10627.28 484
10628.26 490
10629.23 494
10630.20 506
10631.18 492
10632.15 541
10633.12 520
10634.10 515
10635.07 475
10636.05 532
10637.02 554
10637.99 548
10638.97 578
10639.94 573
10640.91 587
10641.89 591
10642.86 609
10643.84 599
10644.81 561
10645.79 544
10646.76 538
10647.73 555
10648.71 499
10649.68 487
10650.66 486
10651.63 548
10652.61 453
10653.58 480
10654.55 456
10655.53 448
10656.50 447
10657.48 481
10658.45 471
10659.43 465
10660.40 444
10661.38 473
10662.35 446
10663.33 443
10664.30 481
10665.28 447
10666.25 510
10667.23 519
10668.20 487
10669.18 475
10670.15 489
10671.13 443
10672.10 469
10673.08 462
10674.05 452
10675.03 496
10676.01 455
10676.98 445
10677.96 495
10678.93 488
10679.91 512
10680.88 598
10681.86 538
10682.84 533
10683.81 546
10684.79 479
10685.76 490
10686.74 476
10687.72 461
10688.69 455
10689.67 427
10690.64 438
10691.62 412
10692.60 431
10693.57 450
10694.55 438
10695.53 439
10696.50 408
10697.48 425
10698.46 415
10699.43 457
10700.41 459
10701.39 495
10702.36 442
10703.34 443
10704.32 419
10705.29 408
10706.27 429
10707.25 459
10708.22 482
10709.20 473
10710.18 430
10711.15 435
10712.13 464
10713.11 442
10714.09 459
10715.06 402
10716.04 424
10717.02 416
10718.00 422
10718.97 467
10719.95 457
10720.93 429
10721.91 424
10722.88 464
10723.86 466
10724.84 379
10725.82 431
10726.80 430
10727.77 464
10728.75 426
10729.73 430
10730.71 451
10731.69 482
10732.66 491
10733.64 450
10734.62 406
10735.60 441
10736.58 425
10737.55 416
10738.53 453
10739.51 404
10740.49 413
10741.47 452
10742.45 427
10743.43 420
10744.40 447
10745.38 453
10746.36 441
10747.34 395
10748.32 414
10749.30 406
10750.28 424
10751.26 389
10752.24 396
10753.21 425
10754.19 444
10755.17 427
10756.15 425
10757.13 384
10758.11 413
10759.09 436
10760.07 433
10761.05 412
10762.03 420
10763.01 436
10763.99 397
10764.97 412
10765.95 441
10766.93 473
10767.91 453
10768.89 423
10769.87 448
10770.84 421
10771.82 409
10772.80 403
10773.78 433
10774.76 430
10775.74 435
10776.73 461
10777.71 454
10778.69 417
10779.67 439
10780.65 434
10781.63 479
10782.61 432
10783.59 457
10784.57 455
10785.55 444
10786.53 480
10787.51 433
10788.49 456
10789.47 467
10790.45 401
10791.43 419
10792.41 439
10793.39 499
10794.38 425
10795.36 471
10796.34 419
10797.32 379
10798.30 460
10799.28 477
10800.26 478
10801.24 446
10802.22 462
10803.21 461
10804.19 453
10805.17 445
10806.15 454
10807.13 468
10808.11 461
10809.09 471
10810.08 492
10811.06 403
10812.04 451
10813.02 461
10814.00 455
10814.99 464
10815.97 505
10816.95 498
10817.93 454
10818.91 442
10819.90 434
10820.88 470
10821.86 487
10822.84 510
10823.82 430
10824.81 457
10825.79 472
10826.77 479
10827.75 539
10828.74 475
10829.72 444
10830.70 471
10831.68 474
10832.67 494
10833.65 383
10834.63 462
10835.62 481
10836.60 459
10837.58 473
10838.56 454
10839.55 448
10840.53 544
10841.51 491
10842.50 460
10843.48 471
10844.46 505
10845.45 482
10846.43 461
10847.41 456
10848.40 494
10849.38 538
10850.36 518
10851.35 494
10852.33 486
10853.31 465
10854.30 470
10855.28 426
10856.26 441
10857.25 444
10858.23 462
10859.22 491
10860.20 487
10861.18 488
10862.17 501
10863.15 502
10864.14 526
10865.12 518
10866.10 553
10867.09 507
10868.07 528
10869.06 543
10870.04 546
10871.03 491
10872.01 552
10873.00 548
10873.98 542
10874.96 555
10875.95 552
10876.93 539
10877.92 512
10878.90 483
10879.89 534
10880.87 545
10881.86 517
10882.84 569
10883.83 616
10884.81 619
10885.80 592
10886.78 602
10887.77 561
10888.75 592
10889.74 540
10890.72 580
10891.71 588
10892.70 635
10893.68 608
10894.67 642
10895.65 563
10896.64 574
10897.62 566
10898.61 562
10899.59 557
10900.58 597
10901.57 666
10902.55 640
10903.54 605
10904.52 589
10905.51 648
10906.50 628
10907.48 629
10908.47 580
10909.45 590
10910.44 570
10911.43 655
10912.41 624
10913.40 638
10914.39 642
10915.37 635
10916.36 641
10917.35 647
10918.33 629
10919.32 649
10920.30 658
10921.29 661
10922.28 628
10923.27 624
10924.25 647
10925.24 640
10926.23 665
10927.21 705
10928.20 695
10929.19 734
10930.17 704
10931.16 680
10932.15 688
10933.14 706
10934.12 713
10935.11 710
10936.10 698
10937.09 684
10938.07 715
10939.06 731
10940.05 695
10941.04 728
10942.02 783
10943.01 798
10944.00 747
10944.99 761
10945.97 747
10946.96 748
10947.95 840
10948.94 834
10949.93 809
10950.91 748
10951.90 783
10952.89 825
10953.88 803
10954.87 861
10955.85 927
10956.84 939
10957.83 955
10958.82 1029
10959.81 1044
10960.80 1071
10961.79 1099
10962.77 1083
10963.76 987
10964.75 970
10965.74 956
10966.73 870
10967.72 886
10968.71 850
10969.70 846
10970.68 852
10971.67 845
10972.66 786
10973.65 823
10974.64 820
10975.63 830
10976.62 818
10977.61 771
10978.60 789
10979.59 762
10980.58 792
10981.57 836
10982.55 803
10983.54 894
10984.53 917
10985.52 893
10986.51 850
10987.50 867
10988.49 937
10989.48 895
10990.47 841
10991.46 844
10992.45 876
10993.44 849
10994.43 919
10995.42 1007
10996.41 1071
10997.40 1042
10998.39 1204
10999.38 1298
11000.37 1428
11001.36 1524
11002.35 1529
11003.34 1457
11004.33 1379
11005.33 1309
11006.32 1220
11007.31 1067
11008.30 993
11009.29 957
11010.28 916
11011.27 817
11012.26 805
11013.25 793
11014.24 757
11015.23 765
11016.22 753
11017.21 720
11018.21 688
11019.20 696
11020.19 706
11021.18 697
11022.17 746
11023.16 757
11024.15 739
11025.14 705
11026.14 705
11027.13 745
11028.12 789
11029.11 769
11030.10 761
11031.09 710
11032.09 738
11033.08 723
11034.07 709
11035.06 708
11036.05 664
11037.05 630
11038.04 636
11039.03 720
11040.02 701
11041.01 632
11042.01 640
11043.00 695
11043.99 700
11044.98 667
11045.97 726
11046.97 654
11047.96 651
11048.95 678
11049.94 655
11050.94 664
11051.93 611
11052.92 616
11053.91 664
11054.91 687
11055.90 616
11056.89 635
11057.89 668
11058.88 711
11059.87 690
11060.87 689
11061.86 657
11062.85 672
11063.84 684
11064.84 640
11065.83 639
11066.82 639
11067.82 632
11068.81 683
11069.80 646
11070.80 653
11071.79 607
11072.78 608
11073.78 644
11074.77 616
11075.77 586
11076.76 596
11077.75 600
11078.75 581
11079.74 571
11080.73 570
11081.73 590
11082.72 584
11083.72 625
11084.71 593
11085.70 576
11086.70 577
11087.69 575
11088.69 547
11089.68 563
11090.68 583
11091.67 563
11092.66 549
11093.66 578
11094.65 594
11095.65 569
11096.64 547
11097.64 526
11098.63 624
11099.63 570
11100.62 537
11101.62 524
11102.61 560
11103.61 565
11104.60 543
11105.60 531
11106.59 544
11107.59 528
11108.58 549
11109.58 553
11110.57 541
11111.57 534
11112.56 571
11113.56 510
11114.55 542
11115.55 539
11116.55 595
11117.54 570
11118.54 556
11119.53 559
11120.53 550
11121.52 561
11122.52 567
11123.51 559
11124.51 570
11125.51 568
11126.50 538
11127.50 554
11128.49 551
11129.49 557
11130.49 552
11131.48 541
11132.48 511
11133.48 524
11134.47 545
11135.47 530
11136.46 509
11137.46 518
11138.46 525
11139.45 478
11140.45 490
11141.45 510
11142.44 467
11143.44 542
11144.44 520
11145.43 492
11146.43 491
11147.43 456
11148.43 495
11149.42 471
11150.42 524
11151.42 561
11152.41 511
11153.41 516
11154.41 464
11155.40 470
11156.40 486
11157.40 506
11158.40 495
11159.39 511
11160.39 465
11161.39 528
11162.39 518
11163.38 462
11164.38 499
11165.38 466
11166.38 461
11167.38 455
11168.37 470
11169.37 472
11170.37 445
11171.37 520
11172.37 511
11173.36 517
11174.36 510
11175.36 512
11176.36 500
11177.36 501
11178.35 470
11179.35 512
11180.35 474
11181.35 500
11182.35 498
11183.35 507
11184.34 464
11185.34 501
11186.34 489
11187.34 475
11188.34 486
11189.34 529
11190.34 510
11191.34 507
11192.34 540
11193.33 492
11194.33 457
11195.33 485
11196.33 496
11197.33 494
11198.33 502
11199.33 492
11200.33 467
11201.33 508
11202.33 466
11203.33 505
11204.33 489
11205.32 497
11206.32 472
11207.32 513
11208.32 499
11209.32 485
11210.32 496
11211.32 468
11212.32 473
11213.32 511
11214.32 519
11215.32 489
11216.32 473
11217.32 480
11218.32 447
11219.32 471
11220.32 483
11221.32 488
11222.32 517
11223.32 469
11224.32 425
11225.32 491
11226.32 496
11227.33 473
11228.33 455
11229.33 447
11230.33 467
11231.33 445
11232.33 467
11233.33 481
11234.33 428
11235.33 484
11236.33 492
11237.33 476
11238.33 465
11239.33 491
11240.34 489
11241.34 463
11242.34 439
11243.34 486
11244.34 482
11245.34 508
11246.34 477
11247.34 433
11248.35 470
11249.35 446
11250.35 505
11251.35 495
11252.35 454
11253.35 490
11254.35 508
11255.36 498
11256.36 443
11257.36 414
11258.36 459
11259.36 480
11260.37 518
11261.37 474
11262.37 468
11263.37 476
11264.37 467
11265.38 482
11266.38 485
11267.38 451
11268.38 516
11269.39 494
11270.39 485
11271.39 528
11272.39 492
11273.40 486
11274.40 460
11275.40 507
11276.40 504
11277.41 477
11278.41 481
11279.41 502
11280.41 484
11281.42 528
11282.42 532
11283.42 527
11284.43 501
11285.43 489
11286.43 500
11287.44 469
11288.44 462
11289.44 459
11290.45 479
11291.45 464
11292.45 462
11293.46 434
11294.46 484
11295.46 497
11296.47 494
11297.47 510
11298.47 464
11299.48 462
11300.48 472
11301.48 431
11302.49 458
11303.49 474
11304.50 446
11305.50 495
11306.50 492
11307.51 490
11308.51 475
11309.52 463
11310.52 530
11311.52 551
11312.53 503
11313.53 532
11314.54 565
11315.54 561
11316.55 516
11317.55 495
11318.56 554
11319.56 582
11320.56 562
11321.57 486
11322.57 500
11323.58 453
11324.58 468
11325.59 476
11326.59 491
11327.60 487
11328.60 459
11329.61 486
11330.61 500
11331.62 439
11332.62 448
11333.63 487
11334.63 452
11335.64 486
11336.65 435
11337.65 487
11338.66 489
11339.66 502
11340.67 485
11341.67 515
11342.68 554
11343.68 542
11344.69 534
11345.70 495
11346.70 459
11347.71 458
11348.71 465
11349.72 482
11350.72 460
11351.73 431
11352.74 480
11353.74 464
11354.75 438
11355.76 462
11356.76 457
11357.77 440
11358.77 475
11359.78 507
11360.79 465
11361.79 451
11362.80 458
11363.81 487
11364.81 465
11365.82 495
11366.83 430
11367.83 481
11368.84 484
11369.85 467
11370.85 486
11371.86 481
11372.87 518
11373.87 474
11374.88 442
11375.89 452
11376.90 487
11377.90 451
11378.91 425
11379.92 429
11380.92 441
11381.93 447
11382.94 430
11383.95 445
11384.95 404
11385.96 446
11386.97 458
11387.98 443
11388.99 416
11389.99 426
11391.00 443
11392.01 437
11393.02 419
11394.02 439
11395.03 396
11396.04 450
11397.05 429
11398.06 432
11399.06 436
11400.07 402
11401.08 421
11402.09 422
11403.10 437
11404.11 475
11405.11 478
11406.12 437
11407.13 467
11408.14 467
11409.15 452
11410.16 438
11411.17 432
11412.17 452
11413.18 423
11414.19 479
11415.20 439
11416.21 412
11417.22 438
11418.23 395
11419.24 418
11420.25 418
11421.25 462
11422.26 468
11423.27 463
11424.28 462
11425.29 412
11426.30 415
11427.31 428
11428.32 434
11429.33 432
11430.34 431
11431.35 451
11432.36 500
11433.37 479
11434.38 435
11435.39 433
11436.40 449
11437.41 424
11438.42 469
11439.43 427
11440.44 429
11441.45 451
11442.46 427
11443.47 412
11444.48 391
11445.49 423
11446.50 430
11447.51 395
11448.52 377
11449.53 396
11450.54 454
11451.55 433
11452.56 424
11453.57 414
11454.58 388
11455.59 407
11456.60 441
11457.61 453
11458.62 441
11459.63 447
11460.64 452
11461.66 421
11462.67 430
11463.68 403
11464.69 458
11465.70 478
11466.71 456
11467.72 449
11468.73 425
11469.74 423
11470.76 404
11471.77 403
11472.78 386
11473.79 418
11474.80 425
11475.81 426
11476.82 372
11477.84 405
11478.85 424
11479.86 455
11480.87 430
11481.88 415
11482.89 395
11483.91 457
11484.92 395
11485.93 437
11486.94 433
11487.95 470
11488.97 421
11489.98 377
11490.99 430
11492.00 394
11493.02 408
11494.03 380
11495.04 450
11496.05 424
11497.06 416
11498.08 375
11499.09 408
11500.10 397
11501.12 422
11502.13 409
11503.14 420
11504.15 411
11505.17 381
11506.18 398
11507.19 376
11508.20 429
11509.22 380
11510.23 409
11511.24 386
11512.26 395
11513.27 404
11514.28 438
11515.30 422
11516.31 412
11517.32 415
11518.34 416
11519.35 412
11520.36 403
11521.38 420
11522.39 411
11523.40 439
11524.42 401
11525.43 446
11526.45 414
11527.46 425
11528.47 412
11529.49 406
11530.50 430
11531.52 398
11532.53 401
11533.54 428
11534.56 436
11535.57 412
11536.59 411
11537.60 420
11538.61 405
11539.63 404
11540.64 470
11541.66 456
11542.67 447
11543.69 393
11544.70 393
11545.72 418
11546.73 445
11547.74 419
11548.76 431
11549.77 435
11550.79 450
11551.80 449
11552.82 419
11553.83 470
11554.85 442
11555.86 475
11556.88 474
11557.89 418
11558.91 429
11559.92 452
11560.94 430
11561.96 429
11562.97 440
11563.99 437
11565.00 469
11566.02 421
11567.03 451
11568.05 447
11569.06 489
11570.08 458
11571.10 449
11572.11 454
11573.13 457
11574.14 460
11575.16 488
11576.17 476
11577.19 494
11578.21 485
11579.22 514
11580.24 494
11581.25 484
11582.27 520
11583.29 560
11584.30 563
11585.32 516
11586.34 497
11587.35 462
11588.37 530
11589.39 523
11590.40 549
11591.42 556
11592.44 581
11593.45 588
11594.47 600
11595.49 577
11596.50 650
11597.52 745
11598.54 739
11599.55 830
11600.57 862
11601.59 917
11602.60 913
11603.62 904
11604.64 807
11605.66 796
11606.67 731
11607.69 660
11608.71 630
11609.73 592
11610.74 562
11611.76 490
11612.78 524
11613.80 528
11614.81 524
11615.83 501
11616.85 510
11617.87 479
11618.88 461
11619.90 448
11620.92 451
11621.94 452
11622.96 447
11623.97 445
11624.99 479
11626.01 439
11627.03 382
11628.05 414
11629.07 453
11630.08 463
11631.10 462
11632.12 429
11633.14 411
11634.16 440
11635.18 441
11636.19 469
11637.21 428
11638.23 453
11639.25 424
11640.27 449
11641.29 389
11642.31 413
11643.33 424
11644.34 414
11645.36 411
11646.38 419
11647.40 459
11648.42 452
11649.44 443
11650.46 378
11651.48 457
11652.50 428
11653.52 431
11654.54 415
11655.56 420
11656.58 438
11657.60 443
11658.61 456
11659.63 456
11660.65 441
11661.67 451
11662.69 475
11663.71 501
11664.73 498
11665.75 469
11666.77 482
11667.79 410
11668.81 482
11669.83 445
11670.85 432
11671.87 412
11672.89 438
11673.91 408
11674.93 411
11675.95 450
11676.97 448
11678.00 433
11679.02 441
11680.04 474
11681.06 440
11682.08 448
11683.10 424
11684.12 449
11685.14 453
11686.16 441
11687.18 442
11688.20 432
11689.22 416
11690.24 453
11691.26 397
11692.29 405
11693.31 447
11694.33 414
11695.35 406
11696.37 431
11697.39 461
11698.41 454
11699.43 456
11700.46 421
11701.48 465
11702.50 439
11703.52 460
11704.54 385
11705.56 410
11706.58 411
11707.61 413
11708.63 451
11709.65 405
11710.67 411
11711.69 414
11712.72 438
11713.74 439
11714.76 424
11715.78 389
11716.80 386
11717.83 477
11718.85 432
11719.87 441
11720.89 422
11721.92 416
11722.94 445
11723.96 387
11724.98 406
11726.01 418
11727.03 408
11728.05 394
11729.07 389
11730.10 385
11731.12 383
11732.14 454
11733.16 406
11734.19 385
11735.21 425
11736.23 438
11737.26 393
11738.28 391
11739.30 416
11740.33 411
11741.35 417
11742.37 421
11743.39 414
11744.42 401
11745.44 429
11746.47 444
11747.49 433
11748.51 432
11749.54 455
11750.56 407
11751.58 421
11752.61 435
11753.63 462
11754.65 430
11755.68 430
11756.70 429
11757.73 445
11758.75 465
11759.77 444
11760.80 441
11761.82 413
11762.85 442
11763.87 420
11764.89 388
11765.92 398
11766.94 400
11767.97 406
11768.99 410
11770.02 403
11771.04 391
11772.06 434
11773.09 382
11774.11 398
11775.14 395
11776.16 407
11777.19 433
11778.21 392
11779.24 391
11780.26 423
11781.29 380
11782.31 435
11783.34 427
11784.36 394
11785.39 447
11786.41 426
11787.44 417
11788.46 396
11789.49 399
11790.51 424
11791.54 435
11792.57 387
11793.59 395
11794.62 392
11795.64 437
11796.67 452
11797.69 422
11798.72 409
11799.74 459
11800.77 464
11801.80 458
11802.82 393
11803.85 431
11804.87 418
11805.90 442
11806.93 485
11807.95 431
11808.98 398
11810.00 415
11811.03 428
11812.06 468
11813.08 449
11814.11 440
11815.14 460
11816.16 452
11817.19 426
11818.22 406
11819.24 416
11820.27 453
11821.30 429
11822.32 411
11823.35 413
11824.38 418
11825.40 452
11826.43 499
11827.46 463
11828.48 455
11829.51 485
11830.54 481
11831.56 460
11832.59 469
11833.62 448
11834.65 453
11835.67 467
11836.70 484
11837.73 476
11838.76 467
11839.78 464
11840.81 430
11841.84 458
11842.87 442
11843.89 440
11844.92 427
11845.95 444
11846.98 473
11848.00 487
11849.03 486
11850.06 459
11851.09 489
11852.12 475
11853.14 476
11854.17 488
11855.20 487
11856.23 468
11857.26 443
11858.29 464
11859.31 476
11860.34 460
11861.37 473
11862.40 448
11863.43 487
11864.46 484
11865.48 489
11866.51 496
11867.54 461
11868.57 453
11869.60 478
11870.63 537
11871.66 499
11872.69 506
11873.72 483
11874.74 505
11875.77 489
11876.80 543
11877.83 494
11878.86 507
11879.89 488
11880.92 465
11881.95 546
11882.98 527
11884.01 537
11885.04 571
11886.07 590
11887.10 527
11888.13 538
11889.15 556
11890.18 567
11891.21 538
11892.24 535
11893.27 577
11894.30 570
11895.33 523
11896.36 581
11897.39 569
11898.42 624
11899.45 621
11900.48 579
11901.51 656
11902.54 652
11903.57 722
11904.60 671
11905.64 655
11906.67 620
11907.70 644
11908.73 665
11909.76 638
11910.79 608
11911.82 633
11912.85 622
11913.88 628
11914.91 630
11915.94 619
11916.97 642
11918.00 640
11919.03 637
11920.06 629
11921.10 640
11922.13 638
11923.16 600
11924.19 618
11925.22 626
11926.25 652
11927.28 670
11928.31 696
11929.35 806
11930.38 797
11931.41 843
11932.44 873
11933.47 876
11934.50 916
11935.53 884
11936.57 831
11937.60 829
11938.63 822
11939.66 746
11940.69 708
11941.73 675
11942.76 632
11943.79 600
11944.82 582
11945.85 669
11946.89 603
11947.92 563
11948.95 548
11949.98 552
11951.01 563
11952.05 519
11953.08 565
11954.11 574
11955.14 537
11956.18 530
11957.21 518
11958.24 552
11959.27 563
11960.31 560
11961.34 575
11962.37 538
11963.41 559
11964.44 515
11965.47 520
11966.50 530
11967.54 572
11968.57 520
11969.60 559
11970.64 582
11971.67 595
11972.70 545
11973.74 579
11974.77 565
11975.80 546
11976.84 597
11977.87 556
11978.90 579
11979.94 560
11980.97 560
11982.00 546
11983.04 578
11984.07 513
11985.11 539
11986.14 564
11987.17 543
11988.21 535
11989.24 600
11990.28 573
11991.31 615
11992.34 588
11993.38 547
11994.41 590
11995.45 533
11996.48 526
11997.52 547
11998.55 613
11999.58 578
12000.62 597
12001.65 606
12002.69 591
12003.72 505
12004.76 603
12005.79 612
12006.83 617
12007.86 593
12008.90 538
12009.93 590
12010.97 575
12012.00 598
12013.04 577
12014.07 588
12015.11 575
12016.14 542
12017.18 580
12018.21 632
12019.25 629
12020.28 636
12021.32 665
12022.35 691
12023.39 679
12024.42 606
12025.46 626
12026.49 578
12027.53 576
12028.57 609
12029.60 614
12030.64 582
12031.67 618
12032.71 622
12033.74 574
12034.78 626
12035.82 588
12036.85 562
12037.89 595
12038.92 579
12039.96 583
12041.00 562
12042.03 553
12043.07 605
12044.11 532
12045.14 548
12046.18 580
12047.22 590
12048.25 594
12049.29 624
12050.33 596
12051.36 585
12052.40 575
12053.44 573
12054.47 600
12055.51 589
12056.55 599
12057.58 631
12058.62 590
12059.66 629
12060.69 627
12061.73 631
12062.77 603
12063.80 622
12064.84 605
12065.88 619
12066.92 590
12067.95 553
12068.99 593
12070.03 608
12071.07 588
12072.10 587
12073.14 634
12074.18 596
12075.22 630
12076.25 615
12077.29 619
12078.33 643
12079.37 599
12080.41 586
12081.44 627
12082.48 637
12083.52 634
12084.56 653
12085.60 667
12086.63 670
12087.67 676
12088.71 638
12089.75 636
12090.79 657
12091.83 637
12092.86 647
12093.90 674
12094.94 643
12095.98 642
12097.02 621
12098.06 699
12099.10 739
12100.13 715
12101.17 713
12102.21 767
12103.25 792
12104.29 842
12105.33 835
12106.37 811
12107.41 832
12108.45 820
12109.49 764
12110.52 709
12111.56 697
12112.60 666
12113.64 655
12114.68 567
12115.72 576
12116.76 577
12117.80 568
12118.84 577
12119.88 486
12120.92 526
12121.96 507
12123.00 532
12124.04 528
12125.08 552
12126.12 500
12127.16 513
12128.20 550
12129.24 520
12130.28 510
12131.32 562
12132.36 515
12133.40 557
12134.44 526
12135.48 538
12136.52 523
12137.56 518
12138.60 529
12139.64 492
12140.68 471
12141.72 522
12142.76 535
12143.80 493
12144.84 518
12145.88 510
12146.93 486
12147.97 543
12149.01 539
12150.05 486
12151.09 434
12152.13 458
12153.17 460
12154.21 508
12155.25 453
12156.29 517
12157.34 468
12158.38 487
12159.42 519
12160.46 481
12161.50 473
12162.54 491
12163.58 497
12164.62 518
12165.67 518
12166.71 540
12167.75 462
12168.79 459
12169.83 505
12170.87 524
12171.92 518
12172.96 446
12174.00 537
12175.04 485
12176.08 485
12177.13 477
12178.17 500
12179.21 502
12180.25 456
12181.30 450
12182.34 482
12183.38 493
12184.42 449
12185.46 456
12186.51 461
12187.55 476
12188.59 481
12189.63 485
12190.68 456
12191.72 451
12192.76 441
12193.81 478
12194.85 514
12195.89 476
12196.93 418
12197.98 453
12199.02 475
12200.06 442
12201.11 430
12202.15 448
12203.19 465
12204.24 440
12205.28 474
12206.32 477
12207.37 459
12208.41 431
12209.45 480
12210.50 458
12211.54 443
12212.58 450
12213.63 491
12214.67 454
12215.71 441
12216.76 455
12217.80 449
12218.85 440
12219.89 483
12220.93 483
12221.98 452
12223.02 468
12224.07 495
12225.11 481
12226.15 501
12227.20 459
12228.24 464
12229.29 476
12230.33 495
12231.38 494
12232.42 491
12233.46 490
12234.51 478
12235.55 416
12236.60 455
12237.64 443
12238.69 435
12239.73 430
12240.78 460
12241.82 416
12242.87 439
12243.91 446
12244.96 466
12246.00 474
12247.05 441
12248.09 439
12249.14 423
12250.18 434
12251.23 441
12252.27 457
12253.32 386
12254.36 447
12255.41 468
12256.45 465
12257.50 427
12258.55 434
12259.59 438
12260.64 477
12261.68 432
12262.73 431
12263.77 474
12264.82 425
12265.87 404
12266.91 376
12267.96 425
12269.00 427
12270.05 455
12271.10 411
12272.14 449
12273.19 402
12274.23 406
12275.28 442
12276.33 488
12277.37 415
12278.42 443
12279.47 445
12280.51 483
12281.56 445
12282.61 441
12283.65 464
12284.70 427
12285.75 451
12286.79 410
12287.84 430
12288.89 430
12289.93 405
12290.98 421
12292.03 439
12293.07 466
12294.12 456
12295.17 412
12296.22 432
12297.26 427
12298.31 433
12299.36 412
12300.40 423
12301.45 455
12302.50 458
12303.55 421
12304.59 395
12305.64 415
12306.69 390
12307.74 435
12308.78 430
12309.83 420
12310.88 454
12311.93 470
12312.98 448
12314.02 411
12315.07 414
12316.12 408
12317.17 412
12318.22 426
12319.26 418
12320.31 388
12321.36 425
12322.41 404
12323.46 449
12324.51 396
12325.55 358
12326.60 418
12327.65 425
12328.70 403
12329.75 383
12330.80 357
12331.85 372
12332.89 414
12333.94 388
12334.99 375
12336.04 349
12337.09 402
12338.14 379
12339.19 430
12340.24 405
12341.29 441
12342.33 432
12343.38 409
12344.43 397
12345.48 398
12346.53 466
12347.58 458
12348.63 429
12349.68 386
12350.73 383
12351.78 432
12352.83 387
12353.88 378
12354.93 393
12355.98 360
12357.03 396
12358.08 408
12359.13 402
12360.18 400
12361.23 445
12362.28 446
12363.33 466
12364.38 424
12365.43 423
12366.48 405
12367.53 393
12368.58 447
12369.63 429
12370.68 444
12371.73 453
12372.78 443
12373.83 447
12374.88 474
12375.93 463
12376.98 426
12378.03 407
12379.08 433
12380.13 427
12381.18 417
12382.23 424
12383.29 455
12384.34 441
12385.39 471
12386.44 445
12387.49 435
12388.54 453
12389.59 450
12390.64 454
12391.69 444
12392.75 483
12393.80 450
12394.85 418
12395.90 462
12396.95 440
12398.00 422
12399.05 430
12400.11 472
12401.16 474
12402.21 434
12403.26 449
12404.31 485
12405.36 475
12406.42 459
12407.47 456
12408.52 496
12409.57 440
12410.62 488
12411.68 481
12412.73 452
12413.78 456
12414.83 475
12415.88 443
12416.94 433
12417.99 450
12419.04 454
12420.09 454
12421.15 442
12422.20 450
12423.25 461
12424.30 443
12425.36 466
12426.41 438
12427.46 472
12428.52 455
12429.57 457
12430.62 468
12431.67 491
12432.73 483
12433.78 475
12434.83 415
12435.89 498
12436.94 473
12437.99 474
12439.05 514
12440.10 520
12441.15 442
12442.21 446
12443.26 481
12444.31 492
12445.37 458
12446.42 469
12447.47 491
12448.53 470
12449.58 488
12450.63 470
12451.69 525
12452.74 518
12453.80 537
12454.85 498
12455.90 476
12456.96 518
12458.01 504
12459.07 483
12460.12 517
12461.17 475
12462.23 506
12463.28 494
12464.34 495
12465.39 486
12466.45 465
12467.50 516
12468.56 517
12469.61 514
12470.66 538
12471.72 527
12472.77 499
12473.83 506
12474.88 570
12475.94 559
12476.99 594
12478.05 601
12479.10 564
12480.16 595
12481.21 602
12482.27 638
12483.32 619
12484.38 655
12485.43 611
12486.49 649
12487.54 723
12488.60 704
12489.65 781
12490.71 841
12491.77 906
12492.82 911
12493.88 1079
12494.93 1138
12495.99 1177
12497.04 1241
12498.10 1302
12499.15 1213
12500.21 1225
12501.27 1163
12502.32 1059
12503.38 968
12504.43 844
12505.49 771
12506.55 751
12507.60 696
12508.66 655
12509.72 615
12510.77 574
12511.83 595
12512.88 605
12513.94 598
12515.00 591
12516.05 572
12517.11 581
12518.17 554
12519.22 498
12520.28 545
12521.34 522
12522.39 556
12523.45 545
12524.51 535
12525.56 566
12526.62 532
12527.68 567
12528.74 557
12529.79 536
12530.85 506
12531.91 519
12532.96 565
12534.02 542
12535.08 523
12536.14 525
12537.19 526
12538.25 512
12539.31 578
12540.37 533
12541.42 568
12542.48 538
12543.54 478
12544.60 533
12545.65 498
12546.71 507
12547.77 521
12548.83 535
12549.89 537
12550.94 551
12552.00 571
12553.06 580
12554.12 539
12555.18 573
12556.23 607
12557.29 608
12558.35 594
12559.41 582
12560.47 564
12561.53 612
12562.58 643
12563.64 604
12564.70 590
12565.76 598
12566.82 598
12567.88 640
12568.94 617
12570.00 611
12571.05 614
12572.11 622
12573.17 680
12574.23 730
12575.29 769
12576.35 719
12577.41 768
12578.47 751
12579.53 732
12580.59 715
12581.64 708
12582.70 725
12583.76 668
12584.82 648
12585.88 637
12586.94 663
12588.00 617
12589.06 654
12590.12 621
12591.18 615
12592.24 624
12593.30 662
12594.36 658
12595.42 593
12596.48 549
12597.54 610
12598.60 643
12599.66 541
12600.72 575
12601.78 544
12602.84 594
12603.90 563
12604.96 552
12606.02 565
12607.08 564
12608.14 544
12609.20 553
12610.26 551
12611.32 546
12612.38 552
12613.44 596
12614.50 599
12615.57 563
12616.63 546
12617.69 554
12618.75 560
12619.81 533
12620.87 559
12621.93 502
12622.99 542
12624.05 488
12625.11 496
12626.18 507
12627.24 480
12628.30 495
12629.36 482
12630.42 524
12631.48 480
12632.54 495
12633.60 513
12634.67 503
12635.73 505
12636.79 508
12637.85 523
12638.91 521
12639.97 467
12641.04 491
12642.10 515
12643.16 527
12644.22 531
12645.28 536
12646.35 517
12647.41 518
12648.47 514
12649.53 507
12650.59 565
12651.66 528
12652.72 546
12653.78 575
12654.84 585
12655.91 546
12656.97 610
12658.03 558
12659.09 544
12660.16 566
12661.22 529
12662.28 535
12663.34 538
12664.41 553
12665.47 514
12666.53 516
12667.60 473
12668.66 518
12669.72 496
12670.78 504
12671.85 474
12672.91 497
12673.97 482
12675.04 528
12676.10 556
12677.16 518
12678.23 542
12679.29 511
12680.35 536
12681.42 492
12682.48 542
12683.54 486
12684.61 531
12685.67 538
12686.74 541
12687.80 527
12688.86 557
12689.93 570
12690.99 567
12692.05 501
12693.12 544
12694.18 544
12695.25 544
12696.31 566
12697.37 566
12698.44 554
12699.50 613
12700.57 619
12701.63 639
12702.70 596
12703.76 590
12704.83 608
12705.89 622
12706.95 686
12708.02 614
12709.08 631
12710.15 605
12711.21 624
12712.28 567
12713.34 580
12714.41 556
12715.47 547
12716.54 547
12717.60 540
12718.67 544
12719.73 503
12720.80 505
12721.86 548
12722.93 512
12723.99 503
12725.06 481
12726.12 502
12727.19 511
12728.26 498
12729.32 492
12730.39 510
12731.45 494
12732.52 507
12733.58 466
12734.65 505
12735.71 504
12736.78 501
12737.85 492
12738.91 524
12739.98 495
12741.04 527
12742.11 532
12743.18 476
12744.24 482
12745.31 502
12746.37 471
12747.44 472
12748.51 514
12749.57 472
12750.64 473
12751.71 466
12752.77 440
12753.84 452
12754.91 447
12755.97 459
12757.04 417
12758.11 435
12759.17 394
12760.24 424
12761.31 438
12762.37 437
12763.44 464
12764.51 445
12765.57 461
12766.64 455
12767.71 438
12768.78 435
12769.84 427
12770.91 412
12771.98 414
12773.04 458
12774.11 401
12775.18 450
12776.25 408
12777.31 404
12778.38 393
12779.45 396
12780.52 421
12781.58 419
12782.65 396
12783.72 406
12784.79 419
12785.86 409
12786.92 441
12787.99 401
12789.06 413
12790.13 433
12791.20 412
12792.26 426
12793.33 454
12794.40 430
12795.47 430
12796.54 403
12797.61 397
12798.67 418
12799.74 391
12800.81 398
12801.88 409
12802.95 424
12804.02 400
12805.09 398
12806.15 397
12807.22 393
12808.29 401
12809.36 389
12810.43 390
12811.50 367
12812.57 409
12813.64 444
12814.71 421
12815.77 430
12816.84 452
12817.91 458
12818.98 423
12820.05 430
12821.12 425
12822.19 453
12823.26 405
12824.33 428
12825.40 411
12826.47 384
12827.54 404
12828.61 392
12829.68 401
12830.75 386
12831.82 415
12832.89 399
12833.96 388
12835.03 408
12836.10 385
12837.17 404
12838.24 431
12839.31 406
12840.38 372
12841.45 395
12842.52 382
12843.59 361
12844.66 383
12845.73 361
12846.80 360
12847.87 402
12848.94 417
12850.01 394
12851.08 409
12852.15 348
12853.22 358
12854.29 344
12855.36 393
12856.43 340
12857.51 380
12858.58 404
12859.65 400
12860.72 337
12861.79 362
12862.86 384
12863.93 342
12865.00 383
12866.07 376
12867.15 363
12868.22 346
12869.29 358
12870.36 344
12871.43 362
12872.50 357
12873.57 381
12874.65 352
12875.72 332
12876.79 345
12877.86 355
12878.93 351
12880.00 335
12881.08 375
12882.15 369
12883.22 322
12884.29 318
12885.36 357
12886.44 353
12887.51 370
12888.58 375
12889.65 378
12890.72 354
12891.80 380
12892.87 327
12893.94 331
12895.01 336
12896.09 336
12897.16 353
12898.23 353
12899.30 338
12900.38 362
12901.45 372
12902.52 403
12903.60 376
12904.67 335
12905.74 338
12906.81 360
12907.89 342
12908.96 342
12910.03 315
12911.11 341
12912.18 319
12913.25 337
12914.33 342
12915.40 348
12916.47 349
12917.55 343
12918.62 354
12919.69 340
12920.77 379
12921.84 362
12922.91 386
12923.99 376
12925.06 370
12926.13 337
12927.21 341
12928.28 345
12929.36 371
12930.43 322
12931.50 324
12932.58 348
12933.65 367
12934.73 374
12935.80 346
12936.87 328
12937.95 310
12939.02 328
12940.10 331
12941.17 334
12942.25 344
12943.32 311
12944.39 313
12945.47 328
12946.54 344
12947.62 325
12948.69 314
12949.77 366
12950.84 297
12951.92 333
12952.99 332
12954.07 335
12955.14 341
12956.22 344
12957.29 344
12958.37 352
12959.44 344
12960.52 313
12961.59 322
12962.67 355
12963.74 352
12964.82 353
12965.89 371
12966.97 394
12968.04 334
12969.12 339
12970.20 346
12971.27 308
12972.35 349
12973.42 346
12974.50 366
12975.57 332
12976.65 370
12977.73 352
12978.80 340
12979.88 355
12980.95 335
12982.03 335
12983.11 338
12984.18 365
12985.26 327
12986.33 356
12987.41 345
12988.49 348
12989.56 384
12990.64 345
12991.72 357
12992.79 340
12993.87 343
12994.95 363
12996.02 351
12997.10 327
12998.18 386
12999.25 366
13000.33 347
13001.41 341
13002.48 326
13003.56 350
13004.64 383
13005.71 357
13006.79 361
13007.87 379
13008.95 382
13010.02 370
13011.10 367
13012.18 380
13013.26 385
13014.33 356
13015.41 354
13016.49 378
13017.57 365
13018.64 377
13019.72 344
13020.80 332
13021.88 363
13022.95 361
13024.03 389
13025.11 366
13026.19 337
13027.26 375
13028.34 401
13029.42 370
13030.50 367
13031.58 375
13032.66 371
13033.73 382
13034.81 390
13035.89 341
13036.97 359
13038.05 418
13039.13 396
13040.20 341
13041.28 345
13042.36 382
13043.44 400
13044.52 354
13045.60 390
13046.68 430
13047.75 401
13048.83 335
13049.91 372
13050.99 400
13052.07 367
13053.15 376
13054.23 394
13055.31 407
13056.39 369
13057.47 391
13058.54 376
13059.62 377
13060.70 367
13061.78 413
13062.86 398
13063.94 379
13065.02 360
13066.10 391
13067.18 405
13068.26 374
13069.34 392
13070.42 416
13071.50 386
13072.58 395
13073.66 380
13074.74 379
13075.82 418
13076.90 408
13077.98 344
13079.06 364
13080.14 361
13081.22 348
13082.30 383
13083.38 382
13084.46 376
13085.54 357
13086.62 407
13087.70 379
13088.78 329
13089.86 308
13090.94 312
13092.02 360
13093.10 346
13094.18 356
13095.27 382
13096.35 360
13097.43 369
13098.51 346
13099.59 329
13100.67 335
13101.75 392
13102.83 396
13103.91 335
13104.99 329
13106.08 394
13107.16 343
13108.24 344
13109.32 398
13110.40 360
13111.48 370
13112.56 361
13113.64 353
13114.73 361
13115.81 367
13116.89 407
13117.97 354
13119.05 366
13120.14 365
13121.22 357
13122.30 360
13123.38 363
13124.46 356
13125.54 362
13126.63 378
13127.71 359
13128.79 352
13129.87 378
13130.96 391
13132.04 358
13133.12 363
13134.20 389
13135.28 347
13136.37 366
13137.45 380
13138.53 350
13139.61 322
13140.70 359
13141.78 353
13142.86 367
13143.95 352
13145.03 342
13146.11 333
13147.19 399
13148.28 378
13149.36 343
13150.44 346
13151.53 374
13152.61 360
13153.69 361
13154.78 348
13155.86 358
13156.94 377
13158.03 350
13159.11 333
13160.19 316
13161.28 322
13162.36 331
13163.44 383
13164.53 342
13165.61 375
13166.69 378
13167.78 351
13168.86 356
13169.95 354
13171.03 350
13172.11 350
13173.20 353
13174.28 387
13175.37 353
13176.45 376
13177.53 367
13178.62 338
13179.70 357
13180.79 313
13181.87 347
13182.96 382
13184.04 351
13185.12 351
13186.21 361
13187.29 379
13188.38 383
13189.46 389
13190.55 361
13191.63 359
13192.72 345
13193.80 359
13194.89 375
13195.97 362
13197.06 374
13198.14 354
13199.23 369
13200.31 360
13201.40 343
13202.48 367
13203.57 359
13204.65 367
13205.74 395
13206.82 364
13207.91 391
13208.99 389
13210.08 406
13211.16 382
13212.25 345
13213.34 369
13214.42 369
13215.51 364
13216.59 339
13217.68 393
13218.76 361
13219.85 325
13220.94 346
13222.02 358
13223.11 362
13224.19 347
13225.28 339
13226.37 339
13227.45 348
13228.54 369
13229.63 391
13230.71 384
13231.80 326
13232.89 336
13233.97 373
13235.06 422
13236.14 379
13237.23 401
13238.32 372
13239.40 363
13240.49 379
13241.58 373
13242.67 390
13243.75 394
13244.84 374
13245.93 374
13247.01 367
13248.10 349
13249.19 400
13250.27 371
13251.36 400
13252.45 419
13253.54 397
13254.62 387
13255.71 376
13256.80 396
13257.89 410
13258.97 408
13260.06 446
13261.15 420
13262.24 399
13263.32 384
13264.41 398
13265.50 384
13266.59 393
13267.67 396
13268.76 350
13269.85 390
13270.94 397
13272.03 400
13273.11 358
13274.20 412
13275.29 420
13276.38 435
13277.47 385
13278.56 395
13279.64 401
13280.73 412
13281.82 415
13282.91 453
13284.00 404
13285.09 422
13286.18 404
13287.26 405
13288.35 378
13289.44 426
13290.53 409
13291.62 427
13292.71 418
13293.80 424
13294.89 432
13295.98 431
13297.06 411
13298.15 429
13299.24 450
13300.33 454
13301.42 447
13302.51 425
13303.60 464
13304.69 418
13305.78 473
13306.87 470
13307.96 444
13309.05 463
13310.14 507
13311.23 497
13312.32 494
13313.41 497
13314.50 464
13315.59 472
13316.68 466
13317.77 467
13318.86 495
13319.95 453
13321.04 459
13322.13 461
13323.22 444
13324.31 468
13325.40 447
13326.49 467
13327.58 441
13328.67 449
13329.76 447
13330.85 427
13331.94 460
13333.03 418
13334.12 437
13335.21 468
13336.30 442
13337.39 476
13338.48 464
13339.57 461
13340.66 463
13341.75 450
13342.85 449
13343.94 472
13345.03 521
13346.12 479
13347.21 502
13348.30 500
13349.39 473
13350.48 447
13351.58 489
13352.67 518
13353.76 547
13354.85 517
13355.94 525
13357.03 453
13358.12 463
13359.22 490
13360.31 515
13361.40 491
13362.49 485
13363.58 527
13364.67 563
13365.77 544
13366.86 503
13367.95 538
13369.04 576
13370.13 620
13371.23 602
13372.32 547
13373.41 539
13374.50 540
13375.60 604
13376.69 517
13377.78 487
13378.87 515
13379.97 513
13381.06 508
13382.15 481
13383.24 440
13384.34 487
13385.43 474
13386.52 468
13387.61 428
13388.71 465
13389.80 441
13390.89 474
13391.99 438
13393.08 415
13394.17 410
13395.26 413
13396.36 489
13397.45 440
13398.54 423
13399.64 432
13400.73 487
13401.82 445
13402.92 455
13404.01 454
13405.10 482
13406.20 415
13407.29 417
13408.39 456
13409.48 402
13410.57 411
13411.67 494
13412.76 462
13413.85 439
13414.95 432
13416.04 411
13417.14 451
13418.23 419
13419.32 445
13420.42 449
13421.51 452
13422.61 402
13423.70 392
13424.80 454
13425.89 457
13426.98 402
13428.08 451
13429.17 482
13430.27 479
13431.36 415
13432.46 464
13433.55 461
13434.65 464
13435.74 450
13436.84 456
13437.93 451
13439.03 451
13440.12 438
13441.22 448
13442.31 490
13443.41 486
13444.50 499
13445.60 482
13446.69 465
13447.79 451
13448.88 482
13449.98 472
13451.07 496
13452.17 495
13453.26 479
13454.36 472
13455.45 459
13456.55 503
13457.65 501
13458.74 521
13459.84 526
13460.93 512
13462.03 503
13463.12 541
13464.22 532
13465.32 497
13466.41 498
13467.51 495
13468.60 501
13469.70 527
13470.80 562
13471.89 493
13472.99 509
13474.09 549
13475.18 517
13476.28 487
13477.37 484
13478.47 467
13479.57 489
13480.66 496
13481.76 496
13482.86 484
13483.95 513
13485.05 553
13486.15 506
13487.25 512
13488.34 550
13489.44 530
13490.54 527
13491.63 518
13492.73 523
13493.83 541
13494.92 579
13496.02 543
13497.12 576
13498.22 544
13499.31 595
13500.41 573
13501.51 645
13502.61 593
13503.70 563
13504.80 624
13505.90 612
13507.00 585
13508.09 596
13509.19 631
13510.29 643
13511.39 591
13512.49 569
13513.58 604
13514.68 558
13515.78 558
13516.88 563
13517.98 501
13519.07 519
13520.17 497
13521.27 504
13522.37 493
13523.47 494
13524.57 475
13525.66 487
13526.76 468
13527.86 484
13528.96 446
13530.06 483
13531.16 467
13532.26 441
13533.35 461
13534.45 401
13535.55 449
13536.65 442
13537.75 437
13538.85 418
13539.95 438
13541.05 464
13542.15 443
13543.24 446
13544.34 436
13545.44 444
13546.54 414
13547.64 398
13548.74 441
13549.84 435
13550.94 396
13552.04 399
13553.14 436
13554.24 454
13555.34 428
13556.44 435
13557.54 405
13558.64 439
13559.74 422
13560.84 444
13561.94 427
13563.04 444
13564.14 423
13565.24 440
13566.34 449
13567.44 393
13568.54 429
13569.64 428
13570.74 401
13571.84 420
13572.94 425
13574.04 409
13575.14 433
13576.24 445
13577.34 448
13578.44 398
13579.54 400
13580.64 459
13581.74 444
13582.84 407
13583.94 428
13585.05 427
13586.15 423
13587.25 416
13588.35 424
13589.45 425
13590.55 401
13591.65 409
13592.75 412
13593.85 431
13594.95 437
13596.06 449
13597.16 444
13598.26 453
13599.36 448
13600.46 400
13601.56 437
13602.66 421
13603.77 434
13604.87 434
13605.97 424
13607.07 434
13608.17 445
13609.28 432
13610.38 433
13611.48 422
13612.58 425
13613.68 467
13614.79 410
13615.89 452
13616.99 417
13618.09 423
13619.19 455
13620.30 460
13621.40 448
13622.50 423
13623.60 403
13624.71 436
13625.81 431
13626.91 403
13628.01 421
13629.12 374
13630.22 395
13631.32 364
13632.42 401
13633.53 427
13634.63 440
13635.73 418
13636.84 388
13637.94 440
13639.04 430
13640.14 483
13641.25 455
13642.35 442
13643.45 470
13644.56 432
13645.66 394
13646.76 408
13647.87 447
13648.97 437
13650.07 396
13651.18 414
13652.28 456
13653.39 414
13654.49 415
13655.59 387
13656.70 416
13657.80 439
13658.90 394
13660.01 395
13661.11 422
13662.22 423
13663.32 406
13664.42 402
13665.53 420
13666.63 420
13667.74 401
13668.84 386
13669.94 455
13671.05 409
13672.15 389
13673.26 384
13674.36 425
13675.47 402
13676.57 411
13677.68 435
13678.78 412
13679.89 434
13680.99 385
13682.10 417
13683.20 421
13684.30 409
13685.41 407
13686.51 418
13687.62 409
13688.72 440
13689.83 432
13690.93 424
13692.04 388
13693.15 426
13694.25 436
13695.36 411
13696.46 424
13697.57 423
13698.67 446
13699.78 439
13700.88 460
13701.99 450
13703.09 477
13704.20 469
13705.31 452
13706.41 431
13707.52 454
13708.62 440
13709.73 488
13710.84 465
13711.94 425
13713.05 424
13714.15 438
13715.26 490
13716.37 491
13717.47 501
13718.58 434
13719.68 484
13720.79 484
13721.90 512
13723.00 456
13724.11 510
13725.22 505
13726.32 481
13727.43 484
13728.54 460
13729.64 505
13730.75 563
13731.86 523
13732.96 525
13734.07 484
13735.18 536
13736.28 538
13737.39 500
13738.50 511
13739.61 533
13740.71 564
13741.82 491
13742.93 515
13744.03 512
13745.14 474
13746.25 551
13747.36 561
13748.46 572
13749.57 565
13750.68 562
13751.79 550
13752.89 555
13754.00 590
13755.11 614
13756.22 614
13757.33 633
13758.43 614
13759.54 609
13760.65 586
13761.76 607
13762.87 651
13763.97 656
13765.08 661
13766.19 742
13767.30 754
13768.41 749
13769.51 756
13770.62 761
13771.73 810
13772.84 853
13773.95 908
13775.06 863
13776.17 932
13777.27 902
13778.38 914
13779.49 861
13780.60 749
13781.71 731
13782.82 719
13783.93 703
13785.04 656
13786.14 594
13787.25 580
13788.36 568
13789.47 564
13790.58 546
13791.69 541
13792.80 573
13793.91 574
13795.02 568
13796.13 538
13797.24 571
13798.35 519
13799.46 513
13800.57 524
13801.68 503
13802.78 513
13803.89 499
13805.00 580
13806.11 483
13807.22 497
13808.33 511
13809.44 528
13810.55 514
13811.66 545
13812.77 493
13813.88 531
13814.99 504
13816.10 545
13817.21 509
13818.32 500
13819.44 550
13820.55 512
13821.66 525
13822.77 500
13823.88 530
13824.99 508
13826.10 532
13827.21 540
13828.32 508
13829.43 536
13830.54 521
13831.65 542
13832.76 512
13833.87 511
13834.98 513
13836.10 521
13837.21 507
13838.32 517
13839.43 530
13840.54 523
13841.65 486
13842.76 505
13843.87 512
13844.99 518
13846.10 514
13847.21 516
13848.32 537
13849.43 511
13850.54 514
13851.65 501
13852.77 539
13853.88 525
13854.99 506
13856.10 488
13857.21 509
13858.33 520
13859.44 515
13860.55 550
13861.66 546
13862.77 579
13863.89 575
13865.00 553
13866.11 616
13867.22 572
13868.33 542
13869.45 559
13870.56 557
13871.67 585
13872.78 521
13873.90 530
13875.01 545
13876.12 552
13877.23 552
13878.35 546
13879.46 560
13880.57 542
13881.69 509
13882.80 528
13883.91 526
13885.02 497
13886.14 532
13887.25 532
13888.36 515
13889.48 516
13890.59 558
13891.70 546
13892.82 550
13893.93 520
13895.04 532
13896.16 511
13897.27 494
13898.38 490
13899.50 521
13900.61 578
13901.72 581
13902.84 566
13903.95 524
13905.07 519
13906.18 508
13907.29 540
13908.41 505
13909.52 523
13910.63 508
13911.75 512
13912.86 468
13913.98 475
13915.09 455
13916.21 528
13917.32 446
13918.43 420
13919.55 480
13920.66 415
13921.78 492
13922.89 450
13924.01 476
13925.12 469
13926.24 484
13927.35 443
13928.46 453
13929.58 450
13930.69 472
13931.81 484
13932.92 488
13934.04 490
13935.15 441
13936.27 438
13937.38 533
13938.50 524
13939.61 457
13940.73 462
13941.85 449
13942.96 440
13944.08 434
13945.19 450
13946.31 457
13947.42 449
13948.54 427
13949.65 431
13950.77 441
13951.88 459
13953.00 453
13954.12 457
13955.23 478
13956.35 487
13957.46 500
13958.58 428
13959.70 425
13960.81 438
13961.93 441
13963.04 435
13964.16 451
13965.28 423
13966.39 468
13967.51 458
13968.62 462
13969.74 431
13970.86 489
13971.97 462
13973.09 436
13974.21 448
13975.32 417
13976.44 432
13977.56 460
13978.67 461
13979.79 451
13980.91 442
13982.02 430
13983.14 434
13984.26 421
13985.37 424
13986.49 417
13987.61 496
13988.73 430
13989.84 404
13990.96 415
13992.08 401
13993.20 433
13994.31 429
13995.43 443
13996.55 422
13997.66 435
13998.78 447
13999.90 473
14001.02 440
14002.14 409
14003.25 435
14004.37 469
14005.49 502
14006.61 434
14007.72 466
14008.84 454
14009.96 494
14011.08 435
14012.20 420
14013.31 451
14014.43 440
14015.55 450
14016.67 514
14017.79 417
14018.91 472
14020.02 443
14021.14 495
14022.26 494
14023.38 462
14024.50 472
14025.62 473
14026.74 463
14027.85 456
14028.97 463
14030.09 507
14031.21 469
14032.33 451
14033.45 469
14034.57 449
14035.69 455
14036.81 431
14037.92 452
14039.04 446
14040.16 423
14041.28 422
14042.40 400
14043.52 400
14044.64 413
14045.76 453
14046.88 436
14048.00 437
14049.12 410
14050.24 435
14051.36 430
14052.48 404
14053.60 431
14054.72 447
14055.84 458
14056.96 451
14058.08 423
14059.20 445
14060.32 456
14061.44 447
14062.56 429
14063.68 419
14064.80 453
14065.92 480
14067.04 471
14068.16 435
14069.28 427
14070.40 447
14071.52 449
14072.64 411
14073.76 449
14074.88 457
14076.00 470
14077.12 460
14078.24 461
14079.36 485
14080.48 483
14081.60 473
14082.73 494
14083.85 510
14084.97 500
14086.09 533
14087.21 501
14088.33 505
14089.45 457
14090.57 504
14091.69 481
14092.82 458
14093.94 485
14095.06 529
14096.18 553
14097.30 574
14098.42 571
14099.54 572
14100.67 576
14101.79 557
14102.91 597
14104.03 564
14105.15 558
14106.27 540
14107.40 513
14108.52 484
14109.64 497
14110.76 477
14111.88 480
14113.01 463
14114.13 391
14115.25 414
14116.37 424
14117.50 448
14118.62 463
14119.74 455
14120.86 450
14121.98 450
14123.11 439
14124.23 405
14125.35 413
14126.48 415
14127.60 449
14128.72 455
14129.84 406
14130.97 409
14132.09 431
14133.21 415
14134.34 407
14135.46 362
14136.58 393
14137.70 424
14138.83 426
14139.95 398
14141.07 394
14142.20 381
14143.32 414
14144.44 425
14145.57 377
14146.69 421
14147.81 428
14148.94 420
14150.06 387
14151.18 413
14152.31 421
14153.43 415
14154.56 415
14155.68 387
14156.80 435
14157.93 438
14159.05 394
14160.18 419
14161.30 408
14162.42 408
14163.55 384
14164.67 418
14165.80 394
14166.92 377
14168.04 414
14169.17 398
14170.29 399
14171.42 417
14172.54 408
14173.67 402
14174.79 436
14175.92 398
14177.04 408
14178.17 395
14179.29 403
14180.41 391
14181.54 370
14182.66 369
14183.79 351
14184.91 391
14186.04 379
14187.16 371
14188.29 366
14189.41 358
14190.54 397
14191.67 410
14192.79 380
14193.92 383
14195.04 362
14196.17 376
14197.29 404
14198.42 380
14199.54 369
14200.67 372
14201.79 375
14202.92 396
14204.05 372
14205.17 376
14206.30 373
14207.42 382
14208.55 396
14209.67 356
14210.80 398
14211.93 389
14213.05 400
14214.18 365
14215.31 366
14216.43 343
14217.56 370
14218.68 367
14219.81 368
14220.94 343
14222.06 341
14223.19 369
14224.32 370
14225.44 376
14226.57 320
14227.70 343
14228.82 410
14229.95 385
14231.08 341
14232.20 354
14233.33 384
14234.46 350
14235.58 366
14236.71 387
14237.84 362
14238.97 331
14240.09 351
14241.22 377
14242.35 339
14243.47 357
14244.60 355
14245.73 330
14246.86 345
14247.98 343
14249.11 345
14250.24 311
14251.37 348
14252.49 342
14253.62 338
14254.75 297
14255.88 346
14257.01 353
14258.13 359
14259.26 360
14260.39 317
14261.52 344
14262.65 329
14263.77 356
14264.90 314
14266.03 334
14267.16 326
14268.29 309
14269.41 328
14270.54 289
14271.67 304
14272.80 309
14273.93 347
14275.06 347
14276.19 321
14277.31 297
14278.44 315
14279.57 310
14280.70 302
14281.83 305
14282.96 335
14284.09 324
14285.22 339
14286.34 320
14287.47 312
14288.60 321
14289.73 352
14290.86 326
14291.99 298
14293.12 273
14294.25 292
14295.38 335
14296.51 333
14297.64 274
14298.77 286
14299.90 299
14301.03 310
14302.16 316
14303.28 293
14304.41 306
14305.54 332
14306.67 326
14307.80 307
14308.93 315
14310.06 330
14311.19 335
14312.32 335
14313.45 336
14314.58 275
14315.71 320
14316.84 361
14317.97 338
14319.11 317
14320.24 296
14321.37 331
14322.50 290
14323.63 301
14324.76 308
14325.89 291
14327.02 332
14328.15 354
14329.28 321
14330.41 321
14331.54 294
14332.67 382
14333.80 337
14334.93 288
14336.06 272
14337.20 276
14338.33 303
14339.46 301
14340.59 294
14341.72 289
14342.85 305
14343.98 281
14345.11 308
14346.25 323
14347.38 299
14348.51 249
14349.64 295
14350.77 260
14351.90 279
14353.03 274
14354.17 289
14355.30 317
14356.43 294
14357.56 295
14358.69 279
14359.83 317
14360.96 311
14362.09 289
14363.22 303
14364.35 300
14365.49 280
14366.62 326
14367.75 330
14368.88 309
14370.01 319
14371.15 324
14372.28 307
14373.41 275
14374.54 274
14375.68 269
14376.81 293
14377.94 271
14379.07 302
14380.21 309
14381.34 293
14382.47 314
14383.61 305
14384.74 309
14385.87 307
14387.00 307
14388.14 292
14389.27 306
14390.40 318
14391.54 309
14392.67 292
14393.80 326
14394.94 276
14396.07 300
14397.20 308
14398.34 327
14399.47 283
14400.60 295
14401.74 308
14402.87 277
14404.00 271
14405.14 302
14406.27 293
14407.41 316
14408.54 321
14409.67 293
14410.81 279
14411.94 295
14413.08 322
14414.21 301
14415.34 307
14416.48 298
14417.61 312
14418.75 277
14419.88 306
14421.01 300
14422.15 294
14423.28 281
14424.42 274
14425.55 283
14426.69 280
14427.82 285
14428.96 306
14430.09 334
14431.23 310
14432.36 308
14433.50 322
14434.63 340
14435.77 321
14436.90 333
14438.04 282
14439.17 291
14440.31 288
14441.44 275
14442.58 305
14443.71 319
14444.85 343
14445.98 322
14447.12 344
14448.25 321
14449.39 311
14450.52 304
14451.66 314
14452.79 292
14453.93 307
14455.07 335
14456.20 310
14457.34 318
14458.47 314
14459.61 284
14460.74 292
14461.88 310
14463.02 346
14464.15 348
14465.29 315
14466.42 295
14467.56 279
14468.70 300
14469.83 279
14470.97 316
14472.11 301
14473.24 328
14474.38 276
14475.51 304
14476.65 265
14477.79 283
14478.92 298
14480.06 347
14481.20 325
14482.33 321
14483.47 331
14484.61 295
14485.75 322
14486.88 322
14488.02 337
14489.16 314
14490.29 305
14491.43 309
14492.57 310
14493.70 261
14494.84 309
14495.98 335
14497.12 306
14498.25 283
14499.39 290
14500.53 326
14501.67 287
14502.80 313
14503.94 277
14505.08 305
14506.22 307
14507.35 273
14508.49 265
14509.63 287
14510.77 300
14511.91 283
14513.04 297
14514.18 291
14515.32 305
14516.46 263
14517.60 297
14518.73 320
14519.87 313
14521.01 286
14522.15 296
14523.29 303
14524.43 307
14525.56 314
14526.70 299
14527.84 293
14528.98 310
14530.12 280
14531.26 287
14532.40 302
14533.53 307
14534.67 259
14535.81 266
14536.95 305
14538.09 316
14539.23 304
14540.37 305
14541.51 297
14542.65 288
14543.79 306
14544.92 309
14546.06 286
14547.20 305
14548.34 321
14549.48 298
14550.62 290
14551.76 297
14552.90 299
14554.04 318
14555.18 293
14556.32 349
14557.46 346
14558.60 352
14559.74 312
14560.88 293
14562.02 310
14563.16 313
14564.30 305
14565.44 303
14566.58 302
14567.72 298
14568.86 318
14570.00 309
14571.14 296
14572.28 317
14573.42 332
14574.56 327
14575.70 330
14576.84 292
14577.98 319
14579.12 293
14580.26 305
14581.40 328
14582.54 335
14583.68 323
14584.82 322
14585.97 344
14587.11 314
14588.25 296
14589.39 284
14590.53 338
14591.67 324
14592.81 312
14593.95 353
14595.09 403
14596.23 340
14597.38 336
14598.52 297
14599.66 324
14600.80 339
14601.94 342
14603.08 351
14604.22 310
14605.37 330
14606.51 372
14607.65 370
14608.79 338
14609.93 293
14611.07 321
14612.22 371
14613.36 348
14614.50 378
14615.64 341
14616.78 343
14617.93 352
14619.07 359
14620.21 315
14621.35 369
14622.50 372
14623.64 337
14624.78 366
14625.92 351
14627.06 345
14628.21 387
14629.35 427
14630.49 410
14631.63 364
14632.78 389
14633.92 433
14635.06 439
14636.21 452
14637.35 408
14638.49 485
14639.63 416
14640.78 431
14641.92 408
14643.06 387
14644.21 377
14645.35 365
14646.49 356
14647.64 334
14648.78 333
14649.92 307
14651.07 344
14652.21 325
14653.35 339
14654.50 328
14655.64 368
14656.78 337
14657.93 326
14659.07 341
14660.21 316
14661.36 339
14662.50 316
14663.65 311
14664.79 314
14665.93 340
14667.08 319
14668.22 314
14669.37 332
14670.51 315
14671.65 314
14672.80 350
14673.94 289
14675.09 301
14676.23 339
14677.38 321
14678.52 294
14679.66 310
14680.81 299
14681.95 293
14683.10 316
14684.24 277
14685.39 337
14686.53 292
14687.68 320
14688.82 297
14689.97 297
14691.11 304
14692.26 303
14693.40 310
14694.55 277
14695.69 315
14696.84 295
14697.98 311
14699.13 316
14700.27 308
14701.42 303
14702.56 338
14703.71 337
14704.85 316
14706.00 293
14707.15 288
14708.29 280
14709.44 279
14710.58 285
14711.73 295
14712.87 288
14714.02 307
14715.17 281
14716.31 286
14717.46 283
14718.60 277
14719.75 310
14720.90 273
14722.04 318
14723.19 326
14724.33 301
14725.48 273
14726.63 287
14727.77 298
14728.92 292
14730.07 292
14731.21 313
14732.36 316
14733.51 263
14734.65 294
14735.80 281
14736.95 302
14738.09 296
14739.24 311
14740.39 311
14741.53 268
14742.68 296
14743.83 308
14744.97 313
14746.12 283
14747.27 292
14748.42 289
14749.56 303
14750.71 290
14751.86 290
14753.00 289
14754.15 301
14755.30 274
14756.45 296
14757.59 288
14758.74 293
14759.89 299
14761.04 304
14762.18 295
14763.33 289
14764.48 276
14765.63 314
14766.78 295
14767.92 308
14769.07 296
14770.22 285
14771.37 250
14772.52 319
14773.66 309
14774.81 291
14775.96 323
14777.11 293
14778.26 287
14779.41 315
14780.55 313
14781.70 325
14782.85 310
14784.00 317
14785.15 302
14786.30 299
14787.45 295
14788.59 326
14789.74 325
14790.89 309
14792.04 310
14793.19 349
14794.34 348
14795.49 349
14796.64 330
14797.79 309
14798.94 290
14800.08 311
14801.23 289
14802.38 300
14803.53 306
14804.68 318
14805.83 315
14806.98 325
14808.13 353
14809.28 324
14810.43 298
14811.58 304
14812.73 305
14813.88 327
14815.03 306
14816.18 347
14817.33 330
14818.48 298
14819.63 286
14820.78 313
14821.93 302
14823.08 304
14824.23 315
14825.38 291
14826.53 305
14827.68 300
14828.83 274
14829.98 322
14831.13 277
14832.28 281
14833.43 286
14834.58 266
14835.73 273
14836.88 284
14838.03 295
14839.18 256
14840.33 258
14841.48 297
14842.64 290
14843.79 269
14844.94 267
14846.09 271
14847.24 273
14848.39 235
14849.54 257
14850.69 267
14851.84 284
14853.00 263
14854.15 262
14855.30 259
14856.45 288
14857.60 271
14858.75 281
14859.90 248
14861.06 233
14862.21 283
14863.36 255
14864.51 247
14865.66 238
14866.81 295
14867.97 279
14869.12 250
14870.27 266
14871.42 294
14872.57 271
14873.73 231
14874.88 253
14876.03 238
14877.18 285
14878.33 257
14879.49 231
14880.64 246
14881.79 290
14882.94 274
14884.10 277
14885.25 276
14886.40 269
14887.55 257
14888.71 258
14889.86 248
14891.01 242
14892.16 224
14893.32 293
14894.47 258
14895.62 254
14896.78 244
14897.93 246
14899.08 258
14900.23 278
14901.39 279
14902.54 280
14903.69 263
14904.85 247
14906.00 224
14907.15 232
14908.31 250
14909.46 253
14910.61 260
14911.77 250
14912.92 234
14914.08 249
14915.23 229
14916.38 272
14917.54 281
14918.69 274
14919.84 270
14921.00 295
14922.15 245
14923.31 259
14924.46 271
14925.61 250
14926.77 252
14927.92 245
14929.08 243
14930.23 229
14931.38 211
14932.54 228
14933.69 245
14934.85 270
14936.00 247
14937.16 229
14938.31 226
14939.47 250
14940.62 236
14941.78 250
14942.93 233
14944.08 219
14945.24 255
14946.39 249
14947.55 224
14948.70 238
14949.86 222
14951.01 247
14952.17 263
14953.32 239
14954.48 247
14955.64 268
14956.79 269
14957.95 268
14959.10 226
14960.26 244
14961.41 247
14962.57 244
14963.72 211
14964.88 214
14966.03 211
14967.19 234
14968.35 251
14969.50 232
14970.66 238
14971.81 283
14972.97 260
14974.12 237
14975.28 247
14976.44 236
14977.59 254
14978.75 268
14979.91 235
14981.06 242
14982.22 219
14983.37 221
14984.53 244
14985.69 196
14986.84 242
14988.00 262
14989.16 227
14990.31 243
14991.47 210
14992.63 239
14993.78 227
14994.94 221
14996.10 244
14997.25 252
14998.41 243
14999.57 242
15000.72 220
15001.88 236
15003.04 241
15004.20 238
15005.35 250
15006.51 204
15007.67 228
15008.82 226
15009.98 256
15011.14 219
15012.30 215
15013.45 264
15014.61 258
15015.77 241
15016.93 217
15018.08 224
15019.24 230
15020.40 220
15021.56 254
15022.71 215
15023.87 222
15025.03 227
15026.19 262
15027.35 244
15028.50 227
15029.66 198
15030.82 233
15031.98 258
15033.14 208
15034.30 233
15035.45 259
15036.61 231
15037.77 231
15038.93 203
15040.09 223
15041.25 224
15042.40 224
15043.56 227
15044.72 219
15045.88 215
15047.04 228
15048.20 226
15049.36 240
15050.52 236
15051.68 239
15052.83 228
15053.99 241
15055.15 228
15056.31 214
15057.47 246
15058.63 238
15059.79 235
15060.95 214
15062.11 234
15063.27 224
15064.43 199
15065.59 231
15066.75 200
15067.90 220
15069.06 223
15070.22 233
15071.38 214
15072.54 228
15073.70 210
15074.86 219
15076.02 215
15077.18 225
15078.34 181
15079.50 222
15080.66 238
15081.82 226
15082.98 240
15084.14 235
15085.30 201
15086.46 227
15087.62 215
15088.78 215
15089.95 216
15091.11 227
15092.27 249
15093.43 249
15094.59 229
15095.75 232
15096.91 227
15098.07 232
15099.23 219
15100.39 218
15101.55 226
15102.71 238
15103.87 241
15105.03 221
15106.20 208
15107.36 261
15108.52 234
15109.68 257
15110.84 199
15112.00 228
15113.16 201
15114.32 221
15115.49 219
15116.65 235
15117.81 210
15118.97 216
15120.13 249
15121.29 246
15122.46 213
15123.62 185
15124.78 254
15125.94 257
15127.10 208
15128.26 209
15129.43 262
15130.59 233
15131.75 219
15132.91 222
15134.07 233
15135.24 260
15136.40 255
15137.56 202
15138.72 220
15139.89 227
15141.05 227
15142.21 237
15143.37 245
15144.54 225
15145.70 241
15146.86 247
15148.02 238
15149.19 242
15150.35 213
15151.51 215
15152.67 236
15153.84 249
15155.00 250
15156.16 243
15157.33 242
15158.49 211
15159.65 256
15160.82 249
15161.98 224
15163.14 245
15164.31 270
15165.47 255
15166.63 234
15167.80 271
15168.96 234
15170.12 238
15171.29 217
15172.45 217
15173.61 244
15174.78 243
15175.94 279
15177.10 251
15178.27 242
15179.43 223
15180.60 260
15181.76 281
15182.92 256
15184.09 245
15185.25 255
15186.42 246
15187.58 230
15188.74 267
15189.91 249
15191.07 245
15192.24 245
15193.40 241
15194.57 261
15195.73 228
15196.90 255
15198.06 254
15199.22 237
15200.39 240
15201.55 244
15202.72 265
15203.88 225
15205.05 250
15206.21 274
15207.38 226
15208.54 255
15209.71 242
15210.87 272
15212.04 249
15213.20 287
15214.37 264
15215.53 267
15216.70 253
15217.86 244
15219.03 249
15220.20 242
15221.36 246
15222.53 261
15223.69 282
15224.86 283
15226.02 295
15227.19 288
15228.36 264
15229.52 258
15230.69 278
15231.85 250
15233.02 249
15234.18 286
15235.35 267
15236.52 275
15237.68 262
15238.85 324
15240.02 282
15241.18 298
15242.35 278
15243.51 252
15244.68 245
15245.85 270
15247.01 264
15248.18 243
15249.35 264
15250.51 291
15251.68 271
15252.85 249
15254.01 268
15255.18 208
15256.35 243
15257.51 224
15258.68 233
15259.85 262
15261.01 239
15262.18 266
15263.35 272
15264.52 246
15265.68 270
15266.85 228
15268.02 242
15269.18 248
15270.35 231
15271.52 226
15272.69 244
15273.85 242
15275.02 229
15276.19 225
15277.36 211
15278.52 243
15279.69 214
15280.86 230
15282.03 270
15283.20 246
15284.36 235
15285.53 254
15286.70 257
15287.87 274
15289.04 246
15290.20 222
15291.37 247
15292.54 280
15293.71 243
15294.88 209
15296.05 241
15297.21 248
15298.38 235
15299.55 226
15300.72 270
15301.89 235
15303.06 234
15304.22 258
15305.39 233
15306.56 235
15307.73 220
15308.90 240
15310.07 225
15311.24 244
15312.41 235
15313.58 265
15314.74 223
15315.91 240
15317.08 226
15318.25 249
15319.42 241
15320.59 239
15321.76 209
15322.93 264
15324.10 234
15325.27 232
15326.44 240
15327.61 239
15328.78 265
15329.95 232
15331.12 243
15332.29 252
15333.46 320
15334.63 258
15335.80 271
15336.97 222
15338.14 268
15339.31 260
15340.48 255
15341.65 277
15342.82 231
15343.99 243
15345.16 247
15346.33 281
15347.50 263
15348.67 275
15349.84 266
15351.01 294
15352.18 263
15353.35 242
15354.52 248
15355.69 257
15356.86 252
15358.03 276
15359.20 249
15360.37 218
15361.54 262
15362.71 224
15363.89 251
15365.06 239
15366.23 260
15367.40 268
15368.57 265
15369.74 262
15370.91 237
15372.08 247
15373.25 286
15374.43 233
15375.60 248
15376.77 235
15377.94 229
15379.11 279
15380.28 253
15381.46 241
15382.63 257
15383.80 234
15384.97 244
15386.14 249
15387.31 257
15388.49 276
15389.66 299
15390.83 321
15392.00 263
15393.17 260
15394.35 271
15395.52 258
15396.69 269
15397.86 279
15399.03 274
15400.21 278
15401.38 262
15402.55 271
15403.72 278
15404.90 265
15406.07 280
15407.24 266
15408.41 270
15409.59 243
15410.76 278
15411.93 251
15413.11 224
15414.28 226
15415.45 225
15416.62 233
15417.80 235
15418.97 270
15420.14 244
15421.32 284
15422.49 217
15423.66 256
15424.84 256
15426.01 254
15427.18 237
15428.36 246
15429.53 201
15430.70 229
15431.88 217
15433.05 252
15434.22 253
15435.40 217
15436.57 247
15437.75 216
15438.92 254
15440.09 238
15441.27 219
15442.44 257
15443.61 274
15444.79 230
15445.96 242
15447.14 245
15448.31 238
15449.49 217
15450.66 219
15451.83 257
15453.01 251
15454.18 274
15455.36 245
15456.53 245
15457.71 279
15458.88 248
15460.06 208
15461.23 249
15462.40 221
15463.58 260
15464.75 248
15465.93 235
15467.10 226
15468.28 233
15469.45 260
15470.63 234
15471.80 220
15472.98 216
15474.15 225
15475.33 231
15476.50 223
15477.68 225
15478.86 230
15480.03 222
15481.21 228
15482.38 246
15483.56 251
15484.73 246
15485.91 256
15487.08 225
15488.26 230
15489.44 245
15490.61 261
15491.79 276
15492.96 230
15494.14 251
15495.31 244
15496.49 263
15497.67 270
15498.84 256
15500.02 252
15501.20 290
15502.37 242
15503.55 246
15504.72 247
15505.90 225
15507.08 221
15508.25 255
15509.43 259
15510.61 243
15511.78 227
15512.96 222
15514.14 248
15515.31 237
15516.49 225
15517.67 210
15518.84 221
15520.02 253
15521.20 245
15522.37 250
15523.55 233
15524.73 245
15525.91 260
15527.08 231
15528.26 238
15529.44 231
15530.61 249
15531.79 251
15532.97 243
15534.15 242
15535.32 236
15536.50 252
15537.68 273
15538.86 240
15540.03 210
15541.21 233
15542.39 219
15543.57 259
15544.75 241
15545.92 255
15547.10 251
15548.28 244
15549.46 269
15550.64 269
15551.81 262
15552.99 255
15554.17 248
15555.35 270
15556.53 275
15557.70 296
15558.88 278
15560.06 244
15561.24 265
15562.42 244
15563.60 252
15564.78 258
15565.95 255
15567.13 251
15568.31 227
15569.49 242
15570.67 249
15571.85 266
15573.03 230
15574.21 233
15575.38 234
15576.56 258
15577.74 253
15578.92 284
15580.10 288
15581.28 249
15582.46 262
15583.64 268
15584.82 289
15586.00 285
15587.18 282
15588.36 269
15589.54 266
15590.72 255
15591.90 282
15593.08 241
15594.25 260
15595.43 277
15596.61 276
15597.79 259
15598.97 249
15600.15 262
15601.33 257
15602.51 294
15603.69 241
15604.87 277
15606.05 257
15607.23 271
15608.41 291
15609.60 293
15610.78 306
15611.96 301
15613.14 247
15614.32 238
15615.50 274
15616.68 316
15617.86 285
15619.04 283
15620.22 286
15621.40 304
15622.58 280
15623.76 272
15624.94 280
15626.12 291
15627.31 318
15628.49 295
15629.67 297
15630.85 296
15632.03 330
15633.21 308
15634.39 302
15635.57 295
15636.75 289
15637.94 321
15639.12 342
15640.30 303
15641.48 320
15642.66 323
15643.84 295
15645.03 350
15646.21 335
15647.39 318
15648.57 298
15649.75 312
15650.93 310
15652.12 324
15653.30 322
15654.48 319
15655.66 346
15656.84 303
15658.03 345
15659.21 319
15660.39 343
15661.57 345
15662.76 326
15663.94 336
15665.12 325
15666.30 334
15667.48 369
15668.67 325
15669.85 329
15671.03 309
15672.22 323
15673.40 315
15674.58 330
15675.76 267
15676.95 290
15678.13 298
15679.31 303
15680.50 325
15681.68 354
15682.86 289
15684.04 324
15685.23 334
15686.41 316
15687.59 324
15688.78 314
15689.96 324
15691.14 311
15692.33 324
15693.51 323
15694.69 303
15695.88 306
15697.06 313
15698.25 328
15699.43 315
15700.61 310
15701.80 324
15702.98 343
15704.16 312
15705.35 362
15706.53 324
15707.72 363
15708.90 332
15710.08 344
15711.27 332
15712.45 297
15713.64 317
15714.82 337
15716.01 353
15717.19 368
15718.37 334
15719.56 345
15720.74 344
15721.93 332
15723.11 340
15724.30 327
15725.48 358
15726.67 313
15727.85 323
15729.04 333
15730.22 323
15731.41 336
15732.59 312
15733.78 332
15734.96 314
15736.15 358
15737.33 337
15738.52 322
15739.70 317
15740.89 342
15742.07 348
15743.26 377
15744.44 325
15745.63 346
15746.81 346
15748.00 361
15749.19 403
15750.37 343
15751.56 359
15752.74 341
15753.93 390
15755.11 373
15756.30 347
15757.49 396
15758.67 377
15759.86 341
15761.04 368
15762.23 338
15763.42 332
15764.60 351
15765.79 362
15766.97 355
15768.16 321
15769.35 309
15770.53 335
15771.72 348
15772.91 304
15774.09 311
15775.28 316
15776.47 319
15777.65 328
15778.84 313
15780.03 302
15781.21 323
15782.40 329
15783.59 347
15784.77 320
15785.96 351
15787.15 356
15788.33 315
15789.52 365
15790.71 328
15791.90 341
15793.08 334
15794.27 346
15795.46 328
15796.65 319
15797.83 300
15799.02 296
15800.21 300
15801.40 278
15802.58 266
15803.77 321
15804.96 279
15806.15 285
15807.33 318
15808.52 324
15809.71 314
15810.90 313
15812.09 294
15813.27 285
15814.46 281
15815.65 293
15816.84 280
15818.03 284
15819.21 293
15820.40 292
15821.59 296
15822.78 283
15823.97 298
15825.16 291
15826.34 319
15827.53 275
15828.72 280
15829.91 289
15831.10 296
15832.29 306
15833.48 274
15834.66 276
15835.85 305
15837.04 322
15838.23 274
15839.42 278
15840.61 294
15841.80 299
15842.99 256
15844.18 268
15845.37 259
15846.56 297
15847.74 302
15848.93 270
15850.12 261
15851.31 269
15852.50 303
15853.69 332
15854.88 283
15856.07 266
15857.26 281
15858.45 276
15859.64 336
15860.83 263
15862.02 280
15863.21 297
15864.40 299
15865.59 290
15866.78 238
15867.97 279
15869.16 270
15870.35 297
15871.54 272
15872.73 298
15873.92 314
15875.11 282
15876.30 258
15877.49 304
15878.68 277
15879.87 283
15881.06 290
15882.25 284
15883.44 283
15884.64 288
15885.83 270
15887.02 276
15888.21 304
15889.40 281
15890.59 285
15891.78 272
15892.97 276
15894.16 300
15895.35 287
15896.54 284
15897.74 315
15898.93 329
15900.12 307
15901.31 282
15902.50 317
15903.69 290
15904.88 309
15906.08 316
15907.27 341
15908.46 312
15909.65 301
15910.84 338
15912.03 296
15913.23 331
15914.42 301
15915.61 312
15916.80 299
15917.99 311
15919.18 287
15920.38 300
15921.57 306
15922.76 304
15923.95 330
15925.15 302
15926.34 304
15927.53 325
15928.72 337
15929.91 302
15931.11 299
15932.30 298
15933.49 286
15934.68 332
15935.88 296
15937.07 306
15938.26 337
15939.46 323
15940.65 327
15941.84 306
15943.03 303
15944.23 295
15945.42 258
15946.61 260
15947.81 268
15949.00 321
15950.19 280
15951.39 261
15952.58 274
15953.77 291
15954.97 245
15956.16 257
15957.35 272
15958.55 254
15959.74 269
15960.93 270
15962.13 261
15963.32 248
15964.51 232
15965.71 241
15966.90 249
15968.09 246
15969.29 235
15970.48 240
15971.68 283
15972.87 285
15974.06 264
15975.26 237
15976.45 246
15977.65 257
15978.84 273
15980.04 237
15981.23 253
15982.42 263
15983.62 251
15984.81 239
15986.01 246
15987.20 220
15988.40 231
15989.59 249
15990.79 214
15991.98 215
15993.18 253
15994.37 222
15995.57 235
15996.76 257
15997.96 251
15999.15 250
16000.35 241
16001.54 236
16002.74 255
16003.93 238
16005.13 240
16006.32 221
16007.52 245
16008.71 225
16009.91 234
16011.10 265
16012.30 239
16013.49 232
16014.69 241
16015.88 250
16017.08 237
16018.28 231
16019.47 249
16020.67 226
16021.86 217
16023.06 200
16024.26 218
16025.45 224
16026.65 227
16027.84 249
16029.04 229
16030.24 267
16031.43 246
16032.63 218
16033.82 224
16035.02 247
16036.22 214
16037.41 211
16038.61 217
16039.81 236
16041.00 229
16042.20 227
16043.40 218
16044.59 227
16045.79 235
16046.99 242
16048.18 225
16049.38 225
16050.58 204
16051.77 214
16052.97 246
16054.17 233
16055.37 267
16056.56 216
16057.76 197
16058.96 230
16060.15 216
16061.35 234
16062.55 224
16063.75 216
16064.94 222
16066.14 218
16067.34 225
16068.54 217
16069.73 213
16070.93 208
16072.13 257
16073.33 254
16074.52 234
16075.72 211
16076.92 208
16078.12 210
16079.32 249
16080.51 245
16081.71 223
16082.91 200
16084.11 242
16085.31 224
16086.51 203
16087.70 187
16088.90 213
16090.10 243
16091.30 207
16092.50 195
16093.70 188
16094.89 196
16096.09 219
16097.29 196
16098.49 210
16099.69 207
16100.89 229
16102.09 244
16103.29 201
16104.48 216
16105.68 210
16106.88 227
16108.08 215
16109.28 195
16110.48 195
16111.68 198
16112.88 194
16114.08 226
16115.28 203
16116.48 211
16117.68 188
16118.88 212
16120.07 220
16121.27 197
16122.47 206
16123.67 233
16124.87 231
16126.07 222
16127.27 213
16128.47 210
16129.67 215
16130.87 237
16132.07 209
16133.27 209
16134.47 220
16135.67 203
16136.87 193
16138.07 219
16139.27 243
16140.47 217
16141.67 204
16142.87 216
16144.07 234
16145.27 195
16146.48 212
16147.68 220
16148.88 205
16150.08 225
16151.28 201
16152.48 206
16153.68 175
16154.88 213
16156.08 229
16157.28 203
16158.48 171
16159.68 207
16160.88 220
16162.09 251
16163.29 214
16164.49 207
16165.69 206
16166.89 186
16168.09 199
16169.29 191
16170.49 226
16171.70 228
16172.90 205
16174.10 217
16175.30 206
16176.50 181
16177.70 193
16178.91 217
16180.11 210
16181.31 199
16182.51 226
16183.71 212
16184.91 221
16186.12 216
16187.32 200
16188.52 213
16189.72 221
16190.93 242
16192.13 222
16193.33 204
16194.53 225
16195.73 239
16196.94 211
16198.14 197
16199.34 195
16200.54 216
16201.75 207
16202.95 237
16204.15 209
16205.35 210
16206.56 212
16207.76 204
16208.96 202
16210.17 193
16211.37 217
16212.57 181
16213.77 219
16214.98 203
16216.18 212
16217.38 189
16218.59 220
16219.79 214
16220.99 234
16222.20 225
16223.40 217
16224.60 234
16225.81 217
16227.01 184
16228.21 197
16229.42 222
16230.62 226
16231.82 205
16233.03 203
16234.23 240
16235.44 217
16236.64 244
16237.84 238
16239.05 223
16240.25 206
16241.46 234
16242.66 228
16243.86 206
16245.07 207
16246.27 244
16247.48 233
16248.68 237
16249.89 202
16251.09 219
16252.29 226
16253.50 235
16254.70 204
16255.91 222
16257.11 217
16258.32 247
16259.52 257
16260.73 238
16261.93 230
16263.14 240
16264.34 227
16265.55 216
16266.75 218
16267.96 228
16269.16 229
16270.37 256
16271.57 235
16272.78 192
16273.98 214
16275.19 247
16276.39 234
16277.60 197
16278.80 218
16280.01 260
16281.21 272
16282.42 239
16283.63 218
16284.83 236
16286.04 275
16287.24 249
16288.45 261
16289.65 222
16290.86 266
16292.07 249
16293.27 281
16294.48 235
16295.68 239
16296.89 244
16298.10 226
16299.30 224
16300.51 233
16301.71 232
16302.92 231
16304.13 234
16305.33 237
16306.54 246
16307.75 236
16308.95 256
16310.16 263
16311.37 251
16312.57 256
16313.78 236
16314.99 265
16316.19 261
16317.40 222
16318.61 242
16319.81 252
16321.02 217
16322.23 199
16323.44 185
16324.64 209
16325.85 222
16327.06 209
16328.26 202
16329.47 213
16330.68 230
16331.89 211
16333.09 217
16334.30 197
16335.51 207
16336.72 222
16337.92 224
16339.13 219
16340.34 222
16341.55 229
16342.75 226
16343.96 213
16345.17 257
16346.38 231
16347.59 216
16348.79 205
16350.00 202
16351.21 209
16352.42 215
16353.63 203
16354.84 219
16356.04 223
16357.25 230
16358.46 226
16359.67 219
16360.88 222
16362.09 244
16363.29 226
16364.50 207
16365.71 193
16366.92 200
16368.13 219
16369.34 204
16370.55 195
16371.76 189
16372.96 195
16374.17 220
16375.38 226
16376.59 207
16377.80 235
16379.01 200
16380.22 227
16381.43 209
16382.64 205
16383.85 214
16385.06 243
16386.27 214
16387.47 199
16388.68 209
16389.89 231
16391.10 197
16392.31 207
16393.52 218
16394.73 223
16395.94 215
16397.15 224
16398.36 193
16399.57 196
16400.78 188
16401.99 249
16403.20 248
16404.41 216
16405.62 189
16406.83 220
16408.04 228
16409.25 217
16410.46 204
16411.67 177
16412.88 211
16414.09 226
16415.30 232
16416.52 182
16417.73 194
16418.94 239
16420.15 260
16421.36 210
16422.57 205
16423.78 197
16424.99 190
16426.20 167
16427.41 180
16428.62 204
16429.83 204
16431.05 216
16432.26 221
16433.47 194
16434.68 207
16435.89 221
16437.10 198
16438.31 158
16439.52 162
16440.74 205
16441.95 218
16443.16 203
16444.37 187
16445.58 186
16446.79 203
16448.00 180
16449.22 196
16450.43 189
16451.64 196
16452.85 187
16454.06 200
16455.28 210
16456.49 185
16457.70 185
16458.91 220
16460.12 216
16461.34 179
16462.55 192
16463.76 217
16464.97 221
16466.19 206
16467.40 171
16468.61 195
16469.82 194
16471.04 194
16472.25 203
16473.46 217
16474.67 210
16475.89 207
16477.10 176
16478.31 188
16479.52 200
16480.74 212
16481.95 199
16483.16 201
16484.38 186
16485.59 170
16486.80 198
16488.02 207
16489.23 212
16490.44 201
16491.66 180
16492.87 183
16494.08 169
16495.30 186
16496.51 174
16497.72 189
16498.94 189
16500.15 220
16501.36 205
16502.58 206
16503.79 217
16505.00 178
16506.22 206
16507.43 191
16508.65 182
16509.86 181
16511.07 191
16512.29 183
16513.50 180
16514.72 184
16515.93 201
16517.15 184
16518.36 201
16519.57 186
16520.79 187
16522.00 175
16523.22 177
16524.43 193
16525.65 205
16526.86 171
16528.08 192
16529.29 173
16530.51 169
16531.72 193
16532.93 200
16534.15 183
16535.36 199
16536.58 196
16537.79 191
16539.01 164
16540.22 169
16541.44 194
16542.65 164
16543.87 189
16545.09 212
16546.30 186
16547.52 191
16548.73 212
16549.95 187
16551.16 166
16552.38 170
16553.59 199
16554.81 228
16556.02 188
16557.24 189
16558.46 222
16559.67 231
16560.89 173
16562.10 204
16563.32 193
16564.54 207
16565.75 206
16566.97 187
16568.18 174
16569.40 195
16570.62 181
16571.83 213
16573.05 195
16574.27 209
16575.48 188
16576.70 230
16577.91 193
16579.13 180
16580.35 194
16581.56 214
16582.78 223
16584.00 188
16585.21 188
16586.43 201
16587.65 190
16588.87 215
16590.08 189
16591.30 202
16592.52 205
16593.73 181
16594.95 187
16596.17 179
16597.38 169
16598.60 204
16599.82 191
16601.04 210
16602.25 209
16603.47 208
16604.69 202
16605.91 210
16607.12 192
16608.34 180
16609.56 183
16610.78 182
16611.99 209
16613.21 201
16614.43 187
16615.65 166
16616.87 181
16618.08 214
16619.30 190
16620.52 175
16621.74 204
16622.96 202
16624.17 175
16625.39 190
16626.61 174
16627.83 187
16629.05 197
16630.27 205
16631.48 208
16632.70 194
16633.92 190
16635.14 210
16636.36 179
16637.58 168
16638.80 186
16640.02 225
16641.23 205
16642.45 215
16643.67 196
16644.89 143
16646.11 183
16647.33 182
16648.55 173
16649.77 178
16650.99 220
16652.21 182
16653.42 187
16654.64 187
16655.86 164
16657.08 197
16658.30 221
16659.52 162
16660.74 192
16661.96 194
16663.18 190
16664.40 185
16665.62 167
16666.84 193
16668.06 189
16669.28 187
16670.50 170
16671.72 187
16672.94 167
16674.16 188
16675.38 185
16676.60 186
16677.82 167
16679.04 170
16680.26 159
16681.48 186
16682.70 190
16683.92 165
16685.14 185
16686.36 194
16687.58 173
16688.80 170
16690.02 189
16691.24 188
16692.46 190
16693.69 203
16694.91 174
16696.13 162
16697.35 191
16698.57 156
16699.79 181
16701.01 163
16702.23 194
16703.45 176
16704.67 157
16705.90 166
16707.12 162
16708.34 174
16709.56 190
16710.78 161
16712.00 172
16713.22 168
16714.44 171
16715.67 150
16716.89 157
16718.11 171
16719.33 163
16720.55 183
16721.77 171
16723.00 155
16724.22 169
16725.44 168
16726.66 163
16727.88 180
16729.11 190
16730.33 193
16731.55 188
16732.77 208
16733.99 178
16735.22 182
16736.44 178
16737.66 180
16738.88 177
16740.11 176
16741.33 195
16742.55 208
16743.77 179
16745.00 171
16746.22 193
16747.44 183
16748.67 179
16749.89 172
16751.11 199
16752.33 205
16753.56 168
16754.78 184
16756.00 188
16757.23 180
16758.45 180
16759.67 183
16760.90 157
16762.12 174
16763.34 175
16764.57 182
16765.79 168
16767.01 214
16768.24 184
16769.46 183
16770.68 175
16771.91 181
16773.13 177
16774.35 174
16775.58 200
16776.80 187
16778.02 192
16779.25 176
16780.47 184
16781.70 192
16782.92 212
16784.14 196
16785.37 196
16786.59 195
16787.82 176
16789.04 201
16790.27 185
16791.49 190
16792.71 200
16793.94 194
16795.16 196
16796.39 160
16797.61 173
16798.84 177
16800.06 189
16801.29 189
16802.51 178
16803.74 183
16804.96 185
16806.19 191
16807.41 194
16808.64 175
16809.86 194
16811.09 179
16812.31 171
16813.54 168
16814.76 190
16815.99 159
16817.21 185
16818.44 192
16819.66 209
16820.89 189
16822.11 177
16823.34 203
16824.56 188
16825.79 224
16827.01 162
16828.24 184
16829.47 193
16830.69 202
16831.92 177
16833.14 182
16834.37 185
16835.60 223
16836.82 166
16838.05 214
16839.27 213
16840.50 206
16841.73 221
16842.95 199
16844.18 201
16845.40 208
16846.63 204
16847.86 200
16849.08 201
16850.31 165
16851.54 188
16852.76 227
16853.99 201
16855.22 201
16856.44 200
16857.67 221
16858.90 190
16860.12 199
16861.35 212
16862.58 212
16863.80 179
16865.03 185
16866.26 190
16867.49 206
16868.71 215
16869.94 247
16871.17 220
16872.39 207
16873.62 199
16874.85 207
16876.08 213
16877.30 229
16878.53 222
16879.76 235
16880.99 228
16882.21 209
16883.44 226
16884.67 209
16885.90 197
16887.13 222
16888.35 221
16889.58 222
16890.81 233
16892.04 222
16893.27 228
16894.49 212
16895.72 214
16896.95 201
16898.18 232
16899.41 229
16900.63 212
16901.86 217
16903.09 212
16904.32 212
16905.55 187
16906.78 210
16908.01 200
16909.23 207
16910.46 186
16911.69 218
16912.92 193
16914.15 194
16915.38 214
16916.61 178
16917.84 217
16919.06 217
16920.29 188
16921.52 233
16922.75 205
16923.98 184
16925.21 176
16926.44 178
16927.67 185
16928.90 161
16930.13 187
16931.36 206
16932.59 175
16933.82 179
16935.05 201
16936.27 188
16937.50 186
16938.73 199
16939.96 193
16941.19 191
16942.42 181
16943.65 221
16944.88 213
16946.11 176
16947.34 192
16948.57 181
16949.80 191
16951.03 173
16952.26 168
16953.49 203
16954.72 163
16955.95 188
16957.19 187
16958.42 174
16959.65 197
16960.88 200
16962.11 167
16963.34 182
16964.57 190
16965.80 174
16967.03 178
16968.26 195
16969.49 205
16970.72 203
16971.95 211
16973.18 199
16974.42 180
16975.65 174
16976.88 188
16978.11 189
16979.34 194
16980.57 178
16981.80 196
16983.03 197
16984.26 166
16985.50 177
16986.73 201
16987.96 190
16989.19 177
16990.42 174
16991.65 189
16992.89 180
16994.12 181
16995.35 169
16996.58 196
16997.81 173
16999.04 186
17000.28 194
17001.51 200
17002.74 195
17003.97 188
17005.20 164
17006.44 186
17007.67 194
17008.90 203
17010.13 214
17011.37 180
17012.60 184
17013.83 190
17015.06 183
17016.30 181
17017.53 212
17018.76 183
17019.99 203
17021.23 191
17022.46 206
17023.69 191
17024.92 185
17026.16 178
17027.39 202
17028.62 193
17029.86 178
17031.09 167
17032.32 185
17033.56 189
17034.79 189
17036.02 206
17037.26 192
17038.49 175
17039.72 155
17040.96 162
17042.19 184
17043.42 176
17044.66 167
17045.89 189
17047.12 171
17048.36 156
17049.59 179
17050.82 178
17052.06 178
17053.29 195
17054.53 167
17055.76 168
17056.99 176
17058.23 178
17059.46 191
17060.70 148
17061.93 172
17063.16 177
17064.40 179
17065.63 155
17066.87 155
17068.10 174
17069.34 186
17070.57 168
17071.81 179
17073.04 166
17074.27 175
17075.51 179
17076.74 168
17077.98 175
17079.21 173
17080.45 157
17081.68 184
17082.92 183
17084.15 155
17085.39 161
17086.62 174
17087.86 142
17089.09 149
17090.33 172
17091.56 158
17092.80 160
17094.04 178
17095.27 159
17096.51 169
17097.74 193
17098.98 214
17100.21 181
17101.45 183
17102.68 158
17103.92 168
17105.16 191
17106.39 174
17107.63 163
17108.86 195
17110.10 169
17111.33 174
17112.57 167
17113.81 165
17115.04 157
17116.28 177
17117.52 179
17118.75 161
17119.99 147
17121.22 160
17122.46 180
17123.70 169
17124.93 167
17126.17 148
17127.41 164
17128.64 181
17129.88 166
17131.12 179
17132.35 177
17133.59 144
17134.83 155
17136.06 192
17137.30 188
17138.54 163
17139.77 157
17141.01 154
17142.25 166
17143.49 164
17144.72 159
17145.96 182
17147.20 191
17148.43 179
17149.67 161
17150.91 154
17152.15 149
17153.38 166
17154.62 202
17155.86 189
17157.10 191
17158.33 180
17159.57 190
17160.81 179
17162.05 159
17163.29 174
17164.52 165
17165.76 161
17167.00 149
17168.24 170
17169.48 163
17170.71 152
17171.95 158
17173.19 165
17174.43 174
17175.67 166
17176.91 176
17178.14 151
17179.38 146
17180.62 156
17181.86 161
17183.10 194
17184.34 170
17185.57 154
17186.81 165
17188.05 149
17189.29 141
17190.53 129
17191.77 134
17193.01 176
17194.25 163
17195.49 158
17196.72 176
17197.96 177
17199.20 183
17200.44 173
17201.68 169
17202.92 170
17204.16 160
17205.40 166
17206.64 151
17207.88 139
17209.12 141
17210.36 169
17211.60 158
17212.84 156
17214.08 170
17215.32 160
17216.56 158
17217.80 168
17219.04 167
17220.28 169
17221.52 174
17222.76 163
17224.00 189
17225.24 162
17226.48 133
17227.72 174
17228.96 184
17230.20 145
17231.44 153
17232.68 167
17233.92 178
17235.16 171
17236.40 188
17237.64 160
17238.88 161
17240.12 174
17241.36 160
17242.60 147
17243.84 154
17245.08 155
17246.32 170
17247.57 168
17248.81 193
17250.05 170
17251.29 154
17252.53 167
17253.77 169
17255.01 164
17256.25 202
17257.49 191
17258.74 169
17259.98 167
17261.22 143
17262.46 153
17263.70 155
17264.94 156
17266.18 146
17267.43 170
17268.67 157
17269.91 156
17271.15 172
17272.39 149
17273.63 160
17274.88 167
17276.12 175
17277.36 154
17278.60 147
17279.84 135
17281.09 149
17282.33 134
17283.57 166
17284.81 155
17286.06 145
17287.30 190
17288.54 169
17289.78 170
17291.02 170
17292.27 159
17293.51 165
17294.75 160
17296.00 152
17297.24 154
17298.48 161
17299.72 170
17300.97 146
17302.21 135
17303.45 137
17304.70 161
17305.94 171
17307.18 160
17308.42 156
17309.67 149
17310.91 172
17312.15 159
17313.40 165
17314.64 133
17315.88 157
17317.13 163
17318.37 183
17319.61 163
17320.86 167
17322.10 158
17323.34 161
17324.59 148
17325.83 159
17327.08 149
17328.32 179
17329.56 156
17330.81 180
17332.05 156
17333.30 184
17334.54 172
17335.78 170
17337.03 141
17338.27 162
17339.52 165
17340.76 143
17342.00 168
17343.25 190
17344.49 178
17345.74 160
17346.98 154
17348.23 147
17349.47 128
17350.72 162
17351.96 148
17353.21 152
17354.45 141
17355.70 152
17356.94 140
17358.18 176
17359.43 161
17360.67 156
17361.92 143
17363.16 144
17364.41 155
17365.66 155
17366.90 162
17368.15 144
17369.39 159
17370.64 164
17371.88 151
17373.13 155
17374.37 141
17375.62 152
17376.86 181
17378.11 157
17379.35 149
17380.60 179
17381.85 165
17383.09 167
17384.34 143
17385.58 155
17386.83 156
17388.08 167
17389.32 174
17390.57 166
17391.81 145
17393.06 168
17394.31 157
17395.55 142
17396.80 133
17398.04 157
17399.29 152
17400.54 147
17401.78 152
17403.03 201
17404.28 158
17405.52 155
17406.77 159
17408.02 188
17409.26 157
17410.51 186
17411.76 152
17413.00 163
17414.25 166
17415.50 153
17416.75 157
17417.99 156
17419.24 158
17420.49 160
17421.73 154
17422.98 152
17424.23 128
17425.48 161
17426.72 174
17427.97 164
17429.22 169
17430.46 151
17431.71 152
17432.96 166
17434.21 151
17435.46 177
17436.70 138
17437.95 165
17439.20 176
17440.45 151
17441.69 122
17442.94 154
17444.19 167
17445.44 150
17446.69 135
17447.93 120
17449.18 162
17450.43 176
17451.68 170
17452.93 116
17454.18 148
17455.42 157
17456.67 181
17457.92 192
17459.17 137
17460.42 156
17461.67 159
17462.92 151
17464.16 139
17465.41 138
17466.66 134
17467.91 140
17469.16 149
17470.41 140
17471.66 146
17472.91 174
17474.16 165
17475.40 153
17476.65 167
17477.90 164
17479.15 164
17480.40 168
17481.65 168
17482.90 143
17484.15 165
17485.40 167
17486.65 160
17487.90 168
17489.15 188
17490.40 168
17491.65 176
17492.90 143
17494.15 160
17495.40 162
17496.65 163
17497.90 160
17499.15 154
17500.40 161
17501.65 153
17502.90 160
17504.15 142
17505.40 152
17506.65 185
17507.90 180
17509.15 154
17510.40 158
17511.65 134
17512.90 135
17514.15 163
17515.40 177
17516.65 157
17517.90 179
17519.15 157
17520.40 153
17521.65 137
17522.90 152
17524.15 185
17525.41 156
17526.66 166
17527.91 162
17529.16 180
17530.41 174
17531.66 153
17532.91 144
17534.16 171
17535.41 204
17536.67 161
17537.92 141
17539.17 171
17540.42 164
17541.67 174
17542.92 167
17544.17 128
17545.43 142
17546.68 167
17547.93 178
17549.18 178
17550.43 177
17551.68 178
17552.94 188
17554.19 169
17555.44 134
17556.69 154
17557.94 179
17559.20 167
17560.45 181
17561.70 152
17562.95 179
17564.21 180
17565.46 162
17566.71 150
17567.96 167
17569.21 163
17570.47 150
17571.72 175
17572.97 140
17574.22 125
17575.48 140
17576.73 154
17577.98 141
17579.24 156
17580.49 145
17581.74 158
17582.99 173
17584.25 154
17585.50 148
17586.75 153
17588.01 149
17589.26 168
17590.51 180
17591.77 175
17593.02 187
17594.27 174
17595.53 166
17596.78 142
17598.03 188
17599.29 186
17600.54 175
17601.79 153
17603.05 156
17604.30 153
17605.56 186
17606.81 205
17608.06 159
17609.32 167
17610.57 147
17611.82 155
17613.08 123
17614.33 139
17615.59 152
17616.84 154
17618.10 168
17619.35 169
17620.60 138
17621.86 138
17623.11 146
17624.37 146
17625.62 173
17626.88 149
17628.13 153
17629.39 129
17630.64 147
17631.89 164
17633.15 154
17634.40 126
17635.66 155
17636.91 147
17638.17 165
17639.42 165
17640.68 139
17641.93 150
17643.19 170
17644.44 172
17645.70 174
17646.95 151
17648.21 145
17649.47 167
17650.72 170
17651.98 158
17653.23 142
17654.49 167
17655.74 140
17657.00 178
17658.25 144
17659.51 146
17660.77 151
17662.02 150
17663.28 164
17664.53 155
17665.79 151
17667.04 149
17668.30 163
17669.56 143
17670.81 147
17672.07 150
17673.33 167
17674.58 164
17675.84 158
17677.09 155
17678.35 134
17679.61 150
17680.86 175
17682.12 177
17683.38 125
17684.63 149
17685.89 129
17687.15 158
17688.40 148
17689.66 158
17690.92 149
17692.17 158
17693.43 134
17694.69 148
17695.94 122
17697.20 154
17698.46 137
17699.72 177
17700.97 162
17702.23 139
17703.49 166
17704.74 135
17706.00 137
17707.26 136
17708.52 173
17709.77 159
17711.03 148
17712.29 123
17713.55 142
17714.80 125
17716.06 106
17717.32 122
17718.58 155
17719.84 147
17721.09 121
17722.35 146
17723.61 148
17724.87 146
17726.13 122
17727.38 160
17728.64 152
17729.90 166
17731.16 137
17732.42 135
17733.67 140
17734.93 145
17736.19 159
17737.45 170
17738.71 153
17739.97 146
17741.23 147
17742.48 155
17743.74 160
17745.00 117
17746.26 143
17747.52 164
17748.78 134
17750.04 145
17751.30 146
17752.55 167
17753.81 140
17755.07 160
17756.33 169
17757.59 157
17758.85 155
17760.11 156
17761.37 142
17762.63 124
17763.89 148
17765.15 150
17766.41 143
17767.67 139
17768.93 148
17770.19 153
17771.45 155
17772.70 157
17773.96 150
17775.22 169
17776.48 160
17777.74 187
17779.00 136
17780.26 157
17781.52 156
17782.78 154
17784.04 186
17785.30 155
17786.56 130
17787.82 163
17789.09 163
17790.35 165
17791.61 130
17792.87 142
17794.13 157
17795.39 132
17796.65 167
17797.91 139
17799.17 124
17800.43 145
17801.69 168
17802.95 142
17804.21 125
17805.47 145
17806.73 160
17808.00 166
17809.26 139
17810.52 143
17811.78 150
17813.04 149
17814.30 159
17815.56 125
17816.82 134
17818.08 176
17819.35 159
17820.61 184
17821.87 139
17823.13 142
17824.39 134
17825.65 165
17826.92 148
17828.18 150
17829.44 169
17830.70 143
17831.96 158
17833.22 131
17834.49 127
17835.75 156
17837.01 158
17838.27 194
17839.53 147
17840.80 144
17842.06 131
17843.32 158
17844.58 167
17845.85 156
17847.11 146
17848.37 137
17849.63 160
17850.89 173
17852.16 116
17853.42 142
17854.68 172
17855.95 158
17857.21 129
17858.47 127
17859.73 156
17861.00 141
17862.26 142
17863.52 146
17864.79 158
17866.05 140
17867.31 134
17868.57 160
17869.84 145
17871.10 130
17872.36 139
17873.63 165
17874.89 139
17876.15 141
17877.42 144
17878.68 125
17879.94 150
17881.21 144
17882.47 152
17883.74 132
17885.00 132
17886.26 129
17887.53 131
17888.79 150
17890.05 156
17891.32 150
17892.58 172
17893.85 134
17895.11 121
17896.37 157
17897.64 163
17898.90 143
17900.17 120
17901.43 141
17902.70 150
17903.96 149
17905.22 123
17906.49 129
17907.75 167
17909.02 140
17910.28 145
17911.55 118
17912.81 114
17914.08 145
17915.34 150
17916.61 124
17917.87 133
17919.14 132
17920.40 157
17921.67 168
17922.93 141
17924.20 156
17925.46 138
17926.73 167
17927.99 171
17929.26 140
17930.52 127
17931.79 123
17933.05 138
17934.32 171
17935.58 168
17936.85 145
17938.12 118
17939.38 146
17940.65 151
17941.91 140
17943.18 141
17944.44 153
17945.71 171
17946.98 150
17948.24 156
17949.51 150
17950.77 156
17952.04 157
17953.31 152
17954.57 142
17955.84 133
17957.10 165
17958.37 160
17959.64 140
17960.90 131
17962.17 153
17963.44 157
17964.70 176
17965.97 105
17967.24 146
17968.50 166
17969.77 163
17971.04 167
17972.30 164
17973.57 162
17974.84 148
17976.10 131
17977.37 144
17978.64 139
17979.91 141
17981.17 140
17982.44 154
17983.71 150
17984.97 132
17986.24 146
17987.51 150
17988.78 138
17990.04 130
17991.31 130
17992.58 139
17993.85 134
17995.11 132
17996.38 132
17997.65 134
17998.92 157
18000.18 161
18001.45 157
18002.72 144
18003.99 149
18005.26 149
18006.52 135
18007.79 159
18009.06 176
18010.33 151
18011.60 138
18012.86 130
18014.13 147
18015.40 151
18016.67 143
18017.94 143
18019.21 149
18020.47 141
18021.74 131
18023.01 169
18024.28 167
18025.55 152
18026.82 157
18028.09 136
18029.36 153
18030.62 142
18031.89 143
18033.16 140
18034.43 145
18035.70 136
18036.97 129
18038.24 144
18039.51 123
18040.78 155
18042.05 162
18043.32 141
18044.59 149
18045.85 120
18047.12 118
18048.39 136
18049.66 132
18050.93 155
18052.20 127
18053.47 156
18054.74 157
18056.01 142
18057.28 133
18058.55 144
18059.82 156
18061.09 147
18062.36 139
18063.63 137
18064.90 149
18066.17 157
18067.44 121
18068.71 123
18069.98 139
18071.25 136
18072.52 162
18073.79 137
18075.06 155
18076.33 134
18077.60 156
18078.87 150
18080.15 154
18081.42 154
18082.69 180
18083.96 171
18085.23 143
18086.50 126
18087.77 120
18089.04 135
18090.31 140
18091.58 133
18092.85 145
18094.12 139
18095.40 172
18096.67 154
18097.94 134
18099.21 141
18100.48 162
18101.75 148
18103.02 144
18104.30 132
18105.57 142
18106.84 156
18108.11 153
18109.38 131
18110.65 155
18111.92 130
18113.20 158
18114.47 170
18115.74 160
18117.01 157
18118.28 114
18119.56 148
18120.83 140
18122.10 132
18123.37 151
18124.64 159
18125.92 163
18127.19 168
18128.46 134
18129.73 161
18131.01 143
18132.28 149
18133.55 137
18134.82 131
18136.10 143
18137.37 157
18138.64 183
18139.91 153
18141.19 153
18142.46 120
18143.73 137
18145.01 169
18146.28 155
18147.55 140
18148.82 146
18150.10 164
18151.37 146
18152.64 129
18153.92 155
18155.19 140
18156.46 165
18157.74 155
18159.01 138
18160.28 126
18161.56 125
18162.83 164
18164.10 167
18165.38 143
18166.65 151
18167.93 163
18169.20 155
18170.47 145
18171.75 129
18173.02 143
18174.29 153
18175.57 154
18176.84 145
18178.12 155
18179.39 140
18180.66 160
18181.94 135
18183.21 154
18184.49 158
18185.76 141
18187.04 148
18188.31 144
18189.59 162
18190.86 143
18192.13 176
18193.41 154
18194.68 153
18195.96 163
18197.23 155
18198.51 150
18199.78 134
18201.06 163
18202.33 133
18203.61 139
18204.88 150
18206.16 139
18207.43 160
18208.71 133
18209.98 147
18211.26 164
18212.53 153
18213.81 151
18215.08 153
18216.36 143
18217.63 136
18218.91 128
18220.19 134
18221.46 181
18222.74 149
18224.01 123
18225.29 164
18226.56 177
18227.84 150
18229.12 138
18230.39 148
18231.67 161
18232.94 169
18234.22 164
18235.50 132
18236.77 130
18238.05 145
18239.32 156
18240.60 159
18241.88 134
18243.15 130
18244.43 177
18245.71 140
18246.98 147
18248.26 148
18249.54 183
18250.81 155
18252.09 145
18253.37 138
18254.64 148
18255.92 157
18257.20 145
18258.47 165
18259.75 121
18261.03 159
18262.30 166
18263.58 170
18264.86 146
18266.13 127
18267.41 126
18268.69 135
18269.97 151
18271.24 111
18272.52 136
18273.80 146
18275.08 142
18276.35 146
18277.63 162
18278.91 153
18280.19 140
18281.46 145
18282.74 134
18284.02 141
18285.30 119
18286.58 133
18287.85 142
18289.13 139
18290.41 149
18291.69 151
18292.97 154
18294.24 159
18295.52 138
18296.80 141
18298.08 136
18299.36 147
18300.63 143
18301.91 154
18303.19 144
18304.47 140
18305.75 128
18307.03 127
18308.31 153
18309.58 140
18310.86 150
18312.14 149
18313.42 153
18314.70 150
18315.98 127
18317.26 169
18318.54 126
18319.82 130
18321.09 145
18322.37 133
18323.65 138
18324.93 140
18326.21 140
18327.49 122
18328.77 152
18330.05 153
18331.33 147
18332.61 142
18333.89 143
18335.17 133
18336.45 143
18337.73 139
18339.01 118
18340.29 142
18341.57 159
18342.85 132
18344.13 123
18345.41 130
18346.69 124
18347.97 149
18349.25 168
18350.53 137
18351.81 138
18353.09 149
18354.37 128
18355.65 149
18356.93 127
18358.21 146
18359.49 145
18360.77 144
18362.05 117
18363.33 143
18364.61 151
18365.89 146
18367.17 144
18368.45 125
18369.73 143
18371.01 143
18372.29 137
18373.58 121
18374.86 122
18376.14 152
18377.42 134
18378.70 141
18379.98 136
18381.26 134
18382.54 143
18383.82 140
18385.11 130
18386.39 131
18387.67 150
18388.95 139
18390.23 126
18391.51 134
18392.79 134
18394.08 130
18395.36 145
18396.64 157
18397.92 138
18399.20 127
18400.49 135
18401.77 155
18403.05 140
18404.33 146
18405.61 161
18406.90 170
18408.18 147
18409.46 142
18410.74 128
18412.02 141
18413.31 153
18414.59 138
18415.87 147
18417.15 149
18418.44 141
18419.72 131
18421.00 103
18422.28 125
18423.57 139
18424.85 121
18426.13 143
18427.41 146
18428.70 139
18429.98 144
18431.26 141
18432.55 127
18433.83 143
18435.11 136
18436.40 147
18437.68 135
18438.96 131
18440.25 135
18441.53 157
18442.81 155
18444.10 107
18445.38 133
18446.66 122
18447.95 160
18449.23 126
18450.51 143
18451.80 134
18453.08 171
18454.36 141
18455.65 136
18456.93 135
18458.22 151
18459.50 140
18460.78 161
18462.07 143
18463.35 126
18464.64 148
18465.92 182
18467.20 180
18468.49 152
18469.77 127
18471.06 127
18472.34 159
18473.63 135
18474.91 120
18476.19 136
18477.48 139
18478.76 148
18480.05 132
18481.33 127
18482.62 135
18483.90 148
18485.19 144
18486.47 146
18487.76 129
18489.04 119
18490.33 141
18491.61 150
18492.90 137
18494.18 167
18495.47 144
18496.75 150
18498.04 152
18499.32 152
18500.61 160
18501.89 140
18503.18 153
18504.46 136
18505.75 149
18507.04 124
18508.32 141
18509.61 154
18510.89 158
18512.18 124
18513.46 148
18514.75 147
18516.04 128
18517.32 132
18518.61 155
18519.89 160
18521.18 162
18522.47 168
18523.75 159
18525.04 146
18526.32 129
18527.61 140
18528.90 145
18530.18 153
18531.47 142
18532.76 136
18534.04 151
18535.33 127
18536.62 129
18537.90 136
18539.19 129
18540.48 127
18541.76 147
18543.05 171
18544.34 176
18545.62 127
18546.91 148
18548.20 147
18549.48 157
18550.77 145
18552.06 172
18553.35 147
18554.63 164
18555.92 162
18557.21 162
18558.50 144
18559.78 162
18561.07 167
18562.36 155
18563.65 176
18564.93 160
18566.22 123
18567.51 126
18568.80 127
18570.08 173
18571.37 167
18572.66 163
18573.95 139
18575.24 159
18576.52 172
18577.81 151
18579.10 155
18580.39 130
18581.68 163
18582.96 158
18584.25 148
18585.54 150
18586.83 128
18588.12 152
18589.41 141
18590.69 150
18591.98 131
18593.27 175
18594.56 145
18595.85 162
18597.14 158
18598.43 145
18599.71 131
18601.00 167
18602.29 148
18603.58 146
18604.87 139
18606.16 141
18607.45 149
18608.74 148
18610.03 151
18611.32 155
18612.61 166
18613.89 148
18615.18 182
18616.47 145
18617.76 149
18619.05 138
18620.34 138
18621.63 171
18622.92 136
18624.21 148
18625.50 130
18626.79 167
18628.08 173
18629.37 157
18630.66 143
18631.95 168
18633.24 130
18634.53 148
18635.82 149
18637.11 134
18638.40 161
18639.69 174
18640.98 158
18642.27 126
18643.56 152
18644.85 131
18646.14 133
18647.43 144
18648.72 164
18650.01 142
18651.30 136
18652.59 120
18653.89 139
18655.18 130
18656.47 158
18657.76 160
18659.05 142
18660.34 146
18661.63 168
18662.92 159
18664.21 131
18665.50 140
18666.79 140
18668.09 148
18669.38 130
18670.67 157
18671.96 147
18673.25 144
18674.54 130
18675.83 142
18677.13 136
18678.42 159
18679.71 139
18681.00 156
18682.29 157
18683.58 147
18684.88 150
18686.17 121
18687.46 170
18688.75 180
18690.04 169
18691.33 146
18692.63 147
18693.92 153
18695.21 157
18696.50 148
18697.80 125
18699.09 135
18700.38 150
18701.67 145
18702.96 145
18704.26 142
18705.55 138
18706.84 141
18708.13 154
18709.43 143
18710.72 122
18712.01 167
18713.31 161
18714.60 144
18715.89 138
18717.18 121
18718.48 129
18719.77 146
18721.06 143
18722.36 130
18723.65 120
18724.94 149
18726.24 150
18727.53 153
18728.82 141
18730.12 112
18731.41 151
18732.70 168
18734.00 151
18735.29 126
18736.58 131
18737.88 118
18739.17 139
18740.46 126
18741.76 146
18743.05 162
18744.34 159
18745.64 134
18746.93 127
18748.23 153
18749.52 146
18750.81 163
18752.11 126
18753.40 122
18754.70 137
18755.99 147
18757.29 139
18758.58 121
18759.87 144
18761.17 173
18762.46 134
18763.76 143
18765.05 156
18766.35 150
18767.64 152
18768.94 154
18770.23 139
18771.53 120
18772.82 152
18774.11 141
18775.41 122
18776.70 142
18778.00 134
18779.29 155
18780.59 136
18781.89 136
18783.18 129
18784.48 113
18785.77 146
18787.07 128
18788.36 143
18789.66 150
18790.95 156
18792.25 159
18793.54 147
18794.84 128
18796.13 142
18797.43 130
18798.73 177
18800.02 129
18801.32 141
18802.61 146
18803.91 139
18805.20 140
18806.50 133
18807.80 160
18809.09 156
18810.39 136
18811.69 143
18812.98 167
18814.28 141
18815.57 146
18816.87 138
18818.17 122
18819.46 145
18820.76 141
18822.06 152
18823.35 150
18824.65 155
18825.95 139
18827.24 127
18828.54 159
18829.84 137
18831.13 117
18832.43 146
18833.73 154
18835.02 152
18836.32 153
18837.62 139
18838.91 136
18840.21 128
18841.51 149
18842.81 139
18844.10 130
18845.40 144
18846.70 143
18848.00 148
18849.29 132
18850.59 127
18851.89 139
18853.19 157
18854.48 162
18855.78 130
18857.08 132
18858.38 129
18859.67 132
18860.97 136
18862.27 144
18863.57 136
18864.87 118
18866.16 150
18867.46 139
18868.76 139
18870.06 123
18871.36 153
18872.66 141
18873.95 132
18875.25 116
18876.55 126
18877.85 161
18879.15 144
18880.45 130
18881.74 120
18883.04 135
18884.34 120
18885.64 137
18886.94 148
18888.24 142
18889.54 126
18890.84 135
18892.13 138
18893.43 137
18894.73 148
18896.03 153
18897.33 144
18898.63 108
18899.93 134
18901.23 151
18902.53 155
18903.83 116
18905.13 145
18906.43 175
18907.73 127
18909.02 133
18910.32 146
18911.62 136
18912.92 130
18914.22 149
18915.52 148
18916.82 139
18918.12 143
18919.42 137
18920.72 152
18922.02 128
18923.32 138
18924.62 154
18925.92 127
18927.22 154
18928.52 125
18929.82 136
18931.12 134
18932.42 143
18933.72 140
18935.02 148
18936.32 150
18937.63 136
18938.93 115
18940.23 115
18941.53 104
18942.83 122
18944.13 128
18945.43 156
18946.73 142
18948.03 154
18949.33 139
18950.63 144
18951.93 132
18953.23 133
18954.54 140
18955.84 140
18957.14 119
18958.44 128
18959.74 127
18961.04 129
18962.34 138
18963.64 131
18964.95 132
18966.25 145
18967.55 129
18968.85 135
18970.15 112
18971.45 118
18972.76 119
18974.06 144
18975.36 157
18976.66 149
18977.96 146
18979.27 145
18980.57 133
18981.87 137
18983.17 117
18984.47 131
18985.78 145
18987.08 133
18988.38 155
18989.68 121
18990.98 135
18992.29 141
18993.59 149
18994.89 130
18996.19 137
18997.50 140
18998.80 159
19000.10 123
19001.40 120
19002.71 116
19004.01 133
19005.31 140
19006.62 134
19007.92 151
19009.22 135
19010.53 139
19011.83 134
19013.13 126
19014.43 125
19015.74 126
19017.04 127
19018.34 155
19019.65 119
19020.95 124
19022.25 168
19023.56 130
19024.86 138
19026.16 126
19027.47 127
19028.77 126
19030.08 141
19031.38 125
19032.68 129
19033.99 137
19035.29 137
19036.59 129
19037.90 132
19039.20 129
19040.51 147
19041.81 134
19043.11 128
19044.42 132
19045.72 132
19047.03 141
19048.33 135
19049.64 141
19050.94 129
19052.25 165
19053.55 143
19054.85 149
19056.16 122
19057.46 133
19058.77 114
19060.07 135
19061.38 130
19062.68 151
19063.99 137
19065.29 141
19066.60 144
19067.90 110
19069.21 135
19070.51 134
19071.82 152
19073.12 132
19074.43 142
19075.73 134
19077.04 150
19078.34 127
19079.65 148
19080.95 121
19082.26 128
19083.57 127
19084.87 139
19086.18 149
19087.48 127
19088.79 143
19090.09 133
19091.40 146
19092.71 143
19094.01 153
19095.32 125
19096.62 131
19097.93 163
19099.24 136
19100.54 127
19101.85 129
19103.15 127
19104.46 142
19105.77 148
19107.07 114
19108.38 136
19109.69 126
19110.99 145
19112.30 121
19113.60 141
19114.91 126
19116.22 155
19117.52 117
19118.83 143
19120.14 121
19121.45 110
19122.75 123
19124.06 129
19125.37 142
19126.67 124
19127.98 124
19129.29 127
19130.59 150
19131.90 110
19133.21 161
19134.52 129
19135.82 139
19137.13 144
19138.44 150
19139.75 111
19141.05 129
19142.36 107
19143.67 125
19144.98 121
19146.28 110
19147.59 125
19148.90 136
19150.21 157
19151.51 113
19152.82 119
19154.13 138
19155.44 145
19156.75 126
19158.05 134
19159.36 147
19160.67 149
19161.98 113
19163.29 120
19164.60 132
19165.90 168
19167.21 160
19168.52 127
19169.83 120
19171.14 117
19172.45 129
19173.75 102
19175.06 126
19176.37 119
19177.68 145
19178.99 136
19180.30 121
19181.61 112
19182.92 131
19184.23 131
19185.53 128
19186.84 126
19188.15 141
19189.46 135
19190.77 118
19192.08 132
19193.39 104
19194.70 119
19196.01 116
19197.32 146
19198.63 116
19199.94 136
19201.25 120
19202.56 143
19203.87 125
19205.17 130
19206.48 113
19207.79 113
19209.10 112
19210.41 132
19211.72 132
19213.03 132
19214.34 111
19215.65 116
19216.96 119
19218.27 114
19219.58 141
19220.89 141
19222.21 143
19223.52 127
19224.83 131
19226.14 99
19227.45 119
19228.76 120
19230.07 123
19231.38 124
19232.69 112
19234.00 123
19235.31 131
19236.62 139
19237.93 130
19239.24 137
19240.55 138
19241.86 149
19243.18 119
19244.49 139
19245.80 129
19247.11 134
19248.42 131
19249.73 121
19251.04 113
19252.35 126
19253.67 122
19254.98 122
19256.29 130
19257.60 130
19258.91 130
19260.22 130
19261.53 137
19262.85 140
19264.16 146
19265.47 121
19266.78 150
19268.09 141
19269.40 117
19270.72 117
19272.03 133
19273.34 130
19274.65 131
19275.96 138
19277.28 114
19278.59 126
19279.90 111
19281.21 120
19282.53 115
19283.84 124
19285.15 124
19286.46 119
19287.78 154
19289.09 125
19290.40 163
19291.71 130
19293.03 150
19294.34 131
19295.65 138
19296.96 121
19298.28 122
19299.59 128
19300.90 164
19302.22 109
19303.53 159
19304.84 129
19306.16 155
19307.47 156
19308.78 122
19310.10 138
19311.41 116
19312.72 110
19314.04 133
19315.35 122
19316.66 125
19317.98 114
19319.29 117
19320.60 145
19321.92 118
19323.23 126
19324.54 119
19325.86 115
19327.17 122
19328.49 124
19329.80 144
19331.11 131
19332.43 124
19333.74 135
19335.06 144
19336.37 141
19337.68 117
19339.00 117
19340.31 112
19341.63 126
19342.94 138
19344.26 139
19345.57 120
19346.89 144
19348.20 154
19349.51 127
19350.83 119
19352.14 142
19353.46 142
19354.77 130
19356.09 117
19357.40 138
19358.72 111
19360.03 114
19361.35 127
19362.66 140
19363.98 141
19365.29 118
19366.61 133
19367.92 132
19369.24 109
19370.55 99
19371.87 118
19373.19 122
19374.50 132
19375.82 125
19377.13 126
19378.45 117
19379.76 142
19381.08 120
19382.39 146
19383.71 108
19385.03 119
19386.34 117
19387.66 114
19388.97 121
19390.29 141
19391.61 142
19392.92 129
19394.24 125
19395.55 126
19396.87 122
19398.19 127
19399.50 137
19400.82 137
19402.14 134
19403.45 134
19404.77 150
19406.09 120
19407.40 135
19408.72 105
19410.04 123
19411.35 130
19412.67 147
19413.99 146
19415.30 131
19416.62 126
19417.94 135
19419.25 129
19420.57 130
19421.89 139
19423.21 142
19424.52 144
19425.84 137
19427.16 111
19428.47 145
19429.79 155
19431.11 126
19432.43 102
19433.74 124
19435.06 133
19436.38 117
19437.70 145
19439.01 155
19440.33 164
19441.65 146
19442.97 130
19444.29 149
19445.60 124
19446.92 134
19448.24 116
19449.56 137
19450.88 117
19452.19 124
19453.51 141
19454.83 143
19456.15 132
19457.47 141
19458.78 137
19460.10 131
19461.42 133
19462.74 135
19464.06 128
19465.38 114
19466.70 130
19468.01 126
19469.33 142
19470.65 152
19471.97 145
19473.29 150
19474.61 140
19475.93 157
19477.25 138
19478.57 111
19479.88 139
19481.20 137
19482.52 133
19483.84 121
19485.16 129
19486.48 116
19487.80 148
19489.12 112
19490.44 123
19491.76 107
19493.08 158
19494.40 127
19495.72 125
19497.04 137
19498.36 131
19499.68 137
19501.00 151
19502.32 121
19503.64 113
19504.96 139
19506.28 132
19507.60 139
19508.92 119
19510.24 143
19511.56 117
19512.88 143
19514.20 135
19515.52 122
19516.84 117
19518.16 124
19519.48 136
19520.80 137
19522.12 126
19523.44 133
19524.76 128
19526.08 115
19527.40 125
19528.72 115
19530.04 136
19531.36 121
19532.68 134
19534.00 118
19535.33 148
19536.65 113
19537.97 137
19539.29 117
19540.61 139
19541.93 127
19543.25 145
19544.57 135
19545.89 112
19547.22 128
19548.54 104
19549.86 134
19551.18 129
19552.50 110
19553.82 128
19555.15 146
19556.47 115
19557.79 140
19559.11 136
19560.43 125
19561.75 100
19563.08 120
19564.40 151
19565.72 130
19567.04 109
19568.36 122
19569.69 123
19571.01 107
19572.33 119
19573.65 136
19574.97 117
19576.30 125
19577.62 132
19578.94 107
19580.26 119
19581.59 132
19582.91 140
19584.23 133
19585.55 115
19586.88 134
19588.20 129
19589.52 133
19590.85 106
19592.17 131
19593.49 149
19594.81 128
19596.14 117
19597.46 128
19598.78 122
19600.11 137
19601.43 127
19602.75 140
19604.08 116
19605.40 127
19606.72 134
19608.05 119
19609.37 139
19610.69 108
19612.02 142
19613.34 150
19614.66 121
19615.99 121
19617.31 114
19618.64 144
19619.96 146
19621.28 119
19622.61 115
19623.93 114
19625.26 140
19626.58 148
19627.90 132
19629.23 132
19630.55 144
19631.88 163
19633.20 119
19634.52 103
19635.85 113
19637.17 145
19638.50 137
19639.82 125
19641.15 113
19642.47 146
19643.80 120
19645.12 133
19646.45 147
19647.77 145
19649.09 147
19650.42 149
19651.74 150
19653.07 120
19654.39 116
19655.72 140
19657.04 142
19658.37 122
19659.69 122
19661.02 133
19662.35 136
19663.67 140
19665.00 124
19666.32 117
19667.65 114
19668.97 129
19670.30 115
19671.62 123
19672.95 115
19674.27 129
19675.60 150
19676.93 142
19678.25 129
19679.58 112
19680.90 129
19682.23 127
19683.56 142
19684.88 133
19686.21 158
19687.53 128
19688.86 130
19690.19 115
19691.51 133
19692.84 121
19694.16 138
19695.49 128
19696.82 140
19698.14 108
19699.47 144
19700.80 145
19702.12 146
19703.45 121
19704.78 128
19706.10 126
19707.43 117
19708.76 130
19710.08 128
19711.41 126
19712.74 152
19714.06 145
19715.39 119
19716.72 133
19718.05 122
19719.37 160
19720.70 151
19722.03 134
19723.35 128
19724.68 141
19726.01 136
19727.34 125
19728.66 132
19729.99 113
19731.32 138
19732.65 114
19733.98 127
19735.30 104
19736.63 150
19737.96 119
19739.29 118
19740.61 148
19741.94 136
19743.27 114
19744.60 110
19745.93 115
19747.25 118
19748.58 126
19749.91 142
19751.24 142
19752.57 133
19753.90 116
19755.22 112
19756.55 124
19757.88 114
19759.21 106
19760.54 120
19761.87 142
19763.20 133
19764.52 132
19765.85 123
19767.18 124
19768.51 140
19769.84 116
19771.17 154
19772.50 116
19773.83 123
19775.16 122
19776.48 143
19777.81 125
19779.14 143
19780.47 126
19781.80 152
19783.13 138
19784.46 161
19785.79 103
19787.12 144
19788.45 121
19789.78 124
19791.11 118
19792.44 115
19793.77 114
19795.10 101
19796.43 110
19797.76 130
19799.09 149
19800.42 114
19801.75 133
19803.08 142
19804.41 133
19805.74 102
19807.07 146
19808.40 138
19809.73 144
19811.06 141
19812.39 124
19813.72 135
19815.05 108
19816.38 135
19817.71 128
19819.04 122
19820.37 112
19821.70 147
19823.03 135
19824.36 132
19825.69 125
19827.02 119
19828.35 111
19829.69 134
19831.02 126
19832.35 119
19833.68 123
19835.01 134
19836.34 154
19837.67 120
19839.00 128
19840.33 134
19841.67 146
19843.00 123
19844.33 124
19845.66 142
19846.99 132
19848.32 127
19849.65 139
19850.99 131
19852.32 125
19853.65 123
19854.98 132
19856.31 123
19857.64 134
19858.98 126
19860.31 114
19861.64 132
19862.97 123
19864.30 144
19865.64 138
19866.97 127
19868.30 141
19869.63 139
19870.97 139
19872.30 129
19873.63 128
19874.96 124
19876.29 125
19877.63 126
19878.96 130
19880.29 126
19881.63 140
19882.96 130
19884.29 135
19885.62 100
19886.96 122
19888.29 106
19889.62 143
19890.95 131
19892.29 130
19893.62 126
19894.95 132
19896.29 133
19897.62 129
19898.95 132
19900.29 114
19901.62 149
19902.95 105
19904.29 115
19905.62 123
19906.95 137
19908.29 123
19909.62 114
19910.95 114
19912.29 138
19913.62 126
19914.96 135
19916.29 137
19917.62 148
19918.96 154
19920.29 137
19921.63 128
19922.96 120
19924.29 129
19925.63 113
19926.96 123
19928.30 118
19929.63 134
19930.96 120
19932.30 131
19933.63 149
19934.97 130
19936.30 141
19937.64 170
19938.97 143
19940.31 121
19941.64 127
19942.98 141
19944.31 120
19945.64 122
19946.98 129
19948.31 135
19949.65 130
19950.98 138
19952.32 132
19953.65 137
19954.99 116
19956.32 130
19957.66 134
19959.00 107
19960.33 117
19961.67 128
19963.00 130
19964.34 129
19965.67 121
19967.01 139
19968.34 125
19969.68 102
19971.01 137
19972.35 138
19973.69 106
19975.02 124
19976.36 119
19977.69 124
19979.03 126
19980.37 115
19981.70 122
19983.04 137
19984.37 143
19985.71 124
19987.05 140
19988.38 134
19989.72 132
19991.05 149
19992.39 149
19993.73 109
19995.06 117
19996.40 121
19997.74 156
19999.07 126
20000.41 127
20001.75 128
20003.08 130
20004.42 123
20005.76 134
20007.09 142
20008.43 126
20009.77 115
20011.10 132
20012.44 149
20013.78 126
20015.12 125
20016.45 129
20017.79 134
20019.13 130
20020.47 112
20021.80 122
20023.14 126
20024.48 122
20025.81 136
20027.15 131
20028.49 131
20029.83 150
20031.17 141
20032.50 177
20033.84 133
20035.18 122
20036.52 144
20037.85 132
20039.19 121
20040.53 132
20041.87 132
20043.21 113
20044.54 126
20045.88 139
20047.22 142
20048.56 132
20049.90 143
20051.24 140
20052.57 145
20053.91 112
20055.25 121
20056.59 143
20057.93 134
20059.27 99
20060.61 121
20061.94 137
20063.28 136
20064.62 132
20065.96 124
20067.30 115
20068.64 124
20069.98 126
20071.32 117
20072.66 109
20073.99 118
20075.33 131
20076.67 160
20078.01 152
20079.35 131
20080.69 137
20082.03 119
20083.37 128
20084.71 118
20086.05 117
20087.39 102
20088.73 132
20090.07 141
20091.41 111
20092.75 127
20094.09 138
20095.43 133
20096.77 132
20098.11 134
20099.45 131
20100.79 117
20102.13 141
20103.47 123
20104.81 119
20106.15 123
20107.49 141
20108.83 124
20110.17 131
20111.51 135
20112.85 153
20114.19 148
20115.53 133
20116.87 119
20118.21 138
20119.55 145
20120.89 151
20122.23 158
20123.57 141
20124.91 123
20126.25 128
20127.60 108
20128.94 132
20130.28 139
20131.62 125
20132.96 129
20134.30 115
20135.64 133
