# Supplementary material for: MALDI-TOF MS typing enables the classification of brewing yeasts of the genus Saccharomyces to major beer styles
Source: PLoS One. 2017 Aug 9;12(8):e0181694. doi: 10.1371/journal.pone.0181694 (PMC5549903; doi:10.1371/journal.pone.0181694)
Supplement: S16 File — The directory includes 90 raw files and was zipped to “.zip”; the folder has three strains with 30 spectra per strain; S1 Text explains the raw files with an example and Table 1 represents the yeast strains used within the experiment. (ZIP) [file pone.0181694.s019.zip › 46-48/30675-174-OG-Alt-Alt-YPG-18h-E-E_2015-10-29__0_B10_1.dat]

1999.91 5184
2000.33 5055
2000.75 5064
2001.17 4848
2001.59 4915
2002.02 4916
2002.44 4851
2002.86 4640
2003.28 4645
2003.70 4381
2004.13 4569
2004.55 4526
2004.97 4465
2005.39 4623
2005.81 4567
2006.24 4621
2006.66 4634
2007.08 4678
2007.50 4749
2007.93 4872
2008.35 4723
2008.77 4719
2009.19 4712
2009.62 4572
2010.04 4559
2010.46 4707
2010.88 4572
2011.31 4489
2011.73 4545
2012.15 4240
2012.58 4119
2013.00 4122
2013.42 4037
2013.84 4178
2014.27 4241
2014.69 3863
2015.11 4038
2015.54 4307
2015.96 4431
2016.38 4158
2016.81 4262
2017.23 4432
2017.65 4358
2018.08 4348
2018.50 4516
2018.92 4307
2019.35 4511
2019.77 4422
2020.19 4563
2020.62 4649
2021.04 4547
2021.47 4709
2021.89 4698
2022.31 4352
2022.74 4516
2023.16 4416
2023.59 4265
2024.01 4275
2024.43 4300
2024.86 4229
2025.28 4076
2025.71 4037
2026.13 3951
2026.55 4097
2026.98 4225
2027.40 4302
2027.83 4135
2028.25 4111
2028.68 4091
2029.10 4138
2029.53 4234
2029.95 4273
2030.38 4076
2030.80 4083
2031.23 4374
2031.65 4330
2032.08 4389
2032.50 4416
2032.93 4292
2033.35 4464
2033.78 4624
2034.20 4508
2034.63 4589
2035.05 4445
2035.48 4313
2035.90 4607
2036.33 4654
2036.75 4630
2037.18 4693
2037.60 4807
2038.03 4858
2038.45 4557
2038.88 4763
2039.31 4825
2039.73 4715
2040.16 4893
2040.58 4974
2041.01 4665
2041.43 4947
2041.86 4822
2042.29 4906
2042.71 4738
2043.14 4525
2043.56 4385
2043.99 4523
2044.42 4564
2044.84 4604
2045.27 4460
2045.70 4548
2046.12 4610
2046.55 4619
2046.98 4650
2047.40 4812
2047.83 4809
2048.25 4459
2048.68 4448
2049.11 4516
2049.53 4416
2049.96 4399
2050.39 4395
2050.82 4261
2051.24 4411
2051.67 4409
2052.10 4105
2052.52 4157
2052.95 4171
2053.38 4150
2053.80 4059
2054.23 4051
2054.66 4128
2055.09 4134
2055.51 4108
2055.94 4301
2056.37 4252
2056.80 4209
2057.22 4323
2057.65 4504
2058.08 4441
2058.51 4325
2058.93 4248
2059.36 4412
2059.79 4388
2060.22 4439
2060.65 4567
2061.07 4495
2061.50 4432
2061.93 4548
2062.36 4494
2062.79 4531
2063.21 4642
2063.64 4532
2064.07 4634
2064.50 4702
2064.93 4870
2065.36 4891
2065.78 4872
2066.21 5224
2066.64 5062
2067.07 5054
2067.50 4713
2067.93 4561
2068.36 4752
2068.78 4591
2069.21 4513
2069.64 4436
2070.07 4341
2070.50 4413
2070.93 4246
2071.36 4332
2071.79 4393
2072.22 4319
2072.64 4218
2073.07 4251
2073.50 4666
2073.93 4570
2074.36 4484
2074.79 4451
2075.22 4635
2075.65 4459
2076.08 4307
2076.51 4616
2076.94 4621
2077.37 4600
2077.80 4607
2078.23 4569
2078.66 4613
2079.09 4894
2079.52 4540
2079.95 4852
2080.38 4983
2080.81 5198
2081.24 4901
2081.67 4799
2082.10 4887
2082.53 4523
2082.96 4388
2083.39 4607
2083.82 4623
2084.25 4397
2084.68 4514
2085.11 4574
2085.54 4478
2085.97 4505
2086.40 4570
2086.83 4611
2087.26 4627
2087.69 4536
2088.12 4290
2088.55 4486
2088.99 4411
2089.42 4246
2089.85 4565
2090.28 4546
2090.71 4614
2091.14 4466
2091.57 4461
2092.00 4588
2092.43 4639
2092.86 4575
2093.30 4471
2093.73 4583
2094.16 4642
2094.59 4384
2095.02 4310
2095.45 4300
2095.88 4286
2096.32 4348
2096.75 4108
2097.18 3994
2097.61 4022
2098.04 4034
2098.47 3928
2098.91 3826
2099.34 3965
2099.77 3960
2100.20 3879
2100.63 3924
2101.07 3973
2101.50 4023
2101.93 3898
2102.36 3916
2102.80 4137
2103.23 4002
2103.66 3920
2104.09 3965
2104.52 4297
2104.96 4440
2105.39 4182
2105.82 4170
2106.25 4290
2106.69 4359
2107.12 4517
2107.55 4257
2107.99 4463
2108.42 4422
2108.85 4563
2109.28 4690
2109.72 4403
2110.15 4530
2110.58 4259
2111.02 4201
2111.45 4360
2111.88 4380
2112.32 4188
2112.75 4201
2113.18 4180
2113.62 3986
2114.05 4087
2114.48 3920
2114.92 4197
2115.35 4177
2115.78 4275
2116.22 4041
2116.65 3905
2117.08 3879
2117.52 3830
2117.95 3891
2118.39 3837
2118.82 3969
2119.25 3875
2119.69 3993
2120.12 3849
2120.56 3753
2120.99 4018
2121.42 4046
2121.86 4168
2122.29 4129
2122.73 4049
2123.16 4034
2123.60 4169
2124.03 4101
2124.46 4040
2124.90 4266
2125.33 4299
2125.77 4219
2126.20 3937
2126.64 3833
2127.07 3977
2127.51 3965
2127.94 3777
2128.38 3823
2128.81 3947
2129.25 3930
2129.68 4225
2130.12 4106
2130.55 4110
2130.99 4129
2131.42 4279
2131.86 4391
2132.29 4091
2132.73 4147
2133.16 4583
2133.60 4502
2134.03 4406
2134.47 4230
2134.91 4389
2135.34 4426
2135.78 4276
2136.21 4344
2136.65 4311
2137.08 4597
2137.52 4555
2137.96 4515
2138.39 4673
2138.83 4450
2139.26 4191
2139.70 4281
2140.14 4417
2140.57 4264
2141.01 4359
2141.44 4239
2141.88 4237
2142.32 4160
2142.75 4029
2143.19 4179
2143.63 4147
2144.06 3851
2144.50 3942
2144.94 3942
2145.37 3932
2145.81 4056
2146.25 3874
2146.68 4138
2147.12 4072
2147.56 4419
2147.99 4369
2148.43 4400
2148.87 4243
2149.30 4552
2149.74 4619
2150.18 4636
2150.61 4847
2151.05 5113
2151.49 5023
2151.93 4925
2152.36 5074
2152.80 4804
2153.24 4862
2153.68 4874
2154.11 4648
2154.55 4800
2154.99 4707
2155.43 4671
2155.86 4746
2156.30 4265
2156.74 4347
2157.18 4447
2157.62 4337
2158.05 4266
2158.49 4423
2158.93 4394
2159.37 4458
2159.81 4453
2160.24 4484
2160.68 4383
2161.12 4538
2161.56 4505
2162.00 4452
2162.43 4317
2162.87 4381
2163.31 4279
2163.75 4350
2164.19 4313
2164.63 4616
2165.07 4719
2165.50 4248
2165.94 4278
2166.38 4365
2166.82 4085
2167.26 4209
2167.70 4439
2168.14 4324
2168.58 4441
2169.02 4419
2169.45 4540
2169.89 4592
2170.33 4447
2170.77 4763
2171.21 4890
2171.65 4596
2172.09 4584
2172.53 4805
2172.97 4906
2173.41 5226
2173.85 4871
2174.29 4981
2174.73 5010
2175.17 5303
2175.61 5587
2176.05 5346
2176.49 5293
2176.93 5336
2177.37 5213
2177.81 5067
2178.25 4946
2178.69 4891
2179.13 4779
2179.57 4578
2180.01 4614
2180.45 4476
2180.89 4374
2181.33 4615
2181.77 4467
2182.21 4392
2182.65 4590
2183.09 4215
2183.53 4369
2183.97 4286
2184.41 4133
2184.85 4207
2185.29 4248
2185.73 4347
2186.17 4142
2186.61 4247
2187.05 4428
2187.49 4501
2187.94 4524
2188.38 4512
2188.82 4598
2189.26 4769
2189.70 4781
2190.14 4806
2190.58 4821
2191.02 4949
2191.46 4922
2191.91 4663
2192.35 4576
2192.79 4520
2193.23 4441
2193.67 4422
2194.11 4282
2194.55 4279
2195.00 4695
2195.44 4697
2195.88 4851
2196.32 4789
2196.76 4766
2197.21 4489
2197.65 4376
2198.09 4473
2198.53 4402
2198.97 4408
2199.42 4563
2199.86 4498
2200.30 4434
2200.74 4460
2201.18 4626
2201.63 4675
2202.07 4440
2202.51 4380
2202.95 4371
2203.40 4456
2203.84 4481
2204.28 4338
2204.72 4275
2205.17 4335
2205.61 4254
2206.05 4381
2206.49 4578
2206.94 4583
2207.38 4408
2207.82 4552
2208.27 4340
2208.71 4446
2209.15 4512
2209.60 4431
2210.04 4632
2210.48 4563
2210.92 4490
2211.37 4694
2211.81 4661
2212.25 4638
2212.70 4650
2213.14 4411
2213.59 4446
2214.03 4567
2214.47 4467
2214.92 4488
2215.36 4378
2215.80 4476
2216.25 4404
2216.69 4486
2217.14 4170
2217.58 4286
2218.02 4313
2218.47 3959
2218.91 4046
2219.36 4154
2219.80 4086
2220.24 4001
2220.69 4232
2221.13 4304
2221.58 4273
2222.02 4378
2222.46 4329
2222.91 4155
2223.35 4336
2223.80 4315
2224.24 4299
2224.69 4352
2225.13 4258
2225.58 4396
2226.02 4401
2226.47 4575
2226.91 4678
2227.36 4748
2227.80 4805
2228.25 4859
2228.69 4811
2229.14 4722
2229.58 4713
2230.03 4913
2230.47 4834
2230.92 4769
2231.36 4906
2231.81 4620
2232.25 4815
2232.70 4818
2233.14 4985
2233.59 4955
2234.03 4900
2234.48 4965
2234.93 4772
2235.37 4921
2235.82 4710
2236.26 4784
2236.71 4798
2237.16 4734
2237.60 4604
2238.05 4509
2238.49 4483
2238.94 4475
2239.39 4407
2239.83 4580
2240.28 4515
2240.72 4382
2241.17 4272
2241.62 4017
2242.06 4109
2242.51 4137
2242.96 3885
2243.40 3904
2243.85 3785
2244.30 3961
2244.74 3982
2245.19 4064
2245.64 3864
2246.08 3823
2246.53 3908
2246.98 3918
2247.42 3968
2247.87 3948
2248.32 4003
2248.76 4016
2249.21 4103
2249.66 4019
2250.10 4096
2250.55 4011
2251.00 4240
2251.45 4025
2251.89 4038
2252.34 4107
2252.79 4198
2253.24 4316
2253.68 4313
2254.13 4014
2254.58 3947
2255.03 3986
2255.47 4083
2255.92 4100
2256.37 3903
2256.82 3939
2257.27 3838
2257.71 4134
2258.16 4062
2258.61 4126
2259.06 4023
2259.51 3946
2259.95 4076
2260.40 4269
2260.85 4466
2261.30 4398
2261.75 4418
2262.19 4554
2262.64 4456
2263.09 4779
2263.54 4719
2263.99 4588
2264.44 4672
2264.89 4565
2265.33 4506
2265.78 4608
2266.23 4319
2266.68 4374
2267.13 4689
2267.58 4676
2268.03 4547
2268.48 4610
2268.93 4830
2269.37 4545
2269.82 4535
2270.27 4733
2270.72 4739
2271.17 4753
2271.62 4783
2272.07 5027
2272.52 4948
2272.97 4641
2273.42 4534
2273.87 4481
2274.32 4540
2274.77 4630
2275.22 4556
2275.67 4469
2276.12 4379
2276.57 4256
2277.02 4273
2277.47 4159
2277.92 4147
2278.37 4064
2278.82 4229
2279.27 4233
2279.72 4272
2280.17 4156
2280.62 3993
2281.07 4230
2281.52 4216
2281.97 4290
2282.42 4356
2282.87 4508
2283.32 4401
2283.77 4383
2284.22 4271
2284.67 4269
2285.12 4361
2285.57 4198
2286.02 4129
2286.47 4230
2286.92 4135
2287.37 4554
2287.82 4590
2288.28 4790
2288.73 5013
2289.18 4911
2289.63 5216
2290.08 5678
2290.53 6095
2290.98 6273
2291.43 6340
2291.88 6471
2292.34 6595
2292.79 6277
2293.24 6144
2293.69 6018
2294.14 5785
2294.59 5311
2295.05 5381
2295.50 5165
2295.95 5005
2296.40 4775
2296.85 4554
2297.30 4738
2297.76 4480
2298.21 4425
2298.66 4411
2299.11 4184
2299.56 4196
2300.02 4128
2300.47 4111
2300.92 4295
2301.37 3974
2301.82 4129
2302.28 4092
2302.73 3983
2303.18 3997
2303.63 3975
2304.09 4145
2304.54 4073
2304.99 3985
2305.44 3889
2305.90 4062
2306.35 4006
2306.80 4171
2307.26 4085
2307.71 4369
2308.16 4707
2308.61 4649
2309.07 4698
2309.52 4868
2309.97 5025
2310.43 5097
2310.88 5183
2311.33 5271
2311.79 5101
2312.24 5021
2312.69 4691
2313.15 4874
2313.60 4751
2314.05 4599
2314.51 4534
2314.96 4484
2315.41 4441
2315.87 4324
2316.32 4348
2316.77 4671
2317.23 4416
2317.68 4496
2318.14 4747
2318.59 4422
2319.04 4342
2319.50 4566
2319.95 4501
2320.41 4559
2320.86 4606
2321.31 4628
2321.77 4479
2322.22 4732
2322.68 4773
2323.13 4469
2323.59 4492
2324.04 4315
2324.50 4387
2324.95 4457
2325.40 4344
2325.86 4392
2326.31 4374
2326.77 4522
2327.22 4635
2327.68 4840
2328.13 4824
2328.59 4862
2329.04 5014
2329.50 4934
2329.95 5010
2330.41 5125
2330.86 4913
2331.32 4764
2331.77 4944
2332.23 4869
2332.68 4534
2333.14 4375
2333.59 4540
2334.05 4303
2334.51 4348
2334.96 4226
2335.42 4167
2335.87 4193
2336.33 4243
2336.78 4379
2337.24 4420
2337.70 4496
2338.15 4439
2338.61 4427
2339.06 4337
2339.52 4505
2339.97 4595
2340.43 4644
2340.89 4817
2341.34 4625
2341.80 4674
2342.26 4545
2342.71 4302
2343.17 4557
2343.62 4500
2344.08 4495
2344.54 4209
2344.99 4215
2345.45 4382
2345.91 4519
2346.36 4674
2346.82 4557
2347.28 4808
2347.73 4613
2348.19 4714
2348.65 4622
2349.10 4517
2349.56 4466
2350.02 4346
2350.48 4470
2350.93 4433
2351.39 4463
2351.85 4259
2352.30 4290
2352.76 4216
2353.22 4321
2353.68 4536
2354.13 4410
2354.59 4245
2355.05 4266
2355.51 4440
2355.96 4417
2356.42 4637
2356.88 4471
2357.34 4390
2357.79 4399
2358.25 4450
2358.71 4414
2359.17 4388
2359.63 4513
2360.08 4462
2360.54 4338
2361.00 4282
2361.46 4410
2361.92 4410
2362.37 4474
2362.83 4408
2363.29 4298
2363.75 4185
2364.21 4436
2364.67 4495
2365.12 4429
2365.58 4354
2366.04 4344
2366.50 4367
2366.96 4419
2367.42 4666
2367.88 4574
2368.33 4595
2368.79 4365
2369.25 4429
2369.71 4460
2370.17 4295
2370.63 4230
2371.09 4318
2371.55 4307
2372.01 4499
2372.47 4571
2372.92 4407
2373.38 4307
2373.84 4518
2374.30 4559
2374.76 4863
2375.22 4731
2375.68 5004
2376.14 4907
2376.60 5193
2377.06 5219
2377.52 5096
2377.98 5128
2378.44 5358
2378.90 5231
2379.36 5050
2379.82 5168
2380.28 4861
2380.74 4855
2381.20 4923
2381.66 5010
2382.12 4874
2382.58 4637
2383.04 4642
2383.50 4550
2383.96 4645
2384.42 4417
2384.88 4375
2385.34 4402
2385.80 4544
2386.26 4351
2386.72 4258
2387.18 4320
2387.64 4244
2388.10 4352
2388.56 4441
2389.03 4594
2389.49 4439
2389.95 4384
2390.41 4403
2390.87 4407
2391.33 4607
2391.79 4442
2392.25 4369
2392.71 4360
2393.17 4301
2393.64 4238
2394.10 4146
2394.56 4339
2395.02 4416
2395.48 4213
2395.94 4365
2396.40 4091
2396.87 4061
2397.33 4093
2397.79 4099
2398.25 4231
2398.71 4227
2399.17 4037
2399.64 4035
2400.10 4024
2400.56 4114
2401.02 4001
2401.48 4183
2401.95 4047
2402.41 3819
2402.87 3923
2403.33 3846
2403.79 3913
2404.26 3952
2404.72 3845
2405.18 4006
2405.64 4111
2406.11 3976
2406.57 3975
2407.03 4036
2407.49 4115
2407.96 4090
2408.42 4025
2408.88 3863
2409.34 3855
2409.81 4095
2410.27 3979
2410.73 3877
2411.20 3900
2411.66 3915
2412.12 4044
2412.58 3967
2413.05 4101
2413.51 4088
2413.97 3991
2414.44 4088
2414.90 4440
2415.36 4597
2415.83 4816
2416.29 5003
2416.75 5110
2417.22 4996
2417.68 5249
2418.14 5328
2418.61 5426
2419.07 5772
2419.54 5815
2420.00 5722
2420.46 5819
2420.93 5791
2421.39 5467
2421.85 5273
2422.32 5028
2422.78 4840
2423.25 4793
2423.71 4653
2424.17 4535
2424.64 4113
2425.10 4290
2425.57 4373
2426.03 4359
2426.50 4074
2426.96 3852
2427.42 4125
2427.89 4201
2428.35 4264
2428.82 4039
2429.28 4191
2429.75 3968
2430.21 4292
2430.68 4201
2431.14 4020
2431.61 3935
2432.07 4194
2432.54 4352
2433.00 4454
2433.47 4388
2433.93 4542
2434.40 4460
2434.86 4615
2435.33 4973
2435.79 4794
2436.26 4651
2436.72 4624
2437.19 4623
2437.65 4677
2438.12 4466
2438.59 4476
2439.05 4611
2439.52 4617
2439.98 4807
2440.45 4764
2440.91 4804
2441.38 5203
2441.85 5000
2442.31 4830
2442.78 4787
2443.24 4645
2443.71 4456
2444.18 4392
2444.64 4243
2445.11 4108
2445.57 3975
2446.04 4102
2446.51 4043
2446.97 3992
2447.44 4049
2447.91 4005
2448.37 3999
2448.84 4127
2449.31 3930
2449.77 3848
2450.24 3891
2450.71 3875
2451.17 4101
2451.64 4039
2452.11 4000
2452.57 3899
2453.04 3931
2453.51 4059
2453.97 4049
2454.44 4006
2454.91 4090
2455.37 4260
2455.84 4165
2456.31 4164
2456.78 4176
2457.24 4009
2457.71 4143
2458.18 4365
2458.65 4067
2459.11 4040
2459.58 4135
2460.05 4216
2460.52 4040
2460.98 3885
2461.45 3884
2461.92 3995
2462.39 3885
2462.85 3808
2463.32 3850
2463.79 3908
2464.26 4045
2464.73 4033
2465.19 4008
2465.66 3912
2466.13 3924
2466.60 4036
2467.07 4157
2467.54 4119
2468.00 3952
2468.47 3899
2468.94 4105
2469.41 4087
2469.88 4003
2470.35 4030
2470.82 3879
2471.28 4084
2471.75 4008
2472.22 3875
2472.69 3770
2473.16 3790
2473.63 3746
2474.10 3727
2474.57 3692
2475.03 3831
2475.50 3960
2475.97 3833
2476.44 3648
2476.91 3946
2477.38 4132
2477.85 3944
2478.32 3993
2478.79 4044
2479.26 4057
2479.73 3912
2480.20 4054
2480.67 4050
2481.14 4117
2481.61 4035
2482.08 3985
2482.54 4001
2483.01 3961
2483.48 4007
2483.95 4141
2484.42 4057
2484.89 4150
2485.36 4061
2485.83 4176
2486.30 4169
2486.77 4131
2487.24 4287
2487.71 4246
2488.18 4271
2488.66 4183
2489.13 4202
2489.60 4306
2490.07 4163
2490.54 4167
2491.01 4213
2491.48 4421
2491.95 4603
2492.42 4510
2492.89 4504
2493.36 4676
2493.83 4956
2494.30 4868
2494.77 4726
2495.24 4894
2495.72 5006
2496.19 4934
2496.66 4869
2497.13 4878
2497.60 4727
2498.07 4266
2498.54 4206
2499.01 4104
2499.48 3909
2499.96 3778
2500.43 3932
2500.90 3814
2501.37 3709
2501.84 3688
2502.31 3575
2502.78 3676
2503.26 3756
2503.73 3849
2504.20 3799
2504.67 3932
2505.14 3919
2505.62 3839
2506.09 4162
2506.56 4090
2507.03 4062
2507.50 4417
2507.98 4444
2508.45 4366
2508.92 4432
2509.39 4365
2509.86 4377
2510.34 4476
2510.81 4493
2511.28 4488
2511.75 4708
2512.23 4880
2512.70 4673
2513.17 4847
2513.64 4828
2514.12 4903
2514.59 4722
2515.06 4385
2515.54 4494
2516.01 4497
2516.48 4427
2516.95 4426
2517.43 4169
2517.90 4244
2518.37 4313
2518.85 4359
2519.32 4302
2519.79 4147
2520.27 3940
2520.74 4027
2521.21 4079
2521.69 4016
2522.16 4116
2522.63 4077
2523.11 3880
2523.58 3812
2524.05 3972
2524.53 3701
2525.00 3740
2525.48 3882
2525.95 3789
2526.42 3893
2526.90 3885
2527.37 4054
2527.85 4075
2528.32 3834
2528.79 3857
2529.27 3965
2529.74 3859
2530.22 3883
2530.69 3917
2531.16 3859
2531.64 4007
2532.11 3868
2532.59 3928
2533.06 3961
2533.54 3949
2534.01 3825
2534.49 4160
2534.96 3928
2535.44 4095
2535.91 4090
2536.38 4104
2536.86 4002
2537.33 4119
2537.81 4078
2538.28 4079
2538.76 4353
2539.23 4389
2539.71 4249
2540.18 4276
2540.66 4244
2541.13 4418
2541.61 4353
2542.09 4428
2542.56 4219
2543.04 4313
2543.51 4302
2543.99 4337
2544.46 4437
2544.94 4501
2545.41 4463
2545.89 4638
2546.37 4863
2546.84 5017
2547.32 5061
2547.79 5331
2548.27 5294
2548.74 5035
2549.22 5132
2549.70 5288
2550.17 5050
2550.65 5087
2551.13 4692
2551.60 4926
2552.08 5112
2552.55 4804
2553.03 4741
2553.51 4678
2553.98 4760
2554.46 4572
2554.94 4828
2555.41 4771
2555.89 4729
2556.37 4927
2556.84 4791
2557.32 4563
2557.80 4567
2558.27 4381
2558.75 4138
2559.23 4161
2559.70 4036
2560.18 3942
2560.66 3941
2561.14 3987
2561.61 3927
2562.09 3794
2562.57 3705
2563.04 3768
2563.52 3792
2564.00 3808
2564.48 3744
2564.95 3768
2565.43 3836
2565.91 3908
2566.39 4076
2566.86 3973
2567.34 3837
2567.82 3728
2568.30 3785
2568.77 3732
2569.25 3652
2569.73 3649
2570.21 3931
2570.69 4034
2571.16 3792
2571.64 3992
2572.12 3783
2572.60 3956
2573.08 3862
2573.56 3898
2574.03 3879
2574.51 3849
2574.99 3922
2575.47 3805
2575.95 3924
2576.43 3766
2576.90 3793
2577.38 3932
2577.86 3567
2578.34 3745
2578.82 3773
2579.30 3761
2579.78 3694
2580.26 3901
2580.73 3965
2581.21 3920
2581.69 3789
2582.17 3863
2582.65 3959
2583.13 3760
2583.61 4025
2584.09 4102
2584.57 4062
2585.05 4131
2585.53 4024
2586.01 3952
2586.49 3965
2586.97 4031
2587.44 4034
2587.92 3881
2588.40 3955
2588.88 3936
2589.36 3870
2589.84 3956
2590.32 3960
2590.80 4049
2591.28 3916
2591.76 3909
2592.24 3937
2592.72 4001
2593.20 3980
2593.68 4014
2594.16 3950
2594.64 3986
2595.12 4112
2595.60 4025
2596.08 4014
2596.56 4002
2597.05 3748
2597.53 3649
2598.01 3732
2598.49 3827
2598.97 3716
2599.45 3561
2599.93 3641
2600.41 3746
2600.89 3665
2601.37 3720
2601.85 3674
2602.33 3651
2602.81 3797
2603.29 3742
2603.78 3605
2604.26 3658
2604.74 3646
2605.22 3738
2605.70 3472
2606.18 3609
2606.66 3860
2607.14 4001
2607.63 4002
2608.11 4052
2608.59 3870
2609.07 3938
2609.55 3889
2610.03 3977
2610.52 4045
2611.00 4077
2611.48 4147
2611.96 4098
2612.44 4174
2612.92 4173
2613.41 4103
2613.89 4104
2614.37 4119
2614.85 4182
2615.34 4165
2615.82 4094
2616.30 4161
2616.78 4164
2617.26 4267
2617.75 4250
2618.23 4202
2618.71 4275
2619.19 4230
2619.68 3950
2620.16 4115
2620.64 4166
2621.12 3999
2621.61 4260
2622.09 4079
2622.57 4039
2623.06 4324
2623.54 4072
2624.02 3935
2624.50 3982
2624.99 3864
2625.47 3819
2625.95 3864
2626.44 3863
2626.92 3697
2627.40 3910
2627.89 3944
2628.37 3876
2628.85 3657
2629.34 3850
2629.82 4038
2630.30 3938
2630.79 3992
2631.27 3961
2631.75 3852
2632.24 4047
2632.72 3972
2633.21 3955
2633.69 3954
2634.17 3810
2634.66 3802
2635.14 3731
2635.62 3709
2636.11 3725
2636.59 3626
2637.08 3544
2637.56 3704
2638.05 3599
2638.53 3660
2639.01 3731
2639.50 3808
2639.98 3906
2640.47 3876
2640.95 3736
2641.44 3835
2641.92 4127
2642.41 4152
2642.89 3945
2643.38 4007
2643.86 3901
2644.34 3993
2644.83 4027
2645.31 3964
2645.80 3742
2646.28 3915
2646.77 3657
2647.25 3815
2647.74 3878
2648.22 4064
2648.71 3727
2649.20 3565
2649.68 3744
2650.17 3782
2650.65 3762
2651.14 3668
2651.62 3800
2652.11 3909
2652.59 3824
2653.08 3845
2653.56 3825
2654.05 3751
2654.54 3774
2655.02 3818
2655.51 4111
2655.99 4037
2656.48 3998
2656.97 4039
2657.45 3838
2657.94 3921
2658.42 3785
2658.91 3842
2659.40 3762
2659.88 3913
2660.37 3842
2660.85 3933
2661.34 3885
2661.83 3742
2662.31 3824
2662.80 3868
2663.29 3859
2663.77 3778
2664.26 3635
2664.75 3670
2665.23 3667
2665.72 3682
2666.21 3576
2666.69 3882
2667.18 3830
2667.67 3592
2668.15 3764
2668.64 3842
2669.13 3914
2669.62 3696
2670.10 3552
2670.59 3842
2671.08 3807
2671.56 3892
2672.05 4066
2672.54 4020
2673.03 3969
2673.51 4238
2674.00 4660
2674.49 4812
2674.98 4679
2675.46 4728
2675.95 4677
2676.44 4850
2676.93 4625
2677.42 4644
2677.90 4570
2678.39 4447
2678.88 4535
2679.37 4273
2679.86 4058
2680.34 3962
2680.83 4275
2681.32 4158
2681.81 4086
2682.30 4009
2682.79 4189
2683.27 4153
2683.76 4155
2684.25 4137
2684.74 4132
2685.23 3960
2685.72 3760
2686.20 3737
2686.69 3920
2687.18 3942
2687.67 3660
2688.16 3723
2688.65 3685
2689.14 3673
2689.63 3730
2690.12 3556
2690.60 3632
2691.09 3706
2691.58 3614
2692.07 3810
2692.56 3753
2693.05 3676
2693.54 3641
2694.03 3653
2694.52 3802
2695.01 3769
2695.50 3898
2695.99 3900
2696.48 3891
2696.97 3809
2697.46 3723
2697.95 3936
2698.43 3999
2698.92 3869
2699.41 4000
2699.90 4047
2700.39 4017
2700.88 4001
2701.37 4081
2701.86 4105
2702.35 4150
2702.84 4192
2703.33 4212
2703.83 4055
2704.32 4218
2704.81 4321
2705.30 3925
2705.79 4024
2706.28 4351
2706.77 4053
2707.26 4018
2707.75 3864
2708.24 3751
2708.73 3995
2709.22 3769
2709.71 3504
2710.20 3844
2710.69 3880
2711.18 3809
2711.68 3873
2712.17 3665
2712.66 3756
2713.15 3846
2713.64 3681
2714.13 3755
2714.62 3820
2715.11 3905
2715.60 3759
2716.10 3658
2716.59 3741
2717.08 3737
2717.57 3667
2718.06 3595
2718.55 3591
2719.04 3641
2719.54 3868
2720.03 3777
2720.52 3673
2721.01 3793
2721.50 3922
2722.00 3968
2722.49 4158
2722.98 3975
2723.47 4108
2723.96 4256
2724.46 4233
2724.95 4193
2725.44 4006
2725.93 3878
2726.42 3867
2726.92 3851
2727.41 3909
2727.90 3720
2728.39 3679
2728.89 3701
2729.38 3786
2729.87 3853
2730.36 3834
2730.86 3845
2731.35 3648
2731.84 3452
2732.34 3561
2732.83 3766
2733.32 3931
2733.81 3878
2734.31 4031
2734.80 3951
2735.29 4018
2735.79 4056
2736.28 4127
2736.77 4061
2737.27 4018
2737.76 4231
2738.25 4214
2738.75 4062
2739.24 3924
2739.73 4068
2740.23 4261
2740.72 4005
2741.21 3968
2741.71 3880
2742.20 3879
2742.69 4010
2743.19 3986
2743.68 3839
2744.18 3727
2744.67 3760
2745.16 3642
2745.66 3606
2746.15 3603
2746.65 3676
2747.14 3529
2747.63 3483
2748.13 3552
2748.62 3646
2749.12 3632
2749.61 3624
2750.11 3676
2750.60 3602
2751.10 3484
2751.59 3438
2752.08 3609
2752.58 3576
2753.07 3481
2753.57 3691
2754.06 3611
2754.56 3695
2755.05 3628
2755.55 3626
2756.04 3430
2756.54 3635
2757.03 3713
2757.53 3547
2758.02 3572
2758.52 3508
2759.01 3499
2759.51 3563
2760.00 3646
2760.50 3505
2760.99 3705
2761.49 3682
2761.99 3824
2762.48 3686
2762.98 3637
2763.47 3614
2763.97 3508
2764.46 3658
2764.96 3706
2765.46 3646
2765.95 3479
2766.45 3506
2766.94 3640
2767.44 3611
2767.94 3648
2768.43 3628
2768.93 3554
2769.42 3857
2769.92 4014
2770.42 3774
2770.91 3747
2771.41 3887
2771.90 3866
2772.40 3932
2772.90 4061
2773.39 4246
2773.89 4161
2774.39 4180
2774.88 4127
2775.38 4467
2775.88 4410
2776.37 4136
2776.87 4344
2777.37 4352
2777.86 4159
2778.36 4356
2778.86 4114
2779.36 4131
2779.85 4076
2780.35 4152
2780.85 3947
2781.34 4008
2781.84 3823
2782.34 3949
2782.84 4124
2783.33 3930
2783.83 3792
2784.33 3868
2784.83 3814
2785.32 3756
2785.82 3801
2786.32 3665
2786.82 3613
2787.31 3594
2787.81 3618
2788.31 3437
2788.81 3307
2789.31 3392
2789.80 3450
2790.30 3448
2790.80 3445
2791.30 3374
2791.80 3133
2792.29 3295
2792.79 3234
2793.29 3335
2793.79 3335
2794.29 3473
2794.79 3660
2795.28 3748
2795.78 3954
2796.28 3981
2796.78 4161
2797.28 4200
2797.78 4332
2798.28 4321
2798.78 4172
2799.27 4031
2799.77 4239
2800.27 4208
2800.77 4132
2801.27 3920
2801.77 3804
2802.27 3870
2802.77 3860
2803.27 3729
2803.77 3972
2804.27 3906
2804.76 4126
2805.26 4339
2805.76 4632
2806.26 4875
2806.76 4911
2807.26 5261
2807.76 5304
2808.26 5206
2808.76 5506
2809.26 5607
2809.76 5394
2810.26 5054
2810.76 4910
2811.26 4857
2811.76 4646
2812.26 4390
2812.76 4373
2813.26 4281
2813.76 3904
2814.26 4025
2814.76 3932
2815.26 3838
2815.76 3798
2816.26 3746
2816.76 3770
2817.26 3753
2817.76 3865
2818.26 3643
2818.76 3742
2819.26 4020
2819.76 4001
2820.27 3971
2820.77 3833
2821.27 3964
2821.77 3914
2822.27 3907
2822.77 3942
2823.27 3970
2823.77 3944
2824.27 4025
2824.77 3929
2825.27 3744
2825.78 3954
2826.28 3793
2826.78 3553
2827.28 3644
2827.78 3722
2828.28 3590
2828.78 3643
2829.29 3588
2829.79 3675
2830.29 3716
2830.79 3722
2831.29 3626
2831.79 3667
2832.30 3549
2832.80 3520
2833.30 3690
2833.80 3557
2834.30 3583
2834.80 3699
2835.31 3720
2835.81 3650
2836.31 3606
2836.81 3686
2837.32 3779
2837.82 3874
2838.32 4113
2838.82 4022
2839.32 3981
2839.83 4148
2840.33 3946
2840.83 3913
2841.33 3824
2841.84 4017
2842.34 3869
2842.84 3751
2843.35 3717
2843.85 3783
2844.35 3641
2844.85 3796
2845.36 3978
2845.86 3870
2846.36 3877
2846.87 3973
2847.37 3931
2847.87 3845
2848.38 4139
2848.88 4226
2849.38 4217
2849.89 4278
2850.39 4059
2850.89 3996
2851.40 3784
2851.90 3645
2852.40 3530
2852.91 3318
2853.41 3464
2853.91 3534
2854.42 3495
2854.92 3623
2855.42 3633
2855.93 3560
2856.43 3544
2856.94 3637
2857.44 3775
2857.94 3622
2858.45 3730
2858.95 3806
2859.46 3921
2859.96 3843
2860.47 3777
2860.97 3777
2861.47 3592
2861.98 3602
2862.48 3543
2862.99 3462
2863.49 3385
2864.00 3439
2864.50 3442
2865.01 3470
2865.51 3241
2866.02 3416
2866.52 3444
2867.02 3306
2867.53 3313
2868.03 3623
2868.54 3555
2869.04 3568
2869.55 3707
2870.05 3500
2870.56 3521
2871.07 3593
2871.57 3854
2872.08 3711
2872.58 3790
2873.09 3854
2873.59 3895
2874.10 3872
2874.60 3670
2875.11 3859
2875.61 3790
2876.12 3768
2876.63 3709
2877.13 3720
2877.64 3794
2878.14 3827
2878.65 3757
2879.15 3713
2879.66 3747
2880.17 3602
2880.67 3846
2881.18 3679
2881.68 3599
2882.19 4009
2882.70 4027
2883.20 3980
2883.71 3877
2884.22 4020
2884.72 3981
2885.23 4000
2885.74 3963
2886.24 4159
2886.75 4093
2887.25 4571
2887.76 4342
2888.27 4208
2888.77 4316
2889.28 4406
2889.79 4426
2890.30 4375
2890.80 4258
2891.31 4093
2891.82 3944
2892.32 3974
2892.83 3941
2893.34 3968
2893.84 3996
2894.35 4019
2894.86 4050
2895.37 4097
2895.87 4061
2896.38 4029
2896.89 4311
2897.40 4357
2897.90 4237
2898.41 4295
2898.92 4259
2899.43 4325
2899.93 4390
2900.44 4370
2900.95 4230
2901.46 4192
2901.97 4349
2902.47 4283
2902.98 4241
2903.49 4296
2904.00 4446
2904.51 4257
2905.01 4436
2905.52 4391
2906.03 4433
2906.54 4413
2907.05 4234
2907.56 4174
2908.06 4121
2908.57 4251
2909.08 4146
2909.59 3934
2910.10 3915
2910.61 3844
2911.12 3891
2911.62 3735
2912.13 3613
2912.64 3562
2913.15 3823
2913.66 3615
2914.17 3655
2914.68 3768
2915.19 3896
2915.70 3652
2916.21 3649
2916.71 3690
2917.22 3711
2917.73 3672
2918.24 3585
2918.75 3718
2919.26 3721
2919.77 3634
2920.28 3559
2920.79 3486
2921.30 3643
2921.81 3749
2922.32 3801
2922.83 3748
2923.34 3901
2923.85 3950
2924.36 3977
2924.87 4058
2925.38 4136
2925.89 4377
2926.40 4315
2926.91 4316
2927.42 4086
2927.93 4001
2928.44 3923
2928.95 3893
2929.46 3910
2929.97 3735
2930.48 3766
2930.99 3569
2931.50 3637
2932.01 3516
2932.52 3421
2933.03 3589
2933.54 3557
2934.05 3484
2934.56 3627
2935.08 3723
2935.59 3770
2936.10 3880
2936.61 3985
2937.12 4028
2937.63 3993
2938.14 4188
2938.65 4157
2939.16 4091
2939.67 4195
2940.19 4308
2940.70 4304
2941.21 4168
2941.72 4116
2942.23 4115
2942.74 3990
2943.25 3913
2943.77 3985
2944.28 4228
2944.79 4279
2945.30 4177
2945.81 4313
2946.32 4520
2946.84 4566
2947.35 4510
2947.86 4377
2948.37 4519
2948.88 4500
2949.40 4334
2949.91 4141
2950.42 3888
2950.93 3904
2951.44 3661
2951.96 3643
2952.47 3626
2952.98 3503
2953.49 3568
2954.01 3649
2954.52 3629
2955.03 3672
2955.54 3749
2956.06 3714
2956.57 3665
2957.08 3500
2957.60 3443
2958.11 3521
2958.62 3556
2959.13 3567
2959.65 3629
2960.16 3815
2960.67 3822
2961.19 3832
2961.70 3987
2962.21 4088
2962.73 4171
2963.24 4198
2963.75 4153
2964.27 4237
2964.78 4146
2965.29 4142
2965.81 4116
2966.32 3974
2966.83 3878
2967.35 3640
2967.86 3662
2968.37 3727
2968.89 3720
2969.40 3848
2969.91 3688
2970.43 3702
2970.94 3780
2971.46 3771
2971.97 3726
2972.48 3648
2973.00 3507
2973.51 3625
2974.03 3536
2974.54 3423
2975.06 3565
2975.57 3673
2976.08 3737
2976.60 3779
2977.11 3603
2977.63 3695
2978.14 3510
2978.66 3644
2979.17 3666
2979.69 3579
2980.20 3729
2980.72 3671
2981.23 3507
2981.75 3582
2982.26 3747
2982.78 3745
2983.29 3854
2983.81 3983
2984.32 3942
2984.84 3939
2985.35 3993
2985.87 4124
2986.38 4173
2986.90 4254
2987.41 4209
2987.93 4178
2988.44 4403
2988.96 4371
2989.47 4266
2989.99 4454
2990.50 4221
2991.02 4402
2991.54 4711
2992.05 4547
2992.57 4523
2993.08 4489
2993.60 4588
2994.12 4712
2994.63 4757
2995.15 4771
2995.66 4975
2996.18 5057
2996.70 5367
2997.21 5587
2997.73 5583
2998.24 6012
2998.76 6237
2999.28 6165
2999.79 6350
3000.31 6222
3000.83 6057
3001.34 5976
3001.86 6032
3002.38 6511
3002.89 7324
3003.41 7825
3003.93 8112
3004.44 8699
3004.96 9396
3005.48 10002
3005.99 10360
3006.51 10607
3007.03 10278
3007.54 9741
3008.06 9153
3008.58 8216
3009.10 7193
3009.61 6797
3010.13 6317
3010.65 5430
3011.17 4959
3011.68 4682
3012.20 4762
3012.72 4599
3013.24 4383
3013.75 4517
3014.27 4594
3014.79 4394
3015.31 4432
3015.82 4632
3016.34 4877
3016.86 4668
3017.38 4795
3017.90 4768
3018.41 4686
3018.93 4781
3019.45 4464
3019.97 4381
3020.49 4549
3021.00 4412
3021.52 4481
3022.04 4520
3022.56 4533
3023.08 4640
3023.60 4538
3024.11 4523
3024.63 4715
3025.15 4713
3025.67 4578
3026.19 4793
3026.71 4603
3027.23 4480
3027.75 4541
3028.26 4460
3028.78 4426
3029.30 4322
3029.82 4298
3030.34 4252
3030.86 4062
3031.38 3999
3031.90 4218
3032.42 4171
3032.94 3964
3033.46 3969
3033.97 4051
3034.49 4069
3035.01 4224
3035.53 4433
3036.05 4203
3036.57 4080
3037.09 4075
3037.61 4070
3038.13 4043
3038.65 3885
3039.17 3821
3039.69 3705
3040.21 3675
3040.73 3626
3041.25 3739
3041.77 3582
3042.29 3669
3042.81 3648
3043.33 3608
3043.85 3729
3044.37 3760
3044.89 3641
3045.41 3701
3045.93 3893
3046.45 3602
3046.97 3563
3047.49 3560
3048.01 3667
3048.53 3608
3049.06 3588
3049.58 3492
3050.10 3486
3050.62 3591
3051.14 3570
3051.66 3284
3052.18 3503
3052.70 3410
3053.22 3340
3053.74 3362
3054.26 3405
3054.79 3435
3055.31 3613
3055.83 3555
3056.35 3599
3056.87 3376
3057.39 3445
3057.91 3436
3058.43 3609
3058.96 3579
3059.48 3696
3060.00 3511
3060.52 3521
3061.04 3457
3061.56 3436
3062.09 3510
3062.61 3556
3063.13 3440
3063.65 3609
3064.17 3523
3064.70 3715
3065.22 3839
3065.74 3715
3066.26 3819
3066.78 3880
3067.31 3912
3067.83 3743
3068.35 3887
3068.87 3880
3069.40 3694
3069.92 3791
3070.44 3790
3070.96 3733
3071.49 3628
3072.01 3523
3072.53 3738
3073.05 3677
3073.58 3770
3074.10 3600
3074.62 3787
3075.14 3668
3075.67 3723
3076.19 3907
3076.71 3864
3077.24 3965
3077.76 3843
3078.28 4043
3078.81 4186
3079.33 4327
3079.85 4246
3080.38 4405
3080.90 4304
3081.42 4364
3081.95 4524
3082.47 4800
3082.99 4724
3083.52 4442
3084.04 4465
3084.56 4562
3085.09 4611
3085.61 4501
3086.13 4552
3086.66 4611
3087.18 4446
3087.71 4277
3088.23 4361
3088.75 4196
3089.28 3971
3089.80 4147
3090.33 4026
3090.85 4088
3091.38 3876
3091.90 3923
3092.42 3940
3092.95 3907
3093.47 3950
3094.00 3875
3094.52 4157
3095.05 4220
3095.57 4089
3096.10 4496
3096.62 4391
3097.14 4456
3097.67 4499
3098.19 4518
3098.72 4494
3099.24 4931
3099.77 5365
3100.29 6043
3100.82 6839
3101.34 7661
3101.87 8669
3102.39 9598
3102.92 9922
3103.45 11195
3103.97 11974
3104.50 12129
3105.02 12110
3105.55 11305
3106.07 10492
3106.60 9247
3107.12 8303
3107.65 7187
3108.17 6156
3108.70 5631
3109.23 5030
3109.75 4654
3110.28 4532
3110.80 4420
3111.33 4557
3111.86 4409
3112.38 4339
3112.91 4174
3113.43 4242
3113.96 4252
3114.49 4151
3115.01 4200
3115.54 4099
3116.07 3981
3116.59 3859
3117.12 3830
3117.64 3886
3118.17 4053
3118.70 4075
3119.22 4219
3119.75 4312
3120.28 4364
3120.80 4410
3121.33 4765
3121.86 5066
3122.38 5068
3122.91 4966
3123.44 5086
3123.97 4806
3124.49 4570
3125.02 4305
3125.55 4337
3126.07 3987
3126.60 3811
3127.13 3604
3127.66 3696
3128.18 3676
3128.71 3750
3129.24 3649
3129.77 3552
3130.29 3478
3130.82 3586
3131.35 3525
3131.88 3587
3132.40 3515
3132.93 3461
3133.46 3521
3133.99 3614
3134.52 3594
3135.04 3604
3135.57 3776
3136.10 3871
3136.63 3684
3137.16 3649
3137.68 3675
3138.21 3903
3138.74 3868
3139.27 3872
3139.80 3735
3140.32 3683
3140.85 3665
3141.38 3629
3141.91 3655
3142.44 3486
3142.97 3625
3143.50 3480
3144.02 3427
3144.55 3400
3145.08 3494
3145.61 3466
3146.14 3630
3146.67 3951
3147.20 3963
3147.73 4177
3148.26 4395
3148.79 4519
3149.31 4518
3149.84 4404
3150.37 4386
3150.90 4475
3151.43 4245
3151.96 4197
3152.49 4143
3153.02 3990
3153.55 3853
3154.08 3893
3154.61 3990
3155.14 3953
3155.67 3700
3156.20 3757
3156.73 3924
3157.26 4024
3157.79 3963
3158.32 3989
3158.85 3987
3159.38 4139
3159.91 4185
3160.44 4183
3160.97 4139
3161.50 4038
3162.03 4115
3162.56 3821
3163.09 3937
3163.62 3802
3164.15 3679
3164.68 3751
3165.21 3594
3165.74 3622
3166.27 3502
3166.80 3348
3167.33 3375
3167.86 3638
3168.39 3443
3168.92 3290
3169.45 3337
3169.99 3375
3170.52 3364
3171.05 3353
3171.58 3527
3172.11 3572
3172.64 3663
3173.17 3736
3173.70 3549
3174.23 3697
3174.77 3847
3175.30 4066
3175.83 3905
3176.36 3818
3176.89 3831
3177.42 4032
3177.95 3988
3178.49 3857
3179.02 3849
3179.55 3723
3180.08 3847
3180.61 3717
3181.14 3839
3181.68 3614
3182.21 3637
3182.74 3675
3183.27 3537
3183.80 3430
3184.34 3368
3184.87 3434
3185.40 3429
3185.93 3406
3186.47 3626
3187.00 3596
3187.53 3489
3188.06 3375
3188.59 3417
3189.13 3419
3189.66 3393
3190.19 3541
3190.73 3594
3191.26 3487
3191.79 3515
3192.32 3468
3192.86 3424
3193.39 3418
3193.92 3187
3194.45 3285
3194.99 3380
3195.52 3251
3196.05 3238
3196.59 3434
3197.12 3599
3197.65 3591
3198.19 3379
3198.72 3313
3199.25 3526
3199.79 3742
3200.32 3685
3200.85 3717
3201.39 4021
3201.92 4030
3202.45 3932
3202.99 4045
3203.52 4074
3204.05 4201
3204.59 4120
3205.12 4059
3205.66 3947
3206.19 3822
3206.72 3981
3207.26 4096
3207.79 3965
3208.33 4087
3208.86 4135
3209.39 4502
3209.93 4265
3210.46 4276
3211.00 4232
3211.53 4382
3212.07 4476
3212.60 4431
3213.14 4320
3213.67 4175
3214.20 4171
3214.74 3998
3215.27 3915
3215.81 3655
3216.34 3513
3216.88 3736
3217.41 3610
3217.95 3518
3218.48 3576
3219.02 3557
3219.55 3554
3220.09 3588
3220.62 3611
3221.16 3717
3221.69 3703
3222.23 3689
3222.76 3853
3223.30 3936
3223.83 4061
3224.37 4189
3224.91 4166
3225.44 3990
3225.98 4363
3226.51 4361
3227.05 4388
3227.58 4117
3228.12 4045
3228.65 4026
3229.19 3826
3229.73 3997
3230.26 4156
3230.80 3820
3231.33 3729
3231.87 3936
3232.41 3941
3232.94 3967
3233.48 3965
3234.02 3834
3234.55 3652
3235.09 3772
3235.62 4000
3236.16 4086
3236.70 3846
3237.23 4055
3237.77 4224
3238.31 4197
3238.84 4282
3239.38 4501
3239.92 4581
3240.45 4382
3240.99 4370
3241.53 4376
3242.06 4475
3242.60 4372
3243.14 4130
3243.67 4183
3244.21 4141
3244.75 4056
3245.29 4076
3245.82 4054
3246.36 3946
3246.90 4018
3247.44 3989
3247.97 3978
3248.51 3924
3249.05 4000
3249.58 4008
3250.12 4319
3250.66 4250
3251.20 3990
3251.74 4076
3252.27 4136
3252.81 4055
3253.35 4268
3253.89 4294
3254.42 4189
3254.96 4523
3255.50 4587
3256.04 4404
3256.58 4474
3257.11 4489
3257.65 4646
3258.19 4571
3258.73 4633
3259.27 4874
3259.81 5274
3260.34 5539
3260.88 5383
3261.42 6112
3261.96 6161
3262.50 6169
3263.04 6976
3263.58 7578
3264.11 7800
3264.65 8291
3265.19 8860
3265.73 9391
3266.27 9996
3266.81 10561
3267.35 10642
3267.89 10942
3268.43 11545
3268.97 10896
3269.50 10302
3270.04 9616
3270.58 8456
3271.12 7204
3271.66 6581
3272.20 5972
3272.74 5067
3273.28 5075
3273.82 4788
3274.36 4747
3274.90 4616
3275.44 4681
3275.98 4838
3276.52 4864
3277.06 4787
3277.60 4720
3278.14 4855
3278.68 4600
3279.22 4702
3279.76 4775
3280.30 4694
3280.84 4725
3281.38 4692
3281.92 4694
3282.46 4471
3283.00 4628
3283.54 4718
3284.08 4832
3284.62 4917
3285.16 5010
3285.70 5164
3286.24 5353
3286.78 5474
3287.32 5706
3287.86 5842
3288.40 5384
3288.94 5145
3289.48 5446
3290.03 5389
3290.57 5275
3291.11 5182
3291.65 5534
3292.19 5513
3292.73 5729
3293.27 5873
3293.81 6030
3294.35 6621
3294.90 6933
3295.44 7465
3295.98 7892
3296.52 7924
3297.06 7749
3297.60 7806
3298.14 7695
3298.69 7450
3299.23 7003
3299.77 6386
3300.31 5997
3300.85 5696
3301.39 5473
3301.94 5377
3302.48 5361
3303.02 5037
3303.56 4756
3304.10 4794
3304.65 4924
3305.19 4728
3305.73 4839
3306.27 4832
3306.81 4649
3307.36 4667
3307.90 4763
3308.44 4639
3308.98 4563
3309.53 4500
3310.07 4747
3310.61 4456
3311.15 4491
3311.70 4498
3312.24 4542
3312.78 4731
3313.32 4662
3313.87 4747
3314.41 5086
3314.95 5135
3315.50 5135
3316.04 5235
3316.58 5512
3317.13 5803
3317.67 5898
3318.21 6236
3318.75 6343
3319.30 6505
3319.84 6659
3320.38 6863
3320.93 7223
3321.47 7454
3322.02 7382
3322.56 7139
3323.10 7192
3323.65 7082
3324.19 6919
3324.73 6870
3325.28 7002
3325.82 6452
3326.36 6320
3326.91 6276
3327.45 6083
3328.00 5808
3328.54 5829
3329.08 5860
3329.63 5892
3330.17 6472
3330.72 6975
3331.26 8108
3331.81 9613
3332.35 12142
3332.89 15509
3333.44 19217
3333.98 23260
3334.53 26607
3335.07 29364
3335.62 31441
3336.16 33457
3336.71 34654
3337.25 35191
3337.80 35124
3338.34 34394
3338.89 33007
3339.43 31186
3339.98 29010
3340.52 26103
3341.07 23015
3341.61 19440
3342.16 16270
3342.70 13148
3343.25 10916
3343.79 9229
3344.34 8200
3344.88 7059
3345.43 6599
3345.97 6550
3346.52 6450
3347.06 6235
3347.61 6032
3348.15 5993
3348.70 5896
3349.25 5435
3349.79 5407
3350.34 5317
3350.88 5019
3351.43 5014
3351.98 4871
3352.52 4585
3353.07 4729
3353.61 4790
3354.16 4592
3354.71 4540
3355.25 4769
3355.80 4970
3356.34 4562
3356.89 4716
3357.44 4774
3357.98 4579
3358.53 4746
3359.08 4797
3359.62 4900
3360.17 4706
3360.72 4774
3361.26 4799
3361.81 4789
3362.36 4698
3362.90 4794
3363.45 4930
3364.00 4885
3364.54 4954
3365.09 4891
3365.64 4985
3366.19 4827
3366.73 4842
3367.28 4791
3367.83 4899
3368.37 4857
3368.92 4737
3369.47 4661
3370.02 4792
3370.56 4970
3371.11 5007
3371.66 5624
3372.21 5617
3372.75 6064
3373.30 6520
3373.85 6769
3374.40 6839
3374.94 7204
3375.49 7294
3376.04 7220
3376.59 6958
3377.14 6696
3377.68 6265
3378.23 5952
3378.78 5605
3379.33 5351
3379.88 5099
3380.43 4739
3380.97 4615
3381.52 4485
3382.07 4217
3382.62 4378
3383.17 4258
3383.72 4171
3384.26 4049
3384.81 3963
3385.36 3909
3385.91 4102
3386.46 3790
3387.01 3816
3387.56 3702
3388.11 3621
3388.65 3743
3389.20 3670
3389.75 3576
3390.30 3696
3390.85 3574
3391.40 3558
3391.95 3781
3392.50 3685
3393.05 3591
3393.60 3927
3394.15 3833
3394.70 3776
3395.24 3926
3395.79 3972
3396.34 3865
3396.89 3763
3397.44 3811
3397.99 3842
3398.54 3965
3399.09 3974
3399.64 3911
3400.19 3817
3400.74 3745
3401.29 3536
3401.84 3608
3402.39 3751
3402.94 3760
3403.49 3755
3404.04 3805
3404.59 3611
3405.14 3709
3405.69 3650
3406.24 3747
3406.79 3648
3407.34 3451
3407.89 3541
3408.44 3623
3409.00 3654
3409.55 3730
3410.10 3891
3410.65 3923
3411.20 3775
3411.75 3848
3412.30 3974
3412.85 4280
3413.40 4139
3413.95 4110
3414.50 4245
3415.05 4345
3415.61 4343
3416.16 4102
3416.71 4060
3417.26 4148
3417.81 3868
3418.36 3892
3418.91 3828
3419.46 3644
3420.02 3594
3420.57 3709
3421.12 3628
3421.67 3656
3422.22 3930
3422.77 4105
3423.33 4303
3423.88 4310
3424.43 4172
3424.98 4449
3425.53 4354
3426.09 4249
3426.64 4300
3427.19 4109
3427.74 4049
3428.29 3934
3428.85 3779
3429.40 3540
3429.95 3608
3430.50 3506
3431.05 3442
3431.61 3546
3432.16 3494
3432.71 3575
3433.26 3571
3433.82 3563
3434.37 3423
3434.92 3331
3435.48 3573
3436.03 3440
3436.58 3553
3437.13 3426
3437.69 3656
3438.24 3807
3438.79 3725
3439.35 3704
3439.90 3754
3440.45 3736
3441.00 3696
3441.56 3802
3442.11 3832
3442.66 3751
3443.22 3783
3443.77 3700
3444.32 3470
3444.88 3558
3445.43 3437
3445.98 3582
3446.54 3268
3447.09 3294
3447.65 3481
3448.20 3474
3448.75 3283
3449.31 3161
3449.86 3217
3450.41 3179
3450.97 3248
3451.52 3204
3452.08 3149
3452.63 3054
3453.19 3229
3453.74 3164
3454.29 2965
3454.85 3046
3455.40 3036
3455.96 3066
3456.51 3071
3457.07 3258
3457.62 3189
3458.17 3150
3458.73 3378
3459.28 3412
3459.84 3340
3460.39 3227
3460.95 3232
3461.50 3274
3462.06 3210
3462.61 3230
3463.17 3315
3463.72 3454
3464.28 3419
3464.83 3361
3465.39 3416
3465.94 3522
3466.50 3632
3467.05 3423
3467.61 3428
3468.16 3446
3468.72 3437
3469.27 3468
3469.83 3352
3470.39 3316
3470.94 3616
3471.50 3436
3472.05 3337
3472.61 3523
3473.16 3543
3473.72 3620
3474.27 3545
3474.83 3667
3475.39 3499
3475.94 3574
3476.50 3706
3477.05 3616
3477.61 3786
3478.17 3858
3478.72 4073
3479.28 4035
3479.84 4036
3480.39 3924
3480.95 4015
3481.50 4093
3482.06 4063
3482.62 4263
3483.17 4032
3483.73 4105
3484.29 4071
3484.84 4100
3485.40 3856
3485.96 3921
3486.51 4116
3487.07 4262
3487.63 4166
3488.18 4464
3488.74 4887
3489.30 5314
3489.86 5883
3490.41 6087
3490.97 6654
3491.53 7352
3492.08 7823
3492.64 8086
3493.20 8410
3493.76 8761
3494.31 8521
3494.87 8368
3495.43 8143
3495.99 7779
3496.54 7596
3497.10 7546
3497.66 7697
3498.22 8207
3498.78 8571
3499.33 9347
3499.89 9319
3500.45 9695
3501.01 9839
3501.56 9591
3502.12 9269
3502.68 8496
3503.24 7841
3503.80 7464
3504.36 6980
3504.91 6809
3505.47 6832
3506.03 6927
3506.59 6740
3507.15 6474
3507.71 6401
3508.26 6150
3508.82 5984
3509.38 5661
3509.94 5498
3510.50 5184
3511.06 5097
3511.62 5139
3512.18 4958
3512.73 4536
3513.29 4317
3513.85 4277
3514.41 4053
3514.97 4002
3515.53 3891
3516.09 3709
3516.65 3609
3517.21 3958
3517.77 3833
3518.33 3804
3518.88 3902
3519.44 3872
3520.00 3883
3520.56 4053
3521.12 4197
3521.68 4014
3522.24 3936
3522.80 4051
3523.36 4035
3523.92 3991
3524.48 4130
3525.04 4272
3525.60 4094
3526.16 3973
3526.72 4098
3527.28 3851
3527.84 3679
3528.40 3705
3528.96 3513
3529.52 3499
3530.08 3286
3530.64 3238
3531.20 3234
3531.76 3297
3532.32 3383
3532.88 3309
3533.44 3303
3534.00 3334
3534.57 3338
3535.13 3540
3535.69 3425
3536.25 3453
3536.81 3535
3537.37 3521
3537.93 3538
3538.49 3812
3539.05 3640
3539.61 3700
3540.17 3634
3540.74 3647
3541.30 3668
3541.86 3687
3542.42 3639
3542.98 3602
3543.54 3600
3544.10 3597
3544.66 3580
3545.23 3530
3545.79 3592
3546.35 3371
3546.91 3452
3547.47 3410
3548.03 3212
3548.60 3237
3549.16 3143
3549.72 3313
3550.28 3330
3550.84 3170
3551.41 3122
3551.97 3207
3552.53 3054
3553.09 3105
3553.65 3166
3554.22 3076
3554.78 3092
3555.34 2997
3555.90 3064
3556.46 3021
3557.03 2940
3557.59 3131
3558.15 3040
3558.71 3079
3559.28 3088
3559.84 3127
3560.40 3029
3560.97 3128
3561.53 3055
3562.09 3153
3562.65 3014
3563.22 3186
3563.78 3195
3564.34 3305
3564.91 3263
3565.47 3138
3566.03 3025
3566.60 3070
3567.16 3002
3567.72 2963
3568.28 3060
3568.85 3043
3569.41 2866
3569.98 2882
3570.54 2848
3571.10 2799
3571.67 2913
3572.23 2909
3572.79 2962
3573.36 2975
3573.92 2928
3574.48 2973
3575.05 2901
3575.61 2985
3576.18 2910
3576.74 3035
3577.30 3179
3577.87 3132
3578.43 2980
3579.00 3003
3579.56 3052
3580.12 3048
3580.69 3003
3581.25 3047
3581.82 2911
3582.38 3002
3582.95 2972
3583.51 2907
3584.08 2912
3584.64 3014
3585.20 3139
3585.77 3169
3586.33 3164
3586.90 3013
3587.46 2886
3588.03 2892
3588.59 3146
3589.16 3032
3589.72 3146
3590.29 3007
3590.85 3115
3591.42 3292
3591.98 3095
3592.55 3070
3593.11 3269
3593.68 3218
3594.24 3265
3594.81 3222
3595.38 3279
3595.94 3165
3596.51 3241
3597.07 3274
3597.64 3308
3598.20 3282
3598.77 3323
3599.34 3432
3599.90 3438
3600.47 3446
3601.03 3174
3601.60 3078
3602.16 3103
3602.73 3198
3603.30 3260
3603.86 3345
3604.43 3258
3605.00 3073
3605.56 3005
3606.13 2967
3606.69 2907
3607.26 2867
3607.83 2790
3608.39 2736
3608.96 2800
3609.53 2671
3610.09 2583
3610.66 2602
3611.23 2724
3611.79 2668
3612.36 2843
3612.93 2791
3613.49 2701
3614.06 2771
3614.63 3019
3615.19 3189
3615.76 3330
3616.33 3377
3616.90 3765
3617.46 3966
3618.03 4001
3618.60 4266
3619.16 4353
3619.73 4580
3620.30 4587
3620.87 4470
3621.43 4318
3622.00 4221
3622.57 3915
3623.14 3607
3623.70 3463
3624.27 3194
3624.84 3271
3625.41 3200
3625.98 2985
3626.54 2839
3627.11 2879
3627.68 3055
3628.25 2828
3628.82 2905
3629.38 3109
3629.95 3053
3630.52 2965
3631.09 3003
3631.66 3015
3632.22 3077
3632.79 3142
3633.36 3063
3633.93 3030
3634.50 3078
3635.07 3040
3635.64 2906
3636.20 2920
3636.77 2955
3637.34 3027
3637.91 2956
3638.48 3224
3639.05 3293
3639.62 3241
3640.19 3270
3640.76 3387
3641.32 3512
3641.89 3573
3642.46 3539
3643.03 3565
3643.60 3790
3644.17 3594
3644.74 3563
3645.31 3341
3645.88 3314
3646.45 3380
3647.02 3157
3647.59 3029
3648.16 3137
3648.73 3459
3649.30 3456
3649.87 3226
3650.44 3228
3651.01 3255
3651.57 3331
3652.14 3425
3652.71 3546
3653.28 3621
3653.85 3595
3654.42 3557
3654.99 3578
3655.57 3565
3656.14 3643
3656.71 3949
3657.28 4129
3657.85 4297
3658.42 4474
3658.99 4553
3659.56 4782
3660.13 4798
3660.70 4992
3661.27 5092
3661.84 5058
3662.41 4910
3662.98 4624
3663.55 4375
3664.12 4218
3664.69 3894
3665.26 4021
3665.84 3964
3666.41 3794
3666.98 3639
3667.55 3586
3668.12 3675
3668.69 3725
3669.26 3569
3669.83 3424
3670.40 3654
3670.98 3355
3671.55 3603
3672.12 3634
3672.69 3662
3673.26 3726
3673.83 3606
3674.41 3724
3674.98 3665
3675.55 3587
3676.12 3691
3676.69 3816
3677.26 3672
3677.84 3658
3678.41 3708
3678.98 3679
3679.55 3653
3680.12 3415
3680.70 3435
3681.27 3361
3681.84 3416
3682.41 3313
3682.99 3198
3683.56 3229
3684.13 3248
3684.70 3165
3685.27 3183
3685.85 3266
3686.42 3423
3686.99 3576
3687.57 3650
3688.14 3811
3688.71 3931
3689.28 4115
3689.86 4267
3690.43 4704
3691.00 4546
3691.58 4279
3692.15 4102
3692.72 4204
3693.29 4090
3693.87 3679
3694.44 3728
3695.01 3509
3695.59 3197
3696.16 3223
3696.73 3011
3697.31 3158
3697.88 3170
3698.45 3166
3699.03 3210
3699.60 3357
3700.17 3450
3700.75 3562
3701.32 3505
3701.90 3506
3702.47 3616
3703.04 3702
3703.62 3723
3704.19 3462
3704.77 3676
3705.34 3542
3705.91 3540
3706.49 3470
3707.06 3441
3707.64 3541
3708.21 3496
3708.78 3448
3709.36 3408
3709.93 3390
3710.51 3454
3711.08 3541
3711.66 3502
3712.23 3327
3712.81 3322
3713.38 3251
3713.96 3212
3714.53 3147
3715.11 3286
3715.68 3161
3716.25 3114
3716.83 2931
3717.40 2994
3717.98 3008
3718.55 2933
3719.13 2698
3719.71 2855
3720.28 2774
3720.86 2813
3721.43 2803
3722.01 2799
3722.58 2758
3723.16 2866
3723.73 2819
3724.31 2572
3724.88 2696
3725.46 2751
3726.03 2817
3726.61 2928
3727.19 2949
3727.76 2915
3728.34 3001
3728.91 3153
3729.49 3112
3730.07 3133
3730.64 3260
3731.22 3354
3731.79 3502
3732.37 3520
3732.95 3476
3733.52 3466
3734.10 3582
3734.67 3294
3735.25 3479
3735.83 3324
3736.40 3048
3736.98 3083
3737.56 3149
3738.13 2938
3738.71 2928
3739.29 3013
3739.86 2662
3740.44 2560
3741.02 2799
3741.59 2765
3742.17 2774
3742.75 2750
3743.32 2900
3743.90 2861
3744.48 2765
3745.06 2793
3745.63 2910
3746.21 2929
3746.79 2913
3747.36 2907
3747.94 3024
3748.52 2978
3749.10 2940
3749.67 2921
3750.25 2935
3750.83 2882
3751.41 2853
3751.98 2849
3752.56 2720
3753.14 2683
3753.72 2784
3754.30 2722
3754.87 2853
3755.45 2886
3756.03 2890
3756.61 2773
3757.19 2705
3757.76 2670
3758.34 2718
3758.92 2670
3759.50 2735
3760.08 2741
3760.65 2819
3761.23 2916
3761.81 2944
3762.39 2892
3762.97 2807
3763.55 2938
3764.13 2912
3764.70 2853
3765.28 2972
3765.86 2763
3766.44 2874
3767.02 2924
3767.60 2964
3768.18 2857
3768.76 2715
3769.33 2873
3769.91 2915
3770.49 2921
3771.07 2995
3771.65 2846
3772.23 2918
3772.81 3054
3773.39 3214
3773.97 3193
3774.55 3050
3775.13 3050
3775.71 2832
3776.29 2893
3776.87 2850
3777.45 2621
3778.02 2623
3778.60 2848
3779.18 2613
3779.76 2680
3780.34 2770
3780.92 2645
3781.50 2593
3782.08 2556
3782.66 2573
3783.24 2729
3783.82 2757
3784.40 2741
3784.98 2663
3785.56 2617
3786.14 2496
3786.72 2786
3787.31 2662
3787.89 2489
3788.47 2596
3789.05 2642
3789.63 2570
3790.21 2662
3790.79 2701
3791.37 2672
3791.95 2802
3792.53 2720
3793.11 2657
3793.69 2800
3794.27 2853
3794.85 2929
3795.43 2710
3796.02 2675
3796.60 2737
3797.18 2771
3797.76 2725
3798.34 2697
3798.92 2711
3799.50 2792
3800.08 2783
3800.67 2860
3801.25 2701
3801.83 2831
3802.41 2942
3802.99 2797
3803.57 2859
3804.16 2931
3804.74 2931
3805.32 2956
3805.90 3027
3806.48 2930
3807.06 2863
3807.65 2993
3808.23 3133
3808.81 3066
3809.39 3037
3809.97 2872
3810.56 3003
3811.14 3138
3811.72 3276
3812.30 3157
3812.89 3030
3813.47 3073
3814.05 3065
3814.63 3364
3815.21 3259
3815.80 3061
3816.38 2997
3816.96 3127
3817.55 2886
3818.13 2878
3818.71 2968
3819.29 2966
3819.88 2746
3820.46 2732
3821.04 2750
3821.63 2743
3822.21 2767
3822.79 2708
3823.37 2576
3823.96 2657
3824.54 2598
3825.12 2671
3825.71 2709
3826.29 2693
3826.87 2694
3827.46 2581
3828.04 2569
3828.62 2646
3829.21 2609
3829.79 2569
3830.38 2568
3830.96 2615
3831.54 2682
3832.13 2713
3832.71 2679
3833.29 2558
3833.88 2613
3834.46 2613
3835.05 2543
3835.63 2564
3836.21 2572
3836.80 2724
3837.38 2634
3837.97 2734
3838.55 2631
3839.14 2478
3839.72 2550
3840.30 2481
3840.89 2536
3841.47 2550
3842.06 2464
3842.64 2531
3843.23 2496
3843.81 2571
3844.40 2553
3844.98 2609
3845.57 2547
3846.15 2591
3846.74 2630
3847.32 2621
3847.91 2652
3848.49 2621
3849.08 2685
3849.66 2739
3850.25 2743
3850.83 2741
3851.42 2680
3852.00 2805
3852.59 2737
3853.17 2721
3853.76 2697
3854.34 2647
3854.93 2738
3855.51 2588
3856.10 2664
3856.69 2555
3857.27 2511
3857.86 2648
3858.44 2715
3859.03 2783
3859.62 2804
3860.20 2851
3860.79 2864
3861.37 2995
3861.96 3157
3862.55 3190
3863.13 3370
3863.72 3373
3864.30 3312
3864.89 3315
3865.48 3419
3866.06 3324
3866.65 3231
3867.24 2979
3867.82 3025
3868.41 3156
3869.00 2827
3869.58 2939
3870.17 2881
3870.76 2797
3871.34 2753
3871.93 2765
3872.52 2813
3873.10 3077
3873.69 3033
3874.28 2955
3874.86 3009
3875.45 2946
3876.04 3005
3876.63 2968
3877.21 2877
3877.80 2792
3878.39 2915
3878.97 3017
3879.56 2889
3880.15 2708
3880.74 2660
3881.32 2624
3881.91 2751
3882.50 2608
3883.09 2434
3883.67 2521
3884.26 2554
3884.85 2602
3885.44 2635
3886.03 2645
3886.61 2682
3887.20 2812
3887.79 2747
3888.38 2935
3888.97 3218
3889.55 3160
3890.14 3074
3890.73 3243
3891.32 3319
3891.91 3233
3892.50 3232
3893.08 3367
3893.67 3327
3894.26 3261
3894.85 3218
3895.44 3079
3896.03 3001
3896.62 2939
3897.20 2875
3897.79 2879
3898.38 2791
3898.97 2790
3899.56 2828
3900.15 2828
3900.74 2761
3901.33 2772
3901.92 2685
3902.51 2888
3903.09 2815
3903.68 2721
3904.27 2733
3904.86 2996
3905.45 2914
3906.04 2967
3906.63 2817
3907.22 2824
3907.81 2793
3908.40 2937
3908.99 2862
3909.58 2816
3910.17 2847
3910.76 2754
3911.35 2785
3911.94 2648
3912.53 2584
3913.12 2534
3913.71 2539
3914.30 2543
3914.89 2378
3915.48 2458
3916.07 2518
3916.66 2617
3917.25 2643
3917.84 2710
3918.43 2730
3919.02 2540
3919.61 2715
3920.20 2797
3920.79 2603
3921.38 2447
3921.97 2489
3922.56 2584
3923.15 2573
3923.74 2471
3924.33 2529
3924.93 2538
3925.52 2652
3926.11 2448
3926.70 2386
3927.29 2579
3927.88 2556
3928.47 2292
3929.06 2286
3929.65 2381
3930.24 2397
3930.84 2393
3931.43 2394
3932.02 2433
3932.61 2418
3933.20 2414
3933.79 2240
3934.38 2232
3934.98 2354
3935.57 2276
3936.16 2365
3936.75 2418
3937.34 2359
3937.94 2352
3938.53 2375
3939.12 2444
3939.71 2486
3940.30 2480
3940.89 2490
3941.49 2599
3942.08 2713
3942.67 2696
3943.26 2786
3943.86 2819
3944.45 2778
3945.04 2780
3945.63 2659
3946.23 2725
3946.82 2645
3947.41 2519
3948.00 2589
3948.60 2505
3949.19 2638
3949.78 2659
3950.37 2561
3950.97 2501
3951.56 2399
3952.15 2600
3952.74 2659
3953.34 2661
3953.93 2611
3954.52 2738
3955.12 2492
3955.71 2570
3956.30 2848
3956.90 2728
3957.49 2725
3958.08 2827
3958.68 2764
3959.27 2687
3959.86 2705
3960.46 2675
3961.05 2698
3961.64 2676
3962.24 2697
3962.83 2773
3963.43 2669
3964.02 2523
3964.61 2519
3965.21 2420
3965.80 2422
3966.39 2649
3966.99 2770
3967.58 2616
3968.18 2525
3968.77 2568
3969.36 2606
3969.96 2714
3970.55 2611
3971.15 2654
3971.74 2366
3972.34 2471
3972.93 2637
3973.53 2564
3974.12 2611
3974.71 2756
3975.31 2572
3975.90 2653
3976.50 2797
3977.09 2716
3977.69 2829
3978.28 2869
3978.88 2667
3979.47 2656
3980.07 2582
3980.66 2525
3981.26 2473
3981.85 2464
3982.45 2461
3983.04 2532
3983.64 2485
3984.23 2515
3984.83 2511
3985.42 2534
3986.02 2539
3986.62 2550
3987.21 2690
3987.81 2636
3988.40 2691
3989.00 2671
3989.59 2513
3990.19 2613
3990.78 2573
3991.38 2636
3991.98 2469
3992.57 2375
3993.17 2532
3993.76 2639
3994.36 2771
3994.96 2657
3995.55 2621
3996.15 2611
3996.74 2773
3997.34 2953
3997.94 2892
3998.53 2651
3999.13 2578
3999.73 2706
4000.32 2737
4000.92 2713
4001.52 2833
4002.11 2809
4002.71 2761
4003.31 2753
4003.90 2759
4004.50 2748
4005.10 2787
4005.69 2739
4006.29 2834
4006.89 3011
4007.48 2879
4008.08 2858
4008.68 2812
4009.28 2945
4009.87 2791
4010.47 2990
4011.07 2903
4011.66 2757
4012.26 2637
4012.86 2621
4013.46 2592
4014.05 2623
4014.65 2751
4015.25 2673
4015.85 2817
4016.45 2921
4017.04 2904
4017.64 2909
4018.24 2964
4018.84 2902
4019.43 2794
4020.03 2959
4020.63 2817
4021.23 2599
4021.83 2779
4022.42 2867
4023.02 2736
4023.62 2714
4024.22 2857
4024.82 2948
4025.42 2795
4026.01 2918
4026.61 3098
4027.21 3194
4027.81 3130
4028.41 3165
4029.01 3193
4029.61 3299
4030.20 3305
4030.80 3396
4031.40 3455
4032.00 3465
4032.60 3368
4033.20 3324
4033.80 3405
4034.40 3392
4035.00 3344
4035.59 3415
4036.19 3172
4036.79 3032
4037.39 2995
4037.99 2840
4038.59 2768
4039.19 2496
4039.79 2704
4040.39 2727
4040.99 2453
4041.59 2462
4042.19 2488
4042.79 2550
4043.39 2461
4043.99 2533
4044.59 2535
4045.19 2540
4045.79 2393
4046.39 2534
4046.99 2670
4047.59 2557
4048.19 2554
4048.79 2620
4049.39 2726
4049.99 2641
4050.59 2710
4051.19 2786
4051.79 2955
4052.39 2970
4052.99 2868
4053.59 2870
4054.19 2928
4054.79 2890
4055.39 2910
4055.99 2718
4056.59 2766
4057.19 2699
4057.79 2504
4058.39 2457
4059.00 2602
4059.60 2473
4060.20 2388
4060.80 2417
4061.40 2471
4062.00 2530
4062.60 2413
4063.20 2447
4063.80 2372
4064.40 2292
4065.01 2285
4065.61 2271
4066.21 2264
4066.81 2173
4067.41 2207
4068.01 2228
4068.61 2288
4069.22 2246
4069.82 2389
4070.42 2491
4071.02 2259
4071.62 2235
4072.23 2165
4072.83 2244
4073.43 2263
4074.03 2265
4074.63 2281
4075.23 2252
4075.84 2263
4076.44 2258
4077.04 2352
4077.64 2387
4078.25 2141
4078.85 2301
4079.45 2275
4080.05 2359
4080.66 2269
4081.26 2251
4081.86 2313
4082.46 2366
4083.07 2434
4083.67 2341
4084.27 2233
4084.87 2323
4085.48 2227
4086.08 2234
4086.68 2190
4087.29 2283
4087.89 2231
4088.49 2305
4089.09 2328
4089.70 2200
4090.30 2332
4090.90 2338
4091.51 2289
4092.11 2319
4092.71 2162
4093.32 2259
4093.92 2335
4094.52 2201
4095.13 2168
4095.73 2169
4096.34 2244
4096.94 2302
4097.54 2296
4098.15 2199
4098.75 2351
4099.35 2271
4099.96 2213
4100.56 2242
4101.17 2179
4101.77 2237
4102.37 2322
4102.98 2380
4103.58 2326
4104.19 2344
4104.79 2277
4105.39 2295
4106.00 2324
4106.60 2304
4107.21 2322
4107.81 2320
4108.42 2238
4109.02 2313
4109.63 2287
4110.23 2280
4110.84 2230
4111.44 2170
4112.04 2146
4112.65 2212
4113.25 2344
4113.86 2155
4114.46 2234
4115.07 2250
4115.67 2103
4116.28 2110
4116.88 2198
4117.49 2311
4118.09 2332
4118.70 2211
4119.31 2267
4119.91 2353
4120.52 2367
4121.12 2370
4121.73 2377
4122.33 2454
4122.94 2520
4123.54 2513
4124.15 2442
4124.76 2542
4125.36 2608
4125.97 2398
4126.57 2364
4127.18 2398
4127.78 2345
4128.39 2313
4129.00 2255
4129.60 2342
4130.21 2235
4130.81 2415
4131.42 2409
4132.03 2207
4132.63 2221
4133.24 2322
4133.85 2326
4134.45 2362
4135.06 2373
4135.67 2416
4136.27 2478
4136.88 2599
4137.49 2506
4138.09 2457
4138.70 2631
4139.31 2755
4139.91 2711
4140.52 2669
4141.13 2614
4141.73 2690
4142.34 2747
4142.95 2635
4143.55 2656
4144.16 2637
4144.77 2779
4145.38 2683
4145.98 2692
4146.59 2687
4147.20 2526
4147.81 2548
4148.41 2532
4149.02 2469
4149.63 2514
4150.24 2366
4150.84 2240
4151.45 2179
4152.06 2227
4152.67 2109
4153.27 2169
4153.88 2250
4154.49 2369
4155.10 2245
4155.71 2200
4156.31 2197
4156.92 2250
4157.53 2329
4158.14 2321
4158.75 2207
4159.35 2138
4159.96 2308
4160.57 2267
4161.18 2411
4161.79 2460
4162.40 2532
4163.00 2499
4163.61 2728
4164.22 2666
4164.83 2665
4165.44 2852
4166.05 2899
4166.66 2881
4167.27 2750
4167.87 2824
4168.48 2890
4169.09 2600
4169.70 2503
4170.31 2501
4170.92 2408
4171.53 2571
4172.14 2439
4172.75 2514
4173.36 2583
4173.97 2511
4174.58 2503
4175.18 2488
4175.79 2465
4176.40 2595
4177.01 2648
4177.62 2461
4178.23 2540
4178.84 2570
4179.45 2526
4180.06 2373
4180.67 2394
4181.28 2460
4181.89 2543
4182.50 2494
4183.11 2486
4183.72 2456
4184.33 2432
4184.94 2464
4185.55 2325
4186.16 2253
4186.77 2261
4187.38 2178
4187.99 2248
4188.60 2307
4189.21 2376
4189.82 2382
4190.43 2504
4191.04 2654
4191.66 2510
4192.27 2714
4192.88 2743
4193.49 2680
4194.10 2627
4194.71 2929
4195.32 2963
4195.93 2925
4196.54 2931
4197.15 2826
4197.76 2776
4198.38 2677
4198.99 2727
4199.60 2655
4200.21 2497
4200.82 2657
4201.43 2624
4202.04 2479
4202.65 2420
4203.27 2520
4203.88 2572
4204.49 2522
4205.10 2397
4205.71 2381
4206.32 2396
4206.94 2344
4207.55 2265
4208.16 2330
4208.77 2395
4209.38 2362
4209.99 2213
4210.61 2248
4211.22 2289
4211.83 2332
4212.44 2416
4213.06 2340
4213.67 2272
4214.28 2294
4214.89 2507
4215.50 2526
4216.12 2583
4216.73 2614
4217.34 2655
4217.95 2536
4218.57 2552
4219.18 2749
4219.79 2987
4220.40 3070
4221.02 3211
4221.63 3193
4222.24 3285
4222.86 3650
4223.47 3508
4224.08 3560
4224.69 3688
4225.31 3588
4225.92 3663
4226.53 3795
4227.15 3743
4227.76 3782
4228.37 3701
4228.99 3814
4229.60 3842
4230.21 3789
4230.83 3856
4231.44 3986
4232.05 3916
4232.67 3998
4233.28 4116
4233.90 4249
4234.51 4762
4235.12 4878
4235.74 4985
4236.35 5004
4236.96 4820
4237.58 4737
4238.19 4540
4238.81 4130
4239.42 3845
4240.03 3627
4240.65 3527
4241.26 3099
4241.88 3076
4242.49 3071
4243.11 3105
4243.72 2957
4244.33 2860
4244.95 2905
4245.56 2856
4246.18 2802
4246.79 2895
4247.41 2943
4248.02 3001
4248.64 3004
4249.25 2971
4249.87 2932
4250.48 2847
4251.10 2849
4251.71 2744
4252.33 2712
4252.94 2654
4253.56 2774
4254.17 2674
4254.79 2709
4255.40 2723
4256.02 2739
4256.63 2592
4257.25 2672
4257.86 2605
4258.48 2473
4259.09 2430
4259.71 2350
4260.33 2417
4260.94 2549
4261.56 2613
4262.17 2555
4262.79 2589
4263.40 2508
4264.02 2618
4264.64 2597
4265.25 2590
4265.87 2712
4266.48 2596
4267.10 2543
4267.72 2697
4268.33 2611
4268.95 2639
4269.57 2510
4270.18 2513
4270.80 2539
4271.41 2521
4272.03 2509
4272.65 2615
4273.26 2550
4273.88 2322
4274.50 2554
4275.11 2447
4275.73 2589
4276.35 2613
4276.96 2592
4277.58 2629
4278.20 2473
4278.81 2366
4279.43 2419
4280.05 2379
4280.67 2393
4281.28 2274
4281.90 2201
4282.52 2260
4283.13 2230
4283.75 2230
4284.37 2227
4284.99 2253
4285.60 2241
4286.22 2340
4286.84 2465
4287.46 2436
4288.07 2495
4288.69 2338
4289.31 2389
4289.93 2380
4290.55 2318
4291.16 2370
4291.78 2395
4292.40 2432
4293.02 2453
4293.63 2423
4294.25 2364
4294.87 2423
4295.49 2387
4296.11 2305
4296.73 2277
4297.34 2169
4297.96 2125
4298.58 2163
4299.20 2360
4299.82 2386
4300.44 2332
4301.05 2479
4301.67 2359
4302.29 2368
4302.91 2347
4303.53 2366
4304.15 2301
4304.77 2395
4305.39 2387
4306.00 2397
4306.62 2345
4307.24 2415
4307.86 2414
4308.48 2292
4309.10 2275
4309.72 2232
4310.34 2215
4310.96 2205
4311.58 2279
4312.20 2192
4312.82 2391
4313.43 2360
4314.05 2340
4314.67 2206
4315.29 2272
4315.91 2356
4316.53 2301
4317.15 2294
4317.77 2353
4318.39 2459
4319.01 2355
4319.63 2295
4320.25 2371
4320.87 2334
4321.49 2393
4322.11 2573
4322.73 2447
4323.35 2552
4323.97 2688
4324.59 2758
4325.21 2555
4325.83 2665
4326.45 2454
4327.07 2523
4327.69 2665
4328.31 2601
4328.94 2562
4329.56 2629
4330.18 2645
4330.80 2657
4331.42 2544
4332.04 2545
4332.66 2563
4333.28 2741
4333.90 2945
4334.52 3168
4335.14 3284
4335.76 3387
4336.39 3690
4337.01 3870
4337.63 4270
4338.25 4377
4338.87 4472
4339.49 4394
4340.11 4367
4340.73 4455
4341.36 4091
4341.98 3873
4342.60 3647
4343.22 3686
4343.84 3747
4344.46 3950
4345.08 4119
4345.71 4434
4346.33 4624
4346.95 4775
4347.57 5016
4348.19 5106
4348.82 4839
4349.44 4411
4350.06 4205
4350.68 4066
4351.30 3747
4351.93 3457
4352.55 3238
4353.17 3072
4353.79 3044
4354.42 2784
4355.04 2859
4355.66 2901
4356.28 2842
4356.91 2696
4357.53 2705
4358.15 2624
4358.77 2572
4359.40 2575
4360.02 2638
4360.64 2865
4361.26 2779
4361.89 2759
4362.51 2764
4363.13 2697
4363.76 2872
4364.38 2771
4365.00 2726
4365.63 2625
4366.25 2763
4366.87 2578
4367.50 2520
4368.12 2428
4368.74 2549
4369.37 2499
4369.99 2280
4370.61 2318
4371.24 2171
4371.86 2221
4372.48 2264
4373.11 2224
4373.73 2231
4374.36 2123
4374.98 2190
4375.60 2317
4376.23 2222
4376.85 2257
4377.48 2320
4378.10 2379
4378.72 2390
4379.35 2411
4379.97 2369
4380.60 2485
4381.22 2388
4381.84 2328
4382.47 2406
4383.09 2221
4383.72 2264
4384.34 2287
4384.97 2274
4385.59 2320
4386.22 2319
4386.84 2330
4387.47 2389
4388.09 2426
4388.72 2313
4389.34 2313
4389.96 2280
4390.59 2156
4391.21 2106
4391.84 2207
4392.47 2191
4393.09 2169
4393.72 2226
4394.34 2270
4394.97 2259
4395.59 2187
4396.22 2153
4396.84 2192
4397.47 2145
4398.09 2187
4398.72 2158
4399.34 2187
4399.97 2208
4400.60 2122
4401.22 2085
4401.85 2205
4402.47 2245
4403.10 2256
4403.72 2170
4404.35 2315
4404.98 2271
4405.60 2183
4406.23 2257
4406.85 2228
4407.48 2210
4408.11 2159
4408.73 2229
4409.36 2267
4409.99 2288
4410.61 2169
4411.24 2300
4411.87 2305
4412.49 2278
4413.12 2307
4413.74 2225
4414.37 2262
4415.00 2197
4415.62 2247
4416.25 2099
4416.88 2191
4417.51 2287
4418.13 2237
4418.76 1989
4419.39 2023
4420.01 2240
4420.64 2044
4421.27 2081
4421.89 2053
4422.52 2119
4423.15 2099
4423.78 1972
4424.40 2048
4425.03 2222
4425.66 2027
4426.29 2064
4426.91 1992
4427.54 1998
4428.17 1929
4428.80 1942
4429.42 2029
4430.05 2008
4430.68 1884
4431.31 2019
4431.94 2025
4432.56 1996
4433.19 2165
4433.82 2203
4434.45 2131
4435.08 2094
4435.70 2116
4436.33 2110
4436.96 2204
4437.59 1922
4438.22 2025
4438.85 2081
4439.47 2183
4440.10 2121
4440.73 1940
4441.36 2005
4441.99 2022
4442.62 2005
4443.25 2112
4443.87 2227
4444.50 2118
4445.13 2174
4445.76 2119
4446.39 2269
4447.02 2272
4447.65 2267
4448.28 2266
4448.91 2377
4449.54 2409
4450.16 2333
4450.79 2242
4451.42 2105
4452.05 2138
4452.68 2124
4453.31 2032
4453.94 2052
4454.57 2206
4455.20 2215
4455.83 2087
4456.46 2204
4457.09 2173
4457.72 2149
4458.35 2199
4458.98 2150
4459.61 2132
4460.24 2085
4460.87 2073
4461.50 2007
4462.13 1893
4462.76 1945
4463.39 1876
4464.02 1903
4464.65 1964
4465.28 1940
4465.91 1923
4466.54 1921
4467.17 1888
4467.80 1850
4468.43 1867
4469.06 1994
4469.69 1946
4470.32 1932
4470.95 1893
4471.58 1818
4472.21 2034
4472.85 2003
4473.48 2067
4474.11 1888
4474.74 1886
4475.37 1902
4476.00 1911
4476.63 1917
4477.26 1998
4477.89 2107
4478.52 2088
4479.16 1970
4479.79 2032
4480.42 2123
4481.05 2072
4481.68 2072
4482.31 2061
4482.94 2088
4483.58 2042
4484.21 2195
4484.84 2148
4485.47 2187
4486.10 2127
4486.73 2064
4487.37 2122
4488.00 2074
4488.63 2072
4489.26 2107
4489.89 1973
4490.53 1915
4491.16 2074
4491.79 2044
4492.42 2137
4493.05 2018
4493.69 2010
4494.32 2070
4494.95 2039
4495.58 2090
4496.22 2109
4496.85 2091
4497.48 2067
4498.11 2119
4498.75 2123
4499.38 2178
4500.01 2420
4500.64 2400
4501.28 2680
4501.91 2618
4502.54 2628
4503.18 2701
4503.81 2783
4504.44 2640
4505.07 2565
4505.71 2347
4506.34 2436
4506.97 2336
4507.61 2345
4508.24 2378
4508.87 2278
4509.51 2408
4510.14 2315
4510.77 2349
4511.41 2354
4512.04 2182
4512.68 2230
4513.31 2283
4513.94 2259
4514.58 2243
4515.21 2212
4515.84 2089
4516.48 2071
4517.11 2070
4517.75 2029
4518.38 1998
4519.01 2009
4519.65 2153
4520.28 2165
4520.92 2249
4521.55 2210
4522.18 2074
4522.82 2109
4523.45 2095
4524.09 2046
4524.72 2075
4525.36 2199
4525.99 2227
4526.63 2183
4527.26 2207
4527.90 2174
4528.53 2358
4529.16 2475
4529.80 2600
4530.43 2739
4531.07 2763
4531.70 2899
4532.34 3171
4532.97 3271
4533.61 3325
4534.24 3196
4534.88 3125
4535.51 2810
4536.15 2825
4536.79 2803
4537.42 2540
4538.06 2370
4538.69 2318
4539.33 2308
4539.96 2288
4540.60 2288
4541.23 2261
4541.87 2258
4542.50 2107
4543.14 2058
4543.78 2059
4544.41 2109
4545.05 2072
4545.68 2079
4546.32 1999
4546.96 2024
4547.59 2021
4548.23 1905
4548.86 1966
4549.50 2035
4550.14 1977
4550.77 1999
4551.41 2160
4552.05 2183
4552.68 2085
4553.32 2013
4553.96 2113
4554.59 2110
4555.23 2130
4555.86 2123
4556.50 2020
4557.14 2104
4557.78 2046
4558.41 2108
4559.05 2047
4559.69 1944
4560.32 1955
4560.96 2110
4561.60 2147
4562.23 2106
4562.87 2126
4563.51 2014
4564.15 1848
4564.78 1914
4565.42 1961
4566.06 1940
4566.69 2048
4567.33 2050
4567.97 2006
4568.61 1950
4569.24 1995
4569.88 2159
4570.52 2178
4571.16 2199
4571.80 2153
4572.43 2036
4573.07 2095
4573.71 2081
4574.35 2003
4574.98 1871
4575.62 1978
4576.26 2084
4576.90 1964
4577.54 1901
4578.18 2023
4578.81 2097
4579.45 2003
4580.09 2014
4580.73 2062
4581.37 2046
4582.01 2039
4582.64 2070
4583.28 2156
4583.92 1998
4584.56 2021
4585.20 2031
4585.84 2071
4586.48 1948
4587.11 2126
4587.75 2048
4588.39 2230
4589.03 2246
4589.67 2238
4590.31 2439
4590.95 2380
4591.59 2413
4592.23 2642
4592.87 2463
4593.51 2603
4594.14 2484
4594.78 2393
4595.42 2423
4596.06 2222
4596.70 2097
4597.34 2147
4597.98 2115
4598.62 2135
4599.26 2119
4599.90 2084
4600.54 2097
4601.18 2235
4601.82 2324
4602.46 2433
4603.10 2281
4603.74 2276
4604.38 2389
4605.02 2307
4605.66 2466
4606.30 2454
4606.94 2470
4607.58 2352
4608.22 2520
4608.86 2410
4609.50 2309
4610.14 2196
4610.78 2378
4611.42 2123
4612.06 2147
4612.70 2265
4613.34 2138
4613.99 2185
4614.63 2159
4615.27 2105
4615.91 2192
4616.55 2118
4617.19 1957
4617.83 2033
4618.47 2081
4619.11 2191
4619.75 2140
4620.39 2085
4621.04 1953
4621.68 2021
4622.32 2097
4622.96 2059
4623.60 2002
4624.24 1973
4624.88 1997
4625.53 1922
4626.17 1919
4626.81 2026
4627.45 2007
4628.09 1941
4628.73 1896
4629.38 2132
4630.02 2149
4630.66 2025
4631.30 1992
4631.94 1927
4632.58 1980
4633.23 2031
4633.87 2093
4634.51 2105
4635.15 2109
4635.80 2173
4636.44 2348
4637.08 2350
4637.72 2228
4638.36 2309
4639.01 2432
4639.65 2393
4640.29 2413
4640.93 2365
4641.58 2444
4642.22 2505
4642.86 2359
4643.51 2298
4644.15 2134
4644.79 2187
4645.43 2136
4646.08 2037
4646.72 2069
4647.36 2186
4648.01 2144
4648.65 2152
4649.29 2309
4649.94 2263
4650.58 2216
4651.22 2266
4651.87 2337
4652.51 2291
4653.15 2299
4653.80 2330
4654.44 2402
4655.08 2398
4655.73 2321
4656.37 2258
4657.01 2148
4657.66 2072
4658.30 2078
4658.94 2022
4659.59 1911
4660.23 1987
4660.88 1928
4661.52 1983
4662.16 1964
4662.81 2158
4663.45 2087
4664.10 2107
4664.74 2025
4665.39 1961
4666.03 1932
4666.67 2036
4667.32 1992
4667.96 1929
4668.61 1896
4669.25 1858
4669.90 1872
4670.54 1909
4671.19 1790
4671.83 1859
4672.47 1903
4673.12 1915
4673.76 2055
4674.41 1852
4675.05 1835
4675.70 2028
4676.34 1951
4676.99 1841
4677.63 1909
4678.28 1914
4678.92 1930
4679.57 1954
4680.22 1885
4680.86 1986
4681.51 1920
4682.15 2077
4682.80 2052
4683.44 1985
4684.09 1968
4684.73 2001
4685.38 2121
4686.03 2063
4686.67 1937
4687.32 2022
4687.96 1998
4688.61 1982
4689.25 1976
4689.90 1979
4690.55 1957
4691.19 1874
4691.84 1811
4692.48 1815
4693.13 1873
4693.78 1954
4694.42 1959
4695.07 2002
4695.72 1963
4696.36 2021
4697.01 2059
4697.65 2063
4698.30 2152
4698.95 2215
4699.59 2209
4700.24 2243
4700.89 2232
4701.53 2251
4702.18 2188
4702.83 2224
4703.48 2154
4704.12 2092
4704.77 1963
4705.42 1869
4706.06 1868
4706.71 1976
4707.36 1926
4708.00 1978
4708.65 2085
4709.30 2105
4709.95 2030
4710.59 1942
4711.24 1986
4711.89 1983
4712.54 2112
4713.18 2104
4713.83 1945
4714.48 2048
4715.13 2018
4715.77 2034
4716.42 1984
4717.07 1995
4717.72 1931
4718.37 2056
4719.01 1967
4719.66 2046
4720.31 2102
4720.96 2094
4721.61 2010
4722.25 2029
4722.90 2024
4723.55 1986
4724.20 2023
4724.85 2103
4725.50 2131
4726.14 2123
4726.79 2169
4727.44 2057
4728.09 1909
4728.74 2065
4729.39 2108
4730.04 2128
4730.68 2055
4731.33 2064
4731.98 1883
4732.63 1815
4733.28 1971
4733.93 1899
4734.58 1766
4735.23 1885
4735.88 1912
4736.53 1826
4737.17 1983
4737.82 1973
4738.47 1905
4739.12 2133
4739.77 2006
4740.42 2013
4741.07 2047
4741.72 2240
4742.37 2114
4743.02 2113
4743.67 2171
4744.32 2133
4744.97 2022
4745.62 2102
4746.27 2102
4746.92 2076
4747.57 2117
4748.22 2172
4748.87 2158
4749.52 2222
4750.17 2333
4750.82 2375
4751.47 2494
4752.12 2424
4752.77 2425
4753.42 2623
4754.07 2736
4754.72 2601
4755.37 2347
4756.02 2237
4756.67 2265
4757.32 2200
4757.97 2085
4758.62 1964
4759.27 1957
4759.93 1952
4760.58 1968
4761.23 2063
4761.88 2092
4762.53 2065
4763.18 1994
4763.83 2180
4764.48 2321
4765.13 2188
4765.78 2215
4766.44 2522
4767.09 2382
4767.74 2520
4768.39 2625
4769.04 2545
4769.69 2451
4770.34 2242
4770.99 2109
4771.65 2203
4772.30 2097
4772.95 1976
4773.60 2147
4774.25 1965
4774.91 2124
4775.56 2197
4776.21 2063
4776.86 2079
4777.51 1986
4778.16 2182
4778.82 2248
4779.47 2057
4780.12 1974
4780.77 2131
4781.43 2259
4782.08 2235
4782.73 2345
4783.38 2227
4784.03 2260
4784.69 2134
4785.34 2138
4785.99 2108
4786.64 2040
4787.30 2088
4787.95 2077
4788.60 2027
4789.26 2034
4789.91 1957
4790.56 1980
4791.21 1872
4791.87 1777
4792.52 1918
4793.17 2004
4793.83 2008
4794.48 2037
4795.13 2156
4795.79 2051
4796.44 1991
4797.09 1959
4797.75 1893
4798.40 1822
4799.05 1939
4799.71 1966
4800.36 1909
4801.01 1896
4801.67 2034
4802.32 2005
4802.97 1917
4803.63 1953
4804.28 1935
4804.94 2011
4805.59 1995
4806.24 1993
4806.90 1898
4807.55 2077
4808.21 2053
4808.86 1933
4809.51 1881
4810.17 1856
4810.82 1967
4811.48 1980
4812.13 1823
4812.79 1908
4813.44 2094
4814.09 2092
4814.75 1875
4815.40 1927
4816.06 2060
4816.71 2030
4817.37 2130
4818.02 2031
4818.68 2113
4819.33 2150
4819.99 2062
4820.64 2083
4821.30 2211
4821.95 2127
4822.61 2178
4823.26 2209
4823.92 2284
4824.57 2409
4825.23 2258
4825.88 2239
4826.54 2370
4827.19 2273
4827.85 2374
4828.50 2375
4829.16 2466
4829.81 2428
4830.47 2174
4831.13 2223
4831.78 2360
4832.44 2207
4833.09 2289
4833.75 2332
4834.40 2487
4835.06 2490
4835.72 2666
4836.37 2793
4837.03 2840
4837.68 2894
4838.34 2905
4839.00 2976
4839.65 3197
4840.31 3191
4840.97 2926
4841.62 2833
4842.28 2940
4842.93 2799
4843.59 2634
4844.25 2710
4844.90 2719
4845.56 2682
4846.22 2717
4846.87 2707
4847.53 2681
4848.19 2882
4848.84 2811
4849.50 2934
4850.16 2844
4850.82 3056
4851.47 2811
4852.13 2903
4852.79 2994
4853.44 2996
4854.10 2958
4854.76 3187
4855.42 3269
4856.07 3230
4856.73 3420
4857.39 3840
4858.04 4062
4858.70 4098
4859.36 4278
4860.02 4419
4860.67 4498
4861.33 4074
4861.99 3996
4862.65 3936
4863.31 3641
4863.96 3394
4864.62 3446
4865.28 3548
4865.94 3684
4866.60 3639
4867.25 3800
4867.91 3929
4868.57 3787
4869.23 3847
4869.89 3760
4870.54 3690
4871.20 3545
4871.86 3282
4872.52 3297
4873.18 3212
4873.84 3217
4874.50 3060
4875.15 3000
4875.81 3039
4876.47 3119
4877.13 3171
4877.79 2924
4878.45 2939
4879.11 3072
4879.77 3126
4880.42 3147
4881.08 2994
4881.74 2875
4882.40 2730
4883.06 2622
4883.72 2608
4884.38 2523
4885.04 2599
4885.70 2470
4886.36 2482
4887.02 2348
4887.68 2433
4888.34 2494
4889.00 2710
4889.65 2838
4890.31 2713
4890.97 2711
4891.63 2829
4892.29 2866
4892.95 2893
4893.61 2716
4894.27 2638
4894.93 2662
4895.59 2534
4896.25 2424
4896.91 2371
4897.57 2301
4898.23 2335
4898.89 2456
4899.55 2469
4900.21 2465
4900.87 2398
4901.54 2363
4902.20 2282
4902.86 2235
4903.52 2299
4904.18 2335
4904.84 2226
4905.50 2286
4906.16 2131
4906.82 2169
4907.48 2185
4908.14 2059
4908.80 2067
4909.46 2081
4910.12 2068
4910.79 2022
4911.45 2157
4912.11 2025
4912.77 2072
4913.43 2096
4914.09 2097
4914.75 2099
4915.41 2144
4916.07 2122
4916.74 1929
4917.40 2027
4918.06 1985
4918.72 1928
4919.38 2111
4920.04 2077
4920.71 2041
4921.37 2061
4922.03 1966
4922.69 2031
4923.35 2080
4924.01 2010
4924.68 1961
4925.34 1915
4926.00 1965
4926.66 2009
4927.33 2107
4927.99 2018
4928.65 2028
4929.31 2004
4929.97 2053
4930.64 2127
4931.30 2068
4931.96 2165
4932.62 2208
4933.29 2171
4933.95 2113
4934.61 1973
4935.27 1882
4935.94 1975
4936.60 2125
4937.26 2039
4937.93 1988
4938.59 1936
4939.25 2039
4939.91 2074
4940.58 1989
4941.24 1983
4941.90 2014
4942.57 2079
4943.23 2014
4943.89 2009
4944.56 1951
4945.22 1952
4945.88 1970
4946.55 1916
4947.21 1941
4947.87 1796
4948.54 1784
4949.20 1832
4949.86 1736
4950.53 1732
4951.19 1851
4951.86 1856
4952.52 1859
4953.18 1812
4953.85 1821
4954.51 1704
4955.17 1675
4955.84 1799
4956.50 1767
4957.17 1791
4957.83 1850
4958.50 1913
4959.16 1946
4959.82 1851
4960.49 1868
4961.15 1951
4961.82 1927
4962.48 2029
4963.15 1940
4963.81 2015
4964.48 2178
4965.14 2114
4965.81 2085
4966.47 2118
4967.13 2017
4967.80 1860
4968.46 1959
4969.13 2008
4969.79 1861
4970.46 1825
4971.12 1859
4971.79 1986
4972.45 1904
4973.12 1959
4973.79 1917
4974.45 1949
4975.12 1864
4975.78 1784
4976.45 1843
4977.11 1849
4977.78 1802
4978.44 1789
4979.11 1879
4979.77 1843
4980.44 1859
4981.11 1886
4981.77 1958
4982.44 1846
4983.10 1762
4983.77 1858
4984.44 1812
4985.10 1793
4985.77 1841
4986.43 1879
4987.10 1785
4987.77 1851
4988.43 1819
4989.10 1807
4989.76 1897
4990.43 1798
4991.10 1810
4991.76 1741
4992.43 1701
4993.10 1789
4993.76 1824
4994.43 1758
4995.10 1742
4995.76 1817
4996.43 1681
4997.10 1788
4997.76 1778
4998.43 1710
4999.10 1812
4999.76 1757
5000.43 1740
5001.10 1684
5001.77 1738
5002.43 1770
5003.10 1810
5003.77 1754
5004.43 1815
5005.10 1748
5005.77 1761
5006.44 1721
5007.10 1779
5007.77 1768
5008.44 1696
5009.11 1766
5009.77 1773
5010.44 1746
5011.11 1734
5011.78 1798
5012.45 1737
5013.11 1804
5013.78 1764
5014.45 1684
5015.12 1773
5015.79 1708
5016.45 1788
5017.12 1755
5017.79 1918
5018.46 1985
5019.13 2019
5019.80 1953
5020.46 2081
5021.13 2284
5021.80 2355
5022.47 2506
5023.14 2647
5023.81 2649
5024.47 2669
5025.14 2684
5025.81 2674
5026.48 2531
5027.15 2430
5027.82 2275
5028.49 2141
5029.16 2118
5029.83 2032
5030.49 2019
5031.16 1972
5031.83 1946
5032.50 2014
5033.17 1916
5033.84 1995
5034.51 1871
5035.18 1744
5035.85 1808
5036.52 1820
5037.19 1838
5037.86 1810
5038.53 1853
5039.20 1714
5039.87 1694
5040.54 1618
5041.21 1671
5041.88 1781
5042.54 1671
5043.21 1681
5043.88 1750
5044.55 1811
5045.22 1805
5045.89 1919
5046.56 1891
5047.24 1919
5047.91 2016
5048.58 2062
5049.25 1795
5049.92 1877
5050.59 1842
5051.26 1861
5051.93 1840
5052.60 1798
5053.27 1818
5053.94 1947
5054.61 1782
5055.28 1727
5055.95 1825
5056.62 1877
5057.29 1832
5057.96 1809
5058.63 1768
5059.31 1804
5059.98 1838
5060.65 1761
5061.32 1762
5061.99 1781
5062.66 1756
5063.33 1808
5064.00 1848
5064.67 1877
5065.35 1733
5066.02 1687
5066.69 1693
5067.36 1717
5068.03 1693
5068.70 1624
5069.38 1638
5070.05 1708
5070.72 1730
5071.39 1707
5072.06 1611
5072.73 1656
5073.41 1672
5074.08 1612
5074.75 1706
5075.42 1785
5076.09 1813
5076.77 1833
5077.44 1827
5078.11 1782
5078.78 1844
5079.45 2009
5080.13 2042
5080.80 2024
5081.47 2037
5082.14 1908
5082.82 1993
5083.49 1847
5084.16 1886
5084.83 1807
5085.51 1867
5086.18 1854
5086.85 1908
5087.53 1943
5088.20 1780
5088.87 1911
5089.54 2126
5090.22 2148
5090.89 2302
5091.56 2530
5092.24 2488
5092.91 2473
5093.58 2406
5094.26 2256
5094.93 2192
5095.60 2198
5096.28 2195
5096.95 2061
5097.62 2015
5098.30 1924
5098.97 1849
5099.64 1782
5100.32 1703
5100.99 1730
5101.67 1858
5102.34 1827
5103.01 1881
5103.69 1790
5104.36 1812
5105.04 1928
5105.71 1910
5106.38 1875
5107.06 1909
5107.73 1943
5108.41 1848
5109.08 1846
5109.75 1802
5110.43 1810
5111.10 1734
5111.78 1687
5112.45 1642
5113.13 1661
5113.80 1704
5114.48 1771
5115.15 1679
5115.83 1737
5116.50 1720
5117.17 1754
5117.85 1802
5118.52 1770
5119.20 1751
5119.87 1863
5120.55 1777
5121.22 1754
5121.90 1754
5122.57 1675
5123.25 1678
5123.93 1764
5124.60 1763
5125.28 1656
5125.95 1668
5126.63 1680
5127.30 1706
5127.98 1662
5128.65 1625
5129.33 1669
5130.00 1805
5130.68 1769
5131.36 1802
5132.03 1776
5132.71 1811
5133.38 1843
5134.06 1725
5134.73 1813
5135.41 1788
5136.09 1851
5136.76 1809
5137.44 1781
5138.12 1899
5138.79 1802
5139.47 1765
5140.14 1807
5140.82 1802
5141.50 1929
5142.17 1818
5142.85 1666
5143.53 1763
5144.20 1796
5144.88 1665
5145.56 1680
5146.23 1659
5146.91 1617
5147.59 1690
5148.26 1700
5148.94 1692
5149.62 1720
5150.29 1714
5150.97 1597
5151.65 1823
5152.33 1810
5153.00 1679
5153.68 1725
5154.36 1550
5155.03 1548
5155.71 1616
5156.39 1579
5157.07 1699
5157.74 1689
5158.42 1677
5159.10 1597
5159.78 1604
5160.45 1681
5161.13 1725
5161.81 1754
5162.49 1649
5163.17 1771
5163.84 1752
5164.52 1806
5165.20 2040
5165.88 1944
5166.55 2099
5167.23 1953
5167.91 2022
5168.59 1990
5169.27 2017
5169.95 1930
5170.62 1923
5171.30 1755
5171.98 1701
5172.66 1865
5173.34 1748
5174.02 1755
5174.69 1793
5175.37 1861
5176.05 1820
5176.73 1769
5177.41 1729
5178.09 1848
5178.77 1857
5179.45 1889
5180.13 1944
5180.80 1896
5181.48 1878
5182.16 1891
5182.84 1908
5183.52 1776
5184.20 1751
5184.88 1754
5185.56 1597
5186.24 1638
5186.92 1615
5187.60 1577
5188.28 1585
5188.96 1587
5189.64 1628
5190.31 1593
5190.99 1571
5191.67 1556
5192.35 1469
5193.03 1522
5193.71 1552
5194.39 1584
5195.07 1558
5195.75 1698
5196.43 1562
5197.11 1625
5197.79 1580
5198.47 1605
5199.15 1610
5199.83 1630
5200.51 1515
5201.19 1641
5201.87 1598
5202.56 1611
5203.24 1628
5203.92 1628
5204.60 1661
5205.28 1578
5205.96 1787
5206.64 1845
5207.32 1677
5208.00 1849
5208.68 1833
5209.36 1851
5210.04 1779
5210.72 1879
5211.40 1947
5212.09 1849
5212.77 1887
5213.45 1830
5214.13 1716
5214.81 1754
5215.49 1749
5216.17 1712
5216.85 1792
5217.54 1697
5218.22 1696
5218.90 1879
5219.58 1842
5220.26 1756
5220.94 1685
5221.62 1763
5222.31 1844
5222.99 1756
5223.67 1664
5224.35 1619
5225.03 1739
5225.72 1725
5226.40 1634
5227.08 1526
5227.76 1617
5228.44 1609
5229.13 1545
5229.81 1567
5230.49 1691
5231.17 1669
5231.86 1537
5232.54 1673
5233.22 1711
5233.90 1716
5234.58 1668
5235.27 1775
5235.95 1714
5236.63 1645
5237.32 1730
5238.00 1802
5238.68 1659
5239.36 1614
5240.05 1769
5240.73 1725
5241.41 1898
5242.10 1782
5242.78 1641
5243.46 1745
5244.14 1818
5244.83 1722
5245.51 1639
5246.19 1639
5246.88 1624
5247.56 1631
5248.24 1742
5248.93 1654
5249.61 1775
5250.29 1739
5250.98 1717
5251.66 1731
5252.35 1781
5253.03 1693
5253.71 1823
5254.40 1773
5255.08 1637
5255.76 1640
5256.45 1506
5257.13 1516
5257.82 1623
5258.50 1508
5259.18 1685
5259.87 1610
5260.55 1608
5261.24 1646
5261.92 1781
5262.61 1755
5263.29 1758
5263.97 1714
5264.66 1641
5265.34 1700
5266.03 1744
5266.71 1776
5267.40 1680
5268.08 1777
5268.77 1937
5269.45 1864
5270.14 1702
5270.82 1593
5271.51 1755
5272.19 1700
5272.88 1745
5273.56 1620
5274.25 1596
5274.93 1769
5275.62 1689
5276.30 1734
5276.99 1783
5277.67 1721
5278.36 1754
5279.04 1803
5279.73 1851
5280.41 1915
5281.10 2023
5281.79 1967
5282.47 2112
5283.16 2110
5283.84 2031
5284.53 2058
5285.21 1914
5285.90 1902
5286.59 1771
5287.27 1746
5287.96 1697
5288.64 1675
5289.33 1723
5290.02 1686
5290.70 1596
5291.39 1591
5292.07 1846
5292.76 1681
5293.45 1633
5294.13 1709
5294.82 1775
5295.51 1681
5296.19 1755
5296.88 1731
5297.57 1718
5298.25 1686
5298.94 1733
5299.63 1710
5300.31 1625
5301.00 1569
5301.69 1706
5302.37 1726
5303.06 1664
5303.75 1701
5304.43 1660
5305.12 1700
5305.81 1779
5306.50 1570
5307.18 1667
5307.87 1661
5308.56 1668
5309.25 1764
5309.93 1695
5310.62 1629
5311.31 1741
5312.00 1763
5312.68 1799
5313.37 1778
5314.06 1840
5314.75 1736
5315.43 1771
5316.12 1766
5316.81 1718
5317.50 1715
5318.18 1955
5318.87 1988
5319.56 1969
5320.25 2007
5320.94 2011
5321.63 1945
5322.31 2054
5323.00 2002
5323.69 1972
5324.38 1835
5325.07 1806
5325.76 1664
5326.44 1637
5327.13 1698
5327.82 1735
5328.51 1662
5329.20 1617
5329.89 1659
5330.58 1819
5331.26 1734
5331.95 1755
5332.64 1788
5333.33 1779
5334.02 1748
5334.71 1766
5335.40 1717
5336.09 1764
5336.78 1822
5337.47 1809
5338.15 1859
5338.84 1854
5339.53 1830
5340.22 1897
5340.91 1872
5341.60 1937
5342.29 1941
5342.98 1848
5343.67 1946
5344.36 1924
5345.05 1845
5345.74 1905
5346.43 1866
5347.12 1851
5347.81 1907
5348.50 2181
5349.19 2265
5349.88 2311
5350.57 2388
5351.26 2485
5351.95 2721
5352.64 2666
5353.33 2657
5354.02 2531
5354.71 2463
5355.40 2302
5356.09 2181
5356.78 1973
5357.47 1981
5358.16 1860
5358.85 1864
5359.54 1759
5360.23 1727
5360.92 1765
5361.62 1582
5362.31 1621
5363.00 1606
5363.69 1712
5364.38 1713
5365.07 1693
5365.76 1696
5366.45 1637
5367.14 1727
5367.83 1643
5368.53 1637
5369.22 1579
5369.91 1517
5370.60 1552
5371.29 1657
5371.98 1586
5372.67 1616
5373.36 1655
5374.06 1589
5374.75 1481
5375.44 1445
5376.13 1481
5376.82 1556
5377.51 1599
5378.21 1603
5378.90 1574
5379.59 1627
5380.28 1555
5380.97 1580
5381.67 1634
5382.36 1537
5383.05 1555
5383.74 1506
5384.44 1551
5385.13 1463
5385.82 1471
5386.51 1618
5387.20 1645
5387.90 1712
5388.59 1745
5389.28 1767
5389.97 1905
5390.67 1936
5391.36 1964
5392.05 1838
5392.75 1899
5393.44 1907
5394.13 1828
5394.82 1709
5395.52 1648
5396.21 1565
5396.90 1580
5397.60 1515
5398.29 1427
5398.98 1480
5399.68 1552
5400.37 1523
5401.06 1611
5401.76 1513
5402.45 1503
5403.14 1452
5403.84 1458
5404.53 1536
5405.22 1541
5405.92 1528
5406.61 1574
5407.30 1598
5408.00 1597
5408.69 1598
5409.39 1530
5410.08 1618
5410.77 1598
5411.47 1660
5412.16 1600
5412.85 1710
5413.55 1597
5414.24 1593
5414.94 1605
5415.63 1608
5416.33 1645
5417.02 1482
5417.71 1519
5418.41 1565
5419.10 1660
5419.80 1674
5420.49 1572
5421.19 1585
5421.88 1617
5422.58 1615
5423.27 1580
5423.97 1627
5424.66 1675
5425.36 1604
5426.05 1666
5426.75 1662
5427.44 1609
5428.14 1605
5428.83 1702
5429.53 1634
5430.22 1687
5430.92 1686
5431.61 1650
5432.31 1571
5433.00 1579
5433.70 1636
5434.39 1652
5435.09 1639
5435.78 1701
5436.48 1725
5437.17 1789
5437.87 1786
5438.57 1805
5439.26 1786
5439.96 1725
5440.65 1642
5441.35 1686
5442.05 1645
5442.74 1701
5443.44 1713
5444.13 1670
5444.83 1803
5445.53 1966
5446.22 1935
5446.92 2142
5447.61 2180
5448.31 2263
5449.01 2310
5449.70 2275
5450.40 2135
5451.10 2247
5451.79 2154
5452.49 2051
5453.19 1961
5453.88 1907
5454.58 1810
5455.28 1753
5455.97 1738
5456.67 1673
5457.37 1714
5458.06 1680
5458.76 1808
5459.46 1831
5460.16 1798
5460.85 1799
5461.55 1894
5462.25 1764
5462.94 1824
5463.64 1872
5464.34 2041
5465.04 1894
5465.73 1968
5466.43 1928
5467.13 1782
5467.83 1884
5468.52 1837
5469.22 1812
5469.92 1801
5470.62 1738
5471.31 1734
5472.01 1775
5472.71 1918
5473.41 1976
5474.11 1941
5474.80 1842
5475.50 1810
5476.20 2041
5476.90 1903
5477.60 1905
5478.29 2141
5478.99 2190
5479.69 2345
5480.39 2507
5481.09 2775
5481.79 2618
5482.49 2388
5483.18 2485
5483.88 2536
5484.58 2310
5485.28 2433
5485.98 2341
5486.68 2033
5487.38 2115
5488.08 2036
5488.77 2045
5489.47 2026
5490.17 1932
5490.87 2025
5491.57 2112
5492.27 2161
5492.97 2266
5493.67 2306
5494.37 2128
5495.07 2295
5495.77 2460
5496.46 2439
5497.16 2430
5497.86 2661
5498.56 2821
5499.26 3156
5499.96 3374
5500.66 3813
5501.36 4001
5502.06 4211
5502.76 4144
5503.46 3865
5504.16 3876
5504.86 3292
5505.56 2943
5506.26 2724
5506.96 2563
5507.66 2353
5508.36 2160
5509.06 2200
5509.76 2027
5510.46 2035
5511.16 2087
5511.86 2044
5512.56 2101
5513.26 2145
5513.96 2214
5514.67 2187
5515.37 2231
5516.07 2223
5516.77 2153
5517.47 2059
5518.17 2101
5518.87 2179
5519.57 2196
5520.27 2218
5520.97 2346
5521.67 2344
5522.37 2282
5523.08 2249
5523.78 2201
5524.48 2123
5525.18 2073
5525.88 2030
5526.58 1973
5527.28 1823
5527.98 1764
5528.69 1678
5529.39 1774
5530.09 1848
5530.79 1883
5531.49 1858
5532.19 1788
5532.90 1737
5533.60 1780
5534.30 1783
5535.00 1864
5535.70 1787
5536.40 1809
5537.11 1739
5537.81 1722
5538.51 1770
5539.21 1826
5539.92 1739
5540.62 1797
5541.32 1698
5542.02 1696
5542.72 1652
5543.43 1767
5544.13 1839
5544.83 1811
5545.53 1830
5546.24 1889
5546.94 1954
5547.64 1918
5548.34 1918
5549.05 1950
5549.75 1900
5550.45 1796
5551.16 1805
5551.86 1780
5552.56 1709
5553.26 1752
5553.97 1790
5554.67 1611
5555.37 1562
5556.08 1538
5556.78 1612
5557.48 1715
5558.19 1631
5558.89 1624
5559.59 1640
5560.30 1627
5561.00 1745
5561.70 1640
5562.41 1581
5563.11 1671
5563.82 1760
5564.52 1662
5565.22 1545
5565.93 1608
5566.63 1645
5567.33 1624
5568.04 1669
5568.74 1525
5569.45 1562
5570.15 1536
5570.85 1613
5571.56 1609
5572.26 1766
5572.97 1699
5573.67 1742
5574.38 1810
5575.08 1685
5575.78 1633
5576.49 1609
5577.19 1672
5577.90 1719
5578.60 1746
5579.31 1658
5580.01 1687
5580.72 1673
5581.42 1575
5582.13 1516
5582.83 1576
5583.54 1627
5584.24 1620
5584.95 1658
5585.65 1474
5586.36 1573
5587.06 1550
5587.77 1647
5588.47 1567
5589.18 1585
5589.88 1523
5590.59 1541
5591.29 1574
5592.00 1557
5592.70 1519
5593.41 1592
5594.12 1446
5594.82 1486
5595.53 1533
5596.23 1488
5596.94 1565
5597.64 1505
5598.35 1472
5599.06 1414
5599.76 1462
5600.47 1576
5601.17 1521
5601.88 1539
5602.59 1484
5603.29 1434
5604.00 1460
5604.71 1439
5605.41 1455
5606.12 1536
5606.82 1520
5607.53 1514
5608.24 1480
5608.94 1517
5609.65 1477
5610.36 1422
5611.06 1478
5611.77 1564
5612.48 1498
5613.18 1564
5613.89 1612
5614.60 1517
5615.30 1497
5616.01 1529
5616.72 1578
5617.43 1597
5618.13 1457
5618.84 1474
5619.55 1418
5620.25 1437
5620.96 1533
5621.67 1521
5622.38 1442
5623.08 1470
5623.79 1479
5624.50 1519
5625.21 1547
5625.91 1500
5626.62 1515
5627.33 1542
5628.04 1474
5628.75 1494
5629.45 1552
5630.16 1568
5630.87 1639
5631.58 1615
5632.28 1570
5632.99 1604
5633.70 1617
5634.41 1549
5635.12 1523
5635.83 1577
5636.53 1570
5637.24 1586
5637.95 1692
5638.66 1493
5639.37 1586
5640.08 1717
5640.78 1713
5641.49 1678
5642.20 1582
5642.91 1607
5643.62 1653
5644.33 1576
5645.04 1569
5645.75 1658
5646.45 1612
5647.16 1510
5647.87 1531
5648.58 1622
5649.29 1596
5650.00 1556
5650.71 1579
5651.42 1487
5652.13 1600
5652.84 1596
5653.55 1601
5654.26 1621
5654.96 1688
5655.67 1718
5656.38 1860
5657.09 1870
5657.80 1875
5658.51 1871
5659.22 1983
5659.93 2031
5660.64 1900
5661.35 1912
5662.06 1836
5662.77 1715
5663.48 1689
5664.19 1728
5664.90 1613
5665.61 1598
5666.32 1702
5667.03 1720
5667.74 1675
5668.45 1743
5669.16 1816
5669.87 1943
5670.58 1979
5671.29 1970
5672.00 1987
5672.72 1974
5673.43 2128
5674.14 2014
5674.85 1876
5675.56 1819
5676.27 1728
5676.98 1679
5677.69 1618
5678.40 1589
5679.11 1624
5679.82 1673
5680.53 1771
5681.25 1799
5681.96 1796
5682.67 1816
5683.38 1910
5684.09 1966
5684.80 1974
5685.51 1988
5686.22 1876
5686.94 1900
5687.65 1971
5688.36 1975
5689.07 1808
5689.78 1747
5690.49 1706
5691.21 1546
5691.92 1570
5692.63 1486
5693.34 1575
5694.05 1628
5694.76 1566
5695.48 1452
5696.19 1485
5696.90 1562
5697.61 1432
5698.32 1509
5699.04 1468
5699.75 1471
5700.46 1559
5701.17 1487
5701.89 1497
5702.60 1478
5703.31 1508
5704.02 1541
5704.74 1358
5705.45 1443
5706.16 1395
5706.87 1494
5707.59 1439
5708.30 1390
5709.01 1449
5709.73 1368
5710.44 1443
5711.15 1627
5711.86 1541
5712.58 1519
5713.29 1482
5714.00 1444
5714.72 1383
5715.43 1422
5716.14 1458
5716.86 1316
5717.57 1471
5718.28 1427
5719.00 1467
5719.71 1498
5720.42 1513
5721.14 1497
5721.85 1425
5722.56 1464
5723.28 1493
5723.99 1566
5724.71 1574
5725.42 1566
5726.13 1505
5726.85 1605
5727.56 1595
5728.28 1637
5728.99 1757
5729.70 1764
5730.42 1677
5731.13 1620
5731.85 1631
5732.56 1641
5733.28 1577
5733.99 1571
5734.70 1532
5735.42 1555
5736.13 1495
5736.85 1475
5737.56 1533
5738.28 1468
5738.99 1469
5739.71 1484
5740.42 1500
5741.14 1500
5741.85 1458
5742.57 1466
5743.28 1525
5744.00 1398
5744.71 1493
5745.43 1599
5746.14 1440
5746.86 1358
5747.57 1437
5748.29 1453
5749.00 1445
5749.72 1411
5750.43 1551
5751.15 1550
5751.86 1590
5752.58 1519
5753.29 1593
5754.01 1559
5754.73 1713
5755.44 1729
5756.16 1960
5756.87 1739
5757.59 1616
5758.31 1716
5759.02 1742
5759.74 1644
5760.45 1508
5761.17 1535
5761.89 1512
5762.60 1485
5763.32 1453
5764.03 1507
5764.75 1470
5765.47 1429
5766.18 1436
5766.90 1391
5767.62 1346
5768.33 1546
5769.05 1509
5769.77 1459
5770.48 1434
5771.20 1371
5771.92 1436
5772.63 1528
5773.35 1487
5774.07 1602
5774.78 1491
5775.50 1552
5776.22 1504
5776.93 1501
5777.65 1525
5778.37 1595
5779.09 1606
5779.80 1545
5780.52 1650
5781.24 1626
5781.96 1513
5782.67 1591
5783.39 1456
5784.11 1547
5784.83 1584
5785.54 1514
5786.26 1552
5786.98 1556
5787.70 1507
5788.41 1574
5789.13 1567
5789.85 1649
5790.57 1673
5791.29 1721
5792.00 1676
5792.72 1710
5793.44 1714
5794.16 1667
5794.88 1839
5795.59 1835
5796.31 1894
5797.03 1924
5797.75 2132
5798.47 2399
5799.19 2829
5799.90 3039
5800.62 3370
5801.34 3451
5802.06 3450
5802.78 3298
5803.50 3196
5804.22 2903
5804.93 2559
5805.65 2384
5806.37 2287
5807.09 2059
5807.81 1892
5808.53 1782
5809.25 1816
5809.97 1888
5810.69 1773
5811.41 1687
5812.13 1742
5812.84 1677
5813.56 1770
5814.28 1874
5815.00 1831
5815.72 1720
5816.44 1814
5817.16 1875
5817.88 1913
5818.60 1833
5819.32 1758
5820.04 1815
5820.76 1754
5821.48 1667
5822.20 1634
5822.92 1730
5823.64 1832
5824.36 1834
5825.08 1832
5825.80 1717
5826.52 1687
5827.24 1773
5827.96 1744
5828.68 1591
5829.40 1564
5830.12 1594
5830.84 1706
5831.56 1722
5832.28 1681
5833.00 1702
5833.72 1681
5834.44 1771
5835.16 1722
5835.89 1695
5836.61 1755
5837.33 1738
5838.05 1652
5838.77 1745
5839.49 1729
5840.21 1728
5840.93 1786
5841.65 1659
5842.37 1622
5843.10 1561
5843.82 1613
5844.54 1599
5845.26 1607
5845.98 1576
5846.70 1411
5847.42 1478
5848.14 1646
5848.87 1524
5849.59 1642
5850.31 1518
5851.03 1487
5851.75 1474
5852.47 1633
5853.20 1614
5853.92 1473
5854.64 1473
5855.36 1552
5856.08 1548
5856.81 1541
5857.53 1578
5858.25 1430
5858.97 1443
5859.69 1507
5860.42 1561
5861.14 1515
5861.86 1550
5862.58 1483
5863.31 1508
5864.03 1519
5864.75 1619
5865.47 1611
5866.20 1610
5866.92 1612
5867.64 1479
5868.36 1479
5869.09 1573
5869.81 1580
5870.53 1665
5871.26 1628
5871.98 1524
5872.70 1677
5873.42 1569
5874.15 1505
5874.87 1417
5875.59 1576
5876.32 1711
5877.04 1688
5877.76 1660
5878.49 1639
5879.21 1778
5879.93 1676
5880.66 1692
5881.38 1670
5882.10 1690
5882.83 1783
5883.55 1782
5884.28 1806
5885.00 1673
5885.72 1806
5886.45 1694
5887.17 1618
5887.89 1670
5888.62 1617
5889.34 1616
5890.07 1555
5890.79 1548
5891.51 1523
5892.24 1491
5892.96 1473
5893.69 1539
5894.41 1525
5895.14 1501
5895.86 1542
5896.59 1584
5897.31 1569
5898.03 1456
5898.76 1519
5899.48 1469
5900.21 1487
5900.93 1525
5901.66 1492
5902.38 1570
5903.11 1540
5903.83 1608
5904.56 1568
5905.28 1578
5906.01 1512
5906.73 1481
5907.46 1598
5908.18 1568
5908.91 1577
5909.63 1585
5910.36 1647
5911.08 1603
5911.81 1532
5912.53 1637
5913.26 1674
5913.99 1601
5914.71 1713
5915.44 1598
5916.16 1584
5916.89 1588
5917.61 1677
5918.34 1692
5919.07 1646
5919.79 1735
5920.52 1729
5921.24 1778
5921.97 1741
5922.70 1704
5923.42 1658
5924.15 1665
5924.87 1748
5925.60 1793
5926.33 1672
5927.05 1741
5927.78 1769
5928.51 1818
5929.23 1760
5929.96 1815
5930.69 1863
5931.41 1858
5932.14 1808
5932.87 1836
5933.59 1880
5934.32 1857
5935.05 1814
5935.77 1884
5936.50 1957
5937.23 1907
5937.95 2039
5938.68 2046
5939.41 2131
5940.13 2071
5940.86 2250
5941.59 2207
5942.32 2305
5943.04 2245
5943.77 2194
5944.50 2180
5945.23 2324
5945.95 2405
5946.68 2372
5947.41 2359
5948.14 2339
5948.86 2437
5949.59 2451
5950.32 2561
5951.05 2714
5951.78 2788
5952.50 2817
5953.23 2857
5953.96 2882
5954.69 2970
5955.42 3179
5956.14 3054
5956.87 2999
5957.60 3039
5958.33 2934
5959.06 2969
5959.78 2975
5960.51 2963
5961.24 3036
5961.97 2948
5962.70 2982
5963.43 3076
5964.16 3155
5964.88 3487
5965.61 3584
5966.34 3903
5967.07 4263
5967.80 4505
5968.53 4580
5969.26 4454
5969.99 4292
5970.72 4181
5971.44 4085
5972.17 3902
5972.90 3948
5973.63 3893
5974.36 3820
5975.09 3903
5975.82 3973
5976.55 3851
5977.28 3794
5978.01 3819
5978.74 3926
5979.47 4009
5980.20 4269
5980.93 4361
5981.66 4611
5982.39 4478
5983.12 4506
5983.85 4693
5984.57 4725
5985.30 4714
5986.03 4752
5986.76 4740
5987.49 4636
5988.22 4499
5988.96 4515
5989.69 4501
5990.42 4634
5991.15 4567
5991.88 4617
5992.61 4697
5993.34 4775
5994.07 4782
5994.80 4954
5995.53 4938
5996.26 4982
5996.99 5352
5997.72 5485
5998.45 5483
5999.18 5469
5999.91 5560
6000.64 5732
6001.37 5749
6002.11 5515
6002.84 5411
6003.57 5396
6004.30 5232
6005.03 5287
6005.76 5233
6006.49 5238
6007.22 5332
6007.95 5417
6008.69 5849
6009.42 6432
6010.15 7401
6010.88 8821
6011.61 10676
6012.34 13004
6013.07 15429
6013.81 17595
6014.54 19446
6015.27 20098
6016.00 20140
6016.73 19224
6017.46 17561
6018.20 15659
6018.93 13823
6019.66 11778
6020.39 9933
6021.12 8461
6021.86 7069
6022.59 6037
6023.32 5507
6024.05 4937
6024.79 4729
6025.52 4305
6026.25 4147
6026.98 4094
6027.72 4024
6028.45 3993
6029.18 3821
6029.91 3659
6030.65 3679
6031.38 3469
6032.11 3455
6032.84 3332
6033.58 3340
6034.31 3344
6035.04 3385
6035.78 3186
6036.51 3273
6037.24 3214
6037.98 3229
6038.71 3411
6039.44 3570
6040.18 3680
6040.91 3809
6041.64 3749
6042.38 3824
6043.11 3805
6043.84 3907
6044.58 4060
6045.31 4075
6046.04 3978
6046.78 4123
6047.51 4059
6048.24 4074
6048.98 4122
6049.71 4290
6050.45 4672
6051.18 4970
6051.91 5153
6052.65 5603
6053.38 6136
6054.12 6310
6054.85 6286
6055.58 6193
6056.32 5719
6057.05 5331
6057.79 5070
6058.52 4720
6059.26 4424
6059.99 4022
6060.72 4034
6061.46 4059
6062.19 3999
6062.93 3949
6063.66 3900
6064.40 3927
6065.13 3888
6065.87 3848
6066.60 3822
6067.34 3844
6068.07 3885
6068.81 3903
6069.54 3694
6070.28 3594
6071.01 3493
6071.75 3574
6072.48 3419
6073.22 3358
6073.95 3295
6074.69 3236
6075.42 3316
6076.16 3191
6076.89 3139
6077.63 3050
6078.37 3011
6079.10 2989
6079.84 3075
6080.57 3047
6081.31 2995
6082.04 3029
6082.78 2783
6083.52 2799
6084.25 2959
6084.99 2814
6085.72 2739
6086.46 2668
6087.20 2793
6087.93 2704
6088.67 2653
6089.40 2758
6090.14 2913
6090.88 2918
6091.61 2918
6092.35 3011
6093.09 2879
6093.82 2951
6094.56 2818
6095.30 2832
6096.03 2781
6096.77 2690
6097.51 2648
6098.24 2465
6098.98 2461
6099.72 2448
6100.45 2334
6101.19 2277
6101.93 2329
6102.66 2311
6103.40 2231
6104.14 2187
6104.88 2274
6105.61 2357
6106.35 2360
6107.09 2376
6107.83 2368
6108.56 2287
6109.30 2282
6110.04 2324
6110.78 2286
6111.51 2360
6112.25 2334
6112.99 2345
6113.73 2346
6114.46 2352
6115.20 2284
6115.94 2480
6116.68 2415
6117.41 2377
6118.15 2371
6118.89 2286
6119.63 2304
6120.37 2391
6121.11 2386
6121.84 2294
6122.58 2354
6123.32 2365
6124.06 2378
6124.80 2306
6125.54 2340
6126.27 2382
6127.01 2395
6127.75 2462
6128.49 2456
6129.23 2557
6129.97 2561
6130.71 2477
6131.44 2329
6132.18 2339
6132.92 2512
6133.66 2455
6134.40 2374
6135.14 2403
6135.88 2353
6136.62 2512
6137.36 2435
6138.10 2534
6138.83 2483
6139.57 2582
6140.31 2528
6141.05 2493
6141.79 2488
6142.53 2426
6143.27 2403
6144.01 2464
6144.75 2465
6145.49 2449
6146.23 2412
6146.97 2374
6147.71 2506
6148.45 2568
6149.19 2481
6149.93 2467
6150.67 2545
6151.41 2664
6152.15 2645
6152.89 2485
6153.63 2507
6154.37 2571
6155.11 2687
6155.85 2747
6156.59 2622
6157.33 2557
6158.07 2699
6158.81 2704
6159.55 2787
6160.29 2821
6161.03 2798
6161.77 2823
6162.51 2967
6163.25 2978
6163.99 3081
6164.74 3122
6165.48 3344
6166.22 3513
6166.96 3789
6167.70 3885
6168.44 4018
6169.18 4127
6169.92 4131
6170.66 3930
6171.40 3817
6172.15 3790
6172.89 3759
6173.63 3681
6174.37 3541
6175.11 3212
6175.85 3273
6176.59 3263
6177.34 3263
6178.08 3424
6178.82 3446
6179.56 3365
6180.30 3448
6181.04 3537
6181.79 3416
6182.53 3313
6183.27 3498
6184.01 3603
6184.75 3574
6185.50 3620
6186.24 3664
6186.98 3755
6187.72 3812
6188.46 3724
6189.21 3686
6189.95 3693
6190.69 4100
6191.43 4194
6192.18 4131
6192.92 4354
6193.66 4689
6194.40 4784
6195.15 4704
6195.89 4722
6196.63 4906
6197.37 4764
6198.12 4719
6198.86 4721
6199.60 4615
6200.35 4591
6201.09 4508
6201.83 4680
6202.58 4760
6203.32 4970
6204.06 5356
6204.80 6249
6205.55 7492
6206.29 9294
6207.03 11802
6207.78 14853
6208.52 18478
6209.26 21356
6210.01 23712
6210.75 25222
6211.50 24925
6212.24 23770
6212.98 21491
6213.73 18906
6214.47 16128
6215.21 13201
6215.96 10791
6216.70 8917
6217.45 7497
6218.19 6417
6218.93 5565
6219.68 5141
6220.42 4742
6221.17 4406
6221.91 4240
6222.66 4093
6223.40 3757
6224.14 3866
6224.89 3766
6225.63 3775
6226.38 3448
6227.12 3424
6227.87 3395
6228.61 3275
6229.36 3077
6230.10 2901
6230.84 2814
6231.59 2733
6232.33 2679
6233.08 2667
6233.82 2707
6234.57 2808
6235.31 2770
6236.06 2837
6236.80 2879
6237.55 2896
6238.30 3006
6239.04 2920
6239.79 3020
6240.53 3138
6241.28 3181
6242.02 3182
6242.77 3117
6243.51 3191
6244.26 3417
6245.00 3606
6245.75 3985
6246.50 4345
6247.24 4815
6247.99 5330
6248.73 5844
6249.48 6083
6250.22 6217
6250.97 6211
6251.72 5932
6252.46 5402
6253.21 4823
6253.95 4491
6254.70 4236
6255.45 3999
6256.19 3607
6256.94 3657
6257.69 3454
6258.43 3382
6259.18 3467
6259.93 3426
6260.67 3393
6261.42 3371
6262.17 3444
6262.91 3365
6263.66 3268
6264.41 3326
6265.15 3335
6265.90 3334
6266.65 3398
6267.39 3307
6268.14 3347
6268.89 3452
6269.63 3440
6270.38 3435
6271.13 3518
6271.88 3560
6272.62 3547
6273.37 3386
6274.12 3443
6274.86 3589
6275.61 3863
6276.36 4024
6277.11 4093
6277.85 4162
6278.60 4274
6279.35 4229
6280.10 4168
6280.85 4020
6281.59 3835
6282.34 3509
6283.09 3430
6283.84 3267
6284.59 3183
6285.33 3249
6286.08 3236
6286.83 3286
6287.58 3401
6288.33 3534
6289.07 3466
6289.82 3671
6290.57 3782
6291.32 3616
6292.07 3407
6292.82 3176
6293.56 3117
6294.31 2938
6295.06 2780
6295.81 2717
6296.56 2742
6297.31 2628
6298.06 2639
6298.81 2643
6299.55 2620
6300.30 2675
6301.05 2700
6301.80 2839
6302.55 2935
6303.30 2876
6304.05 3078
6304.80 3208
6305.55 3181
6306.30 3006
6307.05 3005
6307.79 3018
6308.54 2863
6309.29 2772
6310.04 2708
6310.79 2585
6311.54 2654
6312.29 2655
6313.04 2659
6313.79 2573
6314.54 2552
6315.29 2522
6316.04 2683
6316.79 2643
6317.54 2696
6318.29 2679
6319.04 2479
6319.79 2515
6320.54 2473
6321.29 2511
6322.04 2540
6322.79 2576
6323.54 2442
6324.29 2391
6325.04 2358
6325.79 2325
6326.54 2400
6327.29 2449
6328.04 2486
6328.79 2442
6329.55 2531
6330.30 2421
6331.05 2461
6331.80 2364
6332.55 2330
6333.30 2270
6334.05 2235
6334.80 2221
6335.55 2215
6336.30 2216
6337.05 2177
6337.81 2161
6338.56 2146
6339.31 2222
6340.06 2179
6340.81 2187
6341.56 2269
6342.31 2300
6343.06 2199
6343.82 2257
6344.57 2281
6345.32 2231
6346.07 2331
6346.82 2302
6347.57 2351
6348.33 2344
6349.08 2471
6349.83 2419
6350.58 2594
6351.33 2671
6352.09 2665
6352.84 2729
6353.59 2933
6354.34 3079
6355.09 3086
6355.85 3062
6356.60 2859
6357.35 2671
6358.10 2558
6358.86 2405
6359.61 2339
6360.36 2364
6361.11 2300
6361.87 2144
6362.62 2189
6363.37 2244
6364.12 2266
6364.88 2120
6365.63 2142
6366.38 2142
6367.13 2162
6367.89 2195
6368.64 2243
6369.39 2246
6370.15 2256
6370.90 2215
6371.65 2138
6372.41 2177
6373.16 2298
6373.91 2180
6374.67 2154
6375.42 2164
6376.17 2209
6376.93 2078
6377.68 2080
6378.43 2105
6379.19 2131
6379.94 2254
6380.69 2150
6381.45 2098
6382.20 2076
6382.96 2147
6383.71 2109
6384.46 2097
6385.22 1983
6385.97 2075
6386.73 2017
6387.48 1935
6388.23 1911
6388.99 1850
6389.74 1883
6390.50 2055
6391.25 1883
6392.00 1970
6392.76 2027
6393.51 2069
6394.27 2102
6395.02 1965
6395.78 1949
6396.53 1963
6397.29 1928
6398.04 1884
6398.80 1846
6399.55 1830
6400.31 1815
6401.06 1848
6401.82 1766
6402.57 1764
6403.33 1769
6404.08 1867
6404.84 1914
6405.59 1755
6406.35 1819
6407.10 1824
6407.86 1876
6408.61 1877
6409.37 1907
6410.12 2062
6410.88 1961
6411.63 1985
6412.39 1993
6413.14 1925
6413.90 1868
6414.66 1981
6415.41 1845
6416.17 1729
6416.92 1754
6417.68 1804
6418.44 1797
6419.19 1826
6419.95 1821
6420.70 1721
6421.46 1726
6422.22 1838
6422.97 1861
6423.73 1764
6424.48 1860
6425.24 1877
6426.00 1787
6426.75 1671
6427.51 1663
6428.27 1687
6429.02 1665
6429.78 1686
6430.54 1743
6431.29 1681
6432.05 1669
6432.81 1774
6433.56 1780
6434.32 1768
6435.08 1843
6435.83 1925
6436.59 1915
6437.35 1867
6438.10 1845
6438.86 1819
6439.62 1829
6440.38 1864
6441.13 1838
6441.89 1828
6442.65 1810
6443.41 1856
6444.16 1894
6444.92 1949
6445.68 1894
6446.44 1829
6447.19 1901
6447.95 1929
6448.71 1877
6449.47 1881
6450.22 1894
6450.98 1904
6451.74 1929
6452.50 1827
6453.26 1861
6454.01 1896
6454.77 1920
6455.53 1927
6456.29 1788
6457.05 1848
6457.80 1941
6458.56 2096
6459.32 1986
6460.08 1892
6460.84 1961
6461.60 1919
6462.35 2025
6463.11 1948
6463.87 1979
6464.63 1911
6465.39 1964
6466.15 2130
6466.91 2111
6467.67 2055
6468.42 2080
6469.18 2127
6469.94 2105
6470.70 2164
6471.46 2276
6472.22 2272
6472.98 2108
6473.74 2132
6474.50 2231
6475.26 2246
6476.02 2232
6476.77 2279
6477.53 2291
6478.29 2349
6479.05 2379
6479.81 2316
6480.57 2348
6481.33 2418
6482.09 2345
6482.85 2447
6483.61 2556
6484.37 2576
6485.13 2554
6485.89 2512
6486.65 2645
6487.41 2612
6488.17 2712
6488.93 2748
6489.69 2791
6490.45 2831
6491.21 3058
6491.97 2978
6492.73 3154
6493.49 3310
6494.25 3349
6495.01 3334
6495.77 3471
6496.53 3466
6497.29 3575
6498.05 3426
6498.82 3539
6499.58 3415
6500.34 3381
6501.10 3356
6501.86 3325
6502.62 3400
6503.38 3331
6504.14 3462
6504.90 3550
6505.66 3498
6506.42 3711
6507.19 3776
6507.95 3884
6508.71 4033
6509.47 4146
6510.23 4197
6510.99 4058
6511.75 4222
6512.51 4255
6513.28 4165
6514.04 4182
6514.80 4289
6515.56 4233
6516.32 4255
6517.08 4242
6517.85 4164
6518.61 4264
6519.37 4355
6520.13 4503
6520.89 4786
6521.66 4789
6522.42 4788
6523.18 5060
6523.94 5318
6524.70 5579
6525.47 6018
6526.23 6510
6526.99 7053
6527.75 7579
6528.52 8063
6529.28 8361
6530.04 8397
6530.80 8348
6531.57 8185
6532.33 8331
6533.09 8912
6533.85 10240
6534.62 12110
6535.38 14567
6536.14 17516
6536.90 20256
6537.67 22335
6538.43 22756
6539.19 21946
6539.96 20287
6540.72 17933
6541.48 14972
6542.25 12240
6543.01 10049
6543.77 8297
6544.54 7070
6545.30 6073
6546.06 5236
6546.83 4777
6547.59 4385
6548.35 4056
6549.12 3999
6549.88 3919
6550.64 3780
6551.41 3733
6552.17 3646
6552.94 3558
6553.70 3466
6554.46 3461
6555.23 3502
6555.99 3392
6556.75 3233
6557.52 3187
6558.28 3054
6559.05 2956
6559.81 3037
6560.58 2960
6561.34 3131
6562.10 3149
6562.87 3269
6563.63 3488
6564.40 3629
6565.16 3703
6565.93 3758
6566.69 3665
6567.46 3700
6568.22 3619
6568.99 3582
6569.75 3622
6570.52 3605
6571.28 3631
6572.04 3657
6572.81 3860
6573.57 4149
6574.34 4281
6575.11 4665
6575.87 4791
6576.64 4706
6577.40 4645
6578.17 4714
6578.93 4524
6579.70 4766
6580.46 4488
6581.23 4432
6581.99 4363
6582.76 4493
6583.52 4249
6584.29 4104
6585.06 4124
6585.82 4116
6586.59 3903
6587.35 3874
6588.12 3850
6588.88 3810
6589.65 3901
6590.42 4018
6591.18 4166
6591.95 4385
6592.71 4807
6593.48 5421
6594.25 5815
6595.01 6006
6595.78 6209
6596.55 6637
6597.31 6572
6598.08 6376
6598.85 5980
6599.61 5500
6600.38 5137
6601.15 4800
6601.91 4474
6602.68 4116
6603.45 3785
6604.21 3637
6604.98 3509
6605.75 3504
6606.51 3394
6607.28 3343
6608.05 3419
6608.81 3385
6609.58 3179
6610.35 3235
6611.12 3220
6611.88 3174
6612.65 3104
6613.42 3088
6614.18 3063
6614.95 3012
6615.72 3059
6616.49 2942
6617.25 2975
6618.02 2942
6618.79 2891
6619.56 2904
6620.33 2971
6621.09 2912
6621.86 2835
6622.63 2881
6623.40 2857
6624.16 2909
6624.93 2994
6625.70 2764
6626.47 2627
6627.24 2616
6628.01 2589
6628.77 2606
6629.54 2597
6630.31 2701
6631.08 2873
6631.85 3077
6632.62 3261
6633.38 3437
6634.15 3671
6634.92 3938
6635.69 4000
6636.46 4077
6637.23 3941
6638.00 3879
6638.76 3529
6639.53 3266
6640.30 3212
6641.07 3010
6641.84 2825
6642.61 2771
6643.38 2667
6644.15 2622
6644.92 2570
6645.69 2501
6646.45 2549
6647.22 2570
6647.99 2512
6648.76 2511
6649.53 2660
6650.30 2573
6651.07 2581
6651.84 2661
6652.61 2657
6653.38 2564
6654.15 2506
6654.92 2449
6655.69 2562
6656.46 2575
6657.23 2619
6658.00 2527
6658.77 2471
6659.54 2450
6660.31 2475
6661.08 2395
6661.85 2308
6662.62 2405
6663.39 2387
6664.16 2352
6664.93 2371
6665.70 2329
6666.47 2294
6667.24 2297
6668.01 2297
6668.78 2335
6669.55 2422
6670.32 2393
6671.09 2420
6671.87 2392
6672.64 2343
6673.41 2595
6674.18 2469
6674.95 2491
6675.72 2401
6676.49 2278
6677.26 2434
6678.03 2536
6678.80 2474
6679.58 2343
6680.35 2489
6681.12 2476
6681.89 2501
6682.66 2712
6683.43 2797
6684.20 2872
6684.97 3049
6685.75 3142
6686.52 3103
6687.29 3085
6688.06 3174
6688.83 3020
6689.60 2825
6690.38 2608
6691.15 2465
6691.92 2377
6692.69 2365
6693.46 2275
6694.24 2209
6695.01 2185
6695.78 2238
6696.55 2227
6697.32 2263
6698.10 2207
6698.87 2242
6699.64 2163
6700.41 2168
6701.19 2159
6701.96 2234
6702.73 2296
6703.50 2342
6704.28 2351
6705.05 2278
6705.82 2357
6706.59 2463
6707.37 2407
6708.14 2253
6708.91 2279
6709.69 2169
6710.46 2242
6711.23 2236
6712.00 2119
6712.78 2054
6713.55 2029
6714.32 2089
6715.10 2073
6715.87 1988
6716.64 2008
6717.42 2102
6718.19 2196
6718.96 2008
6719.74 1939
6720.51 1904
6721.28 1991
6722.06 1970
6722.83 1949
6723.61 1938
6724.38 1987
6725.15 2083
6725.93 2099
6726.70 1929
6727.48 1865
6728.25 1992
6729.02 2020
6729.80 2052
6730.57 2010
6731.35 2008
6732.12 2035
6732.89 2109
6733.67 2028
6734.44 2077
6735.22 2133
6735.99 2152
6736.77 2108
6737.54 2120
6738.31 2079
6739.09 2181
6739.86 2050
6740.64 2025
6741.41 2170
6742.19 2233
6742.96 2134
6743.74 2204
6744.51 2224
6745.29 2276
6746.06 2224
6746.84 2287
6747.61 2289
6748.39 2305
6749.16 2390
6749.94 2545
6750.71 2657
6751.49 2693
6752.26 2915
6753.04 3191
6753.82 3234
6754.59 3227
6755.37 3177
6756.14 3050
6756.92 2805
6757.69 2487
6758.47 2429
6759.25 2343
6760.02 2265
6760.80 2222
6761.57 2161
6762.35 2068
6763.12 2052
6763.90 2144
6764.68 2166
6765.45 2124
6766.23 2167
6767.01 2106
6767.78 2170
6768.56 2035
6769.33 2016
6770.11 2001
6770.89 2047
6771.66 2093
6772.44 2216
6773.22 2172
6773.99 2041
6774.77 2083
6775.55 2049
6776.32 2015
6777.10 1976
6777.88 2084
6778.65 2082
6779.43 1998
6780.21 1950
6780.98 1922
6781.76 2035
6782.54 2008
6783.32 1959
6784.09 1947
6784.87 1955
6785.65 1926
6786.43 1889
6787.20 1890
6787.98 1936
6788.76 1780
6789.53 1801
6790.31 1836
6791.09 1844
6791.87 1897
6792.65 1853
6793.42 1829
6794.20 1762
6794.98 1869
6795.76 1811
6796.53 1773
6797.31 1842
6798.09 1856
6798.87 1835
6799.65 1741
6800.42 1819
6801.20 1833
6801.98 1790
6802.76 1834
6803.54 1965
6804.32 1968
6805.09 1974
6805.87 1982
6806.65 1939
6807.43 1905
6808.21 1909
6808.99 1841
6809.77 1830
6810.54 1867
6811.32 1852
6812.10 1903
6812.88 2016
6813.66 1839
6814.44 1780
6815.22 1841
6816.00 1865
6816.78 1794
6817.56 1822
6818.33 1819
6819.11 1840
6819.89 1930
6820.67 1815
6821.45 1851
6822.23 1944
6823.01 1907
6823.79 1884
6824.57 1786
6825.35 1764
6826.13 1813
6826.91 1846
6827.69 1806
6828.47 1944
6829.25 1890
6830.03 1837
6830.81 1848
6831.59 1918
6832.37 1869
6833.15 1850
6833.93 1917
6834.71 1850
6835.49 1791
6836.27 1779
6837.05 1841
6837.83 1844
6838.61 1854
6839.39 1854
6840.17 1872
6840.95 1896
6841.73 1826
6842.51 1793
6843.29 1791
6844.07 1763
6844.85 1785
6845.63 1865
6846.41 2003
6847.19 2128
6847.98 2350
6848.76 2885
6849.54 3507
6850.32 4237
6851.10 4696
6851.88 5084
6852.66 5464
6853.44 5407
6854.22 5015
6855.01 4516
6855.79 4137
6856.57 3659
6857.35 3143
6858.13 2813
6858.91 2633
6859.69 2279
6860.48 2223
6861.26 2205
6862.04 2106
6862.82 2139
6863.60 2105
6864.38 2117
6865.17 2040
6865.95 2073
6866.73 2174
6867.51 2128
6868.29 2086
6869.08 2078
6869.86 2085
6870.64 1928
6871.42 1966
6872.20 1881
6872.99 1877
6873.77 1958
6874.55 2041
6875.33 2021
6876.12 1951
6876.90 1942
6877.68 2130
6878.46 2219
6879.25 2246
6880.03 2264
6880.81 2284
6881.59 2338
6882.38 2318
6883.16 2437
6883.94 2419
6884.73 2624
6885.51 2744
6886.29 2952
6887.08 3160
6887.86 3589
6888.64 3821
6889.42 4001
6890.21 3992
6890.99 3828
6891.77 3599
6892.56 3150
6893.34 2878
6894.12 2749
6894.91 2685
6895.69 2538
6896.48 2390
6897.26 2429
6898.04 2438
6898.83 2391
6899.61 2360
6900.39 2302
6901.18 2409
6901.96 2412
6902.75 2490
6903.53 2525
6904.31 2497
6905.10 2582
6905.88 2453
6906.67 2461
6907.45 2505
6908.24 2614
6909.02 2341
6909.80 2430
6910.59 2424
6911.37 2300
6912.16 2332
6912.94 2224
6913.73 2256
6914.51 2265
6915.30 2163
6916.08 2139
6916.87 2255
6917.65 2131
6918.44 2203
6919.22 2256
6920.01 2185
6920.79 2245
6921.58 2318
6922.36 2144
6923.15 2221
6923.93 2187
6924.72 2212
6925.50 2253
6926.29 2336
6927.07 2401
6927.86 2372
6928.64 2450
6929.43 2462
6930.21 2396
6931.00 2416
6931.78 2571
6932.57 2506
6933.36 2612
6934.14 2725
6934.93 2603
6935.71 2609
6936.50 2705
6937.29 2581
6938.07 2521
6938.86 2498
6939.64 2550
6940.43 2602
6941.22 2778
6942.00 2997
6942.79 2960
6943.57 2987
6944.36 3073
6945.15 3225
6945.93 3095
6946.72 3058
6947.51 3272
6948.29 3424
6949.08 3305
6949.87 3257
6950.65 3292
6951.44 3207
6952.23 3094
6953.01 3056
6953.80 3214
6954.59 3213
6955.37 3252
6956.16 3471
6956.95 3515
6957.74 3487
6958.52 3605
6959.31 3536
6960.10 3564
6960.88 3469
6961.67 3398
6962.46 3434
6963.25 3596
6964.03 3498
6964.82 3313
6965.61 3495
6966.40 3441
6967.18 3660
6967.97 3757
6968.76 3834
6969.55 3878
6970.34 3983
6971.12 4066
6971.91 4306
6972.70 4108
6973.49 4190
6974.28 4296
6975.06 3918
6975.85 4280
6976.64 4223
6977.43 4375
6978.22 4200
6979.00 4276
6979.79 4578
6980.58 4802
6981.37 5301
6982.16 5900
6982.95 6961
6983.74 8383
6984.52 10116
6985.31 11902
6986.10 13402
6986.89 14609
6987.68 14870
6988.47 14434
6989.26 13539
6990.05 12205
6990.83 10525
6991.62 9263
6992.41 8009
6993.20 7196
6993.99 6473
6994.78 5989
6995.57 6098
6996.36 6364
6997.15 7032
6997.94 8315
6998.73 9890
6999.52 11511
7000.31 13150
7001.10 13913
7001.88 14245
7002.67 13996
7003.46 12521
7004.25 11149
7005.04 9850
7005.83 8405
7006.62 6959
7007.41 5951
7008.20 5227
7008.99 4521
7009.78 4204
7010.57 3916
7011.36 3932
7012.15 3909
7012.94 3957
7013.73 3922
7014.52 3921
7015.31 3747
7016.11 3682
7016.90 3728
7017.69 3484
7018.48 3415
7019.27 3248
7020.06 3152
7020.85 3073
7021.64 3112
7022.43 3121
7023.22 3087
7024.01 3346
7024.80 3437
7025.59 3580
7026.38 3703
7027.18 3420
7027.97 3467
7028.76 3466
7029.55 3399
7030.34 3207
7031.13 3195
7031.92 3028
7032.71 3001
7033.51 2873
7034.30 2794
7035.09 2911
7035.88 3002
7036.67 3071
7037.46 2977
7038.25 3063
7039.05 3199
7039.84 3322
7040.63 3415
7041.42 3263
7042.21 3140
7043.01 3238
7043.80 3125
7044.59 2949
7045.38 2920
7046.17 2902
7046.97 2989
7047.76 2933
7048.55 3084
7049.34 3266
7050.14 3465
7050.93 3540
7051.72 3651
7052.51 3646
7053.30 3412
7054.10 3237
7054.89 3123
7055.68 2968
7056.48 2880
7057.27 2763
7058.06 2628
7058.85 2687
7059.65 2756
7060.44 2856
7061.23 2851
7062.03 2792
7062.82 2858
7063.61 2804
7064.40 2845
7065.20 2905
7065.99 2893
7066.78 2742
7067.58 2772
7068.37 2699
7069.16 2732
7069.96 2619
7070.75 2675
7071.54 2637
7072.34 2609
7073.13 2621
7073.93 2672
7074.72 2641
7075.51 2610
7076.31 2556
7077.10 2598
7077.89 2566
7078.69 2572
7079.48 2626
7080.28 2516
7081.07 2441
7081.86 2362
7082.66 2463
7083.45 2491
7084.25 2454
7085.04 2438
7085.84 2536
7086.63 2438
7087.42 2504
7088.22 2633
7089.01 2704
7089.81 2645
7090.60 2584
7091.40 2550
7092.19 2508
7092.99 2348
7093.78 2246
7094.58 2235
7095.37 2122
7096.17 2192
7096.96 2063
7097.76 1936
7098.55 1949
7099.35 2003
7100.14 1976
7100.94 2012
7101.73 2012
7102.53 1971
7103.32 1802
7104.12 1820
7104.91 1778
7105.71 1763
7106.50 1835
7107.30 1836
7108.10 1727
7108.89 1806
7109.69 1811
7110.48 1706
7111.28 1705
7112.07 1641
7112.87 1820
7113.67 1707
7114.46 1797
7115.26 1855
7116.05 1867
7116.85 1812
7117.65 1809
7118.44 1786
7119.24 1791
7120.03 1865
7120.83 1853
7121.63 1870
7122.42 1795
7123.22 1661
7124.02 1663
7124.81 1709
7125.61 1746
7126.41 1632
7127.20 1656
7128.00 1740
7128.80 1762
7129.59 1751
7130.39 1775
7131.19 1802
7131.98 1788
7132.78 1809
7133.58 1829
7134.37 1788
7135.17 1803
7135.97 1768
7136.77 1750
7137.56 1746
7138.36 1709
7139.16 1727
7139.96 1682
7140.75 1792
7141.55 1755
7142.35 1750
7143.15 1752
7143.94 1749
7144.74 1695
7145.54 1732
7146.34 1696
7147.13 1734
7147.93 1746
7148.73 1695
7149.53 1703
7150.33 1696
7151.12 1656
7151.92 1696
7152.72 1577
7153.52 1645
7154.32 1730
7155.11 1768
7155.91 1683
7156.71 1672
7157.51 1736
7158.31 1668
7159.11 1669
7159.90 1596
7160.70 1657
7161.50 1768
7162.30 1704
7163.10 1640
7163.90 1630
7164.70 1634
7165.49 1614
7166.29 1578
7167.09 1578
7167.89 1616
7168.69 1611
7169.49 1586
7170.29 1618
7171.09 1620
7171.89 1690
7172.69 1702
7173.49 1670
7174.28 1590
7175.08 1528
7175.88 1521
7176.68 1610
7177.48 1696
7178.28 1591
7179.08 1606
7179.88 1608
7180.68 1582
7181.48 1689
7182.28 1761
7183.08 1896
7183.88 1962
7184.68 1924
7185.48 1860
7186.28 1858
7187.08 1879
7187.88 1902
7188.68 1820
7189.48 1750
7190.28 1776
7191.08 1604
7191.88 1579
7192.68 1537
7193.48 1436
7194.28 1571
7195.08 1451
7195.88 1487
7196.68 1507
7197.48 1401
7198.28 1559
7199.08 1557
7199.89 1614
7200.69 1619
7201.49 1571
7202.29 1604
7203.09 1574
7203.89 1570
7204.69 1536
7205.49 1451
7206.29 1451
7207.09 1464
7207.89 1413
7208.70 1467
7209.50 1466
7210.30 1445
7211.10 1597
7211.90 1579
7212.70 1586
7213.50 1520
7214.31 1498
7215.11 1445
7215.91 1490
7216.71 1479
7217.51 1523
7218.31 1562
7219.12 1599
7219.92 1566
7220.72 1592
7221.52 1529
7222.32 1576
7223.13 1474
7223.93 1445
7224.73 1480
7225.53 1543
7226.33 1470
7227.14 1469
7227.94 1408
7228.74 1384
7229.54 1447
7230.35 1483
7231.15 1538
7231.95 1494
7232.75 1472
7233.56 1429
7234.36 1494
7235.16 1486
7235.96 1547
7236.77 1565
7237.57 1530
7238.37 1589
7239.17 1654
7239.98 1728
7240.78 1687
7241.58 1761
7242.39 1584
7243.19 1662
7243.99 1644
7244.80 1571
7245.60 1630
7246.40 1613
7247.21 1589
7248.01 1589
7248.81 1520
7249.62 1723
7250.42 1707
7251.22 1647
7252.03 1627
7252.83 1719
7253.63 1791
7254.44 1720
7255.24 1779
7256.05 1663
7256.85 1654
7257.65 1697
7258.46 1604
7259.26 1600
7260.07 1705
7260.87 1659
7261.67 1613
7262.48 1599
7263.28 1607
7264.09 1731
7264.89 1683
7265.70 1668
7266.50 1599
7267.30 1736
7268.11 1764
7268.91 1842
7269.72 1839
7270.52 1902
7271.33 1836
7272.13 1837
7272.94 1880
7273.74 1845
7274.55 1835
7275.35 1939
7276.16 1918
7276.96 1851
7277.77 1969
7278.57 1946
7279.38 2069
7280.18 2046
7280.99 2265
7281.79 2433
7282.60 2752
7283.40 3109
7284.21 3378
7285.01 3852
7285.82 3984
7286.63 3822
7287.43 3828
7288.24 3576
7289.04 3122
7289.85 2902
7290.65 2831
7291.46 2804
7292.27 2654
7293.07 2361
7293.88 2332
7294.68 2328
7295.49 2345
7296.30 2385
7297.10 2298
7297.91 2402
7298.71 2362
7299.52 2362
7300.33 2407
7301.13 2529
7301.94 2659
7302.75 2742
7303.55 2803
7304.36 2735
7305.16 2817
7305.97 2934
7306.78 2875
7307.58 2941
7308.39 3163
7309.20 3344
7310.01 3450
7310.81 3476
7311.62 3636
7312.43 3720
7313.23 3692
7314.04 3684
7314.85 3661
7315.65 3442
7316.46 3469
7317.27 3769
7318.08 4016
7318.88 4725
7319.69 5358
7320.50 5935
7321.31 6446
7322.11 6866
7322.92 6933
7323.73 6740
7324.54 6302
7325.34 5787
7326.15 5135
7326.96 4440
7327.77 4079
7328.57 3574
7329.38 3160
7330.19 2940
7331.00 2723
7331.81 2639
7332.61 2536
7333.42 2508
7334.23 2488
7335.04 2482
7335.85 2440
7336.66 2316
7337.46 2406
7338.27 2514
7339.08 2492
7339.89 2352
7340.70 2322
7341.51 2470
7342.31 2308
7343.12 2214
7343.93 2291
7344.74 2300
7345.55 2304
7346.36 2377
7347.17 2437
7347.98 2454
7348.79 2511
7349.59 2556
7350.40 2506
7351.21 2471
7352.02 2422
7352.83 2441
7353.64 2268
7354.45 2177
7355.26 2260
7356.07 2198
7356.88 2313
7357.69 2451
7358.50 2379
7359.31 2453
7360.12 2479
7360.93 2478
7361.74 2488
7362.54 2611
7363.35 2569
7364.16 2640
7364.97 2562
7365.78 2589
7366.59 2574
7367.40 2596
7368.21 2494
7369.02 2541
7369.83 2548
7370.64 2541
7371.45 2495
7372.27 2561
7373.08 2433
7373.89 2427
7374.70 2476
7375.51 2521
7376.32 2550
7377.13 2804
7377.94 3031
7378.75 3202
7379.56 3437
7380.37 3839
7381.18 4141
7381.99 4439
7382.80 4387
7383.61 4420
7384.42 4206
7385.24 3947
7386.05 3747
7386.86 3325
7387.67 3309
7388.48 3107
7389.29 2801
7390.10 2737
7390.91 2657
7391.72 2636
7392.54 2482
7393.35 2424
7394.16 2417
7394.97 2380
7395.78 2418
7396.59 2536
7397.41 2561
7398.22 2725
7399.03 2787
7399.84 3043
7400.65 3137
7401.46 3152
7402.28 3250
7403.09 3269
7403.90 3261
7404.71 3226
7405.52 3084
7406.34 3232
7407.15 3224
7407.96 3181
7408.77 3295
7409.59 3156
7410.40 3056
7411.21 3014
7412.02 2766
7412.84 2572
7413.65 2441
7414.46 2344
7415.27 2216
7416.09 2257
7416.90 2172
7417.71 2133
7418.52 2041
7419.34 2005
7420.15 2067
7420.96 2016
7421.78 1972
7422.59 2017
7423.40 1880
7424.22 1930
7425.03 1969
7425.84 1947
7426.65 1870
7427.47 1809
7428.28 1765
7429.09 1820
7429.91 1726
7430.72 1681
7431.54 1683
7432.35 1833
7433.16 1731
7433.98 1709
7434.79 1724
7435.60 1710
7436.42 1727
7437.23 1747
7438.05 1765
7438.86 1749
7439.67 1812
7440.49 1856
7441.30 1795
7442.12 1871
7442.93 1830
7443.74 1757
7444.56 1757
7445.37 1735
7446.19 1837
7447.00 1746
7447.82 1693
7448.63 1633
7449.44 1724
7450.26 1757
7451.07 1692
7451.89 1665
7452.70 1653
7453.52 1602
7454.33 1612
7455.15 1605
7455.96 1578
7456.78 1636
7457.59 1690
7458.41 1723
7459.22 1641
7460.04 1622
7460.85 1745
7461.67 1673
7462.48 1656
7463.30 1734
7464.11 1739
7464.93 1661
7465.74 1696
7466.56 1760
7467.37 1737
7468.19 1680
7469.01 1640
7469.82 1644
7470.64 1671
7471.45 1664
7472.27 1607
7473.08 1661
7473.90 1745
7474.72 1742
7475.53 1692
7476.35 1629
7477.16 1698
7477.98 1684
7478.80 1606
7479.61 1650
7480.43 1567
7481.24 1399
7482.06 1544
7482.88 1589
7483.69 1497
7484.51 1470
7485.33 1554
7486.14 1582
7486.96 1556
7487.78 1513
7488.59 1405
7489.41 1391
7490.23 1403
7491.04 1486
7491.86 1462
7492.68 1425
7493.49 1465
7494.31 1461
7495.13 1368
7495.94 1375
7496.76 1430
7497.58 1444
7498.40 1418
7499.21 1389
7500.03 1331
7500.85 1411
7501.67 1434
7502.48 1411
7503.30 1364
7504.12 1396
7504.94 1363
7505.75 1286
7506.57 1357
7507.39 1339
7508.21 1312
7509.02 1335
7509.84 1335
7510.66 1276
7511.48 1317
7512.30 1317
7513.11 1293
7513.93 1316
7514.75 1308
7515.57 1335
7516.39 1331
7517.20 1266
7518.02 1234
7518.84 1319
7519.66 1255
7520.48 1241
7521.30 1300
7522.11 1284
7522.93 1290
7523.75 1316
7524.57 1291
7525.39 1304
7526.21 1216
7527.03 1284
7527.84 1270
7528.66 1275
7529.48 1386
7530.30 1325
7531.12 1348
7531.94 1287
7532.76 1232
7533.58 1272
7534.40 1308
7535.22 1346
7536.03 1263
7536.85 1298
7537.67 1278
7538.49 1275
7539.31 1348
7540.13 1352
7540.95 1351
7541.77 1270
7542.59 1314
7543.41 1380
7544.23 1373
7545.05 1400
7545.87 1433
7546.69 1322
7547.51 1377
7548.33 1409
7549.15 1330
7549.97 1353
7550.79 1375
7551.61 1343
7552.43 1323
7553.25 1337
7554.07 1332
7554.89 1289
7555.71 1249
7556.53 1273
7557.35 1272
7558.17 1269
7558.99 1262
7559.81 1297
7560.63 1312
7561.45 1244
7562.27 1306
7563.09 1229
7563.92 1277
7564.74 1309
7565.56 1295
7566.38 1262
7567.20 1273
7568.02 1354
7568.84 1332
7569.66 1297
7570.48 1304
7571.30 1315
7572.13 1360
7572.95 1367
7573.77 1252
7574.59 1298
7575.41 1285
7576.23 1225
7577.05 1189
7577.88 1359
7578.70 1344
7579.52 1297
7580.34 1226
7581.16 1249
7581.98 1226
7582.81 1216
7583.63 1314
7584.45 1309
7585.27 1279
7586.09 1288
7586.92 1358
7587.74 1368
7588.56 1365
7589.38 1352
7590.20 1375
7591.03 1382
7591.85 1450
7592.67 1314
7593.49 1281
7594.32 1298
7595.14 1363
7595.96 1312
7596.78 1292
7597.61 1354
7598.43 1377
7599.25 1373
7600.07 1443
7600.90 1339
7601.72 1420
7602.54 1489
7603.36 1514
7604.19 1602
7605.01 1621
7605.83 1683
7606.66 1790
7607.48 1699
7608.30 1617
7609.13 1685
7609.95 1616
7610.77 1508
7611.60 1415
7612.42 1480
7613.24 1438
7614.07 1488
7614.89 1458
7615.71 1510
7616.54 1619
7617.36 1487
7618.18 1586
7619.01 1558
7619.83 1626
7620.66 1672
7621.48 1682
7622.30 1563
7623.13 1469
7623.95 1495
7624.78 1487
7625.60 1578
7626.42 1526
7627.25 1506
7628.07 1590
7628.90 1670
7629.72 1673
7630.55 1719
7631.37 1741
7632.19 1874
7633.02 1941
7633.84 1876
7634.67 1761
7635.49 1685
7636.32 1714
7637.14 1654
7637.97 1556
7638.79 1494
7639.62 1475
7640.44 1442
7641.27 1402
7642.09 1321
7642.92 1296
7643.74 1256
7644.57 1238
7645.39 1304
7646.22 1339
7647.04 1229
7647.87 1285
7648.69 1251
7649.52 1274
7650.34 1216
7651.17 1342
7651.99 1300
7652.82 1275
7653.65 1262
7654.47 1277
7655.30 1292
7656.12 1245
7656.95 1212
7657.77 1233
7658.60 1223
7659.43 1183
7660.25 1198
7661.08 1189
7661.90 1298
7662.73 1316
7663.56 1195
7664.38 1201
7665.21 1291
7666.04 1230
7666.86 1223
7667.69 1248
7668.51 1305
7669.34 1302
7670.17 1270
7670.99 1281
7671.82 1239
7672.65 1200
7673.47 1225
7674.30 1205
7675.13 1193
7675.95 1209
7676.78 1168
7677.61 1187
7678.44 1136
7679.26 1109
7680.09 1151
7680.92 1141
7681.74 1132
7682.57 1171
7683.40 1244
7684.23 1224
7685.05 1224
7685.88 1196
7686.71 1275
7687.53 1240
7688.36 1215
7689.19 1199
7690.02 1203
7690.85 1215
7691.67 1173
7692.50 1218
7693.33 1235
7694.16 1185
7694.98 1200
7695.81 1221
7696.64 1236
7697.47 1239
7698.30 1196
7699.12 1298
7699.95 1316
7700.78 1281
7701.61 1305
7702.44 1323
7703.26 1336
7704.09 1242
7704.92 1241
7705.75 1218
7706.58 1210
7707.41 1258
7708.24 1232
7709.06 1172
7709.89 1212
7710.72 1231
7711.55 1207
7712.38 1303
7713.21 1261
7714.04 1169
7714.87 1151
7715.69 1162
7716.52 1170
7717.35 1155
7718.18 1160
7719.01 1132
7719.84 1133
7720.67 1178
7721.50 1195
7722.33 1179
7723.16 1130
7723.99 1091
7724.82 1147
7725.65 1157
7726.48 1186
7727.30 1213
7728.13 1173
7728.96 1206
7729.79 1120
7730.62 1079
7731.45 1109
7732.28 1189
7733.11 1193
7733.94 1128
7734.77 1116
7735.60 1185
7736.43 1225
7737.26 1159
7738.09 1204
7738.92 1090
7739.75 1091
7740.58 1217
7741.41 1187
7742.25 1102
7743.08 1136
7743.91 1189
7744.74 1205
7745.57 1278
7746.40 1325
7747.23 1418
7748.06 1432
7748.89 1515
7749.72 1576
7750.55 1522
7751.38 1457
7752.21 1380
7753.04 1341
7753.88 1300
7754.71 1355
7755.54 1319
7756.37 1243
7757.20 1218
7758.03 1213
7758.86 1231
7759.69 1233
7760.53 1191
7761.36 1223
7762.19 1231
7763.02 1189
7763.85 1179
7764.68 1199
7765.51 1142
7766.35 1169
7767.18 1156
7768.01 1227
7768.84 1222
7769.67 1246
7770.51 1205
7771.34 1256
7772.17 1232
7773.00 1150
7773.83 1188
7774.67 1288
7775.50 1314
7776.33 1187
7777.16 1190
7777.99 1244
7778.83 1135
7779.66 1151
7780.49 1213
7781.32 1235
7782.16 1256
7782.99 1155
7783.82 1265
7784.65 1304
7785.49 1266
7786.32 1309
7787.15 1292
7787.99 1332
7788.82 1333
7789.65 1249
7790.48 1249
7791.32 1281
7792.15 1237
7792.98 1213
7793.82 1220
7794.65 1228
7795.48 1260
7796.32 1258
7797.15 1173
7797.98 1258
7798.82 1265
7799.65 1304
7800.48 1245
7801.32 1338
7802.15 1395
7802.99 1337
7803.82 1335
7804.65 1348
7805.49 1292
7806.32 1220
7807.15 1283
7807.99 1261
7808.82 1369
7809.66 1409
7810.49 1423
7811.32 1464
7812.16 1553
7812.99 1589
7813.83 1710
7814.66 1768
7815.50 1906
7816.33 1957
7817.16 2006
7818.00 1999
7818.83 2079
7819.67 1947
7820.50 1782
7821.34 1747
7822.17 1736
7823.01 1644
7823.84 1513
7824.68 1507
7825.51 1546
7826.35 1587
7827.18 1620
7828.02 1610
7828.85 1589
7829.69 1566
7830.52 1433
7831.36 1513
7832.19 1606
7833.03 1457
7833.86 1526
7834.70 1593
7835.53 1609
7836.37 1518
7837.20 1584
7838.04 1491
7838.87 1615
7839.71 1539
7840.55 1503
7841.38 1530
7842.22 1552
7843.05 1468
7843.89 1437
7844.72 1560
7845.56 1490
7846.40 1403
7847.23 1436
7848.07 1394
7848.91 1431
7849.74 1370
7850.58 1324
7851.41 1281
7852.25 1314
7853.09 1339
7853.92 1441
7854.76 1426
7855.60 1410
7856.43 1383
7857.27 1370
7858.11 1427
7858.94 1420
7859.78 1501
7860.62 1507
7861.45 1473
7862.29 1423
7863.13 1404
7863.96 1370
7864.80 1411
7865.64 1474
7866.47 1455
7867.31 1378
7868.15 1349
7868.99 1345
7869.82 1391
7870.66 1323
7871.50 1363
7872.33 1440
7873.17 1438
7874.01 1434
7874.85 1422
7875.68 1451
7876.52 1546
7877.36 1603
7878.20 1589
7879.03 1579
7879.87 1676
7880.71 1703
7881.55 1594
7882.39 1533
7883.22 1524
7884.06 1494
7884.90 1441
7885.74 1390
7886.58 1461
7887.41 1505
7888.25 1523
7889.09 1571
7889.93 1473
7890.77 1521
7891.61 1548
7892.44 1553
7893.28 1564
7894.12 1510
7894.96 1590
7895.80 1584
7896.64 1572
7897.48 1550
7898.31 1561
7899.15 1739
7899.99 1780
7900.83 1831
7901.67 1862
7902.51 1738
7903.35 1750
7904.19 1714
7905.03 1635
7905.87 1566
7906.70 1476
7907.54 1515
7908.38 1363
7909.22 1344
7910.06 1376
7910.90 1362
7911.74 1369
7912.58 1266
7913.42 1314
7914.26 1387
7915.10 1397
7915.94 1539
7916.78 1667
7917.62 1747
7918.46 1773
7919.30 1958
7920.14 1925
7920.98 1840
7921.82 1849
7922.66 1753
7923.50 1747
7924.34 1603
7925.18 1591
7926.02 1547
7926.86 1385
7927.70 1399
7928.54 1400
7929.38 1318
7930.22 1246
7931.06 1306
7931.90 1308
7932.74 1264
7933.58 1294
7934.42 1317
7935.26 1340
7936.10 1255
7936.95 1260
7937.79 1326
7938.63 1235
7939.47 1117
7940.31 1188
7941.15 1253
7941.99 1327
7942.83 1285
7943.67 1434
7944.51 1461
7945.36 1450
7946.20 1495
7947.04 1421
7947.88 1480
7948.72 1471
7949.56 1419
7950.40 1445
7951.25 1446
7952.09 1468
7952.93 1445
7953.77 1414
7954.61 1370
7955.45 1414
7956.30 1466
7957.14 1381
7957.98 1320
7958.82 1267
7959.66 1403
7960.51 1375
7961.35 1434
7962.19 1342
7963.03 1321
7963.87 1370
7964.72 1410
7965.56 1502
7966.40 1434
7967.24 1417
7968.09 1458
7968.93 1575
7969.77 1502
7970.61 1495
7971.46 1438
7972.30 1402
7973.14 1373
7973.98 1347
7974.83 1271
7975.67 1321
7976.51 1265
7977.36 1290
7978.20 1311
7979.04 1356
7979.89 1228
7980.73 1267
7981.57 1268
7982.41 1323
7983.26 1376
7984.10 1278
7984.94 1300
7985.79 1241
7986.63 1306
7987.48 1167
7988.32 1258
7989.16 1211
7990.01 1205
7990.85 1185
7991.69 1148
7992.54 1149
7993.38 1144
7994.22 1148
7995.07 1161
7995.91 1144
7996.76 1126
7997.60 1037
7998.44 1032
7999.29 1118
8000.13 1112
8000.98 1044
8001.82 1134
8002.67 1024
8003.51 1007
8004.35 1112
8005.20 1072
8006.04 1109
8006.89 1134
8007.73 1080
8008.58 1031
8009.42 1060
8010.27 1039
8011.11 1094
8011.96 1001
8012.80 1064
8013.65 1116
8014.49 1076
8015.34 1074
8016.18 1032
8017.03 1111
8017.87 1078
8018.72 1050
8019.56 1135
8020.41 1117
8021.25 1061
8022.10 1057
8022.94 1056
8023.79 1008
8024.63 1005
8025.48 1057
8026.32 1065
8027.17 1018
8028.01 978
8028.86 966
8029.71 1075
8030.55 1025
8031.40 1061
8032.24 1065
8033.09 1057
8033.94 1033
8034.78 1035
8035.63 972
8036.47 1075
8037.32 1090
8038.17 990
8039.01 1091
8039.86 1039
8040.70 1002
8041.55 909
8042.40 966
8043.24 1020
8044.09 967
8044.94 1055
8045.78 1038
8046.63 1117
8047.48 1087
8048.32 1106
8049.17 1085
8050.02 1037
8050.86 1064
8051.71 1093
8052.56 1095
8053.40 1080
8054.25 1041
8055.10 1018
8055.95 1023
8056.79 1001
8057.64 992
8058.49 968
8059.33 966
8060.18 994
8061.03 964
8061.88 953
8062.72 1007
8063.57 932
8064.42 1009
8065.27 1026
8066.11 1010
8066.96 1017
8067.81 936
8068.66 968
8069.50 968
8070.35 972
8071.20 960
8072.05 1032
8072.90 1056
8073.74 936
8074.59 972
8075.44 983
8076.29 990
8077.14 1027
8077.99 984
8078.83 993
8079.68 923
8080.53 941
8081.38 958
8082.23 1022
8083.08 993
8083.92 999
8084.77 956
8085.62 976
8086.47 957
8087.32 978
8088.17 972
8089.02 990
8089.87 1033
8090.71 1050
8091.56 985
8092.41 970
8093.26 988
8094.11 1003
8094.96 954
8095.81 930
8096.66 923
8097.51 960
8098.36 948
8099.21 980
8100.06 932
8100.91 987
8101.75 1014
8102.60 998
8103.45 989
8104.30 1029
8105.15 924
8106.00 961
8106.85 947
8107.70 1026
8108.55 1017
8109.40 976
8110.25 990
8111.10 997
8111.95 929
8112.80 962
8113.65 960
8114.50 951
8115.35 943
8116.20 994
8117.05 999
8117.90 1028
8118.75 1025
8119.60 951
8120.46 984
8121.31 994
8122.16 942
8123.01 993
8123.86 1062
8124.71 1029
8125.56 977
8126.41 1030
8127.26 1019
8128.11 1011
8128.96 1015
8129.81 1049
8130.66 1031
8131.52 996
8132.37 981
8133.22 1025
8134.07 1066
8134.92 1100
8135.77 1125
8136.62 1083
8137.47 1059
8138.33 1099
8139.18 1110
8140.03 1097
8140.88 1109
8141.73 1159
8142.58 1092
8143.44 1087
8144.29 1147
8145.14 1124
8145.99 1162
8146.84 1089
8147.69 1184
8148.55 1226
8149.40 1205
8150.25 1177
8151.10 1218
8151.95 1218
8152.81 1176
8153.66 1304
8154.51 1417
8155.36 1437
8156.22 1412
8157.07 1492
8157.92 1320
8158.77 1275
8159.63 1216
8160.48 1195
8161.33 1116
8162.18 1105
8163.04 1076
8163.89 1127
8164.74 1087
8165.60 1028
8166.45 1073
8167.30 1122
8168.15 1116
8169.01 1072
8169.86 1084
8170.71 1119
8171.57 1079
8172.42 1071
8173.27 1126
8174.13 1135
8174.98 1037
8175.83 1081
8176.69 1015
8177.54 1024
8178.39 983
8179.25 997
8180.10 1028
8180.95 1095
8181.81 1015
8182.66 1011
8183.52 1046
8184.37 937
8185.22 923
8186.08 958
8186.93 949
8187.79 971
8188.64 936
8189.49 998
8190.35 937
8191.20 1025
8192.06 1011
8192.91 955
8193.76 951
8194.62 956
8195.47 932
8196.33 907
8197.18 925
8198.04 972
8198.89 973
8199.75 967
8200.60 1041
8201.46 941
8202.31 973
8203.17 942
8204.02 935
8204.87 1008
8205.73 1009
8206.58 955
8207.44 999
8208.29 981
8209.15 952
8210.01 1022
8210.86 992
8211.72 995
8212.57 941
8213.43 984
8214.28 1044
8215.14 984
8215.99 950
8216.85 987
8217.70 974
8218.56 998
8219.42 1039
8220.27 985
8221.13 1093
8221.98 1044
8222.84 1006
8223.69 1041
8224.55 1060
8225.41 1040
8226.26 1021
8227.12 1079
8227.97 970
8228.83 963
8229.69 979
8230.54 999
8231.40 1001
8232.26 953
8233.11 983
8233.97 1024
8234.82 991
8235.68 982
8236.54 983
8237.39 1013
8238.25 969
8239.11 966
8239.96 1045
8240.82 1035
8241.68 949
8242.54 982
8243.39 1081
8244.25 1063
8245.11 999
8245.96 1014
8246.82 1015
8247.68 935
8248.53 966
8249.39 985
8250.25 1035
8251.11 971
8251.96 948
8252.82 978
8253.68 936
8254.54 924
8255.39 983
8256.25 1033
8257.11 1003
8257.97 960
8258.82 964
8259.68 1008
8260.54 1015
8261.40 985
8262.26 968
8263.11 974
8263.97 1017
8264.83 983
8265.69 970
8266.55 999
8267.40 979
8268.26 941
8269.12 956
8269.98 947
8270.84 903
8271.70 955
8272.55 917
8273.41 982
8274.27 987
8275.13 993
8275.99 1055
8276.85 982
8277.71 967
8278.56 983
8279.42 982
8280.28 966
8281.14 974
8282.00 977
8282.86 1004
8283.72 1065
8284.58 1080
8285.44 1105
8286.29 1046
8287.15 1028
8288.01 1134
8288.87 1049
8289.73 1029
8290.59 1016
8291.45 1124
8292.31 1083
8293.17 1132
8294.03 1120
8294.89 1147
8295.75 1118
8296.61 1088
8297.47 1122
8298.33 1181
8299.19 1070
8300.05 1071
8300.91 1083
8301.77 1135
8302.63 1183
8303.49 1154
8304.35 1134
8305.21 1160
8306.07 1090
8306.93 1067
8307.79 1174
8308.65 1152
8309.51 1103
8310.37 1124
8311.23 1121
8312.09 1148
8312.95 1127
8313.81 1140
8314.67 1225
8315.53 1267
8316.39 1269
8317.25 1307
8318.11 1315
8318.98 1301
8319.84 1294
8320.70 1295
8321.56 1153
8322.42 1181
8323.28 1237
8324.14 1139
8325.00 1139
8325.86 1039
8326.73 1053
8327.59 1042
8328.45 1011
8329.31 1085
8330.17 1061
8331.03 1079
8331.89 1056
8332.76 1096
8333.62 1128
8334.48 1086
8335.34 995
8336.20 1073
8337.06 1051
8337.93 1110
8338.79 1000
8339.65 992
8340.51 1017
8341.37 1049
8342.24 1084
8343.10 1121
8343.96 1136
8344.82 1188
8345.68 1202
8346.55 1240
8347.41 1194
8348.27 1205
8349.13 1057
8350.00 1070
8350.86 1052
8351.72 1031
8352.58 1025
8353.45 1006
8354.31 983
8355.17 1046
8356.03 1110
8356.90 1064
8357.76 1006
8358.62 1065
8359.49 1064
8360.35 1091
8361.21 1056
8362.08 1088
8362.94 1064
8363.80 1064
8364.66 1047
8365.53 1139
8366.39 1063
8367.25 1122
8368.12 1095
8368.98 1137
8369.84 1151
8370.71 1137
8371.57 1130
8372.44 1110
8373.30 1049
8374.16 1022
8375.03 1099
8375.89 1137
8376.75 1120
8377.62 1081
8378.48 1122
8379.35 1147
8380.21 1060
8381.07 1057
8381.94 1101
8382.80 1090
8383.67 1073
8384.53 1103
8385.40 1121
8386.26 1123
8387.12 1156
8387.99 1145
8388.85 1141
8389.72 1171
8390.58 1151
8391.45 1211
8392.31 1177
8393.18 1117
8394.04 1160
8394.91 1199
8395.77 1159
8396.64 1136
8397.50 1177
8398.37 1192
8399.23 1139
8400.10 1240
8400.96 1204
8401.83 1196
8402.69 1099
8403.56 1167
8404.42 1170
8405.29 1274
8406.15 1218
8407.02 1275
8407.88 1272
8408.75 1332
8409.61 1318
8410.48 1284
8411.34 1290
8412.21 1265
8413.08 1304
8413.94 1340
8414.81 1323
8415.67 1330
8416.54 1414
8417.41 1385
8418.27 1328
8419.14 1279
8420.00 1355
8420.87 1405
8421.74 1349
8422.60 1363
8423.47 1386
8424.33 1448
8425.20 1451
8426.07 1467
8426.93 1501
8427.80 1522
8428.67 1475
8429.53 1449
8430.40 1472
8431.27 1472
8432.13 1448
8433.00 1489
8433.87 1557
8434.73 1489
8435.60 1595
8436.47 1503
8437.33 1605
8438.20 1623
8439.07 1596
8439.94 1766
8440.80 1794
8441.67 1832
8442.54 1905
8443.40 1934
8444.27 1983
8445.14 1930
8446.01 1988
8446.87 1956
8447.74 1865
8448.61 1905
8449.48 1921
8450.34 1917
8451.21 1960
8452.08 2112
8452.95 2218
8453.82 2367
8454.68 2814
8455.55 3120
8456.42 3413
8457.29 3544
8458.15 3653
8459.02 3677
8459.89 3571
8460.76 3481
8461.63 3176
8462.50 2924
8463.36 2644
8464.23 2566
8465.10 2562
8465.97 2537
8466.84 2806
8467.71 3386
8468.57 4170
8469.44 4928
8470.31 5472
8471.18 6008
8472.05 6323
8472.92 5804
8473.79 5508
8474.66 5019
8475.53 4298
8476.39 3697
8477.26 3239
8478.13 2969
8479.00 2650
8479.87 2386
8480.74 2166
8481.61 2075
8482.48 2004
8483.35 1848
8484.22 1852
8485.09 1828
8485.96 1878
8486.83 1825
8487.69 1836
8488.56 1860
8489.43 1778
8490.30 1695
8491.17 1732
8492.04 1636
8492.91 1674
8493.78 1689
8494.65 1655
8495.52 1683
8496.39 1648
8497.26 1710
8498.13 1772
8499.00 1701
8499.87 1709
8500.74 1730
8501.61 1701
8502.48 1659
8503.35 1606
8504.22 1611
8505.10 1612
8505.97 1651
8506.84 1661
8507.71 1731
8508.58 1850
8509.45 1768
8510.32 1864
8511.19 1806
8512.06 1794
8512.93 1651
8513.80 1602
8514.67 1563
8515.54 1575
8516.42 1475
8517.29 1500
8518.16 1514
8519.03 1477
8519.90 1409
8520.77 1444
8521.64 1464
8522.51 1466
8523.39 1447
8524.26 1410
8525.13 1545
8526.00 1465
8526.87 1472
8527.74 1588
8528.61 1473
8529.49 1527
8530.36 1662
8531.23 1636
8532.10 1590
8532.97 1570
8533.85 1601
8534.72 1692
8535.59 1689
8536.46 1777
8537.33 1752
8538.21 1619
8539.08 1639
8539.95 1630
8540.82 1594
8541.69 1649
8542.57 1584
8543.44 1698
8544.31 1606
8545.18 1591
8546.06 1606
8546.93 1546
8547.80 1639
8548.67 1604
8549.55 1596
8550.42 1645
8551.29 1689
8552.17 1677
8553.04 1745
8553.91 1771
8554.78 1806
8555.66 1739
8556.53 1742
8557.40 1639
8558.28 1670
8559.15 1632
8560.02 1637
8560.90 1587
8561.77 1466
8562.64 1451
8563.52 1447
8564.39 1357
8565.26 1365
8566.14 1377
8567.01 1346
8567.89 1356
8568.76 1346
8569.63 1337
8570.51 1345
8571.38 1291
8572.25 1344
8573.13 1293
8574.00 1305
8574.88 1237
8575.75 1225
8576.62 1251
8577.50 1250
8578.37 1231
8579.25 1178
8580.12 1238
8581.00 1252
8581.87 1253
8582.74 1239
8583.62 1284
8584.49 1267
8585.37 1271
8586.24 1268
8587.12 1251
8587.99 1274
8588.87 1265
8589.74 1277
8590.62 1217
8591.49 1208
8592.37 1202
8593.24 1278
8594.12 1327
8594.99 1265
8595.87 1222
8596.74 1257
8597.62 1235
8598.49 1226
8599.37 1318
8600.24 1244
8601.12 1317
8601.99 1307
8602.87 1302
8603.74 1287
8604.62 1244
8605.49 1210
8606.37 1205
8607.25 1291
8608.12 1221
8609.00 1290
8609.87 1228
8610.75 1262
8611.63 1266
8612.50 1261
8613.38 1291
8614.25 1302
8615.13 1280
8616.01 1385
8616.88 1334
8617.76 1349
8618.63 1450
8619.51 1333
8620.39 1307
8621.26 1323
8622.14 1370
8623.02 1342
8623.89 1349
8624.77 1420
8625.65 1391
8626.52 1382
8627.40 1362
8628.28 1437
8629.15 1463
8630.03 1439
8630.91 1544
8631.78 1559
8632.66 1609
8633.54 1561
8634.41 1563
8635.29 1605
8636.17 1548
8637.05 1551
8637.92 1593
8638.80 1690
8639.68 1644
8640.56 1669
8641.43 1708
8642.31 1747
8643.19 1778
8644.06 1759
8644.94 1739
8645.82 1723
8646.70 1746
8647.58 1725
8648.45 1730
8649.33 1694
8650.21 1772
8651.09 1791
8651.96 1714
8652.84 1702
8653.72 1709
8654.60 1732
8655.48 1823
8656.36 1814
8657.23 1910
8658.11 2055
8658.99 1918
8659.87 1921
8660.75 1931
8661.63 1927
8662.50 1890
8663.38 1938
8664.26 1902
8665.14 1885
8666.02 1898
8666.90 1904
8667.78 1907
8668.65 2050
8669.53 2100
8670.41 2294
8671.29 2627
8672.17 2994
8673.05 3536
8673.93 4056
8674.81 4384
8675.69 4677
8676.57 4847
8677.45 4786
8678.32 4534
8679.20 4067
8680.08 3739
8680.96 3330
8681.84 3032
8682.72 2690
8683.60 2493
8684.48 2424
8685.36 2231
8686.24 2143
8687.12 2227
8688.00 2239
8688.88 2466
8689.76 2724
8690.64 3227
8691.52 3720
8692.40 4023
8693.28 4320
8694.16 4502
8695.04 4476
8695.92 4200
8696.80 3889
8697.68 3422
8698.56 2960
8699.44 2743
8700.32 2459
8701.20 2175
8702.08 2104
8702.96 1866
8703.84 1876
8704.72 1760
8705.60 1597
8706.49 1572
8707.37 1533
8708.25 1577
8709.13 1500
8710.01 1518
8710.89 1511
8711.77 1558
8712.65 1557
8713.53 1535
8714.41 1513
8715.29 1459
8716.18 1518
8717.06 1481
8717.94 1466
8718.82 1439
8719.70 1433
8720.58 1375
8721.46 1462
8722.35 1403
8723.23 1428
8724.11 1356
8724.99 1388
8725.87 1370
8726.75 1427
8727.64 1358
8728.52 1308
8729.40 1357
8730.28 1439
8731.16 1497
8732.05 1517
8732.93 1516
8733.81 1491
8734.69 1498
8735.57 1516
8736.46 1424
8737.34 1421
8738.22 1400
8739.10 1350
8739.99 1354
8740.87 1329
8741.75 1311
8742.63 1338
8743.52 1287
8744.40 1320
8745.28 1336
8746.16 1338
8747.05 1277
8747.93 1441
8748.81 1437
8749.70 1363
8750.58 1356
8751.46 1384
8752.34 1333
8753.23 1396
8754.11 1353
8754.99 1363
8755.88 1328
8756.76 1383
8757.64 1382
8758.53 1349
8759.41 1360
8760.29 1368
8761.18 1472
8762.06 1370
8762.94 1407
8763.83 1381
8764.71 1346
8765.60 1280
8766.48 1308
8767.36 1366
8768.25 1331
8769.13 1354
8770.01 1327
8770.90 1361
8771.78 1341
8772.67 1382
8773.55 1344
8774.43 1267
8775.32 1340
8776.20 1283
8777.09 1228
8777.97 1280
8778.86 1279
8779.74 1225
8780.63 1231
8781.51 1249
8782.39 1163
8783.28 1179
8784.16 1186
8785.05 1192
8785.93 1197
8786.82 1175
8787.70 1159
8788.59 1144
8789.47 1166
8790.36 1102
8791.24 1170
8792.13 1203
8793.01 1180
8793.90 1152
8794.78 1168
8795.67 1190
8796.55 1154
8797.44 1084
8798.32 1070
8799.21 1056
8800.10 1082
8800.98 1054
8801.87 1081
8802.75 1125
8803.64 1098
8804.52 1106
8805.41 1050
8806.29 1135
8807.18 1110
8808.07 1131
8808.95 1154
8809.84 1075
8810.72 1054
8811.61 1003
8812.50 1030
8813.38 1117
8814.27 1099
8815.15 1066
8816.04 1051
8816.93 1024
8817.81 1036
8818.70 1051
8819.59 1098
8820.47 1104
8821.36 1142
8822.25 1123
8823.13 1072
8824.02 1103
8824.91 1036
8825.79 1027
8826.68 1030
8827.57 1029
8828.45 1010
8829.34 1054
8830.23 982
8831.11 975
8832.00 1010
8832.89 1041
8833.78 1003
8834.66 1029
8835.55 1008
8836.44 984
8837.32 940
8838.21 976
8839.10 1065
8839.99 1033
8840.87 1072
8841.76 979
8842.65 982
8843.54 982
8844.42 957
8845.31 983
8846.20 1031
8847.09 1031
8847.98 958
8848.86 962
8849.75 984
8850.64 949
8851.53 941
8852.42 975
8853.30 1011
8854.19 955
8855.08 940
8855.97 946
8856.86 959
8857.75 911
8858.63 984
8859.52 957
8860.41 941
8861.30 928
8862.19 926
8863.08 964
8863.97 941
8864.85 936
8865.74 947
8866.63 964
8867.52 950
8868.41 924
8869.30 892
8870.19 904
8871.08 927
8871.97 909
8872.85 853
8873.74 918
8874.63 890
8875.52 927
8876.41 865
8877.30 851
8878.19 860
8879.08 937
8879.97 900
8880.86 853
8881.75 908
8882.64 928
8883.53 902
8884.42 890
8885.31 883
8886.20 931
8887.09 911
8887.98 916
8888.87 853
8889.76 840
8890.65 835
8891.54 903
8892.43 857
8893.32 858
8894.21 900
8895.10 867
8895.99 858
8896.88 861
8897.77 803
8898.66 829
8899.55 824
8900.44 807
8901.33 893
8902.22 901
8903.11 877
8904.00 857
8904.89 932
8905.78 859
8906.67 859
8907.56 853
8908.46 815
8909.35 844
8910.24 872
8911.13 827
8912.02 843
8912.91 819
8913.80 838
8914.69 866
8915.58 825
8916.48 855
8917.37 821
8918.26 812
8919.15 832
8920.04 839
8920.93 889
8921.82 846
8922.72 789
8923.61 839
8924.50 843
8925.39 834
8926.28 789
8927.18 811
8928.07 862
8928.96 890
8929.85 851
8930.74 782
8931.64 791
8932.53 876
8933.42 819
8934.31 825
8935.20 812
8936.10 756
8936.99 788
8937.88 809
8938.77 791
8939.67 763
8940.56 798
8941.45 863
8942.34 857
8943.24 823
8944.13 730
8945.02 754
8945.91 805
8946.81 810
8947.70 833
8948.59 772
8949.49 763
8950.38 795
8951.27 706
8952.16 751
8953.06 818
8953.95 774
8954.84 817
8955.74 793
8956.63 792
8957.52 797
8958.42 842
8959.31 858
8960.20 801
8961.10 738
8961.99 762
8962.89 830
8963.78 845
8964.67 817
8965.57 851
8966.46 851
8967.35 856
8968.25 772
8969.14 739
8970.04 785
8970.93 781
8971.82 787
8972.72 797
8973.61 814
8974.51 827
8975.40 837
8976.30 816
8977.19 806
8978.08 800
8978.98 823
8979.87 829
8980.77 732
8981.66 785
8982.56 786
8983.45 855
8984.35 789
8985.24 794
8986.14 809
8987.03 773
8987.93 753
8988.82 778
8989.72 739
8990.61 757
8991.51 740
8992.40 742
8993.30 720
8994.19 791
8995.09 798
8995.98 796
8996.88 827
8997.77 741
8998.67 761
8999.56 764
9000.46 764
9001.35 804
9002.25 802
9003.15 715
9004.04 727
9004.94 786
9005.83 734
9006.73 730
9007.62 715
9008.52 719
9009.42 739
9010.31 742
9011.21 748
9012.10 725
9013.00 771
9013.90 732
9014.79 696
9015.69 726
9016.59 792
9017.48 791
9018.38 744
9019.27 748
9020.17 746
9021.07 729
9021.96 752
9022.86 751
9023.76 729
9024.65 712
9025.55 725
9026.45 733
9027.34 728
9028.24 762
9029.14 698
9030.04 726
9030.93 795
9031.83 741
9032.73 698
9033.62 754
9034.52 744
9035.42 754
9036.32 829
9037.21 792
9038.11 711
9039.01 764
9039.90 803
9040.80 769
9041.70 776
9042.60 781
9043.50 829
9044.39 797
9045.29 745
9046.19 767
9047.09 751
9047.98 771
9048.88 780
9049.78 723
9050.68 716
9051.58 753
9052.47 761
9053.37 737
9054.27 700
9055.17 739
9056.07 735
9056.97 759
9057.86 785
9058.76 750
9059.66 753
9060.56 767
9061.46 782
9062.36 724
9063.25 774
9064.15 766
9065.05 738
9065.95 736
9066.85 711
9067.75 705
9068.65 736
9069.55 804
9070.45 750
9071.34 785
9072.24 770
9073.14 744
9074.04 709
9074.94 730
9075.84 735
9076.74 765
9077.64 791
9078.54 734
9079.44 709
9080.34 789
9081.24 790
9082.14 767
9083.04 778
9083.94 786
9084.84 729
9085.74 762
9086.63 812
9087.53 728
9088.43 720
9089.33 789
9090.23 800
9091.13 740
9092.03 792
9092.93 771
9093.83 824
9094.74 806
9095.64 786
9096.54 785
9097.44 719
9098.34 738
9099.24 764
9100.14 767
9101.04 776
9101.94 814
9102.84 777
9103.74 741
9104.64 710
9105.54 800
9106.44 717
9107.34 718
9108.24 767
9109.14 773
9110.05 801
9110.95 793
9111.85 713
9112.75 724
9113.65 723
9114.55 739
9115.45 741
9116.35 707
9117.25 721
9118.16 764
9119.06 744
9119.96 701
9120.86 722
9121.76 775
9122.66 757
9123.56 770
9124.47 693
9125.37 764
9126.27 765
9127.17 754
9128.07 743
9128.98 723
9129.88 740
9130.78 745
9131.68 756
9132.58 719
9133.49 742
9134.39 724
9135.29 698
9136.19 749
9137.09 800
9138.00 782
9138.90 722
9139.80 761
9140.70 821
9141.61 776
9142.51 676
9143.41 724
9144.31 776
9145.22 750
9146.12 730
9147.02 749
9147.93 765
9148.83 748
9149.73 786
9150.63 726
9151.54 731
9152.44 770
9153.34 682
9154.25 748
9155.15 688
9156.05 706
9156.96 760
9157.86 741
9158.76 702
9159.67 751
9160.57 726
9161.47 735
9162.38 730
9163.28 720
9164.18 752
9165.09 760
9165.99 754
9166.90 729
9167.80 700
9168.70 720
9169.61 760
9170.51 770
9171.41 688
9172.32 706
9173.22 733
9174.13 759
9175.03 751
9175.94 731
9176.84 761
9177.74 749
9178.65 745
9179.55 765
9180.46 753
9181.36 741
9182.27 704
9183.17 729
9184.08 782
9184.98 736
9185.88 722
9186.79 736
9187.69 742
9188.60 727
9189.50 709
9190.41 760
9191.31 756
9192.22 787
9193.12 683
9194.03 719
9194.93 712
9195.84 732
9196.74 777
9197.65 729
9198.56 783
9199.46 767
9200.37 749
9201.27 799
9202.18 792
9203.08 785
9203.99 797
9204.89 726
9205.80 786
9206.71 757
9207.61 747
9208.52 733
9209.42 754
9210.33 748
9211.23 761
9212.14 764
9213.05 687
9213.95 712
9214.86 761
9215.77 755
9216.67 751
9217.58 877
9218.48 796
9219.39 817
9220.30 777
9221.20 800
9222.11 759
9223.02 792
9223.92 766
9224.83 711
9225.74 745
9226.64 716
9227.55 767
9228.46 726
9229.36 723
9230.27 727
9231.18 803
9232.08 736
9232.99 663
9233.90 723
9234.81 730
9235.71 750
9236.62 731
9237.53 745
9238.43 732
9239.34 712
9240.25 779
9241.16 741
9242.06 725
9242.97 711
9243.88 745
9244.79 758
9245.69 707
9246.60 731
9247.51 708
9248.42 728
9249.33 729
9250.23 723
9251.14 690
9252.05 703
9252.96 709
9253.87 718
9254.77 693
9255.68 741
9256.59 717
9257.50 713
9258.41 706
9259.31 765
9260.22 794
9261.13 769
9262.04 786
9262.95 728
9263.86 747
9264.77 717
9265.67 746
9266.58 727
9267.49 726
9268.40 721
9269.31 689
9270.22 687
9271.13 650
9272.04 678
9272.94 658
9273.85 741
9274.76 728
9275.67 748
9276.58 736
9277.49 729
9278.40 720
9279.31 780
9280.22 733
9281.13 716
9282.04 710
9282.95 704
9283.86 689
9284.77 717
9285.68 718
9286.59 708
9287.49 679
9288.40 720
9289.31 739
9290.22 738
9291.13 727
9292.04 757
9292.95 748
9293.86 732
9294.77 724
9295.68 688
9296.59 676
9297.50 751
9298.41 769
9299.33 761
9300.24 704
9301.15 759
9302.06 801
9302.97 743
9303.88 760
9304.79 766
9305.70 754
9306.61 775
9307.52 788
9308.43 814
9309.34 895
9310.25 874
9311.16 849
9312.07 799
9312.98 823
9313.90 784
9314.81 786
9315.72 743
9316.63 731
9317.54 790
9318.45 788
9319.36 793
9320.27 760
9321.19 756
9322.10 822
9323.01 794
9323.92 727
9324.83 710
9325.74 707
9326.65 702
9327.57 710
9328.48 717
9329.39 683
9330.30 710
9331.21 751
9332.13 762
9333.04 781
9333.95 703
9334.86 694
9335.77 738
9336.69 714
9337.60 739
9338.51 756
9339.42 757
9340.33 823
9341.25 725
9342.16 756
9343.07 746
9343.98 735
9344.90 738
9345.81 792
9346.72 811
9347.63 736
9348.55 708
9349.46 722
9350.37 763
9351.29 747
9352.20 734
9353.11 770
9354.02 725
9354.94 689
9355.85 720
9356.76 734
9357.68 747
9358.59 721
9359.50 751
9360.42 758
9361.33 750
9362.24 705
9363.16 702
9364.07 721
9364.98 746
9365.90 786
9366.81 722
9367.72 721
9368.64 701
9369.55 746
9370.47 716
9371.38 704
9372.29 728
9373.21 696
9374.12 714
9375.04 716
9375.95 762
9376.86 756
9377.78 745
9378.69 733
9379.61 755
9380.52 749
9381.43 740
9382.35 705
9383.26 738
9384.18 695
9385.09 733
9386.01 763
9386.92 758
9387.84 737
9388.75 730
9389.67 728
9390.58 795
9391.49 803
9392.41 779
9393.32 765
9394.24 758
9395.15 782
9396.07 818
9396.98 842
9397.90 790
9398.81 785
9399.73 780
9400.65 783
9401.56 762
9402.48 731
9403.39 773
9404.31 750
9405.22 749
9406.14 691
9407.05 771
9407.97 692
9408.88 713
9409.80 739
9410.72 828
9411.63 736
9412.55 763
9413.46 776
9414.38 734
9415.30 772
9416.21 752
9417.13 767
9418.04 725
9418.96 768
9419.88 763
9420.79 752
9421.71 743
9422.62 795
9423.54 814
9424.46 786
9425.37 788
9426.29 826
9427.21 859
9428.12 802
9429.04 739
9429.96 806
9430.87 767
9431.79 744
9432.71 804
9433.62 776
9434.54 809
9435.46 847
9436.37 844
9437.29 817
9438.21 769
9439.13 788
9440.04 890
9440.96 808
9441.88 797
9442.80 759
9443.71 775
9444.63 785
9445.55 861
9446.46 793
9447.38 777
9448.30 848
9449.22 864
9450.14 873
9451.05 850
9451.97 888
9452.89 895
9453.81 967
9454.72 1003
9455.64 975
9456.56 926
9457.48 941
9458.40 842
9459.31 875
9460.23 847
9461.15 817
9462.07 861
9462.99 901
9463.91 834
9464.82 814
9465.74 871
9466.66 878
9467.58 810
9468.50 775
9469.42 799
9470.34 801
9471.25 858
9472.17 827
9473.09 805
9474.01 827
9474.93 876
9475.85 871
9476.77 859
9477.69 859
9478.60 865
9479.52 866
9480.44 947
9481.36 902
9482.28 931
9483.20 892
9484.12 901
9485.04 903
9485.96 914
9486.88 906
9487.80 929
9488.72 891
9489.64 918
9490.56 914
9491.48 855
9492.40 891
9493.32 885
9494.24 861
9495.16 857
9496.08 867
9497.00 905
9497.92 865
9498.84 861
9499.76 866
9500.68 862
9501.60 883
9502.52 848
9503.44 861
9504.36 864
9505.28 893
9506.20 847
9507.12 914
9508.04 895
9508.96 887
9509.88 860
9510.80 884
9511.72 929
9512.64 900
9513.56 950
9514.48 921
9515.40 914
9516.32 952
9517.25 972
9518.17 992
9519.09 962
9520.01 1022
9520.93 972
9521.85 950
9522.77 973
9523.69 960
9524.61 957
9525.54 959
9526.46 1017
9527.38 1056
9528.30 1088
9529.22 1131
9530.14 1164
9531.06 1310
9531.99 1428
9532.91 1562
9533.83 1605
9534.75 1596
9535.67 1591
9536.60 1466
9537.52 1430
9538.44 1432
9539.36 1305
9540.28 1208
9541.21 1108
9542.13 1094
9543.05 1081
9543.97 1028
9544.89 1029
9545.82 1040
9546.74 992
9547.66 997
9548.58 988
9549.51 987
9550.43 901
9551.35 969
9552.27 1013
9553.20 965
9554.12 989
9555.04 996
9555.96 1044
9556.89 1068
9557.81 1092
9558.73 1072
9559.66 1106
9560.58 1201
9561.50 1167
9562.43 1143
9563.35 1102
9564.27 1092
9565.19 992
9566.12 962
9567.04 1001
9567.96 968
9568.89 1012
9569.81 948
9570.74 942
9571.66 984
9572.58 954
9573.51 936
9574.43 911
9575.35 927
9576.28 939
9577.20 873
9578.13 876
9579.05 889
9579.97 971
9580.90 941
9581.82 930
9582.75 960
9583.67 880
9584.59 884
9585.52 911
9586.44 915
9587.37 919
9588.29 901
9589.22 936
9590.14 908
9591.06 927
9591.99 876
9592.91 883
9593.84 893
9594.76 921
9595.69 989
9596.61 927
9597.54 920
9598.46 971
9599.39 982
9600.31 1005
9601.24 982
9602.16 958
9603.09 963
9604.01 959
9604.94 981
9605.86 1004
9606.79 1055
9607.71 1034
9608.64 1027
9609.56 1085
9610.49 1018
9611.41 1067
9612.34 1005
9613.27 1016
9614.19 1044
9615.12 1063
9616.04 1037
9616.97 1027
9617.89 972
9618.82 1023
9619.75 1004
9620.67 1051
9621.60 1096
9622.52 1095
9623.45 1115
9624.38 1105
9625.30 1049
9626.23 1148
9627.15 1127
9628.08 1038
9629.01 1007
9629.93 1038
9630.86 1171
9631.79 1183
9632.71 1114
9633.64 1142
9634.57 1109
9635.49 1177
9636.42 1215
9637.35 1256
9638.27 1207
9639.20 1217
9640.13 1227
9641.05 1311
9641.98 1297
9642.91 1225
9643.83 1244
9644.76 1287
9645.69 1259
9646.62 1367
9647.54 1397
9648.47 1381
9649.40 1411
9650.32 1389
9651.25 1504
9652.18 1540
9653.11 1514
9654.03 1503
9654.96 1413
9655.89 1448
9656.82 1422
9657.75 1366
9658.67 1334
9659.60 1303
9660.53 1401
9661.46 1421
9662.38 1370
9663.31 1348
9664.24 1345
9665.17 1425
9666.10 1381
9667.02 1347
9667.95 1436
9668.88 1431
9669.81 1511
9670.74 1511
9671.67 1462
9672.59 1570
9673.52 1625
9674.45 1685
9675.38 1640
9676.31 1663
9677.24 1640
9678.17 1601
9679.10 1595
9680.02 1608
9680.95 1651
9681.88 1701
9682.81 1698
9683.74 1666
9684.67 1687
9685.60 1682
9686.53 1723
9687.46 1691
9688.39 1700
9689.31 1671
9690.24 1795
9691.17 1815
9692.10 1855
9693.03 1891
9693.96 1875
9694.89 1952
9695.82 1959
9696.75 1940
9697.68 1843
9698.61 1911
9699.54 1984
9700.47 1913
9701.40 1917
9702.33 1981
9703.26 1944
9704.19 1952
9705.12 1844
9706.05 1790
9706.98 1829
9707.91 1875
9708.84 1917
9709.77 1912
9710.70 1989
9711.63 2096
9712.56 2158
9713.49 2146
9714.42 2343
9715.35 2453
9716.28 2526
9717.21 2562
9718.14 2527
9719.07 2457
9720.00 2347
9720.93 2248
9721.87 2107
9722.80 1937
9723.73 1844
9724.66 1738
9725.59 1786
9726.52 1790
9727.45 1709
9728.38 1776
9729.31 1752
9730.24 1761
9731.18 1809
9732.11 1938
9733.04 1962
9733.97 1936
9734.90 1877
9735.83 1935
9736.76 1863
9737.70 1819
9738.63 1743
9739.56 1721
9740.49 1719
9741.42 1603
9742.35 1540
9743.29 1480
9744.22 1443
9745.15 1418
9746.08 1418
9747.01 1365
9747.95 1337
9748.88 1414
9749.81 1392
9750.74 1365
9751.67 1313
9752.61 1303
9753.54 1302
9754.47 1344
9755.40 1281
9756.34 1296
9757.27 1279
9758.20 1310
9759.13 1304
9760.07 1382
9761.00 1330
9761.93 1269
9762.87 1300
9763.80 1346
9764.73 1323
9765.66 1343
9766.60 1350
9767.53 1318
9768.46 1346
9769.40 1241
9770.33 1338
9771.26 1276
9772.20 1269
9773.13 1237
9774.06 1270
9775.00 1301
9775.93 1365
9776.86 1388
9777.80 1428
9778.73 1540
9779.66 1571
9780.60 1568
9781.53 1580
9782.46 1550
9783.40 1557
9784.33 1447
9785.26 1423
9786.20 1473
9787.13 1410
9788.07 1407
9789.00 1359
9789.93 1275
9790.87 1262
9791.80 1284
9792.74 1222
9793.67 1212
9794.61 1238
9795.54 1221
9796.47 1263
9797.41 1262
9798.34 1232
9799.28 1192
9800.21 1280
9801.15 1223
9802.08 1289
9803.02 1212
9803.95 1231
9804.89 1114
9805.82 1188
9806.76 1129
9807.69 1121
9808.63 1144
9809.56 1089
9810.50 1102
9811.43 1095
9812.37 1143
9813.30 1041
9814.24 1140
9815.17 1129
9816.11 1148
9817.04 1118
9817.98 1099
9818.91 1035
9819.85 1068
9820.78 992
9821.72 1084
9822.65 1069
9823.59 1046
9824.53 1060
9825.46 1025
9826.40 995
9827.33 959
9828.27 956
9829.21 944
9830.14 971
9831.08 973
9832.01 1011
9832.95 1001
9833.89 1009
9834.82 936
9835.76 988
9836.69 1026
9837.63 979
9838.57 1001
9839.50 978
9840.44 996
9841.38 950
9842.31 968
9843.25 977
9844.19 982
9845.12 1025
9846.06 983
9847.00 928
9847.93 959
9848.87 957
9849.81 1036
9850.74 959
9851.68 1054
9852.62 983
9853.56 1027
9854.49 1057
9855.43 1042
9856.37 1071
9857.30 1013
9858.24 1116
9859.18 1100
9860.12 1131
9861.05 1085
9861.99 1139
9862.93 1040
9863.87 1076
9864.80 1024
9865.74 1009
9866.68 1010
9867.62 1029
9868.56 944
9869.49 908
9870.43 887
9871.37 959
9872.31 1009
9873.24 952
9874.18 986
9875.12 950
9876.06 969
9877.00 922
9877.94 937
9878.87 953
9879.81 999
9880.75 937
9881.69 952
9882.63 962
9883.57 926
9884.50 926
9885.44 860
9886.38 876
9887.32 917
9888.26 898
9889.20 922
9890.14 902
9891.08 888
9892.02 880
9892.95 850
9893.89 901
9894.83 870
9895.77 909
9896.71 944
9897.65 926
9898.59 837
9899.53 835
9900.47 846
9901.41 876
9902.35 926
9903.29 859
9904.23 834
9905.16 844
9906.10 874
9907.04 858
9907.98 840
9908.92 871
9909.86 863
9910.80 854
9911.74 883
9912.68 918
9913.62 851
9914.56 794
9915.50 864
9916.44 868
9917.38 829
9918.32 841
9919.26 862
9920.20 884
9921.14 854
9922.08 898
9923.02 984
9923.97 993
9924.91 1139
9925.85 1154
9926.79 1297
9927.73 1316
9928.67 1386
9929.61 1401
9930.55 1344
9931.49 1289
9932.43 1299
9933.37 1167
9934.31 1187
9935.25 1099
9936.20 1048
9937.14 1022
9938.08 992
9939.02 950
9939.96 842
9940.90 877
9941.84 851
9942.78 839
9943.73 827
9944.67 878
9945.61 828
9946.55 811
9947.49 837
9948.43 859
9949.37 768
9950.32 860
9951.26 836
9952.20 794
9953.14 838
9954.08 834
9955.03 826
9955.97 811
9956.91 829
9957.85 824
9958.79 830
9959.74 773
9960.68 849
9961.62 810
9962.56 848
9963.50 816
9964.45 862
9965.39 818
9966.33 825
9967.27 805
9968.22 805
9969.16 837
9970.10 817
9971.04 768
9971.99 819
9972.93 833
9973.87 791
9974.82 786
9975.76 781
9976.70 788
9977.64 774
9978.59 821
9979.53 681
9980.47 714
9981.42 726
9982.36 804
9983.30 734
9984.25 674
9985.19 723
9986.13 701
9987.08 756
9988.02 748
9988.96 775
9989.91 789
9990.85 777
9991.80 719
9992.74 761
9993.68 724
9994.63 738
9995.57 728
9996.51 718
9997.46 723
9998.40 746
9999.35 769
10000.29 800
10001.23 786
10002.18 721
10003.12 768
10004.07 756
10005.01 743
10005.96 717
10006.90 782
10007.84 765
10008.79 788
10009.73 709
10010.68 744
10011.62 730
10012.57 725
10013.51 734
10014.46 737
10015.40 728
10016.35 747
10017.29 754
10018.24 697
10019.18 706
10020.13 669
10021.07 738
10022.02 715
10022.96 695
10023.91 687
10024.85 739
10025.80 685
10026.74 645
10027.69 751
10028.63 728
10029.58 716
10030.52 701
10031.47 722
10032.42 690
10033.36 738
10034.31 731
10035.25 719
10036.20 636
10037.14 675
10038.09 723
10039.04 688
10039.98 673
10040.93 673
10041.87 739
10042.82 702
10043.77 669
10044.71 730
10045.66 800
10046.60 646
10047.55 714
10048.50 662
10049.44 707
10050.39 741
10051.34 663
10052.28 677
10053.23 625
10054.18 646
10055.12 741
10056.07 695
10057.02 664
10057.96 672
10058.91 716
10059.86 714
10060.80 657
10061.75 667
10062.70 670
10063.64 716
10064.59 683
10065.54 704
10066.49 626
10067.43 682
10068.38 650
10069.33 699
10070.28 684
10071.22 622
10072.17 624
10073.12 683
10074.07 697
10075.01 661
10075.96 706
10076.91 709
10077.86 702
10078.80 663
10079.75 657
10080.70 647
10081.65 669
10082.60 734
10083.54 704
10084.49 668
10085.44 634
10086.39 682
10087.34 647
10088.28 644
10089.23 643
10090.18 720
10091.13 682
10092.08 707
10093.03 636
10093.97 691
10094.92 683
10095.87 661
10096.82 668
10097.77 713
10098.72 703
10099.67 688
10100.62 678
10101.56 706
10102.51 695
10103.46 663
10104.41 617
10105.36 667
10106.31 670
10107.26 659
10108.21 681
10109.16 641
10110.11 656
10111.05 673
10112.00 656
10112.95 658
10113.90 715
10114.85 688
10115.80 703
10116.75 682
10117.70 664
10118.65 717
10119.60 672
10120.55 681
10121.50 679
10122.45 682
10123.40 670
10124.35 684
10125.30 700
10126.25 680
10127.20 627
10128.15 657
10129.10 678
10130.05 663
10131.00 691
10131.95 694
10132.90 685
10133.85 664
10134.80 699
10135.75 675
10136.70 679
10137.65 669
10138.60 670
10139.55 648
10140.51 681
10141.46 631
10142.41 626
10143.36 695
10144.31 706
10145.26 728
10146.21 686
10147.16 697
10148.11 692
10149.06 670
10150.01 647
10150.97 713
10151.92 726
10152.87 674
10153.82 646
10154.77 706
10155.72 712
10156.67 713
10157.63 683
10158.58 754
10159.53 714
10160.48 672
10161.43 697
10162.38 655
10163.34 687
10164.29 712
10165.24 733
10166.19 735
10167.14 718
10168.09 744
10169.05 713
10170.00 699
10170.95 734
10171.90 746
10172.86 741
10173.81 740
10174.76 710
10175.71 705
10176.66 693
10177.62 780
10178.57 757
10179.52 770
10180.47 729
10181.43 794
10182.38 786
10183.33 774
10184.29 740
10185.24 723
10186.19 725
10187.14 751
10188.10 800
10189.05 804
10190.00 759
10190.96 804
10191.91 778
10192.86 719
10193.81 767
10194.77 739
10195.72 751
10196.67 797
10197.63 826
10198.58 784
10199.53 820
10200.49 806
10201.44 831
10202.40 855
10203.35 818
10204.30 804
10205.26 815
10206.21 840
10207.16 891
10208.12 925
10209.07 976
10210.03 1012
10210.98 954
10211.93 947
10212.89 874
10213.84 887
10214.80 803
10215.75 803
10216.70 807
10217.66 775
10218.61 783
10219.57 742
10220.52 759
10221.48 745
10222.43 757
10223.39 763
10224.34 780
10225.30 792
10226.25 709
10227.20 709
10228.16 783
10229.11 729
10230.07 777
10231.02 727
10231.98 747
10232.93 778
10233.89 821
10234.84 891
10235.80 870
10236.75 862
10237.71 887
10238.67 880
10239.62 832
10240.58 853
10241.53 811
10242.49 813
10243.44 780
10244.40 772
10245.35 756
10246.31 705
10247.26 752
10248.22 719
10249.18 719
10250.13 665
10251.09 730
10252.04 676
10253.00 690
10253.96 695
10254.91 723
10255.87 695
10256.82 727
10257.78 730
10258.74 688
10259.69 640
10260.65 675
10261.61 691
10262.56 683
10263.52 691
10264.47 658
10265.43 661
10266.39 686
10267.34 678
10268.30 626
10269.26 680
10270.21 707
10271.17 706
10272.13 680
10273.09 683
10274.04 683
10275.00 704
10275.96 694
10276.91 672
10277.87 709
10278.83 743
10279.78 669
10280.74 694
10281.70 655
10282.66 636
10283.61 673
10284.57 668
10285.53 640
10286.49 654
10287.44 698
10288.40 642
10289.36 712
10290.32 719
10291.27 701
10292.23 685
10293.19 657
10294.15 643
10295.11 689
10296.06 688
10297.02 680
10297.98 657
10298.94 651
10299.90 688
10300.85 638
10301.81 671
10302.77 718
10303.73 700
10304.69 666
10305.65 662
10306.60 651
10307.56 654
10308.52 654
10309.48 661
10310.44 739
10311.40 696
10312.36 679
10313.32 675
10314.27 712
10315.23 660
10316.19 688
10317.15 695
10318.11 668
10319.07 631
10320.03 657
10320.99 714
10321.95 693
10322.91 677
10323.86 700
10324.82 707
10325.78 745
10326.74 764
10327.70 707
10328.66 763
10329.62 809
10330.58 798
10331.54 795
10332.50 767
10333.46 813
10334.42 780
10335.38 804
10336.34 764
10337.30 687
10338.26 704
10339.22 675
10340.18 691
10341.14 645
10342.10 616
10343.06 641
10344.02 688
10344.98 636
10345.94 653
10346.90 690
10347.86 674
10348.82 638
10349.78 642
10350.74 666
10351.70 708
10352.66 707
10353.62 648
10354.58 643
10355.55 607
10356.51 647
10357.47 639
10358.43 645
10359.39 603
10360.35 586
10361.31 648
10362.27 653
10363.23 630
10364.19 617
10365.16 602
10366.12 613
10367.08 636
10368.04 606
10369.00 612
10369.96 605
10370.92 583
10371.88 623
10372.85 654
10373.81 652
10374.77 665
10375.73 642
10376.69 683
10377.65 619
10378.62 631
10379.58 642
10380.54 614
10381.50 597
10382.46 594
10383.43 623
10384.39 617
10385.35 622
10386.31 599
10387.27 596
10388.24 625
10389.20 642
10390.16 645
10391.12 633
10392.09 589
10393.05 576
10394.01 652
10394.97 603
10395.94 610
10396.90 588
10397.86 605
10398.82 600
10399.79 608
10400.75 613
10401.71 619
10402.68 658
10403.64 627
10404.60 655
10405.57 667
10406.53 684
10407.49 625
10408.45 649
10409.42 658
10410.38 646
10411.34 651
10412.31 639
10413.27 666
10414.23 718
10415.20 693
10416.16 684
10417.13 698
10418.09 742
10419.05 765
10420.02 799
10420.98 867
10421.94 754
10422.91 723
10423.87 738
10424.84 732
10425.80 727
10426.76 697
10427.73 753
10428.69 684
10429.66 630
10430.62 653
10431.58 601
10432.55 571
10433.51 635
10434.48 623
10435.44 658
10436.41 644
10437.37 583
10438.34 599
10439.30 619
10440.27 611
10441.23 606
10442.19 615
10443.16 594
10444.12 636
10445.09 633
10446.05 623
10447.02 570
10447.98 607
10448.95 581
10449.91 595
10450.88 614
10451.84 622
10452.81 627
10453.78 598
10454.74 593
10455.71 632
10456.67 624
10457.64 608
10458.60 594
10459.57 592
10460.53 646
10461.50 653
10462.47 616
10463.43 586
10464.40 574
10465.36 570
10466.33 579
10467.29 558
10468.26 554
10469.23 588
10470.19 541
10471.16 615
10472.12 564
10473.09 569
10474.06 579
10475.02 551
10475.99 581
10476.96 569
10477.92 534
10478.89 533
10479.86 600
10480.82 556
10481.79 529
10482.76 591
10483.72 585
10484.69 579
10485.66 585
10486.62 606
10487.59 594
10488.56 618
10489.52 570
10490.49 613
10491.46 605
10492.42 599
10493.39 622
10494.36 616
10495.33 541
10496.29 584
10497.26 579
10498.23 564
10499.19 546
10500.16 598
10501.13 630
10502.10 606
10503.06 600
10504.03 587
10505.00 639
10505.97 637
10506.94 622
10507.90 632
10508.87 586
10509.84 580
10510.81 559
10511.78 558
10512.74 548
10513.71 571
10514.68 595
10515.65 591
10516.62 652
10517.58 577
10518.55 537
10519.52 561
10520.49 612
10521.46 601
10522.43 574
10523.39 601
10524.36 557
10525.33 586
10526.30 599
10527.27 594
10528.24 584
10529.21 574
10530.18 583
10531.14 649
10532.11 593
10533.08 556
10534.05 590
10535.02 571
10535.99 569
10536.96 582
10537.93 607
10538.90 602
10539.87 640
10540.84 594
10541.80 591
10542.77 561
10543.74 592
10544.71 608
10545.68 598
10546.65 602
10547.62 601
10548.59 609
10549.56 616
10550.53 604
10551.50 606
10552.47 613
10553.44 609
10554.41 621
10555.38 603
10556.35 656
10557.32 654
10558.29 649
10559.26 693
10560.23 724
10561.20 675
10562.17 761
10563.14 767
10564.11 693
10565.08 685
10566.05 705
10567.02 697
10567.99 719
10568.97 649
10569.94 626
10570.91 630
10571.88 642
10572.85 615
10573.82 624
10574.79 645
10575.76 634
10576.73 586
10577.70 633
10578.67 630
10579.64 592
10580.62 629
10581.59 617
10582.56 569
10583.53 624
10584.50 623
10585.47 585
10586.44 598
10587.42 640
10588.39 663
10589.36 682
10590.33 663
10591.30 714
10592.27 649
10593.25 660
10594.22 657
10595.19 675
10596.16 645
10597.13 668
10598.10 664
10599.08 636
10600.05 675
10601.02 580
10601.99 572
10602.96 606
10603.94 671
10604.91 645
10605.88 604
10606.85 617
10607.83 574
10608.80 614
10609.77 620
10610.74 650
10611.72 597
10612.69 573
10613.66 632
10614.63 612
10615.61 606
10616.58 655
10617.55 616
10618.53 652
10619.50 639
10620.47 662
10621.44 641
10622.42 597
10623.39 679
10624.36 720
10625.34 721
10626.31 670
10627.28 666
10628.26 632
10629.23 678
10630.20 672
10631.18 626
10632.15 638
10633.12 634
10634.10 608
10635.07 655
10636.05 718
10637.02 759
10637.99 818
10638.97 840
10639.94 802
10640.91 784
10641.89 812
10642.86 805
10643.84 789
10644.81 765
10645.79 813
10646.76 705
10647.73 759
10648.71 681
10649.68 681
10650.66 672
10651.63 631
10652.61 632
10653.58 616
10654.55 607
10655.53 599
10656.50 657
10657.48 628
10658.45 659
10659.43 604
10660.40 647
10661.38 632
10662.35 659
10663.33 613
10664.30 634
10665.28 614
10666.25 652
10667.23 640
10668.20 639
10669.18 566
10670.15 612
10671.13 613
10672.10 593
10673.08 625
10674.05 626
10675.03 653
10676.01 631
10676.98 615
10677.96 642
10678.93 669
10679.91 632
10680.88 620
10681.86 672
10682.84 736
10683.81 665
10684.79 663
10685.76 682
10686.74 618
10687.72 623
10688.69 604
10689.67 624
10690.64 584
10691.62 592
10692.60 616
10693.57 581
10694.55 561
10695.53 586
10696.50 580
10697.48 597
10698.46 591
10699.43 560
10700.41 582
10701.39 549
10702.36 568
10703.34 534
10704.32 566
10705.29 569
10706.27 589
10707.25 606
10708.22 583
10709.20 585
10710.18 568
10711.15 567
10712.13 605
10713.11 551
10714.09 569
10715.06 575
10716.04 583
10717.02 596
10718.00 606
10718.97 582
10719.95 567
10720.93 586
10721.91 545
10722.88 573
10723.86 554
10724.84 591
10725.82 522
10726.80 583
10727.77 550
10728.75 549
10729.73 572
10730.71 571
10731.69 598
10732.66 608
10733.64 577
10734.62 558
10735.60 553
10736.58 546
10737.55 569
10738.53 559
10739.51 583
10740.49 613
10741.47 566
10742.45 574
10743.43 602
10744.40 584
10745.38 578
10746.36 559
10747.34 505
10748.32 580
10749.30 558
10750.28 564
10751.26 564
10752.24 589
10753.21 539
10754.19 610
10755.17 593
10756.15 574
10757.13 576
10758.11 598
10759.09 569
10760.07 564
10761.05 570
10762.03 515
10763.01 505
10763.99 548
10764.97 579
10765.95 560
10766.93 545
10767.91 516
10768.89 600
10769.87 572
10770.84 523
10771.82 558
10772.80 583
10773.78 567
10774.76 567
10775.74 594
10776.73 588
10777.71 536
10778.69 512
10779.67 592
10780.65 549
10781.63 558
10782.61 599
10783.59 626
10784.57 645
10785.55 539
10786.53 559
10787.51 601
10788.49 575
10789.47 573
10790.45 555
10791.43 570
10792.41 568
10793.39 531
10794.38 537
10795.36 545
10796.34 527
10797.32 537
10798.30 563
10799.28 526
10800.26 595
10801.24 583
10802.22 542
10803.21 539
10804.19 598
10805.17 584
10806.15 610
10807.13 577
10808.11 520
10809.09 514
10810.08 543
10811.06 554
10812.04 547
10813.02 531
10814.00 543
10814.99 607
10815.97 543
10816.95 616
10817.93 574
10818.91 627
10819.90 560
10820.88 566
10821.86 532
10822.84 512
10823.82 574
10824.81 556
10825.79 556
10826.77 544
10827.75 544
10828.74 600
10829.72 613
10830.70 580
10831.68 571
10832.67 565
10833.65 585
10834.63 627
10835.62 591
10836.60 549
10837.58 591
10838.56 632
10839.55 549
10840.53 556
10841.51 585
10842.50 580
10843.48 579
10844.46 585
10845.45 548
10846.43 618
10847.41 630
10848.40 650
10849.38 614
10850.36 580
10851.35 597
10852.33 626
10853.31 591
10854.30 602
10855.28 589
10856.26 616
10857.25 647
10858.23 599
10859.22 554
10860.20 587
10861.18 641
10862.17 644
10863.15 600
10864.14 577
10865.12 598
10866.10 590
10867.09 586
10868.07 632
10869.06 642
10870.04 602
10871.03 604
10872.01 581
10873.00 639
10873.98 652
10874.96 628
10875.95 647
10876.93 655
10877.92 608
10878.90 579
10879.89 585
10880.87 650
10881.86 678
10882.84 654
10883.83 616
10884.81 649
10885.80 668
10886.78 657
10887.77 651
10888.75 682
10889.74 709
10890.72 649
10891.71 645
10892.70 645
10893.68 688
10894.67 706
10895.65 676
10896.64 689
10897.62 698
10898.61 710
10899.59 684
10900.58 694
10901.57 721
10902.55 697
10903.54 727
10904.52 705
10905.51 737
10906.50 726
10907.48 716
10908.47 751
10909.45 682
10910.44 693
10911.43 695
10912.41 740
10913.40 722
10914.39 703
10915.37 729
10916.36 765
10917.35 731
10918.33 790
10919.32 759
10920.30 768
10921.29 800
10922.28 764
10923.27 764
10924.25 766
10925.24 759
10926.23 754
10927.21 811
10928.20 751
10929.19 724
10930.17 781
10931.16 794
10932.15 777
10933.14 819
10934.12 798
10935.11 763
10936.10 810
10937.09 830
10938.07 810
10939.06 820
10940.05 877
10941.04 937
10942.02 932
10943.01 896
10944.00 919
10944.99 905
10945.97 898
10946.96 907
10947.95 875
10948.94 898
10949.93 985
10950.91 994
10951.90 968
10952.89 1025
10953.88 1004
10954.87 1052
10955.85 1040
10956.84 1140
10957.83 1128
10958.82 1160
10959.81 1175
10960.80 1137
10961.79 1131
10962.77 1180
10963.76 1135
10964.75 1142
10965.74 1079
10966.73 1055
10967.72 1053
10968.71 1056
10969.70 1029
10970.68 904
10971.67 943
10972.66 974
10973.65 1010
10974.64 968
10975.63 954
10976.62 874
10977.61 1013
10978.60 988
10979.59 943
10980.58 947
10981.57 972
10982.55 986
10983.54 1008
10984.53 1040
10985.52 1004
10986.51 1116
10987.50 1078
10988.49 1053
10989.48 1053
10990.47 987
10991.46 1067
10992.45 1133
10993.44 1199
10994.43 1200
10995.42 1282
10996.41 1407
10997.40 1461
10998.39 1618
10999.38 1683
11000.37 1802
11001.36 1726
11002.35 1716
11003.34 1650
11004.33 1629
11005.33 1566
11006.32 1359
11007.31 1308
11008.30 1183
11009.29 1165
11010.28 1158
11011.27 1079
11012.26 993
11013.25 957
11014.24 893
11015.23 904
11016.22 906
11017.21 863
11018.21 852
11019.20 898
11020.19 851
11021.18 837
11022.17 821
11023.16 886
11024.15 859
11025.14 823
11026.14 843
11027.13 851
11028.12 875
11029.11 848
11030.10 828
11031.09 839
11032.09 898
11033.08 860
11034.07 792
11035.06 820
11036.05 871
11037.05 845
11038.04 786
11039.03 792
11040.02 784
11041.01 770
11042.01 747
11043.00 774
11043.99 789
11044.98 759
11045.97 773
11046.97 766
11047.96 793
11048.95 745
11049.94 711
11050.94 747
11051.93 747
11052.92 736
11053.91 735
11054.91 774
11055.90 752
11056.89 776
11057.89 699
11058.88 714
11059.87 733
11060.87 715
11061.86 738
11062.85 738
11063.84 701
11064.84 742
11065.83 722
11066.82 713
11067.82 659
11068.81 673
11069.80 721
11070.80 742
11071.79 753
11072.78 689
11073.78 701
11074.77 716
11075.77 694
11076.76 702
11077.75 719
11078.75 734
11079.74 764
11080.73 717
11081.73 699
11082.72 741
11083.72 718
11084.71 705
11085.70 676
11086.70 694
11087.69 677
11088.69 669
11089.68 678
11090.68 725
11091.67 704
11092.66 686
11093.66 655
11094.65 686
11095.65 658
11096.64 668
11097.64 682
11098.63 629
11099.63 629
11100.62 654
11101.62 675
11102.61 652
11103.61 696
11104.60 705
11105.60 675
11106.59 674
11107.59 659
11108.58 635
11109.58 644
11110.57 620
11111.57 642
11112.56 702
11113.56 685
11114.55 661
11115.55 672
11116.55 647
11117.54 702
11118.54 663
11119.53 658
11120.53 668
11121.52 730
11122.52 658
11123.51 681
11124.51 694
11125.51 662
11126.50 713
11127.50 687
11128.49 732
11129.49 709
11130.49 725
11131.48 673
11132.48 691
11133.48 639
11134.47 656
11135.47 677
11136.46 618
11137.46 606
11138.46 667
11139.45 616
11140.45 572
11141.45 635
11142.44 649
11143.44 683
11144.44 654
11145.43 635
11146.43 589
11147.43 632
11148.43 667
11149.42 687
11150.42 634
11151.42 632
11152.41 641
11153.41 641
11154.41 636
11155.40 645
11156.40 634
11157.40 604
11158.40 673
11159.39 644
11160.39 588
11161.39 612
11162.39 654
11163.38 619
11164.38 613
11165.38 588
11166.38 647
11167.38 627
11168.37 613
11169.37 651
11170.37 651
11171.37 644
11172.37 620
11173.36 598
11174.36 621
11175.36 636
11176.36 686
11177.36 681
11178.35 600
11179.35 602
11180.35 621
11181.35 629
11182.35 593
11183.35 625
11184.34 673
11185.34 691
11186.34 691
11187.34 656
11188.34 665
11189.34 599
11190.34 617
11191.34 642
11192.34 617
11193.33 600
11194.33 642
11195.33 712
11196.33 652
11197.33 656
11198.33 666
11199.33 601
11200.33 639
11201.33 607
11202.33 586
11203.33 614
11204.33 650
11205.32 644
11206.32 602
11207.32 587
11208.32 656
11209.32 606
11210.32 609
11211.32 622
11212.32 639
11213.32 632
11214.32 614
11215.32 608
11216.32 573
11217.32 590
11218.32 574
11219.32 575
11220.32 587
11221.32 598
11222.32 619
11223.32 561
11224.32 603
11225.32 616
11226.32 630
11227.33 648
11228.33 601
11229.33 609
11230.33 573
11231.33 600
11232.33 600
11233.33 598
11234.33 574
11235.33 623
11236.33 577
11237.33 595
11238.33 565
11239.33 621
11240.34 611
11241.34 610
11242.34 572
11243.34 609
11244.34 580
11245.34 599
11246.34 624
11247.34 612
11248.35 614
11249.35 610
11250.35 578
11251.35 578
11252.35 623
11253.35 551
11254.35 627
11255.36 589
11256.36 612
11257.36 590
11258.36 592
11259.36 583
11260.37 613
11261.37 595
11262.37 641
11263.37 644
11264.37 621
11265.38 592
11266.38 614
11267.38 617
11268.38 611
11269.39 634
11270.39 627
11271.39 659
11272.39 632
11273.40 673
11274.40 666
11275.40 634
11276.40 662
11277.41 710
11278.41 718
11279.41 697
11280.41 684
11281.42 691
11282.42 663
11283.42 706
11284.43 697
11285.43 647
11286.43 644
11287.44 684
11288.44 657
11289.44 647
11290.45 646
11291.45 616
11292.45 587
11293.46 579
11294.46 611
11295.46 677
11296.47 667
11297.47 670
11298.47 634
11299.48 612
11300.48 633
11301.48 658
11302.49 595
11303.49 633
11304.50 653
11305.50 626
11306.50 652
11307.51 675
11308.51 674
11309.52 683
11310.52 701
11311.52 752
11312.53 746
11313.53 824
11314.54 759
11315.54 778
11316.55 804
11317.55 781
11318.56 805
11319.56 747
11320.56 691
11321.57 699
11322.57 741
11323.58 699
11324.58 692
11325.59 622
11326.59 670
11327.60 672
11328.60 634
11329.61 627
11330.61 706
11331.62 667
11332.62 706
11333.63 662
11334.63 646
11335.64 670
11336.65 697
11337.65 792
11338.66 746
11339.66 765
11340.67 758
11341.67 798
11342.68 767
11343.68 776
11344.69 676
11345.70 695
11346.70 688
11347.71 683
11348.71 659
11349.72 648
11350.72 648
11351.73 665
11352.74 625
11353.74 577
11354.75 655
11355.76 645
11356.76 650
11357.77 625
11358.77 600
11359.78 617
11360.79 648
11361.79 641
11362.80 643
11363.81 618
11364.81 577
11365.82 609
11366.83 619
11367.83 666
11368.84 650
11369.85 660
11370.85 553
11371.86 610
11372.87 615
11373.87 612
11374.88 609
11375.89 600
11376.90 619
11377.90 591
11378.91 578
11379.92 604
11380.92 597
11381.93 585
11382.94 575
11383.95 580
11384.95 593
11385.96 598
11386.97 570
11387.98 512
11388.99 567
11389.99 595
11391.00 587
11392.01 585
11393.02 570
11394.02 537
11395.03 562
11396.04 624
11397.05 601
11398.06 573
11399.06 603
11400.07 612
11401.08 588
11402.09 582
11403.10 584
11404.11 609
11405.11 588
11406.12 570
11407.13 540
11408.14 576
11409.15 562
11410.16 548
11411.17 583
11412.17 597
11413.18 580
11414.19 569
11415.20 560
11416.21 584
11417.22 581
11418.23 551
11419.24 595
11420.25 604
11421.25 577
11422.26 559
11423.27 569
11424.28 605
11425.29 576
11426.30 550
11427.31 564
11428.32 589
11429.33 572
11430.34 602
11431.35 549
11432.36 572
11433.37 560
11434.38 522
11435.39 532
11436.40 555
11437.41 579
11438.42 590
11439.43 574
11440.44 534
11441.45 543
11442.46 537
11443.47 575
11444.48 588
11445.49 579
11446.50 507
11447.51 581
11448.52 588
11449.53 567
11450.54 559
11451.55 605
11452.56 550
11453.57 565
11454.58 587
11455.59 583
11456.60 580
11457.61 542
11458.62 552
11459.63 548
11460.64 626
11461.66 602
11462.67 580
11463.68 550
11464.69 568
11465.70 555
11466.71 588
11467.72 574
11468.73 579
11469.74 612
11470.76 552
11471.77 588
11472.78 563
11473.79 623
11474.80 594
11475.81 606
11476.82 674
11477.84 581
11478.85 586
11479.86 561
11480.87 577
11481.88 568
11482.89 541
11483.91 588
11484.92 588
11485.93 571
11486.94 567
11487.95 527
11488.97 578
11489.98 576
11490.99 551
11492.00 580
11493.02 552
11494.03 600
11495.04 590
11496.05 556
11497.06 561
11498.08 575
11499.09 603
11500.10 585
11501.12 565
11502.13 561
11503.14 583
11504.15 543
11505.17 608
11506.18 572
11507.19 606
11508.20 563
11509.22 533
11510.23 517
11511.24 553
11512.26 587
11513.27 564
11514.28 598
11515.30 547
11516.31 573
11517.32 579
11518.34 553
11519.35 559
11520.36 571
11521.38 561
11522.39 554
11523.40 548
11524.42 584
11525.43 550
11526.45 548
11527.46 559
11528.47 595
11529.49 589
11530.50 585
11531.52 574
11532.53 581
11533.54 567
11534.56 547
11535.57 606
11536.59 611
11537.60 608
11538.61 583
11539.63 608
11540.64 585
11541.66 590
11542.67 584
11543.69 590
11544.70 610
11545.72 649
11546.73 603
11547.74 594
11548.76 591
11549.77 630
11550.79 653
11551.80 621
11552.82 608
11553.83 605
11554.85 608
11555.86 625
11556.88 631
11557.89 657
11558.91 639
11559.92 657
11560.94 696
11561.96 686
11562.97 679
11563.99 676
11565.00 668
11566.02 675
11567.03 678
11568.05 710
11569.06 715
11570.08 714
11571.10 726
11572.11 683
11573.13 679
11574.14 689
11575.16 706
11576.17 760
11577.19 730
11578.21 748
11579.22 769
11580.24 795
11581.25 806
11582.27 806
11583.29 802
11584.30 811
11585.32 881
11586.34 896
11587.35 895
11588.37 903
11589.39 888
11590.40 901
11591.42 955
11592.44 1016
11593.45 1057
11594.47 1130
11595.49 1216
11596.50 1294
11597.52 1453
11598.54 1556
11599.55 1585
11600.57 1590
11601.59 1678
11602.60 1648
11603.62 1547
11604.64 1439
11605.66 1354
11606.67 1263
11607.69 1188
11608.71 1095
11609.73 1012
11610.74 917
11611.76 913
11612.78 831
11613.80 786
11614.81 715
11615.83 772
11616.85 753
11617.87 697
11618.88 717
11619.90 750
11620.92 733
11621.94 720
11622.96 687
11623.97 707
11624.99 708
11626.01 652
11627.03 684
11628.05 706
11629.07 673
11630.08 727
11631.10 728
11632.12 666
11633.14 678
11634.16 642
11635.18 657
11636.19 702
11637.21 710
11638.23 651
11639.25 635
11640.27 670
11641.29 635
11642.31 672
11643.33 594
11644.34 591
11645.36 621
11646.38 598
11647.40 575
11648.42 567
11649.44 593
11650.46 634
11651.48 613
11652.50 579
11653.52 540
11654.54 524
11655.56 590
11656.58 595
11657.60 602
11658.61 600
11659.63 624
11660.65 610
11661.67 634
11662.69 574
11663.71 603
11664.73 632
11665.75 578
11666.77 582
11667.79 607
11668.81 567
11669.83 595
11670.85 576
11671.87 620
11672.89 585
11673.91 645
11674.93 649
11675.95 671
11676.97 684
11678.00 601
11679.02 653
11680.04 638
11681.06 630
11682.08 637
11683.10 648
11684.12 647
11685.14 630
11686.16 591
11687.18 598
11688.20 595
11689.22 659
11690.24 621
11691.26 583
11692.29 621
11693.31 624
11694.33 589
11695.35 591
11696.37 583
11697.39 550
11698.41 622
11699.43 595
11700.46 623
11701.48 543
11702.50 579
11703.52 601
11704.54 561
11705.56 591
11706.58 604
11707.61 582
11708.63 600
11709.65 616
11710.67 626
11711.69 575
11712.72 563
11713.74 563
11714.76 564
11715.78 540
11716.80 569
11717.83 613
11718.85 557
11719.87 578
11720.89 572
11721.92 565
11722.94 542
11723.96 575
11724.98 531
11726.01 520
11727.03 593
11728.05 566
11729.07 566
11730.10 573
11731.12 570
11732.14 584
11733.16 559
11734.19 528
11735.21 542
11736.23 549
11737.26 586
11738.28 537
11739.30 548
11740.33 585
11741.35 599
11742.37 576
11743.39 530
11744.42 559
11745.44 558
11746.47 587
11747.49 589
11748.51 590
11749.54 596
11750.56 603
11751.58 575
11752.61 618
11753.63 584
11754.65 579
11755.68 588
11756.70 583
11757.73 565
11758.75 560
11759.77 575
11760.80 548
11761.82 541
11762.85 538
11763.87 538
11764.89 595
11765.92 567
11766.94 512
11767.97 544
11768.99 540
11770.02 541
11771.04 542
11772.06 532
11773.09 548
11774.11 576
11775.14 571
11776.16 566
11777.19 488
11778.21 545
11779.24 550
11780.26 569
11781.29 540
11782.31 538
11783.34 523
11784.36 551
11785.39 517
11786.41 562
11787.44 562
11788.46 587
11789.49 557
11790.51 562
11791.54 516
11792.57 521
11793.59 526
11794.62 536
11795.64 503
11796.67 512
11797.69 566
11798.72 526
11799.74 574
11800.77 524
11801.80 518
11802.82 588
11803.85 553
11804.87 551
11805.90 577
11806.93 571
11807.95 578
11808.98 522
11810.00 523
11811.03 537
11812.06 549
11813.08 537
11814.11 515
11815.14 522
11816.16 549
11817.19 579
11818.22 548
11819.24 563
11820.27 518
11821.30 548
11822.32 557
11823.35 568
11824.38 573
11825.40 586
11826.43 569
11827.46 574
11828.48 581
11829.51 567
11830.54 571
11831.56 592
11832.59 569
11833.62 569
11834.65 558
11835.67 569
11836.70 563
11837.73 553
11838.76 565
11839.78 549
11840.81 526
11841.84 527
11842.87 547
11843.89 509
11844.92 541
11845.95 562
11846.98 577
11848.00 534
11849.03 584
11850.06 608
11851.09 575
11852.12 586
11853.14 587
11854.17 589
11855.20 568
11856.23 625
11857.26 577
11858.29 545
11859.31 584
11860.34 563
11861.37 587
11862.40 565
11863.43 593
11864.46 634
11865.48 652
11866.51 605
11867.54 593
11868.57 599
11869.60 612
11870.63 602
11871.66 598
11872.69 645
11873.72 649
11874.74 592
11875.77 576
11876.80 632
11877.83 615
11878.86 640
11879.89 662
11880.92 646
11881.95 675
11882.98 646
11884.01 615
11885.04 634
11886.07 624
11887.10 675
11888.13 648
11889.15 658
11890.18 634
11891.21 658
11892.24 662
11893.27 681
11894.30 675
11895.33 720
11896.36 719
11897.39 733
11898.42 713
11899.45 704
11900.48 786
11901.51 799
11902.54 778
11903.57 815
11904.60 797
11905.64 788
11906.67 785
11907.70 803
11908.73 818
11909.76 793
11910.79 743
11911.82 789
11912.85 792
11913.88 752
11914.91 766
11915.94 763
11916.97 736
11918.00 736
11919.03 735
11920.06 760
11921.10 745
11922.13 762
11923.16 795
11924.19 809
11925.22 788
11926.25 824
11927.28 885
11928.31 951
11929.35 1042
11930.38 1003
11931.41 1014
11932.44 1038
11933.47 1120
11934.50 1090
11935.53 1027
11936.57 1010
11937.60 976
11938.63 941
11939.66 894
11940.69 843
11941.73 844
11942.76 787
11943.79 764
11944.82 743
11945.85 697
11946.89 706
11947.92 636
11948.95 654
11949.98 645
11951.01 649
11952.05 680
11953.08 683
11954.11 678
11955.14 677
11956.18 654
11957.21 688
11958.24 648
11959.27 645
11960.31 611
11961.34 639
11962.37 637
11963.41 621
11964.44 609
11965.47 655
11966.50 629
11967.54 643
11968.57 643
11969.60 658
11970.64 655
11971.67 636
11972.70 656
11973.74 646
11974.77 652
11975.80 639
11976.84 676
11977.87 657
11978.90 614
11979.94 650
11980.97 631
11982.00 615
11983.04 624
11984.07 680
11985.11 644
11986.14 632
11987.17 573
11988.21 626
11989.24 661
11990.28 630
11991.31 633
11992.34 639
11993.38 633
11994.41 643
11995.45 662
11996.48 634
11997.52 634
11998.55 709
11999.58 647
12000.62 626
12001.65 617
12002.69 629
12003.72 676
12004.76 677
12005.79 655
12006.83 693
12007.86 713
12008.90 704
12009.93 713
12010.97 725
12012.00 724
12013.04 724
12014.07 730
12015.11 740
12016.14 728
12017.18 746
12018.21 741
12019.25 739
12020.28 752
12021.32 712
12022.35 768
12023.39 766
12024.42 720
12025.46 700
12026.49 741
12027.53 781
12028.57 727
12029.60 702
12030.64 730
12031.67 757
12032.71 735
12033.74 714
12034.78 761
12035.82 702
12036.85 732
12037.89 711
12038.92 714
12039.96 691
12041.00 701
12042.03 750
12043.07 764
12044.11 747
12045.14 768
12046.18 749
12047.22 713
12048.25 750
12049.29 755
12050.33 801
12051.36 751
12052.40 706
12053.44 761
12054.47 752
12055.51 777
12056.55 821
12057.58 787
12058.62 803
12059.66 821
12060.69 827
12061.73 755
12062.77 804
12063.80 825
12064.84 839
12065.88 830
12066.92 815
12067.95 803
12068.99 790
12070.03 834
12071.07 859
12072.10 821
12073.14 849
12074.18 834
12075.22 804
12076.25 833
12077.29 815
12078.33 842
12079.37 847
12080.41 847
12081.44 876
12082.48 827
12083.52 830
12084.56 877
12085.60 920
12086.63 859
12087.67 877
12088.71 907
12089.75 975
12090.79 1043
12091.83 941
12092.86 957
12093.90 979
12094.94 1001
12095.98 1068
12097.02 1091
12098.06 1054
12099.10 1125
12100.13 1158
12101.17 1218
12102.21 1272
12103.25 1313
12104.29 1300
12105.33 1300
12106.37 1323
12107.41 1309
12108.45 1248
12109.49 1237
12110.52 1145
12111.56 1095
12112.60 1025
12113.64 1014
12114.68 932
12115.72 884
12116.76 830
12117.80 804
12118.84 835
12119.88 753
12120.92 746
12121.96 756
12123.00 749
12124.04 756
12125.08 738
12126.12 745
12127.16 699
12128.20 647
12129.24 696
12130.28 697
12131.32 697
12132.36 701
12133.40 709
12134.44 691
12135.48 693
12136.52 688
12137.56 686
12138.60 672
12139.64 694
12140.68 642
12141.72 645
12142.76 647
12143.80 668
12144.84 631
12145.88 628
12146.93 627
12147.97 685
12149.01 699
12150.05 668
12151.09 627
12152.13 646
12153.17 624
12154.21 649
12155.25 639
12156.29 600
12157.34 672
12158.38 680
12159.42 660
12160.46 656
12161.50 608
12162.54 584
12163.58 617
12164.62 596
12165.67 553
12166.71 595
12167.75 570
12168.79 597
12169.83 585
12170.87 577
12171.92 575
12172.96 601
12174.00 594
12175.04 597
12176.08 605
12177.13 658
12178.17 633
12179.21 668
12180.25 655
12181.30 598
12182.34 626
12183.38 604
12184.42 585
12185.46 631
12186.51 644
12187.55 624
12188.59 608
12189.63 588
12190.68 626
12191.72 621
12192.76 611
12193.81 620
12194.85 628
12195.89 613
12196.93 629
12197.98 637
12199.02 617
12200.06 672
12201.11 645
12202.15 612
12203.19 590
12204.24 639
12205.28 610
12206.32 588
12207.37 582
12208.41 586
12209.45 658
12210.50 614
12211.54 655
12212.58 586
12213.63 591
12214.67 638
12215.71 595
12216.76 581
12217.80 594
12218.85 641
12219.89 600
12220.93 592
12221.98 578
12223.02 624
12224.07 605
12225.11 587
12226.15 556
12227.20 599
12228.24 637
12229.29 613
12230.33 619
12231.38 612
12232.42 631
12233.46 636
12234.51 618
12235.55 606
12236.60 556
12237.64 600
12238.69 587
12239.73 574
12240.78 563
12241.82 570
12242.87 546
12243.91 580
12244.96 562
12246.00 558
12247.05 573
12248.09 577
12249.14 596
12250.18 602
12251.23 583
12252.27 555
12253.32 562
12254.36 555
12255.41 526
12256.45 530
12257.50 524
12258.55 532
12259.59 557
12260.64 528
12261.68 487
12262.73 521
12263.77 522
12264.82 510
12265.87 588
12266.91 552
12267.96 500
12269.00 534
12270.05 552
12271.10 531
12272.14 519
12273.19 549
12274.23 542
12275.28 521
12276.33 511
12277.37 519
12278.42 490
12279.47 503
12280.51 529
12281.56 518
12282.61 516
12283.65 516
12284.70 513
12285.75 562
12286.79 539
12287.84 494
12288.89 515
12289.93 476
12290.98 523
12292.03 504
12293.07 523
12294.12 528
12295.17 564
12296.22 583
12297.26 519
12298.31 512
12299.36 506
12300.40 564
12301.45 535
12302.50 509
12303.55 519
12304.59 529
12305.64 563
12306.69 580
12307.74 526
12308.78 524
12309.83 538
12310.88 558
12311.93 484
12312.98 500
12314.02 536
12315.07 533
12316.12 506
12317.17 537
12318.22 516
12319.26 514
12320.31 508
12321.36 495
12322.41 505
12323.46 493
12324.51 512
12325.55 525
12326.60 498
12327.65 532
12328.70 553
12329.75 541
12330.80 473
12331.85 479
12332.89 528
12333.94 560
12334.99 498
12336.04 518
12337.09 507
12338.14 539
12339.19 539
12340.24 494
12341.29 467
12342.33 506
12343.38 497
12344.43 510
12345.48 467
12346.53 493
12347.58 508
12348.63 522
12349.68 485
12350.73 491
12351.78 488
12352.83 490
12353.88 526
12354.93 474
12355.98 478
12357.03 498
12358.08 492
12359.13 516
12360.18 468
12361.23 508
12362.28 507
12363.33 533
12364.38 481
12365.43 512
12366.48 516
12367.53 523
12368.58 524
12369.63 495
12370.68 487
12371.73 541
12372.78 506
12373.83 518
12374.88 510
12375.93 474
12376.98 527
12378.03 550
12379.08 530
12380.13 556
12381.18 507
12382.23 560
12383.29 519
12384.34 530
12385.39 547
12386.44 523
12387.49 543
12388.54 520
12389.59 542
12390.64 493
12391.69 482
12392.75 541
12393.80 549
12394.85 530
12395.90 534
12396.95 565
12398.00 547
12399.05 539
12400.11 563
12401.16 527
12402.21 553
12403.26 585
12404.31 595
12405.36 562
12406.42 591
12407.47 536
12408.52 553
12409.57 545
12410.62 545
12411.68 589
12412.73 605
12413.78 595
12414.83 557
12415.88 576
12416.94 599
12417.99 588
12419.04 601
12420.09 564
12421.15 580
12422.20 622
12423.25 569
12424.30 519
12425.36 560
12426.41 580
12427.46 592
12428.52 535
12429.57 568
12430.62 577
12431.67 630
12432.73 607
12433.78 568
12434.83 603
12435.89 597
12436.94 617
12437.99 642
12439.05 634
12440.10 606
12441.15 679
12442.21 656
12443.26 686
12444.31 668
12445.37 610
12446.42 661
12447.47 650
12448.53 626
12449.58 592
12450.63 591
12451.69 676
12452.74 668
12453.80 623
12454.85 649
12455.90 665
12456.96 613
12458.01 645
12459.07 655
12460.12 647
12461.17 629
12462.23 660
12463.28 660
12464.34 622
12465.39 636
12466.45 688
12467.50 668
12468.56 672
12469.61 676
12470.66 718
12471.72 748
12472.77 737
12473.83 696
12474.88 774
12475.94 758
12476.99 791
12478.05 829
12479.10 874
12480.16 874
12481.21 843
12482.27 866
12483.32 980
12484.38 981
12485.43 1070
12486.49 1081
12487.54 1221
12488.60 1299
12489.65 1380
12490.71 1555
12491.77 1700
12492.82 1762
12493.88 1776
12494.93 1945
12495.99 1973
12497.04 1911
12498.10 1973
12499.15 1877
12500.21 1801
12501.27 1745
12502.32 1599
12503.38 1517
12504.43 1387
12505.49 1214
12506.55 1192
12507.60 1076
12508.66 981
12509.72 986
12510.77 920
12511.83 856
12512.88 878
12513.94 845
12515.00 847
12516.05 785
12517.11 826
12518.17 789
12519.22 811
12520.28 824
12521.34 769
12522.39 735
12523.45 700
12524.51 780
12525.56 764
12526.62 765
12527.68 768
12528.74 738
12529.79 760
12530.85 765
12531.91 786
12532.96 779
12534.02 761
12535.08 744
12536.14 762
12537.19 783
12538.25 704
12539.31 717
12540.37 738
12541.42 708
12542.48 713
12543.54 693
12544.60 735
12545.65 708
12546.71 706
12547.77 699
12548.83 735
12549.89 718
12550.94 732
12552.00 765
12553.06 725
12554.12 752
12555.18 769
12556.23 738
12557.29 718
12558.35 745
12559.41 786
12560.47 798
12561.53 778
12562.58 823
12563.64 833
12564.70 830
12565.76 864
12566.82 843
12567.88 910
12568.94 916
12570.00 991
12571.05 952
12572.11 1006
12573.17 1104
12574.23 1143
12575.29 1174
12576.35 1172
12577.41 1154
12578.47 1186
12579.53 1137
12580.59 1137
12581.64 1099
12582.70 1058
12583.76 1047
12584.82 1015
12585.88 967
12586.94 974
12588.00 944
12589.06 909
12590.12 917
12591.18 905
12592.24 829
12593.30 821
12594.36 875
12595.42 792
12596.48 844
12597.54 788
12598.60 806
12599.66 807
12600.72 768
12601.78 779
12602.84 738
12603.90 795
12604.96 789
12606.02 737
12607.08 793
12608.14 708
12609.20 694
12610.26 728
12611.32 711
12612.38 683
12613.44 655
12614.50 673
12615.57 751
12616.63 745
12617.69 714
12618.75 713
12619.81 648
12620.87 712
12621.93 734
12622.99 649
12624.05 696
12625.11 671
12626.18 662
12627.24 644
12628.30 699
12629.36 663
12630.42 729
12631.48 652
12632.54 650
12633.60 643
12634.67 666
12635.73 681
12636.79 675
12637.85 661
12638.91 640
12639.97 630
12641.04 700
12642.10 707
12643.16 669
12644.22 689
12645.28 669
12646.35 694
12647.41 695
12648.47 751
12649.53 768
12650.59 752
12651.66 740
12652.72 805
12653.78 811
12654.84 821
12655.91 781
12656.97 841
12658.03 824
12659.09 810
12660.16 835
12661.22 781
12662.28 733
12663.34 734
12664.41 704
12665.47 724
12666.53 722
12667.60 694
12668.66 720
12669.72 729
12670.78 714
12671.85 700
12672.91 719
12673.97 712
12675.04 685
12676.10 693
12677.16 683
12678.23 694
12679.29 663
12680.35 711
12681.42 675
12682.48 691
12683.54 694
12684.61 722
12685.67 701
12686.74 693
12687.80 685
12688.86 724
12689.93 740
12690.99 711
12692.05 695
12693.12 709
12694.18 701
12695.25 726
12696.31 750
12697.37 741
12698.44 763
12699.50 808
12700.57 747
12701.63 805
12702.70 795
12703.76 796
12704.83 800
12705.89 825
12706.95 819
12708.02 819
12709.08 859
12710.15 836
12711.21 804
12712.28 747
12713.34 714
12714.41 726
12715.47 694
12716.54 692
12717.60 684
12718.67 698
12719.73 709
12720.80 688
12721.86 678
12722.93 678
12723.99 680
12725.06 692
12726.12 688
12727.19 634
12728.26 673
12729.32 659
12730.39 699
12731.45 670
12732.52 688
12733.58 668
12734.65 660
12735.71 643
12736.78 642
12737.85 639
12738.91 675
12739.98 632
12741.04 640
12742.11 647
12743.18 614
12744.24 648
12745.31 597
12746.37 596
12747.44 652
12748.51 652
12749.57 613
12750.64 569
12751.71 606
12752.77 616
12753.84 615
12754.91 601
12755.97 610
12757.04 610
12758.11 598
12759.17 570
12760.24 528
12761.31 549
12762.37 540
12763.44 534
12764.51 552
12765.57 513
12766.64 509
12767.71 562
12768.78 539
12769.84 537
12770.91 529
12771.98 525
12773.04 537
12774.11 521
12775.18 586
12776.25 565
12777.31 502
12778.38 524
12779.45 475
12780.52 537
12781.58 541
12782.65 517
12783.72 485
12784.79 522
12785.86 547
12786.92 548
12787.99 536
12789.06 507
12790.13 506
12791.20 506
12792.26 522
12793.33 522
12794.40 508
12795.47 511
12796.54 521
12797.61 496
12798.67 506
12799.74 493
12800.81 558
12801.88 526
12802.95 459
12804.02 473
12805.09 511
12806.15 502
12807.22 488
12808.29 487
12809.36 466
12810.43 495
12811.50 528
12812.57 515
12813.64 503
12814.71 498
12815.77 510
12816.84 572
12817.91 511
12818.98 505
12820.05 506
12821.12 551
12822.19 551
12823.26 524
12824.33 534
12825.40 508
12826.47 540
12827.54 520
12828.61 488
12829.68 487
12830.75 498
12831.82 505
12832.89 521
12833.96 512
12835.03 472
12836.10 484
12837.17 453
12838.24 459
12839.31 470
12840.38 449
12841.45 498
12842.52 468
12843.59 466
12844.66 483
12845.73 487
12846.80 468
12847.87 473
12848.94 486
12850.01 457
12851.08 458
12852.15 459
12853.22 479
12854.29 449
12855.36 445
12856.43 479
12857.51 465
12858.58 440
12859.65 461
12860.72 484
12861.79 455
12862.86 441
12863.93 458
12865.00 456
12866.07 445
12867.15 475
12868.22 446
12869.29 449
12870.36 410
12871.43 441
12872.50 436
12873.57 422
12874.65 443
12875.72 435
12876.79 456
12877.86 411
12878.93 430
12880.00 474
12881.08 461
12882.15 446
12883.22 429
12884.29 412
12885.36 426
12886.44 464
12887.51 453
12888.58 427
12889.65 404
12890.72 460
12891.80 425
12892.87 416
12893.94 433
12895.01 405
12896.09 436
12897.16 428
12898.23 431
12899.30 468
12900.38 439
12901.45 415
12902.52 407
12903.60 444
12904.67 454
12905.74 417
12906.81 425
12907.89 426
12908.96 395
12910.03 362
12911.11 415
12912.18 435
12913.25 417
12914.33 407
12915.40 429
12916.47 446
12917.55 398
12918.62 374
12919.69 401
12920.77 432
12921.84 450
12922.91 423
12923.99 391
12925.06 406
12926.13 406
12927.21 410
12928.28 406
12929.36 404
12930.43 427
12931.50 437
12932.58 422
12933.65 445
12934.73 439
12935.80 413
12936.87 437
12937.95 443
12939.02 444
12940.10 427
12941.17 421
12942.25 417
12943.32 434
12944.39 410
12945.47 420
12946.54 450
12947.62 459
12948.69 447
12949.77 451
12950.84 437
12951.92 420
12952.99 438
12954.07 397
12955.14 390
12956.22 420
12957.29 429
12958.37 445
12959.44 436
12960.52 425
12961.59 428
12962.67 408
12963.74 430
12964.82 416
12965.89 424
12966.97 460
12968.04 426
12969.12 466
12970.20 405
12971.27 441
12972.35 457
12973.42 462
12974.50 436
12975.57 391
12976.65 446
12977.73 445
12978.80 449
12979.88 443
12980.95 412
12982.03 433
12983.11 460
12984.18 411
12985.26 410
12986.33 437
12987.41 433
12988.49 444
12989.56 426
12990.64 448
12991.72 426
12992.79 416
12993.87 444
12994.95 434
12996.02 466
12997.10 461
12998.18 466
12999.25 470
13000.33 420
13001.41 463
13002.48 440
13003.56 447
13004.64 419
13005.71 436
13006.79 459
13007.87 455
13008.95 401
13010.02 437
13011.10 408
13012.18 493
13013.26 511
13014.33 477
13015.41 459
13016.49 456
13017.57 432
13018.64 486
13019.72 461
13020.80 433
13021.88 453
13022.95 467
13024.03 459
13025.11 455
13026.19 449
13027.26 449
13028.34 472
13029.42 440
13030.50 445
13031.58 462
13032.66 468
13033.73 472
13034.81 418
13035.89 439
13036.97 466
13038.05 474
13039.13 445
13040.20 474
13041.28 425
13042.36 468
13043.44 466
13044.52 481
13045.60 450
13046.68 483
13047.75 490
13048.83 497
13049.91 465
13050.99 441
13052.07 481
13053.15 484
13054.23 513
13055.31 471
13056.39 481
13057.47 461
13058.54 498
13059.62 459
13060.70 468
13061.78 497
13062.86 463
13063.94 441
13065.02 462
13066.10 476
13067.18 439
13068.26 465
13069.34 456
13070.42 468
13071.50 441
13072.58 478
13073.66 487
13074.74 507
13075.82 438
13076.90 470
13077.98 432
13079.06 509
13080.14 490
13081.22 448
13082.30 407
13083.38 453
13084.46 457
13085.54 455
13086.62 427
13087.70 430
13088.78 447
13089.86 405
13090.94 399
13092.02 442
13093.10 492
13094.18 415
13095.27 425
13096.35 426
13097.43 418
13098.51 444
13099.59 405
13100.67 429
13101.75 415
13102.83 430
13103.91 424
13104.99 441
13106.08 386
13107.16 420
13108.24 413
13109.32 478
13110.40 463
13111.48 414
13112.56 403
13113.64 431
13114.73 414
13115.81 403
13116.89 419
13117.97 444
13119.05 410
13120.14 399
13121.22 392
13122.30 418
13123.38 416
13124.46 415
13125.54 423
13126.63 393
13127.71 427
13128.79 425
13129.87 407
13130.96 389
13132.04 445
13133.12 410
13134.20 416
13135.28 397
13136.37 397
13137.45 403
13138.53 409
13139.61 430
13140.70 407
13141.78 471
13142.86 454
13143.95 462
13145.03 430
13146.11 449
13147.19 415
13148.28 443
13149.36 448
13150.44 409
13151.53 412
13152.61 405
13153.69 413
13154.78 382
13155.86 398
13156.94 432
13158.03 463
13159.11 416
13160.19 404
13161.28 411
13162.36 442
13163.44 438
13164.53 374
13165.61 389
13166.69 402
13167.78 436
13168.86 415
13169.95 422
13171.03 419
13172.11 407
13173.20 416
13174.28 427
13175.37 408
13176.45 398
13177.53 418
13178.62 409
13179.70 424
13180.79 441
13181.87 430
13182.96 450
13184.04 424
13185.12 406
13186.21 403
13187.29 407
13188.38 416
13189.46 436
13190.55 428
13191.63 432
13192.72 431
13193.80 419
13194.89 426
13195.97 389
13197.06 441
13198.14 450
13199.23 456
13200.31 430
13201.40 402
13202.48 448
13203.57 454
13204.65 448
13205.74 395
13206.82 442
13207.91 427
13208.99 455
13210.08 415
13211.16 427
13212.25 418
13213.34 424
13214.42 421
13215.51 429
13216.59 409
13217.68 429
13218.76 406
13219.85 376
13220.94 417
13222.02 385
13223.11 426
13224.19 421
13225.28 433
13226.37 416
13227.45 420
13228.54 430
13229.63 435
13230.71 419
13231.80 422
13232.89 405
13233.97 457
13235.06 460
13236.14 430
13237.23 414
13238.32 378
13239.40 425
13240.49 416
13241.58 432
13242.67 406
13243.75 422
13244.84 431
13245.93 433
13247.01 440
13248.10 427
13249.19 458
13250.27 447
13251.36 465
13252.45 459
13253.54 444
13254.62 432
13255.71 446
13256.80 440
13257.89 413
13258.97 469
13260.06 439
13261.15 465
13262.24 434
13263.32 430
13264.41 472
13265.50 458
13266.59 441
13267.67 450
13268.76 450
13269.85 465
13270.94 440
13272.03 483
13273.11 458
13274.20 471
13275.29 449
13276.38 441
13277.47 482
13278.56 449
13279.64 455
13280.73 452
13281.82 453
13282.91 473
13284.00 457
13285.09 457
13286.18 444
13287.26 467
13288.35 515
13289.44 477
13290.53 491
13291.62 445
13292.71 522
13293.80 486
13294.89 511
13295.98 487
13297.06 465
13298.15 531
13299.24 517
13300.33 509
13301.42 500
13302.51 505
13303.60 488
13304.69 491
13305.78 491
13306.87 517
13307.96 494
13309.05 532
13310.14 525
13311.23 530
13312.32 552
13313.41 555
13314.50 531
13315.59 541
13316.68 506
13317.77 493
13318.86 531
13319.95 536
13321.04 512
13322.13 484
13323.22 483
13324.31 479
13325.40 472
13326.49 494
13327.58 536
13328.67 564
13329.76 557
13330.85 554
13331.94 531
13333.03 535
13334.12 526
13335.21 511
13336.30 509
13337.39 527
13338.48 562
13339.57 594
13340.66 542
13341.75 574
13342.85 527
13343.94 544
13345.03 549
13346.12 548
13347.21 538
13348.30 560
13349.39 516
13350.48 557
13351.58 520
13352.67 523
13353.76 570
13354.85 572
13355.94 578
13357.03 627
13358.12 584
13359.22 569
13360.31 609
13361.40 584
13362.49 620
13363.58 587
13364.67 647
13365.77 651
13366.86 617
13367.95 673
13369.04 635
13370.13 659
13371.23 649
13372.32 681
13373.41 638
13374.50 615
13375.60 590
13376.69 618
13377.78 636
13378.87 573
13379.97 544
13381.06 556
13382.15 577
13383.24 561
13384.34 514
13385.43 535
13386.52 513
13387.61 531
13388.71 500
13389.80 490
13390.89 503
13391.99 504
13393.08 518
13394.17 483
13395.26 493
13396.36 488
13397.45 481
13398.54 464
13399.64 511
13400.73 488
13401.82 523
13402.92 522
13404.01 477
13405.10 507
13406.20 491
13407.29 512
13408.39 500
13409.48 469
13410.57 459
13411.67 487
13412.76 527
13413.85 493
13414.95 496
13416.04 512
13417.14 515
13418.23 516
13419.32 479
13420.42 472
13421.51 465
13422.61 456
13423.70 493
13424.80 526
13425.89 489
13426.98 500
13428.08 542
13429.17 513
13430.27 472
13431.36 494
13432.46 491
13433.55 520
13434.65 517
13435.74 524
13436.84 504
13437.93 474
13439.03 540
13440.12 533
13441.22 553
13442.31 519
13443.41 551
13444.50 533
13445.60 526
13446.69 553
13447.79 558
13448.88 542
13449.98 589
13451.07 572
13452.17 585
13453.26 578
13454.36 533
13455.45 544
13456.55 557
13457.65 560
13458.74 573
13459.84 583
13460.93 591
13462.03 602
13463.12 613
13464.22 619
13465.32 637
13466.41 654
13467.51 631
13468.60 616
13469.70 620
13470.80 620
13471.89 603
13472.99 619
13474.09 628
13475.18 647
13476.28 668
13477.37 627
13478.47 617
13479.57 630
13480.66 613
13481.76 584
13482.86 599
13483.95 632
13485.05 656
13486.15 624
13487.25 627
13488.34 651
13489.44 648
13490.54 641
13491.63 675
13492.73 663
13493.83 694
13494.92 682
13496.02 702
13497.12 758
13498.22 746
13499.31 768
13500.41 773
13501.51 819
13502.61 762
13503.70 737
13504.80 762
13505.90 831
13507.00 803
13508.09 768
13509.19 749
13510.29 788
13511.39 749
13512.49 732
13513.58 714
13514.68 685
13515.78 628
13516.88 671
13517.98 637
13519.07 620
13520.17 592
13521.27 615
13522.37 617
13523.47 537
13524.57 540
13525.66 585
13526.76 537
13527.86 536
13528.96 533
13530.06 568
13531.16 487
13532.26 536
13533.35 533
13534.45 531
13535.55 482
13536.65 503
13537.75 525
13538.85 549
13539.95 550
13541.05 565
13542.15 537
13543.24 502
13544.34 496
13545.44 496
13546.54 492
13547.64 484
13548.74 489
13549.84 431
13550.94 455
13552.04 487
13553.14 479
13554.24 466
13555.34 457
13556.44 467
13557.54 505
13558.64 478
13559.74 460
13560.84 481
13561.94 477
13563.04 471
13564.14 472
13565.24 468
13566.34 446
13567.44 498
13568.54 461
13569.64 464
13570.74 453
13571.84 474
13572.94 486
13574.04 452
13575.14 467
13576.24 452
13577.34 470
13578.44 491
13579.54 487
13580.64 478
13581.74 489
13582.84 480
13583.94 501
13585.05 478
13586.15 478
13587.25 456
13588.35 469
13589.45 489
13590.55 472
13591.65 473
13592.75 466
13593.85 478
13594.95 484
13596.06 481
13597.16 457
13598.26 499
13599.36 527
13600.46 463
13601.56 453
13602.66 494
13603.77 506
13604.87 477
13605.97 441
13607.07 455
13608.17 491
13609.28 466
13610.38 494
13611.48 488
13612.58 485
13613.68 510
13614.79 443
13615.89 445
13616.99 443
13618.09 489
13619.19 469
13620.30 446
13621.40 436
13622.50 452
13623.60 479
13624.71 478
13625.81 487
13626.91 421
13628.01 492
13629.12 481
13630.22 461
13631.32 472
13632.42 454
13633.53 456
13634.63 475
13635.73 507
13636.84 478
13637.94 444
13639.04 492
13640.14 446
13641.25 447
13642.35 430
13643.45 408
13644.56 487
13645.66 493
13646.76 489
13647.87 466
13648.97 413
13650.07 465
13651.18 460
13652.28 444
13653.39 410
13654.49 437
13655.59 452
13656.70 437
13657.80 448
13658.90 422
13660.01 448
13661.11 430
13662.22 413
13663.32 417
13664.42 440
13665.53 454
13666.63 446
13667.74 426
13668.84 412
13669.94 394
13671.05 465
13672.15 439
13673.26 427
13674.36 405
13675.47 437
13676.57 479
13677.68 442
13678.78 413
13679.89 440
13680.99 452
13682.10 428
13683.20 444
13684.30 438
13685.41 466
13686.51 439
13687.62 487
13688.72 460
13689.83 432
13690.93 441
13692.04 425
13693.15 443
13694.25 455
13695.36 405
13696.46 426
13697.57 448
13698.67 471
13699.78 455
13700.88 418
13701.99 428
13703.09 452
13704.20 424
13705.31 444
13706.41 483
13707.52 441
13708.62 446
13709.73 463
13710.84 462
13711.94 436
13713.05 466
13714.15 506
13715.26 448
13716.37 411
13717.47 469
13718.58 518
13719.68 519
13720.79 499
13721.90 526
13723.00 501
13724.11 490
13725.22 496
13726.32 513
13727.43 533
13728.54 524
13729.64 519
13730.75 516
13731.86 507
13732.96 518
13734.07 543
13735.18 539
13736.28 521
13737.39 504
13738.50 566
13739.61 574
13740.71 557
13741.82 561
13742.93 547
13744.03 585
13745.14 550
13746.25 576
13747.36 549
13748.46 569
13749.57 576
13750.68 615
13751.79 620
13752.89 580
13754.00 573
13755.11 626
13756.22 611
13757.33 659
13758.43 683
13759.54 682
13760.65 698
13761.76 721
13762.87 741
13763.97 699
13765.08 728
13766.19 774
13767.30 813
13768.41 797
13769.51 824
13770.62 850
13771.73 881
13772.84 907
13773.95 857
13775.06 827
13776.17 900
13777.27 834
13778.38 838
13779.49 862
13780.60 831
13781.71 835
13782.82 791
13783.93 715
13785.04 689
13786.14 655
13787.25 635
13788.36 689
13789.47 631
13790.58 604
13791.69 648
13792.80 578
13793.91 562
13795.02 573
13796.13 584
13797.24 566
13798.35 578
13799.46 547
13800.57 581
13801.68 601
13802.78 596
13803.89 563
13805.00 571
13806.11 619
13807.22 578
13808.33 572
13809.44 542
13810.55 546
13811.66 540
13812.77 573
13813.88 581
13814.99 548
13816.10 571
13817.21 556
13818.32 565
13819.44 522
13820.55 524
13821.66 527
13822.77 527
13823.88 511
13824.99 544
13826.10 526
13827.21 521
13828.32 514
13829.43 527
13830.54 534
13831.65 539
13832.76 543
13833.87 524
13834.98 510
13836.10 512
13837.21 505
13838.32 516
13839.43 485
13840.54 511
13841.65 553
13842.76 508
13843.87 566
13844.99 530
13846.10 553
13847.21 516
13848.32 527
13849.43 555
13850.54 561
13851.65 578
13852.77 553
13853.88 513
13854.99 538
13856.10 545
13857.21 546
13858.33 579
13859.44 541
13860.55 538
13861.66 594
13862.77 588
13863.89 589
13865.00 572
13866.11 586
13867.22 620
13868.33 612
13869.45 621
13870.56 640
13871.67 627
13872.78 612
13873.90 573
13875.01 575
13876.12 567
13877.23 637
13878.35 551
13879.46 537
13880.57 533
13881.69 531
13882.80 584
13883.91 583
13885.02 578
13886.14 592
13887.25 574
13888.36 584
13889.48 598
13890.59 562
13891.70 607
13892.82 597
13893.93 590
13895.04 614
13896.16 584
13897.27 593
13898.38 561
13899.50 529
13900.61 608
13901.72 566
13902.84 596
13903.95 583
13905.07 553
13906.18 546
13907.29 537
13908.41 565
13909.52 542
13910.63 534
13911.75 489
13912.86 543
13913.98 510
13915.09 513
13916.21 464
13917.32 509
13918.43 463
13919.55 457
13920.66 476
13921.78 497
13922.89 476
13924.01 486
13925.12 507
13926.24 479
13927.35 487
13928.46 502
13929.58 478
13930.69 511
13931.81 482
13932.92 480
13934.04 501
13935.15 475
13936.27 545
13937.38 556
13938.50 522
13939.61 505
13940.73 495
13941.85 515
13942.96 516
13944.08 536
13945.19 524
13946.31 503
13947.42 504
13948.54 481
13949.65 482
13950.77 520
13951.88 507
13953.00 504
13954.12 510
13955.23 494
13956.35 484
13957.46 468
13958.58 489
13959.70 494
13960.81 484
13961.93 472
13963.04 472
13964.16 505
13965.28 477
13966.39 467
13967.51 447
13968.62 469
13969.74 494
13970.86 499
13971.97 504
13973.09 450
13974.21 470
13975.32 464
13976.44 506
13977.56 455
13978.67 472
13979.79 538
13980.91 490
13982.02 479
13983.14 462
13984.26 536
13985.37 469
13986.49 503
13987.61 487
13988.73 459
13989.84 439
13990.96 508
13992.08 513
13993.20 460
13994.31 450
13995.43 490
13996.55 511
13997.66 531
13998.78 498
13999.90 472
14001.02 542
14002.14 529
14003.25 529
14004.37 488
14005.49 479
14006.61 487
14007.72 498
14008.84 536
14009.96 521
14011.08 506
14012.20 482
14013.31 538
14014.43 560
14015.55 504
14016.67 500
14017.79 545
14018.91 506
14020.02 527
14021.14 505
14022.26 547
14023.38 500
14024.50 543
14025.62 517
14026.74 502
14027.85 491
14028.97 512
14030.09 532
14031.21 496
14032.33 521
14033.45 521
14034.57 528
14035.69 497
14036.81 492
14037.92 475
14039.04 509
14040.16 497
14041.28 479
14042.40 526
14043.52 493
14044.64 519
14045.76 508
14046.88 476
14048.00 461
14049.12 497
14050.24 459
14051.36 504
14052.48 489
14053.60 568
14054.72 562
14055.84 541
14056.96 495
14058.08 504
14059.20 491
14060.32 508
14061.44 477
14062.56 488
14063.68 530
14064.80 528
14065.92 500
14067.04 477
14068.16 470
14069.28 511
14070.40 549
14071.52 514
14072.64 541
14073.76 516
14074.88 514
14076.00 504
14077.12 503
14078.24 558
14079.36 520
14080.48 508
14081.60 565
14082.73 544
14083.85 581
14084.97 561
14086.09 564
14087.21 579
14088.33 562
14089.45 592
14090.57 624
14091.69 570
14092.82 585
14093.94 607
14095.06 571
14096.18 639
14097.30 569
14098.42 643
14099.54 626
14100.67 630
14101.79 623
14102.91 572
14104.03 594
14105.15 558
14106.27 601
14107.40 568
14108.52 565
14109.64 595
14110.76 589
14111.88 547
14113.01 545
14114.13 536
14115.25 552
14116.37 508
14117.50 519
14118.62 551
14119.74 514
14120.86 497
14121.98 483
14123.11 550
14124.23 478
14125.35 527
14126.48 507
14127.60 519
14128.72 478
14129.84 423
14130.97 461
14132.09 462
14133.21 457
14134.34 461
14135.46 473
14136.58 457
14137.70 462
14138.83 486
14139.95 483
14141.07 485
14142.20 507
14143.32 482
14144.44 504
14145.57 468
14146.69 512
14147.81 524
14148.94 491
14150.06 488
14151.18 501
14152.31 503
14153.43 491
14154.56 462
14155.68 452
14156.80 482
14157.93 480
14159.05 486
14160.18 479
14161.30 485
14162.42 449
14163.55 467
14164.67 493
14165.80 480
14166.92 441
14168.04 489
14169.17 507
14170.29 479
14171.42 461
14172.54 487
14173.67 497
14174.79 453
14175.92 460
14177.04 485
14178.17 459
14179.29 469
14180.41 497
14181.54 492
14182.66 482
14183.79 444
14184.91 448
14186.04 468
14187.16 477
14188.29 420
14189.41 442
14190.54 456
14191.67 461
14192.79 481
14193.92 438
14195.04 464
14196.17 454
14197.29 434
14198.42 459
14199.54 477
14200.67 437
14201.79 435
14202.92 451
14204.05 437
14205.17 401
14206.30 422
14207.42 426
14208.55 425
14209.67 404
14210.80 425
14211.93 458
14213.05 452
14214.18 435
14215.31 434
14216.43 436
14217.56 408
14218.68 405
14219.81 399
14220.94 394
14222.06 377
14223.19 384
14224.32 393
14225.44 397
14226.57 396
14227.70 401
14228.82 428
14229.95 407
14231.08 411
14232.20 361
14233.33 410
14234.46 392
14235.58 403
14236.71 409
14237.84 419
14238.97 381
14240.09 421
14241.22 430
14242.35 428
14243.47 400
14244.60 387
14245.73 421
14246.86 407
14247.98 413
14249.11 400
14250.24 411
14251.37 402
14252.49 393
14253.62 404
14254.75 377
14255.88 384
14257.01 391
14258.13 371
14259.26 387
14260.39 417
14261.52 389
14262.65 396
14263.77 359
14264.90 355
14266.03 362
14267.16 377
14268.29 399
14269.41 396
14270.54 401
14271.67 417
14272.80 417
14273.93 392
14275.06 369
14276.19 405
14277.31 401
14278.44 383
14279.57 418
14280.70 351
14281.83 384
14282.96 381
14284.09 405
14285.22 363
14286.34 376
14287.47 386
14288.60 383
14289.73 408
14290.86 396
14291.99 385
14293.12 374
14294.25 419
14295.38 393
14296.51 389
14297.64 374
14298.77 396
14299.90 378
14301.03 371
14302.16 355
14303.28 371
14304.41 355
14305.54 361
14306.67 353
14307.80 376
14308.93 350
14310.06 405
14311.19 403
14312.32 415
14313.45 411
14314.58 391
14315.71 414
14316.84 384
14317.97 362
14319.11 367
14320.24 382
14321.37 367
14322.50 366
14323.63 343
14324.76 361
14325.89 376
14327.02 362
14328.15 326
14329.28 361
14330.41 358
14331.54 339
14332.67 379
14333.80 350
14334.93 380
14336.06 382
14337.20 360
14338.33 390
14339.46 372
14340.59 377
14341.72 353
14342.85 371
14343.98 354
14345.11 336
14346.25 403
14347.38 387
14348.51 386
14349.64 366
14350.77 351
14351.90 342
14353.03 350
14354.17 352
14355.30 327
14356.43 330
14357.56 357
14358.69 355
14359.83 344
14360.96 332
14362.09 331
14363.22 377
14364.35 370
14365.49 349
14366.62 356
14367.75 356
14368.88 377
14370.01 340
14371.15 333
14372.28 378
14373.41 388
14374.54 351
14375.68 369
14376.81 355
14377.94 345
14379.07 363
14380.21 350
14381.34 387
14382.47 388
14383.61 369
14384.74 355
14385.87 330
14387.00 352
14388.14 386
14389.27 377
14390.40 389
14391.54 372
14392.67 375
14393.80 348
14394.94 345
14396.07 346
14397.20 382
14398.34 370
14399.47 353
14400.60 408
14401.74 362
14402.87 362
14404.00 339
14405.14 356
14406.27 337
14407.41 377
14408.54 382
14409.67 373
14410.81 379
14411.94 315
14413.08 330
14414.21 323
14415.34 349
14416.48 342
14417.61 400
14418.75 379
14419.88 387
14421.01 363
14422.15 350
14423.28 358
14424.42 375
14425.55 373
14426.69 375
14427.82 363
14428.96 376
14430.09 379
14431.23 400
14432.36 396
14433.50 388
14434.63 396
14435.77 393
14436.90 364
14438.04 366
14439.17 346
14440.31 363
14441.44 370
14442.58 383
14443.71 398
14444.85 389
14445.98 413
14447.12 391
14448.25 387
14449.39 373
14450.52 376
14451.66 396
14452.79 391
14453.93 360
14455.07 393
14456.20 430
14457.34 389
14458.47 414
14459.61 390
14460.74 397
14461.88 412
14463.02 410
14464.15 394
14465.29 390
14466.42 408
14467.56 374
14468.70 412
14469.83 356
14470.97 374
14472.11 406
14473.24 423
14474.38 387
14475.51 426
14476.65 423
14477.79 401
14478.92 394
14480.06 385
14481.20 416
14482.33 406
14483.47 428
14484.61 405
14485.75 407
14486.88 417
14488.02 439
14489.16 415
14490.29 386
14491.43 363
14492.57 386
14493.70 412
14494.84 390
14495.98 381
14497.12 411
14498.25 401
14499.39 388
14500.53 373
14501.67 391
14502.80 398
14503.94 385
14505.08 366
14506.22 357
14507.35 374
14508.49 379
14509.63 384
14510.77 384
14511.91 375
14513.04 399
14514.18 352
14515.32 354
14516.46 336
14517.60 339
14518.73 377
14519.87 387
14521.01 340
14522.15 370
14523.29 364
14524.43 348
14525.56 353
14526.70 363
14527.84 364
14528.98 352
14530.12 377
14531.26 366
14532.40 370
14533.53 335
14534.67 382
14535.81 358
14536.95 357
14538.09 334
14539.23 343
14540.37 372
14541.51 374
14542.65 320
14543.79 343
14544.92 357
14546.06 359
14547.20 350
14548.34 352
14549.48 371
14550.62 428
14551.76 411
14552.90 349
14554.04 374
14555.18 355
14556.32 407
14557.46 378
14558.60 355
14559.74 342
14560.88 364
14562.02 349
14563.16 396
14564.30 372
14565.44 369
14566.58 386
14567.72 372
14568.86 395
14570.00 378
14571.14 420
14572.28 400
14573.42 401
14574.56 409
14575.70 385
14576.84 368
14577.98 380
14579.12 379
14580.26 404
14581.40 394
14582.54 395
14583.68 407
14584.82 383
14585.97 426
14587.11 371
14588.25 392
14589.39 458
14590.53 423
14591.67 375
14592.81 389
14593.95 380
14595.09 428
14596.23 408
14597.38 414
14598.52 414
14599.66 420
14600.80 434
14601.94 430
14603.08 436
14604.22 429
14605.37 444
14606.51 430
14607.65 420
14608.79 411
14609.93 442
14611.07 400
14612.22 396
14613.36 394
14614.50 373
14615.64 415
14616.78 436
14617.93 431
14619.07 427
14620.21 466
14621.35 459
14622.50 468
14623.64 457
14624.78 443
14625.92 497
14627.06 482
14628.21 488
14629.35 496
14630.49 515
14631.63 473
14632.78 480
14633.92 507
14635.06 535
14636.21 499
14637.35 547
14638.49 519
14639.63 505
14640.78 520
14641.92 499
14643.06 447
14644.21 463
14645.35 457
14646.49 495
14647.64 446
14648.78 439
14649.92 434
14651.07 438
14652.21 425
14653.35 439
14654.50 409
14655.64 420
14656.78 448
14657.93 404
14659.07 386
14660.21 393
14661.36 410
14662.50 391
14663.65 409
14664.79 408
14665.93 386
14667.08 396
14668.22 424
14669.37 397
14670.51 352
14671.65 404
14672.80 377
14673.94 400
14675.09 383
14676.23 378
14677.38 340
14678.52 374
14679.66 405
14680.81 395
14681.95 367
14683.10 368
14684.24 385
14685.39 357
14686.53 337
14687.68 386
14688.82 376
14689.97 343
14691.11 336
14692.26 357
14693.40 350
14694.55 381
14695.69 385
14696.84 374
14697.98 357
14699.13 363
14700.27 370
14701.42 362
14702.56 347
14703.71 405
14704.85 416
14706.00 391
14707.15 350
14708.29 366
14709.44 367
14710.58 372
14711.73 387
14712.87 398
14714.02 385
14715.17 382
14716.31 354
14717.46 406
14718.60 363
14719.75 395
14720.90 378
14722.04 373
14723.19 391
14724.33 345
14725.48 364
14726.63 369
14727.77 408
14728.92 365
14730.07 358
14731.21 373
14732.36 391
14733.51 401
14734.65 392
14735.80 386
14736.95 371
14738.09 384
14739.24 390
14740.39 379
14741.53 374
14742.68 376
14743.83 319
14744.97 344
14746.12 396
14747.27 390
14748.42 376
14749.56 343
14750.71 355
14751.86 383
14753.00 373
14754.15 389
14755.30 403
14756.45 383
14757.59 337
14758.74 367
14759.89 410
14761.04 394
14762.18 402
14763.33 367
14764.48 386
14765.63 394
14766.78 381
14767.92 413
14769.07 403
14770.22 406
14771.37 432
14772.52 408
14773.66 426
14774.81 411
14775.96 435
14777.11 445
14778.26 425
14779.41 420
14780.55 436
14781.70 470
14782.85 438
14784.00 441
14785.15 454
14786.30 463
14787.45 432
14788.59 450
14789.74 453
14790.89 503
14792.04 481
14793.19 432
14794.34 455
14795.49 449
14796.64 521
14797.79 492
14798.94 514
14800.08 460
14801.23 490
14802.38 512
14803.53 539
14804.68 466
14805.83 443
14806.98 504
14808.13 444
14809.28 458
14810.43 456
14811.58 484
14812.73 433
14813.88 469
14815.03 434
14816.18 437
14817.33 427
14818.48 470
14819.63 473
14820.78 459
14821.93 438
14823.08 429
14824.23 450
14825.38 408
14826.53 445
14827.68 423
14828.83 380
14829.98 395
14831.13 393
14832.28 398
14833.43 393
14834.58 407
14835.73 379
14836.88 379
14838.03 399
14839.18 358
14840.33 374
14841.48 357
14842.64 377
14843.79 393
14844.94 370
14846.09 369
14847.24 331
14848.39 386
14849.54 363
14850.69 356
14851.84 330
14853.00 367
14854.15 365
14855.30 336
14856.45 328
14857.60 342
14858.75 337
14859.90 301
14861.06 317
14862.21 344
14863.36 351
14864.51 332
14865.66 340
14866.81 312
14867.97 333
14869.12 311
14870.27 343
14871.42 297
14872.57 287
14873.73 284
14874.88 335
14876.03 325
14877.18 312
14878.33 376
14879.49 346
14880.64 345
14881.79 293
14882.94 306
14884.10 350
14885.25 353
14886.40 351
14887.55 332
14888.71 356
14889.86 324
14891.01 313
14892.16 371
14893.32 313
14894.47 312
14895.62 305
14896.78 340
14897.93 318
14899.08 302
14900.23 307
14901.39 327
14902.54 358
14903.69 319
14904.85 323
14906.00 311
14907.15 338
14908.31 338
14909.46 346
14910.61 330
14911.77 300
14912.92 317
14914.08 336
14915.23 329
14916.38 322
14917.54 306
14918.69 321
14919.84 319
14921.00 292
14922.15 319
14923.31 320
14924.46 352
14925.61 324
14926.77 351
14927.92 327
14929.08 300
14930.23 342
14931.38 336
14932.54 337
14933.69 320
14934.85 327
14936.00 322
14937.16 335
14938.31 315
14939.47 305
14940.62 293
14941.78 344
14942.93 330
14944.08 371
14945.24 321
14946.39 317
14947.55 362
14948.70 344
14949.86 319
14951.01 329
14952.17 319
14953.32 301
14954.48 337
14955.64 300
14956.79 331
14957.95 315
14959.10 307
14960.26 323
14961.41 335
14962.57 298
14963.72 315
14964.88 310
14966.03 294
14967.19 291
14968.35 327
14969.50 323
14970.66 301
14971.81 265
14972.97 295
14974.12 324
14975.28 294
14976.44 299
14977.59 272
14978.75 311
14979.91 288
14981.06 301
14982.22 256
14983.37 288
14984.53 303
14985.69 315
14986.84 324
14988.00 297
14989.16 293
14990.31 301
14991.47 296
14992.63 293
14993.78 273
14994.94 298
14996.10 327
14997.25 272
14998.41 274
14999.57 291
15000.72 289
15001.88 287
15003.04 263
15004.20 286
15005.35 288
15006.51 279
15007.67 308
15008.82 283
15009.98 296
15011.14 273
15012.30 291
15013.45 287
15014.61 252
15015.77 268
15016.93 269
15018.08 270
15019.24 268
15020.40 276
15021.56 287
15022.71 268
15023.87 278
15025.03 284
15026.19 266
15027.35 266
15028.50 253
15029.66 265
15030.82 281
15031.98 258
15033.14 279
15034.30 274
15035.45 294
15036.61 265
15037.77 300
15038.93 280
15040.09 274
15041.25 274
15042.40 268
15043.56 266
15044.72 217
15045.88 249
15047.04 286
15048.20 267
15049.36 249
15050.52 268
15051.68 238
15052.83 251
15053.99 260
15055.15 277
15056.31 298
15057.47 286
15058.63 276
15059.79 261
15060.95 287
15062.11 257
15063.27 284
15064.43 252
15065.59 270
15066.75 249
15067.90 268
15069.06 272
15070.22 300
15071.38 279
15072.54 296
15073.70 276
15074.86 267
15076.02 263
15077.18 287
15078.34 291
15079.50 311
15080.66 287
15081.82 281
15082.98 297
15084.14 287
15085.30 287
15086.46 308
15087.62 272
15088.78 283
15089.95 303
15091.11 264
15092.27 263
15093.43 250
15094.59 273
15095.75 277
15096.91 261
15098.07 289
15099.23 282
15100.39 252
15101.55 272
15102.71 263
15103.87 248
15105.03 285
15106.20 281
15107.36 280
15108.52 267
15109.68 267
15110.84 291
15112.00 265
15113.16 259
15114.32 239
15115.49 277
15116.65 284
15117.81 267
15118.97 258
15120.13 271
15121.29 252
15122.46 291
15123.62 259
15124.78 274
15125.94 309
15127.10 294
15128.26 286
15129.43 252
15130.59 241
15131.75 270
15132.91 277
15134.07 266
15135.24 272
15136.40 238
15137.56 268
15138.72 231
15139.89 245
15141.05 281
15142.21 295
15143.37 288
15144.54 283
15145.70 279
15146.86 287
15148.02 306
15149.19 277
15150.35 268
15151.51 290
15152.67 297
15153.84 291
15155.00 269
15156.16 278
15157.33 305
15158.49 296
15159.65 273
15160.82 268
15161.98 295
15163.14 258
15164.31 274
15165.47 271
15166.63 266
15167.80 283
15168.96 237
15170.12 277
15171.29 281
15172.45 296
15173.61 299
15174.78 279
15175.94 272
15177.10 298
15178.27 278
15179.43 277
15180.60 279
15181.76 256
15182.92 271
15184.09 287
15185.25 296
15186.42 302
15187.58 281
15188.74 292
15189.91 288
15191.07 259
15192.24 278
15193.40 263
15194.57 314
15195.73 273
15196.90 283
15198.06 264
15199.22 274
15200.39 272
15201.55 286
15202.72 288
15203.88 282
15205.05 282
15206.21 298
15207.38 313
15208.54 301
15209.71 293
15210.87 277
15212.04 312
15213.20 340
15214.37 292
15215.53 307
15216.70 317
15217.86 298
15219.03 286
15220.20 304
15221.36 305
15222.53 300
15223.69 303
15224.86 343
15226.02 301
15227.19 290
15228.36 299
15229.52 361
15230.69 334
15231.85 343
15233.02 320
15234.18 317
15235.35 345
15236.52 343
15237.68 301
15238.85 312
15240.02 356
15241.18 329
15242.35 340
15243.51 322
15244.68 317
15245.85 301
15247.01 325
15248.18 327
15249.35 311
15250.51 265
15251.68 287
15252.85 318
15254.01 294
15255.18 297
15256.35 275
15257.51 281
15258.68 264
15259.85 310
15261.01 300
15262.18 300
15263.35 312
15264.52 284
15265.68 278
15266.85 285
15268.02 271
15269.18 278
15270.35 295
15271.52 282
15272.69 282
15273.85 286
15275.02 286
15276.19 279
15277.36 263
15278.52 282
15279.69 319
15280.86 268
15282.03 291
15283.20 254
15284.36 272
15285.53 256
15286.70 269
15287.87 294
15289.04 281
15290.20 254
15291.37 275
15292.54 323
15293.71 283
15294.88 284
15296.05 282
15297.21 285
15298.38 265
15299.55 260
15300.72 268
15301.89 284
15303.06 275
15304.22 280
15305.39 295
15306.56 287
15307.73 273
15308.90 311
15310.07 300
15311.24 305
15312.41 312
15313.58 279
15314.74 277
15315.91 293
15317.08 294
15318.25 294
15319.42 261
15320.59 274
15321.76 279
15322.93 275
15324.10 274
15325.27 290
15326.44 296
15327.61 244
15328.78 262
15329.95 297
15331.12 295
15332.29 299
15333.46 269
15334.63 271
15335.80 248
15336.97 278
15338.14 281
15339.31 308
15340.48 315
15341.65 278
15342.82 286
15343.99 253
15345.16 282
15346.33 259
15347.50 298
15348.67 297
15349.84 276
15351.01 278
15352.18 280
15353.35 294
15354.52 269
15355.69 276
15356.86 266
15358.03 266
15359.20 280
15360.37 258
15361.54 288
15362.71 263
15363.89 295
15365.06 278
15366.23 293
15367.40 289
15368.57 282
15369.74 279
15370.91 296
15372.08 304
15373.25 281
15374.43 287
15375.60 279
15376.77 274
15377.94 238
15379.11 261
15380.28 299
15381.46 306
15382.63 289
15383.80 291
15384.97 284
15386.14 298
15387.31 299
15388.49 281
15389.66 294
15390.83 292
15392.00 322
15393.17 276
15394.35 290
15395.52 253
15396.69 304
15397.86 292
15399.03 281
15400.21 286
15401.38 293
15402.55 265
15403.72 305
15404.90 287
15406.07 290
15407.24 279
15408.41 279
15409.59 299
15410.76 287
15411.93 283
15413.11 279
15414.28 280
15415.45 275
15416.62 264
15417.80 272
15418.97 289
15420.14 277
15421.32 278
15422.49 267
15423.66 251
15424.84 256
15426.01 276
15427.18 275
15428.36 268
15429.53 270
15430.70 238
15431.88 279
15433.05 273
15434.22 274
15435.40 264
15436.57 288
15437.75 252
15438.92 251
15440.09 271
15441.27 259
15442.44 293
15443.61 249
15444.79 267
15445.96 280
15447.14 287
15448.31 287
15449.49 279
15450.66 236
15451.83 237
15453.01 252
15454.18 272
15455.36 285
15456.53 250
15457.71 268
15458.88 291
15460.06 272
15461.23 279
15462.40 292
15463.58 274
15464.75 263
15465.93 274
15467.10 282
15468.28 262
15469.45 289
15470.63 275
15471.80 273
15472.98 271
15474.15 287
15475.33 253
15476.50 292
15477.68 277
15478.86 227
15480.03 264
15481.21 261
15482.38 282
15483.56 278
15484.73 248
15485.91 231
15487.08 257
15488.26 276
15489.44 269
15490.61 269
15491.79 274
15492.96 268
15494.14 235
15495.31 265
15496.49 248
15497.67 251
15498.84 270
15500.02 258
15501.20 265
15502.37 269
15503.55 261
15504.72 270
15505.90 284
15507.08 277
15508.25 248
15509.43 261
15510.61 253
15511.78 276
15512.96 266
15514.14 246
15515.31 266
15516.49 274
15517.67 273
15518.84 281
15520.02 266
15521.20 262
15522.37 268
15523.55 266
15524.73 285
15525.91 245
15527.08 240
15528.26 266
15529.44 242
15530.61 245
15531.79 274
15532.97 274
15534.15 255
15535.32 266
15536.50 279
15537.68 260
15538.86 272
15540.03 296
15541.21 271
15542.39 299
15543.57 275
15544.75 264
15545.92 294
15547.10 293
15548.28 263
15549.46 297
15550.64 283
15551.81 261
15552.99 264
15554.17 253
15555.35 290
15556.53 274
15557.70 257
15558.88 262
15560.06 290
15561.24 294
15562.42 303
15563.60 263
15564.78 288
15565.95 275
15567.13 286
15568.31 286
15569.49 259
15570.67 289
15571.85 282
15573.03 295
15574.21 304
15575.38 284
15576.56 280
15577.74 278
15578.92 275
15580.10 286
15581.28 305
15582.46 319
15583.64 305
15584.82 303
15586.00 279
15587.18 297
15588.36 296
15589.54 303
15590.72 337
15591.90 332
15593.08 298
15594.25 315
15595.43 314
15596.61 288
15597.79 325
15598.97 311
15600.15 333
15601.33 295
15602.51 291
15603.69 305
15604.87 298
15606.05 298
15607.23 276
15608.41 312
15609.60 324
15610.78 309
15611.96 291
15613.14 301
15614.32 303
15615.50 330
15616.68 343
15617.86 332
15619.04 303
15620.22 311
15621.40 341
15622.58 359
15623.76 338
15624.94 328
15626.12 340
15627.31 351
15628.49 356
15629.67 342
15630.85 342
15632.03 326
15633.21 374
15634.39 368
15635.57 362
15636.75 312
15637.94 336
15639.12 369
15640.30 365
15641.48 343
15642.66 361
15643.84 370
15645.03 356
15646.21 339
15647.39 377
15648.57 348
15649.75 348
15650.93 380
15652.12 371
15653.30 373
15654.48 365
15655.66 387
15656.84 364
15658.03 371
15659.21 369
15660.39 373
15661.57 383
15662.76 363
15663.94 386
15665.12 361
15666.30 357
15667.48 367
15668.67 413
15669.85 350
15671.03 380
15672.22 334
15673.40 405
15674.58 358
15675.76 344
15676.95 341
15678.13 334
15679.31 336
15680.50 305
15681.68 313
15682.86 366
15684.04 334
15685.23 347
15686.41 347
15687.59 331
15688.78 344
15689.96 337
15691.14 346
15692.33 354
15693.51 351
15694.69 316
15695.88 347
15697.06 363
15698.25 343
15699.43 331
15700.61 353
15701.80 344
15702.98 330
15704.16 345
15705.35 352
15706.53 348
15707.72 332
15708.90 334
15710.08 333
15711.27 350
15712.45 342
15713.64 341
15714.82 363
15716.01 395
15717.19 399
15718.37 374
15719.56 335
15720.74 364
15721.93 364
15723.11 351
15724.30 338
15725.48 357
15726.67 372
15727.85 349
15729.04 347
15730.22 374
15731.41 357
15732.59 366
15733.78 398
15734.96 373
15736.15 389
15737.33 372
15738.52 372
15739.70 372
15740.89 364
15742.07 354
15743.26 344
15744.44 414
15745.63 378
15746.81 393
15748.00 408
15749.19 398
15750.37 381
15751.56 384
15752.74 377
15753.93 382
15755.11 373
15756.30 386
15757.49 366
15758.67 384
15759.86 394
15761.04 411
15762.23 381
15763.42 358
15764.60 389
15765.79 380
15766.97 369
15768.16 397
15769.35 385
15770.53 391
15771.72 346
15772.91 372
15774.09 357
15775.28 329
15776.47 322
15777.65 333
15778.84 327
15780.03 325
15781.21 383
15782.40 366
15783.59 370
15784.77 370
15785.96 375
15787.15 356
15788.33 350
15789.52 379
15790.71 323
15791.90 333
15793.08 311
15794.27 388
15795.46 354
15796.65 338
15797.83 313
15799.02 324
15800.21 328
15801.40 301
15802.58 324
15803.77 330
15804.96 335
15806.15 320
15807.33 315
15808.52 324
15809.71 311
15810.90 343
15812.09 332
15813.27 329
15814.46 322
15815.65 295
15816.84 344
15818.03 335
15819.21 291
15820.40 311
15821.59 320
15822.78 319
15823.97 312
15825.16 319
15826.34 299
15827.53 296
15828.72 319
15829.91 330
15831.10 304
15832.29 309
15833.48 322
15834.66 308
15835.85 312
15837.04 297
15838.23 303
15839.42 311
15840.61 292
15841.80 305
15842.99 307
15844.18 301
15845.37 312
15846.56 309
15847.74 313
15848.93 264
15850.12 305
15851.31 307
15852.50 308
15853.69 319
15854.88 290
15856.07 298
15857.26 321
15858.45 302
15859.64 333
15860.83 299
15862.02 311
15863.21 298
15864.40 296
15865.59 333
15866.78 304
15867.97 287
15869.16 327
15870.35 338
15871.54 322
15872.73 303
15873.92 320
15875.11 319
15876.30 327
15877.49 314
15878.68 341
15879.87 321
15881.06 314
15882.25 339
15883.44 321
15884.64 275
15885.83 316
15887.02 322
15888.21 351
15889.40 326
15890.59 339
15891.78 317
15892.97 323
15894.16 314
15895.35 303
15896.54 278
15897.74 306
15898.93 301
15900.12 319
15901.31 321
15902.50 345
15903.69 327
15904.88 311
15906.08 352
15907.27 374
15908.46 332
15909.65 317
15910.84 338
15912.03 292
15913.23 323
15914.42 363
15915.61 315
15916.80 299
15917.99 325
15919.18 342
15920.38 362
15921.57 332
15922.76 320
15923.95 328
15925.15 307
15926.34 342
15927.53 343
15928.72 353
15929.91 348
15931.11 353
15932.30 343
15933.49 351
15934.68 334
15935.88 341
15937.07 365
15938.26 323
15939.46 329
15940.65 329
15941.84 326
15943.03 311
15944.23 312
15945.42 343
15946.61 316
15947.81 306
15949.00 299
15950.19 294
15951.39 283
15952.58 294
15953.77 285
15954.97 294
15956.16 294
15957.35 289
15958.55 286
15959.74 256
15960.93 263
15962.13 282
15963.32 278
15964.51 310
15965.71 286
15966.90 241
15968.09 273
15969.29 289
15970.48 287
15971.68 257
15972.87 258
15974.06 261
15975.26 280
15976.45 260
15977.65 293
15978.84 266
15980.04 287
15981.23 271
15982.42 272
15983.62 223
15984.81 262
15986.01 281
15987.20 273
15988.40 273
15989.59 263
15990.79 273
15991.98 246
15993.18 264
15994.37 296
15995.57 282
15996.76 249
15997.96 261
15999.15 252
16000.35 270
16001.54 241
16002.74 256
16003.93 251
16005.13 260
16006.32 259
16007.52 266
16008.71 258
16009.91 225
16011.10 244
16012.30 244
16013.49 238
16014.69 274
16015.88 246
16017.08 258
16018.28 240
16019.47 212
16020.67 274
16021.86 259
16023.06 263
16024.26 251
16025.45 248
16026.65 249
16027.84 252
16029.04 255
16030.24 248
16031.43 265
16032.63 249
16033.82 214
16035.02 225
16036.22 248
16037.41 272
16038.61 271
16039.81 241
16041.00 271
16042.20 242
16043.40 231
16044.59 244
16045.79 244
16046.99 225
16048.18 269
16049.38 258
16050.58 246
16051.77 227
16052.97 256
16054.17 261
16055.37 261
16056.56 287
16057.76 238
16058.96 254
16060.15 257
16061.35 260
16062.55 247
16063.75 264
16064.94 270
16066.14 242
16067.34 220
16068.54 207
16069.73 214
16070.93 273
16072.13 251
16073.33 208
16074.52 243
16075.72 259
16076.92 270
16078.12 226
16079.32 224
16080.51 252
16081.71 255
16082.91 224
16084.11 250
16085.31 237
16086.51 264
16087.70 220
16088.90 252
16090.10 251
16091.30 239
16092.50 226
16093.70 270
16094.89 237
16096.09 246
16097.29 247
16098.49 243
16099.69 212
16100.89 221
16102.09 243
16103.29 226
16104.48 267
16105.68 232
16106.88 219
16108.08 246
16109.28 236
16110.48 232
16111.68 219
16112.88 212
16114.08 245
16115.28 304
16116.48 238
16117.68 254
16118.88 235
16120.07 272
16121.27 235
16122.47 238
16123.67 253
16124.87 243
16126.07 219
16127.27 211
16128.47 268
16129.67 238
16130.87 245
16132.07 233
16133.27 233
16134.47 239
16135.67 263
16136.87 218
16138.07 228
16139.27 201
16140.47 245
16141.67 224
16142.87 251
16144.07 232
16145.27 221
16146.48 265
16147.68 240
16148.88 220
16150.08 234
16151.28 230
16152.48 221
16153.68 242
16154.88 233
16156.08 247
16157.28 240
16158.48 284
16159.68 253
16160.88 251
16162.09 223
16163.29 237
16164.49 236
16165.69 228
16166.89 202
16168.09 233
16169.29 251
16170.49 234
16171.70 236
16172.90 235
16174.10 250
16175.30 241
16176.50 254
16177.70 230
16178.91 236
16180.11 225
16181.31 240
16182.51 239
16183.71 230
16184.91 267
16186.12 248
16187.32 272
16188.52 214
16189.72 248
16190.93 224
16192.13 275
16193.33 225
16194.53 228
16195.73 206
16196.94 227
16198.14 226
16199.34 267
16200.54 241
16201.75 230
16202.95 205
16204.15 277
16205.35 258
16206.56 241
16207.76 251
16208.96 226
16210.17 235
16211.37 221
16212.57 253
16213.77 207
16214.98 258
16216.18 233
16217.38 238
16218.59 261
16219.79 246
16220.99 235
16222.20 242
16223.40 243
16224.60 242
16225.81 258
16227.01 247
16228.21 282
16229.42 255
16230.62 274
16231.82 258
16233.03 279
16234.23 248
16235.44 253
16236.64 261
16237.84 258
16239.05 238
16240.25 271
16241.46 264
16242.66 255
16243.86 231
16245.07 245
16246.27 251
16247.48 242
16248.68 282
16249.89 234
16251.09 273
16252.29 238
16253.50 269
16254.70 260
16255.91 285
16257.11 255
16258.32 277
16259.52 271
16260.73 269
16261.93 285
16263.14 268
16264.34 262
16265.55 276
16266.75 284
16267.96 238
16269.16 253
16270.37 262
16271.57 268
16272.78 243
16273.98 263
16275.19 259
16276.39 308
16277.60 256
16278.80 275
16280.01 272
16281.21 282
16282.42 301
16283.63 285
16284.83 272
16286.04 260
16287.24 288
16288.45 243
16289.65 295
16290.86 285
16292.07 292
16293.27 274
16294.48 284
16295.68 278
16296.89 290
16298.10 338
16299.30 321
16300.51 288
16301.71 280
16302.92 319
16304.13 272
16305.33 322
16306.54 283
16307.75 335
16308.95 329
16310.16 277
16311.37 275
16312.57 312
16313.78 276
16314.99 300
16316.19 295
16317.40 290
16318.61 297
16319.81 299
16321.02 282
16322.23 275
16323.44 280
16324.64 263
16325.85 289
16327.06 262
16328.26 288
16329.47 228
16330.68 280
16331.89 289
16333.09 265
16334.30 229
16335.51 249
16336.72 268
16337.92 241
16339.13 259
16340.34 238
16341.55 249
16342.75 254
16343.96 236
16345.17 217
16346.38 235
16347.59 228
16348.79 262
16350.00 244
16351.21 243
16352.42 239
16353.63 244
16354.84 260
16356.04 226
16357.25 221
16358.46 266
16359.67 240
16360.88 247
16362.09 245
16363.29 241
16364.50 257
16365.71 229
16366.92 263
16368.13 237
16369.34 245
16370.55 229
16371.76 218
16372.96 248
16374.17 231
16375.38 225
16376.59 223
16377.80 227
16379.01 229
16380.22 228
16381.43 198
16382.64 249
16383.85 247
16385.06 228
16386.27 204
16387.47 246
16388.68 236
16389.89 254
16391.10 233
16392.31 205
16393.52 252
16394.73 220
16395.94 219
16397.15 250
16398.36 269
16399.57 242
16400.78 229
16401.99 217
16403.20 261
16404.41 222
16405.62 251
16406.83 222
16408.04 225
16409.25 218
16410.46 220
16411.67 216
16412.88 249
16414.09 226
16415.30 210
16416.52 208
16417.73 227
16418.94 210
16420.15 198
16421.36 216
16422.57 240
16423.78 224
16424.99 213
16426.20 249
16427.41 226
16428.62 243
16429.83 245
16431.05 224
16432.26 231
16433.47 241
16434.68 240
16435.89 245
16437.10 241
16438.31 202
16439.52 229
16440.74 204
16441.95 232
16443.16 176
16444.37 193
16445.58 234
16446.79 238
16448.00 218
16449.22 242
16450.43 246
16451.64 222
16452.85 194
16454.06 192
16455.28 232
16456.49 230
16457.70 243
16458.91 222
16460.12 218
16461.34 201
16462.55 257
16463.76 235
16464.97 216
16466.19 229
16467.40 231
16468.61 226
16469.82 225
16471.04 225
16472.25 218
16473.46 219
16474.67 226
16475.89 220
16477.10 220
16478.31 221
16479.52 214
16480.74 203
16481.95 216
16483.16 206
16484.38 235
16485.59 220
16486.80 230
16488.02 247
16489.23 241
16490.44 214
16491.66 197
16492.87 228
16494.08 202
16495.30 207
16496.51 243
16497.72 206
16498.94 221
16500.15 228
16501.36 239
16502.58 205
16503.79 251
16505.00 215
16506.22 221
16507.43 204
16508.65 229
16509.86 194
16511.07 222
16512.29 227
16513.50 210
16514.72 216
16515.93 218
16517.15 213
16518.36 191
16519.57 211
16520.79 222
16522.00 216
16523.22 219
16524.43 203
16525.65 214
16526.86 226
16528.08 232
16529.29 234
16530.51 201
16531.72 187
16532.93 230
16534.15 231
16535.36 239
16536.58 228
16537.79 214
16539.01 242
16540.22 246
16541.44 209
16542.65 224
16543.87 233
16545.09 220
16546.30 227
16547.52 227
16548.73 216
16549.95 231
16551.16 235
16552.38 220
16553.59 225
16554.81 223
16556.02 219
16557.24 213
16558.46 234
16559.67 195
16560.89 219
16562.10 238
16563.32 212
16564.54 217
16565.75 219
16566.97 226
16568.18 214
16569.40 209
16570.62 199
16571.83 248
16573.05 227
16574.27 221
16575.48 202
16576.70 225
16577.91 225
16579.13 227
16580.35 244
16581.56 233
16582.78 219
16584.00 262
16585.21 249
16586.43 233
16587.65 232
16588.87 223
16590.08 239
16591.30 233
16592.52 239
16593.73 227
16594.95 225
16596.17 252
16597.38 248
16598.60 201
16599.82 220
16601.04 221
16602.25 218
16603.47 235
16604.69 241
16605.91 235
16607.12 227
16608.34 233
16609.56 225
16610.78 206
16611.99 229
16613.21 275
16614.43 234
16615.65 225
16616.87 231
16618.08 213
16619.30 221
16620.52 218
16621.74 225
16622.96 230
16624.17 216
16625.39 194
16626.61 201
16627.83 208
16629.05 201
16630.27 229
16631.48 236
16632.70 223
16633.92 198
16635.14 182
16636.36 212
16637.58 212
16638.80 172
16640.02 171
16641.23 210
16642.45 197
16643.67 216
16644.89 223
16646.11 215
16647.33 204
16648.55 218
16649.77 217
16650.99 200
16652.21 218
16653.42 225
16654.64 223
16655.86 211
16657.08 245
16658.30 214
16659.52 199
16660.74 236
16661.96 209
16663.18 223
16664.40 210
16665.62 216
16666.84 203
16668.06 197
16669.28 198
16670.50 204
16671.72 224
16672.94 187
16674.16 200
16675.38 204
16676.60 188
16677.82 203
16679.04 222
16680.26 220
16681.48 195
16682.70 214
16683.92 218
16685.14 226
16686.36 203
16687.58 211
16688.80 203
16690.02 208
16691.24 210
16692.46 236
16693.69 213
16694.91 210
16696.13 203
16697.35 222
16698.57 222
16699.79 214
16701.01 200
16702.23 197
16703.45 214
16704.67 196
16705.90 219
16707.12 201
16708.34 203
16709.56 201
16710.78 207
16712.00 196
16713.22 176
16714.44 232
16715.67 241
16716.89 229
16718.11 188
16719.33 216
16720.55 234
16721.77 245
16723.00 199
16724.22 201
16725.44 187
16726.66 204
16727.88 204
16729.11 193
16730.33 192
16731.55 216
16732.77 227
16733.99 222
16735.22 198
16736.44 217
16737.66 211
16738.88 202
16740.11 226
16741.33 175
16742.55 218
16743.77 250
16745.00 224
16746.22 190
16747.44 177
16748.67 196
16749.89 231
16751.11 216
16752.33 211
16753.56 184
16754.78 234
16756.00 223
16757.23 234
16758.45 211
16759.67 178
16760.90 211
16762.12 205
16763.34 193
16764.57 164
16765.79 214
16767.01 205
16768.24 226
16769.46 178
16770.68 205
16771.91 203
16773.13 222
16774.35 226
16775.58 215
16776.80 204
16778.02 223
16779.25 209
16780.47 194
16781.70 224
16782.92 197
16784.14 223
16785.37 215
16786.59 206
16787.82 180
16789.04 217
16790.27 198
16791.49 204
16792.71 241
16793.94 212
16795.16 224
16796.39 204
16797.61 189
16798.84 177
16800.06 200
16801.29 211
16802.51 210
16803.74 193
16804.96 226
16806.19 216
16807.41 218
16808.64 197
16809.86 223
16811.09 205
16812.31 245
16813.54 212
16814.76 198
16815.99 213
16817.21 204
16818.44 218
16819.66 222
16820.89 231
16822.11 202
16823.34 215
16824.56 197
16825.79 222
16827.01 187
16828.24 204
16829.47 233
16830.69 238
16831.92 221
16833.14 238
16834.37 223
16835.60 208
16836.82 220
16838.05 214
16839.27 224
16840.50 197
16841.73 229
16842.95 209
16844.18 213
16845.40 216
16846.63 239
16847.86 243
16849.08 265
16850.31 246
16851.54 233
16852.76 234
16853.99 230
16855.22 266
16856.44 234
16857.67 227
16858.90 241
16860.12 249
16861.35 190
16862.58 236
16863.80 224
16865.03 267
16866.26 266
16867.49 226
16868.71 247
16869.94 280
16871.17 252
16872.39 225
16873.62 260
16874.85 235
16876.08 257
16877.30 269
16878.53 245
16879.76 239
16880.99 258
16882.21 255
16883.44 266
16884.67 263
16885.90 256
16887.13 270
16888.35 269
16889.58 254
16890.81 250
16892.04 242
16893.27 256
16894.49 250
16895.72 240
16896.95 263
16898.18 223
16899.41 294
16900.63 238
16901.86 243
16903.09 236
16904.32 236
16905.55 220
16906.78 244
16908.01 228
16909.23 237
16910.46 234
16911.69 230
16912.92 211
16914.15 211
16915.38 249
16916.61 190
16917.84 243
16919.06 218
16920.29 213
16921.52 199
16922.75 202
16923.98 215
16925.21 219
16926.44 188
16927.67 230
16928.90 229
16930.13 231
16931.36 229
16932.59 221
16933.82 204
16935.05 198
16936.27 243
16937.50 207
16938.73 210
16939.96 221
16941.19 237
16942.42 245
16943.65 245
16944.88 211
16946.11 215
16947.34 225
16948.57 212
16949.80 228
16951.03 207
16952.26 218
16953.49 198
16954.72 252
16955.95 193
16957.19 193
16958.42 172
16959.65 208
16960.88 194
16962.11 213
16963.34 207
16964.57 238
16965.80 234
16967.03 208
16968.26 215
16969.49 196
16970.72 198
16971.95 163
16973.18 219
16974.42 207
16975.65 235
16976.88 207
16978.11 201
16979.34 218
16980.57 225
16981.80 199
16983.03 224
16984.26 214
16985.50 215
16986.73 207
16987.96 205
16989.19 212
16990.42 211
16991.65 221
16992.89 204
16994.12 218
16995.35 204
16996.58 197
16997.81 218
16999.04 191
17000.28 167
17001.51 230
17002.74 240
17003.97 206
17005.20 201
17006.44 221
17007.67 231
17008.90 207
17010.13 193
17011.37 205
17012.60 185
17013.83 213
17015.06 202
17016.30 189
17017.53 214
17018.76 195
17019.99 213
17021.23 194
17022.46 217
17023.69 213
17024.92 220
17026.16 242
17027.39 221
17028.62 195
17029.86 199
17031.09 207
17032.32 215
17033.56 224
17034.79 210
17036.02 191
17037.26 202
17038.49 193
17039.72 182
17040.96 220
17042.19 211
17043.42 217
17044.66 205
17045.89 215
17047.12 217
17048.36 187
17049.59 182
17050.82 181
17052.06 178
17053.29 190
17054.53 204
17055.76 198
17056.99 194
17058.23 177
17059.46 206
17060.70 203
17061.93 216
17063.16 180
17064.40 191
17065.63 190
17066.87 183
17068.10 171
17069.34 210
17070.57 191
17071.81 191
17073.04 187
17074.27 172
17075.51 218
17076.74 207
17077.98 190
17079.21 180
17080.45 193
17081.68 198
17082.92 211
17084.15 204
17085.39 187
17086.62 175
17087.86 210
17089.09 199
17090.33 206
17091.56 198
17092.80 185
17094.04 213
17095.27 214
17096.51 206
17097.74 175
17098.98 189
17100.21 190
17101.45 166
17102.68 201
17103.92 189
17105.16 174
17106.39 184
17107.63 171
17108.86 203
17110.10 192
17111.33 175
17112.57 208
17113.81 180
17115.04 172
17116.28 180
17117.52 186
17118.75 187
17119.99 175
17121.22 161
17122.46 193
17123.70 178
17124.93 181
17126.17 209
17127.41 234
17128.64 198
17129.88 178
17131.12 191
17132.35 174
17133.59 181
17134.83 180
17136.06 175
17137.30 181
17138.54 197
17139.77 192
17141.01 190
17142.25 185
17143.49 192
17144.72 204
17145.96 180
17147.20 199
17148.43 163
17149.67 172
17150.91 154
17152.15 168
17153.38 200
17154.62 187
17155.86 190
17157.10 201
17158.33 177
17159.57 163
17160.81 208
17162.05 176
17163.29 178
17164.52 148
17165.76 167
17167.00 199
17168.24 184
17169.48 180
17170.71 198
17171.95 183
17173.19 186
17174.43 189
17175.67 193
17176.91 171
17178.14 187
17179.38 159
17180.62 171
17181.86 137
17183.10 171
17184.34 186
17185.57 169
17186.81 182
17188.05 164
17189.29 196
17190.53 193
17191.77 191
17193.01 181
17194.25 194
17195.49 184
17196.72 168
17197.96 173
17199.20 172
17200.44 174
17201.68 188
17202.92 171
17204.16 180
17205.40 151
17206.64 172
17207.88 179
17209.12 180
17210.36 190
17211.60 201
17212.84 194
17214.08 148
17215.32 182
17216.56 190
17217.80 182
17219.04 159
17220.28 179
17221.52 174
17222.76 164
17224.00 158
17225.24 158
17226.48 166
17227.72 165
17228.96 156
17230.20 172
17231.44 169
17232.68 152
17233.92 170
17235.16 173
17236.40 185
17237.64 163
17238.88 176
17240.12 177
17241.36 199
17242.60 155
17243.84 190
17245.08 168
17246.32 181
17247.57 180
17248.81 172
17250.05 166
17251.29 163
17252.53 195
17253.77 169
17255.01 207
17256.25 183
17257.49 196
17258.74 192
17259.98 187
17261.22 150
17262.46 162
17263.70 163
17264.94 175
17266.18 181
17267.43 188
17268.67 187
17269.91 171
17271.15 183
17272.39 187
17273.63 167
17274.88 175
17276.12 192
17277.36 203
17278.60 177
17279.84 169
17281.09 165
17282.33 181
17283.57 196
17284.81 165
17286.06 171
17287.30 168
17288.54 161
17289.78 161
17291.02 168
17292.27 173
17293.51 173
17294.75 192
17296.00 174
17297.24 176
17298.48 173
17299.72 209
17300.97 202
17302.21 160
17303.45 165
17304.70 171
17305.94 182
17307.18 172
17308.42 168
17309.67 164
17310.91 188
17312.15 169
17313.40 173
17314.64 160
17315.88 162
17317.13 175
17318.37 166
17319.61 172
17320.86 187
17322.10 167
17323.34 191
17324.59 189
17325.83 160
17327.08 162
17328.32 170
17329.56 172
17330.81 149
17332.05 182
17333.30 161
17334.54 187
17335.78 168
17337.03 175
17338.27 176
17339.52 201
17340.76 168
17342.00 178
17343.25 154
17344.49 178
17345.74 166
17346.98 193
17348.23 178
17349.47 193
17350.72 179
17351.96 170
17353.21 151
17354.45 141
17355.70 167
17356.94 160
17358.18 166
17359.43 170
17360.67 183
17361.92 171
17363.16 186
17364.41 161
17365.66 163
17366.90 183
17368.15 191
17369.39 177
17370.64 199
17371.88 180
17373.13 176
17374.37 187
17375.62 167
17376.86 154
17378.11 146
17379.35 190
17380.60 182
17381.85 203
17383.09 166
17384.34 178
17385.58 180
17386.83 169
17388.08 182
17389.32 174
17390.57 184
17391.81 174
17393.06 170
17394.31 166
17395.55 168
17396.80 171
17398.04 188
17399.29 178
17400.54 164
17401.78 167
17403.03 183
17404.28 174
17405.52 175
17406.77 176
17408.02 167
17409.26 194
17410.51 147
17411.76 200
17413.00 150
17414.25 177
17415.50 144
17416.75 174
17417.99 163
17419.24 162
17420.49 176
17421.73 180
17422.98 177
17424.23 158
17425.48 159
17426.72 162
17427.97 175
17429.22 183
17430.46 174
17431.71 161
17432.96 187
17434.21 168
17435.46 166
17436.70 150
17437.95 159
17439.20 184
17440.45 181
17441.69 161
17442.94 163
17444.19 173
17445.44 189
17446.69 185
17447.93 158
17449.18 144
17450.43 150
17451.68 172
17452.93 158
17454.18 182
17455.42 172
17456.67 195
17457.92 199
17459.17 173
17460.42 166
17461.67 158
17462.92 188
17464.16 180
17465.41 163
17466.66 152
17467.91 176
17469.16 186
17470.41 177
17471.66 147
17472.91 173
17474.16 182
17475.40 191
17476.65 153
17477.90 148
17479.15 170
17480.40 210
17481.65 208
17482.90 195
17484.15 175
17485.40 167
17486.65 180
17487.90 166
17489.15 159
17490.40 141
17491.65 186
17492.90 199
17494.15 186
17495.40 165
17496.65 168
17497.90 173
17499.15 186
17500.40 179
17501.65 186
17502.90 174
17504.15 178
17505.40 166
17506.65 172
17507.90 168
17509.15 169
17510.40 188
17511.65 165
17512.90 190
17514.15 177
17515.40 169
17516.65 178
17517.90 227
17519.15 176
17520.40 170
17521.65 195
17522.90 175
17524.15 192
17525.41 169
17526.66 184
17527.91 178
17529.16 192
17530.41 185
17531.66 181
17532.91 184
17534.16 158
17535.41 158
17536.67 190
17537.92 160
17539.17 212
17540.42 199
17541.67 167
17542.92 171
17544.17 198
17545.43 183
17546.68 171
17547.93 203
17549.18 172
17550.43 181
17551.68 169
17552.94 159
17554.19 200
17555.44 234
17556.69 218
17557.94 203
17559.20 200
17560.45 175
17561.70 183
17562.95 196
17564.21 194
17565.46 164
17566.71 178
17567.96 220
17569.21 201
17570.47 172
17571.72 175
17572.97 166
17574.22 197
17575.48 196
17576.73 183
17577.98 167
17579.24 165
17580.49 165
17581.74 181
17582.99 187
17584.25 193
17585.50 193
17586.75 186
17588.01 183
17589.26 166
17590.51 181
17591.77 177
17593.02 188
17594.27 162
17595.53 164
17596.78 166
17598.03 189
17599.29 188
17600.54 179
17601.79 171
17603.05 198
17604.30 182
17605.56 180
17606.81 186
17608.06 209
17609.32 213
17610.57 209
17611.82 186
17613.08 171
17614.33 196
17615.59 166
17616.84 191
17618.10 169
17619.35 186
17620.60 179
17621.86 175
17623.11 184
17624.37 185
17625.62 201
17626.88 198
17628.13 182
17629.39 156
17630.64 170
17631.89 167
17633.15 197
17634.40 183
17635.66 168
17636.91 197
17638.17 190
17639.42 177
17640.68 188
17641.93 183
17643.19 188
17644.44 185
17645.70 180
17646.95 169
17648.21 180
17649.47 163
17650.72 155
17651.98 201
17653.23 175
17654.49 172
17655.74 173
17657.00 173
17658.25 173
17659.51 172
17660.77 178
17662.02 196
17663.28 180
17664.53 157
17665.79 181
17667.04 188
17668.30 179
17669.56 170
17670.81 167
17672.07 187
17673.33 182
17674.58 203
17675.84 205
17677.09 176
17678.35 164
17679.61 165
17680.86 176
17682.12 188
17683.38 184
17684.63 174
17685.89 179
17687.15 184
17688.40 177
17689.66 188
17690.92 191
17692.17 175
17693.43 171
17694.69 201
17695.94 185
17697.20 194
17698.46 157
17699.72 203
17700.97 201
17702.23 173
17703.49 188
17704.74 151
17706.00 174
17707.26 174
17708.52 168
17709.77 168
17711.03 134
17712.29 164
17713.55 188
17714.80 174
17716.06 180
17717.32 160
17718.58 177
17719.84 188
17721.09 162
17722.35 175
17723.61 185
17724.87 171
17726.13 156
17727.38 159
17728.64 190
17729.90 186
17731.16 189
17732.42 150
17733.67 147
17734.93 154
17736.19 181
17737.45 173
17738.71 162
17739.97 154
17741.23 151
17742.48 155
17743.74 185
17745.00 153
17746.26 149
17747.52 167
17748.78 178
17750.04 170
17751.30 165
17752.55 149
17753.81 185
17755.07 200
17756.33 169
17757.59 176
17758.85 148
17760.11 166
17761.37 178
17762.63 159
17763.89 158
17765.15 173
17766.41 179
17767.67 159
17768.93 150
17770.19 161
17771.45 177
17772.70 194
17773.96 179
17775.22 154
17776.48 144
17777.74 167
17779.00 186
17780.26 167
17781.52 176
17782.78 154
17784.04 189
17785.30 174
17786.56 147
17787.82 145
17789.09 161
17790.35 178
17791.61 143
17792.87 184
17794.13 170
17795.39 175
17796.65 179
17797.91 174
17799.17 156
17800.43 152
17801.69 166
17802.95 196
17804.21 191
17805.47 153
17806.73 138
17808.00 157
17809.26 174
17810.52 164
17811.78 166
17813.04 146
17814.30 164
17815.56 167
17816.82 145
17818.08 165
17819.35 166
17820.61 181
17821.87 178
17823.13 141
17824.39 157
17825.65 149
17826.92 180
17828.18 163
17829.44 137
17830.70 159
17831.96 179
17833.22 159
17834.49 135
17835.75 170
17837.01 145
17838.27 177
17839.53 158
17840.80 173
17842.06 163
17843.32 142
17844.58 176
17845.85 160
17847.11 155
17848.37 129
17849.63 165
17850.89 140
17852.16 174
17853.42 156
17854.68 165
17855.95 173
17857.21 169
17858.47 149
17859.73 187
17861.00 182
17862.26 176
17863.52 174
17864.79 152
17866.05 176
17867.31 170
17868.57 169
17869.84 149
17871.10 169
17872.36 138
17873.63 161
17874.89 172
17876.15 161
17877.42 161
17878.68 172
17879.94 155
17881.21 144
17882.47 148
17883.74 157
17885.00 146
17886.26 166
17887.53 175
17888.79 155
17890.05 175
17891.32 179
17892.58 162
17893.85 159
17895.11 161
17896.37 166
17897.64 202
17898.90 179
17900.17 150
17901.43 162
17902.70 174
17903.96 169
17905.22 169
17906.49 156
17907.75 138
17909.02 164
17910.28 155
17911.55 161
17912.81 146
17914.08 145
17915.34 144
17916.61 158
17917.87 175
17919.14 170
17920.40 146
17921.67 161
17922.93 164
17924.20 154
17925.46 152
17926.73 137
17927.99 154
17929.26 165
17930.52 173
17931.79 176
17933.05 151
17934.32 141
17935.58 160
17936.85 125
17938.12 157
17939.38 130
17940.65 176
17941.91 149
17943.18 150
17944.44 149
17945.71 187
17946.98 159
17948.24 154
17949.51 178
17950.77 166
17952.04 152
17953.31 147
17954.57 170
17955.84 149
17957.10 155
17958.37 160
17959.64 163
17960.90 131
17962.17 154
17963.44 168
17964.70 167
17965.97 145
17967.24 146
17968.50 175
17969.77 169
17971.04 174
17972.30 165
17973.57 167
17974.84 143
17976.10 143
17977.37 147
17978.64 161
17979.91 171
17981.17 156
17982.44 176
17983.71 154
17984.97 144
17986.24 176
17987.51 178
17988.78 147
17990.04 148
17991.31 132
17992.58 152
17993.85 143
17995.11 165
17996.38 114
17997.65 133
17998.92 165
18000.18 157
18001.45 145
18002.72 136
18003.99 186
18005.26 165
18006.52 156
18007.79 156
18009.06 171
18010.33 169
18011.60 176
18012.86 139
18014.13 139
18015.40 159
18016.67 191
18017.94 175
18019.21 165
18020.47 152
18021.74 155
18023.01 181
18024.28 159
18025.55 157
18026.82 140
18028.09 158
18029.36 160
18030.62 182
18031.89 155
18033.16 148
18034.43 163
18035.70 186
18036.97 157
18038.24 133
18039.51 160
18040.78 166
18042.05 151
18043.32 159
18044.59 140
18045.85 127
18047.12 156
18048.39 153
18049.66 147
18050.93 130
18052.20 190
18053.47 153
18054.74 141
18056.01 103
18057.28 132
18058.55 140
18059.82 166
18061.09 174
18062.36 130
18063.63 129
18064.90 154
18066.17 162
18067.44 126
18068.71 162
18069.98 158
18071.25 169
18072.52 159
18073.79 149
18075.06 133
18076.33 153
18077.60 165
18078.87 153
18080.15 134
18081.42 150
18082.69 156
18083.96 154
18085.23 171
18086.50 150
18087.77 157
18089.04 157
18090.31 157
18091.58 151
18092.85 158
18094.12 137
18095.40 165
18096.67 183
18097.94 159
18099.21 146
18100.48 159
18101.75 165
18103.02 148
18104.30 135
18105.57 163
18106.84 197
18108.11 153
18109.38 173
18110.65 140
18111.92 172
18113.20 166
18114.47 159
18115.74 171
18117.01 155
18118.28 161
18119.56 167
18120.83 161
18122.10 171
18123.37 139
18124.64 158
18125.92 181
18127.19 137
18128.46 155
18129.73 146
18131.01 152
18132.28 138
18133.55 160
18134.82 162
18136.10 143
18137.37 155
18138.64 164
18139.91 166
18141.19 148
18142.46 153
18143.73 137
18145.01 150
18146.28 138
18147.55 170
18148.82 165
18150.10 172
18151.37 162
18152.64 178
18153.92 172
18155.19 151
18156.46 166
18157.74 173
18159.01 188
18160.28 162
18161.56 163
18162.83 167
18164.10 140
18165.38 155
18166.65 173
18167.93 166
18169.20 155
18170.47 168
18171.75 184
18173.02 159
18174.29 144
18175.57 151
18176.84 169
18178.12 171
18179.39 151
18180.66 145
18181.94 153
18183.21 182
18184.49 161
18185.76 158
18187.04 134
18188.31 163
18189.59 166
18190.86 186
18192.13 177
18193.41 185
18194.68 184
18195.96 203
18197.23 164
18198.51 168
18199.78 168
18201.06 176
18202.33 173
18203.61 151
18204.88 145
18206.16 163
18207.43 180
18208.71 165
18209.98 181
18211.26 165
18212.53 181
18213.81 161
18215.08 167
18216.36 164
18217.63 150
18218.91 161
18220.19 148
18221.46 160
18222.74 152
18224.01 183
18225.29 165
18226.56 163
18227.84 182
18229.12 154
18230.39 150
18231.67 152
18232.94 150
18234.22 157
18235.50 159
18236.77 176
18238.05 164
18239.32 167
18240.60 148
18241.88 147
18243.15 151
18244.43 148
18245.71 172
18246.98 132
18248.26 164
18249.54 166
18250.81 149
18252.09 146
18253.37 179
18254.64 141
18255.92 135
18257.20 144
18258.47 150
18259.75 153
18261.03 159
18262.30 146
18263.58 146
18264.86 145
18266.13 167
18267.41 157
18268.69 137
18269.97 174
18271.24 136
18272.52 149
18273.80 142
18275.08 150
18276.35 140
18277.63 150
18278.91 178
18280.19 169
18281.46 148
18282.74 168
18284.02 174
18285.30 184
18286.58 176
18287.85 148
18289.13 166
18290.41 155
18291.69 182
18292.97 125
18294.24 136
18295.52 157
18296.80 150
18298.08 142
18299.36 153
18300.63 162
18301.91 137
18303.19 190
18304.47 144
18305.75 128
18307.03 124
18308.31 154
18309.58 160
18310.86 152
18312.14 141
18313.42 158
18314.70 134
18315.98 159
18317.26 147
18318.54 154
18319.82 144
18321.09 149
18322.37 145
18323.65 149
18324.93 141
18326.21 150
18327.49 169
18328.77 171
18330.05 168
18331.33 152
18332.61 160
18333.89 153
18335.17 147
18336.45 151
18337.73 152
18339.01 150
18340.29 154
18341.57 186
18342.85 179
18344.13 164
18345.41 170
18346.69 176
18347.97 172
18349.25 157
18350.53 152
18351.81 149
18353.09 159
18354.37 146
18355.65 155
18356.93 176
18358.21 167
18359.49 151
18360.77 145
18362.05 166
18363.33 158
18364.61 161
18365.89 149
18367.17 158
18368.45 164
18369.73 174
18371.01 167
18372.29 150
18373.58 132
18374.86 151
18376.14 148
18377.42 162
18378.70 141
18379.98 141
18381.26 152
18382.54 171
18383.82 162
18385.11 157
18386.39 146
18387.67 147
18388.95 174
18390.23 158
18391.51 159
18392.79 155
18394.08 138
18395.36 148
18396.64 152
18397.92 168
18399.20 139
18400.49 174
18401.77 170
18403.05 154
18404.33 168
18405.61 149
18406.90 155
18408.18 155
18409.46 142
18410.74 141
18412.02 135
18413.31 184
18414.59 154
18415.87 141
18417.15 149
18418.44 148
18419.72 170
18421.00 151
18422.28 136
18423.57 148
18424.85 164
18426.13 182
18427.41 168
18428.70 162
18429.98 142
18431.26 145
18432.55 157
18433.83 154
18435.11 153
18436.40 169
18437.68 139
18438.96 150
18440.25 143
18441.53 145
18442.81 173
18444.10 158
18445.38 165
18446.66 143
18447.95 163
18449.23 161
18450.51 147
18451.80 156
18453.08 158
18454.36 172
18455.65 171
18456.93 159
18458.22 161
18459.50 148
18460.78 149
18462.07 166
18463.35 148
18464.64 164
18465.92 149
18467.20 159
18468.49 141
18469.77 146
18471.06 144
18472.34 140
18473.63 157
18474.91 176
18476.19 148
18477.48 139
18478.76 157
18480.05 163
18481.33 156
18482.62 157
18483.90 171
18485.19 148
18486.47 126
18487.76 158
18489.04 160
18490.33 173
18491.61 149
18492.90 160
18494.18 153
18495.47 150
18496.75 164
18498.04 141
18499.32 132
18500.61 174
18501.89 163
18503.18 149
18504.46 170
18505.75 149
18507.04 147
18508.32 144
18509.61 163
18510.89 125
18512.18 149
18513.46 134
18514.75 163
18516.04 160
18517.32 152
18518.61 157
18519.89 169
18521.18 169
18522.47 153
18523.75 159
18525.04 159
18526.32 162
18527.61 146
18528.90 180
18530.18 158
18531.47 180
18532.76 167
18534.04 157
18535.33 175
18536.62 150
18537.90 160
18539.19 175
18540.48 150
18541.76 163
18543.05 156
18544.34 166
18545.62 157
18546.91 136
18548.20 160
18549.48 155
18550.77 175
18552.06 178
18553.35 144
18554.63 168
18555.92 192
18557.21 177
18558.50 141
18559.78 153
18561.07 171
18562.36 202
18563.65 157
18564.93 168
18566.22 130
18567.51 152
18568.80 162
18570.08 176
18571.37 158
18572.66 168
18573.95 187
18575.24 182
18576.52 150
18577.81 142
18579.10 169
18580.39 188
18581.68 147
18582.96 150
18584.25 175
18585.54 155
18586.83 184
18588.12 146
18589.41 145
18590.69 153
18591.98 179
18593.27 167
18594.56 160
18595.85 153
18597.14 173
18598.43 188
18599.71 162
18601.00 165
18602.29 158
18603.58 171
18604.87 162
18606.16 167
18607.45 150
18608.74 178
18610.03 201
18611.32 187
18612.61 174
18613.89 160
18615.18 147
18616.47 166
18617.76 180
18619.05 170
18620.34 159
18621.63 151
18622.92 171
18624.21 164
18625.50 159
18626.79 163
18628.08 191
18629.37 147
18630.66 147
18631.95 157
18633.24 195
18634.53 189
18635.82 182
18637.11 166
18638.40 166
18639.69 176
18640.98 142
18642.27 144
18643.56 144
18644.85 179
18646.14 157
18647.43 167
18648.72 137
18650.01 149
18651.30 143
18652.59 187
18653.89 143
18655.18 158
18656.47 181
18657.76 174
18659.05 178
18660.34 166
18661.63 165
18662.92 159
18664.21 183
18665.50 169
18666.79 156
18668.09 153
18669.38 159
18670.67 161
18671.96 171
18673.25 154
18674.54 161
18675.83 172
18677.13 158
18678.42 173
18679.71 180
18681.00 175
18682.29 149
18683.58 139
18684.88 141
18686.17 160
18687.46 138
18688.75 154
18690.04 160
18691.33 153
18692.63 136
18693.92 149
18695.21 167
18696.50 172
18697.80 148
18699.09 154
18700.38 155
18701.67 151
18702.96 169
18704.26 155
18705.55 183
18706.84 176
18708.13 149
18709.43 155
18710.72 151
18712.01 139
18713.31 156
18714.60 168
18715.89 159
18717.18 157
18718.48 128
18719.77 151
18721.06 141
18722.36 154
18723.65 151
18724.94 122
18726.24 137
18727.53 172
18728.82 147
18730.12 158
18731.41 152
18732.70 150
18734.00 170
18735.29 163
18736.58 146
18737.88 163
18739.17 158
18740.46 169
18741.76 151
18743.05 147
18744.34 128
18745.64 132
18746.93 140
18748.23 149
18749.52 143
18750.81 136
18752.11 179
18753.40 155
18754.70 157
18755.99 154
18757.29 150
18758.58 143
18759.87 141
18761.17 159
18762.46 142
18763.76 160
18765.05 145
18766.35 149
18767.64 151
18768.94 146
18770.23 136
18771.53 156
18772.82 144
18774.11 178
18775.41 159
18776.70 151
18778.00 142
18779.29 138
18780.59 163
18781.89 137
18783.18 170
18784.48 152
18785.77 179
18787.07 160
18788.36 183
18789.66 153
18790.95 141
18792.25 118
18793.54 143
18794.84 152
18796.13 148
18797.43 154
18798.73 166
18800.02 149
18801.32 149
18802.61 150
18803.91 129
18805.20 167
18806.50 143
18807.80 160
18809.09 158
18810.39 147
18811.69 154
18812.98 156
18814.28 143
18815.57 133
18816.87 180
18818.17 169
18819.46 150
18820.76 138
18822.06 148
18823.35 161
18824.65 158
18825.95 138
18827.24 190
18828.54 144
18829.84 146
18831.13 154
18832.43 141
18833.73 130
18835.02 120
18836.32 151
18837.62 136
18838.91 151
18840.21 154
18841.51 146
18842.81 133
18844.10 129
18845.40 130
18846.70 162
18848.00 135
18849.29 140
18850.59 166
18851.89 167
18853.19 163
18854.48 150
18855.78 155
18857.08 187
18858.38 145
18859.67 147
18860.97 150
18862.27 139
18863.57 156
18864.87 130
18866.16 139
18867.46 139
18868.76 139
18870.06 125
18871.36 158
18872.66 135
18873.95 151
18875.25 146
18876.55 144
18877.85 143
18879.15 122
18880.45 150
18881.74 145
18883.04 133
18884.34 143
18885.64 154
18886.94 124
18888.24 148
18889.54 160
18890.84 150
18892.13 132
18893.43 148
18894.73 133
18896.03 146
18897.33 142
18898.63 126
18899.93 153
18901.23 148
18902.53 157
18903.83 119
18905.13 146
18906.43 156
18907.73 160
18909.02 150
18910.32 136
18911.62 130
18912.92 145
18914.22 135
18915.52 142
18916.82 143
18918.12 156
18919.42 163
18920.72 156
18922.02 126
18923.32 137
18924.62 131
18925.92 108
18927.22 143
18928.52 142
18929.82 156
18931.12 143
18932.42 116
18933.72 132
18935.02 135
18936.32 147
18937.63 161
18938.93 149
18940.23 140
18941.53 131
18942.83 135
18944.13 148
18945.43 121
18946.73 129
18948.03 119
18949.33 148
18950.63 122
18951.93 137
18953.23 153
18954.54 139
18955.84 136
18957.14 137
18958.44 151
18959.74 134
18961.04 132
18962.34 141
18963.64 130
18964.95 128
18966.25 129
18967.55 132
18968.85 155
18970.15 130
18971.45 135
18972.76 141
18974.06 152
18975.36 149
18976.66 134
18977.96 159
18979.27 134
18980.57 136
18981.87 148
18983.17 141
18984.47 140
18985.78 157
18987.08 128
18988.38 150
18989.68 152
18990.98 139
18992.29 145
18993.59 145
18994.89 146
18996.19 132
18997.50 153
18998.80 140
19000.10 149
19001.40 150
19002.71 150
19004.01 131
19005.31 156
19006.62 139
19007.92 144
19009.22 131
19010.53 146
19011.83 131
19013.13 134
19014.43 128
19015.74 147
19017.04 152
19018.34 141
19019.65 136
19020.95 152
19022.25 146
19023.56 120
19024.86 148
19026.16 149
19027.47 156
19028.77 149
19030.08 156
19031.38 133
19032.68 132
19033.99 151
19035.29 157
19036.59 136
19037.90 117
19039.20 136
19040.51 165
19041.81 171
19043.11 156
19044.42 142
19045.72 147
19047.03 167
19048.33 144
19049.64 137
19050.94 127
19052.25 135
19053.55 140
19054.85 120
19056.16 143
19057.46 136
19058.77 156
19060.07 157
19061.38 128
19062.68 126
19063.99 134
19065.29 161
19066.60 151
19067.90 137
19069.21 140
19070.51 145
19071.82 152
19073.12 148
19074.43 129
19075.73 151
19077.04 152
19078.34 145
19079.65 142
19080.95 145
19082.26 137
19083.57 166
19084.87 134
19086.18 148
19087.48 145
19088.79 159
19090.09 154
19091.40 130
19092.71 131
19094.01 137
19095.32 136
19096.62 127
19097.93 143
19099.24 131
19100.54 150
19101.85 142
19103.15 155
19104.46 122
19105.77 157
19107.07 130
19108.38 135
19109.69 143
19110.99 132
19112.30 136
19113.60 135
19114.91 134
19116.22 148
19117.52 155
19118.83 128
19120.14 130
19121.45 145
19122.75 142
19124.06 121
19125.37 148
19126.67 156
19127.98 161
19129.29 152
19130.59 141
19131.90 132
19133.21 140
19134.52 135
19135.82 124
19137.13 125
19138.44 121
19139.75 142
19141.05 121
19142.36 134
19143.67 135
19144.98 134
19146.28 151
19147.59 155
19148.90 140
19150.21 136
19151.51 134
19152.82 153
19154.13 134
19155.44 126
19156.75 155
19158.05 142
19159.36 134
19160.67 142
19161.98 137
19163.29 143
19164.60 132
19165.90 140
19167.21 139
19168.52 145
19169.83 148
19171.14 139
19172.45 107
19173.75 134
19175.06 135
19176.37 133
19177.68 119
19178.99 138
19180.30 124
19181.61 147
19182.92 147
19184.23 135
19185.53 143
19186.84 133
19188.15 129
19189.46 141
19190.77 128
19192.08 121
19193.39 148
19194.70 133
19196.01 121
19197.32 119
19198.63 141
19199.94 149
19201.25 143
19202.56 141
19203.87 120
19205.17 164
19206.48 153
19207.79 123
19209.10 135
19210.41 120
19211.72 130
19213.03 136
19214.34 143
19215.65 122
19216.96 117
19218.27 142
19219.58 120
19220.89 148
19222.21 130
19223.52 152
19224.83 130
19226.14 115
19227.45 135
19228.76 139
19230.07 132
19231.38 145
19232.69 141
19234.00 136
19235.31 152
19236.62 138
19237.93 151
19239.24 119
19240.55 109
19241.86 120
19243.18 141
19244.49 151
19245.80 136
19247.11 121
19248.42 120
19249.73 149
19251.04 119
19252.35 147
19253.67 124
19254.98 125
19256.29 152
19257.60 132
19258.91 150
19260.22 123
19261.53 119
19262.85 149
19264.16 127
19265.47 146
19266.78 111
19268.09 133
19269.40 135
19270.72 123
19272.03 147
19273.34 123
19274.65 149
19275.96 121
19277.28 155
19278.59 120
19279.90 148
19281.21 119
19282.53 153
19283.84 157
19285.15 130
19286.46 138
19287.78 122
19289.09 135
19290.40 129
19291.71 135
19293.03 122
19294.34 122
19295.65 114
19296.96 150
19298.28 139
19299.59 130
19300.90 122
19302.22 149
19303.53 140
19304.84 124
19306.16 140
19307.47 156
19308.78 155
19310.10 135
19311.41 129
19312.72 152
19314.04 136
19315.35 131
19316.66 156
19317.98 123
19319.29 145
19320.60 135
19321.92 145
19323.23 124
19324.54 132
19325.86 134
19327.17 126
19328.49 112
19329.80 131
19331.11 152
19332.43 128
19333.74 136
19335.06 126
19336.37 151
19337.68 131
19339.00 146
19340.31 134
19341.63 144
19342.94 139
19344.26 143
19345.57 131
19346.89 123
19348.20 118
19349.51 117
19350.83 130
19352.14 128
19353.46 126
19354.77 120
19356.09 150
19357.40 134
19358.72 156
19360.03 125
19361.35 149
19362.66 133
19363.98 143
19365.29 112
19366.61 144
19367.92 137
19369.24 142
19370.55 149
19371.87 136
19373.19 98
19374.50 130
19375.82 136
19377.13 117
19378.45 120
19379.76 142
19381.08 127
19382.39 139
19383.71 146
19385.03 114
19386.34 131
19387.66 107
19388.97 159
19390.29 140
19391.61 115
19392.92 111
19394.24 137
19395.55 128
19396.87 124
19398.19 137
19399.50 97
19400.82 154
19402.14 157
19403.45 129
19404.77 126
19406.09 140
19407.40 124
19408.72 129
19410.04 131
19411.35 126
19412.67 119
19413.99 142
19415.30 162
19416.62 128
19417.94 128
19419.25 129
19420.57 145
19421.89 137
19423.21 151
19424.52 142
19425.84 130
19427.16 115
19428.47 145
19429.79 143
19431.11 133
19432.43 149
19433.74 130
19435.06 140
19436.38 131
19437.70 120
19439.01 126
19440.33 153
19441.65 129
19442.97 132
19444.29 122
19445.60 135
19446.92 141
19448.24 143
19449.56 135
19450.88 140
19452.19 146
19453.51 134
19454.83 146
19456.15 142
19457.47 131
19458.78 123
19460.10 148
19461.42 134
19462.74 143
19464.06 126
19465.38 162
19466.70 129
19468.01 153
19469.33 162
19470.65 135
19471.97 134
19473.29 138
19474.61 139
19475.93 127
19477.25 149
19478.57 131
19479.88 143
19481.20 125
19482.52 132
19483.84 123
19485.16 146
19486.48 117
19487.80 147
19489.12 130
19490.44 168
19491.76 134
19493.08 140
19494.40 133
19495.72 145
19497.04 123
19498.36 115
19499.68 142
19501.00 149
19502.32 163
19503.64 155
19504.96 137
19506.28 128
19507.60 151
19508.92 153
19510.24 137
19511.56 127
19512.88 125
19514.20 120
19515.52 132
19516.84 140
19518.16 130
19519.48 122
19520.80 128
19522.12 157
19523.44 118
19524.76 133
19526.08 131
19527.40 170
19528.72 153
19530.04 158
19531.36 133
19532.68 136
19534.00 146
19535.33 125
19536.65 118
19537.97 119
19539.29 133
19540.61 144
19541.93 142
19543.25 133
19544.57 158
19545.89 128
19547.22 136
19548.54 142
19549.86 130
19551.18 142
19552.50 152
19553.82 122
19555.15 135
19556.47 138
19557.79 121
19559.11 143
19560.43 135
19561.75 134
19563.08 133
19564.40 160
19565.72 142
19567.04 151
19568.36 124
19569.69 126
19571.01 127
19572.33 134
19573.65 129
19574.97 142
19576.30 134
19577.62 133
19578.94 118
19580.26 121
19581.59 135
19582.91 126
19584.23 147
19585.55 132
19586.88 126
19588.20 147
19589.52 145
19590.85 136
19592.17 138
19593.49 125
19594.81 131
19596.14 123
19597.46 115
19598.78 135
19600.11 131
19601.43 157
19602.75 121
19604.08 126
19605.40 123
19606.72 154
19608.05 118
19609.37 121
19610.69 152
19612.02 117
19613.34 137
19614.66 162
19615.99 162
19617.31 148
19618.64 155
19619.96 139
19621.28 143
19622.61 141
19623.93 138
19625.26 114
19626.58 151
19627.90 142
19629.23 138
19630.55 129
19631.88 111
19633.20 118
19634.52 132
19635.85 152
19637.17 154
19638.50 126
19639.82 126
19641.15 117
19642.47 141
19643.80 146
19645.12 107
19646.45 133
19647.77 121
19649.09 116
19650.42 118
19651.74 120
19653.07 119
19654.39 129
19655.72 121
19657.04 128
19658.37 125
19659.69 151
19661.02 135
19662.35 129
19663.67 142
19665.00 132
19666.32 139
19667.65 123
19668.97 136
19670.30 121
19671.62 113
19672.95 129
19674.27 153
19675.60 149
19676.93 122
19678.25 133
19679.58 132
19680.90 133
19682.23 121
19683.56 132
19684.88 114
19686.21 155
19687.53 128
19688.86 121
19690.19 134
19691.51 130
19692.84 106
19694.16 128
19695.49 111
19696.82 131
19698.14 143
19699.47 149
19700.80 141
19702.12 117
19703.45 136
19704.78 135
19706.10 129
19707.43 120
19708.76 148
19710.08 145
19711.41 123
19712.74 127
19714.06 137
19715.39 129
19716.72 148
19718.05 156
19719.37 112
19720.70 113
19722.03 132
19723.35 139
19724.68 135
19726.01 131
19727.34 136
19728.66 147
19729.99 134
19731.32 126
19732.65 109
19733.98 112
19735.30 125
19736.63 126
19737.96 112
19739.29 125
19740.61 130
19741.94 124
19743.27 136
19744.60 135
19745.93 106
19747.25 141
19748.58 153
19749.91 121
19751.24 124
19752.57 120
19753.90 151
19755.22 140
19756.55 134
19757.88 119
19759.21 136
19760.54 162
19761.87 147
19763.20 130
19764.52 123
19765.85 144
19767.18 125
19768.51 120
19769.84 122
19771.17 97
19772.50 130
19773.83 139
19775.16 123
19776.48 119
19777.81 101
19779.14 126
19780.47 120
19781.80 141
19783.13 112
19784.46 114
19785.79 124
19787.12 134
19788.45 129
19789.78 142
19791.11 141
19792.44 133
19793.77 119
19795.10 102
19796.43 128
19797.76 135
19799.09 122
19800.42 130
19801.75 124
19803.08 138
19804.41 131
19805.74 126
19807.07 136
19808.40 103
19809.73 109
19811.06 116
19812.39 127
19813.72 110
19815.05 129
19816.38 131
19817.71 132
19819.04 116
19820.37 134
19821.70 111
19823.03 113
19824.36 131
19825.69 139
19827.02 117
19828.35 106
19829.69 126
19831.02 144
19832.35 135
19833.68 149
19835.01 118
19836.34 132
19837.67 135
19839.00 127
19840.33 121
19841.67 137
19843.00 117
19844.33 108
19845.66 121
19846.99 138
19848.32 129
19849.65 138
19850.99 131
19852.32 122
19853.65 127
19854.98 115
19856.31 130
19857.64 108
19858.98 109
19860.31 130
19861.64 128
19862.97 134
19864.30 97
19865.64 123
19866.97 119
19868.30 114
19869.63 120
19870.97 116
19872.30 111
19873.63 117
19874.96 119
19876.29 130
19877.63 129
19878.96 112
19880.29 144
19881.63 137
19882.96 122
19884.29 96
19885.62 123
19886.96 122
19888.29 123
19889.62 124
19890.95 101
19892.29 115
19893.62 114
19894.95 129
19896.29 108
19897.62 132
19898.95 129
19900.29 116
19901.62 121
19902.95 106
19904.29 111
19905.62 112
19906.95 109
19908.29 123
19909.62 104
19910.95 111
19912.29 108
19913.62 131
19914.96 144
19916.29 133
19917.62 114
19918.96 115
19920.29 147
19921.63 114
19922.96 113
19924.29 109
19925.63 164
19926.96 141
19928.30 133
19929.63 112
19930.96 98
19932.30 145
19933.63 147
19934.97 137
19936.30 134
19937.64 130
19938.97 142
19940.31 114
19941.64 105
19942.98 127
19944.31 127
19945.64 150
19946.98 149
19948.31 118
19949.65 131
19950.98 132
19952.32 130
19953.65 141
19954.99 125
19956.32 147
19957.66 105
19959.00 130
19960.33 121
19961.67 120
19963.00 129
19964.34 137
19965.67 136
19967.01 139
19968.34 125
19969.68 146
19971.01 128
19972.35 127
19973.69 134
19975.02 125
19976.36 120
19977.69 128
19979.03 132
19980.37 128
19981.70 129
19983.04 112
19984.37 115
19985.71 135
19987.05 126
19988.38 119
19989.72 118
19991.05 119
19992.39 101
19993.73 104
19995.06 124
19996.40 131
19997.74 124
19999.07 121
20000.41 128
20001.75 126
20003.08 125
20004.42 122
20005.76 117
20007.09 133
20008.43 132
20009.77 103
20011.10 126
20012.44 125
20013.78 136
20015.12 114
20016.45 134
20017.79 125
20019.13 120
20020.47 130
20021.80 112
20023.14 117
20024.48 106
20025.81 103
20027.15 118
20028.49 115
20029.83 109
20031.17 138
20032.50 103
20033.84 109
20035.18 126
20036.52 121
20037.85 120
20039.19 109
20040.53 121
20041.87 125
20043.21 112
20044.54 111
20045.88 104
20047.22 113
20048.56 139
20049.90 116
20051.24 103
20052.57 128
20053.91 148
20055.25 127
20056.59 128
20057.93 109
20059.27 118
20060.61 134
20061.94 131
20063.28 125
20064.62 121
20065.96 149
20067.30 141
20068.64 139
20069.98 127
20071.32 118
20072.66 125
20073.99 124
20075.33 119
20076.67 122
20078.01 127
20079.35 141
20080.69 128
20082.03 115
20083.37 152
20084.71 119
20086.05 151
20087.39 153
20088.73 151
20090.07 123
20091.41 126
20092.75 137
20094.09 137
20095.43 131
20096.77 141
20098.11 132
20099.45 131
20100.79 139
20102.13 136
20103.47 132
20104.81 125
20106.15 125
20107.49 113
20108.83 109
20110.17 117
20111.51 131
20112.85 113
20114.19 113
20115.53 110
20116.87 117
20118.21 126
20119.55 110
20120.89 132
20122.23 119
20123.57 141
20124.91 117
20126.25 111
20127.60 110
20128.94 118
20130.28 113
20131.62 118
20132.96 107
20134.30 109
20135.64 138
