# Supplementary material for: MALDI-TOF MS typing enables the classification of brewing yeasts of the genus Saccharomyces to major beer styles
Source: PLoS One. 2017 Aug 9;12(8):e0181694. doi: 10.1371/journal.pone.0181694 (PMC5549903; doi:10.1371/journal.pone.0181694)
Supplement: S16 File — The directory includes 90 raw files and was zipped to “.zip”; the folder has three strains with 30 spectra per strain; S1 Text explains the raw files with an example and Table 1 represents the yeast strains used within the experiment. (ZIP) [file pone.0181694.s019.zip › 46-48/30675-174-OG-Alt-Alt-YPG-18h-E-E_2015-10-29__0_B11_1.dat]

1999.91 3213
2000.33 3405
2000.75 3416
2001.17 3332
2001.59 3164
2002.02 3332
2002.44 3228
2002.86 3248
2003.28 3127
2003.70 3178
2004.13 3052
2004.55 3033
2004.97 3174
2005.39 3338
2005.81 3282
2006.24 3270
2006.66 3284
2007.08 3176
2007.50 3274
2007.93 3262
2008.35 3303
2008.77 3293
2009.19 3084
2009.62 3140
2010.04 3140
2010.46 3167
2010.88 3209
2011.31 2959
2011.73 3003
2012.15 3079
2012.58 3047
2013.00 2919
2013.42 2993
2013.84 2887
2014.27 2892
2014.69 2815
2015.11 2872
2015.54 2938
2015.96 2905
2016.38 2931
2016.81 3043
2017.23 2967
2017.65 3075
2018.08 3005
2018.50 3061
2018.92 3216
2019.35 3204
2019.77 3051
2020.19 3232
2020.62 3236
2021.04 3219
2021.47 3229
2021.89 3268
2022.31 3054
2022.74 3107
2023.16 3062
2023.59 3156
2024.01 3050
2024.43 2962
2024.86 3019
2025.28 2909
2025.71 2909
2026.13 2886
2026.55 2953
2026.98 3190
2027.40 2910
2027.83 2864
2028.25 2994
2028.68 3007
2029.10 2857
2029.53 2994
2029.95 2891
2030.38 3114
2030.80 2909
2031.23 3112
2031.65 3166
2032.08 2994
2032.50 2998
2032.93 3099
2033.35 3216
2033.78 3201
2034.20 3219
2034.63 3223
2035.05 3021
2035.48 2961
2035.90 2947
2036.33 3138
2036.75 3130
2037.18 3199
2037.60 3290
2038.03 3129
2038.45 3191
2038.88 3132
2039.31 3398
2039.73 3294
2040.16 3269
2040.58 3199
2041.01 3270
2041.43 3155
2041.86 3185
2042.29 3208
2042.71 3097
2043.14 2954
2043.56 3292
2043.99 3283
2044.42 3180
2044.84 3314
2045.27 3303
2045.70 3138
2046.12 3167
2046.55 3302
2046.98 3402
2047.40 3564
2047.83 3426
2048.25 3175
2048.68 3184
2049.11 2986
2049.53 3064
2049.96 3130
2050.39 3029
2050.82 2916
2051.24 2959
2051.67 3039
2052.10 3013
2052.52 2795
2052.95 2831
2053.38 2938
2053.80 2853
2054.23 2958
2054.66 2848
2055.09 2952
2055.51 2977
2055.94 3031
2056.37 2912
2056.80 2926
2057.22 3141
2057.65 3146
2058.08 3157
2058.51 3136
2058.93 2974
2059.36 3046
2059.79 3013
2060.22 2937
2060.65 3106
2061.07 3038
2061.50 2986
2061.93 3233
2062.36 3253
2062.79 3226
2063.21 3205
2063.64 3204
2064.07 3263
2064.50 3420
2064.93 3346
2065.36 3286
2065.78 3511
2066.21 3462
2066.64 3285
2067.07 3246
2067.50 3302
2067.93 3479
2068.36 3205
2068.78 3143
2069.21 3268
2069.64 3163
2070.07 3059
2070.50 3136
2070.93 3159
2071.36 3068
2071.79 3073
2072.22 2986
2072.64 3087
2073.07 3239
2073.50 3310
2073.93 3236
2074.36 3209
2074.79 3051
2075.22 3012
2075.65 3117
2076.08 3194
2076.51 3267
2076.94 3247
2077.37 3118
2077.80 3294
2078.23 3271
2078.66 3157
2079.09 3230
2079.52 3376
2079.95 3575
2080.38 3365
2080.81 3418
2081.24 3144
2081.67 3172
2082.10 3217
2082.53 3301
2082.96 3212
2083.39 3116
2083.82 3038
2084.25 3191
2084.68 3001
2085.11 3015
2085.54 3053
2085.97 3145
2086.40 3148
2086.83 3158
2087.26 3207
2087.69 3030
2088.12 3090
2088.55 3000
2088.99 3038
2089.42 2973
2089.85 3025
2090.28 2901
2090.71 3180
2091.14 3166
2091.57 3252
2092.00 3126
2092.43 3035
2092.86 2960
2093.30 3110
2093.73 3065
2094.16 2960
2094.59 3227
2095.02 3040
2095.45 3105
2095.88 3128
2096.32 3053
2096.75 3012
2097.18 3075
2097.61 3005
2098.04 2967
2098.47 2864
2098.91 2836
2099.34 2821
2099.77 2926
2100.20 2924
2100.63 2711
2101.07 2666
2101.50 2797
2101.93 2821
2102.36 2842
2102.80 2766
2103.23 2696
2103.66 2939
2104.09 3118
2104.52 2948
2104.96 2890
2105.39 3064
2105.82 3222
2106.25 3200
2106.69 3089
2107.12 2973
2107.55 3188
2107.99 3183
2108.42 3119
2108.85 3055
2109.28 3093
2109.72 3115
2110.15 3162
2110.58 2874
2111.02 2872
2111.45 2814
2111.88 2859
2112.32 2933
2112.75 2972
2113.18 2954
2113.62 3101
2114.05 3044
2114.48 2978
2114.92 2977
2115.35 2788
2115.78 2771
2116.22 2589
2116.65 2666
2117.08 2776
2117.52 2672
2117.95 2812
2118.39 2893
2118.82 2854
2119.25 2896
2119.69 2836
2120.12 2987
2120.56 2709
2120.99 2641
2121.42 2735
2121.86 2748
2122.29 2781
2122.73 2715
2123.16 2675
2123.60 2731
2124.03 3008
2124.46 2781
2124.90 2801
2125.33 2853
2125.77 2833
2126.20 2894
2126.64 2779
2127.07 3004
2127.51 2796
2127.94 2898
2128.38 2861
2128.81 2914
2129.25 2637
2129.68 2799
2130.12 2723
2130.55 3025
2130.99 2916
2131.42 2871
2131.86 2948
2132.29 3262
2132.73 3047
2133.16 2978
2133.60 3134
2134.03 2959
2134.47 3014
2134.91 3006
2135.34 3198
2135.78 3322
2136.21 3220
2136.65 3146
2137.08 3138
2137.52 3151
2137.96 3122
2138.39 3105
2138.83 3073
2139.26 3105
2139.70 3002
2140.14 2975
2140.57 2878
2141.01 2977
2141.44 2838
2141.88 2746
2142.32 2935
2142.75 2776
2143.19 2641
2143.63 2738
2144.06 2677
2144.50 2807
2144.94 2945
2145.37 2891
2145.81 2914
2146.25 2938
2146.68 2791
2147.12 2905
2147.56 3001
2147.99 2979
2148.43 3182
2148.87 3215
2149.30 3060
2149.74 3235
2150.18 3320
2150.61 3304
2151.05 3500
2151.49 3374
2151.93 3373
2152.36 3334
2152.80 3339
2153.24 3218
2153.68 3162
2154.11 3260
2154.55 3260
2154.99 3205
2155.43 3238
2155.86 3192
2156.30 3182
2156.74 3190
2157.18 3383
2157.62 3143
2158.05 2900
2158.49 3161
2158.93 3044
2159.37 3164
2159.81 3128
2160.24 3171
2160.68 3132
2161.12 3249
2161.56 3322
2162.00 3080
2162.43 3030
2162.87 3316
2163.31 3283
2163.75 3229
2164.19 3248
2164.63 3068
2165.07 3143
2165.50 3154
2165.94 3007
2166.38 3052
2166.82 3076
2167.26 3178
2167.70 3073
2168.14 2934
2168.58 3024
2169.02 3302
2169.45 3315
2169.89 3062
2170.33 3083
2170.77 3395
2171.21 3290
2171.65 3157
2172.09 3304
2172.53 3341
2172.97 3365
2173.41 3534
2173.85 3380
2174.29 3739
2174.73 3736
2175.17 3569
2175.61 3426
2176.05 3452
2176.49 3601
2176.93 3377
2177.37 3480
2177.81 3604
2178.25 3412
2178.69 3106
2179.13 3029
2179.57 3227
2180.01 3001
2180.45 3082
2180.89 3212
2181.33 3240
2181.77 3201
2182.21 2946
2182.65 2923
2183.09 2986
2183.53 2967
2183.97 2972
2184.41 2894
2184.85 2741
2185.29 2882
2185.73 3066
2186.17 2851
2186.61 2959
2187.05 3075
2187.49 3091
2187.94 3032
2188.38 3179
2188.82 3152
2189.26 3161
2189.70 3162
2190.14 3193
2190.58 3189
2191.02 3342
2191.46 3012
2191.91 3083
2192.35 3095
2192.79 3169
2193.23 3114
2193.67 3239
2194.11 3183
2194.55 3071
2195.00 3008
2195.44 3034
2195.88 3087
2196.32 3254
2196.76 3187
2197.21 3083
2197.65 3114
2198.09 3067
2198.53 3165
2198.97 3129
2199.42 3279
2199.86 3151
2200.30 3071
2200.74 3270
2201.18 3168
2201.63 2963
2202.07 3167
2202.51 3161
2202.95 3065
2203.40 3009
2203.84 2919
2204.28 2955
2204.72 2939
2205.17 3031
2205.61 3092
2206.05 3302
2206.49 3176
2206.94 3377
2207.38 3236
2207.82 3133
2208.27 3142
2208.71 3211
2209.15 3238
2209.60 3250
2210.04 3310
2210.48 3391
2210.92 3370
2211.37 3160
2211.81 3115
2212.25 3144
2212.70 3149
2213.14 3150
2213.59 3045
2214.03 3014
2214.47 3144
2214.92 3012
2215.36 2993
2215.80 3164
2216.25 3128
2216.69 3016
2217.14 3027
2217.58 3046
2218.02 3080
2218.47 3118
2218.91 3047
2219.36 3054
2219.80 3221
2220.24 3075
2220.69 2979
2221.13 3005
2221.58 3257
2222.02 2975
2222.46 3069
2222.91 3204
2223.35 3136
2223.80 3143
2224.24 3186
2224.69 3122
2225.13 3196
2225.58 3266
2226.02 3217
2226.47 3197
2226.91 3259
2227.36 3025
2227.80 3209
2228.25 3338
2228.69 3353
2229.14 3139
2229.58 3198
2230.03 3212
2230.47 3344
2230.92 3292
2231.36 3274
2231.81 3379
2232.25 3384
2232.70 3352
2233.14 3469
2233.59 3353
2234.03 3181
2234.48 3220
2234.93 3280
2235.37 3464
2235.82 3147
2236.26 3142
2236.71 3175
2237.16 3169
2237.60 2918
2238.05 3119
2238.49 3372
2238.94 3205
2239.39 3293
2239.83 3067
2240.28 3130
2240.72 2883
2241.17 2878
2241.62 3131
2242.06 3071
2242.51 2734
2242.96 2943
2243.40 3017
2243.85 2816
2244.30 2727
2244.74 2836
2245.19 2653
2245.64 2878
2246.08 2834
2246.53 2888
2246.98 2877
2247.42 2842
2247.87 2686
2248.32 2775
2248.76 2844
2249.21 2966
2249.66 2801
2250.10 2709
2250.55 2915
2251.00 2927
2251.45 2948
2251.89 2858
2252.34 2921
2252.79 2937
2253.24 2954
2253.68 2840
2254.13 2881
2254.58 2963
2255.03 2927
2255.47 2877
2255.92 2911
2256.37 2897
2256.82 2785
2257.27 2770
2257.71 2754
2258.16 2657
2258.61 2914
2259.06 2955
2259.51 2997
2259.95 2983
2260.40 2959
2260.85 3165
2261.30 3048
2261.75 2934
2262.19 3042
2262.64 3113
2263.09 3227
2263.54 3410
2263.99 3319
2264.44 3254
2264.89 3059
2265.33 2958
2265.78 3225
2266.23 3281
2266.68 3163
2267.13 3244
2267.58 3145
2268.03 3287
2268.48 3289
2268.93 3120
2269.37 3009
2269.82 3052
2270.27 3154
2270.72 3124
2271.17 3226
2271.62 3344
2272.07 3400
2272.52 3108
2272.97 3111
2273.42 3245
2273.87 3113
2274.32 2959
2274.77 2801
2275.22 2732
2275.67 3099
2276.12 3127
2276.57 2870
2277.02 2835
2277.47 3036
2277.92 3045
2278.37 2698
2278.82 2705
2279.27 2955
2279.72 2965
2280.17 2913
2280.62 3019
2281.07 3105
2281.52 2934
2281.97 2874
2282.42 2981
2282.87 2817
2283.32 2872
2283.77 2895
2284.22 2935
2284.67 2999
2285.12 2722
2285.57 2717
2286.02 2860
2286.47 3035
2286.92 3123
2287.37 3276
2287.82 3401
2288.28 3510
2288.73 3615
2289.18 3918
2289.63 4008
2290.08 4074
2290.53 4251
2290.98 4206
2291.43 4217
2291.88 4387
2292.34 4390
2292.79 4287
2293.24 3991
2293.69 3890
2294.14 3864
2294.59 3744
2295.05 3614
2295.50 3520
2295.95 3585
2296.40 3306
2296.85 3197
2297.30 3183
2297.76 3272
2298.21 3066
2298.66 3131
2299.11 2990
2299.56 2960
2300.02 2906
2300.47 2883
2300.92 2891
2301.37 2808
2301.82 2873
2302.28 3009
2302.73 2850
2303.18 2796
2303.63 2776
2304.09 2781
2304.54 2791
2304.99 2678
2305.44 2776
2305.90 2785
2306.35 2959
2306.80 3002
2307.26 2976
2307.71 3319
2308.16 3309
2308.61 3328
2309.07 3255
2309.52 3505
2309.97 3340
2310.43 3329
2310.88 3384
2311.33 3366
2311.79 3494
2312.24 3481
2312.69 3259
2313.15 3229
2313.60 3191
2314.05 3252
2314.51 3276
2314.96 3054
2315.41 3082
2315.87 2893
2316.32 3018
2316.77 3284
2317.23 3148
2317.68 3177
2318.14 3179
2318.59 3233
2319.04 3222
2319.50 3102
2319.95 3123
2320.41 3179
2320.86 3101
2321.31 3208
2321.77 3246
2322.22 3170
2322.68 3158
2323.13 3170
2323.59 2993
2324.04 3058
2324.50 3170
2324.95 3008
2325.40 3037
2325.86 3082
2326.31 2777
2326.77 2965
2327.22 3192
2327.68 3125
2328.13 3102
2328.59 3232
2329.04 3172
2329.50 3179
2329.95 3335
2330.41 3418
2330.86 3431
2331.32 3172
2331.77 3202
2332.23 3308
2332.68 3276
2333.14 3086
2333.59 3026
2334.05 3088
2334.51 3125
2334.96 3091
2335.42 3006
2335.87 2973
2336.33 2862
2336.78 3036
2337.24 2953
2337.70 3004
2338.15 3138
2338.61 3117
2339.06 3143
2339.52 3137
2339.97 3102
2340.43 3194
2340.89 3332
2341.34 3307
2341.80 3121
2342.26 3173
2342.71 3148
2343.17 2977
2343.62 3061
2344.08 2992
2344.54 3228
2344.99 3376
2345.45 3382
2345.91 3134
2346.36 3141
2346.82 3352
2347.28 3124
2347.73 3118
2348.19 3227
2348.65 3087
2349.10 3161
2349.56 3110
2350.02 3136
2350.48 3095
2350.93 3005
2351.39 3100
2351.85 3091
2352.30 2929
2352.76 2978
2353.22 3004
2353.68 3058
2354.13 3031
2354.59 2971
2355.05 2966
2355.51 2956
2355.96 2913
2356.42 3071
2356.88 3157
2357.34 2997
2357.79 3127
2358.25 3092
2358.71 3068
2359.17 3101
2359.63 3179
2360.08 3201
2360.54 3151
2361.00 2923
2361.46 2983
2361.92 3218
2362.37 3098
2362.83 3058
2363.29 3123
2363.75 3188
2364.21 3030
2364.67 3120
2365.12 3306
2365.58 3138
2366.04 3019
2366.50 3066
2366.96 3210
2367.42 3206
2367.88 2961
2368.33 3041
2368.79 3200
2369.25 3237
2369.71 3125
2370.17 3235
2370.63 3057
2371.09 2930
2371.55 3076
2372.01 3020
2372.47 3071
2372.92 3136
2373.38 3161
2373.84 3146
2374.30 3231
2374.76 3216
2375.22 3329
2375.68 3295
2376.14 3531
2376.60 3639
2377.06 3471
2377.52 3510
2377.98 3552
2378.44 3761
2378.90 3401
2379.36 3345
2379.82 3473
2380.28 3380
2380.74 3387
2381.20 3176
2381.66 3139
2382.12 3156
2382.58 3206
2383.04 3310
2383.50 3105
2383.96 3048
2384.42 3115
2384.88 3225
2385.34 3179
2385.80 3178
2386.26 3133
2386.72 3023
2387.18 2986
2387.64 3045
2388.10 2890
2388.56 3033
2389.03 3039
2389.49 3054
2389.95 3126
2390.41 3050
2390.87 2912
2391.33 3178
2391.79 3101
2392.25 2994
2392.71 3043
2393.17 3023
2393.64 2858
2394.10 2834
2394.56 2839
2395.02 2973
2395.48 2791
2395.94 2915
2396.40 2856
2396.87 2814
2397.33 2973
2397.79 2887
2398.25 2896
2398.71 2723
2399.17 2925
2399.64 2894
2400.10 2872
2400.56 2846
2401.02 2907
2401.48 2883
2401.95 2910
2402.41 2903
2402.87 2732
2403.33 2650
2403.79 2813
2404.26 2990
2404.72 2873
2405.18 2724
2405.64 2859
2406.11 2903
2406.57 2758
2407.03 2895
2407.49 2930
2407.96 3001
2408.42 2726
2408.88 2632
2409.34 2602
2409.81 2762
2410.27 2802
2410.73 2773
2411.20 2673
2411.66 2703
2412.12 2802
2412.58 2726
2413.05 2708
2413.51 2665
2413.97 3039
2414.44 3124
2414.90 3101
2415.36 3155
2415.83 3185
2416.29 3492
2416.75 3315
2417.22 3607
2417.68 3754
2418.14 3699
2418.61 3812
2419.07 3953
2419.54 3772
2420.00 3876
2420.46 3780
2420.93 3629
2421.39 3693
2421.85 3567
2422.32 3177
2422.78 3162
2423.25 3203
2423.71 3102
2424.17 3034
2424.64 3011
2425.10 2992
2425.57 3041
2426.03 2993
2426.50 2952
2426.96 2864
2427.42 2956
2427.89 2974
2428.35 2928
2428.82 2913
2429.28 2784
2429.75 2732
2430.21 2808
2430.68 3056
2431.14 3089
2431.61 2916
2432.07 2901
2432.54 3011
2433.00 3064
2433.47 3088
2433.93 3046
2434.40 3181
2434.86 3185
2435.33 3250
2435.79 3370
2436.26 3222
2436.72 3244
2437.19 3240
2437.65 3167
2438.12 3098
2438.59 3106
2439.05 3048
2439.52 3031
2439.98 3236
2440.45 3408
2440.91 3307
2441.38 3263
2441.85 3318
2442.31 3406
2442.78 3221
2443.24 3245
2443.71 3041
2444.18 3066
2444.64 3001
2445.11 2881
2445.57 2757
2446.04 2724
2446.51 2769
2446.97 2754
2447.44 2729
2447.91 2786
2448.37 2700
2448.84 2873
2449.31 2701
2449.77 2714
2450.24 2731
2450.71 2890
2451.17 2808
2451.64 2883
2452.11 2804
2452.57 2783
2453.04 2750
2453.51 2809
2453.97 2826
2454.44 2953
2454.91 2985
2455.37 2981
2455.84 2783
2456.31 2905
2456.78 2988
2457.24 2930
2457.71 3109
2458.18 3022
2458.65 3066
2459.11 3111
2459.58 3031
2460.05 2794
2460.52 2647
2460.98 2716
2461.45 2706
2461.92 2788
2462.39 2931
2462.85 2787
2463.32 2753
2463.79 2803
2464.26 2847
2464.73 2921
2465.19 2946
2465.66 2880
2466.13 2805
2466.60 2751
2467.07 2836
2467.54 2890
2468.00 2711
2468.47 2743
2468.94 2799
2469.41 2727
2469.88 2800
2470.35 2954
2470.82 2795
2471.28 2666
2471.75 2734
2472.22 2773
2472.69 2763
2473.16 2772
2473.63 2779
2474.10 2640
2474.57 2601
2475.03 2562
2475.50 2545
2475.97 2636
2476.44 2695
2476.91 2728
2477.38 2885
2477.85 2692
2478.32 2734
2478.79 2878
2479.26 3033
2479.73 2947
2480.20 2903
2480.67 2870
2481.14 2913
2481.61 2999
2482.08 2895
2482.54 2838
2483.01 2721
2483.48 2685
2483.95 2658
2484.42 2586
2484.89 2827
2485.36 2982
2485.83 2945
2486.30 3001
2486.77 2843
2487.24 2939
2487.71 3027
2488.18 2843
2488.66 3254
2489.13 3138
2489.60 2990
2490.07 2860
2490.54 2877
2491.01 2858
2491.48 3181
2491.95 3235
2492.42 3191
2492.89 3301
2493.36 3334
2493.83 3345
2494.30 3628
2494.77 3438
2495.24 3376
2495.72 3426
2496.19 3410
2496.66 3298
2497.13 3045
2497.60 3194
2498.07 2949
2498.54 2989
2499.01 2990
2499.48 2835
2499.96 2673
2500.43 2579
2500.90 2774
2501.37 2788
2501.84 2787
2502.31 2832
2502.78 2808
2503.26 2919
2503.73 2778
2504.20 2831
2504.67 2921
2505.14 2761
2505.62 2693
2506.09 2749
2506.56 2915
2507.03 3083
2507.50 2906
2507.98 2912
2508.45 2989
2508.92 3088
2509.39 3107
2509.86 3099
2510.34 3047
2510.81 3061
2511.28 3236
2511.75 3317
2512.23 3290
2512.70 3448
2513.17 3355
2513.64 3429
2514.12 3285
2514.59 3123
2515.06 3114
2515.54 3248
2516.01 3112
2516.48 3055
2516.95 2948
2517.43 2892
2517.90 3002
2518.37 2820
2518.85 3032
2519.32 2861
2519.79 2942
2520.27 2780
2520.74 2798
2521.21 2909
2521.69 2790
2522.16 2744
2522.63 2811
2523.11 2657
2523.58 2611
2524.05 2685
2524.53 2734
2525.00 2628
2525.48 2737
2525.95 2850
2526.42 2630
2526.90 2585
2527.37 2735
2527.85 2863
2528.32 2806
2528.79 2902
2529.27 2912
2529.74 2864
2530.22 2841
2530.69 2773
2531.16 2727
2531.64 2886
2532.11 2838
2532.59 2728
2533.06 2766
2533.54 2787
2534.01 2842
2534.49 3011
2534.96 2844
2535.44 2913
2535.91 2855
2536.38 2780
2536.86 2891
2537.33 2864
2537.81 2852
2538.28 3230
2538.76 3132
2539.23 3208
2539.71 3106
2540.18 2936
2540.66 3138
2541.13 3051
2541.61 3032
2542.09 3019
2542.56 3157
2543.04 3188
2543.51 3156
2543.99 3149
2544.46 3172
2544.94 3130
2545.41 3165
2545.89 3190
2546.37 3346
2546.84 3288
2547.32 3328
2547.79 3609
2548.27 3690
2548.74 3501
2549.22 3457
2549.70 3455
2550.17 3439
2550.65 3489
2551.13 3311
2551.60 3261
2552.08 3210
2552.55 3265
2553.03 3220
2553.51 3224
2553.98 3297
2554.46 3268
2554.94 3229
2555.41 3158
2555.89 3137
2556.37 3261
2556.84 3185
2557.32 2974
2557.80 3007
2558.27 2844
2558.75 2828
2559.23 2682
2559.70 2697
2560.18 2716
2560.66 2709
2561.14 2668
2561.61 2697
2562.09 2613
2562.57 2575
2563.04 2732
2563.52 2811
2564.00 2648
2564.48 2655
2564.95 2656
2565.43 2688
2565.91 2536
2566.39 2602
2566.86 2712
2567.34 2818
2567.82 2780
2568.30 2868
2568.77 2750
2569.25 2672
2569.73 2693
2570.21 2694
2570.69 2596
2571.16 2629
2571.64 2724
2572.12 2719
2572.60 2819
2573.08 2891
2573.56 2829
2574.03 2576
2574.51 2723
2574.99 2704
2575.47 2516
2575.95 2462
2576.43 2486
2576.90 2653
2577.38 2625
2577.86 2708
2578.34 2720
2578.82 2696
2579.30 2646
2579.78 2782
2580.26 2779
2580.73 2860
2581.21 2796
2581.69 2794
2582.17 2876
2582.65 2747
2583.13 2630
2583.61 2640
2584.09 2657
2584.57 2947
2585.05 2707
2585.53 2653
2586.01 2669
2586.49 2856
2586.97 2896
2587.44 2653
2587.92 2711
2588.40 2795
2588.88 2776
2589.36 2653
2589.84 2752
2590.32 2710
2590.80 2795
2591.28 2773
2591.76 2619
2592.24 2683
2592.72 2837
2593.20 2734
2593.68 2741
2594.16 2879
2594.64 2753
2595.12 2818
2595.60 2970
2596.08 2687
2596.56 2620
2597.05 2574
2597.53 2613
2598.01 2697
2598.49 2580
2598.97 2663
2599.45 2502
2599.93 2519
2600.41 2630
2600.89 2585
2601.37 2621
2601.85 2670
2602.33 2699
2602.81 2624
2603.29 2466
2603.78 2508
2604.26 2686
2604.74 2620
2605.22 2646
2605.70 2655
2606.18 2577
2606.66 2617
2607.14 2856
2607.63 2894
2608.11 2635
2608.59 2876
2609.07 2863
2609.55 2889
2610.03 2651
2610.52 2742
2611.00 2819
2611.48 2767
2611.96 2983
2612.44 2856
2612.92 2737
2613.41 2896
2613.89 2782
2614.37 2748
2614.85 2884
2615.34 2781
2615.82 2937
2616.30 2996
2616.78 2941
2617.26 2726
2617.75 2915
2618.23 2875
2618.71 2865
2619.19 2785
2619.68 2895
2620.16 2901
2620.64 2880
2621.12 2809
2621.61 2955
2622.09 2872
2622.57 2827
2623.06 2948
2623.54 2842
2624.02 2988
2624.50 2938
2624.99 2671
2625.47 2725
2625.95 2560
2626.44 2550
2626.92 2593
2627.40 2572
2627.89 2756
2628.37 2737
2628.85 2684
2629.34 2882
2629.82 2799
2630.30 3031
2630.79 2772
2631.27 2752
2631.75 2787
2632.24 2654
2632.72 2723
2633.21 2752
2633.69 2763
2634.17 2838
2634.66 2770
2635.14 2687
2635.62 2766
2636.11 2608
2636.59 2588
2637.08 2633
2637.56 2694
2638.05 2618
2638.53 2680
2639.01 2671
2639.50 2676
2639.98 2825
2640.47 2785
2640.95 2791
2641.44 2889
2641.92 2791
2642.41 2793
2642.89 2950
2643.38 3022
2643.86 2814
2644.34 2594
2644.83 2789
2645.31 2694
2645.80 2711
2646.28 2875
2646.77 2714
2647.25 2518
2647.74 2596
2648.22 2666
2648.71 2694
2649.20 2547
2649.68 2467
2650.17 2714
2650.65 2684
2651.14 2611
2651.62 2651
2652.11 2435
2652.59 2463
2653.08 2634
2653.56 2815
2654.05 2744
2654.54 2689
2655.02 2672
2655.51 2650
2655.99 2646
2656.48 2549
2656.97 2678
2657.45 2679
2657.94 2704
2658.42 2761
2658.91 2633
2659.40 2593
2659.88 2615
2660.37 2542
2660.85 2632
2661.34 2700
2661.83 2704
2662.31 2606
2662.80 2620
2663.29 2674
2663.77 2681
2664.26 2542
2664.75 2740
2665.23 2767
2665.72 2761
2666.21 2763
2666.69 2578
2667.18 2582
2667.67 2668
2668.15 2598
2668.64 2444
2669.13 2463
2669.62 2622
2670.10 2610
2670.59 2577
2671.08 2552
2671.56 2626
2672.05 2916
2672.54 3005
2673.03 3031
2673.51 3026
2674.00 3055
2674.49 3176
2674.98 3423
2675.46 3267
2675.95 3307
2676.44 3459
2676.93 3420
2677.42 3253
2677.90 3022
2678.39 2977
2678.88 2961
2679.37 2885
2679.86 2825
2680.34 2895
2680.83 2862
2681.32 2947
2681.81 2740
2682.30 2750
2682.79 2945
2683.27 2849
2683.76 2891
2684.25 2905
2684.74 2741
2685.23 2725
2685.72 2760
2686.20 2646
2686.69 2645
2687.18 2695
2687.67 2701
2688.16 2624
2688.65 2523
2689.14 2671
2689.63 2607
2690.12 2710
2690.60 2500
2691.09 2484
2691.58 2522
2692.07 2472
2692.56 2495
2693.05 2674
2693.54 2637
2694.03 2558
2694.52 2634
2695.01 2646
2695.50 2642
2695.99 2712
2696.48 2535
2696.97 2565
2697.46 2622
2697.95 2832
2698.43 2935
2698.92 2734
2699.41 2807
2699.90 2676
2700.39 2802
2700.88 2775
2701.37 2772
2701.86 2676
2702.35 2788
2702.84 2760
2703.33 2875
2703.83 2743
2704.32 2956
2704.81 2827
2705.30 2812
2705.79 2799
2706.28 2703
2706.77 2854
2707.26 2664
2707.75 2846
2708.24 2772
2708.73 2601
2709.22 2643
2709.71 2601
2710.20 2792
2710.69 2759
2711.18 2768
2711.68 2700
2712.17 2575
2712.66 2633
2713.15 2765
2713.64 2703
2714.13 2733
2714.62 2744
2715.11 2869
2715.60 2903
2716.10 2714
2716.59 2577
2717.08 2563
2717.57 2641
2718.06 2845
2718.55 2821
2719.04 2651
2719.54 2605
2720.03 2601
2720.52 2678
2721.01 2753
2721.50 2664
2722.00 2792
2722.49 3011
2722.98 3005
2723.47 2909
2723.96 2717
2724.46 2690
2724.95 2721
2725.44 2765
2725.93 2724
2726.42 2768
2726.92 2693
2727.41 2695
2727.90 2712
2728.39 2486
2728.89 2607
2729.38 2764
2729.87 2672
2730.36 2605
2730.86 2607
2731.35 2517
2731.84 2535
2732.34 2474
2732.83 2551
2733.32 2537
2733.81 2606
2734.31 2736
2734.80 2680
2735.29 2850
2735.79 2800
2736.28 2795
2736.77 2814
2737.27 2778
2737.76 2958
2738.25 2842
2738.75 2778
2739.24 2888
2739.73 2698
2740.23 2843
2740.72 2892
2741.21 2730
2741.71 2657
2742.20 2736
2742.69 2794
2743.19 2726
2743.68 2524
2744.18 2771
2744.67 2710
2745.16 2564
2745.66 2489
2746.15 2572
2746.65 2415
2747.14 2322
2747.63 2441
2748.13 2429
2748.62 2482
2749.12 2563
2749.61 2533
2750.11 2602
2750.60 2547
2751.10 2472
2751.59 2618
2752.08 2589
2752.58 2536
2753.07 2539
2753.57 2602
2754.06 2733
2754.56 2565
2755.05 2690
2755.55 2642
2756.04 2624
2756.54 2674
2757.03 2613
2757.53 2530
2758.02 2630
2758.52 2513
2759.01 2489
2759.51 2542
2760.00 2583
2760.50 2526
2760.99 2503
2761.49 2547
2761.99 2563
2762.48 2737
2762.98 2538
2763.47 2560
2763.97 2463
2764.46 2580
2764.96 2565
2765.46 2506
2765.95 2402
2766.45 2540
2766.94 2483
2767.44 2526
2767.94 2559
2768.43 2601
2768.93 2684
2769.42 2688
2769.92 2737
2770.42 2824
2770.91 2850
2771.41 2698
2771.90 2875
2772.40 2815
2772.90 3070
2773.39 3008
2773.89 2933
2774.39 2966
2774.88 3027
2775.38 2916
2775.88 3005
2776.37 3153
2776.87 3075
2777.37 2889
2777.86 2884
2778.36 2954
2778.86 2916
2779.36 2866
2779.85 2833
2780.35 2873
2780.85 2857
2781.34 2860
2781.84 2746
2782.34 2785
2782.84 2620
2783.33 2862
2783.83 2712
2784.33 2510
2784.83 2576
2785.32 2646
2785.82 2578
2786.32 2508
2786.82 2594
2787.31 2457
2787.81 2454
2788.31 2365
2788.81 2450
2789.31 2560
2789.80 2434
2790.30 2474
2790.80 2371
2791.30 2224
2791.80 2361
2792.29 2359
2792.79 2333
2793.29 2411
2793.79 2535
2794.29 2701
2794.79 2590
2795.28 2741
2795.78 2979
2796.28 2899
2796.78 2885
2797.28 3110
2797.78 2979
2798.28 2931
2798.78 2996
2799.27 3006
2799.77 2884
2800.27 2918
2800.77 2784
2801.27 2750
2801.77 2778
2802.27 2617
2802.77 2611
2803.27 2682
2803.77 2685
2804.27 2882
2804.76 3044
2805.26 3242
2805.76 3168
2806.26 3310
2806.76 3438
2807.26 3671
2807.76 3555
2808.26 3641
2808.76 3851
2809.26 3676
2809.76 3486
2810.26 3280
2810.76 3225
2811.26 3269
2811.76 3209
2812.26 2967
2812.76 2793
2813.26 2740
2813.76 2759
2814.26 2572
2814.76 2478
2815.26 2565
2815.76 2616
2816.26 2606
2816.76 2685
2817.26 2610
2817.76 2561
2818.26 2499
2818.76 2579
2819.26 2714
2819.76 2721
2820.27 2723
2820.77 2598
2821.27 2690
2821.77 2872
2822.27 2725
2822.77 2774
2823.27 2456
2823.77 2716
2824.27 2647
2824.77 2440
2825.27 2636
2825.78 2580
2826.28 2650
2826.78 2757
2827.28 2569
2827.78 2580
2828.28 2557
2828.78 2551
2829.29 2714
2829.79 2671
2830.29 2447
2830.79 2584
2831.29 2612
2831.79 2574
2832.30 2434
2832.80 2467
2833.30 2581
2833.80 2541
2834.30 2506
2834.80 2498
2835.31 2586
2835.81 2650
2836.31 2734
2836.81 2593
2837.32 2610
2837.82 2802
2838.32 2855
2838.82 2843
2839.32 2841
2839.83 2743
2840.33 2767
2840.83 2629
2841.33 2621
2841.84 2582
2842.34 2557
2842.84 2662
2843.35 2612
2843.85 2523
2844.35 2694
2844.85 2529
2845.36 2751
2845.86 2851
2846.36 2663
2846.87 2694
2847.37 2854
2847.87 2949
2848.38 2839
2848.88 2912
2849.38 2956
2849.89 2846
2850.39 2772
2850.89 2666
2851.40 2692
2851.90 2736
2852.40 2534
2852.91 2556
2853.41 2501
2853.91 2329
2854.42 2423
2854.92 2438
2855.42 2349
2855.93 2460
2856.43 2504
2856.94 2462
2857.44 2494
2857.94 2647
2858.45 2731
2858.95 2757
2859.46 2708
2859.96 2635
2860.47 2505
2860.97 2455
2861.47 2584
2861.98 2571
2862.48 2446
2862.99 2409
2863.49 2335
2864.00 2514
2864.50 2377
2865.01 2316
2865.51 2402
2866.02 2473
2866.52 2538
2867.02 2530
2867.53 2310
2868.03 2322
2868.54 2431
2869.04 2416
2869.55 2509
2870.05 2591
2870.56 2520
2871.07 2498
2871.57 2604
2872.08 2538
2872.58 2511
2873.09 2684
2873.59 2707
2874.10 2732
2874.60 2650
2875.11 2711
2875.61 2597
2876.12 2534
2876.63 2535
2877.13 2404
2877.64 2386
2878.14 2554
2878.65 2456
2879.15 2454
2879.66 2617
2880.17 2616
2880.67 2662
2881.18 2615
2881.68 2656
2882.19 2721
2882.70 2683
2883.20 2680
2883.71 2663
2884.22 2734
2884.72 2856
2885.23 2697
2885.74 2762
2886.24 2815
2886.75 3046
2887.25 3038
2887.76 3035
2888.27 3165
2888.77 3012
2889.28 2948
2889.79 3018
2890.30 3004
2890.80 2997
2891.31 2897
2891.82 2723
2892.32 2736
2892.83 2778
2893.34 2721
2893.84 2747
2894.35 2939
2894.86 2932
2895.37 2786
2895.87 2777
2896.38 3185
2896.89 2981
2897.40 2999
2897.90 3076
2898.41 2941
2898.92 3006
2899.43 3035
2899.93 3041
2900.44 2924
2900.95 2986
2901.46 3015
2901.97 3195
2902.47 3167
2902.98 3187
2903.49 2981
2904.00 2918
2904.51 2969
2905.01 3054
2905.52 3061
2906.03 3071
2906.54 3133
2907.05 2872
2907.56 2901
2908.06 2848
2908.57 2880
2909.08 2622
2909.59 2488
2910.10 2525
2910.61 2777
2911.12 2667
2911.62 2556
2912.13 2457
2912.64 2392
2913.15 2637
2913.66 2636
2914.17 2642
2914.68 2708
2915.19 2666
2915.70 2608
2916.21 2550
2916.71 2521
2917.22 2529
2917.73 2512
2918.24 2506
2918.75 2459
2919.26 2615
2919.77 2643
2920.28 2577
2920.79 2465
2921.30 2459
2921.81 2528
2922.32 2554
2922.83 2699
2923.34 2776
2923.85 2905
2924.36 2980
2924.87 2854
2925.38 3101
2925.89 2945
2926.40 2999
2926.91 3019
2927.42 2860
2927.93 2877
2928.44 3028
2928.95 2866
2929.46 2839
2929.97 2553
2930.48 2517
2930.99 2490
2931.50 2521
2932.01 2581
2932.52 2514
2933.03 2452
2933.54 2535
2934.05 2572
2934.56 2621
2935.08 2679
2935.59 2660
2936.10 2659
2936.61 2608
2937.12 2747
2937.63 2709
2938.14 2782
2938.65 2890
2939.16 2871
2939.67 2862
2940.19 2903
2940.70 2940
2941.21 2771
2941.72 2974
2942.23 2903
2942.74 2721
2943.25 2973
2943.77 2980
2944.28 2873
2944.79 2905
2945.30 2998
2945.81 3330
2946.32 3082
2946.84 2980
2947.35 3072
2947.86 2970
2948.37 2962
2948.88 3028
2949.40 2963
2949.91 2989
2950.42 2753
2950.93 2572
2951.44 2524
2951.96 2539
2952.47 2529
2952.98 2429
2953.49 2437
2954.01 2517
2954.52 2489
2955.03 2592
2955.54 2530
2956.06 2534
2956.57 2500
2957.08 2555
2957.60 2576
2958.11 2451
2958.62 2449
2959.13 2674
2959.65 2743
2960.16 2564
2960.67 2589
2961.19 2632
2961.70 2826
2962.21 2787
2962.73 2857
2963.24 2858
2963.75 2950
2964.27 2966
2964.78 2908
2965.29 2844
2965.81 2828
2966.32 2816
2966.83 2711
2967.35 2618
2967.86 2713
2968.37 2541
2968.89 2619
2969.40 2515
2969.91 2582
2970.43 2659
2970.94 2742
2971.46 2701
2971.97 2644
2972.48 2604
2973.00 2464
2973.51 2456
2974.03 2650
2974.54 2698
2975.06 2566
2975.57 2564
2976.08 2664
2976.60 2586
2977.11 2593
2977.63 2683
2978.14 2603
2978.66 2682
2979.17 2553
2979.69 2507
2980.20 2446
2980.72 2384
2981.23 2571
2981.75 2587
2982.26 2595
2982.78 2768
2983.29 2734
2983.81 2643
2984.32 2788
2984.84 2830
2985.35 2854
2985.87 2674
2986.38 2586
2986.90 2696
2987.41 2955
2987.93 3113
2988.44 3103
2988.96 2995
2989.47 2866
2989.99 2963
2990.50 2868
2991.02 3092
2991.54 3214
2992.05 3206
2992.57 3156
2993.08 2936
2993.60 3050
2994.12 3188
2994.63 3277
2995.15 3341
2995.66 3660
2996.18 3784
2996.70 3681
2997.21 3855
2997.73 3863
2998.24 4043
2998.76 4196
2999.28 4299
2999.79 4107
3000.31 4134
3000.83 4155
3001.34 4049
3001.86 4112
3002.38 4319
3002.89 4567
3003.41 4931
3003.93 5187
3004.44 5402
3004.96 5647
3005.48 5988
3005.99 5852
3006.51 5646
3007.03 5747
3007.54 5552
3008.06 4855
3008.58 4542
3009.10 4090
3009.61 3794
3010.13 3444
3010.65 3386
3011.17 3358
3011.68 3110
3012.20 3216
3012.72 3046
3013.24 3085
3013.75 3196
3014.27 3140
3014.79 3039
3015.31 3051
3015.82 3093
3016.34 3012
3016.86 3112
3017.38 3233
3017.90 3225
3018.41 3079
3018.93 3169
3019.45 3067
3019.97 3013
3020.49 3169
3021.00 3173
3021.52 3087
3022.04 3142
3022.56 3290
3023.08 3117
3023.60 3140
3024.11 3275
3024.63 3119
3025.15 3096
3025.67 3022
3026.19 2944
3026.71 3059
3027.23 3092
3027.75 3322
3028.26 3007
3028.78 2842
3029.30 2986
3029.82 2981
3030.34 2909
3030.86 2898
3031.38 3079
3031.90 2979
3032.42 2822
3032.94 2891
3033.46 2883
3033.97 2844
3034.49 2880
3035.01 3003
3035.53 2997
3036.05 2989
3036.57 2708
3037.09 2804
3037.61 2831
3038.13 2804
3038.65 2779
3039.17 2532
3039.69 2713
3040.21 2791
3040.73 2634
3041.25 2591
3041.77 2681
3042.29 2663
3042.81 2627
3043.33 2553
3043.85 2535
3044.37 2554
3044.89 2529
3045.41 2534
3045.93 2599
3046.45 2666
3046.97 2631
3047.49 2656
3048.01 2618
3048.53 2632
3049.06 2513
3049.58 2504
3050.10 2578
3050.62 2570
3051.14 2644
3051.66 2423
3052.18 2422
3052.70 2454
3053.22 2529
3053.74 2507
3054.26 2404
3054.79 2486
3055.31 2381
3055.83 2406
3056.35 2458
3056.87 2598
3057.39 2541
3057.91 2408
3058.43 2466
3058.96 2596
3059.48 2487
3060.00 2410
3060.52 2487
3061.04 2479
3061.56 2417
3062.09 2509
3062.61 2484
3063.13 2451
3063.65 2555
3064.17 2437
3064.70 2477
3065.22 2584
3065.74 2695
3066.26 2509
3066.78 2583
3067.31 2587
3067.83 2674
3068.35 2682
3068.87 2812
3069.40 2540
3069.92 2566
3070.44 2560
3070.96 2559
3071.49 2530
3072.01 2582
3072.53 2703
3073.05 2644
3073.58 2680
3074.10 2652
3074.62 2482
3075.14 2526
3075.67 2688
3076.19 2866
3076.71 2896
3077.24 2966
3077.76 2977
3078.28 2931
3078.81 2783
3079.33 2743
3079.85 2947
3080.38 3000
3080.90 2978
3081.42 2970
3081.95 3152
3082.47 3171
3082.99 3086
3083.52 3262
3084.04 3382
3084.56 3151
3085.09 3130
3085.61 3364
3086.13 3262
3086.66 3100
3087.18 3248
3087.71 3118
3088.23 3040
3088.75 3062
3089.28 3079
3089.80 2936
3090.33 2881
3090.85 2893
3091.38 2807
3091.90 2998
3092.42 2985
3092.95 2925
3093.47 2893
3094.00 2926
3094.52 2858
3095.05 3032
3095.57 3022
3096.10 3052
3096.62 3127
3097.14 3133
3097.67 3137
3098.19 3257
3098.72 3435
3099.24 3871
3099.77 4178
3100.29 4334
3100.82 4994
3101.34 5363
3101.87 6188
3102.39 6586
3102.92 7117
3103.45 7405
3103.97 7886
3104.50 7597
3105.02 7105
3105.55 6686
3106.07 6123
3106.60 5507
3107.12 4801
3107.65 4339
3108.17 3953
3108.70 3497
3109.23 3367
3109.75 3281
3110.28 3250
3110.80 3310
3111.33 3299
3111.86 3054
3112.38 2943
3112.91 2864
3113.43 2873
3113.96 3052
3114.49 2998
3115.01 2865
3115.54 2793
3116.07 2766
3116.59 2701
3117.12 2702
3117.64 2759
3118.17 2799
3118.70 2923
3119.22 3131
3119.75 3110
3120.28 3320
3120.80 3249
3121.33 3300
3121.86 3311
3122.38 3396
3122.91 3287
3123.44 3462
3123.97 3266
3124.49 3020
3125.02 2896
3125.55 2823
3126.07 2948
3126.60 2780
3127.13 2753
3127.66 2715
3128.18 2627
3128.71 2624
3129.24 2506
3129.77 2491
3130.29 2473
3130.82 2545
3131.35 2513
3131.88 2569
3132.40 2469
3132.93 2545
3133.46 2575
3133.99 2508
3134.52 2624
3135.04 2631
3135.57 2675
3136.10 2614
3136.63 2568
3137.16 2671
3137.68 2734
3138.21 2643
3138.74 2618
3139.27 2497
3139.80 2512
3140.32 2372
3140.85 2405
3141.38 2501
3141.91 2487
3142.44 2504
3142.97 2420
3143.50 2496
3144.02 2506
3144.55 2483
3145.08 2558
3145.61 2585
3146.14 2812
3146.67 2735
3147.20 2846
3147.73 2898
3148.26 2939
3148.79 3169
3149.31 2997
3149.84 3025
3150.37 3008
3150.90 3075
3151.43 2977
3151.96 2789
3152.49 2860
3153.02 2870
3153.55 2769
3154.08 2901
3154.61 2709
3155.14 2691
3155.67 2633
3156.20 2634
3156.73 2718
3157.26 2725
3157.79 2845
3158.32 2912
3158.85 2872
3159.38 2815
3159.91 2848
3160.44 2962
3160.97 2882
3161.50 2753
3162.03 2964
3162.56 2876
3163.09 2696
3163.62 2632
3164.15 2709
3164.68 2466
3165.21 2604
3165.74 2457
3166.27 2490
3166.80 2522
3167.33 2477
3167.86 2407
3168.39 2499
3168.92 2654
3169.45 2430
3169.99 2601
3170.52 2616
3171.05 2443
3171.58 2462
3172.11 2507
3172.64 2501
3173.17 2575
3173.70 2386
3174.23 2500
3174.77 2666
3175.30 2693
3175.83 2870
3176.36 2839
3176.89 2792
3177.42 2568
3177.95 2786
3178.49 2819
3179.02 2737
3179.55 2675
3180.08 2607
3180.61 2533
3181.14 2409
3181.68 2359
3182.21 2355
3182.74 2394
3183.27 2368
3183.80 2372
3184.34 2582
3184.87 2682
3185.40 2656
3185.93 2543
3186.47 2376
3187.00 2533
3187.53 2515
3188.06 2392
3188.59 2498
3189.13 2585
3189.66 2524
3190.19 2526
3190.73 2578
3191.26 2607
3191.79 2436
3192.32 2485
3192.86 2386
3193.39 2360
3193.92 2378
3194.45 2408
3194.99 2496
3195.52 2514
3196.05 2374
3196.59 2556
3197.12 2459
3197.65 2409
3198.19 2439
3198.72 2563
3199.25 2622
3199.79 2848
3200.32 2818
3200.85 2701
3201.39 2884
3201.92 3010
3202.45 2805
3202.99 2838
3203.52 2793
3204.05 2789
3204.59 2944
3205.12 2835
3205.66 2801
3206.19 2747
3206.72 2654
3207.26 2769
3207.79 3015
3208.33 3005
3208.86 3071
3209.39 3056
3209.93 3017
3210.46 2941
3211.00 3180
3211.53 3028
3212.07 3030
3212.60 3081
3213.14 2959
3213.67 2949
3214.20 2791
3214.74 2755
3215.27 2710
3215.81 2521
3216.34 2502
3216.88 2396
3217.41 2605
3217.95 2544
3218.48 2393
3219.02 2510
3219.55 2592
3220.09 2569
3220.62 2615
3221.16 2651
3221.69 2842
3222.23 2703
3222.76 2841
3223.30 2873
3223.83 2807
3224.37 2914
3224.91 2990
3225.44 2920
3225.98 2820
3226.51 2938
3227.05 2843
3227.58 2971
3228.12 2854
3228.65 2879
3229.19 3056
3229.73 2821
3230.26 2723
3230.80 2547
3231.33 2797
3231.87 2806
3232.41 2929
3232.94 2815
3233.48 2760
3234.02 3046
3234.55 2804
3235.09 2888
3235.62 3096
3236.16 2972
3236.70 2877
3237.23 2861
3237.77 2666
3238.31 2804
3238.84 3070
3239.38 3167
3239.92 3109
3240.45 3099
3240.99 3162
3241.53 3121
3242.06 3141
3242.60 3138
3243.14 3024
3243.67 3015
3244.21 3047
3244.75 2948
3245.29 3017
3245.82 2819
3246.36 2729
3246.90 2770
3247.44 2944
3247.97 2824
3248.51 2835
3249.05 3034
3249.58 2979
3250.12 2936
3250.66 2899
3251.20 3052
3251.74 3107
3252.27 2953
3252.81 3037
3253.35 2950
3253.89 3044
3254.42 3015
3254.96 3079
3255.50 3156
3256.04 3115
3256.58 3354
3257.11 3275
3257.65 3121
3258.19 3187
3258.73 3421
3259.27 3696
3259.81 3863
3260.34 3865
3260.88 4161
3261.42 4264
3261.96 4630
3262.50 4674
3263.04 5108
3263.58 5522
3264.11 5754
3264.65 6155
3265.19 6152
3265.73 6439
3266.27 6523
3266.81 6394
3267.35 6365
3267.89 6669
3268.43 6534
3268.97 5810
3269.50 5669
3270.04 5317
3270.58 4837
3271.12 4408
3271.66 3740
3272.20 3575
3272.74 3444
3273.28 3426
3273.82 3311
3274.36 3276
3274.90 3426
3275.44 3418
3275.98 3344
3276.52 3219
3277.06 3431
3277.60 3316
3278.14 3422
3278.68 3439
3279.22 3388
3279.76 3367
3280.30 3355
3280.84 3251
3281.38 3348
3281.92 3211
3282.46 3355
3283.00 3566
3283.54 3454
3284.08 3583
3284.62 3589
3285.16 3451
3285.70 3572
3286.24 3753
3286.78 3798
3287.32 3767
3287.86 3790
3288.40 3783
3288.94 3676
3289.48 3648
3290.03 3644
3290.57 4002
3291.11 3719
3291.65 3653
3292.19 3978
3292.73 4437
3293.27 4766
3293.81 4845
3294.35 4987
3294.90 5140
3295.44 5360
3295.98 5532
3296.52 5520
3297.06 5574
3297.60 5564
3298.14 5179
3298.69 4817
3299.23 4548
3299.77 4340
3300.31 4187
3300.85 4037
3301.39 3857
3301.94 3679
3302.48 3502
3303.02 3556
3303.56 3622
3304.10 3576
3304.65 3592
3305.19 3457
3305.73 3467
3306.27 3594
3306.81 3555
3307.36 3402
3307.90 3383
3308.44 3206
3308.98 3222
3309.53 3359
3310.07 3350
3310.61 3430
3311.15 3318
3311.70 3397
3312.24 3466
3312.78 3305
3313.32 3472
3313.87 3540
3314.41 3786
3314.95 3771
3315.50 3786
3316.04 4036
3316.58 4120
3317.13 4205
3317.67 4166
3318.21 4269
3318.75 4657
3319.30 4712
3319.84 4673
3320.38 4888
3320.93 4904
3321.47 4821
3322.02 5075
3322.56 5062
3323.10 5241
3323.65 5161
3324.19 5049
3324.73 5048
3325.28 4785
3325.82 4516
3326.36 4334
3326.91 4169
3327.45 4413
3328.00 4349
3328.54 4396
3329.08 4323
3329.63 4635
3330.17 5060
3330.72 5826
3331.26 7089
3331.81 8665
3332.35 10778
3332.89 13276
3333.44 16601
3333.98 20236
3334.53 23253
3335.07 26080
3335.62 28712
3336.16 30632
3336.71 31649
3337.25 30908
3337.80 30083
3338.34 27736
3338.89 25595
3339.43 22379
3339.98 18940
3340.52 15667
3341.07 13023
3341.61 10526
3342.16 8548
3342.70 7387
3343.25 6586
3343.79 5570
3344.34 4940
3344.88 4678
3345.43 4490
3345.97 4414
3346.52 4156
3347.06 4268
3347.61 4110
3348.15 4001
3348.70 3987
3349.25 3887
3349.79 3763
3350.34 3693
3350.88 3561
3351.43 3435
3351.98 3318
3352.52 3287
3353.07 3499
3353.61 3308
3354.16 3283
3354.71 3262
3355.25 3333
3355.80 3258
3356.34 3375
3356.89 3567
3357.44 3399
3357.98 3303
3358.53 3426
3359.08 3445
3359.62 3488
3360.17 3437
3360.72 3604
3361.26 3616
3361.81 3498
3362.36 3431
3362.90 3421
3363.45 3442
3364.00 3388
3364.54 3520
3365.09 3566
3365.64 3520
3366.19 3585
3366.73 3664
3367.28 3454
3367.83 3481
3368.37 3416
3368.92 3301
3369.47 3446
3370.02 3587
3370.56 3714
3371.11 4017
3371.66 4263
3372.21 4439
3372.75 4660
3373.30 4835
3373.85 5249
3374.40 5515
3374.94 5484
3375.49 5340
3376.04 5156
3376.59 4806
3377.14 4802
3377.68 4389
3378.23 4108
3378.78 3816
3379.33 3618
3379.88 3481
3380.43 3265
3380.97 3221
3381.52 3150
3382.07 3224
3382.62 2955
3383.17 2902
3383.72 2914
3384.26 2891
3384.81 2795
3385.36 2827
3385.91 2736
3386.46 2633
3387.01 2557
3387.56 2573
3388.11 2648
3388.65 2724
3389.20 2715
3389.75 2726
3390.30 2734
3390.85 2618
3391.40 2663
3391.95 2719
3392.50 2643
3393.05 2604
3393.60 2706
3394.15 2716
3394.70 2695
3395.24 2772
3395.79 2754
3396.34 2824
3396.89 2894
3397.44 2823
3397.99 2818
3398.54 2750
3399.09 2587
3399.64 2793
3400.19 2806
3400.74 2605
3401.29 2657
3401.84 2643
3402.39 2678
3402.94 2807
3403.49 2624
3404.04 2614
3404.59 2601
3405.14 2634
3405.69 2643
3406.24 2514
3406.79 2444
3407.34 2513
3407.89 2631
3408.44 2547
3409.00 2618
3409.55 2704
3410.10 2753
3410.65 2972
3411.20 2843
3411.75 2968
3412.30 2936
3412.85 3036
3413.40 3147
3413.95 3222
3414.50 2960
3415.05 2954
3415.61 3178
3416.16 2897
3416.71 2691
3417.26 2650
3417.81 2699
3418.36 2604
3418.91 2584
3419.46 2546
3420.02 2548
3420.57 2734
3421.12 2643
3421.67 2608
3422.22 2651
3422.77 2571
3423.33 2682
3423.88 2758
3424.43 3000
3424.98 2948
3425.53 2873
3426.09 2817
3426.64 2827
3427.19 2859
3427.74 2535
3428.29 2626
3428.85 2657
3429.40 2474
3429.95 2438
3430.50 2535
3431.05 2548
3431.61 2388
3432.16 2445
3432.71 2518
3433.26 2657
3433.82 2580
3434.37 2379
3434.92 2479
3435.48 2525
3436.03 2774
3436.58 2620
3437.13 2655
3437.69 2591
3438.24 2600
3438.79 2663
3439.35 2616
3439.90 2589
3440.45 2659
3441.00 2743
3441.56 2665
3442.11 2673
3442.66 2545
3443.22 2368
3443.77 2470
3444.32 2474
3444.88 2453
3445.43 2469
3445.98 2299
3446.54 2357
3447.09 2629
3447.65 2336
3448.20 2347
3448.75 2405
3449.31 2249
3449.86 2239
3450.41 2401
3450.97 2353
3451.52 2196
3452.08 2143
3452.63 2266
3453.19 2213
3453.74 2187
3454.29 2161
3454.85 2238
3455.40 2172
3455.96 2182
3456.51 2311
3457.07 2233
3457.62 2254
3458.17 2391
3458.73 2440
3459.28 2310
3459.84 2314
3460.39 2419
3460.95 2374
3461.50 2235
3462.06 2293
3462.61 2329
3463.17 2487
3463.72 2494
3464.28 2499
3464.83 2417
3465.39 2404
3465.94 2534
3466.50 2580
3467.05 2544
3467.61 2403
3468.16 2616
3468.72 2537
3469.27 2529
3469.83 2532
3470.39 2633
3470.94 2511
3471.50 2547
3472.05 2507
3472.61 2435
3473.16 2278
3473.72 2436
3474.27 2524
3474.83 2567
3475.39 2614
3475.94 2576
3476.50 2576
3477.05 2669
3477.61 2794
3478.17 2880
3478.72 2953
3479.28 3055
3479.84 3000
3480.39 2829
3480.95 2958
3481.50 2947
3482.06 2964
3482.62 2913
3483.17 2921
3483.73 3012
3484.29 2981
3484.84 2987
3485.40 2842
3485.96 2805
3486.51 2947
3487.07 3116
3487.63 3223
3488.18 3344
3488.74 3448
3489.30 3816
3489.86 4248
3490.41 4451
3490.97 4804
3491.53 5412
3492.08 5812
3492.64 5677
3493.20 5620
3493.76 5572
3494.31 5480
3494.87 5525
3495.43 5329
3495.99 4946
3496.54 5135
3497.10 5138
3497.66 5522
3498.22 6035
3498.78 6434
3499.33 6356
3499.89 6245
3500.45 6481
3501.01 6582
3501.56 6312
3502.12 5834
3502.68 5733
3503.24 5509
3503.80 5157
3504.36 5126
3504.91 5085
3505.47 4942
3506.03 4729
3506.59 4703
3507.15 4650
3507.71 4456
3508.26 4542
3508.82 4376
3509.38 4054
3509.94 3907
3510.50 3455
3511.06 3396
3511.62 3393
3512.18 3214
3512.73 3011
3513.29 2947
3513.85 2952
3514.41 2963
3514.97 2657
3515.53 2601
3516.09 2722
3516.65 2628
3517.21 2658
3517.77 2758
3518.33 2681
3518.88 2726
3519.44 2757
3520.00 2860
3520.56 2929
3521.12 2707
3521.68 2949
3522.24 2914
3522.80 2883
3523.36 2721
3523.92 2829
3524.48 2914
3525.04 2853
3525.60 2840
3526.16 2736
3526.72 2655
3527.28 2591
3527.84 2578
3528.40 2639
3528.96 2521
3529.52 2526
3530.08 2491
3530.64 2444
3531.20 2547
3531.76 2388
3532.32 2600
3532.88 2526
3533.44 2456
3534.00 2558
3534.57 2639
3535.13 2555
3535.69 2689
3536.25 2659
3536.81 2695
3537.37 2679
3537.93 2591
3538.49 2745
3539.05 2747
3539.61 2549
3540.17 2617
3540.74 2656
3541.30 2470
3541.86 2532
3542.42 2446
3542.98 2534
3543.54 2682
3544.10 2677
3544.66 2702
3545.23 2563
3545.79 2540
3546.35 2362
3546.91 2372
3547.47 2420
3548.03 2438
3548.60 2459
3549.16 2292
3549.72 2261
3550.28 2406
3550.84 2294
3551.41 2305
3551.97 2448
3552.53 2435
3553.09 2240
3553.65 2199
3554.22 2281
3554.78 2161
3555.34 2172
3555.90 2214
3556.46 2185
3557.03 2102
3557.59 2160
3558.15 2204
3558.71 2219
3559.28 2283
3559.84 2154
3560.40 2288
3560.97 2461
3561.53 2345
3562.09 2423
3562.65 2415
3563.22 2400
3563.78 2439
3564.34 2260
3564.91 2308
3565.47 2294
3566.03 2235
3566.60 2164
3567.16 2222
3567.72 2155
3568.28 2185
3568.85 2226
3569.41 2090
3569.98 2072
3570.54 2089
3571.10 2096
3571.67 2192
3572.23 2235
3572.79 2077
3573.36 2181
3573.92 2225
3574.48 2369
3575.05 2230
3575.61 2191
3576.18 2231
3576.74 2222
3577.30 2316
3577.87 2297
3578.43 2214
3579.00 2300
3579.56 2216
3580.12 2259
3580.69 2254
3581.25 2122
3581.82 2238
3582.38 2205
3582.95 2075
3583.51 2176
3584.08 2257
3584.64 2166
3585.20 2156
3585.77 2114
3586.33 2226
3586.90 2074
3587.46 2144
3588.03 2121
3588.59 2090
3589.16 2199
3589.72 2316
3590.29 2132
3590.85 2177
3591.42 2230
3591.98 2210
3592.55 2205
3593.11 2279
3593.68 2462
3594.24 2305
3594.81 2293
3595.38 2349
3595.94 2316
3596.51 2330
3597.07 2353
3597.64 2319
3598.20 2323
3598.77 2351
3599.34 2462
3599.90 2274
3600.47 2424
3601.03 2318
3601.60 2288
3602.16 2385
3602.73 2248
3603.30 2181
3603.86 2249
3604.43 2073
3605.00 2075
3605.56 2093
3606.13 2181
3606.69 2081
3607.26 2215
3607.83 2134
3608.39 2026
3608.96 1882
3609.53 1896
3610.09 1908
3610.66 2010
3611.23 1980
3611.79 1960
3612.36 2073
3612.93 2079
3613.49 2148
3614.06 2269
3614.63 2418
3615.19 2280
3615.76 2443
3616.33 2612
3616.90 2738
3617.46 2918
3618.03 2966
3618.60 3238
3619.16 3286
3619.73 3059
3620.30 3023
3620.87 2892
3621.43 2733
3622.00 2550
3622.57 2465
3623.14 2398
3623.70 2404
3624.27 2273
3624.84 2073
3625.41 2171
3625.98 2068
3626.54 2065
3627.11 2170
3627.68 2209
3628.25 2189
3628.82 2229
3629.38 2157
3629.95 2166
3630.52 2162
3631.09 2381
3631.66 2222
3632.22 2156
3632.79 2325
3633.36 2228
3633.93 2354
3634.50 2393
3635.07 2284
3635.64 2175
3636.20 2138
3636.77 2297
3637.34 2209
3637.91 2233
3638.48 2430
3639.05 2348
3639.62 2363
3640.19 2374
3640.76 2543
3641.32 2686
3641.89 2585
3642.46 2632
3643.03 2631
3643.60 2550
3644.17 2533
3644.74 2545
3645.31 2504
3645.88 2484
3646.45 2471
3647.02 2386
3647.59 2419
3648.16 2501
3648.73 2557
3649.30 2462
3649.87 2397
3650.44 2515
3651.01 2514
3651.57 2590
3652.14 2418
3652.71 2602
3653.28 2533
3653.85 2450
3654.42 2651
3654.99 2718
3655.57 2562
3656.14 2835
3656.71 2871
3657.28 2839
3657.85 3105
3658.42 3089
3658.99 3354
3659.56 3065
3660.13 3242
3660.70 3317
3661.27 3218
3661.84 3236
3662.41 3154
3662.98 3163
3663.55 2945
3664.12 2698
3664.69 2849
3665.26 2791
3665.84 2586
3666.41 2548
3666.98 2758
3667.55 2728
3668.12 2717
3668.69 2419
3669.26 2531
3669.83 2453
3670.40 2389
3670.98 2446
3671.55 2454
3672.12 2502
3672.69 2639
3673.26 2534
3673.83 2667
3674.41 2721
3674.98 2617
3675.55 2524
3676.12 2660
3676.69 2664
3677.26 2625
3677.84 2294
3678.41 2360
3678.98 2481
3679.55 2396
3680.12 2323
3680.70 2359
3681.27 2365
3681.84 2266
3682.41 2197
3682.99 2196
3683.56 2195
3684.13 2324
3684.70 2322
3685.27 2230
3685.85 2272
3686.42 2339
3686.99 2556
3687.57 2563
3688.14 2804
3688.71 2896
3689.28 2770
3689.86 2960
3690.43 2849
3691.00 2951
3691.58 2705
3692.15 2823
3692.72 2865
3693.29 2628
3693.87 2517
3694.44 2403
3695.01 2375
3695.59 2456
3696.16 2416
3696.73 2317
3697.31 2309
3697.88 2277
3698.45 2279
3699.03 2319
3699.60 2360
3700.17 2471
3700.75 2615
3701.32 2545
3701.90 2489
3702.47 2484
3703.04 2500
3703.62 2505
3704.19 2498
3704.77 2557
3705.34 2462
3705.91 2448
3706.49 2461
3707.06 2470
3707.64 2440
3708.21 2429
3708.78 2221
3709.36 2298
3709.93 2382
3710.51 2319
3711.08 2304
3711.66 2372
3712.23 2330
3712.81 2353
3713.38 2310
3713.96 2275
3714.53 2562
3715.11 2268
3715.68 2127
3716.25 2190
3716.83 2075
3717.40 1969
3717.98 2037
3718.55 2182
3719.13 2112
3719.71 2049
3720.28 2118
3720.86 2033
3721.43 2072
3722.01 2113
3722.58 1916
3723.16 1978
3723.73 2052
3724.31 2091
3724.88 2063
3725.46 2172
3726.03 2180
3726.61 2125
3727.19 2097
3727.76 2296
3728.34 2277
3728.91 2453
3729.49 2330
3730.07 2298
3730.64 2322
3731.22 2552
3731.79 2641
3732.37 2494
3732.95 2519
3733.52 2642
3734.10 2604
3734.67 2370
3735.25 2382
3735.83 2344
3736.40 2383
3736.98 2224
3737.56 2325
3738.13 2213
3738.71 2092
3739.29 2068
3739.86 2025
3740.44 2076
3741.02 1975
3741.59 2129
3742.17 2114
3742.75 2011
3743.32 2006
3743.90 1991
3744.48 1959
3745.06 2046
3745.63 2068
3746.21 2101
3746.79 2078
3747.36 2259
3747.94 2123
3748.52 2138
3749.10 1980
3749.67 2052
3750.25 2187
3750.83 2063
3751.41 1971
3751.98 2082
3752.56 2037
3753.14 2035
3753.72 2050
3754.30 2063
3754.87 1989
3755.45 1877
3756.03 1994
3756.61 1952
3757.19 2031
3757.76 1920
3758.34 1907
3758.92 2034
3759.50 2091
3760.08 2060
3760.65 2057
3761.23 2061
3761.81 2135
3762.39 2129
3762.97 1992
3763.55 2102
3764.13 2084
3764.70 1973
3765.28 2130
3765.86 2012
3766.44 1985
3767.02 2084
3767.60 1980
3768.18 2061
3768.76 2091
3769.33 2105
3769.91 2179
3770.49 2125
3771.07 2185
3771.65 2125
3772.23 2177
3772.81 2194
3773.39 2118
3773.97 2091
3774.55 2141
3775.13 2101
3775.71 2006
3776.29 1942
3776.87 2022
3777.45 2022
3778.02 2153
3778.60 1980
3779.18 2013
3779.76 2056
3780.34 1966
3780.92 1947
3781.50 1865
3782.08 1860
3782.66 1909
3783.24 1865
3783.82 1936
3784.40 2015
3784.98 1851
3785.56 1914
3786.14 1943
3786.72 1925
3787.31 1972
3787.89 1956
3788.47 2044
3789.05 1963
3789.63 2002
3790.21 1986
3790.79 2027
3791.37 1999
3791.95 2168
3792.53 1991
3793.11 1991
3793.69 2069
3794.27 2048
3794.85 2090
3795.43 2044
3796.02 1952
3796.60 2019
3797.18 2015
3797.76 2072
3798.34 2114
3798.92 2044
3799.50 2159
3800.08 2093
3800.67 2121
3801.25 2220
3801.83 2394
3802.41 2232
3802.99 2285
3803.57 2282
3804.16 2241
3804.74 2243
3805.32 2169
3805.90 2095
3806.48 2206
3807.06 2096
3807.65 2305
3808.23 2211
3808.81 2373
3809.39 2389
3809.97 2327
3810.56 2441
3811.14 2344
3811.72 2413
3812.30 2359
3812.89 2384
3813.47 2485
3814.05 2534
3814.63 2578
3815.21 2489
3815.80 2458
3816.38 2388
3816.96 2344
3817.55 2183
3818.13 2269
3818.71 2248
3819.29 2216
3819.88 2077
3820.46 2192
3821.04 2152
3821.63 2053
3822.21 1942
3822.79 2063
3823.37 2006
3823.96 1910
3824.54 1892
3825.12 1911
3825.71 2012
3826.29 1971
3826.87 1918
3827.46 1818
3828.04 1874
3828.62 1907
3829.21 2045
3829.79 1863
3830.38 1870
3830.96 1940
3831.54 1916
3832.13 1895
3832.71 1935
3833.29 1933
3833.88 1961
3834.46 1903
3835.05 1909
3835.63 1908
3836.21 1908
3836.80 1831
3837.38 1793
3837.97 1941
3838.55 1936
3839.14 1938
3839.72 1852
3840.30 1943
3840.89 1920
3841.47 1882
3842.06 1931
3842.64 1847
3843.23 1796
3843.81 1773
3844.40 1963
3844.98 2042
3845.57 1964
3846.15 1871
3846.74 1888
3847.32 1821
3847.91 1903
3848.49 1797
3849.08 1832
3849.66 1993
3850.25 1850
3850.83 1849
3851.42 1949
3852.00 1819
3852.59 1886
3853.17 2016
3853.76 1956
3854.34 1964
3854.93 1900
3855.51 1958
3856.10 1916
3856.69 2041
3857.27 1882
3857.86 1955
3858.44 1858
3859.03 2079
3859.62 2128
3860.20 2099
3860.79 2264
3861.37 2385
3861.96 2413
3862.55 2255
3863.13 2311
3863.72 2221
3864.30 2236
3864.89 2277
3865.48 2136
3866.06 2107
3866.65 2107
3867.24 2071
3867.82 2075
3868.41 2279
3869.00 2174
3869.58 2064
3870.17 1980
3870.76 2043
3871.34 2109
3871.93 2061
3872.52 1915
3873.10 2084
3873.69 2148
3874.28 2103
3874.86 2238
3875.45 2029
3876.04 2160
3876.63 2120
3877.21 2064
3877.80 2088
3878.39 1986
3878.97 1992
3879.56 1977
3880.15 1891
3880.74 1808
3881.32 1872
3881.91 1896
3882.50 1852
3883.09 1772
3883.67 1674
3884.26 1793
3884.85 1871
3885.44 1865
3886.03 2031
3886.61 1950
3887.20 2129
3887.79 2083
3888.38 2134
3888.97 2308
3889.55 2307
3890.14 2189
3890.73 2312
3891.32 2343
3891.91 2416
3892.50 2267
3893.08 2152
3893.67 2169
3894.26 2206
3894.85 2012
3895.44 2034
3896.03 2057
3896.62 2261
3897.20 2077
3897.79 1986
3898.38 2005
3898.97 1912
3899.56 1928
3900.15 2053
3900.74 2085
3901.33 2151
3901.92 2029
3902.51 1981
3903.09 1934
3903.68 1862
3904.27 2101
3904.86 1955
3905.45 2061
3906.04 1982
3906.63 2046
3907.22 1999
3907.81 1978
3908.40 2006
3908.99 1881
3909.58 2062
3910.17 1996
3910.76 1924
3911.35 1898
3911.94 1685
3912.53 1690
3913.12 1751
3913.71 1880
3914.30 1930
3914.89 1925
3915.48 1809
3916.07 1832
3916.66 1850
3917.25 1652
3917.84 1792
3918.43 1948
3919.02 1981
3919.61 1911
3920.20 1937
3920.79 1968
3921.38 1880
3921.97 1921
3922.56 1886
3923.15 1864
3923.74 1747
3924.33 1871
3924.93 1816
3925.52 1768
3926.11 1740
3926.70 1742
3927.29 1824
3927.88 1750
3928.47 1782
3929.06 1814
3929.65 1855
3930.24 1838
3930.84 1848
3931.43 1821
3932.02 1761
3932.61 1796
3933.20 1723
3933.79 1726
3934.38 1665
3934.98 1773
3935.57 1676
3936.16 1707
3936.75 1729
3937.34 1880
3937.94 1817
3938.53 1775
3939.12 1802
3939.71 1866
3940.30 1654
3940.89 1884
3941.49 2039
3942.08 1991
3942.67 1791
3943.26 1980
3943.86 2021
3944.45 1841
3945.04 2011
3945.63 1962
3946.23 1942
3946.82 1934
3947.41 1910
3948.00 1832
3948.60 1940
3949.19 1915
3949.78 1822
3950.37 1737
3950.97 1771
3951.56 1857
3952.15 1883
3952.74 1878
3953.34 1865
3953.93 1916
3954.52 1893
3955.12 1957
3955.71 1874
3956.30 1925
3956.90 1890
3957.49 1899
3958.08 2088
3958.68 1983
3959.27 2017
3959.86 1932
3960.46 1927
3961.05 2006
3961.64 2033
3962.24 2013
3962.83 1961
3963.43 2019
3964.02 1943
3964.61 1887
3965.21 2033
3965.80 2110
3966.39 1948
3966.99 1950
3967.58 1919
3968.18 1893
3968.77 1856
3969.36 1926
3969.96 1880
3970.55 1859
3971.15 1752
3971.74 1766
3972.34 1919
3972.93 1831
3973.53 1785
3974.12 1916
3974.71 1954
3975.31 1870
3975.90 1934
3976.50 2045
3977.09 1975
3977.69 2024
3978.28 2170
3978.88 2074
3979.47 2005
3980.07 2059
3980.66 1919
3981.26 1986
3981.85 2084
3982.45 1901
3983.04 1930
3983.64 2030
3984.23 1883
3984.83 1893
3985.42 1907
3986.02 1839
3986.62 1978
3987.21 2041
3987.81 1989
3988.40 1929
3989.00 1990
3989.59 1889
3990.19 2005
3990.78 1930
3991.38 1921
3991.98 1831
3992.57 1826
3993.17 1912
3993.76 2023
3994.36 2013
3994.96 1960
3995.55 2056
3996.15 2079
3996.74 2089
3997.34 2122
3997.94 1936
3998.53 1963
3999.13 2067
3999.73 2031
4000.32 1882
4000.92 1928
4001.52 2055
4002.11 1950
4002.71 1976
4003.31 1946
4003.90 2019
4004.50 1902
4005.10 1937
4005.69 2066
4006.29 2178
4006.89 2107
4007.48 2143
4008.08 2077
4008.68 2174
4009.28 2142
4009.87 2071
4010.47 2042
4011.07 2055
4011.66 2024
4012.26 2092
4012.86 2073
4013.46 2025
4014.05 2087
4014.65 1991
4015.25 2192
4015.85 2144
4016.45 2015
4017.04 2008
4017.64 2161
4018.24 2116
4018.84 2126
4019.43 2130
4020.03 2003
4020.63 2148
4021.23 2081
4021.83 2066
4022.42 1957
4023.02 2056
4023.62 2120
4024.22 2086
4024.82 1961
4025.42 2116
4026.01 2140
4026.61 2199
4027.21 2268
4027.81 2402
4028.41 2453
4029.01 2412
4029.61 2485
4030.20 2467
4030.80 2394
4031.40 2326
4032.00 2322
4032.60 2297
4033.20 2429
4033.80 2442
4034.40 2357
4035.00 2333
4035.59 2265
4036.19 2217
4036.79 2136
4037.39 2150
4037.99 2196
4038.59 1945
4039.19 1876
4039.79 1952
4040.39 1942
4040.99 1846
4041.59 1897
4042.19 1919
4042.79 1871
4043.39 1800
4043.99 1818
4044.59 1800
4045.19 1804
4045.79 1944
4046.39 1882
4046.99 1833
4047.59 1850
4048.19 1845
4048.79 1919
4049.39 1970
4049.99 1920
4050.59 1935
4051.19 1907
4051.79 2027
4052.39 1924
4052.99 2210
4053.59 2158
4054.19 2169
4054.79 2063
4055.39 2205
4055.99 2190
4056.59 1986
4057.19 1971
4057.79 2002
4058.39 1848
4059.00 1694
4059.60 1829
4060.20 1912
4060.80 1801
4061.40 1690
4062.00 1764
4062.60 1886
4063.20 1872
4063.80 1919
4064.40 1805
4065.01 1695
4065.61 1802
4066.21 1665
4066.81 1637
4067.41 1722
4068.01 1716
4068.61 1687
4069.22 1698
4069.82 1820
4070.42 1744
4071.02 1803
4071.62 1758
4072.23 1748
4072.83 1775
4073.43 1690
4074.03 1649
4074.63 1647
4075.23 1713
4075.84 1708
4076.44 1618
4077.04 1780
4077.64 1692
4078.25 1717
4078.85 1627
4079.45 1777
4080.05 1776
4080.66 1700
4081.26 1655
4081.86 1684
4082.46 1722
4083.07 1861
4083.67 1915
4084.27 1737
4084.87 1670
4085.48 1783
4086.08 1645
4086.68 1722
4087.29 1713
4087.89 1773
4088.49 1731
4089.09 1760
4089.70 1850
4090.30 1801
4090.90 1641
4091.51 1737
4092.11 1725
4092.71 1675
4093.32 1691
4093.92 1759
4094.52 1685
4095.13 1659
4095.73 1848
4096.34 1778
4096.94 1619
4097.54 1697
4098.15 1668
4098.75 1664
4099.35 1735
4099.96 1598
4100.56 1709
4101.17 1768
4101.77 1680
4102.37 1649
4102.98 1712
4103.58 1697
4104.19 1738
4104.79 1602
4105.39 1643
4106.00 1546
4106.60 1596
4107.21 1605
4107.81 1689
4108.42 1692
4109.02 1545
4109.63 1572
4110.23 1625
4110.84 1745
4111.44 1685
4112.04 1775
4112.65 1669
4113.25 1698
4113.86 1575
4114.46 1601
4115.07 1754
4115.67 1855
4116.28 1748
4116.88 1708
4117.49 1811
4118.09 1883
4118.70 1744
4119.31 1674
4119.91 1682
4120.52 1724
4121.12 1745
4121.73 1692
4122.33 1798
4122.94 1774
4123.54 1780
4124.15 1731
4124.76 1685
4125.36 1739
4125.97 1697
4126.57 1700
4127.18 1770
4127.78 1698
4128.39 1728
4129.00 1674
4129.60 1771
4130.21 1787
4130.81 1801
4131.42 1713
4132.03 1702
4132.63 1707
4133.24 1802
4133.85 1761
4134.45 1833
4135.06 1817
4135.67 1763
4136.27 1872
4136.88 1929
4137.49 1768
4138.09 1851
4138.70 1994
4139.31 1833
4139.91 1818
4140.52 1972
4141.13 1982
4141.73 1998
4142.34 2015
4142.95 1969
4143.55 2064
4144.16 2022
4144.77 1925
4145.38 1866
4145.98 1881
4146.59 1956
4147.20 1851
4147.81 1768
4148.41 1742
4149.02 1739
4149.63 1734
4150.24 1646
4150.84 1627
4151.45 1683
4152.06 1675
4152.67 1711
4153.27 1604
4153.88 1622
4154.49 1670
4155.10 1764
4155.71 1753
4156.31 1652
4156.92 1663
4157.53 1768
4158.14 1618
4158.75 1605
4159.35 1680
4159.96 1633
4160.57 1755
4161.18 1836
4161.79 1854
4162.40 1972
4163.00 1919
4163.61 1884
4164.22 2051
4164.83 2016
4165.44 2024
4166.05 2003
4166.66 2103
4167.27 2021
4167.87 1887
4168.48 1921
4169.09 1932
4169.70 1760
4170.31 1800
4170.92 1785
4171.53 1781
4172.14 1847
4172.75 1768
4173.36 1809
4173.97 1711
4174.58 1864
4175.18 1836
4175.79 1917
4176.40 1940
4177.01 2014
4177.62 1974
4178.23 1870
4178.84 1853
4179.45 1720
4180.06 1891
4180.67 1728
4181.28 1678
4181.89 1730
4182.50 1709
4183.11 1672
4183.72 1734
4184.33 1636
4184.94 1775
4185.55 1839
4186.16 1924
4186.77 1755
4187.38 1676
4187.99 1744
4188.60 1729
4189.21 1776
4189.82 1833
4190.43 1824
4191.04 1879
4191.66 1859
4192.27 1992
4192.88 1971
4193.49 2034
4194.10 2114
4194.71 2249
4195.32 2321
4195.93 2260
4196.54 2026
4197.15 2036
4197.76 2077
4198.38 1980
4198.99 1971
4199.60 1908
4200.21 1845
4200.82 1972
4201.43 1864
4202.04 1857
4202.65 1973
4203.27 1882
4203.88 1758
4204.49 1726
4205.10 1834
4205.71 1693
4206.32 1709
4206.94 1730
4207.55 1823
4208.16 1754
4208.77 1741
4209.38 1717
4209.99 1633
4210.61 1713
4211.22 1709
4211.83 1776
4212.44 1738
4213.06 1665
4213.67 1708
4214.28 1806
4214.89 1986
4215.50 1970
4216.12 1948
4216.73 1956
4217.34 2050
4217.95 2110
4218.57 2178
4219.18 2236
4219.79 2329
4220.40 2415
4221.02 2371
4221.63 2306
4222.24 2498
4222.86 2376
4223.47 2318
4224.08 2514
4224.69 2354
4225.31 2364
4225.92 2481
4226.53 2623
4227.15 2562
4227.76 2730
4228.37 2556
4228.99 2686
4229.60 2534
4230.21 2766
4230.83 2787
4231.44 2657
4232.05 2831
4232.67 3150
4233.28 3118
4233.90 3289
4234.51 3497
4235.12 3588
4235.74 3811
4236.35 3606
4236.96 3443
4237.58 3246
4238.19 3109
4238.81 2896
4239.42 2737
4240.03 2544
4240.65 2356
4241.26 2216
4241.88 2323
4242.49 2268
4243.11 2120
4243.72 2201
4244.33 2107
4244.95 2198
4245.56 2190
4246.18 2238
4246.79 2211
4247.41 2266
4248.02 2180
4248.64 2061
4249.25 1985
4249.87 2083
4250.48 2096
4251.10 2108
4251.71 2108
4252.33 2122
4252.94 2085
4253.56 2018
4254.17 2087
4254.79 2004
4255.40 2010
4256.02 2009
4256.63 2001
4257.25 1926
4257.86 1986
4258.48 1916
4259.09 2007
4259.71 1945
4260.33 1814
4260.94 1898
4261.56 1872
4262.17 1951
4262.79 1890
4263.40 1921
4264.02 1878
4264.64 1908
4265.25 1978
4265.87 1910
4266.48 1959
4267.10 1912
4267.72 1842
4268.33 1956
4268.95 2039
4269.57 1970
4270.18 1891
4270.80 1891
4271.41 1983
4272.03 1832
4272.65 1878
4273.26 1890
4273.88 1871
4274.50 1761
4275.11 2072
4275.73 1998
4276.35 1960
4276.96 1878
4277.58 1919
4278.20 2039
4278.81 1937
4279.43 1931
4280.05 1770
4280.67 1729
4281.28 1799
4281.90 1743
4282.52 1776
4283.13 1707
4283.75 1732
4284.37 1820
4284.99 1870
4285.60 1860
4286.22 1771
4286.84 1819
4287.46 1780
4288.07 1739
4288.69 1738
4289.31 1799
4289.93 1841
4290.55 1870
4291.16 1831
4291.78 1825
4292.40 1788
4293.02 1750
4293.63 1849
4294.25 1784
4294.87 1750
4295.49 1700
4296.11 1726
4296.73 1726
4297.34 1651
4297.96 1691
4298.58 1707
4299.20 1721
4299.82 1677
4300.44 1749
4301.05 1662
4301.67 1756
4302.29 1784
4302.91 1854
4303.53 1819
4304.15 1788
4304.77 1805
4305.39 1736
4306.00 1687
4306.62 1698
4307.24 1689
4307.86 1696
4308.48 1720
4309.10 1768
4309.72 1735
4310.34 1724
4310.96 1734
4311.58 1793
4312.20 1640
4312.82 1650
4313.43 1611
4314.05 1707
4314.67 1768
4315.29 1769
4315.91 1717
4316.53 1705
4317.15 1719
4317.77 1679
4318.39 1812
4319.01 1745
4319.63 1911
4320.25 1865
4320.87 1798
4321.49 1821
4322.11 1739
4322.73 1841
4323.35 1871
4323.97 2031
4324.59 2127
4325.21 2062
4325.83 2127
4326.45 2110
4327.07 1981
4327.69 1935
4328.31 1871
4328.94 2067
4329.56 2164
4330.18 2030
4330.80 1997
4331.42 1992
4332.04 1951
4332.66 1902
4333.28 1994
4333.90 2118
4334.52 2372
4335.14 2504
4335.76 2698
4336.39 3051
4337.01 2827
4337.63 3098
4338.25 3307
4338.87 3473
4339.49 3365
4340.11 3135
4340.73 2974
4341.36 2818
4341.98 2694
4342.60 2719
4343.22 2979
4343.84 3162
4344.46 3290
4345.08 3448
4345.71 3729
4346.33 3891
4346.95 3973
4347.57 4150
4348.19 3937
4348.82 3778
4349.44 3766
4350.06 3271
4350.68 2936
4351.30 2677
4351.93 2513
4352.55 2377
4353.17 2128
4353.79 2300
4354.42 2218
4355.04 2094
4355.66 2196
4356.28 2160
4356.91 2275
4357.53 2335
4358.15 2120
4358.77 2124
4359.40 2181
4360.02 2206
4360.64 2105
4361.26 2040
4361.89 2243
4362.51 2162
4363.13 2089
4363.76 2068
4364.38 2109
4365.00 2003
4365.63 2082
4366.25 2023
4366.87 2006
4367.50 1977
4368.12 1891
4368.74 1854
4369.37 1864
4369.99 1810
4370.61 1729
4371.24 1639
4371.86 1785
4372.48 1786
4373.11 1717
4373.73 1678
4374.36 1625
4374.98 1732
4375.60 1694
4376.23 1717
4376.85 1718
4377.48 1795
4378.10 1819
4378.72 1866
4379.35 1861
4379.97 1818
4380.60 1799
4381.22 1801
4381.84 1782
4382.47 1726
4383.09 1779
4383.72 1811
4384.34 1789
4384.97 1797
4385.59 1782
4386.22 1727
4386.84 1687
4387.47 1667
4388.09 1686
4388.72 1689
4389.34 1639
4389.96 1684
4390.59 1601
4391.21 1621
4391.84 1614
4392.47 1661
4393.09 1720
4393.72 1754
4394.34 1675
4394.97 1683
4395.59 1734
4396.22 1611
4396.84 1598
4397.47 1598
4398.09 1647
4398.72 1609
4399.34 1603
4399.97 1509
4400.60 1592
4401.22 1631
4401.85 1726
4402.47 1768
4403.10 1625
4403.72 1708
4404.35 1621
4404.98 1667
4405.60 1698
4406.23 1707
4406.85 1676
4407.48 1734
4408.11 1676
4408.73 1749
4409.36 1740
4409.99 1655
4410.61 1633
4411.24 1573
4411.87 1623
4412.49 1689
4413.12 1691
4413.74 1689
4414.37 1691
4415.00 1605
4415.62 1620
4416.25 1764
4416.88 1646
4417.51 1520
4418.13 1678
4418.76 1645
4419.39 1720
4420.01 1574
4420.64 1632
4421.27 1604
4421.89 1515
4422.52 1567
4423.15 1508
4423.78 1530
4424.40 1514
4425.03 1555
4425.66 1454
4426.29 1519
4426.91 1465
4427.54 1458
4428.17 1563
4428.80 1543
4429.42 1468
4430.05 1503
4430.68 1482
4431.31 1604
4431.94 1622
4432.56 1567
4433.19 1502
4433.82 1552
4434.45 1618
4435.08 1569
4435.70 1605
4436.33 1650
4436.96 1581
4437.59 1545
4438.22 1526
4438.85 1555
4439.47 1521
4440.10 1484
4440.73 1486
4441.36 1414
4441.99 1519
4442.62 1619
4443.25 1583
4443.87 1600
4444.50 1598
4445.13 1696
4445.76 1616
4446.39 1638
4447.02 1562
4447.65 1666
4448.28 1859
4448.91 1869
4449.54 1745
4450.16 1875
4450.79 1788
4451.42 1685
4452.05 1692
4452.68 1737
4453.31 1731
4453.94 1706
4454.57 1636
4455.20 1660
4455.83 1703
4456.46 1779
4457.09 1794
4457.72 1714
4458.35 1648
4458.98 1581
4459.61 1632
4460.24 1527
4460.87 1478
4461.50 1531
4462.13 1473
4462.76 1638
4463.39 1494
4464.02 1368
4464.65 1438
4465.28 1470
4465.91 1559
4466.54 1468
4467.17 1435
4467.80 1506
4468.43 1607
4469.06 1506
4469.69 1479
4470.32 1456
4470.95 1448
4471.58 1438
4472.21 1538
4472.85 1616
4473.48 1565
4474.11 1674
4474.74 1535
4475.37 1531
4476.00 1494
4476.63 1522
4477.26 1565
4477.89 1562
4478.52 1557
4479.16 1533
4479.79 1559
4480.42 1576
4481.05 1526
4481.68 1613
4482.31 1570
4482.94 1596
4483.58 1703
4484.21 1712
4484.84 1606
4485.47 1730
4486.10 1566
4486.73 1569
4487.37 1659
4488.00 1518
4488.63 1540
4489.26 1588
4489.89 1539
4490.53 1449
4491.16 1476
4491.79 1602
4492.42 1796
4493.05 1609
4493.69 1487
4494.32 1536
4494.95 1446
4495.58 1574
4496.22 1568
4496.85 1593
4497.48 1633
4498.11 1732
4498.75 1713
4499.38 1807
4500.01 1771
4500.64 1935
4501.28 2013
4501.91 2044
4502.54 1981
4503.18 2011
4503.81 1977
4504.44 1977
4505.07 1907
4505.71 2044
4506.34 1961
4506.97 1827
4507.61 1786
4508.24 1626
4508.87 1604
4509.51 1532
4510.14 1569
4510.77 1735
4511.41 1800
4512.04 1617
4512.68 1582
4513.31 1739
4513.94 1598
4514.58 1677
4515.21 1697
4515.84 1740
4516.48 1709
4517.11 1652
4517.75 1521
4518.38 1578
4519.01 1680
4519.65 1620
4520.28 1529
4520.92 1565
4521.55 1686
4522.18 1629
4522.82 1612
4523.45 1706
4524.09 1605
4524.72 1631
4525.36 1542
4525.99 1681
4526.63 1686
4527.26 1686
4527.90 1709
4528.53 1880
4529.16 1851
4529.80 2009
4530.43 2011
4531.07 2037
4531.70 2241
4532.34 2222
4532.97 2240
4533.61 2200
4534.24 2132
4534.88 2194
4535.51 2240
4536.15 1937
4536.79 2027
4537.42 1915
4538.06 1762
4538.69 1730
4539.33 1765
4539.96 1680
4540.60 1653
4541.23 1707
4541.87 1717
4542.50 1630
4543.14 1625
4543.78 1711
4544.41 1712
4545.05 1562
4545.68 1505
4546.32 1447
4546.96 1482
4547.59 1425
4548.23 1447
4548.86 1481
4549.50 1438
4550.14 1496
4550.77 1532
4551.41 1645
4552.05 1555
4552.68 1476
4553.32 1568
4553.96 1645
4554.59 1593
4555.23 1639
4555.86 1565
4556.50 1588
4557.14 1621
4557.78 1548
4558.41 1571
4559.05 1551
4559.69 1562
4560.32 1473
4560.96 1377
4561.60 1471
4562.23 1542
4562.87 1417
4563.51 1512
4564.15 1558
4564.78 1433
4565.42 1417
4566.06 1552
4566.69 1513
4567.33 1465
4567.97 1464
4568.61 1463
4569.24 1561
4569.88 1656
4570.52 1562
4571.16 1516
4571.80 1652
4572.43 1533
4573.07 1548
4573.71 1499
4574.35 1612
4574.98 1568
4575.62 1511
4576.26 1482
4576.90 1495
4577.54 1463
4578.18 1461
4578.81 1480
4579.45 1532
4580.09 1522
4580.73 1536
4581.37 1556
4582.01 1514
4582.64 1571
4583.28 1526
4583.92 1537
4584.56 1560
4585.20 1679
4585.84 1640
4586.48 1651
4587.11 1704
4587.75 1601
4588.39 1788
4589.03 1759
4589.67 1798
4590.31 1950
4590.95 2016
4591.59 2049
4592.23 2039
4592.87 2035
4593.51 1910
4594.14 1818
4594.78 1786
4595.42 1745
4596.06 1615
4596.70 1659
4597.34 1601
4597.98 1550
4598.62 1510
4599.26 1602
4599.90 1793
4600.54 1729
4601.18 1626
4601.82 1807
4602.46 1806
4603.10 1780
4603.74 1698
4604.38 1746
4605.02 1786
4605.66 1829
4606.30 1868
4606.94 1744
4607.58 1680
4608.22 1726
4608.86 1657
4609.50 1655
4610.14 1609
4610.78 1635
4611.42 1657
4612.06 1712
4612.70 1515
4613.34 1539
4613.99 1525
4614.63 1562
4615.27 1599
4615.91 1675
4616.55 1565
4617.19 1700
4617.83 1605
4618.47 1567
4619.11 1519
4619.75 1566
4620.39 1579
4621.04 1454
4621.68 1478
4622.32 1556
4622.96 1622
4623.60 1553
4624.24 1457
4624.88 1476
4625.53 1459
4626.17 1541
4626.81 1574
4627.45 1623
4628.09 1540
4628.73 1546
4629.38 1560
4630.02 1593
4630.66 1545
4631.30 1550
4631.94 1535
4632.58 1613
4633.23 1666
4633.87 1706
4634.51 1683
4635.15 1670
4635.80 1733
4636.44 1733
4637.08 1787
4637.72 1748
4638.36 1715
4639.01 1777
4639.65 1819
4640.29 1797
4640.93 1636
4641.58 1697
4642.22 1720
4642.86 1753
4643.51 1685
4644.15 1701
4644.79 1619
4645.43 1635
4646.08 1583
4646.72 1582
4647.36 1669
4648.01 1610
4648.65 1692
4649.29 1560
4649.94 1658
4650.58 1753
4651.22 1649
4651.87 1635
4652.51 1660
4653.15 1711
4653.80 1703
4654.44 1700
4655.08 1586
4655.73 1560
4656.37 1495
4657.01 1535
4657.66 1623
4658.30 1585
4658.94 1614
4659.59 1587
4660.23 1595
4660.88 1544
4661.52 1530
4662.16 1550
4662.81 1583
4663.45 1486
4664.10 1567
4664.74 1494
4665.39 1534
4666.03 1521
4666.67 1458
4667.32 1460
4667.96 1529
4668.61 1365
4669.25 1553
4669.90 1526
4670.54 1501
4671.19 1630
4671.83 1459
4672.47 1474
4673.12 1492
4673.76 1545
4674.41 1572
4675.05 1543
4675.70 1563
4676.34 1560
4676.99 1426
4677.63 1437
4678.28 1467
4678.92 1564
4679.57 1469
4680.22 1579
4680.86 1613
4681.51 1540
4682.15 1514
4682.80 1581
4683.44 1654
4684.09 1621
4684.73 1558
4685.38 1549
4686.03 1579
4686.67 1633
4687.32 1505
4687.96 1503
4688.61 1418
4689.25 1432
4689.90 1522
4690.55 1425
4691.19 1456
4691.84 1412
4692.48 1448
4693.13 1446
4693.78 1466
4694.42 1591
4695.07 1599
4695.72 1622
4696.36 1665
4697.01 1705
4697.65 1773
4698.30 1763
4698.95 1727
4699.59 1810
4700.24 1802
4700.89 1676
4701.53 1707
4702.18 1711
4702.83 1699
4703.48 1684
4704.12 1691
4704.77 1613
4705.42 1583
4706.06 1552
4706.71 1500
4707.36 1736
4708.00 1663
4708.65 1605
4709.30 1515
4709.95 1507
4710.59 1588
4711.24 1520
4711.89 1589
4712.54 1627
4713.18 1584
4713.83 1606
4714.48 1719
4715.13 1619
4715.77 1598
4716.42 1551
4717.07 1503
4717.72 1510
4718.37 1598
4719.01 1776
4719.66 1608
4720.31 1584
4720.96 1526
4721.61 1621
4722.25 1794
4722.90 1615
4723.55 1565
4724.20 1504
4724.85 1545
4725.50 1518
4726.14 1465
4726.79 1619
4727.44 1652
4728.09 1663
4728.74 1567
4729.39 1517
4730.04 1592
4730.68 1494
4731.33 1404
4731.98 1467
4732.63 1386
4733.28 1487
4733.93 1508
4734.58 1498
4735.23 1452
4735.88 1429
4736.53 1449
4737.17 1503
4737.82 1565
4738.47 1502
4739.12 1625
4739.77 1583
4740.42 1605
4741.07 1656
4741.72 1635
4742.37 1677
4743.02 1647
4743.67 1640
4744.32 1524
4744.97 1613
4745.62 1635
4746.27 1589
4746.92 1636
4747.57 1716
4748.22 1703
4748.87 1729
4749.52 1823
4750.17 1867
4750.82 1979
4751.47 1996
4752.12 2001
4752.77 1961
4753.42 1920
4754.07 1894
4754.72 1907
4755.37 1857
4756.02 1712
4756.67 1653
4757.32 1679
4757.97 1770
4758.62 1610
4759.27 1542
4759.93 1560
4760.58 1628
4761.23 1477
4761.88 1501
4762.53 1420
4763.18 1584
4763.83 1629
4764.48 1728
4765.13 1791
4765.78 1728
4766.44 1849
4767.09 1911
4767.74 1722
4768.39 1786
4769.04 1711
4769.69 1653
4770.34 1722
4770.99 1749
4771.65 1685
4772.30 1642
4772.95 1517
4773.60 1445
4774.25 1368
4774.91 1497
4775.56 1550
4776.21 1527
4776.86 1497
4777.51 1535
4778.16 1699
4778.82 1648
4779.47 1639
4780.12 1640
4780.77 1733
4781.43 1706
4782.08 1707
4782.73 1650
4783.38 1684
4784.03 1616
4784.69 1613
4785.34 1523
4785.99 1482
4786.64 1478
4787.30 1567
4787.95 1460
4788.60 1506
4789.26 1423
4789.91 1527
4790.56 1634
4791.21 1504
4791.87 1458
4792.52 1505
4793.17 1605
4793.83 1419
4794.48 1465
4795.13 1457
4795.79 1597
4796.44 1615
4797.09 1514
4797.75 1435
4798.40 1314
4799.05 1435
4799.71 1483
4800.36 1544
4801.01 1444
4801.67 1429
4802.32 1485
4802.97 1570
4803.63 1545
4804.28 1519
4804.94 1547
4805.59 1642
4806.24 1464
4806.90 1516
4807.55 1447
4808.21 1447
4808.86 1512
4809.51 1451
4810.17 1427
4810.82 1497
4811.48 1483
4812.13 1400
4812.79 1425
4813.44 1438
4814.09 1517
4814.75 1619
4815.40 1559
4816.06 1505
4816.71 1559
4817.37 1548
4818.02 1569
4818.68 1566
4819.33 1644
4819.99 1606
4820.64 1661
4821.30 1712
4821.95 1720
4822.61 1738
4823.26 1624
4823.92 1752
4824.57 1818
4825.23 1897
4825.88 1871
4826.54 1756
4827.19 1799
4827.85 1859
4828.50 1711
4829.16 1850
4829.81 1781
4830.47 1706
4831.13 1685
4831.78 1809
4832.44 1883
4833.09 1763
4833.75 1968
4834.40 1917
4835.06 1959
4835.72 2045
4836.37 2112
4837.03 2290
4837.68 2067
4838.34 2080
4839.00 2144
4839.65 2094
4840.31 2029
4840.97 2049
4841.62 2098
4842.28 2072
4842.93 2079
4843.59 1925
4844.25 1935
4844.90 2079
4845.56 2200
4846.22 2152
4846.87 2074
4847.53 2158
4848.19 2126
4848.84 2116
4849.50 2188
4850.16 2220
4850.82 2185
4851.47 2118
4852.13 2094
4852.79 2097
4853.44 2081
4854.10 2115
4854.76 2304
4855.42 2351
4856.07 2526
4856.73 2590
4857.39 2510
4858.04 2806
4858.70 2909
4859.36 2762
4860.02 2828
4860.67 2937
4861.33 2813
4861.99 2638
4862.65 2565
4863.31 2688
4863.96 2502
4864.62 2609
4865.28 2695
4865.94 2808
4866.60 2693
4867.25 2729
4867.91 2730
4868.57 2783
4869.23 2648
4869.89 2482
4870.54 2510
4871.20 2547
4871.86 2416
4872.52 2099
4873.18 2246
4873.84 2262
4874.50 2318
4875.15 2363
4875.81 2307
4876.47 2278
4877.13 2222
4877.79 2157
4878.45 2203
4879.11 2285
4879.77 2250
4880.42 2382
4881.08 2338
4881.74 2174
4882.40 2131
4883.06 2040
4883.72 2002
4884.38 1925
4885.04 1877
4885.70 1841
4886.36 1891
4887.02 1981
4887.68 2009
4888.34 2129
4889.00 2060
4889.65 2169
4890.31 2267
4890.97 2237
4891.63 2270
4892.29 2204
4892.95 2183
4893.61 2123
4894.27 2035
4894.93 2078
4895.59 2124
4896.25 1985
4896.91 1913
4897.57 2037
4898.23 2015
4898.89 1906
4899.55 1923
4900.21 1923
4900.87 2036
4901.54 1959
4902.20 1950
4902.86 1996
4903.52 1950
4904.18 1882
4904.84 1734
4905.50 1800
4906.16 1874
4906.82 1865
4907.48 1814
4908.14 1779
4908.80 1731
4909.46 1756
4910.12 1811
4910.79 1761
4911.45 1671
4912.11 1615
4912.77 1752
4913.43 1816
4914.09 1730
4914.75 1716
4915.41 1720
4916.07 1648
4916.74 1634
4917.40 1672
4918.06 1673
4918.72 1700
4919.38 1650
4920.04 1598
4920.71 1634
4921.37 1628
4922.03 1557
4922.69 1517
4923.35 1562
4924.01 1657
4924.68 1586
4925.34 1546
4926.00 1595
4926.66 1606
4927.33 1504
4927.99 1571
4928.65 1472
4929.31 1603
4929.97 1694
4930.64 1522
4931.30 1603
4931.96 1646
4932.62 1662
4933.29 1649
4933.95 1598
4934.61 1584
4935.27 1579
4935.94 1652
4936.60 1608
4937.26 1619
4937.93 1474
4938.59 1562
4939.25 1513
4939.91 1475
4940.58 1497
4941.24 1545
4941.90 1467
4942.57 1478
4943.23 1501
4943.89 1533
4944.56 1438
4945.22 1488
4945.88 1426
4946.55 1438
4947.21 1512
4947.87 1541
4948.54 1439
4949.20 1404
4949.86 1395
4950.53 1397
4951.19 1420
4951.86 1399
4952.52 1465
4953.18 1371
4953.85 1381
4954.51 1357
4955.17 1468
4955.84 1517
4956.50 1470
4957.17 1461
4957.83 1433
4958.50 1447
4959.16 1386
4959.82 1448
4960.49 1498
4961.15 1521
4961.82 1590
4962.48 1670
4963.15 1760
4963.81 1658
4964.48 1657
4965.14 1673
4965.81 1629
4966.47 1634
4967.13 1618
4967.80 1542
4968.46 1623
4969.13 1498
4969.79 1477
4970.46 1479
4971.12 1470
4971.79 1565
4972.45 1607
4973.12 1513
4973.79 1456
4974.45 1476
4975.12 1506
4975.78 1460
4976.45 1559
4977.11 1545
4977.78 1510
4978.44 1534
4979.11 1497
4979.77 1471
4980.44 1489
4981.11 1442
4981.77 1531
4982.44 1453
4983.10 1481
4983.77 1462
4984.44 1407
4985.10 1498
4985.77 1571
4986.43 1424
4987.10 1400
4987.77 1460
4988.43 1384
4989.10 1351
4989.76 1323
4990.43 1245
4991.10 1337
4991.76 1382
4992.43 1403
4993.10 1351
4993.76 1378
4994.43 1510
4995.10 1448
4995.76 1382
4996.43 1373
4997.10 1301
4997.76 1319
4998.43 1372
4999.10 1257
4999.76 1322
5000.43 1413
5001.10 1354
5001.77 1409
5002.43 1342
5003.10 1307
5003.77 1339
5004.43 1439
5005.10 1396
5005.77 1421
5006.44 1333
5007.10 1306
5007.77 1406
5008.44 1349
5009.11 1373
5009.77 1345
5010.44 1440
5011.11 1369
5011.78 1410
5012.45 1335
5013.11 1389
5013.78 1394
5014.45 1426
5015.12 1493
5015.79 1492
5016.45 1477
5017.12 1497
5017.79 1383
5018.46 1481
5019.13 1496
5019.80 1595
5020.46 1565
5021.13 1650
5021.80 1747
5022.47 1820
5023.14 1941
5023.81 1988
5024.47 1852
5025.14 1936
5025.81 1853
5026.48 1866
5027.15 1702
5027.82 1570
5028.49 1557
5029.16 1551
5029.83 1634
5030.49 1474
5031.16 1482
5031.83 1426
5032.50 1413
5033.17 1493
5033.84 1407
5034.51 1503
5035.18 1511
5035.85 1380
5036.52 1426
5037.19 1346
5037.86 1279
5038.53 1321
5039.20 1271
5039.87 1313
5040.54 1370
5041.21 1372
5041.88 1301
5042.54 1285
5043.21 1344
5043.88 1410
5044.55 1482
5045.22 1340
5045.89 1477
5046.56 1424
5047.24 1438
5047.91 1386
5048.58 1429
5049.25 1461
5049.92 1488
5050.59 1403
5051.26 1357
5051.93 1385
5052.60 1292
5053.27 1402
5053.94 1393
5054.61 1279
5055.28 1306
5055.95 1319
5056.62 1423
5057.29 1522
5057.96 1399
5058.63 1445
5059.31 1421
5059.98 1367
5060.65 1370
5061.32 1341
5061.99 1337
5062.66 1412
5063.33 1388
5064.00 1373
5064.67 1416
5065.35 1455
5066.02 1518
5066.69 1403
5067.36 1296
5068.03 1320
5068.70 1349
5069.38 1361
5070.05 1330
5070.72 1330
5071.39 1354
5072.06 1399
5072.73 1322
5073.41 1299
5074.08 1252
5074.75 1351
5075.42 1299
5076.09 1392
5076.77 1433
5077.44 1501
5078.11 1573
5078.78 1568
5079.45 1511
5080.13 1490
5080.80 1400
5081.47 1440
5082.14 1526
5082.82 1593
5083.49 1532
5084.16 1470
5084.83 1434
5085.51 1514
5086.18 1449
5086.85 1389
5087.53 1487
5088.20 1617
5088.87 1653
5089.54 1694
5090.22 1766
5090.89 1796
5091.56 1816
5092.24 1727
5092.91 1753
5093.58 1741
5094.26 1636
5094.93 1551
5095.60 1583
5096.28 1572
5096.95 1486
5097.62 1424
5098.30 1372
5098.97 1368
5099.64 1371
5100.32 1380
5100.99 1464
5101.67 1448
5102.34 1496
5103.01 1389
5103.69 1429
5104.36 1477
5105.04 1439
5105.71 1403
5106.38 1396
5107.06 1364
5107.73 1497
5108.41 1489
5109.08 1405
5109.75 1327
5110.43 1396
5111.10 1384
5111.78 1361
5112.45 1334
5113.13 1276
5113.80 1304
5114.48 1315
5115.15 1296
5115.83 1436
5116.50 1352
5117.17 1342
5117.85 1518
5118.52 1448
5119.20 1422
5119.87 1473
5120.55 1457
5121.22 1481
5121.90 1475
5122.57 1447
5123.25 1384
5123.93 1327
5124.60 1389
5125.28 1345
5125.95 1323
5126.63 1438
5127.30 1432
5127.98 1412
5128.65 1259
5129.33 1380
5130.00 1367
5130.68 1425
5131.36 1340
5132.03 1393
5132.71 1399
5133.38 1523
5134.06 1516
5134.73 1379
5135.41 1406
5136.09 1406
5136.76 1440
5137.44 1355
5138.12 1418
5138.79 1378
5139.47 1413
5140.14 1442
5140.82 1374
5141.50 1386
5142.17 1349
5142.85 1378
5143.53 1438
5144.20 1333
5144.88 1340
5145.56 1346
5146.23 1350
5146.91 1263
5147.59 1325
5148.26 1371
5148.94 1308
5149.62 1334
5150.29 1295
5150.97 1354
5151.65 1359
5152.33 1409
5153.00 1275
5153.68 1330
5154.36 1384
5155.03 1328
5155.71 1226
5156.39 1247
5157.07 1184
5157.74 1248
5158.42 1458
5159.10 1335
5159.78 1252
5160.45 1200
5161.13 1339
5161.81 1352
5162.49 1425
5163.17 1309
5163.84 1332
5164.52 1405
5165.20 1595
5165.88 1465
5166.55 1539
5167.23 1495
5167.91 1480
5168.59 1511
5169.27 1413
5169.95 1461
5170.62 1457
5171.30 1441
5171.98 1269
5172.66 1277
5173.34 1377
5174.02 1286
5174.69 1307
5175.37 1380
5176.05 1414
5176.73 1388
5177.41 1354
5178.09 1422
5178.77 1494
5179.45 1380
5180.13 1482
5180.80 1547
5181.48 1452
5182.16 1319
5182.84 1326
5183.52 1312
5184.20 1266
5184.88 1309
5185.56 1201
5186.24 1194
5186.92 1304
5187.60 1374
5188.28 1279
5188.96 1259
5189.64 1247
5190.31 1352
5190.99 1283
5191.67 1271
5192.35 1208
5193.03 1185
5193.71 1326
5194.39 1305
5195.07 1265
5195.75 1211
5196.43 1291
5197.11 1226
5197.79 1316
5198.47 1396
5199.15 1320
5199.83 1367
5200.51 1375
5201.19 1414
5201.87 1351
5202.56 1322
5203.24 1352
5203.92 1352
5204.60 1261
5205.28 1275
5205.96 1247
5206.64 1311
5207.32 1494
5208.00 1417
5208.68 1483
5209.36 1416
5210.04 1473
5210.72 1544
5211.40 1449
5212.09 1431
5212.77 1318
5213.45 1377
5214.13 1274
5214.81 1316
5215.49 1317
5216.17 1329
5216.85 1440
5217.54 1336
5218.22 1405
5218.90 1426
5219.58 1415
5220.26 1377
5220.94 1361
5221.62 1369
5222.31 1421
5222.99 1436
5223.67 1364
5224.35 1312
5225.03 1376
5225.72 1396
5226.40 1305
5227.08 1348
5227.76 1322
5228.44 1235
5229.13 1358
5229.81 1333
5230.49 1242
5231.17 1338
5231.86 1466
5232.54 1401
5233.22 1295
5233.90 1332
5234.58 1299
5235.27 1361
5235.95 1440
5236.63 1436
5237.32 1377
5238.00 1368
5238.68 1407
5239.36 1314
5240.05 1354
5240.73 1359
5241.41 1314
5242.10 1362
5242.78 1307
5243.46 1293
5244.14 1269
5244.83 1348
5245.51 1273
5246.19 1293
5246.88 1392
5247.56 1493
5248.24 1336
5248.93 1252
5249.61 1306
5250.29 1330
5250.98 1264
5251.66 1376
5252.35 1450
5253.03 1375
5253.71 1352
5254.40 1268
5255.08 1264
5255.76 1254
5256.45 1226
5257.13 1283
5257.82 1271
5258.50 1246
5259.18 1287
5259.87 1404
5260.55 1328
5261.24 1330
5261.92 1380
5262.61 1376
5263.29 1455
5263.97 1364
5264.66 1444
5265.34 1494
5266.03 1363
5266.71 1452
5267.40 1383
5268.08 1366
5268.77 1252
5269.45 1326
5270.14 1328
5270.82 1317
5271.51 1343
5272.19 1388
5272.88 1397
5273.56 1326
5274.25 1338
5274.93 1412
5275.62 1365
5276.30 1294
5276.99 1397
5277.67 1408
5278.36 1406
5279.04 1445
5279.73 1588
5280.41 1622
5281.10 1618
5281.79 1622
5282.47 1674
5283.16 1710
5283.84 1691
5284.53 1641
5285.21 1577
5285.90 1535
5286.59 1363
5287.27 1319
5287.96 1340
5288.64 1315
5289.33 1265
5290.02 1314
5290.70 1304
5291.39 1389
5292.07 1433
5292.76 1379
5293.45 1408
5294.13 1478
5294.82 1404
5295.51 1278
5296.19 1361
5296.88 1376
5297.57 1310
5298.25 1376
5298.94 1333
5299.63 1411
5300.31 1380
5301.00 1340
5301.69 1350
5302.37 1401
5303.06 1261
5303.75 1275
5304.43 1230
5305.12 1314
5305.81 1394
5306.50 1396
5307.18 1347
5307.87 1380
5308.56 1349
5309.25 1463
5309.93 1497
5310.62 1457
5311.31 1533
5312.00 1502
5312.68 1441
5313.37 1490
5314.06 1497
5314.75 1330
5315.43 1392
5316.12 1354
5316.81 1354
5317.50 1456
5318.18 1457
5318.87 1479
5319.56 1547
5320.25 1608
5320.94 1683
5321.63 1591
5322.31 1556
5323.00 1337
5323.69 1450
5324.38 1374
5325.07 1327
5325.76 1310
5326.44 1296
5327.13 1361
5327.82 1247
5328.51 1277
5329.20 1291
5329.89 1389
5330.58 1350
5331.26 1436
5331.95 1332
5332.64 1375
5333.33 1504
5334.02 1390
5334.71 1421
5335.40 1353
5336.09 1307
5336.78 1406
5337.47 1465
5338.15 1494
5338.84 1382
5339.53 1409
5340.22 1402
5340.91 1464
5341.60 1463
5342.29 1395
5342.98 1492
5343.67 1404
5344.36 1523
5345.05 1419
5345.74 1428
5346.43 1395
5347.12 1508
5347.81 1576
5348.50 1654
5349.19 1784
5349.88 1813
5350.57 1812
5351.26 1970
5351.95 1978
5352.64 1787
5353.33 1826
5354.02 1600
5354.71 1594
5355.40 1490
5356.09 1521
5356.78 1420
5357.47 1325
5358.16 1281
5358.85 1297
5359.54 1368
5360.23 1343
5360.92 1356
5361.62 1354
5362.31 1364
5363.00 1292
5363.69 1434
5364.38 1422
5365.07 1317
5365.76 1239
5366.45 1330
5367.14 1194
5367.83 1280
5368.53 1204
5369.22 1227
5369.91 1255
5370.60 1303
5371.29 1245
5371.98 1217
5372.67 1220
5373.36 1194
5374.06 1224
5374.75 1178
5375.44 1241
5376.13 1270
5376.82 1198
5377.51 1194
5378.21 1334
5378.90 1277
5379.59 1249
5380.28 1209
5380.97 1250
5381.67 1173
5382.36 1234
5383.05 1258
5383.74 1161
5384.44 1257
5385.13 1316
5385.82 1246
5386.51 1170
5387.20 1337
5387.90 1400
5388.59 1399
5389.28 1462
5389.97 1468
5390.67 1498
5391.36 1435
5392.05 1476
5392.75 1326
5393.44 1331
5394.13 1340
5394.82 1327
5395.52 1193
5396.21 1332
5396.90 1329
5397.60 1317
5398.29 1237
5398.98 1257
5399.68 1226
5400.37 1242
5401.06 1220
5401.76 1211
5402.45 1231
5403.14 1309
5403.84 1320
5404.53 1203
5405.22 1267
5405.92 1245
5406.61 1238
5407.30 1238
5408.00 1305
5408.69 1261
5409.39 1268
5410.08 1232
5410.77 1202
5411.47 1242
5412.16 1211
5412.85 1111
5413.55 1265
5414.24 1338
5414.94 1255
5415.63 1269
5416.33 1221
5417.02 1283
5417.71 1235
5418.41 1266
5419.10 1266
5419.80 1314
5420.49 1273
5421.19 1364
5421.88 1195
5422.58 1267
5423.27 1306
5423.97 1301
5424.66 1294
5425.36 1266
5426.05 1301
5426.75 1236
5427.44 1317
5428.14 1230
5428.83 1256
5429.53 1192
5430.22 1278
5430.92 1235
5431.61 1277
5432.31 1382
5433.00 1427
5433.70 1414
5434.39 1432
5435.09 1492
5435.78 1378
5436.48 1532
5437.17 1475
5437.87 1429
5438.57 1427
5439.26 1498
5439.96 1355
5440.65 1423
5441.35 1325
5442.05 1391
5442.74 1370
5443.44 1534
5444.13 1515
5444.83 1483
5445.53 1552
5446.22 1510
5446.92 1606
5447.61 1617
5448.31 1683
5449.01 1828
5449.70 1764
5450.40 1590
5451.10 1518
5451.79 1570
5452.49 1648
5453.19 1472
5453.88 1417
5454.58 1318
5455.28 1353
5455.97 1335
5456.67 1343
5457.37 1276
5458.06 1322
5458.76 1412
5459.46 1339
5460.16 1525
5460.85 1514
5461.55 1580
5462.25 1546
5462.94 1642
5463.64 1689
5464.34 1624
5465.04 1566
5465.73 1644
5466.43 1583
5467.13 1550
5467.83 1549
5468.52 1597
5469.22 1561
5469.92 1506
5470.62 1491
5471.31 1458
5472.01 1570
5472.71 1491
5473.41 1487
5474.11 1555
5474.80 1473
5475.50 1662
5476.20 1757
5476.90 1708
5477.60 1830
5478.29 1903
5478.99 2080
5479.69 2096
5480.39 2126
5481.09 2209
5481.79 2100
5482.49 2163
5483.18 1989
5483.88 2025
5484.58 1772
5485.28 1838
5485.98 1735
5486.68 1774
5487.38 1823
5488.08 1750
5488.77 1712
5489.47 1808
5490.17 1796
5490.87 1832
5491.57 1842
5492.27 1971
5492.97 1944
5493.67 1899
5494.37 1951
5495.07 1984
5495.77 1970
5496.46 2161
5497.16 2206
5497.86 2320
5498.56 2627
5499.26 2773
5499.96 3076
5500.66 3344
5501.36 3332
5502.06 3489
5502.76 3279
5503.46 3160
5504.16 2884
5504.86 2526
5505.56 2239
5506.26 2008
5506.96 1877
5507.66 1835
5508.36 1747
5509.06 1765
5509.76 1767
5510.46 1754
5511.16 1712
5511.86 1681
5512.56 1775
5513.26 1732
5513.96 1699
5514.67 1761
5515.37 1833
5516.07 1846
5516.77 1720
5517.47 1650
5518.17 1743
5518.87 1824
5519.57 1791
5520.27 1747
5520.97 1777
5521.67 1816
5522.37 1708
5523.08 1608
5523.78 1608
5524.48 1595
5525.18 1539
5525.88 1546
5526.58 1466
5527.28 1435
5527.98 1490
5528.69 1561
5529.39 1473
5530.09 1446
5530.79 1420
5531.49 1423
5532.19 1361
5532.90 1475
5533.60 1432
5534.30 1350
5535.00 1479
5535.70 1492
5536.40 1446
5537.11 1510
5537.81 1445
5538.51 1470
5539.21 1286
5539.92 1294
5540.62 1431
5541.32 1378
5542.02 1347
5542.72 1315
5543.43 1431
5544.13 1502
5544.83 1362
5545.53 1454
5546.24 1465
5546.94 1509
5547.64 1542
5548.34 1514
5549.05 1522
5549.75 1548
5550.45 1409
5551.16 1367
5551.86 1358
5552.56 1164
5553.26 1253
5553.97 1371
5554.67 1422
5555.37 1277
5556.08 1255
5556.78 1344
5557.48 1288
5558.19 1276
5558.89 1208
5559.59 1203
5560.30 1240
5561.00 1371
5561.70 1358
5562.41 1213
5563.11 1247
5563.82 1273
5564.52 1299
5565.22 1317
5565.93 1254
5566.63 1285
5567.33 1252
5568.04 1268
5568.74 1195
5569.45 1296
5570.15 1336
5570.85 1274
5571.56 1279
5572.26 1290
5572.97 1287
5573.67 1421
5574.38 1398
5575.08 1359
5575.78 1277
5576.49 1343
5577.19 1347
5577.90 1312
5578.60 1202
5579.31 1293
5580.01 1327
5580.72 1265
5581.42 1273
5582.13 1368
5582.83 1259
5583.54 1206
5584.24 1254
5584.95 1197
5585.65 1365
5586.36 1274
5587.06 1205
5587.77 1281
5588.47 1284
5589.18 1259
5589.88 1219
5590.59 1201
5591.29 1128
5592.00 1113
5592.70 1131
5593.41 1174
5594.12 1188
5594.82 1157
5595.53 1111
5596.23 1206
5596.94 1185
5597.64 1181
5598.35 1215
5599.06 1101
5599.76 1193
5600.47 1152
5601.17 1105
5601.88 1067
5602.59 1198
5603.29 1186
5604.00 1209
5604.71 1190
5605.41 1099
5606.12 1145
5606.82 1201
5607.53 1147
5608.24 1261
5608.94 1194
5609.65 1155
5610.36 1138
5611.06 1273
5611.77 1174
5612.48 1239
5613.18 1283
5613.89 1254
5614.60 1271
5615.30 1282
5616.01 1196
5616.72 1245
5617.43 1293
5618.13 1313
5618.84 1155
5619.55 1184
5620.25 1250
5620.96 1147
5621.67 1245
5622.38 1192
5623.08 1165
5623.79 1191
5624.50 1198
5625.21 1197
5625.91 1142
5626.62 1184
5627.33 1140
5628.04 1251
5628.75 1205
5629.45 1276
5630.16 1286
5630.87 1215
5631.58 1181
5632.28 1146
5632.99 1130
5633.70 1184
5634.41 1142
5635.12 1170
5635.83 1175
5636.53 1263
5637.24 1292
5637.95 1250
5638.66 1224
5639.37 1199
5640.08 1290
5640.78 1326
5641.49 1226
5642.20 1295
5642.91 1386
5643.62 1404
5644.33 1283
5645.04 1243
5645.75 1246
5646.45 1266
5647.16 1208
5647.87 1240
5648.58 1176
5649.29 1242
5650.00 1179
5650.71 1261
5651.42 1216
5652.13 1190
5652.84 1322
5653.55 1359
5654.26 1327
5654.96 1323
5655.67 1356
5656.38 1374
5657.09 1455
5657.80 1491
5658.51 1499
5659.22 1360
5659.93 1424
5660.64 1412
5661.35 1431
5662.06 1387
5662.77 1353
5663.48 1322
5664.19 1294
5664.90 1187
5665.61 1134
5666.32 1308
5667.03 1362
5667.74 1425
5668.45 1381
5669.16 1527
5669.87 1490
5670.58 1518
5671.29 1500
5672.00 1517
5672.72 1502
5673.43 1572
5674.14 1397
5674.85 1329
5675.56 1314
5676.27 1282
5676.98 1336
5677.69 1269
5678.40 1263
5679.11 1302
5679.82 1336
5680.53 1434
5681.25 1425
5681.96 1367
5682.67 1530
5683.38 1464
5684.09 1509
5684.80 1427
5685.51 1369
5686.22 1479
5686.94 1581
5687.65 1406
5688.36 1327
5689.07 1410
5689.78 1266
5690.49 1251
5691.21 1246
5691.92 1241
5692.63 1245
5693.34 1249
5694.05 1111
5694.76 1080
5695.48 1132
5696.19 1139
5696.90 1121
5697.61 1155
5698.32 1121
5699.04 1211
5699.75 1175
5700.46 1101
5701.17 1127
5701.89 1169
5702.60 1170
5703.31 1167
5704.02 1123
5704.74 1083
5705.45 1076
5706.16 1114
5706.87 1211
5707.59 1254
5708.30 1232
5709.01 1147
5709.73 1139
5710.44 1231
5711.15 1166
5711.86 1127
5712.58 1125
5713.29 1211
5714.00 1091
5714.72 1157
5715.43 1150
5716.14 1130
5716.86 1196
5717.57 1211
5718.28 1237
5719.00 1189
5719.71 1258
5720.42 1217
5721.14 1228
5721.85 1252
5722.56 1281
5723.28 1200
5723.99 1208
5724.71 1227
5725.42 1232
5726.13 1285
5726.85 1263
5727.56 1361
5728.28 1448
5728.99 1440
5729.70 1423
5730.42 1307
5731.13 1258
5731.85 1283
5732.56 1339
5733.28 1260
5733.99 1193
5734.70 1291
5735.42 1272
5736.13 1285
5736.85 1161
5737.56 1189
5738.28 1213
5738.99 1257
5739.71 1251
5740.42 1097
5741.14 1169
5741.85 1138
5742.57 1120
5743.28 1085
5744.00 1089
5744.71 1143
5745.43 1163
5746.14 1160
5746.86 1129
5747.57 1168
5748.29 1222
5749.00 1272
5749.72 1209
5750.43 1153
5751.15 1195
5751.86 1277
5752.58 1307
5753.29 1382
5754.01 1442
5754.73 1367
5755.44 1320
5756.16 1347
5756.87 1371
5757.59 1319
5758.31 1248
5759.02 1279
5759.74 1184
5760.45 1194
5761.17 1156
5761.89 1235
5762.60 1229
5763.32 1280
5764.03 1222
5764.75 1185
5765.47 1149
5766.18 1113
5766.90 1176
5767.62 1111
5768.33 1242
5769.05 1170
5769.77 1162
5770.48 1210
5771.20 1172
5771.92 1209
5772.63 1222
5773.35 1172
5774.07 1237
5774.78 1268
5775.50 1275
5776.22 1240
5776.93 1222
5777.65 1201
5778.37 1238
5779.09 1269
5779.80 1179
5780.52 1231
5781.24 1195
5781.96 1194
5782.67 1170
5783.39 1251
5784.11 1272
5784.83 1212
5785.54 1271
5786.26 1396
5786.98 1276
5787.70 1288
5788.41 1275
5789.13 1229
5789.85 1311
5790.57 1316
5791.29 1305
5792.00 1258
5792.72 1327
5793.44 1368
5794.16 1387
5794.88 1339
5795.59 1410
5796.31 1445
5797.03 1551
5797.75 1723
5798.47 1776
5799.19 2093
5799.90 2264
5800.62 2347
5801.34 2348
5802.06 2338
5802.78 2125
5803.50 2000
5804.22 1776
5804.93 1671
5805.65 1716
5806.37 1442
5807.09 1331
5807.81 1361
5808.53 1353
5809.25 1237
5809.97 1354
5810.69 1343
5811.41 1334
5812.13 1314
5812.84 1372
5813.56 1437
5814.28 1396
5815.00 1399
5815.72 1431
5816.44 1470
5817.16 1432
5817.88 1339
5818.60 1310
5819.32 1454
5820.04 1450
5820.76 1409
5821.48 1466
5822.20 1429
5822.92 1407
5823.64 1406
5824.36 1339
5825.08 1391
5825.80 1286
5826.52 1266
5827.24 1206
5827.96 1227
5828.68 1269
5829.40 1328
5830.12 1319
5830.84 1374
5831.56 1272
5832.28 1318
5833.00 1254
5833.72 1365
5834.44 1356
5835.16 1344
5835.89 1372
5836.61 1196
5837.33 1235
5838.05 1311
5838.77 1325
5839.49 1273
5840.21 1242
5840.93 1338
5841.65 1295
5842.37 1313
5843.10 1233
5843.82 1239
5844.54 1232
5845.26 1308
5845.98 1272
5846.70 1243
5847.42 1201
5848.14 1234
5848.87 1242
5849.59 1229
5850.31 1288
5851.03 1297
5851.75 1242
5852.47 1331
5853.20 1253
5853.92 1204
5854.64 1236
5855.36 1242
5856.08 1259
5856.81 1299
5857.53 1238
5858.25 1196
5858.97 1346
5859.69 1335
5860.42 1290
5861.14 1245
5861.86 1257
5862.58 1226
5863.31 1255
5864.03 1206
5864.75 1236
5865.47 1304
5866.20 1254
5866.92 1242
5867.64 1222
5868.36 1166
5869.09 1177
5869.81 1229
5870.53 1266
5871.26 1280
5871.98 1207
5872.70 1233
5873.42 1212
5874.15 1268
5874.87 1216
5875.59 1230
5876.32 1325
5877.04 1386
5877.76 1295
5878.49 1232
5879.21 1318
5879.93 1357
5880.66 1380
5881.38 1391
5882.10 1378
5882.83 1359
5883.55 1369
5884.28 1495
5885.00 1398
5885.72 1492
5886.45 1472
5887.17 1351
5887.89 1305
5888.62 1289
5889.34 1277
5890.07 1301
5890.79 1271
5891.51 1341
5892.24 1293
5892.96 1267
5893.69 1255
5894.41 1264
5895.14 1196
5895.86 1232
5896.59 1187
5897.31 1162
5898.03 1205
5898.76 1201
5899.48 1191
5900.21 1205
5900.93 1213
5901.66 1210
5902.38 1281
5903.11 1145
5903.83 1216
5904.56 1324
5905.28 1245
5906.01 1252
5906.73 1232
5907.46 1311
5908.18 1232
5908.91 1291
5909.63 1306
5910.36 1214
5911.08 1245
5911.81 1416
5912.53 1279
5913.26 1351
5913.99 1316
5914.71 1293
5915.44 1243
5916.16 1325
5916.89 1292
5917.61 1238
5918.34 1376
5919.07 1348
5919.79 1341
5920.52 1422
5921.24 1451
5921.97 1517
5922.70 1410
5923.42 1377
5924.15 1393
5924.87 1478
5925.60 1410
5926.33 1398
5927.05 1503
5927.78 1417
5928.51 1485
5929.23 1600
5929.96 1470
5930.69 1433
5931.41 1487
5932.14 1532
5932.87 1463
5933.59 1504
5934.32 1566
5935.05 1647
5935.77 1608
5936.50 1731
5937.23 1690
5937.95 1646
5938.68 1720
5939.41 1690
5940.13 1773
5940.86 1680
5941.59 1713
5942.32 1759
5943.04 1704
5943.77 1822
5944.50 1863
5945.23 1830
5945.95 1878
5946.68 1970
5947.41 1936
5948.14 1994
5948.86 2071
5949.59 2137
5950.32 2236
5951.05 2286
5951.78 2260
5952.50 2334
5953.23 2463
5953.96 2539
5954.69 2477
5955.42 2337
5956.14 2469
5956.87 2389
5957.60 2362
5958.33 2386
5959.06 2554
5959.78 2547
5960.51 2460
5961.24 2516
5961.97 2565
5962.70 2522
5963.43 2611
5964.16 2754
5964.88 3020
5965.61 3251
5966.34 3381
5967.07 3530
5967.80 3685
5968.53 3657
5969.26 3503
5969.99 3533
5970.72 3380
5971.44 2997
5972.17 3040
5972.90 3001
5973.63 2844
5974.36 2774
5975.09 2921
5975.82 2861
5976.55 2902
5977.28 2919
5978.01 3093
5978.74 3165
5979.47 3140
5980.20 3139
5980.93 3237
5981.66 3219
5982.39 3301
5983.12 3302
5983.85 3392
5984.57 3442
5985.30 3473
5986.03 3378
5986.76 3582
5987.49 3429
5988.22 3413
5988.96 3376
5989.69 3281
5990.42 3315
5991.15 3422
5991.88 3392
5992.61 3493
5993.34 3488
5994.07 3519
5994.80 3618
5995.53 3682
5996.26 3808
5996.99 3827
5997.72 4062
5998.45 4111
5999.18 3908
5999.91 3852
6000.64 3834
6001.37 3939
6002.11 3976
6002.84 3895
6003.57 3891
6004.30 3809
6005.03 3795
6005.76 3697
6006.49 3835
6007.22 3989
6007.95 4174
6008.69 4621
6009.42 5325
6010.15 6222
6010.88 7125
6011.61 8573
6012.34 9924
6013.07 11418
6013.81 12113
6014.54 12550
6015.27 12611
6016.00 12233
6016.73 11156
6017.46 10066
6018.20 8589
6018.93 7584
6019.66 6557
6020.39 5603
6021.12 4843
6021.86 4176
6022.59 3686
6023.32 3280
6024.05 3135
6024.79 3102
6025.52 3117
6026.25 3054
6026.98 2889
6027.72 3006
6028.45 2983
6029.18 2952
6029.91 2821
6030.65 2655
6031.38 2580
6032.11 2660
6032.84 2695
6033.58 2718
6034.31 2541
6035.04 2521
6035.78 2636
6036.51 2580
6037.24 2653
6037.98 2659
6038.71 2653
6039.44 2825
6040.18 2832
6040.91 2903
6041.64 2849
6042.38 2997
6043.11 3051
6043.84 3054
6044.58 3109
6045.31 3118
6046.04 3140
6046.78 3127
6047.51 3174
6048.24 3136
6048.98 3244
6049.71 3471
6050.45 3643
6051.18 3944
6051.91 4211
6052.65 4575
6053.38 4570
6054.12 4552
6054.85 4432
6055.58 4007
6056.32 3892
6057.05 3629
6057.79 3576
6058.52 3232
6059.26 3104
6059.99 3005
6060.72 3051
6061.46 2905
6062.19 2852
6062.93 2919
6063.66 2928
6064.40 2971
6065.13 2853
6065.87 2842
6066.60 2994
6067.34 2860
6068.07 2828
6068.81 2862
6069.54 2793
6070.28 2621
6071.01 2569
6071.75 2621
6072.48 2533
6073.22 2553
6073.95 2486
6074.69 2456
6075.42 2463
6076.16 2460
6076.89 2476
6077.63 2441
6078.37 2278
6079.10 2292
6079.84 2287
6080.57 2394
6081.31 2266
6082.04 2230
6082.78 2246
6083.52 2229
6084.25 2187
6084.99 2145
6085.72 2029
6086.46 2152
6087.20 2159
6087.93 2089
6088.67 2120
6089.40 2100
6090.14 2195
6090.88 2265
6091.61 2315
6092.35 2297
6093.09 2300
6093.82 2214
6094.56 2181
6095.30 2173
6096.03 2007
6096.77 1928
6097.51 1823
6098.24 1913
6098.98 1933
6099.72 1773
6100.45 1860
6101.19 1824
6101.93 1917
6102.66 1844
6103.40 1890
6104.14 1848
6104.88 1841
6105.61 1790
6106.35 1859
6107.09 1776
6107.83 1758
6108.56 1675
6109.30 1893
6110.04 1885
6110.78 1847
6111.51 1832
6112.25 1890
6112.99 1901
6113.73 1862
6114.46 1877
6115.20 1835
6115.94 1929
6116.68 1906
6117.41 1787
6118.15 1860
6118.89 1809
6119.63 1767
6120.37 1700
6121.11 1855
6121.84 1878
6122.58 1915
6123.32 1879
6124.06 1977
6124.80 1739
6125.54 1825
6126.27 1867
6127.01 1861
6127.75 1906
6128.49 1930
6129.23 1903
6129.97 1915
6130.71 1845
6131.44 1955
6132.18 1971
6132.92 1883
6133.66 1931
6134.40 1954
6135.14 1849
6135.88 1825
6136.62 1978
6137.36 1985
6138.10 1949
6138.83 1910
6139.57 1928
6140.31 1935
6141.05 1954
6141.79 1866
6142.53 1864
6143.27 1788
6144.01 1841
6144.75 1902
6145.49 1842
6146.23 1898
6146.97 1918
6147.71 1933
6148.45 1951
6149.19 2036
6149.93 2033
6150.67 2082
6151.41 2051
6152.15 2063
6152.89 2132
6153.63 2084
6154.37 2216
6155.11 2141
6155.85 1983
6156.59 1986
6157.33 1966
6158.07 2026
6158.81 2062
6159.55 2090
6160.29 2181
6161.03 2265
6161.77 2341
6162.51 2347
6163.25 2408
6163.99 2508
6164.74 2663
6165.48 2693
6166.22 2927
6166.96 3096
6167.70 3147
6168.44 3135
6169.18 3119
6169.92 3060
6170.66 3121
6171.40 2947
6172.15 2769
6172.89 2848
6173.63 2867
6174.37 2773
6175.11 2654
6175.85 2507
6176.59 2563
6177.34 2735
6178.08 2675
6178.82 2667
6179.56 2682
6180.30 2661
6181.04 2778
6181.79 2733
6182.53 2751
6183.27 2787
6184.01 2799
6184.75 2948
6185.50 2925
6186.24 2871
6186.98 2998
6187.72 3041
6188.46 2966
6189.21 3020
6189.95 3155
6190.69 3282
6191.43 3410
6192.18 3495
6192.92 3445
6193.66 3466
6194.40 3742
6195.15 3801
6195.89 3677
6196.63 3646
6197.37 3635
6198.12 3669
6198.86 3579
6199.60 3557
6200.35 3472
6201.09 3614
6201.83 3745
6202.58 3867
6203.32 4105
6204.06 4892
6204.80 5746
6205.55 7240
6206.29 8845
6207.03 10502
6207.78 13073
6208.52 15434
6209.26 16710
6210.01 17567
6210.75 17504
6211.50 16620
6212.24 15066
6212.98 13419
6213.73 11305
6214.47 9368
6215.21 7709
6215.96 6456
6216.70 5314
6217.45 4652
6218.19 4027
6218.93 3828
6219.68 3427
6220.42 3194
6221.17 3116
6221.91 3233
6222.66 3253
6223.40 3091
6224.14 3001
6224.89 2910
6225.63 2803
6226.38 2705
6227.12 2639
6227.87 2557
6228.61 2551
6229.36 2352
6230.10 2309
6230.84 2180
6231.59 2191
6232.33 2268
6233.08 2243
6233.82 2194
6234.57 2273
6235.31 2272
6236.06 2251
6236.80 2455
6237.55 2339
6238.30 2292
6239.04 2273
6239.79 2389
6240.53 2644
6241.28 2526
6242.02 2580
6242.77 2661
6243.51 2813
6244.26 2961
6245.00 2963
6245.75 3263
6246.50 3573
6247.24 4230
6247.99 4281
6248.73 4385
6249.48 4549
6250.22 4470
6250.97 4354
6251.72 4124
6252.46 3717
6253.21 3318
6253.95 3148
6254.70 2946
6255.45 2741
6256.19 2741
6256.94 2634
6257.69 2679
6258.43 2714
6259.18 2712
6259.93 2641
6260.67 2745
6261.42 2766
6262.17 2692
6262.91 2690
6263.66 2590
6264.41 2540
6265.15 2569
6265.90 2590
6266.65 2542
6267.39 2564
6268.14 2621
6268.89 2650
6269.63 2653
6270.38 2700
6271.13 2703
6271.88 2668
6272.62 2715
6273.37 2738
6274.12 2801
6274.86 2863
6275.61 2910
6276.36 3065
6277.11 3090
6277.85 3144
6278.60 3109
6279.35 3057
6280.10 2754
6280.85 2638
6281.59 2701
6282.34 2590
6283.09 2648
6283.84 2414
6284.59 2377
6285.33 2391
6286.08 2469
6286.83 2628
6287.58 2636
6288.33 2715
6289.07 2778
6289.82 2645
6290.57 2515
6291.32 2509
6292.07 2360
6292.82 2128
6293.56 2098
6294.31 2032
6295.06 2089
6295.81 2090
6296.56 2005
6297.31 1978
6298.06 2049
6298.81 2071
6299.55 2089
6300.30 2077
6301.05 2111
6301.80 2261
6302.55 2318
6303.30 2281
6304.05 2188
6304.80 2186
6305.55 2253
6306.30 2142
6307.05 2086
6307.79 2061
6308.54 1985
6309.29 2099
6310.04 2065
6310.79 2004
6311.54 2004
6312.29 2045
6313.04 2126
6313.79 2181
6314.54 2198
6315.29 2081
6316.04 2058
6316.79 1927
6317.54 1905
6318.29 1920
6319.04 1966
6319.79 1997
6320.54 1954
6321.29 1804
6322.04 1814
6322.79 1863
6323.54 1854
6324.29 1771
6325.04 1725
6325.79 1792
6326.54 1720
6327.29 1827
6328.04 1842
6328.79 1863
6329.55 1973
6330.30 1940
6331.05 1988
6331.80 1880
6332.55 1777
6333.30 1734
6334.05 1801
6334.80 1745
6335.55 1890
6336.30 1782
6337.05 1742
6337.81 1686
6338.56 1800
6339.31 1809
6340.06 1749
6340.81 1857
6341.56 1831
6342.31 1874
6343.06 1812
6343.82 1760
6344.57 1782
6345.32 1859
6346.07 1883
6346.82 1956
6347.57 1914
6348.33 2011
6349.08 1953
6349.83 1972
6350.58 2224
6351.33 2370
6352.09 2314
6352.84 2434
6353.59 2635
6354.34 2504
6355.09 2408
6355.85 2233
6356.60 2269
6357.35 2106
6358.10 1952
6358.86 1905
6359.61 1982
6360.36 1899
6361.11 1911
6361.87 1892
6362.62 1847
6363.37 1793
6364.12 1910
6364.88 1829
6365.63 1810
6366.38 1819
6367.13 1851
6367.89 1861
6368.64 1938
6369.39 1868
6370.15 1875
6370.90 1867
6371.65 1837
6372.41 1676
6373.16 1762
6373.91 1834
6374.67 1904
6375.42 1783
6376.17 1700
6376.93 1759
6377.68 1744
6378.43 1746
6379.19 1768
6379.94 1749
6380.69 1719
6381.45 1673
6382.20 1672
6382.96 1651
6383.71 1718
6384.46 1739
6385.22 1631
6385.97 1688
6386.73 1664
6387.48 1666
6388.23 1637
6388.99 1567
6389.74 1608
6390.50 1580
6391.25 1523
6392.00 1570
6392.76 1629
6393.51 1532
6394.27 1542
6395.02 1614
6395.78 1566
6396.53 1535
6397.29 1581
6398.04 1594
6398.80 1527
6399.55 1557
6400.31 1505
6401.06 1413
6401.82 1507
6402.57 1407
6403.33 1542
6404.08 1460
6404.84 1455
6405.59 1450
6406.35 1513
6407.10 1516
6407.86 1623
6408.61 1623
6409.37 1622
6410.12 1745
6410.88 1630
6411.63 1657
6412.39 1480
6413.14 1488
6413.90 1450
6414.66 1533
6415.41 1589
6416.17 1620
6416.92 1533
6417.68 1531
6418.44 1523
6419.19 1471
6419.95 1484
6420.70 1408
6421.46 1366
6422.22 1339
6422.97 1417
6423.73 1425
6424.48 1425
6425.24 1503
6426.00 1557
6426.75 1556
6427.51 1474
6428.27 1500
6429.02 1549
6429.78 1421
6430.54 1353
6431.29 1478
6432.05 1449
6432.81 1490
6433.56 1574
6434.32 1513
6435.08 1454
6435.83 1473
6436.59 1504
6437.35 1468
6438.10 1458
6438.86 1550
6439.62 1469
6440.38 1579
6441.13 1484
6441.89 1482
6442.65 1517
6443.41 1494
6444.16 1503
6444.92 1508
6445.68 1501
6446.44 1563
6447.19 1453
6447.95 1474
6448.71 1487
6449.47 1524
6450.22 1543
6450.98 1504
6451.74 1580
6452.50 1545
6453.26 1491
6454.01 1515
6454.77 1560
6455.53 1643
6456.29 1660
6457.05 1703
6457.80 1594
6458.56 1625
6459.32 1635
6460.08 1669
6460.84 1587
6461.60 1685
6462.35 1714
6463.11 1653
6463.87 1664
6464.63 1732
6465.39 1726
6466.15 1742
6466.91 1757
6467.67 1790
6468.42 1634
6469.18 1785
6469.94 1814
6470.70 1728
6471.46 1712
6472.22 1766
6472.98 1740
6473.74 1730
6474.50 1904
6475.26 1875
6476.02 1825
6476.77 1880
6477.53 1975
6478.29 1979
6479.05 1867
6479.81 1943
6480.57 1864
6481.33 2002
6482.09 2097
6482.85 2039
6483.61 2030
6484.37 2149
6485.13 2165
6485.89 2153
6486.65 2198
6487.41 2248
6488.17 2315
6488.93 2217
6489.69 2327
6490.45 2328
6491.21 2404
6491.97 2449
6492.73 2600
6493.49 2537
6494.25 2649
6495.01 2781
6495.77 2716
6496.53 2738
6497.29 2778
6498.05 2724
6498.82 2740
6499.58 2725
6500.34 2688
6501.10 2747
6501.86 2699
6502.62 2759
6503.38 2695
6504.14 2697
6504.90 2862
6505.66 2942
6506.42 3140
6507.19 3123
6507.95 3096
6508.71 3263
6509.47 3464
6510.23 3374
6510.99 3391
6511.75 3446
6512.51 3581
6513.28 3348
6514.04 3315
6514.80 3492
6515.56 3328
6516.32 3337
6517.08 3489
6517.85 3338
6518.61 3344
6519.37 3531
6520.13 3675
6520.89 3859
6521.66 4069
6522.42 4046
6523.18 4208
6523.94 4526
6524.70 4896
6525.47 5304
6526.23 5917
6526.99 6268
6527.75 6726
6528.52 6693
6529.28 6815
6530.04 6738
6530.80 6565
6531.57 6512
6532.33 6779
6533.09 7323
6533.85 8293
6534.62 9960
6535.38 11743
6536.14 12595
6536.90 13721
6537.67 14214
6538.43 13413
6539.19 12387
6539.96 10985
6540.72 9366
6541.48 7628
6542.25 6439
6543.01 5570
6543.77 4747
6544.54 4077
6545.30 3717
6546.06 3393
6546.83 3243
6547.59 2989
6548.35 2988
6549.12 2949
6549.88 2860
6550.64 2895
6551.41 2928
6552.17 2714
6552.94 2688
6553.70 2734
6554.46 2697
6555.23 2609
6555.99 2580
6556.75 2526
6557.52 2526
6558.28 2486
6559.05 2454
6559.81 2430
6560.58 2507
6561.34 2635
6562.10 2712
6562.87 2834
6563.63 2975
6564.40 3071
6565.16 3092
6565.93 3102
6566.69 3047
6567.46 3044
6568.22 2990
6568.99 2971
6569.75 2994
6570.52 2987
6571.28 2999
6572.04 3031
6572.81 3207
6573.57 3319
6574.34 3591
6575.11 3637
6575.87 3749
6576.64 3531
6577.40 3704
6578.17 3857
6578.93 3850
6579.70 3846
6580.46 3759
6581.23 3743
6581.99 3598
6582.76 3537
6583.52 3347
6584.29 3304
6585.06 3266
6585.82 3199
6586.59 3266
6587.35 3127
6588.12 3174
6588.88 3255
6589.65 3333
6590.42 3349
6591.18 3581
6591.95 3979
6592.71 4307
6593.48 4545
6594.25 5063
6595.01 5144
6595.78 5275
6596.55 5386
6597.31 5212
6598.08 4659
6598.85 4395
6599.61 4057
6600.38 3779
6601.15 3394
6601.91 3297
6602.68 3162
6603.45 2971
6604.21 2843
6604.98 2847
6605.75 2892
6606.51 2825
6607.28 2796
6608.05 2726
6608.81 2715
6609.58 2715
6610.35 2677
6611.12 2599
6611.88 2496
6612.65 2599
6613.42 2530
6614.18 2514
6614.95 2477
6615.72 2400
6616.49 2441
6617.25 2310
6618.02 2353
6618.79 2412
6619.56 2368
6620.33 2471
6621.09 2427
6621.86 2439
6622.63 2388
6623.40 2399
6624.16 2403
6624.93 2356
6625.70 2259
6626.47 2226
6627.24 2215
6628.01 2160
6628.77 2147
6629.54 2258
6630.31 2343
6631.08 2466
6631.85 2653
6632.62 2826
6633.38 3024
6634.15 3003
6634.92 3314
6635.69 3203
6636.46 3181
6637.23 2952
6638.00 2971
6638.76 2686
6639.53 2569
6640.30 2474
6641.07 2356
6641.84 2241
6642.61 2209
6643.38 2196
6644.15 2161
6644.92 2226
6645.69 2249
6646.45 2213
6647.22 2265
6647.99 2250
6648.76 2279
6649.53 2198
6650.30 2217
6651.07 2271
6651.84 2065
6652.61 2228
6653.38 2151
6654.15 2111
6654.92 2203
6655.69 2197
6656.46 2142
6657.23 2173
6658.00 2194
6658.77 2233
6659.54 2142
6660.31 1993
6661.08 1946
6661.85 1964
6662.62 1948
6663.39 1917
6664.16 1927
6664.93 1976
6665.70 2020
6666.47 1996
6667.24 1943
6668.01 1963
6668.78 2016
6669.55 2044
6670.32 2044
6671.09 2092
6671.87 2138
6672.64 2103
6673.41 2165
6674.18 2145
6674.95 2188
6675.72 2059
6676.49 2021
6677.26 2169
6678.03 2142
6678.80 2139
6679.58 2080
6680.35 2093
6681.12 2157
6681.89 2235
6682.66 2271
6683.43 2472
6684.20 2581
6684.97 2605
6685.75 2656
6686.52 2606
6687.29 2545
6688.06 2529
6688.83 2457
6689.60 2257
6690.38 2152
6691.15 2011
6691.92 2041
6692.69 2065
6693.46 2005
6694.24 1857
6695.01 1951
6695.78 2015
6696.55 2060
6697.32 1926
6698.10 1908
6698.87 1900
6699.64 1984
6700.41 1890
6701.19 1799
6701.96 1887
6702.73 1869
6703.50 1877
6704.28 1838
6705.05 1883
6705.82 1838
6706.59 1974
6707.37 1988
6708.14 1801
6708.91 1811
6709.69 1854
6710.46 1941
6711.23 1922
6712.00 1779
6712.78 1896
6713.55 1800
6714.32 1859
6715.10 1871
6715.87 1858
6716.64 1764
6717.42 1707
6718.19 1668
6718.96 1745
6719.74 1649
6720.51 1698
6721.28 1729
6722.06 1810
6722.83 1739
6723.61 1800
6724.38 1802
6725.15 1803
6725.93 1652
6726.70 1685
6727.48 1642
6728.25 1704
6729.02 1697
6729.80 1725
6730.57 1767
6731.35 1841
6732.12 1771
6732.89 1767
6733.67 1776
6734.44 1743
6735.22 1833
6735.99 1896
6736.77 1900
6737.54 1810
6738.31 1835
6739.09 1818
6739.86 1841
6740.64 1845
6741.41 1835
6742.19 1873
6742.96 1777
6743.74 1917
6744.51 1968
6745.29 1838
6746.06 1801
6746.84 1891
6747.61 1962
6748.39 2059
6749.16 2120
6749.94 2359
6750.71 2416
6751.49 2519
6752.26 2769
6753.04 2768
6753.82 2729
6754.59 2644
6755.37 2570
6756.14 2398
6756.92 2196
6757.69 2141
6758.47 1926
6759.25 1930
6760.02 1746
6760.80 1789
6761.57 1820
6762.35 1869
6763.12 1913
6763.90 1815
6764.68 1829
6765.45 1848
6766.23 1833
6767.01 1883
6767.78 1936
6768.56 1935
6769.33 1780
6770.11 1691
6770.89 1835
6771.66 1810
6772.44 1734
6773.22 1806
6773.99 1723
6774.77 1718
6775.55 1753
6776.32 1759
6777.10 1663
6777.88 1697
6778.65 1785
6779.43 1793
6780.21 1793
6780.98 1689
6781.76 1675
6782.54 1717
6783.32 1622
6784.09 1600
6784.87 1649
6785.65 1581
6786.43 1548
6787.20 1549
6787.98 1600
6788.76 1558
6789.53 1441
6790.31 1542
6791.09 1544
6791.87 1461
6792.65 1524
6793.42 1545
6794.20 1547
6794.98 1545
6795.76 1441
6796.53 1429
6797.31 1567
6798.09 1521
6798.87 1436
6799.65 1511
6800.42 1501
6801.20 1533
6801.98 1576
6802.76 1592
6803.54 1566
6804.32 1682
6805.09 1616
6805.87 1607
6806.65 1620
6807.43 1567
6808.21 1561
6808.99 1583
6809.77 1551
6810.54 1524
6811.32 1460
6812.10 1541
6812.88 1598
6813.66 1509
6814.44 1495
6815.22 1542
6816.00 1569
6816.78 1520
6817.56 1558
6818.33 1582
6819.11 1545
6819.89 1571
6820.67 1527
6821.45 1539
6822.23 1556
6823.01 1556
6823.79 1512
6824.57 1530
6825.35 1523
6826.13 1557
6826.91 1503
6827.69 1484
6828.47 1507
6829.25 1529
6830.03 1540
6830.81 1509
6831.59 1519
6832.37 1464
6833.15 1561
6833.93 1575
6834.71 1540
6835.49 1562
6836.27 1540
6837.05 1503
6837.83 1516
6838.61 1526
6839.39 1517
6840.17 1490
6840.95 1479
6841.73 1483
6842.51 1447
6843.29 1434
6844.07 1516
6844.85 1560
6845.63 1596
6846.41 1722
6847.19 1896
6847.98 2241
6848.76 2541
6849.54 2896
6850.32 3159
6851.10 3387
6851.88 3551
6852.66 3544
6853.44 3351
6854.22 2915
6855.01 2809
6855.79 2509
6856.57 2374
6857.35 2153
6858.13 1906
6858.91 1861
6859.69 1787
6860.48 1698
6861.26 1672
6862.04 1664
6862.82 1696
6863.60 1645
6864.38 1637
6865.17 1552
6865.95 1674
6866.73 1939
6867.51 1789
6868.29 1637
6869.08 1731
6869.86 1741
6870.64 1760
6871.42 1696
6872.20 1777
6872.99 1718
6873.77 1721
6874.55 1648
6875.33 1645
6876.12 1738
6876.90 1800
6877.68 1891
6878.46 1815
6879.25 1757
6880.03 1923
6880.81 1903
6881.59 1956
6882.38 2053
6883.16 2119
6883.94 2277
6884.73 2349
6885.51 2635
6886.29 2871
6887.08 3131
6887.86 3454
6888.64 3498
6889.42 3526
6890.21 3346
6890.99 2994
6891.77 2843
6892.56 2585
6893.34 2310
6894.12 2140
6894.91 2021
6895.69 2016
6896.48 1947
6897.26 2024
6898.04 1964
6898.83 1973
6899.61 2080
6900.39 2099
6901.18 2139
6901.96 1959
6902.75 2070
6903.53 2029
6904.31 2070
6905.10 2150
6905.88 2010
6906.67 2141
6907.45 2072
6908.24 2026
6909.02 2027
6909.80 1956
6910.59 1973
6911.37 1917
6912.16 1945
6912.94 1882
6913.73 1763
6914.51 1826
6915.30 1906
6916.08 1913
6916.87 1886
6917.65 1874
6918.44 1952
6919.22 1869
6920.01 2006
6920.79 1923
6921.58 1874
6922.36 1822
6923.15 1798
6923.93 1921
6924.72 1896
6925.50 1969
6926.29 1962
6927.07 1911
6927.86 1990
6928.64 1958
6929.43 2077
6930.21 2071
6931.00 2098
6931.78 1982
6932.57 2054
6933.36 2130
6934.14 2211
6934.93 2207
6935.71 2085
6936.50 2040
6937.29 2117
6938.07 2194
6938.86 2241
6939.64 2130
6940.43 2214
6941.22 2285
6942.00 2300
6942.79 2415
6943.57 2399
6944.36 2394
6945.15 2557
6945.93 2500
6946.72 2427
6947.51 2617
6948.29 2590
6949.08 2681
6949.87 2517
6950.65 2495
6951.44 2557
6952.23 2518
6953.01 2433
6953.80 2518
6954.59 2639
6955.37 2609
6956.16 2760
6956.95 2747
6957.74 2771
6958.52 2636
6959.31 2805
6960.10 2844
6960.88 2819
6961.67 2685
6962.46 2726
6963.25 2730
6964.03 2690
6964.82 2716
6965.61 2828
6966.40 2923
6967.18 3010
6967.97 3162
6968.76 3185
6969.55 3220
6970.34 3274
6971.12 3305
6971.91 3177
6972.70 3183
6973.49 3310
6974.28 3321
6975.06 3243
6975.85 3254
6976.64 3384
6977.43 3421
6978.22 3680
6979.00 3801
6979.79 3978
6980.58 4276
6981.37 4653
6982.16 5237
6982.95 6098
6983.74 7131
6984.52 8463
6985.31 9373
6986.10 10081
6986.89 10399
6987.68 10129
6988.47 9449
6989.26 8559
6990.05 7420
6990.83 6609
6991.62 5854
6992.41 5205
6993.20 4747
6993.99 4424
6994.78 4444
6995.57 4735
6996.36 5425
6997.15 6205
6997.94 7160
6998.73 8346
6999.52 9174
7000.31 9683
7001.10 9911
7001.88 9657
7002.67 8678
7003.46 7869
7004.25 7040
7005.04 5828
7005.83 5038
7006.62 4376
7007.41 3881
7008.20 3567
7008.99 3153
7009.78 3167
7010.57 3131
7011.36 3119
7012.15 3176
7012.94 3168
7013.73 3183
7014.52 3032
7015.31 2970
7016.11 2915
7016.90 2858
7017.69 2713
7018.48 2534
7019.27 2586
7020.06 2503
7020.85 2454
7021.64 2584
7022.43 2630
7023.22 2688
7024.01 2749
7024.80 2803
7025.59 2847
7026.38 2880
7027.18 2757
7027.97 2771
7028.76 2830
7029.55 2636
7030.34 2575
7031.13 2551
7031.92 2388
7032.71 2343
7033.51 2406
7034.30 2303
7035.09 2355
7035.88 2536
7036.67 2399
7037.46 2492
7038.25 2660
7039.05 2856
7039.84 2696
7040.63 2706
7041.42 2655
7042.21 2664
7043.01 2476
7043.80 2459
7044.59 2469
7045.38 2581
7046.17 2659
7046.97 2704
7047.76 2761
7048.55 2797
7049.34 3129
7050.14 3190
7050.93 3260
7051.72 3247
7052.51 3057
7053.30 2751
7054.10 2647
7054.89 2492
7055.68 2491
7056.48 2433
7057.27 2398
7058.06 2401
7058.85 2275
7059.65 2235
7060.44 2290
7061.23 2261
7062.03 2403
7062.82 2501
7063.61 2444
7064.40 2366
7065.20 2382
7065.99 2337
7066.78 2345
7067.58 2219
7068.37 2207
7069.16 2294
7069.96 2270
7070.75 2174
7071.54 2102
7072.34 2243
7073.13 2170
7073.93 2187
7074.72 2116
7075.51 2170
7076.31 2064
7077.10 2063
7077.89 1979
7078.69 1982
7079.48 2109
7080.28 2105
7081.07 2068
7081.86 1964
7082.66 1929
7083.45 1935
7084.25 1928
7085.04 1954
7085.84 2069
7086.63 2047
7087.42 2033
7088.22 2033
7089.01 2071
7089.81 2125
7090.60 1999
7091.40 1890
7092.19 1860
7092.99 1741
7093.78 1800
7094.58 1821
7095.37 1867
7096.17 1673
7096.96 1664
7097.76 1741
7098.55 1635
7099.35 1678
7100.14 1711
7100.94 1699
7101.73 1644
7102.53 1573
7103.32 1612
7104.12 1572
7104.91 1598
7105.71 1528
7106.50 1622
7107.30 1565
7108.10 1470
7108.89 1475
7109.69 1497
7110.48 1520
7111.28 1494
7112.07 1464
7112.87 1496
7113.67 1464
7114.46 1467
7115.26 1476
7116.05 1503
7116.85 1569
7117.65 1533
7118.44 1532
7119.24 1510
7120.03 1570
7120.83 1402
7121.63 1483
7122.42 1463
7123.22 1428
7124.02 1441
7124.81 1398
7125.61 1398
7126.41 1504
7127.20 1437
7128.00 1435
7128.80 1451
7129.59 1436
7130.39 1486
7131.19 1386
7131.98 1490
7132.78 1432
7133.58 1339
7134.37 1371
7135.17 1402
7135.97 1359
7136.77 1383
7137.56 1402
7138.36 1491
7139.16 1387
7139.96 1366
7140.75 1381
7141.55 1367
7142.35 1514
7143.15 1433
7143.94 1461
7144.74 1480
7145.54 1434
7146.34 1388
7147.13 1437
7147.93 1358
7148.73 1375
7149.53 1435
7150.33 1566
7151.12 1448
7151.92 1460
7152.72 1364
7153.52 1340
7154.32 1379
7155.11 1372
7155.91 1369
7156.71 1284
7157.51 1408
7158.31 1429
7159.11 1385
7159.90 1340
7160.70 1269
7161.50 1294
7162.30 1368
7163.10 1313
7163.90 1279
7164.70 1262
7165.49 1293
7166.29 1247
7167.09 1339
7167.89 1283
7168.69 1301
7169.49 1343
7170.29 1341
7171.09 1354
7171.89 1346
7172.69 1317
7173.49 1353
7174.28 1318
7175.08 1233
7175.88 1215
7176.68 1217
7177.48 1294
7178.28 1309
7179.08 1355
7179.88 1282
7180.68 1442
7181.48 1419
7182.28 1343
7183.08 1430
7183.88 1488
7184.68 1577
7185.48 1557
7186.28 1379
7187.08 1413
7187.88 1421
7188.68 1351
7189.48 1357
7190.28 1291
7191.08 1269
7191.88 1296
7192.68 1293
7193.48 1303
7194.28 1203
7195.08 1154
7195.88 1273
7196.68 1284
7197.48 1334
7198.28 1293
7199.08 1268
7199.89 1282
7200.69 1158
7201.49 1234
7202.29 1260
7203.09 1234
7203.89 1264
7204.69 1212
7205.49 1226
7206.29 1175
7207.09 1246
7207.89 1216
7208.70 1302
7209.50 1274
7210.30 1213
7211.10 1287
7211.90 1272
7212.70 1241
7213.50 1213
7214.31 1301
7215.11 1295
7215.91 1309
7216.71 1285
7217.51 1300
7218.31 1293
7219.12 1254
7219.92 1331
7220.72 1300
7221.52 1264
7222.32 1348
7223.13 1352
7223.93 1304
7224.73 1230
7225.53 1258
7226.33 1315
7227.14 1255
7227.94 1277
7228.74 1203
7229.54 1313
7230.35 1244
7231.15 1312
7231.95 1192
7232.75 1237
7233.56 1199
7234.36 1235
7235.16 1287
7235.96 1294
7236.77 1349
7237.57 1443
7238.37 1357
7239.17 1376
7239.98 1404
7240.78 1363
7241.58 1274
7242.39 1302
7243.19 1387
7243.99 1338
7244.80 1432
7245.60 1367
7246.40 1334
7247.21 1409
7248.01 1330
7248.81 1311
7249.62 1366
7250.42 1333
7251.22 1329
7252.03 1342
7252.83 1411
7253.63 1401
7254.44 1420
7255.24 1439
7256.05 1341
7256.85 1458
7257.65 1483
7258.46 1390
7259.26 1343
7260.07 1431
7260.87 1386
7261.67 1393
7262.48 1455
7263.28 1410
7264.09 1433
7264.89 1463
7265.70 1518
7266.50 1474
7267.30 1461
7268.11 1490
7268.91 1519
7269.72 1488
7270.52 1512
7271.33 1529
7272.13 1492
7272.94 1538
7273.74 1604
7274.55 1581
7275.35 1611
7276.16 1612
7276.96 1649
7277.77 1650
7278.57 1642
7279.38 1820
7280.18 1959
7280.99 2068
7281.79 2203
7282.60 2359
7283.40 2757
7284.21 3151
7285.01 3231
7285.82 3170
7286.63 3064
7287.43 2869
7288.24 2648
7289.04 2473
7289.85 2260
7290.65 2139
7291.46 2037
7292.27 1959
7293.07 1954
7293.88 1922
7294.68 1918
7295.49 1907
7296.30 1969
7297.10 1924
7297.91 1856
7298.71 1962
7299.52 2019
7300.33 2027
7301.13 2115
7301.94 2170
7302.75 2213
7303.55 2167
7304.36 2224
7305.16 2272
7305.97 2317
7306.78 2382
7307.58 2399
7308.39 2633
7309.20 2681
7310.01 2835
7310.81 3047
7311.62 3113
7312.43 3020
7313.23 2955
7314.04 2862
7314.85 3005
7315.65 2997
7316.46 2955
7317.27 3330
7318.08 3674
7318.88 4113
7319.69 4561
7320.50 4664
7321.31 4783
7322.11 4814
7322.92 4704
7323.73 4239
7324.54 3981
7325.34 3548
7326.15 3124
7326.96 2913
7327.77 2628
7328.57 2306
7329.38 2280
7330.19 2210
7331.00 2156
7331.81 2069
7332.61 2036
7333.42 1963
7334.23 1999
7335.04 2022
7335.85 1956
7336.66 1889
7337.46 2019
7338.27 2053
7339.08 1968
7339.89 1953
7340.70 1974
7341.51 1938
7342.31 1954
7343.12 1928
7343.93 1944
7344.74 1924
7345.55 1988
7346.36 1930
7347.17 1951
7347.98 2080
7348.79 2035
7349.59 2042
7350.40 2008
7351.21 1921
7352.02 1874
7352.83 1915
7353.64 1885
7354.45 1832
7355.26 1898
7356.07 1914
7356.88 1940
7357.69 1867
7358.50 2003
7359.31 2006
7360.12 2046
7360.93 2035
7361.74 2028
7362.54 2058
7363.35 1984
7364.16 2100
7364.97 2062
7365.78 2054
7366.59 2064
7367.40 2102
7368.21 2010
7369.02 2094
7369.83 2062
7370.64 2063
7371.45 2098
7372.27 2074
7373.08 2049
7373.89 2067
7374.70 2094
7375.51 2157
7376.32 2206
7377.13 2205
7377.94 2367
7378.75 2553
7379.56 2776
7380.37 2974
7381.18 3258
7381.99 3422
7382.80 3346
7383.61 3279
7384.42 3012
7385.24 2858
7386.05 2469
7386.86 2400
7387.67 2307
7388.48 2201
7389.29 2070
7390.10 2023
7390.91 1985
7391.72 1918
7392.54 1940
7393.35 1967
7394.16 2063
7394.97 1949
7395.78 2030
7396.59 2067
7397.41 2164
7398.22 2255
7399.03 2296
7399.84 2495
7400.65 2665
7401.46 2632
7402.28 2682
7403.09 2636
7403.90 2711
7404.71 2612
7405.52 2524
7406.34 2538
7407.15 2540
7407.96 2563
7408.77 2406
7409.59 2327
7410.40 2292
7411.21 2091
7412.02 2015
7412.84 1907
7413.65 1817
7414.46 1776
7415.27 1717
7416.09 1677
7416.90 1737
7417.71 1694
7418.52 1630
7419.34 1549
7420.15 1660
7420.96 1706
7421.78 1710
7422.59 1602
7423.40 1567
7424.22 1562
7425.03 1531
7425.84 1496
7426.65 1446
7427.47 1502
7428.28 1620
7429.09 1547
7429.91 1514
7430.72 1517
7431.54 1395
7432.35 1438
7433.16 1391
7433.98 1402
7434.79 1383
7435.60 1425
7436.42 1417
7437.23 1499
7438.05 1479
7438.86 1534
7439.67 1417
7440.49 1408
7441.30 1418
7442.12 1383
7442.93 1364
7443.74 1412
7444.56 1484
7445.37 1460
7446.19 1437
7447.00 1462
7447.82 1395
7448.63 1384
7449.44 1450
7450.26 1370
7451.07 1351
7451.89 1272
7452.70 1284
7453.52 1297
7454.33 1361
7455.15 1314
7455.96 1361
7456.78 1361
7457.59 1395
7458.41 1338
7459.22 1279
7460.04 1393
7460.85 1355
7461.67 1349
7462.48 1368
7463.30 1468
7464.11 1354
7464.93 1364
7465.74 1421
7466.56 1405
7467.37 1412
7468.19 1405
7469.01 1432
7469.82 1380
7470.64 1502
7471.45 1400
7472.27 1331
7473.08 1494
7473.90 1517
7474.72 1372
7475.53 1353
7476.35 1346
7477.16 1370
7477.98 1294
7478.80 1272
7479.61 1291
7480.43 1202
7481.24 1203
7482.06 1205
7482.88 1231
7483.69 1208
7484.51 1270
7485.33 1212
7486.14 1163
7486.96 1214
7487.78 1261
7488.59 1199
7489.41 1219
7490.23 1182
7491.04 1109
7491.86 1183
7492.68 1238
7493.49 1257
7494.31 1156
7495.13 1205
7495.94 1170
7496.76 1137
7497.58 1157
7498.40 1209
7499.21 1166
7500.03 1198
7500.85 1182
7501.67 1131
7502.48 1161
7503.30 1190
7504.12 1126
7504.94 1108
7505.75 1184
7506.57 1267
7507.39 1207
7508.21 1110
7509.02 1167
7509.84 1173
7510.66 1087
7511.48 1064
7512.30 1125
7513.11 1171
7513.93 1228
7514.75 1159
7515.57 1169
7516.39 1156
7517.20 1092
7518.02 1123
7518.84 1059
7519.66 1049
7520.48 1028
7521.30 1109
7522.11 1158
7522.93 1112
7523.75 1017
7524.57 1105
7525.39 1092
7526.21 1182
7527.03 1104
7527.84 1126
7528.66 1141
7529.48 1179
7530.30 1127
7531.12 1109
7531.94 1048
7532.76 1050
7533.58 1135
7534.40 1166
7535.22 1171
7536.03 1072
7536.85 1092
7537.67 1094
7538.49 1192
7539.31 1083
7540.13 1083
7540.95 1091
7541.77 1166
7542.59 1147
7543.41 1198
7544.23 1255
7545.05 1245
7545.87 1249
7546.69 1244
7547.51 1191
7548.33 1089
7549.15 1248
7549.97 1248
7550.79 1187
7551.61 1109
7552.43 1166
7553.25 1148
7554.07 1129
7554.89 1170
7555.71 1119
7556.53 1164
7557.35 1138
7558.17 1177
7558.99 1226
7559.81 1213
7560.63 1187
7561.45 1227
7562.27 1190
7563.09 1155
7563.92 1172
7564.74 1177
7565.56 1143
7566.38 1112
7567.20 1211
7568.02 1140
7568.84 1224
7569.66 1226
7570.48 1210
7571.30 1164
7572.13 1197
7572.95 1163
7573.77 1158
7574.59 1183
7575.41 1166
7576.23 1173
7577.05 1123
7577.88 1184
7578.70 1162
7579.52 1154
7580.34 1162
7581.16 1176
7581.98 1151
7582.81 1242
7583.63 1150
7584.45 1223
7585.27 1237
7586.09 1134
7586.92 1195
7587.74 1343
7588.56 1377
7589.38 1292
7590.20 1319
7591.03 1265
7591.85 1256
7592.67 1229
7593.49 1342
7594.32 1310
7595.14 1314
7595.96 1252
7596.78 1253
7597.61 1271
7598.43 1216
7599.25 1241
7600.07 1384
7600.90 1372
7601.72 1478
7602.54 1471
7603.36 1564
7604.19 1597
7605.01 1639
7605.83 1673
7606.66 1633
7607.48 1653
7608.30 1586
7609.13 1506
7609.95 1450
7610.77 1462
7611.60 1438
7612.42 1453
7613.24 1511
7614.07 1405
7614.89 1444
7615.71 1451
7616.54 1570
7617.36 1688
7618.18 1765
7619.01 1630
7619.83 1648
7620.66 1637
7621.48 1560
7622.30 1452
7623.13 1433
7623.95 1420
7624.78 1408
7625.60 1525
7626.42 1526
7627.25 1470
7628.07 1598
7628.90 1615
7629.72 1777
7630.55 1888
7631.37 1775
7632.19 1972
7633.02 2035
7633.84 1794
7634.67 1703
7635.49 1644
7636.32 1709
7637.14 1510
7637.97 1372
7638.79 1353
7639.62 1257
7640.44 1172
7641.27 1175
7642.09 1233
7642.92 1174
7643.74 1137
7644.57 1228
7645.39 1242
7646.22 1209
7647.04 1083
7647.87 1167
7648.69 1183
7649.52 1111
7650.34 1164
7651.17 1190
7651.99 1139
7652.82 1161
7653.65 1169
7654.47 1123
7655.30 1110
7656.12 1055
7656.95 1117
7657.77 1140
7658.60 1042
7659.43 1088
7660.25 1121
7661.08 1081
7661.90 1101
7662.73 1154
7663.56 1158
7664.38 1218
7665.21 1178
7666.04 1112
7666.86 1167
7667.69 1129
7668.51 1107
7669.34 1146
7670.17 1085
7670.99 1122
7671.82 1137
7672.65 1153
7673.47 1104
7674.30 1102
7675.13 1074
7675.95 1132
7676.78 1125
7677.61 1072
7678.44 1118
7679.26 1089
7680.09 1109
7680.92 1084
7681.74 1102
7682.57 1088
7683.40 1062
7684.23 1072
7685.05 1075
7685.88 1085
7686.71 1122
7687.53 1119
7688.36 1128
7689.19 1145
7690.02 1106
7690.85 1183
7691.67 1179
7692.50 1152
7693.33 1131
7694.16 1126
7694.98 1120
7695.81 1234
7696.64 1259
7697.47 1213
7698.30 1228
7699.12 1297
7699.95 1298
7700.78 1270
7701.61 1100
7702.44 1124
7703.26 1161
7704.09 1150
7704.92 1187
7705.75 1135
7706.58 1160
7707.41 1124
7708.24 1075
7709.06 1091
7709.89 1198
7710.72 1087
7711.55 1089
7712.38 1092
7713.21 1131
7714.04 1100
7714.87 1122
7715.69 1136
7716.52 1079
7717.35 1077
7718.18 1056
7719.01 1065
7719.84 1097
7720.67 1077
7721.50 1069
7722.33 1069
7723.16 1070
7723.99 1063
7724.82 1080
7725.65 1084
7726.48 1000
7727.30 1031
7728.13 1012
7728.96 985
7729.79 1005
7730.62 1011
7731.45 1002
7732.28 987
7733.11 1008
7733.94 993
7734.77 1032
7735.60 970
7736.43 1066
7737.26 1003
7738.09 1025
7738.92 1010
7739.75 1014
7740.58 1067
7741.41 1066
7742.25 1116
7743.08 1020
7743.91 1009
7744.74 1012
7745.57 1097
7746.40 1172
7747.23 1144
7748.06 1193
7748.89 1203
7749.72 1245
7750.55 1168
7751.38 1107
7752.21 1104
7753.04 1130
7753.88 1057
7754.71 1023
7755.54 1017
7756.37 954
7757.20 978
7758.03 997
7758.86 1024
7759.69 1025
7760.53 1040
7761.36 1064
7762.19 1012
7763.02 1037
7763.85 1020
7764.68 989
7765.51 1041
7766.35 1031
7767.18 1022
7768.01 997
7768.84 1002
7769.67 992
7770.51 998
7771.34 992
7772.17 979
7773.00 999
7773.83 1011
7774.67 1025
7775.50 961
7776.33 1047
7777.16 1036
7777.99 1037
7778.83 1052
7779.66 1035
7780.49 995
7781.32 1002
7782.16 1055
7782.99 1072
7783.82 1054
7784.65 1037
7785.49 1042
7786.32 1065
7787.15 1057
7787.99 1025
7788.82 1094
7789.65 1055
7790.48 1039
7791.32 1004
7792.15 1029
7792.98 1047
7793.82 1133
7794.65 1032
7795.48 1078
7796.32 1042
7797.15 1089
7797.98 1047
7798.82 1215
7799.65 1090
7800.48 1051
7801.32 1119
7802.15 1109
7802.99 1085
7803.82 1112
7804.65 1184
7805.49 1168
7806.32 1222
7807.15 1140
7807.99 1156
7808.82 1173
7809.66 1195
7810.49 1211
7811.32 1219
7812.16 1332
7812.99 1415
7813.83 1349
7814.66 1398
7815.50 1456
7816.33 1511
7817.16 1498
7818.00 1443
7818.83 1515
7819.67 1448
7820.50 1387
7821.34 1367
7822.17 1327
7823.01 1345
7823.84 1425
7824.68 1364
7825.51 1273
7826.35 1473
7827.18 1489
7828.02 1424
7828.85 1347
7829.69 1239
7830.52 1224
7831.36 1270
7832.19 1217
7833.03 1319
7833.86 1314
7834.70 1442
7835.53 1453
7836.37 1444
7837.20 1414
7838.04 1370
7838.87 1376
7839.71 1305
7840.55 1292
7841.38 1311
7842.22 1317
7843.05 1285
7843.89 1279
7844.72 1216
7845.56 1219
7846.40 1207
7847.23 1167
7848.07 1217
7848.91 1225
7849.74 1165
7850.58 1197
7851.41 1216
7852.25 1203
7853.09 1183
7853.92 1153
7854.76 1191
7855.60 1216
7856.43 1219
7857.27 1225
7858.11 1236
7858.94 1287
7859.78 1238
7860.62 1291
7861.45 1214
7862.29 1270
7863.13 1317
7863.96 1256
7864.80 1244
7865.64 1142
7866.47 1179
7867.31 1181
7868.15 1197
7868.99 1212
7869.82 1233
7870.66 1259
7871.50 1301
7872.33 1380
7873.17 1318
7874.01 1312
7874.85 1404
7875.68 1410
7876.52 1469
7877.36 1526
7878.20 1522
7879.03 1521
7879.87 1510
7880.71 1452
7881.55 1351
7882.39 1279
7883.22 1248
7884.06 1260
7884.90 1331
7885.74 1254
7886.58 1220
7887.41 1243
7888.25 1319
7889.09 1314
7889.93 1354
7890.77 1472
7891.61 1457
7892.44 1455
7893.28 1417
7894.12 1335
7894.96 1323
7895.80 1333
7896.64 1393
7897.48 1442
7898.31 1387
7899.15 1469
7899.99 1515
7900.83 1486
7901.67 1430
7902.51 1429
7903.35 1399
7904.19 1427
7905.03 1280
7905.87 1290
7906.70 1227
7907.54 1220
7908.38 1217
7909.22 1185
7910.06 1202
7910.90 1174
7911.74 1196
7912.58 1177
7913.42 1237
7914.26 1305
7915.10 1250
7915.94 1343
7916.78 1390
7917.62 1456
7918.46 1388
7919.30 1375
7920.14 1434
7920.98 1479
7921.82 1382
7922.66 1297
7923.50 1256
7924.34 1218
7925.18 1120
7926.02 1135
7926.86 1216
7927.70 1096
7928.54 1113
7929.38 1125
7930.22 1063
7931.06 1067
7931.90 1070
7932.74 1079
7933.58 1130
7934.42 1125
7935.26 1120
7936.10 1097
7936.95 1156
7937.79 1149
7938.63 1106
7939.47 1038
7940.31 1121
7941.15 1126
7941.99 1065
7942.83 1092
7943.67 1170
7944.51 1158
7945.36 1246
7946.20 1282
7947.04 1156
7947.88 1220
7948.72 1175
7949.56 1121
7950.40 1046
7951.25 1182
7952.09 1193
7952.93 1167
7953.77 1184
7954.61 1242
7955.45 1259
7956.30 1312
7957.14 1277
7957.98 1207
7958.82 1205
7959.66 1266
7960.51 1260
7961.35 1235
7962.19 1197
7963.03 1225
7963.87 1262
7964.72 1294
7965.56 1281
7966.40 1402
7967.24 1459
7968.09 1403
7968.93 1398
7969.77 1391
7970.61 1395
7971.46 1399
7972.30 1243
7973.14 1176
7973.98 1134
7974.83 1180
7975.67 1141
7976.51 1083
7977.36 1118
7978.20 1192
7979.04 1145
7979.89 1058
7980.73 1094
7981.57 1169
7982.41 1136
7983.26 1034
7984.10 1035
7984.94 1062
7985.79 1054
7986.63 1050
7987.48 1046
7988.32 988
7989.16 1024
7990.01 1003
7990.85 1010
7991.69 991
7992.54 953
7993.38 915
7994.22 961
7995.07 1009
7995.91 986
7996.76 952
7997.60 970
7998.44 1012
7999.29 1039
8000.13 984
8000.98 972
8001.82 897
8002.67 942
8003.51 972
8004.35 1010
8005.20 1004
8006.04 972
8006.89 987
8007.73 940
8008.58 897
8009.42 895
8010.27 973
8011.11 896
8011.96 897
8012.80 899
8013.65 892
8014.49 921
8015.34 914
8016.18 917
8017.03 904
8017.87 862
8018.72 933
8019.56 955
8020.41 892
8021.25 887
8022.10 878
8022.94 905
8023.79 953
8024.63 905
8025.48 919
8026.32 890
8027.17 838
8028.01 917
8028.86 896
8029.71 905
8030.55 883
8031.40 918
8032.24 873
8033.09 905
8033.94 910
8034.78 907
8035.63 869
8036.47 847
8037.32 827
8038.17 846
8039.01 889
8039.86 999
8040.70 957
8041.55 930
8042.40 915
8043.24 869
8044.09 832
8044.94 844
8045.78 874
8046.63 939
8047.48 873
8048.32 865
8049.17 902
8050.02 880
8050.86 880
8051.71 922
8052.56 904
8053.40 921
8054.25 889
8055.10 867
8055.95 878
8056.79 907
8057.64 930
8058.49 950
8059.33 885
8060.18 911
8061.03 847
8061.88 837
8062.72 828
8063.57 884
8064.42 848
8065.27 862
8066.11 833
8066.96 858
8067.81 897
8068.66 853
8069.50 851
8070.35 871
8071.20 862
8072.05 880
8072.90 833
8073.74 883
8074.59 855
8075.44 788
8076.29 815
8077.14 886
8077.99 893
8078.83 788
8079.68 829
8080.53 845
8081.38 863
8082.23 813
8083.08 771
8083.92 777
8084.77 804
8085.62 806
8086.47 797
8087.32 783
8088.17 843
8089.02 826
8089.87 824
8090.71 819
8091.56 796
8092.41 805
8093.26 783
8094.11 819
8094.96 899
8095.81 906
8096.66 896
8097.51 848
8098.36 827
8099.21 803
8100.06 844
8100.91 902
8101.75 867
8102.60 771
8103.45 812
8104.30 843
8105.15 844
8106.00 830
8106.85 803
8107.70 801
8108.55 850
8109.40 817
8110.25 781
8111.10 751
8111.95 774
8112.80 841
8113.65 835
8114.50 856
8115.35 827
8116.20 835
8117.05 792
8117.90 802
8118.75 837
8119.60 843
8120.46 874
8121.31 862
8122.16 903
8123.01 947
8123.86 894
8124.71 892
8125.56 883
8126.41 876
8127.26 867
8128.11 879
8128.96 904
8129.81 909
8130.66 932
8131.52 914
8132.37 908
8133.22 963
8134.07 912
8134.92 884
8135.77 894
8136.62 972
8137.47 908
8138.33 963
8139.18 980
8140.03 985
8140.88 956
8141.73 937
8142.58 1005
8143.44 968
8144.29 954
8145.14 1054
8145.99 1024
8146.84 1038
8147.69 1037
8148.55 1002
8149.40 1085
8150.25 974
8151.10 1009
8151.95 1080
8152.81 1186
8153.66 1204
8154.51 1242
8155.36 1290
8156.22 1207
8157.07 1242
8157.92 1223
8158.77 1163
8159.63 1050
8160.48 1037
8161.33 963
8162.18 945
8163.04 965
8163.89 937
8164.74 969
8165.60 967
8166.45 972
8167.30 891
8168.15 898
8169.01 942
8169.86 986
8170.71 935
8171.57 1004
8172.42 954
8173.27 913
8174.13 898
8174.98 849
8175.83 892
8176.69 965
8177.54 926
8178.39 893
8179.25 908
8180.10 894
8180.95 841
8181.81 843
8182.66 922
8183.52 798
8184.37 870
8185.22 888
8186.08 820
8186.93 836
8187.79 865
8188.64 867
8189.49 844
8190.35 833
8191.20 794
8192.06 818
8192.91 850
8193.76 823
8194.62 803
8195.47 850
8196.33 814
8197.18 815
8198.04 760
8198.89 838
8199.75 866
8200.60 844
8201.46 795
8202.31 823
8203.17 772
8204.02 864
8204.87 867
8205.73 819
8206.58 802
8207.44 819
8208.29 876
8209.15 871
8210.01 880
8210.86 846
8211.72 899
8212.57 869
8213.43 884
8214.28 850
8215.14 822
8215.99 889
8216.85 841
8217.70 850
8218.56 879
8219.42 886
8220.27 839
8221.13 835
8221.98 846
8222.84 896
8223.69 808
8224.55 848
8225.41 846
8226.26 942
8227.12 887
8227.97 816
8228.83 793
8229.69 940
8230.54 876
8231.40 835
8232.26 856
8233.11 859
8233.97 801
8234.82 811
8235.68 853
8236.54 794
8237.39 871
8238.25 806
8239.11 747
8239.96 805
8240.82 879
8241.68 796
8242.54 821
8243.39 816
8244.25 840
8245.11 826
8245.96 814
8246.82 792
8247.68 783
8248.53 818
8249.39 846
8250.25 820
8251.11 810
8251.96 862
8252.82 771
8253.68 802
8254.54 786
8255.39 819
8256.25 814
8257.11 833
8257.97 840
8258.82 876
8259.68 839
8260.54 820
8261.40 798
8262.26 784
8263.11 852
8263.97 808
8264.83 807
8265.69 730
8266.55 825
8267.40 792
8268.26 865
8269.12 815
8269.98 865
8270.84 811
8271.70 804
8272.55 851
8273.41 892
8274.27 836
8275.13 881
8275.99 876
8276.85 877
8277.71 919
8278.56 933
8279.42 900
8280.28 859
8281.14 845
8282.00 850
8282.86 871
8283.72 970
8284.58 927
8285.44 933
8286.29 977
8287.15 960
8288.01 931
8288.87 934
8289.73 900
8290.59 951
8291.45 982
8292.31 948
8293.17 920
8294.03 998
8294.89 1020
8295.75 983
8296.61 923
8297.47 931
8298.33 966
8299.19 953
8300.05 900
8300.91 924
8301.77 961
8302.63 1000
8303.49 960
8304.35 983
8305.21 962
8306.07 976
8306.93 975
8307.79 909
8308.65 923
8309.51 952
8310.37 954
8311.23 958
8312.09 923
8312.95 957
8313.81 907
8314.67 989
8315.53 1062
8316.39 1043
8317.25 1089
8318.11 1086
8318.98 1043
8319.84 955
8320.70 961
8321.56 920
8322.42 876
8323.28 956
8324.14 895
8325.00 884
8325.86 831
8326.73 833
8327.59 862
8328.45 855
8329.31 867
8330.17 829
8331.03 843
8331.89 841
8332.76 948
8333.62 920
8334.48 882
8335.34 885
8336.20 886
8337.06 874
8337.93 875
8338.79 829
8339.65 885
8340.51 909
8341.37 853
8342.24 890
8343.10 900
8343.96 962
8344.82 948
8345.68 1006
8346.55 1004
8347.41 980
8348.27 912
8349.13 916
8350.00 887
8350.86 883
8351.72 796
8352.58 941
8353.45 946
8354.31 928
8355.17 912
8356.03 883
8356.90 864
8357.76 917
8358.62 960
8359.49 935
8360.35 880
8361.21 908
8362.08 943
8362.94 895
8363.80 875
8364.66 943
8365.53 929
8366.39 870
8367.25 956
8368.12 939
8368.98 923
8369.84 947
8370.71 943
8371.57 958
8372.44 976
8373.30 973
8374.16 991
8375.03 1000
8375.89 903
8376.75 970
8377.62 926
8378.48 925
8379.35 950
8380.21 948
8381.07 926
8381.94 933
8382.80 920
8383.67 972
8384.53 940
8385.40 909
8386.26 943
8387.12 960
8387.99 995
8388.85 1003
8389.72 1003
8390.58 1016
8391.45 1030
8392.31 1059
8393.18 1003
8394.04 985
8394.91 975
8395.77 1064
8396.64 1016
8397.50 990
8398.37 971
8399.23 986
8400.10 996
8400.96 970
8401.83 1001
8402.69 1032
8403.56 979
8404.42 1016
8405.29 1030
8406.15 1037
8407.02 1069
8407.88 1079
8408.75 1050
8409.61 1135
8410.48 1087
8411.34 1133
8412.21 1147
8413.08 1234
8413.94 1231
8414.81 1110
8415.67 1103
8416.54 1076
8417.41 1101
8418.27 1229
8419.14 1170
8420.00 1194
8420.87 1216
8421.74 1211
8422.60 1246
8423.47 1266
8424.33 1252
8425.20 1302
8426.07 1308
8426.93 1351
8427.80 1319
8428.67 1356
8429.53 1342
8430.40 1357
8431.27 1344
8432.13 1351
8433.00 1352
8433.87 1375
8434.73 1409
8435.60 1414
8436.47 1510
8437.33 1472
8438.20 1429
8439.07 1540
8439.94 1567
8440.80 1723
8441.67 1833
8442.54 1734
8443.40 1753
8444.27 1711
8445.14 1839
8446.01 1736
8446.87 1644
8447.74 1643
8448.61 1740
8449.48 1795
8450.34 1825
8451.21 1850
8452.08 1953
8452.95 2187
8453.82 2408
8454.68 2760
8455.55 2976
8456.42 3099
8457.29 3061
8458.15 3085
8459.02 2938
8459.89 2852
8460.76 2769
8461.63 2574
8462.50 2343
8463.36 2141
8464.23 2110
8465.10 2096
8465.97 2295
8466.84 2662
8467.71 3298
8468.57 3933
8469.44 4683
8470.31 5023
8471.18 5255
8472.05 5081
8472.92 4735
8473.79 4255
8474.66 3717
8475.53 3110
8476.39 2665
8477.26 2340
8478.13 2114
8479.00 1832
8479.87 1767
8480.74 1627
8481.61 1566
8482.48 1635
8483.35 1594
8484.22 1569
8485.09 1624
8485.96 1605
8486.83 1577
8487.69 1525
8488.56 1535
8489.43 1404
8490.30 1394
8491.17 1424
8492.04 1442
8492.91 1481
8493.78 1527
8494.65 1541
8495.52 1572
8496.39 1570
8497.26 1597
8498.13 1595
8499.00 1510
8499.87 1435
8500.74 1378
8501.61 1405
8502.48 1293
8503.35 1420
8504.22 1329
8505.10 1439
8505.97 1612
8506.84 1583
8507.71 1643
8508.58 1700
8509.45 1614
8510.32 1659
8511.19 1695
8512.06 1613
8512.93 1615
8513.80 1509
8514.67 1418
8515.54 1401
8516.42 1326
8517.29 1315
8518.16 1389
8519.03 1385
8519.90 1313
8520.77 1288
8521.64 1432
8522.51 1383
8523.39 1411
8524.26 1324
8525.13 1298
8526.00 1366
8526.87 1390
8527.74 1469
8528.61 1411
8529.49 1437
8530.36 1488
8531.23 1471
8532.10 1459
8532.97 1483
8533.85 1434
8534.72 1498
8535.59 1527
8536.46 1509
8537.33 1401
8538.21 1528
8539.08 1569
8539.95 1442
8540.82 1454
8541.69 1408
8542.57 1373
8543.44 1387
8544.31 1353
8545.18 1448
8546.06 1452
8546.93 1523
8547.80 1525
8548.67 1409
8549.55 1417
8550.42 1481
8551.29 1552
8552.17 1581
8553.04 1664
8553.91 1786
8554.78 1724
8555.66 1772
8556.53 1747
8557.40 1609
8558.28 1490
8559.15 1416
8560.02 1352
8560.90 1335
8561.77 1261
8562.64 1310
8563.52 1300
8564.39 1254
8565.26 1235
8566.14 1169
8567.01 1207
8567.89 1261
8568.76 1221
8569.63 1196
8570.51 1176
8571.38 1187
8572.25 1168
8573.13 1190
8574.00 1180
8574.88 1112
8575.75 1143
8576.62 1156
8577.50 1157
8578.37 1081
8579.25 1104
8580.12 1055
8581.00 1090
8581.87 1125
8582.74 1071
8583.62 1130
8584.49 1129
8585.37 1146
8586.24 1186
8587.12 1123
8587.99 1064
8588.87 1169
8589.74 1153
8590.62 1142
8591.49 1201
8592.37 1162
8593.24 1112
8594.12 1132
8594.99 1094
8595.87 1096
8596.74 1150
8597.62 1142
8598.49 1124
8599.37 1149
8600.24 1172
8601.12 1128
8601.99 1250
8602.87 1157
8603.74 1160
8604.62 1147
8605.49 1132
8606.37 1117
8607.25 1128
8608.12 1130
8609.00 1167
8609.87 1106
8610.75 1139
8611.63 1212
8612.50 1224
8613.38 1268
8614.25 1223
8615.13 1234
8616.01 1175
8616.88 1208
8617.76 1224
8618.63 1228
8619.51 1228
8620.39 1298
8621.26 1229
8622.14 1210
8623.02 1256
8623.89 1272
8624.77 1243
8625.65 1187
8626.52 1317
8627.40 1276
8628.28 1290
8629.15 1340
8630.03 1348
8630.91 1361
8631.78 1383
8632.66 1333
8633.54 1398
8634.41 1421
8635.29 1409
8636.17 1467
8637.05 1406
8637.92 1418
8638.80 1476
8639.68 1420
8640.56 1486
8641.43 1460
8642.31 1376
8643.19 1377
8644.06 1469
8644.94 1456
8645.82 1528
8646.70 1538
8647.58 1449
8648.45 1481
8649.33 1475
8650.21 1513
8651.09 1551
8651.96 1582
8652.84 1549
8653.72 1596
8654.60 1682
8655.48 1718
8656.36 1696
8657.23 1671
8658.11 1671
8658.99 1725
8659.87 1764
8660.75 1794
8661.63 1783
8662.50 1753
8663.38 1751
8664.26 1694
8665.14 1661
8666.02 1735
8666.90 1729
8667.78 1701
8668.65 1845
8669.53 1987
8670.41 2181
8671.29 2529
8672.17 2772
8673.05 3173
8673.93 3429
8674.81 3701
8675.69 3884
8676.57 3857
8677.45 3658
8678.32 3314
8679.20 3035
8680.08 2662
8680.96 2553
8681.84 2258
8682.72 2209
8683.60 1957
8684.48 1917
8685.36 1932
8686.24 1869
8687.12 2059
8688.00 2261
8688.88 2516
8689.76 2906
8690.64 3462
8691.52 3921
8692.40 4255
8693.28 4537
8694.16 4430
8695.04 4170
8695.92 3857
8696.80 3389
8697.68 2924
8698.56 2568
8699.44 2231
8700.32 2016
8701.20 1803
8702.08 1711
8702.96 1547
8703.84 1534
8704.72 1447
8705.60 1433
8706.49 1447
8707.37 1402
8708.25 1397
8709.13 1418
8710.01 1388
8710.89 1401
8711.77 1390
8712.65 1403
8713.53 1375
8714.41 1310
8715.29 1327
8716.18 1333
8717.06 1281
8717.94 1290
8718.82 1257
8719.70 1324
8720.58 1302
8721.46 1263
8722.35 1231
8723.23 1156
8724.11 1229
8724.99 1218
8725.87 1233
8726.75 1278
8727.64 1279
8728.52 1329
8729.40 1340
8730.28 1439
8731.16 1423
8732.05 1468
8732.93 1546
8733.81 1317
8734.69 1330
8735.57 1386
8736.46 1270
8737.34 1228
8738.22 1316
8739.10 1262
8739.99 1250
8740.87 1191
8741.75 1133
8742.63 1192
8743.52 1160
8744.40 1213
8745.28 1198
8746.16 1197
8747.05 1192
8747.93 1126
8748.81 1245
8749.70 1250
8750.58 1236
8751.46 1259
8752.34 1283
8753.23 1222
8754.11 1288
8754.99 1288
8755.88 1304
8756.76 1303
8757.64 1354
8758.53 1402
8759.41 1359
8760.29 1413
8761.18 1278
8762.06 1216
8762.94 1244
8763.83 1260
8764.71 1261
8765.60 1210
8766.48 1251
8767.36 1210
8768.25 1237
8769.13 1271
8770.01 1267
8770.90 1303
8771.78 1349
8772.67 1227
8773.55 1166
8774.43 1188
8775.32 1219
8776.20 1139
8777.09 1077
8777.97 1189
8778.86 1151
8779.74 1077
8780.63 1080
8781.51 1062
8782.39 1011
8783.28 1081
8784.16 1100
8785.05 1087
8785.93 1073
8786.82 1064
8787.70 1036
8788.59 1026
8789.47 1049
8790.36 1036
8791.24 1026
8792.13 1020
8793.01 1020
8793.90 916
8794.78 937
8795.67 939
8796.55 949
8797.44 919
8798.32 919
8799.21 961
8800.10 927
8800.98 962
8801.87 990
8802.75 1010
8803.64 1061
8804.52 1060
8805.41 1090
8806.29 1094
8807.18 1029
8808.07 971
8808.95 1001
8809.84 1001
8810.72 938
8811.61 960
8812.50 969
8813.38 968
8814.27 937
8815.15 1006
8816.04 964
8816.93 963
8817.81 977
8818.70 904
8819.59 986
8820.47 922
8821.36 965
8822.25 1028
8823.13 978
8824.02 942
8824.91 924
8825.79 973
8826.68 993
8827.57 929
8828.45 1017
8829.34 944
8830.23 963
8831.11 941
8832.00 962
8832.89 864
8833.78 931
8834.66 921
8835.55 919
8836.44 880
8837.32 903
8838.21 883
8839.10 880
8839.99 879
8840.87 852
8841.76 852
8842.65 892
8843.54 862
8844.42 824
8845.31 907
8846.20 870
8847.09 867
8847.98 875
8848.86 880
8849.75 910
8850.64 878
8851.53 795
8852.42 869
8853.30 907
8854.19 841
8855.08 820
8855.97 812
8856.86 825
8857.75 867
8858.63 848
8859.52 858
8860.41 876
8861.30 841
8862.19 840
8863.08 806
8863.97 816
8864.85 825
8865.74 817
8866.63 821
8867.52 791
8868.41 793
8869.30 828
8870.19 762
8871.08 746
8871.97 758
8872.85 775
8873.74 823
8874.63 741
8875.52 733
8876.41 751
8877.30 766
8878.19 760
8879.08 771
8879.97 704
8880.86 732
8881.75 708
8882.64 729
8883.53 752
8884.42 695
8885.31 748
8886.20 794
8887.09 778
8887.98 803
8888.87 794
8889.76 722
8890.65 721
8891.54 749
8892.43 723
8893.32 718
8894.21 737
8895.10 770
8895.99 735
8896.88 747
8897.77 771
8898.66 775
8899.55 727
8900.44 768
8901.33 756
8902.22 662
8903.11 698
8904.00 754
8904.89 731
8905.78 685
8906.67 729
8907.56 755
8908.46 725
8909.35 661
8910.24 685
8911.13 754
8912.02 752
8912.91 751
8913.80 708
8914.69 716
8915.58 777
8916.48 746
8917.37 720
8918.26 674
8919.15 671
8920.04 668
8920.93 689
8921.82 684
8922.72 642
8923.61 677
8924.50 749
8925.39 728
8926.28 727
8927.18 737
8928.07 740
8928.96 747
8929.85 735
8930.74 696
8931.64 664
8932.53 663
8933.42 679
8934.31 672
8935.20 663
8936.10 671
8936.99 729
8937.88 712
8938.77 737
8939.67 666
8940.56 684
8941.45 737
8942.34 724
8943.24 687
8944.13 685
8945.02 677
8945.91 703
8946.81 658
8947.70 631
8948.59 646
8949.49 691
8950.38 742
8951.27 718
8952.16 675
8953.06 668
8953.95 695
8954.84 702
8955.74 695
8956.63 672
8957.52 686
8958.42 729
8959.31 679
8960.20 670
8961.10 670
8961.99 649
8962.89 706
8963.78 680
8964.67 705
8965.57 712
8966.46 705
8967.35 718
8968.25 687
8969.14 757
8970.04 697
8970.93 696
8971.82 698
8972.72 708
8973.61 676
8974.51 701
8975.40 663
8976.30 690
8977.19 699
8978.08 608
8978.98 656
8979.87 703
8980.77 729
8981.66 672
8982.56 702
8983.45 687
8984.35 691
8985.24 703
8986.14 672
8987.03 705
8987.93 665
8988.82 663
8989.72 688
8990.61 638
8991.51 663
8992.40 670
8993.30 623
8994.19 660
8995.09 601
8995.98 667
8996.88 660
8997.77 631
8998.67 641
8999.56 639
9000.46 708
9001.35 675
9002.25 621
9003.15 635
9004.04 627
9004.94 696
9005.83 670
9006.73 657
9007.62 623
9008.52 640
9009.42 674
9010.31 679
9011.21 671
9012.10 670
9013.00 619
9013.90 658
9014.79 618
9015.69 594
9016.59 636
9017.48 614
9018.38 693
9019.27 675
9020.17 615
9021.07 669
9021.96 704
9022.86 713
9023.76 657
9024.65 669
9025.55 593
9026.45 612
9027.34 655
9028.24 636
9029.14 655
9030.04 674
9030.93 707
9031.83 649
9032.73 680
9033.62 666
9034.52 663
9035.42 700
9036.32 637
9037.21 645
9038.11 631
9039.01 607
9039.90 610
9040.80 642
9041.70 569
9042.60 590
9043.50 711
9044.39 632
9045.29 678
9046.19 645
9047.09 611
9047.98 707
9048.88 678
9049.78 673
9050.68 692
9051.58 643
9052.47 625
9053.37 667
9054.27 673
9055.17 676
9056.07 646
9056.97 670
9057.86 660
9058.76 710
9059.66 689
9060.56 715
9061.46 636
9062.36 630
9063.25 699
9064.15 667
9065.05 661
9065.95 632
9066.85 695
9067.75 690
9068.65 703
9069.55 653
9070.45 634
9071.34 613
9072.24 583
9073.14 698
9074.04 693
9074.94 754
9075.84 709
9076.74 657
9077.64 680
9078.54 679
9079.44 661
9080.34 657
9081.24 672
9082.14 648
9083.04 703
9083.94 702
9084.84 689
9085.74 709
9086.63 675
9087.53 652
9088.43 710
9089.33 679
9090.23 662
9091.13 662
9092.03 668
9092.93 733
9093.83 707
9094.74 659
9095.64 674
9096.54 661
9097.44 660
9098.34 665
9099.24 688
9100.14 664
9101.04 661
9101.94 647
9102.84 699
9103.74 649
9104.64 682
9105.54 647
9106.44 622
9107.34 615
9108.24 674
9109.14 683
9110.05 697
9110.95 641
9111.85 616
9112.75 635
9113.65 664
9114.55 633
9115.45 581
9116.35 646
9117.25 620
9118.16 677
9119.06 606
9119.96 629
9120.86 699
9121.76 639
9122.66 642
9123.56 605
9124.47 678
9125.37 646
9126.27 690
9127.17 691
9128.07 689
9128.98 674
9129.88 660
9130.78 635
9131.68 661
9132.58 614
9133.49 600
9134.39 579
9135.29 622
9136.19 623
9137.09 590
9138.00 602
9138.90 635
9139.80 584
9140.70 614
9141.61 681
9142.51 632
9143.41 671
9144.31 656
9145.22 640
9146.12 637
9147.02 657
9147.93 641
9148.83 665
9149.73 641
9150.63 613
9151.54 641
9152.44 671
9153.34 661
9154.25 664
9155.15 669
9156.05 630
9156.96 652
9157.86 622
9158.76 613
9159.67 616
9160.57 587
9161.47 665
9162.38 628
9163.28 617
9164.18 612
9165.09 682
9165.99 716
9166.90 626
9167.80 612
9168.70 646
9169.61 600
9170.51 595
9171.41 574
9172.32 601
9173.22 573
9174.13 667
9175.03 651
9175.94 629
9176.84 635
9177.74 595
9178.65 591
9179.55 667
9180.46 613
9181.36 611
9182.27 606
9183.17 613
9184.08 582
9184.98 569
9185.88 622
9186.79 594
9187.69 633
9188.60 640
9189.50 631
9190.41 634
9191.31 659
9192.22 665
9193.12 600
9194.03 610
9194.93 606
9195.84 636
9196.74 655
9197.65 653
9198.56 612
9199.46 660
9200.37 660
9201.27 654
9202.18 673
9203.08 641
9203.99 646
9204.89 673
9205.80 649
9206.71 626
9207.61 631
9208.52 642
9209.42 638
9210.33 681
9211.23 661
9212.14 665
9213.05 608
9213.95 586
9214.86 653
9215.77 668
9216.67 706
9217.58 679
9218.48 658
9219.39 619
9220.30 608
9221.20 672
9222.11 620
9223.02 695
9223.92 639
9224.83 643
9225.74 625
9226.64 641
9227.55 635
9228.46 655
9229.36 642
9230.27 647
9231.18 639
9232.08 648
9232.99 628
9233.90 636
9234.81 672
9235.71 648
9236.62 611
9237.53 612
9238.43 608
9239.34 652
9240.25 645
9241.16 610
9242.06 556
9242.97 631
9243.88 635
9244.79 572
9245.69 561
9246.60 551
9247.51 579
9248.42 597
9249.33 594
9250.23 630
9251.14 616
9252.05 630
9252.96 616
9253.87 640
9254.77 597
9255.68 630
9256.59 625
9257.50 615
9258.41 604
9259.31 595
9260.22 619
9261.13 582
9262.04 618
9262.95 622
9263.86 634
9264.77 615
9265.67 624
9266.58 625
9267.49 582
9268.40 597
9269.31 621
9270.22 598
9271.13 651
9272.04 615
9272.94 611
9273.85 621
9274.76 609
9275.67 653
9276.58 620
9277.49 601
9278.40 606
9279.31 632
9280.22 654
9281.13 645
9282.04 586
9282.95 650
9283.86 628
9284.77 597
9285.68 642
9286.59 625
9287.49 599
9288.40 634
9289.31 648
9290.22 597
9291.13 619
9292.04 593
9292.95 619
9293.86 603
9294.77 687
9295.68 628
9296.59 658
9297.50 725
9298.41 650
9299.33 682
9300.24 636
9301.15 611
9302.06 628
9302.97 686
9303.88 700
9304.79 682
9305.70 689
9306.61 674
9307.52 636
9308.43 699
9309.34 705
9310.25 717
9311.16 659
9312.07 662
9312.98 687
9313.90 656
9314.81 639
9315.72 639
9316.63 596
9317.54 666
9318.45 689
9319.36 622
9320.27 642
9321.19 641
9322.10 639
9323.01 638
9323.92 642
9324.83 654
9325.74 625
9326.65 649
9327.57 608
9328.48 601
9329.39 686
9330.30 682
9331.21 654
9332.13 623
9333.04 598
9333.95 673
9334.86 595
9335.77 608
9336.69 668
9337.60 645
9338.51 644
9339.42 670
9340.33 657
9341.25 630
9342.16 645
9343.07 670
9343.98 624
9344.90 544
9345.81 572
9346.72 579
9347.63 600
9348.55 663
9349.46 611
9350.37 610
9351.29 660
9352.20 638
9353.11 664
9354.02 654
9354.94 629
9355.85 633
9356.76 700
9357.68 604
9358.59 627
9359.50 613
9360.42 650
9361.33 649
9362.24 634
9363.16 618
9364.07 647
9364.98 676
9365.90 642
9366.81 634
9367.72 575
9368.64 596
9369.55 606
9370.47 647
9371.38 621
9372.29 622
9373.21 678
9374.12 670
9375.04 673
9375.95 612
9376.86 629
9377.78 652
9378.69 642
9379.61 659
9380.52 610
9381.43 611
9382.35 627
9383.26 621
9384.18 620
9385.09 620
9386.01 652
9386.92 705
9387.84 635
9388.75 679
9389.67 610
9390.58 657
9391.49 693
9392.41 720
9393.32 680
9394.24 717
9395.15 735
9396.07 768
9396.98 665
9397.90 637
9398.81 660
9399.73 696
9400.65 706
9401.56 691
9402.48 691
9403.39 662
9404.31 659
9405.22 693
9406.14 717
9407.05 624
9407.97 675
9408.88 683
9409.80 635
9410.72 645
9411.63 627
9412.55 638
9413.46 682
9414.38 659
9415.30 637
9416.21 651
9417.13 673
9418.04 693
9418.96 658
9419.88 645
9420.79 603
9421.71 719
9422.62 701
9423.54 640
9424.46 671
9425.37 634
9426.29 725
9427.21 692
9428.12 684
9429.04 673
9429.96 661
9430.87 659
9431.79 669
9432.71 649
9433.62 686
9434.54 679
9435.46 680
9436.37 683
9437.29 700
9438.21 671
9439.13 643
9440.04 673
9440.96 668
9441.88 673
9442.80 653
9443.71 702
9444.63 727
9445.55 696
9446.46 690
9447.38 698
9448.30 717
9449.22 744
9450.14 729
9451.05 740
9451.97 802
9452.89 804
9453.81 815
9454.72 740
9455.64 768
9456.56 754
9457.48 729
9458.40 714
9459.31 723
9460.23 724
9461.15 739
9462.07 688
9462.99 640
9463.91 632
9464.82 710
9465.74 736
9466.66 702
9467.58 646
9468.50 648
9469.42 702
9470.34 703
9471.25 705
9472.17 739
9473.09 708
9474.01 700
9474.93 748
9475.85 721
9476.77 737
9477.69 745
9478.60 788
9479.52 752
9480.44 716
9481.36 804
9482.28 838
9483.20 862
9484.12 783
9485.04 773
9485.96 763
9486.88 781
9487.80 785
9488.72 738
9489.64 708
9490.56 727
9491.48 710
9492.40 739
9493.32 735
9494.24 723
9495.16 690
9496.08 694
9497.00 729
9497.92 694
9498.84 725
9499.76 712
9500.68 729
9501.60 713
9502.52 722
9503.44 730
9504.36 723
9505.28 683
9506.20 715
9507.12 727
9508.04 703
9508.96 735
9509.88 703
9510.80 725
9511.72 752
9512.64 759
9513.56 739
9514.48 758
9515.40 815
9516.32 801
9517.25 824
9518.17 843
9519.09 822
9520.01 810
9520.93 779
9521.85 812
9522.77 799
9523.69 798
9524.61 857
9525.54 853
9526.46 878
9527.38 911
9528.30 928
9529.22 976
9530.14 1039
9531.06 1106
9531.99 1204
9532.91 1187
9533.83 1192
9534.75 1228
9535.67 1180
9536.60 1112
9537.52 1067
9538.44 1057
9539.36 990
9540.28 964
9541.21 938
9542.13 909
9543.05 878
9543.97 807
9544.89 839
9545.82 850
9546.74 836
9547.66 778
9548.58 822
9549.51 768
9550.43 791
9551.35 797
9552.27 802
9553.20 806
9554.12 825
9555.04 880
9555.96 822
9556.89 895
9557.81 919
9558.73 920
9559.66 952
9560.58 942
9561.50 925
9562.43 887
9563.35 877
9564.27 840
9565.19 800
9566.12 817
9567.04 827
9567.96 849
9568.89 767
9569.81 824
9570.74 837
9571.66 846
9572.58 821
9573.51 785
9574.43 768
9575.35 770
9576.28 812
9577.20 796
9578.13 747
9579.05 725
9579.97 756
9580.90 834
9581.82 814
9582.75 775
9583.67 815
9584.59 784
9585.52 746
9586.44 762
9587.37 846
9588.29 773
9589.22 814
9590.14 803
9591.06 829
9591.99 804
9592.91 814
9593.84 823
9594.76 900
9595.69 847
9596.61 812
9597.54 831
9598.46 841
9599.39 868
9600.31 809
9601.24 834
9602.16 873
9603.09 871
9604.01 910
9604.94 899
9605.86 946
9606.79 888
9607.71 920
9608.64 853
9609.56 853
9610.49 915
9611.41 910
9612.34 916
9613.27 873
9614.19 854
9615.12 917
9616.04 898
9616.97 874
9617.89 863
9618.82 893
9619.75 936
9620.67 972
9621.60 924
9622.52 929
9623.45 864
9624.38 946
9625.30 946
9626.23 952
9627.15 954
9628.08 966
9629.01 1006
9629.93 1006
9630.86 962
9631.79 968
9632.71 1066
9633.64 1031
9634.57 1080
9635.49 1088
9636.42 1067
9637.35 1038
9638.27 1025
9639.20 1058
9640.13 1041
9641.05 1111
9641.98 1116
9642.91 1121
9643.83 1108
9644.76 1147
9645.69 1171
9646.62 1196
9647.54 1252
9648.47 1311
9649.40 1278
9650.32 1315
9651.25 1305
9652.18 1309
9653.11 1300
9654.03 1219
9654.96 1297
9655.89 1241
9656.82 1201
9657.75 1192
9658.67 1139
9659.60 1191
9660.53 1188
9661.46 1158
9662.38 1167
9663.31 1185
9664.24 1213
9665.17 1241
9666.10 1243
9667.02 1187
9667.95 1284
9668.88 1211
9669.81 1215
9670.74 1170
9671.67 1257
9672.59 1319
9673.52 1411
9674.45 1281
9675.38 1267
9676.31 1301
9677.24 1359
9678.17 1339
9679.10 1328
9680.02 1370
9680.95 1367
9681.88 1300
9682.81 1340
9683.74 1348
9684.67 1382
9685.60 1423
9686.53 1406
9687.46 1451
9688.39 1472
9689.31 1449
9690.24 1443
9691.17 1509
9692.10 1469
9693.03 1423
9693.96 1429
9694.89 1537
9695.82 1510
9696.75 1551
9697.68 1498
9698.61 1528
9699.54 1628
9700.47 1580
9701.40 1607
9702.33 1560
9703.26 1488
9704.19 1535
9705.12 1568
9706.05 1521
9706.98 1444
9707.91 1452
9708.84 1535
9709.77 1616
9710.70 1543
9711.63 1692
9712.56 1786
9713.49 1769
9714.42 1800
9715.35 1879
9716.28 1834
9717.21 1766
9718.14 1824
9719.07 1796
9720.00 1661
9720.93 1568
9721.87 1608
9722.80 1536
9723.73 1432
9724.66 1354
9725.59 1291
9726.52 1361
9727.45 1399
9728.38 1348
9729.31 1414
9730.24 1349
9731.18 1435
9732.11 1459
9733.04 1508
9733.97 1517
9734.90 1549
9735.83 1530
9736.76 1532
9737.70 1424
9738.63 1401
9739.56 1375
9740.49 1328
9741.42 1261
9742.35 1221
9743.29 1229
9744.22 1218
9745.15 1192
9746.08 1217
9747.01 1190
9747.95 1179
9748.88 1137
9749.81 1185
9750.74 1134
9751.67 1135
9752.61 1167
9753.54 1148
9754.47 1131
9755.40 1110
9756.34 1137
9757.27 1201
9758.20 1163
9759.13 1141
9760.07 1121
9761.00 1155
9761.93 1182
9762.87 1165
9763.80 1216
9764.73 1193
9765.66 1170
9766.60 1127
9767.53 1149
9768.46 1151
9769.40 1162
9770.33 1142
9771.26 1146
9772.20 1212
9773.13 1200
9774.06 1173
9775.00 1162
9775.93 1251
9776.86 1254
9777.80 1289
9778.73 1338
9779.66 1425
9780.60 1333
9781.53 1402
9782.46 1414
9783.40 1398
9784.33 1386
9785.26 1324
9786.20 1289
9787.13 1273
9788.07 1321
9789.00 1274
9789.93 1220
9790.87 1132
9791.80 1166
9792.74 1141
9793.67 1156
9794.61 1212
9795.54 1223
9796.47 1242
9797.41 1231
9798.34 1250
9799.28 1266
9800.21 1256
9801.15 1184
9802.08 1122
9803.02 1095
9803.95 1128
9804.89 1064
9805.82 989
9806.76 997
9807.69 1002
9808.63 1020
9809.56 1013
9810.50 986
9811.43 933
9812.37 954
9813.30 974
9814.24 914
9815.17 936
9816.11 926
9817.04 962
9817.98 940
9818.91 919
9819.85 920
9820.78 878
9821.72 912
9822.65 946
9823.59 860
9824.53 883
9825.46 898
9826.40 881
9827.33 903
9828.27 914
9829.21 902
9830.14 869
9831.08 903
9832.01 868
9832.95 856
9833.89 862
9834.82 869
9835.76 918
9836.69 899
9837.63 908
9838.57 889
9839.50 886
9840.44 869
9841.38 877
9842.31 870
9843.25 889
9844.19 908
9845.12 835
9846.06 860
9847.00 865
9847.93 866
9848.87 863
9849.81 860
9850.74 877
9851.68 838
9852.62 890
9853.56 980
9854.49 879
9855.43 881
9856.37 916
9857.30 945
9858.24 1010
9859.18 1004
9860.12 934
9861.05 953
9861.99 945
9862.93 953
9863.87 905
9864.80 872
9865.74 909
9866.68 854
9867.62 853
9868.56 900
9869.49 864
9870.43 846
9871.37 808
9872.31 913
9873.24 846
9874.18 862
9875.12 869
9876.06 877
9877.00 840
9877.94 863
9878.87 927
9879.81 860
9880.75 872
9881.69 812
9882.63 785
9883.57 780
9884.50 784
9885.44 847
9886.38 799
9887.32 779
9888.26 767
9889.20 804
9890.14 781
9891.08 774
9892.02 795
9892.95 802
9893.89 823
9894.83 777
9895.77 799
9896.71 719
9897.65 766
9898.59 788
9899.53 774
9900.47 794
9901.41 780
9902.35 774
9903.29 754
9904.23 748
9905.16 774
9906.10 806
9907.04 823
9907.98 820
9908.92 858
9909.86 866
9910.80 804
9911.74 802
9912.68 809
9913.62 812
9914.56 842
9915.50 859
9916.44 750
9917.38 785
9918.32 770
9919.26 781
9920.20 719
9921.14 743
9922.08 865
9923.02 973
9923.97 956
9924.91 987
9925.85 1095
9926.79 1265
9927.73 1259
9928.67 1269
9929.61 1292
9930.55 1265
9931.49 1192
9932.43 1110
9933.37 1073
9934.31 925
9935.25 924
9936.20 902
9937.14 795
9938.08 805
9939.02 794
9939.96 771
9940.90 798
9941.84 715
9942.78 719
9943.73 779
9944.67 732
9945.61 708
9946.55 725
9947.49 731
9948.43 708
9949.37 733
9950.32 713
9951.26 743
9952.20 806
9953.14 768
9954.08 749
9955.03 769
9955.97 795
9956.91 759
9957.85 805
9958.79 784
9959.74 775
9960.68 759
9961.62 797
9962.56 699
9963.50 732
9964.45 808
9965.39 754
9966.33 726
9967.27 729
9968.22 772
9969.16 754
9970.10 762
9971.04 708
9971.99 691
9972.93 720
9973.87 732
9974.82 652
9975.76 667
9976.70 643
9977.64 644
9978.59 660
9979.53 712
9980.47 633
9981.42 631
9982.36 694
9983.30 651
9984.25 640
9985.19 681
9986.13 708
9987.08 711
9988.02 698
9988.96 681
9989.91 644
9990.85 687
9991.80 703
9992.74 685
9993.68 644
9994.63 636
9995.57 684
9996.51 694
9997.46 643
9998.40 647
9999.35 641
10000.29 644
10001.23 683
10002.18 686
10003.12 685
10004.07 632
10005.01 685
10005.96 687
10006.90 650
10007.84 660
10008.79 625
10009.73 628
10010.68 690
10011.62 642
10012.57 646
10013.51 649
10014.46 610
10015.40 614
10016.35 655
10017.29 638
10018.24 643
10019.18 598
10020.13 652
10021.07 646
10022.02 658
10022.96 609
10023.91 680
10024.85 678
10025.80 665
10026.74 637
10027.69 621
10028.63 644
10029.58 648
10030.52 653
10031.47 626
10032.42 598
10033.36 631
10034.31 622
10035.25 611
10036.20 628
10037.14 628
10038.09 592
10039.04 614
10039.98 631
10040.93 609
10041.87 651
10042.82 626
10043.77 591
10044.71 568
10045.66 570
10046.60 599
10047.55 586
10048.50 612
10049.44 604
10050.39 613
10051.34 601
10052.28 584
10053.23 565
10054.18 562
10055.12 571
10056.07 621
10057.02 630
10057.96 605
10058.91 579
10059.86 559
10060.80 553
10061.75 516
10062.70 609
10063.64 606
10064.59 563
10065.54 578
10066.49 589
10067.43 620
10068.38 597
10069.33 567
10070.28 610
10071.22 630
10072.17 599
10073.12 615
10074.07 612
10075.01 600
10075.96 582
10076.91 607
10077.86 601
10078.80 598
10079.75 600
10080.70 569
10081.65 597
10082.60 575
10083.54 578
10084.49 584
10085.44 580
10086.39 543
10087.34 613
10088.28 552
10089.23 609
10090.18 583
10091.13 619
10092.08 598
10093.03 605
10093.97 608
10094.92 588
10095.87 620
10096.82 594
10097.77 583
10098.72 568
10099.67 601
10100.62 646
10101.56 680
10102.51 590
10103.46 627
10104.41 589
10105.36 606
10106.31 552
10107.26 583
10108.21 574
10109.16 573
10110.11 552
10111.05 543
10112.00 551
10112.95 548
10113.90 570
10114.85 541
10115.80 628
10116.75 577
10117.70 579
10118.65 556
10119.60 571
10120.55 593
10121.50 593
10122.45 619
10123.40 608
10124.35 553
10125.30 588
10126.25 576
10127.20 592
10128.15 612
10129.10 587
10130.05 609
10131.00 603
10131.95 537
10132.90 565
10133.85 602
10134.80 614
10135.75 611
10136.70 584
10137.65 535
10138.60 588
10139.55 592
10140.51 654
10141.46 601
10142.41 595
10143.36 612
10144.31 635
10145.26 634
10146.21 579
10147.16 566
10148.11 590
10149.06 604
10150.01 600
10150.97 588
10151.92 618
10152.87 621
10153.82 632
10154.77 606
10155.72 616
10156.67 605
10157.63 643
10158.58 635
10159.53 599
10160.48 559
10161.43 606
10162.38 695
10163.34 614
10164.29 615
10165.24 627
10166.19 659
10167.14 664
10168.09 642
10169.05 647
10170.00 657
10170.95 622
10171.90 649
10172.86 694
10173.81 632
10174.76 674
10175.71 690
10176.66 678
10177.62 683
10178.57 669
10179.52 688
10180.47 720
10181.43 703
10182.38 666
10183.33 654
10184.29 723
10185.24 710
10186.19 708
10187.14 686
10188.10 694
10189.05 718
10190.00 724
10190.96 743
10191.91 751
10192.86 722
10193.81 766
10194.77 748
10195.72 713
10196.67 694
10197.63 774
10198.58 797
10199.53 742
10200.49 760
10201.44 723
10202.40 734
10203.35 832
10204.30 854
10205.26 908
10206.21 912
10207.16 946
10208.12 926
10209.07 902
10210.03 832
10210.98 837
10211.93 752
10212.89 787
10213.84 793
10214.80 778
10215.75 775
10216.70 772
10217.66 758
10218.61 732
10219.57 793
10220.52 783
10221.48 746
10222.43 753
10223.39 698
10224.34 656
10225.30 702
10226.25 715
10227.20 698
10228.16 663
10229.11 728
10230.07 714
10231.02 734
10231.98 765
10232.93 804
10233.89 805
10234.84 812
10235.80 803
10236.75 870
10237.71 835
10238.67 805
10239.62 778
10240.58 740
10241.53 766
10242.49 715
10243.44 687
10244.40 634
10245.35 683
10246.31 663
10247.26 668
10248.22 636
10249.18 608
10250.13 581
10251.09 615
10252.04 664
10253.00 641
10253.96 616
10254.91 618
10255.87 653
10256.82 602
10257.78 594
10258.74 609
10259.69 583
10260.65 655
10261.61 638
10262.56 556
10263.52 559
10264.47 582
10265.43 620
10266.39 609
10267.34 615
10268.30 571
10269.26 578
10270.21 617
10271.17 551
10272.13 533
10273.09 617
10274.04 586
10275.00 616
10275.96 562
10276.91 614
10277.87 684
10278.83 657
10279.78 550
10280.74 603
10281.70 601
10282.66 575
10283.61 575
10284.57 602
10285.53 611
10286.49 603
10287.44 509
10288.40 571
10289.36 591
10290.32 644
10291.27 652
10292.23 643
10293.19 643
10294.15 592
10295.11 624
10296.06 594
10297.02 658
10297.98 607
10298.94 644
10299.90 630
10300.85 604
10301.81 604
10302.77 596
10303.73 549
10304.69 568
10305.65 556
10306.60 589
10307.56 631
10308.52 602
10309.48 570
10310.44 588
10311.40 610
10312.36 594
10313.32 634
10314.27 601
10315.23 625
10316.19 596
10317.15 593
10318.11 614
10319.07 566
10320.03 592
10320.99 597
10321.95 594
10322.91 558
10323.86 547
10324.82 594
10325.78 616
10326.74 556
10327.70 581
10328.66 612
10329.62 660
10330.58 701
10331.54 684
10332.50 692
10333.46 659
10334.42 636
10335.38 635
10336.34 590
10337.30 595
10338.26 570
10339.22 529
10340.18 510
10341.14 595
10342.10 523
10343.06 492
10344.02 539
10344.98 543
10345.94 534
10346.90 532
10347.86 583
10348.82 574
10349.78 566
10350.74 583
10351.70 589
10352.66 549
10353.62 514
10354.58 581
10355.55 534
10356.51 523
10357.47 551
10358.43 569
10359.39 545
10360.35 548
10361.31 520
10362.27 513
10363.23 507
10364.19 526
10365.16 558
10366.12 555
10367.08 554
10368.04 569
10369.00 575
10369.96 527
10370.92 514
10371.88 540
10372.85 516
10373.81 528
10374.77 523
10375.73 525
10376.69 581
10377.65 591
10378.62 563
10379.58 523
10380.54 548
10381.50 577
10382.46 578
10383.43 576
10384.39 498
10385.35 581
10386.31 608
10387.27 558
10388.24 493
10389.20 511
10390.16 562
10391.12 567
10392.09 581
10393.05 533
10394.01 510
10394.97 520
10395.94 614
10396.90 566
10397.86 567
10398.82 593
10399.79 577
10400.75 539
10401.71 568
10402.68 538
10403.64 547
10404.60 600
10405.57 584
10406.53 563
10407.49 556
10408.45 612
10409.42 597
10410.38 554
10411.34 578
10412.31 601
10413.27 617
10414.23 612
10415.20 624
10416.16 699
10417.13 748
10418.09 773
10419.05 738
10420.02 834
10420.98 834
10421.94 794
10422.91 753
10423.87 733
10424.84 632
10425.80 619
10426.76 674
10427.73 535
10428.69 544
10429.66 513
10430.62 532
10431.58 532
10432.55 525
10433.51 513
10434.48 531
10435.44 503
10436.41 532
10437.37 531
10438.34 520
10439.30 548
10440.27 505
10441.23 568
10442.19 567
10443.16 545
10444.12 577
10445.09 533
10446.05 479
10447.02 495
10447.98 553
10448.95 491
10449.91 489
10450.88 499
10451.84 517
10452.81 537
10453.78 505
10454.74 556
10455.71 570
10456.67 502
10457.64 532
10458.60 513
10459.57 499
10460.53 504
10461.50 505
10462.47 576
10463.43 542
10464.40 528
10465.36 484
10466.33 527
10467.29 528
10468.26 525
10469.23 536
10470.19 507
10471.16 497
10472.12 518
10473.09 462
10474.06 473
10475.02 492
10475.99 529
10476.96 551
10477.92 477
10478.89 502
10479.86 490
10480.82 481
10481.79 524
10482.76 514
10483.72 530
10484.69 483
10485.66 480
10486.62 543
10487.59 560
10488.56 501
10489.52 557
10490.49 493
10491.46 484
10492.42 506
10493.39 474
10494.36 516
10495.33 512
10496.29 515
10497.26 488
10498.23 591
10499.19 586
10500.16 548
10501.13 540
10502.10 495
10503.06 492
10504.03 492
10505.00 533
10505.97 575
10506.94 539
10507.90 518
10508.87 528
10509.84 539
10510.81 510
10511.78 508
10512.74 516
10513.71 524
10514.68 528
10515.65 540
10516.62 515
10517.58 518
10518.55 466
10519.52 489
10520.49 504
10521.46 472
10522.43 492
10523.39 516
10524.36 523
10525.33 518
10526.30 516
10527.27 526
10528.24 547
10529.21 564
10530.18 517
10531.14 512
10532.11 549
10533.08 497
10534.05 558
10535.02 495
10535.99 493
10536.96 489
10537.93 508
10538.90 484
10539.87 500
10540.84 558
10541.80 522
10542.77 510
10543.74 518
10544.71 552
10545.68 544
10546.65 509
10547.62 498
10548.59 492
10549.56 530
10550.53 563
10551.50 535
10552.47 526
10553.44 540
10554.41 567
10555.38 587
10556.35 584
10557.32 580
10558.29 581
10559.26 647
10560.23 643
10561.20 649
10562.17 670
10563.14 661
10564.11 639
10565.08 589
10566.05 585
10567.02 573
10567.99 612
10568.97 580
10569.94 567
10570.91 542
10571.88 584
10572.85 554
10573.82 513
10574.79 521
10575.76 511
10576.73 518
10577.70 543
10578.67 548
10579.64 547
10580.62 539
10581.59 562
10582.56 532
10583.53 546
10584.50 531
10585.47 582
10586.44 570
10587.42 554
10588.39 582
10589.36 569
10590.33 574
10591.30 568
10592.27 602
10593.25 567
10594.22 549
10595.19 571
10596.16 599
10597.13 555
10598.10 547
10599.08 567
10600.05 577
10601.02 572
10601.99 524
10602.96 513
10603.94 572
10604.91 600
10605.88 533
10606.85 519
10607.83 546
10608.80 502
10609.77 531
10610.74 544
10611.72 522
10612.69 501
10613.66 543
10614.63 535
10615.61 481
10616.58 559
10617.55 544
10618.53 568
10619.50 584
10620.47 532
10621.44 547
10622.42 537
10623.39 585
10624.36 523
10625.34 575
10626.31 597
10627.28 555
10628.26 596
10629.23 554
10630.20 543
10631.18 556
10632.15 540
10633.12 563
10634.10 624
10635.07 623
10636.05 670
10637.02 675
10637.99 664
10638.97 661
10639.94 645
10640.91 729
10641.89 718
10642.86 693
10643.84 621
10644.81 602
10645.79 631
10646.76 567
10647.73 569
10648.71 566
10649.68 577
10650.66 581
10651.63 544
10652.61 537
10653.58 559
10654.55 540
10655.53 496
10656.50 526
10657.48 520
10658.45 567
10659.43 516
10660.40 484
10661.38 547
10662.35 605
10663.33 583
10664.30 629
10665.28 527
10666.25 543
10667.23 572
10668.20 522
10669.18 513
10670.15 549
10671.13 544
10672.10 516
10673.08 530
10674.05 567
10675.03 571
10676.01 534
10676.98 547
10677.96 527
10678.93 574
10679.91 556
10680.88 619
10681.86 590
10682.84 583
10683.81 601
10684.79 598
10685.76 572
10686.74 501
10687.72 501
10688.69 515
10689.67 524
10690.64 520
10691.62 540
10692.60 499
10693.57 463
10694.55 521
10695.53 530
10696.50 484
10697.48 463
10698.46 512
10699.43 518
10700.41 530
10701.39 463
10702.36 507
10703.34 495
10704.32 554
10705.29 539
10706.27 511
10707.25 554
10708.22 511
10709.20 530
10710.18 497
10711.15 488
10712.13 496
10713.11 486
10714.09 527
10715.06 512
10716.04 510
10717.02 524
10718.00 507
10718.97 574
10719.95 519
10720.93 509
10721.91 478
10722.88 517
10723.86 531
10724.84 535
10725.82 513
10726.80 471
10727.77 495
10728.75 511
10729.73 483
10730.71 505
10731.69 495
10732.66 471
10733.64 483
10734.62 492
10735.60 516
10736.58 501
10737.55 447
10738.53 468
10739.51 469
10740.49 477
10741.47 490
10742.45 521
10743.43 510
10744.40 486
10745.38 475
10746.36 500
10747.34 465
10748.32 490
10749.30 461
10750.28 464
10751.26 468
10752.24 467
10753.21 445
10754.19 441
10755.17 487
10756.15 516
10757.13 510
10758.11 529
10759.09 507
10760.07 506
10761.05 506
10762.03 528
10763.01 482
10763.99 508
10764.97 518
10765.95 504
10766.93 460
10767.91 480
10768.89 519
10769.87 548
10770.84 498
10771.82 457
10772.80 466
10773.78 474
10774.76 484
10775.74 477
10776.73 488
10777.71 492
10778.69 471
10779.67 503
10780.65 470
10781.63 491
10782.61 492
10783.59 502
10784.57 499
10785.55 461
10786.53 457
10787.51 511
10788.49 513
10789.47 496
10790.45 514
10791.43 501
10792.41 468
10793.39 503
10794.38 495
10795.36 494
10796.34 488
10797.32 505
10798.30 528
10799.28 505
10800.26 507
10801.24 529
10802.22 515
10803.21 483
10804.19 509
10805.17 487
10806.15 524
10807.13 521
10808.11 469
10809.09 521
10810.08 517
10811.06 568
10812.04 498
10813.02 515
10814.00 473
10814.99 518
10815.97 509
10816.95 461
10817.93 489
10818.91 532
10819.90 518
10820.88 532
10821.86 523
10822.84 472
10823.82 501
10824.81 516
10825.79 533
10826.77 515
10827.75 489
10828.74 498
10829.72 483
10830.70 473
10831.68 479
10832.67 495
10833.65 491
10834.63 526
10835.62 533
10836.60 507
10837.58 581
10838.56 560
10839.55 541
10840.53 519
10841.51 541
10842.50 563
10843.48 561
10844.46 494
10845.45 500
10846.43 563
10847.41 562
10848.40 565
10849.38 537
10850.36 509
10851.35 545
10852.33 562
10853.31 537
10854.30 530
10855.28 566
10856.26 572
10857.25 539
10858.23 543
10859.22 525
10860.20 543
10861.18 599
10862.17 550
10863.15 493
10864.14 531
10865.12 524
10866.10 561
10867.09 586
10868.07 527
10869.06 573
10870.04 564
10871.03 584
10872.01 595
10873.00 598
10873.98 564
10874.96 561
10875.95 575
10876.93 580
10877.92 555
10878.90 584
10879.89 610
10880.87 580
10881.86 597
10882.84 616
10883.83 634
10884.81 595
10885.80 570
10886.78 622
10887.77 647
10888.75 611
10889.74 614
10890.72 609
10891.71 624
10892.70 614
10893.68 665
10894.67 611
10895.65 634
10896.64 667
10897.62 673
10898.61 655
10899.59 624
10900.58 660
10901.57 667
10902.55 669
10903.54 676
10904.52 644
10905.51 646
10906.50 691
10907.48 715
10908.47 727
10909.45 646
10910.44 651
10911.43 733
10912.41 681
10913.40 690
10914.39 647
10915.37 675
10916.36 669
10917.35 731
10918.33 695
10919.32 702
10920.30 724
10921.29 745
10922.28 779
10923.27 724
10924.25 719
10925.24 702
10926.23 713
10927.21 702
10928.20 699
10929.19 720
10930.17 734
10931.16 749
10932.15 736
10933.14 784
10934.12 795
10935.11 725
10936.10 757
10937.09 784
10938.07 726
10939.06 739
10940.05 729
10941.04 788
10942.02 818
10943.01 796
10944.00 863
10944.99 854
10945.97 806
10946.96 847
10947.95 844
10948.94 833
10949.93 828
10950.91 906
10951.90 959
10952.89 977
10953.88 933
10954.87 950
10955.85 1075
10956.84 1101
10957.83 1133
10958.82 1190
10959.81 1175
10960.80 1158
10961.79 1159
10962.77 1112
10963.76 1082
10964.75 986
10965.74 1006
10966.73 1007
10967.72 984
10968.71 973
10969.70 913
10970.68 939
10971.67 909
10972.66 880
10973.65 946
10974.64 981
10975.63 881
10976.62 903
10977.61 876
10978.60 921
10979.59 919
10980.58 959
10981.57 1038
10982.55 1064
10983.54 989
10984.53 957
10985.52 957
10986.51 994
10987.50 1021
10988.49 1005
10989.48 1018
10990.47 953
10991.46 972
10992.45 1035
10993.44 1095
10994.43 1221
10995.42 1299
10996.41 1458
10997.40 1471
10998.39 1541
10999.38 1649
11000.37 1778
11001.36 1722
11002.35 1576
11003.34 1426
11004.33 1444
11005.33 1416
11006.32 1272
11007.31 1183
11008.30 1097
11009.29 1043
11010.28 1009
11011.27 962
11012.26 884
11013.25 865
11014.24 869
11015.23 877
11016.22 841
11017.21 796
11018.21 815
11019.20 773
11020.19 784
11021.18 768
11022.17 823
11023.16 905
11024.15 846
11025.14 878
11026.14 858
11027.13 798
11028.12 808
11029.11 851
11030.10 811
11031.09 755
11032.09 782
11033.08 756
11034.07 797
11035.06 761
11036.05 766
11037.05 824
11038.04 811
11039.03 799
11040.02 761
11041.01 736
11042.01 751
11043.00 734
11043.99 713
11044.98 672
11045.97 706
11046.97 725
11047.96 714
11048.95 701
11049.94 655
11050.94 656
11051.93 663
11052.92 694
11053.91 691
11054.91 671
11055.90 666
11056.89 678
11057.89 722
11058.88 670
11059.87 673
11060.87 654
11061.86 696
11062.85 636
11063.84 668
11064.84 648
11065.83 693
11066.82 644
11067.82 634
11068.81 630
11069.80 680
11070.80 696
11071.79 715
11072.78 654
11073.78 654
11074.77 629
11075.77 661
11076.76 644
11077.75 670
11078.75 624
11079.74 672
11080.73 633
11081.73 646
11082.72 612
11083.72 660
11084.71 663
11085.70 669
11086.70 681
11087.69 676
11088.69 612
11089.68 611
11090.68 615
11091.67 610
11092.66 576
11093.66 642
11094.65 604
11095.65 618
11096.64 588
11097.64 636
11098.63 665
11099.63 622
11100.62 626
11101.62 588
11102.61 631
11103.61 632
11104.60 630
11105.60 591
11106.59 584
11107.59 579
11108.58 580
11109.58 630
11110.57 563
11111.57 559
11112.56 644
11113.56 605
11114.55 585
11115.55 566
11116.55 600
11117.54 594
11118.54 598
11119.53 592
11120.53 587
11121.52 571
11122.52 560
11123.51 608
11124.51 599
11125.51 655
11126.50 607
11127.50 598
11128.49 609
11129.49 578
11130.49 584
11131.48 561
11132.48 589
11133.48 520
11134.47 541
11135.47 567
11136.46 520
11137.46 527
11138.46 588
11139.45 568
11140.45 529
11141.45 544
11142.44 574
11143.44 584
11144.44 535
11145.43 569
11146.43 603
11147.43 584
11148.43 537
11149.42 559
11150.42 598
11151.42 543
11152.41 553
11153.41 604
11154.41 548
11155.40 504
11156.40 519
11157.40 589
11158.40 572
11159.39 537
11160.39 565
11161.39 556
11162.39 560
11163.38 540
11164.38 555
11165.38 558
11166.38 566
11167.38 559
11168.37 552
11169.37 565
11170.37 531
11171.37 588
11172.37 557
11173.36 531
11174.36 503
11175.36 556
11176.36 601
11177.36 571
11178.35 554
11179.35 627
11180.35 597
11181.35 588
11182.35 524
11183.35 562
11184.34 569
11185.34 602
11186.34 566
11187.34 607
11188.34 589
11189.34 580
11190.34 559
11191.34 544
11192.34 615
11193.33 611
11194.33 552
11195.33 594
11196.33 589
11197.33 547
11198.33 584
11199.33 597
11200.33 549
11201.33 527
11202.33 595
11203.33 586
11204.33 553
11205.32 537
11206.32 554
11207.32 539
11208.32 563
11209.32 546
11210.32 564
11211.32 528
11212.32 532
11213.32 559
11214.32 560
11215.32 540
11216.32 532
11217.32 545
11218.32 532
11219.32 510
11220.32 530
11221.32 532
11222.32 551
11223.32 521
11224.32 490
11225.32 488
11226.32 515
11227.33 513
11228.33 506
11229.33 509
11230.33 527
11231.33 561
11232.33 566
11233.33 596
11234.33 577
11235.33 553
11236.33 571
11237.33 518
11238.33 544
11239.33 527
11240.34 536
11241.34 516
11242.34 526
11243.34 594
11244.34 546
11245.34 541
11246.34 520
11247.34 514
11248.35 503
11249.35 521
11250.35 553
11251.35 563
11252.35 546
11253.35 536
11254.35 577
11255.36 562
11256.36 509
11257.36 503
11258.36 544
11259.36 542
11260.37 562
11261.37 576
11262.37 552
11263.37 543
11264.37 549
11265.38 575
11266.38 538
11267.38 548
11268.38 576
11269.39 604
11270.39 589
11271.39 570
11272.39 562
11273.40 568
11274.40 577
11275.40 597
11276.40 592
11277.41 560
11278.41 591
11279.41 618
11280.41 621
11281.42 589
11282.42 589
11283.42 604
11284.43 557
11285.43 578
11286.43 572
11287.44 547
11288.44 566
11289.44 603
11290.45 542
11291.45 547
11292.45 557
11293.46 583
11294.46 577
11295.46 581
11296.47 553
11297.47 553
11298.47 590
11299.48 547
11300.48 525
11301.48 563
11302.49 557
11303.49 546
11304.50 541
11305.50 545
11306.50 586
11307.51 579
11308.51 580
11309.52 672
11310.52 639
11311.52 621
11312.53 636
11313.53 688
11314.54 636
11315.54 624
11316.55 648
11317.55 610
11318.56 620
11319.56 626
11320.56 554
11321.57 582
11322.57 605
11323.58 571
11324.58 556
11325.59 552
11326.59 557
11327.60 545
11328.60 524
11329.61 530
11330.61 553
11331.62 626
11332.62 544
11333.63 578
11334.63 566
11335.64 588
11336.65 636
11337.65 637
11338.66 599
11339.66 644
11340.67 662
11341.67 603
11342.68 613
11343.68 601
11344.69 641
11345.70 610
11346.70 561
11347.71 517
11348.71 550
11349.72 535
11350.72 565
11351.73 536
11352.74 536
11353.74 558
11354.75 542
11355.76 514
11356.76 542
11357.77 520
11358.77 530
11359.78 513
11360.79 520
11361.79 531
11362.80 538
11363.81 509
11364.81 517
11365.82 566
11366.83 510
11367.83 535
11368.84 480
11369.85 517
11370.85 498
11371.86 519
11372.87 553
11373.87 491
11374.88 512
11375.89 539
11376.90 552
11377.90 512
11378.91 487
11379.92 489
11380.92 541
11381.93 493
11382.94 492
11383.95 566
11384.95 531
11385.96 546
11386.97 476
11387.98 523
11388.99 531
11389.99 511
11391.00 495
11392.01 537
11393.02 524
11394.02 488
11395.03 505
11396.04 493
11397.05 499
11398.06 489
11399.06 492
11400.07 512
11401.08 487
11402.09 474
11403.10 508
11404.11 504
11405.11 508
11406.12 517
11407.13 531
11408.14 451
11409.15 474
11410.16 495
11411.17 471
11412.17 460
11413.18 516
11414.19 543
11415.20 509
11416.21 475
11417.22 474
11418.23 501
11419.24 485
11420.25 491
11421.25 477
11422.26 507
11423.27 495
11424.28 516
11425.29 498
11426.30 523
11427.31 531
11428.32 507
11429.33 471
11430.34 513
11431.35 548
11432.36 506
11433.37 462
11434.38 496
11435.39 531
11436.40 500
11437.41 572
11438.42 484
11439.43 489
11440.44 492
11441.45 501
11442.46 456
11443.47 518
11444.48 478
11445.49 532
11446.50 527
11447.51 482
11448.52 508
11449.53 483
11450.54 473
11451.55 478
11452.56 500
11453.57 463
11454.58 509
11455.59 520
11456.60 507
11457.61 487
11458.62 534
11459.63 535
11460.64 516
11461.66 515
11462.67 493
11463.68 547
11464.69 539
11465.70 556
11466.71 528
11467.72 511
11468.73 464
11469.74 512
11470.76 464
11471.77 504
11472.78 494
11473.79 498
11474.80 503
11475.81 498
11476.82 522
11477.84 514
11478.85 490
11479.86 483
11480.87 495
11481.88 490
11482.89 532
11483.91 481
11484.92 487
11485.93 539
11486.94 508
11487.95 450
11488.97 475
11489.98 483
11490.99 466
11492.00 493
11493.02 488
11494.03 516
11495.04 525
11496.05 522
11497.06 497
11498.08 481
11499.09 494
11500.10 522
11501.12 475
11502.13 517
11503.14 492
11504.15 514
11505.17 484
11506.18 533
11507.19 531
11508.20 518
11509.22 526
11510.23 501
11511.24 492
11512.26 483
11513.27 498
11514.28 525
11515.30 548
11516.31 507
11517.32 483
11518.34 496
11519.35 520
11520.36 489
11521.38 491
11522.39 545
11523.40 514
11524.42 490
11525.43 484
11526.45 494
11527.46 525
11528.47 542
11529.49 484
11530.50 517
11531.52 480
11532.53 469
11533.54 479
11534.56 503
11535.57 539
11536.59 480
11537.60 534
11538.61 507
11539.63 510
11540.64 524
11541.66 529
11542.67 538
11543.69 501
11544.70 515
11545.72 527
11546.73 531
11547.74 529
11548.76 581
11549.77 537
11550.79 538
11551.80 545
11552.82 522
11553.83 547
11554.85 585
11555.86 546
11556.88 576
11557.89 569
11558.91 626
11559.92 553
11560.94 592
11561.96 587
11562.97 592
11563.99 560
11565.00 575
11566.02 567
11567.03 561
11568.05 578
11569.06 592
11570.08 616
11571.10 575
11572.11 573
11573.13 596
11574.14 615
11575.16 562
11576.17 652
11577.19 597
11578.21 607
11579.22 629
11580.24 679
11581.25 664
11582.27 673
11583.29 678
11584.30 728
11585.32 681
11586.34 669
11587.35 706
11588.37 698
11589.39 763
11590.40 735
11591.42 772
11592.44 764
11593.45 801
11594.47 966
11595.49 1097
11596.50 1110
11597.52 1120
11598.54 1237
11599.55 1233
11600.57 1255
11601.59 1186
11602.60 1190
11603.62 1084
11604.64 1039
11605.66 914
11606.67 854
11607.69 770
11608.71 751
11609.73 689
11610.74 647
11611.76 652
11612.78 654
11613.80 613
11614.81 570
11615.83 599
11616.85 665
11617.87 615
11618.88 582
11619.90 574
11620.92 612
11621.94 621
11622.96 555
11623.97 569
11624.99 575
11626.01 551
11627.03 580
11628.05 596
11629.07 572
11630.08 573
11631.10 566
11632.12 576
11633.14 535
11634.16 587
11635.18 583
11636.19 609
11637.21 584
11638.23 549
11639.25 557
11640.27 545
11641.29 564
11642.31 541
11643.33 587
11644.34 555
11645.36 517
11646.38 454
11647.40 504
11648.42 496
11649.44 534
11650.46 508
11651.48 481
11652.50 522
11653.52 492
11654.54 506
11655.56 480
11656.58 483
11657.60 520
11658.61 513
11659.63 502
11660.65 536
11661.67 530
11662.69 515
11663.71 502
11664.73 508
11665.75 519
11666.77 531
11667.79 508
11668.81 515
11669.83 521
11670.85 505
11671.87 544
11672.89 534
11673.91 552
11674.93 535
11675.95 561
11676.97 572
11678.00 515
11679.02 579
11680.04 600
11681.06 599
11682.08 562
11683.10 571
11684.12 536
11685.14 575
11686.16 535
11687.18 513
11688.20 556
11689.22 529
11690.24 565
11691.26 540
11692.29 535
11693.31 528
11694.33 474
11695.35 506
11696.37 513
11697.39 512
11698.41 499
11699.43 486
11700.46 490
11701.48 528
11702.50 504
11703.52 504
11704.54 580
11705.56 556
11706.58 519
11707.61 475
11708.63 458
11709.65 472
11710.67 504
11711.69 496
11712.72 519
11713.74 503
11714.76 496
11715.78 513
11716.80 511
11717.83 464
11718.85 488
11719.87 534
11720.89 483
11721.92 509
11722.94 471
11723.96 494
11724.98 471
11726.01 472
11727.03 507
11728.05 467
11729.07 510
11730.10 520
11731.12 495
11732.14 453
11733.16 457
11734.19 458
11735.21 507
11736.23 478
11737.26 492
11738.28 526
11739.30 513
11740.33 478
11741.35 459
11742.37 492
11743.39 499
11744.42 525
11745.44 516
11746.47 502
11747.49 472
11748.51 500
11749.54 496
11750.56 537
11751.58 516
11752.61 523
11753.63 507
11754.65 544
11755.68 546
11756.70 515
11757.73 507
11758.75 501
11759.77 559
11760.80 517
11761.82 475
11762.85 435
11763.87 472
11764.89 483
11765.92 478
11766.94 482
11767.97 490
11768.99 451
11770.02 447
11771.04 433
11772.06 449
11773.09 470
11774.11 478
11775.14 468
11776.16 492
11777.19 473
11778.21 481
11779.24 490
11780.26 484
11781.29 516
11782.31 490
11783.34 508
11784.36 525
11785.39 550
11786.41 517
11787.44 495
11788.46 516
11789.49 489
11790.51 504
11791.54 495
11792.57 534
11793.59 492
11794.62 487
11795.64 512
11796.67 511
11797.69 527
11798.72 544
11799.74 522
11800.77 488
11801.80 509
11802.82 527
11803.85 520
11804.87 542
11805.90 560
11806.93 562
11807.95 484
11808.98 446
11810.00 500
11811.03 500
11812.06 518
11813.08 509
11814.11 468
11815.14 485
11816.16 515
11817.19 503
11818.22 521
11819.24 512
11820.27 528
11821.30 498
11822.32 487
11823.35 514
11824.38 519
11825.40 537
11826.43 532
11827.46 553
11828.48 537
11829.51 532
11830.54 543
11831.56 557
11832.59 472
11833.62 513
11834.65 514
11835.67 524
11836.70 496
11837.73 585
11838.76 580
11839.78 525
11840.81 529
11841.84 544
11842.87 577
11843.89 574
11844.92 553
11845.95 543
11846.98 550
11848.00 532
11849.03 536
11850.06 537
11851.09 563
11852.12 547
11853.14 557
11854.17 594
11855.20 559
11856.23 551
11857.26 554
11858.29 620
11859.31 582
11860.34 583
11861.37 614
11862.40 590
11863.43 564
11864.46 587
11865.48 609
11866.51 598
11867.54 628
11868.57 573
11869.60 570
11870.63 595
11871.66 586
11872.69 613
11873.72 604
11874.74 584
11875.77 591
11876.80 599
11877.83 605
11878.86 624
11879.89 609
11880.92 617
11881.95 641
11882.98 652
11884.01 628
11885.04 639
11886.07 605
11887.10 602
11888.13 596
11889.15 635
11890.18 656
11891.21 674
11892.24 703
11893.27 706
11894.30 721
11895.33 691
11896.36 723
11897.39 700
11898.42 770
11899.45 762
11900.48 778
11901.51 803
11902.54 791
11903.57 793
11904.60 838
11905.64 754
11906.67 761
11907.70 815
11908.73 781
11909.76 754
11910.79 728
11911.82 720
11912.85 732
11913.88 751
11914.91 796
11915.94 761
11916.97 752
11918.00 771
11919.03 762
11920.06 748
11921.10 718
11922.13 780
11923.16 757
11924.19 783
11925.22 815
11926.25 948
11927.28 950
11928.31 989
11929.35 1119
11930.38 1117
11931.41 1093
11932.44 1079
11933.47 1168
11934.50 1096
11935.53 1047
11936.57 935
11937.60 962
11938.63 931
11939.66 862
11940.69 818
11941.73 781
11942.76 741
11943.79 767
11944.82 741
11945.85 741
11946.89 667
11947.92 618
11948.95 661
11949.98 638
11951.01 645
11952.05 608
11953.08 662
11954.11 638
11955.14 696
11956.18 644
11957.21 609
11958.24 630
11959.27 589
11960.31 611
11961.34 629
11962.37 591
11963.41 598
11964.44 663
11965.47 687
11966.50 642
11967.54 639
11968.57 654
11969.60 671
11970.64 694
11971.67 663
11972.70 679
11973.74 621
11974.77 634
11975.80 634
11976.84 640
11977.87 635
11978.90 671
11979.94 655
11980.97 598
11982.00 674
11983.04 635
11984.07 653
11985.11 599
11986.14 644
11987.17 646
11988.21 668
11989.24 700
11990.28 657
11991.31 700
11992.34 691
11993.38 695
11994.41 666
11995.45 679
11996.48 608
11997.52 656
11998.55 677
11999.58 690
12000.62 668
12001.65 675
12002.69 705
12003.72 668
12004.76 692
12005.79 672
12006.83 698
12007.86 725
12008.90 744
12009.93 719
12010.97 745
12012.00 741
12013.04 773
12014.07 752
12015.11 749
12016.14 766
12017.18 803
12018.21 791
12019.25 800
12020.28 756
12021.32 772
12022.35 819
12023.39 785
12024.42 769
12025.46 773
12026.49 750
12027.53 715
12028.57 725
12029.60 699
12030.64 710
12031.67 687
12032.71 726
12033.74 742
12034.78 688
12035.82 666
12036.85 702
12037.89 748
12038.92 691
12039.96 671
12041.00 690
12042.03 734
12043.07 739
12044.11 729
12045.14 693
12046.18 680
12047.22 681
12048.25 781
12049.29 797
12050.33 705
12051.36 694
12052.40 766
12053.44 695
12054.47 752
12055.51 708
12056.55 655
12057.58 770
12058.62 790
12059.66 779
12060.69 738
12061.73 720
12062.77 752
12063.80 743
12064.84 752
12065.88 728
12066.92 729
12067.95 754
12068.99 723
12070.03 753
12071.07 805
12072.10 806
12073.14 854
12074.18 777
12075.22 733
12076.25 696
12077.29 735
12078.33 765
12079.37 765
12080.41 750
12081.44 814
12082.48 830
12083.52 823
12084.56 812
12085.60 773
12086.63 822
12087.67 834
12088.71 814
12089.75 841
12090.79 863
12091.83 874
12092.86 960
12093.90 900
12094.94 870
12095.98 937
12097.02 952
12098.06 949
12099.10 1030
12100.13 1030
12101.17 1116
12102.21 1186
12103.25 1185
12104.29 1198
12105.33 1114
12106.37 1144
12107.41 1123
12108.45 1102
12109.49 1011
12110.52 1010
12111.56 889
12112.60 861
12113.64 792
12114.68 794
12115.72 759
12116.76 734
12117.80 708
12118.84 690
12119.88 668
12120.92 703
12121.96 721
12123.00 662
12124.04 646
12125.08 651
12126.12 630
12127.16 708
12128.20 662
12129.24 588
12130.28 659
12131.32 659
12132.36 650
12133.40 659
12134.44 644
12135.48 659
12136.52 638
12137.56 641
12138.60 617
12139.64 552
12140.68 624
12141.72 691
12142.76 650
12143.80 609
12144.84 603
12145.88 642
12146.93 597
12147.97 622
12149.01 568
12150.05 567
12151.09 616
12152.13 592
12153.17 568
12154.21 560
12155.25 568
12156.29 590
12157.34 599
12158.38 548
12159.42 539
12160.46 572
12161.50 595
12162.54 549
12163.58 557
12164.62 562
12165.67 613
12166.71 545
12167.75 536
12168.79 541
12169.83 589
12170.87 618
12171.92 553
12172.96 585
12174.00 549
12175.04 595
12176.08 585
12177.13 606
12178.17 546
12179.21 557
12180.25 582
12181.30 565
12182.34 560
12183.38 552
12184.42 533
12185.46 561
12186.51 564
12187.55 559
12188.59 548
12189.63 560
12190.68 608
12191.72 542
12192.76 523
12193.81 543
12194.85 595
12195.89 615
12196.93 525
12197.98 516
12199.02 572
12200.06 574
12201.11 569
12202.15 534
12203.19 533
12204.24 556
12205.28 549
12206.32 546
12207.37 510
12208.41 538
12209.45 521
12210.50 547
12211.54 534
12212.58 548
12213.63 603
12214.67 561
12215.71 563
12216.76 544
12217.80 511
12218.85 529
12219.89 548
12220.93 523
12221.98 522
12223.02 507
12224.07 589
12225.11 526
12226.15 568
12227.20 524
12228.24 557
12229.29 576
12230.33 570
12231.38 555
12232.42 572
12233.46 558
12234.51 542
12235.55 510
12236.60 499
12237.64 516
12238.69 484
12239.73 539
12240.78 510
12241.82 511
12242.87 516
12243.91 530
12244.96 516
12246.00 477
12247.05 460
12248.09 532
12249.14 518
12250.18 500
12251.23 544
12252.27 509
12253.32 485
12254.36 475
12255.41 506
12256.45 472
12257.50 527
12258.55 465
12259.59 461
12260.64 488
12261.68 490
12262.73 487
12263.77 513
12264.82 541
12265.87 496
12266.91 450
12267.96 479
12269.00 521
12270.05 508
12271.10 474
12272.14 509
12273.19 483
12274.23 481
12275.28 479
12276.33 498
12277.37 506
12278.42 459
12279.47 459
12280.51 491
12281.56 445
12282.61 437
12283.65 490
12284.70 521
12285.75 453
12286.79 475
12287.84 502
12288.89 487
12289.93 482
12290.98 475
12292.03 461
12293.07 526
12294.12 462
12295.17 476
12296.22 477
12297.26 445
12298.31 443
12299.36 451
12300.40 486
12301.45 480
12302.50 501
12303.55 518
12304.59 508
12305.64 463
12306.69 495
12307.74 482
12308.78 464
12309.83 489
12310.88 472
12311.93 491
12312.98 525
12314.02 494
12315.07 473
12316.12 494
12317.17 449
12318.22 483
12319.26 497
12320.31 488
12321.36 465
12322.41 453
12323.46 462
12324.51 504
12325.55 468
12326.60 476
12327.65 489
12328.70 439
12329.75 425
12330.80 429
12331.85 430
12332.89 470
12333.94 477
12334.99 490
12336.04 469
12337.09 458
12338.14 521
12339.19 457
12340.24 484
12341.29 459
12342.33 445
12343.38 453
12344.43 446
12345.48 469
12346.53 510
12347.58 538
12348.63 498
12349.68 475
12350.73 479
12351.78 457
12352.83 437
12353.88 465
12354.93 455
12355.98 476
12357.03 460
12358.08 452
12359.13 458
12360.18 452
12361.23 477
12362.28 509
12363.33 475
12364.38 475
12365.43 474
12366.48 503
12367.53 495
12368.58 436
12369.63 445
12370.68 473
12371.73 448
12372.78 496
12373.83 518
12374.88 452
12375.93 445
12376.98 492
12378.03 504
12379.08 536
12380.13 527
12381.18 516
12382.23 537
12383.29 472
12384.34 474
12385.39 509
12386.44 557
12387.49 503
12388.54 484
12389.59 480
12390.64 532
12391.69 486
12392.75 502
12393.80 512
12394.85 525
12395.90 531
12396.95 537
12398.00 499
12399.05 475
12400.11 494
12401.16 519
12402.21 497
12403.26 541
12404.31 529
12405.36 538
12406.42 513
12407.47 552
12408.52 514
12409.57 533
12410.62 529
12411.68 510
12412.73 567
12413.78 552
12414.83 551
12415.88 589
12416.94 586
12417.99 532
12419.04 465
12420.09 525
12421.15 550
12422.20 538
12423.25 572
12424.30 551
12425.36 558
12426.41 501
12427.46 540
12428.52 559
12429.57 552
12430.62 557
12431.67 569
12432.73 579
12433.78 561
12434.83 558
12435.89 590
12436.94 583
12437.99 606
12439.05 618
12440.10 576
12441.15 576
12442.21 554
12443.26 594
12444.31 585
12445.37 538
12446.42 577
12447.47 629
12448.53 590
12449.58 611
12450.63 575
12451.69 570
12452.74 576
12453.80 561
12454.85 562
12455.90 609
12456.96 613
12458.01 599
12459.07 578
12460.12 589
12461.17 572
12462.23 556
12463.28 593
12464.34 556
12465.39 620
12466.45 628
12467.50 643
12468.56 613
12469.61 628
12470.66 618
12471.72 655
12472.77 681
12473.83 676
12474.88 686
12475.94 707
12476.99 733
12478.05 703
12479.10 699
12480.16 730
12481.21 774
12482.27 813
12483.32 765
12484.38 811
12485.43 884
12486.49 985
12487.54 1039
12488.60 1139
12489.65 1184
12490.71 1268
12491.77 1415
12492.82 1498
12493.88 1605
12494.93 1710
12495.99 1735
12497.04 1678
12498.10 1584
12499.15 1537
12500.21 1431
12501.27 1330
12502.32 1176
12503.38 1070
12504.43 1005
12505.49 931
12506.55 900
12507.60 835
12508.66 790
12509.72 742
12510.77 786
12511.83 738
12512.88 739
12513.94 716
12515.00 693
12516.05 732
12517.11 685
12518.17 690
12519.22 744
12520.28 731
12521.34 697
12522.39 688
12523.45 710
12524.51 687
12525.56 649
12526.62 675
12527.68 652
12528.74 698
12529.79 697
12530.85 660
12531.91 670
12532.96 729
12534.02 756
12535.08 736
12536.14 678
12537.19 673
12538.25 684
12539.31 652
12540.37 617
12541.42 631
12542.48 650
12543.54 632
12544.60 685
12545.65 668
12546.71 652
12547.77 665
12548.83 653
12549.89 670
12550.94 669
12552.00 677
12553.06 645
12554.12 703
12555.18 686
12556.23 676
12557.29 712
12558.35 710
12559.41 743
12560.47 733
12561.53 695
12562.58 669
12563.64 715
12564.70 736
12565.76 786
12566.82 802
12567.88 820
12568.94 873
12570.00 862
12571.05 876
12572.11 985
12573.17 1010
12574.23 1041
12575.29 1021
12576.35 1023
12577.41 1054
12578.47 999
12579.53 907
12580.59 901
12581.64 861
12582.70 888
12583.76 905
12584.82 835
12585.88 814
12586.94 760
12588.00 765
12589.06 757
12590.12 807
12591.18 790
12592.24 758
12593.30 755
12594.36 768
12595.42 766
12596.48 721
12597.54 717
12598.60 736
12599.66 688
12600.72 725
12601.78 712
12602.84 638
12603.90 630
12604.96 645
12606.02 713
12607.08 650
12608.14 643
12609.20 677
12610.26 665
12611.32 672
12612.38 655
12613.44 632
12614.50 676
12615.57 661
12616.63 635
12617.69 677
12618.75 614
12619.81 658
12620.87 658
12621.93 637
12622.99 624
12624.05 664
12625.11 642
12626.18 594
12627.24 618
12628.30 587
12629.36 594
12630.42 614
12631.48 613
12632.54 626
12633.60 595
12634.67 611
12635.73 607
12636.79 627
12637.85 604
12638.91 607
12639.97 647
12641.04 608
12642.10 657
12643.16 645
12644.22 667
12645.28 615
12646.35 629
12647.41 712
12648.47 683
12649.53 680
12650.59 607
12651.66 695
12652.72 724
12653.78 743
12654.84 677
12655.91 704
12656.97 710
12658.03 727
12659.09 715
12660.16 701
12661.22 685
12662.28 679
12663.34 690
12664.41 719
12665.47 685
12666.53 681
12667.60 646
12668.66 637
12669.72 668
12670.78 679
12671.85 695
12672.91 636
12673.97 662
12675.04 630
12676.10 629
12677.16 701
12678.23 694
12679.29 655
12680.35 695
12681.42 659
12682.48 683
12683.54 670
12684.61 655
12685.67 674
12686.74 682
12687.80 756
12688.86 737
12689.93 650
12690.99 669
12692.05 747
12693.12 743
12694.18 737
12695.25 736
12696.31 734
12697.37 766
12698.44 746
12699.50 787
12700.57 799
12701.63 879
12702.70 828
12703.76 846
12704.83 842
12705.89 790
12706.95 814
12708.02 838
12709.08 788
12710.15 748
12711.21 743
12712.28 723
12713.34 698
12714.41 703
12715.47 678
12716.54 627
12717.60 650
12718.67 668
12719.73 633
12720.80 650
12721.86 654
12722.93 654
12723.99 661
12725.06 668
12726.12 636
12727.19 650
12728.26 642
12729.32 632
12730.39 609
12731.45 596
12732.52 629
12733.58 634
12734.65 668
12735.71 611
12736.78 588
12737.85 636
12738.91 664
12739.98 601
12741.04 560
12742.11 599
12743.18 648
12744.24 589
12745.31 584
12746.37 572
12747.44 624
12748.51 593
12749.57 600
12750.64 545
12751.71 600
12752.77 569
12753.84 606
12754.91 580
12755.97 527
12757.04 496
12758.11 533
12759.17 531
12760.24 499
12761.31 479
12762.37 508
12763.44 523
12764.51 502
12765.57 488
12766.64 507
12767.71 509
12768.78 523
12769.84 547
12770.91 531
12771.98 535
12773.04 518
12774.11 549
12775.18 539
12776.25 491
12777.31 477
12778.38 518
12779.45 498
12780.52 467
12781.58 530
12782.65 524
12783.72 549
12784.79 534
12785.86 499
12786.92 485
12787.99 489
12789.06 491
12790.13 497
12791.20 507
12792.26 497
12793.33 499
12794.40 473
12795.47 507
12796.54 477
12797.61 482
12798.67 494
12799.74 548
12800.81 521
12801.88 500
12802.95 526
12804.02 498
12805.09 495
12806.15 512
12807.22 512
12808.29 507
12809.36 500
12810.43 504
12811.50 509
12812.57 505
12813.64 505
12814.71 566
12815.77 568
12816.84 513
12817.91 518
12818.98 485
12820.05 551
12821.12 484
12822.19 503
12823.26 525
12824.33 509
12825.40 559
12826.47 491
12827.54 481
12828.61 453
12829.68 454
12830.75 515
12831.82 517
12832.89 469
12833.96 507
12835.03 516
12836.10 477
12837.17 493
12838.24 474
12839.31 454
12840.38 477
12841.45 472
12842.52 508
12843.59 483
12844.66 451
12845.73 477
12846.80 434
12847.87 462
12848.94 456
12850.01 451
12851.08 431
12852.15 432
12853.22 417
12854.29 494
12855.36 478
12856.43 454
12857.51 427
12858.58 454
12859.65 425
12860.72 466
12861.79 446
12862.86 404
12863.93 436
12865.00 455
12866.07 439
12867.15 421
12868.22 412
12869.29 400
12870.36 421
12871.43 412
12872.50 437
12873.57 432
12874.65 450
12875.72 374
12876.79 401
12877.86 398
12878.93 395
12880.00 405
12881.08 377
12882.15 419
12883.22 428
12884.29 422
12885.36 372
12886.44 425
12887.51 404
12888.58 428
12889.65 413
12890.72 431
12891.80 403
12892.87 432
12893.94 436
12895.01 422
12896.09 448
12897.16 424
12898.23 435
12899.30 432
12900.38 448
12901.45 386
12902.52 388
12903.60 377
12904.67 401
12905.74 385
12906.81 398
12907.89 388
12908.96 373
12910.03 395
12911.11 367
12912.18 414
12913.25 377
12914.33 390
12915.40 375
12916.47 386
12917.55 397
12918.62 407
12919.69 371
12920.77 404
12921.84 351
12922.91 392
12923.99 377
12925.06 405
12926.13 397
12927.21 388
12928.28 407
12929.36 424
12930.43 403
12931.50 389
12932.58 371
12933.65 416
12934.73 415
12935.80 392
12936.87 396
12937.95 411
12939.02 383
12940.10 413
12941.17 409
12942.25 417
12943.32 384
12944.39 348
12945.47 441
12946.54 401
12947.62 384
12948.69 386
12949.77 391
12950.84 395
12951.92 418
12952.99 424
12954.07 426
12955.14 392
12956.22 400
12957.29 416
12958.37 405
12959.44 386
12960.52 386
12961.59 365
12962.67 381
12963.74 421
12964.82 391
12965.89 405
12966.97 405
12968.04 375
12969.12 382
12970.20 393
12971.27 431
12972.35 419
12973.42 377
12974.50 375
12975.57 391
12976.65 388
12977.73 417
12978.80 381
12979.88 398
12980.95 415
12982.03 394
12983.11 411
12984.18 400
12985.26 443
12986.33 442
12987.41 444
12988.49 428
12989.56 413
12990.64 439
12991.72 419
12992.79 397
12993.87 425
12994.95 407
12996.02 384
12997.10 446
12998.18 458
12999.25 450
13000.33 443
13001.41 436
13002.48 418
13003.56 454
13004.64 406
13005.71 404
13006.79 436
13007.87 422
13008.95 427
13010.02 419
13011.10 416
13012.18 407
13013.26 431
13014.33 412
13015.41 456
13016.49 438
13017.57 403
13018.64 425
13019.72 452
13020.80 460
13021.88 432
13022.95 446
13024.03 460
13025.11 452
13026.19 431
13027.26 419
13028.34 442
13029.42 449
13030.50 463
13031.58 479
13032.66 447
13033.73 454
13034.81 420
13035.89 446
13036.97 439
13038.05 454
13039.13 487
13040.20 503
13041.28 460
13042.36 465
13043.44 463
13044.52 438
13045.60 476
13046.68 497
13047.75 503
13048.83 481
13049.91 491
13050.99 461
13052.07 467
13053.15 460
13054.23 473
13055.31 450
13056.39 483
13057.47 469
13058.54 493
13059.62 484
13060.70 489
13061.78 437
13062.86 447
13063.94 456
13065.02 471
13066.10 450
13067.18 451
13068.26 451
13069.34 457
13070.42 501
13071.50 393
13072.58 445
13073.66 475
13074.74 467
13075.82 467
13076.90 461
13077.98 427
13079.06 362
13080.14 423
13081.22 424
13082.30 403
13083.38 387
13084.46 431
13085.54 390
13086.62 393
13087.70 408
13088.78 403
13089.86 415
13090.94 451
13092.02 437
13093.10 433
13094.18 431
13095.27 378
13096.35 405
13097.43 425
13098.51 416
13099.59 415
13100.67 438
13101.75 454
13102.83 451
13103.91 419
13104.99 415
13106.08 426
13107.16 433
13108.24 408
13109.32 381
13110.40 400
13111.48 410
13112.56 393
13113.64 393
13114.73 412
13115.81 418
13116.89 456
13117.97 428
13119.05 409
13120.14 394
13121.22 396
13122.30 402
13123.38 406
13124.46 415
13125.54 408
13126.63 386
13127.71 375
13128.79 400
13129.87 362
13130.96 357
13132.04 411
13133.12 390
13134.20 386
13135.28 352
13136.37 381
13137.45 386
13138.53 376
13139.61 397
13140.70 386
13141.78 420
13142.86 438
13143.95 407
13145.03 363
13146.11 368
13147.19 388
13148.28 391
13149.36 423
13150.44 355
13151.53 391
13152.61 424
13153.69 421
13154.78 413
13155.86 415
13156.94 400
13158.03 404
13159.11 413
13160.19 423
13161.28 415
13162.36 414
13163.44 398
13164.53 378
13165.61 397
13166.69 370
13167.78 427
13168.86 409
13169.95 387
13171.03 355
13172.11 387
13173.20 419
13174.28 392
13175.37 412
13176.45 429
13177.53 401
13178.62 442
13179.70 422
13180.79 363
13181.87 390
13182.96 403
13184.04 418
13185.12 400
13186.21 423
13187.29 371
13188.38 382
13189.46 402
13190.55 413
13191.63 422
13192.72 389
13193.80 397
13194.89 414
13195.97 409
13197.06 407
13198.14 420
13199.23 385
13200.31 438
13201.40 436
13202.48 434
13203.57 393
13204.65 443
13205.74 394
13206.82 394
13207.91 425
13208.99 424
13210.08 382
13211.16 424
13212.25 409
13213.34 432
13214.42 416
13215.51 369
13216.59 400
13217.68 388
13218.76 424
13219.85 407
13220.94 402
13222.02 430
13223.11 434
13224.19 421
13225.28 446
13226.37 429
13227.45 415
13228.54 412
13229.63 406
13230.71 419
13231.80 406
13232.89 395
13233.97 390
13235.06 405
13236.14 403
13237.23 413
13238.32 377
13239.40 397
13240.49 399
13241.58 428
13242.67 397
13243.75 432
13244.84 424
13245.93 404
13247.01 429
13248.10 398
13249.19 417
13250.27 391
13251.36 427
13252.45 416
13253.54 408
13254.62 436
13255.71 431
13256.80 404
13257.89 457
13258.97 456
13260.06 483
13261.15 449
13262.24 442
13263.32 446
13264.41 431
13265.50 455
13266.59 455
13267.67 458
13268.76 433
13269.85 496
13270.94 464
13272.03 452
13273.11 463
13274.20 474
13275.29 480
13276.38 454
13277.47 484
13278.56 514
13279.64 496
13280.73 485
13281.82 471
13282.91 485
13284.00 492
13285.09 459
13286.18 475
13287.26 436
13288.35 487
13289.44 458
13290.53 471
13291.62 461
13292.71 507
13293.80 477
13294.89 488
13295.98 497
13297.06 512
13298.15 473
13299.24 494
13300.33 503
13301.42 463
13302.51 519
13303.60 497
13304.69 534
13305.78 517
13306.87 529
13307.96 519
13309.05 538
13310.14 550
13311.23 516
13312.32 558
13313.41 518
13314.50 556
13315.59 566
13316.68 492
13317.77 485
13318.86 534
13319.95 507
13321.04 507
13322.13 513
13323.22 528
13324.31 515
13325.40 536
13326.49 524
13327.58 521
13328.67 506
13329.76 497
13330.85 530
13331.94 552
13333.03 539
13334.12 560
13335.21 549
13336.30 549
13337.39 558
13338.48 550
13339.57 517
13340.66 540
13341.75 581
13342.85 547
13343.94 526
13345.03 559
13346.12 525
13347.21 532
13348.30 524
13349.39 589
13350.48 616
13351.58 579
13352.67 567
13353.76 579
13354.85 566
13355.94 601
13357.03 552
13358.12 611
13359.22 617
13360.31 615
13361.40 642
13362.49 675
13363.58 639
13364.67 688
13365.77 685
13366.86 695
13367.95 705
13369.04 665
13370.13 685
13371.23 692
13372.32 722
13373.41 677
13374.50 665
13375.60 588
13376.69 597
13377.78 620
13378.87 557
13379.97 527
13381.06 555
13382.15 560
13383.24 555
13384.34 546
13385.43 508
13386.52 546
13387.61 539
13388.71 492
13389.80 476
13390.89 504
13391.99 533
13393.08 528
13394.17 507
13395.26 468
13396.36 555
13397.45 506
13398.54 527
13399.64 535
13400.73 528
13401.82 505
13402.92 527
13404.01 467
13405.10 487
13406.20 461
13407.29 542
13408.39 523
13409.48 502
13410.57 490
13411.67 501
13412.76 500
13413.85 478
13414.95 484
13416.04 493
13417.14 477
13418.23 505
13419.32 513
13420.42 468
13421.51 530
13422.61 504
13423.70 463
13424.80 470
13425.89 485
13426.98 512
13428.08 514
13429.17 508
13430.27 507
13431.36 553
13432.46 488
13433.55 514
13434.65 529
13435.74 571
13436.84 506
13437.93 568
13439.03 552
13440.12 534
13441.22 537
13442.31 535
13443.41 540
13444.50 497
13445.60 531
13446.69 537
13447.79 530
13448.88 562
13449.98 538
13451.07 550
13452.17 537
13453.26 555
13454.36 578
13455.45 573
13456.55 598
13457.65 599
13458.74 590
13459.84 629
13460.93 635
13462.03 545
13463.12 575
13464.22 616
13465.32 571
13466.41 614
13467.51 620
13468.60 614
13469.70 584
13470.80 572
13471.89 624
13472.99 611
13474.09 564
13475.18 578
13476.28 618
13477.37 570
13478.47 596
13479.57 594
13480.66 578
13481.76 609
13482.86 670
13483.95 586
13485.05 583
13486.15 615
13487.25 612
13488.34 617
13489.44 651
13490.54 630
13491.63 646
13492.73 655
13493.83 697
13494.92 711
13496.02 715
13497.12 707
13498.22 769
13499.31 749
13500.41 749
13501.51 754
13502.61 796
13503.70 803
13504.80 741
13505.90 792
13507.00 817
13508.09 757
13509.19 733
13510.29 679
13511.39 706
13512.49 670
13513.58 642
13514.68 643
13515.78 622
13516.88 591
13517.98 626
13519.07 562
13520.17 519
13521.27 553
13522.37 532
13523.47 574
13524.57 556
13525.66 509
13526.76 530
13527.86 539
13528.96 553
13530.06 524
13531.16 505
13532.26 545
13533.35 512
13534.45 516
13535.55 496
13536.65 565
13537.75 522
13538.85 526
13539.95 510
13541.05 546
13542.15 521
13543.24 502
13544.34 477
13545.44 482
13546.54 493
13547.64 496
13548.74 509
13549.84 497
13550.94 520
13552.04 475
13553.14 497
13554.24 501
13555.34 473
13556.44 461
13557.54 485
13558.64 476
13559.74 475
13560.84 470
13561.94 483
13563.04 461
13564.14 484
13565.24 493
13566.34 484
13567.44 434
13568.54 512
13569.64 516
13570.74 443
13571.84 479
13572.94 468
13574.04 516
13575.14 514
13576.24 491
13577.34 490
13578.44 547
13579.54 535
13580.64 498
13581.74 470
13582.84 463
13583.94 487
13585.05 480
13586.15 497
13587.25 474
13588.35 474
13589.45 474
13590.55 514
13591.65 488
13592.75 459
13593.85 457
13594.95 472
13596.06 517
13597.16 510
13598.26 500
13599.36 519
13600.46 526
13601.56 522
13602.66 521
13603.77 527
13604.87 491
13605.97 473
13607.07 494
13608.17 499
13609.28 530
13610.38 493
13611.48 458
13612.58 477
13613.68 507
13614.79 495
13615.89 506
13616.99 498
13618.09 474
13619.19 460
13620.30 508
13621.40 479
13622.50 488
13623.60 473
13624.71 471
13625.81 499
13626.91 462
13628.01 467
13629.12 472
13630.22 487
13631.32 462
13632.42 470
13633.53 527
13634.63 482
13635.73 465
13636.84 491
13637.94 440
13639.04 464
13640.14 449
13641.25 454
13642.35 478
13643.45 457
13644.56 478
13645.66 454
13646.76 445
13647.87 449
13648.97 456
13650.07 455
13651.18 469
13652.28 444
13653.39 456
13654.49 456
13655.59 469
13656.70 454
13657.80 442
13658.90 485
13660.01 433
13661.11 426
13662.22 454
13663.32 485
13664.42 444
13665.53 476
13666.63 456
13667.74 431
13668.84 425
13669.94 429
13671.05 432
13672.15 453
13673.26 442
13674.36 490
13675.47 491
13676.57 473
13677.68 480
13678.78 475
13679.89 475
13680.99 448
13682.10 494
13683.20 423
13684.30 432
13685.41 435
13686.51 462
13687.62 421
13688.72 445
13689.83 453
13690.93 461
13692.04 477
13693.15 430
13694.25 472
13695.36 428
13696.46 433
13697.57 479
13698.67 491
13699.78 501
13700.88 451
13701.99 437
13703.09 458
13704.20 448
13705.31 441
13706.41 471
13707.52 508
13708.62 472
13709.73 469
13710.84 487
13711.94 480
13713.05 526
13714.15 474
13715.26 484
13716.37 468
13717.47 494
13718.58 499
13719.68 561
13720.79 554
13721.90 510
13723.00 468
13724.11 524
13725.22 566
13726.32 532
13727.43 569
13728.54 510
13729.64 518
13730.75 548
13731.86 603
13732.96 549
13734.07 550
13735.18 538
13736.28 580
13737.39 583
13738.50 535
13739.61 501
13740.71 583
13741.82 563
13742.93 550
13744.03 575
13745.14 543
13746.25 593
13747.36 594
13748.46 605
13749.57 551
13750.68 571
13751.79 600
13752.89 618
13754.00 646
13755.11 655
13756.22 647
13757.33 678
13758.43 694
13759.54 678
13760.65 708
13761.76 746
13762.87 750
13763.97 745
13765.08 776
13766.19 829
13767.30 824
13768.41 872
13769.51 929
13770.62 933
13771.73 933
13772.84 950
13773.95 944
13775.06 923
13776.17 875
13777.27 922
13778.38 901
13779.49 836
13780.60 802
13781.71 718
13782.82 736
13783.93 742
13785.04 693
13786.14 633
13787.25 628
13788.36 649
13789.47 623
13790.58 570
13791.69 584
13792.80 619
13793.91 597
13795.02 593
13796.13 575
13797.24 567
13798.35 584
13799.46 597
13800.57 586
13801.68 550
13802.78 572
13803.89 600
13805.00 581
13806.11 543
13807.22 600
13808.33 589
13809.44 524
13810.55 547
13811.66 551
13812.77 528
13813.88 512
13814.99 547
13816.10 505
13817.21 539
13818.32 506
13819.44 581
13820.55 518
13821.66 485
13822.77 509
13823.88 514
13824.99 482
13826.10 525
13827.21 503
13828.32 506
13829.43 471
13830.54 544
13831.65 524
13832.76 520
13833.87 503
13834.98 502
13836.10 571
13837.21 522
13838.32 537
13839.43 508
13840.54 538
13841.65 527
13842.76 513
13843.87 497
13844.99 520
13846.10 510
13847.21 535
13848.32 523
13849.43 504
13850.54 533
13851.65 525
13852.77 570
13853.88 523
13854.99 488
13856.10 520
13857.21 536
13858.33 535
13859.44 546
13860.55 550
13861.66 557
13862.77 568
13863.89 624
13865.00 539
13866.11 561
13867.22 577
13868.33 565
13869.45 590
13870.56 523
13871.67 586
13872.78 572
13873.90 557
13875.01 509
13876.12 491
13877.23 496
13878.35 533
13879.46 536
13880.57 534
13881.69 534
13882.80 535
13883.91 569
13885.02 544
13886.14 559
13887.25 505
13888.36 533
13889.48 528
13890.59 546
13891.70 531
13892.82 537
13893.93 526
13895.04 565
13896.16 570
13897.27 557
13898.38 563
13899.50 502
13900.61 551
13901.72 524
13902.84 554
13903.95 527
13905.07 542
13906.18 509
13907.29 516
13908.41 507
13909.52 462
13910.63 461
13911.75 487
13912.86 500
13913.98 496
13915.09 501
13916.21 520
13917.32 497
13918.43 455
13919.55 455
13920.66 471
13921.78 485
13922.89 496
13924.01 478
13925.12 450
13926.24 454
13927.35 484
13928.46 508
13929.58 460
13930.69 508
13931.81 516
13932.92 513
13934.04 490
13935.15 504
13936.27 480
13937.38 500
13938.50 508
13939.61 490
13940.73 469
13941.85 496
13942.96 461
13944.08 473
13945.19 464
13946.31 419
13947.42 448
13948.54 436
13949.65 464
13950.77 474
13951.88 456
13953.00 457
13954.12 454
13955.23 470
13956.35 483
13957.46 478
13958.58 496
13959.70 508
13960.81 447
13961.93 470
13963.04 479
13964.16 498
13965.28 494
13966.39 439
13967.51 456
13968.62 443
13969.74 480
13970.86 490
13971.97 476
13973.09 478
13974.21 492
13975.32 457
13976.44 434
13977.56 447
13978.67 494
13979.79 487
13980.91 512
13982.02 469
13983.14 480
13984.26 491
13985.37 505
13986.49 496
13987.61 479
13988.73 476
13989.84 501
13990.96 489
13992.08 442
13993.20 467
13994.31 470
13995.43 517
13996.55 481
13997.66 468
13998.78 484
13999.90 482
14001.02 473
14002.14 513
14003.25 490
14004.37 486
14005.49 489
14006.61 552
14007.72 537
14008.84 499
14009.96 542
14011.08 502
14012.20 503
14013.31 499
14014.43 521
14015.55 468
14016.67 502
14017.79 509
14018.91 519
14020.02 513
14021.14 548
14022.26 555
14023.38 559
14024.50 561
14025.62 562
14026.74 599
14027.85 534
14028.97 524
14030.09 488
14031.21 538
14032.33 511
14033.45 508
14034.57 477
14035.69 501
14036.81 487
14037.92 555
14039.04 527
14040.16 492
14041.28 500
14042.40 501
14043.52 532
14044.64 494
14045.76 491
14046.88 465
14048.00 508
14049.12 462
14050.24 482
14051.36 466
14052.48 475
14053.60 487
14054.72 495
14055.84 536
14056.96 451
14058.08 480
14059.20 483
14060.32 502
14061.44 505
14062.56 491
14063.68 465
14064.80 482
14065.92 505
14067.04 526
14068.16 475
14069.28 504
14070.40 499
14071.52 546
14072.64 544
14073.76 597
14074.88 546
14076.00 511
14077.12 565
14078.24 513
14079.36 537
14080.48 533
14081.60 553
14082.73 537
14083.85 584
14084.97 611
14086.09 599
14087.21 571
14088.33 619
14089.45 604
14090.57 628
14091.69 604
14092.82 619
14093.94 655
14095.06 606
14096.18 668
14097.30 672
14098.42 657
14099.54 696
14100.67 641
14101.79 670
14102.91 670
14104.03 618
14105.15 621
14106.27 629
14107.40 584
14108.52 567
14109.64 606
14110.76 587
14111.88 555
14113.01 527
14114.13 548
14115.25 500
14116.37 477
14117.50 521
14118.62 520
14119.74 523
14120.86 544
14121.98 501
14123.11 478
14124.23 497
14125.35 546
14126.48 495
14127.60 472
14128.72 482
14129.84 514
14130.97 486
14132.09 457
14133.21 478
14134.34 549
14135.46 519
14136.58 459
14137.70 471
14138.83 490
14139.95 501
14141.07 530
14142.20 483
14143.32 496
14144.44 494
14145.57 474
14146.69 484
14147.81 470
14148.94 483
14150.06 477
14151.18 515
14152.31 484
14153.43 456
14154.56 444
14155.68 477
14156.80 479
14157.93 499
14159.05 498
14160.18 465
14161.30 451
14162.42 477
14163.55 438
14164.67 471
14165.80 464
14166.92 469
14168.04 471
14169.17 485
14170.29 462
14171.42 444
14172.54 465
14173.67 453
14174.79 487
14175.92 459
14177.04 481
14178.17 514
14179.29 483
14180.41 475
14181.54 449
14182.66 469
14183.79 434
14184.91 462
14186.04 457
14187.16 466
14188.29 461
14189.41 523
14190.54 483
14191.67 444
14192.79 460
14193.92 447
14195.04 463
14196.17 475
14197.29 447
14198.42 426
14199.54 446
14200.67 469
14201.79 440
14202.92 450
14204.05 423
14205.17 407
14206.30 449
14207.42 438
14208.55 409
14209.67 412
14210.80 418
14211.93 425
14213.05 434
14214.18 442
14215.31 408
14216.43 427
14217.56 458
14218.68 382
14219.81 386
14220.94 416
14222.06 376
14223.19 421
14224.32 396
14225.44 467
14226.57 452
14227.70 425
14228.82 430
14229.95 392
14231.08 401
14232.20 438
14233.33 437
14234.46 406
14235.58 406
14236.71 432
14237.84 441
14238.97 402
14240.09 400
14241.22 386
14242.35 447
14243.47 453
14244.60 392
14245.73 383
14246.86 357
14247.98 403
14249.11 392
14250.24 367
14251.37 418
14252.49 406
14253.62 426
14254.75 399
14255.88 385
14257.01 341
14258.13 371
14259.26 394
14260.39 384
14261.52 366
14262.65 395
14263.77 399
14264.90 361
14266.03 401
14267.16 406
14268.29 396
14269.41 419
14270.54 386
14271.67 433
14272.80 391
14273.93 379
14275.06 376
14276.19 335
14277.31 371
14278.44 367
14279.57 383
14280.70 378
14281.83 395
14282.96 414
14284.09 421
14285.22 405
14286.34 378
14287.47 364
14288.60 397
14289.73 396
14290.86 377
14291.99 388
14293.12 365
14294.25 397
14295.38 397
14296.51 413
14297.64 364
14298.77 333
14299.90 353
14301.03 375
14302.16 385
14303.28 387
14304.41 342
14305.54 365
14306.67 350
14307.80 389
14308.93 387
14310.06 334
14311.19 350
14312.32 335
14313.45 360
14314.58 365
14315.71 328
14316.84 329
14317.97 355
14319.11 358
14320.24 361
14321.37 337
14322.50 361
14323.63 364
14324.76 348
14325.89 377
14327.02 362
14328.15 403
14329.28 372
14330.41 364
14331.54 359
14332.67 359
14333.80 348
14334.93 369
14336.06 352
14337.20 336
14338.33 305
14339.46 374
14340.59 374
14341.72 336
14342.85 359
14343.98 345
14345.11 369
14346.25 374
14347.38 373
14348.51 346
14349.64 337
14350.77 343
14351.90 318
14353.03 347
14354.17 361
14355.30 314
14356.43 335
14357.56 344
14358.69 347
14359.83 333
14360.96 361
14362.09 347
14363.22 354
14364.35 352
14365.49 378
14366.62 309
14367.75 341
14368.88 354
14370.01 344
14371.15 347
14372.28 325
14373.41 349
14374.54 346
14375.68 339
14376.81 340
14377.94 339
14379.07 360
14380.21 316
14381.34 337
14382.47 352
14383.61 353
14384.74 318
14385.87 316
14387.00 322
14388.14 310
14389.27 346
14390.40 321
14391.54 310
14392.67 341
14393.80 370
14394.94 352
14396.07 388
14397.20 330
14398.34 334
14399.47 355
14400.60 338
14401.74 328
14402.87 326
14404.00 361
14405.14 338
14406.27 332
14407.41 322
14408.54 362
14409.67 345
14410.81 339
14411.94 337
14413.08 335
14414.21 317
14415.34 370
14416.48 371
14417.61 324
14418.75 340
14419.88 355
14421.01 347
14422.15 382
14423.28 380
14424.42 369
14425.55 357
14426.69 325
14427.82 346
14428.96 382
14430.09 363
14431.23 338
14432.36 370
14433.50 359
14434.63 355
14435.77 363
14436.90 385
14438.04 309
14439.17 365
14440.31 399
14441.44 358
14442.58 365
14443.71 359
14444.85 343
14445.98 350
14447.12 335
14448.25 333
14449.39 343
14450.52 352
14451.66 346
14452.79 318
14453.93 372
14455.07 398
14456.20 365
14457.34 362
14458.47 356
14459.61 358
14460.74 334
14461.88 366
14463.02 343
14464.15 358
14465.29 378
14466.42 378
14467.56 400
14468.70 328
14469.83 307
14470.97 350
14472.11 376
14473.24 373
14474.38 395
14475.51 376
14476.65 403
14477.79 438
14478.92 384
14480.06 346
14481.20 392
14482.33 395
14483.47 338
14484.61 360
14485.75 405
14486.88 383
14488.02 351
14489.16 358
14490.29 326
14491.43 361
14492.57 386
14493.70 359
14494.84 352
14495.98 347
14497.12 362
14498.25 360
14499.39 328
14500.53 345
14501.67 344
14502.80 346
14503.94 340
14505.08 363
14506.22 356
14507.35 376
14508.49 369
14509.63 364
14510.77 340
14511.91 332
14513.04 372
14514.18 351
14515.32 352
14516.46 351
14517.60 353
14518.73 341
14519.87 370
14521.01 318
14522.15 293
14523.29 318
14524.43 365
14525.56 326
14526.70 372
14527.84 375
14528.98 355
14530.12 345
14531.26 357
14532.40 320
14533.53 335
14534.67 386
14535.81 389
14536.95 328
14538.09 345
14539.23 410
14540.37 393
14541.51 353
14542.65 355
14543.79 378
14544.92 376
14546.06 340
14547.20 367
14548.34 341
14549.48 364
14550.62 343
14551.76 317
14552.90 344
14554.04 364
14555.18 353
14556.32 389
14557.46 317
14558.60 346
14559.74 400
14560.88 374
14562.02 369
14563.16 327
14564.30 358
14565.44 363
14566.58 379
14567.72 388
14568.86 425
14570.00 375
14571.14 377
14572.28 390
14573.42 406
14574.56 377
14575.70 394
14576.84 371
14577.98 396
14579.12 365
14580.26 373
14581.40 372
14582.54 409
14583.68 382
14584.82 422
14585.97 413
14587.11 392
14588.25 401
14589.39 397
14590.53 383
14591.67 364
14592.81 400
14593.95 408
14595.09 401
14596.23 395
14597.38 374
14598.52 412
14599.66 456
14600.80 446
14601.94 392
14603.08 386
14604.22 399
14605.37 375
14606.51 433
14607.65 420
14608.79 383
14609.93 406
14611.07 429
14612.22 471
14613.36 440
14614.50 411
14615.64 448
14616.78 453
14617.93 470
14619.07 421
14620.21 408
14621.35 447
14622.50 428
14623.64 482
14624.78 497
14625.92 506
14627.06 513
14628.21 483
14629.35 519
14630.49 506
14631.63 495
14632.78 540
14633.92 514
14635.06 514
14636.21 543
14637.35 538
14638.49 540
14639.63 570
14640.78 494
14641.92 518
14643.06 503
14644.21 464
14645.35 450
14646.49 431
14647.64 431
14648.78 411
14649.92 427
14651.07 424
14652.21 425
14653.35 380
14654.50 379
14655.64 448
14656.78 427
14657.93 371
14659.07 373
14660.21 435
14661.36 461
14662.50 374
14663.65 404
14664.79 387
14665.93 406
14667.08 416
14668.22 376
14669.37 392
14670.51 405
14671.65 403
14672.80 392
14673.94 368
14675.09 393
14676.23 387
14677.38 391
14678.52 373
14679.66 355
14680.81 350
14681.95 389
14683.10 377
14684.24 349
14685.39 388
14686.53 359
14687.68 408
14688.82 344
14689.97 347
14691.11 335
14692.26 348
14693.40 379
14694.55 372
14695.69 343
14696.84 336
14697.98 363
14699.13 371
14700.27 339
14701.42 333
14702.56 368
14703.71 334
14704.85 372
14706.00 353
14707.15 353
14708.29 349
14709.44 347
14710.58 374
14711.73 377
14712.87 363
14714.02 372
14715.17 354
14716.31 368
14717.46 362
14718.60 363
14719.75 365
14720.90 362
14722.04 327
14723.19 340
14724.33 350
14725.48 348
14726.63 349
14727.77 348
14728.92 362
14730.07 365
14731.21 366
14732.36 357
14733.51 352
14734.65 333
14735.80 362
14736.95 384
14738.09 365
14739.24 395
14740.39 355
14741.53 356
14742.68 338
14743.83 367
14744.97 342
14746.12 347
14747.27 367
14748.42 360
14749.56 375
14750.71 365
14751.86 364
14753.00 358
14754.15 363
14755.30 333
14756.45 335
14757.59 305
14758.74 321
14759.89 396
14761.04 384
14762.18 373
14763.33 365
14764.48 405
14765.63 396
14766.78 349
14767.92 320
14769.07 379
14770.22 405
14771.37 382
14772.52 374
14773.66 363
14774.81 352
14775.96 389
14777.11 384
14778.26 372
14779.41 426
14780.55 416
14781.70 410
14782.85 397
14784.00 387
14785.15 412
14786.30 436
14787.45 423
14788.59 423
14789.74 415
14790.89 442
14792.04 424
14793.19 456
14794.34 409
14795.49 398
14796.64 468
14797.79 463
14798.94 433
14800.08 428
14801.23 424
14802.38 422
14803.53 415
14804.68 420
14805.83 440
14806.98 426
14808.13 437
14809.28 399
14810.43 407
14811.58 420
14812.73 405
14813.88 395
14815.03 406
14816.18 390
14817.33 381
14818.48 397
14819.63 375
14820.78 344
14821.93 376
14823.08 429
14824.23 386
14825.38 392
14826.53 372
14827.68 404
14828.83 367
14829.98 372
14831.13 328
14832.28 377
14833.43 328
14834.58 351
14835.73 357
14836.88 334
14838.03 359
14839.18 367
14840.33 330
14841.48 327
14842.64 336
14843.79 369
14844.94 332
14846.09 321
14847.24 295
14848.39 334
14849.54 350
14850.69 309
14851.84 292
14853.00 316
14854.15 307
14855.30 322
14856.45 320
14857.60 305
14858.75 302
14859.90 326
14861.06 304
14862.21 288
14863.36 302
14864.51 293
14865.66 322
14866.81 298
14867.97 310
14869.12 320
14870.27 306
14871.42 317
14872.57 291
14873.73 303
14874.88 310
14876.03 307
14877.18 334
14878.33 310
14879.49 313
14880.64 312
14881.79 293
14882.94 305
14884.10 295
14885.25 290
14886.40 317
14887.55 299
14888.71 272
14889.86 302
14891.01 327
14892.16 327
14893.32 301
14894.47 300
14895.62 310
14896.78 308
14897.93 300
14899.08 323
14900.23 334
14901.39 344
14902.54 282
14903.69 301
14904.85 330
14906.00 341
14907.15 282
14908.31 301
14909.46 297
14910.61 307
14911.77 313
14912.92 313
14914.08 309
14915.23 319
14916.38 302
14917.54 299
14918.69 319
14919.84 304
14921.00 295
14922.15 311
14923.31 292
14924.46 265
14925.61 304
14926.77 307
14927.92 315
14929.08 291
14930.23 304
14931.38 303
14932.54 281
14933.69 321
14934.85 334
14936.00 322
14937.16 302
14938.31 294
14939.47 296
14940.62 292
14941.78 271
14942.93 255
14944.08 286
14945.24 297
14946.39 328
14947.55 306
14948.70 290
14949.86 332
14951.01 341
14952.17 324
14953.32 314
14954.48 308
14955.64 335
14956.79 292
14957.95 309
14959.10 331
14960.26 296
14961.41 296
14962.57 312
14963.72 296
14964.88 299
14966.03 259
14967.19 283
14968.35 302
14969.50 291
14970.66 281
14971.81 296
14972.97 307
14974.12 324
14975.28 302
14976.44 270
14977.59 258
14978.75 273
14979.91 299
14981.06 297
14982.22 277
14983.37 265
14984.53 292
14985.69 312
14986.84 298
14988.00 280
14989.16 282
14990.31 307
14991.47 278
14992.63 270
14993.78 264
14994.94 294
14996.10 301
14997.25 281
14998.41 286
14999.57 289
15000.72 278
15001.88 282
15003.04 253
15004.20 254
15005.35 256
15006.51 290
15007.67 282
15008.82 278
15009.98 273
15011.14 270
15012.30 272
15013.45 257
15014.61 276
15015.77 265
15016.93 270
15018.08 269
15019.24 260
15020.40 250
15021.56 273
15022.71 281
15023.87 298
15025.03 258
15026.19 261
15027.35 255
15028.50 234
15029.66 255
15030.82 260
15031.98 268
15033.14 257
15034.30 247
15035.45 276
15036.61 264
15037.77 248
15038.93 247
15040.09 254
15041.25 254
15042.40 269
15043.56 262
15044.72 278
15045.88 271
15047.04 280
15048.20 260
15049.36 267
15050.52 293
15051.68 253
15052.83 242
15053.99 261
15055.15 261
15056.31 249
15057.47 253
15058.63 246
15059.79 277
15060.95 264
15062.11 236
15063.27 256
15064.43 268
15065.59 236
15066.75 272
15067.90 274
15069.06 272
15070.22 265
15071.38 250
15072.54 255
15073.70 273
15074.86 277
15076.02 286
15077.18 267
15078.34 256
15079.50 252
15080.66 255
15081.82 267
15082.98 247
15084.14 257
15085.30 253
15086.46 252
15087.62 261
15088.78 254
15089.95 266
15091.11 259
15092.27 257
15093.43 266
15094.59 277
15095.75 232
15096.91 233
15098.07 271
15099.23 255
15100.39 247
15101.55 243
15102.71 282
15103.87 250
15105.03 250
15106.20 249
15107.36 278
15108.52 253
15109.68 285
15110.84 266
15112.00 253
15113.16 273
15114.32 277
15115.49 255
15116.65 268
15117.81 272
15118.97 296
15120.13 293
15121.29 266
15122.46 248
15123.62 263
15124.78 261
15125.94 262
15127.10 261
15128.26 262
15129.43 235
15130.59 248
15131.75 239
15132.91 275
15134.07 262
15135.24 262
15136.40 257
15137.56 267
15138.72 255
15139.89 244
15141.05 270
15142.21 244
15143.37 260
15144.54 247
15145.70 259
15146.86 289
15148.02 242
15149.19 258
15150.35 240
15151.51 277
15152.67 237
15153.84 277
15155.00 278
15156.16 293
15157.33 290
15158.49 249
15159.65 266
15160.82 253
15161.98 308
15163.14 296
15164.31 273
15165.47 280
15166.63 267
15167.80 254
15168.96 273
15170.12 268
15171.29 272
15172.45 263
15173.61 263
15174.78 274
15175.94 255
15177.10 281
15178.27 298
15179.43 307
15180.60 279
15181.76 269
15182.92 246
15184.09 335
15185.25 305
15186.42 306
15187.58 263
15188.74 338
15189.91 329
15191.07 282
15192.24 281
15193.40 302
15194.57 336
15195.73 285
15196.90 288
15198.06 282
15199.22 307
15200.39 317
15201.55 308
15202.72 306
15203.88 343
15205.05 310
15206.21 312
15207.38 308
15208.54 275
15209.71 294
15210.87 314
15212.04 332
15213.20 326
15214.37 293
15215.53 343
15216.70 302
15217.86 301
15219.03 321
15220.20 320
15221.36 306
15222.53 298
15223.69 331
15224.86 335
15226.02 319
15227.19 321
15228.36 315
15229.52 350
15230.69 361
15231.85 347
15233.02 382
15234.18 356
15235.35 342
15236.52 365
15237.68 371
15238.85 360
15240.02 371
15241.18 309
15242.35 334
15243.51 322
15244.68 320
15245.85 321
15247.01 311
15248.18 284
15249.35 275
15250.51 278
15251.68 298
15252.85 297
15254.01 271
15255.18 279
15256.35 274
15257.51 284
15258.68 292
15259.85 309
15261.01 293
15262.18 273
15263.35 267
15264.52 252
15265.68 280
15266.85 282
15268.02 303
15269.18 304
15270.35 276
15271.52 259
15272.69 253
15273.85 272
15275.02 298
15276.19 282
15277.36 275
15278.52 279
15279.69 281
15280.86 252
15282.03 263
15283.20 289
15284.36 269
15285.53 256
15286.70 248
15287.87 245
15289.04 255
15290.20 250
15291.37 278
15292.54 244
15293.71 243
15294.88 293
15296.05 285
15297.21 278
15298.38 283
15299.55 281
15300.72 294
15301.89 297
15303.06 284
15304.22 277
15305.39 286
15306.56 299
15307.73 262
15308.90 319
15310.07 296
15311.24 294
15312.41 280
15313.58 280
15314.74 263
15315.91 278
15317.08 268
15318.25 293
15319.42 281
15320.59 263
15321.76 275
15322.93 269
15324.10 275
15325.27 257
15326.44 279
15327.61 282
15328.78 283
15329.95 248
15331.12 278
15332.29 286
15333.46 270
15334.63 279
15335.80 273
15336.97 305
15338.14 280
15339.31 287
15340.48 294
15341.65 297
15342.82 280
15343.99 287
15345.16 253
15346.33 315
15347.50 290
15348.67 319
15349.84 251
15351.01 277
15352.18 270
15353.35 281
15354.52 270
15355.69 270
15356.86 286
15358.03 284
15359.20 287
15360.37 265
15361.54 270
15362.71 304
15363.89 287
15365.06 314
15366.23 304
15367.40 287
15368.57 295
15369.74 292
15370.91 324
15372.08 260
15373.25 309
15374.43 300
15375.60 311
15376.77 289
15377.94 280
15379.11 272
15380.28 318
15381.46 301
15382.63 294
15383.80 270
15384.97 299
15386.14 319
15387.31 306
15388.49 276
15389.66 303
15390.83 330
15392.00 330
15393.17 294
15394.35 292
15395.52 295
15396.69 327
15397.86 308
15399.03 307
15400.21 324
15401.38 308
15402.55 270
15403.72 317
15404.90 327
15406.07 337
15407.24 287
15408.41 283
15409.59 288
15410.76 313
15411.93 314
15413.11 276
15414.28 296
15415.45 306
15416.62 269
15417.80 303
15418.97 288
15420.14 283
15421.32 300
15422.49 282
15423.66 299
15424.84 269
15426.01 293
15427.18 284
15428.36 284
15429.53 258
15430.70 267
15431.88 292
15433.05 287
15434.22 280
15435.40 248
15436.57 263
15437.75 263
15438.92 275
15440.09 269
15441.27 272
15442.44 263
15443.61 282
15444.79 283
15445.96 271
15447.14 288
15448.31 293
15449.49 260
15450.66 268
15451.83 261
15453.01 264
15454.18 256
15455.36 265
15456.53 265
15457.71 246
15458.88 315
15460.06 282
15461.23 276
15462.40 327
15463.58 273
15464.75 259
15465.93 240
15467.10 254
15468.28 267
15469.45 278
15470.63 261
15471.80 252
15472.98 262
15474.15 264
15475.33 271
15476.50 279
15477.68 266
15478.86 255
15480.03 279
15481.21 290
15482.38 268
15483.56 281
15484.73 272
15485.91 284
15487.08 287
15488.26 241
15489.44 235
15490.61 265
15491.79 260
15492.96 221
15494.14 251
15495.31 251
15496.49 252
15497.67 238
15498.84 262
15500.02 253
15501.20 268
15502.37 257
15503.55 242
15504.72 260
15505.90 275
15507.08 249
15508.25 250
15509.43 268
15510.61 275
15511.78 289
15512.96 283
15514.14 224
15515.31 281
15516.49 281
15517.67 265
15518.84 255
15520.02 244
15521.20 253
15522.37 278
15523.55 284
15524.73 260
15525.91 254
15527.08 255
15528.26 264
15529.44 275
15530.61 241
15531.79 256
15532.97 271
15534.15 247
15535.32 264
15536.50 280
15537.68 278
15538.86 263
15540.03 267
15541.21 249
15542.39 257
15543.57 259
15544.75 299
15545.92 294
15547.10 273
15548.28 263
15549.46 292
15550.64 282
15551.81 251
15552.99 279
15554.17 266
15555.35 291
15556.53 294
15557.70 247
15558.88 288
15560.06 259
15561.24 289
15562.42 313
15563.60 273
15564.78 288
15565.95 290
15567.13 296
15568.31 278
15569.49 274
15570.67 282
15571.85 303
15573.03 309
15574.21 280
15575.38 262
15576.56 259
15577.74 270
15578.92 299
15580.10 284
15581.28 274
15582.46 274
15583.64 296
15584.82 317
15586.00 273
15587.18 278
15588.36 281
15589.54 274
15590.72 309
15591.90 273
15593.08 264
15594.25 318
15595.43 301
15596.61 338
15597.79 285
15598.97 315
15600.15 274
15601.33 316
15602.51 324
15603.69 290
15604.87 289
15606.05 315
15607.23 323
15608.41 288
15609.60 312
15610.78 301
15611.96 317
15613.14 303
15614.32 321
15615.50 290
15616.68 307
15617.86 336
15619.04 335
15620.22 355
15621.40 331
15622.58 291
15623.76 332
15624.94 335
15626.12 320
15627.31 327
15628.49 328
15629.67 347
15630.85 311
15632.03 339
15633.21 339
15634.39 378
15635.57 368
15636.75 380
15637.94 337
15639.12 345
15640.30 346
15641.48 359
15642.66 322
15643.84 332
15645.03 321
15646.21 343
15647.39 368
15648.57 371
15649.75 376
15650.93 377
15652.12 364
15653.30 366
15654.48 380
15655.66 360
15656.84 364
15658.03 365
15659.21 379
15660.39 388
15661.57 401
15662.76 408
15663.94 346
15665.12 379
15666.30 385
15667.48 385
15668.67 370
15669.85 343
15671.03 357
15672.22 380
15673.40 379
15674.58 350
15675.76 322
15676.95 341
15678.13 400
15679.31 386
15680.50 370
15681.68 392
15682.86 380
15684.04 373
15685.23 383
15686.41 394
15687.59 394
15688.78 353
15689.96 348
15691.14 363
15692.33 351
15693.51 359
15694.69 376
15695.88 356
15697.06 372
15698.25 392
15699.43 357
15700.61 357
15701.80 311
15702.98 358
15704.16 391
15705.35 373
15706.53 320
15707.72 347
15708.90 362
15710.08 384
15711.27 395
15712.45 385
15713.64 377
15714.82 434
15716.01 440
15717.19 394
15718.37 413
15719.56 415
15720.74 424
15721.93 436
15723.11 382
15724.30 377
15725.48 413
15726.67 410
15727.85 396
15729.04 381
15730.22 373
15731.41 395
15732.59 393
15733.78 384
15734.96 346
15736.15 365
15737.33 429
15738.52 430
15739.70 398
15740.89 392
15742.07 389
15743.26 453
15744.44 408
15745.63 419
15746.81 412
15748.00 412
15749.19 441
15750.37 456
15751.56 423
15752.74 428
15753.93 423
15755.11 468
15756.30 424
15757.49 426
15758.67 417
15759.86 392
15761.04 407
15762.23 414
15763.42 425
15764.60 415
15765.79 408
15766.97 388
15768.16 372
15769.35 389
15770.53 399
15771.72 360
15772.91 406
15774.09 364
15775.28 361
15776.47 376
15777.65 405
15778.84 410
15780.03 403
15781.21 400
15782.40 370
15783.59 378
15784.77 354
15785.96 368
15787.15 396
15788.33 360
15789.52 364
15790.71 379
15791.90 391
15793.08 344
15794.27 337
15795.46 353
15796.65 346
15797.83 351
15799.02 370
15800.21 356
15801.40 350
15802.58 342
15803.77 342
15804.96 330
15806.15 318
15807.33 344
15808.52 328
15809.71 327
15810.90 319
15812.09 312
15813.27 372
15814.46 335
15815.65 333
15816.84 346
15818.03 313
15819.21 305
15820.40 310
15821.59 332
15822.78 323
15823.97 314
15825.16 318
15826.34 350
15827.53 331
15828.72 334
15829.91 340
15831.10 319
15832.29 341
15833.48 312
15834.66 303
15835.85 322
15837.04 352
15838.23 318
15839.42 301
15840.61 280
15841.80 272
15842.99 299
15844.18 324
15845.37 322
15846.56 318
15847.74 316
15848.93 308
15850.12 356
15851.31 311
15852.50 313
15853.69 325
15854.88 303
15856.07 292
15857.26 312
15858.45 312
15859.64 336
15860.83 311
15862.02 321
15863.21 305
15864.40 330
15865.59 323
15866.78 318
15867.97 294
15869.16 326
15870.35 319
15871.54 331
15872.73 341
15873.92 320
15875.11 326
15876.30 304
15877.49 302
15878.68 327
15879.87 324
15881.06 330
15882.25 340
15883.44 302
15884.64 325
15885.83 336
15887.02 317
15888.21 308
15889.40 342
15890.59 309
15891.78 354
15892.97 364
15894.16 323
15895.35 334
15896.54 327
15897.74 368
15898.93 297
15900.12 318
15901.31 314
15902.50 318
15903.69 348
15904.88 351
15906.08 345
15907.27 343
15908.46 365
15909.65 391
15910.84 363
15912.03 337
15913.23 363
15914.42 361
15915.61 394
15916.80 345
15917.99 357
15919.18 331
15920.38 373
15921.57 364
15922.76 392
15923.95 356
15925.15 346
15926.34 357
15927.53 380
15928.72 377
15929.91 350
15931.11 366
15932.30 367
15933.49 378
15934.68 352
15935.88 352
15937.07 373
15938.26 397
15939.46 333
15940.65 397
15941.84 373
15943.03 306
15944.23 319
15945.42 346
15946.61 323
15947.81 334
15949.00 296
15950.19 293
15951.39 305
15952.58 286
15953.77 310
15954.97 272
15956.16 278
15957.35 283
15958.55 275
15959.74 295
15960.93 300
15962.13 308
15963.32 293
15964.51 269
15965.71 287
15966.90 315
15968.09 295
15969.29 285
15970.48 286
15971.68 299
15972.87 288
15974.06 312
15975.26 288
15976.45 289
15977.65 295
15978.84 285
15980.04 270
15981.23 266
15982.42 256
15983.62 273
15984.81 270
15986.01 282
15987.20 256
15988.40 258
15989.59 240
15990.79 272
15991.98 293
15993.18 281
15994.37 276
15995.57 249
15996.76 276
15997.96 266
15999.15 252
16000.35 250
16001.54 241
16002.74 238
16003.93 271
16005.13 291
16006.32 265
16007.52 255
16008.71 258
16009.91 264
16011.10 278
16012.30 298
16013.49 269
16014.69 251
16015.88 262
16017.08 284
16018.28 249
16019.47 264
16020.67 228
16021.86 235
16023.06 250
16024.26 241
16025.45 252
16026.65 246
16027.84 242
16029.04 236
16030.24 243
16031.43 246
16032.63 254
16033.82 241
16035.02 238
16036.22 240
16037.41 232
16038.61 258
16039.81 274
16041.00 249
16042.20 247
16043.40 273
16044.59 255
16045.79 251
16046.99 262
16048.18 265
16049.38 293
16050.58 241
16051.77 222
16052.97 238
16054.17 233
16055.37 268
16056.56 248
16057.76 244
16058.96 260
16060.15 253
16061.35 258
16062.55 251
16063.75 261
16064.94 266
16066.14 275
16067.34 245
16068.54 259
16069.73 253
16070.93 251
16072.13 252
16073.33 241
16074.52 259
16075.72 245
16076.92 221
16078.12 237
16079.32 223
16080.51 217
16081.71 204
16082.91 245
16084.11 247
16085.31 238
16086.51 229
16087.70 222
16088.90 245
16090.10 246
16091.30 249
16092.50 244
16093.70 253
16094.89 246
16096.09 271
16097.29 243
16098.49 237
16099.69 211
16100.89 223
16102.09 242
16103.29 267
16104.48 249
16105.68 246
16106.88 245
16108.08 253
16109.28 230
16110.48 232
16111.68 259
16112.88 242
16114.08 238
16115.28 278
16116.48 217
16117.68 214
16118.88 236
16120.07 231
16121.27 219
16122.47 203
16123.67 223
16124.87 227
16126.07 196
16127.27 223
16128.47 223
16129.67 226
16130.87 228
16132.07 218
16133.27 218
16134.47 258
16135.67 265
16136.87 228
16138.07 239
16139.27 233
16140.47 255
16141.67 215
16142.87 223
16144.07 278
16145.27 234
16146.48 242
16147.68 228
16148.88 216
16150.08 223
16151.28 241
16152.48 248
16153.68 217
16154.88 187
16156.08 232
16157.28 244
16158.48 240
16159.68 223
16160.88 222
16162.09 227
16163.29 238
16164.49 232
16165.69 229
16166.89 243
16168.09 257
16169.29 243
16170.49 227
16171.70 222
16172.90 239
16174.10 214
16175.30 222
16176.50 217
16177.70 239
16178.91 236
16180.11 221
16181.31 232
16182.51 224
16183.71 239
16184.91 220
16186.12 241
16187.32 242
16188.52 255
16189.72 236
16190.93 218
16192.13 241
16193.33 263
16194.53 247
16195.73 247
16196.94 251
16198.14 235
16199.34 226
16200.54 219
16201.75 246
16202.95 246
16204.15 206
16205.35 259
16206.56 253
16207.76 226
16208.96 216
16210.17 233
16211.37 255
16212.57 226
16213.77 235
16214.98 217
16216.18 254
16217.38 256
16218.59 258
16219.79 249
16220.99 222
16222.20 243
16223.40 233
16224.60 255
16225.81 230
16227.01 235
16228.21 229
16229.42 217
16230.62 229
16231.82 249
16233.03 249
16234.23 252
16235.44 288
16236.64 248
16237.84 260
16239.05 242
16240.25 232
16241.46 247
16242.66 250
16243.86 252
16245.07 247
16246.27 243
16247.48 256
16248.68 254
16249.89 255
16251.09 253
16252.29 307
16253.50 287
16254.70 257
16255.91 266
16257.11 243
16258.32 289
16259.52 306
16260.73 288
16261.93 265
16263.14 280
16264.34 276
16265.55 253
16266.75 293
16267.96 277
16269.16 288
16270.37 296
16271.57 295
16272.78 299
16273.98 289
16275.19 265
16276.39 293
16277.60 282
16278.80 294
16280.01 283
16281.21 277
16282.42 277
16283.63 289
16284.83 284
16286.04 307
16287.24 277
16288.45 295
16289.65 281
16290.86 284
16292.07 346
16293.27 315
16294.48 301
16295.68 298
16296.89 307
16298.10 274
16299.30 292
16300.51 317
16301.71 282
16302.92 308
16304.13 281
16305.33 302
16306.54 301
16307.75 288
16308.95 287
16310.16 273
16311.37 278
16312.57 299
16313.78 303
16314.99 313
16316.19 297
16317.40 268
16318.61 328
16319.81 291
16321.02 280
16322.23 286
16323.44 271
16324.64 275
16325.85 262
16327.06 297
16328.26 269
16329.47 260
16330.68 281
16331.89 269
16333.09 250
16334.30 244
16335.51 248
16336.72 274
16337.92 250
16339.13 226
16340.34 257
16341.55 248
16342.75 246
16343.96 247
16345.17 244
16346.38 234
16347.59 235
16348.79 257
16350.00 243
16351.21 262
16352.42 240
16353.63 257
16354.84 262
16356.04 254
16357.25 242
16358.46 228
16359.67 229
16360.88 231
16362.09 219
16363.29 228
16364.50 230
16365.71 249
16366.92 267
16368.13 250
16369.34 246
16370.55 237
16371.76 224
16372.96 229
16374.17 256
16375.38 228
16376.59 227
16377.80 232
16379.01 245
16380.22 248
16381.43 233
16382.64 208
16383.85 240
16385.06 223
16386.27 252
16387.47 224
16388.68 204
16389.89 227
16391.10 252
16392.31 235
16393.52 206
16394.73 224
16395.94 216
16397.15 237
16398.36 237
16399.57 245
16400.78 239
16401.99 249
16403.20 224
16404.41 227
16405.62 233
16406.83 238
16408.04 243
16409.25 198
16410.46 206
16411.67 219
16412.88 241
16414.09 239
16415.30 223
16416.52 195
16417.73 221
16418.94 216
16420.15 215
16421.36 241
16422.57 245
16423.78 239
16424.99 225
16426.20 223
16427.41 224
16428.62 227
16429.83 213
16431.05 215
16432.26 208
16433.47 221
16434.68 220
16435.89 238
16437.10 203
16438.31 214
16439.52 226
16440.74 220
16441.95 199
16443.16 214
16444.37 216
16445.58 220
16446.79 205
16448.00 206
16449.22 246
16450.43 218
16451.64 204
16452.85 192
16454.06 226
16455.28 227
16456.49 221
16457.70 209
16458.91 226
16460.12 214
16461.34 230
16462.55 231
16463.76 238
16464.97 218
16466.19 232
16467.40 220
16468.61 202
16469.82 201
16471.04 204
16472.25 251
16473.46 237
16474.67 234
16475.89 223
16477.10 220
16478.31 212
16479.52 220
16480.74 211
16481.95 191
16483.16 214
16484.38 211
16485.59 229
16486.80 215
16488.02 194
16489.23 206
16490.44 228
16491.66 176
16492.87 196
16494.08 256
16495.30 210
16496.51 223
16497.72 208
16498.94 207
16500.15 178
16501.36 241
16502.58 207
16503.79 210
16505.00 210
16506.22 212
16507.43 233
16508.65 208
16509.86 208
16511.07 205
16512.29 222
16513.50 216
16514.72 197
16515.93 206
16517.15 200
16518.36 221
16519.57 200
16520.79 201
16522.00 205
16523.22 215
16524.43 236
16525.65 196
16526.86 201
16528.08 177
16529.29 215
16530.51 204
16531.72 216
16532.93 227
16534.15 179
16535.36 203
16536.58 234
16537.79 217
16539.01 224
16540.22 189
16541.44 185
16542.65 197
16543.87 238
16545.09 206
16546.30 182
16547.52 219
16548.73 252
16549.95 207
16551.16 187
16552.38 192
16553.59 214
16554.81 221
16556.02 220
16557.24 207
16558.46 202
16559.67 236
16560.89 222
16562.10 232
16563.32 225
16564.54 227
16565.75 214
16566.97 201
16568.18 235
16569.40 218
16570.62 187
16571.83 239
16573.05 224
16574.27 221
16575.48 235
16576.70 211
16577.91 212
16579.13 253
16580.35 215
16581.56 205
16582.78 177
16584.00 210
16585.21 206
16586.43 208
16587.65 242
16588.87 221
16590.08 214
16591.30 200
16592.52 212
16593.73 229
16594.95 208
16596.17 226
16597.38 196
16598.60 214
16599.82 231
16601.04 209
16602.25 193
16603.47 196
16604.69 214
16605.91 203
16607.12 202
16608.34 208
16609.56 192
16610.78 176
16611.99 211
16613.21 209
16614.43 201
16615.65 185
16616.87 187
16618.08 208
16619.30 191
16620.52 192
16621.74 204
16622.96 214
16624.17 192
16625.39 213
16626.61 221
16627.83 230
16629.05 217
16630.27 188
16631.48 205
16632.70 196
16633.92 208
16635.14 202
16636.36 215
16637.58 205
16638.80 200
16640.02 183
16641.23 177
16642.45 216
16643.67 218
16644.89 222
16646.11 209
16647.33 232
16648.55 222
16649.77 226
16650.99 193
16652.21 212
16653.42 206
16654.64 243
16655.86 215
16657.08 207
16658.30 200
16659.52 202
16660.74 193
16661.96 205
16663.18 210
16664.40 198
16665.62 191
16666.84 193
16668.06 210
16669.28 190
16670.50 174
16671.72 172
16672.94 199
16674.16 182
16675.38 176
16676.60 197
16677.82 211
16679.04 200
16680.26 186
16681.48 198
16682.70 204
16683.92 212
16685.14 204
16686.36 203
16687.58 191
16688.80 195
16690.02 184
16691.24 193
16692.46 175
16693.69 192
16694.91 184
16696.13 195
16697.35 188
16698.57 199
16699.79 217
16701.01 201
16702.23 169
16703.45 192
16704.67 198
16705.90 187
16707.12 197
16708.34 197
16709.56 215
16710.78 203
16712.00 187
16713.22 185
16714.44 169
16715.67 209
16716.89 184
16718.11 189
16719.33 196
16720.55 185
16721.77 208
16723.00 170
16724.22 177
16725.44 203
16726.66 239
16727.88 197
16729.11 183
16730.33 207
16731.55 197
16732.77 182
16733.99 187
16735.22 178
16736.44 198
16737.66 222
16738.88 193
16740.11 187
16741.33 171
16742.55 199
16743.77 204
16745.00 183
16746.22 181
16747.44 181
16748.67 227
16749.89 232
16751.11 191
16752.33 178
16753.56 207
16754.78 178
16756.00 191
16757.23 194
16758.45 203
16759.67 168
16760.90 183
16762.12 176
16763.34 204
16764.57 233
16765.79 207
16767.01 207
16768.24 177
16769.46 175
16770.68 217
16771.91 208
16773.13 192
16774.35 195
16775.58 189
16776.80 179
16778.02 167
16779.25 200
16780.47 218
16781.70 180
16782.92 229
16784.14 201
16785.37 232
16786.59 214
16787.82 209
16789.04 218
16790.27 196
16791.49 199
16792.71 203
16793.94 212
16795.16 205
16796.39 208
16797.61 191
16798.84 193
16800.06 197
16801.29 206
16802.51 198
16803.74 215
16804.96 202
16806.19 211
16807.41 196
16808.64 183
16809.86 194
16811.09 188
16812.31 180
16813.54 208
16814.76 197
16815.99 194
16817.21 217
16818.44 186
16819.66 200
16820.89 192
16822.11 218
16823.34 206
16824.56 220
16825.79 224
16827.01 195
16828.24 176
16829.47 199
16830.69 238
16831.92 224
16833.14 210
16834.37 212
16835.60 210
16836.82 211
16838.05 197
16839.27 202
16840.50 218
16841.73 213
16842.95 231
16844.18 237
16845.40 197
16846.63 202
16847.86 242
16849.08 237
16850.31 201
16851.54 194
16852.76 205
16853.99 239
16855.22 241
16856.44 210
16857.67 202
16858.90 220
16860.12 231
16861.35 226
16862.58 228
16863.80 199
16865.03 230
16866.26 272
16867.49 253
16868.71 235
16869.94 244
16871.17 273
16872.39 280
16873.62 246
16874.85 257
16876.08 258
16877.30 280
16878.53 242
16879.76 255
16880.99 259
16882.21 251
16883.44 270
16884.67 240
16885.90 244
16887.13 281
16888.35 268
16889.58 285
16890.81 251
16892.04 247
16893.27 242
16894.49 250
16895.72 241
16896.95 223
16898.18 231
16899.41 242
16900.63 261
16901.86 221
16903.09 219
16904.32 220
16905.55 274
16906.78 237
16908.01 208
16909.23 233
16910.46 200
16911.69 219
16912.92 216
16914.15 226
16915.38 237
16916.61 232
16917.84 233
16919.06 227
16920.29 194
16921.52 197
16922.75 194
16923.98 228
16925.21 224
16926.44 203
16927.67 189
16928.90 229
16930.13 184
16931.36 203
16932.59 210
16933.82 183
16935.05 224
16936.27 214
16937.50 220
16938.73 159
16939.96 197
16941.19 203
16942.42 206
16943.65 197
16944.88 199
16946.11 185
16947.34 234
16948.57 218
16949.80 211
16951.03 212
16952.26 207
16953.49 209
16954.72 191
16955.95 191
16957.19 185
16958.42 219
16959.65 217
16960.88 223
16962.11 178
16963.34 198
16964.57 213
16965.80 209
16967.03 184
16968.26 200
16969.49 210
16970.72 195
16971.95 198
16973.18 183
16974.42 183
16975.65 206
16976.88 222
16978.11 187
16979.34 194
16980.57 200
16981.80 207
16983.03 192
16984.26 208
16985.50 194
16986.73 207
16987.96 204
16989.19 226
16990.42 168
16991.65 193
16992.89 202
16994.12 208
16995.35 214
16996.58 178
16997.81 190
16999.04 171
17000.28 196
17001.51 187
17002.74 179
17003.97 180
17005.20 218
17006.44 229
17007.67 197
17008.90 198
17010.13 225
17011.37 201
17012.60 177
17013.83 214
17015.06 208
17016.30 204
17017.53 195
17018.76 213
17019.99 177
17021.23 166
17022.46 216
17023.69 206
17024.92 210
17026.16 221
17027.39 216
17028.62 221
17029.86 175
17031.09 201
17032.32 218
17033.56 202
17034.79 207
17036.02 187
17037.26 184
17038.49 181
17039.72 200
17040.96 194
17042.19 197
17043.42 200
17044.66 192
17045.89 193
17047.12 204
17048.36 181
17049.59 203
17050.82 199
17052.06 186
17053.29 196
17054.53 189
17055.76 184
17056.99 189
17058.23 219
17059.46 174
17060.70 176
17061.93 191
17063.16 207
17064.40 193
17065.63 223
17066.87 183
17068.10 180
17069.34 208
17070.57 188
17071.81 198
17073.04 180
17074.27 180
17075.51 187
17076.74 201
17077.98 198
17079.21 213
17080.45 195
17081.68 180
17082.92 174
17084.15 194
17085.39 209
17086.62 217
17087.86 204
17089.09 194
17090.33 179
17091.56 168
17092.80 161
17094.04 174
17095.27 178
17096.51 165
17097.74 177
17098.98 182
17100.21 210
17101.45 203
17102.68 217
17103.92 203
17105.16 219
17106.39 174
17107.63 173
17108.86 217
17110.10 211
17111.33 179
17112.57 181
17113.81 162
17115.04 167
17116.28 198
17117.52 162
17118.75 204
17119.99 196
17121.22 207
17122.46 206
17123.70 210
17124.93 203
17126.17 182
17127.41 169
17128.64 172
17129.88 163
17131.12 172
17132.35 184
17133.59 200
17134.83 188
17136.06 173
17137.30 196
17138.54 192
17139.77 192
17141.01 190
17142.25 204
17143.49 169
17144.72 201
17145.96 172
17147.20 165
17148.43 167
17149.67 194
17150.91 190
17152.15 185
17153.38 182
17154.62 152
17155.86 183
17157.10 176
17158.33 190
17159.57 185
17160.81 178
17162.05 203
17163.29 199
17164.52 165
17165.76 180
17167.00 192
17168.24 196
17169.48 166
17170.71 169
17171.95 172
17173.19 173
17174.43 193
17175.67 153
17176.91 198
17178.14 172
17179.38 190
17180.62 206
17181.86 162
17183.10 165
17184.34 200
17185.57 206
17186.81 164
17188.05 181
17189.29 161
17190.53 181
17191.77 206
17193.01 170
17194.25 178
17195.49 188
17196.72 162
17197.96 169
17199.20 181
17200.44 185
17201.68 184
17202.92 191
17204.16 169
17205.40 166
17206.64 161
17207.88 157
17209.12 167
17210.36 172
17211.60 185
17212.84 158
17214.08 166
17215.32 173
17216.56 174
17217.80 159
17219.04 188
17220.28 157
17221.52 156
17222.76 168
17224.00 176
17225.24 179
17226.48 154
17227.72 166
17228.96 158
17230.20 194
17231.44 197
17232.68 186
17233.92 166
17235.16 187
17236.40 154
17237.64 187
17238.88 177
17240.12 163
17241.36 184
17242.60 159
17243.84 157
17245.08 183
17246.32 177
17247.57 145
17248.81 183
17250.05 154
17251.29 172
17252.53 144
17253.77 170
17255.01 172
17256.25 167
17257.49 150
17258.74 156
17259.98 165
17261.22 174
17262.46 167
17263.70 151
17264.94 158
17266.18 154
17267.43 193
17268.67 162
17269.91 152
17271.15 184
17272.39 184
17273.63 194
17274.88 169
17276.12 156
17277.36 195
17278.60 203
17279.84 169
17281.09 166
17282.33 163
17283.57 176
17284.81 164
17286.06 162
17287.30 153
17288.54 161
17289.78 161
17291.02 161
17292.27 142
17293.51 157
17294.75 174
17296.00 166
17297.24 169
17298.48 145
17299.72 143
17300.97 159
17302.21 183
17303.45 171
17304.70 146
17305.94 165
17307.18 165
17308.42 141
17309.67 161
17310.91 160
17312.15 165
17313.40 154
17314.64 164
17315.88 148
17317.13 144
17318.37 156
17319.61 173
17320.86 173
17322.10 155
17323.34 177
17324.59 159
17325.83 154
17327.08 140
17328.32 159
17329.56 154
17330.81 161
17332.05 163
17333.30 156
17334.54 155
17335.78 171
17337.03 165
17338.27 173
17339.52 161
17340.76 162
17342.00 184
17343.25 158
17344.49 158
17345.74 158
17346.98 193
17348.23 159
17349.47 152
17350.72 155
17351.96 169
17353.21 168
17354.45 161
17355.70 185
17356.94 166
17358.18 180
17359.43 174
17360.67 160
17361.92 167
17363.16 152
17364.41 152
17365.66 151
17366.90 161
17368.15 167
17369.39 190
17370.64 187
17371.88 140
17373.13 196
17374.37 144
17375.62 151
17376.86 157
17378.11 180
17379.35 185
17380.60 169
17381.85 178
17383.09 156
17384.34 146
17385.58 162
17386.83 157
17388.08 181
17389.32 209
17390.57 175
17391.81 174
17393.06 169
17394.31 182
17395.55 175
17396.80 169
17398.04 183
17399.29 189
17400.54 189
17401.78 174
17403.03 140
17404.28 164
17405.52 181
17406.77 161
17408.02 168
17409.26 158
17410.51 161
17411.76 156
17413.00 198
17414.25 166
17415.50 169
17416.75 185
17417.99 163
17419.24 189
17420.49 186
17421.73 166
17422.98 169
17424.23 150
17425.48 162
17426.72 178
17427.97 161
17429.22 155
17430.46 191
17431.71 180
17432.96 182
17434.21 168
17435.46 178
17436.70 166
17437.95 172
17439.20 182
17440.45 156
17441.69 179
17442.94 197
17444.19 156
17445.44 176
17446.69 179
17447.93 174
17449.18 170
17450.43 158
17451.68 150
17452.93 165
17454.18 191
17455.42 175
17456.67 168
17457.92 166
17459.17 158
17460.42 181
17461.67 189
17462.92 174
17464.16 167
17465.41 161
17466.66 194
17467.91 162
17469.16 155
17470.41 160
17471.66 167
17472.91 161
17474.16 178
17475.40 166
17476.65 173
17477.90 180
17479.15 169
17480.40 179
17481.65 158
17482.90 143
17484.15 162
17485.40 200
17486.65 175
17487.90 160
17489.15 168
17490.40 167
17491.65 171
17492.90 199
17494.15 179
17495.40 194
17496.65 170
17497.90 162
17499.15 166
17500.40 159
17501.65 172
17502.90 169
17504.15 193
17505.40 144
17506.65 173
17507.90 181
17509.15 174
17510.40 173
17511.65 159
17512.90 151
17514.15 175
17515.40 179
17516.65 166
17517.90 173
17519.15 178
17520.40 174
17521.65 197
17522.90 173
17524.15 154
17525.41 169
17526.66 189
17527.91 169
17529.16 149
17530.41 176
17531.66 175
17532.91 186
17534.16 166
17535.41 164
17536.67 175
17537.92 199
17539.17 165
17540.42 173
17541.67 177
17542.92 179
17544.17 194
17545.43 197
17546.68 169
17547.93 198
17549.18 201
17550.43 173
17551.68 201
17552.94 177
17554.19 206
17555.44 180
17556.69 173
17557.94 173
17559.20 198
17560.45 172
17561.70 188
17562.95 168
17564.21 185
17565.46 186
17566.71 202
17567.96 195
17569.21 192
17570.47 188
17571.72 189
17572.97 172
17574.22 185
17575.48 178
17576.73 190
17577.98 185
17579.24 186
17580.49 185
17581.74 157
17582.99 171
17584.25 164
17585.50 166
17586.75 162
17588.01 173
17589.26 203
17590.51 172
17591.77 173
17593.02 155
17594.27 188
17595.53 174
17596.78 172
17598.03 193
17599.29 205
17600.54 179
17601.79 174
17603.05 183
17604.30 199
17605.56 190
17606.81 195
17608.06 182
17609.32 180
17610.57 196
17611.82 210
17613.08 204
17614.33 197
17615.59 172
17616.84 188
17618.10 209
17619.35 207
17620.60 186
17621.86 196
17623.11 185
17624.37 185
17625.62 176
17626.88 210
17628.13 173
17629.39 174
17630.64 187
17631.89 173
17633.15 170
17634.40 181
17635.66 181
17636.91 176
17638.17 168
17639.42 171
17640.68 163
17641.93 181
17643.19 144
17644.44 171
17645.70 198
17646.95 157
17648.21 155
17649.47 182
17650.72 187
17651.98 189
17653.23 201
17654.49 184
17655.74 178
17657.00 156
17658.25 171
17659.51 183
17660.77 179
17662.02 172
17663.28 161
17664.53 171
17665.79 176
17667.04 169
17668.30 173
17669.56 158
17670.81 163
17672.07 174
17673.33 163
17674.58 196
17675.84 169
17677.09 173
17678.35 176
17679.61 190
17680.86 185
17682.12 172
17683.38 184
17684.63 160
17685.89 157
17687.15 169
17688.40 181
17689.66 167
17690.92 164
17692.17 178
17693.43 153
17694.69 128
17695.94 168
17697.20 133
17698.46 139
17699.72 137
17700.97 164
17702.23 177
17703.49 156
17704.74 194
17706.00 155
17707.26 183
17708.52 146
17709.77 162
17711.03 172
17712.29 175
17713.55 160
17714.80 157
17716.06 170
17717.32 161
17718.58 167
17719.84 149
17721.09 149
17722.35 164
17723.61 153
17724.87 161
17726.13 155
17727.38 153
17728.64 162
17729.90 154
17731.16 144
17732.42 158
17733.67 181
17734.93 198
17736.19 165
17737.45 169
17738.71 159
17739.97 180
17741.23 187
17742.48 160
17743.74 161
17745.00 164
17746.26 180
17747.52 164
17748.78 166
17750.04 176
17751.30 151
17752.55 179
17753.81 175
17755.07 170
17756.33 156
17757.59 175
17758.85 171
17760.11 186
17761.37 177
17762.63 161
17763.89 168
17765.15 148
17766.41 183
17767.67 156
17768.93 159
17770.19 162
17771.45 154
17772.70 165
17773.96 181
17775.22 151
17776.48 163
17777.74 162
17779.00 169
17780.26 160
17781.52 160
17782.78 173
17784.04 163
17785.30 169
17786.56 170
17787.82 175
17789.09 158
17790.35 182
17791.61 183
17792.87 175
17794.13 147
17795.39 117
17796.65 166
17797.91 153
17799.17 139
17800.43 148
17801.69 126
17802.95 157
17804.21 174
17805.47 140
17806.73 153
17808.00 148
17809.26 164
17810.52 180
17811.78 155
17813.04 167
17814.30 183
17815.56 185
17816.82 153
17818.08 143
17819.35 142
17820.61 152
17821.87 184
17823.13 154
17824.39 157
17825.65 170
17826.92 151
17828.18 160
17829.44 130
17830.70 162
17831.96 162
17833.22 157
17834.49 156
17835.75 152
17837.01 153
17838.27 168
17839.53 178
17840.80 160
17842.06 145
17843.32 159
17844.58 165
17845.85 148
17847.11 140
17848.37 132
17849.63 180
17850.89 154
17852.16 154
17853.42 149
17854.68 157
17855.95 141
17857.21 146
17858.47 158
17859.73 136
17861.00 163
17862.26 157
17863.52 176
17864.79 152
17866.05 159
17867.31 177
17868.57 143
17869.84 143
17871.10 165
17872.36 170
17873.63 162
17874.89 136
17876.15 140
17877.42 166
17878.68 140
17879.94 172
17881.21 158
17882.47 146
17883.74 166
17885.00 159
17886.26 165
17887.53 144
17888.79 133
17890.05 152
17891.32 183
17892.58 153
17893.85 152
17895.11 138
17896.37 142
17897.64 134
17898.90 125
17900.17 143
17901.43 156
17902.70 144
17903.96 143
17905.22 147
17906.49 143
17907.75 129
17909.02 155
17910.28 155
17911.55 150
17912.81 154
17914.08 160
17915.34 169
17916.61 131
17917.87 124
17919.14 158
17920.40 140
17921.67 166
17922.93 160
17924.20 167
17925.46 150
17926.73 161
17927.99 158
17929.26 159
17930.52 158
17931.79 153
17933.05 168
17934.32 148
17935.58 158
17936.85 151
17938.12 143
17939.38 162
17940.65 142
17941.91 167
17943.18 129
17944.44 154
17945.71 135
17946.98 144
17948.24 147
17949.51 138
17950.77 142
17952.04 144
17953.31 151
17954.57 138
17955.84 121
17957.10 153
17958.37 147
17959.64 149
17960.90 158
17962.17 173
17963.44 142
17964.70 147
17965.97 141
17967.24 168
17968.50 166
17969.77 147
17971.04 161
17972.30 147
17973.57 144
17974.84 183
17976.10 164
17977.37 155
17978.64 149
17979.91 163
17981.17 156
17982.44 162
17983.71 147
17984.97 146
17986.24 143
17987.51 161
17988.78 144
17990.04 142
17991.31 154
17992.58 155
17993.85 142
17995.11 138
17996.38 132
17997.65 173
17998.92 149
18000.18 156
18001.45 143
18002.72 140
18003.99 147
18005.26 156
18006.52 161
18007.79 145
18009.06 143
18010.33 152
18011.60 132
18012.86 151
18014.13 179
18015.40 155
18016.67 165
18017.94 151
18019.21 148
18020.47 150
18021.74 156
18023.01 158
18024.28 155
18025.55 136
18026.82 143
18028.09 143
18029.36 147
18030.62 153
18031.89 149
18033.16 161
18034.43 144
18035.70 148
18036.97 160
18038.24 136
18039.51 149
18040.78 164
18042.05 151
18043.32 173
18044.59 172
18045.85 167
18047.12 174
18048.39 151
18049.66 141
18050.93 166
18052.20 160
18053.47 145
18054.74 141
18056.01 147
18057.28 157
18058.55 158
18059.82 162
18061.09 175
18062.36 128
18063.63 147
18064.90 175
18066.17 142
18067.44 138
18068.71 145
18069.98 156
18071.25 177
18072.52 170
18073.79 121
18075.06 157
18076.33 161
18077.60 135
18078.87 174
18080.15 168
18081.42 144
18082.69 161
18083.96 148
18085.23 159
18086.50 128
18087.77 158
18089.04 150
18090.31 136
18091.58 136
18092.85 138
18094.12 159
18095.40 156
18096.67 165
18097.94 138
18099.21 144
18100.48 157
18101.75 157
18103.02 161
18104.30 156
18105.57 158
18106.84 127
18108.11 147
18109.38 134
18110.65 139
18111.92 136
18113.20 179
18114.47 152
18115.74 149
18117.01 153
18118.28 160
18119.56 166
18120.83 148
18122.10 146
18123.37 172
18124.64 167
18125.92 149
18127.19 154
18128.46 147
18129.73 142
18131.01 155
18132.28 160
18133.55 139
18134.82 146
18136.10 143
18137.37 145
18138.64 155
18139.91 152
18141.19 147
18142.46 154
18143.73 177
18145.01 141
18146.28 162
18147.55 148
18148.82 137
18150.10 172
18151.37 166
18152.64 154
18153.92 139
18155.19 148
18156.46 136
18157.74 165
18159.01 147
18160.28 143
18161.56 170
18162.83 155
18164.10 170
18165.38 160
18166.65 151
18167.93 146
18169.20 135
18170.47 172
18171.75 151
18173.02 140
18174.29 142
18175.57 159
18176.84 157
18178.12 175
18179.39 149
18180.66 162
18181.94 157
18183.21 136
18184.49 133
18185.76 140
18187.04 158
18188.31 161
18189.59 150
18190.86 157
18192.13 173
18193.41 163
18194.68 144
18195.96 156
18197.23 151
18198.51 153
18199.78 143
18201.06 140
18202.33 119
18203.61 115
18204.88 142
18206.16 166
18207.43 145
18208.71 148
18209.98 149
18211.26 166
18212.53 147
18213.81 143
18215.08 147
18216.36 155
18217.63 150
18218.91 160
18220.19 159
18221.46 160
18222.74 141
18224.01 149
18225.29 149
18226.56 148
18227.84 157
18229.12 175
18230.39 136
18231.67 146
18232.94 156
18234.22 146
18235.50 131
18236.77 151
18238.05 151
18239.32 163
18240.60 135
18241.88 141
18243.15 140
18244.43 133
18245.71 148
18246.98 142
18248.26 157
18249.54 131
18250.81 130
18252.09 147
18253.37 137
18254.64 163
18255.92 165
18257.20 150
18258.47 154
18259.75 145
18261.03 154
18262.30 130
18263.58 131
18264.86 158
18266.13 153
18267.41 143
18268.69 132
18269.97 133
18271.24 145
18272.52 147
18273.80 155
18275.08 155
18276.35 147
18277.63 160
18278.91 137
18280.19 130
18281.46 145
18282.74 141
18284.02 137
18285.30 162
18286.58 176
18287.85 152
18289.13 145
18290.41 170
18291.69 155
18292.97 152
18294.24 151
18295.52 146
18296.80 147
18298.08 154
18299.36 141
18300.63 135
18301.91 154
18303.19 141
18304.47 153
18305.75 142
18307.03 146
18308.31 135
18309.58 147
18310.86 120
18312.14 132
18313.42 152
18314.70 182
18315.98 152
18317.26 136
18318.54 128
18319.82 154
18321.09 162
18322.37 135
18323.65 138
18324.93 143
18326.21 168
18327.49 159
18328.77 138
18330.05 128
18331.33 133
18332.61 156
18333.89 141
18335.17 138
18336.45 133
18337.73 155
18339.01 135
18340.29 156
18341.57 145
18342.85 149
18344.13 157
18345.41 145
18346.69 142
18347.97 149
18349.25 122
18350.53 130
18351.81 146
18353.09 169
18354.37 134
18355.65 141
18356.93 153
18358.21 124
18359.49 165
18360.77 168
18362.05 142
18363.33 124
18364.61 139
18365.89 145
18367.17 141
18368.45 137
18369.73 147
18371.01 139
18372.29 143
18373.58 129
18374.86 117
18376.14 142
18377.42 147
18378.70 181
18379.98 145
18381.26 168
18382.54 142
18383.82 144
18385.11 148
18386.39 154
18387.67 130
18388.95 135
18390.23 140
18391.51 137
18392.79 135
18394.08 122
18395.36 127
18396.64 150
18397.92 138
18399.20 116
18400.49 165
18401.77 167
18403.05 149
18404.33 140
18405.61 121
18406.90 132
18408.18 156
18409.46 139
18410.74 154
18412.02 137
18413.31 155
18414.59 161
18415.87 156
18417.15 136
18418.44 128
18419.72 135
18421.00 143
18422.28 166
18423.57 131
18424.85 161
18426.13 135
18427.41 156
18428.70 158
18429.98 167
18431.26 128
18432.55 127
18433.83 124
18435.11 135
18436.40 137
18437.68 160
18438.96 158
18440.25 121
18441.53 163
18442.81 155
18444.10 136
18445.38 123
18446.66 145
18447.95 126
18449.23 143
18450.51 133
18451.80 146
18453.08 168
18454.36 147
18455.65 154
18456.93 146
18458.22 175
18459.50 148
18460.78 148
18462.07 130
18463.35 154
18464.64 136
18465.92 142
18467.20 146
18468.49 152
18469.77 148
18471.06 153
18472.34 143
18473.63 139
18474.91 134
18476.19 129
18477.48 158
18478.76 138
18480.05 143
18481.33 130
18482.62 162
18483.90 158
18485.19 162
18486.47 123
18487.76 176
18489.04 159
18490.33 144
18491.61 124
18492.90 154
18494.18 154
18495.47 141
18496.75 135
18498.04 141
18499.32 137
18500.61 136
18501.89 142
18503.18 137
18504.46 147
18505.75 142
18507.04 168
18508.32 143
18509.61 158
18510.89 151
18512.18 169
18513.46 147
18514.75 122
18516.04 148
18517.32 134
18518.61 126
18519.89 136
18521.18 150
18522.47 122
18523.75 129
18525.04 146
18526.32 134
18527.61 111
18528.90 124
18530.18 136
18531.47 133
18532.76 130
18534.04 152
18535.33 157
18536.62 136
18537.90 159
18539.19 145
18540.48 157
18541.76 141
18543.05 128
18544.34 148
18545.62 175
18546.91 131
18548.20 148
18549.48 144
18550.77 156
18552.06 127
18553.35 142
18554.63 135
18555.92 151
18557.21 139
18558.50 108
18559.78 169
18561.07 143
18562.36 145
18563.65 151
18564.93 147
18566.22 143
18567.51 162
18568.80 148
18570.08 151
18571.37 134
18572.66 159
18573.95 180
18575.24 139
18576.52 134
18577.81 144
18579.10 175
18580.39 160
18581.68 156
18582.96 119
18584.25 140
18585.54 133
18586.83 148
18588.12 133
18589.41 146
18590.69 162
18591.98 169
18593.27 167
18594.56 129
18595.85 144
18597.14 167
18598.43 165
18599.71 145
18601.00 135
18602.29 141
18603.58 163
18604.87 163
18606.16 170
18607.45 166
18608.74 181
18610.03 188
18611.32 188
18612.61 172
18613.89 148
18615.18 148
18616.47 171
18617.76 179
18619.05 143
18620.34 172
18621.63 168
18622.92 164
18624.21 140
18625.50 158
18626.79 173
18628.08 163
18629.37 151
18630.66 159
18631.95 151
18633.24 171
18634.53 163
18635.82 145
18637.11 142
18638.40 133
18639.69 158
18640.98 157
18642.27 159
18643.56 138
18644.85 181
18646.14 172
18647.43 150
18648.72 131
18650.01 141
18651.30 166
18652.59 154
18653.89 138
18655.18 153
18656.47 139
18657.76 148
18659.05 131
18660.34 128
18661.63 150
18662.92 158
18664.21 165
18665.50 153
18666.79 145
18668.09 143
18669.38 165
18670.67 148
18671.96 123
18673.25 130
18674.54 138
18675.83 141
18677.13 157
18678.42 145
18679.71 137
18681.00 134
18682.29 141
18683.58 158
18684.88 115
18686.17 133
18687.46 150
18688.75 150
18690.04 137
18691.33 155
18692.63 147
18693.92 158
18695.21 147
18696.50 125
18697.80 134
18699.09 156
18700.38 143
18701.67 124
18702.96 141
18704.26 141
18705.55 130
18706.84 146
18708.13 140
18709.43 127
18710.72 160
18712.01 163
18713.31 156
18714.60 143
18715.89 132
18717.18 126
18718.48 130
18719.77 124
18721.06 133
18722.36 154
18723.65 157
18724.94 138
18726.24 122
18727.53 136
18728.82 154
18730.12 159
18731.41 135
18732.70 132
18734.00 136
18735.29 149
18736.58 152
18737.88 147
18739.17 147
18740.46 137
18741.76 139
18743.05 132
18744.34 137
18745.64 134
18746.93 143
18748.23 163
18749.52 155
18750.81 134
18752.11 163
18753.40 135
18754.70 111
18755.99 136
18757.29 180
18758.58 149
18759.87 139
18761.17 144
18762.46 155
18763.76 154
18765.05 138
18766.35 132
18767.64 140
18768.94 153
18770.23 151
18771.53 134
18772.82 137
18774.11 123
18775.41 138
18776.70 136
18778.00 145
18779.29 168
18780.59 172
18781.89 152
18783.18 126
18784.48 107
18785.77 131
18787.07 158
18788.36 128
18789.66 147
18790.95 117
18792.25 129
18793.54 135
18794.84 142
18796.13 107
18797.43 120
18798.73 153
18800.02 161
18801.32 146
18802.61 127
18803.91 153
18805.20 164
18806.50 154
18807.80 153
18809.09 152
18810.39 166
18811.69 140
18812.98 154
18814.28 123
18815.57 140
18816.87 167
18818.17 162
18819.46 151
18820.76 137
18822.06 139
18823.35 148
18824.65 161
18825.95 134
18827.24 125
18828.54 175
18829.84 141
18831.13 142
18832.43 119
18833.73 101
18835.02 141
18836.32 160
18837.62 144
18838.91 124
18840.21 130
18841.51 134
18842.81 148
18844.10 146
18845.40 143
18846.70 144
18848.00 157
18849.29 132
18850.59 134
18851.89 159
18853.19 129
18854.48 136
18855.78 137
18857.08 120
18858.38 118
18859.67 127
18860.97 147
18862.27 140
18863.57 120
18864.87 112
18866.16 148
18867.46 165
18868.76 135
18870.06 125
18871.36 140
18872.66 144
18873.95 146
18875.25 160
18876.55 150
18877.85 149
18879.15 134
18880.45 133
18881.74 145
18883.04 141
18884.34 143
18885.64 140
18886.94 165
18888.24 136
18889.54 139
18890.84 135
18892.13 141
18893.43 135
18894.73 154
18896.03 149
18897.33 129
18898.63 111
18899.93 122
18901.23 134
18902.53 148
18903.83 153
18905.13 133
18906.43 128
18907.73 136
18909.02 145
18910.32 140
18911.62 133
18912.92 122
18914.22 154
18915.52 117
18916.82 134
18918.12 117
18919.42 119
18920.72 129
18922.02 129
18923.32 120
18924.62 134
18925.92 165
18927.22 151
18928.52 142
18929.82 139
18931.12 119
18932.42 122
18933.72 140
18935.02 104
18936.32 104
18937.63 93
18938.93 120
18940.23 127
18941.53 140
18942.83 136
18944.13 143
18945.43 142
18946.73 127
18948.03 146
18949.33 133
18950.63 139
18951.93 125
18953.23 126
18954.54 131
18955.84 133
18957.14 155
18958.44 142
18959.74 121
18961.04 123
18962.34 130
18963.64 158
18964.95 115
18966.25 123
18967.55 155
18968.85 142
18970.15 111
18971.45 125
18972.76 139
18974.06 138
18975.36 130
18976.66 143
18977.96 144
18979.27 137
18980.57 137
18981.87 135
18983.17 145
18984.47 134
18985.78 108
18987.08 129
18988.38 143
18989.68 114
18990.98 116
18992.29 122
18993.59 139
18994.89 126
18996.19 130
18997.50 127
18998.80 123
19000.10 138
19001.40 143
19002.71 142
19004.01 141
19005.31 159
19006.62 140
19007.92 129
19009.22 134
19010.53 141
19011.83 141
19013.13 132
19014.43 127
19015.74 137
19017.04 133
19018.34 157
19019.65 109
19020.95 114
19022.25 137
19023.56 155
19024.86 121
19026.16 136
19027.47 121
19028.77 137
19030.08 137
19031.38 143
19032.68 122
19033.99 113
19035.29 126
19036.59 135
19037.90 124
19039.20 130
19040.51 129
19041.81 150
19043.11 125
19044.42 131
19045.72 131
19047.03 137
19048.33 156
19049.64 147
19050.94 128
19052.25 113
19053.55 132
19054.85 134
19056.16 132
19057.46 150
19058.77 135
19060.07 130
19061.38 149
19062.68 143
19063.99 126
19065.29 125
19066.60 138
19067.90 129
19069.21 151
19070.51 139
19071.82 134
19073.12 136
19074.43 122
19075.73 126
19077.04 126
19078.34 137
19079.65 150
19080.95 152
19082.26 127
19083.57 111
19084.87 119
19086.18 113
19087.48 145
19088.79 143
19090.09 132
19091.40 130
19092.71 136
19094.01 128
19095.32 108
19096.62 101
19097.93 134
19099.24 136
19100.54 141
19101.85 126
19103.15 115
19104.46 152
19105.77 163
19107.07 152
19108.38 137
19109.69 149
19110.99 137
19112.30 134
19113.60 123
19114.91 135
19116.22 132
19117.52 132
19118.83 122
19120.14 114
19121.45 128
19122.75 138
19124.06 146
19125.37 160
19126.67 135
19127.98 122
19129.29 161
19130.59 153
19131.90 126
19133.21 128
19134.52 106
19135.82 117
19137.13 125
19138.44 119
19139.75 115
19141.05 129
19142.36 139
19143.67 125
19144.98 121
19146.28 121
19147.59 133
19148.90 133
19150.21 148
19151.51 120
19152.82 104
19154.13 126
19155.44 137
19156.75 139
19158.05 169
19159.36 122
19160.67 131
19161.98 127
19163.29 155
19164.60 155
19165.90 125
19167.21 131
19168.52 133
19169.83 153
19171.14 139
19172.45 128
19173.75 112
19175.06 134
19176.37 136
19177.68 131
19178.99 144
19180.30 138
19181.61 134
19182.92 126
19184.23 143
19185.53 125
19186.84 141
19188.15 135
19189.46 137
19190.77 122
19192.08 120
19193.39 134
19194.70 127
19196.01 146
19197.32 140
19198.63 129
19199.94 116
19201.25 148
19202.56 125
19203.87 124
19205.17 112
19206.48 138
19207.79 123
19209.10 120
19210.41 127
19211.72 143
19213.03 129
19214.34 128
19215.65 125
19216.96 134
19218.27 132
19219.58 124
19220.89 120
19222.21 117
19223.52 125
19224.83 130
19226.14 117
19227.45 121
19228.76 138
19230.07 136
19231.38 128
19232.69 142
19234.00 139
19235.31 131
19236.62 130
19237.93 150
19239.24 140
19240.55 145
19241.86 138
19243.18 114
19244.49 128
19245.80 124
19247.11 129
19248.42 129
19249.73 131
19251.04 127
19252.35 130
19253.67 128
19254.98 134
19256.29 125
19257.60 118
19258.91 126
19260.22 125
19261.53 117
19262.85 119
19264.16 132
19265.47 130
19266.78 117
19268.09 144
19269.40 143
19270.72 127
19272.03 114
19273.34 121
19274.65 121
19275.96 124
19277.28 108
19278.59 109
19279.90 145
19281.21 134
19282.53 127
19283.84 118
19285.15 128
19286.46 146
19287.78 129
19289.09 117
19290.40 124
19291.71 142
19293.03 123
19294.34 142
19295.65 126
19296.96 130
19298.28 138
19299.59 120
19300.90 116
19302.22 126
19303.53 139
19304.84 125
19306.16 108
19307.47 141
19308.78 122
19310.10 112
19311.41 137
19312.72 146
19314.04 141
19315.35 114
19316.66 132
19317.98 143
19319.29 128
19320.60 136
19321.92 126
19323.23 140
19324.54 123
19325.86 140
19327.17 139
19328.49 144
19329.80 137
19331.11 155
19332.43 126
19333.74 119
19335.06 140
19336.37 147
19337.68 133
19339.00 130
19340.31 111
19341.63 125
19342.94 138
19344.26 139
19345.57 148
19346.89 140
19348.20 136
19349.51 128
19350.83 118
19352.14 131
19353.46 146
19354.77 135
19356.09 124
19357.40 116
19358.72 151
19360.03 160
19361.35 140
19362.66 143
19363.98 129
19365.29 108
19366.61 117
19367.92 144
19369.24 144
19370.55 138
19371.87 120
19373.19 132
19374.50 127
19375.82 147
19377.13 137
19378.45 112
19379.76 120
19381.08 117
19382.39 142
19383.71 136
19385.03 117
19386.34 138
19387.66 139
19388.97 137
19390.29 141
19391.61 112
19392.92 114
19394.24 147
19395.55 137
19396.87 147
19398.19 116
19399.50 110
19400.82 140
19402.14 146
19403.45 118
19404.77 111
19406.09 118
19407.40 125
19408.72 131
19410.04 114
19411.35 125
19412.67 138
19413.99 144
19415.30 107
19416.62 131
19417.94 127
19419.25 135
19420.57 133
19421.89 113
19423.21 122
19424.52 139
19425.84 140
19427.16 147
19428.47 134
19429.79 140
19431.11 135
19432.43 131
19433.74 111
19435.06 120
19436.38 110
19437.70 142
19439.01 150
19440.33 141
19441.65 113
19442.97 125
19444.29 145
19445.60 120
19446.92 121
19448.24 113
19449.56 148
19450.88 140
19452.19 123
19453.51 124
19454.83 139
19456.15 149
19457.47 166
19458.78 130
19460.10 110
19461.42 133
19462.74 138
19464.06 141
19465.38 122
19466.70 114
19468.01 139
19469.33 118
19470.65 118
19471.97 122
19473.29 127
19474.61 123
19475.93 131
19477.25 133
19478.57 143
19479.88 122
19481.20 137
19482.52 146
19483.84 136
19485.16 131
19486.48 134
19487.80 146
19489.12 120
19490.44 120
19491.76 137
19493.08 144
19494.40 132
19495.72 134
19497.04 130
19498.36 125
19499.68 112
19501.00 117
19502.32 138
19503.64 128
19504.96 114
19506.28 132
19507.60 136
19508.92 127
19510.24 127
19511.56 143
19512.88 139
19514.20 115
19515.52 142
19516.84 139
19518.16 133
19519.48 120
19520.80 113
19522.12 108
19523.44 126
19524.76 101
19526.08 122
19527.40 146
19528.72 116
19530.04 128
19531.36 140
19532.68 130
19534.00 120
19535.33 144
19536.65 149
19537.97 111
19539.29 118
19540.61 132
19541.93 124
19543.25 140
19544.57 120
19545.89 124
19547.22 114
19548.54 130
19549.86 122
19551.18 129
19552.50 130
19553.82 125
19555.15 134
19556.47 148
19557.79 134
19559.11 123
19560.43 117
19561.75 114
19563.08 108
19564.40 107
19565.72 128
19567.04 119
19568.36 100
19569.69 140
19571.01 125
19572.33 125
19573.65 132
19574.97 136
19576.30 122
19577.62 117
19578.94 124
19580.26 136
19581.59 130
19582.91 131
19584.23 150
19585.55 128
19586.88 145
19588.20 123
19589.52 133
19590.85 148
19592.17 136
19593.49 139
19594.81 130
19596.14 138
19597.46 161
19598.78 137
19600.11 156
19601.43 134
19602.75 148
19604.08 138
19605.40 135
19606.72 125
19608.05 143
19609.37 125
19610.69 127
19612.02 136
19613.34 120
19614.66 142
19615.99 125
19617.31 129
19618.64 125
19619.96 135
19621.28 114
19622.61 114
19623.93 120
19625.26 129
19626.58 108
19627.90 112
19629.23 117
19630.55 124
19631.88 142
19633.20 123
19634.52 142
19635.85 130
19637.17 158
19638.50 152
19639.82 129
19641.15 143
19642.47 138
19643.80 133
19645.12 128
19646.45 136
19647.77 146
19649.09 108
19650.42 140
19651.74 137
19653.07 112
19654.39 126
19655.72 133
19657.04 114
19658.37 102
19659.69 130
19661.02 143
19662.35 130
19663.67 124
19665.00 138
19666.32 119
19667.65 132
19668.97 143
19670.30 131
19671.62 109
19672.95 133
19674.27 133
19675.60 118
19676.93 127
19678.25 121
19679.58 111
19680.90 124
19682.23 129
19683.56 125
19684.88 140
19686.21 131
19687.53 137
19688.86 136
19690.19 125
19691.51 110
19692.84 137
19694.16 138
19695.49 131
19696.82 107
19698.14 107
19699.47 128
19700.80 118
19702.12 100
19703.45 116
19704.78 115
19706.10 131
19707.43 122
19708.76 111
19710.08 120
19711.41 145
19712.74 114
19714.06 120
19715.39 112
19716.72 117
19718.05 129
19719.37 127
19720.70 102
19722.03 124
19723.35 119
19724.68 131
19726.01 115
19727.34 119
19728.66 129
19729.99 112
19731.32 113
19732.65 112
19733.98 111
19735.30 120
19736.63 148
19737.96 149
19739.29 116
19740.61 113
19741.94 112
19743.27 123
19744.60 128
19745.93 102
19747.25 112
19748.58 110
19749.91 124
19751.24 109
19752.57 117
19753.90 129
19755.22 140
19756.55 121
19757.88 131
19759.21 128
19760.54 111
19761.87 131
19763.20 126
19764.52 119
19765.85 113
19767.18 124
19768.51 126
19769.84 126
19771.17 113
19772.50 131
19773.83 141
19775.16 139
19776.48 124
19777.81 120
19779.14 135
19780.47 128
19781.80 110
19783.13 97
19784.46 134
19785.79 122
19787.12 142
19788.45 128
19789.78 131
19791.11 138
19792.44 125
19793.77 121
19795.10 111
19796.43 127
19797.76 105
19799.09 116
19800.42 123
19801.75 105
19803.08 116
19804.41 123
19805.74 137
19807.07 123
19808.40 104
19809.73 105
19811.06 106
19812.39 118
19813.72 125
19815.05 107
19816.38 117
19817.71 136
19819.04 151
19820.37 119
19821.70 125
19823.03 94
19824.36 126
19825.69 124
19827.02 115
19828.35 110
19829.69 120
19831.02 136
19832.35 116
19833.68 123
19835.01 113
19836.34 126
19837.67 122
19839.00 126
19840.33 119
19841.67 118
19843.00 125
19844.33 133
19845.66 138
19846.99 127
19848.32 129
19849.65 134
19850.99 131
19852.32 128
19853.65 121
19854.98 134
19856.31 137
19857.64 143
19858.98 144
19860.31 132
19861.64 131
19862.97 120
19864.30 120
19865.64 147
19866.97 140
19868.30 126
19869.63 107
19870.97 109
19872.30 123
19873.63 135
19874.96 128
19876.29 117
19877.63 122
19878.96 122
19880.29 125
19881.63 120
19882.96 113
19884.29 106
19885.62 126
19886.96 109
19888.29 104
19889.62 121
19890.95 125
19892.29 141
19893.62 121
19894.95 108
19896.29 106
19897.62 122
19898.95 122
19900.29 98
19901.62 95
19902.95 106
19904.29 145
19905.62 121
19906.95 126
19908.29 109
19909.62 106
19910.95 134
19912.29 99
19913.62 107
19914.96 128
19916.29 116
19917.62 122
19918.96 132
19920.29 112
19921.63 116
19922.96 137
19924.29 134
19925.63 110
19926.96 102
19928.30 110
19929.63 103
19930.96 116
19932.30 112
19933.63 116
19934.97 121
19936.30 140
19937.64 138
19938.97 119
19940.31 103
19941.64 113
19942.98 159
19944.31 131
19945.64 93
19946.98 103
19948.31 131
19949.65 135
19950.98 112
19952.32 102
19953.65 119
19954.99 135
19956.32 138
19957.66 110
19959.00 131
19960.33 116
19961.67 131
19963.00 130
19964.34 133
19965.67 122
19967.01 126
19968.34 125
19969.68 131
19971.01 109
19972.35 109
19973.69 136
19975.02 135
19976.36 121
19977.69 115
19979.03 123
19980.37 127
19981.70 124
19983.04 120
19984.37 104
19985.71 116
19987.05 128
19988.38 128
19989.72 107
19991.05 111
19992.39 108
19993.73 121
19995.06 116
19996.40 120
19997.74 120
19999.07 126
20000.41 139
20001.75 110
20003.08 115
20004.42 124
20005.76 134
20007.09 120
20008.43 117
20009.77 132
20011.10 142
20012.44 124
20013.78 124
20015.12 122
20016.45 138
20017.79 115
20019.13 141
20020.47 142
20021.80 110
20023.14 127
20024.48 138
20025.81 137
20027.15 100
20028.49 107
20029.83 111
20031.17 123
20032.50 115
20033.84 107
20035.18 145
20036.52 131
20037.85 105
20039.19 109
20040.53 120
20041.87 119
20043.21 106
20044.54 117
20045.88 130
20047.22 133
20048.56 124
20049.90 105
20051.24 117
20052.57 116
20053.91 105
20055.25 121
20056.59 124
20057.93 110
20059.27 134
20060.61 130
20061.94 119
20063.28 93
20064.62 121
20065.96 115
20067.30 117
20068.64 133
20069.98 109
20071.32 107
20072.66 144
20073.99 128
20075.33 126
20076.67 114
20078.01 142
20079.35 146
20080.69 124
20082.03 100
20083.37 128
20084.71 116
20086.05 113
20087.39 136
20088.73 134
20090.07 146
20091.41 127
20092.75 112
20094.09 100
20095.43 133
20096.77 129
20098.11 119
20099.45 137
20100.79 107
20102.13 113
20103.47 120
20104.81 134
20106.15 99
20107.49 110
20108.83 118
20110.17 130
20111.51 127
20112.85 111
20114.19 112
20115.53 126
20116.87 131
20118.21 104
20119.55 112
20120.89 115
20122.23 140
20123.57 129
20124.91 117
20126.25 108
20127.60 118
20128.94 118
20130.28 127
20131.62 128
20132.96 98
20134.30 130
20135.64 147
