# Supplementary material for: MALDI-TOF MS typing enables the classification of brewing yeasts of the genus Saccharomyces to major beer styles
Source: PLoS One. 2017 Aug 9;12(8):e0181694. doi: 10.1371/journal.pone.0181694 (PMC5549903; doi:10.1371/journal.pone.0181694)
Supplement: S16 File — The directory includes 90 raw files and was zipped to “.zip”; the folder has three strains with 30 spectra per strain; S1 Text explains the raw files with an example and Table 1 represents the yeast strains used within the experiment. (ZIP) [file pone.0181694.s019.zip › 46-48/30675-174-OG-Alt-Alt-YPG-18h-E-E_2015-10-29__0_B12_1.dat]

1999.91 2524
2000.33 2658
2000.75 2703
2001.17 2596
2001.59 2650
2002.02 2646
2002.44 2634
2002.86 2490
2003.28 2500
2003.70 2476
2004.13 2299
2004.55 2269
2004.97 2250
2005.39 2254
2005.81 2314
2006.24 2447
2006.66 2411
2007.08 2452
2007.50 2401
2007.93 2489
2008.35 2401
2008.77 2327
2009.19 2533
2009.62 2518
2010.04 2257
2010.46 2313
2010.88 2178
2011.31 2222
2011.73 2371
2012.15 2299
2012.58 2096
2013.00 2097
2013.42 2171
2013.84 2106
2014.27 2143
2014.69 2013
2015.11 2109
2015.54 2166
2015.96 2295
2016.38 2293
2016.81 2269
2017.23 2420
2017.65 2280
2018.08 2178
2018.50 2258
2018.92 2363
2019.35 2391
2019.77 2434
2020.19 2524
2020.62 2484
2021.04 2281
2021.47 2473
2021.89 2419
2022.31 2424
2022.74 2240
2023.16 2122
2023.59 2068
2024.01 2211
2024.43 2114
2024.86 2092
2025.28 2244
2025.71 2152
2026.13 2202
2026.55 2279
2026.98 2190
2027.40 2305
2027.83 2215
2028.25 2241
2028.68 2179
2029.10 2261
2029.53 2406
2029.95 2238
2030.38 2244
2030.80 2226
2031.23 2192
2031.65 2227
2032.08 2309
2032.50 2173
2032.93 2320
2033.35 2200
2033.78 2422
2034.20 2379
2034.63 2356
2035.05 2314
2035.48 2407
2035.90 2375
2036.33 2419
2036.75 2570
2037.18 2575
2037.60 2489
2038.03 2513
2038.45 2422
2038.88 2560
2039.31 2605
2039.73 2491
2040.16 2505
2040.58 2492
2041.01 2467
2041.43 2442
2041.86 2454
2042.29 2659
2042.71 2471
2043.14 2380
2043.56 2266
2043.99 2261
2044.42 2364
2044.84 2524
2045.27 2501
2045.70 2558
2046.12 2565
2046.55 2531
2046.98 2531
2047.40 2579
2047.83 2632
2048.25 2463
2048.68 2346
2049.11 2439
2049.53 2558
2049.96 2218
2050.39 2113
2050.82 2348
2051.24 2305
2051.67 2206
2052.10 2168
2052.52 2274
2052.95 2260
2053.38 2101
2053.80 2237
2054.23 2078
2054.66 2156
2055.09 2158
2055.51 2248
2055.94 2301
2056.37 2250
2056.80 2390
2057.22 2448
2057.65 2421
2058.08 2395
2058.51 2331
2058.93 2190
2059.36 2246
2059.79 2298
2060.22 2383
2060.65 2361
2061.07 2339
2061.50 2323
2061.93 2392
2062.36 2440
2062.79 2376
2063.21 2431
2063.64 2461
2064.07 2447
2064.50 2655
2064.93 2805
2065.36 2722
2065.78 2742
2066.21 2635
2066.64 2466
2067.07 2401
2067.50 2399
2067.93 2584
2068.36 2469
2068.78 2465
2069.21 2497
2069.64 2487
2070.07 2282
2070.50 2365
2070.93 2287
2071.36 2272
2071.79 2340
2072.22 2362
2072.64 2328
2073.07 2470
2073.50 2451
2073.93 2267
2074.36 2236
2074.79 2343
2075.22 2260
2075.65 2329
2076.08 2300
2076.51 2386
2076.94 2403
2077.37 2336
2077.80 2419
2078.23 2493
2078.66 2551
2079.09 2588
2079.52 2467
2079.95 2579
2080.38 2706
2080.81 2544
2081.24 2469
2081.67 2583
2082.10 2613
2082.53 2579
2082.96 2423
2083.39 2399
2083.82 2282
2084.25 2412
2084.68 2381
2085.11 2239
2085.54 2474
2085.97 2407
2086.40 2336
2086.83 2372
2087.26 2343
2087.69 2285
2088.12 2322
2088.55 2423
2088.99 2263
2089.42 2221
2089.85 2297
2090.28 2237
2090.71 2298
2091.14 2369
2091.57 2291
2092.00 2356
2092.43 2335
2092.86 2357
2093.30 2229
2093.73 2254
2094.16 2216
2094.59 2246
2095.02 2230
2095.45 2239
2095.88 2198
2096.32 2358
2096.75 2089
2097.18 2090
2097.61 2222
2098.04 2334
2098.47 2266
2098.91 2081
2099.34 1932
2099.77 2065
2100.20 2153
2100.63 2125
2101.07 2115
2101.50 2276
2101.93 2072
2102.36 1966
2102.80 2050
2103.23 2226
2103.66 2273
2104.09 2193
2104.52 2263
2104.96 2289
2105.39 2216
2105.82 2263
2106.25 2364
2106.69 2227
2107.12 2223
2107.55 2403
2107.99 2229
2108.42 2117
2108.85 2357
2109.28 2212
2109.72 2204
2110.15 2234
2110.58 2259
2111.02 2312
2111.45 2346
2111.88 2336
2112.32 2384
2112.75 2297
2113.18 2348
2113.62 2246
2114.05 2126
2114.48 2110
2114.92 2155
2115.35 2253
2115.78 2199
2116.22 2140
2116.65 2040
2117.08 2072
2117.52 2086
2117.95 2020
2118.39 2162
2118.82 2076
2119.25 1953
2119.69 2076
2120.12 2057
2120.56 2099
2120.99 1972
2121.42 2085
2121.86 2065
2122.29 2074
2122.73 2117
2123.16 2124
2123.60 2074
2124.03 2134
2124.46 2134
2124.90 2097
2125.33 2257
2125.77 2231
2126.20 2117
2126.64 2049
2127.07 1981
2127.51 2059
2127.94 2011
2128.38 2138
2128.81 2165
2129.25 2100
2129.68 2023
2130.12 2273
2130.55 2290
2130.99 2252
2131.42 2329
2131.86 2248
2132.29 2418
2132.73 2256
2133.16 2151
2133.60 2250
2134.03 2333
2134.47 2199
2134.91 2303
2135.34 2200
2135.78 2240
2136.21 2242
2136.65 2182
2137.08 2427
2137.52 2386
2137.96 2268
2138.39 2380
2138.83 2157
2139.26 2242
2139.70 2290
2140.14 2196
2140.57 2324
2141.01 2137
2141.44 2233
2141.88 2364
2142.32 2232
2142.75 2038
2143.19 2124
2143.63 2123
2144.06 2039
2144.50 2076
2144.94 2076
2145.37 2141
2145.81 2223
2146.25 2028
2146.68 2216
2147.12 2349
2147.56 2198
2147.99 2237
2148.43 2286
2148.87 2378
2149.30 2381
2149.74 2475
2150.18 2604
2150.61 2712
2151.05 2582
2151.49 2696
2151.93 2731
2152.36 2464
2152.80 2538
2153.24 2583
2153.68 2442
2154.11 2392
2154.55 2418
2154.99 2349
2155.43 2313
2155.86 2434
2156.30 2335
2156.74 2352
2157.18 2478
2157.62 2328
2158.05 2423
2158.49 2312
2158.93 2253
2159.37 2311
2159.81 2324
2160.24 2434
2160.68 2361
2161.12 2387
2161.56 2240
2162.00 2264
2162.43 2336
2162.87 2320
2163.31 2353
2163.75 2315
2164.19 2285
2164.63 2394
2165.07 2243
2165.50 2244
2165.94 2589
2166.38 2375
2166.82 2268
2167.26 2420
2167.70 2342
2168.14 2177
2168.58 2109
2169.02 2450
2169.45 2437
2169.89 2380
2170.33 2564
2170.77 2691
2171.21 2515
2171.65 2501
2172.09 2602
2172.53 2560
2172.97 2807
2173.41 2701
2173.85 2640
2174.29 2920
2174.73 2982
2175.17 2777
2175.61 2792
2176.05 2970
2176.49 2917
2176.93 2645
2177.37 2694
2177.81 2729
2178.25 2626
2178.69 2517
2179.13 2452
2179.57 2599
2180.01 2472
2180.45 2322
2180.89 2395
2181.33 2478
2181.77 2406
2182.21 2356
2182.65 2342
2183.09 2276
2183.53 2148
2183.97 2280
2184.41 2253
2184.85 2144
2185.29 2232
2185.73 2288
2186.17 2289
2186.61 2347
2187.05 2498
2187.49 2467
2187.94 2332
2188.38 2358
2188.82 2536
2189.26 2528
2189.70 2252
2190.14 2272
2190.58 2308
2191.02 2255
2191.46 2200
2191.91 2266
2192.35 2357
2192.79 2487
2193.23 2393
2193.67 2391
2194.11 2348
2194.55 2505
2195.00 2562
2195.44 2425
2195.88 2557
2196.32 2399
2196.76 2450
2197.21 2356
2197.65 2545
2198.09 2393
2198.53 2346
2198.97 2344
2199.42 2415
2199.86 2326
2200.30 2386
2200.74 2501
2201.18 2297
2201.63 2382
2202.07 2308
2202.51 2226
2202.95 2436
2203.40 2395
2203.84 2257
2204.28 2312
2204.72 2266
2205.17 2341
2205.61 2315
2206.05 2263
2206.49 2279
2206.94 2333
2207.38 2391
2207.82 2432
2208.27 2429
2208.71 2515
2209.15 2562
2209.60 2512
2210.04 2404
2210.48 2411
2210.92 2424
2211.37 2420
2211.81 2366
2212.25 2444
2212.70 2520
2213.14 2454
2213.59 2302
2214.03 2351
2214.47 2240
2214.92 2496
2215.36 2429
2215.80 2340
2216.25 2501
2216.69 2353
2217.14 2213
2217.58 2213
2218.02 2200
2218.47 2227
2218.91 2276
2219.36 2365
2219.80 2188
2220.24 2175
2220.69 2254
2221.13 2400
2221.58 2300
2222.02 2338
2222.46 2336
2222.91 2348
2223.35 2343
2223.80 2219
2224.24 2201
2224.69 2068
2225.13 2270
2225.58 2405
2226.02 2481
2226.47 2477
2226.91 2377
2227.36 2388
2227.80 2593
2228.25 2487
2228.69 2413
2229.14 2459
2229.58 2560
2230.03 2459
2230.47 2569
2230.92 2643
2231.36 2637
2231.81 2736
2232.25 2667
2232.70 2619
2233.14 2799
2233.59 2611
2234.03 2648
2234.48 2590
2234.93 2413
2235.37 2545
2235.82 2442
2236.26 2428
2236.71 2320
2237.16 2274
2237.60 2377
2238.05 2355
2238.49 2406
2238.94 2547
2239.39 2334
2239.83 2323
2240.28 2433
2240.72 2263
2241.17 2163
2241.62 2309
2242.06 2081
2242.51 2162
2242.96 2400
2243.40 2237
2243.85 2124
2244.30 2229
2244.74 2157
2245.19 2096
2245.64 2011
2246.08 2135
2246.53 1944
2246.98 1974
2247.42 2168
2247.87 2093
2248.32 2263
2248.76 2183
2249.21 2124
2249.66 2139
2250.10 2288
2250.55 2277
2251.00 2208
2251.45 2051
2251.89 2184
2252.34 2170
2252.79 2071
2253.24 2212
2253.68 2169
2254.13 2179
2254.58 2168
2255.03 2039
2255.47 2136
2255.92 2151
2256.37 2098
2256.82 2026
2257.27 2049
2257.71 2066
2258.16 2219
2258.61 2086
2259.06 1994
2259.51 2247
2259.95 2129
2260.40 2210
2260.85 2131
2261.30 2409
2261.75 2417
2262.19 2267
2262.64 2413
2263.09 2510
2263.54 2522
2263.99 2506
2264.44 2485
2264.89 2292
2265.33 2298
2265.78 2488
2266.23 2456
2266.68 2503
2267.13 2426
2267.58 2377
2268.03 2458
2268.48 2340
2268.93 2466
2269.37 2406
2269.82 2449
2270.27 2452
2270.72 2511
2271.17 2518
2271.62 2671
2272.07 2721
2272.52 2581
2272.97 2510
2273.42 2354
2273.87 2351
2274.32 2348
2274.77 2332
2275.22 2278
2275.67 2410
2276.12 2282
2276.57 2255
2277.02 2279
2277.47 2247
2277.92 2212
2278.37 2345
2278.82 2293
2279.27 2160
2279.72 2230
2280.17 2289
2280.62 2331
2281.07 2182
2281.52 2255
2281.97 2213
2282.42 2149
2282.87 2208
2283.32 2254
2283.77 2116
2284.22 2051
2284.67 2152
2285.12 2246
2285.57 2291
2286.02 2279
2286.47 2506
2286.92 2673
2287.37 2649
2287.82 2603
2288.28 2813
2288.73 2863
2289.18 2908
2289.63 3016
2290.08 3165
2290.53 3261
2290.98 3512
2291.43 3436
2291.88 3359
2292.34 3369
2292.79 3143
2293.24 3153
2293.69 3120
2294.14 2934
2294.59 2907
2295.05 2839
2295.50 2697
2295.95 2607
2296.40 2556
2296.85 2596
2297.30 2435
2297.76 2293
2298.21 2240
2298.66 2284
2299.11 2498
2299.56 2284
2300.02 2227
2300.47 2243
2300.92 2194
2301.37 2189
2301.82 2209
2302.28 2092
2302.73 1982
2303.18 2006
2303.63 2180
2304.09 2162
2304.54 2116
2304.99 2124
2305.44 2203
2305.90 2159
2306.35 2173
2306.80 2351
2307.26 2411
2307.71 2525
2308.16 2514
2308.61 2612
2309.07 2764
2309.52 2796
2309.97 2901
2310.43 2906
2310.88 2687
2311.33 2807
2311.79 2655
2312.24 2451
2312.69 2493
2313.15 2478
2313.60 2475
2314.05 2521
2314.51 2354
2314.96 2259
2315.41 2306
2315.87 2305
2316.32 2260
2316.77 2506
2317.23 2533
2317.68 2441
2318.14 2430
2318.59 2596
2319.04 2556
2319.50 2542
2319.95 2436
2320.41 2405
2320.86 2334
2321.31 2370
2321.77 2460
2322.22 2273
2322.68 2411
2323.13 2402
2323.59 2367
2324.04 2400
2324.50 2445
2324.95 2461
2325.40 2425
2325.86 2395
2326.31 2497
2326.77 2462
2327.22 2447
2327.68 2654
2328.13 2671
2328.59 2513
2329.04 2765
2329.50 2761
2329.95 2684
2330.41 2823
2330.86 2764
2331.32 2761
2331.77 2670
2332.23 2547
2332.68 2295
2333.14 2306
2333.59 2395
2334.05 2294
2334.51 2401
2334.96 2351
2335.42 2369
2335.87 2288
2336.33 2257
2336.78 2298
2337.24 2400
2337.70 2289
2338.15 2495
2338.61 2353
2339.06 2411
2339.52 2446
2339.97 2521
2340.43 2471
2340.89 2455
2341.34 2459
2341.80 2500
2342.26 2642
2342.71 2442
2343.17 2454
2343.62 2459
2344.08 2552
2344.54 2548
2344.99 2460
2345.45 2374
2345.91 2595
2346.36 2506
2346.82 2527
2347.28 2467
2347.73 2281
2348.19 2486
2348.65 2372
2349.10 2310
2349.56 2396
2350.02 2510
2350.48 2398
2350.93 2326
2351.39 2203
2351.85 2245
2352.30 2346
2352.76 2235
2353.22 2207
2353.68 2295
2354.13 2248
2354.59 2130
2355.05 2103
2355.51 2365
2355.96 2410
2356.42 2280
2356.88 2348
2357.34 2488
2357.79 2490
2358.25 2524
2358.71 2318
2359.17 2356
2359.63 2303
2360.08 2234
2360.54 2435
2361.00 2426
2361.46 2416
2361.92 2344
2362.37 2239
2362.83 2477
2363.29 2386
2363.75 2319
2364.21 2430
2364.67 2412
2365.12 2262
2365.58 2256
2366.04 2362
2366.50 2273
2366.96 2275
2367.42 2367
2367.88 2480
2368.33 2423
2368.79 2313
2369.25 2406
2369.71 2274
2370.17 2240
2370.63 2254
2371.09 2443
2371.55 2307
2372.01 2359
2372.47 2314
2372.92 2251
2373.38 2527
2373.84 2645
2374.30 2560
2374.76 2620
2375.22 2892
2375.68 2757
2376.14 2643
2376.60 2757
2377.06 2690
2377.52 2783
2377.98 2770
2378.44 2736
2378.90 2579
2379.36 2537
2379.82 2482
2380.28 2589
2380.74 2616
2381.20 2439
2381.66 2423
2382.12 2473
2382.58 2618
2383.04 2563
2383.50 2556
2383.96 2313
2384.42 2203
2384.88 2221
2385.34 2336
2385.80 2498
2386.26 2378
2386.72 2195
2387.18 2245
2387.64 2160
2388.10 2247
2388.56 2249
2389.03 2209
2389.49 2208
2389.95 2199
2390.41 2278
2390.87 2311
2391.33 2303
2391.79 2254
2392.25 2410
2392.71 2425
2393.17 2326
2393.64 2202
2394.10 2199
2394.56 2181
2395.02 2146
2395.48 2154
2395.94 2177
2396.40 2250
2396.87 2092
2397.33 2228
2397.79 2373
2398.25 2277
2398.71 2247
2399.17 2274
2399.64 2267
2400.10 2211
2400.56 2235
2401.02 2202
2401.48 2122
2401.95 2074
2402.41 2100
2402.87 2316
2403.33 2351
2403.79 2399
2404.26 2184
2404.72 2183
2405.18 2230
2405.64 2123
2406.11 2108
2406.57 2179
2407.03 2267
2407.49 2109
2407.96 2068
2408.42 2126
2408.88 2276
2409.34 2136
2409.81 2153
2410.27 2162
2410.73 2178
2411.20 2168
2411.66 1970
2412.12 2033
2412.58 1971
2413.05 2088
2413.51 2187
2413.97 2152
2414.44 2264
2414.90 2292
2415.36 2387
2415.83 2551
2416.29 2686
2416.75 2758
2417.22 2849
2417.68 2865
2418.14 2881
2418.61 2930
2419.07 3148
2419.54 3109
2420.00 2909
2420.46 3036
2420.93 2944
2421.39 2863
2421.85 2706
2422.32 2671
2422.78 2557
2423.25 2525
2423.71 2306
2424.17 2374
2424.64 2307
2425.10 2381
2425.57 2227
2426.03 2251
2426.50 2342
2426.96 2310
2427.42 2242
2427.89 2179
2428.35 2153
2428.82 2100
2429.28 1931
2429.75 2193
2430.21 2295
2430.68 2193
2431.14 2333
2431.61 2257
2432.07 2242
2432.54 2374
2433.00 2369
2433.47 2318
2433.93 2330
2434.40 2571
2434.86 2557
2435.33 2606
2435.79 2463
2436.26 2372
2436.72 2402
2437.19 2502
2437.65 2540
2438.12 2559
2438.59 2388
2439.05 2448
2439.52 2474
2439.98 2577
2440.45 2594
2440.91 2674
2441.38 2845
2441.85 2679
2442.31 2460
2442.78 2386
2443.24 2429
2443.71 2241
2444.18 2203
2444.64 2282
2445.11 2357
2445.57 2219
2446.04 1978
2446.51 2111
2446.97 2070
2447.44 2177
2447.91 2223
2448.37 2157
2448.84 2050
2449.31 1984
2449.77 1952
2450.24 2142
2450.71 2090
2451.17 2004
2451.64 2089
2452.11 2086
2452.57 2260
2453.04 2170
2453.51 2226
2453.97 2200
2454.44 2173
2454.91 2118
2455.37 2127
2455.84 2212
2456.31 2239
2456.78 2317
2457.24 2305
2457.71 2261
2458.18 2328
2458.65 2318
2459.11 2210
2459.58 2204
2460.05 2180
2460.52 2150
2460.98 2320
2461.45 2123
2461.92 2037
2462.39 2008
2462.85 2246
2463.32 2159
2463.79 2142
2464.26 2133
2464.73 2117
2465.19 2239
2465.66 2205
2466.13 2254
2466.60 2187
2467.07 2204
2467.54 2245
2468.00 2177
2468.47 2282
2468.94 2269
2469.41 2124
2469.88 2156
2470.35 2071
2470.82 2127
2471.28 2037
2471.75 1983
2472.22 2010
2472.69 2167
2473.16 2146
2473.63 1898
2474.10 2002
2474.57 1990
2475.03 1943
2475.50 2010
2475.97 1945
2476.44 1953
2476.91 2105
2477.38 2098
2477.85 2088
2478.32 2014
2478.79 1924
2479.26 2157
2479.73 2236
2480.20 2029
2480.67 1942
2481.14 2017
2481.61 2202
2482.08 2226
2482.54 2065
2483.01 2134
2483.48 2082
2483.95 2085
2484.42 2150
2484.89 2189
2485.36 2086
2485.83 2209
2486.30 2024
2486.77 2194
2487.24 2272
2487.71 2378
2488.18 2446
2488.66 2282
2489.13 2235
2489.60 2183
2490.07 2210
2490.54 2591
2491.01 2513
2491.48 2503
2491.95 2473
2492.42 2478
2492.89 2586
2493.36 2665
2493.83 2535
2494.30 2909
2494.77 2818
2495.24 2581
2495.72 2716
2496.19 2604
2496.66 2447
2497.13 2543
2497.60 2468
2498.07 2396
2498.54 2317
2499.01 2287
2499.48 2230
2499.96 2069
2500.43 2136
2500.90 2024
2501.37 2059
2501.84 2163
2502.31 2044
2502.78 1934
2503.26 2136
2503.73 2068
2504.20 1958
2504.67 1990
2505.14 2096
2505.62 2187
2506.09 2182
2506.56 2189
2507.03 2322
2507.50 2273
2507.98 2269
2508.45 2489
2508.92 2352
2509.39 2551
2509.86 2641
2510.34 2589
2510.81 2578
2511.28 2552
2511.75 2791
2512.23 2649
2512.70 2514
2513.17 2470
2513.64 2439
2514.12 2430
2514.59 2348
2515.06 2326
2515.54 2543
2516.01 2468
2516.48 2347
2516.95 2174
2517.43 2201
2517.90 2230
2518.37 2291
2518.85 2284
2519.32 2324
2519.79 2215
2520.27 2278
2520.74 2298
2521.21 2163
2521.69 2103
2522.16 2117
2522.63 2093
2523.11 2072
2523.58 2135
2524.05 2063
2524.53 1997
2525.00 2030
2525.48 2016
2525.95 2044
2526.42 2064
2526.90 2126
2527.37 2094
2527.85 2036
2528.32 1982
2528.79 2071
2529.27 2094
2529.74 2208
2530.22 2156
2530.69 2176
2531.16 2169
2531.64 2211
2532.11 2162
2532.59 2289
2533.06 2221
2533.54 2207
2534.01 2068
2534.49 2329
2534.96 2173
2535.44 2191
2535.91 2184
2536.38 2295
2536.86 2380
2537.33 2450
2537.81 2502
2538.28 2462
2538.76 2274
2539.23 2206
2539.71 2412
2540.18 2329
2540.66 2296
2541.13 2363
2541.61 2266
2542.09 2348
2542.56 2464
2543.04 2402
2543.51 2616
2543.99 2520
2544.46 2478
2544.94 2650
2545.41 2581
2545.89 2507
2546.37 2655
2546.84 2435
2547.32 2667
2547.79 2599
2548.27 2818
2548.74 3029
2549.22 2832
2549.70 2655
2550.17 2633
2550.65 2573
2551.13 2528
2551.60 2683
2552.08 2621
2552.55 2563
2553.03 2552
2553.51 2594
2553.98 2487
2554.46 2616
2554.94 2457
2555.41 2459
2555.89 2413
2556.37 2393
2556.84 2386
2557.32 2408
2557.80 2198
2558.27 2037
2558.75 2135
2559.23 2223
2559.70 2209
2560.18 2031
2560.66 2144
2561.14 2093
2561.61 2126
2562.09 2201
2562.57 2168
2563.04 2076
2563.52 2034
2564.00 2020
2564.48 2026
2564.95 1848
2565.43 1978
2565.91 2048
2566.39 2082
2566.86 2072
2567.34 1998
2567.82 2114
2568.30 2048
2568.77 2000
2569.25 1964
2569.73 1994
2570.21 2093
2570.69 2078
2571.16 1945
2571.64 2128
2572.12 2158
2572.60 2135
2573.08 2108
2573.56 2191
2574.03 1993
2574.51 2056
2574.99 2004
2575.47 2112
2575.95 2133
2576.43 1966
2576.90 2050
2577.38 2083
2577.86 1946
2578.34 2032
2578.82 1956
2579.30 1984
2579.78 2081
2580.26 1985
2580.73 2102
2581.21 2098
2581.69 1989
2582.17 2056
2582.65 2143
2583.13 2016
2583.61 2125
2584.09 2128
2584.57 2005
2585.05 2067
2585.53 2047
2586.01 2126
2586.49 2163
2586.97 2089
2587.44 2080
2587.92 2085
2588.40 2114
2588.88 2105
2589.36 2151
2589.84 2170
2590.32 2181
2590.80 2260
2591.28 2164
2591.76 2105
2592.24 2032
2592.72 2048
2593.20 2227
2593.68 2198
2594.16 2069
2594.64 2044
2595.12 2073
2595.60 2096
2596.08 2052
2596.56 1955
2597.05 2016
2597.53 2216
2598.01 2004
2598.49 2013
2598.97 1938
2599.45 2043
2599.93 2127
2600.41 1949
2600.89 2082
2601.37 1979
2601.85 2014
2602.33 2178
2602.81 2205
2603.29 2097
2603.78 2195
2604.26 2016
2604.74 2161
2605.22 2256
2605.70 2235
2606.18 2075
2606.66 2034
2607.14 2015
2607.63 2019
2608.11 2143
2608.59 2203
2609.07 2137
2609.55 2078
2610.03 2176
2610.52 2201
2611.00 2241
2611.48 2051
2611.96 2283
2612.44 2119
2612.92 2161
2613.41 2158
2613.89 2165
2614.37 2155
2614.85 2141
2615.34 2350
2615.82 2412
2616.30 2392
2616.78 2333
2617.26 2212
2617.75 2268
2618.23 2217
2618.71 2129
2619.19 2247
2619.68 2157
2620.16 2300
2620.64 2253
2621.12 2149
2621.61 2216
2622.09 2048
2622.57 2205
2623.06 2045
2623.54 2122
2624.02 2198
2624.50 1987
2624.99 1980
2625.47 2050
2625.95 2078
2626.44 2047
2626.92 2074
2627.40 2114
2627.89 1964
2628.37 2048
2628.85 2041
2629.34 2016
2629.82 2242
2630.30 2203
2630.79 2215
2631.27 2312
2631.75 2289
2632.24 2143
2632.72 2178
2633.21 2153
2633.69 2152
2634.17 1999
2634.66 1903
2635.14 2074
2635.62 2116
2636.11 1999
2636.59 1897
2637.08 1915
2637.56 2012
2638.05 2028
2638.53 2014
2639.01 2113
2639.50 2019
2639.98 2170
2640.47 2089
2640.95 1923
2641.44 2106
2641.92 2178
2642.41 2154
2642.89 2170
2643.38 2301
2643.86 2109
2644.34 1957
2644.83 2030
2645.31 2049
2645.80 2070
2646.28 2059
2646.77 1998
2647.25 2006
2647.74 2132
2648.22 2021
2648.71 2026
2649.20 2021
2649.68 1944
2650.17 1903
2650.65 1850
2651.14 1824
2651.62 1846
2652.11 1985
2652.59 2050
2653.08 2100
2653.56 1946
2654.05 1934
2654.54 1973
2655.02 2020
2655.51 2065
2655.99 2027
2656.48 2090
2656.97 2112
2657.45 2143
2657.94 2034
2658.42 1991
2658.91 1996
2659.40 2005
2659.88 2038
2660.37 1942
2660.85 1972
2661.34 1916
2661.83 1922
2662.31 2122
2662.80 2206
2663.29 2020
2663.77 2010
2664.26 1893
2664.75 2039
2665.23 2037
2665.72 2059
2666.21 2058
2666.69 1967
2667.18 1970
2667.67 2051
2668.15 1869
2668.64 1855
2669.13 1988
2669.62 2042
2670.10 2048
2670.59 2167
2671.08 2087
2671.56 1976
2672.05 2175
2672.54 2361
2673.03 2349
2673.51 2516
2674.00 2577
2674.49 2486
2674.98 2528
2675.46 2476
2675.95 2691
2676.44 2496
2676.93 2504
2677.42 2675
2677.90 2570
2678.39 2440
2678.88 2382
2679.37 2298
2679.86 2136
2680.34 2112
2680.83 2208
2681.32 2177
2681.81 2122
2682.30 2250
2682.79 2102
2683.27 2067
2683.76 2162
2684.25 2223
2684.74 2265
2685.23 2216
2685.72 2147
2686.20 2014
2686.69 1871
2687.18 2019
2687.67 2027
2688.16 1974
2688.65 1928
2689.14 1999
2689.63 2005
2690.12 1845
2690.60 1926
2691.09 1973
2691.58 2066
2692.07 2108
2692.56 1952
2693.05 2100
2693.54 2077
2694.03 2106
2694.52 2138
2695.01 2137
2695.50 2056
2695.99 2016
2696.48 2090
2696.97 1823
2697.46 1926
2697.95 2009
2698.43 2189
2698.92 2163
2699.41 2074
2699.90 2197
2700.39 2255
2700.88 2236
2701.37 2237
2701.86 2139
2702.35 2114
2702.84 2232
2703.33 2111
2703.83 2189
2704.32 2072
2704.81 2158
2705.30 2174
2705.79 2229
2706.28 2150
2706.77 2057
2707.26 1968
2707.75 2018
2708.24 2023
2708.73 2005
2709.22 2051
2709.71 1951
2710.20 1865
2710.69 1872
2711.18 1959
2711.68 2071
2712.17 1982
2712.66 2145
2713.15 2218
2713.64 2159
2714.13 2027
2714.62 2048
2715.11 2151
2715.60 1975
2716.10 1887
2716.59 1949
2717.08 2074
2717.57 2108
2718.06 2068
2718.55 2024
2719.04 1924
2719.54 1891
2720.03 2017
2720.52 1953
2721.01 2117
2721.50 2148
2722.00 2224
2722.49 2180
2722.98 2292
2723.47 2271
2723.96 2279
2724.46 2135
2724.95 2046
2725.44 2178
2725.93 2132
2726.42 2069
2726.92 2064
2727.41 2001
2727.90 1995
2728.39 2131
2728.89 2117
2729.38 1963
2729.87 1884
2730.36 1903
2730.86 1922
2731.35 1923
2731.84 1930
2732.34 1871
2732.83 2024
2733.32 2042
2733.81 1977
2734.31 2010
2734.80 2127
2735.29 2054
2735.79 2166
2736.28 2199
2736.77 2265
2737.27 2167
2737.76 2073
2738.25 2271
2738.75 2189
2739.24 2200
2739.73 2184
2740.23 2156
2740.72 2246
2741.21 2069
2741.71 2117
2742.20 2034
2742.69 2092
2743.19 2048
2743.68 1906
2744.18 1911
2744.67 2005
2745.16 1930
2745.66 1953
2746.15 2026
2746.65 1979
2747.14 1847
2747.63 1922
2748.13 1841
2748.62 1867
2749.12 1971
2749.61 2084
2750.11 1886
2750.60 1800
2751.10 1814
2751.59 2063
2752.08 2036
2752.58 1980
2753.07 1853
2753.57 1883
2754.06 2012
2754.56 1945
2755.05 2067
2755.55 2115
2756.04 2046
2756.54 2122
2757.03 2014
2757.53 2051
2758.02 2012
2758.52 1919
2759.01 1984
2759.51 1895
2760.00 1884
2760.50 1863
2760.99 2058
2761.49 1972
2761.99 1810
2762.48 2016
2762.98 2100
2763.47 2048
2763.97 1967
2764.46 1890
2764.96 1888
2765.46 2013
2765.95 1999
2766.45 1785
2766.94 1836
2767.44 1973
2767.94 2077
2768.43 1996
2768.93 2167
2769.42 2162
2769.92 2020
2770.42 2041
2770.91 2093
2771.41 1964
2771.90 2233
2772.40 2222
2772.90 2198
2773.39 2236
2773.89 2156
2774.39 2364
2774.88 2357
2775.38 2387
2775.88 2223
2776.37 2407
2776.87 2248
2777.37 2333
2777.86 2453
2778.36 2221
2778.86 2226
2779.36 2252
2779.85 2249
2780.35 2161
2780.85 2207
2781.34 2260
2781.84 2159
2782.34 2081
2782.84 2071
2783.33 1981
2783.83 1918
2784.33 1931
2784.83 2015
2785.32 1941
2785.82 1978
2786.32 1963
2786.82 1903
2787.31 1902
2787.81 2072
2788.31 1996
2788.81 1898
2789.31 1703
2789.80 1664
2790.30 1829
2790.80 1824
2791.30 1756
2791.80 1756
2792.29 1734
2792.79 1830
2793.29 1903
2793.79 1925
2794.29 1938
2794.79 1960
2795.28 2031
2795.78 2022
2796.28 2161
2796.78 2115
2797.28 2177
2797.78 2244
2798.28 2185
2798.78 2301
2799.27 2152
2799.77 2142
2800.27 2175
2800.77 2055
2801.27 2052
2801.77 2040
2802.27 2040
2802.77 2061
2803.27 2060
2803.77 2056
2804.27 2255
2804.76 2229
2805.26 2342
2805.76 2432
2806.26 2637
2806.76 2758
2807.26 2786
2807.76 2670
2808.26 2786
2808.76 2745
2809.26 2809
2809.76 2661
2810.26 2716
2810.76 2404
2811.26 2352
2811.76 2283
2812.26 2309
2812.76 2244
2813.26 2091
2813.76 2048
2814.26 2004
2814.76 2018
2815.26 1954
2815.76 1980
2816.26 1963
2816.76 1906
2817.26 1993
2817.76 1990
2818.26 1956
2818.76 2001
2819.26 2157
2819.76 2338
2820.27 2270
2820.77 2148
2821.27 2286
2821.77 2175
2822.27 2145
2822.77 2119
2823.27 2137
2823.77 2062
2824.27 1926
2824.77 1948
2825.27 2023
2825.78 2064
2826.28 2007
2826.78 1870
2827.28 1865
2827.78 2051
2828.28 2164
2828.78 2172
2829.29 1935
2829.79 1965
2830.29 1917
2830.79 1880
2831.29 2021
2831.79 1916
2832.30 1895
2832.80 1944
2833.30 1896
2833.80 2044
2834.30 1937
2834.80 1924
2835.31 1988
2835.81 2034
2836.31 1918
2836.81 2138
2837.32 2066
2837.82 2075
2838.32 2072
2838.82 2163
2839.32 2118
2839.83 2069
2840.33 2180
2840.83 2013
2841.33 1950
2841.84 1900
2842.34 1996
2842.84 2100
2843.35 1952
2843.85 1919
2844.35 1982
2844.85 2091
2845.36 2090
2845.86 2029
2846.36 2019
2846.87 2131
2847.37 2035
2847.87 2156
2848.38 2089
2848.88 2196
2849.38 2034
2849.89 2011
2850.39 2014
2850.89 2116
2851.40 1970
2851.90 2047
2852.40 2017
2852.91 2007
2853.41 1812
2853.91 1904
2854.42 1943
2854.92 1961
2855.42 1894
2855.93 1761
2856.43 1893
2856.94 2048
2857.44 2006
2857.94 1939
2858.45 1942
2858.95 2024
2859.46 2103
2859.96 2040
2860.47 1998
2860.97 1866
2861.47 2021
2861.98 2083
2862.48 1871
2862.99 1812
2863.49 1842
2864.00 1817
2864.50 1959
2865.01 1903
2865.51 1798
2866.02 1799
2866.52 1870
2867.02 1910
2867.53 1903
2868.03 1949
2868.54 1895
2869.04 1907
2869.55 1953
2870.05 1898
2870.56 1916
2871.07 2048
2871.57 2056
2872.08 1990
2872.58 1982
2873.09 1983
2873.59 2091
2874.10 2023
2874.60 1996
2875.11 1880
2875.61 2090
2876.12 2044
2876.63 2020
2877.13 2025
2877.64 1954
2878.14 2090
2878.65 2091
2879.15 2087
2879.66 2042
2880.17 1996
2880.67 2151
2881.18 2275
2881.68 2239
2882.19 2210
2882.70 2105
2883.20 2008
2883.71 2101
2884.22 2266
2884.72 2103
2885.23 2097
2885.74 2248
2886.24 2336
2886.75 2427
2887.25 2575
2887.76 2482
2888.27 2522
2888.77 2489
2889.28 2488
2889.79 2485
2890.30 2507
2890.80 2400
2891.31 2359
2891.82 2168
2892.32 2172
2892.83 2242
2893.34 2224
2893.84 2183
2894.35 2151
2894.86 2310
2895.37 2441
2895.87 2503
2896.38 2465
2896.89 2476
2897.40 2440
2897.90 2387
2898.41 2495
2898.92 2465
2899.43 2469
2899.93 2189
2900.44 2265
2900.95 2372
2901.46 2389
2901.97 2370
2902.47 2369
2902.98 2341
2903.49 2320
2904.00 2255
2904.51 2183
2905.01 2302
2905.52 2451
2906.03 2280
2906.54 2346
2907.05 2300
2907.56 2075
2908.06 2092
2908.57 2231
2909.08 2155
2909.59 1934
2910.10 1876
2910.61 1878
2911.12 1927
2911.62 1865
2912.13 1899
2912.64 1919
2913.15 1845
2913.66 1920
2914.17 2094
2914.68 2063
2915.19 2055
2915.70 1940
2916.21 1856
2916.71 1929
2917.22 1984
2917.73 2042
2918.24 1992
2918.75 1958
2919.26 1831
2919.77 2004
2920.28 1939
2920.79 1888
2921.30 2008
2921.81 2032
2922.32 2017
2922.83 2099
2923.34 2299
2923.85 2240
2924.36 2350
2924.87 2472
2925.38 2479
2925.89 2448
2926.40 2239
2926.91 2259
2927.42 2225
2927.93 2192
2928.44 2231
2928.95 2118
2929.46 2055
2929.97 2134
2930.48 2100
2930.99 1945
2931.50 1857
2932.01 1856
2932.52 1952
2933.03 2054
2933.54 1926
2934.05 2044
2934.56 2082
2935.08 2137
2935.59 2180
2936.10 2094
2936.61 2133
2937.12 2156
2937.63 2262
2938.14 2364
2938.65 2202
2939.16 2201
2939.67 2181
2940.19 2264
2940.70 2224
2941.21 2382
2941.72 2100
2942.23 2068
2942.74 2153
2943.25 2264
2943.77 2154
2944.28 2132
2944.79 2291
2945.30 2390
2945.81 2448
2946.32 2515
2946.84 2481
2947.35 2342
2947.86 2301
2948.37 2381
2948.88 2226
2949.40 2264
2949.91 2277
2950.42 2182
2950.93 2138
2951.44 1888
2951.96 1984
2952.47 2049
2952.98 1952
2953.49 1869
2954.01 1935
2954.52 1978
2955.03 2110
2955.54 1817
2956.06 1991
2956.57 1917
2957.08 1950
2957.60 2081
2958.11 1935
2958.62 2018
2959.13 2007
2959.65 2078
2960.16 2116
2960.67 1968
2961.19 2008
2961.70 2120
2962.21 2098
2962.73 2226
2963.24 2286
2963.75 2153
2964.27 2168
2964.78 2236
2965.29 2385
2965.81 2146
2966.32 2171
2966.83 2144
2967.35 2104
2967.86 2027
2968.37 2118
2968.89 2050
2969.40 2004
2969.91 1850
2970.43 1872
2970.94 1926
2971.46 1905
2971.97 1987
2972.48 1894
2973.00 1972
2973.51 2069
2974.03 2047
2974.54 1968
2975.06 2083
2975.57 2160
2976.08 2120
2976.60 2130
2977.11 1958
2977.63 1985
2978.14 1981
2978.66 1983
2979.17 1982
2979.69 2062
2980.20 2044
2980.72 2059
2981.23 2041
2981.75 2095
2982.26 2102
2982.78 2279
2983.29 2153
2983.81 2067
2984.32 2156
2984.84 2218
2985.35 2124
2985.87 2160
2986.38 2207
2986.90 2314
2987.41 2357
2987.93 2312
2988.44 2362
2988.96 2434
2989.47 2571
2989.99 2584
2990.50 2464
2991.02 2364
2991.54 2392
2992.05 2365
2992.57 2482
2993.08 2391
2993.60 2438
2994.12 2539
2994.63 2541
2995.15 2667
2995.66 2946
2996.18 3051
2996.70 3006
2997.21 3151
2997.73 3226
2998.24 3372
2998.76 3259
2999.28 3421
2999.79 3297
3000.31 3205
3000.83 3274
3001.34 3539
3001.86 3779
3002.38 3887
3002.89 4295
3003.41 4826
3003.93 5462
3004.44 5934
3004.96 6166
3005.48 6134
3005.99 6274
3006.51 5939
3007.03 5737
3007.54 5172
3008.06 4400
3008.58 4006
3009.10 3721
3009.61 3269
3010.13 3013
3010.65 2788
3011.17 2620
3011.68 2536
3012.20 2494
3012.72 2332
3013.24 2409
3013.75 2476
3014.27 2574
3014.79 2563
3015.31 2667
3015.82 2511
3016.34 2425
3016.86 2521
3017.38 2610
3017.90 2588
3018.41 2597
3018.93 2490
3019.45 2377
3019.97 2475
3020.49 2489
3021.00 2565
3021.52 2451
3022.04 2449
3022.56 2575
3023.08 2508
3023.60 2441
3024.11 2448
3024.63 2449
3025.15 2452
3025.67 2442
3026.19 2434
3026.71 2391
3027.23 2330
3027.75 2538
3028.26 2423
3028.78 2312
3029.30 2523
3029.82 2291
3030.34 2202
3030.86 2320
3031.38 2323
3031.90 2200
3032.42 2430
3032.94 2390
3033.46 2347
3033.97 2308
3034.49 2221
3035.01 2175
3035.53 2255
3036.05 2166
3036.57 2198
3037.09 2124
3037.61 2024
3038.13 2126
3038.65 2095
3039.17 2031
3039.69 2040
3040.21 2068
3040.73 1992
3041.25 1992
3041.77 2057
3042.29 1990
3042.81 1991
3043.33 1986
3043.85 2008
3044.37 2048
3044.89 1900
3045.41 2060
3045.93 1896
3046.45 2040
3046.97 1942
3047.49 1873
3048.01 2053
3048.53 1932
3049.06 1905
3049.58 1835
3050.10 1933
3050.62 1846
3051.14 1906
3051.66 2030
3052.18 2020
3052.70 1920
3053.22 1915
3053.74 1978
3054.26 1971
3054.79 2015
3055.31 1846
3055.83 1941
3056.35 1868
3056.87 2071
3057.39 1946
3057.91 1883
3058.43 1944
3058.96 1913
3059.48 1986
3060.00 1926
3060.52 1888
3061.04 1994
3061.56 1945
3062.09 1933
3062.61 1959
3063.13 1961
3063.65 1999
3064.17 1979
3064.70 2049
3065.22 1880
3065.74 1959
3066.26 2072
3066.78 2157
3067.31 2163
3067.83 2060
3068.35 1908
3068.87 1913
3069.40 1961
3069.92 1851
3070.44 1774
3070.96 1928
3071.49 2027
3072.01 2041
3072.53 1997
3073.05 1846
3073.58 1840
3074.10 2004
3074.62 2173
3075.14 2117
3075.67 2070
3076.19 2079
3076.71 2260
3077.24 2332
3077.76 2238
3078.28 2286
3078.81 2262
3079.33 2309
3079.85 2343
3080.38 2542
3080.90 2437
3081.42 2403
3081.95 2467
3082.47 2410
3082.99 2484
3083.52 2444
3084.04 2448
3084.56 2569
3085.09 2550
3085.61 2469
3086.13 2419
3086.66 2422
3087.18 2486
3087.71 2458
3088.23 2339
3088.75 2302
3089.28 2372
3089.80 2262
3090.33 2336
3090.85 2279
3091.38 2322
3091.90 2213
3092.42 2263
3092.95 2283
3093.47 2188
3094.00 2220
3094.52 2303
3095.05 2418
3095.57 2297
3096.10 2300
3096.62 2470
3097.14 2526
3097.67 2486
3098.19 2771
3098.72 2827
3099.24 3588
3099.77 3580
3100.29 4107
3100.82 4807
3101.34 5084
3101.87 5582
3102.39 6197
3102.92 6529
3103.45 6875
3103.97 7099
3104.50 6789
3105.02 6272
3105.55 5664
3106.07 5152
3106.60 4561
3107.12 4148
3107.65 3452
3108.17 2949
3108.70 2820
3109.23 2773
3109.75 2614
3110.28 2405
3110.80 2530
3111.33 2442
3111.86 2425
3112.38 2416
3112.91 2403
3113.43 2222
3113.96 2201
3114.49 2332
3115.01 2411
3115.54 2217
3116.07 2370
3116.59 2319
3117.12 2214
3117.64 2165
3118.17 2271
3118.70 2277
3119.22 2136
3119.75 2427
3120.28 2519
3120.80 2619
3121.33 2715
3121.86 2643
3122.38 2596
3122.91 2718
3123.44 2649
3123.97 2605
3124.49 2509
3125.02 2335
3125.55 2211
3126.07 2191
3126.60 2208
3127.13 2095
3127.66 2065
3128.18 2117
3128.71 2054
3129.24 1989
3129.77 1940
3130.29 1926
3130.82 1898
3131.35 1834
3131.88 1942
3132.40 2081
3132.93 1915
3133.46 1912
3133.99 2056
3134.52 2057
3135.04 2030
3135.57 1988
3136.10 2002
3136.63 2048
3137.16 2066
3137.68 2260
3138.21 2255
3138.74 2131
3139.27 2114
3139.80 2177
3140.32 1966
3140.85 2021
3141.38 1942
3141.91 1932
3142.44 1950
3142.97 1840
3143.50 1827
3144.02 1773
3144.55 1919
3145.08 1973
3145.61 2210
3146.14 2282
3146.67 2341
3147.20 2426
3147.73 2456
3148.26 2279
3148.79 2314
3149.31 2457
3149.84 2415
3150.37 2455
3150.90 2398
3151.43 2346
3151.96 2211
3152.49 2272
3153.02 2190
3153.55 2132
3154.08 2322
3154.61 2228
3155.14 2077
3155.67 2146
3156.20 2156
3156.73 1937
3157.26 2160
3157.79 2353
3158.32 2431
3158.85 2390
3159.38 2214
3159.91 2250
3160.44 2262
3160.97 2166
3161.50 2072
3162.03 1972
3162.56 2121
3163.09 2096
3163.62 2003
3164.15 2033
3164.68 1946
3165.21 1900
3165.74 1930
3166.27 1867
3166.80 1875
3167.33 1868
3167.86 1961
3168.39 1941
3168.92 2001
3169.45 1973
3169.99 1830
3170.52 1841
3171.05 1832
3171.58 1834
3172.11 1758
3172.64 1958
3173.17 2055
3173.70 2117
3174.23 2172
3174.77 2204
3175.30 2239
3175.83 2150
3176.36 2160
3176.89 2099
3177.42 2097
3177.95 2176
3178.49 2229
3179.02 2165
3179.55 2135
3180.08 2045
3180.61 1948
3181.14 1981
3181.68 2066
3182.21 1890
3182.74 1963
3183.27 1967
3183.80 1875
3184.34 1968
3184.87 1930
3185.40 1894
3185.93 1845
3186.47 2110
3187.00 2024
3187.53 2023
3188.06 1885
3188.59 1866
3189.13 1972
3189.66 2115
3190.19 2026
3190.73 1988
3191.26 1863
3191.79 1910
3192.32 1908
3192.86 1907
3193.39 1948
3193.92 1922
3194.45 1811
3194.99 1879
3195.52 1911
3196.05 1873
3196.59 1951
3197.12 2021
3197.65 1967
3198.19 1985
3198.72 2026
3199.25 1965
3199.79 2030
3200.32 2136
3200.85 2159
3201.39 2211
3201.92 2254
3202.45 2217
3202.99 2192
3203.52 2077
3204.05 2258
3204.59 2301
3205.12 2178
3205.66 2250
3206.19 2145
3206.72 2302
3207.26 2292
3207.79 2249
3208.33 2401
3208.86 2307
3209.39 2471
3209.93 2391
3210.46 2493
3211.00 2390
3211.53 2454
3212.07 2438
3212.60 2452
3213.14 2299
3213.67 2297
3214.20 2287
3214.74 2266
3215.27 2031
3215.81 2221
3216.34 2085
3216.88 2061
3217.41 2041
3217.95 2007
3218.48 2015
3219.02 1994
3219.55 1915
3220.09 2060
3220.62 1951
3221.16 2013
3221.69 2007
3222.23 2134
3222.76 2232
3223.30 2366
3223.83 2275
3224.37 2147
3224.91 2273
3225.44 2224
3225.98 2304
3226.51 2288
3227.05 2302
3227.58 2341
3228.12 2256
3228.65 2252
3229.19 2232
3229.73 2157
3230.26 2195
3230.80 2200
3231.33 2057
3231.87 2110
3232.41 2048
3232.94 2276
3233.48 2278
3234.02 2201
3234.55 2054
3235.09 2228
3235.62 2377
3236.16 2319
3236.70 2312
3237.23 2380
3237.77 2495
3238.31 2447
3238.84 2503
3239.38 2415
3239.92 2532
3240.45 2493
3240.99 2603
3241.53 2505
3242.06 2717
3242.60 2672
3243.14 2374
3243.67 2471
3244.21 2399
3244.75 2480
3245.29 2316
3245.82 2293
3246.36 2136
3246.90 2181
3247.44 2263
3247.97 2157
3248.51 2295
3249.05 2309
3249.58 2276
3250.12 2240
3250.66 2235
3251.20 2154
3251.74 2252
3252.27 2403
3252.81 2322
3253.35 2304
3253.89 2426
3254.42 2430
3254.96 2398
3255.50 2372
3256.04 2570
3256.58 2414
3257.11 2592
3257.65 2681
3258.19 2784
3258.73 3069
3259.27 3083
3259.81 3211
3260.34 3381
3260.88 3460
3261.42 3527
3261.96 3797
3262.50 4405
3263.04 4464
3263.58 4585
3264.11 5283
3264.65 5264
3265.19 5976
3265.73 6313
3266.27 6369
3266.81 6675
3267.35 6662
3267.89 6467
3268.43 6154
3268.97 5838
3269.50 5300
3270.04 4671
3270.58 4218
3271.12 4088
3271.66 3539
3272.20 3287
3272.74 2873
3273.28 2919
3273.82 2811
3274.36 2703
3274.90 2718
3275.44 2803
3275.98 2783
3276.52 2596
3277.06 2613
3277.60 2774
3278.14 2712
3278.68 2750
3279.22 2776
3279.76 2696
3280.30 2866
3280.84 2781
3281.38 2749
3281.92 2531
3282.46 2554
3283.00 2769
3283.54 2726
3284.08 2781
3284.62 2774
3285.16 2681
3285.70 2826
3286.24 2901
3286.78 3111
3287.32 3151
3287.86 3292
3288.40 3126
3288.94 2945
3289.48 2931
3290.03 2973
3290.57 2950
3291.11 2813
3291.65 3132
3292.19 3283
3292.73 3451
3293.27 3768
3293.81 3788
3294.35 3938
3294.90 4288
3295.44 4266
3295.98 4306
3296.52 4285
3297.06 4252
3297.60 4273
3298.14 4207
3298.69 3995
3299.23 3790
3299.77 3409
3300.31 3166
3300.85 3097
3301.39 3018
3301.94 2870
3302.48 2836
3303.02 2857
3303.56 2606
3304.10 2702
3304.65 2609
3305.19 2502
3305.73 2587
3306.27 2639
3306.81 2753
3307.36 2893
3307.90 2633
3308.44 2594
3308.98 2532
3309.53 2538
3310.07 2392
3310.61 2349
3311.15 2527
3311.70 2554
3312.24 2669
3312.78 2660
3313.32 2768
3313.87 2889
3314.41 3019
3314.95 3085
3315.50 3054
3316.04 3113
3316.58 3077
3317.13 3126
3317.67 3349
3318.21 3595
3318.75 3468
3319.30 3457
3319.84 3585
3320.38 3604
3320.93 3778
3321.47 3788
3322.02 3648
3322.56 3793
3323.10 3685
3323.65 3782
3324.19 3580
3324.73 3324
3325.28 3343
3325.82 3425
3326.36 3367
3326.91 3433
3327.45 3377
3328.00 3084
3328.54 2983
3329.08 2965
3329.63 3515
3330.17 3917
3330.72 4506
3331.26 5430
3331.81 6829
3332.35 8806
3332.89 10733
3333.44 13351
3333.98 16165
3334.53 18855
3335.07 21483
3335.62 23043
3336.16 24433
3336.71 24962
3337.25 25198
3337.80 24341
3338.34 22562
3338.89 20011
3339.43 17012
3339.98 14197
3340.52 11821
3341.07 9777
3341.61 8125
3342.16 6362
3342.70 5248
3343.25 4644
3343.79 4116
3344.34 3757
3344.88 3760
3345.43 3563
3345.97 3440
3346.52 3368
3347.06 3110
3347.61 3111
3348.15 3099
3348.70 2939
3349.25 2837
3349.79 2868
3350.34 2822
3350.88 2775
3351.43 2604
3351.98 2611
3352.52 2700
3353.07 2708
3353.61 2672
3354.16 2616
3354.71 2707
3355.25 2608
3355.80 2518
3356.34 2550
3356.89 2627
3357.44 2586
3357.98 2646
3358.53 2631
3359.08 2498
3359.62 2516
3360.17 2537
3360.72 2600
3361.26 2636
3361.81 2418
3362.36 2777
3362.90 2711
3363.45 2687
3364.00 2759
3364.54 2682
3365.09 2547
3365.64 2597
3366.19 2555
3366.73 2456
3367.28 2482
3367.83 2456
3368.37 2445
3368.92 2588
3369.47 2710
3370.02 2755
3370.56 2771
3371.11 2810
3371.66 3068
3372.21 3180
3372.75 3265
3373.30 3520
3373.85 3717
3374.40 3604
3374.94 3599
3375.49 3589
3376.04 3340
3376.59 3249
3377.14 3318
3377.68 3147
3378.23 3010
3378.78 2733
3379.33 2673
3379.88 2609
3380.43 2483
3380.97 2326
3381.52 2512
3382.07 2421
3382.62 2313
3383.17 2261
3383.72 2294
3384.26 2157
3384.81 2173
3385.36 2312
3385.91 2175
3386.46 2253
3387.01 2148
3387.56 2176
3388.11 2157
3388.65 2163
3389.20 1996
3389.75 2190
3390.30 1966
3390.85 2055
3391.40 2066
3391.95 2007
3392.50 2153
3393.05 2050
3393.60 2068
3394.15 2078
3394.70 2112
3395.24 2072
3395.79 2180
3396.34 2101
3396.89 2120
3397.44 2133
3397.99 2111
3398.54 2091
3399.09 1934
3399.64 1923
3400.19 2029
3400.74 2117
3401.29 2047
3401.84 2044
3402.39 1902
3402.94 1846
3403.49 1991
3404.04 2075
3404.59 2034
3405.14 1955
3405.69 1981
3406.24 1964
3406.79 2078
3407.34 2031
3407.89 2039
3408.44 2152
3409.00 2202
3409.55 2112
3410.10 2122
3410.65 2228
3411.20 2178
3411.75 2187
3412.30 2233
3412.85 2260
3413.40 2367
3413.95 2156
3414.50 2118
3415.05 2168
3415.61 2086
3416.16 2134
3416.71 2115
3417.26 2086
3417.81 2137
3418.36 1987
3418.91 1934
3419.46 2046
3420.02 2101
3420.57 2204
3421.12 2103
3421.67 2251
3422.22 2352
3422.77 2272
3423.33 2393
3423.88 2379
3424.43 2475
3424.98 2567
3425.53 2443
3426.09 2458
3426.64 2329
3427.19 2064
3427.74 2121
3428.29 2226
3428.85 1960
3429.40 1918
3429.95 2055
3430.50 2041
3431.05 1900
3431.61 1953
3432.16 2053
3432.71 2004
3433.26 1916
3433.82 1960
3434.37 1962
3434.92 1953
3435.48 2029
3436.03 1955
3436.58 2067
3437.13 2009
3437.69 1918
3438.24 2149
3438.79 2145
3439.35 2170
3439.90 2055
3440.45 2028
3441.00 2137
3441.56 2162
3442.11 1935
3442.66 2029
3443.22 1996
3443.77 2078
3444.32 2060
3444.88 1862
3445.43 1807
3445.98 1881
3446.54 1839
3447.09 1798
3447.65 1846
3448.20 1739
3448.75 1826
3449.31 1793
3449.86 1793
3450.41 1766
3450.97 1948
3451.52 1895
3452.08 1824
3452.63 1785
3453.19 1832
3453.74 1816
3454.29 1849
3454.85 1799
3455.40 1686
3455.96 1940
3456.51 1836
3457.07 1804
3457.62 1713
3458.17 1782
3458.73 1797
3459.28 1690
3459.84 1894
3460.39 1864
3460.95 1923
3461.50 1871
3462.06 1697
3462.61 1762
3463.17 1862
3463.72 2039
3464.28 1982
3464.83 1896
3465.39 2025
3465.94 1935
3466.50 2045
3467.05 1966
3467.61 1966
3468.16 2039
3468.72 1958
3469.27 2011
3469.83 2072
3470.39 2100
3470.94 2009
3471.50 1996
3472.05 2117
3472.61 2076
3473.16 2073
3473.72 2129
3474.27 2072
3474.83 2046
3475.39 2149
3475.94 2130
3476.50 2140
3477.05 2068
3477.61 2147
3478.17 2304
3478.72 2318
3479.28 2347
3479.84 2296
3480.39 2411
3480.95 2397
3481.50 2271
3482.06 2291
3482.62 2329
3483.17 2359
3483.73 2551
3484.29 2430
3484.84 2257
3485.40 2281
3485.96 2323
3486.51 2369
3487.07 2543
3487.63 2658
3488.18 2655
3488.74 3170
3489.30 3517
3489.86 3991
3490.41 4440
3490.97 4748
3491.53 5184
3492.08 5328
3492.64 5456
3493.20 5340
3493.76 5494
3494.31 5264
3494.87 4951
3495.43 4570
3495.99 4574
3496.54 4725
3497.10 4838
3497.66 5291
3498.22 5284
3498.78 5749
3499.33 5840
3499.89 6046
3500.45 6239
3501.01 5788
3501.56 5564
3502.12 5202
3502.68 5127
3503.24 4901
3503.80 4377
3504.36 4177
3504.91 4084
3505.47 3907
3506.03 3880
3506.59 3819
3507.15 3824
3507.71 3662
3508.26 3566
3508.82 3445
3509.38 3120
3509.94 2892
3510.50 2953
3511.06 2914
3511.62 2808
3512.18 2650
3512.73 2520
3513.29 2497
3513.85 2620
3514.41 2284
3514.97 2175
3515.53 2238
3516.09 2236
3516.65 2187
3517.21 2148
3517.77 2186
3518.33 2167
3518.88 2234
3519.44 2326
3520.00 2384
3520.56 2418
3521.12 2298
3521.68 2362
3522.24 2217
3522.80 2309
3523.36 2350
3523.92 2211
3524.48 2195
3525.04 2349
3525.60 2192
3526.16 2193
3526.72 2200
3527.28 2073
3527.84 2083
3528.40 1896
3528.96 1963
3529.52 1982
3530.08 1929
3530.64 1907
3531.20 1878
3531.76 1780
3532.32 1812
3532.88 1765
3533.44 1930
3534.00 1999
3534.57 2012
3535.13 1978
3535.69 2095
3536.25 2044
3536.81 1992
3537.37 2142
3537.93 2177
3538.49 2167
3539.05 2182
3539.61 2159
3540.17 2061
3540.74 2097
3541.30 2035
3541.86 2025
3542.42 2039
3542.98 2115
3543.54 2037
3544.10 2162
3544.66 2086
3545.23 2090
3545.79 2116
3546.35 1996
3546.91 1945
3547.47 1940
3548.03 2039
3548.60 1891
3549.16 1811
3549.72 1733
3550.28 1593
3550.84 1665
3551.41 1680
3551.97 1681
3552.53 1740
3553.09 1724
3553.65 1732
3554.22 1776
3554.78 1718
3555.34 1686
3555.90 1610
3556.46 1756
3557.03 1749
3557.59 1734
3558.15 1858
3558.71 1804
3559.28 1866
3559.84 1754
3560.40 1797
3560.97 1855
3561.53 1655
3562.09 1705
3562.65 1864
3563.22 1742
3563.78 1680
3564.34 1810
3564.91 1795
3565.47 1789
3566.03 1800
3566.60 1825
3567.16 1757
3567.72 1765
3568.28 1730
3568.85 1554
3569.41 1686
3569.98 1748
3570.54 1639
3571.10 1690
3571.67 1658
3572.23 1614
3572.79 1628
3573.36 1582
3573.92 1832
3574.48 1790
3575.05 1698
3575.61 1756
3576.18 1661
3576.74 1643
3577.30 1767
3577.87 1744
3578.43 1790
3579.00 1713
3579.56 1648
3580.12 1661
3580.69 1693
3581.25 1636
3581.82 1705
3582.38 1604
3582.95 1576
3583.51 1695
3584.08 1658
3584.64 1700
3585.20 1722
3585.77 1658
3586.33 1692
3586.90 1841
3587.46 1856
3588.03 1695
3588.59 1610
3589.16 1701
3589.72 1759
3590.29 1861
3590.85 1927
3591.42 1898
3591.98 1776
3592.55 1883
3593.11 1973
3593.68 1844
3594.24 1803
3594.81 1924
3595.38 1901
3595.94 1977
3596.51 1831
3597.07 1899
3597.64 1964
3598.20 1872
3598.77 1959
3599.34 1847
3599.90 1889
3600.47 2057
3601.03 1969
3601.60 1792
3602.16 1757
3602.73 1763
3603.30 1752
3603.86 1792
3604.43 1661
3605.00 1707
3605.56 1700
3606.13 1674
3606.69 1706
3607.26 1660
3607.83 1589
3608.39 1566
3608.96 1533
3609.53 1551
3610.09 1591
3610.66 1562
3611.23 1563
3611.79 1541
3612.36 1604
3612.93 1717
3613.49 1777
3614.06 1777
3614.63 1831
3615.19 2108
3615.76 2063
3616.33 2151
3616.90 2525
3617.46 2473
3618.03 2515
3618.60 2611
3619.16 2688
3619.73 2551
3620.30 2484
3620.87 2307
3621.43 2275
3622.00 2100
3622.57 2028
3623.14 1933
3623.70 1809
3624.27 1733
3624.84 1688
3625.41 1638
3625.98 1599
3626.54 1629
3627.11 1760
3627.68 1731
3628.25 1859
3628.82 1671
3629.38 1738
3629.95 1750
3630.52 1667
3631.09 1660
3631.66 1650
3632.22 1687
3632.79 1708
3633.36 1801
3633.93 1743
3634.50 1719
3635.07 1805
3635.64 1746
3636.20 1776
3636.77 1709
3637.34 1839
3637.91 1814
3638.48 1809
3639.05 1826
3639.62 1873
3640.19 1903
3640.76 1787
3641.32 2076
3641.89 2130
3642.46 2199
3643.03 2063
3643.60 2035
3644.17 2012
3644.74 1943
3645.31 1898
3645.88 1840
3646.45 1876
3647.02 1813
3647.59 1878
3648.16 1895
3648.73 1903
3649.30 2002
3649.87 2061
3650.44 2079
3651.01 1975
3651.57 1979
3652.14 2207
3652.71 2277
3653.28 2222
3653.85 2114
3654.42 2183
3654.99 2185
3655.57 2223
3656.14 2195
3656.71 2330
3657.28 2461
3657.85 2656
3658.42 2731
3658.99 2977
3659.56 3090
3660.13 3015
3660.70 3104
3661.27 2965
3661.84 2791
3662.41 2592
3662.98 2583
3663.55 2526
3664.12 2328
3664.69 2298
3665.26 2284
3665.84 2250
3666.41 2123
3666.98 2287
3667.55 2140
3668.12 2072
3668.69 2031
3669.26 1974
3669.83 2034
3670.40 2109
3670.98 2069
3671.55 2143
3672.12 2110
3672.69 2025
3673.26 2122
3673.83 2189
3674.41 1983
3674.98 1963
3675.55 2161
3676.12 2119
3676.69 2144
3677.26 2069
3677.84 2019
3678.41 2002
3678.98 1978
3679.55 2132
3680.12 1959
3680.70 1893
3681.27 1809
3681.84 1892
3682.41 1834
3682.99 1733
3683.56 1870
3684.13 1848
3684.70 1787
3685.27 1882
3685.85 1941
3686.42 1973
3686.99 2062
3687.57 2214
3688.14 2368
3688.71 2376
3689.28 2419
3689.86 2560
3690.43 2402
3691.00 2429
3691.58 2346
3692.15 2397
3692.72 2404
3693.29 2282
3693.87 2125
3694.44 1912
3695.01 1973
3695.59 1841
3696.16 1791
3696.73 1862
3697.31 1920
3697.88 1835
3698.45 1900
3699.03 1938
3699.60 1983
3700.17 2012
3700.75 2081
3701.32 2069
3701.90 1998
3702.47 2022
3703.04 2148
3703.62 2060
3704.19 2047
3704.77 2011
3705.34 2008
3705.91 2041
3706.49 2068
3707.06 1970
3707.64 1917
3708.21 1843
3708.78 2051
3709.36 2149
3709.93 2033
3710.51 2007
3711.08 2045
3711.66 1886
3712.23 1966
3712.81 1862
3713.38 1724
3713.96 1790
3714.53 1896
3715.11 1866
3715.68 1714
3716.25 1739
3716.83 1688
3717.40 1774
3717.98 1799
3718.55 1676
3719.13 1643
3719.71 1627
3720.28 1721
3720.86 1769
3721.43 1723
3722.01 1582
3722.58 1545
3723.16 1472
3723.73 1528
3724.31 1547
3724.88 1608
3725.46 1688
3726.03 1799
3726.61 1682
3727.19 1659
3727.76 1805
3728.34 1761
3728.91 1785
3729.49 1834
3730.07 1824
3730.64 1855
3731.22 2037
3731.79 2046
3732.37 1981
3732.95 2070
3733.52 2001
3734.10 1990
3734.67 1911
3735.25 1861
3735.83 1829
3736.40 1772
3736.98 1693
3737.56 1685
3738.13 1659
3738.71 1531
3739.29 1499
3739.86 1519
3740.44 1544
3741.02 1670
3741.59 1601
3742.17 1666
3742.75 1657
3743.32 1730
3743.90 1766
3744.48 1693
3745.06 1695
3745.63 1606
3746.21 1573
3746.79 1652
3747.36 1787
3747.94 1673
3748.52 1736
3749.10 1710
3749.67 1616
3750.25 1621
3750.83 1619
3751.41 1683
3751.98 1676
3752.56 1645
3753.14 1686
3753.72 1691
3754.30 1606
3754.87 1469
3755.45 1568
3756.03 1425
3756.61 1572
3757.19 1539
3757.76 1565
3758.34 1551
3758.92 1611
3759.50 1597
3760.08 1702
3760.65 1696
3761.23 1574
3761.81 1673
3762.39 1679
3762.97 1725
3763.55 1669
3764.13 1564
3764.70 1509
3765.28 1574
3765.86 1572
3766.44 1737
3767.02 1675
3767.60 1615
3768.18 1509
3768.76 1584
3769.33 1613
3769.91 1574
3770.49 1697
3771.07 1701
3771.65 1711
3772.23 1869
3772.81 1713
3773.39 1654
3773.97 1687
3774.55 1663
3775.13 1687
3775.71 1528
3776.29 1677
3776.87 1650
3777.45 1544
3778.02 1563
3778.60 1616
3779.18 1646
3779.76 1555
3780.34 1508
3780.92 1575
3781.50 1508
3782.08 1509
3782.66 1590
3783.24 1534
3783.82 1564
3784.40 1591
3784.98 1638
3785.56 1632
3786.14 1611
3786.72 1631
3787.31 1595
3787.89 1620
3788.47 1610
3789.05 1474
3789.63 1532
3790.21 1543
3790.79 1596
3791.37 1498
3791.95 1577
3792.53 1722
3793.11 1561
3793.69 1562
3794.27 1643
3794.85 1557
3795.43 1715
3796.02 1564
3796.60 1483
3797.18 1532
3797.76 1636
3798.34 1564
3798.92 1602
3799.50 1721
3800.08 1707
3800.67 1703
3801.25 1737
3801.83 1778
3802.41 1842
3802.99 1836
3803.57 1738
3804.16 1795
3804.74 1726
3805.32 1688
3805.90 1803
3806.48 1775
3807.06 1825
3807.65 1892
3808.23 1940
3808.81 1920
3809.39 1855
3809.97 1980
3810.56 1867
3811.14 1772
3811.72 1769
3812.30 2004
3812.89 1997
3813.47 1927
3814.05 1946
3814.63 2052
3815.21 2118
3815.80 2008
3816.38 2022
3816.96 2182
3817.55 2045
3818.13 1783
3818.71 1856
3819.29 1794
3819.88 1636
3820.46 1624
3821.04 1588
3821.63 1550
3822.21 1471
3822.79 1468
3823.37 1445
3823.96 1440
3824.54 1533
3825.12 1469
3825.71 1490
3826.29 1678
3826.87 1556
3827.46 1487
3828.04 1485
3828.62 1441
3829.21 1433
3829.79 1600
3830.38 1569
3830.96 1576
3831.54 1631
3832.13 1421
3832.71 1583
3833.29 1560
3833.88 1502
3834.46 1487
3835.05 1505
3835.63 1554
3836.21 1588
3836.80 1466
3837.38 1543
3837.97 1554
3838.55 1499
3839.14 1511
3839.72 1592
3840.30 1592
3840.89 1502
3841.47 1414
3842.06 1555
3842.64 1432
3843.23 1625
3843.81 1592
3844.40 1471
3844.98 1442
3845.57 1508
3846.15 1601
3846.74 1524
3847.32 1533
3847.91 1564
3848.49 1589
3849.08 1553
3849.66 1506
3850.25 1465
3850.83 1473
3851.42 1603
3852.00 1530
3852.59 1491
3853.17 1572
3853.76 1482
3854.34 1574
3854.93 1525
3855.51 1492
3856.10 1574
3856.69 1575
3857.27 1637
3857.86 1673
3858.44 1636
3859.03 1544
3859.62 1676
3860.20 1740
3860.79 1852
3861.37 1826
3861.96 1818
3862.55 1802
3863.13 1896
3863.72 1963
3864.30 1912
3864.89 1862
3865.48 1923
3866.06 1928
3866.65 1886
3867.24 1952
3867.82 1843
3868.41 1750
3869.00 1815
3869.58 1668
3870.17 1650
3870.76 1618
3871.34 1574
3871.93 1802
3872.52 1814
3873.10 1790
3873.69 1795
3874.28 1752
3874.86 1716
3875.45 1796
3876.04 1823
3876.63 1714
3877.21 1619
3877.80 1692
3878.39 1652
3878.97 1613
3879.56 1487
3880.15 1495
3880.74 1523
3881.32 1631
3881.91 1525
3882.50 1455
3883.09 1480
3883.67 1521
3884.26 1591
3884.85 1526
3885.44 1571
3886.03 1628
3886.61 1543
3887.20 1734
3887.79 1759
3888.38 1627
3888.97 1755
3889.55 1891
3890.14 1695
3890.73 1718
3891.32 1959
3891.91 1786
3892.50 1710
3893.08 1826
3893.67 1946
3894.26 1752
3894.85 1714
3895.44 1636
3896.03 1662
3896.62 1693
3897.20 1704
3897.79 1622
3898.38 1601
3898.97 1677
3899.56 1683
3900.15 1687
3900.74 1744
3901.33 1565
3901.92 1562
3902.51 1551
3903.09 1723
3903.68 1769
3904.27 1695
3904.86 1725
3905.45 1696
3906.04 1710
3906.63 1747
3907.22 1581
3907.81 1543
3908.40 1641
3908.99 1691
3909.58 1557
3910.17 1525
3910.76 1536
3911.35 1547
3911.94 1508
3912.53 1504
3913.12 1456
3913.71 1371
3914.30 1415
3914.89 1422
3915.48 1374
3916.07 1541
3916.66 1437
3917.25 1424
3917.84 1562
3918.43 1493
3919.02 1442
3919.61 1508
3920.20 1616
3920.79 1613
3921.38 1610
3921.97 1590
3922.56 1529
3923.15 1532
3923.74 1378
3924.33 1392
3924.93 1442
3925.52 1421
3926.11 1436
3926.70 1418
3927.29 1408
3927.88 1301
3928.47 1395
3929.06 1428
3929.65 1350
3930.24 1450
3930.84 1414
3931.43 1394
3932.02 1414
3932.61 1319
3933.20 1284
3933.79 1359
3934.38 1441
3934.98 1284
3935.57 1248
3936.16 1356
3936.75 1429
3937.34 1278
3937.94 1472
3938.53 1412
3939.12 1320
3939.71 1355
3940.30 1512
3940.89 1439
3941.49 1423
3942.08 1415
3942.67 1572
3943.26 1616
3943.86 1571
3944.45 1624
3945.04 1720
3945.63 1604
3946.23 1557
3946.82 1543
3947.41 1575
3948.00 1580
3948.60 1502
3949.19 1510
3949.78 1656
3950.37 1467
3950.97 1530
3951.56 1561
3952.15 1528
3952.74 1419
3953.34 1493
3953.93 1481
3954.52 1578
3955.12 1442
3955.71 1592
3956.30 1734
3956.90 1687
3957.49 1718
3958.08 1611
3958.68 1677
3959.27 1664
3959.86 1559
3960.46 1572
3961.05 1547
3961.64 1503
3962.24 1673
3962.83 1627
3963.43 1495
3964.02 1553
3964.61 1538
3965.21 1465
3965.80 1412
3966.39 1466
3966.99 1528
3967.58 1511
3968.18 1549
3968.77 1530
3969.36 1452
3969.96 1450
3970.55 1589
3971.15 1623
3971.74 1565
3972.34 1518
3972.93 1472
3973.53 1570
3974.12 1520
3974.71 1535
3975.31 1501
3975.90 1671
3976.50 1482
3977.09 1544
3977.69 1510
3978.28 1655
3978.88 1625
3979.47 1516
3980.07 1495
3980.66 1532
3981.26 1467
3981.85 1492
3982.45 1568
3983.04 1559
3983.64 1528
3984.23 1539
3984.83 1589
3985.42 1595
3986.02 1412
3986.62 1499
3987.21 1607
3987.81 1520
3988.40 1429
3989.00 1516
3989.59 1506
3990.19 1401
3990.78 1488
3991.38 1518
3991.98 1472
3992.57 1457
3993.17 1443
3993.76 1460
3994.36 1524
3994.96 1526
3995.55 1587
3996.15 1440
3996.74 1494
3997.34 1662
3997.94 1650
3998.53 1561
3999.13 1548
3999.73 1710
4000.32 1655
4000.92 1596
4001.52 1618
4002.11 1635
4002.71 1730
4003.31 1556
4003.90 1603
4004.50 1555
4005.10 1589
4005.69 1645
4006.29 1709
4006.89 1782
4007.48 1570
4008.08 1623
4008.68 1670
4009.28 1629
4009.87 1581
4010.47 1650
4011.07 1568
4011.66 1556
4012.26 1469
4012.86 1487
4013.46 1650
4014.05 1621
4014.65 1535
4015.25 1608
4015.85 1628
4016.45 1712
4017.04 1794
4017.64 1643
4018.24 1606
4018.84 1539
4019.43 1529
4020.03 1584
4020.63 1501
4021.23 1528
4021.83 1655
4022.42 1634
4023.02 1610
4023.62 1664
4024.22 1670
4024.82 1691
4025.42 1850
4026.01 1888
4026.61 1867
4027.21 1846
4027.81 1903
4028.41 1950
4029.01 1904
4029.61 1937
4030.20 2018
4030.80 1972
4031.40 1971
4032.00 1940
4032.60 2050
4033.20 2018
4033.80 2095
4034.40 1966
4035.00 2015
4035.59 2003
4036.19 1828
4036.79 1738
4037.39 1835
4037.99 1757
4038.59 1542
4039.19 1455
4039.79 1478
4040.39 1459
4040.99 1546
4041.59 1546
4042.19 1392
4042.79 1379
4043.39 1367
4043.99 1541
4044.59 1426
4045.19 1459
4045.79 1443
4046.39 1492
4046.99 1532
4047.59 1570
4048.19 1460
4048.79 1570
4049.39 1513
4049.99 1507
4050.59 1501
4051.19 1535
4051.79 1584
4052.39 1686
4052.99 1495
4053.59 1565
4054.19 1550
4054.79 1554
4055.39 1517
4055.99 1494
4056.59 1510
4057.19 1472
4057.79 1535
4058.39 1529
4059.00 1515
4059.60 1439
4060.20 1337
4060.80 1246
4061.40 1291
4062.00 1390
4062.60 1219
4063.20 1284
4063.80 1368
4064.40 1377
4065.01 1334
4065.61 1286
4066.21 1182
4066.81 1265
4067.41 1348
4068.01 1352
4068.61 1281
4069.22 1353
4069.82 1308
4070.42 1379
4071.02 1384
4071.62 1405
4072.23 1384
4072.83 1304
4073.43 1302
4074.03 1417
4074.63 1352
4075.23 1337
4075.84 1412
4076.44 1453
4077.04 1335
4077.64 1300
4078.25 1390
4078.85 1437
4079.45 1434
4080.05 1354
4080.66 1274
4081.26 1317
4081.86 1365
4082.46 1429
4083.07 1324
4083.67 1324
4084.27 1401
4084.87 1252
4085.48 1269
4086.08 1316
4086.68 1445
4087.29 1422
4087.89 1308
4088.49 1307
4089.09 1309
4089.70 1400
4090.30 1352
4090.90 1388
4091.51 1359
4092.11 1367
4092.71 1428
4093.32 1269
4093.92 1352
4094.52 1390
4095.13 1393
4095.73 1327
4096.34 1295
4096.94 1387
4097.54 1374
4098.15 1341
4098.75 1344
4099.35 1347
4099.96 1244
4100.56 1274
4101.17 1308
4101.77 1302
4102.37 1232
4102.98 1351
4103.58 1290
4104.19 1393
4104.79 1307
4105.39 1281
4106.00 1273
4106.60 1224
4107.21 1400
4107.81 1355
4108.42 1399
4109.02 1354
4109.63 1287
4110.23 1223
4110.84 1256
4111.44 1315
4112.04 1270
4112.65 1286
4113.25 1269
4113.86 1328
4114.46 1365
4115.07 1303
4115.67 1426
4116.28 1311
4116.88 1225
4117.49 1298
4118.09 1359
4118.70 1380
4119.31 1409
4119.91 1436
4120.52 1405
4121.12 1310
4121.73 1413
4122.33 1365
4122.94 1394
4123.54 1367
4124.15 1454
4124.76 1523
4125.36 1517
4125.97 1431
4126.57 1386
4127.18 1375
4127.78 1359
4128.39 1264
4129.00 1338
4129.60 1430
4130.21 1344
4130.81 1370
4131.42 1397
4132.03 1495
4132.63 1444
4133.24 1465
4133.85 1502
4134.45 1626
4135.06 1388
4135.67 1468
4136.27 1526
4136.88 1452
4137.49 1450
4138.09 1597
4138.70 1546
4139.31 1591
4139.91 1697
4140.52 1571
4141.13 1681
4141.73 1652
4142.34 1559
4142.95 1604
4143.55 1524
4144.16 1598
4144.77 1607
4145.38 1604
4145.98 1519
4146.59 1413
4147.20 1334
4147.81 1387
4148.41 1358
4149.02 1363
4149.63 1362
4150.24 1228
4150.84 1255
4151.45 1434
4152.06 1397
4152.67 1322
4153.27 1310
4153.88 1419
4154.49 1427
4155.10 1384
4155.71 1426
4156.31 1361
4156.92 1369
4157.53 1470
4158.14 1389
4158.75 1350
4159.35 1393
4159.96 1422
4160.57 1365
4161.18 1507
4161.79 1523
4162.40 1508
4163.00 1589
4163.61 1702
4164.22 1613
4164.83 1540
4165.44 1579
4166.05 1719
4166.66 1702
4167.27 1591
4167.87 1672
4168.48 1594
4169.09 1575
4169.70 1482
4170.31 1477
4170.92 1431
4171.53 1450
4172.14 1348
4172.75 1435
4173.36 1507
4173.97 1493
4174.58 1564
4175.18 1511
4175.79 1515
4176.40 1396
4177.01 1460
4177.62 1395
4178.23 1435
4178.84 1416
4179.45 1447
4180.06 1450
4180.67 1441
4181.28 1416
4181.89 1476
4182.50 1464
4183.11 1372
4183.72 1337
4184.33 1429
4184.94 1380
4185.55 1396
4186.16 1494
4186.77 1357
4187.38 1369
4187.99 1433
4188.60 1429
4189.21 1536
4189.82 1518
4190.43 1429
4191.04 1505
4191.66 1484
4192.27 1593
4192.88 1749
4193.49 1741
4194.10 1706
4194.71 1756
4195.32 1872
4195.93 1755
4196.54 1755
4197.15 1687
4197.76 1795
4198.38 1719
4198.99 1483
4199.60 1575
4200.21 1626
4200.82 1460
4201.43 1524
4202.04 1487
4202.65 1469
4203.27 1510
4203.88 1405
4204.49 1465
4205.10 1367
4205.71 1333
4206.32 1443
4206.94 1479
4207.55 1426
4208.16 1464
4208.77 1469
4209.38 1444
4209.99 1418
4210.61 1412
4211.22 1426
4211.83 1448
4212.44 1590
4213.06 1468
4213.67 1420
4214.28 1507
4214.89 1443
4215.50 1537
4216.12 1682
4216.73 1769
4217.34 1644
4217.95 1814
4218.57 1840
4219.18 1763
4219.79 1807
4220.40 1991
4221.02 2026
4221.63 2022
4222.24 2128
4222.86 2057
4223.47 2189
4224.08 2210
4224.69 2164
4225.31 2411
4225.92 2453
4226.53 2364
4227.15 2397
4227.76 2504
4228.37 2487
4228.99 2444
4229.60 2479
4230.21 2550
4230.83 2548
4231.44 2538
4232.05 2656
4232.67 2835
4233.28 3021
4233.90 3136
4234.51 3221
4235.12 3275
4235.74 3413
4236.35 3172
4236.96 3243
4237.58 3113
4238.19 2915
4238.81 2694
4239.42 2420
4240.03 2250
4240.65 2041
4241.26 1920
4241.88 2006
4242.49 1868
4243.11 1854
4243.72 1865
4244.33 1812
4244.95 1854
4245.56 1875
4246.18 1729
4246.79 1804
4247.41 1893
4248.02 1844
4248.64 1883
4249.25 1945
4249.87 1848
4250.48 1704
4251.10 1731
4251.71 1720
4252.33 1616
4252.94 1714
4253.56 1746
4254.17 1667
4254.79 1620
4255.40 1615
4256.02 1691
4256.63 1773
4257.25 1705
4257.86 1569
4258.48 1462
4259.09 1534
4259.71 1496
4260.33 1535
4260.94 1618
4261.56 1464
4262.17 1543
4262.79 1656
4263.40 1561
4264.02 1556
4264.64 1553
4265.25 1654
4265.87 1718
4266.48 1678
4267.10 1621
4267.72 1580
4268.33 1534
4268.95 1538
4269.57 1478
4270.18 1494
4270.80 1489
4271.41 1528
4272.03 1408
4272.65 1431
4273.26 1576
4273.88 1551
4274.50 1581
4275.11 1672
4275.73 1605
4276.35 1564
4276.96 1655
4277.58 1600
4278.20 1559
4278.81 1556
4279.43 1555
4280.05 1447
4280.67 1362
4281.28 1342
4281.90 1353
4282.52 1448
4283.13 1404
4283.75 1458
4284.37 1296
4284.99 1466
4285.60 1472
4286.22 1559
4286.84 1493
4287.46 1435
4288.07 1489
4288.69 1598
4289.31 1420
4289.93 1328
4290.55 1396
4291.16 1460
4291.78 1544
4292.40 1534
4293.02 1432
4293.63 1386
4294.25 1470
4294.87 1379
4295.49 1417
4296.11 1358
4296.73 1352
4297.34 1389
4297.96 1457
4298.58 1475
4299.20 1476
4299.82 1478
4300.44 1456
4301.05 1394
4301.67 1359
4302.29 1385
4302.91 1336
4303.53 1483
4304.15 1502
4304.77 1348
4305.39 1413
4306.00 1500
4306.62 1455
4307.24 1459
4307.86 1436
4308.48 1366
4309.10 1277
4309.72 1349
4310.34 1343
4310.96 1341
4311.58 1426
4312.20 1393
4312.82 1360
4313.43 1342
4314.05 1425
4314.67 1468
4315.29 1502
4315.91 1417
4316.53 1343
4317.15 1368
4317.77 1384
4318.39 1557
4319.01 1446
4319.63 1491
4320.25 1452
4320.87 1419
4321.49 1530
4322.11 1545
4322.73 1522
4323.35 1712
4323.97 1669
4324.59 1599
4325.21 1643
4325.83 1612
4326.45 1655
4327.07 1669
4327.69 1657
4328.31 1625
4328.94 1573
4329.56 1534
4330.18 1651
4330.80 1565
4331.42 1715
4332.04 1633
4332.66 1620
4333.28 1841
4333.90 2099
4334.52 2131
4335.14 2284
4335.76 2510
4336.39 2888
4337.01 2919
4337.63 3168
4338.25 3144
4338.87 3101
4339.49 3152
4340.11 2845
4340.73 2725
4341.36 2585
4341.98 2398
4342.60 2474
4343.22 2631
4343.84 2845
4344.46 3100
4345.08 3151
4345.71 3320
4346.33 3779
4346.95 3768
4347.57 3825
4348.19 3737
4348.82 3197
4349.44 2930
4350.06 2722
4350.68 2486
4351.30 2187
4351.93 2125
4352.55 2095
4353.17 1920
4353.79 1803
4354.42 1779
4355.04 1776
4355.66 1740
4356.28 1682
4356.91 1655
4357.53 1845
4358.15 1808
4358.77 1734
4359.40 1649
4360.02 1848
4360.64 1709
4361.26 1654
4361.89 1648
4362.51 1694
4363.13 1722
4363.76 1721
4364.38 1675
4365.00 1618
4365.63 1711
4366.25 1663
4366.87 1642
4367.50 1544
4368.12 1439
4368.74 1435
4369.37 1418
4369.99 1382
4370.61 1413
4371.24 1407
4371.86 1330
4372.48 1431
4373.11 1322
4373.73 1254
4374.36 1306
4374.98 1516
4375.60 1508
4376.23 1413
4376.85 1407
4377.48 1504
4378.10 1511
4378.72 1391
4379.35 1392
4379.97 1494
4380.60 1488
4381.22 1472
4381.84 1456
4382.47 1461
4383.09 1484
4383.72 1447
4384.34 1492
4384.97 1418
4385.59 1384
4386.22 1412
4386.84 1403
4387.47 1427
4388.09 1382
4388.72 1431
4389.34 1310
4389.96 1249
4390.59 1201
4391.21 1328
4391.84 1343
4392.47 1370
4393.09 1338
4393.72 1404
4394.34 1246
4394.97 1303
4395.59 1195
4396.22 1202
4396.84 1414
4397.47 1255
4398.09 1253
4398.72 1350
4399.34 1239
4399.97 1258
4400.60 1353
4401.22 1333
4401.85 1402
4402.47 1297
4403.10 1412
4403.72 1499
4404.35 1440
4404.98 1353
4405.60 1327
4406.23 1291
4406.85 1373
4407.48 1331
4408.11 1314
4408.73 1378
4409.36 1395
4409.99 1466
4410.61 1371
4411.24 1402
4411.87 1382
4412.49 1383
4413.12 1331
4413.74 1344
4414.37 1316
4415.00 1369
4415.62 1308
4416.25 1343
4416.88 1404
4417.51 1290
4418.13 1373
4418.76 1322
4419.39 1305
4420.01 1301
4420.64 1285
4421.27 1288
4421.89 1266
4422.52 1229
4423.15 1250
4423.78 1237
4424.40 1247
4425.03 1156
4425.66 1248
4426.29 1245
4426.91 1213
4427.54 1188
4428.17 1141
4428.80 1207
4429.42 1255
4430.05 1254
4430.68 1275
4431.31 1340
4431.94 1245
4432.56 1306
4433.19 1398
4433.82 1451
4434.45 1460
4435.08 1479
4435.70 1391
4436.33 1416
4436.96 1385
4437.59 1350
4438.22 1338
4438.85 1280
4439.47 1255
4440.10 1204
4440.73 1320
4441.36 1247
4441.99 1394
4442.62 1322
4443.25 1251
4443.87 1288
4444.50 1234
4445.13 1266
4445.76 1336
4446.39 1284
4447.02 1276
4447.65 1396
4448.28 1401
4448.91 1455
4449.54 1497
4450.16 1388
4450.79 1374
4451.42 1330
4452.05 1269
4452.68 1208
4453.31 1356
4453.94 1382
4454.57 1348
4455.20 1406
4455.83 1457
4456.46 1456
4457.09 1383
4457.72 1386
4458.35 1327
4458.98 1277
4459.61 1411
4460.24 1291
4460.87 1190
4461.50 1216
4462.13 1171
4462.76 1218
4463.39 1169
4464.02 1012
4464.65 1066
4465.28 1228
4465.91 1144
4466.54 1104
4467.17 1225
4467.80 1233
4468.43 1258
4469.06 1278
4469.69 1279
4470.32 1300
4470.95 1264
4471.58 1246
4472.21 1182
4472.85 1320
4473.48 1266
4474.11 1272
4474.74 1302
4475.37 1303
4476.00 1213
4476.63 1152
4477.26 1300
4477.89 1293
4478.52 1257
4479.16 1212
4479.79 1246
4480.42 1286
4481.05 1280
4481.68 1253
4482.31 1314
4482.94 1346
4483.58 1316
4484.21 1319
4484.84 1337
4485.47 1476
4486.10 1352
4486.73 1224
4487.37 1238
4488.00 1254
4488.63 1254
4489.26 1284
4489.89 1278
4490.53 1309
4491.16 1226
4491.79 1309
4492.42 1235
4493.05 1307
4493.69 1301
4494.32 1180
4494.95 1276
4495.58 1312
4496.22 1335
4496.85 1294
4497.48 1358
4498.11 1324
4498.75 1460
4499.38 1596
4500.01 1520
4500.64 1710
4501.28 1901
4501.91 1827
4502.54 1892
4503.18 1834
4503.81 1821
4504.44 1659
4505.07 1581
4505.71 1508
4506.34 1526
4506.97 1565
4507.61 1466
4508.24 1360
4508.87 1378
4509.51 1423
4510.14 1307
4510.77 1407
4511.41 1265
4512.04 1384
4512.68 1428
4513.31 1362
4513.94 1294
4514.58 1345
4515.21 1296
4515.84 1286
4516.48 1203
4517.11 1180
4517.75 1267
4518.38 1260
4519.01 1233
4519.65 1302
4520.28 1270
4520.92 1140
4521.55 1162
4522.18 1119
4522.82 1272
4523.45 1216
4524.09 1218
4524.72 1296
4525.36 1281
4525.99 1272
4526.63 1393
4527.26 1294
4527.90 1346
4528.53 1555
4529.16 1558
4529.80 1721
4530.43 1643
4531.07 1755
4531.70 1724
4532.34 1767
4532.97 1814
4533.61 1794
4534.24 1828
4534.88 1731
4535.51 1541
4536.15 1555
4536.79 1434
4537.42 1461
4538.06 1395
4538.69 1409
4539.33 1438
4539.96 1394
4540.60 1317
4541.23 1334
4541.87 1304
4542.50 1204
4543.14 1233
4543.78 1271
4544.41 1153
4545.05 1282
4545.68 1245
4546.32 1226
4546.96 1225
4547.59 1153
4548.23 1274
4548.86 1221
4549.50 1239
4550.14 1408
4550.77 1195
4551.41 1197
4552.05 1313
4552.68 1133
4553.32 1137
4553.96 1166
4554.59 1203
4555.23 1272
4555.86 1246
4556.50 1325
4557.14 1272
4557.78 1283
4558.41 1305
4559.05 1314
4559.69 1361
4560.32 1372
4560.96 1255
4561.60 1168
4562.23 1084
4562.87 1173
4563.51 1250
4564.15 1228
4564.78 1247
4565.42 1262
4566.06 1148
4566.69 1190
4567.33 1201
4567.97 1187
4568.61 1216
4569.24 1264
4569.88 1281
4570.52 1274
4571.16 1340
4571.80 1243
4572.43 1217
4573.07 1287
4573.71 1190
4574.35 1165
4574.98 1237
4575.62 1162
4576.26 1077
4576.90 1150
4577.54 1241
4578.18 1212
4578.81 1221
4579.45 1210
4580.09 1303
4580.73 1243
4581.37 1204
4582.01 1184
4582.64 1222
4583.28 1154
4583.92 1178
4584.56 1275
4585.20 1403
4585.84 1291
4586.48 1182
4587.11 1409
4587.75 1360
4588.39 1367
4589.03 1550
4589.67 1613
4590.31 1672
4590.95 1620
4591.59 1665
4592.23 1872
4592.87 1574
4593.51 1493
4594.14 1423
4594.78 1373
4595.42 1431
4596.06 1347
4596.70 1349
4597.34 1350
4597.98 1244
4598.62 1241
4599.26 1374
4599.90 1377
4600.54 1373
4601.18 1232
4601.82 1340
4602.46 1384
4603.10 1442
4603.74 1387
4604.38 1453
4605.02 1579
4605.66 1541
4606.30 1536
4606.94 1463
4607.58 1375
4608.22 1378
4608.86 1418
4609.50 1416
4610.14 1383
4610.78 1315
4611.42 1400
4612.06 1245
4612.70 1287
4613.34 1244
4613.99 1235
4614.63 1286
4615.27 1356
4615.91 1227
4616.55 1199
4617.19 1148
4617.83 1279
4618.47 1282
4619.11 1275
4619.75 1120
4620.39 1145
4621.04 1205
4621.68 1259
4622.32 1268
4622.96 1121
4623.60 1191
4624.24 1231
4624.88 1185
4625.53 1175
4626.17 1122
4626.81 1138
4627.45 1235
4628.09 1256
4628.73 1262
4629.38 1328
4630.02 1367
4630.66 1246
4631.30 1271
4631.94 1295
4632.58 1223
4633.23 1259
4633.87 1419
4634.51 1339
4635.15 1351
4635.80 1354
4636.44 1448
4637.08 1425
4637.72 1538
4638.36 1516
4639.01 1514
4639.65 1614
4640.29 1600
4640.93 1540
4641.58 1462
4642.22 1457
4642.86 1417
4643.51 1345
4644.15 1319
4644.79 1350
4645.43 1401
4646.08 1265
4646.72 1270
4647.36 1297
4648.01 1370
4648.65 1262
4649.29 1252
4649.94 1308
4650.58 1359
4651.22 1413
4651.87 1411
4652.51 1377
4653.15 1310
4653.80 1312
4654.44 1317
4655.08 1400
4655.73 1366
4656.37 1269
4657.01 1272
4657.66 1309
4658.30 1283
4658.94 1373
4659.59 1258
4660.23 1250
4660.88 1400
4661.52 1335
4662.16 1245
4662.81 1216
4663.45 1116
4664.10 1048
4664.74 1104
4665.39 1183
4666.03 1107
4666.67 1115
4667.32 1159
4667.96 1213
4668.61 1159
4669.25 1172
4669.90 1158
4670.54 1210
4671.19 1151
4671.83 1152
4672.47 1131
4673.12 1202
4673.76 1260
4674.41 1293
4675.05 1289
4675.70 1218
4676.34 1186
4676.99 1227
4677.63 1241
4678.28 1232
4678.92 1249
4679.57 1183
4680.22 1130
4680.86 1156
4681.51 1255
4682.15 1321
4682.80 1348
4683.44 1215
4684.09 1160
4684.73 1235
4685.38 1274
4686.03 1155
4686.67 1294
4687.32 1160
4687.96 1161
4688.61 1162
4689.25 1207
4689.90 1189
4690.55 1221
4691.19 1130
4691.84 1169
4692.48 1203
4693.13 1188
4693.78 1272
4694.42 1454
4695.07 1228
4695.72 1340
4696.36 1399
4697.01 1508
4697.65 1530
4698.30 1532
4698.95 1587
4699.59 1511
4700.24 1551
4700.89 1475
4701.53 1373
4702.18 1283
4702.83 1310
4703.48 1260
4704.12 1278
4704.77 1225
4705.42 1206
4706.06 1225
4706.71 1428
4707.36 1342
4708.00 1307
4708.65 1342
4709.30 1279
4709.95 1357
4710.59 1420
4711.24 1268
4711.89 1257
4712.54 1294
4713.18 1345
4713.83 1253
4714.48 1211
4715.13 1163
4715.77 1124
4716.42 1139
4717.07 1236
4717.72 1257
4718.37 1190
4719.01 1213
4719.66 1305
4720.31 1281
4720.96 1326
4721.61 1309
4722.25 1385
4722.90 1314
4723.55 1294
4724.20 1348
4724.85 1347
4725.50 1394
4726.14 1241
4726.79 1234
4727.44 1216
4728.09 1282
4728.74 1351
4729.39 1258
4730.04 1138
4730.68 1128
4731.33 1256
4731.98 1216
4732.63 1151
4733.28 1114
4733.93 1103
4734.58 1174
4735.23 1137
4735.88 1209
4736.53 1207
4737.17 1196
4737.82 1243
4738.47 1276
4739.12 1312
4739.77 1294
4740.42 1342
4741.07 1244
4741.72 1197
4742.37 1234
4743.02 1298
4743.67 1287
4744.32 1196
4744.97 1194
4745.62 1246
4746.27 1318
4746.92 1341
4747.57 1311
4748.22 1414
4748.87 1450
4749.52 1524
4750.17 1551
4750.82 1487
4751.47 1588
4752.12 1616
4752.77 1575
4753.42 1513
4754.07 1408
4754.72 1537
4755.37 1515
4756.02 1436
4756.67 1453
4757.32 1325
4757.97 1268
4758.62 1262
4759.27 1204
4759.93 1235
4760.58 1177
4761.23 1164
4761.88 1295
4762.53 1277
4763.18 1364
4763.83 1363
4764.48 1340
4765.13 1381
4765.78 1479
4766.44 1442
4767.09 1463
4767.74 1435
4768.39 1536
4769.04 1394
4769.69 1353
4770.34 1453
4770.99 1381
4771.65 1268
4772.30 1293
4772.95 1203
4773.60 1123
4774.25 1271
4774.91 1270
4775.56 1340
4776.21 1302
4776.86 1397
4777.51 1374
4778.16 1308
4778.82 1347
4779.47 1276
4780.12 1410
4780.77 1495
4781.43 1571
4782.08 1288
4782.73 1390
4783.38 1356
4784.03 1292
4784.69 1261
4785.34 1167
4785.99 1306
4786.64 1337
4787.30 1206
4787.95 1310
4788.60 1239
4789.26 1262
4789.91 1280
4790.56 1233
4791.21 1243
4791.87 1286
4792.52 1335
4793.17 1282
4793.83 1196
4794.48 1236
4795.13 1128
4795.79 1179
4796.44 1151
4797.09 1126
4797.75 1130
4798.40 1209
4799.05 1205
4799.71 1209
4800.36 1180
4801.01 1203
4801.67 1279
4802.32 1184
4802.97 1195
4803.63 1170
4804.28 1249
4804.94 1225
4805.59 1174
4806.24 1108
4806.90 1168
4807.55 1207
4808.21 1195
4808.86 1148
4809.51 1160
4810.17 1279
4810.82 1305
4811.48 1302
4812.13 1323
4812.79 1350
4813.44 1308
4814.09 1197
4814.75 1141
4815.40 1240
4816.06 1238
4816.71 1369
4817.37 1380
4818.02 1302
4818.68 1280
4819.33 1293
4819.99 1364
4820.64 1381
4821.30 1275
4821.95 1274
4822.61 1501
4823.26 1497
4823.92 1531
4824.57 1465
4825.23 1422
4825.88 1526
4826.54 1451
4827.19 1474
4827.85 1507
4828.50 1447
4829.16 1492
4829.81 1560
4830.47 1540
4831.13 1578
4831.78 1422
4832.44 1446
4833.09 1418
4833.75 1589
4834.40 1754
4835.06 1715
4835.72 1739
4836.37 1870
4837.03 1793
4837.68 2003
4838.34 1938
4839.00 1899
4839.65 1883
4840.31 1799
4840.97 1738
4841.62 1816
4842.28 1688
4842.93 1741
4843.59 1673
4844.25 1660
4844.90 1794
4845.56 1745
4846.22 1708
4846.87 1746
4847.53 1787
4848.19 1871
4848.84 1962
4849.50 1892
4850.16 1865
4850.82 1906
4851.47 1871
4852.13 1839
4852.79 1923
4853.44 2127
4854.10 2123
4854.76 2225
4855.42 2139
4856.07 2388
4856.73 2686
4857.39 2779
4858.04 2714
4858.70 2791
4859.36 2997
4860.02 2963
4860.67 2655
4861.33 2585
4861.99 2340
4862.65 2313
4863.31 2483
4863.96 2388
4864.62 2446
4865.28 2398
4865.94 2388
4866.60 2511
4867.25 2546
4867.91 2664
4868.57 2403
4869.23 2379
4869.89 2275
4870.54 2310
4871.20 2265
4871.86 2131
4872.52 2113
4873.18 2118
4873.84 2070
4874.50 1980
4875.15 1918
4875.81 1985
4876.47 1997
4877.13 1986
4877.79 1945
4878.45 2103
4879.11 2158
4879.77 2001
4880.42 1999
4881.08 1873
4881.74 1790
4882.40 1721
4883.06 1690
4883.72 1674
4884.38 1664
4885.04 1643
4885.70 1758
4886.36 1760
4887.02 1673
4887.68 1739
4888.34 1757
4889.00 1770
4889.65 1851
4890.31 1920
4890.97 1998
4891.63 1949
4892.29 2030
4892.95 1889
4893.61 1903
4894.27 1688
4894.93 1740
4895.59 1607
4896.25 1523
4896.91 1800
4897.57 1613
4898.23 1612
4898.89 1629
4899.55 1775
4900.21 1764
4900.87 1707
4901.54 1680
4902.20 1569
4902.86 1546
4903.52 1585
4904.18 1482
4904.84 1413
4905.50 1357
4906.16 1340
4906.82 1348
4907.48 1384
4908.14 1501
4908.80 1472
4909.46 1470
4910.12 1501
4910.79 1422
4911.45 1356
4912.11 1345
4912.77 1315
4913.43 1268
4914.09 1321
4914.75 1414
4915.41 1339
4916.07 1304
4916.74 1291
4917.40 1326
4918.06 1251
4918.72 1249
4919.38 1217
4920.04 1283
4920.71 1236
4921.37 1242
4922.03 1336
4922.69 1229
4923.35 1156
4924.01 1278
4924.68 1379
4925.34 1217
4926.00 1276
4926.66 1441
4927.33 1388
4927.99 1271
4928.65 1323
4929.31 1446
4929.97 1359
4930.64 1350
4931.30 1471
4931.96 1368
4932.62 1326
4933.29 1291
4933.95 1349
4934.61 1298
4935.27 1375
4935.94 1191
4936.60 1200
4937.26 1308
4937.93 1294
4938.59 1184
4939.25 1167
4939.91 1255
4940.58 1274
4941.24 1193
4941.90 1187
4942.57 1169
4943.23 1195
4943.89 1297
4944.56 1310
4945.22 1278
4945.88 1246
4946.55 1197
4947.21 1218
4947.87 1193
4948.54 1208
4949.20 1131
4949.86 1145
4950.53 1137
4951.19 1088
4951.86 1061
4952.52 1167
4953.18 1234
4953.85 1234
4954.51 1180
4955.17 1107
4955.84 1085
4956.50 1165
4957.17 1196
4957.83 1208
4958.50 1243
4959.16 1234
4959.82 1196
4960.49 1211
4961.15 1221
4961.82 1255
4962.48 1337
4963.15 1305
4963.81 1336
4964.48 1308
4965.14 1458
4965.81 1503
4966.47 1318
4967.13 1400
4967.80 1303
4968.46 1282
4969.13 1271
4969.79 1249
4970.46 1216
4971.12 1178
4971.79 1285
4972.45 1253
4973.12 1323
4973.79 1267
4974.45 1239
4975.12 1273
4975.78 1171
4976.45 1306
4977.11 1168
4977.78 1221
4978.44 1298
4979.11 1262
4979.77 1201
4980.44 1165
4981.11 1284
4981.77 1177
4982.44 1081
4983.10 1141
4983.77 1161
4984.44 1148
4985.10 1121
4985.77 1181
4986.43 1159
4987.10 1142
4987.77 1193
4988.43 1115
4989.10 1102
4989.76 1163
4990.43 1199
4991.10 1229
4991.76 1042
4992.43 1016
4993.10 1041
4993.76 1118
4994.43 1030
4995.10 986
4995.76 1021
4996.43 1069
4997.10 1117
4997.76 1063
4998.43 1084
4999.10 1116
4999.76 1152
5000.43 1041
5001.10 1080
5001.77 1075
5002.43 1129
5003.10 1130
5003.77 1080
5004.43 1127
5005.10 1008
5005.77 1123
5006.44 1150
5007.10 1079
5007.77 1115
5008.44 1076
5009.11 1219
5009.77 1073
5010.44 1005
5011.11 1035
5011.78 1108
5012.45 1088
5013.11 1114
5013.78 1051
5014.45 1133
5015.12 1091
5015.79 1073
5016.45 1104
5017.12 1138
5017.79 1063
5018.46 1184
5019.13 1205
5019.80 1281
5020.46 1301
5021.13 1459
5021.80 1579
5022.47 1638
5023.14 1602
5023.81 1676
5024.47 1678
5025.14 1562
5025.81 1531
5026.48 1359
5027.15 1360
5027.82 1391
5028.49 1335
5029.16 1308
5029.83 1227
5030.49 1149
5031.16 1127
5031.83 1165
5032.50 1112
5033.17 1027
5033.84 1071
5034.51 1115
5035.18 1132
5035.85 1097
5036.52 1153
5037.19 1081
5037.86 1027
5038.53 1006
5039.20 1087
5039.87 1176
5040.54 1145
5041.21 1171
5041.88 1098
5042.54 1025
5043.21 1117
5043.88 1138
5044.55 1174
5045.22 1144
5045.89 1217
5046.56 1269
5047.24 1255
5047.91 1217
5048.58 1182
5049.25 1116
5049.92 1137
5050.59 1083
5051.26 1103
5051.93 1201
5052.60 1072
5053.27 1042
5053.94 1124
5054.61 1174
5055.28 1131
5055.95 1112
5056.62 1176
5057.29 1119
5057.96 1093
5058.63 1177
5059.31 1109
5059.98 1105
5060.65 1113
5061.32 1108
5061.99 1112
5062.66 1213
5063.33 1181
5064.00 1218
5064.67 1207
5065.35 1298
5066.02 1321
5066.69 1323
5067.36 1284
5068.03 1232
5068.70 1196
5069.38 1170
5070.05 1148
5070.72 1277
5071.39 1257
5072.06 1161
5072.73 1129
5073.41 1153
5074.08 1102
5074.75 1098
5075.42 1070
5076.09 1146
5076.77 1158
5077.44 1198
5078.11 1150
5078.78 1181
5079.45 1260
5080.13 1273
5080.80 1259
5081.47 1171
5082.14 1244
5082.82 1190
5083.49 1178
5084.16 1142
5084.83 1184
5085.51 1154
5086.18 1205
5086.85 1258
5087.53 1302
5088.20 1373
5088.87 1407
5089.54 1375
5090.22 1622
5090.89 1635
5091.56 1539
5092.24 1549
5092.91 1698
5093.58 1602
5094.26 1489
5094.93 1365
5095.60 1340
5096.28 1326
5096.95 1180
5097.62 1094
5098.30 1181
5098.97 1159
5099.64 1072
5100.32 1055
5100.99 1083
5101.67 1213
5102.34 1175
5103.01 1144
5103.69 1208
5104.36 1257
5105.04 1209
5105.71 1288
5106.38 1196
5107.06 1130
5107.73 1199
5108.41 1092
5109.08 1152
5109.75 1016
5110.43 1057
5111.10 1075
5111.78 1055
5112.45 1079
5113.13 1085
5113.80 1140
5114.48 1030
5115.15 1024
5115.83 1087
5116.50 1125
5117.17 1254
5117.85 1139
5118.52 1225
5119.20 1206
5119.87 1220
5120.55 1158
5121.22 1234
5121.90 1171
5122.57 1109
5123.25 1072
5123.93 1176
5124.60 1184
5125.28 1134
5125.95 1120
5126.63 1131
5127.30 1125
5127.98 1087
5128.65 1104
5129.33 1180
5130.00 1126
5130.68 1122
5131.36 1113
5132.03 1105
5132.71 1164
5133.38 1098
5134.06 1276
5134.73 1146
5135.41 1115
5136.09 1133
5136.76 1133
5137.44 1154
5138.12 1105
5138.79 1037
5139.47 1055
5140.14 1125
5140.82 1129
5141.50 1151
5142.17 1103
5142.85 1138
5143.53 1133
5144.20 1083
5144.88 1038
5145.56 1097
5146.23 1020
5146.91 1076
5147.59 1060
5148.26 1115
5148.94 1070
5149.62 1132
5150.29 1135
5150.97 968
5151.65 1014
5152.33 1002
5153.00 1117
5153.68 1042
5154.36 950
5155.03 1082
5155.71 1090
5156.39 1064
5157.07 980
5157.74 1059
5158.42 1077
5159.10 1021
5159.78 1025
5160.45 1104
5161.13 1092
5161.81 1049
5162.49 1048
5163.17 1038
5163.84 1150
5164.52 1262
5165.20 1324
5165.88 1241
5166.55 1214
5167.23 1293
5167.91 1313
5168.59 1187
5169.27 1180
5169.95 1171
5170.62 1125
5171.30 1064
5171.98 1063
5172.66 1069
5173.34 993
5174.02 1064
5174.69 1125
5175.37 1053
5176.05 1030
5176.73 1115
5177.41 1051
5178.09 1077
5178.77 1160
5179.45 1140
5180.13 1111
5180.80 1163
5181.48 1169
5182.16 1255
5182.84 1135
5183.52 1135
5184.20 1122
5184.88 1084
5185.56 1009
5186.24 987
5186.92 1046
5187.60 1069
5188.28 978
5188.96 1020
5189.64 961
5190.31 907
5190.99 958
5191.67 960
5192.35 936
5193.03 1021
5193.71 1013
5194.39 992
5195.07 979
5195.75 1002
5196.43 955
5197.11 998
5197.79 1045
5198.47 1064
5199.15 950
5199.83 973
5200.51 1000
5201.19 998
5201.87 989
5202.56 1062
5203.24 1070
5203.92 1111
5204.60 1087
5205.28 1074
5205.96 1161
5206.64 1109
5207.32 1178
5208.00 1197
5208.68 1256
5209.36 1246
5210.04 1406
5210.72 1314
5211.40 1180
5212.09 1255
5212.77 1154
5213.45 1180
5214.13 1170
5214.81 1150
5215.49 1065
5216.17 1142
5216.85 1261
5217.54 1176
5218.22 1175
5218.90 1124
5219.58 1194
5220.26 1072
5220.94 1060
5221.62 1146
5222.31 1190
5222.99 1114
5223.67 1190
5224.35 1166
5225.03 1094
5225.72 1076
5226.40 970
5227.08 997
5227.76 1036
5228.44 1116
5229.13 1121
5229.81 1115
5230.49 1140
5231.17 1118
5231.86 1099
5232.54 1173
5233.22 1154
5233.90 983
5234.58 998
5235.27 1039
5235.95 1067
5236.63 1096
5237.32 1199
5238.00 1067
5238.68 1096
5239.36 1140
5240.05 1133
5240.73 1133
5241.41 1056
5242.10 1050
5242.78 1048
5243.46 1059
5244.14 1031
5244.83 971
5245.51 1127
5246.19 1162
5246.88 1091
5247.56 1062
5248.24 1073
5248.93 1108
5249.61 1006
5250.29 1110
5250.98 1158
5251.66 1060
5252.35 1164
5253.03 1129
5253.71 1073
5254.40 916
5255.08 912
5255.76 1036
5256.45 1031
5257.13 1014
5257.82 993
5258.50 1008
5259.18 1099
5259.87 1099
5260.55 1108
5261.24 1140
5261.92 1095
5262.61 1203
5263.29 1102
5263.97 1126
5264.66 1115
5265.34 1141
5266.03 1071
5266.71 1139
5267.40 1125
5268.08 1138
5268.77 1104
5269.45 1044
5270.14 1078
5270.82 1054
5271.51 1059
5272.19 1148
5272.88 1152
5273.56 1047
5274.25 1106
5274.93 1081
5275.62 1135
5276.30 995
5276.99 1064
5277.67 1024
5278.36 1175
5279.04 1241
5279.73 1196
5280.41 1199
5281.10 1308
5281.79 1432
5282.47 1380
5283.16 1373
5283.84 1277
5284.53 1336
5285.21 1211
5285.90 1114
5286.59 1155
5287.27 1120
5287.96 1099
5288.64 1035
5289.33 1015
5290.02 1089
5290.70 1080
5291.39 1076
5292.07 1200
5292.76 1028
5293.45 1087
5294.13 1085
5294.82 977
5295.51 1050
5296.19 966
5296.88 1015
5297.57 1138
5298.25 1095
5298.94 1116
5299.63 1134
5300.31 1057
5301.00 1032
5301.69 1141
5302.37 1015
5303.06 1089
5303.75 1147
5304.43 1030
5305.12 1029
5305.81 1072
5306.50 1092
5307.18 1171
5307.87 1174
5308.56 1154
5309.25 1228
5309.93 1103
5310.62 1229
5311.31 1306
5312.00 1273
5312.68 1273
5313.37 1217
5314.06 1207
5314.75 1156
5315.43 1086
5316.12 1115
5316.81 1106
5317.50 1146
5318.18 1190
5318.87 1180
5319.56 1304
5320.25 1284
5320.94 1335
5321.63 1297
5322.31 1313
5323.00 1361
5323.69 1137
5324.38 1131
5325.07 1140
5325.76 1028
5326.44 1047
5327.13 1186
5327.82 1070
5328.51 1053
5329.20 1028
5329.89 1070
5330.58 1089
5331.26 1052
5331.95 1089
5332.64 1132
5333.33 1140
5334.02 1185
5334.71 1090
5335.40 1106
5336.09 1162
5336.78 1178
5337.47 1091
5338.15 1056
5338.84 1200
5339.53 1230
5340.22 1215
5340.91 1115
5341.60 1134
5342.29 1237
5342.98 1295
5343.67 1198
5344.36 1215
5345.05 1136
5345.74 1155
5346.43 1201
5347.12 1224
5347.81 1269
5348.50 1359
5349.19 1409
5349.88 1465
5350.57 1402
5351.26 1441
5351.95 1570
5352.64 1647
5353.33 1517
5354.02 1496
5354.71 1518
5355.40 1332
5356.09 1256
5356.78 1202
5357.47 1079
5358.16 1086
5358.85 1112
5359.54 1009
5360.23 1012
5360.92 1115
5361.62 1046
5362.31 1105
5363.00 1099
5363.69 1189
5364.38 1029
5365.07 1053
5365.76 983
5366.45 946
5367.14 987
5367.83 1022
5368.53 974
5369.22 1001
5369.91 1057
5370.60 1109
5371.29 1024
5371.98 1041
5372.67 1004
5373.36 996
5374.06 973
5374.75 965
5375.44 1017
5376.13 982
5376.82 963
5377.51 1004
5378.21 965
5378.90 966
5379.59 923
5380.28 954
5380.97 953
5381.67 924
5382.36 928
5383.05 976
5383.74 946
5384.44 909
5385.13 800
5385.82 938
5386.51 982
5387.20 998
5387.90 982
5388.59 1103
5389.28 1074
5389.97 1120
5390.67 1130
5391.36 1133
5392.05 1071
5392.75 1202
5393.44 1144
5394.13 1092
5394.82 1059
5395.52 1098
5396.21 1055
5396.90 984
5397.60 984
5398.29 974
5398.98 956
5399.68 1000
5400.37 895
5401.06 939
5401.76 961
5402.45 1018
5403.14 1035
5403.84 1067
5404.53 1030
5405.22 918
5405.92 959
5406.61 937
5407.30 963
5408.00 1024
5408.69 973
5409.39 1016
5410.08 1008
5410.77 960
5411.47 1057
5412.16 977
5412.85 959
5413.55 974
5414.24 998
5414.94 1041
5415.63 1068
5416.33 1042
5417.02 1026
5417.71 978
5418.41 940
5419.10 1001
5419.80 1056
5420.49 1008
5421.19 1025
5421.88 1065
5422.58 1049
5423.27 995
5423.97 968
5424.66 1089
5425.36 1091
5426.05 996
5426.75 1025
5427.44 887
5428.14 934
5428.83 999
5429.53 923
5430.22 1069
5430.92 1049
5431.61 1070
5432.31 1053
5433.00 1045
5433.70 1004
5434.39 1133
5435.09 1074
5435.78 1116
5436.48 1161
5437.17 1195
5437.87 1132
5438.57 1095
5439.26 1151
5439.96 1125
5440.65 1034
5441.35 1076
5442.05 1126
5442.74 1082
5443.44 1173
5444.13 1253
5444.83 1231
5445.53 1290
5446.22 1312
5446.92 1297
5447.61 1276
5448.31 1207
5449.01 1356
5449.70 1366
5450.40 1375
5451.10 1344
5451.79 1240
5452.49 1194
5453.19 1244
5453.88 1227
5454.58 1129
5455.28 1034
5455.97 1013
5456.67 1079
5457.37 1118
5458.06 1046
5458.76 1135
5459.46 1207
5460.16 1220
5460.85 1155
5461.55 1166
5462.25 1220
5462.94 1218
5463.64 1206
5464.34 1155
5465.04 1243
5465.73 1223
5466.43 1164
5467.13 1246
5467.83 1103
5468.52 1138
5469.22 1196
5469.92 1232
5470.62 1216
5471.31 1177
5472.01 1250
5472.71 1184
5473.41 1229
5474.11 1289
5474.80 1300
5475.50 1247
5476.20 1329
5476.90 1403
5477.60 1545
5478.29 1607
5478.99 1710
5479.69 1723
5480.39 1779
5481.09 1813
5481.79 1707
5482.49 1635
5483.18 1775
5483.88 1635
5484.58 1468
5485.28 1371
5485.98 1556
5486.68 1464
5487.38 1453
5488.08 1399
5488.77 1349
5489.47 1352
5490.17 1474
5490.87 1464
5491.57 1360
5492.27 1425
5492.97 1506
5493.67 1655
5494.37 1545
5495.07 1602
5495.77 1733
5496.46 1721
5497.16 1913
5497.86 2073
5498.56 2240
5499.26 2490
5499.96 2685
5500.66 2754
5501.36 2976
5502.06 2999
5502.76 2661
5503.46 2360
5504.16 2194
5504.86 2063
5505.56 1819
5506.26 1696
5506.96 1603
5507.66 1406
5508.36 1378
5509.06 1378
5509.76 1462
5510.46 1455
5511.16 1368
5511.86 1430
5512.56 1445
5513.26 1432
5513.96 1505
5514.67 1452
5515.37 1362
5516.07 1442
5516.77 1428
5517.47 1337
5518.17 1429
5518.87 1405
5519.57 1455
5520.27 1560
5520.97 1512
5521.67 1465
5522.37 1363
5523.08 1281
5523.78 1251
5524.48 1217
5525.18 1255
5525.88 1230
5526.58 1234
5527.28 1213
5527.98 1105
5528.69 1091
5529.39 1197
5530.09 1172
5530.79 1119
5531.49 1143
5532.19 1167
5532.90 1188
5533.60 1129
5534.30 1136
5535.00 1032
5535.70 1096
5536.40 1123
5537.11 1182
5537.81 1188
5538.51 1041
5539.21 1075
5539.92 1103
5540.62 1126
5541.32 1048
5542.02 1061
5542.72 1064
5543.43 1163
5544.13 1150
5544.83 1130
5545.53 1119
5546.24 1148
5546.94 1198
5547.64 1063
5548.34 1185
5549.05 1124
5549.75 1206
5550.45 1135
5551.16 1104
5551.86 1048
5552.56 1084
5553.26 1085
5553.97 1090
5554.67 1034
5555.37 971
5556.08 980
5556.78 1037
5557.48 1001
5558.19 1012
5558.89 989
5559.59 1030
5560.30 961
5561.00 1006
5561.70 1082
5562.41 1142
5563.11 1073
5563.82 1050
5564.52 1028
5565.22 1015
5565.93 1082
5566.63 1044
5567.33 1019
5568.04 1091
5568.74 1039
5569.45 949
5570.15 967
5570.85 981
5571.56 973
5572.26 991
5572.97 1034
5573.67 995
5574.38 1047
5575.08 1117
5575.78 1098
5576.49 1060
5577.19 1133
5577.90 1101
5578.60 1131
5579.31 1125
5580.01 1142
5580.72 1076
5581.42 1047
5582.13 995
5582.83 962
5583.54 998
5584.24 1018
5584.95 946
5585.65 988
5586.36 1004
5587.06 1060
5587.77 1042
5588.47 986
5589.18 997
5589.88 968
5590.59 1037
5591.29 932
5592.00 940
5592.70 954
5593.41 936
5594.12 960
5594.82 979
5595.53 963
5596.23 914
5596.94 807
5597.64 825
5598.35 879
5599.06 861
5599.76 879
5600.47 879
5601.17 912
5601.88 842
5602.59 913
5603.29 936
5604.00 944
5604.71 860
5605.41 935
5606.12 926
5606.82 989
5607.53 1013
5608.24 984
5608.94 922
5609.65 909
5610.36 964
5611.06 952
5611.77 871
5612.48 979
5613.18 983
5613.89 998
5614.60 974
5615.30 977
5616.01 1015
5616.72 925
5617.43 997
5618.13 945
5618.84 942
5619.55 939
5620.25 959
5620.96 948
5621.67 916
5622.38 917
5623.08 918
5623.79 958
5624.50 936
5625.21 981
5625.91 992
5626.62 993
5627.33 982
5628.04 954
5628.75 1028
5629.45 1000
5630.16 969
5630.87 999
5631.58 996
5632.28 939
5632.99 911
5633.70 898
5634.41 971
5635.12 936
5635.83 1019
5636.53 957
5637.24 973
5637.95 996
5638.66 1125
5639.37 1067
5640.08 1049
5640.78 1172
5641.49 1148
5642.20 1044
5642.91 1041
5643.62 1058
5644.33 980
5645.04 1065
5645.75 1090
5646.45 1009
5647.16 976
5647.87 1035
5648.58 1014
5649.29 1014
5650.00 1009
5650.71 1049
5651.42 1026
5652.13 987
5652.84 1113
5653.55 1168
5654.26 1150
5654.96 1125
5655.67 1063
5656.38 1221
5657.09 1186
5657.80 1247
5658.51 1332
5659.22 1211
5659.93 1153
5660.64 1183
5661.35 1169
5662.06 1128
5662.77 1082
5663.48 1106
5664.19 1295
5664.90 1142
5665.61 1014
5666.32 1057
5667.03 1055
5667.74 1144
5668.45 1208
5669.16 1231
5669.87 1297
5670.58 1392
5671.29 1340
5672.00 1377
5672.72 1253
5673.43 1221
5674.14 1282
5674.85 1226
5675.56 1070
5676.27 1102
5676.98 1012
5677.69 1031
5678.40 1076
5679.11 1029
5679.82 1002
5680.53 1117
5681.25 1193
5681.96 1195
5682.67 1265
5683.38 1347
5684.09 1230
5684.80 1227
5685.51 1214
5686.22 1241
5686.94 1237
5687.65 1190
5688.36 1131
5689.07 1109
5689.78 1042
5690.49 997
5691.21 1016
5691.92 1005
5692.63 1082
5693.34 981
5694.05 955
5694.76 924
5695.48 927
5696.19 919
5696.90 1009
5697.61 1043
5698.32 950
5699.04 1008
5699.75 987
5700.46 929
5701.17 929
5701.89 956
5702.60 940
5703.31 972
5704.02 925
5704.74 921
5705.45 936
5706.16 928
5706.87 983
5707.59 952
5708.30 988
5709.01 938
5709.73 1022
5710.44 970
5711.15 947
5711.86 988
5712.58 965
5713.29 950
5714.00 903
5714.72 923
5715.43 912
5716.14 942
5716.86 982
5717.57 984
5718.28 908
5719.00 887
5719.71 866
5720.42 945
5721.14 1046
5721.85 1014
5722.56 1014
5723.28 1027
5723.99 1000
5724.71 995
5725.42 1038
5726.13 1098
5726.85 1025
5727.56 1061
5728.28 1195
5728.99 1138
5729.70 1146
5730.42 1073
5731.13 1047
5731.85 1129
5732.56 1094
5733.28 1098
5733.99 1010
5734.70 964
5735.42 889
5736.13 912
5736.85 970
5737.56 949
5738.28 902
5738.99 912
5739.71 861
5740.42 859
5741.14 943
5741.85 876
5742.57 841
5743.28 875
5744.00 899
5744.71 953
5745.43 902
5746.14 808
5746.86 976
5747.57 940
5748.29 935
5749.00 885
5749.72 937
5750.43 1060
5751.15 1041
5751.86 1017
5752.58 1030
5753.29 1114
5754.01 1144
5754.73 1073
5755.44 1125
5756.16 1071
5756.87 1058
5757.59 1016
5758.31 1027
5759.02 977
5759.74 1014
5760.45 998
5761.17 1049
5761.89 977
5762.60 1025
5763.32 987
5764.03 915
5764.75 918
5765.47 1054
5766.18 1084
5766.90 958
5767.62 933
5768.33 947
5769.05 992
5769.77 1018
5770.48 965
5771.20 956
5771.92 972
5772.63 976
5773.35 973
5774.07 991
5774.78 933
5775.50 971
5776.22 945
5776.93 983
5777.65 1007
5778.37 986
5779.09 1010
5779.80 1088
5780.52 1059
5781.24 975
5781.96 995
5782.67 935
5783.39 1034
5784.11 972
5784.83 942
5785.54 935
5786.26 984
5786.98 1036
5787.70 1075
5788.41 1032
5789.13 1003
5789.85 1011
5790.57 1071
5791.29 1041
5792.00 991
5792.72 1019
5793.44 1067
5794.16 1145
5794.88 1169
5795.59 1167
5796.31 1306
5797.03 1489
5797.75 1587
5798.47 1777
5799.19 1934
5799.90 2145
5800.62 2353
5801.34 2194
5802.06 2291
5802.78 2161
5803.50 1868
5804.22 1649
5804.93 1626
5805.65 1372
5806.37 1264
5807.09 1243
5807.81 1215
5808.53 1242
5809.25 1246
5809.97 1157
5810.69 1134
5811.41 1301
5812.13 1213
5812.84 1167
5813.56 1191
5814.28 1216
5815.00 1245
5815.72 1265
5816.44 1226
5817.16 1259
5817.88 1189
5818.60 1212
5819.32 1161
5820.04 1166
5820.76 1219
5821.48 1228
5822.20 1112
5822.92 1134
5823.64 1192
5824.36 1186
5825.08 1197
5825.80 1110
5826.52 1073
5827.24 1023
5827.96 1006
5828.68 992
5829.40 1100
5830.12 1059
5830.84 1073
5831.56 1089
5832.28 1061
5833.00 994
5833.72 1088
5834.44 1048
5835.16 1043
5835.89 1070
5836.61 1049
5837.33 1035
5838.05 1035
5838.77 1018
5839.49 1043
5840.21 1077
5840.93 999
5841.65 1036
5842.37 972
5843.10 1049
5843.82 995
5844.54 1015
5845.26 956
5845.98 978
5846.70 990
5847.42 1008
5848.14 934
5848.87 937
5849.59 1001
5850.31 978
5851.03 953
5851.75 962
5852.47 1014
5853.20 1053
5853.92 1090
5854.64 1047
5855.36 1016
5856.08 934
5856.81 1018
5857.53 1049
5858.25 925
5858.97 922
5859.69 1002
5860.42 953
5861.14 977
5861.86 937
5862.58 932
5863.31 1029
5864.03 1063
5864.75 1068
5865.47 990
5866.20 955
5866.92 1009
5867.64 1065
5868.36 1030
5869.09 978
5869.81 1004
5870.53 1038
5871.26 1008
5871.98 927
5872.70 959
5873.42 1000
5874.15 1060
5874.87 1095
5875.59 1140
5876.32 990
5877.04 1053
5877.76 1092
5878.49 1137
5879.21 1097
5879.93 1083
5880.66 1105
5881.38 1174
5882.10 1090
5882.83 1031
5883.55 1091
5884.28 1134
5885.00 1149
5885.72 1039
5886.45 1087
5887.17 1107
5887.89 1150
5888.62 1035
5889.34 1067
5890.07 1014
5890.79 1083
5891.51 1009
5892.24 1039
5892.96 1051
5893.69 992
5894.41 967
5895.14 847
5895.86 979
5896.59 940
5897.31 1007
5898.03 964
5898.76 938
5899.48 852
5900.21 1015
5900.93 963
5901.66 927
5902.38 919
5903.11 939
5903.83 937
5904.56 1025
5905.28 978
5906.01 947
5906.73 1057
5907.46 928
5908.18 979
5908.91 923
5909.63 1030
5910.36 1023
5911.08 1021
5911.81 1001
5912.53 936
5913.26 995
5913.99 1025
5914.71 1092
5915.44 1078
5916.16 1009
5916.89 1067
5917.61 1100
5918.34 1025
5919.07 1091
5919.79 1003
5920.52 1118
5921.24 1080
5921.97 1068
5922.70 1095
5923.42 1063
5924.15 1009
5924.87 1143
5925.60 1148
5926.33 1161
5927.05 1127
5927.78 1147
5928.51 1156
5929.23 1151
5929.96 1205
5930.69 1183
5931.41 1213
5932.14 1210
5932.87 1202
5933.59 1233
5934.32 1276
5935.05 1163
5935.77 1190
5936.50 1252
5937.23 1340
5937.95 1335
5938.68 1265
5939.41 1389
5940.13 1358
5940.86 1282
5941.59 1330
5942.32 1358
5943.04 1363
5943.77 1434
5944.50 1448
5945.23 1503
5945.95 1450
5946.68 1504
5947.41 1514
5948.14 1570
5948.86 1590
5949.59 1644
5950.32 1710
5951.05 1934
5951.78 1982
5952.50 2037
5953.23 2100
5953.96 2064
5954.69 1880
5955.42 1869
5956.14 2010
5956.87 1953
5957.60 1898
5958.33 1815
5959.06 1990
5959.78 2034
5960.51 1942
5961.24 1844
5961.97 1888
5962.70 2073
5963.43 2215
5964.16 2296
5964.88 2526
5965.61 2765
5966.34 2916
5967.07 3066
5967.80 3166
5968.53 3024
5969.26 3008
5969.99 2978
5970.72 2771
5971.44 2533
5972.17 2472
5972.90 2430
5973.63 2411
5974.36 2477
5975.09 2360
5975.82 2418
5976.55 2532
5977.28 2443
5978.01 2440
5978.74 2493
5979.47 2649
5980.20 2587
5980.93 2691
5981.66 2845
5982.39 2810
5983.12 2860
5983.85 2897
5984.57 2874
5985.30 2810
5986.03 2729
5986.76 2832
5987.49 2777
5988.22 2738
5988.96 2802
5989.69 2912
5990.42 2783
5991.15 2717
5991.88 2749
5992.61 2729
5993.34 2896
5994.07 3006
5994.80 2864
5995.53 3008
5996.26 3250
5996.99 3306
5997.72 3207
5998.45 3270
5999.18 3440
5999.91 3380
6000.64 3267
6001.37 3340
6002.11 3360
6002.84 3205
6003.57 3185
6004.30 3105
6005.03 3227
6005.76 3239
6006.49 3206
6007.22 3504
6007.95 3723
6008.69 4175
6009.42 5081
6010.15 6112
6010.88 7218
6011.61 8506
6012.34 10098
6013.07 10960
6013.81 11930
6014.54 12293
6015.27 12105
6016.00 11406
6016.73 10410
6017.46 9123
6018.20 8275
6018.93 7219
6019.66 5924
6020.39 4980
6021.12 4124
6021.86 3667
6022.59 3243
6023.32 2989
6024.05 2808
6024.79 2793
6025.52 2606
6026.25 2552
6026.98 2467
6027.72 2373
6028.45 2387
6029.18 2348
6029.91 2377
6030.65 2290
6031.38 2251
6032.11 2240
6032.84 2148
6033.58 2048
6034.31 2016
6035.04 2019
6035.78 2014
6036.51 2058
6037.24 2253
6037.98 2260
6038.71 2391
6039.44 2332
6040.18 2567
6040.91 2489
6041.64 2473
6042.38 2557
6043.11 2550
6043.84 2626
6044.58 2627
6045.31 2666
6046.04 2638
6046.78 2754
6047.51 2780
6048.24 2851
6048.98 2981
6049.71 3164
6050.45 3216
6051.18 3562
6051.91 3851
6052.65 4132
6053.38 4107
6054.12 4048
6054.85 3924
6055.58 3553
6056.32 3347
6057.05 3091
6057.79 3040
6058.52 2786
6059.26 2606
6059.99 2554
6060.72 2512
6061.46 2357
6062.19 2375
6062.93 2368
6063.66 2427
6064.40 2425
6065.13 2308
6065.87 2327
6066.60 2338
6067.34 2388
6068.07 2371
6068.81 2342
6069.54 2231
6070.28 2160
6071.01 2155
6071.75 2144
6072.48 2071
6073.22 2047
6073.95 2044
6074.69 1941
6075.42 1960
6076.16 2124
6076.89 2035
6077.63 1947
6078.37 1852
6079.10 1890
6079.84 1884
6080.57 1823
6081.31 1832
6082.04 1703
6082.78 1824
6083.52 1784
6084.25 1693
6084.99 1684
6085.72 1685
6086.46 1721
6087.20 1714
6087.93 1777
6088.67 1670
6089.40 1707
6090.14 1694
6090.88 1821
6091.61 1858
6092.35 1796
6093.09 1700
6093.82 1637
6094.56 1641
6095.30 1665
6096.03 1612
6096.77 1542
6097.51 1591
6098.24 1537
6098.98 1565
6099.72 1473
6100.45 1385
6101.19 1466
6101.93 1439
6102.66 1474
6103.40 1397
6104.14 1472
6104.88 1483
6105.61 1333
6106.35 1402
6107.09 1415
6107.83 1424
6108.56 1422
6109.30 1405
6110.04 1408
6110.78 1431
6111.51 1543
6112.25 1443
6112.99 1421
6113.73 1478
6114.46 1491
6115.20 1548
6115.94 1505
6116.68 1437
6117.41 1473
6118.15 1506
6118.89 1475
6119.63 1443
6120.37 1439
6121.11 1433
6121.84 1458
6122.58 1451
6123.32 1552
6124.06 1546
6124.80 1483
6125.54 1593
6126.27 1490
6127.01 1436
6127.75 1486
6128.49 1512
6129.23 1539
6129.97 1506
6130.71 1480
6131.44 1576
6132.18 1486
6132.92 1451
6133.66 1505
6134.40 1488
6135.14 1484
6135.88 1532
6136.62 1559
6137.36 1521
6138.10 1527
6138.83 1535
6139.57 1508
6140.31 1489
6141.05 1451
6141.79 1446
6142.53 1394
6143.27 1469
6144.01 1472
6144.75 1546
6145.49 1497
6146.23 1489
6146.97 1436
6147.71 1490
6148.45 1453
6149.19 1443
6149.93 1481
6150.67 1530
6151.41 1548
6152.15 1569
6152.89 1522
6153.63 1566
6154.37 1600
6155.11 1582
6155.85 1652
6156.59 1684
6157.33 1611
6158.07 1663
6158.81 1671
6159.55 1600
6160.29 1710
6161.03 1738
6161.77 1736
6162.51 1823
6163.25 1902
6163.99 1976
6164.74 2013
6165.48 2137
6166.22 2262
6166.96 2290
6167.70 2228
6168.44 2264
6169.18 2318
6169.92 2402
6170.66 2244
6171.40 2217
6172.15 2098
6172.89 2007
6173.63 1984
6174.37 1965
6175.11 1967
6175.85 1861
6176.59 1924
6177.34 2001
6178.08 1943
6178.82 1973
6179.56 2101
6180.30 2088
6181.04 2132
6181.79 2189
6182.53 2128
6183.27 2125
6184.01 2119
6184.75 2167
6185.50 2266
6186.24 2210
6186.98 2221
6187.72 2313
6188.46 2332
6189.21 2346
6189.95 2462
6190.69 2399
6191.43 2534
6192.18 2567
6192.92 2724
6193.66 2740
6194.40 2725
6195.15 2763
6195.89 2685
6196.63 2658
6197.37 2806
6198.12 2678
6198.86 2744
6199.60 2744
6200.35 2754
6201.09 2711
6201.83 2770
6202.58 3007
6203.32 3460
6204.06 4017
6204.80 4760
6205.55 6008
6206.29 7563
6207.03 9289
6207.78 11720
6208.52 12953
6209.26 14321
6210.01 14982
6210.75 14658
6211.50 13612
6212.24 12145
6212.98 10836
6213.73 9208
6214.47 7249
6215.21 6073
6215.96 5171
6216.70 4333
6217.45 3726
6218.19 3307
6218.93 2931
6219.68 2626
6220.42 2520
6221.17 2421
6221.91 2540
6222.66 2430
6223.40 2369
6224.14 2240
6224.89 2345
6225.63 2169
6226.38 2131
6227.12 1927
6227.87 1831
6228.61 1870
6229.36 1765
6230.10 1756
6230.84 1674
6231.59 1765
6232.33 1723
6233.08 1650
6233.82 1784
6234.57 1823
6235.31 1866
6236.06 1892
6236.80 1889
6237.55 1850
6238.30 1869
6239.04 1872
6239.79 1822
6240.53 1878
6241.28 1980
6242.02 2104
6242.77 2134
6243.51 2148
6244.26 2229
6245.00 2361
6245.75 2745
6246.50 2946
6247.24 3421
6247.99 3684
6248.73 3863
6249.48 3956
6250.22 3804
6250.97 3536
6251.72 3141
6252.46 2897
6253.21 2515
6253.95 2387
6254.70 2327
6255.45 2326
6256.19 2186
6256.94 2121
6257.69 2128
6258.43 2094
6259.18 1982
6259.93 1992
6260.67 2093
6261.42 2105
6262.17 2155
6262.91 2103
6263.66 2095
6264.41 2039
6265.15 1968
6265.90 2053
6266.65 2182
6267.39 2138
6268.14 2136
6268.89 2085
6269.63 1949
6270.38 2022
6271.13 2101
6271.88 2076
6272.62 2115
6273.37 2096
6274.12 2243
6274.86 2352
6275.61 2434
6276.36 2404
6277.11 2528
6277.85 2478
6278.60 2380
6279.35 2361
6280.10 2320
6280.85 2374
6281.59 2155
6282.34 1990
6283.09 2050
6283.84 1982
6284.59 2014
6285.33 2080
6286.08 2112
6286.83 2211
6287.58 2170
6288.33 2253
6289.07 2232
6289.82 2143
6290.57 2151
6291.32 2089
6292.07 1890
6292.82 1713
6293.56 1736
6294.31 1772
6295.06 1764
6295.81 1839
6296.56 1768
6297.31 1828
6298.06 1760
6298.81 1819
6299.55 1782
6300.30 1796
6301.05 1827
6301.80 1970
6302.55 1978
6303.30 1969
6304.05 1820
6304.80 1895
6305.55 1948
6306.30 1891
6307.05 1757
6307.79 1789
6308.54 1705
6309.29 1715
6310.04 1722
6310.79 1707
6311.54 1685
6312.29 1696
6313.04 1646
6313.79 1616
6314.54 1664
6315.29 1663
6316.04 1557
6316.79 1549
6317.54 1625
6318.29 1667
6319.04 1626
6319.79 1618
6320.54 1492
6321.29 1464
6322.04 1471
6322.79 1478
6323.54 1541
6324.29 1590
6325.04 1551
6325.79 1523
6326.54 1543
6327.29 1520
6328.04 1546
6328.79 1605
6329.55 1558
6330.30 1635
6331.05 1578
6331.80 1524
6332.55 1451
6333.30 1454
6334.05 1466
6334.80 1491
6335.55 1398
6336.30 1386
6337.05 1508
6337.81 1448
6338.56 1415
6339.31 1440
6340.06 1343
6340.81 1360
6341.56 1421
6342.31 1445
6343.06 1447
6343.82 1541
6344.57 1473
6345.32 1479
6346.07 1525
6346.82 1617
6347.57 1683
6348.33 1678
6349.08 1788
6349.83 1789
6350.58 1840
6351.33 1953
6352.09 2028
6352.84 2261
6353.59 2124
6354.34 2170
6355.09 2120
6355.85 1936
6356.60 1858
6357.35 1823
6358.10 1738
6358.86 1561
6359.61 1470
6360.36 1401
6361.11 1551
6361.87 1516
6362.62 1466
6363.37 1476
6364.12 1547
6364.88 1546
6365.63 1506
6366.38 1516
6367.13 1471
6367.89 1626
6368.64 1576
6369.39 1548
6370.15 1510
6370.90 1520
6371.65 1566
6372.41 1458
6373.16 1483
6373.91 1560
6374.67 1590
6375.42 1527
6376.17 1511
6376.93 1455
6377.68 1364
6378.43 1472
6379.19 1541
6379.94 1465
6380.69 1596
6381.45 1706
6382.20 1631
6382.96 1616
6383.71 1700
6384.46 1658
6385.22 1629
6385.97 1648
6386.73 1556
6387.48 1568
6388.23 1597
6388.99 1499
6389.74 1451
6390.50 1411
6391.25 1378
6392.00 1387
6392.76 1378
6393.51 1315
6394.27 1294
6395.02 1255
6395.78 1197
6396.53 1245
6397.29 1276
6398.04 1251
6398.80 1219
6399.55 1248
6400.31 1196
6401.06 1229
6401.82 1142
6402.57 1149
6403.33 1164
6404.08 1201
6404.84 1250
6405.59 1193
6406.35 1222
6407.10 1336
6407.86 1354
6408.61 1324
6409.37 1283
6410.12 1306
6410.88 1313
6411.63 1325
6412.39 1220
6413.14 1218
6413.90 1187
6414.66 1312
6415.41 1216
6416.17 1255
6416.92 1214
6417.68 1236
6418.44 1228
6419.19 1210
6419.95 1267
6420.70 1327
6421.46 1239
6422.22 1255
6422.97 1198
6423.73 1225
6424.48 1197
6425.24 1256
6426.00 1223
6426.75 1183
6427.51 1158
6428.27 1140
6429.02 1176
6429.78 1186
6430.54 1198
6431.29 1191
6432.05 1224
6432.81 1207
6433.56 1210
6434.32 1176
6435.08 1200
6435.83 1248
6436.59 1191
6437.35 1188
6438.10 1173
6438.86 1285
6439.62 1215
6440.38 1128
6441.13 1151
6441.89 1139
6442.65 1182
6443.41 1132
6444.16 1115
6444.92 1217
6445.68 1157
6446.44 1144
6447.19 1230
6447.95 1216
6448.71 1240
6449.47 1216
6450.22 1227
6450.98 1196
6451.74 1264
6452.50 1250
6453.26 1196
6454.01 1263
6454.77 1225
6455.53 1182
6456.29 1216
6457.05 1191
6457.80 1359
6458.56 1359
6459.32 1253
6460.08 1263
6460.84 1313
6461.60 1313
6462.35 1256
6463.11 1245
6463.87 1360
6464.63 1291
6465.39 1294
6466.15 1297
6466.91 1298
6467.67 1347
6468.42 1346
6469.18 1276
6469.94 1386
6470.70 1430
6471.46 1395
6472.22 1291
6472.98 1310
6473.74 1333
6474.50 1359
6475.26 1394
6476.02 1458
6476.77 1344
6477.53 1360
6478.29 1362
6479.05 1431
6479.81 1530
6480.57 1507
6481.33 1510
6482.09 1494
6482.85 1502
6483.61 1594
6484.37 1697
6485.13 1742
6485.89 1729
6486.65 1818
6487.41 1815
6488.17 1748
6488.93 1805
6489.69 1867
6490.45 1891
6491.21 1756
6491.97 1801
6492.73 1920
6493.49 2016
6494.25 2097
6495.01 2161
6495.77 2110
6496.53 2101
6497.29 2045
6498.05 2026
6498.82 2146
6499.58 2145
6500.34 2113
6501.10 2115
6501.86 2075
6502.62 2118
6503.38 2010
6504.14 2124
6504.90 2199
6505.66 2440
6506.42 2497
6507.19 2406
6507.95 2336
6508.71 2445
6509.47 2418
6510.23 2508
6510.99 2643
6511.75 2551
6512.51 2654
6513.28 2575
6514.04 2565
6514.80 2605
6515.56 2634
6516.32 2543
6517.08 2648
6517.85 2752
6518.61 2810
6519.37 2959
6520.13 3055
6520.89 3059
6521.66 3134
6522.42 3288
6523.18 3454
6523.94 3730
6524.70 3932
6525.47 4451
6526.23 4970
6526.99 5418
6527.75 5678
6528.52 5642
6529.28 5929
6530.04 5708
6530.80 5865
6531.57 5966
6532.33 6252
6533.09 6652
6533.85 7995
6534.62 9267
6535.38 10542
6536.14 11957
6536.90 12708
6537.67 12933
6538.43 12198
6539.19 10830
6539.96 9590
6540.72 8064
6541.48 6706
6542.25 5565
6543.01 4563
6543.77 3882
6544.54 3397
6545.30 2948
6546.06 2565
6546.83 2455
6547.59 2446
6548.35 2448
6549.12 2289
6549.88 2177
6550.64 2269
6551.41 2158
6552.17 2241
6552.94 2303
6553.70 2212
6554.46 2191
6555.23 2041
6555.99 1992
6556.75 1956
6557.52 1948
6558.28 1881
6559.05 1973
6559.81 1899
6560.58 1965
6561.34 2034
6562.10 2055
6562.87 2196
6563.63 2304
6564.40 2321
6565.16 2345
6565.93 2461
6566.69 2421
6567.46 2383
6568.22 2284
6568.99 2380
6569.75 2310
6570.52 2286
6571.28 2327
6572.04 2444
6572.81 2545
6573.57 2728
6574.34 2735
6575.11 2785
6575.87 2871
6576.64 2921
6577.40 2869
6578.17 2917
6578.93 2963
6579.70 2894
6580.46 2858
6581.23 2686
6581.99 2789
6582.76 2702
6583.52 2626
6584.29 2658
6585.06 2480
6585.82 2513
6586.59 2460
6587.35 2494
6588.12 2509
6588.88 2625
6589.65 2640
6590.42 2811
6591.18 3062
6591.95 3275
6592.71 3539
6593.48 3821
6594.25 4157
6595.01 4249
6595.78 4394
6596.55 4201
6597.31 4202
6598.08 3985
6598.85 3603
6599.61 3236
6600.38 3022
6601.15 2870
6601.91 2663
6602.68 2535
6603.45 2501
6604.21 2361
6604.98 2344
6605.75 2262
6606.51 2316
6607.28 2343
6608.05 2280
6608.81 2331
6609.58 2258
6610.35 2147
6611.12 2099
6611.88 2026
6612.65 2152
6613.42 2083
6614.18 2080
6614.95 1992
6615.72 1940
6616.49 1881
6617.25 2001
6618.02 1920
6618.79 1982
6619.56 1951
6620.33 1869
6621.09 1801
6621.86 1885
6622.63 1873
6623.40 1923
6624.16 1964
6624.93 1821
6625.70 1715
6626.47 1741
6627.24 1792
6628.01 1657
6628.77 1781
6629.54 1860
6630.31 1882
6631.08 1958
6631.85 2119
6632.62 2240
6633.38 2471
6634.15 2539
6634.92 2667
6635.69 2689
6636.46 2493
6637.23 2450
6638.00 2344
6638.76 2218
6639.53 2005
6640.30 1903
6641.07 1820
6641.84 1755
6642.61 1777
6643.38 1750
6644.15 1724
6644.92 1696
6645.69 1639
6646.45 1660
6647.22 1758
6647.99 1678
6648.76 1717
6649.53 1709
6650.30 1728
6651.07 1688
6651.84 1854
6652.61 1687
6653.38 1775
6654.15 1718
6654.92 1703
6655.69 1787
6656.46 1795
6657.23 1800
6658.00 1681
6658.77 1766
6659.54 1695
6660.31 1565
6661.08 1675
6661.85 1697
6662.62 1641
6663.39 1516
6664.16 1631
6664.93 1700
6665.70 1592
6666.47 1594
6667.24 1547
6668.01 1563
6668.78 1545
6669.55 1536
6670.32 1643
6671.09 1749
6671.87 1681
6672.64 1673
6673.41 1715
6674.18 1660
6674.95 1722
6675.72 1607
6676.49 1594
6677.26 1614
6678.03 1627
6678.80 1717
6679.58 1691
6680.35 1676
6681.12 1777
6681.89 1883
6682.66 1982
6683.43 2113
6684.20 2071
6684.97 2212
6685.75 2318
6686.52 2205
6687.29 2128
6688.06 2173
6688.83 1969
6689.60 1879
6690.38 1707
6691.15 1678
6691.92 1708
6692.69 1576
6693.46 1590
6694.24 1574
6695.01 1466
6695.78 1562
6696.55 1491
6697.32 1472
6698.10 1461
6698.87 1504
6699.64 1553
6700.41 1559
6701.19 1486
6701.96 1558
6702.73 1566
6703.50 1471
6704.28 1475
6705.05 1490
6705.82 1532
6706.59 1501
6707.37 1469
6708.14 1563
6708.91 1551
6709.69 1462
6710.46 1491
6711.23 1479
6712.00 1454
6712.78 1359
6713.55 1357
6714.32 1322
6715.10 1421
6715.87 1412
6716.64 1375
6717.42 1431
6718.19 1363
6718.96 1318
6719.74 1299
6720.51 1264
6721.28 1374
6722.06 1302
6722.83 1335
6723.61 1301
6724.38 1302
6725.15 1399
6725.93 1418
6726.70 1373
6727.48 1408
6728.25 1309
6729.02 1409
6729.80 1357
6730.57 1394
6731.35 1500
6732.12 1508
6732.89 1444
6733.67 1412
6734.44 1472
6735.22 1519
6735.99 1467
6736.77 1456
6737.54 1517
6738.31 1399
6739.09 1378
6739.86 1479
6740.64 1529
6741.41 1398
6742.19 1493
6742.96 1526
6743.74 1462
6744.51 1582
6745.29 1551
6746.06 1674
6746.84 1624
6747.61 1753
6748.39 1724
6749.16 1748
6749.94 2033
6750.71 2087
6751.49 2206
6752.26 2322
6753.04 2351
6753.82 2445
6754.59 2396
6755.37 2124
6756.14 2003
6756.92 1884
6757.69 1713
6758.47 1710
6759.25 1593
6760.02 1497
6760.80 1589
6761.57 1559
6762.35 1476
6763.12 1612
6763.90 1508
6764.68 1492
6765.45 1476
6766.23 1433
6767.01 1458
6767.78 1514
6768.56 1454
6769.33 1503
6770.11 1473
6770.89 1414
6771.66 1369
6772.44 1320
6773.22 1298
6773.99 1355
6774.77 1278
6775.55 1356
6776.32 1328
6777.10 1361
6777.88 1378
6778.65 1397
6779.43 1361
6780.21 1338
6780.98 1252
6781.76 1319
6782.54 1353
6783.32 1293
6784.09 1384
6784.87 1334
6785.65 1286
6786.43 1236
6787.20 1208
6787.98 1251
6788.76 1230
6789.53 1221
6790.31 1201
6791.09 1157
6791.87 1227
6792.65 1217
6793.42 1244
6794.20 1242
6794.98 1156
6795.76 1228
6796.53 1241
6797.31 1299
6798.09 1153
6798.87 1157
6799.65 1214
6800.42 1273
6801.20 1293
6801.98 1250
6802.76 1398
6803.54 1375
6804.32 1340
6805.09 1279
6805.87 1251
6806.65 1260
6807.43 1321
6808.21 1324
6808.99 1205
6809.77 1258
6810.54 1224
6811.32 1182
6812.10 1220
6812.88 1262
6813.66 1286
6814.44 1250
6815.22 1351
6816.00 1235
6816.78 1264
6817.56 1237
6818.33 1306
6819.11 1305
6819.89 1270
6820.67 1350
6821.45 1340
6822.23 1282
6823.01 1218
6823.79 1297
6824.57 1262
6825.35 1270
6826.13 1246
6826.91 1342
6827.69 1341
6828.47 1261
6829.25 1248
6830.03 1283
6830.81 1266
6831.59 1231
6832.37 1325
6833.15 1279
6833.93 1183
6834.71 1176
6835.49 1206
6836.27 1188
6837.05 1226
6837.83 1158
6838.61 1195
6839.39 1130
6840.17 1136
6840.95 1192
6841.73 1196
6842.51 1245
6843.29 1244
6844.07 1135
6844.85 1211
6845.63 1426
6846.41 1474
6847.19 1690
6847.98 1909
6848.76 2168
6849.54 2643
6850.32 2924
6851.10 3190
6851.88 3205
6852.66 2966
6853.44 2690
6854.22 2569
6855.01 2350
6855.79 2143
6856.57 2001
6857.35 1738
6858.13 1565
6858.91 1481
6859.69 1367
6860.48 1355
6861.26 1321
6862.04 1304
6862.82 1247
6863.60 1288
6864.38 1396
6865.17 1384
6865.95 1380
6866.73 1425
6867.51 1390
6868.29 1341
6869.08 1368
6869.86 1389
6870.64 1331
6871.42 1354
6872.20 1316
6872.99 1309
6873.77 1277
6874.55 1297
6875.33 1428
6876.12 1389
6876.90 1478
6877.68 1486
6878.46 1504
6879.25 1481
6880.03 1598
6880.81 1501
6881.59 1582
6882.38 1670
6883.16 1743
6883.94 1797
6884.73 2021
6885.51 2310
6886.29 2406
6887.08 2904
6887.86 3094
6888.64 3070
6889.42 2866
6890.21 2739
6890.99 2511
6891.77 2343
6892.56 2027
6893.34 1806
6894.12 1751
6894.91 1617
6895.69 1582
6896.48 1544
6897.26 1640
6898.04 1569
6898.83 1635
6899.61 1665
6900.39 1675
6901.18 1668
6901.96 1743
6902.75 1770
6903.53 1619
6904.31 1694
6905.10 1728
6905.88 1608
6906.67 1655
6907.45 1611
6908.24 1600
6909.02 1595
6909.80 1514
6910.59 1536
6911.37 1525
6912.16 1540
6912.94 1447
6913.73 1387
6914.51 1437
6915.30 1469
6916.08 1421
6916.87 1445
6917.65 1379
6918.44 1400
6919.22 1485
6920.01 1422
6920.79 1444
6921.58 1409
6922.36 1427
6923.15 1518
6923.93 1563
6924.72 1523
6925.50 1471
6926.29 1543
6927.07 1553
6927.86 1647
6928.64 1534
6929.43 1578
6930.21 1622
6931.00 1618
6931.78 1597
6932.57 1772
6933.36 1732
6934.14 1709
6934.93 1668
6935.71 1667
6936.50 1609
6937.29 1692
6938.07 1675
6938.86 1735
6939.64 1727
6940.43 1794
6941.22 1785
6942.00 1857
6942.79 1895
6943.57 2004
6944.36 2084
6945.15 2027
6945.93 1971
6946.72 2104
6947.51 2104
6948.29 2038
6949.08 2167
6949.87 2156
6950.65 2108
6951.44 2133
6952.23 2134
6953.01 2010
6953.80 1946
6954.59 2162
6955.37 2160
6956.16 2191
6956.95 2132
6957.74 2223
6958.52 2247
6959.31 2227
6960.10 2246
6960.88 2255
6961.67 2093
6962.46 2105
6963.25 2123
6964.03 2239
6964.82 2173
6965.61 2271
6966.40 2353
6967.18 2411
6967.97 2479
6968.76 2443
6969.55 2505
6970.34 2601
6971.12 2595
6971.91 2720
6972.70 2672
6973.49 2735
6974.28 2743
6975.06 2717
6975.85 2725
6976.64 2701
6977.43 2787
6978.22 2893
6979.00 3092
6979.79 3280
6980.58 3629
6981.37 4143
6982.16 4879
6982.95 5625
6983.74 6754
6984.52 7775
6985.31 8858
6986.10 9516
6986.89 9429
6987.68 9336
6988.47 8488
6989.26 7622
6990.05 6615
6990.83 5594
6991.62 4877
6992.41 4326
6993.20 4137
6993.99 3868
6994.78 3979
6995.57 4286
6996.36 4915
6997.15 5679
6997.94 6797
6998.73 8024
6999.52 8917
7000.31 9151
7001.10 9073
7001.88 8718
7002.67 7940
7003.46 6913
7004.25 5951
7005.04 5177
7005.83 4362
7006.62 3701
7007.41 3315
7008.20 2943
7008.99 2728
7009.78 2799
7010.57 2662
7011.36 2670
7012.15 2644
7012.94 2812
7013.73 2674
7014.52 2555
7015.31 2618
7016.11 2477
7016.90 2306
7017.69 2067
7018.48 2048
7019.27 2113
7020.06 2101
7020.85 2016
7021.64 1997
7022.43 2051
7023.22 2098
7024.01 2135
7024.80 2269
7025.59 2312
7026.38 2248
7027.18 2303
7027.97 2257
7028.76 2167
7029.55 2003
7030.34 2005
7031.13 1953
7031.92 1958
7032.71 1942
7033.51 1925
7034.30 1854
7035.09 1900
7035.88 1975
7036.67 1985
7037.46 1954
7038.25 2037
7039.05 2157
7039.84 2131
7040.63 2133
7041.42 2022
7042.21 2119
7043.01 2036
7043.80 2102
7044.59 2102
7045.38 2149
7046.17 2123
7046.97 2203
7047.76 2222
7048.55 2356
7049.34 2584
7050.14 2638
7050.93 2641
7051.72 2494
7052.51 2494
7053.30 2328
7054.10 2176
7054.89 2044
7055.68 1994
7056.48 1965
7057.27 1801
7058.06 1879
7058.85 1844
7059.65 1886
7060.44 1883
7061.23 1932
7062.03 1862
7062.82 1955
7063.61 1864
7064.40 1883
7065.20 1982
7065.99 1928
7066.78 1980
7067.58 1957
7068.37 1838
7069.16 1700
7069.96 1787
7070.75 1798
7071.54 1771
7072.34 1827
7073.13 1725
7073.93 1715
7074.72 1746
7075.51 1724
7076.31 1631
7077.10 1708
7077.89 1765
7078.69 1777
7079.48 1755
7080.28 1766
7081.07 1717
7081.86 1572
7082.66 1706
7083.45 1673
7084.25 1748
7085.04 1702
7085.84 1689
7086.63 1785
7087.42 1741
7088.22 1769
7089.01 1697
7089.81 1767
7090.60 1646
7091.40 1582
7092.19 1619
7092.99 1503
7093.78 1478
7094.58 1419
7095.37 1456
7096.17 1440
7096.96 1372
7097.76 1385
7098.55 1324
7099.35 1301
7100.14 1397
7100.94 1355
7101.73 1322
7102.53 1337
7103.32 1291
7104.12 1238
7104.91 1226
7105.71 1244
7106.50 1220
7107.30 1165
7108.10 1187
7108.89 1232
7109.69 1227
7110.48 1201
7111.28 1237
7112.07 1177
7112.87 1160
7113.67 1223
7114.46 1241
7115.26 1288
7116.05 1223
7116.85 1225
7117.65 1269
7118.44 1218
7119.24 1175
7120.03 1266
7120.83 1279
7121.63 1274
7122.42 1160
7123.22 1234
7124.02 1148
7124.81 1119
7125.61 1150
7126.41 1238
7127.20 1120
7128.00 1202
7128.80 1200
7129.59 1173
7130.39 1124
7131.19 1134
7131.98 1198
7132.78 1172
7133.58 1158
7134.37 1179
7135.17 1186
7135.97 1165
7136.77 1164
7137.56 1101
7138.36 1080
7139.16 1096
7139.96 1104
7140.75 1125
7141.55 1152
7142.35 1225
7143.15 1243
7143.94 1203
7144.74 1214
7145.54 1227
7146.34 1185
7147.13 1127
7147.93 1170
7148.73 1116
7149.53 1166
7150.33 1118
7151.12 1072
7151.92 1119
7152.72 1075
7153.52 1125
7154.32 1031
7155.11 1086
7155.91 1057
7156.71 1130
7157.51 1126
7158.31 1134
7159.11 1112
7159.90 1105
7160.70 1094
7161.50 1186
7162.30 1140
7163.10 1148
7163.90 1109
7164.70 1070
7165.49 1048
7166.29 1069
7167.09 1027
7167.89 1067
7168.69 1021
7169.49 1124
7170.29 1175
7171.09 1133
7171.89 1085
7172.69 1057
7173.49 1104
7174.28 1074
7175.08 1046
7175.88 1120
7176.68 1058
7177.48 1052
7178.28 1060
7179.08 1075
7179.88 1149
7180.68 1257
7181.48 1373
7182.28 1387
7183.08 1362
7183.88 1345
7184.68 1456
7185.48 1374
7186.28 1378
7187.08 1311
7187.88 1289
7188.68 1240
7189.48 1111
7190.28 1085
7191.08 1100
7191.88 1084
7192.68 1116
7193.48 988
7194.28 1020
7195.08 1006
7195.88 1018
7196.68 1018
7197.48 991
7198.28 1014
7199.08 974
7199.89 1061
7200.69 974
7201.49 1011
7202.29 1054
7203.09 1029
7203.89 966
7204.69 932
7205.49 956
7206.29 1013
7207.09 1003
7207.89 959
7208.70 1005
7209.50 962
7210.30 1013
7211.10 1054
7211.90 1050
7212.70 1036
7213.50 976
7214.31 933
7215.11 975
7215.91 1070
7216.71 963
7217.51 1005
7218.31 1065
7219.12 1056
7219.92 1077
7220.72 1063
7221.52 1055
7222.32 1027
7223.13 1048
7223.93 1037
7224.73 1006
7225.53 1150
7226.33 1138
7227.14 987
7227.94 986
7228.74 1017
7229.54 1009
7230.35 1046
7231.15 1041
7231.95 1073
7232.75 1082
7233.56 1084
7234.36 1160
7235.16 1203
7235.96 1064
7236.77 1153
7237.57 1178
7238.37 1172
7239.17 1213
7239.98 1199
7240.78 1179
7241.58 1124
7242.39 1121
7243.19 1003
7243.99 1063
7244.80 1135
7245.60 1196
7246.40 1158
7247.21 1130
7248.01 1106
7248.81 1073
7249.62 1081
7250.42 1127
7251.22 1099
7252.03 1121
7252.83 1117
7253.63 1055
7254.44 1000
7255.24 1150
7256.05 1088
7256.85 1077
7257.65 1104
7258.46 1088
7259.26 1138
7260.07 1121
7260.87 1121
7261.67 1150
7262.48 1061
7263.28 1132
7264.09 1169
7264.89 1113
7265.70 1174
7266.50 1135
7267.30 1159
7268.11 1111
7268.91 1090
7269.72 1163
7270.52 1180
7271.33 1230
7272.13 1196
7272.94 1266
7273.74 1257
7274.55 1255
7275.35 1324
7276.16 1252
7276.96 1338
7277.77 1352
7278.57 1383
7279.38 1435
7280.18 1525
7280.99 1654
7281.79 1879
7282.60 2052
7283.40 2281
7284.21 2485
7285.01 2513
7285.82 2491
7286.63 2368
7287.43 2197
7288.24 2003
7289.04 1889
7289.85 1719
7290.65 1619
7291.46 1555
7292.27 1528
7293.07 1558
7293.88 1511
7294.68 1438
7295.49 1516
7296.30 1546
7297.10 1539
7297.91 1463
7298.71 1522
7299.52 1480
7300.33 1500
7301.13 1616
7301.94 1707
7302.75 1783
7303.55 1838
7304.36 1894
7305.16 1940
7305.97 1834
7306.78 1880
7307.58 1936
7308.39 2015
7309.20 2212
7310.01 2366
7310.81 2401
7311.62 2474
7312.43 2392
7313.23 2270
7314.04 2316
7314.85 2335
7315.65 2392
7316.46 2709
7317.27 2942
7318.08 3249
7318.88 3651
7319.69 4084
7320.50 4316
7321.31 4276
7322.11 4259
7322.92 4145
7323.73 3629
7324.54 3329
7325.34 2969
7326.15 2555
7326.96 2317
7327.77 2236
7328.57 1931
7329.38 1814
7330.19 1802
7331.00 1686
7331.81 1701
7332.61 1669
7333.42 1588
7334.23 1560
7335.04 1636
7335.85 1517
7336.66 1591
7337.46 1549
7338.27 1588
7339.08 1575
7339.89 1540
7340.70 1502
7341.51 1578
7342.31 1537
7343.12 1496
7343.93 1530
7344.74 1538
7345.55 1493
7346.36 1455
7347.17 1555
7347.98 1665
7348.79 1700
7349.59 1688
7350.40 1641
7351.21 1574
7352.02 1503
7352.83 1517
7353.64 1435
7354.45 1438
7355.26 1445
7356.07 1466
7356.88 1485
7357.69 1515
7358.50 1525
7359.31 1563
7360.12 1565
7360.93 1593
7361.74 1518
7362.54 1560
7363.35 1555
7364.16 1591
7364.97 1544
7365.78 1527
7366.59 1576
7367.40 1580
7368.21 1607
7369.02 1565
7369.83 1631
7370.64 1570
7371.45 1527
7372.27 1533
7373.08 1450
7373.89 1549
7374.70 1648
7375.51 1703
7376.32 1776
7377.13 1823
7377.94 2053
7378.75 2139
7379.56 2361
7380.37 2636
7381.18 2747
7381.99 2815
7382.80 2777
7383.61 2614
7384.42 2394
7385.24 2262
7386.05 2047
7386.86 1893
7387.67 1850
7388.48 1815
7389.29 1708
7390.10 1571
7390.91 1532
7391.72 1601
7392.54 1573
7393.35 1553
7394.16 1572
7394.97 1628
7395.78 1651
7396.59 1622
7397.41 1807
7398.22 1973
7399.03 2114
7399.84 2177
7400.65 2281
7401.46 2174
7402.28 2261
7403.09 2161
7403.90 2209
7404.71 2141
7405.52 2097
7406.34 2144
7407.15 2159
7407.96 2119
7408.77 2041
7409.59 1975
7410.40 1939
7411.21 1739
7412.02 1629
7412.84 1543
7413.65 1434
7414.46 1391
7415.27 1353
7416.09 1317
7416.90 1344
7417.71 1272
7418.52 1279
7419.34 1281
7420.15 1282
7420.96 1257
7421.78 1257
7422.59 1235
7423.40 1184
7424.22 1249
7425.03 1237
7425.84 1131
7426.65 1198
7427.47 1156
7428.28 1142
7429.09 1192
7429.91 1114
7430.72 1096
7431.54 1162
7432.35 1146
7433.16 1143
7433.98 1096
7434.79 1098
7435.60 1060
7436.42 1050
7437.23 1148
7438.05 1223
7438.86 1156
7439.67 1191
7440.49 1205
7441.30 1153
7442.12 1220
7442.93 1210
7443.74 1154
7444.56 1102
7445.37 1086
7446.19 1154
7447.00 1076
7447.82 1108
7448.63 1040
7449.44 1069
7450.26 1060
7451.07 1081
7451.89 1119
7452.70 1082
7453.52 1109
7454.33 1102
7455.15 1092
7455.96 1023
7456.78 1072
7457.59 1100
7458.41 1066
7459.22 1170
7460.04 1107
7460.85 1039
7461.67 1096
7462.48 1078
7463.30 1126
7464.11 1102
7464.93 1098
7465.74 1117
7466.56 1132
7467.37 1109
7468.19 1154
7469.01 1123
7469.82 1076
7470.64 1091
7471.45 1119
7472.27 1129
7473.08 1075
7473.90 1111
7474.72 1114
7475.53 1131
7476.35 1073
7477.16 1108
7477.98 1067
7478.80 1055
7479.61 993
7480.43 1024
7481.24 974
7482.06 1024
7482.88 980
7483.69 1045
7484.51 924
7485.33 935
7486.14 899
7486.96 974
7487.78 966
7488.59 989
7489.41 956
7490.23 975
7491.04 901
7491.86 867
7492.68 889
7493.49 932
7494.31 953
7495.13 940
7495.94 916
7496.76 937
7497.58 817
7498.40 872
7499.21 918
7500.03 885
7500.85 934
7501.67 949
7502.48 927
7503.30 881
7504.12 864
7504.94 926
7505.75 892
7506.57 935
7507.39 1005
7508.21 954
7509.02 949
7509.84 909
7510.66 882
7511.48 872
7512.30 956
7513.11 977
7513.93 890
7514.75 823
7515.57 860
7516.39 882
7517.20 876
7518.02 865
7518.84 899
7519.66 854
7520.48 879
7521.30 884
7522.11 915
7522.93 866
7523.75 890
7524.57 908
7525.39 922
7526.21 876
7527.03 862
7527.84 843
7528.66 850
7529.48 916
7530.30 888
7531.12 861
7531.94 895
7532.76 960
7533.58 905
7534.40 868
7535.22 884
7536.03 909
7536.85 834
7537.67 890
7538.49 918
7539.31 899
7540.13 900
7540.95 907
7541.77 879
7542.59 886
7543.41 942
7544.23 982
7545.05 916
7545.87 880
7546.69 963
7547.51 922
7548.33 904
7549.15 861
7549.97 907
7550.79 912
7551.61 909
7552.43 876
7553.25 861
7554.07 839
7554.89 895
7555.71 936
7556.53 937
7557.35 910
7558.17 946
7558.99 898
7559.81 934
7560.63 1016
7561.45 968
7562.27 896
7563.09 919
7563.92 892
7564.74 931
7565.56 942
7566.38 958
7567.20 834
7568.02 922
7568.84 913
7569.66 905
7570.48 890
7571.30 918
7572.13 916
7572.95 867
7573.77 871
7574.59 868
7575.41 870
7576.23 941
7577.05 909
7577.88 914
7578.70 950
7579.52 883
7580.34 849
7581.16 893
7581.98 915
7582.81 898
7583.63 877
7584.45 894
7585.27 906
7586.09 958
7586.92 1010
7587.74 1010
7588.56 1007
7589.38 1047
7590.20 1072
7591.03 987
7591.85 984
7592.67 1011
7593.49 895
7594.32 925
7595.14 980
7595.96 1003
7596.78 969
7597.61 1026
7598.43 1000
7599.25 1062
7600.07 1067
7600.90 1174
7601.72 1218
7602.54 1198
7603.36 1322
7604.19 1352
7605.01 1459
7605.83 1487
7606.66 1356
7607.48 1272
7608.30 1318
7609.13 1340
7609.95 1302
7610.77 1241
7611.60 1085
7612.42 1128
7613.24 1196
7614.07 1124
7614.89 1210
7615.71 1159
7616.54 1232
7617.36 1217
7618.18 1321
7619.01 1313
7619.83 1328
7620.66 1392
7621.48 1276
7622.30 1195
7623.13 1219
7623.95 1197
7624.78 1196
7625.60 1250
7626.42 1190
7627.25 1296
7628.07 1340
7628.90 1366
7629.72 1479
7630.55 1570
7631.37 1590
7632.19 1643
7633.02 1671
7633.84 1508
7634.67 1464
7635.49 1397
7636.32 1276
7637.14 1233
7637.97 1096
7638.79 1072
7639.62 1030
7640.44 1004
7641.27 952
7642.09 1014
7642.92 1041
7643.74 957
7644.57 888
7645.39 872
7646.22 962
7647.04 949
7647.87 973
7648.69 929
7649.52 830
7650.34 941
7651.17 932
7651.99 857
7652.82 906
7653.65 863
7654.47 922
7655.30 871
7656.12 856
7656.95 964
7657.77 882
7658.60 910
7659.43 876
7660.25 882
7661.08 879
7661.90 869
7662.73 849
7663.56 846
7664.38 831
7665.21 898
7666.04 905
7666.86 846
7667.69 986
7668.51 901
7669.34 923
7670.17 907
7670.99 917
7671.82 908
7672.65 874
7673.47 903
7674.30 913
7675.13 840
7675.95 844
7676.78 876
7677.61 862
7678.44 801
7679.26 841
7680.09 873
7680.92 844
7681.74 929
7682.57 892
7683.40 843
7684.23 811
7685.05 943
7685.88 944
7686.71 877
7687.53 846
7688.36 874
7689.19 874
7690.02 869
7690.85 897
7691.67 902
7692.50 875
7693.33 853
7694.16 887
7694.98 934
7695.81 930
7696.64 922
7697.47 956
7698.30 972
7699.12 954
7699.95 961
7700.78 1007
7701.61 1035
7702.44 954
7703.26 901
7704.09 839
7704.92 950
7705.75 870
7706.58 862
7707.41 858
7708.24 915
7709.06 887
7709.89 880
7710.72 834
7711.55 828
7712.38 846
7713.21 901
7714.04 878
7714.87 834
7715.69 871
7716.52 824
7717.35 851
7718.18 794
7719.01 846
7719.84 824
7720.67 783
7721.50 810
7722.33 821
7723.16 857
7723.99 889
7724.82 842
7725.65 821
7726.48 780
7727.30 798
7728.13 787
7728.96 806
7729.79 811
7730.62 826
7731.45 812
7732.28 811
7733.11 838
7733.94 844
7734.77 875
7735.60 769
7736.43 786
7737.26 825
7738.09 868
7738.92 808
7739.75 842
7740.58 769
7741.41 818
7742.25 841
7743.08 802
7743.91 813
7744.74 897
7745.57 917
7746.40 957
7747.23 1008
7748.06 966
7748.89 1062
7749.72 1037
7750.55 917
7751.38 961
7752.21 924
7753.04 899
7753.88 906
7754.71 824
7755.54 828
7756.37 874
7757.20 851
7758.03 856
7758.86 874
7759.69 811
7760.53 878
7761.36 847
7762.19 755
7763.02 851
7763.85 857
7764.68 839
7765.51 817
7766.35 830
7767.18 858
7768.01 879
7768.84 800
7769.67 765
7770.51 823
7771.34 856
7772.17 789
7773.00 779
7773.83 848
7774.67 795
7775.50 742
7776.33 824
7777.16 812
7777.99 868
7778.83 794
7779.66 814
7780.49 815
7781.32 840
7782.16 845
7782.99 837
7783.82 840
7784.65 861
7785.49 892
7786.32 817
7787.15 779
7787.99 840
7788.82 893
7789.65 864
7790.48 901
7791.32 920
7792.15 875
7792.98 883
7793.82 874
7794.65 801
7795.48 833
7796.32 844
7797.15 896
7797.98 846
7798.82 937
7799.65 916
7800.48 923
7801.32 913
7802.15 853
7802.99 873
7803.82 960
7804.65 879
7805.49 948
7806.32 962
7807.15 894
7807.99 919
7808.82 913
7809.66 1002
7810.49 992
7811.32 1086
7812.16 1056
7812.99 1137
7813.83 1213
7814.66 1134
7815.50 1241
7816.33 1266
7817.16 1308
7818.00 1348
7818.83 1265
7819.67 1188
7820.50 1152
7821.34 1092
7822.17 1041
7823.01 1034
7823.84 1062
7824.68 1130
7825.51 1151
7826.35 1195
7827.18 1113
7828.02 1159
7828.85 1074
7829.69 1060
7830.52 1060
7831.36 1017
7832.19 1161
7833.03 1174
7833.86 1201
7834.70 1188
7835.53 1155
7836.37 1146
7837.20 1035
7838.04 1052
7838.87 1049
7839.71 1038
7840.55 1054
7841.38 1103
7842.22 1098
7843.05 1059
7843.89 1069
7844.72 1031
7845.56 968
7846.40 1013
7847.23 962
7848.07 929
7848.91 965
7849.74 948
7850.58 1016
7851.41 975
7852.25 955
7853.09 990
7853.92 953
7854.76 943
7855.60 995
7856.43 936
7857.27 984
7858.11 982
7858.94 1052
7859.78 1056
7860.62 1092
7861.45 1124
7862.29 1047
7863.13 944
7863.96 944
7864.80 1000
7865.64 999
7866.47 1004
7867.31 934
7868.15 985
7868.99 967
7869.82 1047
7870.66 1060
7871.50 962
7872.33 1024
7873.17 1029
7874.01 1052
7874.85 1126
7875.68 1129
7876.52 1176
7877.36 1200
7878.20 1188
7879.03 1173
7879.87 1128
7880.71 1092
7881.55 1044
7882.39 1122
7883.22 1026
7884.06 1056
7884.90 1059
7885.74 1043
7886.58 981
7887.41 990
7888.25 1027
7889.09 1101
7889.93 1044
7890.77 1044
7891.61 1113
7892.44 1187
7893.28 1126
7894.12 986
7894.96 1068
7895.80 1118
7896.64 1153
7897.48 1108
7898.31 1130
7899.15 1169
7899.99 1264
7900.83 1195
7901.67 1160
7902.51 1179
7903.35 1094
7904.19 1092
7905.03 1072
7905.87 1086
7906.70 958
7907.54 865
7908.38 905
7909.22 861
7910.06 912
7910.90 929
7911.74 936
7912.58 989
7913.42 992
7914.26 1033
7915.10 1086
7915.94 1090
7916.78 1147
7917.62 1188
7918.46 1237
7919.30 1258
7920.14 1293
7920.98 1180
7921.82 1129
7922.66 1101
7923.50 1007
7924.34 999
7925.18 978
7926.02 953
7926.86 891
7927.70 924
7928.54 906
7929.38 921
7930.22 808
7931.06 831
7931.90 835
7932.74 920
7933.58 860
7934.42 862
7935.26 881
7936.10 930
7936.95 899
7937.79 937
7938.63 881
7939.47 873
7940.31 861
7941.15 880
7941.99 944
7942.83 1026
7943.67 934
7944.51 963
7945.36 1043
7946.20 1045
7947.04 946
7947.88 973
7948.72 1056
7949.56 970
7950.40 888
7951.25 904
7952.09 965
7952.93 982
7953.77 1060
7954.61 1007
7955.45 994
7956.30 946
7957.14 1000
7957.98 1085
7958.82 1017
7959.66 1045
7960.51 944
7961.35 950
7962.19 1022
7963.03 1031
7963.87 1036
7964.72 1083
7965.56 1110
7966.40 1163
7967.24 1204
7968.09 1218
7968.93 1152
7969.77 1068
7970.61 1112
7971.46 1037
7972.30 970
7973.14 872
7973.98 926
7974.83 891
7975.67 941
7976.51 895
7977.36 921
7978.20 965
7979.04 929
7979.89 885
7980.73 900
7981.57 924
7982.41 853
7983.26 857
7984.10 898
7984.94 863
7985.79 936
7986.63 910
7987.48 922
7988.32 868
7989.16 810
7990.01 785
7990.85 847
7991.69 804
7992.54 834
7993.38 802
7994.22 865
7995.07 839
7995.91 779
7996.76 742
7997.60 729
7998.44 757
7999.29 828
8000.13 809
8000.98 816
8001.82 814
8002.67 782
8003.51 809
8004.35 730
8005.20 729
8006.04 773
8006.89 736
8007.73 705
8008.58 712
8009.42 677
8010.27 699
8011.11 766
8011.96 750
8012.80 699
8013.65 735
8014.49 703
8015.34 689
8016.18 709
8017.03 705
8017.87 736
8018.72 695
8019.56 703
8020.41 717
8021.25 788
8022.10 692
8022.94 701
8023.79 765
8024.63 689
8025.48 637
8026.32 743
8027.17 768
8028.01 636
8028.86 698
8029.71 742
8030.55 742
8031.40 703
8032.24 680
8033.09 684
8033.94 670
8034.78 763
8035.63 693
8036.47 746
8037.32 764
8038.17 715
8039.01 704
8039.86 721
8040.70 737
8041.55 725
8042.40 725
8043.24 744
8044.09 694
8044.94 678
8045.78 705
8046.63 746
8047.48 758
8048.32 735
8049.17 753
8050.02 746
8050.86 702
8051.71 708
8052.56 691
8053.40 740
8054.25 716
8055.10 708
8055.95 736
8056.79 725
8057.64 725
8058.49 697
8059.33 686
8060.18 733
8061.03 704
8061.88 698
8062.72 731
8063.57 763
8064.42 760
8065.27 658
8066.11 671
8066.96 682
8067.81 681
8068.66 644
8069.50 697
8070.35 656
8071.20 634
8072.05 677
8072.90 658
8073.74 675
8074.59 669
8075.44 674
8076.29 655
8077.14 614
8077.99 661
8078.83 632
8079.68 635
8080.53 643
8081.38 644
8082.23 697
8083.08 651
8083.92 651
8084.77 677
8085.62 663
8086.47 685
8087.32 673
8088.17 671
8089.02 613
8089.87 678
8090.71 666
8091.56 657
8092.41 624
8093.26 651
8094.11 612
8094.96 708
8095.81 623
8096.66 681
8097.51 633
8098.36 625
8099.21 699
8100.06 716
8100.91 728
8101.75 650
8102.60 647
8103.45 695
8104.30 695
8105.15 667
8106.00 662
8106.85 716
8107.70 739
8108.55 666
8109.40 651
8110.25 672
8111.10 633
8111.95 709
8112.80 697
8113.65 646
8114.50 628
8115.35 646
8116.20 707
8117.05 682
8117.90 633
8118.75 628
8119.60 730
8120.46 670
8121.31 674
8122.16 728
8123.01 738
8123.86 687
8124.71 729
8125.56 703
8126.41 708
8127.26 724
8128.11 785
8128.96 700
8129.81 713
8130.66 695
8131.52 671
8132.37 747
8133.22 681
8134.07 778
8134.92 793
8135.77 793
8136.62 778
8137.47 752
8138.33 768
8139.18 807
8140.03 821
8140.88 790
8141.73 836
8142.58 806
8143.44 826
8144.29 865
8145.14 891
8145.99 868
8146.84 864
8147.69 852
8148.55 850
8149.40 818
8150.25 899
8151.10 937
8151.95 941
8152.81 970
8153.66 1009
8154.51 1053
8155.36 1059
8156.22 1013
8157.07 966
8157.92 963
8158.77 896
8159.63 879
8160.48 782
8161.33 767
8162.18 760
8163.04 734
8163.89 735
8164.74 703
8165.60 797
8166.45 787
8167.30 862
8168.15 806
8169.01 799
8169.86 837
8170.71 805
8171.57 841
8172.42 835
8173.27 819
8174.13 797
8174.98 752
8175.83 732
8176.69 745
8177.54 744
8178.39 650
8179.25 760
8180.10 689
8180.95 652
8181.81 679
8182.66 738
8183.52 737
8184.37 696
8185.22 612
8186.08 719
8186.93 775
8187.79 702
8188.64 722
8189.49 641
8190.35 692
8191.20 741
8192.06 706
8192.91 659
8193.76 687
8194.62 681
8195.47 664
8196.33 664
8197.18 658
8198.04 656
8198.89 714
8199.75 675
8200.60 625
8201.46 598
8202.31 663
8203.17 673
8204.02 707
8204.87 674
8205.73 681
8206.58 626
8207.44 683
8208.29 712
8209.15 725
8210.01 675
8210.86 665
8211.72 732
8212.57 714
8213.43 736
8214.28 785
8215.14 676
8215.99 733
8216.85 679
8217.70 709
8218.56 685
8219.42 720
8220.27 665
8221.13 696
8221.98 689
8222.84 655
8223.69 760
8224.55 730
8225.41 705
8226.26 717
8227.12 700
8227.97 707
8228.83 668
8229.69 776
8230.54 745
8231.40 670
8232.26 654
8233.11 686
8233.97 727
8234.82 674
8235.68 725
8236.54 738
8237.39 714
8238.25 644
8239.11 610
8239.96 672
8240.82 704
8241.68 679
8242.54 672
8243.39 675
8244.25 654
8245.11 651
8245.96 667
8246.82 701
8247.68 679
8248.53 697
8249.39 699
8250.25 680
8251.11 771
8251.96 765
8252.82 701
8253.68 706
8254.54 730
8255.39 692
8256.25 725
8257.11 745
8257.97 746
8258.82 668
8259.68 670
8260.54 664
8261.40 631
8262.26 684
8263.11 655
8263.97 655
8264.83 670
8265.69 714
8266.55 674
8267.40 677
8268.26 700
8269.12 693
8269.98 670
8270.84 625
8271.70 647
8272.55 658
8273.41 655
8274.27 698
8275.13 739
8275.99 684
8276.85 660
8277.71 601
8278.56 688
8279.42 696
8280.28 704
8281.14 739
8282.00 743
8282.86 713
8283.72 764
8284.58 751
8285.44 742
8286.29 748
8287.15 757
8288.01 848
8288.87 782
8289.73 771
8290.59 764
8291.45 749
8292.31 842
8293.17 798
8294.03 802
8294.89 821
8295.75 756
8296.61 768
8297.47 787
8298.33 784
8299.19 762
8300.05 767
8300.91 797
8301.77 815
8302.63 778
8303.49 766
8304.35 810
8305.21 749
8306.07 741
8306.93 760
8307.79 714
8308.65 760
8309.51 764
8310.37 763
8311.23 715
8312.09 782
8312.95 718
8313.81 878
8314.67 891
8315.53 830
8316.39 877
8317.25 872
8318.11 893
8318.98 801
8319.84 804
8320.70 824
8321.56 803
8322.42 732
8323.28 726
8324.14 774
8325.00 742
8325.86 758
8326.73 690
8327.59 706
8328.45 694
8329.31 742
8330.17 724
8331.03 771
8331.89 749
8332.76 728
8333.62 707
8334.48 744
8335.34 708
8336.20 677
8337.06 695
8337.93 707
8338.79 690
8339.65 763
8340.51 738
8341.37 825
8342.24 757
8343.10 822
8343.96 773
8344.82 789
8345.68 772
8346.55 788
8347.41 817
8348.27 763
8349.13 743
8350.00 754
8350.86 735
8351.72 708
8352.58 683
8353.45 725
8354.31 772
8355.17 802
8356.03 742
8356.90 719
8357.76 788
8358.62 736
8359.49 750
8360.35 752
8361.21 738
8362.08 835
8362.94 798
8363.80 760
8364.66 746
8365.53 761
8366.39 830
8367.25 712
8368.12 681
8368.98 805
8369.84 850
8370.71 823
8371.57 750
8372.44 775
8373.30 798
8374.16 706
8375.03 782
8375.89 826
8376.75 811
8377.62 828
8378.48 802
8379.35 783
8380.21 774
8381.07 777
8381.94 775
8382.80 773
8383.67 811
8384.53 777
8385.40 799
8386.26 795
8387.12 765
8387.99 758
8388.85 777
8389.72 806
8390.58 782
8391.45 821
8392.31 798
8393.18 790
8394.04 799
8394.91 824
8395.77 715
8396.64 782
8397.50 788
8398.37 779
8399.23 796
8400.10 814
8400.96 844
8401.83 838
8402.69 830
8403.56 930
8404.42 892
8405.29 858
8406.15 804
8407.02 805
8407.88 849
8408.75 849
8409.61 820
8410.48 839
8411.34 882
8412.21 900
8413.08 893
8413.94 865
8414.81 915
8415.67 922
8416.54 869
8417.41 906
8418.27 914
8419.14 950
8420.00 879
8420.87 937
8421.74 961
8422.60 956
8423.47 1001
8424.33 1059
8425.20 1075
8426.07 1032
8426.93 1098
8427.80 1058
8428.67 1085
8429.53 1050
8430.40 1031
8431.27 1044
8432.13 1117
8433.00 1038
8433.87 1084
8434.73 1138
8435.60 1145
8436.47 1181
8437.33 1249
8438.20 1258
8439.07 1290
8439.94 1368
8440.80 1428
8441.67 1472
8442.54 1519
8443.40 1545
8444.27 1532
8445.14 1477
8446.01 1442
8446.87 1499
8447.74 1468
8448.61 1396
8449.48 1445
8450.34 1529
8451.21 1682
8452.08 1657
8452.95 1761
8453.82 2108
8454.68 2307
8455.55 2541
8456.42 2646
8457.29 2763
8458.15 2787
8459.02 2507
8459.89 2292
8460.76 2157
8461.63 2037
8462.50 1977
8463.36 1778
8464.23 1797
8465.10 1913
8465.97 2176
8466.84 2643
8467.71 3152
8468.57 3684
8469.44 4291
8470.31 4591
8471.18 4566
8472.05 4321
8472.92 4064
8473.79 3404
8474.66 2984
8475.53 2534
8476.39 2187
8477.26 1950
8478.13 1708
8479.00 1568
8479.87 1462
8480.74 1381
8481.61 1337
8482.48 1327
8483.35 1277
8484.22 1329
8485.09 1286
8485.96 1335
8486.83 1280
8487.69 1257
8488.56 1199
8489.43 1187
8490.30 1183
8491.17 1198
8492.04 1172
8492.91 1087
8493.78 1112
8494.65 1140
8495.52 1203
8496.39 1166
8497.26 1237
8498.13 1268
8499.00 1217
8499.87 1208
8500.74 1150
8501.61 1095
8502.48 1122
8503.35 1198
8504.22 1150
8505.10 1177
8505.97 1286
8506.84 1320
8507.71 1374
8508.58 1346
8509.45 1302
8510.32 1281
8511.19 1253
8512.06 1238
8512.93 1141
8513.80 1069
8514.67 1071
8515.54 1157
8516.42 1061
8517.29 1012
8518.16 1029
8519.03 1070
8519.90 1072
8520.77 1050
8521.64 1120
8522.51 984
8523.39 1030
8524.26 1068
8525.13 1053
8526.00 1051
8526.87 1127
8527.74 1166
8528.61 1135
8529.49 1159
8530.36 1103
8531.23 1147
8532.10 1149
8532.97 1194
8533.85 1145
8534.72 1140
8535.59 1184
8536.46 1205
8537.33 1127
8538.21 1134
8539.08 1150
8539.95 1182
8540.82 1167
8541.69 1136
8542.57 1141
8543.44 1139
8544.31 1146
8545.18 1114
8546.06 1181
8546.93 1103
8547.80 1175
8548.67 1143
8549.55 1185
8550.42 1149
8551.29 1256
8552.17 1269
8553.04 1377
8553.91 1449
8554.78 1366
8555.66 1363
8556.53 1282
8557.40 1326
8558.28 1221
8559.15 1155
8560.02 1154
8560.90 1069
8561.77 1024
8562.64 961
8563.52 970
8564.39 979
8565.26 986
8566.14 982
8567.01 956
8567.89 987
8568.76 911
8569.63 925
8570.51 943
8571.38 898
8572.25 913
8573.13 880
8574.00 858
8574.88 898
8575.75 880
8576.62 870
8577.50 892
8578.37 840
8579.25 890
8580.12 868
8581.00 899
8581.87 885
8582.74 858
8583.62 905
8584.49 846
8585.37 866
8586.24 898
8587.12 891
8587.99 916
8588.87 907
8589.74 866
8590.62 877
8591.49 864
8592.37 862
8593.24 893
8594.12 876
8594.99 895
8595.87 980
8596.74 911
8597.62 1035
8598.49 911
8599.37 966
8600.24 955
8601.12 955
8601.99 971
8602.87 938
8603.74 941
8604.62 871
8605.49 888
8606.37 847
8607.25 906
8608.12 883
8609.00 812
8609.87 867
8610.75 928
8611.63 914
8612.50 920
8613.38 908
8614.25 891
8615.13 995
8616.01 934
8616.88 912
8617.76 911
8618.63 959
8619.51 987
8620.39 999
8621.26 1007
8622.14 1024
8623.02 998
8623.89 959
8624.77 971
8625.65 973
8626.52 1003
8627.40 1036
8628.28 1095
8629.15 1096
8630.03 1181
8630.91 1160
8631.78 1144
8632.66 1143
8633.54 1114
8634.41 1056
8635.29 1111
8636.17 1083
8637.05 1129
8637.92 1128
8638.80 1182
8639.68 1212
8640.56 1196
8641.43 1245
8642.31 1191
8643.19 1231
8644.06 1205
8644.94 1208
8645.82 1193
8646.70 1202
8647.58 1205
8648.45 1281
8649.33 1305
8650.21 1285
8651.09 1216
8651.96 1257
8652.84 1349
8653.72 1356
8654.60 1365
8655.48 1369
8656.36 1325
8657.23 1356
8658.11 1344
8658.99 1306
8659.87 1288
8660.75 1373
8661.63 1369
8662.50 1429
8663.38 1422
8664.26 1299
8665.14 1324
8666.02 1377
8666.90 1421
8667.78 1472
8668.65 1604
8669.53 1813
8670.41 2000
8671.29 2269
8672.17 2646
8673.05 3043
8673.93 3317
8674.81 3600
8675.69 3436
8676.57 3391
8677.45 3198
8678.32 2843
8679.20 2640
8680.08 2393
8680.96 2116
8681.84 1925
8682.72 1730
8683.60 1606
8684.48 1562
8685.36 1606
8686.24 1583
8687.12 1645
8688.00 1881
8688.88 2182
8689.76 2644
8690.64 3044
8691.52 3416
8692.40 3698
8693.28 3700
8694.16 3621
8695.04 3397
8695.92 2980
8696.80 2736
8697.68 2369
8698.56 2034
8699.44 1862
8700.32 1592
8701.20 1460
8702.08 1340
8702.96 1233
8703.84 1179
8704.72 1199
8705.60 1138
8706.49 1082
8707.37 1131
8708.25 1149
8709.13 1153
8710.01 1120
8710.89 1134
8711.77 1123
8712.65 1107
8713.53 1126
8714.41 1128
8715.29 1074
8716.18 988
8717.06 983
8717.94 987
8718.82 965
8719.70 1022
8720.58 1002
8721.46 1028
8722.35 1053
8723.23 1054
8724.11 1010
8724.99 971
8725.87 1003
8726.75 1058
8727.64 1059
8728.52 1021
8729.40 1116
8730.28 1150
8731.16 1160
8732.05 1084
8732.93 1152
8733.81 1099
8734.69 1090
8735.57 1020
8736.46 969
8737.34 989
8738.22 970
8739.10 999
8739.99 969
8740.87 964
8741.75 984
8742.63 975
8743.52 934
8744.40 976
8745.28 983
8746.16 999
8747.05 998
8747.93 1016
8748.81 971
8749.70 1015
8750.58 1053
8751.46 1081
8752.34 959
8753.23 991
8754.11 1028
8754.99 1042
8755.88 1059
8756.76 995
8757.64 1038
8758.53 1019
8759.41 1083
8760.29 1024
8761.18 1040
8762.06 1048
8762.94 969
8763.83 1006
8764.71 1066
8765.60 958
8766.48 978
8767.36 1018
8768.25 1045
8769.13 1056
8770.01 1105
8770.90 1112
8771.78 1062
8772.67 982
8773.55 980
8774.43 989
8775.32 928
8776.20 902
8777.09 878
8777.97 833
8778.86 841
8779.74 829
8780.63 888
8781.51 834
8782.39 820
8783.28 864
8784.16 894
8785.05 846
8785.93 832
8786.82 816
8787.70 831
8788.59 814
8789.47 768
8790.36 820
8791.24 837
8792.13 842
8793.01 821
8793.90 757
8794.78 821
8795.67 841
8796.55 866
8797.44 826
8798.32 786
8799.21 851
8800.10 770
8800.98 857
8801.87 919
8802.75 853
8803.64 824
8804.52 852
8805.41 878
8806.29 858
8807.18 827
8808.07 838
8808.95 807
8809.84 866
8810.72 778
8811.61 736
8812.50 780
8813.38 754
8814.27 758
8815.15 767
8816.04 785
8816.93 730
8817.81 824
8818.70 828
8819.59 811
8820.47 835
8821.36 859
8822.25 771
8823.13 776
8824.02 750
8824.91 806
8825.79 839
8826.68 792
8827.57 802
8828.45 749
8829.34 726
8830.23 773
8831.11 762
8832.00 783
8832.89 752
8833.78 805
8834.66 717
8835.55 691
8836.44 751
8837.32 752
8838.21 796
8839.10 781
8839.99 785
8840.87 728
8841.76 738
8842.65 738
8843.54 758
8844.42 742
8845.31 715
8846.20 773
8847.09 776
8847.98 787
8848.86 737
8849.75 702
8850.64 698
8851.53 694
8852.42 709
8853.30 723
8854.19 662
8855.08 674
8855.97 671
8856.86 686
8857.75 739
8858.63 676
8859.52 685
8860.41 713
8861.30 678
8862.19 666
8863.08 665
8863.97 666
8864.85 694
8865.74 687
8866.63 677
8867.52 675
8868.41 656
8869.30 655
8870.19 635
8871.08 657
8871.97 606
8872.85 603
8873.74 643
8874.63 672
8875.52 681
8876.41 628
8877.30 602
8878.19 657
8879.08 613
8879.97 672
8880.86 658
8881.75 624
8882.64 637
8883.53 622
8884.42 626
8885.31 593
8886.20 631
8887.09 634
8887.98 580
8888.87 562
8889.76 600
8890.65 598
8891.54 609
8892.43 589
8893.32 631
8894.21 568
8895.10 555
8895.99 573
8896.88 587
8897.77 625
8898.66 604
8899.55 594
8900.44 657
8901.33 607
8902.22 580
8903.11 536
8904.00 543
8904.89 582
8905.78 615
8906.67 616
8907.56 621
8908.46 577
8909.35 593
8910.24 614
8911.13 578
8912.02 653
8912.91 609
8913.80 593
8914.69 655
8915.58 609
8916.48 617
8917.37 595
8918.26 619
8919.15 565
8920.04 599
8920.93 547
8921.82 592
8922.72 583
8923.61 595
8924.50 603
8925.39 572
8926.28 573
8927.18 585
8928.07 621
8928.96 537
8929.85 572
8930.74 532
8931.64 594
8932.53 620
8933.42 597
8934.31 601
8935.20 568
8936.10 588
8936.99 584
8937.88 625
8938.77 620
8939.67 574
8940.56 646
8941.45 685
8942.34 665
8943.24 713
8944.13 713
8945.02 763
8945.91 757
8946.81 779
8947.70 698
8948.59 649
8949.49 672
8950.38 669
8951.27 672
8952.16 598
8953.06 557
8953.95 599
8954.84 560
8955.74 568
8956.63 531
8957.52 561
8958.42 588
8959.31 567
8960.20 566
8961.10 593
8961.99 614
8962.89 569
8963.78 656
8964.67 587
8965.57 595
8966.46 573
8967.35 606
8968.25 613
8969.14 537
8970.04 595
8970.93 573
8971.82 562
8972.72 504
8973.61 571
8974.51 541
8975.40 585
8976.30 591
8977.19 584
8978.08 596
8978.98 629
8979.87 639
8980.77 579
8981.66 554
8982.56 573
8983.45 594
8984.35 536
8985.24 562
8986.14 543
8987.03 575
8987.93 544
8988.82 517
8989.72 559
8990.61 536
8991.51 589
8992.40 545
8993.30 490
8994.19 526
8995.09 528
8995.98 548
8996.88 530
8997.77 542
8998.67 540
8999.56 542
9000.46 581
9001.35 582
9002.25 574
9003.15 541
9004.04 571
9004.94 519
9005.83 556
9006.73 476
9007.62 532
9008.52 529
9009.42 546
9010.31 475
9011.21 497
9012.10 513
9013.00 465
9013.90 501
9014.79 516
9015.69 548
9016.59 551
9017.48 510
9018.38 504
9019.27 560
9020.17 539
9021.07 508
9021.96 555
9022.86 523
9023.76 539
9024.65 570
9025.55 528
9026.45 457
9027.34 486
9028.24 472
9029.14 544
9030.04 489
9030.93 542
9031.83 509
9032.73 543
9033.62 544
9034.52 531
9035.42 451
9036.32 520
9037.21 601
9038.11 559
9039.01 503
9039.90 495
9040.80 559
9041.70 573
9042.60 538
9043.50 509
9044.39 544
9045.29 511
9046.19 513
9047.09 539
9047.98 507
9048.88 487
9049.78 508
9050.68 518
9051.58 565
9052.47 514
9053.37 530
9054.27 539
9055.17 566
9056.07 558
9056.97 530
9057.86 534
9058.76 536
9059.66 536
9060.56 546
9061.46 546
9062.36 538
9063.25 534
9064.15 525
9065.05 522
9065.95 472
9066.85 527
9067.75 542
9068.65 536
9069.55 549
9070.45 541
9071.34 586
9072.24 554
9073.14 561
9074.04 537
9074.94 535
9075.84 532
9076.74 532
9077.64 510
9078.54 531
9079.44 519
9080.34 533
9081.24 584
9082.14 563
9083.04 533
9083.94 545
9084.84 552
9085.74 529
9086.63 567
9087.53 579
9088.43 572
9089.33 578
9090.23 608
9091.13 580
9092.03 601
9092.93 581
9093.83 615
9094.74 632
9095.64 545
9096.54 525
9097.44 550
9098.34 523
9099.24 492
9100.14 489
9101.04 502
9101.94 535
9102.84 533
9103.74 476
9104.64 511
9105.54 503
9106.44 536
9107.34 531
9108.24 491
9109.14 476
9110.05 517
9110.95 520
9111.85 533
9112.75 543
9113.65 571
9114.55 533
9115.45 524
9116.35 508
9117.25 541
9118.16 517
9119.06 527
9119.96 522
9120.86 558
9121.76 513
9122.66 504
9123.56 579
9124.47 551
9125.37 541
9126.27 473
9127.17 479
9128.07 490
9128.98 524
9129.88 521
9130.78 530
9131.68 493
9132.58 556
9133.49 567
9134.39 515
9135.29 467
9136.19 508
9137.09 535
9138.00 523
9138.90 520
9139.80 493
9140.70 573
9141.61 524
9142.51 513
9143.41 532
9144.31 504
9145.22 483
9146.12 486
9147.02 537
9147.93 531
9148.83 471
9149.73 489
9150.63 507
9151.54 484
9152.44 445
9153.34 433
9154.25 502
9155.15 496
9156.05 580
9156.96 516
9157.86 490
9158.76 511
9159.67 515
9160.57 494
9161.47 461
9162.38 469
9163.28 549
9164.18 547
9165.09 559
9165.99 538
9166.90 509
9167.80 467
9168.70 500
9169.61 511
9170.51 515
9171.41 514
9172.32 495
9173.22 511
9174.13 497
9175.03 501
9175.94 481
9176.84 464
9177.74 501
9178.65 455
9179.55 509
9180.46 500
9181.36 476
9182.27 552
9183.17 518
9184.08 550
9184.98 546
9185.88 535
9186.79 468
9187.69 500
9188.60 502
9189.50 499
9190.41 537
9191.31 526
9192.22 489
9193.12 490
9194.03 537
9194.93 529
9195.84 514
9196.74 496
9197.65 448
9198.56 470
9199.46 563
9200.37 562
9201.27 513
9202.18 558
9203.08 523
9203.99 531
9204.89 514
9205.80 530
9206.71 494
9207.61 478
9208.52 493
9209.42 489
9210.33 511
9211.23 491
9212.14 522
9213.05 534
9213.95 538
9214.86 513
9215.77 543
9216.67 584
9217.58 570
9218.48 542
9219.39 528
9220.30 552
9221.20 531
9222.11 534
9223.02 597
9223.92 537
9224.83 521
9225.74 520
9226.64 510
9227.55 496
9228.46 486
9229.36 512
9230.27 514
9231.18 495
9232.08 458
9232.99 518
9233.90 507
9234.81 517
9235.71 496
9236.62 526
9237.53 532
9238.43 493
9239.34 484
9240.25 481
9241.16 540
9242.06 496
9242.97 556
9243.88 457
9244.79 500
9245.69 499
9246.60 392
9247.51 491
9248.42 496
9249.33 449
9250.23 445
9251.14 543
9252.05 522
9252.96 555
9253.87 504
9254.77 505
9255.68 527
9256.59 507
9257.50 499
9258.41 448
9259.31 447
9260.22 497
9261.13 495
9262.04 478
9262.95 461
9263.86 501
9264.77 480
9265.67 476
9266.58 493
9267.49 433
9268.40 490
9269.31 520
9270.22 509
9271.13 494
9272.04 514
9272.94 524
9273.85 489
9274.76 510
9275.67 498
9276.58 471
9277.49 502
9278.40 550
9279.31 512
9280.22 490
9281.13 527
9282.04 486
9282.95 463
9283.86 488
9284.77 517
9285.68 530
9286.59 510
9287.49 466
9288.40 469
9289.31 473
9290.22 490
9291.13 556
9292.04 551
9292.95 531
9293.86 584
9294.77 573
9295.68 549
9296.59 496
9297.50 546
9298.41 538
9299.33 522
9300.24 545
9301.15 581
9302.06 554
9302.97 502
9303.88 546
9304.79 550
9305.70 571
9306.61 557
9307.52 554
9308.43 583
9309.34 602
9310.25 578
9311.16 638
9312.07 603
9312.98 551
9313.90 510
9314.81 547
9315.72 551
9316.63 506
9317.54 508
9318.45 531
9319.36 568
9320.27 560
9321.19 539
9322.10 570
9323.01 547
9323.92 530
9324.83 570
9325.74 521
9326.65 533
9327.57 557
9328.48 541
9329.39 486
9330.30 515
9331.21 508
9332.13 510
9333.04 518
9333.95 555
9334.86 540
9335.77 508
9336.69 551
9337.60 487
9338.51 507
9339.42 518
9340.33 558
9341.25 527
9342.16 504
9343.07 497
9343.98 510
9344.90 488
9345.81 485
9346.72 509
9347.63 491
9348.55 510
9349.46 495
9350.37 460
9351.29 494
9352.20 535
9353.11 531
9354.02 482
9354.94 490
9355.85 528
9356.76 479
9357.68 467
9358.59 449
9359.50 483
9360.42 502
9361.33 472
9362.24 507
9363.16 529
9364.07 583
9364.98 478
9365.90 509
9366.81 475
9367.72 453
9368.64 482
9369.55 491
9370.47 528
9371.38 513
9372.29 517
9373.21 546
9374.12 494
9375.04 508
9375.95 521
9376.86 492
9377.78 543
9378.69 517
9379.61 542
9380.52 555
9381.43 532
9382.35 506
9383.26 574
9384.18 560
9385.09 523
9386.01 568
9386.92 532
9387.84 508
9388.75 544
9389.67 593
9390.58 589
9391.49 599
9392.41 547
9393.32 606
9394.24 606
9395.15 615
9396.07 592
9396.98 595
9397.90 577
9398.81 544
9399.73 515
9400.65 555
9401.56 540
9402.48 556
9403.39 564
9404.31 590
9405.22 530
9406.14 482
9407.05 561
9407.97 491
9408.88 484
9409.80 512
9410.72 535
9411.63 559
9412.55 556
9413.46 525
9414.38 539
9415.30 509
9416.21 538
9417.13 545
9418.04 528
9418.96 498
9419.88 541
9420.79 554
9421.71 528
9422.62 514
9423.54 482
9424.46 493
9425.37 529
9426.29 536
9427.21 562
9428.12 537
9429.04 527
9429.96 559
9430.87 567
9431.79 586
9432.71 511
9433.62 579
9434.54 549
9435.46 568
9436.37 591
9437.29 562
9438.21 525
9439.13 542
9440.04 557
9440.96 550
9441.88 572
9442.80 550
9443.71 553
9444.63 596
9445.55 516
9446.46 512
9447.38 573
9448.30 582
9449.22 585
9450.14 625
9451.05 603
9451.97 639
9452.89 628
9453.81 628
9454.72 608
9455.64 662
9456.56 625
9457.48 616
9458.40 579
9459.31 564
9460.23 551
9461.15 594
9462.07 593
9462.99 565
9463.91 581
9464.82 564
9465.74 572
9466.66 546
9467.58 516
9468.50 557
9469.42 612
9470.34 567
9471.25 571
9472.17 552
9473.09 562
9474.01 589
9474.93 602
9475.85 569
9476.77 606
9477.69 640
9478.60 605
9479.52 587
9480.44 577
9481.36 600
9482.28 670
9483.20 680
9484.12 668
9485.04 659
9485.96 596
9486.88 607
9487.80 588
9488.72 607
9489.64 600
9490.56 579
9491.48 577
9492.40 597
9493.32 517
9494.24 560
9495.16 540
9496.08 559
9497.00 634
9497.92 638
9498.84 626
9499.76 591
9500.68 625
9501.60 578
9502.52 572
9503.44 607
9504.36 615
9505.28 625
9506.20 608
9507.12 601
9508.04 569
9508.96 629
9509.88 523
9510.80 542
9511.72 588
9512.64 636
9513.56 603
9514.48 608
9515.40 645
9516.32 664
9517.25 669
9518.17 650
9519.09 668
9520.01 714
9520.93 633
9521.85 641
9522.77 655
9523.69 668
9524.61 689
9525.54 606
9526.46 693
9527.38 692
9528.30 778
9529.22 800
9530.14 953
9531.06 962
9531.99 1064
9532.91 1078
9533.83 1053
9534.75 1034
9535.67 1022
9536.60 919
9537.52 865
9538.44 782
9539.36 722
9540.28 776
9541.21 740
9542.13 734
9543.05 698
9543.97 683
9544.89 707
9545.82 633
9546.74 647
9547.66 679
9548.58 704
9549.51 720
9550.43 683
9551.35 687
9552.27 688
9553.20 684
9554.12 683
9555.04 690
9555.96 757
9556.89 749
9557.81 869
9558.73 813
9559.66 834
9560.58 800
9561.50 761
9562.43 762
9563.35 724
9564.27 674
9565.19 648
9566.12 713
9567.04 635
9567.96 610
9568.89 584
9569.81 639
9570.74 653
9571.66 594
9572.58 606
9573.51 592
9574.43 606
9575.35 608
9576.28 654
9577.20 630
9578.13 644
9579.05 601
9579.97 629
9580.90 617
9581.82 587
9582.75 618
9583.67 581
9584.59 615
9585.52 660
9586.44 547
9587.37 557
9588.29 619
9589.22 633
9590.14 578
9591.06 569
9591.99 603
9592.91 633
9593.84 722
9594.76 667
9595.69 655
9596.61 664
9597.54 654
9598.46 648
9599.39 627
9600.31 664
9601.24 662
9602.16 632
9603.09 675
9604.01 716
9604.94 695
9605.86 734
9606.79 696
9607.71 679
9608.64 701
9609.56 667
9610.49 709
9611.41 716
9612.34 704
9613.27 708
9614.19 703
9615.12 741
9616.04 692
9616.97 699
9617.89 689
9618.82 704
9619.75 706
9620.67 719
9621.60 702
9622.52 709
9623.45 758
9624.38 758
9625.30 711
9626.23 708
9627.15 791
9628.08 760
9629.01 772
9629.93 773
9630.86 821
9631.79 767
9632.71 755
9633.64 773
9634.57 765
9635.49 742
9636.42 764
9637.35 828
9638.27 889
9639.20 882
9640.13 808
9641.05 844
9641.98 880
9642.91 876
9643.83 803
9644.76 860
9645.69 873
9646.62 952
9647.54 915
9648.47 953
9649.40 954
9650.32 1044
9651.25 1018
9652.18 997
9653.11 959
9654.03 1002
9654.96 955
9655.89 910
9656.82 879
9657.75 900
9658.67 945
9659.60 894
9660.53 919
9661.46 897
9662.38 914
9663.31 933
9664.24 965
9665.17 934
9666.10 925
9667.02 930
9667.95 976
9668.88 971
9669.81 980
9670.74 973
9671.67 1018
9672.59 1048
9673.52 1065
9674.45 1079
9675.38 1107
9676.31 1089
9677.24 1104
9678.17 1084
9679.10 1164
9680.02 1118
9680.95 1123
9681.88 1115
9682.81 1092
9683.74 1101
9684.67 1118
9685.60 1126
9686.53 1214
9687.46 1179
9688.39 1129
9689.31 1221
9690.24 1228
9691.17 1270
9692.10 1257
9693.03 1281
9693.96 1369
9694.89 1257
9695.82 1271
9696.75 1307
9697.68 1227
9698.61 1336
9699.54 1357
9700.47 1355
9701.40 1338
9702.33 1249
9703.26 1299
9704.19 1278
9705.12 1263
9706.05 1242
9706.98 1254
9707.91 1367
9708.84 1362
9709.77 1328
9710.70 1462
9711.63 1583
9712.56 1662
9713.49 1760
9714.42 1864
9715.35 1891
9716.28 1838
9717.21 1823
9718.14 1681
9719.07 1543
9720.00 1519
9720.93 1407
9721.87 1370
9722.80 1250
9723.73 1201
9724.66 1208
9725.59 1220
9726.52 1238
9727.45 1246
9728.38 1223
9729.31 1264
9730.24 1236
9731.18 1339
9732.11 1326
9733.04 1285
9733.97 1361
9734.90 1348
9735.83 1297
9736.76 1241
9737.70 1203
9738.63 1207
9739.56 1120
9740.49 1073
9741.42 1016
9742.35 971
9743.29 998
9744.22 1035
9745.15 1018
9746.08 963
9747.01 905
9747.95 925
9748.88 991
9749.81 992
9750.74 911
9751.67 949
9752.61 919
9753.54 905
9754.47 886
9755.40 894
9756.34 874
9757.27 946
9758.20 932
9759.13 954
9760.07 937
9761.00 915
9761.93 942
9762.87 926
9763.80 996
9764.73 942
9765.66 925
9766.60 935
9767.53 956
9768.46 923
9769.40 900
9770.33 933
9771.26 978
9772.20 944
9773.13 961
9774.06 959
9775.00 946
9775.93 983
9776.86 1006
9777.80 1045
9778.73 1137
9779.66 1103
9780.60 1127
9781.53 1146
9782.46 1102
9783.40 1166
9784.33 1107
9785.26 1090
9786.20 1066
9787.13 1074
9788.07 996
9789.00 923
9789.93 952
9790.87 944
9791.80 926
9792.74 875
9793.67 893
9794.61 932
9795.54 933
9796.47 959
9797.41 1001
9798.34 993
9799.28 1014
9800.21 970
9801.15 998
9802.08 928
9803.02 877
9803.95 808
9804.89 865
9805.82 804
9806.76 798
9807.69 808
9808.63 777
9809.56 778
9810.50 749
9811.43 747
9812.37 800
9813.30 768
9814.24 694
9815.17 740
9816.11 712
9817.04 693
9817.98 724
9818.91 762
9819.85 738
9820.78 713
9821.72 674
9822.65 720
9823.59 681
9824.53 680
9825.46 654
9826.40 704
9827.33 680
9828.27 690
9829.21 701
9830.14 689
9831.08 716
9832.01 721
9832.95 677
9833.89 689
9834.82 659
9835.76 690
9836.69 672
9837.63 748
9838.57 683
9839.50 690
9840.44 703
9841.38 683
9842.31 670
9843.25 664
9844.19 646
9845.12 667
9846.06 711
9847.00 690
9847.93 693
9848.87 658
9849.81 726
9850.74 682
9851.68 660
9852.62 699
9853.56 710
9854.49 764
9855.43 734
9856.37 750
9857.30 898
9858.24 871
9859.18 828
9860.12 835
9861.05 805
9861.99 776
9862.93 712
9863.87 707
9864.80 639
9865.74 696
9866.68 689
9867.62 673
9868.56 627
9869.49 657
9870.43 679
9871.37 669
9872.31 690
9873.24 686
9874.18 613
9875.12 672
9876.06 618
9877.00 637
9877.94 655
9878.87 671
9879.81 655
9880.75 656
9881.69 669
9882.63 637
9883.57 630
9884.50 633
9885.44 677
9886.38 637
9887.32 660
9888.26 646
9889.20 676
9890.14 712
9891.08 669
9892.02 662
9892.95 628
9893.89 642
9894.83 626
9895.77 612
9896.71 570
9897.65 597
9898.59 594
9899.53 639
9900.47 649
9901.41 632
9902.35 642
9903.29 649
9904.23 644
9905.16 652
9906.10 648
9907.04 599
9907.98 668
9908.92 628
9909.86 615
9910.80 622
9911.74 665
9912.68 608
9913.62 612
9914.56 664
9915.50 639
9916.44 593
9917.38 583
9918.32 608
9919.26 630
9920.20 635
9921.14 697
9922.08 727
9923.02 771
9923.97 877
9924.91 933
9925.85 1022
9926.79 1053
9927.73 1066
9928.67 1087
9929.61 1032
9930.55 1000
9931.49 913
9932.43 844
9933.37 800
9934.31 791
9935.25 720
9936.20 683
9937.14 646
9938.08 613
9939.02 621
9939.96 631
9940.90 674
9941.84 641
9942.78 626
9943.73 617
9944.67 598
9945.61 590
9946.55 590
9947.49 592
9948.43 622
9949.37 578
9950.32 598
9951.26 604
9952.20 621
9953.14 581
9954.08 623
9955.03 572
9955.97 626
9956.91 618
9957.85 593
9958.79 595
9959.74 648
9960.68 644
9961.62 607
9962.56 547
9963.50 559
9964.45 604
9965.39 610
9966.33 591
9967.27 583
9968.22 605
9969.16 639
9970.10 570
9971.04 563
9971.99 563
9972.93 574
9973.87 537
9974.82 547
9975.76 588
9976.70 563
9977.64 563
9978.59 581
9979.53 550
9980.47 565
9981.42 565
9982.36 555
9983.30 536
9984.25 536
9985.19 558
9986.13 567
9987.08 508
9988.02 566
9988.96 515
9989.91 530
9990.85 528
9991.80 532
9992.74 542
9993.68 576
9994.63 514
9995.57 512
9996.51 509
9997.46 493
9998.40 519
9999.35 501
10000.29 513
10001.23 489
10002.18 518
10003.12 522
10004.07 526
10005.01 527
10005.96 509
10006.90 501
10007.84 529
10008.79 524
10009.73 521
10010.68 530
10011.62 504
10012.57 529
10013.51 523
10014.46 520
10015.40 468
10016.35 507
10017.29 485
10018.24 491
10019.18 478
10020.13 519
10021.07 503
10022.02 482
10022.96 484
10023.91 474
10024.85 532
10025.80 492
10026.74 514
10027.69 519
10028.63 505
10029.58 545
10030.52 500
10031.47 489
10032.42 491
10033.36 503
10034.31 524
10035.25 517
10036.20 505
10037.14 486
10038.09 471
10039.04 453
10039.98 463
10040.93 474
10041.87 464
10042.82 473
10043.77 497
10044.71 496
10045.66 445
10046.60 480
10047.55 451
10048.50 485
10049.44 499
10050.39 467
10051.34 482
10052.28 462
10053.23 446
10054.18 441
10055.12 458
10056.07 484
10057.02 430
10057.96 425
10058.91 469
10059.86 469
10060.80 488
10061.75 460
10062.70 443
10063.64 487
10064.59 462
10065.54 479
10066.49 465
10067.43 455
10068.38 454
10069.33 473
10070.28 481
10071.22 429
10072.17 429
10073.12 449
10074.07 472
10075.01 430
10075.96 434
10076.91 513
10077.86 518
10078.80 465
10079.75 457
10080.70 474
10081.65 514
10082.60 523
10083.54 470
10084.49 446
10085.44 444
10086.39 464
10087.34 461
10088.28 442
10089.23 446
10090.18 481
10091.13 491
10092.08 422
10093.03 468
10093.97 445
10094.92 454
10095.87 465
10096.82 484
10097.77 458
10098.72 478
10099.67 494
10100.62 501
10101.56 451
10102.51 491
10103.46 481
10104.41 456
10105.36 495
10106.31 463
10107.26 454
10108.21 455
10109.16 486
10110.11 484
10111.05 452
10112.00 437
10112.95 486
10113.90 477
10114.85 483
10115.80 450
10116.75 497
10117.70 507
10118.65 447
10119.60 428
10120.55 415
10121.50 418
10122.45 466
10123.40 453
10124.35 465
10125.30 474
10126.25 497
10127.20 449
10128.15 432
10129.10 477
10130.05 435
10131.00 436
10131.95 487
10132.90 468
10133.85 439
10134.80 432
10135.75 498
10136.70 461
10137.65 475
10138.60 431
10139.55 505
10140.51 474
10141.46 478
10142.41 496
10143.36 464
10144.31 476
10145.26 471
10146.21 470
10147.16 466
10148.11 478
10149.06 491
10150.01 496
10150.97 465
10151.92 448
10152.87 499
10153.82 508
10154.77 487
10155.72 448
10156.67 449
10157.63 483
10158.58 496
10159.53 464
10160.48 473
10161.43 529
10162.38 493
10163.34 476
10164.29 504
10165.24 517
10166.19 514
10167.14 500
10168.09 496
10169.05 499
10170.00 505
10170.95 459
10171.90 545
10172.86 503
10173.81 524
10174.76 495
10175.71 526
10176.66 565
10177.62 536
10178.57 553
10179.52 536
10180.47 520
10181.43 550
10182.38 589
10183.33 577
10184.29 536
10185.24 544
10186.19 607
10187.14 581
10188.10 588
10189.05 588
10190.00 567
10190.96 538
10191.91 554
10192.86 578
10193.81 595
10194.77 594
10195.72 642
10196.67 611
10197.63 609
10198.58 613
10199.53 562
10200.49 594
10201.44 573
10202.40 593
10203.35 633
10204.30 671
10205.26 698
10206.21 684
10207.16 686
10208.12 710
10209.07 679
10210.03 665
10210.98 665
10211.93 637
10212.89 635
10213.84 652
10214.80 604
10215.75 569
10216.70 572
10217.66 588
10218.61 626
10219.57 546
10220.52 574
10221.48 583
10222.43 594
10223.39 565
10224.34 549
10225.30 520
10226.25 528
10227.20 516
10228.16 514
10229.11 551
10230.07 528
10231.02 560
10231.98 571
10232.93 639
10233.89 607
10234.84 598
10235.80 654
10236.75 661
10237.71 680
10238.67 588
10239.62 603
10240.58 527
10241.53 546
10242.49 500
10243.44 526
10244.40 496
10245.35 507
10246.31 493
10247.26 494
10248.22 487
10249.18 434
10250.13 444
10251.09 461
10252.04 458
10253.00 476
10253.96 489
10254.91 484
10255.87 524
10256.82 486
10257.78 478
10258.74 462
10259.69 489
10260.65 444
10261.61 460
10262.56 439
10263.52 436
10264.47 462
10265.43 497
10266.39 473
10267.34 453
10268.30 448
10269.26 435
10270.21 491
10271.17 477
10272.13 461
10273.09 463
10274.04 423
10275.00 485
10275.96 484
10276.91 473
10277.87 460
10278.83 464
10279.78 467
10280.74 472
10281.70 442
10282.66 421
10283.61 461
10284.57 468
10285.53 468
10286.49 496
10287.44 475
10288.40 496
10289.36 467
10290.32 480
10291.27 443
10292.23 496
10293.19 455
10294.15 465
10295.11 478
10296.06 488
10297.02 478
10297.98 462
10298.94 493
10299.90 436
10300.85 455
10301.81 492
10302.77 473
10303.73 480
10304.69 437
10305.65 450
10306.60 482
10307.56 440
10308.52 482
10309.48 459
10310.44 485
10311.40 490
10312.36 480
10313.32 443
10314.27 516
10315.23 480
10316.19 464
10317.15 476
10318.11 476
10319.07 439
10320.03 462
10320.99 508
10321.95 492
10322.91 501
10323.86 486
10324.82 517
10325.78 511
10326.74 527
10327.70 542
10328.66 543
10329.62 555
10330.58 594
10331.54 585
10332.50 534
10333.46 579
10334.42 567
10335.38 546
10336.34 482
10337.30 456
10338.26 465
10339.22 487
10340.18 465
10341.14 424
10342.10 411
10343.06 457
10344.02 401
10344.98 446
10345.94 452
10346.90 428
10347.86 444
10348.82 461
10349.78 458
10350.74 413
10351.70 473
10352.66 455
10353.62 440
10354.58 420
10355.55 366
10356.51 405
10357.47 409
10358.43 430
10359.39 400
10360.35 448
10361.31 453
10362.27 439
10363.23 392
10364.19 433
10365.16 430
10366.12 456
10367.08 473
10368.04 467
10369.00 449
10369.96 464
10370.92 438
10371.88 448
10372.85 452
10373.81 446
10374.77 427
10375.73 475
10376.69 423
10377.65 415
10378.62 462
10379.58 398
10380.54 432
10381.50 413
10382.46 443
10383.43 436
10384.39 422
10385.35 469
10386.31 406
10387.27 422
10388.24 411
10389.20 421
10390.16 430
10391.12 422
10392.09 435
10393.05 457
10394.01 431
10394.97 483
10395.94 411
10396.90 435
10397.86 426
10398.82 489
10399.79 467
10400.75 420
10401.71 447
10402.68 483
10403.64 470
10404.60 459
10405.57 429
10406.53 430
10407.49 460
10408.45 450
10409.42 444
10410.38 412
10411.34 474
10412.31 501
10413.27 503
10414.23 477
10415.20 582
10416.16 569
10417.13 587
10418.09 554
10419.05 606
10420.02 600
10420.98 565
10421.94 555
10422.91 519
10423.87 522
10424.84 512
10425.80 521
10426.76 478
10427.73 460
10428.69 464
10429.66 456
10430.62 439
10431.58 400
10432.55 404
10433.51 445
10434.48 430
10435.44 412
10436.41 427
10437.37 410
10438.34 405
10439.30 409
10440.27 464
10441.23 424
10442.19 411
10443.16 421
10444.12 441
10445.09 382
10446.05 419
10447.02 407
10447.98 391
10448.95 411
10449.91 363
10450.88 418
10451.84 356
10452.81 429
10453.78 404
10454.74 422
10455.71 443
10456.67 402
10457.64 398
10458.60 402
10459.57 408
10460.53 409
10461.50 414
10462.47 424
10463.43 419
10464.40 404
10465.36 391
10466.33 379
10467.29 393
10468.26 408
10469.23 372
10470.19 366
10471.16 362
10472.12 361
10473.09 395
10474.06 404
10475.02 419
10475.99 394
10476.96 407
10477.92 425
10478.89 386
10479.86 400
10480.82 375
10481.79 440
10482.76 433
10483.72 423
10484.69 393
10485.66 363
10486.62 408
10487.59 427
10488.56 367
10489.52 417
10490.49 411
10491.46 418
10492.42 411
10493.39 398
10494.36 392
10495.33 398
10496.29 414
10497.26 420
10498.23 419
10499.19 395
10500.16 397
10501.13 366
10502.10 440
10503.06 394
10504.03 404
10505.00 407
10505.97 411
10506.94 383
10507.90 393
10508.87 431
10509.84 406
10510.81 431
10511.78 375
10512.74 438
10513.71 382
10514.68 394
10515.65 390
10516.62 401
10517.58 366
10518.55 416
10519.52 399
10520.49 405
10521.46 385
10522.43 408
10523.39 426
10524.36 387
10525.33 352
10526.30 397
10527.27 450
10528.24 384
10529.21 391
10530.18 376
10531.14 384
10532.11 366
10533.08 399
10534.05 413
10535.02 409
10535.99 391
10536.96 447
10537.93 419
10538.90 391
10539.87 399
10540.84 420
10541.80 429
10542.77 382
10543.74 355
10544.71 365
10545.68 439
10546.65 406
10547.62 427
10548.59 429
10549.56 409
10550.53 394
10551.50 427
10552.47 456
10553.44 419
10554.41 410
10555.38 415
10556.35 463
10557.32 470
10558.29 496
10559.26 493
10560.23 523
10561.20 528
10562.17 504
10563.14 535
10564.11 530
10565.08 491
10566.05 484
10567.02 483
10567.99 444
10568.97 481
10569.94 468
10570.91 439
10571.88 395
10572.85 414
10573.82 390
10574.79 441
10575.76 425
10576.73 418
10577.70 388
10578.67 440
10579.64 418
10580.62 429
10581.59 409
10582.56 446
10583.53 437
10584.50 429
10585.47 429
10586.44 443
10587.42 492
10588.39 481
10589.36 487
10590.33 438
10591.30 426
10592.27 419
10593.25 468
10594.22 465
10595.19 441
10596.16 439
10597.13 454
10598.10 482
10599.08 459
10600.05 448
10601.02 417
10601.99 433
10602.96 433
10603.94 428
10604.91 380
10605.88 402
10606.85 402
10607.83 438
10608.80 404
10609.77 376
10610.74 397
10611.72 382
10612.69 422
10613.66 419
10614.63 402
10615.61 390
10616.58 413
10617.55 418
10618.53 430
10619.50 405
10620.47 426
10621.44 451
10622.42 487
10623.39 413
10624.36 463
10625.34 496
10626.31 450
10627.28 458
10628.26 441
10629.23 468
10630.20 452
10631.18 472
10632.15 452
10633.12 483
10634.10 459
10635.07 517
10636.05 509
10637.02 614
10637.99 574
10638.97 566
10639.94 589
10640.91 602
10641.89 578
10642.86 552
10643.84 544
10644.81 503
10645.79 478
10646.76 400
10647.73 470
10648.71 432
10649.68 446
10650.66 455
10651.63 439
10652.61 386
10653.58 402
10654.55 414
10655.53 455
10656.50 460
10657.48 431
10658.45 419
10659.43 442
10660.40 524
10661.38 444
10662.35 449
10663.33 433
10664.30 463
10665.28 464
10666.25 415
10667.23 429
10668.20 451
10669.18 422
10670.15 461
10671.13 461
10672.10 413
10673.08 447
10674.05 411
10675.03 468
10676.01 433
10676.98 447
10677.96 430
10678.93 473
10679.91 449
10680.88 469
10681.86 462
10682.84 467
10683.81 435
10684.79 430
10685.76 406
10686.74 394
10687.72 417
10688.69 394
10689.67 430
10690.64 407
10691.62 398
10692.60 401
10693.57 382
10694.55 375
10695.53 385
10696.50 370
10697.48 410
10698.46 389
10699.43 387
10700.41 362
10701.39 400
10702.36 419
10703.34 384
10704.32 365
10705.29 395
10706.27 403
10707.25 396
10708.22 418
10709.20 406
10710.18 416
10711.15 357
10712.13 349
10713.11 400
10714.09 376
10715.06 407
10716.04 383
10717.02 376
10718.00 348
10718.97 383
10719.95 398
10720.93 394
10721.91 395
10722.88 381
10723.86 404
10724.84 406
10725.82 429
10726.80 422
10727.77 393
10728.75 432
10729.73 398
10730.71 382
10731.69 397
10732.66 370
10733.64 369
10734.62 343
10735.60 388
10736.58 379
10737.55 390
10738.53 366
10739.51 401
10740.49 407
10741.47 385
10742.45 356
10743.43 401
10744.40 418
10745.38 413
10746.36 405
10747.34 385
10748.32 413
10749.30 370
10750.28 382
10751.26 364
10752.24 405
10753.21 330
10754.19 383
10755.17 422
10756.15 410
10757.13 377
10758.11 364
10759.09 363
10760.07 420
10761.05 395
10762.03 400
10763.01 378
10763.99 424
10764.97 392
10765.95 375
10766.93 377
10767.91 359
10768.89 400
10769.87 346
10770.84 388
10771.82 377
10772.80 453
10773.78 399
10774.76 363
10775.74 366
10776.73 363
10777.71 405
10778.69 414
10779.67 374
10780.65 379
10781.63 403
10782.61 395
10783.59 416
10784.57 413
10785.55 398
10786.53 381
10787.51 387
10788.49 353
10789.47 390
10790.45 372
10791.43 413
10792.41 404
10793.39 391
10794.38 365
10795.36 358
10796.34 416
10797.32 397
10798.30 378
10799.28 339
10800.26 403
10801.24 373
10802.22 375
10803.21 359
10804.19 365
10805.17 369
10806.15 384
10807.13 381
10808.11 370
10809.09 358
10810.08 404
10811.06 419
10812.04 344
10813.02 389
10814.00 408
10814.99 400
10815.97 365
10816.95 364
10817.93 400
10818.91 400
10819.90 386
10820.88 384
10821.86 358
10822.84 390
10823.82 391
10824.81 406
10825.79 404
10826.77 424
10827.75 412
10828.74 385
10829.72 435
10830.70 389
10831.68 401
10832.67 428
10833.65 437
10834.63 388
10835.62 390
10836.60 336
10837.58 376
10838.56 354
10839.55 349
10840.53 346
10841.51 377
10842.50 433
10843.48 421
10844.46 385
10845.45 400
10846.43 416
10847.41 416
10848.40 407
10849.38 448
10850.36 433
10851.35 413
10852.33 420
10853.31 370
10854.30 362
10855.28 412
10856.26 422
10857.25 402
10858.23 348
10859.22 384
10860.20 398
10861.18 412
10862.17 384
10863.15 412
10864.14 397
10865.12 391
10866.10 408
10867.09 441
10868.07 417
10869.06 426
10870.04 450
10871.03 438
10872.01 445
10873.00 382
10873.98 437
10874.96 404
10875.95 427
10876.93 405
10877.92 412
10878.90 409
10879.89 451
10880.87 472
10881.86 458
10882.84 430
10883.83 413
10884.81 493
10885.80 472
10886.78 436
10887.77 486
10888.75 512
10889.74 518
10890.72 466
10891.71 470
10892.70 505
10893.68 491
10894.67 552
10895.65 498
10896.64 486
10897.62 466
10898.61 512
10899.59 470
10900.58 467
10901.57 467
10902.55 483
10903.54 538
10904.52 506
10905.51 538
10906.50 493
10907.48 518
10908.47 467
10909.45 477
10910.44 493
10911.43 446
10912.41 504
10913.40 530
10914.39 527
10915.37 531
10916.36 550
10917.35 544
10918.33 541
10919.32 553
10920.30 533
10921.29 530
10922.28 580
10923.27 573
10924.25 569
10925.24 559
10926.23 559
10927.21 525
10928.20 570
10929.19 609
10930.17 551
10931.16 561
10932.15 540
10933.14 520
10934.12 539
10935.11 564
10936.10 566
10937.09 584
10938.07 614
10939.06 595
10940.05 557
10941.04 633
10942.02 629
10943.01 613
10944.00 622
10944.99 619
10945.97 640
10946.96 634
10947.95 655
10948.94 673
10949.93 710
10950.91 738
10951.90 726
10952.89 740
10953.88 773
10954.87 812
10955.85 880
10956.84 892
10957.83 905
10958.82 950
10959.81 908
10960.80 877
10961.79 927
10962.77 908
10963.76 812
10964.75 760
10965.74 729
10966.73 734
10967.72 694
10968.71 708
10969.70 681
10970.68 693
10971.67 667
10972.66 672
10973.65 684
10974.64 656
10975.63 677
10976.62 674
10977.61 701
10978.60 711
10979.59 719
10980.58 706
10981.57 750
10982.55 747
10983.54 785
10984.53 759
10985.52 730
10986.51 716
10987.50 717
10988.49 712
10989.48 834
10990.47 811
10991.46 797
10992.45 822
10993.44 894
10994.43 935
10995.42 1097
10996.41 1228
10997.40 1254
10998.39 1401
10999.38 1423
11000.37 1405
11001.36 1320
11002.35 1279
11003.34 1190
11004.33 1103
11005.33 1001
11006.32 933
11007.31 896
11008.30 810
11009.29 782
11010.28 755
11011.27 720
11012.26 685
11013.25 668
11014.24 632
11015.23 599
11016.22 610
11017.21 611
11018.21 621
11019.20 590
11020.19 594
11021.18 630
11022.17 641
11023.16 687
11024.15 639
11025.14 584
11026.14 591
11027.13 621
11028.12 618
11029.11 606
11030.10 617
11031.09 592
11032.09 601
11033.08 571
11034.07 610
11035.06 618
11036.05 592
11037.05 560
11038.04 560
11039.03 591
11040.02 563
11041.01 559
11042.01 515
11043.00 547
11043.99 558
11044.98 541
11045.97 519
11046.97 483
11047.96 516
11048.95 536
11049.94 517
11050.94 476
11051.93 478
11052.92 493
11053.91 558
11054.91 497
11055.90 485
11056.89 513
11057.89 547
11058.88 526
11059.87 481
11060.87 497
11061.86 528
11062.85 532
11063.84 541
11064.84 480
11065.83 493
11066.82 485
11067.82 497
11068.81 455
11069.80 477
11070.80 499
11071.79 538
11072.78 500
11073.78 457
11074.77 517
11075.77 514
11076.76 514
11077.75 542
11078.75 546
11079.74 515
11080.73 480
11081.73 531
11082.72 508
11083.72 513
11084.71 488
11085.70 519
11086.70 514
11087.69 494
11088.69 500
11089.68 481
11090.68 499
11091.67 490
11092.66 487
11093.66 474
11094.65 486
11095.65 495
11096.64 494
11097.64 458
11098.63 480
11099.63 473
11100.62 505
11101.62 437
11102.61 477
11103.61 534
11104.60 475
11105.60 498
11106.59 466
11107.59 461
11108.58 475
11109.58 484
11110.57 449
11111.57 464
11112.56 458
11113.56 460
11114.55 448
11115.55 449
11116.55 413
11117.54 436
11118.54 476
11119.53 518
11120.53 476
11121.52 441
11122.52 461
11123.51 488
11124.51 495
11125.51 476
11126.50 441
11127.50 511
11128.49 487
11129.49 424
11130.49 469
11131.48 495
11132.48 463
11133.48 465
11134.47 437
11135.47 434
11136.46 441
11137.46 433
11138.46 452
11139.45 515
11140.45 469
11141.45 439
11142.44 436
11143.44 461
11144.44 466
11145.43 467
11146.43 482
11147.43 448
11148.43 468
11149.42 438
11150.42 435
11151.42 469
11152.41 441
11153.41 422
11154.41 391
11155.40 435
11156.40 407
11157.40 451
11158.40 471
11159.39 466
11160.39 393
11161.39 384
11162.39 451
11163.38 433
11164.38 437
11165.38 432
11166.38 450
11167.38 423
11168.37 438
11169.37 412
11170.37 452
11171.37 464
11172.37 434
11173.36 415
11174.36 425
11175.36 439
11176.36 444
11177.36 430
11178.35 457
11179.35 414
11180.35 422
11181.35 434
11182.35 445
11183.35 415
11184.34 444
11185.34 434
11186.34 398
11187.34 472
11188.34 446
11189.34 448
11190.34 462
11191.34 475
11192.34 445
11193.33 453
11194.33 459
11195.33 463
11196.33 442
11197.33 443
11198.33 429
11199.33 401
11200.33 436
11201.33 435
11202.33 463
11203.33 430
11204.33 424
11205.32 451
11206.32 461
11207.32 425
11208.32 411
11209.32 425
11210.32 451
11211.32 468
11212.32 465
11213.32 410
11214.32 450
11215.32 441
11216.32 451
11217.32 441
11218.32 390
11219.32 416
11220.32 440
11221.32 442
11222.32 402
11223.32 423
11224.32 445
11225.32 421
11226.32 392
11227.33 419
11228.33 434
11229.33 409
11230.33 394
11231.33 440
11232.33 421
11233.33 424
11234.33 460
11235.33 441
11236.33 402
11237.33 418
11238.33 458
11239.33 433
11240.34 397
11241.34 435
11242.34 424
11243.34 386
11244.34 420
11245.34 460
11246.34 445
11247.34 393
11248.35 431
11249.35 398
11250.35 399
11251.35 438
11252.35 429
11253.35 407
11254.35 391
11255.36 408
11256.36 400
11257.36 429
11258.36 434
11259.36 425
11260.37 438
11261.37 432
11262.37 448
11263.37 382
11264.37 454
11265.38 421
11266.38 444
11267.38 448
11268.38 454
11269.39 444
11270.39 465
11271.39 457
11272.39 456
11273.40 462
11274.40 443
11275.40 473
11276.40 471
11277.41 451
11278.41 470
11279.41 514
11280.41 494
11281.42 487
11282.42 483
11283.42 469
11284.43 463
11285.43 471
11286.43 417
11287.44 425
11288.44 453
11289.44 427
11290.45 474
11291.45 429
11292.45 444
11293.46 470
11294.46 479
11295.46 439
11296.47 464
11297.47 431
11298.47 453
11299.48 478
11300.48 416
11301.48 405
11302.49 500
11303.49 461
11304.50 468
11305.50 470
11306.50 513
11307.51 494
11308.51 531
11309.52 483
11310.52 521
11311.52 501
11312.53 569
11313.53 594
11314.54 559
11315.54 565
11316.55 529
11317.55 512
11318.56 513
11319.56 485
11320.56 515
11321.57 463
11322.57 484
11323.58 476
11324.58 489
11325.59 474
11326.59 458
11327.60 474
11328.60 468
11329.61 492
11330.61 460
11331.62 460
11332.62 484
11333.63 468
11334.63 442
11335.64 436
11336.65 481
11337.65 565
11338.66 510
11339.66 491
11340.67 536
11341.67 521
11342.68 522
11343.68 519
11344.69 457
11345.70 467
11346.70 488
11347.71 496
11348.71 467
11349.72 487
11350.72 470
11351.73 458
11352.74 461
11353.74 469
11354.75 453
11355.76 427
11356.76 442
11357.77 473
11358.77 429
11359.78 447
11360.79 486
11361.79 447
11362.80 392
11363.81 395
11364.81 455
11365.82 459
11366.83 410
11367.83 407
11368.84 429
11369.85 405
11370.85 429
11371.86 469
11372.87 400
11373.87 372
11374.88 401
11375.89 434
11376.90 446
11377.90 411
11378.91 418
11379.92 422
11380.92 405
11381.93 445
11382.94 411
11383.95 420
11384.95 400
11385.96 413
11386.97 399
11387.98 407
11388.99 411
11389.99 419
11391.00 428
11392.01 382
11393.02 385
11394.02 395
11395.03 441
11396.04 385
11397.05 394
11398.06 412
11399.06 437
11400.07 428
11401.08 389
11402.09 410
11403.10 419
11404.11 379
11405.11 380
11406.12 398
11407.13 394
11408.14 371
11409.15 396
11410.16 424
11411.17 419
11412.17 402
11413.18 371
11414.19 416
11415.20 379
11416.21 395
11417.22 412
11418.23 401
11419.24 378
11420.25 388
11421.25 388
11422.26 357
11423.27 368
11424.28 377
11425.29 415
11426.30 402
11427.31 362
11428.32 380
11429.33 380
11430.34 351
11431.35 420
11432.36 432
11433.37 432
11434.38 389
11435.39 377
11436.40 383
11437.41 390
11438.42 412
11439.43 401
11440.44 388
11441.45 421
11442.46 407
11443.47 428
11444.48 409
11445.49 394
11446.50 386
11447.51 398
11448.52 448
11449.53 396
11450.54 387
11451.55 400
11452.56 403
11453.57 368
11454.58 397
11455.59 376
11456.60 398
11457.61 435
11458.62 428
11459.63 377
11460.64 348
11461.66 417
11462.67 393
11463.68 395
11464.69 374
11465.70 409
11466.71 432
11467.72 408
11468.73 404
11469.74 424
11470.76 393
11471.77 405
11472.78 393
11473.79 396
11474.80 421
11475.81 390
11476.82 434
11477.84 391
11478.85 408
11479.86 387
11480.87 410
11481.88 353
11482.89 378
11483.91 392
11484.92 384
11485.93 400
11486.94 385
11487.95 338
11488.97 357
11489.98 374
11490.99 363
11492.00 391
11493.02 371
11494.03 392
11495.04 417
11496.05 437
11497.06 395
11498.08 388
11499.09 406
11500.10 376
11501.12 399
11502.13 350
11503.14 326
11504.15 357
11505.17 376
11506.18 345
11507.19 337
11508.20 374
11509.22 383
11510.23 369
11511.24 366
11512.26 363
11513.27 358
11514.28 385
11515.30 359
11516.31 359
11517.32 362
11518.34 348
11519.35 363
11520.36 406
11521.38 392
11522.39 417
11523.40 428
11524.42 376
11525.43 382
11526.45 376
11527.46 402
11528.47 384
11529.49 389
11530.50 393
11531.52 392
11532.53 403
11533.54 386
11534.56 373
11535.57 372
11536.59 393
11537.60 409
11538.61 384
11539.63 374
11540.64 397
11541.66 436
11542.67 400
11543.69 393
11544.70 424
11545.72 386
11546.73 378
11547.74 384
11548.76 417
11549.77 444
11550.79 435
11551.80 442
11552.82 437
11553.83 429
11554.85 456
11555.86 429
11556.88 443
11557.89 451
11558.91 427
11559.92 447
11560.94 467
11561.96 445
11562.97 429
11563.99 418
11565.00 401
11566.02 457
11567.03 478
11568.05 490
11569.06 423
11570.08 442
11571.10 435
11572.11 448
11573.13 455
11574.14 485
11575.16 516
11576.17 540
11577.19 534
11578.21 550
11579.22 538
11580.24 560
11581.25 534
11582.27 566
11583.29 533
11584.30 560
11585.32 618
11586.34 565
11587.35 583
11588.37 605
11589.39 673
11590.40 638
11591.42 704
11592.44 745
11593.45 791
11594.47 881
11595.49 999
11596.50 1083
11597.52 1239
11598.54 1307
11599.55 1220
11600.57 1165
11601.59 1066
11602.60 1009
11603.62 920
11604.64 852
11605.66 747
11606.67 705
11607.69 656
11608.71 686
11609.73 608
11610.74 574
11611.76 504
11612.78 492
11613.80 484
11614.81 470
11615.83 432
11616.85 443
11617.87 462
11618.88 403
11619.90 460
11620.92 480
11621.94 447
11622.96 472
11623.97 473
11624.99 424
11626.01 417
11627.03 459
11628.05 473
11629.07 457
11630.08 428
11631.10 470
11632.12 496
11633.14 460
11634.16 402
11635.18 460
11636.19 444
11637.21 467
11638.23 479
11639.25 470
11640.27 416
11641.29 444
11642.31 426
11643.33 444
11644.34 417
11645.36 406
11646.38 424
11647.40 399
11648.42 368
11649.44 351
11650.46 386
11651.48 379
11652.50 370
11653.52 337
11654.54 379
11655.56 387
11656.58 409
11657.60 384
11658.61 382
11659.63 383
11660.65 384
11661.67 418
11662.69 418
11663.71 411
11664.73 385
11665.75 424
11666.77 425
11667.79 411
11668.81 415
11669.83 409
11670.85 403
11671.87 397
11672.89 395
11673.91 383
11674.93 414
11675.95 448
11676.97 436
11678.00 418
11679.02 449
11680.04 470
11681.06 415
11682.08 422
11683.10 438
11684.12 415
11685.14 443
11686.16 402
11687.18 398
11688.20 416
11689.22 382
11690.24 408
11691.26 401
11692.29 395
11693.31 401
11694.33 445
11695.35 406
11696.37 412
11697.39 407
11698.41 458
11699.43 407
11700.46 386
11701.48 379
11702.50 359
11703.52 385
11704.54 386
11705.56 384
11706.58 381
11707.61 406
11708.63 399
11709.65 386
11710.67 389
11711.69 381
11712.72 347
11713.74 442
11714.76 419
11715.78 406
11716.80 376
11717.83 427
11718.85 436
11719.87 405
11720.89 351
11721.92 340
11722.94 365
11723.96 397
11724.98 413
11726.01 404
11727.03 367
11728.05 378
11729.07 361
11730.10 346
11731.12 374
11732.14 403
11733.16 347
11734.19 368
11735.21 382
11736.23 395
11737.26 368
11738.28 359
11739.30 396
11740.33 390
11741.35 378
11742.37 399
11743.39 375
11744.42 388
11745.44 377
11746.47 393
11747.49 356
11748.51 377
11749.54 378
11750.56 424
11751.58 403
11752.61 421
11753.63 409
11754.65 415
11755.68 402
11756.70 438
11757.73 426
11758.75 377
11759.77 402
11760.80 372
11761.82 351
11762.85 361
11763.87 394
11764.89 368
11765.92 377
11766.94 385
11767.97 381
11768.99 385
11770.02 420
11771.04 345
11772.06 357
11773.09 370
11774.11 372
11775.14 386
11776.16 385
11777.19 353
11778.21 358
11779.24 389
11780.26 368
11781.29 370
11782.31 360
11783.34 385
11784.36 398
11785.39 351
11786.41 345
11787.44 388
11788.46 402
11789.49 409
11790.51 418
11791.54 382
11792.57 391
11793.59 389
11794.62 362
11795.64 378
11796.67 386
11797.69 357
11798.72 396
11799.74 391
11800.77 369
11801.80 377
11802.82 412
11803.85 378
11804.87 344
11805.90 404
11806.93 399
11807.95 386
11808.98 360
11810.00 360
11811.03 403
11812.06 396
11813.08 361
11814.11 390
11815.14 330
11816.16 358
11817.19 375
11818.22 392
11819.24 394
11820.27 387
11821.30 392
11822.32 384
11823.35 384
11824.38 340
11825.40 399
11826.43 436
11827.46 435
11828.48 382
11829.51 381
11830.54 388
11831.56 382
11832.59 420
11833.62 393
11834.65 401
11835.67 378
11836.70 414
11837.73 401
11838.76 404
11839.78 392
11840.81 345
11841.84 390
11842.87 398
11843.89 367
11844.92 382
11845.95 421
11846.98 419
11848.00 393
11849.03 388
11850.06 388
11851.09 411
11852.12 395
11853.14 399
11854.17 430
11855.20 425
11856.23 415
11857.26 389
11858.29 411
11859.31 412
11860.34 444
11861.37 414
11862.40 436
11863.43 433
11864.46 438
11865.48 421
11866.51 396
11867.54 424
11868.57 414
11869.60 419
11870.63 445
11871.66 407
11872.69 381
11873.72 438
11874.74 426
11875.77 454
11876.80 470
11877.83 433
11878.86 431
11879.89 459
11880.92 457
11881.95 430
11882.98 427
11884.01 470
11885.04 505
11886.07 486
11887.10 475
11888.13 470
11889.15 490
11890.18 510
11891.21 507
11892.24 486
11893.27 545
11894.30 529
11895.33 508
11896.36 561
11897.39 577
11898.42 580
11899.45 581
11900.48 632
11901.51 645
11902.54 554
11903.57 590
11904.60 658
11905.64 561
11906.67 597
11907.70 556
11908.73 567
11909.76 584
11910.79 586
11911.82 545
11912.85 552
11913.88 582
11914.91 579
11915.94 525
11916.97 570
11918.00 577
11919.03 559
11920.06 592
11921.10 547
11922.13 571
11923.16 565
11924.19 627
11925.22 657
11926.25 684
11927.28 733
11928.31 788
11929.35 846
11930.38 855
11931.41 845
11932.44 852
11933.47 878
11934.50 886
11935.53 832
11936.57 717
11937.60 701
11938.63 683
11939.66 585
11940.69 540
11941.73 575
11942.76 543
11943.79 549
11944.82 480
11945.85 495
11946.89 450
11947.92 483
11948.95 496
11949.98 494
11951.01 506
11952.05 477
11953.08 524
11954.11 442
11955.14 507
11956.18 484
11957.21 468
11958.24 468
11959.27 484
11960.31 466
11961.34 470
11962.37 473
11963.41 512
11964.44 491
11965.47 486
11966.50 485
11967.54 440
11968.57 481
11969.60 491
11970.64 497
11971.67 500
11972.70 488
11973.74 497
11974.77 477
11975.80 485
11976.84 467
11977.87 463
11978.90 511
11979.94 481
11980.97 493
11982.00 498
11983.04 497
11984.07 464
11985.11 474
11986.14 476
11987.17 430
11988.21 445
11989.24 494
11990.28 521
11991.31 507
11992.34 494
11993.38 527
11994.41 477
11995.45 488
11996.48 464
11997.52 490
11998.55 498
11999.58 472
12000.62 496
12001.65 497
12002.69 461
12003.72 452
12004.76 493
12005.79 496
12006.83 568
12007.86 487
12008.90 546
12009.93 539
12010.97 558
12012.00 609
12013.04 570
12014.07 567
12015.11 591
12016.14 564
12017.18 595
12018.21 582
12019.25 546
12020.28 579
12021.32 580
12022.35 566
12023.39 571
12024.42 574
12025.46 561
12026.49 566
12027.53 594
12028.57 567
12029.60 537
12030.64 571
12031.67 574
12032.71 522
12033.74 498
12034.78 574
12035.82 572
12036.85 527
12037.89 549
12038.92 520
12039.96 558
12041.00 537
12042.03 535
12043.07 536
12044.11 554
12045.14 576
12046.18 552
12047.22 544
12048.25 522
12049.29 536
12050.33 571
12051.36 530
12052.40 541
12053.44 529
12054.47 551
12055.51 600
12056.55 557
12057.58 537
12058.62 598
12059.66 578
12060.69 578
12061.73 572
12062.77 557
12063.80 554
12064.84 575
12065.88 582
12066.92 567
12067.95 609
12068.99 637
12070.03 602
12071.07 616
12072.10 600
12073.14 578
12074.18 636
12075.22 609
12076.25 577
12077.29 599
12078.33 632
12079.37 621
12080.41 595
12081.44 630
12082.48 621
12083.52 678
12084.56 629
12085.60 646
12086.63 653
12087.67 665
12088.71 697
12089.75 732
12090.79 685
12091.83 679
12092.86 690
12093.90 715
12094.94 797
12095.98 785
12097.02 862
12098.06 895
12099.10 915
12100.13 912
12101.17 952
12102.21 988
12103.25 1051
12104.29 1088
12105.33 1010
12106.37 932
12107.41 923
12108.45 865
12109.49 794
12110.52 771
12111.56 691
12112.60 628
12113.64 609
12114.68 621
12115.72 634
12116.76 563
12117.80 549
12118.84 551
12119.88 574
12120.92 568
12121.96 551
12123.00 545
12124.04 551
12125.08 505
12126.12 541
12127.16 521
12128.20 492
12129.24 496
12130.28 499
12131.32 538
12132.36 555
12133.40 526
12134.44 524
12135.48 486
12136.52 469
12137.56 507
12138.60 482
12139.64 458
12140.68 433
12141.72 435
12142.76 508
12143.80 480
12144.84 440
12145.88 469
12146.93 477
12147.97 461
12149.01 407
12150.05 440
12151.09 442
12152.13 431
12153.17 426
12154.21 394
12155.25 454
12156.29 466
12157.34 468
12158.38 454
12159.42 415
12160.46 409
12161.50 449
12162.54 406
12163.58 415
12164.62 453
12165.67 441
12166.71 409
12167.75 429
12168.79 422
12169.83 425
12170.87 460
12171.92 424
12172.96 455
12174.00 440
12175.04 447
12176.08 439
12177.13 450
12178.17 463
12179.21 474
12180.25 466
12181.30 397
12182.34 419
12183.38 434
12184.42 409
12185.46 433
12186.51 430
12187.55 425
12188.59 413
12189.63 409
12190.68 423
12191.72 443
12192.76 437
12193.81 426
12194.85 429
12195.89 412
12196.93 406
12197.98 451
12199.02 431
12200.06 414
12201.11 418
12202.15 423
12203.19 428
12204.24 439
12205.28 440
12206.32 446
12207.37 402
12208.41 456
12209.45 432
12210.50 429
12211.54 426
12212.58 434
12213.63 447
12214.67 433
12215.71 377
12216.76 410
12217.80 394
12218.85 410
12219.89 368
12220.93 403
12221.98 411
12223.02 454
12224.07 456
12225.11 440
12226.15 429
12227.20 399
12228.24 458
12229.29 473
12230.33 430
12231.38 439
12232.42 390
12233.46 437
12234.51 439
12235.55 440
12236.60 368
12237.64 368
12238.69 422
12239.73 375
12240.78 376
12241.82 421
12242.87 396
12243.91 397
12244.96 376
12246.00 392
12247.05 417
12248.09 361
12249.14 355
12250.18 411
12251.23 420
12252.27 426
12253.32 403
12254.36 373
12255.41 377
12256.45 369
12257.50 413
12258.55 393
12259.59 367
12260.64 358
12261.68 396
12262.73 348
12263.77 381
12264.82 360
12265.87 398
12266.91 360
12267.96 395
12269.00 382
12270.05 403
12271.10 380
12272.14 376
12273.19 365
12274.23 362
12275.28 375
12276.33 357
12277.37 358
12278.42 370
12279.47 367
12280.51 361
12281.56 354
12282.61 350
12283.65 346
12284.70 392
12285.75 372
12286.79 362
12287.84 342
12288.89 384
12289.93 348
12290.98 361
12292.03 346
12293.07 334
12294.12 342
12295.17 362
12296.22 352
12297.26 358
12298.31 312
12299.36 356
12300.40 391
12301.45 407
12302.50 403
12303.55 364
12304.59 393
12305.64 360
12306.69 349
12307.74 354
12308.78 346
12309.83 362
12310.88 334
12311.93 349
12312.98 330
12314.02 337
12315.07 337
12316.12 361
12317.17 317
12318.22 366
12319.26 355
12320.31 364
12321.36 324
12322.41 338
12323.46 305
12324.51 332
12325.55 339
12326.60 342
12327.65 315
12328.70 349
12329.75 346
12330.80 332
12331.85 354
12332.89 356
12333.94 348
12334.99 373
12336.04 352
12337.09 346
12338.14 388
12339.19 349
12340.24 364
12341.29 344
12342.33 346
12343.38 301
12344.43 301
12345.48 296
12346.53 312
12347.58 380
12348.63 350
12349.68 311
12350.73 321
12351.78 327
12352.83 340
12353.88 329
12354.93 362
12355.98 341
12357.03 375
12358.08 348
12359.13 329
12360.18 347
12361.23 313
12362.28 331
12363.33 358
12364.38 317
12365.43 318
12366.48 371
12367.53 355
12368.58 338
12369.63 345
12370.68 357
12371.73 367
12372.78 340
12373.83 387
12374.88 341
12375.93 343
12376.98 348
12378.03 401
12379.08 378
12380.13 338
12381.18 351
12382.23 372
12383.29 384
12384.34 362
12385.39 356
12386.44 354
12387.49 340
12388.54 335
12389.59 342
12390.64 380
12391.69 405
12392.75 400
12393.80 391
12394.85 362
12395.90 365
12396.95 354
12398.00 358
12399.05 386
12400.11 354
12401.16 343
12402.21 360
12403.26 409
12404.31 394
12405.36 354
12406.42 381
12407.47 398
12408.52 392
12409.57 376
12410.62 380
12411.68 380
12412.73 399
12413.78 391
12414.83 423
12415.88 428
12416.94 391
12417.99 371
12419.04 393
12420.09 415
12421.15 379
12422.20 422
12423.25 410
12424.30 376
12425.36 377
12426.41 414
12427.46 396
12428.52 368
12429.57 432
12430.62 429
12431.67 415
12432.73 433
12433.78 405
12434.83 411
12435.89 419
12436.94 491
12437.99 449
12439.05 426
12440.10 407
12441.15 422
12442.21 434
12443.26 422
12444.31 440
12445.37 447
12446.42 438
12447.47 469
12448.53 443
12449.58 395
12450.63 420
12451.69 416
12452.74 432
12453.80 409
12454.85 409
12455.90 451
12456.96 404
12458.01 416
12459.07 431
12460.12 428
12461.17 443
12462.23 435
12463.28 445
12464.34 415
12465.39 459
12466.45 477
12467.50 488
12468.56 462
12469.61 466
12470.66 507
12471.72 503
12472.77 511
12473.83 481
12474.88 490
12475.94 541
12476.99 576
12478.05 574
12479.10 567
12480.16 563
12481.21 575
12482.27 601
12483.32 648
12484.38 663
12485.43 670
12486.49 746
12487.54 798
12488.60 871
12489.65 933
12490.71 1102
12491.77 1186
12492.82 1271
12493.88 1403
12494.93 1329
12495.99 1284
12497.04 1362
12498.10 1230
12499.15 1181
12500.21 1079
12501.27 948
12502.32 865
12503.38 826
12504.43 783
12505.49 684
12506.55 663
12507.60 641
12508.66 656
12509.72 588
12510.77 552
12511.83 590
12512.88 576
12513.94 534
12515.00 564
12516.05 542
12517.11 517
12518.17 536
12519.22 558
12520.28 539
12521.34 508
12522.39 510
12523.45 527
12524.51 509
12525.56 514
12526.62 503
12527.68 537
12528.74 515
12529.79 491
12530.85 537
12531.91 501
12532.96 491
12534.02 482
12535.08 521
12536.14 502
12537.19 503
12538.25 476
12539.31 445
12540.37 438
12541.42 442
12542.48 472
12543.54 480
12544.60 444
12545.65 461
12546.71 445
12547.77 448
12548.83 452
12549.89 479
12550.94 559
12552.00 474
12553.06 484
12554.12 508
12555.18 501
12556.23 511
12557.29 520
12558.35 525
12559.41 477
12560.47 492
12561.53 546
12562.58 550
12563.64 523
12564.70 579
12565.76 603
12566.82 639
12567.88 611
12568.94 657
12570.00 734
12571.05 777
12572.11 751
12573.17 754
12574.23 803
12575.29 832
12576.35 830
12577.41 839
12578.47 752
12579.53 728
12580.59 716
12581.64 633
12582.70 620
12583.76 658
12584.82 627
12585.88 627
12586.94 579
12588.00 578
12589.06 600
12590.12 591
12591.18 566
12592.24 540
12593.30 551
12594.36 613
12595.42 593
12596.48 546
12597.54 505
12598.60 513
12599.66 529
12600.72 531
12601.78 519
12602.84 495
12603.90 501
12604.96 518
12606.02 468
12607.08 495
12608.14 491
12609.20 497
12610.26 520
12611.32 496
12612.38 521
12613.44 497
12614.50 518
12615.57 492
12616.63 468
12617.69 474
12618.75 453
12619.81 462
12620.87 483
12621.93 447
12622.99 457
12624.05 466
12625.11 506
12626.18 423
12627.24 415
12628.30 462
12629.36 433
12630.42 443
12631.48 454
12632.54 502
12633.60 424
12634.67 433
12635.73 446
12636.79 499
12637.85 453
12638.91 450
12639.97 486
12641.04 461
12642.10 482
12643.16 460
12644.22 451
12645.28 473
12646.35 466
12647.41 471
12648.47 503
12649.53 519
12650.59 537
12651.66 539
12652.72 607
12653.78 544
12654.84 561
12655.91 606
12656.97 607
12658.03 552
12659.09 544
12660.16 521
12661.22 543
12662.28 556
12663.34 524
12664.41 535
12665.47 519
12666.53 526
12667.60 505
12668.66 508
12669.72 489
12670.78 496
12671.85 508
12672.91 507
12673.97 494
12675.04 462
12676.10 503
12677.16 499
12678.23 510
12679.29 494
12680.35 512
12681.42 483
12682.48 522
12683.54 464
12684.61 508
12685.67 514
12686.74 523
12687.80 555
12688.86 541
12689.93 534
12690.99 536
12692.05 551
12693.12 560
12694.18 534
12695.25 563
12696.31 560
12697.37 544
12698.44 599
12699.50 621
12700.57 650
12701.63 621
12702.70 675
12703.76 587
12704.83 644
12705.89 605
12706.95 612
12708.02 562
12709.08 580
12710.15 580
12711.21 539
12712.28 532
12713.34 513
12714.41 509
12715.47 477
12716.54 494
12717.60 503
12718.67 488
12719.73 467
12720.80 465
12721.86 452
12722.93 453
12723.99 445
12725.06 452
12726.12 457
12727.19 454
12728.26 453
12729.32 507
12730.39 503
12731.45 482
12732.52 504
12733.58 508
12734.65 497
12735.71 520
12736.78 516
12737.85 488
12738.91 517
12739.98 479
12741.04 454
12742.11 437
12743.18 435
12744.24 471
12745.31 483
12746.37 452
12747.44 403
12748.51 410
12749.57 412
12750.64 436
12751.71 426
12752.77 409
12753.84 428
12754.91 400
12755.97 408
12757.04 405
12758.11 395
12759.17 410
12760.24 383
12761.31 391
12762.37 437
12763.44 402
12764.51 394
12765.57 373
12766.64 404
12767.71 373
12768.78 407
12769.84 400
12770.91 359
12771.98 384
12773.04 381
12774.11 416
12775.18 369
12776.25 378
12777.31 367
12778.38 364
12779.45 350
12780.52 384
12781.58 369
12782.65 366
12783.72 356
12784.79 355
12785.86 377
12786.92 414
12787.99 401
12789.06 394
12790.13 381
12791.20 388
12792.26 377
12793.33 405
12794.40 393
12795.47 359
12796.54 401
12797.61 369
12798.67 374
12799.74 364
12800.81 405
12801.88 359
12802.95 358
12804.02 347
12805.09 388
12806.15 360
12807.22 366
12808.29 365
12809.36 352
12810.43 393
12811.50 355
12812.57 363
12813.64 345
12814.71 383
12815.77 384
12816.84 362
12817.91 372
12818.98 355
12820.05 374
12821.12 377
12822.19 346
12823.26 382
12824.33 373
12825.40 354
12826.47 371
12827.54 353
12828.61 356
12829.68 378
12830.75 351
12831.82 333
12832.89 353
12833.96 311
12835.03 347
12836.10 361
12837.17 368
12838.24 366
12839.31 367
12840.38 342
12841.45 309
12842.52 327
12843.59 313
12844.66 312
12845.73 344
12846.80 329
12847.87 312
12848.94 325
12850.01 308
12851.08 301
12852.15 316
12853.22 318
12854.29 323
12855.36 342
12856.43 344
12857.51 325
12858.58 307
12859.65 328
12860.72 346
12861.79 325
12862.86 316
12863.93 333
12865.00 333
12866.07 361
12867.15 346
12868.22 290
12869.29 296
12870.36 315
12871.43 323
12872.50 321
12873.57 311
12874.65 308
12875.72 345
12876.79 333
12877.86 323
12878.93 349
12880.00 329
12881.08 303
12882.15 298
12883.22 289
12884.29 293
12885.36 315
12886.44 332
12887.51 338
12888.58 341
12889.65 297
12890.72 313
12891.80 303
12892.87 302
12893.94 286
12895.01 297
12896.09 294
12897.16 341
12898.23 307
12899.30 289
12900.38 296
12901.45 327
12902.52 322
12903.60 281
12904.67 270
12905.74 309
12906.81 292
12907.89 287
12908.96 245
12910.03 299
12911.11 333
12912.18 269
12913.25 313
12914.33 282
12915.40 282
12916.47 303
12917.55 287
12918.62 269
12919.69 299
12920.77 300
12921.84 307
12922.91 287
12923.99 316
12925.06 312
12926.13 344
12927.21 306
12928.28 297
12929.36 278
12930.43 299
12931.50 282
12932.58 277
12933.65 278
12934.73 300
12935.80 332
12936.87 342
12937.95 301
12939.02 285
12940.10 315
12941.17 318
12942.25 291
12943.32 297
12944.39 274
12945.47 293
12946.54 316
12947.62 299
12948.69 250
12949.77 304
12950.84 304
12951.92 314
12952.99 299
12954.07 274
12955.14 308
12956.22 300
12957.29 320
12958.37 296
12959.44 264
12960.52 262
12961.59 343
12962.67 313
12963.74 300
12964.82 297
12965.89 294
12966.97 303
12968.04 273
12969.12 303
12970.20 283
12971.27 302
12972.35 373
12973.42 292
12974.50 322
12975.57 322
12976.65 305
12977.73 325
12978.80 298
12979.88 279
12980.95 298
12982.03 294
12983.11 310
12984.18 311
12985.26 261
12986.33 282
12987.41 307
12988.49 301
12989.56 287
12990.64 313
12991.72 332
12992.79 315
12993.87 309
12994.95 338
12996.02 327
12997.10 271
12998.18 298
12999.25 314
13000.33 297
13001.41 323
13002.48 324
13003.56 307
13004.64 330
13005.71 317
13006.79 306
13007.87 299
13008.95 333
13010.02 306
13011.10 285
13012.18 275
13013.26 312
13014.33 313
13015.41 327
13016.49 314
13017.57 294
13018.64 282
13019.72 356
13020.80 352
13021.88 326
13022.95 294
13024.03 292
13025.11 319
13026.19 304
13027.26 316
13028.34 314
13029.42 302
13030.50 341
13031.58 337
13032.66 369
13033.73 333
13034.81 332
13035.89 333
13036.97 311
13038.05 333
13039.13 356
13040.20 341
13041.28 381
13042.36 365
13043.44 361
13044.52 343
13045.60 369
13046.68 359
13047.75 339
13048.83 319
13049.91 348
13050.99 357
13052.07 376
13053.15 361
13054.23 360
13055.31 371
13056.39 347
13057.47 332
13058.54 340
13059.62 395
13060.70 370
13061.78 353
13062.86 348
13063.94 344
13065.02 341
13066.10 387
13067.18 334
13068.26 336
13069.34 359
13070.42 324
13071.50 295
13072.58 277
13073.66 298
13074.74 304
13075.82 315
13076.90 327
13077.98 343
13079.06 319
13080.14 316
13081.22 292
13082.30 283
13083.38 281
13084.46 324
13085.54 323
13086.62 309
13087.70 316
13088.78 316
13089.86 313
13090.94 298
13092.02 307
13093.10 284
13094.18 300
13095.27 281
13096.35 288
13097.43 283
13098.51 313
13099.59 350
13100.67 319
13101.75 311
13102.83 318
13103.91 295
13104.99 296
13106.08 299
13107.16 300
13108.24 270
13109.32 318
13110.40 316
13111.48 285
13112.56 291
13113.64 294
13114.73 304
13115.81 298
13116.89 247
13117.97 282
13119.05 288
13120.14 332
13121.22 309
13122.30 299
13123.38 281
13124.46 291
13125.54 295
13126.63 280
13127.71 282
13128.79 302
13129.87 288
13130.96 307
13132.04 293
13133.12 305
13134.20 292
13135.28 295
13136.37 285
13137.45 299
13138.53 308
13139.61 310
13140.70 324
13141.78 304
13142.86 274
13143.95 282
13145.03 297
13146.11 291
13147.19 274
13148.28 256
13149.36 264
13150.44 272
13151.53 270
13152.61 308
13153.69 270
13154.78 261
13155.86 279
13156.94 312
13158.03 279
13159.11 301
13160.19 309
13161.28 298
13162.36 302
13163.44 295
13164.53 311
13165.61 280
13166.69 294
13167.78 279
13168.86 292
13169.95 308
13171.03 323
13172.11 304
13173.20 278
13174.28 294
13175.37 276
13176.45 278
13177.53 273
13178.62 280
13179.70 296
13180.79 334
13181.87 292
13182.96 316
13184.04 284
13185.12 290
13186.21 309
13187.29 313
13188.38 327
13189.46 316
13190.55 324
13191.63 312
13192.72 313
13193.80 293
13194.89 292
13195.97 320
13197.06 325
13198.14 276
13199.23 290
13200.31 269
13201.40 297
13202.48 299
13203.57 291
13204.65 310
13205.74 282
13206.82 290
13207.91 261
13208.99 285
13210.08 287
13211.16 286
13212.25 286
13213.34 285
13214.42 298
13215.51 303
13216.59 306
13217.68 305
13218.76 297
13219.85 285
13220.94 315
13222.02 299
13223.11 300
13224.19 279
13225.28 300
13226.37 298
13227.45 293
13228.54 301
13229.63 285
13230.71 294
13231.80 277
13232.89 263
13233.97 309
13235.06 320
13236.14 308
13237.23 307
13238.32 322
13239.40 302
13240.49 317
13241.58 316
13242.67 321
13243.75 305
13244.84 322
13245.93 329
13247.01 342
13248.10 311
13249.19 279
13250.27 326
13251.36 315
13252.45 290
13253.54 284
13254.62 293
13255.71 316
13256.80 347
13257.89 326
13258.97 297
13260.06 289
13261.15 321
13262.24 319
13263.32 329
13264.41 310
13265.50 301
13266.59 362
13267.67 302
13268.76 330
13269.85 313
13270.94 309
13272.03 317
13273.11 334
13274.20 325
13275.29 313
13276.38 308
13277.47 358
13278.56 363
13279.64 332
13280.73 354
13281.82 344
13282.91 372
13284.00 342
13285.09 359
13286.18 343
13287.26 369
13288.35 344
13289.44 332
13290.53 328
13291.62 340
13292.71 347
13293.80 359
13294.89 345
13295.98 329
13297.06 349
13298.15 364
13299.24 361
13300.33 356
13301.42 360
13302.51 358
13303.60 382
13304.69 369
13305.78 342
13306.87 392
13307.96 415
13309.05 421
13310.14 373
13311.23 354
13312.32 373
13313.41 364
13314.50 372
13315.59 361
13316.68 362
13317.77 381
13318.86 398
13319.95 369
13321.04 358
13322.13 380
13323.22 375
13324.31 380
13325.40 347
13326.49 387
13327.58 376
13328.67 371
13329.76 341
13330.85 367
13331.94 355
13333.03 352
13334.12 408
13335.21 379
13336.30 374
13337.39 386
13338.48 400
13339.57 437
13340.66 416
13341.75 412
13342.85 406
13343.94 422
13345.03 382
13346.12 374
13347.21 403
13348.30 410
13349.39 364
13350.48 395
13351.58 414
13352.67 395
13353.76 383
13354.85 406
13355.94 427
13357.03 447
13358.12 480
13359.22 447
13360.31 407
13361.40 455
13362.49 472
13363.58 520
13364.67 473
13365.77 467
13366.86 501
13367.95 497
13369.04 460
13370.13 472
13371.23 479
13372.32 504
13373.41 509
13374.50 438
13375.60 449
13376.69 396
13377.78 384
13378.87 464
13379.97 390
13381.06 379
13382.15 357
13383.24 377
13384.34 393
13385.43 414
13386.52 372
13387.61 327
13388.71 395
13389.80 389
13390.89 382
13391.99 397
13393.08 388
13394.17 367
13395.26 335
13396.36 344
13397.45 383
13398.54 365
13399.64 391
13400.73 396
13401.82 327
13402.92 366
13404.01 373
13405.10 359
13406.20 347
13407.29 337
13408.39 384
13409.48 356
13410.57 353
13411.67 334
13412.76 386
13413.85 403
13414.95 350
13416.04 316
13417.14 315
13418.23 357
13419.32 382
13420.42 379
13421.51 348
13422.61 349
13423.70 379
13424.80 396
13425.89 375
13426.98 373
13428.08 390
13429.17 375
13430.27 364
13431.36 358
13432.46 383
13433.55 401
13434.65 372
13435.74 371
13436.84 367
13437.93 395
13439.03 426
13440.12 384
13441.22 387
13442.31 361
13443.41 393
13444.50 385
13445.60 410
13446.69 413
13447.79 388
13448.88 402
13449.98 419
13451.07 399
13452.17 403
13453.26 457
13454.36 453
13455.45 423
13456.55 417
13457.65 397
13458.74 404
13459.84 458
13460.93 456
13462.03 488
13463.12 464
13464.22 456
13465.32 441
13466.41 480
13467.51 457
13468.60 445
13469.70 500
13470.80 484
13471.89 422
13472.99 465
13474.09 471
13475.18 478
13476.28 467
13477.37 426
13478.47 484
13479.57 445
13480.66 482
13481.76 476
13482.86 512
13483.95 447
13485.05 488
13486.15 504
13487.25 471
13488.34 500
13489.44 474
13490.54 521
13491.63 526
13492.73 494
13493.83 509
13494.92 545
13496.02 581
13497.12 575
13498.22 588
13499.31 594
13500.41 581
13501.51 630
13502.61 602
13503.70 627
13504.80 611
13505.90 653
13507.00 613
13508.09 594
13509.19 527
13510.29 564
13511.39 517
13512.49 507
13513.58 498
13514.68 438
13515.78 478
13516.88 422
13517.98 421
13519.07 463
13520.17 368
13521.27 415
13522.37 411
13523.47 398
13524.57 418
13525.66 354
13526.76 406
13527.86 443
13528.96 421
13530.06 381
13531.16 381
13532.26 383
13533.35 397
13534.45 420
13535.55 391
13536.65 382
13537.75 376
13538.85 366
13539.95 380
13541.05 374
13542.15 363
13543.24 350
13544.34 349
13545.44 364
13546.54 365
13547.64 327
13548.74 373
13549.84 325
13550.94 336
13552.04 303
13553.14 340
13554.24 366
13555.34 364
13556.44 375
13557.54 323
13558.64 335
13559.74 333
13560.84 347
13561.94 347
13563.04 327
13564.14 365
13565.24 371
13566.34 338
13567.44 369
13568.54 343
13569.64 342
13570.74 353
13571.84 376
13572.94 371
13574.04 331
13575.14 321
13576.24 336
13577.34 363
13578.44 369
13579.54 364
13580.64 340
13581.74 378
13582.84 340
13583.94 312
13585.05 347
13586.15 357
13587.25 363
13588.35 330
13589.45 371
13590.55 328
13591.65 355
13592.75 358
13593.85 357
13594.95 370
13596.06 354
13597.16 335
13598.26 391
13599.36 373
13600.46 360
13601.56 385
13602.66 353
13603.77 343
13604.87 372
13605.97 359
13607.07 320
13608.17 331
13609.28 362
13610.38 350
13611.48 339
13612.58 353
13613.68 353
13614.79 353
13615.89 341
13616.99 336
13618.09 332
13619.19 357
13620.30 365
13621.40 379
13622.50 340
13623.60 319
13624.71 351
13625.81 340
13626.91 329
13628.01 349
13629.12 341
13630.22 325
13631.32 341
13632.42 309
13633.53 321
13634.63 328
13635.73 337
13636.84 331
13637.94 323
13639.04 349
13640.14 318
13641.25 287
13642.35 307
13643.45 342
13644.56 356
13645.66 324
13646.76 330
13647.87 332
13648.97 333
13650.07 343
13651.18 323
13652.28 288
13653.39 330
13654.49 351
13655.59 342
13656.70 351
13657.80 302
13658.90 328
13660.01 325
13661.11 295
13662.22 288
13663.32 329
13664.42 330
13665.53 323
13666.63 322
13667.74 310
13668.84 327
13669.94 330
13671.05 295
13672.15 329
13673.26 330
13674.36 305
13675.47 322
13676.57 335
13677.68 321
13678.78 322
13679.89 337
13680.99 304
13682.10 306
13683.20 316
13684.30 346
13685.41 327
13686.51 308
13687.62 325
13688.72 300
13689.83 305
13690.93 338
13692.04 341
13693.15 293
13694.25 320
13695.36 319
13696.46 357
13697.57 343
13698.67 302
13699.78 320
13700.88 343
13701.99 320
13703.09 318
13704.20 340
13705.31 340
13706.41 294
13707.52 336
13708.62 337
13709.73 357
13710.84 352
13711.94 331
13713.05 321
13714.15 344
13715.26 334
13716.37 359
13717.47 332
13718.58 334
13719.68 420
13720.79 388
13721.90 374
13723.00 361
13724.11 401
13725.22 401
13726.32 394
13727.43 425
13728.54 405
13729.64 395
13730.75 409
13731.86 390
13732.96 406
13734.07 433
13735.18 393
13736.28 387
13737.39 406
13738.50 423
13739.61 370
13740.71 439
13741.82 404
13742.93 419
13744.03 413
13745.14 404
13746.25 466
13747.36 432
13748.46 422
13749.57 428
13750.68 456
13751.79 442
13752.89 444
13754.00 458
13755.11 483
13756.22 508
13757.33 533
13758.43 532
13759.54 553
13760.65 578
13761.76 552
13762.87 548
13763.97 579
13765.08 630
13766.19 690
13767.30 657
13768.41 684
13769.51 706
13770.62 698
13771.73 751
13772.84 728
13773.95 699
13775.06 664
13776.17 640
13777.27 676
13778.38 637
13779.49 570
13780.60 561
13781.71 565
13782.82 548
13783.93 514
13785.04 466
13786.14 447
13787.25 413
13788.36 477
13789.47 421
13790.58 420
13791.69 452
13792.80 445
13793.91 439
13795.02 430
13796.13 450
13797.24 431
13798.35 454
13799.46 421
13800.57 416
13801.68 417
13802.78 412
13803.89 432
13805.00 465
13806.11 405
13807.22 382
13808.33 375
13809.44 420
13810.55 409
13811.66 410
13812.77 374
13813.88 378
13814.99 367
13816.10 379
13817.21 357
13818.32 337
13819.44 372
13820.55 359
13821.66 361
13822.77 349
13823.88 399
13824.99 384
13826.10 373
13827.21 404
13828.32 368
13829.43 365
13830.54 367
13831.65 360
13832.76 375
13833.87 363
13834.98 371
13836.10 401
13837.21 359
13838.32 373
13839.43 363
13840.54 380
13841.65 389
13842.76 406
13843.87 366
13844.99 364
13846.10 384
13847.21 385
13848.32 384
13849.43 375
13850.54 411
13851.65 381
13852.77 399
13853.88 384
13854.99 366
13856.10 382
13857.21 412
13858.33 394
13859.44 428
13860.55 394
13861.66 423
13862.77 404
13863.89 431
13865.00 459
13866.11 455
13867.22 433
13868.33 390
13869.45 428
13870.56 444
13871.67 397
13872.78 424
13873.90 451
13875.01 414
13876.12 410
13877.23 381
13878.35 424
13879.46 396
13880.57 390
13881.69 392
13882.80 404
13883.91 411
13885.02 428
13886.14 438
13887.25 433
13888.36 440
13889.48 456
13890.59 438
13891.70 457
13892.82 460
13893.93 399
13895.04 397
13896.16 424
13897.27 470
13898.38 441
13899.50 416
13900.61 395
13901.72 402
13902.84 438
13903.95 385
13905.07 378
13906.18 366
13907.29 384
13908.41 381
13909.52 365
13910.63 352
13911.75 390
13912.86 374
13913.98 366
13915.09 356
13916.21 355
13917.32 364
13918.43 362
13919.55 361
13920.66 338
13921.78 331
13922.89 326
13924.01 368
13925.12 339
13926.24 361
13927.35 370
13928.46 397
13929.58 380
13930.69 399
13931.81 352
13932.92 363
13934.04 317
13935.15 346
13936.27 330
13937.38 346
13938.50 358
13939.61 348
13940.73 340
13941.85 348
13942.96 355
13944.08 360
13945.19 389
13946.31 334
13947.42 359
13948.54 334
13949.65 351
13950.77 324
13951.88 342
13953.00 376
13954.12 320
13955.23 330
13956.35 335
13957.46 357
13958.58 315
13959.70 337
13960.81 339
13961.93 334
13963.04 331
13964.16 399
13965.28 359
13966.39 363
13967.51 335
13968.62 378
13969.74 342
13970.86 351
13971.97 355
13973.09 341
13974.21 425
13975.32 352
13976.44 355
13977.56 347
13978.67 365
13979.79 334
13980.91 379
13982.02 346
13983.14 347
13984.26 339
13985.37 350
13986.49 357
13987.61 349
13988.73 344
13989.84 383
13990.96 335
13992.08 369
13993.20 379
13994.31 359
13995.43 344
13996.55 336
13997.66 377
13998.78 321
13999.90 365
14001.02 356
14002.14 384
14003.25 374
14004.37 390
14005.49 370
14006.61 369
14007.72 357
14008.84 350
14009.96 353
14011.08 354
14012.20 395
14013.31 379
14014.43 420
14015.55 389
14016.67 407
14017.79 374
14018.91 409
14020.02 409
14021.14 405
14022.26 414
14023.38 421
14024.50 396
14025.62 387
14026.74 447
14027.85 409
14028.97 422
14030.09 372
14031.21 380
14032.33 359
14033.45 426
14034.57 374
14035.69 414
14036.81 344
14037.92 380
14039.04 358
14040.16 345
14041.28 345
14042.40 339
14043.52 339
14044.64 327
14045.76 356
14046.88 334
14048.00 378
14049.12 359
14050.24 354
14051.36 369
14052.48 347
14053.60 362
14054.72 400
14055.84 404
14056.96 387
14058.08 400
14059.20 359
14060.32 367
14061.44 374
14062.56 369
14063.68 366
14064.80 387
14065.92 395
14067.04 418
14068.16 376
14069.28 385
14070.40 391
14071.52 409
14072.64 390
14073.76 390
14074.88 405
14076.00 406
14077.12 419
14078.24 436
14079.36 456
14080.48 472
14081.60 479
14082.73 470
14083.85 458
14084.97 432
14086.09 485
14087.21 498
14088.33 477
14089.45 413
14090.57 483
14091.69 505
14092.82 510
14093.94 561
14095.06 521
14096.18 534
14097.30 519
14098.42 549
14099.54 530
14100.67 473
14101.79 474
14102.91 495
14104.03 483
14105.15 443
14106.27 418
14107.40 427
14108.52 442
14109.64 408
14110.76 394
14111.88 408
14113.01 409
14114.13 392
14115.25 415
14116.37 364
14117.50 405
14118.62 375
14119.74 421
14120.86 384
14121.98 370
14123.11 380
14124.23 394
14125.35 405
14126.48 363
14127.60 365
14128.72 354
14129.84 399
14130.97 347
14132.09 380
14133.21 327
14134.34 368
14135.46 372
14136.58 375
14137.70 378
14138.83 356
14139.95 369
14141.07 382
14142.20 357
14143.32 362
14144.44 372
14145.57 368
14146.69 377
14147.81 356
14148.94 373
14150.06 376
14151.18 349
14152.31 345
14153.43 350
14154.56 370
14155.68 387
14156.80 340
14157.93 374
14159.05 377
14160.18 355
14161.30 369
14162.42 362
14163.55 385
14164.67 375
14165.80 354
14166.92 358
14168.04 379
14169.17 368
14170.29 410
14171.42 412
14172.54 375
14173.67 349
14174.79 325
14175.92 337
14177.04 330
14178.17 364
14179.29 332
14180.41 327
14181.54 363
14182.66 375
14183.79 360
14184.91 349
14186.04 338
14187.16 346
14188.29 350
14189.41 348
14190.54 323
14191.67 337
14192.79 340
14193.92 339
14195.04 368
14196.17 363
14197.29 346
14198.42 336
14199.54 356
14200.67 356
14201.79 356
14202.92 296
14204.05 292
14205.17 314
14206.30 339
14207.42 343
14208.55 357
14209.67 332
14210.80 321
14211.93 306
14213.05 336
14214.18 290
14215.31 287
14216.43 316
14217.56 298
14218.68 309
14219.81 301
14220.94 309
14222.06 314
14223.19 313
14224.32 320
14225.44 331
14226.57 289
14227.70 300
14228.82 303
14229.95 286
14231.08 319
14232.20 301
14233.33 299
14234.46 335
14235.58 328
14236.71 316
14237.84 319
14238.97 265
14240.09 302
14241.22 302
14242.35 324
14243.47 301
14244.60 297
14245.73 305
14246.86 333
14247.98 271
14249.11 290
14250.24 332
14251.37 317
14252.49 302
14253.62 300
14254.75 295
14255.88 326
14257.01 312
14258.13 302
14259.26 294
14260.39 258
14261.52 299
14262.65 303
14263.77 308
14264.90 284
14266.03 261
14267.16 304
14268.29 326
14269.41 311
14270.54 306
14271.67 298
14272.80 298
14273.93 292
14275.06 264
14276.19 285
14277.31 320
14278.44 322
14279.57 297
14280.70 276
14281.83 267
14282.96 270
14284.09 283
14285.22 284
14286.34 293
14287.47 307
14288.60 271
14289.73 310
14290.86 300
14291.99 278
14293.12 274
14294.25 253
14295.38 282
14296.51 302
14297.64 260
14298.77 291
14299.90 296
14301.03 309
14302.16 308
14303.28 294
14304.41 268
14305.54 298
14306.67 268
14307.80 267
14308.93 241
14310.06 285
14311.19 263
14312.32 238
14313.45 267
14314.58 261
14315.71 258
14316.84 261
14317.97 275
14319.11 272
14320.24 228
14321.37 246
14322.50 318
14323.63 244
14324.76 252
14325.89 235
14327.02 262
14328.15 252
14329.28 225
14330.41 244
14331.54 226
14332.67 238
14333.80 265
14334.93 255
14336.06 239
14337.20 237
14338.33 242
14339.46 271
14340.59 244
14341.72 263
14342.85 268
14343.98 264
14345.11 243
14346.25 246
14347.38 270
14348.51 241
14349.64 250
14350.77 257
14351.90 253
14353.03 284
14354.17 275
14355.30 258
14356.43 261
14357.56 247
14358.69 263
14359.83 307
14360.96 289
14362.09 259
14363.22 247
14364.35 229
14365.49 220
14366.62 219
14367.75 231
14368.88 245
14370.01 236
14371.15 252
14372.28 264
14373.41 284
14374.54 255
14375.68 269
14376.81 228
14377.94 245
14379.07 252
14380.21 272
14381.34 272
14382.47 260
14383.61 265
14384.74 235
14385.87 229
14387.00 252
14388.14 239
14389.27 238
14390.40 249
14391.54 240
14392.67 262
14393.80 243
14394.94 269
14396.07 304
14397.20 290
14398.34 255
14399.47 244
14400.60 245
14401.74 245
14402.87 261
14404.00 258
14405.14 269
14406.27 255
14407.41 269
14408.54 270
14409.67 267
14410.81 237
14411.94 276
14413.08 268
14414.21 305
14415.34 256
14416.48 254
14417.61 268
14418.75 265
14419.88 276
14421.01 241
14422.15 245
14423.28 230
14424.42 261
14425.55 260
14426.69 249
14427.82 238
14428.96 267
14430.09 255
14431.23 246
14432.36 243
14433.50 274
14434.63 278
14435.77 258
14436.90 258
14438.04 242
14439.17 267
14440.31 297
14441.44 266
14442.58 265
14443.71 285
14444.85 292
14445.98 260
14447.12 246
14448.25 251
14449.39 256
14450.52 287
14451.66 263
14452.79 287
14453.93 285
14455.07 281
14456.20 285
14457.34 289
14458.47 304
14459.61 257
14460.74 265
14461.88 271
14463.02 268
14464.15 237
14465.29 258
14466.42 276
14467.56 274
14468.70 286
14469.83 256
14470.97 268
14472.11 256
14473.24 275
14474.38 298
14475.51 305
14476.65 281
14477.79 274
14478.92 293
14480.06 286
14481.20 271
14482.33 290
14483.47 266
14484.61 297
14485.75 277
14486.88 262
14488.02 240
14489.16 237
14490.29 243
14491.43 273
14492.57 247
14493.70 262
14494.84 261
14495.98 271
14497.12 318
14498.25 259
14499.39 257
14500.53 262
14501.67 271
14502.80 259
14503.94 262
14505.08 259
14506.22 291
14507.35 263
14508.49 251
14509.63 267
14510.77 251
14511.91 280
14513.04 284
14514.18 279
14515.32 256
14516.46 277
14517.60 262
14518.73 270
14519.87 282
14521.01 281
14522.15 265
14523.29 249
14524.43 263
14525.56 261
14526.70 266
14527.84 247
14528.98 266
14530.12 252
14531.26 276
14532.40 238
14533.53 240
14534.67 271
14535.81 237
14536.95 240
14538.09 237
14539.23 240
14540.37 259
14541.51 244
14542.65 228
14543.79 242
14544.92 238
14546.06 248
14547.20 276
14548.34 271
14549.48 252
14550.62 259
14551.76 264
14552.90 244
14554.04 251
14555.18 282
14556.32 249
14557.46 236
14558.60 249
14559.74 262
14560.88 249
14562.02 278
14563.16 289
14564.30 274
14565.44 251
14566.58 263
14567.72 264
14568.86 270
14570.00 261
14571.14 267
14572.28 291
14573.42 266
14574.56 266
14575.70 279
14576.84 282
14577.98 261
14579.12 253
14580.26 304
14581.40 272
14582.54 247
14583.68 270
14584.82 298
14585.97 299
14587.11 290
14588.25 299
14589.39 270
14590.53 287
14591.67 307
14592.81 267
14593.95 271
14595.09 284
14596.23 297
14597.38 318
14598.52 296
14599.66 322
14600.80 310
14601.94 290
14603.08 320
14604.22 295
14605.37 303
14606.51 309
14607.65 311
14608.79 304
14609.93 326
14611.07 312
14612.22 329
14613.36 317
14614.50 298
14615.64 303
14616.78 324
14617.93 340
14619.07 350
14620.21 346
14621.35 373
14622.50 375
14623.64 356
14624.78 367
14625.92 372
14627.06 363
14628.21 379
14629.35 415
14630.49 398
14631.63 376
14632.78 415
14633.92 384
14635.06 359
14636.21 384
14637.35 384
14638.49 377
14639.63 334
14640.78 358
14641.92 329
14643.06 385
14644.21 333
14645.35 337
14646.49 302
14647.64 325
14648.78 316
14649.92 308
14651.07 328
14652.21 306
14653.35 287
14654.50 281
14655.64 318
14656.78 298
14657.93 328
14659.07 284
14660.21 265
14661.36 306
14662.50 291
14663.65 321
14664.79 275
14665.93 268
14667.08 290
14668.22 277
14669.37 285
14670.51 290
14671.65 274
14672.80 279
14673.94 268
14675.09 271
14676.23 270
14677.38 263
14678.52 288
14679.66 264
14680.81 252
14681.95 244
14683.10 269
14684.24 274
14685.39 274
14686.53 217
14687.68 267
14688.82 241
14689.97 264
14691.11 265
14692.26 281
14693.40 280
14694.55 273
14695.69 260
14696.84 249
14697.98 278
14699.13 235
14700.27 230
14701.42 253
14702.56 216
14703.71 258
14704.85 260
14706.00 250
14707.15 241
14708.29 275
14709.44 293
14710.58 296
14711.73 267
14712.87 280
14714.02 264
14715.17 267
14716.31 278
14717.46 247
14718.60 254
14719.75 252
14720.90 262
14722.04 274
14723.19 249
14724.33 250
14725.48 279
14726.63 275
14727.77 255
14728.92 264
14730.07 270
14731.21 247
14732.36 263
14733.51 300
14734.65 285
14735.80 288
14736.95 276
14738.09 261
14739.24 290
14740.39 294
14741.53 256
14742.68 232
14743.83 260
14744.97 253
14746.12 268
14747.27 281
14748.42 252
14749.56 268
14750.71 254
14751.86 256
14753.00 270
14754.15 257
14755.30 280
14756.45 272
14757.59 263
14758.74 257
14759.89 277
14761.04 290
14762.18 266
14763.33 256
14764.48 287
14765.63 296
14766.78 298
14767.92 300
14769.07 269
14770.22 292
14771.37 274
14772.52 297
14773.66 274
14774.81 282
14775.96 312
14777.11 338
14778.26 318
14779.41 330
14780.55 295
14781.70 319
14782.85 300
14784.00 317
14785.15 317
14786.30 326
14787.45 335
14788.59 332
14789.74 311
14790.89 336
14792.04 319
14793.19 314
14794.34 300
14795.49 296
14796.64 346
14797.79 347
14798.94 314
14800.08 339
14801.23 344
14802.38 333
14803.53 333
14804.68 319
14805.83 311
14806.98 336
14808.13 358
14809.28 339
14810.43 326
14811.58 331
14812.73 316
14813.88 311
14815.03 325
14816.18 295
14817.33 334
14818.48 329
14819.63 328
14820.78 324
14821.93 286
14823.08 306
14824.23 337
14825.38 337
14826.53 303
14827.68 309
14828.83 286
14829.98 273
14831.13 258
14832.28 236
14833.43 263
14834.58 266
14835.73 243
14836.88 240
14838.03 230
14839.18 281
14840.33 260
14841.48 234
14842.64 252
14843.79 241
14844.94 291
14846.09 243
14847.24 264
14848.39 240
14849.54 254
14850.69 255
14851.84 257
14853.00 237
14854.15 232
14855.30 223
14856.45 234
14857.60 232
14858.75 247
14859.90 226
14861.06 209
14862.21 248
14863.36 240
14864.51 211
14865.66 205
14866.81 231
14867.97 220
14869.12 224
14870.27 213
14871.42 219
14872.57 243
14873.73 231
14874.88 243
14876.03 232
14877.18 238
14878.33 253
14879.49 251
14880.64 232
14881.79 232
14882.94 230
14884.10 247
14885.25 214
14886.40 212
14887.55 231
14888.71 199
14889.86 229
14891.01 211
14892.16 211
14893.32 218
14894.47 247
14895.62 225
14896.78 220
14897.93 222
14899.08 209
14900.23 256
14901.39 224
14902.54 219
14903.69 215
14904.85 248
14906.00 254
14907.15 225
14908.31 201
14909.46 203
14910.61 246
14911.77 259
14912.92 223
14914.08 243
14915.23 248
14916.38 246
14917.54 242
14918.69 247
14919.84 226
14921.00 241
14922.15 242
14923.31 227
14924.46 226
14925.61 233
14926.77 243
14927.92 262
14929.08 233
14930.23 201
14931.38 223
14932.54 239
14933.69 240
14934.85 247
14936.00 249
14937.16 224
14938.31 230
14939.47 211
14940.62 218
14941.78 234
14942.93 225
14944.08 213
14945.24 232
14946.39 244
14947.55 243
14948.70 252
14949.86 215
14951.01 239
14952.17 227
14953.32 218
14954.48 219
14955.64 236
14956.79 232
14957.95 254
14959.10 243
14960.26 251
14961.41 231
14962.57 228
14963.72 225
14964.88 188
14966.03 195
14967.19 218
14968.35 240
14969.50 206
14970.66 218
14971.81 210
14972.97 225
14974.12 210
14975.28 194
14976.44 202
14977.59 198
14978.75 217
14979.91 211
14981.06 209
14982.22 196
14983.37 193
14984.53 218
14985.69 240
14986.84 194
14988.00 191
14989.16 210
14990.31 247
14991.47 210
14992.63 213
14993.78 203
14994.94 220
14996.10 241
14997.25 202
14998.41 185
14999.57 191
15000.72 203
15001.88 207
15003.04 187
15004.20 193
15005.35 182
15006.51 217
15007.67 209
15008.82 187
15009.98 187
15011.14 211
15012.30 183
15013.45 197
15014.61 187
15015.77 187
15016.93 190
15018.08 219
15019.24 192
15020.40 154
15021.56 202
15022.71 163
15023.87 176
15025.03 208
15026.19 178
15027.35 201
15028.50 196
15029.66 196
15030.82 207
15031.98 226
15033.14 207
15034.30 201
15035.45 184
15036.61 190
15037.77 211
15038.93 202
15040.09 211
15041.25 183
15042.40 188
15043.56 201
15044.72 188
15045.88 195
15047.04 206
15048.20 210
15049.36 188
15050.52 201
15051.68 202
15052.83 182
15053.99 185
15055.15 174
15056.31 190
15057.47 180
15058.63 188
15059.79 185
15060.95 169
15062.11 198
15063.27 205
15064.43 199
15065.59 171
15066.75 211
15067.90 215
15069.06 192
15070.22 188
15071.38 188
15072.54 183
15073.70 181
15074.86 203
15076.02 182
15077.18 171
15078.34 177
15079.50 209
15080.66 198
15081.82 199
15082.98 202
15084.14 177
15085.30 226
15086.46 178
15087.62 196
15088.78 213
15089.95 188
15091.11 196
15092.27 201
15093.43 200
15094.59 217
15095.75 194
15096.91 182
15098.07 198
15099.23 203
15100.39 187
15101.55 195
15102.71 186
15103.87 194
15105.03 187
15106.20 180
15107.36 191
15108.52 186
15109.68 190
15110.84 182
15112.00 194
15113.16 189
15114.32 208
15115.49 204
15116.65 187
15117.81 187
15118.97 196
15120.13 194
15121.29 185
15122.46 211
15123.62 164
15124.78 194
15125.94 204
15127.10 180
15128.26 210
15129.43 207
15130.59 194
15131.75 207
15132.91 188
15134.07 188
15135.24 201
15136.40 210
15137.56 201
15138.72 176
15139.89 198
15141.05 219
15142.21 203
15143.37 201
15144.54 194
15145.70 216
15146.86 201
15148.02 193
15149.19 173
15150.35 173
15151.51 195
15152.67 186
15153.84 201
15155.00 201
15156.16 174
15157.33 191
15158.49 192
15159.65 203
15160.82 207
15161.98 187
15163.14 196
15164.31 204
15165.47 187
15166.63 216
15167.80 222
15168.96 223
15170.12 204
15171.29 206
15172.45 230
15173.61 211
15174.78 206
15175.94 208
15177.10 198
15178.27 203
15179.43 191
15180.60 197
15181.76 205
15182.92 195
15184.09 218
15185.25 186
15186.42 206
15187.58 188
15188.74 202
15189.91 223
15191.07 225
15192.24 182
15193.40 196
15194.57 216
15195.73 230
15196.90 213
15198.06 196
15199.22 212
15200.39 178
15201.55 227
15202.72 240
15203.88 226
15205.05 210
15206.21 214
15207.38 215
15208.54 224
15209.71 217
15210.87 222
15212.04 253
15213.20 225
15214.37 210
15215.53 225
15216.70 221
15217.86 205
15219.03 238
15220.20 231
15221.36 206
15222.53 213
15223.69 239
15224.86 234
15226.02 246
15227.19 222
15228.36 258
15229.52 243
15230.69 245
15231.85 242
15233.02 230
15234.18 233
15235.35 241
15236.52 233
15237.68 251
15238.85 237
15240.02 212
15241.18 245
15242.35 236
15243.51 213
15244.68 214
15245.85 222
15247.01 197
15248.18 221
15249.35 195
15250.51 222
15251.68 192
15252.85 202
15254.01 218
15255.18 211
15256.35 217
15257.51 193
15258.68 240
15259.85 205
15261.01 213
15262.18 233
15263.35 236
15264.52 199
15265.68 196
15266.85 214
15268.02 196
15269.18 203
15270.35 204
15271.52 196
15272.69 215
15273.85 197
15275.02 185
15276.19 210
15277.36 200
15278.52 201
15279.69 209
15280.86 193
15282.03 191
15283.20 194
15284.36 220
15285.53 204
15286.70 191
15287.87 192
15289.04 193
15290.20 188
15291.37 212
15292.54 214
15293.71 232
15294.88 219
15296.05 213
15297.21 183
15298.38 191
15299.55 193
15300.72 229
15301.89 216
15303.06 223
15304.22 207
15305.39 193
15306.56 185
15307.73 189
15308.90 214
15310.07 201
15311.24 195
15312.41 200
15313.58 194
15314.74 200
15315.91 189
15317.08 201
15318.25 178
15319.42 191
15320.59 184
15321.76 183
15322.93 187
15324.10 183
15325.27 210
15326.44 200
15327.61 198
15328.78 251
15329.95 234
15331.12 211
15332.29 208
15333.46 199
15334.63 208
15335.80 203
15336.97 222
15338.14 222
15339.31 227
15340.48 223
15341.65 194
15342.82 207
15343.99 198
15345.16 188
15346.33 222
15347.50 230
15348.67 214
15349.84 183
15351.01 206
15352.18 203
15353.35 208
15354.52 217
15355.69 211
15356.86 181
15358.03 217
15359.20 243
15360.37 210
15361.54 219
15362.71 226
15363.89 234
15365.06 199
15366.23 209
15367.40 194
15368.57 213
15369.74 220
15370.91 186
15372.08 217
15373.25 211
15374.43 220
15375.60 208
15376.77 197
15377.94 192
15379.11 213
15380.28 208
15381.46 229
15382.63 184
15383.80 206
15384.97 194
15386.14 238
15387.31 202
15388.49 202
15389.66 210
15390.83 229
15392.00 216
15393.17 225
15394.35 208
15395.52 242
15396.69 249
15397.86 214
15399.03 197
15400.21 199
15401.38 208
15402.55 221
15403.72 203
15404.90 179
15406.07 193
15407.24 192
15408.41 224
15409.59 181
15410.76 206
15411.93 213
15413.11 221
15414.28 209
15415.45 220
15416.62 188
15417.80 173
15418.97 216
15420.14 184
15421.32 196
15422.49 201
15423.66 211
15424.84 187
15426.01 199
15427.18 175
15428.36 190
15429.53 163
15430.70 188
15431.88 170
15433.05 188
15434.22 188
15435.40 197
15436.57 219
15437.75 199
15438.92 179
15440.09 197
15441.27 188
15442.44 198
15443.61 183
15444.79 176
15445.96 192
15447.14 172
15448.31 199
15449.49 181
15450.66 209
15451.83 214
15453.01 194
15454.18 193
15455.36 187
15456.53 206
15457.71 210
15458.88 182
15460.06 180
15461.23 214
15462.40 180
15463.58 173
15464.75 178
15465.93 187
15467.10 182
15468.28 195
15469.45 201
15470.63 194
15471.80 201
15472.98 170
15474.15 199
15475.33 188
15476.50 185
15477.68 223
15478.86 186
15480.03 177
15481.21 203
15482.38 172
15483.56 209
15484.73 165
15485.91 200
15487.08 185
15488.26 181
15489.44 196
15490.61 179
15491.79 196
15492.96 169
15494.14 180
15495.31 187
15496.49 206
15497.67 181
15498.84 169
15500.02 194
15501.20 205
15502.37 209
15503.55 197
15504.72 208
15505.90 216
15507.08 170
15508.25 191
15509.43 184
15510.61 201
15511.78 206
15512.96 174
15514.14 163
15515.31 164
15516.49 214
15517.67 188
15518.84 211
15520.02 176
15521.20 204
15522.37 193
15523.55 187
15524.73 186
15525.91 205
15527.08 220
15528.26 216
15529.44 195
15530.61 197
15531.79 187
15532.97 196
15534.15 200
15535.32 207
15536.50 184
15537.68 192
15538.86 242
15540.03 190
15541.21 203
15542.39 201
15543.57 206
15544.75 196
15545.92 184
15547.10 200
15548.28 253
15549.46 216
15550.64 204
15551.81 199
15552.99 187
15554.17 209
15555.35 215
15556.53 189
15557.70 192
15558.88 199
15560.06 200
15561.24 235
15562.42 182
15563.60 181
15564.78 203
15565.95 211
15567.13 193
15568.31 180
15569.49 199
15570.67 208
15571.85 190
15573.03 164
15574.21 200
15575.38 210
15576.56 215
15577.74 207
15578.92 186
15580.10 244
15581.28 220
15582.46 190
15583.64 217
15584.82 212
15586.00 216
15587.18 213
15588.36 211
15589.54 219
15590.72 220
15591.90 235
15593.08 230
15594.25 209
15595.43 205
15596.61 223
15597.79 232
15598.97 244
15600.15 214
15601.33 219
15602.51 234
15603.69 229
15604.87 224
15606.05 205
15607.23 221
15608.41 219
15609.60 252
15610.78 231
15611.96 242
15613.14 237
15614.32 288
15615.50 231
15616.68 228
15617.86 240
15619.04 260
15620.22 242
15621.40 218
15622.58 236
15623.76 216
15624.94 247
15626.12 247
15627.31 248
15628.49 266
15629.67 258
15630.85 237
15632.03 230
15633.21 191
15634.39 273
15635.57 248
15636.75 254
15637.94 240
15639.12 227
15640.30 257
15641.48 271
15642.66 254
15643.84 238
15645.03 285
15646.21 285
15647.39 294
15648.57 261
15649.75 281
15650.93 267
15652.12 297
15653.30 301
15654.48 300
15655.66 286
15656.84 307
15658.03 282
15659.21 290
15660.39 282
15661.57 283
15662.76 260
15663.94 272
15665.12 254
15666.30 257
15667.48 294
15668.67 267
15669.85 235
15671.03 274
15672.22 287
15673.40 262
15674.58 239
15675.76 254
15676.95 264
15678.13 267
15679.31 249
15680.50 283
15681.68 273
15682.86 261
15684.04 219
15685.23 255
15686.41 243
15687.59 253
15688.78 259
15689.96 282
15691.14 255
15692.33 269
15693.51 277
15694.69 275
15695.88 277
15697.06 237
15698.25 280
15699.43 260
15700.61 281
15701.80 254
15702.98 277
15704.16 256
15705.35 269
15706.53 295
15707.72 313
15708.90 288
15710.08 279
15711.27 296
15712.45 303
15713.64 262
15714.82 262
15716.01 304
15717.19 268
15718.37 309
15719.56 293
15720.74 303
15721.93 293
15723.11 297
15724.30 260
15725.48 267
15726.67 268
15727.85 278
15729.04 265
15730.22 272
15731.41 257
15732.59 247
15733.78 265
15734.96 246
15736.15 262
15737.33 282
15738.52 285
15739.70 283
15740.89 298
15742.07 290
15743.26 265
15744.44 282
15745.63 292
15746.81 309
15748.00 305
15749.19 303
15750.37 302
15751.56 335
15752.74 279
15753.93 276
15755.11 283
15756.30 315
15757.49 313
15758.67 286
15759.86 260
15761.04 311
15762.23 310
15763.42 299
15764.60 283
15765.79 304
15766.97 280
15768.16 272
15769.35 282
15770.53 275
15771.72 253
15772.91 244
15774.09 272
15775.28 272
15776.47 264
15777.65 277
15778.84 281
15780.03 275
15781.21 253
15782.40 275
15783.59 289
15784.77 249
15785.96 254
15787.15 264
15788.33 262
15789.52 289
15790.71 285
15791.90 265
15793.08 252
15794.27 243
15795.46 261
15796.65 256
15797.83 235
15799.02 233
15800.21 240
15801.40 253
15802.58 234
15803.77 222
15804.96 281
15806.15 246
15807.33 246
15808.52 240
15809.71 216
15810.90 201
15812.09 226
15813.27 219
15814.46 236
15815.65 242
15816.84 241
15818.03 255
15819.21 240
15820.40 220
15821.59 238
15822.78 245
15823.97 238
15825.16 257
15826.34 268
15827.53 242
15828.72 213
15829.91 224
15831.10 218
15832.29 220
15833.48 200
15834.66 241
15835.85 236
15837.04 223
15838.23 218
15839.42 233
15840.61 257
15841.80 204
15842.99 232
15844.18 228
15845.37 263
15846.56 215
15847.74 193
15848.93 215
15850.12 223
15851.31 210
15852.50 229
15853.69 218
15854.88 257
15856.07 258
15857.26 237
15858.45 230
15859.64 226
15860.83 245
15862.02 226
15863.21 243
15864.40 263
15865.59 222
15866.78 243
15867.97 236
15869.16 224
15870.35 230
15871.54 220
15872.73 217
15873.92 220
15875.11 225
15876.30 213
15877.49 254
15878.68 242
15879.87 222
15881.06 218
15882.25 230
15883.44 237
15884.64 218
15885.83 230
15887.02 250
15888.21 251
15889.40 256
15890.59 255
15891.78 206
15892.97 230
15894.16 252
15895.35 228
15896.54 216
15897.74 256
15898.93 267
15900.12 236
15901.31 243
15902.50 277
15903.69 264
15904.88 253
15906.08 247
15907.27 267
15908.46 227
15909.65 245
15910.84 266
15912.03 252
15913.23 252
15914.42 275
15915.61 261
15916.80 278
15917.99 268
15919.18 250
15920.38 261
15921.57 278
15922.76 230
15923.95 245
15925.15 242
15926.34 256
15927.53 256
15928.72 287
15929.91 279
15931.11 256
15932.30 282
15933.49 293
15934.68 313
15935.88 260
15937.07 253
15938.26 268
15939.46 273
15940.65 248
15941.84 250
15943.03 256
15944.23 257
15945.42 240
15946.61 247
15947.81 212
15949.00 217
15950.19 205
15951.39 218
15952.58 223
15953.77 226
15954.97 221
15956.16 228
15957.35 209
15958.55 222
15959.74 200
15960.93 199
15962.13 194
15963.32 210
15964.51 199
15965.71 182
15966.90 180
15968.09 204
15969.29 222
15970.48 228
15971.68 216
15972.87 220
15974.06 188
15975.26 213
15976.45 191
15977.65 199
15978.84 200
15980.04 189
15981.23 200
15982.42 209
15983.62 182
15984.81 187
15986.01 193
15987.20 190
15988.40 191
15989.59 174
15990.79 188
15991.98 191
15993.18 182
15994.37 193
15995.57 214
15996.76 174
15997.96 186
15999.15 188
16000.35 187
16001.54 195
16002.74 184
16003.93 181
16005.13 197
16006.32 188
16007.52 182
16008.71 197
16009.91 217
16011.10 196
16012.30 191
16013.49 197
16014.69 205
16015.88 197
16017.08 187
16018.28 188
16019.47 174
16020.67 209
16021.86 224
16023.06 164
16024.26 169
16025.45 186
16026.65 193
16027.84 190
16029.04 155
16030.24 183
16031.43 211
16032.63 201
16033.82 190
16035.02 176
16036.22 203
16037.41 186
16038.61 170
16039.81 159
16041.00 174
16042.20 186
16043.40 172
16044.59 186
16045.79 165
16046.99 182
16048.18 179
16049.38 195
16050.58 173
16051.77 160
16052.97 181
16054.17 188
16055.37 193
16056.56 211
16057.76 179
16058.96 184
16060.15 178
16061.35 168
16062.55 176
16063.75 164
16064.94 152
16066.14 167
16067.34 188
16068.54 177
16069.73 172
16070.93 185
16072.13 172
16073.33 139
16074.52 173
16075.72 171
16076.92 182
16078.12 168
16079.32 178
16080.51 155
16081.71 186
16082.91 175
16084.11 173
16085.31 173
16086.51 179
16087.70 169
16088.90 162
16090.10 171
16091.30 135
16092.50 172
16093.70 176
16094.89 173
16096.09 172
16097.29 182
16098.49 190
16099.69 188
16100.89 168
16102.09 189
16103.29 187
16104.48 188
16105.68 178
16106.88 193
16108.08 153
16109.28 158
16110.48 182
16111.68 162
16112.88 182
16114.08 163
16115.28 159
16116.48 189
16117.68 188
16118.88 167
16120.07 180
16121.27 193
16122.47 180
16123.67 174
16124.87 189
16126.07 189
16127.27 170
16128.47 182
16129.67 156
16130.87 160
16132.07 174
16133.27 184
16134.47 146
16135.67 150
16136.87 141
16138.07 172
16139.27 171
16140.47 155
16141.67 156
16142.87 163
16144.07 169
16145.27 176
16146.48 196
16147.68 139
16148.88 154
16150.08 182
16151.28 184
16152.48 182
16153.68 174
16154.88 150
16156.08 166
16157.28 164
16158.48 167
16159.68 158
16160.88 156
16162.09 165
16163.29 156
16164.49 191
16165.69 178
16166.89 172
16168.09 198
16169.29 179
16170.49 170
16171.70 167
16172.90 152
16174.10 180
16175.30 170
16176.50 169
16177.70 167
16178.91 170
16180.11 165
16181.31 180
16182.51 173
16183.71 172
16184.91 161
16186.12 204
16187.32 169
16188.52 145
16189.72 175
16190.93 174
16192.13 161
16193.33 155
16194.53 186
16195.73 171
16196.94 174
16198.14 180
16199.34 158
16200.54 190
16201.75 174
16202.95 156
16204.15 181
16205.35 174
16206.56 169
16207.76 170
16208.96 192
16210.17 188
16211.37 190
16212.57 188
16213.77 165
16214.98 179
16216.18 159
16217.38 171
16218.59 197
16219.79 210
16220.99 169
16222.20 197
16223.40 182
16224.60 184
16225.81 198
16227.01 182
16228.21 161
16229.42 159
16230.62 186
16231.82 163
16233.03 182
16234.23 177
16235.44 167
16236.64 205
16237.84 181
16239.05 192
16240.25 218
16241.46 196
16242.66 184
16243.86 184
16245.07 173
16246.27 171
16247.48 172
16248.68 205
16249.89 188
16251.09 173
16252.29 139
16253.50 180
16254.70 201
16255.91 178
16257.11 184
16258.32 196
16259.52 202
16260.73 198
16261.93 204
16263.14 192
16264.34 186
16265.55 213
16266.75 199
16267.96 194
16269.16 179
16270.37 183
16271.57 237
16272.78 209
16273.98 181
16275.19 210
16276.39 186
16277.60 198
16278.80 214
16280.01 167
16281.21 184
16282.42 201
16283.63 236
16284.83 220
16286.04 186
16287.24 176
16288.45 204
16289.65 208
16290.86 213
16292.07 215
16293.27 230
16294.48 222
16295.68 194
16296.89 203
16298.10 197
16299.30 235
16300.51 216
16301.71 243
16302.92 253
16304.13 251
16305.33 248
16306.54 217
16307.75 224
16308.95 218
16310.16 223
16311.37 252
16312.57 248
16313.78 237
16314.99 209
16316.19 238
16317.40 220
16318.61 218
16319.81 192
16321.02 208
16322.23 206
16323.44 206
16324.64 184
16325.85 199
16327.06 205
16328.26 186
16329.47 224
16330.68 203
16331.89 214
16333.09 176
16334.30 200
16335.51 212
16336.72 194
16337.92 181
16339.13 197
16340.34 179
16341.55 195
16342.75 162
16343.96 180
16345.17 179
16346.38 178
16347.59 197
16348.79 199
16350.00 175
16351.21 187
16352.42 201
16353.63 189
16354.84 190
16356.04 161
16357.25 173
16358.46 174
16359.67 172
16360.88 164
16362.09 181
16363.29 188
16364.50 156
16365.71 173
16366.92 166
16368.13 156
16369.34 186
16370.55 203
16371.76 172
16372.96 171
16374.17 174
16375.38 203
16376.59 169
16377.80 153
16379.01 177
16380.22 189
16381.43 192
16382.64 170
16383.85 154
16385.06 179
16386.27 164
16387.47 152
16388.68 165
16389.89 158
16391.10 149
16392.31 159
16393.52 160
16394.73 156
16395.94 140
16397.15 169
16398.36 177
16399.57 190
16400.78 197
16401.99 179
16403.20 195
16404.41 160
16405.62 175
16406.83 195
16408.04 167
16409.25 153
16410.46 146
16411.67 177
16412.88 170
16414.09 173
16415.30 179
16416.52 173
16417.73 183
16418.94 186
16420.15 179
16421.36 192
16422.57 163
16423.78 167
16424.99 178
16426.20 163
16427.41 166
16428.62 171
16429.83 192
16431.05 154
16432.26 138
16433.47 150
16434.68 158
16435.89 189
16437.10 169
16438.31 165
16439.52 175
16440.74 180
16441.95 177
16443.16 168
16444.37 161
16445.58 177
16446.79 166
16448.00 141
16449.22 152
16450.43 177
16451.64 163
16452.85 166
16454.06 185
16455.28 153
16456.49 145
16457.70 176
16458.91 145
16460.12 162
16461.34 171
16462.55 170
16463.76 170
16464.97 172
16466.19 170
16467.40 165
16468.61 163
16469.82 153
16471.04 173
16472.25 153
16473.46 188
16474.67 134
16475.89 155
16477.10 165
16478.31 164
16479.52 179
16480.74 160
16481.95 179
16483.16 148
16484.38 176
16485.59 168
16486.80 171
16488.02 138
16489.23 174
16490.44 181
16491.66 148
16492.87 157
16494.08 176
16495.30 181
16496.51 151
16497.72 154
16498.94 158
16500.15 177
16501.36 152
16502.58 148
16503.79 153
16505.00 170
16506.22 159
16507.43 156
16508.65 163
16509.86 157
16511.07 150
16512.29 162
16513.50 167
16514.72 159
16515.93 154
16517.15 160
16518.36 168
16519.57 143
16520.79 146
16522.00 139
16523.22 172
16524.43 155
16525.65 136
16526.86 156
16528.08 146
16529.29 161
16530.51 162
16531.72 160
16532.93 158
16534.15 166
16535.36 152
16536.58 152
16537.79 134
16539.01 137
16540.22 136
16541.44 136
16542.65 156
16543.87 151
16545.09 168
16546.30 151
16547.52 150
16548.73 161
16549.95 143
16551.16 161
16552.38 178
16553.59 170
16554.81 148
16556.02 133
16557.24 165
16558.46 164
16559.67 148
16560.89 164
16562.10 168
16563.32 160
16564.54 149
16565.75 141
16566.97 150
16568.18 156
16569.40 139
16570.62 169
16571.83 169
16573.05 162
16574.27 159
16575.48 190
16576.70 163
16577.91 157
16579.13 156
16580.35 183
16581.56 167
16582.78 168
16584.00 162
16585.21 155
16586.43 152
16587.65 180
16588.87 157
16590.08 135
16591.30 147
16592.52 167
16593.73 175
16594.95 156
16596.17 157
16597.38 150
16598.60 154
16599.82 164
16601.04 162
16602.25 124
16603.47 160
16604.69 180
16605.91 155
16607.12 140
16608.34 146
16609.56 158
16610.78 141
16611.99 164
16613.21 117
16614.43 161
16615.65 166
16616.87 138
16618.08 152
16619.30 133
16620.52 154
16621.74 170
16622.96 134
16624.17 158
16625.39 150
16626.61 158
16627.83 163
16629.05 174
16630.27 162
16631.48 132
16632.70 167
16633.92 149
16635.14 150
16636.36 146
16637.58 156
16638.80 186
16640.02 140
16641.23 151
16642.45 135
16643.67 172
16644.89 144
16646.11 123
16647.33 132
16648.55 172
16649.77 157
16650.99 139
16652.21 132
16653.42 126
16654.64 138
16655.86 144
16657.08 139
16658.30 169
16659.52 154
16660.74 159
16661.96 156
16663.18 156
16664.40 140
16665.62 159
16666.84 153
16668.06 129
16669.28 147
16670.50 163
16671.72 149
16672.94 136
16674.16 134
16675.38 156
16676.60 169
16677.82 153
16679.04 161
16680.26 139
16681.48 141
16682.70 155
16683.92 133
16685.14 149
16686.36 152
16687.58 145
16688.80 131
16690.02 121
16691.24 136
16692.46 132
16693.69 159
16694.91 137
16696.13 136
16697.35 123
16698.57 155
16699.79 129
16701.01 156
16702.23 119
16703.45 133
16704.67 132
16705.90 140
16707.12 153
16708.34 142
16709.56 155
16710.78 152
16712.00 145
16713.22 142
16714.44 130
16715.67 145
16716.89 159
16718.11 133
16719.33 152
16720.55 147
16721.77 154
16723.00 119
16724.22 130
16725.44 130
16726.66 157
16727.88 136
16729.11 160
16730.33 135
16731.55 161
16732.77 159
16733.99 155
16735.22 158
16736.44 136
16737.66 151
16738.88 149
16740.11 168
16741.33 157
16742.55 156
16743.77 160
16745.00 149
16746.22 136
16747.44 137
16748.67 125
16749.89 166
16751.11 150
16752.33 144
16753.56 147
16754.78 181
16756.00 161
16757.23 149
16758.45 129
16759.67 131
16760.90 151
16762.12 134
16763.34 162
16764.57 135
16765.79 150
16767.01 132
16768.24 158
16769.46 155
16770.68 126
16771.91 171
16773.13 163
16774.35 155
16775.58 139
16776.80 140
16778.02 131
16779.25 137
16780.47 139
16781.70 134
16782.92 125
16784.14 158
16785.37 150
16786.59 154
16787.82 170
16789.04 151
16790.27 140
16791.49 165
16792.71 146
16793.94 155
16795.16 160
16796.39 145
16797.61 159
16798.84 134
16800.06 154
16801.29 148
16802.51 174
16803.74 147
16804.96 134
16806.19 145
16807.41 169
16808.64 132
16809.86 157
16811.09 166
16812.31 151
16813.54 166
16814.76 141
16815.99 161
16817.21 154
16818.44 158
16819.66 130
16820.89 149
16822.11 145
16823.34 151
16824.56 160
16825.79 160
16827.01 148
16828.24 167
16829.47 152
16830.69 159
16831.92 148
16833.14 142
16834.37 158
16835.60 145
16836.82 157
16838.05 164
16839.27 151
16840.50 138
16841.73 179
16842.95 159
16844.18 144
16845.40 156
16846.63 175
16847.86 168
16849.08 143
16850.31 160
16851.54 151
16852.76 170
16853.99 163
16855.22 170
16856.44 161
16857.67 167
16858.90 169
16860.12 184
16861.35 158
16862.58 172
16863.80 168
16865.03 168
16866.26 170
16867.49 156
16868.71 169
16869.94 165
16871.17 176
16872.39 153
16873.62 180
16874.85 194
16876.08 199
16877.30 200
16878.53 201
16879.76 170
16880.99 197
16882.21 193
16883.44 232
16884.67 191
16885.90 192
16887.13 203
16888.35 183
16889.58 188
16890.81 178
16892.04 205
16893.27 183
16894.49 188
16895.72 181
16896.95 181
16898.18 174
16899.41 176
16900.63 184
16901.86 157
16903.09 146
16904.32 157
16905.55 171
16906.78 144
16908.01 155
16909.23 166
16910.46 143
16911.69 142
16912.92 166
16914.15 170
16915.38 149
16916.61 147
16917.84 174
16919.06 133
16920.29 173
16921.52 155
16922.75 169
16923.98 161
16925.21 172
16926.44 155
16927.67 152
16928.90 157
16930.13 153
16931.36 155
16932.59 146
16933.82 149
16935.05 180
16936.27 164
16937.50 148
16938.73 140
16939.96 138
16941.19 157
16942.42 171
16943.65 140
16944.88 129
16946.11 155
16947.34 154
16948.57 167
16949.80 163
16951.03 132
16952.26 177
16953.49 130
16954.72 149
16955.95 134
16957.19 132
16958.42 144
16959.65 154
16960.88 157
16962.11 186
16963.34 162
16964.57 170
16965.80 175
16967.03 124
16968.26 162
16969.49 139
16970.72 190
16971.95 137
16973.18 139
16974.42 128
16975.65 160
16976.88 136
16978.11 146
16979.34 171
16980.57 179
16981.80 165
16983.03 159
16984.26 154
16985.50 157
16986.73 185
16987.96 175
16989.19 145
16990.42 164
16991.65 164
16992.89 166
16994.12 145
16995.35 120
16996.58 139
16997.81 152
16999.04 141
17000.28 148
17001.51 130
17002.74 178
17003.97 149
17005.20 148
17006.44 158
17007.67 155
17008.90 182
17010.13 175
17011.37 153
17012.60 135
17013.83 138
17015.06 157
17016.30 171
17017.53 147
17018.76 141
17019.99 157
17021.23 155
17022.46 146
17023.69 162
17024.92 152
17026.16 154
17027.39 125
17028.62 146
17029.86 150
17031.09 154
17032.32 122
17033.56 146
17034.79 132
17036.02 134
17037.26 142
17038.49 143
17039.72 148
17040.96 157
17042.19 180
17043.42 177
17044.66 155
17045.89 145
17047.12 136
17048.36 147
17049.59 134
17050.82 144
17052.06 156
17053.29 152
17054.53 149
17055.76 157
17056.99 141
17058.23 111
17059.46 136
17060.70 127
17061.93 128
17063.16 144
17064.40 139
17065.63 141
17066.87 138
17068.10 125
17069.34 115
17070.57 139
17071.81 170
17073.04 146
17074.27 144
17075.51 130
17076.74 145
17077.98 132
17079.21 130
17080.45 119
17081.68 133
17082.92 127
17084.15 150
17085.39 124
17086.62 153
17087.86 136
17089.09 132
17090.33 144
17091.56 132
17092.80 125
17094.04 136
17095.27 132
17096.51 148
17097.74 160
17098.98 136
17100.21 132
17101.45 109
17102.68 148
17103.92 126
17105.16 140
17106.39 143
17107.63 133
17108.86 136
17110.10 145
17111.33 135
17112.57 127
17113.81 119
17115.04 147
17116.28 147
17117.52 149
17118.75 151
17119.99 137
17121.22 167
17122.46 123
17123.70 139
17124.93 124
17126.17 149
17127.41 132
17128.64 119
17129.88 113
17131.12 133
17132.35 164
17133.59 137
17134.83 140
17136.06 117
17137.30 142
17138.54 141
17139.77 150
17141.01 155
17142.25 138
17143.49 147
17144.72 142
17145.96 132
17147.20 120
17148.43 134
17149.67 131
17150.91 121
17152.15 119
17153.38 160
17154.62 143
17155.86 143
17157.10 147
17158.33 144
17159.57 118
17160.81 139
17162.05 142
17163.29 146
17164.52 151
17165.76 147
17167.00 145
17168.24 140
17169.48 129
17170.71 152
17171.95 130
17173.19 126
17174.43 132
17175.67 136
17176.91 145
17178.14 113
17179.38 134
17180.62 120
17181.86 148
17183.10 135
17184.34 142
17185.57 127
17186.81 124
17188.05 126
17189.29 146
17190.53 129
17191.77 129
17193.01 156
17194.25 150
17195.49 155
17196.72 137
17197.96 112
17199.20 148
17200.44 130
17201.68 123
17202.92 110
17204.16 129
17205.40 138
17206.64 139
17207.88 117
17209.12 143
17210.36 138
17211.60 157
17212.84 127
17214.08 152
17215.32 171
17216.56 134
17217.80 152
17219.04 125
17220.28 109
17221.52 132
17222.76 123
17224.00 146
17225.24 130
17226.48 127
17227.72 133
17228.96 131
17230.20 151
17231.44 122
17232.68 122
17233.92 110
17235.16 130
17236.40 142
17237.64 124
17238.88 116
17240.12 127
17241.36 135
17242.60 134
17243.84 132
17245.08 140
17246.32 130
17247.57 113
17248.81 126
17250.05 117
17251.29 134
17252.53 106
17253.77 139
17255.01 134
17256.25 129
17257.49 120
17258.74 143
17259.98 135
17261.22 131
17262.46 146
17263.70 137
17264.94 150
17266.18 113
17267.43 139
17268.67 142
17269.91 137
17271.15 119
17272.39 132
17273.63 130
17274.88 126
17276.12 137
17277.36 111
17278.60 105
17279.84 107
17281.09 114
17282.33 130
17283.57 115
17284.81 122
17286.06 130
17287.30 135
17288.54 135
17289.78 121
17291.02 122
17292.27 132
17293.51 129
17294.75 104
17296.00 134
17297.24 114
17298.48 128
17299.72 127
17300.97 121
17302.21 133
17303.45 120
17304.70 132
17305.94 124
17307.18 121
17308.42 103
17309.67 93
17310.91 109
17312.15 139
17313.40 123
17314.64 126
17315.88 104
17317.13 130
17318.37 132
17319.61 117
17320.86 140
17322.10 134
17323.34 142
17324.59 128
17325.83 116
17327.08 113
17328.32 132
17329.56 144
17330.81 132
17332.05 118
17333.30 142
17334.54 108
17335.78 122
17337.03 113
17338.27 128
17339.52 130
17340.76 116
17342.00 126
17343.25 131
17344.49 129
17345.74 119
17346.98 117
17348.23 133
17349.47 124
17350.72 112
17351.96 114
17353.21 123
17354.45 115
17355.70 127
17356.94 116
17358.18 121
17359.43 109
17360.67 124
17361.92 155
17363.16 125
17364.41 130
17365.66 134
17366.90 105
17368.15 101
17369.39 132
17370.64 128
17371.88 114
17373.13 118
17374.37 120
17375.62 134
17376.86 107
17378.11 106
17379.35 131
17380.60 117
17381.85 121
17383.09 102
17384.34 118
17385.58 131
17386.83 141
17388.08 149
17389.32 133
17390.57 123
17391.81 117
17393.06 123
17394.31 112
17395.55 125
17396.80 122
17398.04 142
17399.29 136
17400.54 127
17401.78 110
17403.03 134
17404.28 118
17405.52 144
17406.77 136
17408.02 118
17409.26 130
17410.51 121
17411.76 126
17413.00 128
17414.25 128
17415.50 117
17416.75 147
17417.99 134
17419.24 126
17420.49 126
17421.73 140
17422.98 123
17424.23 128
17425.48 109
17426.72 128
17427.97 124
17429.22 121
17430.46 118
17431.71 122
17432.96 142
17434.21 120
17435.46 140
17436.70 136
17437.95 144
17439.20 138
17440.45 147
17441.69 145
17442.94 111
17444.19 120
17445.44 116
17446.69 134
17447.93 125
17449.18 123
17450.43 114
17451.68 127
17452.93 116
17454.18 122
17455.42 145
17456.67 123
17457.92 129
17459.17 143
17460.42 132
17461.67 133
17462.92 113
17464.16 136
17465.41 131
17466.66 129
17467.91 113
17469.16 125
17470.41 146
17471.66 129
17472.91 128
17474.16 140
17475.40 136
17476.65 93
17477.90 126
17479.15 116
17480.40 138
17481.65 144
17482.90 144
17484.15 136
17485.40 132
17486.65 142
17487.90 125
17489.15 134
17490.40 132
17491.65 168
17492.90 134
17494.15 142
17495.40 147
17496.65 127
17497.90 130
17499.15 144
17500.40 120
17501.65 129
17502.90 120
17504.15 111
17505.40 116
17506.65 125
17507.90 123
17509.15 127
17510.40 117
17511.65 127
17512.90 155
17514.15 144
17515.40 163
17516.65 123
17517.90 124
17519.15 157
17520.40 133
17521.65 130
17522.90 140
17524.15 127
17525.41 134
17526.66 138
17527.91 116
17529.16 141
17530.41 154
17531.66 157
17532.91 124
17534.16 133
17535.41 139
17536.67 126
17537.92 145
17539.17 161
17540.42 157
17541.67 124
17542.92 157
17544.17 144
17545.43 158
17546.68 130
17547.93 145
17549.18 136
17550.43 165
17551.68 120
17552.94 152
17554.19 138
17555.44 143
17556.69 153
17557.94 143
17559.20 131
17560.45 138
17561.70 105
17562.95 160
17564.21 148
17565.46 125
17566.71 138
17567.96 128
17569.21 134
17570.47 118
17571.72 133
17572.97 138
17574.22 115
17575.48 144
17576.73 137
17577.98 137
17579.24 113
17580.49 125
17581.74 141
17582.99 124
17584.25 115
17585.50 129
17586.75 143
17588.01 114
17589.26 110
17590.51 125
17591.77 109
17593.02 131
17594.27 152
17595.53 147
17596.78 126
17598.03 121
17599.29 131
17600.54 136
17601.79 138
17603.05 121
17604.30 149
17605.56 133
17606.81 131
17608.06 111
17609.32 158
17610.57 142
17611.82 123
17613.08 133
17614.33 119
17615.59 125
17616.84 132
17618.10 109
17619.35 119
17620.60 118
17621.86 128
17623.11 159
17624.37 112
17625.62 125
17626.88 134
17628.13 129
17629.39 126
17630.64 137
17631.89 136
17633.15 140
17634.40 136
17635.66 112
17636.91 111
17638.17 158
17639.42 153
17640.68 137
17641.93 143
17643.19 119
17644.44 144
17645.70 143
17646.95 120
17648.21 146
17649.47 136
17650.72 126
17651.98 124
17653.23 132
17654.49 143
17655.74 146
17657.00 135
17658.25 134
17659.51 121
17660.77 130
17662.02 147
17663.28 141
17664.53 137
17665.79 127
17667.04 121
17668.30 127
17669.56 139
17670.81 119
17672.07 102
17673.33 129
17674.58 122
17675.84 143
17677.09 132
17678.35 117
17679.61 138
17680.86 125
17682.12 138
17683.38 149
17684.63 154
17685.89 115
17687.15 150
17688.40 118
17689.66 134
17690.92 113
17692.17 136
17693.43 124
17694.69 125
17695.94 140
17697.20 109
17698.46 147
17699.72 138
17700.97 124
17702.23 127
17703.49 102
17704.74 120
17706.00 136
17707.26 109
17708.52 127
17709.77 116
17711.03 117
17712.29 122
17713.55 120
17714.80 131
17716.06 123
17717.32 109
17718.58 134
17719.84 130
17721.09 123
17722.35 125
17723.61 123
17724.87 112
17726.13 124
17727.38 112
17728.64 106
17729.90 137
17731.16 151
17732.42 112
17733.67 114
17734.93 98
17736.19 132
17737.45 110
17738.71 134
17739.97 115
17741.23 121
17742.48 138
17743.74 121
17745.00 95
17746.26 123
17747.52 116
17748.78 111
17750.04 112
17751.30 89
17752.55 115
17753.81 102
17755.07 101
17756.33 125
17757.59 138
17758.85 126
17760.11 115
17761.37 124
17762.63 118
17763.89 115
17765.15 115
17766.41 110
17767.67 122
17768.93 113
17770.19 117
17771.45 123
17772.70 141
17773.96 129
17775.22 106
17776.48 119
17777.74 119
17779.00 137
17780.26 133
17781.52 115
17782.78 102
17784.04 116
17785.30 93
17786.56 92
17787.82 121
17789.09 125
17790.35 122
17791.61 102
17792.87 137
17794.13 120
17795.39 137
17796.65 142
17797.91 134
17799.17 103
17800.43 111
17801.69 123
17802.95 130
17804.21 142
17805.47 110
17806.73 89
17808.00 114
17809.26 130
17810.52 102
17811.78 120
17813.04 105
17814.30 111
17815.56 109
17816.82 120
17818.08 119
17819.35 103
17820.61 117
17821.87 115
17823.13 102
17824.39 110
17825.65 113
17826.92 115
17828.18 106
17829.44 102
17830.70 122
17831.96 113
17833.22 99
17834.49 107
17835.75 135
17837.01 133
17838.27 131
17839.53 104
17840.80 119
17842.06 127
17843.32 111
17844.58 125
17845.85 109
17847.11 103
17848.37 114
17849.63 122
17850.89 127
17852.16 94
17853.42 94
17854.68 118
17855.95 128
17857.21 128
17858.47 114
17859.73 127
17861.00 140
17862.26 107
17863.52 114
17864.79 112
17866.05 130
17867.31 104
17868.57 138
17869.84 112
17871.10 90
17872.36 109
17873.63 122
17874.89 123
17876.15 112
17877.42 103
17878.68 132
17879.94 109
17881.21 92
17882.47 107
17883.74 114
17885.00 105
17886.26 127
17887.53 109
17888.79 109
17890.05 134
17891.32 120
17892.58 101
17893.85 98
17895.11 108
17896.37 112
17897.64 119
17898.90 118
17900.17 121
17901.43 120
17902.70 132
17903.96 170
17905.22 106
17906.49 120
17907.75 102
17909.02 117
17910.28 116
17911.55 106
17912.81 104
17914.08 121
17915.34 116
17916.61 108
17917.87 99
17919.14 99
17920.40 95
17921.67 123
17922.93 120
17924.20 105
17925.46 127
17926.73 132
17927.99 106
17929.26 123
17930.52 116
17931.79 109
17933.05 115
17934.32 116
17935.58 128
17936.85 108
17938.12 116
17939.38 118
17940.65 144
17941.91 119
17943.18 105
17944.44 111
17945.71 106
17946.98 129
17948.24 115
17949.51 112
17950.77 143
17952.04 115
17953.31 111
17954.57 137
17955.84 129
17957.10 116
17958.37 117
17959.64 136
17960.90 121
17962.17 118
17963.44 127
17964.70 111
17965.97 102
17967.24 122
17968.50 114
17969.77 125
17971.04 111
17972.30 115
17973.57 118
17974.84 102
17976.10 110
17977.37 105
17978.64 122
17979.91 102
17981.17 127
17982.44 117
17983.71 84
17984.97 80
17986.24 120
17987.51 112
17988.78 106
17990.04 112
17991.31 108
17992.58 110
17993.85 97
17995.11 112
17996.38 102
17997.65 125
17998.92 123
18000.18 118
18001.45 107
18002.72 99
18003.99 114
18005.26 100
18006.52 87
18007.79 117
18009.06 120
18010.33 120
18011.60 117
18012.86 110
18014.13 101
18015.40 105
18016.67 135
18017.94 125
18019.21 106
18020.47 105
18021.74 119
18023.01 118
18024.28 128
18025.55 118
18026.82 117
18028.09 104
18029.36 115
18030.62 120
18031.89 86
18033.16 96
18034.43 116
18035.70 114
18036.97 104
18038.24 98
18039.51 108
18040.78 133
18042.05 96
18043.32 113
18044.59 127
18045.85 110
18047.12 119
18048.39 116
18049.66 122
18050.93 118
18052.20 105
18053.47 116
18054.74 119
18056.01 109
18057.28 105
18058.55 102
18059.82 120
18061.09 101
18062.36 99
18063.63 111
18064.90 111
18066.17 118
18067.44 84
18068.71 91
18069.98 127
18071.25 116
18072.52 126
18073.79 111
18075.06 114
18076.33 119
18077.60 94
18078.87 110
18080.15 122
18081.42 116
18082.69 103
18083.96 109
18085.23 103
18086.50 118
18087.77 121
18089.04 128
18090.31 110
18091.58 100
18092.85 110
18094.12 114
18095.40 119
18096.67 116
18097.94 116
18099.21 103
18100.48 114
18101.75 112
18103.02 113
18104.30 108
18105.57 116
18106.84 133
18108.11 128
18109.38 105
18110.65 125
18111.92 120
18113.20 128
18114.47 106
18115.74 96
18117.01 123
18118.28 118
18119.56 100
18120.83 112
18122.10 97
18123.37 118
18124.64 108
18125.92 101
18127.19 105
18128.46 102
18129.73 115
18131.01 131
18132.28 121
18133.55 99
18134.82 108
18136.10 130
18137.37 133
18138.64 108
18139.91 97
18141.19 114
18142.46 110
18143.73 124
18145.01 97
18146.28 89
18147.55 92
18148.82 112
18150.10 119
18151.37 107
18152.64 84
18153.92 107
18155.19 115
18156.46 95
18157.74 105
18159.01 114
18160.28 117
18161.56 103
18162.83 97
18164.10 99
18165.38 100
18166.65 118
18167.93 140
18169.20 117
18170.47 95
18171.75 116
18173.02 121
18174.29 101
18175.57 102
18176.84 115
18178.12 103
18179.39 121
18180.66 103
18181.94 111
18183.21 103
18184.49 125
18185.76 116
18187.04 118
18188.31 104
18189.59 127
18190.86 122
18192.13 121
18193.41 113
18194.68 120
18195.96 123
18197.23 126
18198.51 109
18199.78 109
18201.06 104
18202.33 118
18203.61 116
18204.88 104
18206.16 115
18207.43 119
18208.71 111
18209.98 120
18211.26 132
18212.53 145
18213.81 116
18215.08 127
18216.36 144
18217.63 108
18218.91 101
18220.19 115
18221.46 100
18222.74 108
18224.01 118
18225.29 112
18226.56 113
18227.84 121
18229.12 122
18230.39 104
18231.67 98
18232.94 112
18234.22 109
18235.50 108
18236.77 113
18238.05 110
18239.32 106
18240.60 82
18241.88 89
18243.15 94
18244.43 99
18245.71 96
18246.98 112
18248.26 128
18249.54 94
18250.81 108
18252.09 134
18253.37 124
18254.64 90
18255.92 122
18257.20 108
18258.47 126
18259.75 113
18261.03 123
18262.30 108
18263.58 109
18264.86 121
18266.13 106
18267.41 110
18268.69 109
18269.97 116
18271.24 119
18272.52 120
18273.80 110
18275.08 110
18276.35 104
18277.63 114
18278.91 117
18280.19 117
18281.46 125
18282.74 96
18284.02 115
18285.30 126
18286.58 125
18287.85 125
18289.13 123
18290.41 127
18291.69 115
18292.97 107
18294.24 136
18295.52 130
18296.80 114
18298.08 106
18299.36 121
18300.63 105
18301.91 105
18303.19 110
18304.47 115
18305.75 127
18307.03 116
18308.31 115
18309.58 117
18310.86 96
18312.14 111
18313.42 128
18314.70 94
18315.98 86
18317.26 101
18318.54 127
18319.82 132
18321.09 118
18322.37 106
18323.65 97
18324.93 120
18326.21 102
18327.49 119
18328.77 106
18330.05 113
18331.33 126
18332.61 143
18333.89 107
18335.17 118
18336.45 100
18337.73 117
18339.01 141
18340.29 102
18341.57 115
18342.85 140
18344.13 127
18345.41 122
18346.69 110
18347.97 99
18349.25 114
18350.53 101
18351.81 125
18353.09 120
18354.37 105
18355.65 101
18356.93 120
18358.21 115
18359.49 117
18360.77 109
18362.05 130
18363.33 111
18364.61 94
18365.89 109
18367.17 115
18368.45 87
18369.73 116
18371.01 120
18372.29 106
18373.58 97
18374.86 114
18376.14 99
18377.42 115
18378.70 106
18379.98 121
18381.26 107
18382.54 104
18383.82 110
18385.11 109
18386.39 88
18387.67 108
18388.95 114
18390.23 121
18391.51 101
18392.79 102
18394.08 133
18395.36 122
18396.64 115
18397.92 128
18399.20 124
18400.49 101
18401.77 108
18403.05 115
18404.33 111
18405.61 99
18406.90 128
18408.18 117
18409.46 133
18410.74 103
18412.02 117
18413.31 135
18414.59 104
18415.87 104
18417.15 106
18418.44 120
18419.72 125
18421.00 106
18422.28 84
18423.57 112
18424.85 126
18426.13 127
18427.41 111
18428.70 120
18429.98 137
18431.26 126
18432.55 137
18433.83 109
18435.11 104
18436.40 117
18437.68 135
18438.96 96
18440.25 82
18441.53 105
18442.81 118
18444.10 106
18445.38 113
18446.66 130
18447.95 111
18449.23 115
18450.51 126
18451.80 120
18453.08 100
18454.36 108
18455.65 121
18456.93 119
18458.22 106
18459.50 114
18460.78 107
18462.07 137
18463.35 111
18464.64 113
18465.92 114
18467.20 123
18468.49 119
18469.77 119
18471.06 107
18472.34 97
18473.63 121
18474.91 112
18476.19 128
18477.48 128
18478.76 109
18480.05 110
18481.33 100
18482.62 94
18483.90 102
18485.19 102
18486.47 126
18487.76 134
18489.04 116
18490.33 105
18491.61 98
18492.90 110
18494.18 116
18495.47 114
18496.75 103
18498.04 117
18499.32 119
18500.61 130
18501.89 112
18503.18 120
18504.46 131
18505.75 113
18507.04 121
18508.32 116
18509.61 121
18510.89 129
18512.18 111
18513.46 90
18514.75 109
18516.04 114
18517.32 102
18518.61 93
18519.89 107
18521.18 100
18522.47 128
18523.75 111
18525.04 117
18526.32 85
18527.61 122
18528.90 118
18530.18 107
18531.47 102
18532.76 107
18534.04 106
18535.33 107
18536.62 127
18537.90 122
18539.19 112
18540.48 87
18541.76 114
18543.05 94
18544.34 118
18545.62 119
18546.91 114
18548.20 97
18549.48 122
18550.77 118
18552.06 107
18553.35 91
18554.63 125
18555.92 130
18557.21 109
18558.50 109
18559.78 107
18561.07 123
18562.36 117
18563.65 131
18564.93 121
18566.22 113
18567.51 108
18568.80 126
18570.08 128
18571.37 108
18572.66 98
18573.95 127
18575.24 121
18576.52 103
18577.81 112
18579.10 93
18580.39 114
18581.68 118
18582.96 132
18584.25 121
18585.54 125
18586.83 118
18588.12 125
18589.41 114
18590.69 114
18591.98 130
18593.27 128
18594.56 130
18595.85 109
18597.14 104
18598.43 131
18599.71 111
18601.00 107
18602.29 116
18603.58 115
18604.87 119
18606.16 121
18607.45 114
18608.74 143
18610.03 137
18611.32 105
18612.61 126
18613.89 123
18615.18 123
18616.47 146
18617.76 123
18619.05 133
18620.34 120
18621.63 134
18622.92 106
18624.21 108
18625.50 105
18626.79 123
18628.08 119
18629.37 111
18630.66 110
18631.95 99
18633.24 133
18634.53 126
18635.82 103
18637.11 98
18638.40 108
18639.69 131
18640.98 102
18642.27 96
18643.56 105
18644.85 110
18646.14 142
18647.43 127
18648.72 110
18650.01 103
18651.30 133
18652.59 114
18653.89 110
18655.18 106
18656.47 112
18657.76 141
18659.05 114
18660.34 117
18661.63 104
18662.92 133
18664.21 108
18665.50 108
18666.79 115
18668.09 103
18669.38 123
18670.67 113
18671.96 105
18673.25 98
18674.54 116
18675.83 112
18677.13 123
18678.42 108
18679.71 119
18681.00 116
18682.29 106
18683.58 124
18684.88 102
18686.17 129
18687.46 143
18688.75 112
18690.04 124
18691.33 72
18692.63 105
18693.92 115
18695.21 117
18696.50 114
18697.80 109
18699.09 118
18700.38 114
18701.67 123
18702.96 119
18704.26 124
18705.55 111
18706.84 101
18708.13 114
18709.43 128
18710.72 122
18712.01 109
18713.31 125
18714.60 118
18715.89 106
18717.18 116
18718.48 132
18719.77 118
18721.06 104
18722.36 103
18723.65 103
18724.94 112
18726.24 114
18727.53 119
18728.82 121
18730.12 96
18731.41 115
18732.70 110
18734.00 111
18735.29 85
18736.58 110
18737.88 99
18739.17 103
18740.46 113
18741.76 119
18743.05 120
18744.34 85
18745.64 120
18746.93 120
18748.23 130
18749.52 77
18750.81 101
18752.11 113
18753.40 117
18754.70 84
18755.99 116
18757.29 123
18758.58 96
18759.87 106
18761.17 103
18762.46 107
18763.76 114
18765.05 98
18766.35 106
18767.64 98
18768.94 96
18770.23 100
18771.53 108
18772.82 93
18774.11 90
18775.41 110
18776.70 99
18778.00 107
18779.29 102
18780.59 113
18781.89 97
18783.18 109
18784.48 104
18785.77 111
18787.07 130
18788.36 77
18789.66 87
18790.95 93
18792.25 99
18793.54 84
18794.84 104
18796.13 107
18797.43 93
18798.73 93
18800.02 116
18801.32 108
18802.61 102
18803.91 99
18805.20 84
18806.50 96
18807.80 100
18809.09 111
18810.39 96
18811.69 93
18812.98 87
18814.28 105
18815.57 92
18816.87 99
18818.17 80
18819.46 99
18820.76 111
18822.06 98
18823.35 75
18824.65 88
18825.95 118
18827.24 102
18828.54 121
18829.84 104
18831.13 89
18832.43 74
18833.73 105
18835.02 105
18836.32 111
18837.62 106
18838.91 118
18840.21 104
18841.51 93
18842.81 100
18844.10 88
18845.40 90
18846.70 90
18848.00 103
18849.29 121
18850.59 106
18851.89 108
18853.19 107
18854.48 105
18855.78 114
18857.08 117
18858.38 95
18859.67 100
18860.97 70
18862.27 98
18863.57 99
18864.87 113
18866.16 97
18867.46 104
18868.76 89
18870.06 113
18871.36 101
18872.66 119
18873.95 106
18875.25 111
18876.55 119
18877.85 114
18879.15 98
18880.45 89
18881.74 120
18883.04 87
18884.34 113
18885.64 99
18886.94 105
18888.24 112
18889.54 106
18890.84 96
18892.13 107
18893.43 99
18894.73 100
18896.03 98
18897.33 120
18898.63 115
18899.93 114
18901.23 109
18902.53 105
18903.83 107
18905.13 98
18906.43 87
18907.73 104
18909.02 104
18910.32 91
18911.62 102
18912.92 89
18914.22 120
18915.52 118
18916.82 107
18918.12 100
18919.42 92
18920.72 104
18922.02 91
18923.32 88
18924.62 81
18925.92 123
18927.22 137
18928.52 100
18929.82 80
18931.12 99
18932.42 103
18933.72 116
18935.02 114
18936.32 106
18937.63 93
18938.93 101
18940.23 115
18941.53 102
18942.83 93
18944.13 91
18945.43 122
18946.73 116
18948.03 92
18949.33 76
18950.63 116
18951.93 101
18953.23 99
18954.54 119
18955.84 100
18957.14 95
18958.44 112
18959.74 112
18961.04 68
18962.34 107
18963.64 102
18964.95 111
18966.25 105
18967.55 108
18968.85 91
18970.15 130
18971.45 121
18972.76 86
18974.06 102
18975.36 109
18976.66 119
18977.96 110
18979.27 91
18980.57 107
18981.87 100
18983.17 99
18984.47 104
18985.78 100
18987.08 87
18988.38 97
18989.68 121
18990.98 85
18992.29 82
18993.59 117
18994.89 102
18996.19 100
18997.50 99
18998.80 85
19000.10 105
19001.40 107
19002.71 94
19004.01 91
19005.31 94
19006.62 101
19007.92 102
19009.22 95
19010.53 98
19011.83 88
19013.13 89
19014.43 101
19015.74 83
19017.04 118
19018.34 101
19019.65 140
19020.95 98
19022.25 101
19023.56 108
19024.86 114
19026.16 120
19027.47 89
19028.77 95
19030.08 93
19031.38 97
19032.68 84
19033.99 105
19035.29 80
19036.59 91
19037.90 103
19039.20 109
19040.51 89
19041.81 94
19043.11 92
19044.42 99
19045.72 79
19047.03 93
19048.33 105
19049.64 96
19050.94 85
19052.25 98
19053.55 85
19054.85 97
19056.16 109
19057.46 102
19058.77 107
19060.07 109
19061.38 95
19062.68 106
19063.99 93
19065.29 101
19066.60 95
19067.90 90
19069.21 97
19070.51 83
19071.82 108
19073.12 88
19074.43 101
19075.73 122
19077.04 97
19078.34 110
19079.65 95
19080.95 104
19082.26 101
19083.57 94
19084.87 118
19086.18 109
19087.48 104
19088.79 87
19090.09 118
19091.40 108
19092.71 122
19094.01 101
19095.32 87
19096.62 85
19097.93 87
19099.24 106
19100.54 100
19101.85 106
19103.15 97
19104.46 91
19105.77 95
19107.07 104
19108.38 98
19109.69 98
19110.99 114
19112.30 97
19113.60 90
19114.91 97
19116.22 99
19117.52 97
19118.83 100
19120.14 93
19121.45 100
19122.75 100
19124.06 119
19125.37 120
19126.67 102
19127.98 104
19129.29 120
19130.59 108
19131.90 116
19133.21 104
19134.52 107
19135.82 94
19137.13 107
19138.44 103
19139.75 76
19141.05 92
19142.36 97
19143.67 99
19144.98 97
19146.28 105
19147.59 93
19148.90 114
19150.21 111
19151.51 88
19152.82 99
19154.13 86
19155.44 104
19156.75 106
19158.05 107
19159.36 93
19160.67 91
19161.98 104
19163.29 115
19164.60 112
19165.90 87
19167.21 99
19168.52 112
19169.83 125
19171.14 99
19172.45 82
19173.75 106
19175.06 100
19176.37 110
19177.68 90
19178.99 93
19180.30 109
19181.61 107
19182.92 96
19184.23 95
19185.53 98
19186.84 117
19188.15 84
19189.46 107
19190.77 80
19192.08 103
19193.39 99
19194.70 109
19196.01 83
19197.32 74
19198.63 117
19199.94 108
19201.25 102
19202.56 86
19203.87 108
19205.17 109
19206.48 109
19207.79 102
19209.10 119
19210.41 100
19211.72 118
19213.03 109
19214.34 83
19215.65 104
19216.96 95
19218.27 111
19219.58 114
19220.89 86
19222.21 97
19223.52 115
19224.83 97
19226.14 97
19227.45 108
19228.76 109
19230.07 112
19231.38 111
19232.69 86
19234.00 86
19235.31 72
19236.62 113
19237.93 100
19239.24 105
19240.55 107
19241.86 94
19243.18 107
19244.49 102
19245.80 96
19247.11 91
19248.42 112
19249.73 94
19251.04 99
19252.35 108
19253.67 110
19254.98 88
19256.29 95
19257.60 101
19258.91 99
19260.22 114
19261.53 111
19262.85 115
19264.16 89
19265.47 101
19266.78 126
19268.09 83
19269.40 117
19270.72 95
19272.03 97
19273.34 103
19274.65 82
19275.96 108
19277.28 106
19278.59 107
19279.90 90
19281.21 129
19282.53 101
19283.84 103
19285.15 88
19286.46 91
19287.78 109
19289.09 114
19290.40 101
19291.71 90
19293.03 122
19294.34 103
19295.65 113
19296.96 108
19298.28 97
19299.59 107
19300.90 105
19302.22 109
19303.53 108
19304.84 100
19306.16 107
19307.47 120
19308.78 100
19310.10 77
19311.41 109
19312.72 113
19314.04 100
19315.35 110
19316.66 102
19317.98 84
19319.29 106
19320.60 98
19321.92 103
19323.23 109
19324.54 86
19325.86 102
19327.17 108
19328.49 94
19329.80 89
19331.11 111
19332.43 93
19333.74 101
19335.06 112
19336.37 97
19337.68 106
19339.00 97
19340.31 91
19341.63 92
19342.94 86
19344.26 94
19345.57 101
19346.89 95
19348.20 95
19349.51 82
19350.83 102
19352.14 102
19353.46 76
19354.77 103
19356.09 103
19357.40 90
19358.72 105
19360.03 89
19361.35 84
19362.66 88
19363.98 104
19365.29 104
19366.61 96
19367.92 97
19369.24 101
19370.55 112
19371.87 95
19373.19 89
19374.50 75
19375.82 96
19377.13 92
19378.45 110
19379.76 91
19381.08 85
19382.39 105
19383.71 107
19385.03 99
19386.34 74
19387.66 99
19388.97 94
19390.29 87
19391.61 91
19392.92 97
19394.24 108
19395.55 97
19396.87 95
19398.19 88
19399.50 92
19400.82 80
19402.14 101
19403.45 92
19404.77 93
19406.09 83
19407.40 101
19408.72 96
19410.04 98
19411.35 84
19412.67 77
19413.99 102
19415.30 94
19416.62 89
19417.94 93
19419.25 106
19420.57 103
19421.89 106
19423.21 102
19424.52 80
19425.84 102
19427.16 111
19428.47 98
19429.79 101
19431.11 79
19432.43 89
19433.74 98
19435.06 105
19436.38 84
19437.70 99
19439.01 103
19440.33 109
19441.65 104
19442.97 103
19444.29 94
19445.60 82
19446.92 117
19448.24 112
19449.56 100
19450.88 93
19452.19 97
19453.51 120
19454.83 96
19456.15 107
19457.47 109
19458.78 115
19460.10 110
19461.42 100
19462.74 91
19464.06 100
19465.38 120
19466.70 89
19468.01 113
19469.33 89
19470.65 105
19471.97 111
19473.29 118
19474.61 76
19475.93 83
19477.25 95
19478.57 98
19479.88 116
19481.20 79
19482.52 98
19483.84 116
19485.16 88
19486.48 109
19487.80 86
19489.12 89
19490.44 90
19491.76 106
19493.08 108
19494.40 87
19495.72 99
19497.04 92
19498.36 95
19499.68 98
19501.00 92
19502.32 114
19503.64 99
19504.96 97
19506.28 99
19507.60 101
19508.92 120
19510.24 96
19511.56 81
19512.88 84
19514.20 78
19515.52 93
19516.84 102
19518.16 101
19519.48 83
19520.80 100
19522.12 92
19523.44 72
19524.76 78
19526.08 90
19527.40 84
19528.72 92
19530.04 91
19531.36 96
19532.68 86
19534.00 88
19535.33 99
19536.65 90
19537.97 90
19539.29 75
19540.61 90
19541.93 77
19543.25 68
19544.57 91
19545.89 104
19547.22 87
19548.54 89
19549.86 76
19551.18 74
19552.50 110
19553.82 80
19555.15 86
19556.47 66
19557.79 92
19559.11 93
19560.43 101
19561.75 96
19563.08 98
19564.40 95
19565.72 106
19567.04 105
19568.36 96
19569.69 82
19571.01 88
19572.33 87
19573.65 115
19574.97 101
19576.30 90
19577.62 91
19578.94 91
19580.26 96
19581.59 78
19582.91 88
19584.23 84
19585.55 106
19586.88 86
19588.20 89
19589.52 89
19590.85 96
19592.17 95
19593.49 76
19594.81 107
19596.14 91
19597.46 79
19598.78 97
19600.11 93
19601.43 98
19602.75 111
19604.08 99
19605.40 97
19606.72 91
19608.05 91
19609.37 82
19610.69 78
19612.02 95
19613.34 76
19614.66 108
19615.99 86
19617.31 87
19618.64 97
19619.96 83
19621.28 84
19622.61 84
19623.93 84
19625.26 92
19626.58 66
19627.90 84
19629.23 79
19630.55 104
19631.88 89
19633.20 67
19634.52 94
19635.85 100
19637.17 114
19638.50 98
19639.82 78
19641.15 88
19642.47 90
19643.80 83
19645.12 82
19646.45 97
19647.77 72
19649.09 88
19650.42 96
19651.74 106
19653.07 93
19654.39 95
19655.72 96
19657.04 105
19658.37 97
19659.69 89
19661.02 86
19662.35 104
19663.67 98
19665.00 101
19666.32 85
19667.65 96
19668.97 103
19670.30 116
19671.62 95
19672.95 87
19674.27 104
19675.60 101
19676.93 92
19678.25 101
19679.58 89
19680.90 96
19682.23 87
19683.56 87
19684.88 94
19686.21 87
19687.53 75
19688.86 90
19690.19 101
19691.51 99
19692.84 95
19694.16 114
19695.49 83
19696.82 103
19698.14 101
19699.47 106
19700.80 93
19702.12 117
19703.45 84
19704.78 79
19706.10 103
19707.43 105
19708.76 90
19710.08 95
19711.41 93
19712.74 90
19714.06 109
19715.39 103
19716.72 114
19718.05 76
19719.37 93
19720.70 106
19722.03 116
19723.35 91
19724.68 90
19726.01 102
19727.34 89
19728.66 127
19729.99 88
19731.32 85
19732.65 83
19733.98 96
19735.30 103
19736.63 86
19737.96 98
19739.29 94
19740.61 94
19741.94 104
19743.27 85
19744.60 88
19745.93 91
19747.25 97
19748.58 95
19749.91 106
19751.24 90
19752.57 108
19753.90 106
19755.22 103
19756.55 90
19757.88 95
19759.21 110
19760.54 100
19761.87 87
19763.20 91
19764.52 91
19765.85 86
19767.18 106
19768.51 102
19769.84 91
19771.17 92
19772.50 116
19773.83 97
19775.16 82
19776.48 115
19777.81 111
19779.14 90
19780.47 82
19781.80 73
19783.13 87
19784.46 109
19785.79 89
19787.12 78
19788.45 98
19789.78 99
19791.11 79
19792.44 72
19793.77 96
19795.10 102
19796.43 100
19797.76 92
19799.09 86
19800.42 94
19801.75 113
19803.08 98
19804.41 95
19805.74 84
19807.07 98
19808.40 94
19809.73 88
19811.06 99
19812.39 99
19813.72 106
19815.05 98
19816.38 105
19817.71 115
19819.04 99
19820.37 109
19821.70 88
19823.03 86
19824.36 95
19825.69 88
19827.02 96
19828.35 106
19829.69 103
19831.02 87
19832.35 96
19833.68 112
19835.01 82
19836.34 95
19837.67 99
19839.00 109
19840.33 78
19841.67 85
19843.00 99
19844.33 98
19845.66 81
19846.99 106
19848.32 113
19849.65 87
19850.99 101
19852.32 124
19853.65 96
19854.98 114
19856.31 90
19857.64 78
19858.98 85
19860.31 98
19861.64 116
19862.97 90
19864.30 97
19865.64 81
19866.97 84
19868.30 86
19869.63 102
19870.97 92
19872.30 91
19873.63 104
19874.96 86
19876.29 89
19877.63 98
19878.96 104
19880.29 94
19881.63 100
19882.96 98
19884.29 94
19885.62 82
19886.96 99
19888.29 100
19889.62 90
19890.95 95
19892.29 92
19893.62 109
19894.95 100
19896.29 94
19897.62 91
19898.95 83
19900.29 84
19901.62 98
19902.95 87
19904.29 101
19905.62 99
19906.95 87
19908.29 88
19909.62 101
19910.95 83
19912.29 95
19913.62 90
19914.96 100
19916.29 99
19917.62 89
19918.96 95
19920.29 99
19921.63 96
19922.96 93
19924.29 99
19925.63 111
19926.96 91
19928.30 92
19929.63 83
19930.96 76
19932.30 104
19933.63 101
19934.97 83
19936.30 87
19937.64 77
19938.97 88
19940.31 106
19941.64 97
19942.98 94
19944.31 95
19945.64 101
19946.98 100
19948.31 91
19949.65 74
19950.98 74
19952.32 97
19953.65 90
19954.99 74
19956.32 85
19957.66 86
19959.00 99
19960.33 96
19961.67 103
19963.00 88
19964.34 95
19965.67 84
19967.01 74
19968.34 90
19969.68 80
19971.01 76
19972.35 109
19973.69 94
19975.02 93
19976.36 101
19977.69 93
19979.03 80
19980.37 90
19981.70 86
19983.04 88
19984.37 83
19985.71 88
19987.05 102
19988.38 96
19989.72 77
19991.05 68
19992.39 108
19993.73 94
19995.06 105
19996.40 77
19997.74 88
19999.07 101
20000.41 88
20001.75 78
20003.08 73
20004.42 97
20005.76 104
20007.09 107
20008.43 91
20009.77 82
20011.10 98
20012.44 99
20013.78 92
20015.12 94
20016.45 84
20017.79 102
20019.13 89
20020.47 93
20021.80 82
20023.14 87
20024.48 86
20025.81 100
20027.15 95
20028.49 75
20029.83 77
20031.17 84
20032.50 92
20033.84 85
20035.18 86
20036.52 80
20037.85 96
20039.19 90
20040.53 96
20041.87 114
20043.21 92
20044.54 89
20045.88 94
20047.22 109
20048.56 114
20049.90 84
20051.24 87
20052.57 98
20053.91 92
20055.25 108
20056.59 88
20057.93 88
20059.27 84
20060.61 99
20061.94 93
20063.28 91
20064.62 81
20065.96 83
20067.30 84
20068.64 85
20069.98 86
20071.32 96
20072.66 103
20073.99 100
20075.33 87
20076.67 92
20078.01 117
20079.35 91
20080.69 105
20082.03 106
20083.37 117
20084.71 92
20086.05 94
20087.39 106
20088.73 98
20090.07 90
20091.41 90
20092.75 105
20094.09 94
20095.43 83
20096.77 89
20098.11 89
20099.45 94
20100.79 88
20102.13 82
20103.47 99
20104.81 101
20106.15 102
20107.49 90
20108.83 93
20110.17 78
20111.51 86
20112.85 94
20114.19 90
20115.53 96
20116.87 82
20118.21 105
20119.55 76
20120.89 82
20122.23 95
20123.57 102
20124.91 76
20126.25 74
20127.60 92
20128.94 84
20130.28 93
20131.62 111
20132.96 109
20134.30 82
20135.64 86
