# Supplementary material for: MALDI-TOF MS typing enables the classification of brewing yeasts of the genus Saccharomyces to major beer styles
Source: PLoS One. 2017 Aug 9;12(8):e0181694. doi: 10.1371/journal.pone.0181694 (PMC5549903; doi:10.1371/journal.pone.0181694)
Supplement: S16 File — The directory includes 90 raw files and was zipped to “.zip”; the folder has three strains with 30 spectra per strain; S1 Text explains the raw files with an example and Table 1 represents the yeast strains used within the experiment. (ZIP) [file pone.0181694.s019.zip › 46-48/30675-174-OG-Alt-Alt-YPG-18h-E-E_2015-11-03__0_B10_1.dat]

2000.55 2491
2000.97 2467
2001.39 2522
2001.81 2454
2002.23 2372
2002.65 2399
2003.08 2449
2003.50 2456
2003.92 2298
2004.34 2164
2004.76 2266
2005.19 2503
2005.61 2436
2006.03 2297
2006.45 2355
2006.87 2217
2007.30 2388
2007.72 2360
2008.14 2477
2008.56 2253
2008.99 2341
2009.41 2341
2009.83 2417
2010.25 2349
2010.68 2352
2011.10 2407
2011.52 2206
2011.94 2090
2012.37 2117
2012.79 2075
2013.21 2158
2013.63 2204
2014.06 2120
2014.48 2141
2014.90 2071
2015.33 2053
2015.75 2070
2016.17 2116
2016.60 2128
2017.02 2099
2017.44 2160
2017.86 2150
2018.29 2081
2018.71 2151
2019.14 2204
2019.56 2427
2019.98 2329
2020.41 2452
2020.83 2296
2021.25 2208
2021.68 2385
2022.10 2323
2022.52 2315
2022.95 2248
2023.37 2258
2023.80 2364
2024.22 2248
2024.64 2111
2025.07 2289
2025.49 2172
2025.92 2096
2026.34 2026
2026.76 2054
2027.19 2048
2027.61 2098
2028.04 2033
2028.46 2140
2028.89 2185
2029.31 2306
2029.74 2320
2030.16 2185
2030.58 2135
2031.01 2070
2031.43 2008
2031.86 2183
2032.28 2002
2032.71 2096
2033.13 2092
2033.56 2232
2033.98 2252
2034.41 2159
2034.83 2291
2035.26 2179
2035.68 2083
2036.11 2113
2036.53 2267
2036.96 2132
2037.38 1981
2037.81 2054
2038.24 2086
2038.66 2119
2039.09 2251
2039.51 2484
2039.94 2300
2040.36 2359
2040.79 2289
2041.21 2204
2041.64 2423
2042.07 2392
2042.49 2301
2042.92 2293
2043.34 2368
2043.77 2275
2044.20 2194
2044.62 2223
2045.05 2239
2045.47 2391
2045.90 2325
2046.33 2362
2046.75 2285
2047.18 2436
2047.61 2575
2048.03 2450
2048.46 2274
2048.89 2256
2049.31 2230
2049.74 2247
2050.16 2311
2050.59 2206
2051.02 2202
2051.45 2162
2051.87 2277
2052.30 2138
2052.73 2134
2053.15 2107
2053.58 2108
2054.01 2355
2054.43 2185
2054.86 2086
2055.29 2153
2055.72 2086
2056.14 2162
2056.57 2177
2057.00 2282
2057.43 2125
2057.85 2253
2058.28 2163
2058.71 2105
2059.14 2115
2059.56 2035
2059.99 2170
2060.42 2268
2060.85 2246
2061.27 2391
2061.70 2395
2062.13 2292
2062.56 2273
2062.99 2195
2063.41 2407
2063.84 2394
2064.27 2454
2064.70 2529
2065.13 2401
2065.55 2693
2065.98 2482
2066.41 2488
2066.84 2504
2067.27 2468
2067.70 2672
2068.13 2699
2068.55 2589
2068.98 2456
2069.41 2344
2069.84 2241
2070.27 2356
2070.70 2279
2071.13 2214
2071.56 2238
2071.98 2217
2072.41 2235
2072.84 2074
2073.27 2158
2073.70 2372
2074.13 2321
2074.56 2251
2074.99 2290
2075.42 2281
2075.85 2371
2076.28 2415
2076.71 2388
2077.13 2321
2077.56 2484
2077.99 2572
2078.42 2438
2078.85 2291
2079.28 2257
2079.71 2389
2080.14 2473
2080.57 2350
2081.00 2384
2081.43 2491
2081.86 2620
2082.29 2697
2082.72 2385
2083.15 2306
2083.58 2432
2084.01 2374
2084.44 2309
2084.87 2286
2085.30 2382
2085.73 2396
2086.16 2322
2086.59 2343
2087.02 2396
2087.46 2274
2087.89 2310
2088.32 2385
2088.75 2220
2089.18 2222
2089.61 2271
2090.04 2203
2090.47 2174
2090.90 2310
2091.33 2370
2091.76 2354
2092.19 2199
2092.63 2187
2093.06 2296
2093.49 2174
2093.92 2167
2094.35 2162
2094.78 2034
2095.21 2194
2095.64 2180
2096.08 1964
2096.51 1955
2096.94 2167
2097.37 2104
2097.80 2089
2098.23 2024
2098.67 1967
2099.10 2081
2099.53 1910
2099.96 1904
2100.39 2035
2100.82 2007
2101.26 2142
2101.69 1987
2102.12 2087
2102.55 2141
2102.98 2131
2103.42 2102
2103.85 1959
2104.28 2105
2104.71 2079
2105.15 2256
2105.58 2246
2106.01 2090
2106.44 2245
2106.88 2152
2107.31 2248
2107.74 2335
2108.17 2281
2108.61 2447
2109.04 2360
2109.47 2311
2109.90 2296
2110.34 2240
2110.77 2303
2111.20 2231
2111.64 2143
2112.07 2225
2112.50 2205
2112.94 2144
2113.37 2064
2113.80 2129
2114.24 2217
2114.67 2151
2115.10 2186
2115.54 2323
2115.97 2180
2116.40 2038
2116.84 1951
2117.27 2003
2117.70 2015
2118.14 2057
2118.57 2075
2119.00 2036
2119.44 2086
2119.87 2078
2120.31 2037
2120.74 2136
2121.17 2066
2121.61 2116
2122.04 1939
2122.48 2088
2122.91 2154
2123.35 1983
2123.78 2051
2124.21 2020
2124.65 2075
2125.08 2010
2125.52 1988
2125.95 2195
2126.39 2137
2126.82 2008
2127.26 1886
2127.69 2141
2128.12 2078
2128.56 2075
2128.99 2175
2129.43 2035
2129.86 2085
2130.30 2082
2130.73 2049
2131.17 2166
2131.60 2124
2132.04 2136
2132.47 2243
2132.91 2179
2133.34 2052
2133.78 2160
2134.22 2237
2134.65 2211
2135.09 2250
2135.52 2203
2135.96 2188
2136.39 2248
2136.83 2293
2137.26 2278
2137.70 2378
2138.14 2156
2138.57 2066
2139.01 2179
2139.44 2293
2139.88 2107
2140.31 2173
2140.75 2202
2141.19 2197
2141.62 2142
2142.06 2237
2142.50 2313
2142.93 2270
2143.37 2098
2143.80 2095
2144.24 2044
2144.68 2231
2145.11 2232
2145.55 1952
2145.99 1964
2146.42 1910
2146.86 2268
2147.30 2169
2147.73 2104
2148.17 2360
2148.61 2271
2149.04 2471
2149.48 2323
2149.92 2424
2150.35 2303
2150.79 2101
2151.23 2217
2151.67 2388
2152.10 2417
2152.54 2409
2152.98 2419
2153.41 2268
2153.85 2383
2154.29 2273
2154.73 2290
2155.16 2382
2155.60 2469
2156.04 2392
2156.48 2186
2156.91 2272
2157.35 2142
2157.79 2211
2158.23 2274
2158.67 2293
2159.10 2240
2159.54 2178
2159.98 2157
2160.42 2352
2160.86 2322
2161.29 2253
2161.73 2249
2162.17 2379
2162.61 2323
2163.05 2453
2163.48 2225
2163.92 2259
2164.36 2244
2164.80 2326
2165.24 2290
2165.68 2222
2166.12 2302
2166.55 2175
2166.99 2217
2167.43 2187
2167.87 2270
2168.31 2293
2168.75 2344
2169.19 2281
2169.63 2366
2170.06 2344
2170.50 2301
2170.94 2220
2171.38 2313
2171.82 2592
2172.26 2518
2172.70 2586
2173.14 2558
2173.58 2531
2174.02 2669
2174.46 2720
2174.90 2746
2175.34 2648
2175.78 2452
2176.22 2585
2176.65 2649
2177.09 2678
2177.53 2453
2177.97 2465
2178.41 2518
2178.85 2362
2179.29 2391
2179.73 2389
2180.17 2411
2180.61 2303
2181.05 2342
2181.49 2447
2181.93 2284
2182.37 2351
2182.81 2358
2183.26 2413
2183.70 2330
2184.14 2451
2184.58 2505
2185.02 2272
2185.46 2205
2185.90 2319
2186.34 2243
2186.78 2068
2187.22 2302
2187.66 2173
2188.10 2274
2188.54 2290
2188.98 2166
2189.42 2251
2189.87 2257
2190.31 2269
2190.75 2246
2191.19 2166
2191.63 2149
2192.07 2050
2192.51 2347
2192.95 2281
2193.39 2158
2193.84 2342
2194.28 2332
2194.72 2157
2195.16 2251
2195.60 2573
2196.04 2242
2196.49 2191
2196.93 2267
2197.37 2263
2197.81 2296
2198.25 2242
2198.69 2357
2199.14 2241
2199.58 2210
2200.02 2222
2200.46 2147
2200.90 2134
2201.35 2322
2201.79 2335
2202.23 2272
2202.67 2233
2203.12 2157
2203.56 2295
2204.00 2332
2204.44 2229
2204.89 2238
2205.33 2195
2205.77 2221
2206.21 2371
2206.66 2240
2207.10 2120
2207.54 2296
2207.98 2315
2208.43 2376
2208.87 2324
2209.31 2286
2209.76 2130
2210.20 2208
2210.64 2191
2211.09 2316
2211.53 2388
2211.97 2331
2212.41 2228
2212.86 2185
2213.30 2257
2213.74 2342
2214.19 2282
2214.63 2237
2215.08 2315
2215.52 2448
2215.96 2322
2216.41 2203
2216.85 2282
2217.29 2180
2217.74 2156
2218.18 2198
2218.63 2128
2219.07 2329
2219.51 2076
2219.96 1985
2220.40 2164
2220.85 2275
2221.29 2328
2221.73 2198
2222.18 2309
2222.62 2263
2223.07 2172
2223.51 2035
2223.96 2241
2224.40 2250
2224.84 2250
2225.29 2276
2225.73 2270
2226.18 2225
2226.62 2325
2227.07 2308
2227.51 2287
2227.96 2315
2228.40 2531
2228.85 2247
2229.29 2236
2229.74 2339
2230.18 2428
2230.63 2359
2231.07 2323
2231.52 2362
2231.96 2408
2232.41 2316
2232.85 2391
2233.30 2507
2233.74 2228
2234.19 2204
2234.63 2390
2235.08 2296
2235.53 2360
2235.97 2439
2236.42 2426
2236.86 2305
2237.31 2186
2237.75 2380
2238.20 2376
2238.65 2120
2239.09 2180
2239.54 2167
2239.98 2122
2240.43 2090
2240.88 1998
2241.32 1982
2241.77 1985
2242.21 2138
2242.66 2038
2243.11 2053
2243.55 2130
2244.00 2098
2244.45 2046
2244.89 2103
2245.34 2118
2245.79 2001
2246.23 2055
2246.68 1966
2247.13 2151
2247.57 2123
2248.02 2070
2248.47 2001
2248.91 2015
2249.36 2063
2249.81 2054
2250.25 2037
2250.70 2095
2251.15 2080
2251.60 2088
2252.04 2021
2252.49 1993
2252.94 1942
2253.39 1847
2253.83 1886
2254.28 2050
2254.73 2086
2255.17 1908
2255.62 2056
2256.07 2074
2256.52 1892
2256.97 1895
2257.41 1954
2257.86 1938
2258.31 2096
2258.76 1879
2259.20 1882
2259.65 2150
2260.10 2102
2260.55 2096
2261.00 2226
2261.45 2351
2261.89 2368
2262.34 2420
2262.79 2557
2263.24 2465
2263.69 2495
2264.13 2390
2264.58 2487
2265.03 2398
2265.48 2385
2265.93 2422
2266.38 2453
2266.83 2520
2267.28 2370
2267.72 2341
2268.17 2338
2268.62 2410
2269.07 2305
2269.52 2294
2269.97 2208
2270.42 2324
2270.87 2393
2271.32 2220
2271.76 2283
2272.21 2251
2272.66 2308
2273.11 2465
2273.56 2434
2274.01 2220
2274.46 2293
2274.91 2388
2275.36 2217
2275.81 2153
2276.26 2083
2276.71 2093
2277.16 2255
2277.61 2232
2278.06 2308
2278.51 2205
2278.96 2269
2279.41 2325
2279.86 2142
2280.31 2123
2280.76 2229
2281.21 2257
2281.66 2228
2282.11 2288
2282.56 2256
2283.01 2172
2283.46 2258
2283.91 2282
2284.36 2240
2284.81 2046
2285.26 1995
2285.71 2213
2286.16 2207
2286.61 2155
2287.06 2303
2287.51 2403
2287.96 2343
2288.42 2511
2288.87 2489
2289.32 2668
2289.77 2813
2290.22 2906
2290.67 3085
2291.12 3415
2291.57 3356
2292.02 3392
2292.48 3413
2292.93 3189
2293.38 3288
2293.83 3141
2294.28 3027
2294.73 2915
2295.18 2939
2295.63 2706
2296.09 2538
2296.54 2346
2296.99 2348
2297.44 2282
2297.89 2364
2298.35 2263
2298.80 2250
2299.25 2228
2299.70 2110
2300.15 2176
2300.60 2034
2301.06 2077
2301.51 2157
2301.96 2027
2302.41 2075
2302.87 2033
2303.32 1987
2303.77 2068
2304.22 2072
2304.67 2125
2305.13 2187
2305.58 2048
2306.03 2054
2306.49 2102
2306.94 2096
2307.39 2156
2307.84 2301
2308.30 2124
2308.75 2177
2309.20 2294
2309.65 2379
2310.11 2464
2310.56 2373
2311.01 2395
2311.47 2582
2311.92 2505
2312.37 2410
2312.83 2400
2313.28 2323
2313.73 2322
2314.19 2403
2314.64 2405
2315.09 2267
2315.55 2318
2316.00 2353
2316.45 2354
2316.91 2283
2317.36 2266
2317.81 2417
2318.27 2415
2318.72 2454
2319.18 2338
2319.63 2252
2320.08 2367
2320.54 2211
2320.99 2364
2321.45 2306
2321.90 2181
2322.35 2258
2322.81 2300
2323.26 2302
2323.72 2494
2324.17 2443
2324.63 2598
2325.08 2452
2325.53 2405
2325.99 2358
2326.44 2474
2326.90 2462
2327.35 2486
2327.81 2454
2328.26 2372
2328.72 2402
2329.17 2504
2329.63 2319
2330.08 2280
2330.54 2581
2330.99 2630
2331.45 2734
2331.90 2635
2332.36 2671
2332.81 2587
2333.27 2573
2333.72 2433
2334.18 2248
2334.63 2299
2335.09 2255
2335.54 2222
2336.00 2380
2336.46 2226
2336.91 2080
2337.37 2129
2337.82 2395
2338.28 2109
2338.73 2156
2339.19 2239
2339.65 2410
2340.10 2380
2340.56 2499
2341.01 2405
2341.47 2301
2341.93 2367
2342.38 2276
2342.84 2311
2343.29 2214
2343.75 2269
2344.21 2091
2344.66 2158
2345.12 2336
2345.58 2324
2346.03 2366
2346.49 2459
2346.94 2301
2347.40 2289
2347.86 2347
2348.31 2413
2348.77 2310
2349.23 2431
2349.69 2262
2350.14 2207
2350.60 2187
2351.06 2043
2351.51 2059
2351.97 2147
2352.43 2132
2352.88 2206
2353.34 2097
2353.80 2170
2354.26 2234
2354.71 2233
2355.17 2080
2355.63 2262
2356.09 2268
2356.54 2423
2357.00 2242
2357.46 2256
2357.92 2383
2358.37 2160
2358.83 2224
2359.29 2240
2359.75 2160
2360.20 2028
2360.66 2054
2361.12 2249
2361.58 2277
2362.04 2121
2362.49 2158
2362.95 2201
2363.41 2239
2363.87 2384
2364.33 2291
2364.79 2198
2365.24 2137
2365.70 2161
2366.16 2188
2366.62 2250
2367.08 2367
2367.54 2302
2367.99 2340
2368.45 2442
2368.91 2322
2369.37 2302
2369.83 2401
2370.29 2393
2370.75 2353
2371.21 2282
2371.67 2166
2372.12 2279
2372.58 2211
2373.04 2149
2373.50 2385
2373.96 2299
2374.42 2206
2374.88 2404
2375.34 2602
2375.80 2665
2376.26 2503
2376.72 2497
2377.18 2614
2377.64 2517
2378.10 2653
2378.56 2597
2379.01 2522
2379.47 2656
2379.93 2549
2380.39 2484
2380.85 2447
2381.31 2365
2381.77 2390
2382.23 2343
2382.69 2259
2383.15 2248
2383.61 2235
2384.07 2243
2384.53 2315
2384.99 2446
2385.45 2231
2385.92 2287
2386.38 2176
2386.84 2034
2387.30 2031
2387.76 2062
2388.22 2068
2388.68 2179
2389.14 2125
2389.60 2189
2390.06 2171
2390.52 2189
2390.98 2310
2391.44 2216
2391.90 2175
2392.36 2220
2392.83 2221
2393.29 2154
2393.75 2170
2394.21 2077
2394.67 2092
2395.13 2151
2395.59 2206
2396.05 2255
2396.52 2159
2396.98 2152
2397.44 2179
2397.90 1970
2398.36 2068
2398.82 2158
2399.28 2083
2399.75 2026
2400.21 2068
2400.67 2024
2401.13 2156
2401.59 2102
2402.06 2045
2402.52 2219
2402.98 2186
2403.44 2023
2403.90 2190
2404.37 2124
2404.83 2149
2405.29 1961
2405.75 2107
2406.21 2105
2406.68 2106
2407.14 2035
2407.60 2133
2408.06 2055
2408.53 2199
2408.99 2337
2409.45 2145
2409.91 2000
2410.38 2048
2410.84 2060
2411.30 1943
2411.77 2122
2412.23 2071
2412.69 2105
2413.15 2032
2413.62 2002
2414.08 2111
2414.54 2085
2415.01 2284
2415.47 2420
2415.93 2394
2416.40 2372
2416.86 2639
2417.32 2708
2417.79 2847
2418.25 2841
2418.71 3059
2419.18 3116
2419.64 2852
2420.10 2880
2420.57 3206
2421.03 2956
2421.50 3039
2421.96 2980
2422.42 2725
2422.89 2630
2423.35 2509
2423.81 2613
2424.28 2494
2424.74 2319
2425.21 2377
2425.67 2290
2426.14 2287
2426.60 2171
2427.06 2292
2427.53 2178
2427.99 2239
2428.46 2366
2428.92 2213
2429.39 2163
2429.85 2259
2430.32 2356
2430.78 2228
2431.24 2201
2431.71 2193
2432.17 2245
2432.64 2077
2433.10 2223
2433.57 2219
2434.03 2317
2434.50 2355
2434.96 2315
2435.43 2301
2435.89 2293
2436.36 2247
2436.82 2114
2437.29 2175
2437.76 2360
2438.22 2210
2438.69 2209
2439.15 2223
2439.62 2322
2440.08 2238
2440.55 2228
2441.01 2449
2441.48 2454
2441.95 2357
2442.41 2264
2442.88 2291
2443.34 2329
2443.81 2252
2444.27 2320
2444.74 2188
2445.21 2157
2445.67 2152
2446.14 2126
2446.60 2012
2447.07 1969
2447.54 2033
2448.00 1857
2448.47 2024
2448.94 1966
2449.40 2071
2449.87 2035
2450.34 2033
2450.80 1974
2451.27 1984
2451.74 2011
2452.20 2070
2452.67 2100
2453.14 2179
2453.60 2115
2454.07 2043
2454.54 1984
2455.00 1913
2455.47 2012
2455.94 2103
2456.40 2135
2456.87 2143
2457.34 2173
2457.81 2083
2458.27 2031
2458.74 2228
2459.21 2172
2459.68 1988
2460.14 2076
2460.61 2048
2461.08 2076
2461.55 2113
2462.01 2134
2462.48 2027
2462.95 2063
2463.42 1880
2463.88 2018
2464.35 2093
2464.82 1979
2465.29 1988
2465.76 1981
2466.22 2218
2466.69 2066
2467.16 2083
2467.63 2264
2468.10 2379
2468.57 2291
2469.03 2371
2469.50 2216
2469.97 2218
2470.44 2128
2470.91 2116
2471.38 2095
2471.84 2076
2472.31 2027
2472.78 1989
2473.25 2040
2473.72 1938
2474.19 2042
2474.66 1997
2475.13 1933
2475.59 2011
2476.06 1887
2476.53 1890
2477.00 1915
2477.47 1992
2477.94 2121
2478.41 1959
2478.88 2031
2479.35 2054
2479.82 2018
2480.29 2013
2480.76 2003
2481.23 2117
2481.69 2102
2482.16 2157
2482.63 2161
2483.10 2050
2483.57 2038
2484.04 2029
2484.51 2005
2484.98 2073
2485.45 2206
2485.92 2203
2486.39 2082
2486.86 2192
2487.33 2264
2487.80 2280
2488.27 2194
2488.74 2148
2489.21 2147
2489.68 2161
2490.15 2252
2490.62 2198
2491.09 2271
2491.56 2256
2492.04 2290
2492.51 2345
2492.98 2400
2493.45 2185
2493.92 2169
2494.39 2310
2494.86 2354
2495.33 2685
2495.80 2487
2496.27 2343
2496.74 2348
2497.21 2454
2497.68 2335
2498.16 2290
2498.63 2333
2499.10 2293
2499.57 2030
2500.04 2119
2500.51 2053
2500.98 1855
2501.45 1959
2501.93 1952
2502.40 2072
2502.87 1979
2503.34 1932
2503.81 1952
2504.28 1989
2504.76 1992
2505.23 2216
2505.70 2452
2506.17 2515
2506.64 1987
2507.11 2087
2507.59 2103
2508.06 2297
2508.53 2244
2509.00 2317
2509.47 2379
2509.95 2556
2510.42 2450
2510.89 2380
2511.36 2363
2511.84 2341
2512.31 2292
2512.78 2339
2513.25 2284
2513.73 2254
2514.20 2445
2514.67 2465
2515.14 2135
2515.62 2070
2516.09 2112
2516.56 2125
2517.03 2127
2517.51 2221
2517.98 2131
2518.45 2213
2518.93 2103
2519.40 2110
2519.87 2130
2520.35 2031
2520.82 1955
2521.29 2010
2521.77 1997
2522.24 1942
2522.71 2071
2523.19 1973
2523.66 1958
2524.13 1931
2524.61 1728
2525.08 1982
2525.55 2060
2526.03 2028
2526.50 1933
2526.97 2084
2527.45 1995
2527.92 2054
2528.40 2111
2528.87 2020
2529.34 2059
2529.82 2015
2530.29 2095
2530.77 2175
2531.24 1932
2531.71 1986
2532.19 2198
2532.66 2248
2533.14 2126
2533.61 2077
2534.09 2052
2534.56 1989
2535.04 2085
2535.51 2127
2535.98 2208
2536.46 2049
2536.93 1930
2537.41 2113
2537.88 2156
2538.36 2258
2538.83 2322
2539.31 2098
2539.78 2109
2540.26 2218
2540.73 2300
2541.21 2271
2541.68 2409
2542.16 2317
2542.63 2246
2543.11 2236
2543.59 2284
2544.06 2248
2544.54 2227
2545.01 2245
2545.49 2361
2545.96 2216
2546.44 2468
2546.91 2485
2547.39 2415
2547.87 2573
2548.34 2445
2548.82 2546
2549.29 2619
2549.77 2554
2550.24 2558
2550.72 2413
2551.20 2402
2551.67 2419
2552.15 2445
2552.62 2357
2553.10 2351
2553.58 2509
2554.05 2399
2554.53 2359
2555.01 2353
2555.48 2520
2555.96 2366
2556.44 2339
2556.91 2334
2557.39 2391
2557.87 2369
2558.34 2175
2558.82 2189
2559.30 2351
2559.77 2065
2560.25 2095
2560.73 2067
2561.20 2053
2561.68 2012
2562.16 2159
2562.64 2026
2563.11 1916
2563.59 1967
2564.07 1922
2564.54 1948
2565.02 1814
2565.50 1995
2565.98 2033
2566.45 1826
2566.93 1890
2567.41 2027
2567.89 2079
2568.36 2027
2568.84 1925
2569.32 2056
2569.80 2087
2570.28 1933
2570.75 1966
2571.23 2078
2571.71 2046
2572.19 1908
2572.66 1991
2573.14 1966
2573.62 2052
2574.10 1944
2574.58 1860
2575.06 1937
2575.53 1960
2576.01 1994
2576.49 1995
2576.97 1890
2577.45 1916
2577.93 1824
2578.40 1894
2578.88 1820
2579.36 1979
2579.84 2028
2580.32 1959
2580.80 1878
2581.28 1845
2581.76 1984
2582.24 2055
2582.71 2164
2583.19 2111
2583.67 1955
2584.15 1967
2584.63 2147
2585.11 2070
2585.59 2010
2586.07 2003
2586.55 1999
2587.03 2008
2587.51 2020
2587.99 2125
2588.47 2038
2588.95 1966
2589.42 1924
2589.90 2026
2590.38 2015
2590.86 2028
2591.34 2055
2591.82 2157
2592.30 2126
2592.78 1947
2593.26 1997
2593.74 2166
2594.22 2189
2594.70 2086
2595.18 2130
2595.66 2108
2596.14 2126
2596.62 2070
2597.10 1991
2597.58 1936
2598.07 1966
2598.55 2019
2599.03 1997
2599.51 1890
2599.99 1965
2600.47 1897
2600.95 1991
2601.43 2107
2601.91 2039
2602.39 1847
2602.87 1947
2603.35 1943
2603.83 1959
2604.31 2057
2604.80 1985
2605.28 1970
2605.76 1858
2606.24 1885
2606.72 1900
2607.20 2005
2607.68 2167
2608.16 2001
2608.65 1795
2609.13 1888
2609.61 1953
2610.09 1924
2610.57 1962
2611.05 1923
2611.53 1982
2612.02 1914
2612.50 2041
2612.98 1990
2613.46 2001
2613.94 2066
2614.43 2174
2614.91 1879
2615.39 1906
2615.87 1999
2616.35 2035
2616.84 1996
2617.32 2148
2617.80 2375
2618.28 2303
2618.77 2274
2619.25 2075
2619.73 2044
2620.21 1907
2620.69 1996
2621.18 1919
2621.66 2052
2622.14 1947
2622.63 1946
2623.11 1974
2623.59 1900
2624.07 2000
2624.56 2038
2625.04 1996
2625.52 2083
2626.01 2098
2626.49 2016
2626.97 2033
2627.45 2091
2627.94 1949
2628.42 2042
2628.90 1994
2629.39 2047
2629.87 1935
2630.35 2037
2630.84 2169
2631.32 2123
2631.80 2262
2632.29 2111
2632.77 2120
2633.26 2204
2633.74 2126
2634.22 2068
2634.71 2074
2635.19 2019
2635.67 1874
2636.16 2107
2636.64 2097
2637.13 2027
2637.61 2125
2638.09 2113
2638.58 2128
2639.06 2048
2639.55 1961
2640.03 2007
2640.52 2066
2641.00 2055
2641.48 1916
2641.97 1946
2642.45 2243
2642.94 2124
2643.42 2114
2643.91 2200
2644.39 2216
2644.88 2010
2645.36 1957
2645.85 2175
2646.33 2082
2646.82 1912
2647.30 2036
2647.79 2020
2648.27 2013
2648.76 2002
2649.24 1900
2649.73 2047
2650.21 1930
2650.70 1845
2651.18 1943
2651.67 1943
2652.15 2076
2652.64 1966
2653.12 1890
2653.61 2048
2654.10 1996
2654.58 1899
2655.07 1971
2655.55 2078
2656.04 2065
2656.52 2011
2657.01 2097
2657.50 2053
2657.98 2005
2658.47 2169
2658.95 2114
2659.44 1861
2659.93 1945
2660.41 2000
2660.90 2085
2661.38 2034
2661.87 2130
2662.36 2140
2662.84 2070
2663.33 2201
2663.82 2107
2664.30 2103
2664.79 2114
2665.28 2070
2665.76 2008
2666.25 2022
2666.74 2099
2667.22 1942
2667.71 1975
2668.20 1958
2668.68 2029
2669.17 1883
2669.66 2091
2670.14 2030
2670.63 2056
2671.12 2062
2671.61 2122
2672.09 2159
2672.58 2171
2673.07 2350
2673.55 2537
2674.04 2616
2674.53 2546
2675.02 2633
2675.50 2557
2675.99 2733
2676.48 2739
2676.97 2622
2677.46 2643
2677.94 2567
2678.43 2296
2678.92 2284
2679.41 2277
2679.89 2334
2680.38 2141
2680.87 2212
2681.36 2180
2681.85 2159
2682.33 1961
2682.82 1998
2683.31 2207
2683.80 2095
2684.29 2164
2684.78 2123
2685.26 2174
2685.75 2051
2686.24 1956
2686.73 2050
2687.22 1979
2687.71 1878
2688.20 1986
2688.68 1990
2689.17 1948
2689.66 1932
2690.15 2078
2690.64 1987
2691.13 1991
2691.62 1953
2692.11 1923
2692.60 1820
2693.09 2035
2693.57 2002
2694.06 2014
2694.55 1971
2695.04 2018
2695.53 2176
2696.02 2155
2696.51 2055
2697.00 1963
2697.49 2140
2697.98 2208
2698.47 2211
2698.96 2078
2699.45 2232
2699.94 2144
2700.43 2173
2700.92 2150
2701.41 2095
2701.90 2349
2702.39 2139
2702.88 2274
2703.37 2129
2703.86 2164
2704.35 2165
2704.84 2124
2705.33 2074
2705.82 2062
2706.31 2205
2706.80 2184
2707.29 2031
2707.78 1985
2708.27 2112
2708.76 2041
2709.25 1898
2709.74 1883
2710.23 1873
2710.72 1888
2711.21 1933
2711.71 1871
2712.20 2001
2712.69 1950
2713.18 1942
2713.67 1913
2714.16 1994
2714.65 1962
2715.14 1924
2715.63 1870
2716.12 1948
2716.62 2025
2717.11 1970
2717.60 1852
2718.09 1882
2718.58 1782
2719.07 1830
2719.56 1982
2720.06 1990
2720.55 1931
2721.04 1957
2721.53 2076
2722.02 2173
2722.51 2163
2723.01 2327
2723.50 2094
2723.99 2041
2724.48 2073
2724.97 2165
2725.47 2028
2725.96 2139
2726.45 2101
2726.94 2091
2727.44 2013
2727.93 1967
2728.42 1947
2728.91 1819
2729.40 1904
2729.90 1981
2730.39 2044
2730.88 2112
2731.37 1975
2731.87 1929
2732.36 2155
2732.85 2017
2733.35 1944
2733.84 1978
2734.33 2077
2734.82 2081
2735.32 1999
2735.81 2033
2736.30 2168
2736.80 2121
2737.29 2082
2737.78 2019
2738.28 2232
2738.77 2219
2739.26 2153
2739.76 2252
2740.25 2115
2740.74 2089
2741.24 2139
2741.73 2078
2742.22 2081
2742.72 2147
2743.21 2099
2743.70 2099
2744.20 2077
2744.69 2066
2745.19 2091
2745.68 1957
2746.17 2037
2746.67 2050
2747.16 1824
2747.66 1847
2748.15 2027
2748.64 1873
2749.14 1842
2749.63 1853
2750.13 1881
2750.62 1892
2751.12 2005
2751.61 1912
2752.10 1849
2752.60 1879
2753.09 1941
2753.59 1964
2754.08 1843
2754.58 1911
2755.07 1841
2755.57 1983
2756.06 1969
2756.56 2024
2757.05 1931
2757.55 1817
2758.04 1893
2758.54 1996
2759.03 1876
2759.53 1926
2760.02 2122
2760.52 2089
2761.01 2018
2761.51 2117
2762.00 1944
2762.50 1920
2762.99 1815
2763.49 1843
2763.99 1805
2764.48 1710
2764.98 1788
2765.47 1844
2765.97 1945
2766.46 1864
2766.96 1896
2767.46 2043
2767.95 1839
2768.45 1833
2768.94 1841
2769.44 1934
2769.94 1937
2770.43 1985
2770.93 2052
2771.42 2214
2771.92 2002
2772.42 2091
2772.91 2118
2773.41 2093
2773.91 2018
2774.40 2238
2774.90 2405
2775.40 2401
2775.89 2334
2776.39 2282
2776.89 2417
2777.38 2327
2777.88 2307
2778.38 2271
2778.87 2323
2779.37 2415
2779.87 2339
2780.36 2057
2780.86 2152
2781.36 2044
2781.85 2263
2782.35 2175
2782.85 1970
2783.35 1847
2783.84 1883
2784.34 1985
2784.84 2042
2785.34 1984
2785.83 1826
2786.33 1914
2786.83 1924
2787.33 1856
2787.82 1874
2788.32 1797
2788.82 2032
2789.32 1898
2789.81 1839
2790.31 1867
2790.81 1680
2791.31 1655
2791.81 1871
2792.30 1801
2792.80 1806
2793.30 1889
2793.80 1877
2794.30 1846
2794.80 1922
2795.29 2083
2795.79 2075
2796.29 2266
2796.79 2338
2797.29 2216
2797.79 2446
2798.29 2574
2798.78 2553
2799.28 2459
2799.78 2317
2800.28 2443
2800.78 2431
2801.28 2301
2801.78 2204
2802.28 2129
2802.77 2147
2803.27 2102
2803.77 2057
2804.27 2023
2804.77 2162
2805.27 2251
2805.77 2261
2806.27 2528
2806.77 2409
2807.27 2577
2807.77 2618
2808.27 2561
2808.77 2719
2809.27 2917
2809.77 2782
2810.27 2694
2810.77 2715
2811.27 2505
2811.76 2407
2812.26 2349
2812.76 2249
2813.26 2306
2813.76 2279
2814.26 2116
2814.76 2168
2815.26 2053
2815.76 2077
2816.27 2165
2816.77 2127
2817.27 2076
2817.77 1937
2818.27 1836
2818.77 1936
2819.27 1921
2819.77 2026
2820.27 2096
2820.77 2001
2821.27 2095
2821.77 2274
2822.27 2061
2822.77 2170
2823.27 2073
2823.77 1993
2824.27 1950
2824.78 1872
2825.28 2060
2825.78 2071
2826.28 2054
2826.78 1930
2827.28 1955
2827.78 2015
2828.28 1868
2828.79 2019
2829.29 2051
2829.79 1935
2830.29 1748
2830.79 1791
2831.29 1951
2831.79 1910
2832.30 1934
2832.80 1869
2833.30 1816
2833.80 1764
2834.30 1957
2834.80 1887
2835.31 1892
2835.81 1989
2836.31 2150
2836.81 2155
2837.31 2035
2837.82 2032
2838.32 2181
2838.82 2206
2839.32 2101
2839.83 2252
2840.33 2288
2840.83 2257
2841.33 2261
2841.84 2148
2842.34 2176
2842.84 2040
2843.34 2058
2843.85 2016
2844.35 2078
2844.85 1900
2845.35 1994
2845.86 2035
2846.36 2098
2846.86 2103
2847.37 2161
2847.87 2061
2848.37 2089
2848.87 2113
2849.38 2166
2849.88 2126
2850.38 2136
2850.89 2085
2851.39 2106
2851.89 2173
2852.40 1994
2852.90 1927
2853.40 1922
2853.91 1952
2854.41 1922
2854.92 1908
2855.42 1835
2855.92 1893
2856.43 1799
2856.93 1902
2857.43 1999
2857.94 1918
2858.44 1914
2858.95 1968
2859.45 1963
2859.95 1783
2860.46 1944
2860.96 2096
2861.47 2017
2861.97 1878
2862.48 1992
2862.98 1958
2863.48 2111
2863.99 1900
2864.49 1820
2865.00 1883
2865.50 1891
2866.01 1905
2866.51 1978
2867.02 1843
2867.52 1723
2868.03 1764
2868.53 1923
2869.04 1957
2869.54 1871
2870.05 1944
2870.55 1873
2871.06 1874
2871.56 1934
2872.07 1948
2872.57 1899
2873.08 2119
2873.58 2008
2874.09 2020
2874.59 2006
2875.10 2152
2875.60 2045
2876.11 2057
2876.61 2044
2877.12 2089
2877.63 2096
2878.13 2151
2878.64 2099
2879.14 2045
2879.65 2111
2880.15 2098
2880.66 1896
2881.17 1974
2881.67 2011
2882.18 2040
2882.68 2064
2883.19 2128
2883.70 2162
2884.20 2189
2884.71 2222
2885.22 2107
2885.72 2075
2886.23 2244
2886.74 2348
2887.24 2311
2887.75 2310
2888.25 2541
2888.76 2344
2889.27 2291
2889.77 2457
2890.28 2461
2890.79 2554
2891.30 2433
2891.80 2343
2892.31 2408
2892.82 2439
2893.32 2341
2893.83 2384
2894.34 2125
2894.84 2157
2895.35 2307
2895.86 2402
2896.37 2344
2896.87 2612
2897.38 2579
2897.89 2447
2898.40 2587
2898.90 2744
2899.41 2533
2899.92 2485
2900.43 2408
2900.93 2492
2901.44 2239
2901.95 2224
2902.46 2309
2902.96 2306
2903.47 2289
2903.98 2185
2904.49 2288
2905.00 2300
2905.50 2398
2906.01 2416
2906.52 2226
2907.03 2242
2907.54 2259
2908.05 2172
2908.55 2072
2909.06 1847
2909.57 1866
2910.08 1891
2910.59 2000
2911.10 2025
2911.61 1787
2912.11 1898
2912.62 1887
2913.13 1934
2913.64 1892
2914.15 2089
2914.66 2131
2915.17 1886
2915.68 1959
2916.19 2073
2916.69 2084
2917.20 2095
2917.71 2046
2918.22 1889
2918.73 1858
2919.24 1934
2919.75 1952
2920.26 1880
2920.77 1930
2921.28 2065
2921.79 2007
2922.30 1842
2922.81 1956
2923.32 2210
2923.83 2398
2924.34 2157
2924.85 2172
2925.36 2504
2925.87 2492
2926.38 2523
2926.89 2384
2927.40 2533
2927.91 2567
2928.42 2417
2928.93 2390
2929.44 2322
2929.95 2184
2930.46 2108
2930.97 2222
2931.48 2173
2931.99 2014
2932.50 2109
2933.01 2114
2933.52 2001
2934.03 1994
2934.54 2060
2935.05 2179
2935.56 2027
2936.07 2042
2936.58 2080
2937.09 1893
2937.60 2030
2938.12 2082
2938.63 2199
2939.14 2115
2939.65 2173
2940.16 2196
2940.67 2177
2941.18 2201
2941.69 2009
2942.20 2154
2942.72 2096
2943.23 2035
2943.74 2088
2944.25 2073
2944.76 2129
2945.27 2074
2945.79 2193
2946.30 2195
2946.81 2181
2947.32 2166
2947.83 2195
2948.34 2102
2948.86 2198
2949.37 2214
2949.88 2141
2950.39 1928
2950.90 1894
2951.42 1999
2951.93 2025
2952.44 1955
2952.95 1945
2953.46 1877
2953.98 1967
2954.49 2053
2955.00 1903
2955.51 1923
2956.03 1964
2956.54 2040
2957.05 2068
2957.56 2151
2958.08 2054
2958.59 1933
2959.10 1804
2959.62 1939
2960.13 1954
2960.64 1958
2961.15 2122
2961.67 2036
2962.18 2196
2962.69 2142
2963.21 2218
2963.72 2113
2964.23 2055
2964.75 2058
2965.26 2110
2965.77 2368
2966.29 2337
2966.80 2181
2967.31 2097
2967.83 2091
2968.34 2134
2968.85 2071
2969.37 1974
2969.88 1880
2970.40 1926
2970.91 2049
2971.42 1964
2971.94 1902
2972.45 2063
2972.96 2071
2973.48 1917
2973.99 2024
2974.51 2029
2975.02 1927
2975.54 1945
2976.05 2090
2976.56 2065
2977.08 1970
2977.59 1983
2978.11 1759
2978.62 1823
2979.14 1910
2979.65 2164
2980.16 2102
2980.68 1916
2981.19 2036
2981.71 1974
2982.22 1984
2982.74 1976
2983.25 2019
2983.77 1842
2984.28 1868
2984.80 2075
2985.31 2038
2985.83 2224
2986.34 2247
2986.86 2145
2987.37 2305
2987.89 2242
2988.40 2245
2988.92 2284
2989.44 2311
2989.95 2420
2990.47 2322
2990.98 2325
2991.50 2473
2992.01 2472
2992.53 2518
2993.04 2626
2993.56 2486
2994.08 2438
2994.59 2554
2995.11 2597
2995.62 2648
2996.14 2767
2996.66 2723
2997.17 2692
2997.69 2730
2998.20 2978
2998.72 2969
2999.24 3081
2999.75 3012
3000.27 2903
3000.79 2933
3001.30 3143
3001.82 3036
3002.33 3172
3002.85 3546
3003.37 3772
3003.88 4049
3004.40 4366
3004.92 4686
3005.43 5152
3005.95 5300
3006.47 5661
3006.99 5817
3007.50 5343
3008.02 4906
3008.54 4668
3009.05 4376
3009.57 3654
3010.09 3462
3010.60 3043
3011.12 2814
3011.64 2680
3012.16 2429
3012.67 2418
3013.19 2430
3013.71 2419
3014.23 2473
3014.74 2376
3015.26 2446
3015.78 2481
3016.30 2545
3016.82 2525
3017.33 2585
3017.85 2695
3018.37 2570
3018.89 2440
3019.40 2420
3019.92 2446
3020.44 2453
3020.96 2308
3021.48 2345
3022.00 2440
3022.51 2515
3023.03 2557
3023.55 2468
3024.07 2280
3024.59 2350
3025.11 2326
3025.62 2390
3026.14 2429
3026.66 2361
3027.18 2466
3027.70 2308
3028.22 2312
3028.74 2288
3029.25 2275
3029.77 2380
3030.29 2266
3030.81 2300
3031.33 2201
3031.85 2122
3032.37 2121
3032.89 2100
3033.41 2085
3033.93 1945
3034.45 2071
3034.96 2204
3035.48 2208
3036.00 2212
3036.52 2150
3037.04 2345
3037.56 2264
3038.08 2098
3038.60 2031
3039.12 2079
3039.64 2127
3040.16 2001
3040.68 1976
3041.20 2126
3041.72 1993
3042.24 2035
3042.76 2159
3043.28 2115
3043.80 2300
3044.32 2076
3044.84 2113
3045.36 2099
3045.88 2023
3046.40 2012
3046.92 2120
3047.44 2135
3047.96 2156
3048.48 1878
3049.00 1988
3049.52 2008
3050.04 1925
3050.56 1953
3051.09 2030
3051.61 2016
3052.13 1869
3052.65 1980
3053.17 1950
3053.69 1798
3054.21 1925
3054.73 2066
3055.25 1978
3055.77 1930
3056.29 1907
3056.82 2056
3057.34 1942
3057.86 1825
3058.38 1945
3058.90 1904
3059.42 1989
3059.94 2024
3060.47 1959
3060.99 1842
3061.51 1901
3062.03 1937
3062.55 2015
3063.07 1978
3063.60 1912
3064.12 1964
3064.64 2234
3065.16 2271
3065.68 2051
3066.21 1969
3066.73 2110
3067.25 2137
3067.77 2162
3068.29 2096
3068.82 2143
3069.34 2187
3069.86 2085
3070.38 2200
3070.90 2026
3071.43 2085
3071.95 1949
3072.47 1902
3072.99 1898
3073.52 2032
3074.04 1909
3074.56 2061
3075.09 2046
3075.61 2029
3076.13 2041
3076.65 2130
3077.18 2034
3077.70 2132
3078.22 2218
3078.75 2065
3079.27 2237
3079.79 2185
3080.32 2264
3080.84 2391
3081.36 2470
3081.89 2519
3082.41 2457
3082.93 2493
3083.46 2680
3083.98 2641
3084.50 2673
3085.03 2576
3085.55 2675
3086.07 2866
3086.60 2736
3087.12 2612
3087.64 2471
3088.17 2573
3088.69 2716
3089.22 2483
3089.74 2473
3090.26 2346
3090.79 2175
3091.31 2230
3091.84 2259
3092.36 2478
3092.89 2377
3093.41 2291
3093.93 2198
3094.46 2438
3094.98 2441
3095.51 2494
3096.03 2511
3096.56 2492
3097.08 2595
3097.61 2446
3098.13 2669
3098.66 2572
3099.18 2795
3099.70 2890
3100.23 3417
3100.75 4060
3101.28 4293
3101.80 4980
3102.33 5460
3102.85 6838
3103.38 7246
3103.91 7656
3104.43 7939
3104.96 7780
3105.48 7482
3106.01 7165
3106.53 6254
3107.06 5723
3107.58 5048
3108.11 4262
3108.63 3748
3109.16 3249
3109.69 2818
3110.21 2730
3110.74 2956
3111.26 2905
3111.79 2828
3112.31 2746
3112.84 2679
3113.37 2478
3113.89 2570
3114.42 2602
3114.94 2624
3115.47 2578
3116.00 2575
3116.52 2288
3117.05 2475
3117.58 2468
3118.10 2466
3118.63 2399
3119.16 2497
3119.68 2566
3120.21 2593
3120.73 2583
3121.26 2454
3121.79 2693
3122.31 2844
3122.84 2842
3123.37 2812
3123.90 2827
3124.42 2758
3124.95 2763
3125.48 2405
3126.00 2297
3126.53 2349
3127.06 2294
3127.58 2236
3128.11 2144
3128.64 2036
3129.17 2024
3129.69 2149
3130.22 2223
3130.75 2039
3131.28 2085
3131.80 2034
3132.33 2111
3132.86 1962
3133.39 1839
3133.91 1911
3134.44 2210
3134.97 2218
3135.50 2141
3136.03 2294
3136.55 2191
3137.08 2064
3137.61 2019
3138.14 2047
3138.67 2272
3139.19 2229
3139.72 1965
3140.25 1981
3140.78 1919
3141.31 1994
3141.84 1981
3142.36 1871
3142.89 1931
3143.42 2053
3143.95 2061
3144.48 1993
3145.01 1958
3145.54 2042
3146.06 2036
3146.59 2155
3147.12 2105
3147.65 2266
3148.18 2255
3148.71 2549
3149.24 2428
3149.77 2506
3150.30 2430
3150.83 2445
3151.35 2327
3151.88 2393
3152.41 2341
3152.94 2368
3153.47 2170
3154.00 2137
3154.53 2060
3155.06 2045
3155.59 2030
3156.12 2022
3156.65 2128
3157.18 2201
3157.71 2140
3158.24 2112
3158.77 2218
3159.30 2274
3159.83 2216
3160.36 2263
3160.89 2337
3161.42 2261
3161.95 2120
3162.48 2136
3163.01 2139
3163.54 2180
3164.07 2184
3164.60 2061
3165.13 2146
3165.66 2050
3166.19 1942
3166.72 1979
3167.25 1792
3167.78 1850
3168.31 1912
3168.84 1997
3169.37 1961
3169.90 1966
3170.44 1898
3170.97 2112
3171.50 2053
3172.03 2042
3172.56 1978
3173.09 2039
3173.62 2183
3174.15 2178
3174.68 2153
3175.21 2293
3175.75 2333
3176.28 2175
3176.81 2332
3177.34 2232
3177.87 2118
3178.40 2312
3178.93 2203
3179.47 2362
3180.00 2178
3180.53 2078
3181.06 1953
3181.59 2067
3182.12 2144
3182.66 2059
3183.19 2012
3183.72 1977
3184.25 1955
3184.78 1969
3185.32 2107
3185.85 2044
3186.38 1932
3186.91 1998
3187.44 2093
3187.98 2010
3188.51 1895
3189.04 1977
3189.57 1876
3190.11 2024
3190.64 1912
3191.17 1866
3191.70 1892
3192.24 1886
3192.77 1916
3193.30 1843
3193.84 1720
3194.37 1924
3194.90 1876
3195.43 2008
3195.97 1894
3196.50 1880
3197.03 1837
3197.57 1981
3198.10 2051
3198.63 2107
3199.17 2070
3199.70 2138
3200.23 2036
3200.77 1916
3201.30 2045
3201.83 2184
3202.37 2360
3202.90 2177
3203.43 2169
3203.97 2272
3204.50 2228
3205.03 2212
3205.57 2224
3206.10 2237
3206.63 2243
3207.17 2191
3207.70 2443
3208.24 2581
3208.77 2381
3209.30 2378
3209.84 2469
3210.37 2313
3210.91 2359
3211.44 2388
3211.98 2297
3212.51 2236
3213.04 2399
3213.58 2320
3214.11 2163
3214.65 2134
3215.18 2189
3215.72 2021
3216.25 2119
3216.79 2189
3217.32 2129
3217.86 2037
3218.39 1986
3218.93 2028
3219.46 1941
3220.00 1898
3220.53 1868
3221.07 1993
3221.60 2021
3222.14 2006
3222.67 2114
3223.21 2113
3223.74 2154
3224.28 2247
3224.81 2418
3225.35 2273
3225.88 2265
3226.42 2340
3226.95 2198
3227.49 2034
3228.02 1969
3228.56 2158
3229.10 2200
3229.63 2141
3230.17 2111
3230.70 2084
3231.24 2203
3231.78 2211
3232.31 2225
3232.85 2507
3233.38 2153
3233.92 2176
3234.46 2221
3234.99 2205
3235.53 2217
3236.06 2325
3236.60 2428
3237.14 2452
3237.67 2457
3238.21 2380
3238.75 2378
3239.28 2255
3239.82 2490
3240.36 2428
3240.89 2457
3241.43 2626
3241.97 2606
3242.50 2687
3243.04 2617
3243.58 2344
3244.11 2540
3244.65 2505
3245.19 2247
3245.72 2280
3246.26 2245
3246.80 2498
3247.34 2534
3247.87 2553
3248.41 2401
3248.95 2442
3249.49 2300
3250.02 2296
3250.56 2397
3251.10 2601
3251.64 2446
3252.17 2327
3252.71 2414
3253.25 2479
3253.79 2467
3254.32 2566
3254.86 2548
3255.40 2586
3255.94 2540
3256.48 2458
3257.01 2665
3257.55 2733
3258.09 2700
3258.63 2777
3259.17 3086
3259.70 3339
3260.24 3505
3260.78 3583
3261.32 3639
3261.86 4106
3262.40 4323
3262.93 4375
3263.47 4434
3264.01 4869
3264.55 5306
3265.09 5441
3265.63 5779
3266.17 6115
3266.71 6085
3267.24 6331
3267.78 6345
3268.32 6161
3268.86 6110
3269.40 5920
3269.94 5594
3270.48 5187
3271.02 4820
3271.56 4116
3272.10 3644
3272.64 3434
3273.18 3251
3273.71 2944
3274.25 2767
3274.79 2583
3275.33 2747
3275.87 2809
3276.41 2808
3276.95 2663
3277.49 2778
3278.03 2744
3278.57 2821
3279.11 2804
3279.65 3020
3280.19 3126
3280.73 3027
3281.27 2891
3281.81 3002
3282.35 2978
3282.89 2873
3283.43 2775
3283.97 2882
3284.51 3029
3285.05 2983
3285.59 3128
3286.13 3200
3286.67 3082
3287.21 3165
3287.75 3274
3288.30 3328
3288.84 3331
3289.38 3250
3289.92 3428
3290.46 3410
3291.00 3161
3291.54 3341
3292.08 3163
3292.62 3533
3293.16 3978
3293.70 4000
3294.24 4139
3294.79 4389
3295.33 4628
3295.87 4902
3296.41 5252
3296.95 5264
3297.49 5308
3298.03 4917
3298.57 4706
3299.12 4497
3299.66 4339
3300.20 4227
3300.74 3778
3301.28 3624
3301.82 3366
3302.37 3077
3302.91 3159
3303.45 3008
3303.99 2984
3304.53 2933
3305.08 2793
3305.62 2950
3306.16 2737
3306.70 2740
3307.24 2670
3307.79 2709
3308.33 2690
3308.87 2660
3309.41 2772
3309.96 2654
3310.50 2798
3311.04 2843
3311.58 2678
3312.13 2546
3312.67 2703
3313.21 2916
3313.75 2922
3314.30 2751
3314.84 2892
3315.38 3060
3315.92 3227
3316.47 3329
3317.01 3353
3317.55 3408
3318.10 3373
3318.64 3642
3319.18 3903
3319.73 3912
3320.27 3993
3320.81 4020
3321.36 4076
3321.90 4061
3322.44 4082
3322.99 4321
3323.53 4358
3324.07 3925
3324.62 4104
3325.16 3983
3325.70 3626
3326.25 3619
3326.79 3590
3327.34 3431
3327.88 3400
3328.42 3292
3328.97 3310
3329.51 3450
3330.06 3530
3330.60 3955
3331.14 4469
3331.69 5469
3332.23 7270
3332.78 8643
3333.32 10833
3333.86 13548
3334.41 16624
3334.95 19566
3335.50 22969
3336.04 25408
3336.59 27134
3337.13 28472
3337.68 28660
3338.22 28255
3338.77 26513
3339.31 24331
3339.86 21374
3340.40 17680
3340.94 14740
3341.49 12275
3342.03 9982
3342.58 7952
3343.13 6691
3343.67 5760
3344.22 4848
3344.76 4672
3345.31 4333
3345.85 3961
3346.40 3708
3346.94 3571
3347.49 3642
3348.03 3619
3348.58 3403
3349.12 3179
3349.67 3148
3350.22 3111
3350.76 2942
3351.31 2783
3351.85 2857
3352.40 2999
3352.94 2919
3353.49 2877
3354.04 2743
3354.58 2902
3355.13 2870
3355.67 2867
3356.22 2938
3356.77 2953
3357.31 3001
3357.86 2894
3358.41 2986
3358.95 2918
3359.50 2905
3360.05 2931
3360.59 2969
3361.14 2880
3361.68 2889
3362.23 2949
3362.78 2959
3363.33 2738
3363.87 2854
3364.42 2837
3364.97 2799
3365.51 2882
3366.06 2819
3366.61 2763
3367.15 2835
3367.70 2674
3368.25 2862
3368.79 2804
3369.34 2714
3369.89 2756
3370.44 2842
3370.98 2801
3371.53 2908
3372.08 3040
3372.63 3328
3373.17 3470
3373.72 3481
3374.27 3707
3374.82 3849
3375.36 3958
3375.91 3940
3376.46 3835
3377.01 3704
3377.56 3448
3378.10 3374
3378.65 3152
3379.20 3024
3379.75 2934
3380.30 2780
3380.84 2599
3381.39 2540
3381.94 2450
3382.49 2495
3383.04 2383
3383.59 2169
3384.13 2201
3384.68 2332
3385.23 2351
3385.78 2326
3386.33 2329
3386.88 2421
3387.43 2317
3387.97 2254
3388.52 2378
3389.07 2229
3389.62 2132
3390.17 2217
3390.72 2199
3391.27 2219
3391.82 2320
3392.37 2144
3392.92 2073
3393.46 2174
3394.01 2296
3394.56 2244
3395.11 2197
3395.66 2309
3396.21 2223
3396.76 2281
3397.31 2291
3397.86 2323
3398.41 2502
3398.96 2564
3399.51 2375
3400.06 2341
3400.61 2407
3401.16 2447
3401.71 2228
3402.26 2242
3402.81 2321
3403.36 2257
3403.91 2268
3404.46 2235
3405.01 2219
3405.56 2026
3406.11 2024
3406.66 1971
3407.21 2020
3407.76 1968
3408.31 1971
3408.86 2109
3409.41 2296
3409.96 2236
3410.51 2246
3411.06 2243
3411.61 2234
3412.16 2430
3412.71 2436
3413.27 2379
3413.82 2550
3414.37 2472
3414.92 2310
3415.47 2467
3416.02 2433
3416.57 2216
3417.12 2214
3417.67 2107
3418.22 2023
3418.78 2082
3419.33 2149
3419.88 2057
3420.43 2078
3420.98 2216
3421.53 2160
3422.08 2245
3422.64 2358
3423.19 2164
3423.74 2273
3424.29 2295
3424.84 2167
3425.39 2205
3425.95 2144
3426.50 2081
3427.05 2245
3427.60 2129
3428.15 2014
3428.71 2233
3429.26 2056
3429.81 1995
3430.36 2051
3430.91 2007
3431.47 1855
3432.02 1922
3432.57 2032
3433.12 2105
3433.68 1908
3434.23 1920
3434.78 2017
3435.33 1992
3435.89 1867
3436.44 2039
3436.99 2076
3437.54 1741
3438.10 1848
3438.65 2046
3439.20 2178
3439.76 2119
3440.31 2029
3440.86 2179
3441.42 2141
3441.97 2030
3442.52 2083
3443.07 2134
3443.63 2026
3444.18 1973
3444.73 2104
3445.29 1939
3445.84 1957
3446.39 2084
3446.95 1933
3447.50 2025
3448.06 1988
3448.61 1879
3449.16 1919
3449.72 1715
3450.27 1680
3450.82 1777
3451.38 1870
3451.93 1897
3452.49 1802
3453.04 1752
3453.59 1783
3454.15 1938
3454.70 1798
3455.26 1619
3455.81 1722
3456.36 1730
3456.92 1874
3457.47 1927
3458.03 1872
3458.58 2045
3459.14 1919
3459.69 1972
3460.25 1998
3460.80 1844
3461.36 1854
3461.91 1982
3462.46 1925
3463.02 1919
3463.57 1918
3464.13 1897
3464.68 1931
3465.24 1866
3465.79 1928
3466.35 2016
3466.90 1941
3467.46 2113
3468.02 2146
3468.57 2196
3469.13 2042
3469.68 1994
3470.24 2028
3470.79 1937
3471.35 2023
3471.90 2038
3472.46 2018
3473.01 1995
3473.57 2036
3474.13 1889
3474.68 1912
3475.24 2069
3475.79 2228
3476.35 2149
3476.90 2128
3477.46 2246
3478.02 2287
3478.57 2238
3479.13 2292
3479.68 2219
3480.24 2204
3480.80 2281
3481.35 2292
3481.91 2328
3482.47 2386
3483.02 2455
3483.58 2395
3484.14 2354
3484.69 2426
3485.25 2515
3485.81 2444
3486.36 2550
3486.92 2294
3487.48 2350
3488.03 2572
3488.59 2846
3489.15 2967
3489.70 3257
3490.26 3691
3490.82 3928
3491.37 4083
3491.93 4483
3492.49 4714
3493.05 5247
3493.60 5039
3494.16 5265
3494.72 5265
3495.27 4921
3495.83 4889
3496.39 4581
3496.95 4604
3497.50 4500
3498.06 4572
3498.62 4847
3499.18 5353
3499.74 5585
3500.29 5733
3500.85 5692
3501.41 5654
3501.97 5554
3502.52 5567
3503.08 5246
3503.64 4970
3504.20 4889
3504.76 4763
3505.32 4753
3505.87 4583
3506.43 4585
3506.99 4517
3507.55 4446
3508.11 4203
3508.67 3876
3509.22 3708
3509.78 3538
3510.34 3477
3510.90 3132
3511.46 3081
3512.02 3079
3512.58 2905
3513.13 2757
3513.69 2562
3514.25 2180
3514.81 2319
3515.37 2275
3515.93 2142
3516.49 2227
3517.05 2171
3517.61 2337
3518.17 2283
3518.73 2200
3519.28 2309
3519.84 2315
3520.40 2418
3520.96 2378
3521.52 2366
3522.08 2433
3522.64 2481
3523.20 2399
3523.76 2506
3524.32 2528
3524.88 2572
3525.44 2597
3526.00 2500
3526.56 2308
3527.12 2381
3527.68 2336
3528.24 2266
3528.80 2242
3529.36 2235
3529.92 2201
3530.48 2003
3531.04 1902
3531.60 1952
3532.16 2040
3532.72 2161
3533.28 2059
3533.84 2029
3534.40 2191
3534.96 2080
3535.52 1942
3536.08 2112
3536.65 2294
3537.21 2203
3537.77 2108
3538.33 2197
3538.89 2209
3539.45 2069
3540.01 2040
3540.57 2114
3541.13 2258
3541.69 2237
3542.25 2301
3542.82 2169
3543.38 2151
3543.94 2206
3544.50 2251
3545.06 2075
3545.62 2112
3546.18 2255
3546.75 2234
3547.31 2166
3547.87 2155
3548.43 1979
3548.99 1882
3549.55 1934
3550.12 1985
3550.68 2006
3551.24 1785
3551.80 1825
3552.36 1871
3552.92 1882
3553.49 1948
3554.05 1802
3554.61 1756
3555.17 1846
3555.74 1814
3556.30 1760
3556.86 1812
3557.42 1866
3557.98 1986
3558.55 1853
3559.11 1942
3559.67 1894
3560.23 1945
3560.80 1894
3561.36 1897
3561.92 1847
3562.49 1943
3563.05 1992
3563.61 1812
3564.17 1869
3564.74 1862
3565.30 1801
3565.86 2056
3566.43 1812
3566.99 1771
3567.55 1802
3568.11 1935
3568.68 1830
3569.24 1777
3569.80 1728
3570.37 1714
3570.93 1586
3571.49 1620
3572.06 1695
3572.62 1773
3573.19 1785
3573.75 1815
3574.31 1757
3574.88 1753
3575.44 1749
3576.00 1821
3576.57 1772
3577.13 1693
3577.70 1774
3578.26 1761
3578.82 1715
3579.39 1766
3579.95 1784
3580.52 1791
3581.08 1888
3581.64 1876
3582.21 1723
3582.77 1752
3583.34 1843
3583.90 1773
3584.47 1833
3585.03 1896
3585.60 1880
3586.16 1762
3586.72 1751
3587.29 1785
3587.85 1898
3588.42 1966
3588.98 1855
3589.55 1769
3590.11 1690
3590.68 1839
3591.24 1904
3591.81 1833
3592.37 1896
3592.94 1918
3593.50 1738
3594.07 1860
3594.63 1982
3595.20 2088
3595.77 2015
3596.33 1874
3596.90 1851
3597.46 1878
3598.03 1909
3598.59 1889
3599.16 2061
3599.72 2029
3600.29 1939
3600.86 1996
3601.42 1990
3601.99 1940
3602.55 1926
3603.12 1854
3603.69 1838
3604.25 1831
3604.82 1871
3605.38 1921
3605.95 1864
3606.52 1834
3607.08 1846
3607.65 1727
3608.21 1681
3608.78 1799
3609.35 1704
3609.91 1714
3610.48 1642
3611.05 1620
3611.61 1688
3612.18 1859
3612.75 1797
3613.31 1859
3613.88 1821
3614.45 1986
3615.01 2045
3615.58 2163
3616.15 2329
3616.72 2501
3617.28 2644
3617.85 2868
3618.42 3001
3618.98 3302
3619.55 3201
3620.12 3123
3620.69 3075
3621.25 3044
3621.82 3043
3622.39 2680
3622.96 2503
3623.52 2353
3624.09 2150
3624.66 2070
3625.23 2071
3625.79 1895
3626.36 1833
3626.93 1803
3627.50 1826
3628.06 1791
3628.63 1926
3629.20 1769
3629.77 1890
3630.34 1740
3630.91 1803
3631.47 1781
3632.04 1771
3632.61 1887
3633.18 1874
3633.75 1860
3634.31 1693
3634.88 1790
3635.45 1910
3636.02 1820
3636.59 1830
3637.16 1939
3637.73 2065
3638.29 2088
3638.86 1994
3639.43 1936
3640.00 1922
3640.57 2013
3641.14 2283
3641.71 2183
3642.28 2296
3642.85 2246
3643.42 2275
3643.98 2266
3644.55 2246
3645.12 2195
3645.69 2113
3646.26 2058
3646.83 2036
3647.40 2219
3647.97 2164
3648.54 2269
3649.11 2219
3649.68 2209
3650.25 2159
3650.82 2151
3651.39 2197
3651.96 2108
3652.53 2240
3653.10 2347
3653.67 2159
3654.24 2256
3654.81 2316
3655.38 2356
3655.95 2380
3656.52 2408
3657.09 2536
3657.66 2725
3658.23 2781
3658.80 2695
3659.37 2716
3659.94 3041
3660.51 3072
3661.08 2858
3661.65 2756
3662.22 2736
3662.79 2698
3663.36 2669
3663.93 2646
3664.50 2475
3665.07 2440
3665.64 2371
3666.22 2133
3666.79 2212
3667.36 2169
3667.93 2307
3668.50 2140
3669.07 2195
3669.64 2120
3670.21 2171
3670.78 2214
3671.36 2076
3671.93 2225
3672.50 2163
3673.07 2190
3673.64 2156
3674.21 2201
3674.78 2223
3675.36 2293
3675.93 2199
3676.50 2167
3677.07 2185
3677.64 2050
3678.21 2149
3678.79 1977
3679.36 2011
3679.93 2126
3680.50 2066
3681.07 1883
3681.65 1998
3682.22 2067
3682.79 1976
3683.36 1919
3683.94 1853
3684.51 1889
3685.08 1937
3685.65 1937
3686.23 1996
3686.80 2014
3687.37 2222
3687.94 2223
3688.52 2375
3689.09 2390
3689.66 2425
3690.23 2689
3690.81 2546
3691.38 2589
3691.95 2569
3692.52 2652
3693.10 2459
3693.67 2356
3694.24 2175
3694.82 2015
3695.39 1872
3695.96 1800
3696.54 1919
3697.11 1912
3697.68 1978
3698.26 1986
3698.83 2039
3699.40 2119
3699.98 2244
3700.55 2513
3701.12 2400
3701.70 2271
3702.27 2358
3702.85 2315
3703.42 2327
3703.99 2263
3704.57 2426
3705.14 2535
3705.71 2272
3706.29 2186
3706.86 2159
3707.44 2059
3708.01 2112
3708.59 2027
3709.16 2168
3709.73 2150
3710.31 2163
3710.88 2196
3711.46 2087
3712.03 2060
3712.61 1996
3713.18 2162
3713.75 2153
3714.33 2047
3714.90 1993
3715.48 2002
3716.05 1970
3716.63 1804
3717.20 1831
3717.78 1769
3718.35 1951
3718.93 1883
3719.50 1856
3720.08 1865
3720.65 1814
3721.23 1774
3721.80 1956
3722.38 1777
3722.95 1763
3723.53 1741
3724.11 1693
3724.68 1653
3725.26 1612
3725.83 1558
3726.41 1697
3726.98 1816
3727.56 1726
3728.13 1741
3728.71 1676
3729.29 1818
3729.86 1857
3730.44 2050
3731.01 2058
3731.59 2041
3732.17 2072
3732.74 2168
3733.32 1970
3733.89 2151
3734.47 2258
3735.05 2271
3735.62 2306
3736.20 2038
3736.77 1954
3737.35 1916
3737.93 1949
3738.50 1911
3739.08 1893
3739.66 1926
3740.23 1844
3740.81 1774
3741.39 1668
3741.96 1702
3742.54 1869
3743.12 1707
3743.69 1604
3744.27 1733
3744.85 1690
3745.43 1785
3746.00 1726
3746.58 1835
3747.16 1736
3747.73 1706
3748.31 1793
3748.89 1768
3749.47 1716
3750.04 1711
3750.62 1673
3751.20 1729
3751.78 1688
3752.35 1636
3752.93 1664
3753.51 1749
3754.09 1758
3754.66 1668
3755.24 1811
3755.82 1829
3756.40 1725
3756.98 1697
3757.55 1662
3758.13 1718
3758.71 1763
3759.29 1756
3759.87 1791
3760.44 1627
3761.02 1730
3761.60 1810
3762.18 1774
3762.76 1680
3763.34 1730
3763.91 1839
3764.49 1700
3765.07 1735
3765.65 1664
3766.23 1604
3766.81 1669
3767.39 1759
3767.96 1758
3768.54 1604
3769.12 1671
3769.70 1747
3770.28 1937
3770.86 1866
3771.44 1761
3772.02 1794
3772.60 1963
3773.18 2095
3773.76 1949
3774.33 1856
3774.91 1869
3775.49 1881
3776.07 1884
3776.65 1884
3777.23 1724
3777.81 1566
3778.39 1679
3778.97 1654
3779.55 1753
3780.13 1614
3780.71 1497
3781.29 1569
3781.87 1669
3782.45 1696
3783.03 1742
3783.61 1678
3784.19 1630
3784.77 1741
3785.35 1759
3785.93 1690
3786.51 1608
3787.09 1679
3787.67 1765
3788.25 1626
3788.83 1551
3789.41 1665
3789.99 1749
3790.57 1614
3791.15 1579
3791.73 1669
3792.31 1709
3792.89 1700
3793.48 1847
3794.06 1832
3794.64 1774
3795.22 1647
3795.80 1626
3796.38 1724
3796.96 1845
3797.54 1789
3798.12 1735
3798.70 1675
3799.28 1654
3799.87 1659
3800.45 1761
3801.03 1667
3801.61 1764
3802.19 1738
3802.77 1944
3803.35 1952
3803.94 1862
3804.52 1889
3805.10 1982
3805.68 1974
3806.26 1966
3806.84 1848
3807.43 2166
3808.01 2040
3808.59 1936
3809.17 2050
3809.75 1958
3810.34 2096
3810.92 2033
3811.50 2048
3812.08 2174
3812.66 2098
3813.25 2219
3813.83 2103
3814.41 2301
3814.99 2286
3815.58 2368
3816.16 2493
3816.74 2500
3817.32 2396
3817.91 2128
3818.49 2216
3819.07 2114
3819.65 2042
3820.24 2029
3820.82 1850
3821.40 1750
3821.99 1879
3822.57 1742
3823.15 1731
3823.73 1708
3824.32 1684
3824.90 1752
3825.48 1707
3826.07 1742
3826.65 1750
3827.23 1738
3827.82 1635
3828.40 1773
3828.98 1559
3829.57 1706
3830.15 1695
3830.73 1686
3831.32 1692
3831.90 1784
3832.49 1845
3833.07 1700
3833.65 1620
3834.24 1548
3834.82 1612
3835.41 1781
3835.99 1637
3836.57 1578
3837.16 1525
3837.74 1556
3838.33 1589
3838.91 1542
3839.49 1602
3840.08 1678
3840.66 1494
3841.25 1528
3841.83 1680
3842.42 1596
3843.00 1475
3843.58 1554
3844.17 1595
3844.75 1635
3845.34 1523
3845.92 1581
3846.51 1616
3847.09 1534
3847.68 1676
3848.26 1665
3848.85 1780
3849.43 1836
3850.02 1769
3850.60 1724
3851.19 1662
3851.77 1730
3852.36 1738
3852.94 1679
3853.53 1654
3854.11 1719
3854.70 1830
3855.29 1685
3855.87 1694
3856.46 1632
3857.04 1774
3857.63 1700
3858.21 1718
3858.80 1842
3859.39 1915
3859.97 2024
3860.56 1976
3861.14 2113
3861.73 2340
3862.31 2353
3862.90 2387
3863.49 2421
3864.07 2276
3864.66 2280
3865.25 2405
3865.83 2238
3866.42 2218
3867.00 2141
3867.59 2062
3868.18 1996
3868.76 2041
3869.35 1939
3869.94 1805
3870.52 1802
3871.11 1878
3871.70 1752
3872.28 1714
3872.87 1742
3873.46 1742
3874.04 1711
3874.63 1648
3875.22 1791
3875.80 1842
3876.39 1862
3876.98 1844
3877.57 1679
3878.15 1809
3878.74 1836
3879.33 1747
3879.92 1684
3880.50 1734
3881.09 1748
3881.68 1718
3882.26 1466
3882.85 1628
3883.44 1533
3884.03 1576
3884.62 1563
3885.20 1555
3885.79 1554
3886.38 1646
3886.97 1741
3887.55 1730
3888.14 1899
3888.73 1849
3889.32 1889
3889.91 1916
3890.49 1948
3891.08 2029
3891.67 1972
3892.26 2073
3892.85 1957
3893.44 2009
3894.02 1844
3894.61 2014
3895.20 1935
3895.79 1723
3896.38 1693
3896.97 1806
3897.56 1702
3898.14 1662
3898.73 1710
3899.32 1743
3899.91 1747
3900.50 1738
3901.09 1776
3901.68 1627
3902.27 1606
3902.86 1646
3903.44 1601
3904.03 1634
3904.62 1745
3905.21 1711
3905.80 1678
3906.39 1680
3906.98 1645
3907.57 1598
3908.16 1703
3908.75 1627
3909.34 1690
3909.93 1802
3910.52 1772
3911.11 1665
3911.70 1643
3912.29 1480
3912.88 1536
3913.47 1466
3914.06 1515
3914.65 1578
3915.24 1641
3915.83 1562
3916.42 1674
3917.01 1532
3917.60 1585
3918.19 1660
3918.78 1514
3919.37 1456
3919.96 1607
3920.55 1606
3921.14 1466
3921.73 1524
3922.32 1529
3922.91 1435
3923.50 1510
3924.09 1536
3924.68 1547
3925.27 1450
3925.86 1539
3926.45 1465
3927.05 1494
3927.64 1553
3928.23 1463
3928.82 1544
3929.41 1559
3930.00 1542
3930.59 1441
3931.18 1416
3931.77 1312
3932.37 1369
3932.96 1458
3933.55 1425
3934.14 1442
3934.73 1493
3935.32 1496
3935.91 1412
3936.51 1597
3937.10 1477
3937.69 1488
3938.28 1391
3938.87 1532
3939.46 1497
3940.06 1546
3940.65 1556
3941.24 1659
3941.83 1752
3942.42 1682
3943.02 1564
3943.61 1682
3944.20 1658
3944.79 1655
3945.39 1471
3945.98 1651
3946.57 1615
3947.16 1607
3947.76 1703
3948.35 1534
3948.94 1498
3949.53 1662
3950.13 1528
3950.72 1434
3951.31 1543
3951.90 1528
3952.50 1580
3953.09 1460
3953.68 1416
3954.28 1554
3954.87 1553
3955.46 1553
3956.05 1520
3956.65 1513
3957.24 1602
3957.83 1615
3958.43 1686
3959.02 1595
3959.61 1701
3960.21 1627
3960.80 1645
3961.39 1720
3961.99 1635
3962.58 1546
3963.17 1622
3963.77 1576
3964.36 1594
3964.96 1571
3965.55 1595
3966.14 1593
3966.74 1639
3967.33 1702
3967.93 1544
3968.52 1609
3969.11 1626
3969.71 1603
3970.30 1620
3970.90 1614
3971.49 1500
3972.08 1566
3972.68 1686
3973.27 1598
3973.87 1577
3974.46 1606
3975.06 1638
3975.65 1666
3976.25 1702
3976.84 1812
3977.43 1915
3978.03 1930
3978.62 1838
3979.22 1922
3979.81 1882
3980.41 1785
3981.00 1711
3981.60 1646
3982.19 1688
3982.79 1646
3983.38 1744
3983.98 1631
3984.57 1772
3985.17 1715
3985.76 1737
3986.36 1687
3986.96 1690
3987.55 1730
3988.15 1629
3988.74 1803
3989.34 1779
3989.93 1673
3990.53 1772
3991.12 1772
3991.72 1566
3992.32 1629
3992.91 1624
3993.51 1666
3994.10 1632
3994.70 1659
3995.30 1638
3995.89 1672
3996.49 1512
3997.08 1698
3997.68 1892
3998.28 1753
3998.87 1728
3999.47 1738
4000.07 1757
4000.66 1778
4001.26 1775
4001.85 1714
4002.45 1776
4003.05 1667
4003.64 1761
4004.24 1778
4004.84 1757
4005.43 1750
4006.03 1707
4006.63 1724
4007.23 1720
4007.82 1796
4008.42 1723
4009.02 1815
4009.61 1700
4010.21 1658
4010.81 1759
4011.41 1769
4012.00 1723
4012.60 1676
4013.20 1727
4013.79 1770
4014.39 1664
4014.99 1573
4015.59 1695
4016.18 1728
4016.78 1838
4017.38 1765
4017.98 1702
4018.58 1814
4019.17 1745
4019.77 1764
4020.37 1735
4020.97 1803
4021.56 1826
4022.16 1692
4022.76 1752
4023.36 1816
4023.96 1807
4024.56 1825
4025.15 1999
4025.75 1987
4026.35 1968
4026.95 2090
4027.55 2186
4028.15 2079
4028.74 2090
4029.34 2220
4029.94 2224
4030.54 2221
4031.14 2132
4031.74 2167
4032.34 2144
4032.93 2048
4033.53 2211
4034.13 2276
4034.73 2191
4035.33 2162
4035.93 2001
4036.53 1947
4037.13 2088
4037.73 2044
4038.33 1934
4038.93 1761
4039.52 1665
4040.12 1602
4040.72 1645
4041.32 1740
4041.92 1541
4042.52 1509
4043.12 1587
4043.72 1583
4044.32 1570
4044.92 1548
4045.52 1515
4046.12 1551
4046.72 1552
4047.32 1622
4047.92 1692
4048.52 1691
4049.12 1640
4049.72 1610
4050.32 1646
4050.92 1621
4051.52 1683
4052.12 1597
4052.72 1597
4053.32 1691
4053.92 1689
4054.52 1568
4055.12 1586
4055.72 1779
4056.32 1726
4056.92 1617
4057.52 1601
4058.13 1587
4058.73 1567
4059.33 1582
4059.93 1482
4060.53 1328
4061.13 1514
4061.73 1429
4062.33 1390
4062.93 1383
4063.53 1397
4064.14 1334
4064.74 1509
4065.34 1533
4065.94 1495
4066.54 1505
4067.14 1330
4067.74 1377
4068.34 1386
4068.95 1382
4069.55 1444
4070.15 1418
4070.75 1372
4071.35 1462
4071.95 1420
4072.56 1337
4073.16 1357
4073.76 1319
4074.36 1275
4074.96 1394
4075.57 1478
4076.17 1528
4076.77 1518
4077.37 1574
4077.97 1519
4078.58 1319
4079.18 1462
4079.78 1410
4080.38 1406
4080.99 1347
4081.59 1527
4082.19 1491
4082.79 1470
4083.40 1537
4084.00 1436
4084.60 1417
4085.20 1300
4085.81 1404
4086.41 1365
4087.01 1391
4087.61 1463
4088.22 1383
4088.82 1455
4089.42 1600
4090.03 1437
4090.63 1408
4091.23 1382
4091.84 1483
4092.44 1598
4093.04 1471
4093.65 1371
4094.25 1421
4094.85 1484
4095.46 1471
4096.06 1529
4096.66 1457
4097.27 1481
4097.87 1375
4098.47 1323
4099.08 1306
4099.68 1318
4100.29 1249
4100.89 1413
4101.49 1374
4102.10 1449
4102.70 1515
4103.30 1586
4103.91 1583
4104.51 1522
4105.12 1380
4105.72 1343
4106.33 1397
4106.93 1355
4107.53 1375
4108.14 1352
4108.74 1294
4109.35 1261
4109.95 1327
4110.56 1448
4111.16 1379
4111.77 1400
4112.37 1437
4112.98 1399
4113.58 1291
4114.19 1322
4114.79 1432
4115.40 1401
4116.00 1399
4116.61 1442
4117.21 1379
4117.82 1391
4118.42 1437
4119.03 1505
4119.63 1460
4120.24 1443
4120.84 1446
4121.45 1392
4122.05 1414
4122.66 1566
4123.26 1435
4123.87 1558
4124.47 1505
4125.08 1501
4125.69 1507
4126.29 1405
4126.90 1532
4127.50 1458
4128.11 1458
4128.71 1351
4129.32 1315
4129.93 1387
4130.53 1350
4131.14 1414
4131.74 1370
4132.35 1497
4132.96 1456
4133.56 1590
4134.17 1514
4134.78 1505
4135.38 1501
4135.99 1509
4136.60 1522
4137.20 1599
4137.81 1580
4138.42 1552
4139.02 1726
4139.63 1823
4140.24 1696
4140.84 1732
4141.45 1845
4142.06 1776
4142.66 1800
4143.27 1760
4143.88 1712
4144.48 1687
4145.09 1693
4145.70 1645
4146.31 1494
4146.91 1475
4147.52 1498
4148.13 1479
4148.73 1555
4149.34 1434
4149.95 1428
4150.56 1391
4151.16 1401
4151.77 1412
4152.38 1307
4152.99 1249
4153.60 1267
4154.20 1440
4154.81 1410
4155.42 1469
4156.03 1395
4156.63 1382
4157.24 1415
4157.85 1414
4158.46 1359
4159.07 1328
4159.68 1382
4160.28 1449
4160.89 1453
4161.50 1423
4162.11 1392
4162.72 1440
4163.33 1631
4163.93 1648
4164.54 1726
4165.15 1716
4165.76 1827
4166.37 1762
4166.98 1810
4167.59 1787
4168.19 1671
4168.80 1670
4169.41 1591
4170.02 1492
4170.63 1529
4171.24 1609
4171.85 1503
4172.46 1501
4173.07 1507
4173.68 1465
4174.29 1460
4174.89 1679
4175.50 1567
4176.11 1675
4176.72 1753
4177.33 1781
4177.94 1755
4178.55 1694
4179.16 1653
4179.77 1538
4180.38 1559
4180.99 1436
4181.60 1490
4182.21 1572
4182.82 1528
4183.43 1429
4184.04 1450
4184.65 1454
4185.26 1473
4185.87 1455
4186.48 1467
4187.09 1404
4187.70 1476
4188.31 1392
4188.92 1529
4189.53 1566
4190.14 1614
4190.75 1574
4191.36 1722
4191.97 1866
4192.58 1767
4193.19 1880
4193.80 2003
4194.42 2085
4195.03 1989
4195.64 1924
4196.25 1994
4196.86 2006
4197.47 1958
4198.08 1925
4198.69 1854
4199.30 1837
4199.91 1704
4200.53 1727
4201.14 1611
4201.75 1576
4202.36 1575
4202.97 1462
4203.58 1604
4204.19 1457
4204.80 1442
4205.42 1402
4206.03 1511
4206.64 1484
4207.25 1361
4207.86 1603
4208.47 1645
4209.09 1444
4209.70 1453
4210.31 1467
4210.92 1509
4211.53 1463
4212.15 1417
4212.76 1500
4213.37 1498
4213.98 1566
4214.59 1625
4215.21 1678
4215.82 1765
4216.43 1706
4217.04 1719
4217.66 1905
4218.27 1796
4218.88 1841
4219.49 2096
4220.11 2144
4220.72 2282
4221.33 2172
4221.94 2314
4222.56 2250
4223.17 2220
4223.78 2253
4224.40 2343
4225.01 2483
4225.62 2397
4226.23 2482
4226.85 2583
4227.46 2564
4228.07 2545
4228.69 2649
4229.30 2526
4229.91 2663
4230.53 2535
4231.14 2431
4231.75 2748
4232.37 2939
4232.98 2990
4233.59 3194
4234.21 3277
4234.82 3232
4235.44 3365
4236.05 3506
4236.66 3691
4237.28 3392
4237.89 3413
4238.50 3274
4239.12 2654
4239.73 2444
4240.35 2495
4240.96 2149
4241.58 2104
4242.19 2067
4242.80 2057
4243.42 1989
4244.03 2032
4244.65 2028
4245.26 1949
4245.88 2030
4246.49 2108
4247.10 2041
4247.72 2147
4248.33 2166
4248.95 2186
4249.56 2261
4250.18 2171
4250.79 2112
4251.41 1991
4252.02 2054
4252.64 1942
4253.25 1968
4253.87 1889
4254.48 1832
4255.10 1848
4255.71 1699
4256.33 1651
4256.94 1600
4257.56 1750
4258.17 1814
4258.79 1707
4259.41 1590
4260.02 1622
4260.64 1602
4261.25 1754
4261.87 1651
4262.48 1583
4263.10 1563
4263.71 1634
4264.33 1646
4264.95 1628
4265.56 1782
4266.18 1735
4266.79 1794
4267.41 1606
4268.03 1760
4268.64 1723
4269.26 1701
4269.87 1636
4270.49 1739
4271.11 1668
4271.72 1721
4272.34 1723
4272.96 1589
4273.57 1678
4274.19 1690
4274.81 1821
4275.42 1825
4276.04 1812
4276.66 1762
4277.27 1753
4277.89 1734
4278.51 1778
4279.12 1723
4279.74 1751
4280.36 1720
4280.97 1679
4281.59 1614
4282.21 1595
4282.83 1579
4283.44 1549
4284.06 1506
4284.68 1559
4285.29 1547
4285.91 1491
4286.53 1544
4287.15 1551
4287.76 1509
4288.38 1477
4289.00 1411
4289.62 1499
4290.23 1555
4290.85 1594
4291.47 1674
4292.09 1555
4292.71 1458
4293.32 1569
4293.94 1507
4294.56 1505
4295.18 1433
4295.80 1610
4296.41 1588
4297.03 1484
4297.65 1474
4298.27 1517
4298.89 1523
4299.50 1545
4300.12 1426
4300.74 1502
4301.36 1556
4301.98 1514
4302.60 1547
4303.22 1444
4303.83 1434
4304.45 1511
4305.07 1430
4305.69 1477
4306.31 1475
4306.93 1563
4307.55 1514
4308.17 1533
4308.79 1588
4309.40 1548
4310.02 1492
4310.64 1528
4311.26 1518
4311.88 1473
4312.50 1431
4313.12 1491
4313.74 1469
4314.36 1448
4314.98 1457
4315.60 1356
4316.22 1383
4316.84 1466
4317.46 1509
4318.08 1515
4318.70 1680
4319.32 1618
4319.94 1581
4320.56 1557
4321.18 1505
4321.80 1659
4322.42 1724
4323.04 1687
4323.66 1765
4324.28 1881
4324.90 1870
4325.52 1966
4326.14 1996
4326.76 2060
4327.38 1904
4328.00 1866
4328.62 1882
4329.24 1926
4329.86 1829
4330.48 1903
4331.10 1846
4331.72 1758
4332.34 1779
4332.96 1819
4333.58 1757
4334.20 1910
4334.82 2130
4335.45 2363
4336.07 2537
4336.69 2850
4337.31 3196
4337.93 3264
4338.55 3486
4339.17 3405
4339.79 3272
4340.41 3179
4341.04 3190
4341.66 3106
4342.28 2953
4342.90 3054
4343.52 3165
4344.14 3133
4344.76 3294
4345.39 3533
4346.01 3894
4346.63 4114
4347.25 4253
4347.87 4312
4348.50 4682
4349.12 4285
4349.74 3812
4350.36 3450
4350.98 3183
4351.61 2975
4352.23 2746
4352.85 2439
4353.47 2234
4354.09 2229
4354.72 2011
4355.34 1996
4355.96 1977
4356.58 1979
4357.21 2060
4357.83 2081
4358.45 2037
4359.07 2087
4359.70 2126
4360.32 2015
4360.94 1938
4361.56 1940
4362.19 1991
4362.81 1962
4363.43 1994
4364.06 2031
4364.68 1903
4365.30 1809
4365.93 1853
4366.55 1860
4367.17 1738
4367.80 1729
4368.42 1706
4369.04 1711
4369.67 1738
4370.29 1611
4370.91 1506
4371.54 1552
4372.16 1632
4372.78 1492
4373.41 1545
4374.03 1524
4374.65 1438
4375.28 1474
4375.90 1612
4376.53 1668
4377.15 1697
4377.77 1633
4378.40 1654
4379.02 1605
4379.65 1633
4380.27 1648
4380.89 1789
4381.52 1811
4382.14 1634
4382.77 1669
4383.39 1696
4384.02 1664
4384.64 1756
4385.26 1690
4385.89 1487
4386.51 1537
4387.14 1631
4387.76 1637
4388.39 1643
4389.01 1536
4389.64 1594
4390.26 1406
4390.89 1494
4391.51 1516
4392.14 1548
4392.76 1399
4393.39 1376
4394.01 1343
4394.64 1409
4395.26 1430
4395.89 1368
4396.51 1418
4397.14 1479
4397.76 1491
4398.39 1470
4399.01 1479
4399.64 1409
4400.27 1409
4400.89 1565
4401.52 1618
4402.14 1533
4402.77 1654
4403.39 1586
4404.02 1645
4404.65 1504
4405.27 1578
4405.90 1475
4406.52 1454
4407.15 1484
4407.78 1518
4408.40 1731
4409.03 1669
4409.65 1594
4410.28 1559
4410.91 1515
4411.53 1448
4412.16 1572
4412.79 1602
4413.41 1513
4414.04 1426
4414.67 1469
4415.29 1564
4415.92 1551
4416.55 1422
4417.17 1406
4417.80 1398
4418.43 1425
4419.05 1491
4419.68 1545
4420.31 1471
4420.93 1450
4421.56 1423
4422.19 1434
4422.82 1411
4423.44 1369
4424.07 1376
4424.70 1318
4425.32 1309
4425.95 1346
4426.58 1372
4427.21 1360
4427.83 1302
4428.46 1281
4429.09 1263
4429.72 1231
4430.35 1283
4430.97 1365
4431.60 1426
4432.23 1411
4432.86 1412
4433.48 1618
4434.11 1504
4434.74 1533
4435.37 1524
4436.00 1472
4436.62 1423
4437.25 1394
4437.88 1463
4438.51 1478
4439.14 1303
4439.77 1342
4440.39 1353
4441.02 1390
4441.65 1313
4442.28 1274
4442.91 1336
4443.54 1349
4444.17 1460
4444.79 1397
4445.42 1431
4446.05 1518
4446.68 1394
4447.31 1601
4447.94 1569
4448.57 1507
4449.20 1620
4449.83 1568
4450.46 1535
4451.08 1549
4451.71 1420
4452.34 1470
4452.97 1460
4453.60 1510
4454.23 1453
4454.86 1461
4455.49 1523
4456.12 1551
4456.75 1628
4457.38 1654
4458.01 1649
4458.64 1611
4459.27 1548
4459.90 1458
4460.53 1478
4461.16 1531
4461.79 1508
4462.42 1501
4463.05 1395
4463.68 1339
4464.31 1287
4464.94 1288
4465.57 1282
4466.20 1386
4466.83 1363
4467.46 1326
4468.09 1340
4468.72 1205
4469.35 1261
4469.98 1204
4470.61 1277
4471.24 1373
4471.87 1329
4472.50 1381
4473.13 1212
4473.76 1262
4474.40 1282
4475.03 1328
4475.66 1346
4476.29 1348
4476.92 1316
4477.55 1350
4478.18 1372
4478.81 1358
4479.44 1357
4480.07 1466
4480.71 1423
4481.34 1387
4481.97 1384
4482.60 1317
4483.23 1381
4483.86 1408
4484.49 1451
4485.13 1361
4485.76 1286
4486.39 1294
4487.02 1443
4487.65 1316
4488.28 1287
4488.92 1401
4489.55 1390
4490.18 1446
4490.81 1421
4491.44 1393
4492.08 1383
4492.71 1326
4493.34 1367
4493.97 1348
4494.61 1315
4495.24 1547
4495.87 1500
4496.50 1284
4497.13 1404
4497.77 1429
4498.40 1503
4499.03 1592
4499.67 1559
4500.30 1695
4500.93 1696
4501.56 1780
4502.20 1811
4502.83 1790
4503.46 1935
4504.09 1960
4504.73 1889
4505.36 1819
4505.99 1662
4506.63 1672
4507.26 1703
4507.89 1610
4508.53 1554
4509.16 1598
4509.79 1494
4510.43 1517
4511.06 1580
4511.69 1468
4512.33 1462
4512.96 1500
4513.59 1461
4514.23 1380
4514.86 1386
4515.49 1492
4516.13 1494
4516.76 1404
4517.40 1446
4518.03 1546
4518.66 1442
4519.30 1409
4519.93 1577
4520.57 1470
4521.20 1336
4521.83 1470
4522.47 1383
4523.10 1291
4523.74 1340
4524.37 1367
4525.01 1345
4525.64 1381
4526.27 1481
4526.91 1571
4527.54 1557
4528.18 1606
4528.81 1747
4529.45 1867
4530.08 1961
4530.72 2199
4531.35 2163
4531.99 2349
4532.62 2396
4533.26 2440
4533.89 2346
4534.53 2185
4535.16 2158
4535.80 2056
4536.43 2025
4537.07 1819
4537.70 1686
4538.34 1616
4538.97 1615
4539.61 1527
4540.24 1472
4540.88 1375
4541.52 1408
4542.15 1448
4542.79 1451
4543.42 1414
4544.06 1356
4544.69 1443
4545.33 1368
4545.97 1286
4546.60 1325
4547.24 1320
4547.87 1324
4548.51 1390
4549.15 1245
4549.78 1356
4550.42 1339
4551.05 1313
4551.69 1322
4552.33 1332
4552.96 1363
4553.60 1383
4554.24 1455
4554.87 1337
4555.51 1326
4556.15 1347
4556.78 1342
4557.42 1360
4558.06 1316
4558.69 1417
4559.33 1407
4559.97 1443
4560.60 1439
4561.24 1367
4561.88 1304
4562.51 1274
4563.15 1249
4563.79 1237
4564.43 1333
4565.06 1355
4565.70 1290
4566.34 1405
4566.97 1399
4567.61 1412
4568.25 1382
4568.89 1387
4569.52 1394
4570.16 1512
4570.80 1448
4571.44 1438
4572.07 1398
4572.71 1467
4573.35 1377
4573.99 1404
4574.63 1404
4575.26 1301
4575.90 1232
4576.54 1291
4577.18 1387
4577.82 1268
4578.45 1362
4579.09 1390
4579.73 1396
4580.37 1383
4581.01 1333
4581.65 1478
4582.28 1416
4582.92 1272
4583.56 1432
4584.20 1492
4584.84 1401
4585.48 1363
4586.12 1564
4586.75 1592
4587.39 1454
4588.03 1496
4588.67 1486
4589.31 1431
4589.95 1636
4590.59 1728
4591.23 1916
4591.87 1934
4592.50 1861
4593.14 1656
4593.78 1549
4594.42 1695
4595.06 1796
4595.70 1641
4596.34 1541
4596.98 1450
4597.62 1501
4598.26 1415
4598.90 1515
4599.54 1578
4600.18 1446
4600.82 1522
4601.46 1473
4602.10 1486
4602.74 1600
4603.38 1606
4604.02 1617
4604.66 1625
4605.30 1578
4605.94 1578
4606.58 1582
4607.22 1659
4607.86 1562
4608.50 1622
4609.14 1597
4609.78 1562
4610.42 1510
4611.06 1489
4611.70 1583
4612.34 1415
4612.98 1526
4613.62 1474
4614.26 1449
4614.90 1388
4615.54 1446
4616.18 1392
4616.82 1395
4617.47 1369
4618.11 1383
4618.75 1357
4619.39 1430
4620.03 1362
4620.67 1312
4621.31 1350
4621.95 1279
4622.59 1364
4623.23 1335
4623.88 1273
4624.52 1380
4625.16 1381
4625.80 1354
4626.44 1323
4627.08 1326
4627.72 1302
4628.37 1306
4629.01 1287
4629.65 1344
4630.29 1335
4630.93 1375
4631.58 1441
4632.22 1368
4632.86 1442
4633.50 1488
4634.14 1452
4634.79 1453
4635.43 1508
4636.07 1599
4636.71 1517
4637.35 1516
4638.00 1490
4638.64 1531
4639.28 1626
4639.92 1560
4640.57 1598
4641.21 1606
4641.85 1608
4642.49 1463
4643.14 1528
4643.78 1708
4644.42 1637
4645.06 1492
4645.71 1475
4646.35 1415
4646.99 1423
4647.64 1377
4648.28 1379
4648.92 1380
4649.56 1519
4650.21 1419
4650.85 1568
4651.49 1584
4652.14 1566
4652.78 1609
4653.42 1546
4654.07 1400
4654.71 1495
4655.35 1591
4656.00 1518
4656.64 1418
4657.29 1530
4657.93 1461
4658.57 1559
4659.22 1455
4659.86 1353
4660.50 1488
4661.15 1386
4661.79 1415
4662.44 1372
4663.08 1366
4663.72 1421
4664.37 1262
4665.01 1308
4665.66 1379
4666.30 1289
4666.95 1322
4667.59 1231
4668.23 1218
4668.88 1381
4669.52 1320
4670.17 1270
4670.81 1329
4671.46 1413
4672.10 1431
4672.75 1375
4673.39 1416
4674.04 1313
4674.68 1399
4675.32 1477
4675.97 1395
4676.61 1376
4677.26 1357
4677.90 1380
4678.55 1342
4679.20 1333
4679.84 1298
4680.49 1300
4681.13 1402
4681.78 1364
4682.42 1334
4683.07 1435
4683.71 1566
4684.36 1490
4685.00 1380
4685.65 1450
4686.29 1352
4686.94 1288
4687.59 1373
4688.23 1387
4688.88 1513
4689.52 1320
4690.17 1307
4690.82 1417
4691.46 1308
4692.11 1268
4692.75 1292
4693.40 1232
4694.05 1266
4694.69 1285
4695.34 1461
4695.98 1403
4696.63 1407
4697.28 1467
4697.92 1478
4698.57 1756
4699.22 1782
4699.86 1792
4700.51 1658
4701.16 1638
4701.80 1649
4702.45 1621
4703.10 1560
4703.74 1545
4704.39 1475
4705.04 1460
4705.68 1372
4706.33 1361
4706.98 1367
4707.63 1348
4708.27 1404
4708.92 1342
4709.57 1353
4710.21 1369
4710.86 1410
4711.51 1397
4712.16 1465
4712.80 1395
4713.45 1302
4714.10 1409
4714.75 1425
4715.39 1360
4716.04 1429
4716.69 1510
4717.34 1487
4717.99 1343
4718.63 1495
4719.28 1404
4719.93 1441
4720.58 1489
4721.22 1484
4721.87 1455
4722.52 1446
4723.17 1566
4723.82 1625
4724.47 1550
4725.11 1503
4725.76 1539
4726.41 1510
4727.06 1509
4727.71 1502
4728.36 1430
4729.00 1506
4729.65 1508
4730.30 1526
4730.95 1381
4731.60 1219
4732.25 1214
4732.90 1257
4733.55 1255
4734.19 1340
4734.84 1278
4735.49 1293
4736.14 1250
4736.79 1351
4737.44 1338
4738.09 1322
4738.74 1237
4739.39 1337
4740.04 1404
4740.69 1349
4741.34 1397
4741.99 1399
4742.64 1400
4743.28 1343
4743.93 1355
4744.58 1435
4745.23 1488
4745.88 1411
4746.53 1505
4747.18 1452
4747.83 1419
4748.48 1509
4749.13 1492
4749.78 1523
4750.43 1573
4751.08 1572
4751.73 1660
4752.38 1689
4753.03 1611
4753.68 1672
4754.33 1648
4754.98 1620
4755.63 1561
4756.29 1518
4756.94 1473
4757.59 1475
4758.24 1396
4758.89 1413
4759.54 1410
4760.19 1455
4760.84 1365
4761.49 1345
4762.14 1348
4762.79 1378
4763.44 1374
4764.09 1409
4764.74 1400
4765.40 1491
4766.05 1517
4766.70 1526
4767.35 1555
4768.00 1509
4768.65 1446
4769.30 1538
4769.95 1477
4770.61 1362
4771.26 1370
4771.91 1380
4772.56 1302
4773.21 1312
4773.86 1249
4774.52 1328
4775.17 1400
4775.82 1308
4776.47 1332
4777.12 1309
4777.77 1357
4778.43 1390
4779.08 1545
4779.73 1403
4780.38 1323
4781.04 1471
4781.69 1496
4782.34 1412
4782.99 1456
4783.64 1388
4784.30 1354
4784.95 1356
4785.60 1360
4786.25 1425
4786.91 1397
4787.56 1312
4788.21 1336
4788.86 1307
4789.52 1291
4790.17 1300
4790.82 1282
4791.48 1341
4792.13 1279
4792.78 1227
4793.43 1245
4794.09 1337
4794.74 1408
4795.39 1411
4796.05 1398
4796.70 1348
4797.35 1336
4798.01 1357
4798.66 1257
4799.31 1285
4799.97 1315
4800.62 1377
4801.27 1410
4801.93 1261
4802.58 1316
4803.23 1305
4803.89 1293
4804.54 1371
4805.20 1366
4805.85 1358
4806.50 1332
4807.16 1281
4807.81 1335
4808.47 1252
4809.12 1332
4809.77 1311
4810.43 1263
4811.08 1268
4811.74 1370
4812.39 1251
4813.04 1270
4813.70 1386
4814.35 1396
4815.01 1341
4815.66 1299
4816.32 1369
4816.97 1314
4817.63 1362
4818.28 1384
4818.94 1433
4819.59 1558
4820.24 1536
4820.90 1459
4821.55 1564
4822.21 1555
4822.86 1653
4823.52 1678
4824.17 1633
4824.83 1645
4825.49 1701
4826.14 1726
4826.80 1658
4827.45 1543
4828.11 1484
4828.76 1578
4829.42 1587
4830.07 1651
4830.73 1530
4831.38 1571
4832.04 1553
4832.69 1645
4833.35 1680
4834.01 1645
4834.66 1747
4835.32 1818
4835.97 1874
4836.63 2073
4837.29 2183
4837.94 2144
4838.60 2282
4839.25 2241
4839.91 2162
4840.57 2132
4841.22 2111
4841.88 2074
4842.54 1897
4843.19 1904
4843.85 1873
4844.50 1942
4845.16 1807
4845.82 1822
4846.47 1832
4847.13 1810
4847.79 1861
4848.44 1881
4849.10 1905
4849.76 1864
4850.41 1823
4851.07 1947
4851.73 1973
4852.39 2024
4853.04 1996
4853.70 1951
4854.36 1995
4855.01 1882
4855.67 2176
4856.33 2395
4856.99 2443
4857.64 2641
4858.30 2780
4858.96 2648
4859.62 2638
4860.27 2664
4860.93 2679
4861.59 2652
4862.25 2638
4862.90 2557
4863.56 2494
4864.22 2568
4864.88 2382
4865.53 2464
4866.19 2445
4866.85 2347
4867.51 2348
4868.17 2417
4868.83 2422
4869.48 2262
4870.14 2392
4870.80 2235
4871.46 2246
4872.12 2204
4872.77 2054
4873.43 2111
4874.09 2087
4874.75 2184
4875.41 2012
4876.07 2169
4876.73 2186
4877.38 2044
4878.04 2180
4878.70 2198
4879.36 2218
4880.02 2249
4880.68 2358
4881.34 2187
4882.00 2068
4882.66 1921
4883.31 2021
4883.97 1975
4884.63 1911
4885.29 1817
4885.95 1800
4886.61 1818
4887.27 1857
4887.93 1841
4888.59 1990
4889.25 2027
4889.91 2002
4890.57 2107
4891.23 2166
4891.89 2205
4892.55 2090
4893.21 2092
4893.87 2163
4894.53 1988
4895.19 1813
4895.85 1846
4896.51 1853
4897.17 1822
4897.83 1780
4898.49 1922
4899.15 2044
4899.81 1931
4900.47 1899
4901.13 1883
4901.79 1829
4902.45 1727
4903.11 1810
4903.77 1859
4904.43 1684
4905.09 1687
4905.75 1629
4906.41 1536
4907.07 1527
4907.73 1546
4908.39 1507
4909.05 1577
4909.72 1560
4910.38 1602
4911.04 1505
4911.70 1438
4912.36 1495
4913.02 1423
4913.68 1503
4914.34 1534
4915.00 1504
4915.67 1456
4916.33 1473
4916.99 1336
4917.65 1377
4918.31 1505
4918.97 1479
4919.63 1388
4920.30 1476
4920.96 1403
4921.62 1336
4922.28 1341
4922.94 1374
4923.60 1497
4924.27 1444
4924.93 1319
4925.59 1300
4926.25 1273
4926.91 1357
4927.58 1424
4928.24 1342
4928.90 1450
4929.56 1409
4930.22 1320
4930.89 1440
4931.55 1495
4932.21 1420
4932.87 1455
4933.54 1448
4934.20 1404
4934.86 1327
4935.52 1372
4936.19 1393
4936.85 1414
4937.51 1398
4938.18 1333
4938.84 1358
4939.50 1446
4940.16 1397
4940.83 1455
4941.49 1323
4942.15 1292
4942.82 1267
4943.48 1374
4944.14 1359
4944.81 1411
4945.47 1356
4946.13 1340
4946.80 1374
4947.46 1214
4948.12 1317
4948.79 1371
4949.45 1336
4950.11 1350
4950.78 1331
4951.44 1291
4952.10 1297
4952.77 1385
4953.43 1302
4954.10 1244
4954.76 1184
4955.42 1253
4956.09 1219
4956.75 1244
4957.42 1312
4958.08 1271
4958.74 1309
4959.41 1224
4960.07 1315
4960.74 1378
4961.40 1333
4962.07 1362
4962.73 1326
4963.39 1551
4964.06 1637
4964.72 1573
4965.39 1612
4966.05 1696
4966.72 1560
4967.38 1593
4968.05 1489
4968.71 1408
4969.38 1454
4970.04 1333
4970.71 1275
4971.37 1318
4972.04 1327
4972.70 1248
4973.37 1343
4974.03 1377
4974.70 1336
4975.36 1317
4976.03 1385
4976.69 1427
4977.36 1390
4978.02 1327
4978.69 1333
4979.36 1391
4980.02 1374
4980.69 1436
4981.35 1338
4982.02 1344
4982.68 1274
4983.35 1403
4984.02 1376
4984.68 1183
4985.35 1236
4986.01 1288
4986.68 1385
4987.35 1401
4988.01 1311
4988.68 1241
4989.34 1234
4990.01 1301
4990.68 1359
4991.34 1272
4992.01 1384
4992.68 1406
4993.34 1282
4994.01 1173
4994.68 1238
4995.34 1207
4996.01 1262
4996.68 1185
4997.34 1234
4998.01 1256
4998.68 1260
4999.34 1267
5000.01 1258
5000.68 1157
5001.34 1149
5002.01 1110
5002.68 1150
5003.35 1236
5004.01 1234
5004.68 1196
5005.35 1186
5006.01 1199
5006.68 1308
5007.35 1269
5008.02 1205
5008.68 1172
5009.35 1203
5010.02 1209
5010.69 1213
5011.36 1228
5012.02 1276
5012.69 1210
5013.36 1154
5014.03 1250
5014.69 1140
5015.36 1202
5016.03 1248
5016.70 1272
5017.37 1416
5018.03 1433
5018.70 1426
5019.37 1552
5020.04 1641
5020.71 1675
5021.38 1714
5022.04 1804
5022.71 1825
5023.38 1925
5024.05 2103
5024.72 2153
5025.39 2058
5026.06 2044
5026.72 1949
5027.39 1880
5028.06 1658
5028.73 1478
5029.40 1406
5030.07 1470
5030.74 1347
5031.41 1289
5032.08 1369
5032.75 1366
5033.41 1271
5034.08 1245
5034.75 1265
5035.42 1248
5036.09 1287
5036.76 1104
5037.43 1134
5038.10 1238
5038.77 1185
5039.44 1123
5040.11 1163
5040.78 1241
5041.45 1182
5042.12 1186
5042.79 1256
5043.46 1204
5044.13 1188
5044.80 1150
5045.47 1313
5046.14 1228
5046.81 1219
5047.48 1350
5048.15 1413
5048.82 1364
5049.49 1250
5050.16 1208
5050.83 1280
5051.50 1231
5052.17 1252
5052.84 1210
5053.51 1168
5054.18 1129
5054.85 1140
5055.52 1095
5056.19 1109
5056.86 1151
5057.53 1264
5058.21 1230
5058.88 1243
5059.55 1175
5060.22 1141
5060.89 1222
5061.56 1199
5062.23 1195
5062.90 1209
5063.57 1268
5064.24 1252
5064.92 1257
5065.59 1233
5066.26 1138
5066.93 1248
5067.60 1248
5068.27 1221
5068.94 1188
5069.62 1279
5070.29 1198
5070.96 1240
5071.63 1243
5072.30 1205
5072.97 1194
5073.65 1207
5074.32 1130
5074.99 1215
5075.66 1253
5076.33 1262
5077.01 1257
5077.68 1393
5078.35 1346
5079.02 1384
5079.70 1430
5080.37 1439
5081.04 1515
5081.71 1429
5082.38 1392
5083.06 1273
5083.73 1295
5084.40 1321
5085.07 1237
5085.75 1207
5086.42 1212
5087.09 1341
5087.77 1280
5088.44 1419
5089.11 1405
5089.78 1563
5090.46 1378
5091.13 1564
5091.80 1531
5092.48 1515
5093.15 1672
5093.82 1625
5094.50 1573
5095.17 1532
5095.84 1361
5096.52 1464
5097.19 1288
5097.86 1342
5098.54 1402
5099.21 1255
5099.88 1284
5100.56 1198
5101.23 1256
5101.90 1270
5102.58 1205
5103.25 1231
5103.93 1268
5104.60 1428
5105.27 1297
5105.95 1312
5106.62 1309
5107.30 1341
5107.97 1265
5108.64 1252
5109.32 1179
5109.99 1094
5110.67 1203
5111.34 1256
5112.02 1105
5112.69 1195
5113.36 1160
5114.04 1087
5114.71 1130
5115.39 1177
5116.06 1247
5116.74 1231
5117.41 1182
5118.09 1236
5118.76 1364
5119.44 1514
5120.11 1375
5120.79 1406
5121.46 1325
5122.14 1357
5122.81 1321
5123.49 1172
5124.16 1229
5124.84 1201
5125.51 1230
5126.19 1167
5126.86 1206
5127.54 1113
5128.21 1137
5128.89 1167
5129.57 1284
5130.24 1239
5130.92 1263
5131.59 1252
5132.27 1244
5132.94 1341
5133.62 1260
5134.30 1233
5134.97 1137
5135.65 1208
5136.32 1186
5137.00 1130
5137.68 1206
5138.35 1244
5139.03 1252
5139.70 1279
5140.38 1165
5141.06 1259
5141.73 1299
5142.41 1177
5143.09 1205
5143.76 1178
5144.44 1169
5145.12 1124
5145.79 1094
5146.47 1135
5147.15 1187
5147.82 1070
5148.50 1200
5149.18 1128
5149.85 1128
5150.53 1128
5151.21 1129
5151.88 1130
5152.56 1179
5153.24 1151
5153.92 1110
5154.59 1100
5155.27 1166
5155.95 1102
5156.62 1169
5157.30 1085
5157.98 1135
5158.66 1068
5159.33 1086
5160.01 1058
5160.69 1095
5161.37 1161
5162.04 1200
5162.72 1061
5163.40 1128
5164.08 1195
5164.76 1262
5165.43 1238
5166.11 1282
5166.79 1200
5167.47 1240
5168.15 1381
5168.82 1369
5169.50 1249
5170.18 1179
5170.86 1207
5171.54 1214
5172.22 1150
5172.89 1093
5173.57 1161
5174.25 1127
5174.93 1171
5175.61 1254
5176.29 1290
5176.97 1266
5177.64 1232
5178.32 1290
5179.00 1275
5179.68 1260
5180.36 1337
5181.04 1215
5181.72 1356
5182.40 1286
5183.08 1227
5183.75 1226
5184.43 1134
5185.11 1099
5185.79 1187
5186.47 1077
5187.15 1118
5187.83 1158
5188.51 1057
5189.19 1069
5189.87 1050
5190.55 1148
5191.23 1053
5191.91 1079
5192.59 1123
5193.27 1069
5193.95 1076
5194.63 1062
5195.31 1119
5195.99 1105
5196.67 1113
5197.35 1114
5198.03 1106
5198.71 1136
5199.39 1126
5200.07 1118
5200.75 1139
5201.43 1024
5202.11 1083
5202.79 1162
5203.47 1125
5204.15 1071
5204.83 1159
5205.51 1222
5206.19 1210
5206.87 1238
5207.55 1304
5208.23 1361
5208.91 1445
5209.59 1445
5210.27 1369
5210.96 1290
5211.64 1375
5212.32 1255
5213.00 1173
5213.68 1339
5214.36 1171
5215.04 1250
5215.72 1263
5216.40 1252
5217.09 1249
5217.77 1162
5218.45 1119
5219.13 1216
5219.81 1270
5220.49 1319
5221.17 1226
5221.86 1268
5222.54 1206
5223.22 1140
5223.90 1231
5224.58 1184
5225.27 1136
5225.95 1208
5226.63 1308
5227.31 1208
5227.99 1085
5228.67 1288
5229.36 1109
5230.04 1109
5230.72 1112
5231.40 1154
5232.09 1101
5232.77 1172
5233.45 1170
5234.13 1171
5234.82 1163
5235.50 1125
5236.18 1028
5236.86 1068
5237.55 1198
5238.23 1073
5238.91 1179
5239.59 1265
5240.28 1257
5240.96 1197
5241.64 1222
5242.33 1336
5243.01 1235
5243.69 1147
5244.37 1129
5245.06 1129
5245.74 1180
5246.42 1261
5247.11 1264
5247.79 1158
5248.47 1169
5249.16 1267
5249.84 1295
5250.52 1285
5251.21 1276
5251.89 1172
5252.58 1179
5253.26 1265
5253.94 1208
5254.63 1213
5255.31 1230
5255.99 1154
5256.68 1226
5257.36 1258
5258.05 1149
5258.73 1152
5259.41 1232
5260.10 1189
5260.78 1164
5261.47 1204
5262.15 1238
5262.84 1240
5263.52 1214
5264.20 1193
5264.89 1242
5265.57 1123
5266.26 1179
5266.94 1201
5267.63 1158
5268.31 1196
5269.00 1198
5269.68 1135
5270.37 1139
5271.05 1152
5271.73 1128
5272.42 1148
5273.10 1160
5273.79 1186
5274.47 1257
5275.16 1255
5275.85 1168
5276.53 1231
5277.22 1261
5277.90 1261
5278.59 1241
5279.27 1341
5279.96 1279
5280.64 1409
5281.33 1387
5282.01 1507
5282.70 1469
5283.38 1536
5284.07 1453
5284.76 1411
5285.44 1399
5286.13 1372
5286.81 1241
5287.50 1159
5288.19 1215
5288.87 1223
5289.56 1122
5290.24 1145
5290.93 1269
5291.62 1174
5292.30 1134
5292.99 1156
5293.67 1258
5294.36 1203
5295.05 1172
5295.73 1180
5296.42 1295
5297.11 1248
5297.79 1199
5298.48 1323
5299.17 1247
5299.85 1224
5300.54 1267
5301.23 1140
5301.91 1206
5302.60 1120
5303.29 1237
5303.97 1244
5304.66 1303
5305.35 1202
5306.04 1203
5306.72 1182
5307.41 1243
5308.10 1266
5308.78 1249
5309.47 1325
5310.16 1403
5310.85 1355
5311.53 1296
5312.22 1324
5312.91 1407
5313.60 1346
5314.28 1307
5314.97 1279
5315.66 1359
5316.35 1298
5317.04 1214
5317.72 1252
5318.41 1323
5319.10 1355
5319.79 1323
5320.48 1411
5321.16 1472
5321.85 1517
5322.54 1417
5323.23 1426
5323.92 1396
5324.60 1335
5325.29 1358
5325.98 1296
5326.67 1218
5327.36 1239
5328.05 1309
5328.74 1247
5329.42 1265
5330.11 1287
5330.80 1365
5331.49 1299
5332.18 1294
5332.87 1273
5333.56 1215
5334.25 1264
5334.93 1313
5335.62 1336
5336.31 1269
5337.00 1320
5337.69 1261
5338.38 1187
5339.07 1322
5339.76 1200
5340.45 1218
5341.14 1344
5341.83 1420
5342.52 1416
5343.21 1463
5343.90 1582
5344.58 1435
5345.27 1354
5345.96 1417
5346.65 1511
5347.34 1561
5348.03 1561
5348.72 1584
5349.41 1690
5350.10 1708
5350.79 1877
5351.48 2070
5352.17 2078
5352.86 2002
5353.55 1986
5354.24 1821
5354.93 1691
5355.62 1647
5356.31 1534
5357.01 1425
5357.70 1419
5358.39 1308
5359.08 1297
5359.77 1221
5360.46 1095
5361.15 1196
5361.84 1159
5362.53 1168
5363.22 1171
5363.91 1171
5364.60 1139
5365.29 1157
5365.98 1155
5366.68 1165
5367.37 1126
5368.06 1187
5368.75 1142
5369.44 1145
5370.13 1214
5370.82 1215
5371.51 1158
5372.21 1223
5372.90 1122
5373.59 1086
5374.28 1126
5374.97 1155
5375.66 1141
5376.35 1052
5377.05 1107
5377.74 1155
5378.43 1105
5379.12 1070
5379.81 1108
5380.51 1119
5381.20 1071
5381.89 1144
5382.58 1127
5383.27 992
5383.97 988
5384.66 1096
5385.35 1038
5386.04 1111
5386.73 1154
5387.43 1135
5388.12 1061
5388.81 1226
5389.50 1156
5390.20 1187
5390.89 1276
5391.58 1268
5392.28 1289
5392.97 1221
5393.66 1186
5394.35 1184
5395.05 1141
5395.74 1180
5396.43 1067
5397.13 1045
5397.82 994
5398.51 1020
5399.20 1010
5399.90 1034
5400.59 1092
5401.28 1031
5401.98 1013
5402.67 993
5403.36 983
5404.06 1039
5404.75 1107
5405.44 1121
5406.14 1125
5406.83 1070
5407.53 1122
5408.22 1136
5408.91 1084
5409.61 1140
5410.30 1061
5410.99 1106
5411.69 1195
5412.38 1165
5413.08 1089
5413.77 1026
5414.46 1047
5415.16 1034
5415.85 1052
5416.55 1162
5417.24 1093
5417.94 1101
5418.63 1048
5419.32 1134
5420.02 1107
5420.71 1229
5421.41 1180
5422.10 1119
5422.80 1053
5423.49 1097
5424.19 1181
5424.88 1201
5425.58 1158
5426.27 1089
5426.97 1073
5427.66 1050
5428.36 1144
5429.05 1051
5429.75 1042
5430.44 995
5431.14 1148
5431.83 1172
5432.53 1133
5433.22 1179
5433.92 1243
5434.61 1175
5435.31 1287
5436.00 1299
5436.70 1276
5437.40 1305
5438.09 1307
5438.79 1341
5439.48 1295
5440.18 1207
5440.87 1319
5441.57 1346
5442.27 1234
5442.96 1290
5443.66 1320
5444.35 1284
5445.05 1338
5445.75 1329
5446.44 1362
5447.14 1458
5447.83 1509
5448.53 1464
5449.23 1535
5449.92 1590
5450.62 1513
5451.32 1567
5452.01 1401
5452.71 1347
5453.41 1230
5454.10 1154
5454.80 1297
5455.50 1207
5456.19 1304
5456.89 1269
5457.59 1298
5458.28 1181
5458.98 1230
5459.68 1193
5460.37 1248
5461.07 1270
5461.77 1334
5462.47 1364
5463.16 1176
5463.86 1334
5464.56 1444
5465.25 1418
5465.95 1423
5466.65 1416
5467.35 1243
5468.04 1376
5468.74 1377
5469.44 1298
5470.14 1313
5470.84 1218
5471.53 1353
5472.23 1354
5472.93 1392
5473.63 1440
5474.32 1547
5475.02 1526
5475.72 1411
5476.42 1468
5477.12 1526
5477.82 1587
5478.51 1676
5479.21 1730
5479.91 1761
5480.61 1865
5481.31 1992
5482.01 1893
5482.70 1934
5483.40 1915
5484.10 1897
5484.80 1803
5485.50 1729
5486.20 1653
5486.90 1538
5487.59 1568
5488.29 1565
5488.99 1558
5489.69 1599
5490.39 1564
5491.09 1606
5491.79 1566
5492.49 1561
5493.19 1669
5493.89 1743
5494.58 1766
5495.28 1877
5495.98 1880
5496.68 1978
5497.38 2004
5498.08 2234
5498.78 2363
5499.48 2559
5500.18 2852
5500.88 2990
5501.58 3190
5502.28 3422
5502.98 3460
5503.68 3114
5504.38 2745
5505.08 2524
5505.78 2306
5506.48 1922
5507.18 1851
5507.88 1822
5508.58 1874
5509.28 1723
5509.98 1629
5510.68 1704
5511.38 1670
5512.08 1711
5512.78 1735
5513.48 1774
5514.18 1671
5514.88 1647
5515.58 1742
5516.28 1687
5516.98 1724
5517.68 1710
5518.39 1630
5519.09 1620
5519.79 1648
5520.49 1605
5521.19 1560
5521.89 1562
5522.59 1472
5523.29 1564
5523.99 1485
5524.69 1534
5525.40 1454
5526.10 1423
5526.80 1372
5527.50 1373
5528.20 1346
5528.90 1340
5529.60 1326
5530.31 1395
5531.01 1460
5531.71 1451
5532.41 1367
5533.11 1295
5533.81 1395
5534.52 1327
5535.22 1132
5535.92 1181
5536.62 1240
5537.32 1251
5538.02 1204
5538.73 1224
5539.43 1265
5540.13 1212
5540.83 1244
5541.54 1251
5542.24 1316
5542.94 1287
5543.64 1208
5544.34 1109
5545.05 1196
5545.75 1241
5546.45 1248
5547.15 1277
5547.86 1260
5548.56 1287
5549.26 1174
5549.97 1221
5550.67 1259
5551.37 1250
5552.07 1193
5552.78 1122
5553.48 1153
5554.18 1157
5554.89 1189
5555.59 1091
5556.29 1078
5557.00 1010
5557.70 1083
5558.40 1119
5559.11 1038
5559.81 1175
5560.51 1146
5561.22 1154
5561.92 1137
5562.62 1110
5563.33 1143
5564.03 1173
5564.73 1179
5565.44 1168
5566.14 1127
5566.85 1128
5567.55 1134
5568.25 1238
5568.96 1089
5569.66 1083
5570.37 1241
5571.07 1116
5571.77 1115
5572.48 1070
5573.18 1125
5573.89 1174
5574.59 1031
5575.29 1138
5576.00 1125
5576.70 1202
5577.41 1208
5578.11 1176
5578.82 1183
5579.52 1150
5580.23 1166
5580.93 1179
5581.64 1111
5582.34 1010
5583.05 1094
5583.75 1066
5584.46 1091
5585.16 1064
5585.87 1177
5586.57 1166
5587.28 1143
5587.98 1136
5588.69 1070
5589.39 1090
5590.10 1134
5590.80 1078
5591.51 1046
5592.21 1050
5592.92 1087
5593.62 1109
5594.33 1147
5595.04 1042
5595.74 1118
5596.45 1057
5597.15 1021
5597.86 1083
5598.56 1025
5599.27 950
5599.98 1004
5600.68 1091
5601.39 1109
5602.09 1117
5602.80 990
5603.51 959
5604.21 903
5604.92 992
5605.62 942
5606.33 965
5607.04 992
5607.74 1041
5608.45 1035
5609.16 1168
5609.86 1030
5610.57 957
5611.28 1026
5611.98 985
5612.69 1091
5613.40 1078
5614.10 1129
5614.81 1081
5615.52 986
5616.22 1066
5616.93 1062
5617.64 1043
5618.35 1052
5619.05 1003
5619.76 995
5620.47 984
5621.17 974
5621.88 1011
5622.59 979
5623.30 987
5624.00 1091
5624.71 1065
5625.42 1110
5626.13 1088
5626.83 1062
5627.54 1032
5628.25 1116
5628.96 1130
5629.67 1108
5630.37 1025
5631.08 1132
5631.79 1181
5632.50 1152
5633.21 1161
5633.91 1135
5634.62 1104
5635.33 1144
5636.04 1021
5636.75 1039
5637.45 1138
5638.16 1163
5638.87 1184
5639.58 1199
5640.29 1135
5641.00 1204
5641.70 1197
5642.41 1177
5643.12 1135
5643.83 1216
5644.54 1248
5645.25 1276
5645.96 1145
5646.67 901
5647.38 1024
5648.08 1180
5648.79 1139
5649.50 1177
5650.21 1162
5650.92 1150
5651.63 1122
5652.34 1148
5653.05 1178
5653.76 1126
5654.47 1205
5655.18 1244
5655.89 1304
5656.60 1325
5657.30 1390
5658.01 1378
5658.72 1442
5659.43 1411
5660.14 1402
5660.85 1317
5661.56 1345
5662.27 1297
5662.98 1290
5663.69 1071
5664.40 1189
5665.11 1153
5665.82 1192
5666.53 1179
5667.24 1168
5667.95 1304
5668.66 1346
5669.37 1221
5670.08 1312
5670.79 1361
5671.50 1295
5672.22 1349
5672.93 1435
5673.64 1371
5674.35 1266
5675.06 1247
5675.77 1167
5676.48 1199
5677.19 1179
5677.90 1228
5678.61 1174
5679.32 1218
5680.03 1237
5680.74 1264
5681.46 1195
5682.17 1259
5682.88 1319
5683.59 1371
5684.30 1319
5685.01 1380
5685.72 1313
5686.43 1264
5687.15 1356
5687.86 1359
5688.57 1369
5689.28 1357
5689.99 1221
5690.70 1186
5691.42 1159
5692.13 1127
5692.84 1142
5693.55 1159
5694.26 1120
5694.97 1087
5695.69 1034
5696.40 1093
5697.11 1131
5697.82 1138
5698.53 1054
5699.25 933
5699.96 1010
5700.67 1028
5701.38 1035
5702.10 1081
5702.81 1109
5703.52 1091
5704.23 1079
5704.95 1005
5705.66 982
5706.37 1077
5707.08 1096
5707.80 1052
5708.51 966
5709.22 1130
5709.93 994
5710.65 964
5711.36 971
5712.07 968
5712.79 1029
5713.50 1046
5714.21 1077
5714.93 977
5715.64 1045
5716.35 992
5717.07 1031
5717.78 1029
5718.49 1032
5719.21 1019
5719.92 996
5720.63 1119
5721.35 1056
5722.06 1110
5722.77 1084
5723.49 1096
5724.20 1151
5724.92 1164
5725.63 1154
5726.34 1132
5727.06 1143
5727.77 1183
5728.48 1216
5729.20 1147
5729.91 1145
5730.63 1295
5731.34 1211
5732.06 1173
5732.77 1169
5733.48 1036
5734.20 1104
5734.91 1006
5735.63 975
5736.34 1000
5737.06 988
5737.77 1115
5738.49 1146
5739.20 1026
5739.91 1051
5740.63 987
5741.34 1085
5742.06 1041
5742.77 1068
5743.49 1097
5744.20 988
5744.92 1007
5745.63 998
5746.35 981
5747.06 1037
5747.78 997
5748.49 973
5749.21 1017
5749.93 1098
5750.64 1075
5751.36 1110
5752.07 1193
5752.79 1171
5753.50 1253
5754.22 1329
5754.93 1292
5755.65 1228
5756.37 1273
5757.08 1284
5757.80 1227
5758.51 1181
5759.23 1140
5759.95 1115
5760.66 1142
5761.38 1081
5762.09 1007
5762.81 1062
5763.53 1030
5764.24 1075
5764.96 1062
5765.67 978
5766.39 1104
5767.11 1018
5767.82 1033
5768.54 1048
5769.26 1058
5769.97 982
5770.69 1034
5771.41 1018
5772.12 1042
5772.84 1065
5773.56 1063
5774.27 1091
5774.99 1076
5775.71 1090
5776.42 1142
5777.14 1056
5777.86 1085
5778.58 1094
5779.29 1055
5780.01 1032
5780.73 1065
5781.45 1114
5782.16 1100
5782.88 1077
5783.60 1049
5784.31 1061
5785.03 1140
5785.75 1130
5786.47 1172
5787.19 1127
5787.90 1170
5788.62 1139
5789.34 1138
5790.06 1167
5790.77 1227
5791.49 1164
5792.21 1163
5792.93 1283
5793.65 1382
5794.36 1279
5795.08 1348
5795.80 1398
5796.52 1494
5797.24 1559
5797.96 1793
5798.67 1909
5799.39 2328
5800.11 2714
5800.83 2846
5801.55 2928
5802.27 2741
5802.99 2913
5803.70 2687
5804.42 2387
5805.14 2218
5805.86 1982
5806.58 1763
5807.30 1551
5808.02 1476
5808.74 1338
5809.46 1422
5810.17 1315
5810.89 1359
5811.61 1355
5812.33 1474
5813.05 1484
5813.77 1520
5814.49 1463
5815.21 1491
5815.93 1443
5816.65 1413
5817.37 1500
5818.09 1580
5818.81 1477
5819.53 1427
5820.25 1387
5820.97 1485
5821.69 1324
5822.41 1396
5823.13 1332
5823.85 1234
5824.57 1311
5825.29 1203
5826.01 1242
5826.73 1188
5827.45 1287
5828.17 1237
5828.89 1194
5829.61 1182
5830.33 1237
5831.05 1162
5831.77 1137
5832.49 1164
5833.21 1266
5833.93 1192
5834.65 1245
5835.37 1252
5836.09 1208
5836.81 1192
5837.53 1208
5838.25 1233
5838.97 1061
5839.70 1106
5840.42 1253
5841.14 1200
5841.86 1084
5842.58 1050
5843.30 1074
5844.02 1195
5844.74 1235
5845.46 1120
5846.19 1138
5846.91 1153
5847.63 1229
5848.35 1115
5849.07 1098
5849.79 1095
5850.51 1112
5851.24 1142
5851.96 1288
5852.68 1249
5853.40 1198
5854.12 1143
5854.85 1120
5855.57 1213
5856.29 1091
5857.01 1161
5857.73 1197
5858.46 1204
5859.18 1133
5859.90 1151
5860.62 1171
5861.34 1108
5862.07 1056
5862.79 1138
5863.51 1105
5864.23 1112
5864.96 1071
5865.68 1107
5866.40 1184
5867.12 1140
5867.85 1140
5868.57 1113
5869.29 1242
5870.01 1158
5870.74 1100
5871.46 1194
5872.18 1202
5872.91 1164
5873.63 1137
5874.35 1203
5875.08 1263
5875.80 1199
5876.52 1200
5877.25 1124
5877.97 1262
5878.69 1303
5879.42 1259
5880.14 1307
5880.86 1214
5881.59 1244
5882.31 1205
5883.03 1325
5883.76 1347
5884.48 1272
5885.20 1423
5885.93 1422
5886.65 1253
5887.38 1270
5888.10 1288
5888.82 1208
5889.55 1167
5890.27 1161
5891.00 1278
5891.72 1156
5892.44 1092
5893.17 1151
5893.89 1149
5894.62 1069
5895.34 1102
5896.07 1090
5896.79 1133
5897.51 1101
5898.24 1104
5898.96 1104
5899.69 1173
5900.41 1106
5901.14 1077
5901.86 1204
5902.59 1200
5903.31 1131
5904.04 1205
5904.76 1174
5905.49 1094
5906.21 1066
5906.94 1109
5907.66 1230
5908.39 1119
5909.11 1135
5909.84 1206
5910.56 1172
5911.29 1200
5912.01 1168
5912.74 1192
5913.46 1132
5914.19 1168
5914.92 1183
5915.64 1156
5916.37 1188
5917.09 1233
5917.82 1130
5918.54 1111
5919.27 1185
5920.00 1191
5920.72 1193
5921.45 1223
5922.17 1186
5922.90 1099
5923.63 1154
5924.35 1107
5925.08 1239
5925.80 1245
5926.53 1156
5927.26 1112
5927.98 1249
5928.71 1305
5929.44 1212
5930.16 1292
5930.89 1251
5931.62 1157
5932.34 1242
5933.07 1329
5933.80 1329
5934.52 1331
5935.25 1248
5935.98 1314
5936.70 1369
5937.43 1426
5938.16 1429
5938.88 1487
5939.61 1446
5940.34 1475
5941.07 1532
5941.79 1653
5942.52 1676
5943.25 1605
5943.97 1611
5944.70 1641
5945.43 1622
5946.16 1647
5946.88 1679
5947.61 1693
5948.34 1795
5949.07 1756
5949.80 1811
5950.52 1919
5951.25 1931
5951.98 2091
5952.71 2251
5953.43 2211
5954.16 2373
5954.89 2143
5955.62 2275
5956.35 2150
5957.07 2099
5957.80 2162
5958.53 2061
5959.26 2093
5959.99 2065
5960.72 2043
5961.44 2115
5962.17 2236
5962.90 2260
5963.63 2222
5964.36 2352
5965.09 2773
5965.82 3189
5966.54 3283
5967.27 3486
5968.00 3555
5968.73 3691
5969.46 3566
5970.19 3377
5970.92 3067
5971.65 3062
5972.38 2961
5973.11 2696
5973.83 2755
5974.56 2585
5975.29 2569
5976.02 2597
5976.75 2552
5977.48 2482
5978.21 2510
5978.94 2662
5979.67 2727
5980.40 2807
5981.13 2984
5981.86 3000
5982.59 3074
5983.32 2974
5984.05 2961
5984.78 2916
5985.51 2904
5986.24 2877
5986.97 2999
5987.70 2893
5988.43 2918
5989.16 3005
5989.89 2869
5990.62 2878
5991.35 2911
5992.08 2867
5992.81 2887
5993.54 2946
5994.27 3070
5995.00 3198
5995.73 3045
5996.46 3022
5997.19 3197
5997.92 3418
5998.65 3404
5999.38 3424
6000.11 3463
6000.85 3465
6001.58 3448
6002.31 3400
6003.04 3269
6003.77 3222
6004.50 3190
6005.23 3138
6005.96 3156
6006.69 3175
6007.43 3265
6008.16 3644
6008.89 4023
6009.62 4368
6010.35 5046
6011.08 5851
6011.81 6991
6012.54 8346
6013.28 9583
6014.01 10134
6014.74 10627
6015.47 11085
6016.20 11288
6016.94 10447
6017.67 9752
6018.40 8377
6019.13 7265
6019.86 6321
6020.59 5366
6021.33 4603
6022.06 3854
6022.79 3377
6023.52 3130
6024.26 2943
6024.99 2824
6025.72 2677
6026.45 2691
6027.19 2578
6027.92 2489
6028.65 2445
6029.38 2445
6030.12 2345
6030.85 2368
6031.58 2253
6032.31 2248
6033.05 2258
6033.78 2310
6034.51 2364
6035.25 2247
6035.98 2278
6036.71 2250
6037.44 2231
6038.18 2396
6038.91 2316
6039.64 2528
6040.38 2607
6041.11 2624
6041.84 2651
6042.58 2650
6043.31 2604
6044.04 2650
6044.78 2693
6045.51 2707
6046.24 2766
6046.98 2624
6047.71 2710
6048.45 2923
6049.18 3072
6049.91 3209
6050.65 3225
6051.38 3549
6052.11 3799
6052.85 3988
6053.58 4223
6054.32 4444
6055.05 4443
6055.79 4079
6056.52 3895
6057.25 3588
6057.99 3217
6058.72 2993
6059.46 2976
6060.19 2790
6060.93 2640
6061.66 2679
6062.39 2579
6063.13 2646
6063.86 2644
6064.60 2525
6065.33 2497
6066.07 2525
6066.80 2532
6067.54 2506
6068.27 2558
6069.01 2457
6069.74 2432
6070.48 2341
6071.21 2281
6071.95 2303
6072.68 2304
6073.42 2248
6074.15 2234
6074.89 2130
6075.62 2077
6076.36 2048
6077.10 2135
6077.83 1931
6078.57 2045
6079.30 2057
6080.04 2033
6080.77 1990
6081.51 1968
6082.25 1856
6082.98 1958
6083.72 1914
6084.45 1802
6085.19 1894
6085.93 1900
6086.66 1846
6087.40 1734
6088.13 1751
6088.87 1799
6089.61 1937
6090.34 1958
6091.08 1949
6091.81 1938
6092.55 1859
6093.29 1746
6094.02 1758
6094.76 1809
6095.50 1862
6096.23 1821
6096.97 1899
6097.71 1810
6098.44 1729
6099.18 1823
6099.92 1764
6100.65 1685
6101.39 1728
6102.13 1616
6102.87 1624
6103.60 1638
6104.34 1647
6105.08 1659
6105.81 1681
6106.55 1587
6107.29 1522
6108.03 1537
6108.76 1552
6109.50 1503
6110.24 1543
6110.98 1658
6111.71 1737
6112.45 1725
6113.19 1746
6113.93 1774
6114.66 1803
6115.40 1631
6116.14 1637
6116.88 1757
6117.62 1829
6118.35 1789
6119.09 1742
6119.83 1651
6120.57 1665
6121.31 1598
6122.04 1536
6122.78 1575
6123.52 1739
6124.26 1845
6125.00 1759
6125.74 1648
6126.47 1776
6127.21 1798
6127.95 1826
6128.69 1662
6129.43 1806
6130.17 1749
6130.91 1717
6131.64 1760
6132.38 1817
6133.12 1675
6133.86 1711
6134.60 1792
6135.34 1784
6136.08 1746
6136.82 1889
6137.56 1856
6138.30 1896
6139.04 1823
6139.77 1852
6140.51 1894
6141.25 1830
6141.99 1907
6142.73 1798
6143.47 1733
6144.21 1668
6144.95 1704
6145.69 1816
6146.43 1724
6147.17 1764
6147.91 1679
6148.65 1800
6149.39 1760
6150.13 1799
6150.87 1726
6151.61 1864
6152.35 1899
6153.09 1924
6153.83 1831
6154.57 1807
6155.31 1862
6156.05 1917
6156.79 1899
6157.53 1883
6158.27 1885
6159.01 1908
6159.75 1972
6160.49 1954
6161.23 1941
6161.97 1946
6162.71 2088
6163.45 2181
6164.20 2237
6164.94 2275
6165.68 2541
6166.42 2598
6167.16 2698
6167.90 2826
6168.64 2771
6169.38 2833
6170.12 2772
6170.86 2877
6171.61 2680
6172.35 2633
6173.09 2606
6173.83 2449
6174.57 2504
6175.31 2485
6176.05 2528
6176.79 2309
6177.54 2346
6178.28 2413
6179.02 2390
6179.76 2439
6180.50 2356
6181.24 2368
6181.99 2472
6182.73 2577
6183.47 2535
6184.21 2629
6184.95 2586
6185.70 2511
6186.44 2627
6187.18 2564
6187.92 2572
6188.66 2561
6189.41 2677
6190.15 2783
6190.89 2826
6191.63 3000
6192.38 3006
6193.12 2990
6193.86 3242
6194.60 3179
6195.35 3384
6196.09 3353
6196.83 3292
6197.57 3356
6198.32 3406
6199.06 3295
6199.80 3155
6200.55 3325
6201.29 3351
6202.03 3314
6202.78 3393
6203.52 3844
6204.26 4420
6205.00 5119
6205.75 6112
6206.49 7547
6207.23 9880
6207.98 11763
6208.72 13998
6209.46 15716
6210.21 17109
6210.95 17843
6211.70 17274
6212.44 16207
6213.18 14536
6213.93 12558
6214.67 10621
6215.41 8859
6216.16 7167
6216.90 5750
6217.65 5015
6218.39 4013
6219.13 3459
6219.88 3240
6220.62 3074
6221.37 2948
6222.11 2934
6222.85 2756
6223.60 2923
6224.34 2746
6225.09 2674
6225.83 2730
6226.58 2538
6227.32 2489
6228.07 2366
6228.81 2499
6229.56 2240
6230.30 2089
6231.04 2055
6231.79 2072
6232.53 2087
6233.28 1956
6234.02 1952
6234.77 2071
6235.51 2041
6236.26 2073
6237.00 2129
6237.75 2203
6238.49 2233
6239.24 2149
6239.99 2252
6240.73 2185
6241.48 2159
6242.22 2333
6242.97 2340
6243.71 2329
6244.46 2472
6245.20 2690
6245.95 2816
6246.70 3197
6247.44 3438
6248.19 3970
6248.93 4428
6249.68 4324
6250.42 4301
6251.17 4463
6251.92 3989
6252.66 3620
6253.41 3502
6254.15 3203
6254.90 2755
6255.65 2509
6256.39 2462
6257.14 2388
6257.89 2432
6258.63 2312
6259.38 2394
6260.13 2400
6260.87 2439
6261.62 2381
6262.37 2475
6263.11 2350
6263.86 2269
6264.61 2285
6265.35 2303
6266.10 2336
6266.85 2309
6267.59 2384
6268.34 2377
6269.09 2473
6269.83 2459
6270.58 2556
6271.33 2568
6272.08 2474
6272.82 2463
6273.57 2524
6274.32 2440
6275.06 2498
6275.81 2482
6276.56 2540
6277.31 2637
6278.05 2711
6278.80 2808
6279.55 2687
6280.30 2522
6281.05 2508
6281.79 2420
6282.54 2410
6283.29 2311
6284.04 2202
6284.78 2124
6285.53 2031
6286.28 2095
6287.03 2219
6287.78 2286
6288.53 2323
6289.27 2466
6290.02 2490
6290.77 2439
6291.52 2374
6292.27 2276
6293.02 2058
6293.76 1903
6294.51 1924
6295.26 1915
6296.01 1974
6296.76 1771
6297.51 1821
6298.26 1869
6299.00 1903
6299.75 1866
6300.50 1817
6301.25 1895
6302.00 1842
6302.75 1789
6303.50 1876
6304.25 1960
6305.00 1760
6305.75 1839
6306.50 1941
6307.24 1972
6307.99 1891
6308.74 1845
6309.49 1946
6310.24 1858
6310.99 1781
6311.74 1753
6312.49 1687
6313.24 1726
6313.99 1729
6314.74 1596
6315.49 1645
6316.24 1753
6316.99 1840
6317.74 1803
6318.49 1702
6319.24 1631
6319.99 1630
6320.74 1520
6321.49 1557
6322.24 1505
6322.99 1545
6323.74 1580
6324.49 1504
6325.24 1611
6325.99 1656
6326.74 1643
6327.49 1715
6328.24 1820
6328.99 1738
6329.74 1746
6330.50 1662
6331.25 1693
6332.00 1753
6332.75 1712
6333.50 1716
6334.25 1660
6335.00 1712
6335.75 1650
6336.50 1641
6337.25 1749
6338.00 1818
6338.76 1781
6339.51 1684
6340.26 1738
6341.01 1670
6341.76 1693
6342.51 1685
6343.26 1697
6344.02 1766
6344.77 1709
6345.52 1789
6346.27 1735
6347.02 1737
6347.77 1915
6348.53 1988
6349.28 1819
6350.03 1824
6350.78 2006
6351.53 2028
6352.29 1960
6353.04 2112
6353.79 2015
6354.54 2062
6355.29 2191
6356.05 1998
6356.80 1949
6357.55 1963
6358.30 1879
6359.06 1834
6359.81 1871
6360.56 1665
6361.31 1605
6362.07 1680
6362.82 1598
6363.57 1620
6364.32 1650
6365.08 1611
6365.83 1616
6366.58 1646
6367.33 1602
6368.09 1721
6368.84 1610
6369.59 1611
6370.35 1580
6371.10 1613
6371.85 1684
6372.61 1638
6373.36 1557
6374.11 1578
6374.87 1554
6375.62 1623
6376.37 1452
6377.13 1482
6377.88 1524
6378.63 1445
6379.39 1577
6380.14 1493
6380.89 1474
6381.65 1494
6382.40 1513
6383.16 1628
6383.91 1541
6384.66 1466
6385.42 1423
6386.17 1394
6386.92 1497
6387.68 1472
6388.43 1411
6389.19 1359
6389.94 1466
6390.70 1441
6391.45 1464
6392.20 1493
6392.96 1408
6393.71 1488
6394.47 1407
6395.22 1429
6395.98 1419
6396.73 1347
6397.49 1425
6398.24 1396
6399.00 1311
6399.75 1256
6400.51 1366
6401.26 1342
6402.02 1374
6402.77 1266
6403.53 1305
6404.28 1214
6405.04 1338
6405.79 1270
6406.55 1308
6407.30 1344
6408.06 1399
6408.81 1387
6409.57 1511
6410.32 1433
6411.08 1455
6411.83 1426
6412.59 1364
6413.34 1457
6414.10 1387
6414.86 1416
6415.61 1374
6416.37 1337
6417.12 1249
6417.88 1242
6418.64 1299
6419.39 1255
6420.15 1247
6420.90 1291
6421.66 1288
6422.42 1288
6423.17 1286
6423.93 1268
6424.68 1295
6425.44 1241
6426.20 1253
6426.95 1292
6427.71 1309
6428.47 1292
6429.22 1239
6429.98 1332
6430.74 1372
6431.49 1303
6432.25 1287
6433.01 1315
6433.76 1268
6434.52 1316
6435.28 1293
6436.03 1335
6436.79 1371
6437.55 1253
6438.30 1272
6439.06 1323
6439.82 1320
6440.58 1388
6441.33 1318
6442.09 1261
6442.85 1203
6443.61 1210
6444.36 1161
6445.12 1327
6445.88 1346
6446.64 1300
6447.39 1309
6448.15 1265
6448.91 1303
6449.67 1327
6450.42 1330
6451.18 1251
6451.94 1349
6452.70 1248
6453.46 1272
6454.21 1304
6454.97 1395
6455.73 1375
6456.49 1357
6457.25 1367
6458.00 1387
6458.76 1375
6459.52 1430
6460.28 1420
6461.04 1417
6461.80 1496
6462.55 1491
6463.31 1487
6464.07 1384
6464.83 1459
6465.59 1456
6466.35 1451
6467.11 1391
6467.87 1423
6468.62 1537
6469.38 1449
6470.14 1529
6470.90 1522
6471.66 1417
6472.42 1392
6473.18 1507
6473.94 1479
6474.70 1481
6475.46 1517
6476.22 1548
6476.97 1504
6477.73 1557
6478.49 1585
6479.25 1480
6480.01 1612
6480.77 1643
6481.53 1597
6482.29 1614
6483.05 1670
6483.81 1694
6484.57 1808
6485.33 1793
6486.09 1873
6486.85 1814
6487.61 1876
6488.37 1896
6489.13 1864
6489.89 1919
6490.65 1973
6491.41 2013
6492.17 2078
6492.93 2178
6493.69 2184
6494.45 2405
6495.21 2438
6495.97 2354
6496.73 2416
6497.49 2401
6498.26 2279
6499.02 2450
6499.78 2496
6500.54 2484
6501.30 2369
6502.06 2342
6502.82 2353
6503.58 2287
6504.34 2298
6505.10 2451
6505.86 2551
6506.62 2536
6507.39 2769
6508.15 2853
6508.91 2846
6509.67 2867
6510.43 3000
6511.19 3026
6511.95 3040
6512.72 2962
6513.48 3119
6514.24 3197
6515.00 3052
6515.76 2947
6516.52 2929
6517.28 3117
6518.05 3022
6518.81 2851
6519.57 3058
6520.33 3179
6521.09 3195
6521.86 3304
6522.62 3488
6523.38 3746
6524.14 3906
6524.90 4211
6525.67 4623
6526.43 5142
6527.19 5649
6527.95 5890
6528.72 6322
6529.48 6247
6530.24 6357
6531.00 6396
6531.77 6233
6532.53 6470
6533.29 6768
6534.05 7364
6534.82 8536
6535.58 9727
6536.34 10994
6537.11 12127
6537.87 12686
6538.63 12682
6539.39 11927
6540.16 10883
6540.92 9572
6541.68 8110
6542.45 6678
6543.21 5204
6543.97 4470
6544.74 3914
6545.50 3424
6546.26 3141
6547.03 2998
6547.79 2799
6548.55 2625
6549.32 2542
6550.08 2480
6550.84 2555
6551.61 2506
6552.37 2381
6553.14 2449
6553.90 2424
6554.66 2387
6555.43 2295
6556.19 2208
6556.96 2212
6557.72 2336
6558.48 2148
6559.25 2177
6560.01 2348
6560.78 2343
6561.54 2430
6562.31 2465
6563.07 2581
6563.83 2766
6564.60 2767
6565.36 2720
6566.13 2784
6566.89 2878
6567.66 2890
6568.42 2802
6569.19 2718
6569.95 2842
6570.72 2660
6571.48 2694
6572.25 2704
6573.01 2785
6573.78 2962
6574.54 3072
6575.31 3226
6576.07 3218
6576.84 3335
6577.60 3376
6578.37 3455
6579.13 3507
6579.90 3558
6580.66 3500
6581.43 3471
6582.19 3439
6582.96 3330
6583.73 3341
6584.49 3192
6585.26 3285
6586.02 2976
6586.79 2981
6587.55 2899
6588.32 2902
6589.09 2980
6589.85 3109
6590.62 3138
6591.38 3438
6592.15 3888
6592.92 4327
6593.68 4642
6594.45 5197
6595.22 5427
6595.98 5629
6596.75 5612
6597.51 5462
6598.28 5300
6599.05 4891
6599.81 4617
6600.58 4057
6601.35 3623
6602.11 3450
6602.88 3099
6603.65 2784
6604.41 2709
6605.18 2723
6605.95 2928
6606.71 2799
6607.48 2778
6608.25 2790
6609.02 2673
6609.78 2611
6610.55 2559
6611.32 2573
6612.08 2499
6612.85 2353
6613.62 2296
6614.39 2293
6615.15 2143
6615.92 2103
6616.69 2255
6617.46 2244
6618.22 2219
6618.99 2071
6619.76 2102
6620.53 2166
6621.30 2171
6622.06 2148
6622.83 2264
6623.60 2200
6624.37 2164
6625.13 2095
6625.90 2043
6626.67 2015
6627.44 2061
6628.21 2072
6628.98 2056
6629.74 2093
6630.51 2195
6631.28 2272
6632.05 2370
6632.82 2446
6633.59 2582
6634.35 2887
6635.12 3194
6635.89 3280
6636.66 3132
6637.43 2959
6638.20 2759
6638.97 2635
6639.74 2512
6640.50 2409
6641.27 2260
6642.04 2209
6642.81 2188
6643.58 2001
6644.35 2006
6645.12 1926
6645.89 1906
6646.66 1908
6647.43 1886
6648.20 1885
6648.97 2015
6649.73 2070
6650.50 2036
6651.27 2035
6652.04 2018
6652.81 2018
6653.58 1972
6654.35 2065
6655.12 2113
6655.89 2079
6656.66 2126
6657.43 2046
6658.20 1999
6658.97 2040
6659.74 2042
6660.51 2083
6661.28 1921
6662.05 1860
6662.82 1865
6663.59 1787
6664.36 1787
6665.13 1901
6665.90 1792
6666.67 1807
6667.44 1838
6668.22 1837
6668.99 1850
6669.76 1872
6670.53 1921
6671.30 1874
6672.07 1977
6672.84 2005
6673.61 2010
6674.38 1878
6675.15 1819
6675.92 1915
6676.69 1889
6677.46 1949
6678.24 1923
6679.01 1884
6679.78 1879
6680.55 1920
6681.32 1913
6682.09 2054
6682.86 2171
6683.63 2248
6684.41 2454
6685.18 2556
6685.95 2615
6686.72 2523
6687.49 2540
6688.26 2594
6689.04 2479
6689.81 2153
6690.58 1980
6691.35 1880
6692.12 1886
6692.90 1849
6693.67 1803
6694.44 1770
6695.21 1751
6695.98 1764
6696.76 1769
6697.53 1791
6698.30 1783
6699.07 1670
6699.84 1690
6700.62 1774
6701.39 1809
6702.16 1697
6702.93 1752
6703.71 1813
6704.48 1736
6705.25 1676
6706.03 1717
6706.80 1795
6707.57 1773
6708.34 1759
6709.12 1630
6709.89 1669
6710.66 1697
6711.44 1700
6712.21 1764
6712.98 1688
6713.75 1605
6714.53 1658
6715.30 1691
6716.07 1658
6716.85 1587
6717.62 1590
6718.39 1605
6719.17 1573
6719.94 1655
6720.72 1676
6721.49 1622
6722.26 1632
6723.04 1711
6723.81 1726
6724.58 1541
6725.36 1610
6726.13 1554
6726.91 1627
6727.68 1563
6728.45 1532
6729.23 1498
6730.00 1644
6730.78 1572
6731.55 1496
6732.32 1578
6733.10 1529
6733.87 1545
6734.65 1638
6735.42 1635
6736.20 1685
6736.97 1748
6737.74 1668
6738.52 1651
6739.29 1577
6740.07 1639
6740.84 1716
6741.62 1689
6742.39 1733
6743.17 1736
6743.94 1672
6744.72 1648
6745.49 1767
6746.27 1911
6747.04 1784
6747.82 1778
6748.59 1903
6749.37 2031
6750.14 1938
6750.92 2119
6751.69 2243
6752.47 2492
6753.24 2721
6754.02 2794
6754.80 2713
6755.57 2645
6756.35 2517
6757.12 2301
6757.90 2223
6758.67 1901
6759.45 1806
6760.23 1715
6761.00 1682
6761.78 1671
6762.55 1729
6763.33 1720
6764.11 1630
6764.88 1573
6765.66 1668
6766.43 1698
6767.21 1605
6767.99 1631
6768.76 1643
6769.54 1617
6770.32 1609
6771.09 1553
6771.87 1597
6772.64 1638
6773.42 1627
6774.20 1616
6774.97 1535
6775.75 1512
6776.53 1545
6777.31 1457
6778.08 1600
6778.86 1571
6779.64 1647
6780.41 1609
6781.19 1579
6781.97 1501
6782.74 1545
6783.52 1612
6784.30 1502
6785.08 1411
6785.85 1398
6786.63 1414
6787.41 1341
6788.19 1367
6788.96 1348
6789.74 1335
6790.52 1315
6791.30 1364
6792.07 1283
6792.85 1364
6793.63 1318
6794.41 1338
6795.18 1355
6795.96 1415
6796.74 1322
6797.52 1238
6798.30 1308
6799.07 1301
6799.85 1248
6800.63 1388
6801.41 1409
6802.19 1358
6802.97 1357
6803.74 1389
6804.52 1366
6805.30 1367
6806.08 1474
6806.86 1436
6807.64 1455
6808.41 1451
6809.19 1409
6809.97 1344
6810.75 1299
6811.53 1384
6812.31 1313
6813.09 1394
6813.87 1360
6814.64 1372
6815.42 1380
6816.20 1335
6816.98 1308
6817.76 1388
6818.54 1400
6819.32 1389
6820.10 1404
6820.88 1372
6821.66 1302
6822.44 1308
6823.22 1393
6824.00 1438
6824.78 1478
6825.55 1435
6826.33 1341
6827.11 1394
6827.89 1386
6828.67 1395
6829.45 1306
6830.23 1230
6831.01 1312
6831.79 1315
6832.57 1193
6833.35 1326
6834.13 1369
6834.91 1273
6835.69 1180
6836.47 1218
6837.25 1274
6838.03 1329
6838.81 1373
6839.60 1353
6840.38 1206
6841.16 1206
6841.94 1259
6842.72 1270
6843.50 1287
6844.28 1321
6845.06 1336
6845.84 1301
6846.62 1347
6847.40 1453
6848.18 1685
6848.96 1880
6849.74 2171
6850.53 2360
6851.31 2594
6852.09 2626
6852.87 2772
6853.65 2759
6854.43 2475
6855.21 2347
6855.99 2125
6856.77 1979
6857.56 1787
6858.34 1653
6859.12 1537
6859.90 1478
6860.68 1427
6861.46 1450
6862.25 1414
6863.03 1321
6863.81 1387
6864.59 1464
6865.37 1495
6866.15 1355
6866.94 1519
6867.72 1505
6868.50 1581
6869.28 1444
6870.07 1474
6870.85 1561
6871.63 1485
6872.41 1420
6873.19 1445
6873.98 1499
6874.76 1457
6875.54 1416
6876.32 1513
6877.11 1518
6877.89 1573
6878.67 1661
6879.45 1694
6880.24 1652
6881.02 1718
6881.80 1785
6882.59 1856
6883.37 1868
6884.15 1871
6884.93 2026
6885.72 2327
6886.50 2563
6887.28 2848
6888.07 3310
6888.85 3489
6889.63 3480
6890.42 3256
6891.20 2963
6891.98 2781
6892.77 2517
6893.55 2178
6894.33 1967
6895.12 1770
6895.90 1787
6896.68 1768
6897.47 1783
6898.25 1723
6899.04 1778
6899.82 1892
6900.60 1799
6901.39 1764
6902.17 1837
6902.95 1875
6903.74 1825
6904.52 1812
6905.31 1719
6906.09 1735
6906.88 1755
6907.66 1809
6908.44 1693
6909.23 1736
6910.01 1663
6910.80 1658
6911.58 1686
6912.37 1540
6913.15 1592
6913.94 1602
6914.72 1620
6915.50 1704
6916.29 1634
6917.07 1600
6917.86 1642
6918.64 1659
6919.43 1568
6920.21 1616
6921.00 1502
6921.78 1522
6922.57 1603
6923.35 1639
6924.14 1625
6924.93 1658
6925.71 1701
6926.50 1696
6927.28 1604
6928.07 1655
6928.85 1613
6929.64 1535
6930.42 1583
6931.21 1700
6931.99 1678
6932.78 1830
6933.57 1836
6934.35 1912
6935.14 1868
6935.92 1771
6936.71 1772
6937.50 1827
6938.28 1866
6939.07 1776
6939.85 1692
6940.64 1786
6941.43 1813
6942.21 1982
6943.00 2090
6943.78 2211
6944.57 2115
6945.36 2166
6946.14 2220
6946.93 2201
6947.72 2182
6948.50 2113
6949.29 2294
6950.08 2198
6950.86 2210
6951.65 2166
6952.44 2101
6953.22 2056
6954.01 2059
6954.80 2127
6955.58 2118
6956.37 2166
6957.16 2225
6957.95 2218
6958.73 2268
6959.52 2348
6960.31 2336
6961.10 2392
6961.88 2353
6962.67 2347
6963.46 2183
6964.24 2197
6965.03 2148
6965.82 2270
6966.61 2424
6967.40 2414
6968.18 2526
6968.97 2635
6969.76 2603
6970.55 2556
6971.33 2731
6972.12 2527
6972.91 2807
6973.70 2706
6974.49 2637
6975.27 2681
6976.06 2793
6976.85 2836
6977.64 3026
6978.43 2954
6979.22 2918
6980.00 3231
6980.79 3325
6981.58 3707
6982.37 4133
6983.16 4951
6983.95 5860
6984.74 6701
6985.52 8016
6986.31 8759
6987.10 9376
6987.89 9385
6988.68 8888
6989.47 8128
6990.26 7231
6991.05 6438
6991.83 5453
6992.62 4606
6993.41 4118
6994.20 3808
6994.99 3789
6995.78 3787
6996.57 4193
6997.36 4451
6998.15 5318
6998.94 6146
6999.73 6946
7000.52 7604
7001.31 8094
7002.10 8169
7002.89 7536
7003.68 6972
7004.47 6180
7005.26 5416
7006.05 4658
7006.84 4076
7007.63 3384
7008.42 3116
7009.21 2825
7010.00 2696
7010.79 2585
7011.58 2769
7012.37 2835
7013.16 2773
7013.95 2863
7014.74 3016
7015.53 2735
7016.32 2645
7017.11 2488
7017.90 2499
7018.69 2287
7019.48 2182
7020.27 2166
7021.06 2172
7021.85 2182
7022.64 2172
7023.43 2277
7024.22 2350
7025.02 2410
7025.81 2504
7026.60 2427
7027.39 2476
7028.18 2480
7028.97 2443
7029.76 2387
7030.55 2339
7031.34 2215
7032.14 2092
7032.93 2037
7033.72 1946
7034.51 1946
7035.30 1879
7036.09 1991
7036.88 2082
7037.68 2100
7038.47 2166
7039.26 2121
7040.05 2213
7040.84 2261
7041.64 2220
7042.43 2240
7043.22 2258
7044.01 2240
7044.80 2331
7045.60 2259
7046.39 2143
7047.18 2237
7047.97 2429
7048.76 2488
7049.56 2622
7050.35 2832
7051.14 2990
7051.93 3101
7052.73 2833
7053.52 2670
7054.31 2417
7055.10 2290
7055.90 2195
7056.69 2117
7057.48 2119
7058.27 2041
7059.07 2041
7059.86 1949
7060.65 1990
7061.45 1979
7062.24 2040
7063.03 2004
7063.83 1965
7064.62 2013
7065.41 2012
7066.21 2026
7067.00 2057
7067.79 2075
7068.59 2009
7069.38 1974
7070.17 1923
7070.97 1909
7071.76 2030
7072.55 1986
7073.35 2023
7074.14 1867
7074.93 1859
7075.73 1912
7076.52 1937
7077.32 1773
7078.11 1859
7078.90 1850
7079.70 1798
7080.49 1832
7081.29 1884
7082.08 1795
7082.87 1790
7083.67 1820
7084.46 1912
7085.26 1876
7086.05 1900
7086.85 2025
7087.64 2023
7088.43 2011
7089.23 2024
7090.02 2076
7090.82 2017
7091.61 1911
7092.41 1850
7093.20 1780
7094.00 1755
7094.79 1751
7095.59 1762
7096.38 1670
7097.18 1650
7097.97 1617
7098.77 1626
7099.56 1533
7100.36 1505
7101.15 1599
7101.95 1508
7102.74 1503
7103.54 1558
7104.33 1520
7105.13 1536
7105.92 1452
7106.72 1383
7107.52 1345
7108.31 1375
7109.11 1317
7109.90 1331
7110.70 1233
7111.49 1321
7112.29 1377
7113.09 1436
7113.88 1428
7114.68 1403
7115.47 1389
7116.27 1395
7117.07 1369
7117.86 1345
7118.66 1379
7119.45 1342
7120.25 1396
7121.05 1331
7121.84 1296
7122.64 1341
7123.44 1374
7124.23 1300
7125.03 1415
7125.83 1419
7126.62 1279
7127.42 1347
7128.22 1406
7129.01 1359
7129.81 1345
7130.61 1277
7131.40 1359
7132.20 1374
7133.00 1303
7133.79 1338
7134.59 1292
7135.39 1250
7136.19 1221
7136.98 1282
7137.78 1284
7138.58 1265
7139.38 1274
7140.17 1304
7140.97 1220
7141.77 1227
7142.57 1171
7143.36 1191
7144.16 1270
7144.96 1268
7145.76 1276
7146.55 1330
7147.35 1349
7148.15 1292
7148.95 1352
7149.74 1272
7150.54 1247
7151.34 1264
7152.14 1236
7152.94 1190
7153.74 1191
7154.53 1170
7155.33 1277
7156.13 1230
7156.93 1251
7157.73 1285
7158.53 1262
7159.32 1284
7160.12 1208
7160.92 1207
7161.72 1243
7162.52 1193
7163.32 1133
7164.12 1203
7164.91 1205
7165.71 1241
7166.51 1263
7167.31 1188
7168.11 1114
7168.91 1133
7169.71 1094
7170.51 1238
7171.31 1190
7172.11 1145
7172.90 1121
7173.70 1154
7174.50 1104
7175.30 1149
7176.10 1161
7176.90 1120
7177.70 1167
7178.50 1105
7179.30 1161
7180.10 1158
7180.90 1217
7181.70 1235
7182.50 1252
7183.30 1396
7184.10 1343
7184.90 1353
7185.70 1408
7186.50 1381
7187.30 1403
7188.10 1288
7188.90 1317
7189.70 1224
7190.50 1165
7191.30 1245
7192.10 1178
7192.90 1173
7193.70 1138
7194.50 1133
7195.30 1136
7196.10 1079
7196.90 1052
7197.70 1104
7198.50 1050
7199.30 1094
7200.11 1145
7200.91 1153
7201.71 1139
7202.51 1118
7203.31 1025
7204.11 1074
7204.91 1067
7205.71 1079
7206.51 1026
7207.31 991
7208.12 1031
7208.92 1082
7209.72 1090
7210.52 1055
7211.32 1007
7212.12 1016
7212.92 1072
7213.72 1027
7214.53 1078
7215.33 1125
7216.13 1106
7216.93 1117
7217.73 1087
7218.53 1111
7219.34 1086
7220.14 1008
7220.94 1182
7221.74 1148
7222.54 1084
7223.35 1074
7224.15 1179
7224.95 1133
7225.75 1170
7226.56 1097
7227.36 1116
7228.16 1008
7228.96 1027
7229.76 1094
7230.57 1069
7231.37 1050
7232.17 1091
7232.97 1101
7233.78 1139
7234.58 1246
7235.38 1210
7236.19 1241
7236.99 1265
7237.79 1310
7238.59 1294
7239.40 1246
7240.20 1259
7241.00 1364
7241.81 1396
7242.61 1317
7243.41 1364
7244.22 1198
7245.02 1251
7245.82 1186
7246.63 1222
7247.43 1185
7248.23 1199
7249.04 1179
7249.84 1187
7250.64 1295
7251.45 1321
7252.25 1331
7253.05 1230
7253.86 1227
7254.66 1248
7255.46 1226
7256.27 1251
7257.07 1244
7257.88 1160
7258.68 1189
7259.48 1160
7260.29 1268
7261.09 1175
7261.90 1186
7262.70 1209
7263.51 1250
7264.31 1238
7265.11 1235
7265.92 1251
7266.72 1232
7267.53 1335
7268.33 1279
7269.14 1314
7269.94 1309
7270.75 1351
7271.55 1296
7272.36 1306
7273.16 1345
7273.97 1355
7274.77 1384
7275.58 1328
7276.38 1404
7277.19 1445
7277.99 1451
7278.80 1386
7279.60 1461
7280.41 1533
7281.21 1668
7282.02 1716
7282.82 1945
7283.63 2238
7284.43 2376
7285.24 2585
7286.04 2672
7286.85 2708
7287.66 2481
7288.46 2417
7289.27 2243
7290.07 2072
7290.88 1858
7291.68 1831
7292.49 1711
7293.30 1634
7294.10 1604
7294.91 1581
7295.71 1645
7296.52 1694
7297.33 1625
7298.13 1666
7298.94 1600
7299.74 1643
7300.55 1730
7301.36 1708
7302.16 1780
7302.97 1943
7303.78 2048
7304.58 1937
7305.39 1985
7306.20 2022
7307.00 1939
7307.81 2117
7308.62 2303
7309.42 2423
7310.23 2583
7311.04 2730
7311.84 2960
7312.65 2911
7313.46 2869
7314.27 2830
7315.07 2670
7315.88 2820
7316.69 2786
7317.49 2897
7318.30 3243
7319.11 3540
7319.92 3884
7320.72 4054
7321.53 3990
7322.34 4028
7323.15 4099
7323.95 3907
7324.76 3550
7325.57 3204
7326.38 2882
7327.19 2621
7327.99 2333
7328.80 2103
7329.61 1934
7330.42 1879
7331.22 1925
7332.03 1860
7332.84 1704
7333.65 1658
7334.46 1868
7335.27 1804
7336.07 1738
7336.88 1680
7337.69 1672
7338.50 1763
7339.31 1742
7340.12 1680
7340.92 1684
7341.73 1714
7342.54 1710
7343.35 1676
7344.16 1739
7344.97 1883
7345.78 1750
7346.59 1800
7347.39 1740
7348.20 1900
7349.01 1731
7349.82 1750
7350.63 1769
7351.44 1760
7352.25 1644
7353.06 1613
7353.87 1637
7354.68 1651
7355.49 1638
7356.30 1575
7357.11 1572
7357.92 1600
7358.72 1782
7359.53 1667
7360.34 1736
7361.15 1782
7361.96 1775
7362.77 1683
7363.58 1678
7364.39 1747
7365.20 1855
7366.01 1770
7366.82 1740
7367.63 1770
7368.44 1759
7369.25 1762
7370.06 1784
7370.87 1768
7371.68 1653
7372.49 1665
7373.30 1737
7374.11 1715
7374.93 1785
7375.74 1788
7376.55 1868
7377.36 1975
7378.17 2055
7378.98 2260
7379.79 2428
7380.60 2571
7381.41 2799
7382.22 2953
7383.03 2913
7383.84 2782
7384.65 2800
7385.46 2549
7386.28 2453
7387.09 2232
7387.90 2069
7388.71 1983
7389.52 1888
7390.33 1794
7391.14 1746
7391.95 1778
7392.77 1724
7393.58 1618
7394.39 1657
7395.20 1733
7396.01 1818
7396.82 1924
7397.64 2048
7398.45 2037
7399.26 2299
7400.07 2388
7400.88 2457
7401.69 2703
7402.51 2681
7403.32 2700
7404.13 2677
7404.94 2653
7405.76 2694
7406.57 2617
7407.38 2630
7408.19 2686
7409.00 2631
7409.82 2543
7410.63 2384
7411.44 2293
7412.25 2166
7413.07 2035
7413.88 1818
7414.69 1746
7415.50 1803
7416.32 1668
7417.13 1537
7417.94 1489
7418.76 1486
7419.57 1487
7420.38 1422
7421.19 1477
7422.01 1461
7422.82 1420
7423.63 1343
7424.45 1397
7425.26 1302
7426.07 1276
7426.89 1405
7427.70 1357
7428.51 1289
7429.33 1328
7430.14 1338
7430.95 1337
7431.77 1321
7432.58 1230
7433.39 1227
7434.21 1213
7435.02 1252
7435.84 1250
7436.65 1260
7437.46 1346
7438.28 1380
7439.09 1326
7439.91 1287
7440.72 1339
7441.53 1313
7442.35 1353
7443.16 1341
7443.98 1262
7444.79 1267
7445.60 1347
7446.42 1284
7447.23 1304
7448.05 1258
7448.86 1233
7449.68 1225
7450.49 1244
7451.31 1182
7452.12 1164
7452.94 1130
7453.75 1150
7454.57 1224
7455.38 1226
7456.20 1158
7457.01 1159
7457.83 1147
7458.64 1229
7459.46 1269
7460.27 1158
7461.09 1236
7461.90 1195
7462.72 1235
7463.53 1232
7464.35 1217
7465.16 1254
7465.98 1166
7466.79 1191
7467.61 1229
7468.42 1277
7469.24 1228
7470.06 1264
7470.87 1147
7471.69 1236
7472.50 1347
7473.32 1269
7474.13 1281
7474.95 1218
7475.77 1300
7476.58 1186
7477.40 1208
7478.21 1192
7479.03 1197
7479.85 1096
7480.66 1259
7481.48 1220
7482.30 1134
7483.11 1158
7483.93 1181
7484.75 1102
7485.56 1084
7486.38 1094
7487.20 1080
7488.01 1049
7488.83 1038
7489.65 917
7490.46 1043
7491.28 1043
7492.10 1002
7492.91 1017
7493.73 1038
7494.55 1049
7495.36 1042
7496.18 1083
7497.00 1060
7497.82 1024
7498.63 1057
7499.45 1116
7500.27 1017
7501.08 965
7501.90 1063
7502.72 998
7503.54 1027
7504.35 1051
7505.17 1085
7505.99 1073
7506.81 1028
7507.62 945
7508.44 1020
7509.26 959
7510.08 1028
7510.90 1059
7511.71 1010
7512.53 900
7513.35 956
7514.17 934
7514.99 1006
7515.80 956
7516.62 989
7517.44 1037
7518.26 1068
7519.08 932
7519.90 930
7520.71 861
7521.53 938
7522.35 983
7523.17 987
7523.99 966
7524.81 945
7525.63 993
7526.45 931
7527.26 984
7528.08 1025
7528.90 1005
7529.72 942
7530.54 944
7531.36 916
7532.18 883
7533.00 901
7533.82 1006
7534.64 971
7535.45 899
7536.27 952
7537.09 930
7537.91 967
7538.73 1010
7539.55 1038
7540.37 979
7541.19 1032
7542.01 1009
7542.83 1014
7543.65 917
7544.47 988
7545.29 1059
7546.11 1077
7546.93 1007
7547.75 1040
7548.57 1022
7549.39 994
7550.21 951
7551.03 1064
7551.85 1130
7552.67 989
7553.49 985
7554.31 953
7555.13 1032
7555.95 1060
7556.77 1029
7557.59 1088
7558.41 1090
7559.23 1046
7560.05 1002
7560.87 1023
7561.69 1022
7562.51 1073
7563.34 992
7564.16 1021
7564.98 1038
7565.80 992
7566.62 1020
7567.44 1002
7568.26 979
7569.08 968
7569.90 1057
7570.72 1063
7571.55 1099
7572.37 1085
7573.19 1092
7574.01 1008
7574.83 988
7575.65 954
7576.47 1027
7577.30 1067
7578.12 1039
7578.94 935
7579.76 942
7580.58 960
7581.40 1072
7582.23 980
7583.05 978
7583.87 1102
7584.69 1085
7585.51 1061
7586.33 1104
7587.16 1131
7587.98 1171
7588.80 1204
7589.62 1128
7590.45 1219
7591.27 1234
7592.09 1160
7592.91 1118
7593.74 1091
7594.56 1152
7595.38 1144
7596.20 1068
7597.03 1134
7597.85 1172
7598.67 1079
7599.49 1070
7600.32 1153
7601.14 1205
7601.96 1260
7602.78 1335
7603.61 1353
7604.43 1438
7605.25 1390
7606.08 1469
7606.90 1562
7607.72 1538
7608.55 1364
7609.37 1406
7610.19 1300
7611.02 1327
7611.84 1341
7612.66 1227
7613.49 1358
7614.31 1401
7615.13 1375
7615.96 1376
7616.78 1459
7617.60 1557
7618.43 1607
7619.25 1583
7620.08 1586
7620.90 1570
7621.72 1513
7622.55 1512
7623.37 1418
7624.20 1309
7625.02 1324
7625.84 1363
7626.67 1412
7627.49 1418
7628.32 1494
7629.14 1573
7629.97 1685
7630.79 1737
7631.61 1942
7632.44 1998
7633.26 2036
7634.09 2077
7634.91 1919
7635.74 1815
7636.56 1642
7637.39 1519
7638.21 1418
7639.04 1363
7639.86 1197
7640.69 1126
7641.51 1110
7642.34 1000
7643.16 1055
7643.99 1062
7644.81 1026
7645.64 1092
7646.46 996
7647.29 1002
7648.11 1019
7648.94 1017
7649.76 1059
7650.59 1059
7651.42 1070
7652.24 1007
7653.07 952
7653.89 1028
7654.72 930
7655.54 924
7656.37 934
7657.20 1007
7658.02 975
7658.85 1001
7659.67 1029
7660.50 961
7661.33 919
7662.15 997
7662.98 940
7663.80 942
7664.63 1009
7665.46 963
7666.28 1042
7667.11 1037
7667.94 979
7668.76 956
7669.59 980
7670.42 1002
7671.24 1097
7672.07 975
7672.90 964
7673.72 974
7674.55 958
7675.38 960
7676.20 972
7677.03 967
7677.86 955
7678.68 891
7679.51 1037
7680.34 978
7681.16 918
7681.99 880
7682.82 934
7683.65 1049
7684.47 920
7685.30 976
7686.13 957
7686.96 930
7687.78 980
7688.61 979
7689.44 854
7690.27 910
7691.09 939
7691.92 999
7692.75 1022
7693.58 995
7694.41 948
7695.23 946
7696.06 1020
7696.89 1090
7697.72 1025
7698.55 1105
7699.37 1174
7700.20 1137
7701.03 1119
7701.86 996
7702.69 1020
7703.51 959
7704.34 1011
7705.17 1017
7706.00 1014
7706.83 996
7707.66 952
7708.49 944
7709.31 905
7710.14 970
7710.97 987
7711.80 984
7712.63 932
7713.46 978
7714.29 980
7715.12 952
7715.95 924
7716.77 848
7717.60 946
7718.43 923
7719.26 879
7720.09 854
7720.92 873
7721.75 891
7722.58 844
7723.41 952
7724.24 884
7725.07 808
7725.90 838
7726.73 856
7727.56 890
7728.39 834
7729.22 850
7730.05 946
7730.88 934
7731.71 860
7732.54 898
7733.37 884
7734.20 876
7735.03 863
7735.86 876
7736.69 823
7737.52 808
7738.35 886
7739.18 797
7740.01 865
7740.84 886
7741.67 892
7742.50 903
7743.33 876
7744.16 901
7744.99 840
7745.82 982
7746.65 958
7747.48 982
7748.31 945
7749.14 1019
7749.97 980
7750.81 1015
7751.64 989
7752.47 976
7753.30 967
7754.13 901
7754.96 852
7755.79 801
7756.62 853
7757.45 898
7758.29 904
7759.12 801
7759.95 877
7760.78 809
7761.61 939
7762.44 847
7763.27 812
7764.11 761
7764.94 807
7765.77 811
7766.60 846
7767.43 844
7768.26 845
7769.10 847
7769.93 894
7770.76 871
7771.59 892
7772.42 783
7773.26 755
7774.09 884
7774.92 907
7775.75 843
7776.59 776
7777.42 848
7778.25 821
7779.08 817
7779.92 818
7780.75 851
7781.58 771
7782.41 850
7783.25 870
7784.08 871
7784.91 932
7785.74 926
7786.58 997
7787.41 927
7788.24 931
7789.08 902
7789.91 926
7790.74 954
7791.57 901
7792.41 877
7793.24 869
7794.07 897
7794.91 852
7795.74 810
7796.57 814
7797.41 885
7798.24 910
7799.07 822
7799.91 882
7800.74 923
7801.58 922
7802.41 860
7803.24 962
7804.08 906
7804.91 909
7805.74 943
7806.58 942
7807.41 1003
7808.25 955
7809.08 944
7809.91 932
7810.75 986
7811.58 1001
7812.42 990
7813.25 1032
7814.09 1126
7814.92 1192
7815.75 1260
7816.59 1201
7817.42 1169
7818.26 1226
7819.09 1204
7819.93 1178
7820.76 1059
7821.60 1046
7822.43 1093
7823.27 1060
7824.10 1077
7824.94 1105
7825.77 1180
7826.61 1241
7827.44 1206
7828.28 1209
7829.11 1182
7829.95 1182
7830.78 1173
7831.62 1054
7832.45 1107
7833.29 1115
7834.12 1166
7834.96 1154
7835.79 1133
7836.63 1147
7837.46 1153
7838.30 1092
7839.14 1084
7839.97 1126
7840.81 1118
7841.64 1162
7842.48 1179
7843.31 1140
7844.15 1135
7844.99 1110
7845.82 1154
7846.66 1068
7847.49 1001
7848.33 1057
7849.17 1093
7850.00 951
7850.84 1010
7851.68 980
7852.51 1014
7853.35 1003
7854.18 1065
7855.02 1052
7855.86 963
7856.69 998
7857.53 1073
7858.37 1111
7859.20 1105
7860.04 1111
7860.88 1147
7861.71 1147
7862.55 1091
7863.39 1154
7864.23 1033
7865.06 1106
7865.90 987
7866.74 946
7867.57 1034
7868.41 1063
7869.25 1024
7870.09 1135
7870.92 1126
7871.76 1190
7872.60 1135
7873.44 1191
7874.27 1088
7875.11 1081
7875.95 1091
7876.79 1130
7877.62 1296
7878.46 1359
7879.30 1267
7880.14 1240
7880.97 1118
7881.81 1135
7882.65 1155
7883.49 1117
7884.33 1123
7885.16 1012
7886.00 1043
7886.84 1051
7887.68 1065
7888.52 1155
7889.36 1064
7890.19 1129
7891.03 1107
7891.87 1074
7892.71 1214
7893.55 1269
7894.39 1193
7895.23 1173
7896.06 1194
7896.90 1201
7897.74 1177
7898.58 1219
7899.42 1171
7900.26 1175
7901.10 1278
7901.94 1313
7902.77 1302
7903.61 1236
7904.45 1165
7905.29 1121
7906.13 1150
7906.97 1054
7907.81 1001
7908.65 984
7909.49 951
7910.33 1009
7911.17 1001
7912.01 947
7912.85 991
7913.69 994
7914.53 1090
7915.37 1074
7916.21 1131
7917.05 1150
7917.89 1213
7918.73 1297
7919.57 1191
7920.41 1247
7921.25 1130
7922.09 1127
7922.93 1116
7923.77 1048
7924.61 989
7925.45 1003
7926.29 1072
7927.13 982
7927.97 914
7928.81 959
7929.65 874
7930.49 973
7931.33 977
7932.17 938
7933.01 950
7933.85 920
7934.69 945
7935.53 923
7936.37 992
7937.21 905
7938.05 885
7938.90 891
7939.74 893
7940.58 872
7941.42 881
7942.26 908
7943.10 951
7943.94 982
7944.78 1005
7945.63 1082
7946.47 1203
7947.31 1132
7948.15 1044
7948.99 967
7949.83 1011
7950.67 991
7951.52 993
7952.36 973
7953.20 1024
7954.04 985
7954.88 991
7955.72 1032
7956.57 1031
7957.41 987
7958.25 968
7959.09 965
7959.93 1002
7960.78 1022
7961.62 1096
7962.46 1098
7963.30 1094
7964.15 1164
7964.99 1159
7965.83 1166
7966.67 1240
7967.52 1371
7968.36 1428
7969.20 1408
7970.04 1330
7970.89 1225
7971.73 1141
7972.57 1156
7973.41 1009
7974.26 961
7975.10 1058
7975.94 942
7976.79 970
7977.63 967
7978.47 1047
7979.31 982
7980.16 991
7981.00 1058
7981.84 1011
7982.69 942
7983.53 899
7984.37 989
7985.22 919
7986.06 854
7986.90 981
7987.75 972
7988.59 884
7989.44 855
7990.28 861
7991.12 838
7991.97 771
7992.81 858
7993.65 787
7994.50 759
7995.34 804
7996.19 821
7997.03 871
7997.87 836
7998.72 876
7999.56 881
8000.41 807
8001.25 828
8002.10 894
8002.94 868
8003.78 857
8004.63 813
8005.47 803
8006.32 803
8007.16 831
8008.01 795
8008.85 800
8009.70 781
8010.54 787
8011.39 777
8012.23 738
8013.08 735
8013.92 748
8014.77 758
8015.61 720
8016.46 723
8017.30 743
8018.15 727
8018.99 743
8019.84 736
8020.68 722
8021.53 743
8022.37 718
8023.22 743
8024.06 715
8024.91 708
8025.75 729
8026.60 740
8027.45 804
8028.29 760
8029.14 702
8029.98 785
8030.83 775
8031.67 759
8032.52 733
8033.37 718
8034.21 754
8035.06 771
8035.90 761
8036.75 699
8037.60 736
8038.44 738
8039.29 727
8040.14 701
8040.98 735
8041.83 769
8042.68 650
8043.52 647
8044.37 717
8045.21 716
8046.06 783
8046.91 752
8047.75 765
8048.60 670
8049.45 719
8050.30 743
8051.14 793
8051.99 726
8052.84 726
8053.68 731
8054.53 719
8055.38 725
8056.22 743
8057.07 668
8057.92 684
8058.77 721
8059.61 786
8060.46 731
8061.31 708
8062.16 666
8063.00 609
8063.85 646
8064.70 719
8065.55 658
8066.39 658
8067.24 673
8068.09 744
8068.94 732
8069.79 733
8070.63 716
8071.48 656
8072.33 674
8073.18 738
8074.03 698
8074.87 650
8075.72 572
8076.57 672
8077.42 686
8078.27 702
8079.12 729
8079.96 645
8080.81 671
8081.66 683
8082.51 678
8083.36 684
8084.21 724
8085.06 729
8085.90 791
8086.75 724
8087.60 686
8088.45 734
8089.30 688
8090.15 702
8091.00 693
8091.85 679
8092.70 665
8093.54 680
8094.39 715
8095.24 688
8096.09 773
8096.94 735
8097.79 722
8098.64 736
8099.49 681
8100.34 717
8101.19 728
8102.04 646
8102.89 655
8103.74 687
8104.59 644
8105.44 653
8106.29 729
8107.14 694
8107.99 715
8108.84 716
8109.69 675
8110.54 638
8111.39 649
8112.24 662
8113.09 655
8113.94 703
8114.79 694
8115.64 679
8116.49 756
8117.34 734
8118.19 686
8119.04 738
8119.89 701
8120.74 737
8121.59 699
8122.44 723
8123.29 724
8124.14 757
8124.99 750
8125.84 749
8126.70 721
8127.55 805
8128.40 799
8129.25 772
8130.10 734
8130.95 711
8131.80 737
8132.65 768
8133.50 777
8134.36 795
8135.21 763
8136.06 823
8136.91 782
8137.76 768
8138.61 759
8139.46 727
8140.32 759
8141.17 739
8142.02 768
8142.87 809
8143.72 878
8144.57 829
8145.43 851
8146.28 784
8147.13 901
8147.98 932
8148.83 882
8149.69 960
8150.54 883
8151.39 893
8152.24 865
8153.10 902
8153.95 992
8154.80 1028
8155.65 1162
8156.50 1176
8157.36 1151
8158.21 1088
8159.06 1069
8159.92 1054
8160.77 906
8161.62 852
8162.47 876
8163.33 821
8164.18 814
8165.03 782
8165.88 800
8166.74 824
8167.59 827
8168.44 820
8169.30 818
8170.15 836
8171.00 831
8171.86 853
8172.71 850
8173.56 817
8174.42 799
8175.27 759
8176.12 786
8176.98 769
8177.83 807
8178.68 835
8179.54 775
8180.39 721
8181.25 757
8182.10 735
8182.95 663
8183.81 691
8184.66 667
8185.51 723
8186.37 705
8187.22 704
8188.08 728
8188.93 626
8189.79 758
8190.64 730
8191.49 667
8192.35 789
8193.20 710
8194.06 713
8194.91 698
8195.77 712
8196.62 694
8197.47 674
8198.33 707
8199.18 718
8200.04 660
8200.89 661
8201.75 654
8202.60 712
8203.46 688
8204.31 649
8205.17 695
8206.02 700
8206.88 682
8207.73 663
8208.59 705
8209.44 661
8210.30 673
8211.15 650
8212.01 609
8212.87 655
8213.72 736
8214.58 668
8215.43 645
8216.29 652
8217.14 691
8218.00 776
8218.85 681
8219.71 735
8220.57 638
8221.42 727
8222.28 720
8223.13 668
8223.99 709
8224.85 661
8225.70 645
8226.56 700
8227.41 650
8228.27 633
8229.13 672
8229.98 706
8230.84 715
8231.70 646
8232.55 722
8233.41 698
8234.26 650
8235.12 674
8235.98 658
8236.83 689
8237.69 682
8238.55 682
8239.40 662
8240.26 634
8241.12 666
8241.98 636
8242.83 666
8243.69 683
8244.55 644
8245.40 626
8246.26 649
8247.12 691
8247.98 679
8248.83 678
8249.69 653
8250.55 691
8251.40 647
8252.26 681
8253.12 638
8253.98 649
8254.83 690
8255.69 606
8256.55 623
8257.41 674
8258.27 671
8259.12 722
8259.98 673
8260.84 638
8261.70 649
8262.55 662
8263.41 673
8264.27 607
8265.13 634
8265.99 598
8266.85 644
8267.70 660
8268.56 624
8269.42 651
8270.28 700
8271.14 704
8272.00 649
8272.85 643
8273.71 666
8274.57 647
8275.43 646
8276.29 669
8277.15 695
8278.01 683
8278.87 675
8279.72 616
8280.58 630
8281.44 711
8282.30 803
8283.16 707
8284.02 805
8284.88 819
8285.74 747
8286.60 703
8287.46 770
8288.32 793
8289.17 755
8290.03 733
8290.89 719
8291.75 805
8292.61 860
8293.47 842
8294.33 874
8295.19 874
8296.05 804
8296.91 833
8297.77 800
8298.63 744
8299.49 741
8300.35 743
8301.21 750
8302.07 745
8302.93 738
8303.79 759
8304.65 717
8305.51 786
8306.37 731
8307.23 738
8308.09 767
8308.95 751
8309.81 818
8310.67 732
8311.53 690
8312.39 697
8313.26 681
8314.12 799
8314.98 769
8315.84 827
8316.70 823
8317.56 800
8318.42 771
8319.28 812
8320.14 787
8321.00 782
8321.86 774
8322.73 745
8323.59 743
8324.45 703
8325.31 717
8326.17 687
8327.03 753
8327.89 711
8328.75 671
8329.62 680
8330.48 662
8331.34 649
8332.20 658
8333.06 731
8333.92 675
8334.79 660
8335.65 722
8336.51 715
8337.37 715
8338.23 635
8339.09 708
8339.96 748
8340.82 715
8341.68 700
8342.54 740
8343.41 713
8344.27 740
8345.13 812
8345.99 772
8346.85 772
8347.72 790
8348.58 756
8349.44 749
8350.30 725
8351.17 661
8352.03 698
8352.89 699
8353.76 747
8354.62 713
8355.48 694
8356.34 744
8357.21 712
8358.07 709
8358.93 743
8359.80 846
8360.66 687
8361.52 691
8362.38 777
8363.25 724
8364.11 729
8364.97 728
8365.84 728
8366.70 766
8367.56 751
8368.43 772
8369.29 756
8370.16 712
8371.02 819
8371.88 773
8372.75 778
8373.61 734
8374.47 738
8375.34 784
8376.20 739
8377.07 759
8377.93 731
8378.79 733
8379.66 719
8380.52 791
8381.39 835
8382.25 799
8383.11 799
8383.98 790
8384.84 784
8385.71 788
8386.57 765
8387.44 786
8388.30 776
8389.17 832
8390.03 773
8390.89 771
8391.76 800
8392.62 783
8393.49 743
8394.35 771
8395.22 800
8396.08 787
8396.95 815
8397.81 783
8398.68 889
8399.54 817
8400.41 881
8401.27 891
8402.14 830
8403.00 829
8403.87 909
8404.74 877
8405.60 913
8406.47 914
8407.33 839
8408.20 826
8409.06 852
8409.93 902
8410.79 921
8411.66 931
8412.53 912
8413.39 904
8414.26 919
8415.12 949
8415.99 976
8416.86 1001
8417.72 1019
8418.59 976
8419.45 914
8420.32 989
8421.19 1002
8422.05 994
8422.92 979
8423.78 1060
8424.65 1087
8425.52 1064
8426.38 1076
8427.25 1109
8428.12 1063
8428.98 1086
8429.85 1125
8430.72 1202
8431.58 1157
8432.45 1098
8433.32 1161
8434.18 1191
8435.05 1197
8435.92 1169
8436.79 1170
8437.65 1267
8438.52 1285
8439.39 1345
8440.25 1427
8441.12 1443
8441.99 1576
8442.86 1519
8443.72 1647
8444.59 1563
8445.46 1687
8446.33 1624
8447.19 1613
8448.06 1607
8448.93 1537
8449.80 1513
8450.66 1549
8451.53 1556
8452.40 1617
8453.27 1743
8454.14 1963
8455.00 2226
8455.87 2522
8456.74 2808
8457.61 2994
8458.48 2937
8459.34 2996
8460.21 2865
8461.08 2591
8461.95 2384
8462.82 2137
8463.69 2020
8464.55 1904
8465.42 1837
8466.29 2038
8467.16 2278
8468.03 2644
8468.90 3249
8469.77 4082
8470.63 4748
8471.50 4911
8472.37 4959
8473.24 4876
8474.11 4388
8474.98 3851
8475.85 3254
8476.72 2706
8477.59 2339
8478.45 2137
8479.32 1812
8480.19 1652
8481.06 1536
8481.93 1473
8482.80 1468
8483.67 1400
8484.54 1338
8485.41 1372
8486.28 1295
8487.15 1264
8488.02 1292
8488.89 1269
8489.76 1362
8490.63 1209
8491.50 1197
8492.37 1150
8493.24 1178
8494.11 1274
8494.98 1299
8495.85 1338
8496.72 1371
8497.59 1433
8498.46 1486
8499.33 1367
8500.20 1324
8501.07 1299
8501.94 1272
8502.81 1206
8503.68 1160
8504.55 1171
8505.42 1182
8506.29 1267
8507.16 1305
8508.03 1350
8508.90 1433
8509.77 1459
8510.65 1440
8511.52 1373
8512.39 1431
8513.26 1338
8514.13 1341
8515.00 1237
8515.87 1132
8516.74 1156
8517.61 1119
8518.48 1155
8519.36 1110
8520.23 1108
8521.10 1176
8521.97 1112
8522.84 1134
8523.71 1163
8524.58 1203
8525.46 1124
8526.33 1159
8527.20 1182
8528.07 1194
8528.94 1204
8529.81 1226
8530.69 1273
8531.56 1321
8532.43 1354
8533.30 1293
8534.17 1338
8535.05 1262
8535.92 1322
8536.79 1351
8537.66 1349
8538.54 1322
8539.41 1237
8540.28 1230
8541.15 1191
8542.02 1198
8542.90 1138
8543.77 1185
8544.64 1189
8545.51 1281
8546.39 1267
8547.26 1252
8548.13 1262
8549.01 1256
8549.88 1287
8550.75 1302
8551.62 1316
8552.50 1403
8553.37 1401
8554.24 1561
8555.12 1532
8555.99 1467
8556.86 1467
8557.74 1407
8558.61 1315
8559.48 1258
8560.36 1249
8561.23 1153
8562.10 1111
8562.98 1092
8563.85 1113
8564.72 1094
8565.60 1075
8566.47 1106
8567.34 1048
8568.22 945
8569.09 991
8569.97 1019
8570.84 1049
8571.71 1002
8572.59 1001
8573.46 994
8574.34 987
8575.21 936
8576.08 960
8576.96 945
8577.83 962
8578.71 1036
8579.58 991
8580.46 890
8581.33 894
8582.20 949
8583.08 1024
8583.95 958
8584.83 967
8585.70 1041
8586.58 1070
8587.45 1038
8588.33 997
8589.20 981
8590.08 948
8590.95 908
8591.83 954
8592.70 938
8593.58 970
8594.45 993
8595.33 1012
8596.20 984
8597.08 895
8597.95 970
8598.83 917
8599.70 958
8600.58 971
8601.45 972
8602.33 993
8603.21 988
8604.08 1001
8604.96 975
8605.83 1005
8606.71 1014
8607.58 951
8608.46 924
8609.34 911
8610.21 991
8611.09 920
8611.96 927
8612.84 978
8613.72 996
8614.59 1031
8615.47 1073
8616.34 1043
8617.22 1039
8618.10 1033
8618.97 1007
8619.85 1030
8620.73 1099
8621.60 1062
8622.48 994
8623.36 993
8624.23 1070
8625.11 1113
8625.99 1124
8626.86 1093
8627.74 1158
8628.62 1205
8629.49 1217
8630.37 1175
8631.25 1212
8632.12 1233
8633.00 1211
8633.88 1214
8634.76 1261
8635.63 1186
8636.51 1287
8637.39 1251
8638.26 1223
8639.14 1269
8640.02 1292
8640.90 1302
8641.77 1312
8642.65 1371
8643.53 1285
8644.41 1347
8645.28 1519
8646.16 1454
8647.04 1402
8647.92 1445
8648.80 1454
8649.67 1433
8650.55 1501
8651.43 1438
8652.31 1524
8653.19 1532
8654.06 1556
8654.94 1401
8655.82 1429
8656.70 1483
8657.58 1528
8658.46 1663
8659.33 1625
8660.21 1614
8661.09 1576
8661.97 1582
8662.85 1571
8663.73 1490
8664.61 1529
8665.48 1563
8666.36 1587
8667.24 1614
8668.12 1626
8669.00 1740
8669.88 1893
8670.76 2119
8671.64 2307
8672.52 2704
8673.40 3043
8674.27 3507
8675.15 3906
8676.03 4051
8676.91 4067
8677.79 3912
8678.67 3799
8679.55 3336
8680.43 3017
8681.31 2655
8682.19 2402
8683.07 2295
8683.95 2053
8684.83 1814
8685.71 1772
8686.59 1851
8687.47 1940
8688.35 2001
8689.23 2218
8690.11 2702
8690.99 3300
8691.87 3799
8692.75 4532
8693.63 4785
8694.51 4978
8695.39 4844
8696.27 4360
8697.15 3925
8698.03 3356
8698.91 2934
8699.79 2476
8700.67 2027
8701.55 1784
8702.43 1620
8703.31 1574
8704.19 1442
8705.07 1455
8705.95 1386
8706.84 1377
8707.72 1410
8708.60 1341
8709.48 1281
8710.36 1299
8711.24 1294
8712.12 1342
8713.00 1332
8713.88 1277
8714.76 1218
8715.65 1234
8716.53 1133
8717.41 1175
8718.29 1166
8719.17 1174
8720.05 1214
8720.93 1103
8721.82 1251
8722.70 1245
8723.58 1264
8724.46 1260
8725.34 1164
8726.22 1168
8727.11 1157
8727.99 1201
8728.87 1246
8729.75 1181
8730.63 1248
8731.52 1257
8732.40 1273
8733.28 1346
8734.16 1281
8735.05 1290
8735.93 1202
8736.81 1190
8737.69 1129
8738.58 1187
8739.46 1164
8740.34 1175
8741.22 1149
8742.11 1109
8742.99 1093
8743.87 1162
8744.75 1207
8745.64 1176
8746.52 1146
8747.40 1141
8748.28 1180
8749.17 1152
8750.05 1130
8750.93 1144
8751.82 1186
8752.70 1213
8753.58 1273
8754.47 1223
8755.35 1210
8756.23 1228
8757.12 1275
8758.00 1281
8758.88 1264
8759.77 1342
8760.65 1364
8761.53 1318
8762.42 1280
8763.30 1273
8764.19 1232
8765.07 1189
8765.95 1165
8766.84 1203
8767.72 1187
8768.60 1215
8769.49 1210
8770.37 1156
8771.26 1198
8772.14 1250
8773.03 1258
8773.91 1238
8774.79 1274
8775.68 1196
8776.56 1102
8777.45 1130
8778.33 1056
8779.22 1039
8780.10 1015
8780.98 1014
8781.87 998
8782.75 968
8783.64 968
8784.52 1085
8785.41 1007
8786.29 1017
8787.18 1078
8788.06 1040
8788.95 979
8789.83 939
8790.72 976
8791.60 955
8792.49 951
8793.37 984
8794.26 980
8795.14 1055
8796.03 996
8796.92 982
8797.80 936
8798.69 944
8799.57 973
8800.46 1092
8801.34 1098
8802.23 1041
8803.11 1031
8804.00 1065
8804.89 1087
8805.77 1092
8806.66 1050
8807.54 1005
8808.43 1021
8809.32 965
8810.20 997
8811.09 922
8811.97 893
8812.86 904
8813.75 896
8814.63 923
8815.52 931
8816.41 896
8817.29 850
8818.18 824
8819.06 871
8819.95 945
8820.84 883
8821.72 900
8822.61 904
8823.50 911
8824.38 931
8825.27 917
8826.16 840
8827.05 859
8827.93 897
8828.82 934
8829.71 980
8830.59 877
8831.48 797
8832.37 804
8833.25 829
8834.14 821
8835.03 805
8835.92 831
8836.80 857
8837.69 816
8838.58 814
8839.47 717
8840.35 738
8841.24 748
8842.13 783
8843.02 794
8843.90 742
8844.79 837
8845.68 844
8846.57 811
8847.46 819
8848.34 820
8849.23 759
8850.12 850
8851.01 804
8851.90 836
8852.78 784
8853.67 774
8854.56 764
8855.45 766
8856.34 732
8857.23 700
8858.12 723
8859.00 733
8859.89 748
8860.78 738
8861.67 735
8862.56 721
8863.45 741
8864.34 693
8865.22 694
8866.11 702
8867.00 731
8867.89 717
8868.78 680
8869.67 685
8870.56 733
8871.45 688
8872.34 675
8873.23 692
8874.12 715
8875.00 671
8875.89 634
8876.78 676
8877.67 698
8878.56 674
8879.45 657
8880.34 686
8881.23 671
8882.12 680
8883.01 738
8883.90 704
8884.79 684
8885.68 697
8886.57 655
8887.46 636
8888.35 648
8889.24 681
8890.13 688
8891.02 675
8891.91 640
8892.80 653
8893.69 642
8894.58 646
8895.47 631
8896.36 666
8897.25 714
8898.14 693
8899.03 659
8899.92 671
8900.81 658
8901.71 693
8902.60 681
8903.49 696
8904.38 677
8905.27 675
8906.16 628
8907.05 654
8907.94 668
8908.83 592
8909.72 570
8910.61 667
8911.51 666
8912.40 619
8913.29 615
8914.18 547
8915.07 580
8915.96 598
8916.85 628
8917.75 622
8918.64 623
8919.53 559
8920.42 588
8921.31 618
8922.20 635
8923.09 663
8923.99 624
8924.88 622
8925.77 621
8926.66 678
8927.55 569
8928.45 562
8929.34 579
8930.23 554
8931.12 560
8932.01 574
8932.91 627
8933.80 580
8934.69 588
8935.58 599
8936.48 580
8937.37 572
8938.26 593
8939.15 596
8940.05 622
8940.94 544
8941.83 595
8942.72 564
8943.62 590
8944.51 599
8945.40 596
8946.30 591
8947.19 598
8948.08 609
8948.97 623
8949.87 576
8950.76 554
8951.65 619
8952.55 653
8953.44 594
8954.33 612
8955.23 615
8956.12 534
8957.01 576
8957.91 570
8958.80 558
8959.69 601
8960.59 605
8961.48 626
8962.38 618
8963.27 565
8964.16 577
8965.06 604
8965.95 611
8966.85 629
8967.74 590
8968.63 556
8969.53 564
8970.42 599
8971.32 572
8972.21 594
8973.10 530
8974.00 582
8974.89 579
8975.79 562
8976.68 543
8977.58 576
8978.47 613
8979.36 602
8980.26 554
8981.15 534
8982.05 576
8982.94 599
8983.84 570
8984.73 586
8985.63 559
8986.52 533
8987.42 594
8988.31 560
8989.21 524
8990.10 499
8991.00 571
8991.89 580
8992.79 509
8993.68 558
8994.58 514
8995.47 562
8996.37 576
8997.27 528
8998.16 570
8999.06 509
8999.95 503
9000.85 525
9001.74 521
9002.64 522
9003.53 566
9004.43 610
9005.33 563
9006.22 514
9007.12 575
9008.01 535
9008.91 570
9009.81 563
9010.70 582
9011.60 555
9012.49 500
9013.39 553
9014.29 549
9015.18 581
9016.08 554
9016.98 504
9017.87 562
9018.77 521
9019.67 562
9020.56 603
9021.46 502
9022.36 520
9023.25 504
9024.15 498
9025.05 481
9025.94 509
9026.84 557
9027.74 538
9028.63 565
9029.53 567
9030.43 543
9031.33 479
9032.22 511
9033.12 556
9034.02 543
9034.91 533
9035.81 519
9036.71 533
9037.61 514
9038.50 545
9039.40 541
9040.30 462
9041.20 545
9042.10 586
9042.99 557
9043.89 562
9044.79 506
9045.69 541
9046.58 577
9047.48 530
9048.38 502
9049.28 513
9050.18 573
9051.07 609
9051.97 571
9052.87 529
9053.77 561
9054.67 599
9055.57 552
9056.46 517
9057.36 550
9058.26 551
9059.16 556
9060.06 570
9060.96 605
9061.86 574
9062.75 541
9063.65 571
9064.55 520
9065.45 560
9066.35 504
9067.25 567
9068.15 595
9069.05 535
9069.95 547
9070.84 574
9071.74 518
9072.64 617
9073.54 574
9074.44 576
9075.34 603
9076.24 543
9077.14 558
9078.04 543
9078.94 583
9079.84 609
9080.74 565
9081.64 579
9082.54 557
9083.44 553
9084.34 556
9085.24 569
9086.14 559
9087.04 548
9087.94 568
9088.84 601
9089.74 577
9090.64 599
9091.54 621
9092.44 586
9093.34 670
9094.24 645
9095.14 576
9096.04 645
9096.94 567
9097.84 617
9098.74 597
9099.64 607
9100.54 585
9101.44 595
9102.34 571
9103.24 586
9104.14 533
9105.04 563
9105.95 589
9106.85 563
9107.75 603
9108.65 542
9109.55 557
9110.45 546
9111.35 591
9112.25 556
9113.15 547
9114.06 485
9114.96 541
9115.86 507
9116.76 550
9117.66 508
9118.56 552
9119.46 552
9120.37 550
9121.27 513
9122.17 507
9123.07 556
9123.97 553
9124.87 550
9125.78 574
9126.68 534
9127.58 525
9128.48 546
9129.38 600
9130.29 524
9131.19 502
9132.09 498
9132.99 499
9133.89 545
9134.80 532
9135.70 593
9136.60 591
9137.50 531
9138.41 513
9139.31 568
9140.21 506
9141.11 504
9142.02 557
9142.92 545
9143.82 581
9144.72 568
9145.63 603
9146.53 531
9147.43 598
9148.34 486
9149.24 513
9150.14 487
9151.05 425
9151.95 497
9152.85 520
9153.76 521
9154.66 521
9155.56 509
9156.47 532
9157.37 567
9158.27 531
9159.18 535
9160.08 492
9160.98 554
9161.89 535
9162.79 501
9163.69 518
9164.60 503
9165.50 520
9166.41 511
9167.31 535
9168.21 479
9169.12 533
9170.02 524
9170.93 498
9171.83 479
9172.73 482
9173.64 512
9174.54 497
9175.45 564
9176.35 516
9177.25 505
9178.16 520
9179.06 534
9179.97 544
9180.87 522
9181.78 518
9182.68 550
9183.59 534
9184.49 564
9185.40 482
9186.30 485
9187.21 496
9188.11 542
9189.02 512
9189.92 500
9190.83 511
9191.73 501
9192.64 506
9193.54 541
9194.45 545
9195.35 580
9196.26 539
9197.16 531
9198.07 505
9198.97 544
9199.88 604
9200.78 579
9201.69 560
9202.60 603
9203.50 613
9204.41 534
9205.31 516
9206.22 562
9207.13 529
9208.03 533
9208.94 509
9209.84 535
9210.75 507
9211.66 536
9212.56 505
9213.47 495
9214.37 537
9215.28 591
9216.19 530
9217.09 585
9218.00 601
9218.91 564
9219.81 580
9220.72 560
9221.63 595
9222.53 626
9223.44 555
9224.35 577
9225.25 545
9226.16 536
9227.07 582
9227.97 528
9228.88 537
9229.79 487
9230.69 499
9231.60 546
9232.51 549
9233.41 515
9234.32 497
9235.23 537
9236.14 492
9237.04 507
9237.95 500
9238.86 479
9239.77 456
9240.67 516
9241.58 464
9242.49 513
9243.40 531
9244.30 514
9245.21 457
9246.12 508
9247.03 495
9247.94 471
9248.84 537
9249.75 488
9250.66 521
9251.57 479
9252.48 524
9253.38 511
9254.29 577
9255.20 545
9256.11 513
9257.02 518
9257.93 548
9258.83 492
9259.74 496
9260.65 503
9261.56 548
9262.47 550
9263.38 511
9264.29 488
9265.19 515
9266.10 499
9267.01 527
9267.92 520
9268.83 468
9269.74 521
9270.65 503
9271.56 514
9272.47 494
9273.37 455
9274.28 436
9275.19 502
9276.10 508
9277.01 541
9277.92 485
9278.83 489
9279.74 485
9280.65 517
9281.56 496
9282.47 492
9283.38 489
9284.29 536
9285.20 509
9286.11 496
9287.02 553
9287.93 538
9288.84 544
9289.75 508
9290.66 532
9291.57 548
9292.48 522
9293.39 508
9294.30 502
9295.21 558
9296.12 531
9297.03 537
9297.94 514
9298.85 513
9299.76 518
9300.67 535
9301.58 590
9302.49 562
9303.40 524
9304.31 571
9305.22 559
9306.13 570
9307.04 550
9307.95 571
9308.87 654
9309.78 669
9310.69 678
9311.60 546
9312.51 617
9313.42 578
9314.33 575
9315.24 579
9316.15 541
9317.07 554
9317.98 546
9318.89 525
9319.80 505
9320.71 515
9321.62 560
9322.53 579
9323.45 558
9324.36 512
9325.27 496
9326.18 517
9327.09 513
9328.00 499
9328.92 479
9329.83 539
9330.74 495
9331.65 511
9332.56 526
9333.48 541
9334.39 550
9335.30 551
9336.21 552
9337.13 552
9338.04 540
9338.95 514
9339.86 606
9340.77 524
9341.69 606
9342.60 544
9343.51 594
9344.43 549
9345.34 536
9346.25 553
9347.16 564
9348.08 541
9348.99 555
9349.90 573
9350.81 543
9351.73 536
9352.64 510
9353.55 512
9354.47 482
9355.38 533
9356.29 536
9357.21 541
9358.12 517
9359.03 494
9359.95 498
9360.86 480
9361.77 553
9362.69 512
9363.60 470
9364.51 513
9365.43 475
9366.34 455
9367.26 477
9368.17 520
9369.08 566
9370.00 557
9370.91 487
9371.82 510
9372.74 512
9373.65 506
9374.57 484
9375.48 497
9376.40 505
9377.31 488
9378.22 562
9379.14 554
9380.05 520
9380.97 491
9381.88 484
9382.80 542
9383.71 516
9384.62 530
9385.54 513
9386.45 526
9387.37 605
9388.28 550
9389.20 574
9390.11 565
9391.03 555
9391.94 578
9392.86 636
9393.77 574
9394.69 622
9395.60 600
9396.52 602
9397.43 611
9398.35 619
9399.26 630
9400.18 659
9401.10 609
9402.01 545
9402.93 584
9403.84 574
9404.76 550
9405.67 561
9406.59 624
9407.50 618
9408.42 580
9409.34 589
9410.25 513
9411.17 510
9412.08 543
9413.00 588
9413.92 541
9414.83 554
9415.75 570
9416.66 568
9417.58 561
9418.50 559
9419.41 584
9420.33 591
9421.25 564
9422.16 543
9423.08 539
9423.99 564
9424.91 650
9425.83 548
9426.74 517
9427.66 605
9428.58 529
9429.49 577
9430.41 552
9431.33 565
9432.25 565
9433.16 569
9434.08 565
9435.00 603
9435.91 592
9436.83 615
9437.75 585
9438.67 620
9439.58 628
9440.50 570
9441.42 593
9442.33 588
9443.25 545
9444.17 555
9445.09 556
9446.00 583
9446.92 544
9447.84 568
9448.76 588
9449.68 662
9450.59 607
9451.51 678
9452.43 720
9453.35 752
9454.26 743
9455.18 728
9456.10 726
9457.02 733
9457.94 693
9458.86 697
9459.77 633
9460.69 658
9461.61 613
9462.53 614
9463.45 634
9464.37 595
9465.28 611
9466.20 634
9467.12 573
9468.04 548
9468.96 599
9469.88 590
9470.80 564
9471.72 563
9472.63 547
9473.55 577
9474.47 623
9475.39 611
9476.31 580
9477.23 574
9478.15 603
9479.07 581
9479.99 650
9480.91 689
9481.83 663
9482.74 666
9483.66 628
9484.58 681
9485.50 653
9486.42 634
9487.34 660
9488.26 672
9489.18 589
9490.10 575
9491.02 645
9491.94 571
9492.86 618
9493.78 615
9494.70 614
9495.62 627
9496.54 609
9497.46 642
9498.38 590
9499.30 562
9500.22 580
9501.14 547
9502.06 585
9502.98 598
9503.90 587
9504.82 556
9505.74 598
9506.66 600
9507.59 592
9508.51 645
9509.43 650
9510.35 634
9511.27 608
9512.19 612
9513.11 650
9514.03 615
9514.95 573
9515.87 603
9516.79 641
9517.71 620
9518.64 660
9519.56 634
9520.48 733
9521.40 689
9522.32 680
9523.24 711
9524.16 636
9525.08 662
9526.01 634
9526.93 654
9527.85 630
9528.77 720
9529.69 773
9530.61 817
9531.54 868
9532.46 896
9533.38 912
9534.30 1034
9535.22 1005
9536.15 950
9537.07 903
9537.99 907
9538.91 845
9539.83 837
9540.76 846
9541.68 786
9542.60 752
9543.52 720
9544.45 783
9545.37 757
9546.29 752
9547.21 710
9548.14 772
9549.06 715
9549.98 703
9550.90 703
9551.83 784
9552.75 690
9553.67 652
9554.59 649
9555.52 737
9556.44 742
9557.36 732
9558.29 744
9559.21 754
9560.13 752
9561.06 833
9561.98 776
9562.90 751
9563.83 733
9564.75 717
9565.67 717
9566.60 741
9567.52 714
9568.44 709
9569.37 645
9570.29 692
9571.21 662
9572.14 634
9573.06 711
9573.98 681
9574.91 634
9575.83 636
9576.76 671
9577.68 731
9578.60 700
9579.53 690
9580.45 660
9581.38 639
9582.30 713
9583.23 652
9584.15 626
9585.07 629
9586.00 665
9586.92 661
9587.85 684
9588.77 713
9589.70 670
9590.62 643
9591.55 678
9592.47 677
9593.40 614
9594.32 661
9595.24 684
9596.17 713
9597.09 704
9598.02 710
9598.94 689
9599.87 741
9600.79 730
9601.72 639
9602.65 752
9603.57 728
9604.50 749
9605.42 778
9606.35 733
9607.27 695
9608.20 739
9609.12 722
9610.05 686
9610.97 722
9611.90 762
9612.83 752
9613.75 749
9614.68 707
9615.60 726
9616.53 749
9617.45 733
9618.38 742
9619.31 725
9620.23 696
9621.16 735
9622.08 780
9623.01 725
9623.94 796
9624.86 755
9625.79 806
9626.72 768
9627.64 834
9628.57 860
9629.50 830
9630.42 784
9631.35 854
9632.27 778
9633.20 839
9634.13 899
9635.06 920
9635.98 897
9636.91 858
9637.84 966
9638.76 945
9639.69 962
9640.62 953
9641.54 992
9642.47 968
9643.40 910
9644.33 980
9645.25 1035
9646.18 945
9647.11 970
9648.03 1051
9648.96 1142
9649.89 1246
9650.82 1184
9651.74 1244
9652.67 1134
9653.60 1285
9654.53 1191
9655.46 1075
9656.38 1009
9657.31 1006
9658.24 1008
9659.17 1010
9660.09 974
9661.02 941
9661.95 997
9662.88 991
9663.81 995
9664.74 974
9665.66 986
9666.59 1006
9667.52 1074
9668.45 1027
9669.38 1071
9670.31 1039
9671.23 1070
9672.16 1058
9673.09 1140
9674.02 1119
9674.95 1155
9675.88 1210
9676.81 1210
9677.73 1203
9678.66 1192
9679.59 1190
9680.52 1182
9681.45 1150
9682.38 1108
9683.31 1152
9684.24 1149
9685.17 1170
9686.10 1164
9687.03 1244
9687.95 1204
9688.88 1315
9689.81 1260
9690.74 1296
9691.67 1308
9692.60 1352
9693.53 1354
9694.46 1254
9695.39 1267
9696.32 1269
9697.25 1288
9698.18 1314
9699.11 1372
9700.04 1347
9700.97 1309
9701.90 1318
9702.83 1379
9703.76 1330
9704.69 1248
9705.62 1296
9706.55 1215
9707.48 1194
9708.41 1250
9709.34 1325
9710.27 1311
9711.20 1371
9712.13 1429
9713.06 1471
9713.99 1538
9714.92 1585
9715.85 1639
9716.79 1623
9717.72 1629
9718.65 1605
9719.58 1545
9720.51 1473
9721.44 1458
9722.37 1356
9723.30 1349
9724.23 1218
9725.16 1193
9726.09 1213
9727.03 1209
9727.96 1122
9728.89 1162
9729.82 1228
9730.75 1209
9731.68 1221
9732.61 1264
9733.55 1287
9734.48 1364
9735.41 1371
9736.34 1281
9737.27 1310
9738.20 1282
9739.14 1208
9740.07 1122
9741.00 1163
9741.93 1036
9742.86 981
9743.79 972
9744.73 1039
9745.66 966
9746.59 1015
9747.52 1016
9748.46 1018
9749.39 962
9750.32 996
9751.25 996
9752.18 998
9753.12 1041
9754.05 973
9754.98 905
9755.91 939
9756.85 970
9757.78 1022
9758.71 951
9759.65 965
9760.58 981
9761.51 999
9762.44 1007
9763.38 988
9764.31 960
9765.24 960
9766.18 1010
9767.11 1015
9768.04 991
9768.98 1015
9769.91 981
9770.84 1020
9771.78 995
9772.71 975
9773.64 993
9774.58 1072
9775.51 1009
9776.44 1007
9777.38 1107
9778.31 1226
9779.24 1212
9780.18 1226
9781.11 1210
9782.05 1270
9782.98 1251
9783.91 1358
9784.85 1303
9785.78 1249
9786.71 1260
9787.65 1187
9788.58 1150
9789.52 1105
9790.45 1052
9791.39 989
9792.32 1016
9793.25 934
9794.19 904
9795.12 975
9796.06 1019
9796.99 1029
9797.93 1127
9798.86 1165
9799.80 1147
9800.73 1150
9801.67 1176
9802.60 1037
9803.54 982
9804.47 1017
9805.41 1026
9806.34 964
9807.28 912
9808.21 881
9809.15 889
9810.08 832
9811.02 798
9811.95 772
9812.89 832
9813.82 897
9814.76 819
9815.69 782
9816.63 804
9817.56 794
9818.50 811
9819.43 825
9820.37 775
9821.31 810
9822.24 758
9823.18 819
9824.11 762
9825.05 756
9825.99 727
9826.92 762
9827.86 735
9828.79 722
9829.73 743
9830.67 716
9831.60 767
9832.54 716
9833.47 741
9834.41 679
9835.35 734
9836.28 751
9837.22 824
9838.16 784
9839.09 747
9840.03 723
9840.97 813
9841.90 757
9842.84 758
9843.78 768
9844.71 783
9845.65 773
9846.59 761
9847.52 722
9848.46 745
9849.40 788
9850.34 769
9851.27 742
9852.21 715
9853.15 766
9854.08 755
9855.02 751
9855.96 763
9856.90 793
9857.83 778
9858.77 770
9859.71 758
9860.65 802
9861.58 798
9862.52 799
9863.46 810
9864.40 801
9865.33 718
9866.27 781
9867.21 729
9868.15 694
9869.09 682
9870.02 695
9870.96 683
9871.90 781
9872.84 718
9873.78 688
9874.72 702
9875.65 774
9876.59 780
9877.53 797
9878.47 757
9879.41 750
9880.35 700
9881.28 719
9882.22 686
9883.16 696
9884.10 717
9885.04 727
9885.98 729
9886.92 720
9887.86 619
9888.79 623
9889.73 683
9890.67 676
9891.61 683
9892.55 647
9893.49 641
9894.43 652
9895.37 613
9896.31 633
9897.25 694
9898.19 701
9899.13 662
9900.07 656
9901.00 686
9901.94 620
9902.88 630
9903.82 681
9904.76 722
9905.70 656
9906.64 621
9907.58 691
9908.52 715
9909.46 643
9910.40 655
9911.34 645
9912.28 659
9913.22 741
9914.16 711
9915.10 718
9916.04 664
9916.98 740
9917.92 746
9918.86 731
9919.80 697
9920.74 744
9921.69 708
9922.63 681
9923.57 746
9924.51 787
9925.45 838
9926.39 982
9927.33 1055
9928.27 1128
9929.21 1142
9930.15 1173
9931.09 1226
9932.03 1083
9932.97 999
9933.92 983
9934.86 939
9935.80 875
9936.74 795
9937.68 747
9938.62 743
9939.56 715
9940.50 677
9941.45 635
9942.39 614
9943.33 574
9944.27 666
9945.21 690
9946.15 621
9947.10 633
9948.04 647
9948.98 633
9949.92 670
9950.86 665
9951.80 673
9952.75 698
9953.69 678
9954.63 722
9955.57 701
9956.52 724
9957.46 751
9958.40 758
9959.34 639
9960.28 685
9961.23 703
9962.17 780
9963.11 715
9964.05 639
9965.00 644
9965.94 696
9966.88 724
9967.82 739
9968.77 649
9969.71 717
9970.65 628
9971.60 632
9972.54 668
9973.48 627
9974.42 665
9975.37 628
9976.31 631
9977.25 550
9978.20 594
9979.14 564
9980.08 599
9981.03 588
9981.97 534
9982.91 577
9983.86 578
9984.80 546
9985.74 575
9986.69 577
9987.63 559
9988.57 579
9989.52 603
9990.46 602
9991.41 551
9992.35 568
9993.29 504
9994.24 569
9995.18 580
9996.13 594
9997.07 615
9998.01 621
9998.96 540
9999.90 596
10000.85 526
10001.79 552
10002.74 597
10003.68 555
10004.62 562
10005.57 576
10006.51 568
10007.46 528
10008.40 534
10009.35 555
10010.29 549
10011.24 542
10012.18 585
10013.13 551
10014.07 559
10015.02 560
10015.96 561
10016.91 556
10017.85 521
10018.80 541
10019.74 526
10020.69 492
10021.63 494
10022.58 528
10023.52 530
10024.47 528
10025.41 499
10026.36 507
10027.30 523
10028.25 529
10029.19 582
10030.14 537
10031.09 529
10032.03 533
10032.98 547
10033.92 562
10034.87 570
10035.82 517
10036.76 520
10037.71 478
10038.65 485
10039.60 497
10040.55 548
10041.49 517
10042.44 523
10043.38 485
10044.33 497
10045.28 530
10046.22 528
10047.17 498
10048.12 491
10049.06 515
10050.01 575
10050.96 524
10051.90 526
10052.85 520
10053.80 486
10054.74 491
10055.69 443
10056.64 516
10057.58 475
10058.53 504
10059.48 489
10060.42 525
10061.37 493
10062.32 464
10063.27 471
10064.21 483
10065.16 514
10066.11 491
10067.06 478
10068.00 501
10068.95 490
10069.90 498
10070.85 527
10071.79 477
10072.74 474
10073.69 491
10074.64 496
10075.58 479
10076.53 495
10077.48 493
10078.43 512
10079.38 527
10080.32 485
10081.27 509
10082.22 490
10083.17 525
10084.12 510
10085.06 490
10086.01 463
10086.96 476
10087.91 515
10088.86 523
10089.81 520
10090.75 472
10091.70 509
10092.65 548
10093.60 496
10094.55 466
10095.50 456
10096.45 482
10097.40 515
10098.34 508
10099.29 517
10100.24 503
10101.19 511
10102.14 441
10103.09 474
10104.04 506
10104.99 461
10105.94 508
10106.89 495
10107.84 472
10108.78 451
10109.73 463
10110.68 507
10111.63 521
10112.58 498
10113.53 487
10114.48 503
10115.43 511
10116.38 529
10117.33 502
10118.28 465
10119.23 478
10120.18 474
10121.13 501
10122.08 482
10123.03 476
10123.98 486
10124.93 453
10125.88 461
10126.83 492
10127.78 525
10128.73 489
10129.68 494
10130.63 455
10131.58 483
10132.53 446
10133.48 501
10134.43 516
10135.38 531
10136.34 527
10137.29 474
10138.24 539
10139.19 463
10140.14 487
10141.09 461
10142.04 517
10142.99 493
10143.94 497
10144.89 470
10145.84 495
10146.80 447
10147.75 484
10148.70 482
10149.65 480
10150.60 500
10151.55 487
10152.50 517
10153.45 486
10154.41 497
10155.36 450
10156.31 529
10157.26 513
10158.21 539
10159.16 521
10160.12 464
10161.07 485
10162.02 495
10162.97 516
10163.92 502
10164.88 526
10165.83 534
10166.78 576
10167.73 528
10168.68 515
10169.64 510
10170.59 530
10171.54 498
10172.49 529
10173.45 536
10174.40 512
10175.35 514
10176.30 536
10177.26 537
10178.21 530
10179.16 573
10180.11 583
10181.07 586
10182.02 577
10182.97 597
10183.92 590
10184.88 644
10185.83 605
10186.78 631
10187.74 592
10188.69 624
10189.64 558
10190.60 591
10191.55 582
10192.50 621
10193.46 645
10194.41 605
10195.36 575
10196.32 591
10197.27 628
10198.22 641
10199.18 659
10200.13 572
10201.08 574
10202.04 624
10202.99 688
10203.95 657
10204.90 640
10205.85 708
10206.81 714
10207.76 703
10208.72 744
10209.67 750
10210.62 694
10211.58 690
10212.53 613
10213.49 698
10214.44 625
10215.40 639
10216.35 624
10217.30 592
10218.26 550
10219.21 617
10220.17 627
10221.12 626
10222.08 628
10223.03 647
10223.99 623
10224.94 597
10225.90 649
10226.85 605
10227.81 604
10228.76 607
10229.72 619
10230.67 576
10231.63 592
10232.58 612
10233.54 640
10234.49 673
10235.45 728
10236.40 741
10237.36 757
10238.31 801
10239.27 728
10240.22 765
10241.18 712
10242.14 659
10243.09 625
10244.05 614
10245.00 525
10245.96 543
10246.91 575
10247.87 555
10248.83 481
10249.78 488
10250.74 527
10251.69 527
10252.65 524
10253.61 499
10254.56 559
10255.52 544
10256.48 511
10257.43 489
10258.39 524
10259.34 501
10260.30 520
10261.26 515
10262.21 570
10263.17 506
10264.13 513
10265.08 504
10266.04 460
10267.00 480
10267.95 521
10268.91 500
10269.87 521
10270.82 503
10271.78 538
10272.74 532
10273.70 509
10274.65 495
10275.61 502
10276.57 557
10277.52 511
10278.48 481
10279.44 502
10280.40 515
10281.35 513
10282.31 487
10283.27 525
10284.23 491
10285.18 491
10286.14 509
10287.10 469
10288.06 407
10289.02 484
10289.97 455
10290.93 511
10291.89 522
10292.85 497
10293.81 512
10294.76 511
10295.72 517
10296.68 513
10297.64 524
10298.60 509
10299.55 511
10300.51 526
10301.47 592
10302.43 535
10303.39 539
10304.35 462
10305.31 484
10306.26 482
10307.22 477
10308.18 523
10309.14 503
10310.10 471
10311.06 494
10312.02 503
10312.98 562
10313.93 504
10314.89 492
10315.85 441
10316.81 449
10317.77 543
10318.73 460
10319.69 458
10320.65 490
10321.61 495
10322.57 460
10323.53 464
10324.49 504
10325.45 493
10326.40 519
10327.36 522
10328.32 537
10329.28 550
10330.24 582
10331.20 616
10332.16 591
10333.12 581
10334.08 614
10335.04 562
10336.00 576
10336.96 542
10337.92 525
10338.88 485
10339.84 549
10340.80 515
10341.76 506
10342.72 450
10343.68 458
10344.64 496
10345.61 435
10346.57 458
10347.53 497
10348.49 512
10349.45 480
10350.41 446
10351.37 493
10352.33 503
10353.29 476
10354.25 479
10355.21 515
10356.17 538
10357.13 482
10358.10 461
10359.06 440
10360.02 453
10360.98 480
10361.94 451
10362.90 512
10363.86 433
10364.82 458
10365.79 448
10366.75 453
10367.71 437
10368.67 440
10369.63 488
10370.59 454
10371.55 461
10372.52 442
10373.48 472
10374.44 462
10375.40 469
10376.36 427
10377.33 466
10378.29 447
10379.25 461
10380.21 469
10381.17 459
10382.14 471
10383.10 491
10384.06 440
10385.02 445
10385.98 434
10386.95 430
10387.91 430
10388.87 393
10389.83 440
10390.80 465
10391.76 472
10392.72 431
10393.68 445
10394.65 458
10395.61 487
10396.57 432
10397.54 440
10398.50 467
10399.46 433
10400.42 399
10401.39 501
10402.35 521
10403.31 488
10404.28 502
10405.24 456
10406.20 485
10407.17 459
10408.13 481
10409.09 562
10410.06 483
10411.02 484
10411.98 455
10412.95 496
10413.91 502
10414.88 484
10415.84 474
10416.80 527
10417.77 583
10418.73 628
10419.69 690
10420.66 693
10421.62 707
10422.59 756
10423.55 688
10424.51 642
10425.48 556
10426.44 591
10427.41 522
10428.37 471
10429.34 469
10430.30 484
10431.26 473
10432.23 468
10433.19 447
10434.16 440
10435.12 421
10436.09 485
10437.05 470
10438.02 465
10438.98 464
10439.95 446
10440.91 460
10441.88 444
10442.84 417
10443.81 425
10444.77 408
10445.74 429
10446.70 396
10447.67 434
10448.63 480
10449.60 471
10450.56 457
10451.53 437
10452.49 430
10453.46 403
10454.42 457
10455.39 415
10456.36 404
10457.32 456
10458.29 514
10459.25 433
10460.22 369
10461.18 393
10462.15 437
10463.12 474
10464.08 419
10465.05 426
10466.01 456
10466.98 445
10467.95 405
10468.91 412
10469.88 405
10470.84 380
10471.81 401
10472.78 409
10473.74 407
10474.71 429
10475.68 425
10476.64 419
10477.61 437
10478.58 481
10479.54 413
10480.51 416
10481.48 470
10482.44 419
10483.41 433
10484.38 421
10485.34 425
10486.31 425
10487.28 401
10488.25 396
10489.21 400
10490.18 422
10491.15 490
10492.11 455
10493.08 400
10494.05 403
10495.02 397
10495.98 435
10496.95 445
10497.92 444
10498.89 424
10499.85 437
10500.82 414
10501.79 403
10502.76 433
10503.72 422
10504.69 443
10505.66 402
10506.63 411
10507.60 447
10508.56 434
10509.53 434
10510.50 441
10511.47 393
10512.44 382
10513.40 426
10514.37 397
10515.34 395
10516.31 404
10517.28 410
10518.25 430
10519.22 406
10520.18 414
10521.15 408
10522.12 429
10523.09 428
10524.06 434
10525.03 414
10526.00 394
10526.96 421
10527.93 413
10528.90 405
10529.87 415
10530.84 410
10531.81 393
10532.78 403
10533.75 456
10534.72 406
10535.69 402
10536.66 449
10537.63 441
10538.59 467
10539.56 423
10540.53 464
10541.50 478
10542.47 434
10543.44 443
10544.41 385
10545.38 449
10546.35 438
10547.32 450
10548.29 445
10549.26 426
10550.23 426
10551.20 467
10552.17 472
10553.14 443
10554.11 437
10555.08 444
10556.05 444
10557.02 441
10557.99 462
10558.96 494
10559.93 489
10560.90 481
10561.87 559
10562.84 538
10563.81 497
10564.79 521
10565.76 539
10566.73 551
10567.70 510
10568.67 516
10569.64 494
10570.61 477
10571.58 447
10572.55 402
10573.52 428
10574.49 428
10575.47 423
10576.44 436
10577.41 480
10578.38 436
10579.35 462
10580.32 471
10581.29 462
10582.26 429
10583.24 474
10584.21 496
10585.18 491
10586.15 502
10587.12 526
10588.09 528
10589.07 473
10590.04 500
10591.01 484
10591.98 469
10592.95 454
10593.92 489
10594.90 494
10595.87 495
10596.84 487
10597.81 478
10598.78 413
10599.76 466
10600.73 493
10601.70 472
10602.67 458
10603.65 453
10604.62 443
10605.59 463
10606.56 405
10607.54 408
10608.51 425
10609.48 441
10610.45 409
10611.43 373
10612.40 431
10613.37 434
10614.35 459
10615.32 412
10616.29 456
10617.26 407
10618.24 457
10619.21 402
10620.18 426
10621.16 415
10622.13 409
10623.10 456
10624.08 489
10625.05 467
10626.02 418
10627.00 516
10627.97 474
10628.94 482
10629.92 505
10630.89 491
10631.87 496
10632.84 489
10633.81 464
10634.79 538
10635.76 495
10636.73 524
10637.71 601
10638.68 634
10639.66 633
10640.63 632
10641.60 657
10642.58 676
10643.55 612
10644.53 539
10645.50 536
10646.48 546
10647.45 481
10648.43 443
10649.40 503
10650.37 465
10651.35 499
10652.32 500
10653.30 466
10654.27 457
10655.25 424
10656.22 471
10657.20 459
10658.17 421
10659.15 420
10660.12 428
10661.10 489
10662.07 493
10663.05 456
10664.02 479
10665.00 535
10665.97 478
10666.95 472
10667.92 468
10668.90 488
10669.87 525
10670.85 484
10671.83 442
10672.80 457
10673.78 494
10674.75 488
10675.73 491
10676.70 484
10677.68 455
10678.66 474
10679.63 447
10680.61 498
10681.58 532
10682.56 536
10683.54 530
10684.51 531
10685.49 514
10686.46 426
10687.44 469
10688.42 441
10689.39 479
10690.37 434
10691.35 431
10692.32 431
10693.30 451
10694.28 442
10695.25 454
10696.23 469
10697.21 444
10698.18 426
10699.16 445
10700.14 402
10701.11 420
10702.09 427
10703.07 460
10704.04 444
10705.02 413
10706.00 416
10706.97 463
10707.95 429
10708.93 391
10709.91 447
10710.88 397
10711.86 414
10712.84 392
10713.82 398
10714.79 382
10715.77 406
10716.75 423
10717.73 429
10718.70 396
10719.68 405
10720.66 434
10721.64 426
10722.61 414
10723.59 407
10724.57 403
10725.55 419
10726.53 411
10727.50 403
10728.48 370
10729.46 366
10730.44 393
10731.42 380
10732.40 442
10733.37 435
10734.35 423
10735.33 414
10736.31 383
10737.29 363
10738.27 371
10739.25 395
10740.22 408
10741.20 434
10742.18 405
10743.16 416
10744.14 422
10745.12 417
10746.10 437
10747.08 397
10748.05 394
10749.03 422
10750.01 417
10750.99 416
10751.97 412
10752.95 414
10753.93 428
10754.91 467
10755.89 436
10756.87 381
10757.85 380
10758.83 401
10759.81 397
10760.79 409
10761.77 396
10762.75 376
10763.73 415
10764.71 421
10765.68 414
10766.66 410
10767.64 425
10768.62 448
10769.60 448
10770.58 383
10771.56 423
10772.54 380
10773.53 380
10774.51 391
10775.49 387
10776.47 438
10777.45 393
10778.43 403
10779.41 400
10780.39 419
10781.37 394
10782.35 400
10783.33 398
10784.31 422
10785.29 405
10786.27 420
10787.25 427
10788.23 414
10789.21 401
10790.20 352
10791.18 393
10792.16 357
10793.14 384
10794.12 405
10795.10 401
10796.08 414
10797.06 377
10798.04 410
10799.03 374
10800.01 423
10800.99 398
10801.97 409
10802.95 402
10803.93 418
10804.91 437
10805.90 420
10806.88 394
10807.86 424
10808.84 401
10809.82 370
10810.81 394
10811.79 390
10812.77 452
10813.75 433
10814.73 443
10815.72 435
10816.70 434
10817.68 392
10818.66 455
10819.64 453
10820.63 424
10821.61 414
10822.59 426
10823.57 412
10824.56 420
10825.54 427
10826.52 420
10827.50 428
10828.49 368
10829.47 352
10830.45 402
10831.44 419
10832.42 418
10833.40 418
10834.38 402
10835.37 419
10836.35 423
10837.33 420
10838.32 410
10839.30 425
10840.28 436
10841.27 414
10842.25 428
10843.23 447
10844.22 452
10845.20 465
10846.18 451
10847.17 387
10848.15 439
10849.13 424
10850.12 423
10851.10 423
10852.09 416
10853.07 429
10854.05 426
10855.04 446
10856.02 427
10857.00 425
10857.99 418
10858.97 410
10859.96 392
10860.94 430
10861.93 447
10862.91 479
10863.89 479
10864.88 449
10865.86 413
10866.85 431
10867.83 467
10868.82 473
10869.80 459
10870.79 412
10871.77 503
10872.75 510
10873.74 488
10874.72 473
10875.71 508
10876.69 476
10877.68 499
10878.66 503
10879.65 475
10880.63 446
10881.62 490
10882.60 457
10883.59 429
10884.57 502
10885.56 503
10886.55 526
10887.53 537
10888.52 504
10889.50 501
10890.49 482
10891.47 501
10892.46 540
10893.44 495
10894.43 522
10895.42 525
10896.40 487
10897.39 525
10898.37 512
10899.36 545
10900.34 519
10901.33 511
10902.32 559
10903.30 518
10904.29 528
10905.27 527
10906.26 523
10907.25 527
10908.23 525
10909.22 549
10910.21 556
10911.19 568
10912.18 559
10913.17 563
10914.15 565
10915.14 610
10916.13 582
10917.11 556
10918.10 570
10919.09 587
10920.07 587
10921.06 612
10922.05 588
10923.03 591
10924.02 566
10925.01 581
10926.00 642
10926.98 664
10927.97 618
10928.96 632
10929.94 665
10930.93 606
10931.92 602
10932.91 619
10933.89 663
10934.88 682
10935.87 643
10936.86 617
10937.84 596
10938.83 662
10939.82 674
10940.81 602
10941.80 629
10942.78 651
10943.77 667
10944.76 718
10945.75 738
10946.74 769
10947.72 733
10948.71 726
10949.70 735
10950.69 705
10951.68 735
10952.66 723
10953.65 744
10954.64 758
10955.63 804
10956.62 953
10957.61 986
10958.60 909
10959.58 940
10960.57 1012
10961.56 1051
10962.55 1054
10963.54 1025
10964.53 938
10965.52 908
10966.51 889
10967.49 850
10968.48 816
10969.47 821
10970.46 798
10971.45 838
10972.44 798
10973.43 779
10974.42 818
10975.41 810
10976.40 772
10977.39 755
10978.38 764
10979.37 781
10980.36 799
10981.35 796
10982.34 849
10983.32 799
10984.31 856
10985.30 820
10986.29 923
10987.28 878
10988.27 858
10989.26 936
10990.25 896
10991.24 945
10992.23 874
10993.22 912
10994.21 1028
10995.20 1045
10996.20 1058
10997.19 1195
10998.18 1346
10999.17 1458
11000.16 1610
11001.15 1650
11002.14 1638
11003.13 1539
11004.12 1588
11005.11 1460
11006.10 1221
11007.09 1129
11008.08 1155
11009.07 995
11010.06 893
11011.06 879
11012.05 853
11013.04 790
11014.03 738
11015.02 750
11016.01 755
11017.00 733
11017.99 743
11018.98 689
11019.98 693
11020.97 710
11021.96 740
11022.95 778
11023.94 715
11024.93 753
11025.93 689
11026.92 754
11027.91 799
11028.90 775
11029.89 732
11030.88 700
11031.88 687
11032.87 673
11033.86 668
11034.85 700
11035.84 686
11036.84 631
11037.83 647
11038.82 645
11039.81 582
11040.81 631
11041.80 648
11042.79 615
11043.78 630
11044.77 657
11045.77 630
11046.76 640
11047.75 583
11048.75 588
11049.74 619
11050.73 542
11051.72 536
11052.72 558
11053.71 549
11054.70 522
11055.70 575
11056.69 584
11057.68 551
11058.67 575
11059.67 604
11060.66 611
11061.65 535
11062.65 596
11063.64 593
11064.63 600
11065.63 595
11066.62 581
11067.61 543
11068.61 517
11069.60 576
11070.60 564
11071.59 562
11072.58 571
11073.58 534
11074.57 538
11075.56 517
11076.56 545
11077.55 561
11078.55 614
11079.54 568
11080.53 572
11081.53 561
11082.52 588
11083.52 605
11084.51 587
11085.51 555
11086.50 561
11087.49 549
11088.49 551
11089.48 528
11090.48 560
11091.47 513
11092.47 550
11093.46 486
11094.46 519
11095.45 562
11096.45 585
11097.44 577
11098.44 537
11099.43 539
11100.43 541
11101.42 543
11102.42 484
11103.41 503
11104.41 521
11105.40 522
11106.40 489
11107.39 520
11108.39 496
11109.38 499
11110.38 472
11111.37 519
11112.37 514
11113.37 504
11114.36 521
11115.36 517
11116.35 517
11117.35 490
11118.34 495
11119.34 512
11120.34 514
11121.33 508
11122.33 489
11123.32 489
11124.32 497
11125.32 517
11126.31 580
11127.31 537
11128.30 553
11129.30 568
11130.30 538
11131.29 519
11132.29 510
11133.29 554
11134.28 533
11135.28 472
11136.28 481
11137.27 463
11138.27 514
11139.27 502
11140.26 481
11141.26 491
11142.26 464
11143.25 457
11144.25 491
11145.25 503
11146.24 522
11147.24 474
11148.24 504
11149.24 462
11150.23 461
11151.23 505
11152.23 496
11153.23 456
11154.22 423
11155.22 456
11156.22 522
11157.22 497
11158.21 475
11159.21 469
11160.21 471
11161.21 481
11162.20 495
11163.20 510
11164.20 459
11165.20 484
11166.20 511
11167.19 463
11168.19 450
11169.19 499
11170.19 476
11171.19 469
11172.18 485
11173.18 479
11174.18 495
11175.18 479
11176.18 470
11177.18 471
11178.17 512
11179.17 504
11180.17 474
11181.17 474
11182.17 458
11183.17 470
11184.17 468
11185.16 502
11186.16 473
11187.16 477
11188.16 509
11189.16 463
11190.16 466
11191.16 554
11192.16 515
11193.16 475
11194.16 522
11195.16 487
11196.15 472
11197.15 509
11198.15 509
11199.15 511
11200.15 498
11201.15 458
11202.15 475
11203.15 508
11204.15 503
11205.15 491
11206.15 451
11207.15 509
11208.15 536
11209.15 496
11210.15 470
11211.15 438
11212.15 510
11213.15 493
11214.15 481
11215.15 502
11216.15 479
11217.15 478
11218.15 442
11219.15 399
11220.15 430
11221.15 469
11222.15 441
11223.15 435
11224.15 475
11225.15 452
11226.15 443
11227.16 464
11228.16 485
11229.16 475
11230.16 432
11231.16 479
11232.16 452
11233.16 440
11234.16 460
11235.16 487
11236.16 470
11237.16 421
11238.17 470
11239.17 470
11240.17 457
11241.17 455
11242.17 451
11243.17 418
11244.17 458
11245.18 435
11246.18 465
11247.18 415
11248.18 385
11249.18 388
11250.18 430
11251.19 442
11252.19 411
11253.19 413
11254.19 433
11255.19 448
11256.19 476
11257.20 434
11258.20 377
11259.20 420
11260.20 441
11261.21 456
11262.21 441
11263.21 443
11264.21 461
11265.21 429
11266.22 443
11267.22 429
11268.22 486
11269.22 463
11270.23 496
11271.23 480
11272.23 472
11273.24 457
11274.24 474
11275.24 533
11276.24 476
11277.25 491
11278.25 543
11279.25 544
11280.26 515
11281.26 515
11282.26 539
11283.27 559
11284.27 509
11285.27 530
11286.28 500
11287.28 504
11288.28 492
11289.29 490
11290.29 471
11291.29 472
11292.30 485
11293.30 461
11294.30 503
11295.31 482
11296.31 466
11297.31 498
11298.32 476
11299.32 454
11300.33 474
11301.33 523
11302.33 464
11303.34 435
11304.34 471
11305.35 469
11306.35 495
11307.36 471
11308.36 461
11309.36 548
11310.37 538
11311.37 512
11312.38 522
11313.38 529
11314.39 546
11315.39 641
11316.40 573
11317.40 553
11318.41 543
11319.41 537
11320.41 514
11321.42 541
11322.42 505
11323.43 509
11324.43 517
11325.44 471
11326.44 487
11327.45 487
11328.46 537
11329.46 526
11330.47 524
11331.47 460
11332.48 482
11333.48 490
11334.49 496
11335.49 505
11336.50 536
11337.50 515
11338.51 521
11339.52 597
11340.52 572
11341.53 562
11342.53 579
11343.54 618
11344.54 516
11345.55 567
11346.56 510
11347.56 524
11348.57 508
11349.58 512
11350.58 447
11351.59 439
11352.59 512
11353.60 480
11354.61 453
11355.61 430
11356.62 465
11357.63 471
11358.63 455
11359.64 444
11360.65 466
11361.65 463
11362.66 499
11363.67 465
11364.67 457
11365.68 423
11366.69 459
11367.69 500
11368.70 497
11369.71 473
11370.71 403
11371.72 428
11372.73 493
11373.74 415
11374.74 425
11375.75 445
11376.76 463
11377.77 475
11378.77 462
11379.78 442
11380.79 432
11381.80 441
11382.80 423
11383.81 438
11384.82 443
11385.83 416
11386.83 410
11387.84 472
11388.85 439
11389.86 424
11390.87 424
11391.87 414
11392.88 430
11393.89 469
11394.90 455
11395.91 446
11396.91 419
11397.92 393
11398.93 376
11399.94 415
11400.95 459
11401.96 427
11402.97 403
11403.97 410
11404.98 426
11405.99 452
11407.00 445
11408.01 470
11409.02 438
11410.03 442
11411.03 400
11412.04 432
11413.05 400
11414.06 433
11415.07 401
11416.08 434
11417.09 425
11418.10 410
11419.11 403
11420.12 430
11421.13 453
11422.14 451
11423.14 440
11424.15 417
11425.16 420
11426.17 435
11427.18 438
11428.19 443
11429.20 416
11430.21 402
11431.22 440
11432.23 451
11433.24 442
11434.25 442
11435.26 438
11436.27 446
11437.28 413
11438.29 455
11439.30 429
11440.31 433
11441.32 475
11442.33 431
11443.34 446
11444.35 431
11445.36 480
11446.37 468
11447.38 424
11448.39 456
11449.41 394
11450.42 419
11451.43 405
11452.44 442
11453.45 463
11454.46 453
11455.47 439
11456.48 391
11457.49 455
11458.50 456
11459.51 481
11460.52 466
11461.54 442
11462.55 411
11463.56 418
11464.57 432
11465.58 425
11466.59 457
11467.60 468
11468.62 448
11469.63 451
11470.64 436
11471.65 398
11472.66 458
11473.67 461
11474.68 493
11475.70 422
11476.71 453
11477.72 489
11478.73 478
11479.74 427
11480.76 432
11481.77 427
11482.78 429
11483.79 419
11484.80 421
11485.82 455
11486.83 382
11487.84 429
11488.85 409
11489.87 413
11490.88 381
11491.89 412
11492.90 379
11493.92 392
11494.93 398
11495.94 401
11496.95 435
11497.97 418
11498.98 439
11499.99 433
11501.00 405
11502.02 412
11503.03 432
11504.04 400
11505.06 457
11506.07 437
11507.08 439
11508.10 405
11509.11 426
11510.12 493
11511.14 464
11512.15 430
11513.16 419
11514.18 438
11515.19 424
11516.20 418
11517.22 435
11518.23 411
11519.24 376
11520.26 426
11521.27 425
11522.29 427
11523.30 452
11524.31 455
11525.33 447
11526.34 415
11527.35 462
11528.37 459
11529.38 466
11530.40 453
11531.41 448
11532.43 481
11533.44 455
11534.45 458
11535.47 470
11536.48 462
11537.50 472
11538.51 447
11539.53 495
11540.54 452
11541.56 432
11542.57 470
11543.59 438
11544.60 463
11545.61 476
11546.63 490
11547.64 475
11548.66 487
11549.67 499
11550.69 520
11551.70 460
11552.72 514
11553.74 477
11554.75 507
11555.77 564
11556.78 535
11557.80 505
11558.81 460
11559.83 537
11560.84 489
11561.86 510
11562.87 523
11563.89 542
11564.91 536
11565.92 516
11566.94 472
11567.95 505
11568.97 544
11569.98 575
11571.00 501
11572.02 570
11573.03 588
11574.05 562
11575.06 598
11576.08 596
11577.10 616
11578.11 604
11579.13 682
11580.15 643
11581.16 679
11582.18 736
11583.20 763
11584.21 775
11585.23 770
11586.25 718
11587.26 752
11588.28 790
11589.30 853
11590.31 823
11591.33 834
11592.35 894
11593.36 928
11594.38 1007
11595.40 1082
11596.41 1223
11597.43 1434
11598.45 1581
11599.47 1664
11600.48 1710
11601.50 1779
11602.52 1827
11603.53 1735
11604.55 1526
11605.57 1369
11606.59 1161
11607.60 1095
11608.62 956
11609.64 908
11610.66 868
11611.68 771
11612.69 701
11613.71 649
11614.73 610
11615.75 649
11616.76 567
11617.78 620
11618.80 583
11619.82 576
11620.84 626
11621.86 597
11622.87 562
11623.89 566
11624.91 596
11625.93 573
11626.95 551
11627.97 529
11628.98 596
11630.00 552
11631.02 558
11632.04 561
11633.06 543
11634.08 521
11635.10 562
11636.11 569
11637.13 579
11638.15 554
11639.17 593
11640.19 591
11641.21 524
11642.23 528
11643.25 512
11644.27 519
11645.29 506
11646.31 497
11647.32 463
11648.34 511
11649.36 497
11650.38 439
11651.40 434
11652.42 469
11653.44 459
11654.46 467
11655.48 494
11656.50 501
11657.52 507
11658.54 440
11659.56 510
11660.58 490
11661.60 493
11662.62 503
11663.64 524
11664.66 515
11665.68 508
11666.70 519
11667.72 508
11668.74 482
11669.76 495
11670.78 500
11671.80 497
11672.82 482
11673.84 471
11674.86 509
11675.88 520
11676.90 514
11677.92 515
11678.95 517
11679.97 460
11680.99 535
11682.01 526
11683.03 528
11684.05 500
11685.07 516
11686.09 534
11687.11 489
11688.13 511
11689.16 479
11690.18 540
11691.20 515
11692.22 482
11693.24 451
11694.26 520
11695.28 502
11696.30 486
11697.33 443
11698.35 456
11699.37 438
11700.39 474
11701.41 461
11702.43 489
11703.46 483
11704.48 453
11705.50 473
11706.52 470
11707.54 432
11708.57 443
11709.59 481
11710.61 436
11711.63 461
11712.65 444
11713.68 450
11714.70 437
11715.72 463
11716.74 470
11717.77 441
11718.79 431
11719.81 470
11720.83 462
11721.86 451
11722.88 436
11723.90 404
11724.92 415
11725.95 452
11726.97 435
11727.99 421
11729.01 485
11730.04 451
11731.06 421
11732.08 397
11733.11 424
11734.13 441
11735.15 416
11736.18 448
11737.20 445
11738.22 415
11739.25 410
11740.27 429
11741.29 440
11742.32 468
11743.34 387
11744.36 431
11745.39 444
11746.41 465
11747.43 436
11748.46 427
11749.48 433
11750.51 422
11751.53 382
11752.55 437
11753.58 464
11754.60 460
11755.63 471
11756.65 402
11757.67 426
11758.70 464
11759.72 434
11760.75 438
11761.77 453
11762.80 461
11763.82 463
11764.84 441
11765.87 433
11766.89 466
11767.92 437
11768.94 426
11769.97 408
11770.99 393
11772.02 388
11773.04 442
11774.07 452
11775.09 436
11776.12 431
11777.14 446
11778.17 430
11779.19 437
11780.22 423
11781.24 454
11782.27 463
11783.29 417
11784.32 462
11785.34 468
11786.37 427
11787.39 461
11788.42 462
11789.45 470
11790.47 497
11791.50 485
11792.52 440
11793.55 439
11794.57 447
11795.60 448
11796.63 418
11797.65 439
11798.68 381
11799.70 414
11800.73 432
11801.75 425
11802.78 390
11803.81 413
11804.83 400
11805.86 451
11806.89 440
11807.91 444
11808.94 432
11809.97 469
11810.99 436
11812.02 479
11813.04 422
11814.07 426
11815.10 413
11816.12 445
11817.15 442
11818.18 428
11819.21 408
11820.23 392
11821.26 390
11822.29 446
11823.31 443
11824.34 432
11825.37 447
11826.39 442
11827.42 438
11828.45 430
11829.48 460
11830.50 480
11831.53 455
11832.56 483
11833.59 522
11834.61 493
11835.64 424
11836.67 479
11837.70 466
11838.72 448
11839.75 430
11840.78 414
11841.81 458
11842.83 419
11843.86 446
11844.89 437
11845.92 452
11846.95 428
11847.97 420
11849.00 474
11850.03 431
11851.06 473
11852.09 486
11853.12 456
11854.14 493
11855.17 512
11856.20 499
11857.23 506
11858.26 545
11859.29 521
11860.32 495
11861.34 496
11862.37 469
11863.40 495
11864.43 484
11865.46 502
11866.49 502
11867.52 544
11868.55 494
11869.57 491
11870.60 479
11871.63 539
11872.66 512
11873.69 517
11874.72 480
11875.75 513
11876.78 489
11877.81 501
11878.84 515
11879.87 527
11880.90 511
11881.93 513
11882.96 530
11883.99 573
11885.02 573
11886.05 549
11887.08 596
11888.11 575
11889.14 572
11890.16 602
11891.19 609
11892.22 651
11893.26 611
11894.29 610
11895.32 579
11896.35 583
11897.38 633
11898.41 644
11899.44 660
11900.47 735
11901.50 711
11902.53 765
11903.56 753
11904.59 780
11905.62 778
11906.65 775
11907.68 757
11908.71 776
11909.74 708
11910.77 716
11911.80 677
11912.83 737
11913.87 713
11914.90 731
11915.93 724
11916.96 711
11917.99 684
11919.02 688
11920.05 662
11921.08 718
11922.11 734
11923.15 750
11924.18 750
11925.21 810
11926.24 768
11927.27 863
11928.30 987
11929.34 984
11930.37 1051
11931.40 1094
11932.43 1166
11933.46 1212
11934.49 1254
11935.53 1202
11936.56 1090
11937.59 1089
11938.62 1045
11939.65 976
11940.69 864
11941.72 810
11942.75 793
11943.78 709
11944.82 695
11945.85 646
11946.88 643
11947.91 624
11948.94 604
11949.98 597
11951.01 559
11952.04 582
11953.08 601
11954.11 578
11955.14 594
11956.17 546
11957.21 578
11958.24 601
11959.27 597
11960.31 614
11961.34 582
11962.37 564
11963.40 571
11964.44 539
11965.47 580
11966.50 528
11967.54 552
11968.57 539
11969.60 555
11970.64 568
11971.67 586
11972.70 616
11973.74 532
11974.77 508
11975.81 597
11976.84 581
11977.87 583
11978.91 597
11979.94 586
11980.97 575
11982.01 532
11983.04 573
11984.08 581
11985.11 574
11986.14 544
11987.18 576
11988.21 561
11989.25 529
11990.28 606
11991.32 614
11992.35 591
11993.38 591
11994.42 554
11995.45 562
11996.49 580
11997.52 583
11998.56 641
11999.59 611
12000.63 565
12001.66 590
12002.70 655
12003.73 621
12004.77 606
12005.80 614
12006.84 641
12007.87 620
12008.91 605
12009.94 615
12010.98 613
12012.01 633
12013.05 606
12014.08 684
12015.12 695
12016.15 714
12017.19 642
12018.22 699
12019.26 696
12020.29 758
12021.33 772
12022.37 719
12023.40 691
12024.44 666
12025.47 674
12026.51 665
12027.54 693
12028.58 674
12029.62 626
12030.65 630
12031.69 665
12032.72 700
12033.76 654
12034.80 675
12035.83 659
12036.87 619
12037.91 641
12038.94 639
12039.98 652
12041.01 635
12042.05 628
12043.09 625
12044.12 589
12045.16 611
12046.20 646
12047.23 647
12048.27 631
12049.31 662
12050.35 670
12051.38 616
12052.42 636
12053.46 651
12054.49 640
12055.53 631
12056.57 619
12057.60 646
12058.64 692
12059.68 646
12060.72 694
12061.75 718
12062.79 686
12063.83 701
12064.87 697
12065.90 714
12066.94 737
12067.98 668
12069.02 723
12070.05 654
12071.09 681
12072.13 766
12073.17 684
12074.21 721
12075.24 681
12076.28 699
12077.32 715
12078.36 706
12079.40 659
12080.43 705
12081.47 663
12082.51 693
12083.55 714
12084.59 717
12085.63 747
12086.66 728
12087.70 751
12088.74 767
12089.78 822
12090.82 786
12091.86 787
12092.90 733
12093.93 809
12094.97 873
12096.01 890
12097.05 885
12098.09 910
12099.13 952
12100.17 1041
12101.21 1075
12102.25 1054
12103.28 1131
12104.32 1242
12105.36 1207
12106.40 1177
12107.44 1147
12108.48 1140
12109.52 1074
12110.56 931
12111.60 891
12112.64 831
12113.68 805
12114.72 732
12115.76 715
12116.80 674
12117.84 679
12118.88 712
12119.92 659
12120.96 672
12122.00 613
12123.04 569
12124.08 584
12125.12 576
12126.16 592
12127.20 558
12128.24 599
12129.28 573
12130.32 574
12131.36 532
12132.40 556
12133.44 568
12134.48 577
12135.52 511
12136.56 519
12137.60 564
12138.64 585
12139.68 580
12140.72 519
12141.76 531
12142.81 511
12143.85 525
12144.89 533
12145.93 513
12146.97 566
12148.01 540
12149.05 482
12150.09 477
12151.13 507
12152.18 532
12153.22 520
12154.26 471
12155.30 511
12156.34 476
12157.38 468
12158.42 511
12159.47 492
12160.51 525
12161.55 490
12162.59 472
12163.63 486
12164.67 471
12165.72 480
12166.76 468
12167.80 489
12168.84 468
12169.88 491
12170.93 460
12171.97 526
12173.01 491
12174.05 524
12175.09 518
12176.14 550
12177.18 474
12178.22 489
12179.26 503
12180.31 494
12181.35 451
12182.39 525
12183.43 550
12184.48 489
12185.52 445
12186.56 485
12187.60 525
12188.65 470
12189.69 480
12190.73 492
12191.78 480
12192.82 523
12193.86 538
12194.91 514
12195.95 466
12196.99 471
12198.04 485
12199.08 469
12200.12 453
12201.17 447
12202.21 479
12203.25 489
12204.30 524
12205.34 494
12206.38 485
12207.43 486
12208.47 478
12209.51 487
12210.56 455
12211.60 468
12212.65 465
12213.69 464
12214.73 487
12215.78 475
12216.82 468
12217.87 462
12218.91 432
12219.95 433
12221.00 447
12222.04 493
12223.09 490
12224.13 504
12225.17 502
12226.22 461
12227.26 507
12228.31 486
12229.35 480
12230.40 485
12231.44 513
12232.49 483
12233.53 499
12234.58 495
12235.62 492
12236.67 490
12237.71 481
12238.76 489
12239.80 454
12240.85 475
12241.89 474
12242.94 484
12243.98 447
12245.03 506
12246.07 441
12247.12 432
12248.16 498
12249.21 446
12250.25 438
12251.30 453
12252.34 431
12253.39 489
12254.44 478
12255.48 438
12256.53 440
12257.57 422
12258.62 451
12259.67 428
12260.71 446
12261.76 433
12262.80 484
12263.85 445
12264.90 404
12265.94 442
12266.99 459
12268.03 412
12269.08 394
12270.13 415
12271.17 401
12272.22 464
12273.27 435
12274.31 413
12275.36 411
12276.41 408
12277.45 468
12278.50 462
12279.55 421
12280.59 415
12281.64 397
12282.69 435
12283.73 399
12284.78 380
12285.83 385
12286.87 405
12287.92 431
12288.97 409
12290.01 434
12291.06 404
12292.11 413
12293.16 409
12294.20 422
12295.25 395
12296.30 391
12297.35 405
12298.39 430
12299.44 445
12300.49 393
12301.54 422
12302.58 402
12303.63 431
12304.68 382
12305.73 433
12306.78 429
12307.82 422
12308.87 441
12309.92 440
12310.97 400
12312.02 399
12313.06 458
12314.11 423
12315.16 410
12316.21 401
12317.26 409
12318.31 383
12319.35 396
12320.40 403
12321.45 387
12322.50 378
12323.55 390
12324.60 395
12325.65 386
12326.69 379
12327.74 410
12328.79 384
12329.84 372
12330.89 376
12331.94 415
12332.99 381
12334.04 375
12335.09 392
12336.13 397
12337.18 435
12338.23 384
12339.28 417
12340.33 390
12341.38 386
12342.43 378
12343.48 370
12344.53 400
12345.58 397
12346.63 387
12347.68 376
12348.73 402
12349.78 409
12350.83 416
12351.88 417
12352.93 338
12353.98 366
12355.03 394
12356.08 332
12357.13 381
12358.18 365
12359.23 388
12360.28 409
12361.33 415
12362.38 343
12363.43 384
12364.48 391
12365.53 406
12366.58 420
12367.63 372
12368.68 392
12369.73 411
12370.78 444
12371.83 395
12372.88 416
12373.93 410
12374.98 408
12376.04 384
12377.09 390
12378.14 412
12379.19 432
12380.24 417
12381.29 425
12382.34 402
12383.39 414
12384.44 478
12385.49 402
12386.55 377
12387.60 383
12388.65 418
12389.70 425
12390.75 417
12391.80 450
12392.85 432
12393.91 441
12394.96 396
12396.01 444
12397.06 433
12398.11 425
12399.17 430
12400.22 486
12401.27 440
12402.32 446
12403.37 447
12404.42 431
12405.48 469
12406.53 437
12407.58 401
12408.63 445
12409.69 425
12410.74 414
12411.79 448
12412.84 451
12413.90 443
12414.95 454
12416.00 485
12417.05 478
12418.11 417
12419.16 442
12420.21 467
12421.26 444
12422.32 432
12423.37 419
12424.42 452
12425.48 461
12426.53 438
12427.58 461
12428.63 441
12429.69 487
12430.74 452
12431.79 486
12432.85 464
12433.90 498
12434.95 432
12436.01 484
12437.06 453
12438.11 485
12439.17 467
12440.22 442
12441.28 431
12442.33 467
12443.38 448
12444.44 493
12445.49 446
12446.54 477
12447.60 491
12448.65 477
12449.71 493
12450.76 512
12451.81 511
12452.87 500
12453.92 524
12454.98 521
12456.03 479
12457.08 488
12458.14 464
12459.19 495
12460.25 542
12461.30 515
12462.36 483
12463.41 563
12464.47 543
12465.52 494
12466.58 503
12467.63 534
12468.68 562
12469.74 574
12470.79 582
12471.85 614
12472.90 616
12473.96 603
12475.01 653
12476.07 586
12477.12 638
12478.18 642
12479.24 668
12480.29 682
12481.35 644
12482.40 669
12483.46 646
12484.51 723
12485.57 760
12486.62 791
12487.68 872
12488.73 865
12489.79 993
12490.85 1073
12491.90 1195
12492.96 1338
12494.01 1534
12495.07 1698
12496.13 1729
12497.18 1780
12498.24 1689
12499.29 1663
12500.35 1629
12501.41 1469
12502.46 1270
12503.52 1196
12504.57 1042
12505.63 927
12506.69 831
12507.74 731
12508.80 752
12509.86 744
12510.91 729
12511.97 688
12513.03 623
12514.08 622
12515.14 613
12516.20 582
12517.25 594
12518.31 625
12519.37 612
12520.42 627
12521.48 596
12522.54 614
12523.60 618
12524.65 558
12525.71 613
12526.77 574
12527.82 564
12528.88 593
12529.94 621
12531.00 626
12532.05 546
12533.11 618
12534.17 638
12535.23 594
12536.28 566
12537.34 577
12538.40 577
12539.46 546
12540.52 554
12541.57 558
12542.63 532
12543.69 536
12544.75 538
12545.81 567
12546.86 562
12547.92 571
12548.98 558
12550.04 582
12551.10 594
12552.15 521
12553.21 527
12554.27 589
12555.33 582
12556.39 610
12557.45 574
12558.51 571
12559.56 557
12560.62 618
12561.68 619
12562.74 615
12563.80 670
12564.86 648
12565.92 645
12566.98 660
12568.03 701
12569.09 730
12570.15 748
12571.21 737
12572.27 771
12573.33 851
12574.39 887
12575.45 956
12576.51 922
12577.57 959
12578.63 935
12579.69 927
12580.75 834
12581.81 885
12582.87 835
12583.93 836
12584.98 793
12586.04 739
12587.10 734
12588.16 720
12589.22 720
12590.28 708
12591.34 714
12592.40 704
12593.46 712
12594.52 678
12595.58 668
12596.64 662
12597.70 684
12598.77 653
12599.83 649
12600.89 649
12601.95 672
12603.01 622
12604.07 621
12605.13 604
12606.19 566
12607.25 558
12608.31 590
12609.37 581
12610.43 564
12611.49 568
12612.55 612
12613.61 620
12614.68 602
12615.74 570
12616.80 591
12617.86 596
12618.92 600
12619.98 567
12621.04 519
12622.10 537
12623.16 549
12624.23 505
12625.29 500
12626.35 550
12627.41 579
12628.47 530
12629.53 515
12630.59 529
12631.66 577
12632.72 558
12633.78 530
12634.84 528
12635.90 520
12636.97 605
12638.03 597
12639.09 553
12640.15 548
12641.21 520
12642.28 528
12643.34 617
12644.40 594
12645.46 573
12646.52 565
12647.59 587
12648.65 595
12649.71 603
12650.77 635
12651.84 631
12652.90 629
12653.96 645
12655.03 698
12656.09 698
12657.15 696
12658.21 693
12659.28 704
12660.34 697
12661.40 715
12662.46 652
12663.53 699
12664.59 672
12665.65 705
12666.72 686
12667.78 695
12668.84 632
12669.91 647
12670.97 615
12672.03 599
12673.10 661
12674.16 614
12675.22 599
12676.29 622
12677.35 566
12678.42 588
12679.48 637
12680.54 647
12681.61 622
12682.67 604
12683.73 680
12684.80 634
12685.86 630
12686.93 602
12687.99 661
12689.05 709
12690.12 701
12691.18 684
12692.25 694
12693.31 717
12694.38 691
12695.44 704
12696.50 666
12697.57 616
12698.63 654
12699.70 711
12700.76 721
12701.83 722
12702.89 707
12703.96 697
12705.02 743
12706.09 738
12707.15 737
12708.22 717
12709.28 680
12710.35 711
12711.41 676
12712.48 650
12713.54 632
12714.61 605
12715.67 668
12716.74 611
12717.80 585
12718.87 593
12719.93 608
12721.00 614
12722.06 605
12723.13 598
12724.19 603
12725.26 587
12726.33 579
12727.39 550
12728.46 584
12729.52 561
12730.59 562
12731.66 562
12732.72 565
12733.79 607
12734.85 614
12735.92 539
12736.99 559
12738.05 554
12739.12 600
12740.18 591
12741.25 576
12742.32 551
12743.38 526
12744.45 520
12745.52 533
12746.58 511
12747.65 550
12748.72 510
12749.78 522
12750.85 509
12751.92 512
12752.98 502
12754.05 482
12755.12 531
12756.18 519
12757.25 465
12758.32 507
12759.38 504
12760.45 458
12761.52 449
12762.59 458
12763.65 462
12764.72 482
12765.79 470
12766.85 474
12767.92 476
12768.99 444
12770.06 432
12771.12 452
12772.19 417
12773.26 440
12774.33 456
12775.40 472
12776.46 441
12777.53 427
12778.60 414
12779.67 462
12780.73 420
12781.80 399
12782.87 433
12783.94 405
12785.01 396
12786.08 415
12787.14 402
12788.21 441
12789.28 404
12790.35 429
12791.42 433
12792.49 429
12793.55 397
12794.62 417
12795.69 466
12796.76 392
12797.83 455
12798.90 431
12799.97 438
12801.03 423
12802.10 421
12803.17 418
12804.24 418
12805.31 417
12806.38 440
12807.45 441
12808.52 412
12809.59 445
12810.66 427
12811.72 401
12812.79 460
12813.86 457
12814.93 450
12816.00 429
12817.07 416
12818.14 449
12819.21 445
12820.28 451
12821.35 455
12822.42 467
12823.49 449
12824.56 421
12825.63 390
12826.70 411
12827.77 416
12828.84 423
12829.91 416
12830.98 402
12832.05 406
12833.12 406
12834.19 414
12835.26 407
12836.33 433
12837.40 386
12838.47 428
12839.54 445
12840.61 402
12841.68 414
12842.75 383
12843.82 397
12844.89 365
12845.96 406
12847.04 429
12848.11 421
12849.18 379
12850.25 379
12851.32 379
12852.39 387
12853.46 393
12854.53 406
12855.60 400
12856.67 385
12857.75 386
12858.82 419
12859.89 370
12860.96 386
12862.03 369
12863.10 364
12864.17 375
12865.24 354
12866.32 365
12867.39 335
12868.46 373
12869.53 354
12870.60 379
12871.67 375
12872.75 350
12873.82 367
12874.89 350
12875.96 315
12877.03 353
12878.11 358
12879.18 391
12880.25 355
12881.32 317
12882.39 320
12883.47 343
12884.54 376
12885.61 350
12886.68 313
12887.76 296
12888.83 336
12889.90 335
12890.97 328
12892.05 345
12893.12 350
12894.19 356
12895.27 362
12896.34 331
12897.41 343
12898.48 366
12899.56 313
12900.63 320
12901.70 315
12902.78 385
12903.85 358
12904.92 355
12905.99 301
12907.07 316
12908.14 349
12909.21 375
12910.29 363
12911.36 314
12912.44 317
12913.51 319
12914.58 371
12915.66 350
12916.73 340
12917.80 353
12918.88 360
12919.95 379
12921.02 332
12922.10 341
12923.17 328
12924.25 374
12925.32 394
12926.39 321
12927.47 378
12928.54 337
12929.62 344
12930.69 343
12931.77 288
12932.84 323
12933.91 368
12934.99 375
12936.06 362
12937.14 336
12938.21 335
12939.29 346
12940.36 364
12941.44 335
12942.51 335
12943.59 358
12944.66 321
12945.73 338
12946.81 338
12947.88 319
12948.96 321
12950.03 360
12951.11 343
12952.18 327
12953.26 371
12954.34 364
12955.41 345
12956.49 292
12957.56 317
12958.64 354
12959.71 362
12960.79 366
12961.86 335
12962.94 363
12964.01 347
12965.09 334
12966.17 330
12967.24 345
12968.32 320
12969.39 343
12970.47 351
12971.54 361
12972.62 301
12973.70 311
12974.77 326
12975.85 294
12976.93 304
12978.00 321
12979.08 346
12980.15 319
12981.23 317
12982.31 323
12983.38 362
12984.46 340
12985.54 348
12986.61 366
12987.69 336
12988.77 341
12989.84 347
12990.92 336
12992.00 385
12993.07 338
12994.15 330
12995.23 351
12996.30 368
12997.38 305
12998.46 352
12999.53 368
13000.61 395
13001.69 391
13002.77 357
13003.84 350
13004.92 353
13006.00 377
13007.08 337
13008.15 363
13009.23 361
13010.31 375
13011.39 344
13012.46 343
13013.54 352
13014.62 388
13015.70 370
13016.77 373
13017.85 343
13018.93 384
13020.01 390
13021.09 407
13022.16 392
13023.24 395
13024.32 381
13025.40 365
13026.48 400
13027.56 421
13028.63 419
13029.71 400
13030.79 473
13031.87 410
13032.95 411
13034.03 414
13035.10 385
13036.18 378
13037.26 392
13038.34 405
13039.42 361
13040.50 377
13041.58 369
13042.66 418
13043.73 369
13044.81 344
13045.89 351
13046.97 396
13048.05 385
13049.13 374
13050.21 387
13051.29 368
13052.37 393
13053.45 396
13054.53 411
13055.61 385
13056.69 434
13057.76 410
13058.84 422
13059.92 355
13061.00 376
13062.08 374
13063.16 362
13064.24 372
13065.32 347
13066.40 395
13067.48 348
13068.56 377
13069.64 350
13070.72 376
13071.80 400
13072.88 402
13073.96 361
13075.04 394
13076.12 367
13077.20 352
13078.28 369
13079.36 363
13080.44 331
13081.53 326
13082.61 363
13083.69 348
13084.77 321
13085.85 318
13086.93 395
13088.01 333
13089.09 362
13090.17 331
13091.25 326
13092.33 326
13093.41 346
13094.49 335
13095.58 345
13096.66 340
13097.74 347
13098.82 334
13099.90 320
13100.98 305
13102.06 341
13103.14 349
13104.23 348
13105.31 349
13106.39 332
13107.47 365
13108.55 348
13109.63 357
13110.72 320
13111.80 342
13112.88 314
13113.96 343
13115.04 352
13116.13 310
13117.21 352
13118.29 364
13119.37 336
13120.45 334
13121.54 338
13122.62 314
13123.70 350
13124.78 331
13125.86 326
13126.95 330
13128.03 336
13129.11 310
13130.19 321
13131.28 324
13132.36 358
13133.44 339
13134.52 367
13135.61 350
13136.69 318
13137.77 319
13138.86 325
13139.94 338
13141.02 325
13142.11 353
13143.19 327
13144.27 346
13145.35 352
13146.44 303
13147.52 312
13148.60 322
13149.69 320
13150.77 287
13151.85 315
13152.94 312
13154.02 336
13155.10 361
13156.19 334
13157.27 299
13158.36 301
13159.44 314
13160.52 350
13161.61 332
13162.69 339
13163.77 318
13164.86 293
13165.94 335
13167.03 352
13168.11 359
13169.19 328
13170.28 316
13171.36 349
13172.45 332
13173.53 299
13174.62 308
13175.70 332
13176.79 326
13177.87 333
13178.95 355
13180.04 343
13181.12 358
13182.21 360
13183.29 341
13184.38 350
13185.46 376
13186.55 338
13187.63 315
13188.72 324
13189.80 315
13190.89 349
13191.97 335
13193.06 346
13194.14 339
13195.23 361
13196.31 356
13197.40 328
13198.48 317
13199.57 346
13200.65 321
13201.74 355
13202.83 366
13203.91 327
13205.00 344
13206.08 338
13207.17 340
13208.25 303
13209.34 329
13210.43 337
13211.51 334
13212.60 319
13213.68 312
13214.77 311
13215.86 332
13216.94 346
13218.03 344
13219.11 345
13220.20 326
13221.29 354
13222.37 311
13223.46 327
13224.55 310
13225.63 303
13226.72 314
13227.80 354
13228.89 322
13229.98 321
13231.06 312
13232.15 355
13233.24 324
13234.32 322
13235.41 370
13236.50 318
13237.59 319
13238.67 337
13239.76 325
13240.85 334
13241.93 341
13243.02 360
13244.11 348
13245.20 333
13246.28 347
13247.37 338
13248.46 361
13249.55 337
13250.63 332
13251.72 340
13252.81 376
13253.90 371
13254.98 363
13256.07 363
13257.16 383
13258.25 351
13259.33 342
13260.42 323
13261.51 311
13262.60 384
13263.69 374
13264.77 385
13265.86 341
13266.95 349
13268.04 362
13269.13 348
13270.22 365
13271.30 353
13272.39 360
13273.48 372
13274.57 379
13275.66 363
13276.75 403
13277.83 369
13278.92 361
13280.01 334
13281.10 382
13282.19 367
13283.28 356
13284.37 380
13285.46 381
13286.55 415
13287.63 400
13288.72 390
13289.81 377
13290.90 404
13291.99 417
13293.08 417
13294.17 375
13295.26 415
13296.35 419
13297.44 428
13298.53 407
13299.62 396
13300.71 400
13301.80 432
13302.89 415
13303.97 411
13305.06 431
13306.15 407
13307.24 439
13308.33 471
13309.42 439
13310.51 446
13311.60 492
13312.69 456
13313.78 483
13314.87 485
13315.96 460
13317.05 497
13318.14 479
13319.24 471
13320.33 407
13321.42 427
13322.51 465
13323.60 429
13324.69 445
13325.78 449
13326.87 457
13327.96 490
13329.05 460
13330.14 473
13331.23 411
13332.32 430
13333.41 429
13334.50 431
13335.60 475
13336.69 444
13337.78 453
13338.87 480
13339.96 461
13341.05 434
13342.14 456
13343.23 471
13344.32 488
13345.42 488
13346.51 465
13347.60 471
13348.69 465
13349.78 503
13350.87 492
13351.97 444
13353.06 486
13354.15 472
13355.24 487
13356.33 450
13357.42 514
13358.52 491
13359.61 536
13360.70 587
13361.79 562
13362.88 552
13363.98 528
13365.07 568
13366.16 573
13367.25 585
13368.35 628
13369.44 625
13370.53 652
13371.62 626
13372.72 570
13373.81 625
13374.90 590
13375.99 562
13377.09 565
13378.18 510
13379.27 512
13380.36 486
13381.46 492
13382.55 477
13383.64 486
13384.74 489
13385.83 481
13386.92 442
13388.02 431
13389.11 431
13390.20 441
13391.30 436
13392.39 420
13393.48 422
13394.58 424
13395.67 445
13396.76 424
13397.86 437
13398.95 426
13400.04 398
13401.14 423
13402.23 440
13403.32 417
13404.42 408
13405.51 410
13406.61 456
13407.70 442
13408.79 456
13409.89 410
13410.98 420
13412.08 414
13413.17 395
13414.26 438
13415.36 426
13416.45 389
13417.55 424
13418.64 385
13419.74 399
13420.83 419
13421.93 451
13423.02 436
13424.11 420
13425.21 371
13426.30 428
13427.40 424
13428.49 440
13429.59 403
13430.68 449
13431.78 435
13432.87 432
13433.97 474
13435.06 470
13436.16 423
13437.25 435
13438.35 442
13439.44 439
13440.54 401
13441.63 446
13442.73 426
13443.83 478
13444.92 492
13446.02 439
13447.11 436
13448.21 501
13449.30 475
13450.40 498
13451.49 487
13452.59 483
13453.69 464
13454.78 470
13455.88 472
13456.97 469
13458.07 486
13459.17 490
13460.26 518
13461.36 478
13462.45 469
13463.55 531
13464.65 539
13465.74 530
13466.84 556
13467.94 563
13469.03 507
13470.13 542
13471.23 512
13472.32 516
13473.42 539
13474.52 527
13475.61 497
13476.71 500
13477.81 520
13478.90 475
13480.00 506
13481.10 517
13482.19 503
13483.29 540
13484.39 523
13485.48 535
13486.58 553
13487.68 541
13488.78 541
13489.87 542
13490.97 524
13492.07 582
13493.17 576
13494.26 631
13495.36 591
13496.46 597
13497.56 650
13498.65 651
13499.75 664
13500.85 678
13501.95 704
13503.04 695
13504.14 670
13505.24 733
13506.34 717
13507.44 678
13508.53 671
13509.63 709
13510.73 702
13511.83 601
13512.93 602
13514.03 619
13515.12 578
13516.22 521
13517.32 520
13518.42 534
13519.52 530
13520.62 495
13521.71 509
13522.81 501
13523.91 491
13525.01 503
13526.11 484
13527.21 474
13528.31 477
13529.41 443
13530.51 463
13531.60 487
13532.70 428
13533.80 440
13534.90 436
13536.00 452
13537.10 454
13538.20 422
13539.30 416
13540.40 407
13541.50 439
13542.60 429
13543.70 426
13544.80 440
13545.90 443
13547.00 438
13548.09 400
13549.19 384
13550.29 385
13551.39 362
13552.49 385
13553.59 391
13554.69 399
13555.79 418
13556.89 377
13557.99 364
13559.09 407
13560.19 416
13561.29 381
13562.39 399
13563.50 400
13564.60 401
13565.70 377
13566.80 425
13567.90 405
13569.00 375
13570.10 398
13571.20 358
13572.30 402
13573.40 407
13574.50 351
13575.60 381
13576.70 445
13577.80 404
13578.90 355
13580.01 373
13581.11 409
13582.21 426
13583.31 385
13584.41 424
13585.51 427
13586.61 407
13587.71 415
13588.81 378
13589.92 369
13591.02 365
13592.12 402
13593.22 393
13594.32 424
13595.42 392
13596.53 379
13597.63 371
13598.73 386
13599.83 387
13600.93 368
13602.03 430
13603.14 433
13604.24 405
13605.34 382
13606.44 392
13607.54 397
13608.65 378
13609.75 387
13610.85 418
13611.95 368
13613.06 396
13614.16 403
13615.26 359
13616.36 375
13617.47 381
13618.57 352
13619.67 323
13620.77 390
13621.88 381
13622.98 376
13624.08 390
13625.18 382
13626.29 385
13627.39 377
13628.49 403
13629.60 369
13630.70 392
13631.80 398
13632.91 395
13634.01 384
13635.11 401
13636.21 376
13637.32 396
13638.42 400
13639.53 358
13640.63 441
13641.73 401
13642.84 388
13643.94 389
13645.04 359
13646.15 395
13647.25 411
13648.35 385
13649.46 351
13650.56 372
13651.67 395
13652.77 409
13653.87 378
13654.98 384
13656.08 368
13657.19 398
13658.29 368
13659.39 375
13660.50 370
13661.60 343
13662.71 355
13663.81 351
13664.92 352
13666.02 371
13667.12 377
13668.23 384
13669.33 349
13670.44 379
13671.54 366
13672.65 318
13673.75 388
13674.86 422
13675.96 369
13677.07 359
13678.17 374
13679.28 397
13680.38 341
13681.49 338
13682.59 378
13683.70 434
13684.80 331
13685.91 355
13687.01 367
13688.12 370
13689.22 428
13690.33 374
13691.44 392
13692.54 384
13693.65 406
13694.75 398
13695.86 367
13696.96 370
13698.07 364
13699.18 376
13700.28 404
13701.39 411
13702.49 417
13703.60 437
13704.71 418
13705.81 392
13706.92 427
13708.02 423
13709.13 390
13710.24 400
13711.34 400
13712.45 418
13713.56 365
13714.66 347
13715.77 374
13716.87 360
13717.98 382
13719.09 430
13720.19 428
13721.30 425
13722.41 404
13723.51 441
13724.62 401
13725.73 462
13726.84 438
13727.94 466
13729.05 480
13730.16 467
13731.26 467
13732.37 465
13733.48 494
13734.59 502
13735.69 475
13736.80 450
13737.91 459
13739.01 457
13740.12 486
13741.23 473
13742.34 529
13743.45 507
13744.55 468
13745.66 486
13746.77 519
13747.88 489
13748.98 538
13750.09 518
13751.20 506
13752.31 539
13753.42 549
13754.52 562
13755.63 554
13756.74 531
13757.85 574
13758.96 584
13760.06 597
13761.17 596
13762.28 592
13763.39 625
13764.50 657
13765.61 618
13766.72 707
13767.82 761
13768.93 727
13770.04 764
13771.15 862
13772.26 867
13773.37 896
13774.48 918
13775.59 939
13776.69 885
13777.80 878
13778.91 908
13780.02 836
13781.13 791
13782.24 726
13783.35 669
13784.46 689
13785.57 636
13786.68 602
13787.79 578
13788.90 499
13790.01 513
13791.12 523
13792.22 488
13793.33 498
13794.44 528
13795.55 510
13796.66 508
13797.77 516
13798.88 510
13799.99 495
13801.10 528
13802.21 484
13803.32 501
13804.43 504
13805.54 490
13806.65 506
13807.76 498
13808.87 483
13809.98 459
13811.09 466
13812.20 478
13813.32 440
13814.43 478
13815.54 473
13816.65 472
13817.76 470
13818.87 428
13819.98 470
13821.09 460
13822.20 440
13823.31 413
13824.42 426
13825.53 434
13826.64 450
13827.76 415
13828.87 396
13829.98 422
13831.09 433
13832.20 423
13833.31 453
13834.42 444
13835.53 446
13836.65 413
13837.76 425
13838.87 465
13839.98 419
13841.09 426
13842.20 447
13843.31 467
13844.43 429
13845.54 412
13846.65 414
13847.76 452
13848.87 461
13849.99 456
13851.10 445
13852.21 471
13853.32 442
13854.43 453
13855.55 494
13856.66 475
13857.77 470
13858.88 486
13859.99 504
13861.11 466
13862.22 499
13863.33 498
13864.44 494
13865.56 494
13866.67 487
13867.78 493
13868.89 476
13870.01 465
13871.12 475
13872.23 513
13873.35 509
13874.46 516
13875.57 481
13876.68 485
13877.80 490
13878.91 504
13880.02 517
13881.14 488
13882.25 430
13883.36 419
13884.48 478
13885.59 449
13886.70 449
13887.82 465
13888.93 459
13890.04 462
13891.16 456
13892.27 490
13893.39 470
13894.50 483
13895.61 510
13896.73 458
13897.84 434
13898.95 459
13900.07 499
13901.18 493
13902.30 453
13903.41 435
13904.52 485
13905.64 480
13906.75 457
13907.87 463
13908.98 460
13910.10 431
13911.21 423
13912.32 453
13913.44 429
13914.55 439
13915.67 464
13916.78 426
13917.90 413
13919.01 412
13920.13 411
13921.24 390
13922.36 398
13923.47 387
13924.59 375
13925.70 403
13926.82 387
13927.93 403
13929.05 394
13930.16 400
13931.28 370
13932.39 388
13933.51 408
13934.62 422
13935.74 464
13936.85 409
13937.97 405
13939.08 375
13940.20 411
13941.32 418
13942.43 383
13943.55 398
13944.66 374
13945.78 422
13946.89 413
13948.01 404
13949.13 387
13950.24 381
13951.36 399
13952.47 439
13953.59 420
13954.71 409
13955.82 387
13956.94 409
13958.05 373
13959.17 364
13960.29 379
13961.40 390
13962.52 391
13963.64 369
13964.75 364
13965.87 394
13966.99 372
13968.10 377
13969.22 382
13970.34 375
13971.45 386
13972.57 415
13973.69 427
13974.80 424
13975.92 383
13977.04 397
13978.16 403
13979.27 399
13980.39 387
13981.51 388
13982.62 431
13983.74 385
13984.86 408
13985.98 339
13987.09 391
13988.21 425
13989.33 386
13990.45 400
13991.56 373
13992.68 408
13993.80 371
13994.92 395
13996.03 395
13997.15 425
13998.27 409
13999.39 435
14000.51 411
14001.62 420
14002.74 423
14003.86 452
14004.98 417
14006.10 447
14007.21 397
14008.33 393
14009.45 433
14010.57 423
14011.69 413
14012.81 403
14013.93 457
14015.04 467
14016.16 464
14017.28 464
14018.40 451
14019.52 453
14020.64 457
14021.76 438
14022.87 420
14023.99 470
14025.11 453
14026.23 460
14027.35 464
14028.47 436
14029.59 482
14030.71 500
14031.83 452
14032.95 429
14034.07 423
14035.19 480
14036.30 470
14037.42 438
14038.54 450
14039.66 376
14040.78 425
14041.90 416
14043.02 424
14044.14 416
14045.26 413
14046.38 396
14047.50 395
14048.62 423
14049.74 437
14050.86 447
14051.98 438
14053.10 438
14054.22 414
14055.34 413
14056.46 431
14057.58 466
14058.70 459
14059.82 418
14060.94 436
14062.06 421
14063.18 450
14064.30 458
14065.43 440
14066.55 472
14067.67 461
14068.79 458
14069.91 461
14071.03 438
14072.15 477
14073.27 476
14074.39 434
14075.51 483
14076.63 545
14077.75 489
14078.88 490
14080.00 471
14081.12 509
14082.24 459
14083.36 508
14084.48 486
14085.60 514
14086.72 532
14087.85 530
14088.97 532
14090.09 526
14091.21 601
14092.33 554
14093.45 583
14094.58 567
14095.70 553
14096.82 639
14097.94 595
14099.06 604
14100.19 643
14101.31 690
14102.43 713
14103.55 712
14104.67 579
14105.80 542
14106.92 584
14108.04 550
14109.16 573
14110.28 549
14111.41 514
14112.53 503
14113.65 477
14114.77 464
14115.90 470
14117.02 454
14118.14 432
14119.27 452
14120.39 451
14121.51 439
14122.63 452
14123.76 410
14124.88 445
14126.00 468
14127.13 450
14128.25 456
14129.37 471
14130.50 453
14131.62 453
14132.74 417
14133.86 437
14134.99 462
14136.11 451
14137.24 469
14138.36 458
14139.48 453
14140.61 459
14141.73 443
14142.85 442
14143.98 447
14145.10 439
14146.22 404
14147.35 404
14148.47 442
14149.60 438
14150.72 445
14151.84 456
14152.97 439
14154.09 445
14155.22 490
14156.34 471
14157.46 435
14158.59 475
14159.71 437
14160.84 401
14161.96 428
14163.09 420
14164.21 425
14165.34 435
14166.46 421
14167.58 451
14168.71 433
14169.83 425
14170.96 431
14172.08 407
14173.21 423
14174.33 417
14175.46 463
14176.58 447
14177.71 411
14178.83 443
14179.96 440
14181.08 421
14182.21 402
14183.33 394
14184.46 427
14185.59 427
14186.71 426
14187.84 454
14188.96 443
14190.09 427
14191.21 439
14192.34 454
14193.46 392
14194.59 440
14195.72 429
14196.84 404
14197.97 423
14199.09 392
14200.22 426
14201.35 404
14202.47 427
14203.60 440
14204.72 407
14205.85 409
14206.98 426
14208.10 408
14209.23 398
14210.35 367
14211.48 380
14212.61 360
14213.73 395
14214.86 345
14215.99 343
14217.11 380
14218.24 406
14219.37 394
14220.49 342
14221.62 376
14222.75 397
14223.87 399
14225.00 357
14226.13 361
14227.26 369
14228.38 378
14229.51 394
14230.64 370
14231.76 360
14232.89 408
14234.02 405
14235.15 365
14236.27 370
14237.40 372
14238.53 356
14239.66 374
14240.78 359
14241.91 381
14243.04 369
14244.17 393
14245.29 387
14246.42 359
14247.55 340
14248.68 379
14249.81 395
14250.93 366
14252.06 351
14253.19 395
14254.32 367
14255.45 344
14256.57 358
14257.70 344
14258.83 312
14259.96 341
14261.09 328
14262.22 352
14263.34 313
14264.47 374
14265.60 367
14266.73 351
14267.86 321
14268.99 319
14270.12 330
14271.24 339
14272.37 339
14273.50 341
14274.63 346
14275.76 330
14276.89 336
14278.02 385
14279.15 366
14280.28 335
14281.41 335
14282.54 313
14283.66 307
14284.79 336
14285.92 331
14287.05 328
14288.18 331
14289.31 330
14290.44 318
14291.57 348
14292.70 308
14293.83 333
14294.96 320
14296.09 309
14297.22 311
14298.35 340
14299.48 268
14300.61 327
14301.74 331
14302.87 326
14304.00 300
14305.13 305
14306.26 326
14307.39 285
14308.52 288
14309.65 309
14310.78 287
14311.91 312
14313.04 314
14314.17 303
14315.30 299
14316.43 303
14317.56 293
14318.69 327
14319.82 297
14320.96 331
14322.09 313
14323.22 303
14324.35 270
14325.48 286
14326.61 309
14327.74 284
14328.87 293
14330.00 302
14331.13 262
14332.27 278
14333.40 297
14334.53 315
14335.66 302
14336.79 302
14337.92 284
14339.05 294
14340.18 284
14341.32 303
14342.45 307
14343.58 301
14344.71 310
14345.84 298
14346.98 271
14348.11 295
14349.24 295
14350.37 282
14351.50 284
14352.63 302
14353.77 313
14354.90 310
14356.03 292
14357.16 306
14358.30 299
14359.43 277
14360.56 285
14361.69 272
14362.82 290
14363.96 316
14365.09 286
14366.22 313
14367.35 308
14368.49 279
14369.62 274
14370.75 305
14371.89 334
14373.02 327
14374.15 267
14375.28 309
14376.42 306
14377.55 294
14378.68 293
14379.82 262
14380.95 260
14382.08 279
14383.22 303
14384.35 281
14385.48 274
14386.62 306
14387.75 318
14388.88 279
14390.02 286
14391.15 280
14392.28 284
14393.42 246
14394.55 296
14395.68 278
14396.82 313
14397.95 315
14399.09 304
14400.22 288
14401.35 261
14402.49 300
14403.62 305
14404.76 321
14405.89 278
14407.02 270
14408.16 274
14409.29 317
14410.43 278
14411.56 263
14412.70 321
14413.83 331
14414.96 304
14416.10 318
14417.23 304
14418.37 311
14419.50 325
14420.64 333
14421.77 316
14422.91 314
14424.04 268
14425.18 282
14426.31 295
14427.45 322
14428.58 305
14429.72 343
14430.85 312
14431.99 325
14433.12 330
14434.26 350
14435.39 322
14436.53 311
14437.66 272
14438.80 291
14439.93 305
14441.07 288
14442.20 272
14443.34 287
14444.48 298
14445.61 333
14446.75 331
14447.88 336
14449.02 310
14450.15 322
14451.29 292
14452.43 334
14453.56 350
14454.70 325
14455.83 321
14456.97 312
14458.11 335
14459.24 353
14460.38 341
14461.52 313
14462.65 308
14463.79 347
14464.93 314
14466.06 328
14467.20 321
14468.33 355
14469.47 369
14470.61 334
14471.74 364
14472.88 372
14474.02 384
14475.16 403
14476.29 349
14477.43 397
14478.57 349
14479.70 372
14480.84 400
14481.98 342
14483.11 405
14484.25 386
14485.39 404
14486.53 335
14487.66 358
14488.80 361
14489.94 386
14491.08 320
14492.21 322
14493.35 367
14494.49 370
14495.63 335
14496.76 323
14497.90 318
14499.04 320
14500.18 337
14501.31 355
14502.45 340
14503.59 278
14504.73 364
14505.87 386
14507.01 341
14508.14 292
14509.28 341
14510.42 344
14511.56 360
14512.70 319
14513.83 361
14514.97 355
14516.11 316
14517.25 321
14518.39 309
14519.53 310
14520.67 336
14521.80 339
14522.94 341
14524.08 329
14525.22 295
14526.36 325
14527.50 334
14528.64 323
14529.78 334
14530.92 302
14532.05 299
14533.19 293
14534.33 306
14535.47 295
14536.61 327
14537.75 336
14538.89 316
14540.03 300
14541.17 339
14542.31 313
14543.45 315
14544.59 309
14545.73 337
14546.87 309
14548.01 301
14549.15 326
14550.29 316
14551.43 282
14552.57 308
14553.71 332
14554.85 337
14555.99 301
14557.13 287
14558.27 330
14559.41 286
14560.55 322
14561.69 311
14562.83 306
14563.97 322
14565.11 299
14566.25 324
14567.39 329
14568.53 322
14569.67 292
14570.81 335
14571.95 349
14573.09 366
14574.23 365
14575.37 345
14576.51 343
14577.66 368
14578.80 320
14579.94 357
14581.08 325
14582.22 338
14583.36 329
14584.50 331
14585.64 351
14586.78 364
14587.93 360
14589.07 366
14590.21 376
14591.35 339
14592.49 369
14593.63 353
14594.77 357
14595.92 377
14597.06 355
14598.20 334
14599.34 350
14600.48 379
14601.62 341
14602.77 359
14603.91 418
14605.05 396
14606.19 374
14607.33 365
14608.48 364
14609.62 411
14610.76 373
14611.90 376
14613.04 380
14614.19 418
14615.33 353
14616.47 439
14617.61 428
14618.76 417
14619.90 432
14621.04 433
14622.18 406
14623.33 454
14624.47 431
14625.61 418
14626.76 468
14627.90 442
14629.04 484
14630.18 475
14631.33 501
14632.47 487
14633.61 512
14634.76 543
14635.90 542
14637.04 513
14638.19 524
14639.33 539
14640.47 529
14641.62 527
14642.76 474
14643.90 481
14645.05 492
14646.19 456
14647.33 428
14648.48 415
14649.62 390
14650.76 422
14651.91 403
14653.05 384
14654.20 380
14655.34 376
14656.48 366
14657.63 363
14658.77 349
14659.92 383
14661.06 356
14662.20 351
14663.35 359
14664.49 377
14665.64 333
14666.78 362
14667.93 367
14669.07 363
14670.22 364
14671.36 352
14672.50 388
14673.65 342
14674.79 344
14675.94 345
14677.08 344
14678.23 352
14679.37 350
14680.52 342
14681.66 319
14682.81 328
14683.95 304
14685.10 328
14686.24 333
14687.39 316
14688.53 307
14689.68 314
14690.82 328
14691.97 294
14693.12 290
14694.26 296
14695.41 286
14696.55 287
14697.70 274
14698.84 307
14699.99 291
14701.13 266
14702.28 305
14703.43 300
14704.57 313
14705.72 313
14706.86 316
14708.01 314
14709.16 306
14710.30 282
14711.45 298
14712.59 288
14713.74 251
14714.89 302
14716.03 305
14717.18 290
14718.33 267
14719.47 273
14720.62 297
14721.77 317
14722.91 318
14724.06 335
14725.21 340
14726.35 305
14727.50 287
14728.65 301
14729.79 297
14730.94 290
14732.09 309
14733.23 285
14734.38 279
14735.53 296
14736.67 346
14737.82 318
14738.97 315
14740.12 280
14741.26 309
14742.41 271
14743.56 302
14744.71 310
14745.85 323
14747.00 305
14748.15 349
14749.30 323
14750.44 296
14751.59 296
14752.74 289
14753.89 306
14755.03 261
14756.18 298
14757.33 271
14758.48 327
14759.63 328
14760.77 312
14761.92 299
14763.07 307
14764.22 357
14765.37 325
14766.52 296
14767.66 343
14768.81 346
14769.96 315
14771.11 279
14772.26 329
14773.41 362
14774.55 358
14775.70 347
14776.85 335
14778.00 324
14779.15 325
14780.30 354
14781.45 356
14782.60 320
14783.74 341
14784.89 327
14786.04 360
14787.19 357
14788.34 351
14789.49 375
14790.64 360
14791.79 374
14792.94 399
14794.09 365
14795.24 359
14796.39 411
14797.54 363
14798.69 334
14799.83 396
14800.98 417
14802.13 404
14803.28 386
14804.43 357
14805.58 345
14806.73 337
14807.88 396
14809.03 404
14810.18 358
14811.33 348
14812.48 359
14813.63 387
14814.78 346
14815.93 344
14817.08 345
14818.23 347
14819.38 347
14820.53 350
14821.69 349
14822.84 340
14823.99 324
14825.14 354
14826.29 351
14827.44 388
14828.59 347
14829.74 317
14830.89 335
14832.04 331
14833.19 325
14834.34 306
14835.49 322
14836.65 318
14837.80 306
14838.95 301
14840.10 290
14841.25 286
14842.40 300
14843.55 280
14844.70 291
14845.85 282
14847.01 278
14848.16 297
14849.31 279
14850.46 266
14851.61 285
14852.76 296
14853.92 299
14855.07 277
14856.22 249
14857.37 247
14858.52 268
14859.67 295
14860.83 275
14861.98 284
14863.13 271
14864.28 255
14865.44 262
14866.59 254
14867.74 269
14868.89 260
14870.04 257
14871.20 256
14872.35 249
14873.50 243
14874.65 258
14875.81 271
14876.96 248
14878.11 229
14879.26 256
14880.42 258
14881.57 256
14882.72 267
14883.88 239
14885.03 246
14886.18 285
14887.33 278
14888.49 282
14889.64 305
14890.79 270
14891.95 261
14893.10 257
14894.25 230
14895.41 247
14896.56 310
14897.71 289
14898.87 259
14900.02 260
14901.17 250
14902.33 261
14903.48 238
14904.63 263
14905.79 219
14906.94 264
14908.10 249
14909.25 265
14910.40 244
14911.56 238
14912.71 224
14913.87 258
14915.02 267
14916.17 281
14917.33 291
14918.48 277
14919.64 265
14920.79 279
14921.94 247
14923.10 282
14924.25 311
14925.41 248
14926.56 235
14927.72 270
14928.87 271
14930.03 249
14931.18 292
14932.34 290
14933.49 306
14934.65 251
14935.80 251
14936.96 279
14938.11 264
14939.27 252
14940.42 283
14941.58 291
14942.73 276
14943.89 301
14945.04 273
14946.20 274
14947.35 256
14948.51 266
14949.66 285
14950.82 289
14951.97 262
14953.13 276
14954.28 286
14955.44 229
14956.60 270
14957.75 299
14958.91 294
14960.06 312
14961.22 295
14962.37 261
14963.53 295
14964.69 250
14965.84 280
14967.00 255
14968.16 244
14969.31 246
14970.47 263
14971.62 287
14972.78 273
14973.94 264
14975.09 237
14976.25 260
14977.41 256
14978.56 238
14979.72 237
14980.88 213
14982.03 253
14983.19 270
14984.35 271
14985.50 222
14986.66 243
14987.82 243
14988.97 261
14990.13 239
14991.29 256
14992.44 231
14993.60 245
14994.76 215
14995.92 235
14997.07 216
14998.23 209
14999.39 227
15000.55 232
15001.70 232
15002.86 210
15004.02 228
15005.18 221
15006.33 245
15007.49 231
15008.65 206
15009.81 229
15010.96 240
15012.12 216
15013.28 218
15014.44 225
15015.60 203
15016.75 256
15017.91 246
15019.07 267
15020.23 191
15021.39 226
15022.54 199
15023.70 228
15024.86 239
15026.02 244
15027.18 251
15028.34 223
15029.49 210
15030.65 204
15031.81 198
15032.97 201
15034.13 214
15035.29 235
15036.45 214
15037.61 235
15038.76 226
15039.92 200
15041.08 217
15042.24 222
15043.40 213
15044.56 195
15045.72 212
15046.88 193
15048.04 194
15049.20 214
15050.36 217
15051.51 220
15052.67 232
15053.83 243
15054.99 214
15056.15 225
15057.31 224
15058.47 187
15059.63 222
15060.79 226
15061.95 197
15063.11 200
15064.27 208
15065.43 239
15066.59 192
15067.75 224
15068.91 234
15070.07 186
15071.23 242
15072.39 212
15073.55 231
15074.71 234
15075.87 223
15077.03 227
15078.19 214
15079.35 219
15080.51 212
15081.67 205
15082.83 233
15083.99 197
15085.16 179
15086.32 198
15087.48 212
15088.64 226
15089.80 232
15090.96 208
15092.12 206
15093.28 205
15094.44 204
15095.60 204
15096.76 208
15097.93 182
15099.09 222
15100.25 206
15101.41 192
15102.57 236
15103.73 220
15104.89 225
15106.05 196
15107.22 214
15108.38 222
15109.54 198
15110.70 217
15111.86 210
15113.02 228
15114.19 204
15115.35 210
15116.51 219
15117.67 218
15118.83 211
15120.00 204
15121.16 222
15122.32 234
15123.48 219
15124.64 217
15125.81 218
15126.97 214
15128.13 214
15129.29 209
15130.46 226
15131.62 224
15132.78 205
15133.94 194
15135.11 222
15136.27 189
15137.43 201
15138.59 196
15139.76 223
15140.92 214
15142.08 195
15143.25 218
15144.41 245
15145.57 232
15146.73 213
15147.90 211
15149.06 223
15150.22 196
15151.39 201
15152.55 200
15153.71 195
15154.88 199
15156.04 220
15157.20 213
15158.37 215
15159.53 174
15160.69 204
15161.86 210
15163.02 205
15164.19 203
15165.35 204
15166.51 196
15167.68 206
15168.84 216
15170.00 225
15171.17 224
15172.33 248
15173.50 223
15174.66 231
15175.83 228
15176.99 218
15178.15 211
15179.32 228
15180.48 233
15181.65 223
15182.81 233
15183.98 244
15185.14 264
15186.30 209
15187.47 243
15188.63 259
15189.80 230
15190.96 236
15192.13 228
15193.29 243
15194.46 214
15195.62 252
15196.79 260
15197.95 262
15199.12 237
15200.28 252
15201.45 243
15202.61 243
15203.78 232
15204.94 253
15206.11 237
15207.27 257
15208.44 240
15209.61 259
15210.77 240
15211.94 254
15213.10 243
15214.27 236
15215.43 293
15216.60 263
15217.76 267
15218.93 250
15220.10 207
15221.26 228
15222.43 256
15223.59 244
15224.76 268
15225.93 274
15227.09 303
15228.26 285
15229.42 286
15230.59 273
15231.76 270
15232.92 280
15234.09 279
15235.26 291
15236.42 277
15237.59 314
15238.76 309
15239.92 367
15241.09 262
15242.26 265
15243.42 270
15244.59 292
15245.76 229
15246.92 241
15248.09 265
15249.26 263
15250.42 277
15251.59 243
15252.76 235
15253.93 212
15255.09 256
15256.26 240
15257.43 211
15258.60 206
15259.76 229
15260.93 238
15262.10 228
15263.26 197
15264.43 249
15265.60 229
15266.77 245
15267.94 244
15269.10 222
15270.27 229
15271.44 242
15272.61 237
15273.77 230
15274.94 205
15276.11 214
15277.28 239
15278.45 223
15279.62 220
15280.78 272
15281.95 246
15283.12 226
15284.29 250
15285.46 212
15286.62 214
15287.79 244
15288.96 233
15290.13 207
15291.30 212
15292.47 249
15293.64 262
15294.81 244
15295.97 209
15297.14 247
15298.31 205
15299.48 233
15300.65 226
15301.82 200
15302.99 216
15304.16 230
15305.33 228
15306.49 222
15307.66 247
15308.83 234
15310.00 247
15311.17 230
15312.34 210
15313.51 234
15314.68 243
15315.85 221
15317.02 233
15318.19 204
15319.36 216
15320.53 215
15321.70 193
15322.87 226
15324.04 205
15325.21 232
15326.38 228
15327.55 262
15328.72 223
15329.89 205
15331.06 228
15332.23 228
15333.40 230
15334.57 225
15335.74 241
15336.91 233
15338.08 189
15339.25 245
15340.42 256
15341.59 211
15342.76 259
15343.93 209
15345.10 239
15346.27 228
15347.44 254
15348.62 219
15349.79 211
15350.96 227
15352.13 244
15353.30 210
15354.47 239
15355.64 226
15356.81 214
15357.98 241
15359.15 228
15360.33 260
15361.50 229
15362.67 243
15363.84 231
15365.01 217
15366.18 246
15367.35 224
15368.53 242
15369.70 241
15370.87 221
15372.04 266
15373.21 239
15374.38 216
15375.56 225
15376.73 201
15377.90 218
15379.07 219
15380.24 241
15381.42 208
15382.59 214
15383.76 207
15384.93 241
15386.10 243
15387.28 227
15388.45 250
15389.62 247
15390.79 238
15391.97 218
15393.14 254
15394.31 229
15395.48 271
15396.66 244
15397.83 241
15399.00 214
15400.17 214
15401.35 259
15402.52 262
15403.69 255
15404.87 251
15406.04 248
15407.21 248
15408.39 234
15409.56 212
15410.73 211
15411.91 225
15413.08 249
15414.25 231
15415.42 256
15416.60 214
15417.77 257
15418.95 235
15420.12 225
15421.29 218
15422.47 208
15423.64 229
15424.81 243
15425.99 193
15427.16 198
15428.33 210
15429.51 208
15430.68 211
15431.86 189
15433.03 192
15434.20 220
15435.38 228
15436.55 231
15437.73 221
15438.90 186
15440.08 224
15441.25 220
15442.42 223
15443.60 201
15444.77 208
15445.95 235
15447.12 210
15448.30 203
15449.47 217
15450.65 232
15451.82 213
15453.00 197
15454.17 196
15455.35 186
15456.52 191
15457.70 213
15458.87 209
15460.05 215
15461.22 216
15462.40 216
15463.57 211
15464.75 231
15465.92 191
15467.10 206
15468.27 247
15469.45 218
15470.62 218
15471.80 199
15472.97 209
15474.15 209
15475.33 228
15476.50 199
15477.68 215
15478.85 179
15480.03 193
15481.20 208
15482.38 185
15483.56 225
15484.73 204
15485.91 237
15487.08 207
15488.26 218
15489.44 202
15490.61 217
15491.79 183
15492.97 191
15494.14 189
15495.32 201
15496.49 186
15497.67 224
15498.85 224
15500.02 210
15501.20 214
15502.38 214
15503.55 202
15504.73 217
15505.91 202
15507.08 188
15508.26 212
15509.44 185
15510.62 210
15511.79 219
15512.97 208
15514.15 173
15515.32 200
15516.50 235
15517.68 203
15518.86 184
15520.03 229
15521.21 202
15522.39 188
15523.57 204
15524.74 212
15525.92 229
15527.10 227
15528.28 219
15529.45 233
15530.63 220
15531.81 177
15532.99 198
15534.16 207
15535.34 220
15536.52 192
15537.70 212
15538.88 240
15540.06 208
15541.23 213
15542.41 241
15543.59 247
15544.77 205
15545.95 204
15547.12 233
15548.30 243
15549.48 219
15550.66 222
15551.84 203
15553.02 204
15554.20 207
15555.37 228
15556.55 239
15557.73 212
15558.91 191
15560.09 181
15561.27 211
15562.45 191
15563.63 212
15564.81 231
15565.98 233
15567.16 210
15568.34 230
15569.52 214
15570.70 212
15571.88 225
15573.06 226
15574.24 228
15575.42 200
15576.60 208
15577.78 186
15578.96 222
15580.14 231
15581.32 231
15582.50 212
15583.68 219
15584.86 217
15586.04 196
15587.22 234
15588.40 220
15589.58 222
15590.76 222
15591.94 219
15593.12 209
15594.30 248
15595.48 205
15596.66 248
15597.84 234
15599.02 220
15600.20 257
15601.38 245
15602.56 232
15603.74 218
15604.92 237
15606.10 243
15607.28 256
15608.46 249
15609.64 234
15610.82 257
15612.00 263
15613.19 241
15614.37 259
15615.55 259
15616.73 265
15617.91 254
15619.09 272
15620.27 271
15621.45 268
15622.63 272
15623.82 287
15625.00 262
15626.18 293
15627.36 287
15628.54 261
15629.72 238
15630.90 268
15632.09 274
15633.27 241
15634.45 293
15635.63 283
15636.81 275
15637.99 280
15639.18 246
15640.36 237
15641.54 248
15642.72 282
15643.90 282
15645.09 285
15646.27 293
15647.45 300
15648.63 274
15649.82 342
15651.00 295
15652.18 286
15653.36 339
15654.54 301
15655.73 277
15656.91 281
15658.09 287
15659.28 271
15660.46 300
15661.64 312
15662.82 309
15664.01 325
15665.19 297
15666.37 332
15667.55 304
15668.74 307
15669.92 315
15671.10 289
15672.29 269
15673.47 281
15674.65 309
15675.84 299
15677.02 289
15678.20 281
15679.39 329
15680.57 333
15681.75 300
15682.94 290
15684.12 265
15685.30 293
15686.49 300
15687.67 292
15688.86 261
15690.04 271
15691.22 269
15692.41 281
15693.59 319
15694.78 287
15695.96 314
15697.14 309
15698.33 304
15699.51 301
15700.70 294
15701.88 303
15703.06 306
15704.25 296
15705.43 301
15706.62 313
15707.80 345
15708.99 313
15710.17 306
15711.36 289
15712.54 335
15713.73 326
15714.91 328
15716.09 293
15717.28 334
15718.46 328
15719.65 347
15720.83 365
15722.02 351
15723.20 347
15724.39 380
15725.57 355
15726.76 304
15727.95 320
15729.13 353
15730.32 327
15731.50 309
15732.69 331
15733.87 328
15735.06 334
15736.24 288
15737.43 308
15738.61 289
15739.80 294
15740.99 316
15742.17 309
15743.36 332
15744.54 350
15745.73 327
15746.92 335
15748.10 326
15749.29 351
15750.47 353
15751.66 359
15752.85 332
15754.03 354
15755.22 347
15756.40 385
15757.59 338
15758.78 340
15759.96 294
15761.15 310
15762.34 351
15763.52 335
15764.71 314
15765.90 325
15767.08 331
15768.27 326
15769.46 326
15770.64 340
15771.83 304
15773.02 335
15774.20 327
15775.39 326
15776.58 324
15777.77 332
15778.95 338
15780.14 284
15781.33 276
15782.51 305
15783.70 292
15784.89 278
15786.08 313
15787.26 325
15788.45 281
15789.64 314
15790.83 332
15792.01 319
15793.20 271
15794.39 271
15795.58 296
15796.77 300
15797.95 296
15799.14 320
15800.33 291
15801.52 286
15802.71 313
15803.89 311
15805.08 275
15806.27 267
15807.46 277
15808.65 291
15809.84 272
15811.02 254
15812.21 257
15813.40 289
15814.59 287
15815.78 285
15816.97 269
15818.15 264
15819.34 267
15820.53 255
15821.72 260
15822.91 261
15824.10 245
15825.29 263
15826.48 235
15827.67 248
15828.85 241
15830.04 248
15831.23 249
15832.42 257
15833.61 243
15834.80 249
15835.99 260
15837.18 254
15838.37 267
15839.56 253
15840.75 258
15841.94 240
15843.13 228
15844.32 235
15845.51 245
15846.70 224
15847.89 258
15849.08 253
15850.27 261
15851.46 259
15852.65 236
15853.84 293
15855.03 295
15856.22 242
15857.41 277
15858.60 231
15859.79 241
15860.98 193
15862.17 263
15863.36 260
15864.55 244
15865.74 268
15866.93 247
15868.12 278
15869.31 281
15870.50 252
15871.69 275
15872.88 221
15874.07 259
15875.26 234
15876.45 276
15877.64 299
15878.84 267
15880.03 282
15881.22 282
15882.41 261
15883.60 270
15884.79 297
15885.98 273
15887.17 276
15888.36 262
15889.56 271
15890.75 302
15891.94 284
15893.13 295
15894.32 251
15895.51 264
15896.71 236
15897.90 270
15899.09 289
15900.28 254
15901.47 263
15902.66 280
15903.86 274
15905.05 273
15906.24 280
15907.43 283
15908.62 303
15909.82 278
15911.01 293
15912.20 284
15913.39 300
15914.58 321
15915.78 314
15916.97 326
15918.16 319
15919.35 309
15920.55 306
15921.74 306
15922.93 285
15924.12 307
15925.32 297
15926.51 288
15927.70 336
15928.90 301
15930.09 305
15931.28 304
15932.47 314
15933.67 347
15934.86 299
15936.05 290
15937.25 307
15938.44 300
15939.63 287
15940.83 303
15942.02 278
15943.21 281
15944.41 277
15945.60 275
15946.79 272
15947.99 274
15949.18 267
15950.37 261
15951.57 262
15952.76 277
15953.96 226
15955.15 234
15956.34 245
15957.54 245
15958.73 244
15959.92 238
15961.12 267
15962.31 254
15963.51 244
15964.70 237
15965.90 233
15967.09 222
15968.28 220
15969.48 247
15970.67 254
15971.87 213
15973.06 230
15974.26 211
15975.45 220
15976.65 230
15977.84 237
15979.03 193
15980.23 230
15981.42 232
15982.62 209
15983.81 241
15985.01 216
15986.20 197
15987.40 208
15988.59 198
15989.79 234
15990.98 196
15992.18 212
15993.37 234
15994.57 215
15995.77 230
15996.96 224
15998.16 250
15999.35 235
16000.55 234
16001.74 208
16002.94 212
16004.13 204
16005.33 195
16006.53 216
16007.72 201
16008.92 188
16010.11 205
16011.31 205
16012.51 202
16013.70 217
16014.90 206
16016.09 265
16017.29 225
16018.49 190
16019.68 203
16020.88 195
16022.07 207
16023.27 205
16024.47 212
16025.66 196
16026.86 202
16028.06 193
16029.25 199
16030.45 199
16031.65 196
16032.84 185
16034.04 177
16035.24 214
16036.43 245
16037.63 194
16038.83 210
16040.02 181
16041.22 193
16042.42 185
16043.62 188
16044.81 198
16046.01 196
16047.21 193
16048.40 214
16049.60 219
16050.80 198
16052.00 206
16053.19 231
16054.39 229
16055.59 196
16056.79 202
16057.99 213
16059.18 186
16060.38 193
16061.58 170
16062.78 187
16063.97 184
16065.17 192
16066.37 197
16067.57 222
16068.77 193
16069.96 210
16071.16 208
16072.36 179
16073.56 169
16074.76 200
16075.96 220
16077.15 190
16078.35 187
16079.55 220
16080.75 232
16081.95 197
16083.15 173
16084.35 185
16085.54 196
16086.74 187
16087.94 190
16089.14 197
16090.34 195
16091.54 185
16092.74 201
16093.94 176
16095.14 200
16096.33 185
16097.53 187
16098.73 174
16099.93 171
16101.13 170
16102.33 166
16103.53 189
16104.73 185
16105.93 217
16107.13 176
16108.33 173
16109.53 193
16110.73 198
16111.93 183
16113.13 205
16114.33 178
16115.53 197
16116.73 196
16117.93 172
16119.13 205
16120.33 189
16121.53 193
16122.73 176
16123.93 159
16125.13 172
16126.33 174
16127.53 183
16128.73 198
16129.93 188
16131.13 166
16132.33 195
16133.53 180
16134.73 181
16135.93 198
16137.13 199
16138.33 182
16139.53 223
16140.73 176
16141.93 193
16143.13 159
16144.34 177
16145.54 199
16146.74 196
16147.94 153
16149.14 157
16150.34 194
16151.54 173
16152.74 166
16153.94 166
16155.15 184
16156.35 214
16157.55 194
16158.75 172
16159.95 172
16161.15 200
16162.35 185
16163.56 193
16164.76 156
16165.96 168
16167.16 185
16168.36 187
16169.56 191
16170.77 193
16171.97 170
16173.17 173
16174.37 183
16175.57 205
16176.78 178
16177.98 192
16179.18 195
16180.38 199
16181.59 147
16182.79 163
16183.99 183
16185.19 200
16186.40 174
16187.60 200
16188.80 180
16190.00 203
16191.21 187
16192.41 212
16193.61 187
16194.81 199
16196.02 174
16197.22 184
16198.42 170
16199.63 180
16200.83 178
16202.03 158
16203.23 191
16204.44 210
16205.64 167
16206.84 174
16208.05 193
16209.25 184
16210.45 185
16211.66 196
16212.86 188
16214.06 200
16215.27 202
16216.47 177
16217.68 199
16218.88 181
16220.08 169
16221.29 178
16222.49 163
16223.69 192
16224.90 192
16226.10 202
16227.31 220
16228.51 200
16229.71 185
16230.92 201
16232.12 202
16233.33 161
16234.53 197
16235.74 187
16236.94 199
16238.14 195
16239.35 198
16240.55 219
16241.76 214
16242.96 224
16244.17 210
16245.37 208
16246.58 178
16247.78 215
16248.99 225
16250.19 204
16251.40 198
16252.60 207
16253.81 209
16255.01 228
16256.22 220
16257.42 246
16258.63 242
16259.83 229
16261.04 240
16262.24 239
16263.45 217
16264.65 238
16265.86 252
16267.06 223
16268.27 242
16269.47 241
16270.68 239
16271.89 272
16273.09 240
16274.30 225
16275.50 240
16276.71 242
16277.91 279
16279.12 254
16280.33 212
16281.53 241
16282.74 254
16283.94 255
16285.15 243
16286.36 257
16287.56 246
16288.77 256
16289.98 248
16291.18 226
16292.39 227
16293.59 239
16294.80 254
16296.01 269
16297.21 248
16298.42 269
16299.63 279
16300.83 264
16302.04 252
16303.25 257
16304.46 266
16305.66 247
16306.87 226
16308.08 257
16309.28 270
16310.49 259
16311.70 273
16312.90 278
16314.11 230
16315.32 277
16316.53 262
16317.73 252
16318.94 286
16320.15 244
16321.36 231
16322.56 244
16323.77 224
16324.98 232
16326.19 255
16327.39 222
16328.60 220
16329.81 246
16331.02 230
16332.23 196
16333.43 193
16334.64 226
16335.85 213
16337.06 213
16338.27 191
16339.47 252
16340.68 221
16341.89 198
16343.10 217
16344.31 226
16345.52 215
16346.72 201
16347.93 192
16349.14 212
16350.35 197
16351.56 186
16352.77 203
16353.98 183
16355.18 178
16356.39 190
16357.60 213
16358.81 204
16360.02 209
16361.23 203
16362.44 198
16363.65 197
16364.86 217
16366.07 218
16367.27 213
16368.48 185
16369.69 207
16370.90 212
16372.11 198
16373.32 196
16374.53 165
16375.74 201
16376.95 193
16378.16 193
16379.37 187
16380.58 186
16381.79 178
16383.00 179
16384.21 177
16385.42 192
16386.63 191
16387.84 176
16389.05 182
16390.26 184
16391.47 196
16392.68 196
16393.89 188
16395.10 194
16396.31 186
16397.52 204
16398.73 200
16399.94 175
16401.15 194
16402.36 165
16403.57 180
16404.78 201
16405.99 172
16407.20 169
16408.41 160
16409.62 185
16410.84 166
16412.05 170
16413.26 142
16414.47 194
16415.68 185
16416.89 165
16418.10 175
16419.31 153
16420.52 191
16421.73 181
16422.95 151
16424.16 135
16425.37 170
16426.58 190
16427.79 183
16429.00 168
16430.21 163
16431.43 201
16432.64 198
16433.85 208
16435.06 168
16436.27 158
16437.48 148
16438.70 168
16439.91 153
16441.12 157
16442.33 188
16443.54 187
16444.76 182
16445.97 178
16447.18 205
16448.39 172
16449.61 192
16450.82 189
16452.03 167
16453.24 179
16454.45 178
16455.67 202
16456.88 174
16458.09 162
16459.31 166
16460.52 173
16461.73 160
16462.94 181
16464.16 151
16465.37 155
16466.58 174
16467.79 152
16469.01 185
16470.22 153
16471.43 166
16472.65 183
16473.86 162
16475.07 143
16476.29 184
16477.50 189
16478.71 197
16479.93 156
16481.14 161
16482.35 175
16483.57 165
16484.78 139
16485.99 153
16487.21 178
16488.42 175
16489.64 171
16490.85 168
16492.06 183
16493.28 164
16494.49 178
16495.70 163
16496.92 168
16498.13 170
16499.35 173
16500.56 162
16501.77 146
16502.99 153
16504.20 181
16505.42 158
16506.63 150
16507.85 156
16509.06 171
16510.28 196
16511.49 178
16512.70 171
16513.92 148
16515.13 180
16516.35 177
16517.56 153
16518.78 171
16519.99 164
16521.21 167
16522.42 187
16523.64 191
16524.85 149
16526.07 193
16527.28 165
16528.50 186
16529.71 150
16530.93 158
16532.14 167
16533.36 151
16534.57 144
16535.79 141
16537.01 168
16538.22 166
16539.44 189
16540.65 154
16541.87 155
16543.08 176
16544.30 186
16545.52 166
16546.73 174
16547.95 146
16549.16 193
16550.38 169
16551.60 173
16552.81 157
16554.03 172
16555.24 182
16556.46 171
16557.68 171
16558.89 183
16560.11 183
16561.32 189
16562.54 166
16563.76 179
16564.97 155
16566.19 152
16567.41 168
16568.62 172
16569.84 183
16571.06 167
16572.27 145
16573.49 193
16574.71 205
16575.93 180
16577.14 179
16578.36 215
16579.58 207
16580.79 208
16582.01 203
16583.23 210
16584.44 192
16585.66 201
16586.88 216
16588.10 189
16589.31 169
16590.53 200
16591.75 190
16592.97 183
16594.18 180
16595.40 186
16596.62 207
16597.84 222
16599.06 189
16600.27 181
16601.49 162
16602.71 194
16603.93 180
16605.14 182
16606.36 179
16607.58 174
16608.80 184
16610.02 153
16611.24 149
16612.45 148
16613.67 166
16614.89 202
16616.11 174
16617.33 161
16618.55 127
16619.76 169
16620.98 166
16622.20 163
16623.42 155
16624.64 163
16625.86 170
16627.08 176
16628.30 155
16629.51 147
16630.73 183
16631.95 170
16633.17 161
16634.39 142
16635.61 162
16636.83 160
16638.05 195
16639.27 161
16640.49 172
16641.71 167
16642.92 182
16644.14 138
16645.36 162
16646.58 166
16647.80 167
16649.02 166
16650.24 156
16651.46 179
16652.68 186
16653.90 189
16655.12 182
16656.34 181
16657.56 175
16658.78 179
16660.00 159
16661.22 191
16662.44 173
16663.66 167
16664.88 167
16666.10 162
16667.32 154
16668.54 142
16669.76 190
16670.98 188
16672.20 182
16673.42 153
16674.64 163
16675.87 159
16677.09 172
16678.31 164
16679.53 181
16680.75 163
16681.97 169
16683.19 149
16684.41 208
16685.63 180
16686.85 138
16688.07 167
16689.30 188
16690.52 178
16691.74 157
16692.96 172
16694.18 150
16695.40 182
16696.62 174
16697.84 184
16699.07 173
16700.29 170
16701.51 181
16702.73 147
16703.95 178
16705.17 155
16706.40 147
16707.62 149
16708.84 159
16710.06 148
16711.28 132
16712.50 144
16713.73 183
16714.95 171
16716.17 167
16717.39 161
16718.61 161
16719.84 146
16721.06 155
16722.28 147
16723.50 163
16724.73 162
16725.95 172
16727.17 167
16728.39 140
16729.62 163
16730.84 167
16732.06 150
16733.28 146
16734.51 162
16735.73 141
16736.95 157
16738.18 160
16739.40 152
16740.62 149
16741.84 144
16743.07 174
16744.29 156
16745.51 136
16746.74 142
16747.96 174
16749.18 167
16750.41 158
16751.63 132
16752.85 186
16754.08 156
16755.30 153
16756.52 139
16757.75 153
16758.97 148
16760.20 138
16761.42 150
16762.64 146
16763.87 155
16765.09 132
16766.31 157
16767.54 158
16768.76 185
16769.99 138
16771.21 153
16772.43 167
16773.66 148
16774.88 140
16776.11 161
16777.33 158
16778.56 174
16779.78 176
16781.01 157
16782.23 158
16783.45 155
16784.68 172
16785.90 154
16787.13 166
16788.35 136
16789.58 174
16790.80 157
16792.03 175
16793.25 166
16794.48 154
16795.70 144
16796.93 177
16798.15 154
16799.38 121
16800.60 150
16801.83 165
16803.05 161
16804.28 160
16805.50 158
16806.73 138
16807.95 172
16809.18 151
16810.41 179
16811.63 161
16812.86 153
16814.08 169
16815.31 156
16816.53 136
16817.76 149
16818.99 179
16820.21 179
16821.44 170
16822.66 162
16823.89 169
16825.12 190
16826.34 143
16827.57 125
16828.79 162
16830.02 167
16831.25 186
16832.47 165
16833.70 172
16834.93 145
16836.15 174
16837.38 189
16838.61 184
16839.83 165
16841.06 157
16842.29 167
16843.51 177
16844.74 189
16845.97 149
16847.19 180
16848.42 145
16849.65 154
16850.87 166
16852.10 173
16853.33 172
16854.56 194
16855.78 178
16857.01 168
16858.24 185
16859.46 172
16860.69 184
16861.92 165
16863.15 182
16864.37 180
16865.60 201
16866.83 183
16868.06 187
16869.28 173
16870.51 176
16871.74 204
16872.97 237
16874.20 190
16875.42 200
16876.65 216
16877.88 207
16879.11 201
16880.34 217
16881.56 227
16882.79 187
16884.02 231
16885.25 196
16886.48 242
16887.71 243
16888.93 192
16890.16 227
16891.39 222
16892.62 221
16893.85 218
16895.08 225
16896.31 221
16897.53 220
16898.76 218
16899.99 207
16901.22 222
16902.45 208
16903.68 191
16904.91 207
16906.14 211
16907.37 210
16908.59 189
16909.82 202
16911.05 196
16912.28 185
16913.51 193
16914.74 191
16915.97 205
16917.20 177
16918.43 193
16919.66 180
16920.89 197
16922.12 165
16923.35 166
16924.58 163
16925.81 174
16927.04 158
16928.27 174
16929.50 176
16930.73 183
16931.96 169
16933.19 163
16934.42 180
16935.65 162
16936.88 172
16938.11 177
16939.34 176
16940.57 154
16941.80 198
16943.03 175
16944.26 178
16945.49 177
16946.72 170
16947.95 158
16949.18 157
16950.41 141
16951.64 178
16952.87 169
16954.10 184
16955.33 166
16956.57 166
16957.80 178
16959.03 185
16960.26 194
16961.49 169
16962.72 148
16963.95 151
16965.18 189
16966.41 171
16967.65 201
16968.88 179
16970.11 166
16971.34 181
16972.57 188
16973.80 171
16975.03 173
16976.27 190
16977.50 157
16978.73 176
16979.96 139
16981.19 168
16982.42 150
16983.66 168
16984.89 181
16986.12 193
16987.35 175
16988.58 176
16989.82 162
16991.05 172
16992.28 173
16993.51 183
16994.75 187
16995.98 158
16997.21 176
16998.44 149
16999.67 161
17000.91 160
17002.14 188
17003.37 169
17004.61 161
17005.84 155
17007.07 183
17008.30 161
17009.54 193
17010.77 155
17012.00 160
17013.23 167
17014.47 153
17015.70 172
17016.93 148
17018.17 151
17019.40 151
17020.63 180
17021.87 175
17023.10 176
17024.33 135
17025.57 167
17026.80 164
17028.03 166
17029.27 163
17030.50 171
17031.73 192
17032.97 173
17034.20 177
17035.44 133
17036.67 170
17037.90 169
17039.14 149
17040.37 176
17041.60 169
17042.84 168
17044.07 155
17045.31 142
17046.54 154
17047.78 157
17049.01 171
17050.24 156
17051.48 132
17052.71 156
17053.95 150
17055.18 164
17056.42 139
17057.65 175
17058.89 151
17060.12 169
17061.35 151
17062.59 139
17063.82 139
17065.06 131
17066.29 162
17067.53 173
17068.76 170
17070.00 151
17071.23 171
17072.47 167
17073.70 154
17074.94 149
17076.17 161
17077.41 153
17078.65 146
17079.88 113
17081.12 139
17082.35 164
17083.59 157
17084.82 165
17086.06 148
17087.29 167
17088.53 154
17089.77 165
17091.00 148
17092.24 130
17093.47 145
17094.71 149
17095.94 155
17097.18 166
17098.42 152
17099.65 131
17100.89 139
17102.12 177
17103.36 148
17104.60 138
17105.83 147
17107.07 159
17108.31 150
17109.54 169
17110.78 152
17112.02 147
17113.25 173
17114.49 159
17115.73 154
17116.96 147
17118.20 174
17119.44 157
17120.67 144
17121.91 143
17123.15 140
17124.38 134
17125.62 154
17126.86 164
17128.10 179
17129.33 122
17130.57 148
17131.81 171
17133.04 149
17134.28 152
17135.52 140
17136.76 155
17137.99 147
17139.23 155
17140.47 174
17141.71 125
17142.94 169
17144.18 153
17145.42 160
17146.66 143
17147.90 156
17149.13 146
17150.37 157
17151.61 166
17152.85 158
17154.08 144
17155.32 149
17156.56 137
17157.80 175
17159.04 140
17160.28 126
17161.51 129
17162.75 153
17163.99 147
17165.23 162
17166.47 148
17167.71 134
17168.95 147
17170.18 156
17171.42 168
17172.66 149
17173.90 132
17175.14 132
17176.38 150
17177.62 139
17178.86 118
17180.09 138
17181.33 157
17182.57 131
17183.81 140
17185.05 144
17186.29 132
17187.53 144
17188.77 155
17190.01 162
17191.25 128
17192.49 132
17193.73 125
17194.97 139
17196.21 141
17197.45 132
17198.69 148
17199.92 119
17201.16 161
17202.40 140
17203.64 147
17204.88 160
17206.12 140
17207.36 126
17208.60 133
17209.84 146
17211.08 132
17212.32 141
17213.56 134
17214.81 114
17216.05 126
17217.29 160
17218.53 131
17219.77 115
17221.01 119
17222.25 135
17223.49 128
17224.73 130
17225.97 151
17227.21 138
17228.45 141
17229.69 146
17230.93 139
17232.17 123
17233.41 137
17234.66 126
17235.90 136
17237.14 119
17238.38 132
17239.62 115
17240.86 154
17242.10 130
17243.34 142
17244.58 130
17245.83 150
17247.07 116
17248.31 124
17249.55 149
17250.79 135
17252.03 154
17253.28 137
17254.52 134
17255.76 132
17257.00 111
17258.24 134
17259.48 119
17260.73 136
17261.97 133
17263.21 114
17264.45 125
17265.69 132
17266.94 146
17268.18 122
17269.42 146
17270.66 142
17271.91 131
17273.15 143
17274.39 145
17275.63 138
17276.88 119
17278.12 137
17279.36 149
17280.60 128
17281.85 104
17283.09 152
17284.33 132
17285.57 159
17286.82 132
17288.06 163
17289.30 121
17290.55 120
17291.79 167
17293.03 130
17294.28 119
17295.52 140
17296.76 135
17298.01 133
17299.25 148
17300.49 111
17301.74 130
17302.98 128
17304.22 150
17305.47 147
17306.71 132
17307.95 131
17309.20 122
17310.44 131
17311.68 138
17312.93 136
17314.17 127
17315.42 148
17316.66 160
17317.90 129
17319.15 118
17320.39 149
17321.64 130
17322.88 148
17324.12 128
17325.37 134
17326.61 119
17327.86 115
17329.10 146
17330.35 151
17331.59 133
17332.83 145
17334.08 143
17335.32 129
17336.57 112
17337.81 119
17339.06 154
17340.30 147
17341.55 154
17342.79 116
17344.04 122
17345.28 160
17346.53 143
17347.77 139
17349.02 135
17350.26 138
17351.51 140
17352.75 149
17354.00 121
17355.24 131
17356.49 129
17357.73 151
17358.98 145
17360.23 127
17361.47 137
17362.72 167
17363.96 139
17365.21 130
17366.45 140
17367.70 132
17368.95 142
17370.19 139
17371.44 148
17372.68 129
17373.93 121
17375.18 120
17376.42 141
17377.67 126
17378.91 120
17380.16 144
17381.41 139
17382.65 127
17383.90 132
17385.15 128
17386.39 120
17387.64 122
17388.89 145
17390.13 124
17391.38 110
17392.63 139
17393.87 116
17395.12 142
17396.37 129
17397.61 133
17398.86 129
17400.11 142
17401.35 123
17402.60 115
17403.85 148
17405.09 136
17406.34 114
17407.59 142
17408.84 135
17410.08 115
17411.33 140
17412.58 137
17413.83 153
17415.07 117
17416.32 118
17417.57 137
17418.82 139
17420.06 124
17421.31 146
17422.56 141
17423.81 150
17425.05 131
17426.30 141
17427.55 138
17428.80 124
17430.05 140
17431.29 126
17432.54 131
17433.79 118
17435.04 121
17436.29 101
17437.54 119
17438.78 133
17440.03 137
17441.28 133
17442.53 148
17443.78 140
17445.03 143
17446.27 147
17447.52 136
17448.77 130
17450.02 135
17451.27 163
17452.52 139
17453.77 129
17455.02 127
17456.27 139
17457.51 161
17458.76 148
17460.01 142
17461.26 140
17462.51 133
17463.76 149
17465.01 143
17466.26 121
17467.51 141
17468.76 142
17470.01 157
17471.26 138
17472.51 142
17473.76 142
17475.01 163
17476.26 131
17477.50 151
17478.75 125
17480.00 135
17481.25 134
17482.50 153
17483.75 147
17485.00 123
17486.25 170
17487.50 136
17488.75 166
17490.00 142
17491.25 144
17492.51 152
17493.76 141
17495.01 135
17496.26 148
17497.51 136
17498.76 156
17500.01 145
17501.26 160
17502.51 146
17503.76 130
17505.01 156
17506.26 147
17507.51 157
17508.76 170
17510.01 151
17511.26 161
17512.52 150
17513.77 155
17515.02 158
17516.27 152
17517.52 141
17518.77 163
17520.02 154
17521.27 135
17522.53 154
17523.78 172
17525.03 148
17526.28 145
17527.53 125
17528.78 165
17530.03 155
17531.29 140
17532.54 158
17533.79 174
17535.04 155
17536.29 160
17537.55 151
17538.80 167
17540.05 166
17541.30 167
17542.55 171
17543.81 165
17545.06 162
17546.31 190
17547.56 182
17548.81 155
17550.07 153
17551.32 161
17552.57 162
17553.82 141
17555.08 136
17556.33 164
17557.58 157
17558.83 151
17560.09 168
17561.34 158
17562.59 173
17563.85 185
17565.10 161
17566.35 155
17567.60 144
17568.86 119
17570.11 151
17571.36 168
17572.62 175
17573.87 140
17575.12 129
17576.38 167
17577.63 183
17578.88 157
17580.14 157
17581.39 154
17582.64 203
17583.90 142
17585.15 148
17586.40 120
17587.66 144
17588.91 131
17590.17 158
17591.42 148
17592.67 163
17593.93 172
17595.18 145
17596.43 159
17597.69 141
17598.94 160
17600.20 158
17601.45 170
17602.71 154
17603.96 152
17605.21 156
17606.47 147
17607.72 189
17608.98 163
17610.23 184
17611.49 156
17612.74 156
17614.00 156
17615.25 138
17616.50 161
17617.76 173
17619.01 154
17620.27 174
17621.52 154
17622.78 155
17624.03 164
17625.29 156
17626.54 177
17627.80 137
17629.05 143
17630.31 150
17631.56 159
17632.82 169
17634.08 177
17635.33 151
17636.59 167
17637.84 163
17639.10 173
17640.35 144
17641.61 165
17642.86 140
17644.12 153
17645.38 152
17646.63 140
17647.89 141
17649.14 165
17650.40 156
17651.66 146
17652.91 161
17654.17 143
17655.42 144
17656.68 136
17657.94 126
17659.19 152
17660.45 181
17661.70 152
17662.96 153
17664.22 129
17665.47 172
17666.73 164
17667.99 143
17669.24 132
17670.50 141
17671.76 132
17673.01 145
17674.27 148
17675.53 142
17676.78 149
17678.04 161
17679.30 137
17680.56 136
17681.81 136
17683.07 151
17684.33 141
17685.58 116
17686.84 131
17688.10 144
17689.36 144
17690.61 130
17691.87 143
17693.13 137
17694.39 129
17695.64 153
17696.90 157
17698.16 139
17699.42 124
17700.67 160
17701.93 128
17703.19 131
17704.45 135
17705.70 144
17706.96 117
17708.22 130
17709.48 139
17710.74 132
17711.99 136
17713.25 136
17714.51 148
17715.77 134
17717.03 141
17718.29 146
17719.54 158
17720.80 134
17722.06 113
17723.32 142
17724.58 146
17725.84 157
17727.10 134
17728.35 141
17729.61 132
17730.87 156
17732.13 142
17733.39 144
17734.65 124
17735.91 131
17737.17 116
17738.43 146
17739.69 124
17740.94 112
17742.20 157
17743.46 147
17744.72 117
17745.98 123
17747.24 129
17748.50 147
17749.76 137
17751.02 125
17752.28 162
17753.54 147
17754.80 154
17756.06 130
17757.32 127
17758.58 121
17759.84 138
17761.10 162
17762.36 167
17763.62 134
17764.88 138
17766.14 151
17767.40 150
17768.66 146
17769.92 127
17771.18 130
17772.44 152
17773.70 135
17774.96 136
17776.22 148
17777.48 140
17778.74 134
17780.00 129
17781.26 138
17782.52 128
17783.78 136
17785.04 128
17786.30 140
17787.57 127
17788.83 152
17790.09 148
17791.35 151
17792.61 144
17793.87 100
17795.13 140
17796.39 136
17797.65 138
17798.91 120
17800.18 141
17801.44 125
17802.70 113
17803.96 117
17805.22 127
17806.48 113
17807.74 132
17809.01 148
17810.27 132
17811.53 125
17812.79 136
17814.05 126
17815.31 131
17816.58 122
17817.84 138
17819.10 135
17820.36 120
17821.62 112
17822.89 123
17824.15 138
17825.41 147
17826.67 119
17827.94 112
17829.20 115
17830.46 119
17831.72 144
17832.98 133
17834.25 142
17835.51 136
17836.77 122
17838.04 128
17839.30 107
17840.56 113
17841.82 129
17843.09 137
17844.35 116
17845.61 107
17846.87 123
17848.14 151
17849.40 134
17850.66 133
17851.93 138
17853.19 122
17854.45 137
17855.72 114
17856.98 123
17858.24 122
17859.51 135
17860.77 123
17862.03 126
17863.30 120
17864.56 129
17865.82 141
17867.09 99
17868.35 105
17869.62 134
17870.88 146
17872.14 136
17873.41 121
17874.67 100
17875.93 111
17877.20 113
17878.46 116
17879.73 134
17880.99 117
17882.26 122
17883.52 105
17884.78 138
17886.05 120
17887.31 159
17888.58 126
17889.84 140
17891.11 104
17892.37 112
17893.63 116
17894.90 108
17896.16 126
17897.43 121
17898.69 114
17899.96 120
17901.22 118
17902.49 105
17903.75 110
17905.02 128
17906.28 127
17907.55 131
17908.81 142
17910.08 116
17911.34 134
17912.61 125
17913.87 99
17915.14 122
17916.41 124
17917.67 132
17918.94 125
17920.20 126
17921.47 101
17922.73 147
17924.00 134
17925.26 115
17926.53 128
17927.80 137
17929.06 123
17930.33 118
17931.59 113
17932.86 127
17934.13 118
17935.39 128
17936.66 103
17937.92 100
17939.19 117
17940.46 117
17941.72 112
17942.99 106
17944.26 106
17945.52 115
17946.79 138
17948.06 140
17949.32 98
17950.59 123
17951.85 140
17953.12 128
17954.39 127
17955.66 116
17956.92 121
17958.19 119
17959.46 114
17960.72 128
17961.99 115
17963.26 121
17964.52 121
17965.79 127
17967.06 134
17968.33 118
17969.59 139
17970.86 130
17972.13 112
17973.40 129
17974.66 136
17975.93 152
17977.20 116
17978.47 120
17979.73 132
17981.00 110
17982.27 126
17983.54 133
17984.80 133
17986.07 121
17987.34 133
17988.61 128
17989.88 128
17991.14 130
17992.41 119
17993.68 118
17994.95 112
17996.22 137
17997.48 132
17998.75 130
18000.02 109
18001.29 125
18002.56 126
18003.83 149
18005.10 126
18006.36 115
18007.63 127
18008.90 112
18010.17 112
18011.44 104
18012.71 133
18013.98 131
18015.25 123
18016.51 118
18017.78 119
18019.05 104
18020.32 108
18021.59 123
18022.86 122
18024.13 100
18025.40 100
18026.67 125
18027.94 139
18029.21 115
18030.48 115
18031.75 124
18033.01 109
18034.28 128
18035.55 116
18036.82 103
18038.09 129
18039.36 140
18040.63 114
18041.90 100
18043.17 88
18044.44 108
18045.71 132
18046.98 115
18048.25 104
18049.52 107
18050.79 120
18052.06 125
18053.33 124
18054.60 125
18055.87 114
18057.14 139
18058.42 142
18059.69 125
18060.96 104
18062.23 104
18063.50 109
18064.77 104
18066.04 101
18067.31 117
18068.58 137
18069.85 126
18071.12 121
18072.39 119
18073.66 103
18074.93 105
18076.21 117
18077.48 108
18078.75 105
18080.02 134
18081.29 122
18082.56 133
18083.83 106
18085.10 128
18086.38 133
18087.65 134
18088.92 157
18090.19 115
18091.46 139
18092.73 120
18094.01 135
18095.28 122
18096.55 114
18097.82 126
18099.09 107
18100.36 120
18101.64 111
18102.91 106
18104.18 104
18105.45 113
18106.73 110
18108.00 128
18109.27 133
18110.54 111
18111.81 106
18113.09 124
18114.36 124
18115.63 112
18116.90 128
18118.18 110
18119.45 96
18120.72 107
18121.99 96
18123.27 116
18124.54 134
18125.81 142
18127.09 123
18128.36 122
18129.63 128
18130.90 135
18132.18 121
18133.45 109
18134.72 127
18136.00 121
18137.27 122
18138.54 115
18139.82 115
18141.09 113
18142.36 108
18143.64 116
18144.91 141
18146.18 130
18147.46 116
18148.73 98
18150.00 121
18151.28 134
18152.55 117
18153.83 115
18155.10 102
18156.37 116
18157.65 96
18158.92 91
18160.20 113
18161.47 110
18162.74 108
18164.02 108
18165.29 126
18166.57 104
18167.84 107
18169.12 117
18170.39 123
18171.66 120
18172.94 117
18174.21 110
18175.49 145
18176.76 125
18178.04 104
18179.31 119
18180.59 112
18181.86 104
18183.14 113
18184.41 109
18185.69 100
18186.96 135
18188.24 111
18189.51 115
18190.79 104
18192.06 113
18193.34 133
18194.61 116
18195.89 126
18197.16 127
18198.44 106
18199.71 119
18200.99 111
18202.26 134
18203.54 129
18204.81 107
18206.09 106
18207.37 122
18208.64 112
18209.92 141
18211.19 101
18212.47 125
18213.75 117
18215.02 116
18216.30 110
18217.57 115
18218.85 136
18220.13 149
18221.40 143
18222.68 127
18223.95 118
18225.23 128
18226.51 123
18227.78 109
18229.06 115
18230.34 113
18231.61 128
18232.89 133
18234.17 105
18235.44 129
18236.72 117
18238.00 102
18239.27 114
18240.55 146
18241.83 122
18243.10 125
18244.38 122
18245.66 130
18246.94 110
18248.21 101
18249.49 117
18250.77 110
18252.04 127
18253.32 102
18254.60 119
18255.88 110
18257.15 110
18258.43 106
18259.71 106
18260.99 112
18262.26 105
18263.54 112
18264.82 98
18266.10 132
18267.37 137
18268.65 122
18269.93 97
18271.21 101
18272.49 126
18273.76 128
18275.04 128
18276.32 106
18277.60 110
18278.88 126
18280.15 107
18281.43 94
18282.71 101
18283.99 123
18285.27 113
18286.55 124
18287.83 107
18289.10 119
18290.38 137
18291.66 135
18292.94 124
18294.22 98
18295.50 96
18296.78 138
18298.06 128
18299.33 111
18300.61 129
18301.89 111
18303.17 120
18304.45 138
18305.73 127
18307.01 139
18308.29 132
18309.57 116
18310.85 130
18312.13 125
18313.41 118
18314.68 131
18315.96 122
18317.24 121
18318.52 110
18319.80 120
18321.08 123
18322.36 127
18323.64 108
18324.92 114
18326.20 131
18327.48 125
18328.76 120
18330.04 91
18331.32 101
18332.60 124
18333.88 121
18335.16 110
18336.44 97
18337.72 112
18339.00 119
18340.28 110
18341.56 98
18342.84 98
18344.12 124
18345.41 123
18346.69 130
18347.97 107
18349.25 104
18350.53 114
18351.81 97
18353.09 115
18354.37 132
18355.65 119
18356.93 98
18358.21 109
18359.49 104
18360.78 107
18362.06 98
18363.34 100
18364.62 106
18365.90 119
18367.18 120
18368.46 124
18369.74 118
18371.03 116
18372.31 94
18373.59 109
18374.87 118
18376.15 110
18377.43 107
18378.72 125
18380.00 122
18381.28 113
18382.56 131
18383.84 119
18385.12 119
18386.41 147
18387.69 128
18388.97 130
18390.25 116
18391.53 119
18392.82 121
18394.10 133
18395.38 126
18396.66 131
18397.95 119
18399.23 122
18400.51 119
18401.79 126
18403.08 116
18404.36 124
18405.64 120
18406.92 127
18408.21 108
18409.49 86
18410.77 97
18412.06 112
18413.34 136
18414.62 129
18415.90 125
18417.19 115
18418.47 127
18419.75 109
18421.04 129
18422.32 119
18423.60 109
18424.89 111
18426.17 116
18427.45 119
18428.74 106
18430.02 125
18431.30 112
18432.59 116
18433.87 100
18435.15 110
18436.44 139
18437.72 105
18439.01 118
18440.29 112
18441.57 111
18442.86 122
18444.14 108
18445.43 111
18446.71 101
18447.99 103
18449.28 114
18450.56 112
18451.85 98
18453.13 121
18454.42 111
18455.70 116
18456.98 122
18458.27 112
18459.55 130
18460.84 120
18462.12 130
18463.41 132
18464.69 104
18465.98 104
18467.26 111
18468.55 120
18469.83 118
18471.12 92
18472.40 114
18473.69 112
18474.97 90
18476.26 110
18477.54 107
18478.83 118
18480.11 115
18481.40 114
18482.68 106
18483.97 104
18485.25 117
18486.54 121
18487.82 129
18489.11 128
18490.40 125
18491.68 136
18492.97 116
18494.25 91
18495.54 115
18496.82 103
18498.11 128
18499.40 116
18500.68 104
18501.97 101
18503.25 91
18504.54 110
18505.83 127
18507.11 115
18508.40 105
18509.69 95
18510.97 103
18512.26 97
18513.54 107
18514.83 122
18516.12 98
18517.40 126
18518.69 104
18519.98 103
18521.26 105
18522.55 104
18523.84 110
18525.12 112
18526.41 115
18527.70 111
18528.99 115
18530.27 91
18531.56 97
18532.85 126
18534.13 103
18535.42 100
18536.71 131
18538.00 100
18539.28 113
18540.57 103
18541.86 118
18543.14 127
18544.43 119
18545.72 106
18547.01 99
18548.30 106
18549.58 103
18550.87 109
18552.16 121
18553.45 119
18554.73 131
18556.02 151
18557.31 120
18558.60 124
18559.89 133
18561.17 123
18562.46 97
18563.75 132
18565.04 120
18566.33 126
18567.62 120
18568.90 91
18570.19 103
18571.48 108
18572.77 137
18574.06 126
18575.35 111
18576.63 101
18577.92 110
18579.21 130
18580.50 148
18581.79 118
18583.08 114
18584.37 105
18585.66 127
18586.95 136
18588.23 114
18589.52 112
18590.81 102
18592.10 108
18593.39 133
18594.68 114
18595.97 114
18597.26 121
18598.55 122
18599.84 112
18601.13 125
18602.42 148
18603.71 136
18605.00 105
18606.29 131
18607.58 114
18608.86 123
18610.15 123
18611.44 117
18612.73 107
18614.02 112
18615.31 112
18616.60 122
18617.89 136
18619.18 113
18620.47 120
18621.76 148
18623.06 146
18624.35 123
18625.64 127
18626.93 121
18628.22 149
18629.51 128
18630.80 136
18632.09 105
18633.38 119
18634.67 119
18635.96 136
18637.25 109
18638.54 135
18639.83 121
18641.12 116
18642.41 134
18643.71 112
18645.00 133
18646.29 142
18647.58 140
18648.87 88
18650.16 138
18651.45 96
18652.74 139
18654.03 125
18655.33 107
18656.62 102
18657.91 130
18659.20 106
18660.49 121
18661.78 118
18663.07 118
18664.37 104
18665.66 109
18666.95 108
18668.24 108
18669.53 117
18670.83 125
18672.12 139
18673.41 117
18674.70 110
18675.99 105
18677.29 159
18678.58 135
18679.87 115
18681.16 105
18682.45 124
18683.75 125
18685.04 124
18686.33 99
18687.62 131
18688.92 141
18690.21 117
18691.50 138
18692.79 89
18694.09 102
18695.38 110
18696.67 126
18697.97 112
18699.26 113
18700.55 118
18701.84 138
18703.14 115
18704.43 124
18705.72 109
18707.02 105
18708.31 127
18709.60 120
18710.90 119
18712.19 127
18713.48 125
18714.78 123
18716.07 125
18717.36 126
18718.66 126
18719.95 106
18721.24 109
18722.54 121
18723.83 111
18725.13 113
18726.42 108
18727.71 112
18729.01 98
18730.30 94
18731.60 120
18732.89 112
18734.18 134
18735.48 108
18736.77 103
18738.07 124
18739.36 100
18740.66 103
18741.95 104
18743.24 90
18744.54 111
18745.83 98
18747.13 92
18748.42 81
18749.72 104
18751.01 116
18752.31 113
18753.60 103
18754.90 108
18756.19 103
18757.49 126
18758.78 131
18760.08 125
18761.37 120
18762.67 131
18763.96 128
18765.26 100
18766.55 106
18767.85 114
18769.14 116
18770.44 103
18771.73 108
18773.03 105
18774.32 122
18775.62 103
18776.91 118
18778.21 96
18779.51 108
18780.80 104
18782.10 107
18783.39 107
18784.69 96
18785.99 114
18787.28 102
18788.58 120
18789.87 104
18791.17 97
18792.47 110
18793.76 123
18795.06 137
18796.35 122
18797.65 120
18798.95 119
18800.24 125
18801.54 113
18802.84 108
18804.13 104
18805.43 103
18806.73 102
18808.02 110
18809.32 115
18810.62 107
18811.91 100
18813.21 121
18814.51 109
18815.80 102
18817.10 112
18818.40 121
18819.69 120
18820.99 114
18822.29 111
18823.59 131
18824.88 121
18826.18 116
18827.48 103
18828.78 94
18830.07 121
18831.37 99
18832.67 128
18833.97 82
18835.26 109
18836.56 129
18837.86 132
18839.16 120
18840.45 120
18841.75 99
18843.05 113
18844.35 113
18845.65 120
18846.94 114
18848.24 130
18849.54 100
18850.84 96
18852.14 101
18853.43 109
18854.73 109
18856.03 117
18857.33 128
18858.63 99
18859.93 132
18861.22 117
18862.52 121
18863.82 95
18865.12 89
18866.42 123
18867.72 110
18869.02 127
18870.32 97
18871.61 125
18872.91 123
18874.21 117
18875.51 90
18876.81 107
18878.11 106
18879.41 110
18880.71 112
18882.01 124
18883.31 108
18884.61 134
18885.90 127
18887.20 92
18888.50 101
18889.80 87
18891.10 105
18892.40 97
18893.70 120
18895.00 111
18896.30 109
18897.60 100
18898.90 109
18900.20 104
18901.50 110
18902.80 97
18904.10 106
18905.40 117
18906.70 135
18908.00 119
18909.30 92
18910.60 102
18911.90 113
18913.20 110
18914.50 121
18915.80 117
18917.10 107
18918.40 117
18919.70 119
18921.00 126
18922.30 90
18923.61 100
18924.91 104
18926.21 117
18927.51 125
18928.81 105
18930.11 104
18931.41 101
18932.71 111
18934.01 103
18935.31 112
18936.61 101
18937.92 108
18939.22 106
18940.52 86
18941.82 85
18943.12 107
18944.42 107
18945.72 113
18947.03 92
18948.33 86
18949.63 106
18950.93 109
18952.23 106
18953.53 101
18954.84 101
18956.14 105
18957.44 128
18958.74 99
18960.04 104
18961.34 95
18962.65 116
18963.95 99
18965.25 98
18966.55 79
18967.86 97
18969.16 117
18970.46 117
18971.76 100
18973.06 76
18974.37 99
18975.67 90
18976.97 110
18978.27 80
18979.58 102
18980.88 115
18982.18 114
18983.48 110
18984.79 103
18986.09 104
18987.39 107
18988.70 111
18990.00 111
18991.30 110
18992.61 84
18993.91 124
18995.21 95
18996.51 119
18997.82 100
18999.12 110
19000.42 118
19001.73 123
19003.03 114
19004.33 97
19005.64 93
19006.94 108
19008.25 96
19009.55 95
19010.85 94
19012.16 88
19013.46 112
19014.76 111
19016.07 108
19017.37 86
19018.68 114
19019.98 106
19021.28 124
19022.59 108
19023.89 105
19025.20 99
19026.50 123
19027.80 103
19029.11 86
19030.41 107
19031.72 126
19033.02 115
19034.33 83
19035.63 94
19036.94 104
19038.24 108
19039.54 102
19040.85 93
19042.15 98
19043.46 109
19044.76 112
19046.07 108
19047.37 81
19048.68 69
19049.98 102
19051.29 95
19052.59 111
19053.90 99
19055.20 109
19056.51 106
19057.81 102
19059.12 88
19060.43 98
19061.73 93
19063.04 102
19064.34 110
19065.65 79
19066.95 103
19068.26 112
19069.56 118
19070.87 94
19072.18 122
19073.48 115
19074.79 116
19076.09 105
19077.40 113
19078.71 104
19080.01 105
19081.32 106
19082.62 100
19083.93 86
19085.24 104
19086.54 119
19087.85 92
19089.16 95
19090.46 83
19091.77 134
19093.07 101
19094.38 120
19095.69 101
19096.99 103
19098.30 100
19099.61 100
19100.91 117
19102.22 88
19103.53 86
19104.84 110
19106.14 110
19107.45 96
19108.76 103
19110.06 94
19111.37 124
19112.68 119
19113.98 112
19115.29 102
19116.60 123
19117.91 91
19119.21 102
19120.52 99
19121.83 103
19123.14 97
19124.44 105
19125.75 107
19127.06 95
19128.37 119
19129.68 111
19130.98 117
19132.29 107
19133.60 105
19134.91 86
19136.21 118
19137.52 115
19138.83 103
19140.14 120
19141.45 111
19142.76 106
19144.06 105
19145.37 106
19146.68 88
19147.99 108
19149.30 97
19150.61 124
19151.91 103
19153.22 108
19154.53 105
19155.84 121
19157.15 90
19158.46 120
19159.77 122
19161.07 111
19162.38 102
19163.69 92
19165.00 105
19166.31 115
19167.62 124
19168.93 88
19170.24 111
19171.55 104
19172.86 106
19174.17 87
19175.48 109
19176.78 100
19178.09 119
19179.40 94
19180.71 102
19182.02 97
19183.33 106
19184.64 104
19185.95 107
19187.26 108
19188.57 89
19189.88 97
19191.19 100
19192.50 130
19193.81 88
19195.12 111
19196.43 101
19197.74 130
19199.05 119
19200.36 122
19201.67 99
19202.98 107
19204.29 96
19205.60 77
19206.91 98
19208.22 92
19209.53 120
19210.84 116
19212.15 131
19213.47 97
19214.78 105
19216.09 86
19217.40 105
19218.71 98
19220.02 119
19221.33 120
19222.64 95
19223.95 87
19225.26 81
19226.57 127
19227.89 125
19229.20 106
19230.51 96
19231.82 88
19233.13 102
19234.44 107
19235.75 90
19237.06 122
19238.38 109
19239.69 119
19241.00 88
19242.31 115
19243.62 105
19244.93 75
19246.25 103
19247.56 112
19248.87 120
19250.18 92
19251.49 106
19252.81 101
19254.12 109
19255.43 70
19256.74 103
19258.05 88
19259.37 104
19260.68 89
19261.99 103
19263.30 102
19264.62 108
19265.93 98
19267.24 77
19268.55 82
19269.87 88
19271.18 112
19272.49 104
19273.80 97
19275.12 91
19276.43 110
19277.74 105
19279.05 122
19280.37 92
19281.68 104
19282.99 111
19284.31 95
19285.62 96
19286.93 94
19288.25 113
19289.56 106
19290.87 113
19292.19 80
19293.50 92
19294.81 122
19296.13 101
19297.44 84
19298.75 81
19300.07 77
19301.38 115
19302.69 108
19304.01 85
19305.32 104
19306.64 84
19307.95 99
19309.26 91
19310.58 119
19311.89 92
19313.21 98
19314.52 85
19315.83 97
19317.15 86
19318.46 113
19319.78 89
19321.09 96
19322.41 83
19323.72 72
19325.03 81
19326.35 97
19327.66 92
19328.98 81
19330.29 92
19331.61 78
19332.92 85
19334.24 66
19335.55 119
19336.87 99
19338.18 119
19339.50 71
19340.81 98
19342.13 76
19343.44 96
19344.76 97
19346.07 96
19347.39 97
19348.70 90
19350.02 93
19351.33 90
19352.65 92
19353.96 72
19355.28 104
19356.59 83
19357.91 110
19359.23 79
19360.54 100
19361.86 95
19363.17 121
19364.49 106
19365.80 97
19367.12 98
19368.44 108
19369.75 104
19371.07 85
19372.38 101
19373.70 90
19375.02 106
19376.33 88
19377.65 94
19378.97 93
19380.28 111
19381.60 96
19382.91 83
19384.23 86
19385.55 94
19386.86 117
19388.18 115
19389.50 94
19390.81 70
19392.13 104
19393.45 92
19394.76 109
19396.08 89
19397.40 98
19398.72 93
19400.03 115
19401.35 109
19402.67 113
19403.98 107
19405.30 106
19406.62 113
19407.94 87
19409.25 93
19410.57 110
19411.89 106
19413.20 88
19414.52 104
19415.84 85
19417.16 103
19418.48 97
19419.79 124
19421.11 98
19422.43 106
19423.75 108
19425.06 108
19426.38 113
19427.70 100
19429.02 105
19430.34 107
19431.65 104
19432.97 93
19434.29 86
19435.61 89
19436.93 119
19438.25 74
19439.56 100
19440.88 77
19442.20 94
19443.52 90
19444.84 111
19446.16 91
19447.47 84
19448.79 111
19450.11 114
19451.43 91
19452.75 84
19454.07 97
19455.39 92
19456.71 107
19458.03 93
19459.34 108
19460.66 96
19461.98 108
19463.30 87
19464.62 109
19465.94 89
19467.26 103
19468.58 118
19469.90 109
19471.22 98
19472.54 112
19473.86 115
19475.18 102
19476.50 99
19477.82 111
19479.14 114
19480.46 95
19481.78 106
19483.10 82
19484.42 93
19485.73 103
19487.05 96
19488.37 106
19489.70 102
19491.02 105
19492.34 86
19493.66 110
19494.98 98
19496.30 118
19497.62 116
19498.94 90
19500.26 86
19501.58 114
19502.90 97
19504.22 100
19505.54 92
19506.86 84
19508.18 83
19509.50 82
19510.82 100
19512.14 85
19513.46 109
19514.78 85
19516.11 121
19517.43 99
19518.75 94
19520.07 106
19521.39 107
19522.71 107
19524.03 104
19525.35 111
19526.68 103
19528.00 96
19529.32 105
19530.64 106
19531.96 97
19533.28 112
19534.60 97
19535.93 115
19537.25 90
19538.57 90
19539.89 112
19541.21 107
19542.53 81
19543.86 128
19545.18 114
19546.50 111
19547.82 76
19549.14 101
19550.47 105
19551.79 93
19553.11 116
19554.43 99
19555.76 121
19557.08 98
19558.40 97
19559.72 104
19561.05 101
19562.37 89
19563.69 124
19565.01 110
19566.34 110
19567.66 98
19568.98 87
19570.30 95
19571.63 101
19572.95 101
19574.27 132
19575.60 107
19576.92 82
19578.24 87
19579.57 84
19580.89 119
19582.21 88
19583.54 99
19584.86 103
19586.18 97
19587.51 103
19588.83 83
19590.15 88
19591.48 94
19592.80 104
19594.12 109
19595.45 109
19596.77 87
19598.09 91
19599.42 115
19600.74 100
19602.07 78
19603.39 91
19604.71 97
19606.04 122
19607.36 91
19608.69 101
19610.01 91
19611.33 86
19612.66 116
19613.98 96
19615.31 116
19616.63 99
19617.96 102
19619.28 82
19620.60 81
19621.93 91
19623.25 104
19624.58 107
19625.90 92
19627.23 90
19628.55 99
19629.88 90
19631.20 99
19632.53 100
19633.85 87
19635.18 97
19636.50 86
19637.83 89
19639.15 102
19640.48 90
19641.80 78
19643.13 106
19644.45 87
19645.78 92
19647.10 84
19648.43 103
19649.76 104
19651.08 85
19652.41 91
19653.73 93
19655.06 110
19656.38 91
19657.71 88
19659.04 80
19660.36 102
19661.69 91
19663.01 98
19664.34 78
19665.67 90
19666.99 91
19668.32 107
19669.64 98
19670.97 100
19672.30 91
19673.62 103
19674.95 110
19676.28 98
19677.60 103
19678.93 105
19680.25 113
19681.58 93
19682.91 100
19684.23 88
19685.56 102
19686.89 87
19688.22 84
19689.54 91
19690.87 80
19692.20 109
19693.52 110
19694.85 110
19696.18 88
19697.50 86
19698.83 101
19700.16 97
19701.49 80
19702.81 83
19704.14 102
19705.47 92
19706.80 85
19708.12 96
19709.45 72
19710.78 110
19712.11 99
19713.43 91
19714.76 88
19716.09 96
19717.42 101
19718.74 92
19720.07 109
19721.40 90
19722.73 93
19724.06 97
19725.38 89
19726.71 93
19728.04 106
19729.37 89
19730.70 119
19732.03 115
19733.35 76
19734.68 82
19736.01 90
19737.34 114
19738.67 80
19740.00 107
19741.32 78
19742.65 86
19743.98 86
19745.31 102
19746.64 89
19747.97 103
19749.30 91
19750.63 80
19751.96 95
19753.28 117
19754.61 114
19755.94 98
19757.27 91
19758.60 98
19759.93 98
19761.26 87
19762.59 90
19763.92 88
19765.25 102
19766.58 82
19767.91 96
19769.24 82
19770.57 96
19771.90 96
19773.22 84
19774.55 77
19775.88 87
19777.21 99
19778.54 83
19779.87 77
19781.20 89
19782.53 100
19783.86 95
19785.19 104
19786.52 80
19787.85 81
19789.18 74
19790.51 85
19791.85 100
19793.18 91
19794.51 94
19795.84 103
19797.17 104
19798.50 87
19799.83 121
19801.16 115
19802.49 108
19803.82 90
19805.15 93
19806.48 102
19807.81 98
19809.14 86
19810.47 83
19811.81 101
19813.14 92
19814.47 98
19815.80 86
19817.13 90
19818.46 88
19819.79 104
19821.12 81
19822.45 105
19823.79 95
19825.12 104
19826.45 103
19827.78 82
19829.11 87
19830.44 90
19831.78 113
19833.11 96
19834.44 83
19835.77 100
19837.10 86
19838.43 101
19839.77 100
19841.10 86
19842.43 105
19843.76 91
19845.09 98
19846.43 104
19847.76 108
19849.09 95
19850.42 97
19851.76 98
19853.09 93
19854.42 89
19855.75 86
19857.09 120
19858.42 80
19859.75 84
19861.08 96
19862.42 107
19863.75 108
19865.08 97
19866.41 100
19867.75 91
19869.08 112
19870.41 117
19871.75 107
19873.08 98
19874.41 118
19875.75 100
19877.08 83
19878.41 89
19879.75 104
19881.08 88
19882.41 98
19883.75 106
19885.08 88
19886.41 93
19887.75 112
19889.08 79
19890.41 93
19891.75 96
19893.08 104
19894.41 97
19895.75 87
19897.08 102
19898.42 89
19899.75 99
19901.08 89
19902.42 83
19903.75 78
19905.09 97
19906.42 104
19907.75 108
19909.09 84
19910.42 87
19911.76 92
19913.09 111
19914.43 93
19915.76 98
19917.10 103
19918.43 96
19919.77 84
19921.10 83
19922.43 96
19923.77 87
19925.10 113
19926.44 77
19927.77 95
19929.11 89
19930.44 82
19931.78 74
19933.11 93
19934.45 103
19935.78 83
19937.12 85
19938.45 90
19939.79 119
19941.13 90
19942.46 79
19943.80 68
19945.13 96
19946.47 107
19947.80 84
19949.14 98
19950.47 84
19951.81 83
19953.15 84
19954.48 95
19955.82 82
19957.15 92
19958.49 80
19959.83 80
19961.16 105
19962.50 81
19963.83 81
19965.17 97
19966.51 82
19967.84 81
19969.18 75
19970.51 86
19971.85 76
19973.19 82
19974.52 115
19975.86 108
19977.20 104
19978.53 96
19979.87 84
19981.21 76
19982.54 97
19983.88 90
19985.22 94
19986.55 87
19987.89 91
19989.23 81
19990.57 97
19991.90 100
19993.24 106
19994.58 108
19995.91 100
19997.25 99
19998.59 84
19999.93 112
20001.26 86
20002.60 108
20003.94 85
20005.28 98
20006.61 94
20007.95 87
20009.29 101
20010.63 89
20011.96 93
20013.30 104
20014.64 98
20015.98 91
20017.31 89
20018.65 86
20019.99 97
20021.33 79
20022.67 72
20024.01 75
20025.34 101
20026.68 99
20028.02 88
20029.36 100
20030.70 88
20032.03 98
20033.37 89
20034.71 98
20036.05 96
20037.39 101
20038.73 91
20040.07 120
20041.40 92
20042.74 99
20044.08 94
20045.42 104
20046.76 94
20048.10 83
20049.44 84
20050.78 95
20052.12 95
20053.46 94
20054.79 107
20056.13 88
20057.47 101
20058.81 107
20060.15 101
20061.49 105
20062.83 119
20064.17 97
20065.51 126
20066.85 88
20068.19 82
20069.53 105
20070.87 90
20072.21 88
20073.55 96
20074.89 101
20076.23 106
20077.57 112
20078.91 96
20080.25 87
20081.59 99
20082.93 99
20084.27 100
20085.61 92
20086.95 98
20088.29 91
20089.63 85
20090.97 113
20092.31 101
20093.65 106
20094.99 114
20096.33 110
20097.67 85
20099.01 91
20100.35 92
20101.69 105
20103.03 100
20104.38 78
20105.72 71
20107.06 91
20108.40 114
20109.74 123
20111.08 85
20112.42 79
20113.76 95
20115.10 94
20116.45 114
20117.79 101
20119.13 88
20120.47 106
20121.81 86
20123.15 103
20124.49 99
20125.84 95
20127.18 102
20128.52 78
20129.86 95
20131.20 76
20132.54 89
20133.89 94
20135.23 95
20136.57 99
20137.91 98
20139.25 96
20140.60 97
