# Supplementary material for: MALDI-TOF MS typing enables the classification of brewing yeasts of the genus Saccharomyces to major beer styles
Source: PLoS One. 2017 Aug 9;12(8):e0181694. doi: 10.1371/journal.pone.0181694 (PMC5549903; doi:10.1371/journal.pone.0181694)
Supplement: S16 File — The directory includes 90 raw files and was zipped to “.zip”; the folder has three strains with 30 spectra per strain; S1 Text explains the raw files with an example and Table 1 represents the yeast strains used within the experiment. (ZIP) [file pone.0181694.s019.zip › 46-48/30675-174-OG-Alt-Alt-YPG-18h-E-E_2015-11-03__0_B11_1.dat]

2000.55 3451
2000.97 3289
2001.39 3227
2001.81 3254
2002.23 3099
2002.65 3044
2003.08 3101
2003.50 3024
2003.92 2999
2004.34 2972
2004.76 2986
2005.19 2987
2005.61 2913
2006.03 2869
2006.45 2954
2006.87 2928
2007.30 2961
2007.72 3020
2008.14 2953
2008.56 2985
2008.99 2810
2009.41 2788
2009.83 2879
2010.25 2859
2010.68 2800
2011.10 2857
2011.52 2826
2011.94 2589
2012.37 2599
2012.79 2511
2013.21 2714
2013.63 2868
2014.06 2801
2014.48 2662
2014.90 2524
2015.33 2534
2015.75 2576
2016.17 2554
2016.60 2605
2017.02 2688
2017.44 2587
2017.86 2542
2018.29 2890
2018.71 2693
2019.14 2777
2019.56 2795
2019.98 2894
2020.41 2894
2020.83 2789
2021.25 2683
2021.68 2793
2022.10 2738
2022.52 2859
2022.95 2823
2023.37 2682
2023.80 2770
2024.22 2741
2024.64 2565
2025.07 2603
2025.49 2544
2025.92 2807
2026.34 2783
2026.76 2648
2027.19 2560
2027.61 2660
2028.04 2819
2028.46 2717
2028.89 2632
2029.31 2816
2029.74 2790
2030.16 2554
2030.58 2610
2031.01 2570
2031.43 2733
2031.86 2886
2032.28 2620
2032.71 2849
2033.13 3030
2033.56 2728
2033.98 2679
2034.41 2627
2034.83 2730
2035.26 2797
2035.68 2722
2036.11 2813
2036.53 2769
2036.96 2591
2037.38 2788
2037.81 2951
2038.24 2928
2038.66 2907
2039.09 2841
2039.51 2770
2039.94 2778
2040.36 2818
2040.79 2923
2041.21 2859
2041.64 2925
2042.07 2841
2042.49 2965
2042.92 2762
2043.34 2641
2043.77 2703
2044.20 2542
2044.62 2422
2045.05 2690
2045.47 3009
2045.90 2865
2046.33 3002
2046.75 2985
2047.18 2803
2047.61 3001
2048.03 2880
2048.46 2940
2048.89 3015
2049.31 2900
2049.74 2871
2050.16 2795
2050.59 2782
2051.02 2743
2051.45 2647
2051.87 2750
2052.30 2813
2052.73 2815
2053.15 2686
2053.58 2832
2054.01 2963
2054.43 2742
2054.86 2814
2055.29 2695
2055.72 2811
2056.14 2884
2056.57 2773
2057.00 2902
2057.43 2839
2057.85 2879
2058.28 2896
2058.71 2991
2059.14 2769
2059.56 2736
2059.99 2825
2060.42 2909
2060.85 2791
2061.27 2819
2061.70 2907
2062.13 2853
2062.56 2777
2062.99 2826
2063.41 2984
2063.84 2896
2064.27 2872
2064.70 2949
2065.13 3123
2065.55 3334
2065.98 3593
2066.41 3603
2066.84 3480
2067.27 3383
2067.70 3170
2068.13 3334
2068.55 3217
2068.98 3180
2069.41 2991
2069.84 3014
2070.27 3036
2070.70 2855
2071.13 2884
2071.56 2773
2071.98 2905
2072.41 2846
2072.84 2820
2073.27 2920
2073.70 3033
2074.13 2934
2074.56 2854
2074.99 2879
2075.42 2848
2075.85 2905
2076.28 2863
2076.71 2762
2077.13 2786
2077.56 2859
2077.99 2937
2078.42 3012
2078.85 3012
2079.28 3047
2079.71 3171
2080.14 3234
2080.57 3048
2081.00 3243
2081.43 3144
2081.86 3179
2082.29 3217
2082.72 3325
2083.15 3077
2083.58 3014
2084.01 2993
2084.44 2963
2084.87 3157
2085.30 3060
2085.73 2813
2086.16 2894
2086.59 2879
2087.02 2911
2087.46 2851
2087.89 3008
2088.32 2972
2088.75 2854
2089.18 2789
2089.61 2947
2090.04 2796
2090.47 2627
2090.90 2669
2091.33 3040
2091.76 2999
2092.19 3044
2092.63 2895
2093.06 2934
2093.49 2845
2093.92 2811
2094.35 2813
2094.78 2793
2095.21 2840
2095.64 2884
2096.08 2657
2096.51 2742
2096.94 2525
2097.37 2556
2097.80 2582
2098.23 2571
2098.67 2570
2099.10 2768
2099.53 2736
2099.96 2609
2100.39 2576
2100.82 2645
2101.26 2597
2101.69 2469
2102.12 2415
2102.55 2473
2102.98 2667
2103.42 2523
2103.85 2565
2104.28 2776
2104.71 2806
2105.15 2641
2105.58 2813
2106.01 2778
2106.44 2866
2106.88 2740
2107.31 2812
2107.74 2717
2108.17 2901
2108.61 2852
2109.04 2737
2109.47 2894
2109.90 2729
2110.34 2680
2110.77 2782
2111.20 2741
2111.64 2871
2112.07 2775
2112.50 2760
2112.94 2484
2113.37 2613
2113.80 2801
2114.24 2646
2114.67 2586
2115.10 2607
2115.54 2544
2115.97 2475
2116.40 2402
2116.84 2487
2117.27 2354
2117.70 2545
2118.14 2473
2118.57 2583
2119.00 2598
2119.44 2712
2119.87 2551
2120.31 2621
2120.74 2578
2121.17 2487
2121.61 2607
2122.04 2679
2122.48 2867
2122.91 2782
2123.35 2761
2123.78 2633
2124.21 2478
2124.65 2556
2125.08 2700
2125.52 2686
2125.95 2646
2126.39 2514
2126.82 2701
2127.26 2611
2127.69 2537
2128.12 2486
2128.56 2610
2128.99 2602
2129.43 2512
2129.86 2564
2130.30 2756
2130.73 2782
2131.17 2684
2131.60 2827
2132.04 2832
2132.47 2728
2132.91 2742
2133.34 2651
2133.78 2490
2134.22 2703
2134.65 2776
2135.09 2805
2135.52 2739
2135.96 2739
2136.39 2898
2136.83 2931
2137.26 2946
2137.70 3022
2138.14 2718
2138.57 2755
2139.01 2744
2139.44 2725
2139.88 2943
2140.31 2921
2140.75 2770
2141.19 2726
2141.62 2580
2142.06 2534
2142.50 2525
2142.93 2821
2143.37 2678
2143.80 2519
2144.24 2634
2144.68 2767
2145.11 2683
2145.55 2573
2145.99 2667
2146.42 2759
2146.86 2648
2147.30 2688
2147.73 2644
2148.17 2545
2148.61 2641
2149.04 2714
2149.48 2859
2149.92 2957
2150.35 2930
2150.79 2869
2151.23 2879
2151.67 2916
2152.10 2866
2152.54 2790
2152.98 3034
2153.41 2888
2153.85 2838
2154.29 2785
2154.73 2796
2155.16 2874
2155.60 2981
2156.04 2963
2156.48 2868
2156.91 2935
2157.35 2749
2157.79 2960
2158.23 2903
2158.67 2827
2159.10 2873
2159.54 2842
2159.98 2737
2160.42 2817
2160.86 2771
2161.29 2646
2161.73 2794
2162.17 2867
2162.61 3051
2163.05 2753
2163.48 2922
2163.92 2912
2164.36 2899
2164.80 2921
2165.24 2731
2165.68 2639
2166.12 2796
2166.55 2761
2166.99 2758
2167.43 3052
2167.87 2704
2168.31 2949
2168.75 2916
2169.19 2908
2169.63 3082
2170.06 2874
2170.50 2925
2170.94 2920
2171.38 3156
2171.82 3079
2172.26 3041
2172.70 2884
2173.14 3117
2173.58 3162
2174.02 2920
2174.46 3181
2174.90 3161
2175.34 3355
2175.78 3161
2176.22 3313
2176.65 3278
2177.09 3520
2177.53 3346
2177.97 3147
2178.41 3166
2178.85 2882
2179.29 3068
2179.73 3044
2180.17 2895
2180.61 2822
2181.05 2723
2181.49 2839
2181.93 3009
2182.37 3085
2182.81 2960
2183.26 2957
2183.70 3060
2184.14 3064
2184.58 2887
2185.02 2759
2185.46 2768
2185.90 2854
2186.34 2720
2186.78 2818
2187.22 2767
2187.66 2901
2188.10 2824
2188.54 2846
2188.98 2799
2189.42 2858
2189.87 2956
2190.31 2817
2190.75 2831
2191.19 3024
2191.63 2886
2192.07 2857
2192.51 2862
2192.95 2803
2193.39 2835
2193.84 2720
2194.28 2877
2194.72 2746
2195.16 2874
2195.60 2968
2196.04 2958
2196.49 2915
2196.93 3148
2197.37 2999
2197.81 3033
2198.25 3041
2198.69 2830
2199.14 2912
2199.58 3047
2200.02 2969
2200.46 2806
2200.90 2727
2201.35 2854
2201.79 2852
2202.23 2859
2202.67 2831
2203.12 2734
2203.56 2740
2204.00 2763
2204.44 2643
2204.89 2737
2205.33 2592
2205.77 2794
2206.21 2834
2206.66 2667
2207.10 2570
2207.54 2882
2207.98 2928
2208.43 2939
2208.87 2795
2209.31 2936
2209.76 2830
2210.20 2816
2210.64 2948
2211.09 2848
2211.53 2761
2211.97 2690
2212.41 2858
2212.86 2921
2213.30 2985
2213.74 2749
2214.19 2776
2214.63 2679
2215.08 2798
2215.52 2819
2215.96 2663
2216.41 2552
2216.85 2789
2217.29 2716
2217.74 2654
2218.18 2614
2218.63 2720
2219.07 2545
2219.51 2559
2219.96 2885
2220.40 2659
2220.85 2675
2221.29 2828
2221.73 2769
2222.18 2677
2222.62 2613
2223.07 2712
2223.51 2750
2223.96 2806
2224.40 2765
2224.84 2711
2225.29 2747
2225.73 2797
2226.18 2869
2226.62 3062
2227.07 2818
2227.51 2793
2227.96 2885
2228.40 2916
2228.85 2677
2229.29 2799
2229.74 2948
2230.18 2910
2230.63 2949
2231.07 2927
2231.52 2905
2231.96 2746
2232.41 2989
2232.85 3155
2233.30 3113
2233.74 3189
2234.19 3117
2234.63 2972
2235.08 2948
2235.53 2873
2235.97 2861
2236.42 3103
2236.86 2924
2237.31 2801
2237.75 2732
2238.20 2756
2238.65 2735
2239.09 2745
2239.54 2736
2239.98 2622
2240.43 2716
2240.88 2725
2241.32 2774
2241.77 2578
2242.21 2547
2242.66 2689
2243.11 2669
2243.55 2573
2244.00 2507
2244.45 2639
2244.89 2564
2245.34 2730
2245.79 2559
2246.23 2754
2246.68 2585
2247.13 2570
2247.57 2469
2248.02 2485
2248.47 2714
2248.91 2675
2249.36 2652
2249.81 2531
2250.25 2677
2250.70 2713
2251.15 2656
2251.60 2710
2252.04 2726
2252.49 2579
2252.94 2608
2253.39 2565
2253.83 2628
2254.28 2581
2254.73 2617
2255.17 2618
2255.62 2662
2256.07 2511
2256.52 2511
2256.97 2416
2257.41 2416
2257.86 2396
2258.31 2747
2258.76 2547
2259.20 2433
2259.65 2521
2260.10 2680
2260.55 2739
2261.00 2614
2261.45 2677
2261.89 2753
2262.34 2933
2262.79 3090
2263.24 3136
2263.69 3151
2264.13 3112
2264.58 3151
2265.03 3169
2265.48 3006
2265.93 3081
2266.38 3042
2266.83 2978
2267.28 2866
2267.72 2975
2268.17 2947
2268.62 2743
2269.07 2853
2269.52 2856
2269.97 2825
2270.42 2869
2270.87 2848
2271.32 2899
2271.76 2863
2272.21 2993
2272.66 2834
2273.11 2776
2273.56 2719
2274.01 2882
2274.46 2723
2274.91 2835
2275.36 2873
2275.81 2816
2276.26 2640
2276.71 2728
2277.16 2619
2277.61 2604
2278.06 2636
2278.51 2766
2278.96 2750
2279.41 2540
2279.86 2674
2280.31 2693
2280.76 2673
2281.21 2626
2281.66 2790
2282.11 2865
2282.56 2722
2283.01 2920
2283.46 2680
2283.91 2487
2284.36 2829
2284.81 2900
2285.26 2686
2285.71 2472
2286.16 2491
2286.61 2702
2287.06 2890
2287.51 2655
2287.96 2643
2288.42 2740
2288.87 3173
2289.32 3182
2289.77 3407
2290.22 3610
2290.67 3958
2291.12 3940
2291.57 4085
2292.02 4178
2292.48 4417
2292.93 4006
2293.38 3949
2293.83 3754
2294.28 3562
2294.73 3277
2295.18 3233
2295.63 3274
2296.09 3062
2296.54 2758
2296.99 2919
2297.44 2746
2297.89 2639
2298.35 2529
2298.80 2587
2299.25 2542
2299.70 2601
2300.15 2623
2300.60 2639
2301.06 2662
2301.51 2503
2301.96 2661
2302.41 2626
2302.87 2749
2303.32 2805
2303.77 2455
2304.22 2460
2304.67 2456
2305.13 2634
2305.58 2607
2306.03 2501
2306.49 2554
2306.94 2740
2307.39 2943
2307.84 2751
2308.30 2722
2308.75 2772
2309.20 2993
2309.65 3009
2310.11 3056
2310.56 3217
2311.01 3171
2311.47 2943
2311.92 2860
2312.37 2921
2312.83 2870
2313.28 2753
2313.73 2900
2314.19 2927
2314.64 2645
2315.09 2739
2315.55 2922
2316.00 2780
2316.45 2836
2316.91 2900
2317.36 2988
2317.81 2999
2318.27 2842
2318.72 2892
2319.18 2825
2319.63 2704
2320.08 2851
2320.54 2892
2320.99 2914
2321.45 2832
2321.90 2832
2322.35 2900
2322.81 2872
2323.26 2812
2323.72 2833
2324.17 2812
2324.63 3016
2325.08 2930
2325.53 2985
2325.99 2971
2326.44 2945
2326.90 3128
2327.35 3010
2327.81 2999
2328.26 3146
2328.72 3251
2329.17 3256
2329.63 3157
2330.08 3151
2330.54 3068
2330.99 3163
2331.45 3047
2331.90 3255
2332.36 3147
2332.81 3354
2333.27 3150
2333.72 2906
2334.18 2579
2334.63 2591
2335.09 2745
2335.54 2747
2336.00 2857
2336.46 2814
2336.91 2681
2337.37 2732
2337.82 2720
2338.28 2760
2338.73 2841
2339.19 2788
2339.65 2827
2340.10 2837
2340.56 2813
2341.01 2977
2341.47 3099
2341.93 2997
2342.38 2978
2342.84 3026
2343.29 3050
2343.75 2962
2344.21 2712
2344.66 2829
2345.12 2829
2345.58 2975
2346.03 3019
2346.49 2926
2346.94 2779
2347.40 2915
2347.86 2947
2348.31 3055
2348.77 2961
2349.23 2897
2349.69 2817
2350.14 2866
2350.60 2696
2351.06 2640
2351.51 2760
2351.97 2806
2352.43 2858
2352.88 2751
2353.34 2753
2353.80 2743
2354.26 2637
2354.71 2554
2355.17 2749
2355.63 2677
2356.09 2749
2356.54 2711
2357.00 2653
2357.46 2807
2357.92 2786
2358.37 2664
2358.83 2674
2359.29 2589
2359.75 2568
2360.20 2530
2360.66 2683
2361.12 2660
2361.58 2513
2362.04 2582
2362.49 2684
2362.95 2760
2363.41 2616
2363.87 2689
2364.33 2746
2364.79 2754
2365.24 2723
2365.70 2778
2366.16 2711
2366.62 2604
2367.08 2693
2367.54 2795
2367.99 2776
2368.45 2829
2368.91 2869
2369.37 2979
2369.83 2814
2370.29 2956
2370.75 2933
2371.21 2956
2371.67 2873
2372.12 2749
2372.58 2807
2373.04 2815
2373.50 2867
2373.96 2750
2374.42 2840
2374.88 2975
2375.34 3084
2375.80 3200
2376.26 3270
2376.72 3285
2377.18 3374
2377.64 3351
2378.10 3594
2378.56 3461
2379.01 3147
2379.47 3296
2379.93 3146
2380.39 3072
2380.85 3005
2381.31 3138
2381.77 2995
2382.23 2986
2382.69 3064
2383.15 2874
2383.61 2872
2384.07 2758
2384.53 2772
2384.99 2717
2385.45 2692
2385.92 2595
2386.38 2696
2386.84 2734
2387.30 2767
2387.76 2790
2388.22 2650
2388.68 2694
2389.14 2663
2389.60 2601
2390.06 2502
2390.52 2511
2390.98 2793
2391.44 2728
2391.90 2711
2392.36 2705
2392.83 2636
2393.29 2767
2393.75 2744
2394.21 2830
2394.67 2719
2395.13 2760
2395.59 2547
2396.05 2614
2396.52 2715
2396.98 2596
2397.44 2676
2397.90 2588
2398.36 2477
2398.82 2611
2399.28 2645
2399.75 2726
2400.21 2681
2400.67 2596
2401.13 2569
2401.59 2654
2402.06 2694
2402.52 2769
2402.98 2409
2403.44 2501
2403.90 2714
2404.37 2679
2404.83 2722
2405.29 2758
2405.75 2601
2406.21 2439
2406.68 2579
2407.14 2598
2407.60 2651
2408.06 2623
2408.53 2811
2408.99 2792
2409.45 2758
2409.91 2712
2410.38 2530
2410.84 2476
2411.30 2718
2411.77 2740
2412.23 2673
2412.69 2785
2413.15 2800
2413.62 2747
2414.08 2555
2414.54 2615
2415.01 2672
2415.47 2849
2415.93 3005
2416.40 3109
2416.86 3058
2417.32 3150
2417.79 3403
2418.25 3338
2418.71 3524
2419.18 3680
2419.64 3566
2420.10 3654
2420.57 3581
2421.03 3584
2421.50 3309
2421.96 3471
2422.42 3322
2422.89 3203
2423.35 3082
2423.81 2986
2424.28 2915
2424.74 2694
2425.21 2767
2425.67 2806
2426.14 2668
2426.60 2682
2427.06 2514
2427.53 2815
2427.99 2724
2428.46 2659
2428.92 2662
2429.39 2668
2429.85 2706
2430.32 2614
2430.78 2792
2431.24 2868
2431.71 2800
2432.17 2845
2432.64 2811
2433.10 2802
2433.57 2834
2434.03 2969
2434.50 2924
2434.96 2905
2435.43 2898
2435.89 2860
2436.36 2879
2436.82 2703
2437.29 2863
2437.76 3033
2438.22 2729
2438.69 2592
2439.15 2805
2439.62 2985
2440.08 2894
2440.55 2872
2441.01 2806
2441.48 3068
2441.95 2866
2442.41 3069
2442.88 2888
2443.34 2645
2443.81 2850
2444.27 2942
2444.74 2802
2445.21 2725
2445.67 2603
2446.14 2815
2446.60 2867
2447.07 2762
2447.54 2565
2448.00 2772
2448.47 2589
2448.94 2394
2449.40 2501
2449.87 2271
2450.34 2341
2450.80 2420
2451.27 2528
2451.74 2554
2452.20 2507
2452.67 2585
2453.14 2621
2453.60 2481
2454.07 2556
2454.54 2511
2455.00 2518
2455.47 2630
2455.94 2702
2456.40 2592
2456.87 2624
2457.34 2719
2457.81 2674
2458.27 2584
2458.74 2596
2459.21 2707
2459.68 2725
2460.14 2400
2460.61 2364
2461.08 2512
2461.55 2667
2462.01 2561
2462.48 2622
2462.95 2619
2463.42 2569
2463.88 2633
2464.35 2649
2464.82 2560
2465.29 2532
2465.76 2564
2466.22 2602
2466.69 2540
2467.16 2675
2467.63 2579
2468.10 2613
2468.57 2640
2469.03 2710
2469.50 2582
2469.97 2572
2470.44 2671
2470.91 2631
2471.38 2412
2471.84 2436
2472.31 2396
2472.78 2299
2473.25 2536
2473.72 2549
2474.19 2538
2474.66 2538
2475.13 2437
2475.59 2637
2476.06 2437
2476.53 2518
2477.00 2543
2477.47 2601
2477.94 2595
2478.41 2498
2478.88 2347
2479.35 2417
2479.82 2536
2480.29 2649
2480.76 2633
2481.23 2581
2481.69 2568
2482.16 2618
2482.63 2461
2483.10 2410
2483.57 2366
2484.04 2474
2484.51 2627
2484.98 2768
2485.45 2671
2485.92 2480
2486.39 2563
2486.86 2715
2487.33 2585
2487.80 2776
2488.27 2633
2488.74 2603
2489.21 2767
2489.68 2741
2490.15 2691
2490.62 2821
2491.09 2769
2491.56 2662
2492.04 2807
2492.51 2709
2492.98 2607
2493.45 2843
2493.92 2958
2494.39 3017
2494.86 3054
2495.33 3008
2495.80 3180
2496.27 2936
2496.74 2836
2497.21 2991
2497.68 2914
2498.16 2756
2498.63 2898
2499.10 2683
2499.57 2491
2500.04 2587
2500.51 2531
2500.98 2449
2501.45 2455
2501.93 2489
2502.40 2481
2502.87 2546
2503.34 2677
2503.81 2682
2504.28 2695
2504.76 2522
2505.23 2563
2505.70 2713
2506.17 2734
2506.64 2761
2507.11 2677
2507.59 2633
2508.06 2656
2508.53 2797
2509.00 2851
2509.47 2666
2509.95 2707
2510.42 2864
2510.89 2877
2511.36 2921
2511.84 3010
2512.31 3031
2512.78 2871
2513.25 2827
2513.73 2754
2514.20 2648
2514.67 2983
2515.14 2828
2515.62 2765
2516.09 2747
2516.56 2656
2517.03 2694
2517.51 2715
2517.98 2782
2518.45 2588
2518.93 2687
2519.40 2676
2519.87 2717
2520.35 2648
2520.82 2577
2521.29 2583
2521.77 2690
2522.24 2615
2522.71 2342
2523.19 2445
2523.66 2540
2524.13 2516
2524.61 2553
2525.08 2325
2525.55 2436
2526.03 2522
2526.50 2440
2526.97 2427
2527.45 2554
2527.92 2540
2528.40 2577
2528.87 2492
2529.34 2600
2529.82 2588
2530.29 2486
2530.77 2509
2531.24 2464
2531.71 2526
2532.19 2583
2532.66 2555
2533.14 2606
2533.61 2632
2534.09 2555
2534.56 2408
2535.04 2492
2535.51 2420
2535.98 2570
2536.46 2566
2536.93 2635
2537.41 2687
2537.88 2424
2538.36 2648
2538.83 2655
2539.31 2781
2539.78 2796
2540.26 2785
2540.73 2859
2541.21 2858
2541.68 2860
2542.16 2794
2542.63 2867
2543.11 2847
2543.59 2759
2544.06 3030
2544.54 2938
2545.01 2889
2545.49 2903
2545.96 2861
2546.44 2866
2546.91 2968
2547.39 3056
2547.87 3008
2548.34 3087
2548.82 3146
2549.29 3140
2549.77 3177
2550.24 3177
2550.72 3034
2551.20 2963
2551.67 2856
2552.15 2868
2552.62 2775
2553.10 2945
2553.58 2991
2554.05 2683
2554.53 2729
2555.01 2875
2555.48 2906
2555.96 3097
2556.44 2936
2556.91 2751
2557.39 2820
2557.87 2723
2558.34 2844
2558.82 2935
2559.30 2721
2559.77 2781
2560.25 2565
2560.73 2517
2561.20 2587
2561.68 2411
2562.16 2661
2562.64 2769
2563.11 2492
2563.59 2540
2564.07 2399
2564.54 2377
2565.02 2392
2565.50 2428
2565.98 2437
2566.45 2311
2566.93 2482
2567.41 2464
2567.89 2505
2568.36 2407
2568.84 2490
2569.32 2472
2569.80 2534
2570.28 2478
2570.75 2407
2571.23 2581
2571.71 2481
2572.19 2528
2572.66 2528
2573.14 2566
2573.62 2623
2574.10 2541
2574.58 2503
2575.06 2412
2575.53 2556
2576.01 2498
2576.49 2451
2576.97 2329
2577.45 2310
2577.93 2421
2578.40 2417
2578.88 2473
2579.36 2584
2579.84 2469
2580.32 2636
2580.80 2462
2581.28 2482
2581.76 2549
2582.24 2629
2582.71 2670
2583.19 2559
2583.67 2439
2584.15 2439
2584.63 2565
2585.11 2486
2585.59 2386
2586.07 2327
2586.55 2450
2587.03 2601
2587.51 2445
2587.99 2512
2588.47 2644
2588.95 2613
2589.42 2567
2589.90 2455
2590.38 2476
2590.86 2400
2591.34 2461
2591.82 2587
2592.30 2613
2592.78 2553
2593.26 2588
2593.74 2647
2594.22 2697
2594.70 2631
2595.18 2759
2595.66 2605
2596.14 2425
2596.62 2554
2597.10 2486
2597.58 2663
2598.07 2744
2598.55 2560
2599.03 2568
2599.51 2624
2599.99 2609
2600.47 2625
2600.95 2623
2601.43 2556
2601.91 2474
2602.39 2378
2602.87 2413
2603.35 2607
2603.83 2582
2604.31 2529
2604.80 2592
2605.28 2546
2605.76 2356
2606.24 2369
2606.72 2613
2607.20 2490
2607.68 2561
2608.16 2343
2608.65 2576
2609.13 2739
2609.61 2556
2610.09 2609
2610.57 2635
2611.05 2566
2611.53 2409
2612.02 2613
2612.50 2558
2612.98 2597
2613.46 2693
2613.94 2540
2614.43 2688
2614.91 2655
2615.39 2661
2615.87 2695
2616.35 2751
2616.84 2905
2617.32 2625
2617.80 2706
2618.28 2846
2618.77 2867
2619.25 2882
2619.73 2890
2620.21 2687
2620.69 2735
2621.18 2640
2621.66 2498
2622.14 2546
2622.63 2461
2623.11 2463
2623.59 2528
2624.07 2622
2624.56 2514
2625.04 2409
2625.52 2531
2626.01 2632
2626.49 2576
2626.97 2458
2627.45 2547
2627.94 2524
2628.42 2536
2628.90 2339
2629.39 2379
2629.87 2441
2630.35 2566
2630.84 2531
2631.32 2451
2631.80 2516
2632.29 2600
2632.77 2594
2633.26 2578
2633.74 2554
2634.22 2476
2634.71 2393
2635.19 2620
2635.67 2453
2636.16 2456
2636.64 2594
2637.13 2599
2637.61 2643
2638.09 2474
2638.58 2507
2639.06 2479
2639.55 2466
2640.03 2601
2640.52 2420
2641.00 2624
2641.48 2540
2641.97 2627
2642.45 2557
2642.94 2420
2643.42 2600
2643.91 2516
2644.39 2334
2644.88 2365
2645.36 2433
2645.85 2325
2646.33 2296
2646.82 2299
2647.30 2404
2647.79 2349
2648.27 2293
2648.76 2411
2649.24 2380
2649.73 2381
2650.21 2371
2650.70 2361
2651.18 2297
2651.67 2359
2652.15 2280
2652.64 2222
2653.12 2436
2653.61 2402
2654.10 2362
2654.58 2379
2655.07 2394
2655.55 2292
2656.04 2460
2656.52 2451
2657.01 2486
2657.50 2622
2657.98 2561
2658.47 2539
2658.95 2432
2659.44 2384
2659.93 2485
2660.41 2416
2660.90 2366
2661.38 2509
2661.87 2510
2662.36 2508
2662.84 2481
2663.33 2541
2663.82 2547
2664.30 2544
2664.79 2665
2665.28 2697
2665.76 2708
2666.25 2695
2666.74 2815
2667.22 2657
2667.71 2582
2668.20 2560
2668.68 2527
2669.17 2422
2669.66 2548
2670.14 2431
2670.63 2486
2671.12 2693
2671.61 2796
2672.09 2808
2672.58 2793
2673.07 2794
2673.55 3023
2674.04 3046
2674.53 3083
2675.02 2981
2675.50 3065
2675.99 3242
2676.48 3009
2676.97 3149
2677.46 3247
2677.94 3081
2678.43 3012
2678.92 2953
2679.41 2882
2679.89 2706
2680.38 2680
2680.87 2662
2681.36 2571
2681.85 2739
2682.33 2660
2682.82 2555
2683.31 2552
2683.80 2518
2684.29 2498
2684.78 2512
2685.26 2603
2685.75 2547
2686.24 2670
2686.73 2643
2687.22 2470
2687.71 2572
2688.20 2472
2688.68 2448
2689.17 2408
2689.66 2499
2690.15 2441
2690.64 2512
2691.13 2424
2691.62 2493
2692.11 2560
2692.60 2681
2693.09 2580
2693.57 2478
2694.06 2566
2694.55 2697
2695.04 2522
2695.53 2625
2696.02 2565
2696.51 2367
2697.00 2546
2697.49 2683
2697.98 2653
2698.47 2522
2698.96 2645
2699.45 2514
2699.94 2459
2700.43 2272
2700.92 2442
2701.41 2443
2701.90 2683
2702.39 2600
2702.88 2586
2703.37 2683
2703.86 2706
2704.35 2640
2704.84 2657
2705.33 2831
2705.82 2779
2706.31 2662
2706.80 2646
2707.29 2644
2707.78 2661
2708.27 2567
2708.76 2542
2709.25 2436
2709.74 2430
2710.23 2476
2710.72 2667
2711.21 2682
2711.71 2489
2712.20 2468
2712.69 2576
2713.18 2507
2713.67 2574
2714.16 2514
2714.65 2432
2715.14 2409
2715.63 2554
2716.12 2566
2716.62 2479
2717.11 2528
2717.60 2389
2718.09 2330
2718.58 2280
2719.07 2314
2719.56 2611
2720.06 2539
2720.55 2517
2721.04 2568
2721.53 2485
2722.02 2724
2722.51 2617
2723.01 2676
2723.50 2657
2723.99 2708
2724.48 2634
2724.97 2705
2725.47 2679
2725.96 2664
2726.45 2468
2726.94 2691
2727.44 2522
2727.93 2545
2728.42 2444
2728.91 2425
2729.40 2441
2729.90 2448
2730.39 2427
2730.88 2419
2731.37 2462
2731.87 2566
2732.36 2356
2732.85 2548
2733.35 2331
2733.84 2637
2734.33 2650
2734.82 2547
2735.32 2426
2735.81 2455
2736.30 2439
2736.80 2554
2737.29 2558
2737.78 2609
2738.28 2570
2738.77 2747
2739.26 2849
2739.76 2648
2740.25 2555
2740.74 2775
2741.24 2610
2741.73 2598
2742.22 2549
2742.72 2515
2743.21 2722
2743.70 2731
2744.20 2593
2744.69 2432
2745.19 2447
2745.68 2498
2746.17 2364
2746.67 2342
2747.16 2402
2747.66 2339
2748.15 2354
2748.64 2505
2749.14 2466
2749.63 2270
2750.13 2306
2750.62 2247
2751.12 2254
2751.61 2118
2752.10 2041
2752.60 2300
2753.09 2386
2753.59 2307
2754.08 2391
2754.58 2381
2755.07 2330
2755.57 2550
2756.06 2695
2756.56 2649
2757.05 2559
2757.55 2451
2758.04 2385
2758.54 2422
2759.03 2505
2759.53 2514
2760.02 2530
2760.52 2488
2761.01 2463
2761.51 2575
2762.00 2503
2762.50 2438
2762.99 2399
2763.49 2492
2763.99 2316
2764.48 2355
2764.98 2314
2765.47 2358
2765.97 2457
2766.46 2414
2766.96 2367
2767.46 2531
2767.95 2550
2768.45 2502
2768.94 2413
2769.44 2378
2769.94 2465
2770.43 2571
2770.93 2485
2771.42 2537
2771.92 2615
2772.42 2525
2772.91 2456
2773.41 2508
2773.91 2551
2774.40 2774
2774.90 2539
2775.40 2761
2775.89 2781
2776.39 2688
2776.89 2830
2777.38 3010
2777.88 3101
2778.38 2920
2778.87 2859
2779.37 2629
2779.87 2773
2780.36 2769
2780.86 2704
2781.36 2432
2781.85 2593
2782.35 2724
2782.85 2716
2783.35 2559
2783.84 2378
2784.34 2559
2784.84 2625
2785.34 2541
2785.83 2556
2786.33 2465
2786.83 2342
2787.33 2400
2787.82 2414
2788.32 2351
2788.82 2412
2789.32 2245
2789.81 2231
2790.31 2268
2790.81 2192
2791.31 2232
2791.81 2116
2792.30 2271
2792.80 2322
2793.30 2380
2793.80 2355
2794.30 2438
2794.80 2353
2795.29 2535
2795.79 2614
2796.29 2693
2796.79 2831
2797.29 3019
2797.79 2936
2798.29 2907
2798.78 2999
2799.28 3144
2799.78 3068
2800.28 2979
2800.78 2814
2801.28 2887
2801.78 2762
2802.28 2678
2802.77 2648
2803.27 2525
2803.77 2606
2804.27 2698
2804.77 2762
2805.27 2823
2805.77 2793
2806.27 2750
2806.77 3018
2807.27 3267
2807.77 3356
2808.27 3357
2808.77 3419
2809.27 3233
2809.77 3492
2810.27 3321
2810.77 3247
2811.27 3151
2811.76 3031
2812.26 2961
2812.76 2756
2813.26 2604
2813.76 2606
2814.26 2541
2814.76 2541
2815.26 2467
2815.76 2500
2816.27 2528
2816.77 2563
2817.27 2584
2817.77 2417
2818.27 2536
2818.77 2404
2819.27 2461
2819.77 2692
2820.27 2679
2820.77 2779
2821.27 2742
2821.77 2790
2822.27 2797
2822.77 2714
2823.27 2633
2823.77 2804
2824.27 2528
2824.78 2261
2825.28 2418
2825.78 2428
2826.28 2357
2826.78 2331
2827.28 2345
2827.78 2494
2828.28 2448
2828.79 2374
2829.29 2381
2829.79 2461
2830.29 2481
2830.79 2502
2831.29 2264
2831.79 2355
2832.30 2402
2832.80 2410
2833.30 2373
2833.80 2352
2834.30 2370
2834.80 2583
2835.31 2408
2835.81 2436
2836.31 2643
2836.81 2658
2837.31 2519
2837.82 2561
2838.32 2629
2838.82 2810
2839.32 2782
2839.83 2861
2840.33 2798
2840.83 2811
2841.33 2761
2841.84 2574
2842.34 2499
2842.84 2501
2843.34 2530
2843.85 2580
2844.35 2519
2844.85 2459
2845.35 2524
2845.86 2593
2846.36 2571
2846.86 2555
2847.37 2668
2847.87 2651
2848.37 2580
2848.87 2767
2849.38 2755
2849.88 2838
2850.38 2878
2850.89 2620
2851.39 2669
2851.89 2497
2852.40 2518
2852.90 2394
2853.40 2369
2853.91 2215
2854.41 2328
2854.92 2402
2855.42 2291
2855.92 2262
2856.43 2307
2856.93 2316
2857.43 2332
2857.94 2336
2858.44 2337
2858.95 2453
2859.45 2592
2859.95 2540
2860.46 2542
2860.96 2399
2861.47 2487
2861.97 2342
2862.48 2410
2862.98 2487
2863.48 2475
2863.99 2458
2864.49 2328
2865.00 2254
2865.50 2326
2866.01 2318
2866.51 2287
2867.02 2268
2867.52 2346
2868.03 2353
2868.53 2361
2869.04 2427
2869.54 2440
2870.05 2447
2870.55 2467
2871.06 2486
2871.56 2512
2872.07 2549
2872.57 2527
2873.08 2471
2873.58 2609
2874.09 2658
2874.59 2475
2875.10 2625
2875.60 2741
2876.11 2625
2876.61 2609
2877.12 2552
2877.63 2456
2878.13 2569
2878.64 2622
2879.14 2752
2879.65 2686
2880.15 2625
2880.66 2703
2881.17 2557
2881.67 2469
2882.18 2548
2882.68 2694
2883.19 2579
2883.70 2556
2884.20 2757
2884.71 2613
2885.22 2504
2885.72 2712
2886.23 2813
2886.74 2980
2887.24 2807
2887.75 2780
2888.25 2837
2888.76 3004
2889.27 3106
2889.77 3049
2890.28 3234
2890.79 2931
2891.30 3048
2891.80 3012
2892.31 2949
2892.82 2871
2893.32 2928
2893.83 2676
2894.34 2847
2894.84 2973
2895.35 2955
2895.86 2792
2896.37 2972
2896.87 3055
2897.38 3059
2897.89 3139
2898.40 3266
2898.90 2945
2899.41 3030
2899.92 2629
2900.43 2862
2900.93 2841
2901.44 2648
2901.95 2753
2902.46 2645
2902.96 2661
2903.47 2719
2903.98 2729
2904.49 2874
2905.00 2789
2905.50 2775
2906.01 2839
2906.52 2868
2907.03 2916
2907.54 2747
2908.05 2767
2908.55 2713
2909.06 2575
2909.57 2619
2910.08 2583
2910.59 2553
2911.10 2492
2911.61 2438
2912.11 2465
2912.62 2725
2913.13 2663
2913.64 2592
2914.15 2394
2914.66 2542
2915.17 2513
2915.68 2430
2916.19 2472
2916.69 2604
2917.20 2503
2917.71 2526
2918.22 2520
2918.73 2371
2919.24 2576
2919.75 2440
2920.26 2443
2920.77 2602
2921.28 2410
2921.79 2283
2922.30 2545
2922.81 2559
2923.32 2533
2923.83 2747
2924.34 2859
2924.85 2991
2925.36 3143
2925.87 3158
2926.38 3262
2926.89 3348
2927.40 3336
2927.91 3316
2928.42 2944
2928.93 3017
2929.44 2848
2929.95 2587
2930.46 2593
2930.97 2449
2931.48 2445
2931.99 2435
2932.50 2596
2933.01 2326
2933.52 2488
2934.03 2512
2934.54 2445
2935.05 2507
2935.56 2425
2936.07 2596
2936.58 2681
2937.09 2672
2937.60 2596
2938.12 2550
2938.63 2648
2939.14 2565
2939.65 2666
2940.16 2662
2940.67 2913
2941.18 2858
2941.69 2632
2942.20 2725
2942.72 2609
2943.23 2568
2943.74 2642
2944.25 2776
2944.76 2733
2945.27 2781
2945.79 2510
2946.30 2503
2946.81 2724
2947.32 2704
2947.83 2743
2948.34 2830
2948.86 2665
2949.37 2772
2949.88 2548
2950.39 2471
2950.90 2475
2951.42 2458
2951.93 2591
2952.44 2441
2952.95 2483
2953.46 2432
2953.98 2374
2954.49 2480
2955.00 2453
2955.51 2427
2956.03 2411
2956.54 2408
2957.05 2464
2957.56 2263
2958.08 2505
2958.59 2655
2959.10 2410
2959.62 2475
2960.13 2681
2960.64 2578
2961.15 2499
2961.67 2487
2962.18 2672
2962.69 2697
2963.21 2702
2963.72 2905
2964.23 2891
2964.75 2819
2965.26 2753
2965.77 2674
2966.29 2712
2966.80 2622
2967.31 2724
2967.83 2514
2968.34 2652
2968.85 2529
2969.37 2397
2969.88 2385
2970.40 2274
2970.91 2286
2971.42 2474
2971.94 2476
2972.45 2389
2972.96 2388
2973.48 2319
2973.99 2460
2974.51 2373
2975.02 2385
2975.54 2422
2976.05 2602
2976.56 2464
2977.08 2486
2977.59 2362
2978.11 2436
2978.62 2504
2979.14 2595
2979.65 2488
2980.16 2344
2980.68 2528
2981.19 2618
2981.71 2517
2982.22 2666
2982.74 2621
2983.25 2564
2983.77 2704
2984.28 2669
2984.80 2547
2985.31 2755
2985.83 2786
2986.34 2720
2986.86 2604
2987.37 2950
2987.89 2899
2988.40 2747
2988.92 2914
2989.44 2819
2989.95 2906
2990.47 3056
2990.98 3023
2991.50 2943
2992.01 2834
2992.53 3004
2993.04 3152
2993.56 3050
2994.08 3105
2994.59 3074
2995.11 3098
2995.62 3190
2996.14 3261
2996.66 3411
2997.17 3586
2997.69 3654
2998.20 3740
2998.72 3807
2999.24 3654
2999.75 3913
3000.27 4131
3000.79 3900
3001.30 3861
3001.82 3882
3002.33 4141
3002.85 4463
3003.37 5011
3003.88 5406
3004.40 5778
3004.92 6025
3005.43 6464
3005.95 7531
3006.47 7279
3006.99 7249
3007.50 6995
3008.02 6735
3008.54 6112
3009.05 5400
3009.57 4880
3010.09 4516
3010.60 3779
3011.12 3534
3011.64 3325
3012.16 3232
3012.67 3085
3013.19 2920
3013.71 2945
3014.23 2867
3014.74 3085
3015.26 3159
3015.78 3205
3016.30 3105
3016.82 3195
3017.33 3114
3017.85 3229
3018.37 3144
3018.89 3209
3019.40 3194
3019.92 3052
3020.44 3258
3020.96 3246
3021.48 3035
3022.00 3174
3022.51 3189
3023.03 3255
3023.55 3399
3024.07 3238
3024.59 3290
3025.11 3218
3025.62 3126
3026.14 3111
3026.66 3188
3027.18 3381
3027.70 3177
3028.22 2916
3028.74 2994
3029.25 2924
3029.77 2998
3030.29 2919
3030.81 2844
3031.33 2848
3031.85 3079
3032.37 2869
3032.89 2713
3033.41 2865
3033.93 2970
3034.45 2845
3034.96 2805
3035.48 2945
3036.00 2830
3036.52 2785
3037.04 2792
3037.56 2831
3038.08 2826
3038.60 2737
3039.12 2507
3039.64 2488
3040.16 2475
3040.68 2496
3041.20 2548
3041.72 2561
3042.24 2501
3042.76 2569
3043.28 2629
3043.80 2603
3044.32 2437
3044.84 2486
3045.36 2616
3045.88 2457
3046.40 2454
3046.92 2538
3047.44 2607
3047.96 2542
3048.48 2499
3049.00 2266
3049.52 2354
3050.04 2495
3050.56 2375
3051.09 2494
3051.61 2394
3052.13 2395
3052.65 2282
3053.17 2380
3053.69 2472
3054.21 2377
3054.73 2497
3055.25 2483
3055.77 2423
3056.29 2526
3056.82 2355
3057.34 2473
3057.86 2468
3058.38 2514
3058.90 2395
3059.42 2324
3059.94 2390
3060.47 2455
3060.99 2453
3061.51 2378
3062.03 2367
3062.55 2367
3063.07 2430
3063.60 2412
3064.12 2758
3064.64 2858
3065.16 2756
3065.68 2739
3066.21 2745
3066.73 2697
3067.25 2639
3067.77 2842
3068.29 2864
3068.82 2810
3069.34 2746
3069.86 2730
3070.38 2570
3070.90 2536
3071.43 2433
3071.95 2631
3072.47 2720
3072.99 2641
3073.52 2490
3074.04 2618
3074.56 2530
3075.09 2493
3075.61 2524
3076.13 2553
3076.65 2606
3077.18 2584
3077.70 2801
3078.22 2849
3078.75 2851
3079.27 2808
3079.79 2903
3080.32 2927
3080.84 3016
3081.36 3085
3081.89 3124
3082.41 3014
3082.93 3132
3083.46 3280
3083.98 3175
3084.50 3448
3085.03 3434
3085.55 3292
3086.07 3449
3086.60 3369
3087.12 3180
3087.64 3301
3088.17 3227
3088.69 3211
3089.22 3243
3089.74 3049
3090.26 2994
3090.79 2974
3091.31 2843
3091.84 2862
3092.36 2747
3092.89 2689
3093.41 2848
3093.93 2897
3094.46 2803
3094.98 2904
3095.51 3051
3096.03 3020
3096.56 2996
3097.08 2875
3097.61 3125
3098.13 3278
3098.66 3206
3099.18 3512
3099.70 3498
3100.23 3910
3100.75 4693
3101.28 5115
3101.80 5774
3102.33 6660
3102.85 7544
3103.38 8270
3103.91 9002
3104.43 9888
3104.96 9670
3105.48 9651
3106.01 9076
3106.53 8129
3107.06 7070
3107.58 6232
3108.11 4791
3108.63 4338
3109.16 3979
3109.69 3694
3110.21 3518
3110.74 3535
3111.26 3381
3111.79 3427
3112.31 3510
3112.84 3382
3113.37 3277
3113.89 3301
3114.42 3343
3114.94 3254
3115.47 3228
3116.00 2955
3116.52 2983
3117.05 2994
3117.58 3027
3118.10 2909
3118.63 3030
3119.16 3090
3119.68 3281
3120.21 3383
3120.73 3539
3121.26 3646
3121.79 3501
3122.31 3807
3122.84 3862
3123.37 3714
3123.90 3546
3124.42 3728
3124.95 3450
3125.48 3326
3126.00 2968
3126.53 2849
3127.06 2782
3127.58 2847
3128.11 2834
3128.64 2698
3129.17 2640
3129.69 2585
3130.22 2537
3130.75 2388
3131.28 2472
3131.80 2505
3132.33 2470
3132.86 2555
3133.39 2704
3133.91 2711
3134.44 2760
3134.97 2591
3135.50 2656
3136.03 2666
3136.55 2511
3137.08 2716
3137.61 2730
3138.14 2900
3138.67 2791
3139.19 2622
3139.72 2797
3140.25 2866
3140.78 2651
3141.31 2538
3141.84 2594
3142.36 2418
3142.89 2510
3143.42 2657
3143.95 2664
3144.48 2528
3145.01 2561
3145.54 2730
3146.06 2849
3146.59 2732
3147.12 2895
3147.65 2877
3148.18 2994
3148.71 2907
3149.24 2866
3149.77 3007
3150.30 3115
3150.83 3005
3151.35 3173
3151.88 2907
3152.41 2848
3152.94 2716
3153.47 2617
3154.00 2612
3154.53 2586
3155.06 2693
3155.59 2611
3156.12 2598
3156.65 2559
3157.18 2663
3157.71 2736
3158.24 2567
3158.77 2722
3159.30 2650
3159.83 2679
3160.36 2712
3160.89 2744
3161.42 2693
3161.95 2660
3162.48 2619
3163.01 2658
3163.54 2609
3164.07 2555
3164.60 2611
3165.13 2628
3165.66 2412
3166.19 2389
3166.72 2393
3167.25 2411
3167.78 2429
3168.31 2471
3168.84 2380
3169.37 2385
3169.90 2535
3170.44 2467
3170.97 2404
3171.50 2553
3172.03 2416
3172.56 2509
3173.09 2722
3173.62 2685
3174.15 2686
3174.68 2830
3175.21 2647
3175.75 2875
3176.28 2885
3176.81 2752
3177.34 2634
3177.87 2776
3178.40 2815
3178.93 2815
3179.47 2580
3180.00 2709
3180.53 2686
3181.06 2616
3181.59 2582
3182.12 2320
3182.66 2348
3183.19 2358
3183.72 2523
3184.25 2440
3184.78 2666
3185.32 2548
3185.85 2407
3186.38 2416
3186.91 2522
3187.44 2542
3187.98 2455
3188.51 2552
3189.04 2553
3189.57 2333
3190.11 2320
3190.64 2463
3191.17 2461
3191.70 2327
3192.24 2400
3192.77 2497
3193.30 2392
3193.84 2302
3194.37 2433
3194.90 2389
3195.43 2420
3195.97 2373
3196.50 2413
3197.03 2363
3197.57 2395
3198.10 2431
3198.63 2366
3199.17 2348
3199.70 2457
3200.23 2603
3200.77 2563
3201.30 2706
3201.83 2725
3202.37 2729
3202.90 2870
3203.43 2796
3203.97 2789
3204.50 3068
3205.03 2950
3205.57 2888
3206.10 2954
3206.63 2745
3207.17 2756
3207.70 2816
3208.24 2985
3208.77 3059
3209.30 2976
3209.84 2908
3210.37 2964
3210.91 3033
3211.44 3200
3211.98 2830
3212.51 2851
3213.04 2961
3213.58 2843
3214.11 2854
3214.65 2729
3215.18 2731
3215.72 2683
3216.25 2729
3216.79 2606
3217.32 2638
3217.86 2575
3218.39 2513
3218.93 2542
3219.46 2457
3220.00 2422
3220.53 2405
3221.07 2616
3221.60 2424
3222.14 2475
3222.67 2676
3223.21 2694
3223.74 2665
3224.28 2604
3224.81 2688
3225.35 2716
3225.88 2873
3226.42 2861
3226.95 2926
3227.49 2924
3228.02 2723
3228.56 2678
3229.10 2853
3229.63 2683
3230.17 2770
3230.70 2738
3231.24 2650
3231.78 2597
3232.31 2783
3232.85 2703
3233.38 2800
3233.92 2671
3234.46 2790
3234.99 2837
3235.53 2861
3236.06 2811
3236.60 2850
3237.14 3093
3237.67 2975
3238.21 3020
3238.75 3208
3239.28 3115
3239.82 3199
3240.36 3143
3240.89 3169
3241.43 2945
3241.97 3091
3242.50 3131
3243.04 2932
3243.58 2807
3244.11 3077
3244.65 2936
3245.19 2769
3245.72 2829
3246.26 3018
3246.80 2876
3247.34 2796
3247.87 3097
3248.41 2990
3248.95 2901
3249.49 3014
3250.02 2951
3250.56 2968
3251.10 3059
3251.64 2986
3252.17 3078
3252.71 3138
3253.25 3177
3253.79 3184
3254.32 3282
3254.86 3424
3255.40 3351
3255.94 3306
3256.48 3335
3257.01 3306
3257.55 3283
3258.09 3259
3258.63 3523
3259.17 3671
3259.70 3782
3260.24 3914
3260.78 4150
3261.32 4481
3261.86 4630
3262.40 4997
3262.93 5030
3263.47 5444
3264.01 6240
3264.55 6629
3265.09 6441
3265.63 6638
3266.17 7034
3266.71 7808
3267.24 7989
3267.78 8106
3268.32 8232
3268.86 8034
3269.40 7678
3269.94 7649
3270.48 6919
3271.02 6000
3271.56 5206
3272.10 4510
3272.64 4005
3273.18 3787
3273.71 3546
3274.25 3529
3274.79 3450
3275.33 3299
3275.87 3534
3276.41 3603
3276.95 3488
3277.49 3632
3278.03 3574
3278.57 3454
3279.11 3488
3279.65 3640
3280.19 3677
3280.73 3616
3281.27 3614
3281.81 3667
3282.35 3724
3282.89 3498
3283.43 3727
3283.97 3468
3284.51 3612
3285.05 3592
3285.59 3732
3286.13 3797
3286.67 4019
3287.21 4243
3287.75 4166
3288.30 4027
3288.84 4243
3289.38 4284
3289.92 4083
3290.46 3867
3291.00 3945
3291.54 4183
3292.08 4152
3292.62 4438
3293.16 4706
3293.70 5014
3294.24 5445
3294.79 5711
3295.33 5733
3295.87 5877
3296.41 6287
3296.95 6501
3297.49 6481
3298.03 6150
3298.57 5917
3299.12 5891
3299.66 5370
3300.20 4841
3300.74 4613
3301.28 4511
3301.82 4014
3302.37 3883
3302.91 3889
3303.45 3788
3303.99 3961
3304.53 3735
3305.08 3587
3305.62 3623
3306.16 3659
3306.70 3594
3307.24 3412
3307.79 3578
3308.33 3535
3308.87 3458
3309.41 3577
3309.96 3468
3310.50 3410
3311.04 3465
3311.58 3478
3312.13 3468
3312.67 3363
3313.21 3275
3313.75 3602
3314.30 3666
3314.84 3769
3315.38 3895
3315.92 3802
3316.47 4005
3317.01 4393
3317.55 4439
3318.10 4315
3318.64 4344
3319.18 4880
3319.73 5140
3320.27 5153
3320.81 5137
3321.36 5330
3321.90 5175
3322.44 5170
3322.99 5242
3323.53 5234
3324.07 5250
3324.62 5113
3325.16 4952
3325.70 4878
3326.25 4779
3326.79 4771
3327.34 4589
3327.88 4362
3328.42 4417
3328.97 4231
3329.51 4254
3330.06 4604
3330.60 4985
3331.14 5529
3331.69 6764
3332.23 8598
3332.78 10919
3333.32 13395
3333.86 17119
3334.41 21572
3334.95 26019
3335.50 30262
3336.04 33905
3336.59 36369
3337.13 37438
3337.68 37335
3338.22 37253
3338.77 34885
3339.31 32761
3339.86 28578
3340.40 24115
3340.94 19644
3341.49 16164
3342.03 13023
3342.58 10543
3343.13 8719
3343.67 7227
3344.22 6239
3344.76 5893
3345.31 5271
3345.85 4820
3346.40 4680
3346.94 4586
3347.49 4635
3348.03 4373
3348.58 4272
3349.12 4046
3349.67 4112
3350.22 3965
3350.76 3977
3351.31 3901
3351.85 3970
3352.40 4015
3352.94 3902
3353.49 3827
3354.04 3931
3354.58 3916
3355.13 3874
3355.67 3975
3356.22 3863
3356.77 3993
3357.31 3938
3357.86 3864
3358.41 3799
3358.95 3892
3359.50 3997
3360.05 3902
3360.59 3776
3361.14 3788
3361.68 3838
3362.23 3944
3362.78 3661
3363.33 3731
3363.87 3890
3364.42 3851
3364.97 3793
3365.51 3992
3366.06 3844
3366.61 3907
3367.15 3722
3367.70 3716
3368.25 3672
3368.79 3643
3369.34 3740
3369.89 3704
3370.44 3657
3370.98 3990
3371.53 4190
3372.08 4360
3372.63 4793
3373.17 5013
3373.72 5300
3374.27 5905
3374.82 6001
3375.36 6011
3375.91 5933
3376.46 6168
3377.01 6165
3377.56 5522
3378.10 4908
3378.65 4494
3379.20 4296
3379.75 3920
3380.30 3810
3380.84 3689
3381.39 3476
3381.94 3318
3382.49 3261
3383.04 3130
3383.59 3022
3384.13 3026
3384.68 3086
3385.23 3052
3385.78 3071
3386.33 2908
3386.88 2818
3387.43 2949
3387.97 2984
3388.52 2944
3389.07 2945
3389.62 2952
3390.17 2847
3390.72 2901
3391.27 2784
3391.82 2727
3392.37 2940
3392.92 2946
3393.46 2897
3394.01 2825
3394.56 2884
3395.11 3048
3395.66 3149
3396.21 3092
3396.76 3228
3397.31 3285
3397.86 3190
3398.41 3210
3398.96 3261
3399.51 3275
3400.06 3414
3400.61 3200
3401.16 3188
3401.71 3168
3402.26 2930
3402.81 2942
3403.36 2938
3403.91 2820
3404.46 2942
3405.01 2822
3405.56 2712
3406.11 2638
3406.66 2788
3407.21 2807
3407.76 2803
3408.31 2813
3408.86 2891
3409.41 2877
3409.96 2832
3410.51 3003
3411.06 3045
3411.61 3069
3412.16 3151
3412.71 3398
3413.27 3443
3413.82 3330
3414.37 3143
3414.92 3256
3415.47 3165
3416.02 3299
3416.57 3093
3417.12 2951
3417.67 2987
3418.22 2890
3418.78 2908
3419.33 2858
3419.88 2894
3420.43 2789
3420.98 2726
3421.53 2823
3422.08 2828
3422.64 2815
3423.19 2699
3423.74 2898
3424.29 3053
3424.84 3155
3425.39 3142
3425.95 3033
3426.50 2933
3427.05 2899
3427.60 2901
3428.15 2699
3428.71 2817
3429.26 2709
3429.81 2640
3430.36 2504
3430.91 2571
3431.47 2557
3432.02 2454
3432.57 2522
3433.12 2471
3433.68 2547
3434.23 2550
3434.78 2554
3435.33 2552
3435.89 2561
3436.44 2517
3436.99 2666
3437.54 2580
3438.10 2466
3438.65 2575
3439.20 2709
3439.76 2527
3440.31 2606
3440.86 2627
3441.42 2572
3441.97 2529
3442.52 2675
3443.07 2631
3443.63 2629
3444.18 2786
3444.73 2810
3445.29 2589
3445.84 2402
3446.39 2365
3446.95 2304
3447.50 2223
3448.06 2510
3448.61 2420
3449.16 2325
3449.72 2371
3450.27 2316
3450.82 2521
3451.38 2451
3451.93 2309
3452.49 2229
3453.04 2172
3453.59 2264
3454.15 2097
3454.70 2237
3455.26 2267
3455.81 2385
3456.36 2241
3456.92 2272
3457.47 2213
3458.03 2234
3458.58 2346
3459.14 2471
3459.69 2334
3460.25 2437
3460.80 2425
3461.36 2251
3461.91 2345
3462.46 2463
3463.02 2457
3463.57 2448
3464.13 2525
3464.68 2538
3465.24 2475
3465.79 2495
3466.35 2545
3466.90 2491
3467.46 2447
3468.02 2464
3468.57 2573
3469.13 2510
3469.68 2560
3470.24 2321
3470.79 2373
3471.35 2489
3471.90 2628
3472.46 2631
3473.01 2564
3473.57 2543
3474.13 2617
3474.68 2778
3475.24 2764
3475.79 2735
3476.35 2776
3476.90 2761
3477.46 2790
3478.02 2902
3478.57 2753
3479.13 2762
3479.68 2891
3480.24 3039
3480.80 3164
3481.35 3125
3481.91 3027
3482.47 2990
3483.02 2978
3483.58 3097
3484.14 3046
3484.69 3126
3485.25 3107
3485.81 2944
3486.36 2821
3486.92 3060
3487.48 3117
3488.03 3100
3488.59 3319
3489.15 3514
3489.70 4073
3490.26 4264
3490.82 4673
3491.37 5357
3491.93 5986
3492.49 6351
3493.05 6569
3493.60 6723
3494.16 6869
3494.72 6830
3495.27 6332
3495.83 5789
3496.39 5542
3496.95 5674
3497.50 5517
3498.06 5608
3498.62 6185
3499.18 6171
3499.74 6691
3500.29 7146
3500.85 7307
3501.41 7355
3501.97 7277
3502.52 6740
3503.08 6594
3503.64 6299
3504.20 5505
3504.76 5695
3505.32 5386
3505.87 5388
3506.43 5358
3506.99 5231
3507.55 5119
3508.11 4767
3508.67 4567
3509.22 4605
3509.78 4168
3510.34 4222
3510.90 4131
3511.46 3823
3512.02 3522
3512.58 3398
3513.13 3483
3513.69 3309
3514.25 3281
3514.81 3128
3515.37 2983
3515.93 3083
3516.49 2990
3517.05 2766
3517.61 2668
3518.17 2667
3518.73 2929
3519.28 2939
3519.84 3075
3520.40 3091
3520.96 3196
3521.52 3258
3522.08 3225
3522.64 3242
3523.20 3090
3523.76 3196
3524.32 3336
3524.88 3170
3525.44 3200
3526.00 3221
3526.56 3122
3527.12 3013
3527.68 2829
3528.24 2573
3528.80 2763
3529.36 2695
3529.92 2752
3530.48 2753
3531.04 2565
3531.60 2840
3532.16 2723
3532.72 2456
3533.28 2625
3533.84 2464
3534.40 2682
3534.96 2543
3535.52 2667
3536.08 2540
3536.65 2606
3537.21 2653
3537.77 2787
3538.33 2647
3538.89 2885
3539.45 2642
3540.01 2681
3540.57 2736
3541.13 2791
3541.69 2736
3542.25 2642
3542.82 2861
3543.38 2587
3543.94 2545
3544.50 2926
3545.06 3007
3545.62 2875
3546.18 2910
3546.75 2853
3547.31 2715
3547.87 2522
3548.43 2622
3548.99 2548
3549.55 2505
3550.12 2466
3550.68 2477
3551.24 2417
3551.80 2444
3552.36 2465
3552.92 2334
3553.49 2425
3554.05 2310
3554.61 2285
3555.17 2359
3555.74 2293
3556.30 2223
3556.86 2173
3557.42 2210
3557.98 2294
3558.55 2490
3559.11 2480
3559.67 2384
3560.23 2383
3560.80 2457
3561.36 2430
3561.92 2281
3562.49 2565
3563.05 2468
3563.61 2452
3564.17 2332
3564.74 2426
3565.30 2446
3565.86 2494
3566.43 2403
3566.99 2386
3567.55 2421
3568.11 2248
3568.68 2184
3569.24 2166
3569.80 2223
3570.37 2266
3570.93 2400
3571.49 2262
3572.06 2077
3572.62 2159
3573.19 2110
3573.75 2172
3574.31 2216
3574.88 2183
3575.44 2143
3576.00 2267
3576.57 2330
3577.13 2190
3577.70 2217
3578.26 2252
3578.82 2271
3579.39 2276
3579.95 2277
3580.52 2276
3581.08 2277
3581.64 2369
3582.21 2278
3582.77 2315
3583.34 2368
3583.90 2190
3584.47 2228
3585.03 2306
3585.60 2382
3586.16 2384
3586.72 2328
3587.29 2428
3587.85 2233
3588.42 2342
3588.98 2345
3589.55 2216
3590.11 2251
3590.68 2218
3591.24 2315
3591.81 2286
3592.37 2518
3592.94 2419
3593.50 2278
3594.07 2391
3594.63 2398
3595.20 2294
3595.77 2377
3596.33 2224
3596.90 2353
3597.46 2404
3598.03 2371
3598.59 2438
3599.16 2327
3599.72 2439
3600.29 2552
3600.86 2314
3601.42 2353
3601.99 2450
3602.55 2345
3603.12 2226
3603.69 2468
3604.25 2453
3604.82 2430
3605.38 2334
3605.95 2171
3606.52 2182
3607.08 2011
3607.65 2099
3608.21 2156
3608.78 2219
3609.35 2236
3609.91 2133
3610.48 1993
3611.05 2031
3611.61 2077
3612.18 2056
3612.75 2100
3613.31 2112
3613.88 2256
3614.45 2382
3615.01 2386
3615.58 2457
3616.15 2690
3616.72 3010
3617.28 3206
3617.85 3355
3618.42 3668
3618.98 3715
3619.55 3851
3620.12 3952
3620.69 3957
3621.25 3882
3621.82 3691
3622.39 3228
3622.96 3065
3623.52 2834
3624.09 2737
3624.66 2539
3625.23 2460
3625.79 2325
3626.36 2344
3626.93 2302
3627.50 2318
3628.06 2211
3628.63 2096
3629.20 2218
3629.77 2403
3630.34 2394
3630.91 2288
3631.47 2335
3632.04 2273
3632.61 2352
3633.18 2339
3633.75 2283
3634.31 2410
3634.88 2445
3635.45 2354
3636.02 2437
3636.59 2386
3637.16 2415
3637.73 2288
3638.29 2346
3638.86 2235
3639.43 2266
3640.00 2492
3640.57 2471
3641.14 2463
3641.71 2566
3642.28 2589
3642.85 2544
3643.42 2668
3643.98 2884
3644.55 2835
3645.12 2630
3645.69 2477
3646.26 2453
3646.83 2678
3647.40 2600
3647.97 2502
3648.54 2602
3649.11 2692
3649.68 2773
3650.25 2793
3650.82 2609
3651.39 2569
3651.96 2524
3652.53 2664
3653.10 2706
3653.67 2964
3654.24 3011
3654.81 3030
3655.38 3116
3655.95 3031
3656.52 3083
3657.09 3142
3657.66 3164
3658.23 3187
3658.80 3503
3659.37 3429
3659.94 3501
3660.51 3527
3661.08 3712
3661.65 3838
3662.22 3600
3662.79 3473
3663.36 3584
3663.93 3237
3664.50 3034
3665.07 3069
3665.64 3073
3666.22 2917
3666.79 2967
3667.36 3025
3667.93 2933
3668.50 2876
3669.07 2897
3669.64 2996
3670.21 2871
3670.78 2856
3671.36 2710
3671.93 2742
3672.50 2742
3673.07 2809
3673.64 2707
3674.21 2712
3674.78 2804
3675.36 2755
3675.93 2694
3676.50 2647
3677.07 2662
3677.64 2614
3678.21 2540
3678.79 2580
3679.36 2525
3679.93 2475
3680.50 2567
3681.07 2485
3681.65 2544
3682.22 2378
3682.79 2337
3683.36 2328
3683.94 2382
3684.51 2249
3685.08 2240
3685.65 2592
3686.23 2502
3686.80 2618
3687.37 2765
3687.94 2756
3688.52 2770
3689.09 3274
3689.66 3153
3690.23 3133
3690.81 3352
3691.38 3260
3691.95 3348
3692.52 3292
3693.10 3056
3693.67 2830
3694.24 2854
3694.82 2684
3695.39 2623
3695.96 2480
3696.54 2544
3697.11 2472
3697.68 2427
3698.26 2524
3698.83 2553
3699.40 2839
3699.98 2697
3700.55 2697
3701.12 2978
3701.70 2998
3702.27 3088
3702.85 2994
3703.42 3160
3703.99 3230
3704.57 2988
3705.14 3004
3705.71 2850
3706.29 2895
3706.86 2715
3707.44 2767
3708.01 2758
3708.59 2838
3709.16 2662
3709.73 2625
3710.31 2911
3710.88 2927
3711.46 2794
3712.03 2724
3712.61 2761
3713.18 2616
3713.75 2671
3714.33 2510
3714.90 2469
3715.48 2442
3716.05 2511
3716.63 2372
3717.20 2382
3717.78 2399
3718.35 2250
3718.93 2369
3719.50 2416
3720.08 2266
3720.65 2342
3721.23 2331
3721.80 2322
3722.38 2188
3722.95 2118
3723.53 2103
3724.11 2140
3724.68 2202
3725.26 2126
3725.83 2044
3726.41 2091
3726.98 2059
3727.56 2097
3728.13 2203
3728.71 2392
3729.29 2512
3729.86 2375
3730.44 2518
3731.01 2349
3731.59 2426
3732.17 2455
3732.74 2555
3733.32 2569
3733.89 2755
3734.47 2688
3735.05 2759
3735.62 2759
3736.20 2622
3736.77 2636
3737.35 2680
3737.93 2406
3738.50 2248
3739.08 2170
3739.66 2242
3740.23 2349
3740.81 2226
3741.39 2160
3741.96 2251
3742.54 2122
3743.12 2258
3743.69 2247
3744.27 2083
3744.85 2224
3745.43 2273
3746.00 2240
3746.58 2223
3747.16 2143
3747.73 2064
3748.31 2254
3748.89 2263
3749.47 2196
3750.04 2036
3750.62 2080
3751.20 2200
3751.78 2138
3752.35 2165
3752.93 2221
3753.51 1934
3754.09 1916
3754.66 2052
3755.24 2232
3755.82 2153
3756.40 2110
3756.98 2199
3757.55 2041
3758.13 2091
3758.71 2116
3759.29 2048
3759.87 2220
3760.44 2173
3761.02 2138
3761.60 2169
3762.18 2232
3762.76 2368
3763.34 2203
3763.91 2069
3764.49 2003
3765.07 2118
3765.65 2249
3766.23 2249
3766.81 2197
3767.39 2243
3767.96 2169
3768.54 2286
3769.12 2224
3769.70 2267
3770.28 2313
3770.86 2278
3771.44 2176
3772.02 2401
3772.60 2485
3773.18 2424
3773.76 2386
3774.33 2357
3774.91 2321
3775.49 2359
3776.07 2289
3776.65 2131
3777.23 2112
3777.81 2126
3778.39 2175
3778.97 2304
3779.55 2319
3780.13 2207
3780.71 2146
3781.29 2190
3781.87 2198
3782.45 2042
3783.03 2106
3783.61 2092
3784.19 2175
3784.77 2106
3785.35 1900
3785.93 2123
3786.51 2218
3787.09 1952
3787.67 2090
3788.25 2134
3788.83 2015
3789.41 2133
3789.99 2264
3790.57 2140
3791.15 2233
3791.73 2294
3792.31 2150
3792.89 1981
3793.48 2200
3794.06 2163
3794.64 2121
3795.22 2120
3795.80 2268
3796.38 2060
3796.96 2054
3797.54 2036
3798.12 2069
3798.70 2169
3799.28 2149
3799.87 2081
3800.45 2136
3801.03 2141
3801.61 2251
3802.19 2294
3802.77 2308
3803.35 2448
3803.94 2472
3804.52 2412
3805.10 2391
3805.68 2340
3806.26 2364
3806.84 2367
3807.43 2476
3808.01 2413
3808.59 2403
3809.17 2357
3809.75 2525
3810.34 2488
3810.92 2558
3811.50 2487
3812.08 2515
3812.66 2664
3813.25 2613
3813.83 2741
3814.41 2654
3814.99 2873
3815.58 2737
3816.16 2836
3816.74 2813
3817.32 2980
3817.91 2734
3818.49 2569
3819.07 2517
3819.65 2471
3820.24 2395
3820.82 2297
3821.40 2217
3821.99 2272
3822.57 2129
3823.15 2167
3823.73 2096
3824.32 2184
3824.90 2158
3825.48 2281
3826.07 2277
3826.65 2160
3827.23 2166
3827.82 2220
3828.40 2255
3828.98 2299
3829.57 2231
3830.15 2026
3830.73 2227
3831.32 2249
3831.90 2151
3832.49 2233
3833.07 2128
3833.65 2274
3834.24 2085
3834.82 1949
3835.41 2045
3835.99 2166
3836.57 2076
3837.16 2166
3837.74 2031
3838.33 2041
3838.91 2052
3839.49 1976
3840.08 1964
3840.66 2102
3841.25 2007
3841.83 1891
3842.42 2027
3843.00 1996
3843.58 2023
3844.17 1970
3844.75 2026
3845.34 2015
3845.92 2142
3846.51 2124
3847.09 2095
3847.68 1921
3848.26 2039
3848.85 1966
3849.43 1988
3850.02 2148
3850.60 2007
3851.19 1925
3851.77 2071
3852.36 2131
3852.94 2231
3853.53 2164
3854.11 2241
3854.70 2259
3855.29 2319
3855.87 2297
3856.46 2216
3857.04 2290
3857.63 2155
3858.21 2140
3858.80 2293
3859.39 2432
3859.97 2524
3860.56 2372
3861.14 2589
3861.73 2802
3862.31 2744
3862.90 2774
3863.49 2956
3864.07 2731
3864.66 2823
3865.25 2892
3865.83 2857
3866.42 2917
3867.00 2983
3867.59 2784
3868.18 2666
3868.76 2586
3869.35 2396
3869.94 2274
3870.52 2263
3871.11 2066
3871.70 2177
3872.28 2287
3872.87 2355
3873.46 2281
3874.04 2383
3874.63 2344
3875.22 2302
3875.80 2373
3876.39 2363
3876.98 2336
3877.57 2196
3878.15 2155
3878.74 2212
3879.33 2108
3879.92 2232
3880.50 2195
3881.09 2126
3881.68 2178
3882.26 2124
3882.85 1952
3883.44 1972
3884.03 1964
3884.62 1977
3885.20 1984
3885.79 1940
3886.38 2110
3886.97 2135
3887.55 2137
3888.14 2180
3888.73 2265
3889.32 2451
3889.91 2580
3890.49 2360
3891.08 2466
3891.67 2518
3892.26 2479
3892.85 2618
3893.44 2586
3894.02 2589
3894.61 2444
3895.20 2230
3895.79 2287
3896.38 2097
3896.97 2244
3897.56 2117
3898.14 2047
3898.73 2287
3899.32 2242
3899.91 2137
3900.50 2101
3901.09 2100
3901.68 2199
3902.27 2070
3902.86 2129
3903.44 2164
3904.03 2177
3904.62 2130
3905.21 2207
3905.80 2194
3906.39 2002
3906.98 2005
3907.57 2083
3908.16 2098
3908.75 2121
3909.34 2224
3909.93 2017
3910.52 1988
3911.11 2039
3911.70 1967
3912.29 1923
3912.88 1997
3913.47 1924
3914.06 1872
3914.65 1825
3915.24 1975
3915.83 2113
3916.42 1878
3917.01 1981
3917.60 2008
3918.19 1951
3918.78 2108
3919.37 2112
3919.96 2152
3920.55 2032
3921.14 2044
3921.73 1961
3922.32 2031
3922.91 1975
3923.50 1933
3924.09 1945
3924.68 1790
3925.27 1865
3925.86 1984
3926.45 1988
3927.05 1984
3927.64 1889
3928.23 1893
3928.82 1987
3929.41 1917
3930.00 1967
3930.59 1977
3931.18 1917
3931.77 1941
3932.37 1877
3932.96 1823
3933.55 1768
3934.14 1800
3934.73 1804
3935.32 1821
3935.91 1631
3936.51 1823
3937.10 1948
3937.69 1988
3938.28 1947
3938.87 1946
3939.46 1887
3940.06 1845
3940.65 1896
3941.24 1961
3941.83 2066
3942.42 2032
3943.02 1972
3943.61 1899
3944.20 2128
3944.79 2203
3945.39 2116
3945.98 2065
3946.57 2048
3947.16 2013
3947.76 2052
3948.35 2077
3948.94 2139
3949.53 1977
3950.13 2144
3950.72 2018
3951.31 2058
3951.90 1857
3952.50 1926
3953.09 1882
3953.68 1878
3954.28 2028
3954.87 1874
3955.46 2019
3956.05 1964
3956.65 1973
3957.24 1866
3957.83 2015
3958.43 2142
3959.02 2019
3959.61 2052
3960.21 2076
3960.80 2085
3961.39 1994
3961.99 2074
3962.58 2096
3963.17 1940
3963.77 1962
3964.36 1956
3964.96 1895
3965.55 1954
3966.14 1882
3966.74 1998
3967.33 1970
3967.93 1953
3968.52 1888
3969.11 1932
3969.71 2175
3970.30 2049
3970.90 2059
3971.49 2093
3972.08 1996
3972.68 1986
3973.27 2027
3973.87 1918
3974.46 1940
3975.06 2144
3975.65 2118
3976.25 2302
3976.84 2259
3977.43 2184
3978.03 2249
3978.62 2337
3979.22 2280
3979.81 2247
3980.41 2119
3981.00 2225
3981.60 2203
3982.19 2130
3982.79 2076
3983.38 2019
3983.98 2041
3984.57 2090
3985.17 2047
3985.76 2174
3986.36 2182
3986.96 2213
3987.55 2202
3988.15 2125
3988.74 2140
3989.34 1956
3989.93 1999
3990.53 1905
3991.12 2014
3991.72 2052
3992.32 2074
3992.91 1985
3993.51 2014
3994.10 1926
3994.70 2003
3995.30 1937
3995.89 2010
3996.49 1954
3997.08 1930
3997.68 2003
3998.28 2154
3998.87 2166
3999.47 2100
4000.07 1961
4000.66 1939
4001.26 1872
4001.85 1862
4002.45 2095
4003.05 2084
4003.64 2077
4004.24 2022
4004.84 1940
4005.43 1978
4006.03 2098
4006.63 1991
4007.23 1997
4007.82 1998
4008.42 1998
4009.02 2220
4009.61 2175
4010.21 2182
4010.81 2085
4011.41 2186
4012.00 2172
4012.60 1944
4013.20 1995
4013.79 2183
4014.39 2181
4014.99 2151
4015.59 2213
4016.18 2283
4016.78 2203
4017.38 2283
4017.98 2311
4018.58 2329
4019.17 2245
4019.77 2139
4020.37 2212
4020.97 2297
4021.56 2199
4022.16 2151
4022.76 2181
4023.36 2209
4023.96 2130
4024.56 2269
4025.15 2295
4025.75 2451
4026.35 2461
4026.95 2488
4027.55 2481
4028.15 2576
4028.74 2599
4029.34 2662
4029.94 2772
4030.54 2646
4031.14 2822
4031.74 2665
4032.34 2597
4032.93 2661
4033.53 2706
4034.13 2798
4034.73 2787
4035.33 2898
4035.93 2861
4036.53 2629
4037.13 2562
4037.73 2329
4038.33 2330
4038.93 2273
4039.52 2063
4040.12 1933
4040.72 1991
4041.32 1927
4041.92 1986
4042.52 1990
4043.12 1974
4043.72 1995
4044.32 2016
4044.92 2055
4045.52 2155
4046.12 2089
4046.72 2034
4047.32 2153
4047.92 2119
4048.52 2223
4049.12 2160
4049.72 2126
4050.32 2063
4050.92 2031
4051.52 2095
4052.12 1996
4052.72 2116
4053.32 2136
4053.92 2216
4054.52 2113
4055.12 2174
4055.72 2227
4056.32 2160
4056.92 2123
4057.52 2113
4058.13 1969
4058.73 1932
4059.33 1961
4059.93 1943
4060.53 1836
4061.13 1807
4061.73 1699
4062.33 1700
4062.93 1841
4063.53 1945
4064.14 1894
4064.74 2022
4065.34 2065
4065.94 1974
4066.54 1759
4067.14 1651
4067.74 1793
4068.34 1787
4068.95 1861
4069.55 1834
4070.15 1773
4070.75 1756
4071.35 1766
4071.95 1867
4072.56 1893
4073.16 1920
4073.76 1826
4074.36 1948
4074.96 1870
4075.57 1852
4076.17 1920
4076.77 2025
4077.37 1821
4077.97 1722
4078.58 1813
4079.18 1762
4079.78 1778
4080.38 1908
4080.99 1853
4081.59 1953
4082.19 1961
4082.79 1790
4083.40 1848
4084.00 1765
4084.60 1784
4085.20 1791
4085.81 1761
4086.41 1710
4087.01 1636
4087.61 1737
4088.22 1912
4088.82 1890
4089.42 1809
4090.03 1814
4090.63 1655
4091.23 1724
4091.84 1804
4092.44 1676
4093.04 1745
4093.65 1797
4094.25 1826
4094.85 1821
4095.46 1764
4096.06 1756
4096.66 1774
4097.27 1797
4097.87 1787
4098.47 1715
4099.08 1774
4099.68 1785
4100.29 1723
4100.89 1750
4101.49 1773
4102.10 1767
4102.70 1873
4103.30 1870
4103.91 1801
4104.51 1787
4105.12 1859
4105.72 1797
4106.33 1761
4106.93 1782
4107.53 1636
4108.14 1654
4108.74 1758
4109.35 1895
4109.95 1748
4110.56 1632
4111.16 1660
4111.77 1846
4112.37 1737
4112.98 1744
4113.58 1774
4114.19 1770
4114.79 1703
4115.40 1703
4116.00 1857
4116.61 1820
4117.21 1693
4117.82 1654
4118.42 1808
4119.03 1812
4119.63 1714
4120.24 1783
4120.84 1969
4121.45 1892
4122.05 1883
4122.66 1789
4123.26 1849
4123.87 1789
4124.47 1711
4125.08 1700
4125.69 1777
4126.29 1794
4126.90 1697
4127.50 1777
4128.11 1808
4128.71 1740
4129.32 1869
4129.93 1739
4130.53 1700
4131.14 1800
4131.74 1817
4132.35 1685
4132.96 1740
4133.56 1769
4134.17 1752
4134.78 1929
4135.38 1880
4135.99 1946
4136.60 1964
4137.20 1871
4137.81 1897
4138.42 1916
4139.02 2055
4139.63 2106
4140.24 2156
4140.84 2131
4141.45 2093
4142.06 2179
4142.66 2010
4143.27 2101
4143.88 2066
4144.48 1891
4145.09 1932
4145.70 2010
4146.31 1942
4146.91 1842
4147.52 1896
4148.13 1982
4148.73 1999
4149.34 1896
4149.95 1981
4150.56 1804
4151.16 1743
4151.77 1777
4152.38 1672
4152.99 1783
4153.60 1846
4154.20 1777
4154.81 1777
4155.42 1736
4156.03 1626
4156.63 1751
4157.24 1846
4157.85 1887
4158.46 1756
4159.07 1670
4159.68 1679
4160.28 1755
4160.89 1901
4161.50 1906
4162.11 2002
4162.72 1939
4163.33 1947
4163.93 2138
4164.54 2125
4165.15 2328
4165.76 2354
4166.37 2236
4166.98 2326
4167.59 2195
4168.19 2198
4168.80 2080
4169.41 2022
4170.02 1949
4170.63 1802
4171.24 1964
4171.85 1834
4172.46 1876
4173.07 1856
4173.68 1985
4174.29 1995
4174.89 1921
4175.50 1934
4176.11 2052
4176.72 1958
4177.33 1917
4177.94 2096
4178.55 2033
4179.16 2063
4179.77 1960
4180.38 1970
4180.99 2055
4181.60 1921
4182.21 1853
4182.82 1838
4183.43 1845
4184.04 1870
4184.65 1904
4185.26 1897
4185.87 1775
4186.48 1832
4187.09 1976
4187.70 1807
4188.31 1790
4188.92 1849
4189.53 1853
4190.14 1932
4190.75 1945
4191.36 2012
4191.97 2007
4192.58 2085
4193.19 2208
4193.80 2114
4194.42 2376
4195.03 2412
4195.64 2345
4196.25 2309
4196.86 2425
4197.47 2380
4198.08 2308
4198.69 2378
4199.30 2129
4199.91 2141
4200.53 1952
4201.14 1966
4201.75 2005
4202.36 2005
4202.97 1841
4203.58 1985
4204.19 1958
4204.80 1939
4205.42 1946
4206.03 1960
4206.64 1900
4207.25 1904
4207.86 1772
4208.47 1882
4209.09 1893
4209.70 1946
4210.31 1812
4210.92 1765
4211.53 1826
4212.15 1882
4212.76 1819
4213.37 2011
4213.98 2036
4214.59 2076
4215.21 2018
4215.82 2005
4216.43 2078
4217.04 2053
4217.66 2145
4218.27 2272
4218.88 2348
4219.49 2421
4220.11 2562
4220.72 2484
4221.33 2624
4221.94 2657
4222.56 2797
4223.17 2866
4223.78 2906
4224.40 2951
4225.01 2986
4225.62 2971
4226.23 3008
4226.85 3201
4227.46 3113
4228.07 3000
4228.69 3149
4229.30 3186
4229.91 3129
4230.53 3136
4231.14 3118
4231.75 3223
4232.37 3215
4232.98 3482
4233.59 3615
4234.21 3799
4234.82 4124
4235.44 4059
4236.05 4206
4236.66 4099
4237.28 4081
4237.89 4200
4238.50 3937
4239.12 3569
4239.73 3210
4240.35 2884
4240.96 2637
4241.58 2479
4242.19 2517
4242.80 2558
4243.42 2435
4244.03 2468
4244.65 2661
4245.26 2514
4245.88 2473
4246.49 2443
4247.10 2498
4247.72 2578
4248.33 2786
4248.95 2643
4249.56 2543
4250.18 2671
4250.79 2704
4251.41 2608
4252.02 2493
4252.64 2494
4253.25 2469
4253.87 2414
4254.48 2220
4255.10 2262
4255.71 2199
4256.33 2291
4256.94 2216
4257.56 2259
4258.17 2238
4258.79 2100
4259.41 2011
4260.02 1992
4260.64 2109
4261.25 2214
4261.87 2138
4262.48 2089
4263.10 2124
4263.71 2087
4264.33 2144
4264.95 2019
4265.56 2176
4266.18 2229
4266.79 2138
4267.41 2135
4268.03 2085
4268.64 2085
4269.26 2088
4269.87 1987
4270.49 2009
4271.11 2127
4271.72 2037
4272.34 2058
4272.96 1972
4273.57 2102
4274.19 2085
4274.81 2066
4275.42 2132
4276.04 2184
4276.66 2219
4277.27 2234
4277.89 2149
4278.51 2129
4279.12 2167
4279.74 2249
4280.36 2350
4280.97 2011
4281.59 2014
4282.21 1873
4282.83 1818
4283.44 1960
4284.06 1886
4284.68 1865
4285.29 1971
4285.91 1903
4286.53 1883
4287.15 1962
4287.76 1859
4288.38 1712
4289.00 1806
4289.62 1874
4290.23 1902
4290.85 1892
4291.47 2038
4292.09 2017
4292.71 1983
4293.32 1958
4293.94 1735
4294.56 1754
4295.18 1748
4295.80 1917
4296.41 1840
4297.03 1844
4297.65 1904
4298.27 1980
4298.89 2033
4299.50 1849
4300.12 1872
4300.74 1931
4301.36 1960
4301.98 2004
4302.60 1948
4303.22 1855
4303.83 1876
4304.45 1901
4305.07 1751
4305.69 1830
4306.31 1922
4306.93 1806
4307.55 1901
4308.17 1926
4308.79 1974
4309.40 1860
4310.02 1924
4310.64 1750
4311.26 1828
4311.88 2015
4312.50 1932
4313.12 1894
4313.74 1909
4314.36 1972
4314.98 1918
4315.60 1994
4316.22 1957
4316.84 1831
4317.46 1912
4318.08 1825
4318.70 1999
4319.32 1979
4319.94 2021
4320.56 1973
4321.18 2097
4321.80 2047
4322.42 2039
4323.04 2173
4323.66 2200
4324.28 2388
4324.90 2205
4325.52 2295
4326.14 2411
4326.76 2317
4327.38 2274
4328.00 2319
4328.62 2362
4329.24 2211
4329.86 2079
4330.48 2199
4331.10 2328
4331.72 2185
4332.34 2197
4332.96 2219
4333.58 2306
4334.20 2421
4334.82 2823
4335.45 2904
4336.07 3192
4336.69 3417
4337.31 3830
4337.93 4072
4338.55 4359
4339.17 4648
4339.79 4590
4340.41 4607
4341.04 4127
4341.66 3962
4342.28 3599
4342.90 3307
4343.52 3286
4344.14 3479
4344.76 3757
4345.39 4096
4346.01 4561
4346.63 4932
4347.25 5123
4347.87 5349
4348.50 5332
4349.12 4945
4349.74 5001
4350.36 4351
4350.98 3922
4351.61 3422
4352.23 3111
4352.85 2901
4353.47 2901
4354.09 2625
4354.72 2510
4355.34 2549
4355.96 2622
4356.58 2792
4357.21 2530
4357.83 2498
4358.45 2414
4359.07 2605
4359.70 2533
4360.32 2539
4360.94 2552
4361.56 2626
4362.19 2582
4362.81 2532
4363.43 2372
4364.06 2322
4364.68 2417
4365.30 2347
4365.93 2373
4366.55 2341
4367.17 2324
4367.80 2295
4368.42 2278
4369.04 2223
4369.67 2190
4370.29 1959
4370.91 1906
4371.54 1937
4372.16 1989
4372.78 1963
4373.41 1902
4374.03 1802
4374.65 1975
4375.28 1926
4375.90 2046
4376.53 1951
4377.15 1917
4377.77 1914
4378.40 2224
4379.02 2156
4379.65 2117
4380.27 2199
4380.89 2212
4381.52 2263
4382.14 2302
4382.77 2089
4383.39 2045
4384.02 1959
4384.64 1982
4385.26 1944
4385.89 2116
4386.51 2011
4387.14 1959
4387.76 1839
4388.39 1907
4389.01 1888
4389.64 1849
4390.26 1901
4390.89 1828
4391.51 1853
4392.14 1827
4392.76 1821
4393.39 1901
4394.01 1914
4394.64 1905
4395.26 1928
4395.89 1796
4396.51 1796
4397.14 1769
4397.76 1913
4398.39 1870
4399.01 1944
4399.64 1872
4400.27 1897
4400.89 1890
4401.52 1778
4402.14 1799
4402.77 1897
4403.39 1926
4404.02 1963
4404.65 1881
4405.27 2004
4405.90 2078
4406.52 2000
4407.15 1852
4407.78 1921
4408.40 1817
4409.03 1874
4409.65 1872
4410.28 1863
4410.91 1985
4411.53 1952
4412.16 1989
4412.79 1997
4413.41 2025
4414.04 1913
4414.67 1807
4415.29 1853
4415.92 1783
4416.55 1696
4417.17 1800
4417.80 1734
4418.43 1755
4419.05 1761
4419.68 1749
4420.31 1679
4420.93 1833
4421.56 1675
4422.19 1736
4422.82 1804
4423.44 1661
4424.07 1536
4424.70 1599
4425.32 1763
4425.95 1725
4426.58 1631
4427.21 1661
4427.83 1662
4428.46 1646
4429.09 1624
4429.72 1593
4430.35 1592
4430.97 1761
4431.60 1738
4432.23 1817
4432.86 1773
4433.48 1603
4434.11 1746
4434.74 1713
4435.37 1561
4436.00 1724
4436.62 1587
4437.25 1740
4437.88 1868
4438.51 1787
4439.14 1719
4439.77 1671
4440.39 1695
4441.02 1711
4441.65 1773
4442.28 1728
4442.91 1824
4443.54 1841
4444.17 1951
4444.79 1761
4445.42 1835
4446.05 1815
4446.68 1936
4447.31 1969
4447.94 1912
4448.57 1767
4449.20 2024
4449.83 2032
4450.46 1984
4451.08 1986
4451.71 1755
4452.34 1803
4452.97 1892
4453.60 1814
4454.23 1820
4454.86 1824
4455.49 1823
4456.12 1817
4456.75 1869
4457.38 1910
4458.01 1942
4458.64 2012
4459.27 1829
4459.90 1746
4460.53 1744
4461.16 1692
4461.79 1690
4462.42 1755
4463.05 1790
4463.68 1698
4464.31 1839
4464.94 1666
4465.57 1733
4466.20 1640
4466.83 1583
4467.46 1629
4468.09 1625
4468.72 1615
4469.35 1730
4469.98 1697
4470.61 1633
4471.24 1668
4471.87 1723
4472.50 1563
4473.13 1546
4473.76 1669
4474.40 1656
4475.03 1576
4475.66 1706
4476.29 1690
4476.92 1700
4477.55 1654
4478.18 1703
4478.81 1669
4479.44 1636
4480.07 1708
4480.71 1578
4481.34 1638
4481.97 1779
4482.60 1530
4483.23 1560
4483.86 1737
4484.49 1763
4485.13 1736
4485.76 1710
4486.39 1706
4487.02 1719
4487.65 1663
4488.28 1664
4488.92 1769
4489.55 1710
4490.18 1799
4490.81 1681
4491.44 1691
4492.08 1701
4492.71 1695
4493.34 1793
4493.97 1654
4494.61 1684
4495.24 1684
4495.87 1671
4496.50 1673
4497.13 1699
4497.77 1769
4498.40 1849
4499.03 1959
4499.67 1934
4500.30 2026
4500.93 2008
4501.56 2234
4502.20 2318
4502.83 2312
4503.46 2230
4504.09 2208
4504.73 2167
4505.36 2105
4505.99 2084
4506.63 1953
4507.26 1901
4507.89 1988
4508.53 2001
4509.16 1845
4509.79 1942
4510.43 2060
4511.06 1918
4511.69 1752
4512.33 1893
4512.96 1637
4513.59 1739
4514.23 1750
4514.86 1854
4515.49 1764
4516.13 1706
4516.76 1746
4517.40 1742
4518.03 1729
4518.66 1777
4519.30 1643
4519.93 1727
4520.57 1699
4521.20 1737
4521.83 1703
4522.47 1828
4523.10 1702
4523.74 1654
4524.37 1802
4525.01 1835
4525.64 1773
4526.27 1904
4526.91 1907
4527.54 1825
4528.18 1861
4528.81 2137
4529.45 2302
4530.08 2385
4530.72 2453
4531.35 2470
4531.99 2728
4532.62 2915
4533.26 2885
4533.89 2949
4534.53 2863
4535.16 2750
4535.80 2651
4536.43 2632
4537.07 2456
4537.70 2287
4538.34 2082
4538.97 1880
4539.61 1817
4540.24 1866
4540.88 1872
4541.52 1777
4542.15 1803
4542.79 1652
4543.42 1642
4544.06 1743
4544.69 1629
4545.33 1658
4545.97 1598
4546.60 1504
4547.24 1530
4547.87 1541
4548.51 1632
4549.15 1614
4549.78 1623
4550.42 1606
4551.05 1646
4551.69 1730
4552.33 1681
4552.96 1750
4553.60 1645
4554.24 1701
4554.87 1678
4555.51 1557
4556.15 1610
4556.78 1536
4557.42 1642
4558.06 1725
4558.69 1748
4559.33 1706
4559.97 1673
4560.60 1622
4561.24 1781
4561.88 1717
4562.51 1704
4563.15 1646
4563.79 1658
4564.43 1669
4565.06 1639
4565.70 1617
4566.34 1670
4566.97 1651
4567.61 1665
4568.25 1815
4568.89 1777
4569.52 1841
4570.16 1770
4570.80 1718
4571.44 1692
4572.07 1634
4572.71 1646
4573.35 1600
4573.99 1671
4574.63 1731
4575.26 1742
4575.90 1717
4576.54 1699
4577.18 1630
4577.82 1671
4578.45 1660
4579.09 1658
4579.73 1722
4580.37 1677
4581.01 1766
4581.65 1684
4582.28 1679
4582.92 1810
4583.56 1881
4584.20 1822
4584.84 1719
4585.48 1675
4586.12 1706
4586.75 1660
4587.39 1780
4588.03 1716
4588.67 1684
4589.31 1763
4589.95 1948
4590.59 1991
4591.23 2002
4591.87 2063
4592.50 2388
4593.14 2271
4593.78 2189
4594.42 2288
4595.06 2096
4595.70 2007
4596.34 1976
4596.98 1812
4597.62 1752
4598.26 1730
4598.90 1676
4599.54 1692
4600.18 2019
4600.82 1916
4601.46 1895
4602.10 1847
4602.74 1876
4603.38 1873
4604.02 2062
4604.66 2106
4605.30 2161
4605.94 1993
4606.58 1904
4607.22 2043
4607.86 1978
4608.50 1935
4609.14 1897
4609.78 1975
4610.42 1996
4611.06 1815
4611.70 1885
4612.34 1833
4612.98 1878
4613.62 1818
4614.26 1761
4614.90 1771
4615.54 1755
4616.18 1785
4616.82 1753
4617.47 1790
4618.11 1761
4618.75 1655
4619.39 1663
4620.03 1607
4620.67 1679
4621.31 1648
4621.95 1656
4622.59 1715
4623.23 1648
4623.88 1668
4624.52 1645
4625.16 1760
4625.80 1754
4626.44 1634
4627.08 1599
4627.72 1555
4628.37 1559
4629.01 1677
4629.65 1581
4630.29 1707
4630.93 1688
4631.58 1548
4632.22 1738
4632.86 1712
4633.50 1795
4634.14 1815
4634.79 1776
4635.43 1776
4636.07 1808
4636.71 1893
4637.35 1875
4638.00 1890
4638.64 1876
4639.28 1815
4639.92 1974
4640.57 1887
4641.21 1886
4641.85 1857
4642.49 1930
4643.14 1850
4643.78 1852
4644.42 1895
4645.06 1790
4645.71 1796
4646.35 1770
4646.99 1779
4647.64 1764
4648.28 1747
4648.92 1737
4649.56 1801
4650.21 1703
4650.85 1826
4651.49 1819
4652.14 1855
4652.78 1911
4653.42 1968
4654.07 1928
4654.71 1963
4655.35 2027
4656.00 1884
4656.64 1868
4657.29 1684
4657.93 1692
4658.57 1759
4659.22 1765
4659.86 1806
4660.50 1654
4661.15 1612
4661.79 1665
4662.44 1736
4663.08 1745
4663.72 1710
4664.37 1605
4665.01 1615
4665.66 1600
4666.30 1536
4666.95 1595
4667.59 1503
4668.23 1569
4668.88 1681
4669.52 1603
4670.17 1605
4670.81 1575
4671.46 1675
4672.10 1681
4672.75 1663
4673.39 1691
4674.04 1688
4674.68 1686
4675.32 1758
4675.97 1715
4676.61 1688
4677.26 1749
4677.90 1807
4678.55 1717
4679.20 1575
4679.84 1632
4680.49 1662
4681.13 1794
4681.78 1877
4682.42 1707
4683.07 1785
4683.71 1864
4684.36 1839
4685.00 1829
4685.65 1864
4686.29 1880
4686.94 1784
4687.59 1723
4688.23 1772
4688.88 1794
4689.52 1745
4690.17 1641
4690.82 1620
4691.46 1625
4692.11 1577
4692.75 1736
4693.40 1724
4694.05 1735
4694.69 1635
4695.34 1639
4695.98 1739
4696.63 1790
4697.28 1847
4697.92 1910
4698.57 1968
4699.22 2102
4699.86 2132
4700.51 2154
4701.16 2180
4701.80 2115
4702.45 2183
4703.10 2080
4703.74 1862
4704.39 1788
4705.04 1899
4705.68 1774
4706.33 1654
4706.98 1815
4707.63 1663
4708.27 1700
4708.92 1691
4709.57 1613
4710.21 1714
4710.86 1785
4711.51 1820
4712.16 1859
4712.80 1763
4713.45 1749
4714.10 1674
4714.75 1810
4715.39 1854
4716.04 1753
4716.69 1663
4717.34 1707
4717.99 1739
4718.63 1751
4719.28 1719
4719.93 1716
4720.58 1766
4721.22 1754
4721.87 1889
4722.52 1785
4723.17 1867
4723.82 1799
4724.47 1938
4725.11 1990
4725.76 1923
4726.41 1964
4727.06 1882
4727.71 1779
4728.36 1869
4729.00 2004
4729.65 1969
4730.30 1899
4730.95 1861
4731.60 1821
4732.25 1841
4732.90 1766
4733.55 1658
4734.19 1679
4734.84 1633
4735.49 1691
4736.14 1679
4736.79 1699
4737.44 1604
4738.09 1693
4738.74 1678
4739.39 1726
4740.04 1708
4740.69 1676
4741.34 1845
4741.99 1842
4742.64 1714
4743.28 1643
4743.93 1630
4744.58 1750
4745.23 1769
4745.88 1688
4746.53 1753
4747.18 1770
4747.83 1750
4748.48 1699
4749.13 1835
4749.78 2031
4750.43 1959
4751.08 1976
4751.73 2021
4752.38 2043
4753.03 2058
4753.68 2065
4754.33 1934
4754.98 1905
4755.63 1878
4756.29 1848
4756.94 1850
4757.59 1767
4758.24 1694
4758.89 1694
4759.54 1716
4760.19 1699
4760.84 1654
4761.49 1622
4762.14 1765
4762.79 1741
4763.44 1562
4764.09 1648
4764.74 1847
4765.40 1973
4766.05 1977
4766.70 1993
4767.35 1974
4768.00 2100
4768.65 2168
4769.30 2187
4769.95 2148
4770.61 2063
4771.26 1799
4771.91 1780
4772.56 1700
4773.21 1732
4773.86 1808
4774.52 1760
4775.17 1592
4775.82 1641
4776.47 1751
4777.12 1732
4777.77 1714
4778.43 1730
4779.08 1787
4779.73 1881
4780.38 1893
4781.04 1854
4781.69 1963
4782.34 1924
4782.99 1842
4783.64 1664
4784.30 1665
4784.95 1582
4785.60 1602
4786.25 1649
4786.91 1766
4787.56 1796
4788.21 1755
4788.86 1774
4789.52 1917
4790.17 1736
4790.82 1667
4791.48 1756
4792.13 1654
4792.78 1703
4793.43 1661
4794.09 1682
4794.74 1639
4795.39 1719
4796.05 1666
4796.70 1696
4797.35 1621
4798.01 1714
4798.66 1695
4799.31 1686
4799.97 1693
4800.62 1745
4801.27 1738
4801.93 1722
4802.58 1643
4803.23 1732
4803.89 1739
4804.54 1751
4805.20 1684
4805.85 1703
4806.50 1796
4807.16 1842
4807.81 1690
4808.47 1729
4809.12 1729
4809.77 1614
4810.43 1500
4811.08 1765
4811.74 1657
4812.39 1771
4813.04 1748
4813.70 1720
4814.35 1704
4815.01 1655
4815.66 1827
4816.32 1788
4816.97 1725
4817.63 1734
4818.28 1849
4818.94 1770
4819.59 1775
4820.24 1868
4820.90 1889
4821.55 1874
4822.21 1795
4822.86 1892
4823.52 1937
4824.17 2028
4824.83 2002
4825.49 2036
4826.14 2106
4826.80 2068
4827.45 2065
4828.11 2187
4828.76 2026
4829.42 1834
4830.07 1880
4830.73 1930
4831.38 1962
4832.04 2154
4832.69 1869
4833.35 1916
4834.01 2179
4834.66 2241
4835.32 2326
4835.97 2383
4836.63 2510
4837.29 2689
4837.94 2688
4838.60 2729
4839.25 2849
4839.91 2779
4840.57 2566
4841.22 2559
4841.88 2499
4842.54 2493
4843.19 2445
4843.85 2360
4844.50 2329
4845.16 2296
4845.82 2439
4846.47 2479
4847.13 2503
4847.79 2304
4848.44 2380
4849.10 2277
4849.76 2434
4850.41 2309
4851.07 2491
4851.73 2524
4852.39 2495
4853.04 2595
4853.70 2487
4854.36 2604
4855.01 2592
4855.67 2768
4856.33 2869
4856.99 2872
4857.64 3165
4858.30 3215
4858.96 3522
4859.62 3424
4860.27 3441
4860.93 3581
4861.59 3398
4862.25 3302
4862.90 3173
4863.56 3027
4864.22 2899
4864.88 2929
4865.53 2938
4866.19 3087
4866.85 3046
4867.51 2937
4868.17 3214
4868.83 3239
4869.48 3179
4870.14 2982
4870.80 2873
4871.46 2940
4872.12 2857
4872.77 2659
4873.43 2754
4874.09 2559
4874.75 2449
4875.41 2403
4876.07 2541
4876.73 2555
4877.38 2651
4878.04 2674
4878.70 2611
4879.36 2709
4880.02 2895
4880.68 2764
4881.34 2682
4882.00 2589
4882.66 2502
4883.31 2417
4883.97 2305
4884.63 2305
4885.29 2228
4885.95 2238
4886.61 2236
4887.27 2191
4887.93 2407
4888.59 2405
4889.25 2469
4889.91 2646
4890.57 2607
4891.23 2577
4891.89 2704
4892.55 2655
4893.21 2578
4893.87 2652
4894.53 2582
4895.19 2565
4895.85 2272
4896.51 2221
4897.17 2261
4897.83 2247
4898.49 2198
4899.15 2206
4899.81 2411
4900.47 2470
4901.13 2350
4901.79 2414
4902.45 2187
4903.11 2167
4903.77 2223
4904.43 2160
4905.09 2126
4905.75 2098
4906.41 2048
4907.07 1997
4907.73 2026
4908.39 1969
4909.05 2036
4909.72 1929
4910.38 1914
4911.04 1929
4911.70 1961
4912.36 1941
4913.02 2029
4913.68 1967
4914.34 1965
4915.00 1957
4915.67 2009
4916.33 1859
4916.99 1720
4917.65 1746
4918.31 1850
4918.97 1706
4919.63 1688
4920.30 1760
4920.96 1753
4921.62 1686
4922.28 1668
4922.94 1672
4923.60 1803
4924.27 1800
4924.93 1658
4925.59 1715
4926.25 1785
4926.91 1789
4927.58 1870
4928.24 1807
4928.90 1812
4929.56 1845
4930.22 1814
4930.89 1807
4931.55 1858
4932.21 2032
4932.87 1956
4933.54 1917
4934.20 1915
4934.86 1763
4935.52 1595
4936.19 1665
4936.85 1728
4937.51 1673
4938.18 1690
4938.84 1723
4939.50 1654
4940.16 1573
4940.83 1847
4941.49 1784
4942.15 1659
4942.82 1610
4943.48 1704
4944.14 1626
4944.81 1579
4945.47 1586
4946.13 1637
4946.80 1727
4947.46 1654
4948.12 1524
4948.79 1614
4949.45 1564
4950.11 1533
4950.78 1485
4951.44 1512
4952.10 1428
4952.77 1535
4953.43 1545
4954.10 1567
4954.76 1655
4955.42 1542
4956.09 1531
4956.75 1491
4957.42 1455
4958.08 1419
4958.74 1569
4959.41 1599
4960.07 1543
4960.74 1565
4961.40 1773
4962.07 1798
4962.73 1801
4963.39 1770
4964.06 1781
4964.72 1981
4965.39 1899
4966.05 1811
4966.72 1827
4967.38 1880
4968.05 1872
4968.71 1783
4969.38 1604
4970.04 1672
4970.71 1763
4971.37 1582
4972.04 1520
4972.70 1610
4973.37 1636
4974.03 1517
4974.70 1724
4975.36 1747
4976.03 1776
4976.69 1727
4977.36 1750
4978.02 1742
4978.69 1820
4979.36 1696
4980.02 1657
4980.69 1710
4981.35 1719
4982.02 1697
4982.68 1747
4983.35 1614
4984.02 1605
4984.68 1657
4985.35 1617
4986.01 1611
4986.68 1635
4987.35 1611
4988.01 1591
4988.68 1572
4989.34 1595
4990.01 1654
4990.68 1728
4991.34 1626
4992.01 1590
4992.68 1641
4993.34 1657
4994.01 1556
4994.68 1626
4995.34 1610
4996.01 1670
4996.68 1591
4997.34 1503
4998.01 1466
4998.68 1631
4999.34 1580
5000.01 1520
5000.68 1514
5001.34 1506
5002.01 1554
5002.68 1607
5003.35 1562
5004.01 1470
5004.68 1568
5005.35 1463
5006.01 1621
5006.68 1485
5007.35 1529
5008.02 1434
5008.68 1439
5009.35 1477
5010.02 1540
5010.69 1557
5011.36 1470
5012.02 1590
5012.69 1555
5013.36 1539
5014.03 1579
5014.69 1595
5015.36 1508
5016.03 1537
5016.70 1623
5017.37 1704
5018.03 1646
5018.70 1787
5019.37 1755
5020.04 1848
5020.71 1970
5021.38 2188
5022.04 2300
5022.71 2476
5023.38 2560
5024.05 2446
5024.72 2534
5025.39 2460
5026.06 2391
5026.72 2217
5027.39 2175
5028.06 2117
5028.73 1899
5029.40 1812
5030.07 1725
5030.74 1743
5031.41 1657
5032.08 1662
5032.75 1619
5033.41 1604
5034.08 1616
5034.75 1524
5035.42 1470
5036.09 1486
5036.76 1524
5037.43 1451
5038.10 1497
5038.77 1496
5039.44 1556
5040.11 1526
5040.78 1489
5041.45 1476
5042.12 1400
5042.79 1453
5043.46 1459
5044.13 1571
5044.80 1544
5045.47 1438
5046.14 1503
5046.81 1541
5047.48 1553
5048.15 1444
5048.82 1570
5049.49 1535
5050.16 1644
5050.83 1648
5051.50 1482
5052.17 1448
5052.84 1556
5053.51 1572
5054.18 1563
5054.85 1429
5055.52 1498
5056.19 1516
5056.86 1434
5057.53 1476
5058.21 1510
5058.88 1505
5059.55 1584
5060.22 1584
5060.89 1568
5061.56 1552
5062.23 1594
5062.90 1582
5063.57 1628
5064.24 1557
5064.92 1530
5065.59 1611
5066.26 1548
5066.93 1523
5067.60 1398
5068.27 1505
5068.94 1501
5069.62 1471
5070.29 1425
5070.96 1408
5071.63 1481
5072.30 1450
5072.97 1400
5073.65 1495
5074.32 1515
5074.99 1360
5075.66 1390
5076.33 1466
5077.01 1523
5077.68 1639
5078.35 1645
5079.02 1691
5079.70 1729
5080.37 1779
5081.04 1780
5081.71 1734
5082.38 1725
5083.06 1574
5083.73 1636
5084.40 1540
5085.07 1585
5085.75 1541
5086.42 1530
5087.09 1501
5087.77 1679
5088.44 1630
5089.11 1712
5089.78 1763
5090.46 1877
5091.13 1815
5091.80 1860
5092.48 1882
5093.15 1983
5093.82 1949
5094.50 1796
5095.17 1802
5095.84 1727
5096.52 1735
5097.19 1668
5097.86 1667
5098.54 1656
5099.21 1678
5099.88 1581
5100.56 1595
5101.23 1541
5101.90 1522
5102.58 1524
5103.25 1585
5103.93 1448
5104.60 1538
5105.27 1549
5105.95 1573
5106.62 1630
5107.30 1573
5107.97 1548
5108.64 1639
5109.32 1537
5109.99 1555
5110.67 1504
5111.34 1446
5112.02 1587
5112.69 1610
5113.36 1610
5114.04 1475
5114.71 1533
5115.39 1572
5116.06 1528
5116.74 1525
5117.41 1571
5118.09 1624
5118.76 1672
5119.44 1634
5120.11 1740
5120.79 1645
5121.46 1661
5122.14 1614
5122.81 1449
5123.49 1496
5124.16 1581
5124.84 1580
5125.51 1393
5126.19 1411
5126.86 1468
5127.54 1540
5128.21 1509
5128.89 1592
5129.57 1468
5130.24 1444
5130.92 1603
5131.59 1499
5132.27 1455
5132.94 1457
5133.62 1575
5134.30 1615
5134.97 1611
5135.65 1515
5136.32 1462
5137.00 1611
5137.68 1504
5138.35 1529
5139.03 1546
5139.70 1538
5140.38 1550
5141.06 1658
5141.73 1672
5142.41 1640
5143.09 1485
5143.76 1528
5144.44 1518
5145.12 1478
5145.79 1343
5146.47 1437
5147.15 1388
5147.82 1372
5148.50 1443
5149.18 1446
5149.85 1458
5150.53 1545
5151.21 1518
5151.88 1506
5152.56 1389
5153.24 1362
5153.92 1416
5154.59 1446
5155.27 1432
5155.95 1402
5156.62 1398
5157.30 1364
5157.98 1393
5158.66 1381
5159.33 1272
5160.01 1377
5160.69 1344
5161.37 1225
5162.04 1344
5162.72 1375
5163.40 1378
5164.08 1436
5164.76 1566
5165.43 1549
5166.11 1569
5166.79 1578
5167.47 1602
5168.15 1627
5168.82 1598
5169.50 1624
5170.18 1538
5170.86 1481
5171.54 1485
5172.22 1549
5172.89 1511
5173.57 1421
5174.25 1435
5174.93 1400
5175.61 1409
5176.29 1386
5176.97 1476
5177.64 1462
5178.32 1503
5179.00 1483
5179.68 1496
5180.36 1664
5181.04 1554
5181.72 1551
5182.40 1504
5183.08 1487
5183.75 1530
5184.43 1382
5185.11 1491
5185.79 1411
5186.47 1458
5187.15 1473
5187.83 1422
5188.51 1436
5189.19 1323
5189.87 1394
5190.55 1500
5191.23 1297
5191.91 1265
5192.59 1295
5193.27 1413
5193.95 1378
5194.63 1423
5195.31 1494
5195.99 1476
5196.67 1434
5197.35 1415
5198.03 1343
5198.71 1330
5199.39 1337
5200.07 1419
5200.75 1455
5201.43 1412
5202.11 1434
5202.79 1449
5203.47 1359
5204.15 1372
5204.83 1442
5205.51 1445
5206.19 1379
5206.87 1421
5207.55 1561
5208.23 1565
5208.91 1476
5209.59 1579
5210.27 1689
5210.96 1688
5211.64 1602
5212.32 1676
5213.00 1731
5213.68 1615
5214.36 1525
5215.04 1523
5215.72 1537
5216.40 1502
5217.09 1445
5217.77 1519
5218.45 1584
5219.13 1481
5219.81 1523
5220.49 1537
5221.17 1573
5221.86 1626
5222.54 1616
5223.22 1597
5223.90 1450
5224.58 1548
5225.27 1520
5225.95 1452
5226.63 1432
5227.31 1404
5227.99 1428
5228.67 1519
5229.36 1343
5230.04 1325
5230.72 1354
5231.40 1421
5232.09 1527
5232.77 1426
5233.45 1404
5234.13 1429
5234.82 1461
5235.50 1460
5236.18 1545
5236.86 1395
5237.55 1377
5238.23 1463
5238.91 1426
5239.59 1528
5240.28 1612
5240.96 1544
5241.64 1496
5242.33 1389
5243.01 1485
5243.69 1435
5244.37 1416
5245.06 1347
5245.74 1420
5246.42 1408
5247.11 1406
5247.79 1364
5248.47 1386
5249.16 1503
5249.84 1529
5250.52 1599
5251.21 1688
5251.89 1691
5252.58 1544
5253.26 1490
5253.94 1568
5254.63 1467
5255.31 1600
5255.99 1548
5256.68 1388
5257.36 1270
5258.05 1359
5258.73 1407
5259.41 1402
5260.10 1511
5260.78 1613
5261.47 1430
5262.15 1615
5262.84 1661
5263.52 1558
5264.20 1574
5264.89 1539
5265.57 1626
5266.26 1550
5266.94 1525
5267.63 1505
5268.31 1481
5269.00 1402
5269.68 1499
5270.37 1539
5271.05 1480
5271.73 1337
5272.42 1431
5273.10 1546
5273.79 1406
5274.47 1429
5275.16 1478
5275.85 1591
5276.53 1599
5277.22 1554
5277.90 1354
5278.59 1542
5279.27 1596
5279.96 1602
5280.64 1697
5281.33 1807
5282.01 1817
5282.70 1847
5283.38 1888
5284.07 1697
5284.76 1702
5285.44 1582
5286.13 1706
5286.81 1515
5287.50 1490
5288.19 1502
5288.87 1484
5289.56 1515
5290.24 1553
5290.93 1501
5291.62 1462
5292.30 1470
5292.99 1436
5293.67 1437
5294.36 1513
5295.05 1425
5295.73 1426
5296.42 1535
5297.11 1487
5297.79 1498
5298.48 1498
5299.17 1549
5299.85 1588
5300.54 1590
5301.23 1534
5301.91 1544
5302.60 1505
5303.29 1541
5303.97 1550
5304.66 1470
5305.35 1561
5306.04 1553
5306.72 1600
5307.41 1555
5308.10 1511
5308.78 1578
5309.47 1648
5310.16 1609
5310.85 1599
5311.53 1673
5312.22 1659
5312.91 1647
5313.60 1616
5314.28 1661
5314.97 1543
5315.66 1593
5316.35 1586
5317.04 1467
5317.72 1560
5318.41 1653
5319.10 1803
5319.79 1749
5320.48 1769
5321.16 1787
5321.85 1824
5322.54 1852
5323.23 1704
5323.92 1720
5324.60 1662
5325.29 1730
5325.98 1446
5326.67 1511
5327.36 1513
5328.05 1445
5328.74 1517
5329.42 1456
5330.11 1540
5330.80 1544
5331.49 1614
5332.18 1609
5332.87 1511
5333.56 1523
5334.25 1604
5334.93 1565
5335.62 1590
5336.31 1632
5337.00 1629
5337.69 1603
5338.38 1589
5339.07 1541
5339.76 1449
5340.45 1509
5341.14 1610
5341.83 1770
5342.52 1842
5343.21 1812
5343.90 1841
5344.58 1731
5345.27 1773
5345.96 1789
5346.65 1718
5347.34 1747
5348.03 1861
5348.72 1803
5349.41 1983
5350.10 2047
5350.79 2254
5351.48 2404
5352.17 2406
5352.86 2457
5353.55 2444
5354.24 2296
5354.93 2110
5355.62 2035
5356.31 1940
5357.01 1803
5357.70 1674
5358.39 1632
5359.08 1575
5359.77 1591
5360.46 1590
5361.15 1470
5361.84 1491
5362.53 1527
5363.22 1556
5363.91 1519
5364.60 1533
5365.29 1502
5365.98 1302
5366.68 1398
5367.37 1433
5368.06 1358
5368.75 1403
5369.44 1394
5370.13 1342
5370.82 1365
5371.51 1437
5372.21 1508
5372.90 1439
5373.59 1470
5374.28 1383
5374.97 1349
5375.66 1262
5376.35 1374
5377.05 1389
5377.74 1371
5378.43 1313
5379.12 1393
5379.81 1359
5380.51 1357
5381.20 1352
5381.89 1342
5382.58 1400
5383.27 1356
5383.97 1370
5384.66 1425
5385.35 1386
5386.04 1442
5386.73 1455
5387.43 1439
5388.12 1473
5388.81 1543
5389.50 1568
5390.20 1581
5390.89 1642
5391.58 1645
5392.28 1532
5392.97 1437
5393.66 1459
5394.35 1433
5395.05 1382
5395.74 1354
5396.43 1420
5397.13 1405
5397.82 1290
5398.51 1319
5399.20 1379
5399.90 1352
5400.59 1338
5401.28 1242
5401.98 1253
5402.67 1305
5403.36 1276
5404.06 1292
5404.75 1323
5405.44 1378
5406.14 1456
5406.83 1401
5407.53 1392
5408.22 1447
5408.91 1421
5409.61 1453
5410.30 1406
5410.99 1293
5411.69 1344
5412.38 1369
5413.08 1463
5413.77 1361
5414.46 1335
5415.16 1333
5415.85 1386
5416.55 1397
5417.24 1359
5417.94 1383
5418.63 1307
5419.32 1384
5420.02 1329
5420.71 1309
5421.41 1310
5422.10 1426
5422.80 1407
5423.49 1412
5424.19 1366
5424.88 1509
5425.58 1397
5426.27 1497
5426.97 1525
5427.66 1493
5428.36 1460
5429.05 1448
5429.75 1387
5430.44 1399
5431.14 1351
5431.83 1377
5432.53 1472
5433.22 1408
5433.92 1385
5434.61 1451
5435.31 1422
5436.00 1550
5436.70 1660
5437.40 1709
5438.09 1757
5438.79 1612
5439.48 1556
5440.18 1574
5440.87 1534
5441.57 1434
5442.27 1491
5442.96 1522
5443.66 1533
5444.35 1588
5445.05 1514
5445.75 1642
5446.44 1641
5447.14 1656
5447.83 1800
5448.53 1806
5449.23 1778
5449.92 1851
5450.62 1873
5451.32 1779
5452.01 1675
5452.71 1633
5453.41 1690
5454.10 1584
5454.80 1565
5455.50 1613
5456.19 1559
5456.89 1526
5457.59 1536
5458.28 1446
5458.98 1574
5459.68 1500
5460.37 1566
5461.07 1581
5461.77 1610
5462.47 1630
5463.16 1571
5463.86 1656
5464.56 1695
5465.25 1657
5465.95 1579
5466.65 1621
5467.35 1676
5468.04 1501
5468.74 1575
5469.44 1604
5470.14 1533
5470.84 1686
5471.53 1665
5472.23 1682
5472.93 1687
5473.63 1695
5474.32 1671
5475.02 1673
5475.72 1789
5476.42 1776
5477.12 1808
5477.82 1823
5478.51 1858
5479.21 1955
5479.91 2098
5480.61 2268
5481.31 2340
5482.01 2473
5482.70 2370
5483.40 2318
5484.10 2242
5484.80 1921
5485.50 2108
5486.20 1963
5486.90 1883
5487.59 1874
5488.29 1857
5488.99 1867
5489.69 1819
5490.39 1919
5491.09 1878
5491.79 1927
5492.49 2083
5493.19 2215
5493.89 2107
5494.58 2209
5495.28 2086
5495.98 2144
5496.68 2205
5497.38 2366
5498.08 2415
5498.78 2722
5499.48 2875
5500.18 3148
5500.88 3413
5501.58 3443
5502.28 3748
5502.98 3650
5503.68 3503
5504.38 3218
5505.08 2841
5505.78 2488
5506.48 2368
5507.18 2214
5507.88 2091
5508.58 2042
5509.28 2074
5509.98 1941
5510.68 1941
5511.38 2019
5512.08 1916
5512.78 1994
5513.48 1981
5514.18 1988
5514.88 1968
5515.58 2121
5516.28 2070
5516.98 2138
5517.68 1911
5518.39 1857
5519.09 1958
5519.79 1861
5520.49 2056
5521.19 1972
5521.89 1927
5522.59 1759
5523.29 1794
5523.99 1745
5524.69 1705
5525.40 1781
5526.10 1606
5526.80 1658
5527.50 1634
5528.20 1585
5528.90 1610
5529.60 1682
5530.31 1559
5531.01 1653
5531.71 1664
5532.41 1596
5533.11 1490
5533.81 1451
5534.52 1561
5535.22 1575
5535.92 1533
5536.62 1545
5537.32 1463
5538.02 1507
5538.73 1526
5539.43 1445
5540.13 1442
5540.83 1475
5541.54 1499
5542.24 1418
5542.94 1484
5543.64 1427
5544.34 1552
5545.05 1539
5545.75 1528
5546.45 1560
5547.15 1637
5547.86 1618
5548.56 1589
5549.26 1591
5549.97 1529
5550.67 1435
5551.37 1460
5552.07 1501
5552.78 1454
5553.48 1469
5554.18 1378
5554.89 1343
5555.59 1355
5556.29 1353
5557.00 1409
5557.70 1418
5558.40 1366
5559.11 1511
5559.81 1489
5560.51 1511
5561.22 1410
5561.92 1482
5562.62 1445
5563.33 1511
5564.03 1482
5564.73 1374
5565.44 1489
5566.14 1384
5566.85 1421
5567.55 1356
5568.25 1391
5568.96 1558
5569.66 1419
5570.37 1407
5571.07 1461
5571.77 1316
5572.48 1398
5573.18 1412
5573.89 1386
5574.59 1323
5575.29 1337
5576.00 1419
5576.70 1549
5577.41 1448
5578.11 1361
5578.82 1321
5579.52 1389
5580.23 1493
5580.93 1345
5581.64 1364
5582.34 1433
5583.05 1364
5583.75 1374
5584.46 1439
5585.16 1364
5585.87 1353
5586.57 1483
5587.28 1414
5587.98 1355
5588.69 1344
5589.39 1337
5590.10 1370
5590.80 1316
5591.51 1319
5592.21 1392
5592.92 1413
5593.62 1338
5594.33 1271
5595.04 1289
5595.74 1373
5596.45 1359
5597.15 1233
5597.86 1255
5598.56 1322
5599.27 1327
5599.98 1319
5600.68 1379
5601.39 1308
5602.09 1224
5602.80 1329
5603.51 1298
5604.21 1321
5604.92 1218
5605.62 1318
5606.33 1287
5607.04 1260
5607.74 1296
5608.45 1227
5609.16 1314
5609.86 1235
5610.57 1194
5611.28 1263
5611.98 1244
5612.69 1247
5613.40 1233
5614.10 1300
5614.81 1423
5615.52 1321
5616.22 1228
5616.93 1264
5617.64 1314
5618.35 1405
5619.05 1354
5619.76 1307
5620.47 1214
5621.17 1300
5621.88 1335
5622.59 1352
5623.30 1343
5624.00 1222
5624.71 1280
5625.42 1362
5626.13 1353
5626.83 1297
5627.54 1210
5628.25 1314
5628.96 1334
5629.67 1398
5630.37 1371
5631.08 1264
5631.79 1358
5632.50 1402
5633.21 1449
5633.91 1307
5634.62 1321
5635.33 1327
5636.04 1380
5636.75 1417
5637.45 1391
5638.16 1497
5638.87 1466
5639.58 1496
5640.29 1484
5641.00 1576
5641.70 1519
5642.41 1390
5643.12 1474
5643.83 1473
5644.54 1469
5645.25 1456
5645.96 1476
5646.67 1400
5647.38 1295
5648.08 1338
5648.79 1346
5649.50 1379
5650.21 1498
5650.92 1520
5651.63 1411
5652.34 1450
5653.05 1369
5653.76 1360
5654.47 1480
5655.18 1468
5655.89 1512
5656.60 1507
5657.30 1622
5658.01 1731
5658.72 1679
5659.43 1759
5660.14 1721
5660.85 1713
5661.56 1698
5662.27 1638
5662.98 1530
5663.69 1499
5664.40 1565
5665.11 1456
5665.82 1512
5666.53 1528
5667.24 1501
5667.95 1597
5668.66 1560
5669.37 1592
5670.08 1686
5670.79 1706
5671.50 1693
5672.22 1831
5672.93 1883
5673.64 1836
5674.35 1724
5675.06 1635
5675.77 1577
5676.48 1344
5677.19 1462
5677.90 1479
5678.61 1420
5679.32 1363
5680.03 1485
5680.74 1437
5681.46 1552
5682.17 1555
5682.88 1679
5683.59 1610
5684.30 1640
5685.01 1625
5685.72 1596
5686.43 1718
5687.15 1689
5687.86 1698
5688.57 1730
5689.28 1614
5689.99 1474
5690.70 1548
5691.42 1418
5692.13 1469
5692.84 1423
5693.55 1407
5694.26 1330
5694.97 1316
5695.69 1320
5696.40 1375
5697.11 1235
5697.82 1271
5698.53 1255
5699.25 1359
5699.96 1383
5700.67 1224
5701.38 1356
5702.10 1243
5702.81 1223
5703.52 1188
5704.23 1349
5704.95 1271
5705.66 1306
5706.37 1227
5707.08 1294
5707.80 1219
5708.51 1230
5709.22 1270
5709.93 1222
5710.65 1202
5711.36 1216
5712.07 1261
5712.79 1330
5713.50 1305
5714.21 1289
5714.93 1390
5715.64 1302
5716.35 1216
5717.07 1272
5717.78 1223
5718.49 1062
5719.21 1227
5719.92 1237
5720.63 1266
5721.35 1284
5722.06 1287
5722.77 1327
5723.49 1365
5724.20 1261
5724.92 1287
5725.63 1343
5726.34 1250
5727.06 1345
5727.77 1459
5728.48 1356
5729.20 1465
5729.91 1512
5730.63 1407
5731.34 1411
5732.06 1536
5732.77 1479
5733.48 1449
5734.20 1309
5734.91 1410
5735.63 1396
5736.34 1383
5737.06 1440
5737.77 1376
5738.49 1312
5739.20 1430
5739.91 1381
5740.63 1310
5741.34 1337
5742.06 1325
5742.77 1309
5743.49 1277
5744.20 1357
5744.92 1286
5745.63 1280
5746.35 1260
5747.06 1292
5747.78 1269
5748.49 1363
5749.21 1350
5749.93 1372
5750.64 1290
5751.36 1333
5752.07 1339
5752.79 1418
5753.50 1449
5754.22 1457
5754.93 1415
5755.65 1551
5756.37 1561
5757.08 1598
5757.80 1553
5758.51 1521
5759.23 1569
5759.95 1395
5760.66 1346
5761.38 1335
5762.09 1362
5762.81 1386
5763.53 1372
5764.24 1298
5764.96 1364
5765.67 1257
5766.39 1276
5767.11 1341
5767.82 1332
5768.54 1302
5769.26 1370
5769.97 1264
5770.69 1236
5771.41 1282
5772.12 1246
5772.84 1319
5773.56 1235
5774.27 1333
5774.99 1378
5775.71 1314
5776.42 1350
5777.14 1303
5777.86 1351
5778.58 1317
5779.29 1487
5780.01 1353
5780.73 1429
5781.45 1400
5782.16 1490
5782.88 1537
5783.60 1409
5784.31 1427
5785.03 1382
5785.75 1370
5786.47 1430
5787.19 1468
5787.90 1477
5788.62 1468
5789.34 1447
5790.06 1536
5790.77 1476
5791.49 1563
5792.21 1679
5792.93 1801
5793.65 1711
5794.36 1738
5795.08 1816
5795.80 1668
5796.52 1893
5797.24 2014
5797.96 2091
5798.67 2424
5799.39 2898
5800.11 3268
5800.83 3714
5801.55 3887
5802.27 3901
5802.99 3622
5803.70 3517
5804.42 3292
5805.14 2788
5805.86 2497
5806.58 2192
5807.30 2055
5808.02 1900
5808.74 1893
5809.46 1843
5810.17 1821
5810.89 1676
5811.61 1687
5812.33 1831
5813.05 1844
5813.77 1844
5814.49 1898
5815.21 1921
5815.93 1969
5816.65 1830
5817.37 1845
5818.09 1802
5818.81 1999
5819.53 1852
5820.25 1805
5820.97 1789
5821.69 1823
5822.41 1866
5823.13 1795
5823.85 1818
5824.57 1749
5825.29 1613
5826.01 1488
5826.73 1506
5827.45 1579
5828.17 1646
5828.89 1432
5829.61 1550
5830.33 1536
5831.05 1494
5831.77 1536
5832.49 1504
5833.21 1520
5833.93 1578
5834.65 1522
5835.37 1454
5836.09 1418
5836.81 1452
5837.53 1525
5838.25 1486
5838.97 1474
5839.70 1458
5840.42 1527
5841.14 1632
5841.86 1565
5842.58 1528
5843.30 1447
5844.02 1330
5844.74 1363
5845.46 1400
5846.19 1370
5846.91 1418
5847.63 1447
5848.35 1431
5849.07 1436
5849.79 1357
5850.51 1334
5851.24 1451
5851.96 1450
5852.68 1460
5853.40 1504
5854.12 1442
5854.85 1393
5855.57 1406
5856.29 1417
5857.01 1507
5857.73 1446
5858.46 1402
5859.18 1499
5859.90 1433
5860.62 1491
5861.34 1437
5862.07 1409
5862.79 1380
5863.51 1458
5864.23 1425
5864.96 1420
5865.68 1419
5866.40 1382
5867.12 1343
5867.85 1436
5868.57 1328
5869.29 1362
5870.01 1520
5870.74 1491
5871.46 1602
5872.18 1435
5872.91 1388
5873.63 1522
5874.35 1495
5875.08 1479
5875.80 1447
5876.52 1506
5877.25 1469
5877.97 1456
5878.69 1510
5879.42 1487
5880.14 1632
5880.86 1576
5881.59 1506
5882.31 1545
5883.03 1482
5883.76 1559
5884.48 1648
5885.20 1733
5885.93 1638
5886.65 1625
5887.38 1658
5888.10 1466
5888.82 1545
5889.55 1418
5890.27 1361
5891.00 1417
5891.72 1310
5892.44 1259
5893.17 1346
5893.89 1355
5894.62 1422
5895.34 1364
5896.07 1298
5896.79 1346
5897.51 1453
5898.24 1348
5898.96 1404
5899.69 1435
5900.41 1462
5901.14 1330
5901.86 1417
5902.59 1335
5903.31 1306
5904.04 1341
5904.76 1418
5905.49 1405
5906.21 1312
5906.94 1349
5907.66 1363
5908.39 1289
5909.11 1290
5909.84 1344
5910.56 1330
5911.29 1372
5912.01 1371
5912.74 1379
5913.46 1344
5914.19 1445
5914.92 1489
5915.64 1348
5916.37 1426
5917.09 1468
5917.82 1368
5918.54 1434
5919.27 1452
5920.00 1355
5920.72 1376
5921.45 1493
5922.17 1498
5922.90 1475
5923.63 1429
5924.35 1498
5925.08 1512
5925.80 1526
5926.53 1478
5927.26 1502
5927.98 1516
5928.71 1546
5929.44 1637
5930.16 1619
5930.89 1598
5931.62 1603
5932.34 1683
5933.07 1633
5933.80 1616
5934.52 1588
5935.25 1663
5935.98 1716
5936.70 1682
5937.43 1671
5938.16 1772
5938.88 1733
5939.61 1779
5940.34 1820
5941.07 1824
5941.79 1729
5942.52 1817
5943.25 1808
5943.97 1741
5944.70 1805
5945.43 1897
5946.16 1989
5946.88 1913
5947.61 1856
5948.34 2122
5949.07 2101
5949.80 2091
5950.52 2262
5951.25 2248
5951.98 2535
5952.71 2712
5953.43 2836
5954.16 2717
5954.89 2572
5955.62 2635
5956.35 2579
5957.07 2670
5957.80 2473
5958.53 2464
5959.26 2504
5959.99 2574
5960.72 2555
5961.44 2542
5962.17 2556
5962.90 2501
5963.63 2456
5964.36 2613
5965.09 2914
5965.82 3421
5966.54 3698
5967.27 3869
5968.00 4026
5968.73 3988
5969.46 3818
5970.19 3853
5970.92 3882
5971.65 3529
5972.38 3352
5973.11 3282
5973.83 2989
5974.56 2963
5975.29 3085
5976.02 2921
5976.75 3017
5977.48 2906
5978.21 2967
5978.94 2978
5979.67 3134
5980.40 3265
5981.13 3265
5981.86 3482
5982.59 3531
5983.32 3469
5984.05 3361
5984.78 3506
5985.51 3385
5986.24 3439
5986.97 3454
5987.70 3695
5988.43 3371
5989.16 3328
5989.89 3333
5990.62 3450
5991.35 3480
5992.08 3550
5992.81 3551
5993.54 3394
5994.27 3432
5995.00 3493
5995.73 3683
5996.46 3690
5997.19 3817
5997.92 3922
5998.65 3898
5999.38 4072
6000.11 4137
6000.85 3974
6001.58 3924
6002.31 3816
6003.04 3718
6003.77 3723
6004.50 3657
6005.23 3680
6005.96 3675
6006.69 3699
6007.43 3791
6008.16 3958
6008.89 4169
6009.62 4537
6010.35 5169
6011.08 6165
6011.81 7589
6012.54 9136
6013.28 10175
6014.01 11470
6014.74 12532
6015.47 12657
6016.20 12680
6016.94 12136
6017.67 11212
6018.40 10071
6019.13 8680
6019.86 7420
6020.59 6434
6021.33 5440
6022.06 4700
6022.79 4136
6023.52 3866
6024.26 3489
6024.99 3158
6025.72 3141
6026.45 2988
6027.19 2981
6027.92 2937
6028.65 3020
6029.38 3041
6030.12 2971
6030.85 2868
6031.58 2846
6032.31 2796
6033.05 2967
6033.78 2898
6034.51 2744
6035.25 2770
6035.98 2845
6036.71 2927
6037.44 2838
6038.18 2849
6038.91 3017
6039.64 3080
6040.38 3090
6041.11 2981
6041.84 3221
6042.58 3188
6043.31 3225
6044.04 3279
6044.78 3226
6045.51 3302
6046.24 3552
6046.98 3334
6047.71 3334
6048.45 3472
6049.18 3499
6049.91 3671
6050.65 3995
6051.38 4347
6052.11 4745
6052.85 5081
6053.58 5521
6054.32 5570
6055.05 5738
6055.79 5436
6056.52 4921
6057.25 4542
6057.99 4144
6058.72 3823
6059.46 3599
6060.19 3376
6060.93 3323
6061.66 3322
6062.39 3128
6063.13 3111
6063.86 3140
6064.60 3038
6065.33 2990
6066.07 3055
6066.80 3006
6067.54 2991
6068.27 3089
6069.01 3117
6069.74 2835
6070.48 2991
6071.21 2977
6071.95 2944
6072.68 2850
6073.42 2781
6074.15 2570
6074.89 2634
6075.62 2764
6076.36 2650
6077.10 2675
6077.83 2522
6078.57 2529
6079.30 2475
6080.04 2418
6080.77 2491
6081.51 2403
6082.25 2417
6082.98 2401
6083.72 2256
6084.45 2300
6085.19 2219
6085.93 2275
6086.66 2231
6087.40 2347
6088.13 2280
6088.87 2326
6089.61 2401
6090.34 2352
6091.08 2350
6091.81 2444
6092.55 2318
6093.29 2303
6094.02 2263
6094.76 2255
6095.50 2268
6096.23 2163
6096.97 2112
6097.71 2210
6098.44 2196
6099.18 2069
6099.92 1989
6100.65 1924
6101.39 1918
6102.13 2023
6102.87 2056
6103.60 1902
6104.34 1982
6105.08 1975
6105.81 1922
6106.55 1849
6107.29 1966
6108.03 2038
6108.76 1956
6109.50 1962
6110.24 1980
6110.98 1984
6111.71 2000
6112.45 2176
6113.19 2078
6113.93 2099
6114.66 2157
6115.40 2129
6116.14 2116
6116.88 2131
6117.62 2106
6118.35 2003
6119.09 2046
6119.83 1946
6120.57 1963
6121.31 2015
6122.04 2012
6122.78 1955
6123.52 2108
6124.26 2075
6125.00 2047
6125.74 2047
6126.47 2016
6127.21 2004
6127.95 2089
6128.69 2145
6129.43 2207
6130.17 2055
6130.91 2129
6131.64 2195
6132.38 2110
6133.12 1996
6133.86 2078
6134.60 2177
6135.34 2227
6136.08 2205
6136.82 2241
6137.56 2171
6138.30 2185
6139.04 2333
6139.77 2237
6140.51 2309
6141.25 2262
6141.99 2198
6142.73 2121
6143.47 2141
6144.21 2088
6144.95 2099
6145.69 2139
6146.43 2148
6147.17 2052
6147.91 2176
6148.65 2172
6149.39 2131
6150.13 2127
6150.87 2033
6151.61 2113
6152.35 2091
6153.09 2193
6153.83 2169
6154.57 2180
6155.31 2204
6156.05 2234
6156.79 2249
6157.53 2260
6158.27 2242
6159.01 2237
6159.75 2348
6160.49 2281
6161.23 2261
6161.97 2235
6162.71 2418
6163.45 2467
6164.20 2643
6164.94 2638
6165.68 2819
6166.42 2863
6167.16 3085
6167.90 3150
6168.64 3164
6169.38 3296
6170.12 3153
6170.86 3074
6171.61 3018
6172.35 2985
6173.09 2985
6173.83 2941
6174.57 2768
6175.31 2775
6176.05 2786
6176.79 2689
6177.54 2776
6178.28 2691
6179.02 2813
6179.76 2566
6180.50 2621
6181.24 2800
6181.99 2810
6182.73 2893
6183.47 2927
6184.21 2961
6184.95 2912
6185.70 2957
6186.44 2929
6187.18 2884
6187.92 2972
6188.66 3011
6189.41 3099
6190.15 3213
6190.89 3087
6191.63 3419
6192.38 3549
6193.12 3606
6193.86 3650
6194.60 3698
6195.35 3702
6196.09 3821
6196.83 3779
6197.57 3776
6198.32 3744
6199.06 3675
6199.80 3658
6200.55 3637
6201.29 3751
6202.03 3684
6202.78 3727
6203.52 4024
6204.26 4300
6205.00 4924
6205.75 5988
6206.49 7212
6207.23 9072
6207.98 11335
6208.72 13991
6209.46 16428
6210.21 18043
6210.95 19276
6211.70 18743
6212.44 17722
6213.18 15962
6213.93 13675
6214.67 11440
6215.41 9491
6216.16 7858
6216.90 6460
6217.65 5280
6218.39 4509
6219.13 4017
6219.88 3662
6220.62 3464
6221.37 3404
6222.11 3307
6222.85 3250
6223.60 3174
6224.34 3271
6225.09 3218
6225.83 3135
6226.58 2957
6227.32 2845
6228.07 2741
6228.81 2593
6229.56 2581
6230.30 2357
6231.04 2371
6231.79 2430
6232.53 2432
6233.28 2382
6234.02 2427
6234.77 2331
6235.51 2564
6236.26 2544
6237.00 2442
6237.75 2623
6238.49 2448
6239.24 2627
6239.99 2688
6240.73 2679
6241.48 2541
6242.22 2797
6242.97 2725
6243.71 2901
6244.46 3022
6245.20 3156
6245.95 3503
6246.70 3838
6247.44 4327
6248.19 4989
6248.93 5360
6249.68 6030
6250.42 6279
6251.17 5798
6251.92 5521
6252.66 4818
6253.41 4159
6254.15 3691
6254.90 3504
6255.65 3226
6256.39 3010
6257.14 2965
6257.89 2876
6258.63 2780
6259.38 2864
6260.13 2817
6260.87 2752
6261.62 2720
6262.37 2798
6263.11 2958
6263.86 2798
6264.61 3048
6265.35 2956
6266.10 2837
6266.85 2860
6267.59 2932
6268.34 2837
6269.09 2981
6269.83 2995
6270.58 2958
6271.33 2991
6272.08 2908
6272.82 2924
6273.57 2980
6274.32 2971
6275.06 3071
6275.81 3114
6276.56 3180
6277.31 3175
6278.05 3217
6278.80 3308
6279.55 3310
6280.30 3337
6281.05 3024
6281.79 2996
6282.54 2765
6283.29 2745
6284.04 2766
6284.78 2661
6285.53 2658
6286.28 2685
6287.03 2839
6287.78 2932
6288.53 3033
6289.27 3103
6290.02 3206
6290.77 3121
6291.52 2906
6292.27 2857
6293.02 2644
6293.76 2461
6294.51 2415
6295.26 2331
6296.01 2232
6296.76 2213
6297.51 2348
6298.26 2286
6299.00 2113
6299.75 2324
6300.50 2240
6301.25 2235
6302.00 2320
6302.75 2243
6303.50 2333
6304.25 2393
6305.00 2376
6305.75 2304
6306.50 2278
6307.24 2273
6307.99 2265
6308.74 2226
6309.49 2231
6310.24 2210
6310.99 2276
6311.74 2232
6312.49 2227
6313.24 2108
6313.99 2137
6314.74 2044
6315.49 2172
6316.24 2180
6316.99 2147
6317.74 2108
6318.49 2023
6319.24 2115
6319.99 2048
6320.74 1921
6321.49 2069
6322.24 2023
6322.99 1901
6323.74 1975
6324.49 1965
6325.24 1956
6325.99 1967
6326.74 1927
6327.49 1968
6328.24 2106
6328.99 2187
6329.74 2353
6330.50 2249
6331.25 2254
6332.00 2103
6332.75 2137
6333.50 2065
6334.25 1975
6335.00 1989
6335.75 2137
6336.50 2054
6337.25 2023
6338.00 1966
6338.76 1885
6339.51 1896
6340.26 1967
6341.01 1995
6341.76 2153
6342.51 1984
6343.26 2103
6344.02 2091
6344.77 1917
6345.52 2068
6346.27 2118
6347.02 2180
6347.77 2253
6348.53 2227
6349.28 2174
6350.03 2230
6350.78 2439
6351.53 2465
6352.29 2375
6353.04 2470
6353.79 2600
6354.54 2458
6355.29 2392
6356.05 2536
6356.80 2290
6357.55 2254
6358.30 2412
6359.06 2081
6359.81 2025
6360.56 1967
6361.31 1958
6362.07 1989
6362.82 1981
6363.57 1987
6364.32 1997
6365.08 1998
6365.83 1988
6366.58 1999
6367.33 2002
6368.09 2013
6368.84 2103
6369.59 2012
6370.35 2083
6371.10 2018
6371.85 1985
6372.61 1958
6373.36 1854
6374.11 1770
6374.87 1768
6375.62 1830
6376.37 1831
6377.13 1890
6377.88 1835
6378.63 1801
6379.39 1831
6380.14 1837
6380.89 1863
6381.65 1851
6382.40 1832
6383.16 1694
6383.91 1723
6384.66 1827
6385.42 1795
6386.17 1847
6386.92 1819
6387.68 1810
6388.43 1791
6389.19 1696
6389.94 1663
6390.70 1651
6391.45 1768
6392.20 1673
6392.96 1668
6393.71 1664
6394.47 1807
6395.22 1675
6395.98 1689
6396.73 1676
6397.49 1535
6398.24 1610
6399.00 1623
6399.75 1513
6400.51 1546
6401.26 1521
6402.02 1553
6402.77 1494
6403.53 1521
6404.28 1531
6405.04 1504
6405.79 1484
6406.55 1530
6407.30 1701
6408.06 1731
6408.81 1793
6409.57 1783
6410.32 1812
6411.08 1837
6411.83 1834
6412.59 1768
6413.34 1771
6414.10 1691
6414.86 1580
6415.61 1655
6416.37 1588
6417.12 1614
6417.88 1600
6418.64 1523
6419.39 1620
6420.15 1648
6420.90 1605
6421.66 1504
6422.42 1526
6423.17 1504
6423.93 1698
6424.68 1636
6425.44 1567
6426.20 1653
6426.95 1616
6427.71 1554
6428.47 1514
6429.22 1529
6429.98 1557
6430.74 1481
6431.49 1493
6432.25 1448
6433.01 1522
6433.76 1470
6434.52 1570
6435.28 1589
6436.03 1460
6436.79 1491
6437.55 1549
6438.30 1607
6439.06 1583
6439.82 1604
6440.58 1594
6441.33 1485
6442.09 1586
6442.85 1543
6443.61 1459
6444.36 1556
6445.12 1574
6445.88 1645
6446.64 1610
6447.39 1544
6448.15 1526
6448.91 1584
6449.67 1451
6450.42 1468
6451.18 1518
6451.94 1541
6452.70 1562
6453.46 1621
6454.21 1538
6454.97 1471
6455.73 1610
6456.49 1683
6457.25 1708
6458.00 1665
6458.76 1745
6459.52 1719
6460.28 1649
6461.04 1674
6461.80 1692
6462.55 1769
6463.31 1711
6464.07 1602
6464.83 1593
6465.59 1636
6466.35 1652
6467.11 1750
6467.87 1648
6468.62 1677
6469.38 1746
6470.14 1756
6470.90 1788
6471.66 1740
6472.42 1845
6473.18 1769
6473.94 1750
6474.70 1875
6475.46 1806
6476.22 1864
6476.97 1819
6477.73 1805
6478.49 1810
6479.25 1755
6480.01 1861
6480.77 1954
6481.53 1940
6482.29 1949
6483.05 2017
6483.81 2075
6484.57 2015
6485.33 2026
6486.09 2146
6486.85 2014
6487.61 2133
6488.37 2125
6489.13 2157
6489.89 2150
6490.65 2229
6491.41 2249
6492.17 2309
6492.93 2419
6493.69 2568
6494.45 2639
6495.21 2653
6495.97 2730
6496.73 2615
6497.49 2772
6498.26 2755
6499.02 2732
6499.78 2682
6500.54 2613
6501.30 2532
6502.06 2520
6502.82 2691
6503.58 2596
6504.34 2610
6505.10 2649
6505.86 2832
6506.62 3012
6507.39 2976
6508.15 3158
6508.91 3170
6509.67 3310
6510.43 3267
6511.19 3310
6511.95 3250
6512.72 3362
6513.48 3547
6514.24 3421
6515.00 3295
6515.76 3242
6516.52 3229
6517.28 3203
6518.05 3161
6518.81 3311
6519.57 3285
6520.33 3422
6521.09 3607
6521.86 3710
6522.62 3850
6523.38 3931
6524.14 4269
6524.90 4431
6525.67 4591
6526.43 5092
6527.19 5542
6527.95 6035
6528.72 6289
6529.48 6507
6530.24 6576
6531.00 6337
6531.77 6376
6532.53 6472
6533.29 6653
6534.05 7363
6534.82 8610
6535.58 10263
6536.34 12131
6537.11 13671
6537.87 14755
6538.63 14937
6539.39 14399
6540.16 13161
6540.92 11326
6541.68 9610
6542.45 7977
6543.21 6599
6543.97 5444
6544.74 4702
6545.50 3985
6546.26 3741
6547.03 3239
6547.79 3135
6548.55 3012
6549.32 2825
6550.08 2924
6550.84 2934
6551.61 2819
6552.37 2894
6553.14 2848
6553.90 2704
6554.66 2688
6555.43 2724
6556.19 2614
6556.96 2604
6557.72 2630
6558.48 2740
6559.25 2726
6560.01 2758
6560.78 2637
6561.54 2728
6562.31 2755
6563.07 2908
6563.83 3113
6564.60 3280
6565.36 3131
6566.13 3194
6566.89 3217
6567.66 3094
6568.42 3115
6569.19 3122
6569.95 3024
6570.72 3136
6571.48 3191
6572.25 3294
6573.01 3440
6573.78 3417
6574.54 3524
6575.31 3812
6576.07 3804
6576.84 3999
6577.60 4097
6578.37 3880
6579.13 3941
6579.90 3827
6580.66 3858
6581.43 3861
6582.19 3864
6582.96 3506
6583.73 3688
6584.49 3570
6585.26 3413
6586.02 3324
6586.79 3296
6587.55 3113
6588.32 3105
6589.09 3161
6589.85 3255
6590.62 3449
6591.38 3535
6592.15 3822
6592.92 4398
6593.68 4673
6594.45 4978
6595.22 5451
6595.98 5858
6596.75 5755
6597.51 5828
6598.28 5623
6599.05 5364
6599.81 4893
6600.58 4359
6601.35 3952
6602.11 3821
6602.88 3569
6603.65 3351
6604.41 3172
6605.18 3066
6605.95 3039
6606.71 3035
6607.48 3075
6608.25 3209
6609.02 3005
6609.78 3010
6610.55 2911
6611.32 2757
6612.08 2771
6612.85 2685
6613.62 2600
6614.39 2638
6615.15 2584
6615.92 2595
6616.69 2609
6617.46 2514
6618.22 2515
6618.99 2458
6619.76 2519
6620.53 2562
6621.30 2476
6622.06 2489
6622.83 2506
6623.60 2410
6624.37 2489
6625.13 2508
6625.90 2562
6626.67 2339
6627.44 2386
6628.21 2476
6628.98 2419
6629.74 2386
6630.51 2339
6631.28 2556
6632.05 2655
6632.82 2951
6633.59 3111
6634.35 3148
6635.12 3500
6635.89 3604
6636.66 3690
6637.43 3563
6638.20 3322
6638.97 3059
6639.74 2833
6640.50 2760
6641.27 2550
6642.04 2467
6642.81 2336
6643.58 2218
6644.35 2311
6645.12 2308
6645.89 2275
6646.66 2325
6647.43 2247
6648.20 2317
6648.97 2389
6649.73 2403
6650.50 2368
6651.27 2459
6652.04 2380
6652.81 2383
6653.58 2300
6654.35 2246
6655.12 2396
6655.89 2356
6656.66 2307
6657.43 2372
6658.20 2394
6658.97 2357
6659.74 2371
6660.51 2262
6661.28 2230
6662.05 2153
6662.82 2086
6663.59 2153
6664.36 2116
6665.13 2071
6665.90 2070
6666.67 2159
6667.44 2155
6668.22 2099
6668.99 2176
6669.76 2262
6670.53 2250
6671.30 2231
6672.07 2282
6672.84 2257
6673.61 2329
6674.38 2386
6675.15 2297
6675.92 2202
6676.69 2288
6677.46 2202
6678.24 2273
6679.01 2261
6679.78 2165
6680.55 2314
6681.32 2222
6682.09 2271
6682.86 2418
6683.63 2573
6684.41 2621
6685.18 2832
6685.95 2982
6686.72 2953
6687.49 2985
6688.26 2881
6689.04 2938
6689.81 2652
6690.58 2488
6691.35 2313
6692.12 2114
6692.90 2143
6693.67 2116
6694.44 2083
6695.21 2033
6695.98 1948
6696.76 1933
6697.53 2063
6698.30 2006
6699.07 2067
6699.84 2148
6700.62 2045
6701.39 1993
6702.16 1961
6702.93 2103
6703.71 2101
6704.48 1924
6705.25 1950
6706.03 2121
6706.80 2136
6707.57 2027
6708.34 2074
6709.12 2082
6709.89 2196
6710.66 2130
6711.44 2161
6712.21 2070
6712.98 2001
6713.75 2063
6714.53 2024
6715.30 2048
6716.07 1953
6716.85 1883
6717.62 1936
6718.39 1975
6719.17 1923
6719.94 1873
6720.72 1842
6721.49 1736
6722.26 1870
6723.04 1809
6723.81 1816
6724.58 1945
6725.36 1893
6726.13 1834
6726.91 1903
6727.68 1903
6728.45 1783
6729.23 1762
6730.00 1895
6730.78 1833
6731.55 1883
6732.32 1941
6733.10 1931
6733.87 1843
6734.65 1966
6735.42 1952
6736.20 1976
6736.97 1999
6737.74 1935
6738.52 1885
6739.29 1814
6740.07 1986
6740.84 2034
6741.62 2007
6742.39 2012
6743.17 2081
6743.94 2062
6744.72 1923
6745.49 2028
6746.27 2047
6747.04 2076
6747.82 2117
6748.59 2236
6749.37 2278
6750.14 2283
6750.92 2399
6751.69 2520
6752.47 2670
6753.24 2950
6754.02 3141
6754.80 3016
6755.57 2850
6756.35 2990
6757.12 2634
6757.90 2444
6758.67 2347
6759.45 2133
6760.23 2095
6761.00 2080
6761.78 2000
6762.55 1910
6763.33 1916
6764.11 1983
6764.88 1973
6765.66 1941
6766.43 1906
6767.21 1933
6767.99 2082
6768.76 1969
6769.54 1991
6770.32 1980
6771.09 1989
6771.87 1986
6772.64 1910
6773.42 1859
6774.20 1787
6774.97 1819
6775.75 1945
6776.53 1904
6777.31 1877
6778.08 1842
6778.86 1922
6779.64 1992
6780.41 1881
6781.19 1767
6781.97 1750
6782.74 1850
6783.52 1868
6784.30 1862
6785.08 1852
6785.85 1791
6786.63 1777
6787.41 1788
6788.19 1711
6788.96 1628
6789.74 1714
6790.52 1686
6791.30 1566
6792.07 1629
6792.85 1721
6793.63 1740
6794.41 1692
6795.18 1658
6795.96 1627
6796.74 1569
6797.52 1661
6798.30 1690
6799.07 1612
6799.85 1586
6800.63 1560
6801.41 1657
6802.19 1631
6802.97 1568
6803.74 1588
6804.52 1667
6805.30 1723
6806.08 1655
6806.86 1691
6807.64 1764
6808.41 1667
6809.19 1619
6809.97 1600
6810.75 1595
6811.53 1517
6812.31 1479
6813.09 1591
6813.87 1665
6814.64 1736
6815.42 1736
6816.20 1584
6816.98 1638
6817.76 1722
6818.54 1627
6819.32 1702
6820.10 1697
6820.88 1798
6821.66 1710
6822.44 1569
6823.22 1556
6824.00 1612
6824.78 1665
6825.55 1589
6826.33 1610
6827.11 1589
6827.89 1583
6828.67 1613
6829.45 1650
6830.23 1585
6831.01 1636
6831.79 1673
6832.57 1612
6833.35 1609
6834.13 1582
6834.91 1520
6835.69 1501
6836.47 1650
6837.25 1668
6838.03 1605
6838.81 1487
6839.60 1572
6840.38 1518
6841.16 1392
6841.94 1405
6842.72 1581
6843.50 1549
6844.28 1531
6845.06 1466
6845.84 1576
6846.62 1582
6847.40 1639
6848.18 1735
6848.96 1989
6849.74 2243
6850.53 2696
6851.31 2889
6852.09 3159
6852.87 3253
6853.65 3310
6854.43 3052
6855.21 2857
6855.99 2609
6856.77 2344
6857.56 2149
6858.34 1952
6859.12 1884
6859.90 1839
6860.68 1654
6861.46 1647
6862.25 1652
6863.03 1714
6863.81 1672
6864.59 1703
6865.37 1651
6866.15 1694
6866.94 1746
6867.72 1824
6868.50 1875
6869.28 1842
6870.07 1901
6870.85 1834
6871.63 1769
6872.41 1742
6873.19 1659
6873.98 1736
6874.76 1656
6875.54 1718
6876.32 1702
6877.11 1775
6877.89 1803
6878.67 1874
6879.45 1893
6880.24 1854
6881.02 1988
6881.80 2076
6882.59 2119
6883.37 2067
6884.15 2088
6884.93 2185
6885.72 2332
6886.50 2542
6887.28 3002
6888.07 3267
6888.85 3662
6889.63 3814
6890.42 3467
6891.20 3346
6891.98 2968
6892.77 2874
6893.55 2562
6894.33 2436
6895.12 2262
6895.90 2134
6896.68 2000
6897.47 1982
6898.25 2078
6899.04 2006
6899.82 1999
6900.60 1994
6901.39 2147
6902.17 2137
6902.95 2086
6903.74 2146
6904.52 2177
6905.31 2157
6906.09 1984
6906.88 2087
6907.66 2086
6908.44 2036
6909.23 2011
6910.01 1985
6910.80 2015
6911.58 1934
6912.37 1811
6913.15 1879
6913.94 1832
6914.72 1854
6915.50 1878
6916.29 1971
6917.07 1906
6917.86 1858
6918.64 1900
6919.43 1814
6920.21 1839
6921.00 1794
6921.78 1853
6922.57 1855
6923.35 1944
6924.14 1946
6924.93 1947
6925.71 1965
6926.50 2058
6927.28 1966
6928.07 1958
6928.85 2009
6929.64 2019
6930.42 1947
6931.21 1966
6931.99 2046
6932.78 2154
6933.57 2286
6934.35 2295
6935.14 2297
6935.92 2208
6936.71 2184
6937.50 2266
6938.28 2200
6939.07 2200
6939.85 2100
6940.64 2003
6941.43 2264
6942.21 2391
6943.00 2343
6943.78 2417
6944.57 2523
6945.36 2511
6946.14 2516
6946.93 2567
6947.72 2712
6948.50 2597
6949.29 2629
6950.08 2726
6950.86 2676
6951.65 2560
6952.44 2520
6953.22 2396
6954.01 2427
6954.80 2531
6955.58 2673
6956.37 2684
6957.16 2620
6957.95 2783
6958.73 2847
6959.52 2749
6960.31 2850
6961.10 2709
6961.88 2571
6962.67 2610
6963.46 2733
6964.24 2813
6965.03 2764
6965.82 2853
6966.61 2733
6967.40 2790
6968.18 2884
6968.97 2918
6969.76 2964
6970.55 3081
6971.33 3234
6972.12 3296
6972.91 3218
6973.70 3233
6974.49 3244
6975.27 3196
6976.06 3202
6976.85 3296
6977.64 3426
6978.43 3389
6979.22 3434
6980.00 3419
6980.79 3672
6981.58 4057
6982.37 4564
6983.16 5308
6983.95 6238
6984.74 7511
6985.52 8525
6986.31 9822
6987.10 10726
6987.89 10890
6988.68 10701
6989.47 9836
6990.26 8847
6991.05 7770
6991.83 6506
6992.62 5768
6993.41 5090
6994.20 4451
6994.99 4206
6995.78 4201
6996.57 4352
6997.36 4800
6998.15 5599
6998.94 6601
6999.73 7681
7000.52 8606
7001.31 8992
7002.10 9401
7002.89 8928
7003.68 8180
7004.47 7301
7005.26 6510
7006.05 5560
7006.84 4763
7007.63 3952
7008.42 3606
7009.21 3578
7010.00 3093
7010.79 3084
7011.58 3048
7012.37 3253
7013.16 3188
7013.95 3227
7014.74 3364
7015.53 3217
7016.32 3047
7017.11 2983
7017.90 2911
7018.69 2881
7019.48 2591
7020.27 2506
7021.06 2663
7021.85 2631
7022.64 2714
7023.43 2758
7024.22 2802
7025.02 2860
7025.81 3089
7026.60 3122
7027.39 3133
7028.18 2955
7028.97 3082
7029.76 2902
7030.55 2922
7031.34 2712
7032.14 2656
7032.93 2566
7033.72 2507
7034.51 2382
7035.30 2431
7036.09 2549
7036.88 2501
7037.68 2511
7038.47 2738
7039.26 2798
7040.05 2868
7040.84 2857
7041.64 2860
7042.43 2736
7043.22 2632
7044.01 2869
7044.80 2877
7045.60 2751
7046.39 2764
7047.18 2477
7047.97 2637
7048.76 2848
7049.56 2767
7050.35 3036
7051.14 3339
7051.93 3359
7052.73 3151
7053.52 2997
7054.31 2827
7055.10 2690
7055.90 2598
7056.69 2422
7057.48 2411
7058.27 2331
7059.07 2315
7059.86 2469
7060.65 2440
7061.45 2439
7062.24 2568
7063.03 2512
7063.83 2622
7064.62 2543
7065.41 2535
7066.21 2502
7067.00 2430
7067.79 2510
7068.59 2445
7069.38 2425
7070.17 2386
7070.97 2340
7071.76 2330
7072.55 2372
7073.35 2451
7074.14 2329
7074.93 2437
7075.73 2397
7076.52 2267
7077.32 2427
7078.11 2363
7078.90 2258
7079.70 2169
7080.49 2243
7081.29 2407
7082.08 2259
7082.87 2164
7083.67 2181
7084.46 2124
7085.26 2188
7086.05 2302
7086.85 2429
7087.64 2520
7088.43 2431
7089.23 2432
7090.02 2432
7090.82 2481
7091.61 2329
7092.41 2296
7093.20 2228
7094.00 2185
7094.79 2117
7095.59 1990
7096.38 1939
7097.18 1960
7097.97 1937
7098.77 1952
7099.56 1948
7100.36 1854
7101.15 1869
7101.95 1832
7102.74 1836
7103.54 1870
7104.33 1782
7105.13 1746
7105.92 1740
7106.72 1649
7107.52 1629
7108.31 1660
7109.11 1615
7109.90 1660
7110.70 1584
7111.49 1540
7112.29 1585
7113.09 1719
7113.88 1666
7114.68 1721
7115.47 1737
7116.27 1720
7117.07 1708
7117.86 1816
7118.66 1761
7119.45 1743
7120.25 1827
7121.05 1691
7121.84 1599
7122.64 1649
7123.44 1662
7124.23 1687
7125.03 1623
7125.83 1572
7126.62 1570
7127.42 1500
7128.22 1560
7129.01 1533
7129.81 1586
7130.61 1584
7131.40 1590
7132.20 1690
7133.00 1634
7133.79 1612
7134.59 1537
7135.39 1536
7136.19 1467
7136.98 1518
7137.78 1555
7138.58 1557
7139.38 1502
7140.17 1479
7140.97 1584
7141.77 1552
7142.57 1496
7143.36 1507
7144.16 1520
7144.96 1484
7145.76 1673
7146.55 1717
7147.35 1544
7148.15 1611
7148.95 1535
7149.74 1439
7150.54 1501
7151.34 1491
7152.14 1456
7152.94 1430
7153.74 1493
7154.53 1479
7155.33 1477
7156.13 1424
7156.93 1475
7157.73 1517
7158.53 1439
7159.32 1445
7160.12 1521
7160.92 1457
7161.72 1340
7162.52 1501
7163.32 1479
7164.12 1375
7164.91 1438
7165.71 1441
7166.51 1440
7167.31 1432
7168.11 1381
7168.91 1418
7169.71 1425
7170.51 1410
7171.31 1366
7172.11 1420
7172.90 1493
7173.70 1473
7174.50 1457
7175.30 1417
7176.10 1364
7176.90 1321
7177.70 1340
7178.50 1380
7179.30 1387
7180.10 1379
7180.90 1414
7181.70 1484
7182.50 1530
7183.30 1565
7184.10 1658
7184.90 1604
7185.70 1652
7186.50 1544
7187.30 1584
7188.10 1577
7188.90 1515
7189.70 1483
7190.50 1371
7191.30 1382
7192.10 1388
7192.90 1363
7193.70 1304
7194.50 1310
7195.30 1296
7196.10 1285
7196.90 1380
7197.70 1415
7198.50 1236
7199.30 1315
7200.11 1372
7200.91 1317
7201.71 1306
7202.51 1294
7203.31 1341
7204.11 1315
7204.91 1277
7205.71 1283
7206.51 1316
7207.31 1317
7208.12 1300
7208.92 1397
7209.72 1297
7210.52 1269
7211.32 1332
7212.12 1311
7212.92 1315
7213.72 1294
7214.53 1380
7215.33 1362
7216.13 1359
7216.93 1388
7217.73 1377
7218.53 1415
7219.34 1372
7220.14 1334
7220.94 1427
7221.74 1477
7222.54 1417
7223.35 1455
7224.15 1447
7224.95 1344
7225.75 1237
7226.56 1295
7227.36 1312
7228.16 1362
7228.96 1336
7229.76 1323
7230.57 1321
7231.37 1369
7232.17 1332
7232.97 1372
7233.78 1400
7234.58 1409
7235.38 1447
7236.19 1359
7236.99 1343
7237.79 1449
7238.59 1553
7239.40 1571
7240.20 1544
7241.00 1569
7241.81 1608
7242.61 1547
7243.41 1468
7244.22 1513
7245.02 1336
7245.82 1422
7246.63 1406
7247.43 1360
7248.23 1470
7249.04 1471
7249.84 1502
7250.64 1515
7251.45 1494
7252.25 1531
7253.05 1640
7253.86 1532
7254.66 1543
7255.46 1499
7256.27 1423
7257.07 1467
7257.88 1447
7258.68 1455
7259.48 1485
7260.29 1499
7261.09 1479
7261.90 1445
7262.70 1425
7263.51 1372
7264.31 1379
7265.11 1443
7265.92 1418
7266.72 1452
7267.53 1472
7268.33 1478
7269.14 1560
7269.94 1512
7270.75 1506
7271.55 1521
7272.36 1483
7273.16 1563
7273.97 1590
7274.77 1583
7275.58 1666
7276.38 1672
7277.19 1691
7277.99 1671
7278.80 1615
7279.60 1600
7280.41 1690
7281.21 1807
7282.02 1887
7282.82 2137
7283.63 2291
7284.43 2438
7285.24 2587
7286.04 2868
7286.85 2853
7287.66 2759
7288.46 2708
7289.27 2492
7290.07 2200
7290.88 2045
7291.68 1948
7292.49 1917
7293.30 1969
7294.10 1763
7294.91 1742
7295.71 1856
7296.52 1842
7297.33 1828
7298.13 1863
7298.94 1879
7299.74 1845
7300.55 1924
7301.36 1968
7302.16 1993
7302.97 2103
7303.78 2115
7304.58 2203
7305.39 2136
7306.20 2136
7307.00 2347
7307.81 2311
7308.62 2378
7309.42 2564
7310.23 2836
7311.04 2963
7311.84 3123
7312.65 3070
7313.46 3038
7314.27 2976
7315.07 2984
7315.88 2876
7316.69 2926
7317.49 2954
7318.30 3212
7319.11 3570
7319.92 4007
7320.72 4451
7321.53 4639
7322.34 4612
7323.15 4573
7323.95 4400
7324.76 3949
7325.57 3652
7326.38 3339
7327.19 3031
7327.99 2723
7328.80 2358
7329.61 2253
7330.42 2241
7331.22 2156
7332.03 2024
7332.84 2007
7333.65 1960
7334.46 2019
7335.27 2019
7336.07 1942
7336.88 2012
7337.69 1938
7338.50 2026
7339.31 2012
7340.12 1990
7340.92 1944
7341.73 1962
7342.54 1946
7343.35 1953
7344.16 1862
7344.97 1947
7345.78 1972
7346.59 1927
7347.39 1921
7348.20 1988
7349.01 2011
7349.82 2103
7350.63 2153
7351.44 2172
7352.25 2065
7353.06 2059
7353.87 1966
7354.68 1856
7355.49 1870
7356.30 1905
7357.11 1855
7357.92 1907
7358.72 1937
7359.53 1896
7360.34 1981
7361.15 1997
7361.96 2002
7362.77 1989
7363.58 1956
7364.39 1952
7365.20 1991
7366.01 1952
7366.82 1940
7367.63 2011
7368.44 1987
7369.25 1952
7370.06 1999
7370.87 2008
7371.68 1950
7372.49 1955
7373.30 1937
7374.11 2031
7374.93 2023
7375.74 1962
7376.55 1972
7377.36 2077
7378.17 2256
7378.98 2415
7379.79 2557
7380.60 2892
7381.41 2995
7382.22 3279
7383.03 3268
7383.84 3256
7384.65 3098
7385.46 2933
7386.28 2782
7387.09 2612
7387.90 2328
7388.71 2270
7389.52 2291
7390.33 2120
7391.14 1925
7391.95 1939
7392.77 1987
7393.58 2061
7394.39 1946
7395.20 1941
7396.01 1971
7396.82 2122
7397.64 2152
7398.45 2263
7399.26 2549
7400.07 2572
7400.88 2661
7401.69 2782
7402.51 2915
7403.32 3079
7404.13 2841
7404.94 2972
7405.76 2959
7406.57 2786
7407.38 2844
7408.19 2882
7409.00 3014
7409.82 2922
7410.63 2742
7411.44 2722
7412.25 2502
7413.07 2410
7413.88 2286
7414.69 1980
7415.50 1956
7416.32 1907
7417.13 1782
7417.94 1775
7418.76 1682
7419.57 1781
7420.38 1809
7421.19 1834
7422.01 1801
7422.82 1747
7423.63 1777
7424.45 1688
7425.26 1699
7426.07 1599
7426.89 1660
7427.70 1612
7428.51 1690
7429.33 1654
7430.14 1522
7430.95 1559
7431.77 1588
7432.58 1494
7433.39 1565
7434.21 1508
7435.02 1537
7435.84 1501
7436.65 1455
7437.46 1548
7438.28 1589
7439.09 1633
7439.91 1531
7440.72 1541
7441.53 1601
7442.35 1578
7443.16 1642
7443.98 1609
7444.79 1614
7445.60 1543
7446.42 1496
7447.23 1697
7448.05 1574
7448.86 1465
7449.68 1435
7450.49 1431
7451.31 1494
7452.12 1478
7452.94 1427
7453.75 1473
7454.57 1504
7455.38 1409
7456.20 1536
7457.01 1459
7457.83 1499
7458.64 1513
7459.46 1504
7460.27 1521
7461.09 1449
7461.90 1465
7462.72 1613
7463.53 1528
7464.35 1562
7465.16 1549
7465.98 1521
7466.79 1466
7467.61 1461
7468.42 1440
7469.24 1454
7470.06 1457
7470.87 1466
7471.69 1558
7472.50 1525
7473.32 1459
7474.13 1478
7474.95 1445
7475.77 1561
7476.58 1571
7477.40 1486
7478.21 1473
7479.03 1448
7479.85 1415
7480.66 1361
7481.48 1421
7482.30 1362
7483.11 1380
7483.93 1474
7484.75 1378
7485.56 1328
7486.38 1382
7487.20 1374
7488.01 1287
7488.83 1338
7489.65 1284
7490.46 1321
7491.28 1300
7492.10 1236
7492.91 1137
7493.73 1226
7494.55 1255
7495.36 1311
7496.18 1324
7497.00 1333
7497.82 1219
7498.63 1218
7499.45 1223
7500.27 1184
7501.08 1130
7501.90 1211
7502.72 1259
7503.54 1223
7504.35 1237
7505.17 1214
7505.99 1199
7506.81 1162
7507.62 1098
7508.44 1172
7509.26 1164
7510.08 1221
7510.90 1231
7511.71 1253
7512.53 1232
7513.35 1208
7514.17 1202
7514.99 1203
7515.80 1074
7516.62 1180
7517.44 1161
7518.26 1145
7519.08 1145
7519.90 1151
7520.71 1194
7521.53 1207
7522.35 1200
7523.17 1215
7523.99 1162
7524.81 1202
7525.63 1171
7526.45 1135
7527.26 1161
7528.08 1176
7528.90 1164
7529.72 1197
7530.54 1189
7531.36 1152
7532.18 1077
7533.00 1137
7533.82 1168
7534.64 1166
7535.45 1167
7536.27 1155
7537.09 1228
7537.91 1166
7538.73 1187
7539.55 1130
7540.37 1148
7541.19 1129
7542.01 1205
7542.83 1158
7543.65 1167
7544.47 1165
7545.29 1233
7546.11 1229
7546.93 1241
7547.75 1285
7548.57 1240
7549.39 1224
7550.21 1253
7551.03 1149
7551.85 1204
7552.67 1189
7553.49 1204
7554.31 1182
7555.13 1134
7555.95 1146
7556.77 1106
7557.59 1140
7558.41 1130
7559.23 1228
7560.05 1164
7560.87 1185
7561.69 1263
7562.51 1210
7563.34 1236
7564.16 1239
7564.98 1202
7565.80 1186
7566.62 1160
7567.44 1209
7568.26 1139
7569.08 1218
7569.90 1256
7570.72 1173
7571.55 1199
7572.37 1165
7573.19 1255
7574.01 1284
7574.83 1199
7575.65 1189
7576.47 1297
7577.30 1299
7578.12 1207
7578.94 1222
7579.76 1217
7580.58 1221
7581.40 1246
7582.23 1205
7583.05 1206
7583.87 1225
7584.69 1274
7585.51 1236
7586.33 1273
7587.16 1242
7587.98 1310
7588.80 1353
7589.62 1343
7590.45 1445
7591.27 1463
7592.09 1374
7592.91 1323
7593.74 1340
7594.56 1295
7595.38 1378
7596.20 1374
7597.03 1373
7597.85 1302
7598.67 1317
7599.49 1423
7600.32 1313
7601.14 1353
7601.96 1407
7602.78 1499
7603.61 1564
7604.43 1652
7605.25 1624
7606.08 1638
7606.90 1658
7607.72 1694
7608.55 1738
7609.37 1621
7610.19 1542
7611.02 1527
7611.84 1540
7612.66 1571
7613.49 1529
7614.31 1499
7615.13 1455
7615.96 1361
7616.78 1456
7617.60 1662
7618.43 1736
7619.25 1737
7620.08 1794
7620.90 1758
7621.72 1754
7622.55 1662
7623.37 1643
7624.20 1600
7625.02 1602
7625.84 1558
7626.67 1530
7627.49 1547
7628.32 1688
7629.14 1866
7629.97 1771
7630.79 1926
7631.61 2126
7632.44 2133
7633.26 2168
7634.09 2068
7634.91 2096
7635.74 1995
7636.56 1935
7637.39 1740
7638.21 1630
7639.04 1537
7639.86 1427
7640.69 1417
7641.51 1360
7642.34 1331
7643.16 1298
7643.99 1281
7644.81 1255
7645.64 1252
7646.46 1264
7647.29 1280
7648.11 1316
7648.94 1203
7649.76 1191
7650.59 1226
7651.42 1194
7652.24 1195
7653.07 1150
7653.89 1221
7654.72 1188
7655.54 1242
7656.37 1209
7657.20 1197
7658.02 1186
7658.85 1212
7659.67 1220
7660.50 1207
7661.33 1100
7662.15 1101
7662.98 1168
7663.80 1196
7664.63 1157
7665.46 1117
7666.28 1185
7667.11 1253
7667.94 1220
7668.76 1127
7669.59 1213
7670.42 1161
7671.24 1228
7672.07 1148
7672.90 1213
7673.72 1230
7674.55 1283
7675.38 1229
7676.20 1086
7677.03 1057
7677.86 1135
7678.68 1133
7679.51 1069
7680.34 1100
7681.16 1170
7681.99 1150
7682.82 1119
7683.65 1114
7684.47 1132
7685.30 1127
7686.13 1158
7686.96 1188
7687.78 1163
7688.61 1158
7689.44 1135
7690.27 1178
7691.09 1145
7691.92 1116
7692.75 1146
7693.58 1096
7694.41 1223
7695.23 1250
7696.06 1231
7696.89 1151
7697.72 1238
7698.55 1270
7699.37 1396
7700.20 1379
7701.03 1299
7701.86 1277
7702.69 1278
7703.51 1168
7704.34 1161
7705.17 1216
7706.00 1146
7706.83 1131
7707.66 1212
7708.49 1232
7709.31 1115
7710.14 1050
7710.97 1119
7711.80 1139
7712.63 1128
7713.46 1138
7714.29 1149
7715.12 1128
7715.95 1144
7716.77 1055
7717.60 1096
7718.43 1066
7719.26 1076
7720.09 1056
7720.92 1071
7721.75 1056
7722.58 1128
7723.41 1025
7724.24 1023
7725.07 1022
7725.90 1046
7726.73 1080
7727.56 1160
7728.39 1115
7729.22 1129
7730.05 1069
7730.88 1011
7731.71 1117
7732.54 1082
7733.37 1062
7734.20 1080
7735.03 1086
7735.86 977
7736.69 961
7737.52 1055
7738.35 1105
7739.18 1040
7740.01 1007
7740.84 1001
7741.67 1044
7742.50 1024
7743.33 972
7744.16 1045
7744.99 1017
7745.82 995
7746.65 1092
7747.48 1127
7748.31 1152
7749.14 1227
7749.97 1286
7750.81 1168
7751.64 1085
7752.47 1109
7753.30 1122
7754.13 1191
7754.96 1147
7755.79 1038
7756.62 1047
7757.45 1139
7758.29 1140
7759.12 1140
7759.95 1050
7760.78 1055
7761.61 1171
7762.44 1101
7763.27 1056
7764.11 1038
7764.94 1168
7765.77 1040
7766.60 1033
7767.43 1040
7768.26 980
7769.10 1033
7769.93 1066
7770.76 1020
7771.59 1026
7772.42 1014
7773.26 1026
7774.09 1080
7774.92 1001
7775.75 1105
7776.59 1106
7777.42 1076
7778.25 1026
7779.08 1052
7779.92 1010
7780.75 986
7781.58 1041
7782.41 1132
7783.25 1093
7784.08 1065
7784.91 1121
7785.74 1066
7786.58 1055
7787.41 1096
7788.24 1173
7789.08 1190
7789.91 1161
7790.74 1051
7791.57 1060
7792.41 1049
7793.24 1017
7794.07 1109
7794.91 1074
7795.74 1061
7796.57 1080
7797.41 1131
7798.24 1105
7799.07 1064
7799.91 1080
7800.74 1052
7801.58 1085
7802.41 1168
7803.24 1055
7804.08 1137
7804.91 1132
7805.74 1057
7806.58 1106
7807.41 1133
7808.25 1106
7809.08 1138
7809.91 1104
7810.75 1179
7811.58 1257
7812.42 1359
7813.25 1307
7814.09 1302
7814.92 1365
7815.75 1356
7816.59 1430
7817.42 1451
7818.26 1491
7819.09 1521
7819.93 1459
7820.76 1441
7821.60 1360
7822.43 1332
7823.27 1318
7824.10 1271
7824.94 1218
7825.77 1296
7826.61 1384
7827.44 1388
7828.28 1330
7829.11 1416
7829.95 1363
7830.78 1342
7831.62 1301
7832.45 1328
7833.29 1343
7834.12 1392
7834.96 1378
7835.79 1373
7836.63 1438
7837.46 1367
7838.30 1433
7839.14 1299
7839.97 1306
7840.81 1281
7841.64 1352
7842.48 1408
7843.31 1335
7844.15 1283
7844.99 1244
7845.82 1291
7846.66 1283
7847.49 1255
7848.33 1198
7849.17 1201
7850.00 1264
7850.84 1194
7851.68 1248
7852.51 1217
7853.35 1178
7854.18 1240
7855.02 1215
7855.86 1201
7856.69 1249
7857.53 1283
7858.37 1329
7859.20 1293
7860.04 1337
7860.88 1471
7861.71 1482
7862.55 1408
7863.39 1374
7864.23 1343
7865.06 1301
7865.90 1252
7866.74 1210
7867.57 1182
7868.41 1237
7869.25 1267
7870.09 1329
7870.92 1273
7871.76 1282
7872.60 1265
7873.44 1342
7874.27 1355
7875.11 1365
7875.95 1412
7876.79 1434
7877.62 1495
7878.46 1535
7879.30 1585
7880.14 1549
7880.97 1545
7881.81 1513
7882.65 1409
7883.49 1343
7884.33 1323
7885.16 1335
7886.00 1308
7886.84 1352
7887.68 1209
7888.52 1303
7889.36 1389
7890.19 1337
7891.03 1391
7891.87 1556
7892.71 1423
7893.55 1448
7894.39 1469
7895.23 1477
7896.06 1461
7896.90 1402
7897.74 1353
7898.58 1374
7899.42 1401
7900.26 1500
7901.10 1688
7901.94 1653
7902.77 1561
7903.61 1464
7904.45 1463
7905.29 1429
7906.13 1340
7906.97 1312
7907.81 1250
7908.65 1166
7909.49 1146
7910.33 1217
7911.17 1156
7912.01 1176
7912.85 1171
7913.69 1142
7914.53 1217
7915.37 1216
7916.21 1300
7917.05 1319
7917.89 1411
7918.73 1442
7919.57 1419
7920.41 1405
7921.25 1412
7922.09 1357
7922.93 1332
7923.77 1378
7924.61 1323
7925.45 1276
7926.29 1185
7927.13 1228
7927.97 1197
7928.81 1066
7929.65 1137
7930.49 1196
7931.33 1144
7932.17 1048
7933.01 1109
7933.85 1131
7934.69 1134
7935.53 1091
7936.37 1105
7937.21 1082
7938.05 1061
7938.90 1063
7939.74 1088
7940.58 1121
7941.42 1054
7942.26 1197
7943.10 1124
7943.94 1220
7944.78 1222
7945.63 1268
7946.47 1299
7947.31 1278
7948.15 1298
7948.99 1222
7949.83 1239
7950.67 1275
7951.52 1237
7952.36 1217
7953.20 1228
7954.04 1222
7954.88 1155
7955.72 1143
7956.57 1193
7957.41 1287
7958.25 1367
7959.09 1299
7959.93 1274
7960.78 1207
7961.62 1297
7962.46 1248
7963.30 1303
7964.15 1262
7964.99 1341
7965.83 1367
7966.67 1403
7967.52 1490
7968.36 1597
7969.20 1613
7970.04 1559
7970.89 1460
7971.73 1400
7972.57 1340
7973.41 1340
7974.26 1213
7975.10 1255
7975.94 1172
7976.79 1089
7977.63 1199
7978.47 1122
7979.31 1135
7980.16 1101
7981.00 1083
7981.84 1107
7982.69 1171
7983.53 1169
7984.37 1023
7985.22 1044
7986.06 1053
7986.90 1136
7987.75 1093
7988.59 1056
7989.44 1123
7990.28 1069
7991.12 1045
7991.97 982
7992.81 1008
7993.65 1060
7994.50 1062
7995.34 968
7996.19 1035
7997.03 1007
7997.87 931
7998.72 974
7999.56 999
8000.41 976
8001.25 996
8002.10 1082
8002.94 1032
8003.78 961
8004.63 1011
8005.47 988
8006.32 949
8007.16 939
8008.01 982
8008.85 1009
8009.70 968
8010.54 921
8011.39 889
8012.23 914
8013.08 887
8013.92 993
8014.77 973
8015.61 883
8016.46 914
8017.30 984
8018.15 984
8018.99 954
8019.84 928
8020.68 947
8021.53 929
8022.37 929
8023.22 922
8024.06 930
8024.91 923
8025.75 877
8026.60 936
8027.45 884
8028.29 896
8029.14 877
8029.98 942
8030.83 937
8031.67 887
8032.52 841
8033.37 898
8034.21 967
8035.06 851
8035.90 931
8036.75 895
8037.60 906
8038.44 915
8039.29 883
8040.14 908
8040.98 854
8041.83 943
8042.68 896
8043.52 843
8044.37 875
8045.21 875
8046.06 884
8046.91 856
8047.75 876
8048.60 829
8049.45 844
8050.30 879
8051.14 843
8051.99 843
8052.84 842
8053.68 855
8054.53 836
8055.38 845
8056.22 890
8057.07 898
8057.92 902
8058.77 822
8059.61 759
8060.46 799
8061.31 822
8062.16 841
8063.00 807
8063.85 830
8064.70 895
8065.55 803
8066.39 839
8067.24 832
8068.09 812
8068.94 830
8069.79 863
8070.63 862
8071.48 898
8072.33 864
8073.18 822
8074.03 750
8074.87 813
8075.72 869
8076.57 876
8077.42 807
8078.27 814
8079.12 879
8079.96 889
8080.81 873
8081.66 912
8082.51 871
8083.36 871
8084.21 850
8085.06 867
8085.90 847
8086.75 811
8087.60 865
8088.45 880
8089.30 819
8090.15 834
8091.00 895
8091.85 859
8092.70 853
8093.54 866
8094.39 846
8095.24 852
8096.09 856
8096.94 835
8097.79 832
8098.64 895
8099.49 852
8100.34 818
8101.19 885
8102.04 903
8102.89 849
8103.74 788
8104.59 822
8105.44 754
8106.29 760
8107.14 809
8107.99 777
8108.84 760
8109.69 884
8110.54 854
8111.39 835
8112.24 812
8113.09 840
8113.94 817
8114.79 736
8115.64 876
8116.49 867
8117.34 827
8118.19 857
8119.04 870
8119.89 886
8120.74 883
8121.59 838
8122.44 929
8123.29 894
8124.14 872
8124.99 838
8125.84 875
8126.70 860
8127.55 895
8128.40 835
8129.25 839
8130.10 958
8130.95 950
8131.80 935
8132.65 874
8133.50 889
8134.36 907
8135.21 969
8136.06 915
8136.91 938
8137.76 895
8138.61 888
8139.46 945
8140.32 951
8141.17 952
8142.02 975
8142.87 953
8143.72 925
8144.57 954
8145.43 1022
8146.28 1020
8147.13 984
8147.98 938
8148.83 1031
8149.69 961
8150.54 1021
8151.39 1095
8152.24 1026
8153.10 1072
8153.95 1156
8154.80 1303
8155.65 1344
8156.50 1289
8157.36 1347
8158.21 1321
8159.06 1225
8159.92 1126
8160.77 1097
8161.62 1053
8162.47 974
8163.33 1016
8164.18 1000
8165.03 976
8165.88 934
8166.74 938
8167.59 966
8168.44 918
8169.30 945
8170.15 971
8171.00 950
8171.86 886
8172.71 899
8173.56 920
8174.42 927
8175.27 953
8176.12 888
8176.98 875
8177.83 908
8178.68 894
8179.54 916
8180.39 881
8181.25 822
8182.10 850
8182.95 909
8183.81 873
8184.66 811
8185.51 844
8186.37 902
8187.22 788
8188.08 885
8188.93 867
8189.79 885
8190.64 850
8191.49 825
8192.35 800
8193.20 767
8194.06 810
8194.91 908
8195.77 844
8196.62 795
8197.47 790
8198.33 826
8199.18 808
8200.04 791
8200.89 836
8201.75 794
8202.60 822
8203.46 848
8204.31 861
8205.17 808
8206.02 773
8206.88 759
8207.73 770
8208.59 728
8209.44 807
8210.30 804
8211.15 840
8212.01 784
8212.87 897
8213.72 820
8214.58 793
8215.43 801
8216.29 877
8217.14 798
8218.00 765
8218.85 804
8219.71 844
8220.57 847
8221.42 816
8222.28 745
8223.13 783
8223.99 834
8224.85 868
8225.70 861
8226.56 778
8227.41 845
8228.27 845
8229.13 791
8229.98 837
8230.84 904
8231.70 773
8232.55 826
8233.41 818
8234.26 760
8235.12 761
8235.98 789
8236.83 809
8237.69 836
8238.55 819
8239.40 788
8240.26 860
8241.12 796
8241.98 766
8242.83 817
8243.69 880
8244.55 826
8245.40 828
8246.26 829
8247.12 788
8247.98 800
8248.83 782
8249.69 824
8250.55 768
8251.40 787
8252.26 773
8253.12 789
8253.98 822
8254.83 771
8255.69 791
8256.55 785
8257.41 794
8258.27 764
8259.12 775
8259.98 844
8260.84 875
8261.70 849
8262.55 835
8263.41 890
8264.27 851
8265.13 777
8265.99 760
8266.85 801
8267.70 817
8268.56 763
8269.42 823
8270.28 825
8271.14 752
8272.00 838
8272.85 812
8273.71 789
8274.57 823
8275.43 837
8276.29 835
8277.15 859
8278.01 766
8278.87 765
8279.72 865
8280.58 909
8281.44 850
8282.30 829
8283.16 838
8284.02 852
8284.88 909
8285.74 947
8286.60 883
8287.46 906
8288.32 971
8289.17 998
8290.03 915
8290.89 904
8291.75 980
8292.61 970
8293.47 1016
8294.33 977
8295.19 1038
8296.05 994
8296.91 983
8297.77 937
8298.63 890
8299.49 927
8300.35 900
8301.21 884
8302.07 899
8302.93 878
8303.79 884
8304.65 864
8305.51 850
8306.37 924
8307.23 907
8308.09 889
8308.95 857
8309.81 823
8310.67 822
8311.53 879
8312.39 885
8313.26 921
8314.12 845
8314.98 959
8315.84 864
8316.70 898
8317.56 879
8318.42 902
8319.28 955
8320.14 1016
8321.00 976
8321.86 967
8322.73 951
8323.59 896
8324.45 846
8325.31 817
8326.17 879
8327.03 858
8327.89 876
8328.75 786
8329.62 854
8330.48 837
8331.34 847
8332.20 847
8333.06 873
8333.92 878
8334.79 759
8335.65 770
8336.51 788
8337.37 858
8338.23 853
8339.09 870
8339.96 840
8340.82 819
8341.68 839
8342.54 865
8343.41 873
8344.27 967
8345.13 904
8345.99 875
8346.85 910
8347.72 929
8348.58 889
8349.44 897
8350.30 873
8351.17 931
8352.03 875
8352.89 836
8353.76 835
8354.62 845
8355.48 875
8356.34 894
8357.21 834
8358.07 827
8358.93 880
8359.80 988
8360.66 869
8361.52 895
8362.38 883
8363.25 894
8364.11 828
8364.97 931
8365.84 816
8366.70 855
8367.56 866
8368.43 927
8369.29 902
8370.16 912
8371.02 943
8371.88 877
8372.75 897
8373.61 836
8374.47 905
8375.34 869
8376.20 937
8377.07 886
8377.93 922
8378.79 881
8379.66 939
8380.52 948
8381.39 922
8382.25 942
8383.11 924
8383.98 913
8384.84 960
8385.71 967
8386.57 964
8387.44 928
8388.30 882
8389.17 903
8390.03 902
8390.89 960
8391.76 971
8392.62 919
8393.49 945
8394.35 982
8395.22 958
8396.08 881
8396.95 907
8397.81 924
8398.68 911
8399.54 971
8400.41 1003
8401.27 1034
8402.14 1050
8403.00 975
8403.87 1060
8404.74 1010
8405.60 1014
8406.47 1075
8407.33 1061
8408.20 1066
8409.06 1041
8409.93 1042
8410.79 1024
8411.66 1015
8412.53 1106
8413.39 1126
8414.26 1045
8415.12 1114
8415.99 1110
8416.86 1134
8417.72 1096
8418.59 1138
8419.45 1007
8420.32 1130
8421.19 1123
8422.05 1151
8422.92 1135
8423.78 1235
8424.65 1235
8425.52 1179
8426.38 1273
8427.25 1281
8428.12 1304
8428.98 1306
8429.85 1290
8430.72 1226
8431.58 1209
8432.45 1244
8433.32 1323
8434.18 1325
8435.05 1238
8435.92 1341
8436.79 1379
8437.65 1370
8438.52 1300
8439.39 1352
8440.25 1469
8441.12 1672
8441.99 1696
8442.86 1745
8443.72 1837
8444.59 1806
8445.46 1846
8446.33 1850
8447.19 1705
8448.06 1768
8448.93 1647
8449.80 1649
8450.66 1701
8451.53 1697
8452.40 1777
8453.27 1853
8454.14 2020
8455.00 2340
8455.87 2575
8456.74 2755
8457.61 2932
8458.48 2970
8459.34 2950
8460.21 2902
8461.08 2746
8461.95 2641
8462.82 2327
8463.69 2155
8464.55 2166
8465.42 2184
8466.29 2155
8467.16 2271
8468.03 2608
8468.90 3064
8469.77 3891
8470.63 4627
8471.50 5279
8472.37 5595
8473.24 5358
8474.11 4789
8474.98 4262
8475.85 3693
8476.72 3195
8477.59 2686
8478.45 2381
8479.32 2164
8480.19 1954
8481.06 1784
8481.93 1656
8482.80 1640
8483.67 1499
8484.54 1553
8485.41 1538
8486.28 1480
8487.15 1534
8488.02 1558
8488.89 1537
8489.76 1383
8490.63 1422
8491.50 1437
8492.37 1397
8493.24 1403
8494.11 1399
8494.98 1579
8495.85 1545
8496.72 1568
8497.59 1567
8498.46 1580
8499.33 1557
8500.20 1617
8501.07 1486
8501.94 1446
8502.81 1403
8503.68 1454
8504.55 1397
8505.42 1441
8506.29 1461
8507.16 1552
8508.03 1692
8508.90 1714
8509.77 1719
8510.65 1757
8511.52 1741
8512.39 1549
8513.26 1516
8514.13 1514
8515.00 1513
8515.87 1439
8516.74 1392
8517.61 1335
8518.48 1343
8519.36 1364
8520.23 1273
8521.10 1291
8521.97 1229
8522.84 1230
8523.71 1328
8524.58 1343
8525.46 1314
8526.33 1399
8527.20 1308
8528.07 1357
8528.94 1352
8529.81 1372
8530.69 1397
8531.56 1398
8532.43 1429
8533.30 1409
8534.17 1469
8535.05 1440
8535.92 1504
8536.79 1552
8537.66 1521
8538.54 1461
8539.41 1419
8540.28 1394
8541.15 1443
8542.02 1386
8542.90 1387
8543.77 1346
8544.64 1352
8545.51 1387
8546.39 1433
8547.26 1431
8548.13 1317
8549.01 1423
8549.88 1503
8550.75 1494
8551.62 1419
8552.50 1443
8553.37 1473
8554.24 1565
8555.12 1614
8555.99 1721
8556.86 1680
8557.74 1619
8558.61 1535
8559.48 1367
8560.36 1395
8561.23 1357
8562.10 1247
8562.98 1280
8563.85 1324
8564.72 1309
8565.60 1222
8566.47 1204
8567.34 1202
8568.22 1162
8569.09 1215
8569.97 1166
8570.84 1207
8571.71 1179
8572.59 1206
8573.46 1213
8574.34 1222
8575.21 1140
8576.08 1259
8576.96 1199
8577.83 1115
8578.71 1224
8579.58 1177
8580.46 1134
8581.33 1117
8582.20 1199
8583.08 1154
8583.95 1133
8584.83 1080
8585.70 1113
8586.58 1086
8587.45 1113
8588.33 1158
8589.20 1172
8590.08 1161
8590.95 1145
8591.83 1135
8592.70 1142
8593.58 1163
8594.45 1171
8595.33 1184
8596.20 1128
8597.08 1143
8597.95 1114
8598.83 1141
8599.70 1083
8600.58 1120
8601.45 1057
8602.33 1083
8603.21 1072
8604.08 1073
8604.96 1056
8605.83 1113
8606.71 1148
8607.58 1124
8608.46 1212
8609.34 1140
8610.21 1101
8611.09 1121
8611.96 1106
8612.84 1232
8613.72 1180
8614.59 1189
8615.47 1234
8616.34 1190
8617.22 1251
8618.10 1244
8618.97 1243
8619.85 1232
8620.73 1250
8621.60 1228
8622.48 1271
8623.36 1293
8624.23 1257
8625.11 1296
8625.99 1316
8626.86 1248
8627.74 1268
8628.62 1292
8629.49 1290
8630.37 1416
8631.25 1434
8632.12 1413
8633.00 1419
8633.88 1448
8634.76 1496
8635.63 1549
8636.51 1469
8637.39 1469
8638.26 1456
8639.14 1484
8640.02 1428
8640.90 1520
8641.77 1524
8642.65 1495
8643.53 1460
8644.41 1586
8645.28 1630
8646.16 1533
8647.04 1607
8647.92 1574
8648.80 1561
8649.67 1599
8650.55 1638
8651.43 1557
8652.31 1637
8653.19 1593
8654.06 1698
8654.94 1672
8655.82 1671
8656.70 1729
8657.58 1693
8658.46 1730
8659.33 1789
8660.21 1878
8661.09 1853
8661.97 1746
8662.85 1856
8663.73 1872
8664.61 1764
8665.48 1784
8666.36 1819
8667.24 1816
8668.12 1890
8669.00 1906
8669.88 2009
8670.76 2191
8671.64 2487
8672.52 2864
8673.40 3451
8674.27 3924
8675.15 4257
8676.03 4659
8676.91 4838
8677.79 4610
8678.67 4323
8679.55 4048
8680.43 3642
8681.31 3147
8682.19 2788
8683.07 2600
8683.95 2296
8684.83 2119
8685.71 2025
8686.59 1996
8687.47 1993
8688.35 2114
8689.23 2224
8690.11 2560
8690.99 2998
8691.87 3614
8692.75 4207
8693.63 4629
8694.51 4748
8695.39 4713
8696.27 4468
8697.15 4073
8698.03 3535
8698.91 3098
8699.79 2801
8700.67 2385
8701.55 2077
8702.43 1864
8703.31 1809
8704.19 1695
8705.07 1674
8705.95 1611
8706.84 1634
8707.72 1572
8708.60 1535
8709.48 1559
8710.36 1495
8711.24 1497
8712.12 1494
8713.00 1528
8713.88 1630
8714.76 1548
8715.65 1520
8716.53 1497
8717.41 1502
8718.29 1356
8719.17 1371
8720.05 1339
8720.93 1314
8721.82 1365
8722.70 1382
8723.58 1351
8724.46 1426
8725.34 1384
8726.22 1303
8727.11 1355
8727.99 1404
8728.87 1387
8729.75 1492
8730.63 1490
8731.52 1522
8732.40 1510
8733.28 1614
8734.16 1616
8735.05 1488
8735.93 1476
8736.81 1376
8737.69 1490
8738.58 1428
8739.46 1367
8740.34 1413
8741.22 1334
8742.11 1283
8742.99 1380
8743.87 1331
8744.75 1315
8745.64 1307
8746.52 1346
8747.40 1332
8748.28 1337
8749.17 1365
8750.05 1352
8750.93 1366
8751.82 1445
8752.70 1408
8753.58 1384
8754.47 1454
8755.35 1409
8756.23 1516
8757.12 1462
8758.00 1643
8758.88 1549
8759.77 1488
8760.65 1495
8761.53 1554
8762.42 1521
8763.30 1498
8764.19 1456
8765.07 1372
8765.95 1380
8766.84 1362
8767.72 1319
8768.60 1356
8769.49 1414
8770.37 1367
8771.26 1397
8772.14 1458
8773.03 1438
8773.91 1469
8774.79 1346
8775.68 1353
8776.56 1306
8777.45 1323
8778.33 1233
8779.22 1245
8780.10 1241
8780.98 1251
8781.87 1213
8782.75 1170
8783.64 1140
8784.52 1149
8785.41 1139
8786.29 1162
8787.18 1184
8788.06 1132
8788.95 1206
8789.83 1214
8790.72 1208
8791.60 1164
8792.49 1191
8793.37 1152
8794.26 1241
8795.14 1182
8796.03 1221
8796.92 1196
8797.80 1150
8798.69 1130
8799.57 1156
8800.46 1200
8801.34 1136
8802.23 1178
8803.11 1237
8804.00 1194
8804.89 1252
8805.77 1337
8806.66 1297
8807.54 1183
8808.43 1215
8809.32 1164
8810.20 1208
8811.09 1185
8811.97 1074
8812.86 1089
8813.75 1057
8814.63 1023
8815.52 1045
8816.41 1079
8817.29 1055
8818.18 1064
8819.06 1080
8819.95 1141
8820.84 1084
8821.72 1090
8822.61 1144
8823.50 1104
8824.38 1098
8825.27 1039
8826.16 1117
8827.05 1025
8827.93 1087
8828.82 1112
8829.71 1066
8830.59 1054
8831.48 1053
8832.37 1063
8833.25 1050
8834.14 1012
8835.03 961
8835.92 1040
8836.80 1030
8837.69 988
8838.58 940
8839.47 936
8840.35 1016
8841.24 1009
8842.13 928
8843.02 934
8843.90 1002
8844.79 968
8845.68 964
8846.57 940
8847.46 983
8848.34 986
8849.23 975
8850.12 888
8851.01 879
8851.90 897
8852.78 989
8853.67 916
8854.56 911
8855.45 884
8856.34 899
8857.23 875
8858.12 888
8859.00 923
8859.89 847
8860.78 885
8861.67 885
8862.56 823
8863.45 928
8864.34 874
8865.22 851
8866.11 936
8867.00 918
8867.89 900
8868.78 880
8869.67 839
8870.56 859
8871.45 787
8872.34 903
8873.23 901
8874.12 832
8875.00 854
8875.89 807
8876.78 785
8877.67 821
8878.56 804
8879.45 804
8880.34 860
8881.23 823
8882.12 704
8883.01 798
8883.90 849
8884.79 813
8885.68 880
8886.57 790
8887.46 763
8888.35 791
8889.24 845
8890.13 827
8891.02 766
8891.91 789
8892.80 753
8893.69 782
8894.58 719
8895.47 765
8896.36 808
8897.25 744
8898.14 743
8899.03 760
8899.92 758
8900.81 759
8901.71 773
8902.60 722
8903.49 720
8904.38 779
8905.27 778
8906.16 746
8907.05 777
8907.94 748
8908.83 738
8909.72 735
8910.61 706
8911.51 751
8912.40 725
8913.29 715
8914.18 762
8915.07 724
8915.96 696
8916.85 711
8917.75 751
8918.64 758
8919.53 758
8920.42 752
8921.31 784
8922.20 739
8923.09 739
8923.99 732
8924.88 732
8925.77 753
8926.66 755
8927.55 739
8928.45 730
8929.34 695
8930.23 743
8931.12 713
8932.01 704
8932.91 798
8933.80 749
8934.69 773
8935.58 706
8936.48 790
8937.37 736
8938.26 695
8939.15 724
8940.05 685
8940.94 678
8941.83 690
8942.72 730
8943.62 692
8944.51 770
8945.40 738
8946.30 713
8947.19 759
8948.08 696
8948.97 668
8949.87 698
8950.76 691
8951.65 689
8952.55 649
8953.44 717
8954.33 694
8955.23 699
8956.12 708
8957.01 638
8957.91 689
8958.80 703
8959.69 685
8960.59 743
8961.48 681
8962.38 683
8963.27 731
8964.16 740
8965.06 675
8965.95 708
8966.85 675
8967.74 714
8968.63 729
8969.53 796
8970.42 685
8971.32 655
8972.21 673
8973.10 781
8974.00 724
8974.89 655
8975.79 669
8976.68 682
8977.58 721
8978.47 697
8979.36 705
8980.26 658
8981.15 693
8982.05 695
8982.94 711
8983.84 752
8984.73 718
8985.63 722
8986.52 699
8987.42 673
8988.31 635
8989.21 605
8990.10 672
8991.00 652
8991.89 633
8992.79 631
8993.68 653
8994.58 642
8995.47 685
8996.37 635
8997.27 641
8998.16 688
8999.06 636
8999.95 645
9000.85 623
9001.74 616
9002.64 638
9003.53 672
9004.43 653
9005.33 625
9006.22 646
9007.12 654
9008.01 618
9008.91 618
9009.81 618
9010.70 618
9011.60 659
9012.49 676
9013.39 691
9014.29 620
9015.18 613
9016.08 622
9016.98 637
9017.87 650
9018.77 700
9019.67 668
9020.56 648
9021.46 606
9022.36 684
9023.25 602
9024.15 602
9025.05 679
9025.94 696
9026.84 633
9027.74 681
9028.63 686
9029.53 639
9030.43 680
9031.33 666
9032.22 695
9033.12 622
9034.02 646
9034.91 668
9035.81 613
9036.71 633
9037.61 662
9038.50 692
9039.40 676
9040.30 686
9041.20 620
9042.10 627
9042.99 682
9043.89 668
9044.79 650
9045.69 668
9046.58 639
9047.48 644
9048.38 634
9049.28 579
9050.18 625
9051.07 653
9051.97 670
9052.87 655
9053.77 666
9054.67 692
9055.57 691
9056.46 683
9057.36 630
9058.26 664
9059.16 656
9060.06 733
9060.96 673
9061.86 659
9062.75 629
9063.65 688
9064.55 709
9065.45 660
9066.35 677
9067.25 678
9068.15 676
9069.05 636
9069.95 674
9070.84 614
9071.74 632
9072.64 638
9073.54 661
9074.44 681
9075.34 647
9076.24 709
9077.14 675
9078.04 724
9078.94 716
9079.84 694
9080.74 701
9081.64 657
9082.54 639
9083.44 692
9084.34 730
9085.24 676
9086.14 687
9087.04 670
9087.94 708
9088.84 740
9089.74 696
9090.64 702
9091.54 735
9092.44 707
9093.34 699
9094.24 710
9095.14 766
9096.04 683
9096.94 671
9097.84 678
9098.74 646
9099.64 700
9100.54 692
9101.44 703
9102.34 667
9103.24 644
9104.14 667
9105.04 703
9105.95 643
9106.85 677
9107.75 646
9108.65 651
9109.55 629
9110.45 594
9111.35 629
9112.25 637
9113.15 671
9114.06 630
9114.96 676
9115.86 637
9116.76 660
9117.66 654
9118.56 632
9119.46 647
9120.37 614
9121.27 634
9122.17 621
9123.07 605
9123.97 597
9124.87 665
9125.78 627
9126.68 685
9127.58 616
9128.48 623
9129.38 598
9130.29 645
9131.19 656
9132.09 678
9132.99 646
9133.89 634
9134.80 668
9135.70 665
9136.60 618
9137.50 563
9138.41 651
9139.31 682
9140.21 666
9141.11 616
9142.02 616
9142.92 623
9143.82 625
9144.72 641
9145.63 667
9146.53 648
9147.43 584
9148.34 591
9149.24 585
9150.14 621
9151.05 618
9151.95 648
9152.85 629
9153.76 602
9154.66 616
9155.56 627
9156.47 578
9157.37 600
9158.27 589
9159.18 609
9160.08 646
9160.98 627
9161.89 622
9162.79 589
9163.69 636
9164.60 675
9165.50 635
9166.41 632
9167.31 620
9168.21 628
9169.12 630
9170.02 630
9170.93 635
9171.83 589
9172.73 599
9173.64 656
9174.54 647
9175.45 677
9176.35 639
9177.25 636
9178.16 691
9179.06 653
9179.97 692
9180.87 642
9181.78 636
9182.68 737
9183.59 649
9184.49 584
9185.40 657
9186.30 646
9187.21 703
9188.11 632
9189.02 641
9189.92 632
9190.83 619
9191.73 638
9192.64 646
9193.54 646
9194.45 635
9195.35 701
9196.26 670
9197.16 668
9198.07 692
9198.97 608
9199.88 647
9200.78 666
9201.69 668
9202.60 711
9203.50 698
9204.41 699
9205.31 704
9206.22 669
9207.13 601
9208.03 633
9208.94 607
9209.84 643
9210.75 644
9211.66 641
9212.56 642
9213.47 653
9214.37 589
9215.28 613
9216.19 600
9217.09 688
9218.00 654
9218.91 664
9219.81 702
9220.72 666
9221.63 663
9222.53 632
9223.44 636
9224.35 700
9225.25 607
9226.16 637
9227.07 650
9227.97 644
9228.88 636
9229.79 595
9230.69 583
9231.60 591
9232.51 602
9233.41 603
9234.32 592
9235.23 608
9236.14 617
9237.04 634
9237.95 589
9238.86 676
9239.77 646
9240.67 607
9241.58 583
9242.49 591
9243.40 649
9244.30 635
9245.21 653
9246.12 686
9247.03 651
9247.94 664
9248.84 628
9249.75 591
9250.66 622
9251.57 681
9252.48 640
9253.38 608
9254.29 612
9255.20 660
9256.11 652
9257.02 679
9257.93 574
9258.83 586
9259.74 616
9260.65 639
9261.56 591
9262.47 552
9263.38 613
9264.29 650
9265.19 648
9266.10 635
9267.01 661
9267.92 592
9268.83 608
9269.74 570
9270.65 612
9271.56 653
9272.47 628
9273.37 612
9274.28 608
9275.19 579
9276.10 658
9277.01 643
9277.92 615
9278.83 669
9279.74 622
9280.65 649
9281.56 688
9282.47 656
9283.38 588
9284.29 617
9285.20 635
9286.11 597
9287.02 594
9287.93 647
9288.84 649
9289.75 622
9290.66 633
9291.57 655
9292.48 693
9293.39 618
9294.30 639
9295.21 632
9296.12 607
9297.03 614
9297.94 626
9298.85 698
9299.76 674
9300.67 674
9301.58 669
9302.49 658
9303.40 716
9304.31 703
9305.22 655
9306.13 658
9307.04 677
9307.95 717
9308.87 766
9309.78 822
9310.69 770
9311.60 725
9312.51 810
9313.42 789
9314.33 768
9315.24 715
9316.15 666
9317.07 714
9317.98 700
9318.89 630
9319.80 645
9320.71 659
9321.62 681
9322.53 730
9323.45 653
9324.36 587
9325.27 591
9326.18 657
9327.09 681
9328.00 672
9328.92 651
9329.83 618
9330.74 586
9331.65 583
9332.56 594
9333.48 599
9334.39 587
9335.30 632
9336.21 650
9337.13 593
9338.04 635
9338.95 647
9339.86 664
9340.77 683
9341.69 702
9342.60 695
9343.51 672
9344.43 645
9345.34 650
9346.25 656
9347.16 611
9348.08 561
9348.99 612
9349.90 615
9350.81 641
9351.73 574
9352.64 575
9353.55 632
9354.47 629
9355.38 623
9356.29 629
9357.21 681
9358.12 658
9359.03 657
9359.95 610
9360.86 637
9361.77 679
9362.69 596
9363.60 596
9364.51 559
9365.43 618
9366.34 634
9367.26 546
9368.17 596
9369.08 635
9370.00 610
9370.91 610
9371.82 654
9372.74 585
9373.65 606
9374.57 652
9375.48 652
9376.40 631
9377.31 627
9378.22 650
9379.14 619
9380.05 605
9380.97 634
9381.88 621
9382.80 601
9383.71 638
9384.62 653
9385.54 649
9386.45 646
9387.37 667
9388.28 641
9389.20 663
9390.11 717
9391.03 698
9391.94 664
9392.86 752
9393.77 694
9394.69 698
9395.60 755
9396.52 742
9397.43 694
9398.35 659
9399.26 670
9400.18 678
9401.10 675
9402.01 625
9402.93 706
9403.84 690
9404.76 670
9405.67 661
9406.59 644
9407.50 640
9408.42 657
9409.34 701
9410.25 687
9411.17 695
9412.08 688
9413.00 693
9413.92 616
9414.83 653
9415.75 673
9416.66 610
9417.58 653
9418.50 621
9419.41 676
9420.33 691
9421.25 624
9422.16 644
9423.08 659
9423.99 664
9424.91 665
9425.83 682
9426.74 723
9427.66 670
9428.58 665
9429.49 617
9430.41 655
9431.33 674
9432.25 644
9433.16 708
9434.08 719
9435.00 705
9435.91 659
9436.83 732
9437.75 771
9438.67 688
9439.58 694
9440.50 697
9441.42 716
9442.33 708
9443.25 686
9444.17 693
9445.09 710
9446.00 735
9446.92 684
9447.84 709
9448.76 689
9449.68 734
9450.59 696
9451.51 750
9452.43 746
9453.35 766
9454.26 818
9455.18 870
9456.10 869
9457.02 857
9457.94 790
9458.86 815
9459.77 763
9460.69 794
9461.61 741
9462.53 675
9463.45 666
9464.37 699
9465.28 700
9466.20 704
9467.12 734
9468.04 727
9468.96 676
9469.88 677
9470.80 782
9471.72 761
9472.63 728
9473.55 725
9474.47 689
9475.39 720
9476.31 746
9477.23 743
9478.15 713
9479.07 732
9479.99 807
9480.91 737
9481.83 770
9482.74 728
9483.66 772
9484.58 804
9485.50 822
9486.42 797
9487.34 711
9488.26 681
9489.18 712
9490.10 777
9491.02 702
9491.94 683
9492.86 706
9493.78 718
9494.70 748
9495.62 711
9496.54 691
9497.46 689
9498.38 756
9499.30 718
9500.22 726
9501.14 658
9502.06 698
9502.98 739
9503.90 752
9504.82 668
9505.74 698
9506.66 676
9507.59 704
9508.51 651
9509.43 692
9510.35 762
9511.27 767
9512.19 768
9513.11 767
9514.03 793
9514.95 810
9515.87 804
9516.79 746
9517.71 769
9518.64 772
9519.56 778
9520.48 814
9521.40 792
9522.32 740
9523.24 800
9524.16 777
9525.08 826
9526.01 832
9526.93 774
9527.85 823
9528.77 853
9529.69 880
9530.61 875
9531.54 980
9532.46 1051
9533.38 1150
9534.30 1155
9535.22 1114
9536.15 1181
9537.07 1170
9537.99 1150
9538.91 1061
9539.83 934
9540.76 986
9541.68 954
9542.60 980
9543.52 907
9544.45 871
9545.37 838
9546.29 823
9547.21 869
9548.14 828
9549.06 861
9549.98 783
9550.90 775
9551.83 758
9552.75 764
9553.67 746
9554.59 764
9555.52 901
9556.44 856
9557.36 895
9558.29 867
9559.21 921
9560.13 907
9561.06 931
9561.98 922
9562.90 960
9563.83 907
9564.75 888
9565.67 839
9566.60 823
9567.52 755
9568.44 771
9569.37 804
9570.29 745
9571.21 796
9572.14 769
9573.06 807
9573.98 865
9574.91 784
9575.83 857
9576.76 829
9577.68 764
9578.60 803
9579.53 829
9580.45 801
9581.38 811
9582.30 795
9583.23 830
9584.15 776
9585.07 742
9586.00 767
9586.92 800
9587.85 807
9588.77 815
9589.70 784
9590.62 828
9591.55 743
9592.47 789
9593.40 770
9594.32 779
9595.24 815
9596.17 831
9597.09 787
9598.02 831
9598.94 829
9599.87 792
9600.79 803
9601.72 803
9602.65 790
9603.57 806
9604.50 826
9605.42 852
9606.35 828
9607.27 900
9608.20 907
9609.12 888
9610.05 839
9610.97 882
9611.90 854
9612.83 936
9613.75 911
9614.68 916
9615.60 895
9616.53 931
9617.45 887
9618.38 926
9619.31 872
9620.23 883
9621.16 841
9622.08 839
9623.01 850
9623.94 894
9624.86 959
9625.79 970
9626.72 932
9627.64 885
9628.57 932
9629.50 947
9630.42 915
9631.35 917
9632.27 940
9633.20 979
9634.13 1035
9635.06 969
9635.98 981
9636.91 1022
9637.84 1023
9638.76 1062
9639.69 1011
9640.62 974
9641.54 1037
9642.47 1064
9643.40 1073
9644.33 1026
9645.25 1056
9646.18 1027
9647.11 1007
9648.03 1137
9648.96 1233
9649.89 1263
9650.82 1203
9651.74 1298
9652.67 1302
9653.60 1355
9654.53 1350
9655.46 1166
9656.38 1178
9657.31 1200
9658.24 1148
9659.17 1149
9660.09 1214
9661.02 1142
9661.95 1124
9662.88 1122
9663.81 1121
9664.74 1163
9665.66 1147
9666.59 1163
9667.52 1178
9668.45 1169
9669.38 1106
9670.31 1167
9671.23 1239
9672.16 1271
9673.09 1182
9674.02 1214
9674.95 1330
9675.88 1372
9676.81 1322
9677.73 1324
9678.66 1303
9679.59 1377
9680.52 1338
9681.45 1342
9682.38 1376
9683.31 1373
9684.24 1392
9685.17 1235
9686.10 1286
9687.03 1351
9687.95 1377
9688.88 1374
9689.81 1427
9690.74 1447
9691.67 1447
9692.60 1521
9693.53 1459
9694.46 1439
9695.39 1430
9696.32 1494
9697.25 1517
9698.18 1570
9699.11 1527
9700.04 1485
9700.97 1505
9701.90 1548
9702.83 1579
9703.76 1507
9704.69 1560
9705.62 1527
9706.55 1474
9707.48 1377
9708.41 1408
9709.34 1394
9710.27 1426
9711.20 1421
9712.13 1460
9713.06 1571
9713.99 1675
9714.92 1754
9715.85 1822
9716.79 1816
9717.72 1886
9718.65 1867
9719.58 1769
9720.51 1743
9721.44 1668
9722.37 1633
9723.30 1521
9724.23 1480
9725.16 1410
9726.09 1323
9727.03 1240
9727.96 1366
9728.89 1420
9729.82 1338
9730.75 1433
9731.68 1414
9732.61 1423
9733.55 1555
9734.48 1526
9735.41 1508
9736.34 1569
9737.27 1567
9738.20 1462
9739.14 1393
9740.07 1349
9741.00 1358
9741.93 1279
9742.86 1184
9743.79 1184
9744.73 1130
9745.66 1194
9746.59 1165
9747.52 1135
9748.46 1105
9749.39 1191
9750.32 1175
9751.25 1143
9752.18 1071
9753.12 1074
9754.05 1159
9754.98 1129
9755.91 1105
9756.85 1117
9757.78 1134
9758.71 1136
9759.65 1171
9760.58 1199
9761.51 1179
9762.44 1160
9763.38 1127
9764.31 1114
9765.24 1161
9766.18 1210
9767.11 1175
9768.04 1171
9768.98 1080
9769.91 1203
9770.84 1207
9771.78 1158
9772.71 1159
9773.64 1167
9774.58 1137
9775.51 1221
9776.44 1197
9777.38 1165
9778.31 1232
9779.24 1307
9780.18 1307
9781.11 1389
9782.05 1377
9782.98 1423
9783.91 1409
9784.85 1409
9785.78 1436
9786.71 1338
9787.65 1304
9788.58 1262
9789.52 1222
9790.45 1170
9791.39 1159
9792.32 1153
9793.25 1111
9794.19 1064
9795.12 1126
9796.06 1147
9796.99 1102
9797.93 1194
9798.86 1201
9799.80 1157
9800.73 1190
9801.67 1259
9802.60 1212
9803.54 1130
9804.47 1152
9805.41 1085
9806.34 1106
9807.28 1038
9808.21 1019
9809.15 997
9810.08 980
9811.02 1047
9811.95 948
9812.89 936
9813.82 963
9814.76 883
9815.69 952
9816.63 914
9817.56 956
9818.50 905
9819.43 926
9820.37 914
9821.31 892
9822.24 863
9823.18 856
9824.11 836
9825.05 917
9825.99 881
9826.92 836
9827.86 914
9828.79 894
9829.73 796
9830.67 825
9831.60 930
9832.54 855
9833.47 920
9834.41 841
9835.35 861
9836.28 883
9837.22 856
9838.16 833
9839.09 879
9840.03 856
9840.97 909
9841.90 899
9842.84 823
9843.78 907
9844.71 824
9845.65 863
9846.59 931
9847.52 882
9848.46 813
9849.40 817
9850.34 840
9851.27 835
9852.21 831
9853.15 871
9854.08 828
9855.02 852
9855.96 864
9856.90 854
9857.83 840
9858.77 903
9859.71 879
9860.65 895
9861.58 964
9862.52 911
9863.46 912
9864.40 897
9865.33 910
9866.27 880
9867.21 771
9868.15 837
9869.09 824
9870.02 831
9870.96 858
9871.90 859
9872.84 804
9873.78 798
9874.72 843
9875.65 842
9876.59 811
9877.53 794
9878.47 809
9879.41 810
9880.35 862
9881.28 840
9882.22 835
9883.16 814
9884.10 795
9885.04 825
9885.98 780
9886.92 810
9887.86 794
9888.79 765
9889.73 766
9890.67 759
9891.61 778
9892.55 788
9893.49 744
9894.43 780
9895.37 779
9896.31 749
9897.25 743
9898.19 763
9899.13 758
9900.07 769
9901.00 753
9901.94 767
9902.88 796
9903.82 810
9904.76 756
9905.70 787
9906.64 770
9907.58 710
9908.52 720
9909.46 788
9910.40 757
9911.34 792
9912.28 794
9913.22 791
9914.16 810
9915.10 775
9916.04 777
9916.98 741
9917.92 785
9918.86 753
9919.80 795
9920.74 790
9921.69 755
9922.63 779
9923.57 818
9924.51 879
9925.45 937
9926.39 949
9927.33 1111
9928.27 1236
9929.21 1212
9930.15 1136
9931.09 1219
9932.03 1188
9932.97 1157
9933.92 1030
9934.86 1018
9935.80 920
9936.74 859
9937.68 908
9938.62 924
9939.56 853
9940.50 775
9941.45 765
9942.39 761
9943.33 710
9944.27 789
9945.21 792
9946.15 731
9947.10 687
9948.04 713
9948.98 735
9949.92 791
9950.86 805
9951.80 789
9952.75 765
9953.69 796
9954.63 762
9955.57 806
9956.52 813
9957.46 854
9958.40 842
9959.34 849
9960.28 820
9961.23 799
9962.17 820
9963.11 755
9964.05 736
9965.00 731
9965.94 733
9966.88 815
9967.82 797
9968.77 756
9969.71 765
9970.65 819
9971.60 824
9972.54 822
9973.48 766
9974.42 728
9975.37 755
9976.31 733
9977.25 690
9978.20 700
9979.14 651
9980.08 698
9981.03 715
9981.97 728
9982.91 670
9983.86 673
9984.80 683
9985.74 714
9986.69 680
9987.63 707
9988.57 662
9989.52 710
9990.46 680
9991.41 687
9992.35 644
9993.29 617
9994.24 663
9995.18 659
9996.13 686
9997.07 692
9998.01 663
9998.96 689
9999.90 646
10000.85 669
10001.79 671
10002.74 656
10003.68 656
10004.62 673
10005.57 588
10006.51 671
10007.46 629
10008.40 613
10009.35 640
10010.29 627
10011.24 589
10012.18 610
10013.13 604
10014.07 648
10015.02 664
10015.96 625
10016.91 651
10017.85 646
10018.80 639
10019.74 617
10020.69 565
10021.63 595
10022.58 651
10023.52 648
10024.47 556
10025.41 586
10026.36 675
10027.30 609
10028.25 611
10029.19 603
10030.14 608
10031.09 682
10032.03 611
10032.98 637
10033.92 638
10034.87 589
10035.82 630
10036.76 613
10037.71 541
10038.65 597
10039.60 620
10040.55 566
10041.49 601
10042.44 653
10043.38 648
10044.33 556
10045.28 601
10046.22 604
10047.17 604
10048.12 583
10049.06 615
10050.01 593
10050.96 524
10051.90 590
10052.85 578
10053.80 603
10054.74 595
10055.69 579
10056.64 559
10057.58 595
10058.53 576
10059.48 554
10060.42 594
10061.37 619
10062.32 630
10063.27 620
10064.21 606
10065.16 625
10066.11 576
10067.06 582
10068.00 556
10068.95 569
10069.90 571
10070.85 607
10071.79 553
10072.74 533
10073.69 557
10074.64 560
10075.58 573
10076.53 527
10077.48 477
10078.43 573
10079.38 577
10080.32 610
10081.27 588
10082.22 502
10083.17 569
10084.12 594
10085.06 589
10086.01 598
10086.96 541
10087.91 526
10088.86 543
10089.81 547
10090.75 532
10091.70 605
10092.65 592
10093.60 606
10094.55 587
10095.50 554
10096.45 608
10097.40 609
10098.34 614
10099.29 544
10100.24 545
10101.19 558
10102.14 557
10103.09 557
10104.04 540
10104.99 565
10105.94 583
10106.89 546
10107.84 518
10108.78 569
10109.73 567
10110.68 580
10111.63 554
10112.58 548
10113.53 525
10114.48 537
10115.43 567
10116.38 591
10117.33 534
10118.28 550
10119.23 556
10120.18 516
10121.13 545
10122.08 592
10123.03 570
10123.98 545
10124.93 546
10125.88 518
10126.83 564
10127.78 559
10128.73 591
10129.68 572
10130.63 545
10131.58 520
10132.53 530
10133.48 567
10134.43 537
10135.38 555
10136.34 599
10137.29 570
10138.24 567
10139.19 578
10140.14 593
10141.09 600
10142.04 564
10142.99 588
10143.94 575
10144.89 595
10145.84 621
10146.80 607
10147.75 605
10148.70 578
10149.65 565
10150.60 587
10151.55 664
10152.50 649
10153.45 606
10154.41 558
10155.36 612
10156.31 590
10157.26 615
10158.21 562
10159.16 580
10160.12 590
10161.07 623
10162.02 600
10162.97 587
10163.92 641
10164.88 658
10165.83 676
10166.78 583
10167.73 633
10168.68 667
10169.64 631
10170.59 588
10171.54 604
10172.49 640
10173.45 657
10174.40 623
10175.35 644
10176.30 620
10177.26 658
10178.21 601
10179.16 622
10180.11 640
10181.07 593
10182.02 638
10182.97 621
10183.92 660
10184.88 688
10185.83 683
10186.78 687
10187.74 669
10188.69 703
10189.64 689
10190.60 744
10191.55 716
10192.50 720
10193.46 703
10194.41 693
10195.36 701
10196.32 706
10197.27 627
10198.22 723
10199.18 652
10200.13 699
10201.08 746
10202.04 742
10202.99 723
10203.95 749
10204.90 732
10205.85 794
10206.81 865
10207.76 884
10208.72 841
10209.67 817
10210.62 851
10211.58 867
10212.53 787
10213.49 775
10214.44 782
10215.40 794
10216.35 706
10217.30 731
10218.26 705
10219.21 703
10220.17 725
10221.12 709
10222.08 674
10223.03 709
10223.99 741
10224.94 783
10225.90 690
10226.85 688
10227.81 674
10228.76 640
10229.72 618
10230.67 651
10231.63 677
10232.58 717
10233.54 668
10234.49 714
10235.45 761
10236.40 813
10237.36 792
10238.31 842
10239.27 823
10240.22 783
10241.18 802
10242.14 763
10243.09 722
10244.05 709
10245.00 655
10245.96 680
10246.91 681
10247.87 628
10248.83 598
10249.78 658
10250.74 598
10251.69 627
10252.65 634
10253.61 572
10254.56 509
10255.52 575
10256.48 590
10257.43 629
10258.39 581
10259.34 630
10260.30 611
10261.26 547
10262.21 554
10263.17 619
10264.13 580
10265.08 522
10266.04 551
10267.00 540
10267.95 593
10268.91 579
10269.87 640
10270.82 647
10271.78 644
10272.74 594
10273.70 622
10274.65 623
10275.61 624
10276.57 625
10277.52 597
10278.48 598
10279.44 601
10280.40 595
10281.35 607
10282.31 567
10283.27 584
10284.23 546
10285.18 546
10286.14 539
10287.10 580
10288.06 621
10289.02 597
10289.97 551
10290.93 557
10291.89 641
10292.85 576
10293.81 632
10294.76 608
10295.72 612
10296.68 575
10297.64 575
10298.60 660
10299.55 613
10300.51 558
10301.47 596
10302.43 586
10303.39 571
10304.35 544
10305.31 571
10306.26 568
10307.22 569
10308.18 562
10309.14 537
10310.10 540
10311.06 589
10312.02 608
10312.98 582
10313.93 593
10314.89 600
10315.85 612
10316.81 570
10317.77 546
10318.73 530
10319.69 596
10320.65 611
10321.61 581
10322.57 557
10323.53 582
10324.49 603
10325.45 614
10326.40 564
10327.36 627
10328.32 584
10329.28 658
10330.24 701
10331.20 690
10332.16 744
10333.12 690
10334.08 712
10335.04 695
10336.00 674
10336.96 620
10337.92 625
10338.88 614
10339.84 615
10340.80 570
10341.76 577
10342.72 599
10343.68 602
10344.64 554
10345.61 559
10346.57 547
10347.53 578
10348.49 549
10349.45 542
10350.41 553
10351.37 559
10352.33 471
10353.29 537
10354.25 525
10355.21 567
10356.17 532
10357.13 555
10358.10 579
10359.06 542
10360.02 512
10360.98 502
10361.94 513
10362.90 545
10363.86 522
10364.82 507
10365.79 511
10366.75 537
10367.71 580
10368.67 558
10369.63 497
10370.59 513
10371.55 505
10372.52 544
10373.48 556
10374.44 557
10375.40 565
10376.36 546
10377.33 555
10378.29 500
10379.25 452
10380.21 503
10381.17 549
10382.14 526
10383.10 459
10384.06 492
10385.02 544
10385.98 496
10386.95 511
10387.91 504
10388.87 524
10389.83 519
10390.80 505
10391.76 522
10392.72 543
10393.68 494
10394.65 524
10395.61 557
10396.57 528
10397.54 536
10398.50 567
10399.46 551
10400.42 512
10401.39 528
10402.35 547
10403.31 522
10404.28 535
10405.24 491
10406.20 509
10407.17 518
10408.13 603
10409.09 593
10410.06 561
10411.02 556
10411.98 579
10412.95 548
10413.91 536
10414.88 582
10415.84 612
10416.80 629
10417.77 613
10418.73 658
10419.69 677
10420.66 712
10421.62 740
10422.59 744
10423.55 716
10424.51 660
10425.48 663
10426.44 616
10427.41 646
10428.37 588
10429.34 513
10430.30 546
10431.26 549
10432.23 522
10433.19 528
10434.16 495
10435.12 517
10436.09 539
10437.05 534
10438.02 572
10438.98 536
10439.95 509
10440.91 512
10441.88 545
10442.84 518
10443.81 541
10444.77 535
10445.74 548
10446.70 508
10447.67 521
10448.63 511
10449.60 528
10450.56 490
10451.53 510
10452.49 499
10453.46 535
10454.42 533
10455.39 503
10456.36 515
10457.32 493
10458.29 523
10459.25 494
10460.22 475
10461.18 511
10462.15 542
10463.12 504
10464.08 462
10465.05 520
10466.01 495
10466.98 464
10467.95 504
10468.91 517
10469.88 474
10470.84 452
10471.81 439
10472.78 490
10473.74 482
10474.71 484
10475.68 473
10476.64 428
10477.61 478
10478.58 471
10479.54 485
10480.51 462
10481.48 489
10482.44 526
10483.41 485
10484.38 513
10485.34 525
10486.31 500
10487.28 488
10488.25 492
10489.21 499
10490.18 463
10491.15 491
10492.11 474
10493.08 471
10494.05 467
10495.02 475
10495.98 500
10496.95 516
10497.92 505
10498.89 531
10499.85 482
10500.82 514
10501.79 486
10502.76 470
10503.72 478
10504.69 527
10505.66 521
10506.63 467
10507.60 466
10508.56 447
10509.53 479
10510.50 475
10511.47 515
10512.44 492
10513.40 500
10514.37 523
10515.34 498
10516.31 478
10517.28 543
10518.25 524
10519.22 528
10520.18 524
10521.15 524
10522.12 477
10523.09 530
10524.06 487
10525.03 514
10526.00 470
10526.96 479
10527.93 455
10528.90 482
10529.87 483
10530.84 456
10531.81 466
10532.78 523
10533.75 524
10534.72 437
10535.69 482
10536.66 459
10537.63 483
10538.59 504
10539.56 499
10540.53 475
10541.50 484
10542.47 519
10543.44 510
10544.41 497
10545.38 500
10546.35 525
10547.32 511
10548.29 500
10549.26 460
10550.23 544
10551.20 512
10552.17 553
10553.14 484
10554.11 517
10555.08 489
10556.05 516
10557.02 535
10557.99 527
10558.96 530
10559.93 559
10560.90 566
10561.87 570
10562.84 558
10563.81 568
10564.79 588
10565.76 602
10566.73 583
10567.70 577
10568.67 546
10569.64 544
10570.61 501
10571.58 504
10572.55 495
10573.52 475
10574.49 484
10575.47 480
10576.44 522
10577.41 506
10578.38 463
10579.35 500
10580.32 507
10581.29 532
10582.26 551
10583.24 519
10584.21 521
10585.18 532
10586.15 536
10587.12 550
10588.09 610
10589.07 572
10590.04 581
10591.01 574
10591.98 609
10592.95 543
10593.92 563
10594.90 582
10595.87 545
10596.84 531
10597.81 523
10598.78 514
10599.76 499
10600.73 499
10601.70 518
10602.67 542
10603.65 489
10604.62 470
10605.59 469
10606.56 501
10607.54 500
10608.51 484
10609.48 503
10610.45 510
10611.43 445
10612.40 519
10613.37 555
10614.35 522
10615.32 530
10616.29 524
10617.26 543
10618.24 518
10619.21 502
10620.18 496
10621.16 530
10622.13 504
10623.10 543
10624.08 568
10625.05 517
10626.02 527
10627.00 581
10627.97 587
10628.94 586
10629.92 582
10630.89 579
10631.87 517
10632.84 546
10633.81 612
10634.79 618
10635.76 641
10636.73 588
10637.71 651
10638.68 637
10639.66 745
10640.63 718
10641.60 722
10642.58 724
10643.55 730
10644.53 672
10645.50 665
10646.48 701
10647.45 592
10648.43 580
10649.40 587
10650.37 581
10651.35 567
10652.32 532
10653.30 497
10654.27 549
10655.25 517
10656.22 531
10657.20 554
10658.17 506
10659.15 505
10660.12 506
10661.10 513
10662.07 519
10663.05 595
10664.02 568
10665.00 607
10665.97 582
10666.95 589
10667.92 563
10668.90 562
10669.87 525
10670.85 489
10671.83 488
10672.80 581
10673.78 516
10674.75 506
10675.73 517
10676.70 533
10677.68 539
10678.66 533
10679.63 548
10680.61 570
10681.58 568
10682.56 568
10683.54 619
10684.51 605
10685.49 621
10686.46 589
10687.44 535
10688.42 555
10689.39 525
10690.37 557
10691.35 480
10692.32 498
10693.30 498
10694.28 530
10695.25 477
10696.23 465
10697.21 513
10698.18 496
10699.16 502
10700.14 490
10701.11 514
10702.09 472
10703.07 477
10704.04 457
10705.02 501
10706.00 501
10706.97 408
10707.95 474
10708.93 498
10709.91 493
10710.88 492
10711.86 462
10712.84 511
10713.82 465
10714.79 480
10715.77 466
10716.75 504
10717.73 506
10718.70 518
10719.68 497
10720.66 493
10721.64 490
10722.61 476
10723.59 477
10724.57 453
10725.55 480
10726.53 485
10727.50 494
10728.48 438
10729.46 470
10730.44 447
10731.42 469
10732.40 472
10733.37 459
10734.35 510
10735.33 511
10736.31 462
10737.29 437
10738.27 452
10739.25 483
10740.22 494
10741.20 479
10742.18 460
10743.16 449
10744.14 455
10745.12 462
10746.10 476
10747.08 491
10748.05 514
10749.03 439
10750.01 490
10750.99 492
10751.97 522
10752.95 543
10753.93 464
10754.91 521
10755.89 438
10756.87 446
10757.85 462
10758.83 430
10759.81 441
10760.79 481
10761.77 497
10762.75 493
10763.73 489
10764.71 444
10765.68 506
10766.66 467
10767.64 526
10768.62 472
10769.60 450
10770.58 535
10771.56 502
10772.54 506
10773.53 468
10774.51 476
10775.49 470
10776.47 453
10777.45 518
10778.43 462
10779.41 473
10780.39 522
10781.37 458
10782.35 486
10783.33 482
10784.31 523
10785.29 507
10786.27 469
10787.25 454
10788.23 502
10789.21 465
10790.20 486
10791.18 474
10792.16 475
10793.14 467
10794.12 441
10795.10 482
10796.08 483
10797.06 488
10798.04 424
10799.03 433
10800.01 446
10800.99 496
10801.97 446
10802.95 464
10803.93 484
10804.91 454
10805.90 498
10806.88 447
10807.86 441
10808.84 445
10809.82 464
10810.81 461
10811.79 469
10812.77 512
10813.75 511
10814.73 468
10815.72 519
10816.70 477
10817.68 487
10818.66 474
10819.64 441
10820.63 482
10821.61 483
10822.59 493
10823.57 468
10824.56 482
10825.54 466
10826.52 509
10827.50 485
10828.49 454
10829.47 441
10830.45 467
10831.44 493
10832.42 471
10833.40 479
10834.38 499
10835.37 456
10836.35 510
10837.33 502
10838.32 480
10839.30 465
10840.28 473
10841.27 499
10842.25 447
10843.23 456
10844.22 485
10845.20 509
10846.18 490
10847.17 478
10848.15 461
10849.13 462
10850.12 498
10851.10 469
10852.09 445
10853.07 478
10854.05 453
10855.04 470
10856.02 502
10857.00 493
10857.99 458
10858.97 512
10859.96 513
10860.94 492
10861.93 518
10862.91 526
10863.89 514
10864.88 512
10865.86 522
10866.85 487
10867.83 499
10868.82 512
10869.80 498
10870.79 532
10871.77 513
10872.75 501
10873.74 531
10874.72 581
10875.71 565
10876.69 551
10877.68 523
10878.66 512
10879.65 499
10880.63 530
10881.62 499
10882.60 556
10883.59 523
10884.57 573
10885.56 592
10886.55 580
10887.53 571
10888.52 564
10889.50 568
10890.49 579
10891.47 622
10892.46 643
10893.44 603
10894.43 616
10895.42 582
10896.40 568
10897.39 583
10898.37 546
10899.36 532
10900.34 613
10901.33 585
10902.32 601
10903.30 581
10904.29 571
10905.27 580
10906.26 565
10907.25 618
10908.23 589
10909.22 613
10910.21 616
10911.19 597
10912.18 609
10913.17 637
10914.15 662
10915.14 639
10916.13 644
10917.11 654
10918.10 618
10919.09 612
10920.07 637
10921.06 614
10922.05 639
10923.03 653
10924.02 663
10925.01 709
10926.00 686
10926.98 672
10927.97 667
10928.96 692
10929.94 679
10930.93 653
10931.92 675
10932.91 642
10933.89 651
10934.88 732
10935.87 667
10936.86 704
10937.84 652
10938.83 762
10939.82 758
10940.81 734
10941.80 726
10942.78 750
10943.77 780
10944.76 737
10945.75 757
10946.74 826
10947.72 764
10948.71 755
10949.70 766
10950.69 824
10951.68 791
10952.66 796
10953.65 837
10954.64 811
10955.63 863
10956.62 929
10957.61 948
10958.60 1014
10959.58 1024
10960.57 992
10961.56 1051
10962.55 1024
10963.54 1004
10964.53 925
10965.52 899
10966.51 917
10967.49 854
10968.48 900
10969.47 852
10970.46 809
10971.45 830
10972.44 798
10973.43 809
10974.42 780
10975.41 751
10976.40 823
10977.39 768
10978.38 758
10979.37 805
10980.36 799
10981.35 848
10982.34 859
10983.32 846
10984.31 924
10985.30 888
10986.29 855
10987.28 896
10988.27 854
10989.26 906
10990.25 943
10991.24 963
10992.23 941
10993.22 974
10994.21 941
10995.20 992
10996.20 1071
10997.19 1104
10998.18 1213
10999.17 1302
11000.16 1371
11001.15 1406
11002.14 1476
11003.13 1445
11004.12 1395
11005.11 1344
11006.10 1248
11007.09 1243
11008.08 1072
11009.07 959
11010.06 909
11011.06 876
11012.05 841
11013.04 778
11014.03 824
11015.02 758
11016.01 740
11017.00 777
11017.99 748
11018.98 790
11019.98 719
11020.97 769
11021.96 728
11022.95 706
11023.94 735
11024.93 817
11025.93 845
11026.92 805
11027.91 811
11028.90 777
11029.89 812
11030.88 727
11031.88 763
11032.87 794
11033.86 790
11034.85 761
11035.84 739
11036.84 730
11037.83 723
11038.82 731
11039.81 700
11040.81 726
11041.80 700
11042.79 690
11043.78 699
11044.77 717
11045.77 665
11046.76 631
11047.75 613
11048.75 643
11049.74 628
11050.73 661
11051.72 597
11052.72 618
11053.71 629
11054.70 644
11055.70 636
11056.69 650
11057.68 606
11058.67 637
11059.67 625
11060.66 587
11061.65 658
11062.65 640
11063.64 630
11064.63 569
11065.63 646
11066.62 616
11067.61 630
11068.61 629
11069.60 584
11070.60 589
11071.59 642
11072.58 614
11073.58 591
11074.57 664
11075.56 633
11076.56 624
11077.55 689
11078.55 680
11079.54 682
11080.53 611
11081.53 588
11082.52 611
11083.52 583
11084.51 632
11085.51 586
11086.50 672
11087.49 609
11088.49 587
11089.48 628
11090.48 608
11091.47 622
11092.47 537
11093.46 613
11094.46 585
11095.45 615
11096.45 586
11097.44 554
11098.44 598
11099.43 602
11100.43 596
11101.42 618
11102.42 616
11103.41 619
11104.41 602
11105.40 537
11106.40 548
11107.39 574
11108.39 590
11109.38 562
11110.38 585
11111.37 569
11112.37 614
11113.37 593
11114.36 578
11115.36 612
11116.35 573
11117.35 592
11118.34 584
11119.34 575
11120.34 580
11121.33 571
11122.33 563
11123.32 619
11124.32 593
11125.32 584
11126.31 608
11127.31 643
11128.30 628
11129.30 605
11130.30 597
11131.29 656
11132.29 607
11133.29 590
11134.28 586
11135.28 558
11136.28 554
11137.27 551
11138.27 551
11139.27 560
11140.26 631
11141.26 599
11142.26 612
11143.25 551
11144.25 548
11145.25 565
11146.24 565
11147.24 569
11148.24 575
11149.24 534
11150.23 573
11151.23 584
11152.23 566
11153.23 541
11154.22 568
11155.22 553
11156.22 563
11157.22 552
11158.21 546
11159.21 539
11160.21 533
11161.21 559
11162.20 523
11163.20 550
11164.20 530
11165.20 554
11166.20 525
11167.19 514
11168.19 546
11169.19 550
11170.19 597
11171.19 556
11172.18 536
11173.18 561
11174.18 609
11175.18 567
11176.18 557
11177.18 572
11178.17 569
11179.17 608
11180.17 573
11181.17 543
11182.17 534
11183.17 566
11184.17 553
11185.16 513
11186.16 545
11187.16 586
11188.16 553
11189.16 590
11190.16 538
11191.16 613
11192.16 597
11193.16 612
11194.16 614
11195.16 617
11196.15 620
11197.15 573
11198.15 600
11199.15 563
11200.15 561
11201.15 565
11202.15 597
11203.15 569
11204.15 566
11205.15 552
11206.15 556
11207.15 579
11208.15 591
11209.15 513
11210.15 573
11211.15 613
11212.15 537
11213.15 547
11214.15 628
11215.15 559
11216.15 546
11217.15 553
11218.15 563
11219.15 562
11220.15 534
11221.15 525
11222.15 536
11223.15 547
11224.15 537
11225.15 520
11226.15 520
11227.16 536
11228.16 514
11229.16 504
11230.16 514
11231.16 485
11232.16 526
11233.16 514
11234.16 518
11235.16 493
11236.16 526
11237.16 552
11238.17 517
11239.17 547
11240.17 558
11241.17 570
11242.17 555
11243.17 550
11244.17 500
11245.18 499
11246.18 498
11247.18 521
11248.18 517
11249.18 507
11250.18 529
11251.19 550
11252.19 532
11253.19 496
11254.19 498
11255.19 512
11256.19 522
11257.20 524
11258.20 580
11259.20 519
11260.20 527
11261.21 504
11262.21 523
11263.21 545
11264.21 537
11265.21 522
11266.22 555
11267.22 532
11268.22 537
11269.22 533
11270.23 513
11271.23 542
11272.23 541
11273.24 554
11274.24 571
11275.24 579
11276.24 576
11277.25 604
11278.25 544
11279.25 596
11280.26 586
11281.26 576
11282.26 610
11283.27 643
11284.27 632
11285.27 573
11286.28 578
11287.28 576
11288.28 537
11289.29 549
11290.29 540
11291.29 545
11292.30 552
11293.30 542
11294.30 586
11295.31 529
11296.31 579
11297.31 580
11298.32 538
11299.32 515
11300.33 562
11301.33 564
11302.33 559
11303.34 550
11304.34 558
11305.35 597
11306.35 530
11307.36 559
11308.36 566
11309.36 582
11310.37 614
11311.37 655
11312.38 648
11313.38 697
11314.39 674
11315.39 715
11316.40 675
11317.40 664
11318.41 685
11319.41 632
11320.41 627
11321.42 653
11322.42 618
11323.43 629
11324.43 622
11325.44 599
11326.44 539
11327.45 613
11328.46 585
11329.46 574
11330.47 534
11331.47 544
11332.48 559
11333.48 549
11334.49 570
11335.49 602
11336.50 589
11337.50 629
11338.51 643
11339.52 652
11340.52 625
11341.53 578
11342.53 646
11343.54 630
11344.54 625
11345.55 614
11346.56 628
11347.56 609
11348.57 594
11349.58 569
11350.58 577
11351.59 547
11352.59 555
11353.60 541
11354.61 515
11355.61 519
11356.62 567
11357.63 538
11358.63 516
11359.64 501
11360.65 564
11361.65 558
11362.66 514
11363.67 489
11364.67 534
11365.68 540
11366.69 548
11367.69 556
11368.70 554
11369.71 571
11370.71 539
11371.72 564
11372.73 575
11373.74 556
11374.74 521
11375.75 525
11376.76 549
11377.77 543
11378.77 554
11379.78 523
11380.79 524
11381.80 542
11382.80 574
11383.81 477
11384.82 505
11385.83 531
11386.83 521
11387.84 484
11388.85 511
11389.86 495
11390.87 507
11391.87 532
11392.88 543
11393.89 488
11394.90 501
11395.91 517
11396.91 479
11397.92 509
11398.93 514
11399.94 514
11400.95 503
11401.96 500
11402.97 495
11403.97 518
11404.98 507
11405.99 540
11407.00 498
11408.01 488
11409.02 455
11410.03 501
11411.03 530
11412.04 456
11413.05 474
11414.06 503
11415.07 501
11416.08 444
11417.09 459
11418.10 467
11419.11 491
11420.12 484
11421.13 498
11422.14 513
11423.14 481
11424.15 496
11425.16 520
11426.17 521
11427.18 522
11428.19 464
11429.20 504
11430.21 534
11431.22 522
11432.23 533
11433.24 568
11434.25 510
11435.26 505
11436.27 492
11437.28 478
11438.29 504
11439.30 526
11440.31 495
11441.32 497
11442.33 492
11443.34 502
11444.35 504
11445.36 496
11446.37 496
11447.38 484
11448.39 482
11449.41 469
11450.42 511
11451.43 491
11452.44 488
11453.45 506
11454.46 533
11455.47 549
11456.48 545
11457.49 522
11458.50 556
11459.51 584
11460.52 555
11461.54 506
11462.55 507
11463.56 494
11464.57 488
11465.58 506
11466.59 536
11467.60 531
11468.62 498
11469.63 524
11470.64 497
11471.65 495
11472.66 534
11473.67 556
11474.68 524
11475.70 475
11476.71 506
11477.72 519
11478.73 518
11479.74 539
11480.76 533
11481.77 556
11482.78 507
11483.79 502
11484.80 523
11485.82 496
11486.83 476
11487.84 520
11488.85 512
11489.87 518
11490.88 527
11491.89 490
11492.90 507
11493.92 509
11494.93 502
11495.94 502
11496.95 542
11497.97 504
11498.98 494
11499.99 504
11501.00 495
11502.02 504
11503.03 471
11504.04 500
11505.06 482
11506.07 509
11507.08 474
11508.10 504
11509.11 486
11510.12 523
11511.14 522
11512.15 536
11513.16 541
11514.18 491
11515.19 500
11516.20 522
11517.22 536
11518.23 540
11519.24 507
11520.26 547
11521.27 511
11522.29 490
11523.30 506
11524.31 501
11525.33 496
11526.34 513
11527.35 560
11528.37 528
11529.38 543
11530.40 526
11531.41 520
11532.43 498
11533.44 522
11534.45 587
11535.47 551
11536.48 549
11537.50 533
11538.51 532
11539.53 487
11540.54 511
11541.56 559
11542.57 552
11543.59 524
11544.60 535
11545.61 572
11546.63 554
11547.64 563
11548.66 501
11549.67 534
11550.69 575
11551.70 582
11552.72 529
11553.74 563
11554.75 546
11555.77 636
11556.78 654
11557.80 609
11558.81 645
11559.83 642
11560.84 622
11561.86 606
11562.87 612
11563.89 616
11564.91 641
11565.92 640
11566.94 640
11567.95 665
11568.97 674
11569.98 664
11571.00 658
11572.02 694
11573.03 688
11574.05 709
11575.06 720
11576.08 745
11577.10 716
11578.11 713
11579.13 785
11580.15 804
11581.16 786
11582.18 771
11583.20 784
11584.21 851
11585.23 915
11586.25 888
11587.26 918
11588.28 936
11589.30 903
11590.31 947
11591.33 886
11592.35 943
11593.36 1010
11594.38 1123
11595.40 1214
11596.41 1355
11597.43 1513
11598.45 1640
11599.47 1775
11600.48 1923
11601.50 1939
11602.52 1959
11603.53 2010
11604.55 1818
11605.57 1706
11606.59 1501
11607.60 1438
11608.62 1260
11609.64 1101
11610.66 968
11611.68 884
11612.69 856
11613.71 808
11614.73 788
11615.75 771
11616.76 733
11617.78 667
11618.80 687
11619.82 718
11620.84 694
11621.86 698
11622.87 720
11623.89 757
11624.91 691
11625.93 649
11626.95 700
11627.97 695
11628.98 706
11630.00 684
11631.02 712
11632.04 749
11633.06 664
11634.08 697
11635.10 684
11636.11 673
11637.13 711
11638.15 736
11639.17 697
11640.19 654
11641.21 640
11642.23 673
11643.25 640
11644.27 681
11645.29 642
11646.31 629
11647.32 618
11648.34 586
11649.36 575
11650.38 528
11651.40 538
11652.42 587
11653.44 543
11654.46 563
11655.48 518
11656.50 559
11657.52 587
11658.54 586
11659.56 547
11660.58 578
11661.60 571
11662.62 613
11663.64 589
11664.66 592
11665.68 577
11666.70 583
11667.72 574
11668.74 619
11669.76 636
11670.78 601
11671.80 599
11672.82 594
11673.84 598
11674.86 649
11675.88 618
11676.90 624
11677.92 607
11678.95 627
11679.97 663
11680.99 598
11682.01 587
11683.03 580
11684.05 647
11685.07 596
11686.09 609
11687.11 643
11688.13 627
11689.16 610
11690.18 529
11691.20 539
11692.22 575
11693.24 596
11694.26 528
11695.28 595
11696.30 569
11697.33 536
11698.35 537
11699.37 548
11700.39 585
11701.41 578
11702.43 588
11703.46 551
11704.48 541
11705.50 545
11706.52 571
11707.54 534
11708.57 528
11709.59 525
11710.61 506
11711.63 550
11712.65 535
11713.68 528
11714.70 543
11715.72 562
11716.74 561
11717.77 515
11718.79 532
11719.81 563
11720.83 521
11721.86 529
11722.88 551
11723.90 551
11724.92 518
11725.95 526
11726.97 506
11727.99 477
11729.01 523
11730.04 501
11731.06 489
11732.08 493
11733.11 489
11734.13 513
11735.15 511
11736.18 521
11737.20 479
11738.22 453
11739.25 482
11740.27 497
11741.29 523
11742.32 480
11743.34 514
11744.36 556
11745.39 558
11746.41 536
11747.43 494
11748.46 558
11749.48 511
11750.51 504
11751.53 513
11752.55 548
11753.58 549
11754.60 587
11755.63 520
11756.65 538
11757.67 507
11758.70 511
11759.72 498
11760.75 541
11761.77 557
11762.80 533
11763.82 457
11764.84 475
11765.87 481
11766.89 505
11767.92 480
11768.94 524
11769.97 539
11770.99 484
11772.02 465
11773.04 452
11774.07 518
11775.09 493
11776.12 488
11777.14 487
11778.17 501
11779.19 486
11780.22 503
11781.24 457
11782.27 419
11783.29 459
11784.32 512
11785.34 490
11786.37 513
11787.39 485
11788.42 494
11789.45 547
11790.47 478
11791.50 528
11792.52 508
11793.55 489
11794.57 516
11795.60 541
11796.63 496
11797.65 477
11798.68 500
11799.70 506
11800.73 501
11801.75 484
11802.78 490
11803.81 521
11804.83 473
11805.86 476
11806.89 517
11807.91 496
11808.94 531
11809.97 494
11810.99 542
11812.02 474
11813.04 465
11814.07 529
11815.10 503
11816.12 479
11817.15 528
11818.18 516
11819.21 476
11820.23 513
11821.26 506
11822.29 530
11823.31 539
11824.34 511
11825.37 529
11826.39 531
11827.42 540
11828.45 488
11829.48 493
11830.50 518
11831.53 513
11832.56 503
11833.59 548
11834.61 547
11835.64 528
11836.67 569
11837.70 533
11838.72 530
11839.75 568
11840.78 545
11841.81 518
11842.83 536
11843.86 550
11844.89 519
11845.92 502
11846.95 545
11847.97 580
11849.00 545
11850.03 565
11851.06 532
11852.09 546
11853.12 549
11854.14 573
11855.17 563
11856.20 539
11857.23 587
11858.26 563
11859.29 511
11860.32 538
11861.34 578
11862.37 511
11863.40 555
11864.43 569
11865.46 558
11866.49 554
11867.52 541
11868.55 571
11869.57 527
11870.60 522
11871.63 567
11872.66 567
11873.69 546
11874.72 547
11875.75 571
11876.78 543
11877.81 539
11878.84 550
11879.87 589
11880.90 584
11881.93 597
11882.96 650
11883.99 649
11885.02 631
11886.05 624
11887.08 611
11888.11 646
11889.14 657
11890.16 682
11891.19 624
11892.22 641
11893.26 649
11894.29 682
11895.32 624
11896.35 621
11897.38 687
11898.41 699
11899.44 720
11900.47 736
11901.50 769
11902.53 759
11903.56 803
11904.59 751
11905.62 813
11906.65 772
11907.68 838
11908.71 741
11909.74 761
11910.77 738
11911.80 725
11912.83 740
11913.87 717
11914.90 721
11915.93 739
11916.96 709
11917.99 739
11919.02 722
11920.05 741
11921.08 747
11922.11 781
11923.15 723
11924.18 770
11925.21 737
11926.24 754
11927.27 818
11928.30 839
11929.34 925
11930.37 958
11931.40 1054
11932.43 1088
11933.46 1123
11934.49 1197
11935.53 1109
11936.56 1062
11937.59 1018
11938.62 971
11939.65 933
11940.69 881
11941.72 840
11942.75 783
11943.78 769
11944.82 746
11945.85 721
11946.88 702
11947.91 682
11948.94 625
11949.98 655
11951.01 587
11952.04 625
11953.08 668
11954.11 590
11955.14 571
11956.17 646
11957.21 748
11958.24 641
11959.27 681
11960.31 698
11961.34 645
11962.37 667
11963.40 635
11964.44 650
11965.47 695
11966.50 626
11967.54 666
11968.57 638
11969.60 642
11970.64 674
11971.67 719
11972.70 670
11973.74 639
11974.77 653
11975.81 694
11976.84 675
11977.87 621
11978.91 674
11979.94 609
11980.97 618
11982.01 579
11983.04 600
11984.08 627
11985.11 640
11986.14 673
11987.18 656
11988.21 630
11989.25 618
11990.28 641
11991.32 628
11992.35 610
11993.38 630
11994.42 647
11995.45 618
11996.49 632
11997.52 646
11998.56 691
11999.59 744
12000.63 700
12001.66 715
12002.70 751
12003.73 704
12004.77 686
12005.80 647
12006.84 683
12007.87 705
12008.91 708
12009.94 670
12010.98 664
12012.01 759
12013.05 745
12014.08 730
12015.12 686
12016.15 706
12017.19 761
12018.22 773
12019.26 717
12020.29 761
12021.33 786
12022.37 751
12023.40 721
12024.44 746
12025.47 752
12026.51 723
12027.54 737
12028.58 725
12029.62 681
12030.65 734
12031.69 749
12032.72 730
12033.76 776
12034.80 728
12035.83 745
12036.87 763
12037.91 746
12038.94 725
12039.98 687
12041.01 699
12042.05 703
12043.09 715
12044.12 717
12045.16 688
12046.20 725
12047.23 736
12048.27 759
12049.31 739
12050.35 689
12051.38 698
12052.42 721
12053.46 740
12054.49 756
12055.53 782
12056.57 730
12057.60 693
12058.64 804
12059.68 778
12060.72 814
12061.75 816
12062.79 778
12063.83 744
12064.87 752
12065.90 837
12066.94 814
12067.98 785
12069.02 893
12070.05 829
12071.09 831
12072.13 745
12073.17 771
12074.21 807
12075.24 756
12076.28 768
12077.32 764
12078.36 795
12079.40 790
12080.43 793
12081.47 760
12082.51 792
12083.55 835
12084.59 856
12085.63 860
12086.66 855
12087.70 862
12088.74 897
12089.78 890
12090.82 885
12091.86 863
12092.90 881
12093.93 943
12094.97 976
12096.01 932
12097.05 985
12098.09 1042
12099.13 1006
12100.17 1053
12101.21 1071
12102.25 1162
12103.28 1252
12104.32 1279
12105.36 1274
12106.40 1297
12107.44 1266
12108.48 1238
12109.52 1218
12110.56 1114
12111.60 1034
12112.64 990
12113.68 980
12114.72 907
12115.76 823
12116.80 769
12117.84 771
12118.88 720
12119.92 683
12120.96 673
12122.00 673
12123.04 687
12124.08 755
12125.12 710
12126.16 657
12127.20 650
12128.24 683
12129.28 725
12130.32 644
12131.36 662
12132.40 628
12133.44 622
12134.48 625
12135.52 643
12136.56 637
12137.60 638
12138.64 643
12139.68 619
12140.72 665
12141.76 654
12142.81 661
12143.85 692
12144.89 681
12145.93 663
12146.97 643
12148.01 666
12149.05 686
12150.09 627
12151.13 617
12152.18 626
12153.22 581
12154.26 590
12155.30 607
12156.34 645
12157.38 594
12158.42 638
12159.47 594
12160.51 526
12161.55 572
12162.59 581
12163.63 534
12164.67 567
12165.72 536
12166.76 598
12167.80 633
12168.84 595
12169.88 564
12170.93 549
12171.97 603
12173.01 560
12174.05 600
12175.09 622
12176.14 541
12177.18 553
12178.22 582
12179.26 597
12180.31 600
12181.35 529
12182.39 584
12183.43 609
12184.48 559
12185.52 553
12186.56 595
12187.60 562
12188.65 571
12189.69 536
12190.73 511
12191.78 510
12192.82 560
12193.86 571
12194.91 563
12195.95 564
12196.99 556
12198.04 594
12199.08 588
12200.12 608
12201.17 564
12202.21 576
12203.25 588
12204.30 566
12205.34 489
12206.38 565
12207.43 591
12208.47 546
12209.51 577
12210.56 548
12211.60 575
12212.65 591
12213.69 534
12214.73 531
12215.78 590
12216.82 524
12217.87 571
12218.91 571
12219.95 567
12221.00 578
12222.04 570
12223.09 525
12224.13 569
12225.17 600
12226.22 572
12227.26 544
12228.31 572
12229.35 577
12230.40 580
12231.44 594
12232.49 600
12233.53 587
12234.58 554
12235.62 571
12236.67 536
12237.71 533
12238.76 537
12239.80 511
12240.85 509
12241.89 504
12242.94 497
12243.98 488
12245.03 501
12246.07 509
12247.12 486
12248.16 503
12249.21 510
12250.25 497
12251.30 512
12252.34 520
12253.39 554
12254.44 553
12255.48 528
12256.53 537
12257.57 513
12258.62 466
12259.67 487
12260.71 490
12261.76 490
12262.80 479
12263.85 494
12264.90 536
12265.94 466
12266.99 471
12268.03 466
12269.08 441
12270.13 467
12271.17 443
12272.22 486
12273.27 468
12274.31 525
12275.36 522
12276.41 515
12277.45 492
12278.50 519
12279.55 479
12280.59 446
12281.64 429
12282.69 435
12283.73 475
12284.78 455
12285.83 473
12286.87 463
12287.92 484
12288.97 503
12290.01 514
12291.06 477
12292.11 461
12293.16 444
12294.20 484
12295.25 467
12296.30 454
12297.35 471
12298.39 454
12299.44 497
12300.49 444
12301.54 420
12302.58 475
12303.63 450
12304.68 497
12305.73 466
12306.78 459
12307.82 501
12308.87 483
12309.92 478
12310.97 483
12312.02 470
12313.06 487
12314.11 486
12315.16 478
12316.21 457
12317.26 463
12318.31 457
12319.35 413
12320.40 412
12321.45 435
12322.50 425
12323.55 473
12324.60 468
12325.65 440
12326.69 438
12327.74 445
12328.79 472
12329.84 474
12330.89 431
12331.94 460
12332.99 481
12334.04 482
12335.09 408
12336.13 437
12337.18 409
12338.23 464
12339.28 473
12340.33 452
12341.38 485
12342.43 465
12343.48 484
12344.53 495
12345.58 429
12346.63 388
12347.68 449
12348.73 479
12349.78 461
12350.83 434
12351.88 455
12352.93 483
12353.98 424
12355.03 464
12356.08 426
12357.13 477
12358.18 474
12359.23 444
12360.28 443
12361.33 435
12362.38 437
12363.43 461
12364.48 533
12365.53 445
12366.58 458
12367.63 476
12368.68 502
12369.73 467
12370.78 430
12371.83 437
12372.88 460
12373.93 497
12374.98 468
12376.04 451
12377.09 466
12378.14 500
12379.19 484
12380.24 482
12381.29 511
12382.34 469
12383.39 498
12384.44 452
12385.49 483
12386.55 507
12387.60 487
12388.65 534
12389.70 483
12390.75 494
12391.80 486
12392.85 521
12393.91 492
12394.96 471
12396.01 492
12397.06 527
12398.11 480
12399.17 501
12400.22 505
12401.27 488
12402.32 522
12403.37 523
12404.42 506
12405.48 493
12406.53 538
12407.58 498
12408.63 511
12409.69 484
12410.74 515
12411.79 538
12412.84 524
12413.90 499
12414.95 516
12416.00 513
12417.05 535
12418.11 521
12419.16 538
12420.21 494
12421.26 513
12422.32 527
12423.37 518
12424.42 496
12425.48 511
12426.53 530
12427.58 530
12428.63 512
12429.69 528
12430.74 519
12431.79 531
12432.85 568
12433.90 534
12434.95 514
12436.01 536
12437.06 554
12438.11 508
12439.17 507
12440.22 576
12441.28 491
12442.33 479
12443.38 537
12444.44 590
12445.49 536
12446.54 556
12447.60 542
12448.65 559
12449.71 525
12450.76 531
12451.81 508
12452.87 567
12453.92 567
12454.98 592
12456.03 534
12457.08 531
12458.14 625
12459.19 579
12460.25 595
12461.30 587
12462.36 628
12463.41 597
12464.47 530
12465.52 498
12466.58 548
12467.63 564
12468.68 594
12469.74 603
12470.79 668
12471.85 641
12472.90 680
12473.96 689
12475.01 645
12476.07 659
12477.12 683
12478.18 811
12479.24 781
12480.29 745
12481.35 763
12482.40 774
12483.46 837
12484.51 820
12485.57 809
12486.62 846
12487.68 955
12488.73 1015
12489.79 1076
12490.85 1140
12491.90 1301
12492.96 1367
12494.01 1602
12495.07 1790
12496.13 1830
12497.18 1814
12498.24 1915
12499.29 1874
12500.35 1828
12501.41 1705
12502.46 1614
12503.52 1468
12504.57 1340
12505.63 1188
12506.69 1115
12507.74 1061
12508.80 979
12509.86 865
12510.91 837
12511.97 742
12513.03 700
12514.08 766
12515.14 704
12516.20 706
12517.25 663
12518.31 652
12519.37 723
12520.42 757
12521.48 731
12522.54 722
12523.60 727
12524.65 696
12525.71 750
12526.77 694
12527.82 688
12528.88 715
12529.94 704
12531.00 689
12532.05 731
12533.11 691
12534.17 729
12535.23 741
12536.28 754
12537.34 717
12538.40 753
12539.46 709
12540.52 658
12541.57 648
12542.63 671
12543.69 726
12544.75 656
12545.81 601
12546.86 614
12547.92 646
12548.98 660
12550.04 650
12551.10 657
12552.15 645
12553.21 647
12554.27 696
12555.33 654
12556.39 653
12557.45 719
12558.51 733
12559.56 713
12560.62 674
12561.68 727
12562.74 759
12563.80 742
12564.86 749
12565.92 746
12566.98 722
12568.03 803
12569.09 789
12570.15 771
12571.21 856
12572.27 932
12573.33 873
12574.39 941
12575.45 1076
12576.51 1059
12577.57 1123
12578.63 1123
12579.69 1094
12580.75 1012
12581.81 1004
12582.87 985
12583.93 972
12584.98 843
12586.04 799
12587.10 830
12588.16 789
12589.22 831
12590.28 796
12591.34 777
12592.40 813
12593.46 810
12594.52 807
12595.58 778
12596.64 773
12597.70 769
12598.77 709
12599.83 695
12600.89 703
12601.95 727
12603.01 696
12604.07 681
12605.13 709
12606.19 667
12607.25 716
12608.31 706
12609.37 684
12610.43 664
12611.49 655
12612.55 680
12613.61 686
12614.68 682
12615.74 690
12616.80 670
12617.86 650
12618.92 697
12619.98 688
12621.04 625
12622.10 643
12623.16 664
12624.23 588
12625.29 600
12626.35 662
12627.41 697
12628.47 628
12629.53 659
12630.59 648
12631.66 613
12632.72 591
12633.78 644
12634.84 637
12635.90 624
12636.97 627
12638.03 630
12639.09 615
12640.15 630
12641.21 655
12642.28 656
12643.34 655
12644.40 672
12645.46 660
12646.52 647
12647.59 712
12648.65 681
12649.71 706
12650.77 681
12651.84 704
12652.90 717
12653.96 712
12655.03 754
12656.09 793
12657.15 793
12658.21 793
12659.28 831
12660.34 773
12661.40 793
12662.46 796
12663.53 803
12664.59 701
12665.65 779
12666.72 770
12667.78 739
12668.84 755
12669.91 676
12670.97 714
12672.03 688
12673.10 722
12674.16 711
12675.22 662
12676.29 683
12677.35 706
12678.42 648
12679.48 662
12680.54 699
12681.61 673
12682.67 675
12683.73 644
12684.80 641
12685.86 725
12686.93 696
12687.99 719
12689.05 707
12690.12 736
12691.18 768
12692.25 747
12693.31 756
12694.38 715
12695.44 742
12696.50 743
12697.57 725
12698.63 691
12699.70 737
12700.76 744
12701.83 701
12702.89 771
12703.96 769
12705.02 763
12706.09 781
12707.15 728
12708.22 766
12709.28 722
12710.35 726
12711.41 720
12712.48 677
12713.54 661
12714.61 687
12715.67 668
12716.74 612
12717.80 658
12718.87 620
12719.93 648
12721.00 623
12722.06 631
12723.13 653
12724.19 622
12725.26 630
12726.33 584
12727.39 639
12728.46 614
12729.52 598
12730.59 601
12731.66 613
12732.72 652
12733.79 599
12734.85 595
12735.92 579
12736.99 621
12738.05 660
12739.12 615
12740.18 629
12741.25 644
12742.32 564
12743.38 550
12744.45 600
12745.52 634
12746.58 580
12747.65 559
12748.72 548
12749.78 527
12750.85 544
12751.92 573
12752.98 573
12754.05 585
12755.12 544
12756.18 554
12757.25 545
12758.32 533
12759.38 488
12760.45 508
12761.52 556
12762.59 503
12763.65 560
12764.72 542
12765.79 511
12766.85 534
12767.92 543
12768.99 528
12770.06 509
12771.12 484
12772.19 475
12773.26 544
12774.33 531
12775.40 514
12776.46 479
12777.53 508
12778.60 486
12779.67 489
12780.73 485
12781.80 474
12782.87 475
12783.94 454
12785.01 427
12786.08 479
12787.14 459
12788.21 511
12789.28 498
12790.35 506
12791.42 491
12792.49 495
12793.55 477
12794.62 525
12795.69 555
12796.76 460
12797.83 516
12798.90 497
12799.97 507
12801.03 482
12802.10 474
12803.17 457
12804.24 480
12805.31 474
12806.38 499
12807.45 466
12808.52 482
12809.59 485
12810.66 465
12811.72 441
12812.79 487
12813.86 505
12814.93 481
12816.00 499
12817.07 501
12818.14 496
12819.21 518
12820.28 522
12821.35 480
12822.42 483
12823.49 504
12824.56 479
12825.63 480
12826.70 438
12827.77 445
12828.84 484
12829.91 465
12830.98 427
12832.05 454
12833.12 470
12834.19 463
12835.26 489
12836.33 436
12837.40 473
12838.47 469
12839.54 458
12840.61 420
12841.68 405
12842.75 430
12843.82 456
12844.89 448
12845.96 456
12847.04 431
12848.11 434
12849.18 432
12850.25 454
12851.32 437
12852.39 454
12853.46 438
12854.53 438
12855.60 423
12856.67 398
12857.75 410
12858.82 421
12859.89 412
12860.96 406
12862.03 424
12863.10 418
12864.17 427
12865.24 422
12866.32 394
12867.39 360
12868.46 401
12869.53 419
12870.60 432
12871.67 384
12872.75 372
12873.82 400
12874.89 370
12875.96 384
12877.03 392
12878.11 415
12879.18 398
12880.25 407
12881.32 385
12882.39 368
12883.47 410
12884.54 421
12885.61 396
12886.68 377
12887.76 407
12888.83 412
12889.90 397
12890.97 408
12892.05 397
12893.12 371
12894.19 386
12895.27 393
12896.34 388
12897.41 376
12898.48 400
12899.56 382
12900.63 335
12901.70 375
12902.78 400
12903.85 412
12904.92 390
12905.99 360
12907.07 351
12908.14 334
12909.21 366
12910.29 333
12911.36 368
12912.44 378
12913.51 404
12914.58 365
12915.66 379
12916.73 370
12917.80 387
12918.88 375
12919.95 365
12921.02 362
12922.10 329
12923.17 370
12924.25 359
12925.32 405
12926.39 381
12927.47 388
12928.54 344
12929.62 336
12930.69 329
12931.77 354
12932.84 344
12933.91 371
12934.99 398
12936.06 343
12937.14 367
12938.21 420
12939.29 385
12940.36 349
12941.44 355
12942.51 385
12943.59 399
12944.66 423
12945.73 366
12946.81 329
12947.88 367
12948.96 363
12950.03 407
12951.11 373
12952.18 381
12953.26 399
12954.34 384
12955.41 367
12956.49 341
12957.56 387
12958.64 344
12959.71 395
12960.79 380
12961.86 386
12962.94 375
12964.01 383
12965.09 395
12966.17 366
12967.24 330
12968.32 400
12969.39 400
12970.47 368
12971.54 336
12972.62 365
12973.70 427
12974.77 418
12975.85 405
12976.93 325
12978.00 399
12979.08 403
12980.15 391
12981.23 399
12982.31 378
12983.38 386
12984.46 365
12985.54 451
12986.61 406
12987.69 408
12988.77 396
12989.84 397
12990.92 383
12992.00 365
12993.07 337
12994.15 386
12995.23 391
12996.30 366
12997.38 367
12998.46 383
12999.53 403
13000.61 405
13001.69 378
13002.77 380
13003.84 392
13004.92 431
13006.00 391
13007.08 385
13008.15 391
13009.23 396
13010.31 418
13011.39 383
13012.46 388
13013.54 371
13014.62 366
13015.70 394
13016.77 402
13017.85 417
13018.93 408
13020.01 423
13021.09 419
13022.16 395
13023.24 410
13024.32 427
13025.40 429
13026.48 415
13027.56 398
13028.63 431
13029.71 435
13030.79 416
13031.87 403
13032.95 427
13034.03 466
13035.10 443
13036.18 456
13037.26 401
13038.34 410
13039.42 422
13040.50 414
13041.58 406
13042.66 400
13043.73 393
13044.81 405
13045.89 465
13046.97 440
13048.05 430
13049.13 433
13050.21 431
13051.29 414
13052.37 403
13053.45 430
13054.53 426
13055.61 425
13056.69 438
13057.76 442
13058.84 411
13059.92 353
13061.00 403
13062.08 433
13063.16 407
13064.24 411
13065.32 407
13066.40 434
13067.48 396
13068.56 362
13069.64 398
13070.72 385
13071.80 422
13072.88 377
13073.96 422
13075.04 420
13076.12 420
13077.20 408
13078.28 421
13079.36 358
13080.44 356
13081.53 367
13082.61 387
13083.69 377
13084.77 366
13085.85 350
13086.93 371
13088.01 401
13089.09 370
13090.17 360
13091.25 386
13092.33 385
13093.41 386
13094.49 396
13095.58 383
13096.66 335
13097.74 389
13098.82 349
13099.90 390
13100.98 372
13102.06 379
13103.14 377
13104.23 357
13105.31 336
13106.39 382
13107.47 388
13108.55 370
13109.63 364
13110.72 366
13111.80 376
13112.88 378
13113.96 382
13115.04 378
13116.13 328
13117.21 367
13118.29 393
13119.37 372
13120.45 370
13121.54 331
13122.62 365
13123.70 351
13124.78 354
13125.86 368
13126.95 355
13128.03 360
13129.11 329
13130.19 398
13131.28 342
13132.36 384
13133.44 356
13134.52 371
13135.61 362
13136.69 330
13137.77 358
13138.86 370
13139.94 376
13141.02 375
13142.11 319
13143.19 366
13144.27 364
13145.35 370
13146.44 372
13147.52 371
13148.60 321
13149.69 350
13150.77 374
13151.85 379
13152.94 375
13154.02 411
13155.10 382
13156.19 405
13157.27 361
13158.36 359
13159.44 397
13160.52 339
13161.61 372
13162.69 380
13163.77 340
13164.86 367
13165.94 385
13167.03 372
13168.11 333
13169.19 300
13170.28 348
13171.36 361
13172.45 361
13173.53 349
13174.62 386
13175.70 388
13176.79 359
13177.87 360
13178.95 379
13180.04 383
13181.12 373
13182.21 406
13183.29 380
13184.38 391
13185.46 360
13186.55 350
13187.63 378
13188.72 371
13189.80 354
13190.89 363
13191.97 373
13193.06 362
13194.14 338
13195.23 362
13196.31 331
13197.40 318
13198.48 358
13199.57 374
13200.65 365
13201.74 322
13202.83 344
13203.91 332
13205.00 328
13206.08 359
13207.17 380
13208.25 387
13209.34 380
13210.43 379
13211.51 348
13212.60 392
13213.68 407
13214.77 369
13215.86 371
13216.94 393
13218.03 347
13219.11 350
13220.20 342
13221.29 352
13222.37 362
13223.46 374
13224.55 381
13225.63 366
13226.72 361
13227.80 353
13228.89 355
13229.98 360
13231.06 377
13232.15 355
13233.24 371
13234.32 385
13235.41 337
13236.50 365
13237.59 375
13238.67 396
13239.76 365
13240.85 399
13241.93 378
13243.02 399
13244.11 373
13245.20 370
13246.28 359
13247.37 385
13248.46 366
13249.55 382
13250.63 372
13251.72 384
13252.81 404
13253.90 372
13254.98 383
13256.07 384
13257.16 393
13258.25 385
13259.33 388
13260.42 367
13261.51 370
13262.60 446
13263.69 422
13264.77 397
13265.86 393
13266.95 403
13268.04 390
13269.13 375
13270.22 357
13271.30 399
13272.39 397
13273.48 419
13274.57 419
13275.66 377
13276.75 402
13277.83 434
13278.92 415
13280.01 401
13281.10 402
13282.19 401
13283.28 416
13284.37 446
13285.46 394
13286.55 420
13287.63 432
13288.72 416
13289.81 458
13290.90 432
13291.99 431
13293.08 410
13294.17 498
13295.26 449
13296.35 441
13297.44 452
13298.53 452
13299.62 440
13300.71 428
13301.80 469
13302.89 473
13303.97 459
13305.06 462
13306.15 424
13307.24 455
13308.33 500
13309.42 497
13310.51 496
13311.60 451
13312.69 491
13313.78 512
13314.87 472
13315.96 492
13317.05 456
13318.14 425
13319.24 466
13320.33 473
13321.42 467
13322.51 496
13323.60 448
13324.69 462
13325.78 443
13326.87 489
13327.96 501
13329.05 448
13330.14 418
13331.23 469
13332.32 478
13333.41 465
13334.50 466
13335.60 459
13336.69 487
13337.78 496
13338.87 465
13339.96 475
13341.05 490
13342.14 481
13343.23 493
13344.32 491
13345.42 508
13346.51 525
13347.60 543
13348.69 517
13349.78 487
13350.87 484
13351.97 532
13353.06 484
13354.15 504
13355.24 442
13356.33 509
13357.42 544
13358.52 559
13359.61 543
13360.70 504
13361.79 548
13362.88 529
13363.98 592
13365.07 543
13366.16 577
13367.25 569
13368.35 626
13369.44 612
13370.53 592
13371.62 544
13372.72 600
13373.81 590
13374.90 593
13375.99 620
13377.09 513
13378.18 509
13379.27 501
13380.36 493
13381.46 485
13382.55 468
13383.64 469
13384.74 477
13385.83 472
13386.92 452
13388.02 449
13389.11 447
13390.20 462
13391.30 447
13392.39 465
13393.48 439
13394.58 492
13395.67 445
13396.76 454
13397.86 443
13398.95 425
13400.04 424
13401.14 492
13402.23 452
13403.32 443
13404.42 469
13405.51 457
13406.61 434
13407.70 448
13408.79 458
13409.89 476
13410.98 485
13412.08 467
13413.17 423
13414.26 461
13415.36 489
13416.45 472
13417.55 463
13418.64 471
13419.74 486
13420.83 463
13421.93 428
13423.02 432
13424.11 438
13425.21 491
13426.30 457
13427.40 446
13428.49 433
13429.59 449
13430.68 428
13431.78 474
13432.87 443
13433.97 488
13435.06 427
13436.16 476
13437.25 435
13438.35 473
13439.44 490
13440.54 500
13441.63 490
13442.73 425
13443.83 493
13444.92 447
13446.02 485
13447.11 485
13448.21 468
13449.30 442
13450.40 491
13451.49 452
13452.59 484
13453.69 475
13454.78 498
13455.88 508
13456.97 494
13458.07 536
13459.17 518
13460.26 535
13461.36 543
13462.45 514
13463.55 528
13464.65 579
13465.74 568
13466.84 544
13467.94 496
13469.03 510
13470.13 541
13471.23 563
13472.32 532
13473.42 552
13474.52 556
13475.61 544
13476.71 548
13477.81 509
13478.90 549
13480.00 514
13481.10 553
13482.19 558
13483.29 559
13484.39 572
13485.48 548
13486.58 527
13487.68 603
13488.78 552
13489.87 574
13490.97 583
13492.07 542
13493.17 569
13494.26 594
13495.36 606
13496.46 569
13497.56 592
13498.65 622
13499.75 652
13500.85 631
13501.95 621
13503.04 618
13504.14 694
13505.24 694
13506.34 705
13507.44 699
13508.53 687
13509.63 721
13510.73 681
13511.83 644
13512.93 640
13514.03 583
13515.12 592
13516.22 596
13517.32 534
13518.42 536
13519.52 525
13520.62 514
13521.71 499
13522.81 471
13523.91 454
13525.01 490
13526.11 477
13527.21 459
13528.31 473
13529.41 502
13530.51 472
13531.60 445
13532.70 476
13533.80 439
13534.90 535
13536.00 509
13537.10 499
13538.20 442
13539.30 477
13540.40 469
13541.50 450
13542.60 448
13543.70 447
13544.80 462
13545.90 470
13547.00 425
13548.09 404
13549.19 428
13550.29 469
13551.39 448
13552.49 431
13553.59 441
13554.69 422
13555.79 464
13556.89 446
13557.99 441
13559.09 452
13560.19 436
13561.29 414
13562.39 435
13563.50 443
13564.60 421
13565.70 460
13566.80 432
13567.90 435
13569.00 400
13570.10 438
13571.20 422
13572.30 464
13573.40 452
13574.50 447
13575.60 455
13576.70 456
13577.80 423
13578.90 468
13580.01 421
13581.11 361
13582.21 410
13583.31 413
13584.41 443
13585.51 423
13586.61 433
13587.71 434
13588.81 394
13589.92 424
13591.02 459
13592.12 447
13593.22 436
13594.32 426
13595.42 402
13596.53 402
13597.63 420
13598.73 451
13599.83 410
13600.93 406
13602.03 406
13603.14 427
13604.24 446
13605.34 415
13606.44 410
13607.54 426
13608.65 434
13609.75 474
13610.85 409
13611.95 426
13613.06 416
13614.16 443
13615.26 435
13616.36 415
13617.47 404
13618.57 375
13619.67 431
13620.77 444
13621.88 427
13622.98 393
13624.08 399
13625.18 420
13626.29 403
13627.39 420
13628.49 430
13629.60 444
13630.70 436
13631.80 436
13632.91 451
13634.01 407
13635.11 409
13636.21 456
13637.32 422
13638.42 420
13639.53 381
13640.63 405
13641.73 449
13642.84 408
13643.94 416
13645.04 405
13646.15 407
13647.25 437
13648.35 415
13649.46 403
13650.56 410
13651.67 438
13652.77 475
13653.87 410
13654.98 399
13656.08 406
13657.19 424
13658.29 419
13659.39 395
13660.50 383
13661.60 364
13662.71 399
13663.81 369
13664.92 367
13666.02 388
13667.12 392
13668.23 378
13669.33 383
13670.44 384
13671.54 355
13672.65 386
13673.75 425
13674.86 423
13675.96 438
13677.07 373
13678.17 367
13679.28 398
13680.38 420
13681.49 363
13682.59 414
13683.70 397
13684.80 417
13685.91 407
13687.01 360
13688.12 386
13689.22 443
13690.33 429
13691.44 402
13692.54 411
13693.65 370
13694.75 398
13695.86 393
13696.96 354
13698.07 405
13699.18 454
13700.28 424
13701.39 388
13702.49 399
13703.60 397
13704.71 423
13705.81 406
13706.92 382
13708.02 410
13709.13 411
13710.24 427
13711.34 392
13712.45 408
13713.56 409
13714.66 412
13715.77 400
13716.87 429
13717.98 431
13719.09 439
13720.19 403
13721.30 414
13722.41 436
13723.51 413
13724.62 429
13725.73 448
13726.84 415
13727.94 467
13729.05 400
13730.16 462
13731.26 491
13732.37 431
13733.48 472
13734.59 478
13735.69 484
13736.80 459
13737.91 482
13739.01 470
13740.12 481
13741.23 497
13742.34 493
13743.45 533
13744.55 498
13745.66 462
13746.77 498
13747.88 483
13748.98 491
13750.09 503
13751.20 502
13752.31 482
13753.42 492
13754.52 566
13755.63 579
13756.74 566
13757.85 589
13758.96 584
13760.06 599
13761.17 587
13762.28 618
13763.39 630
13764.50 654
13765.61 647
13766.72 661
13767.82 641
13768.93 696
13770.04 729
13771.15 706
13772.26 695
13773.37 797
13774.48 856
13775.59 848
13776.69 859
13777.80 832
13778.91 824
13780.02 866
13781.13 774
13782.24 722
13783.35 722
13784.46 665
13785.57 633
13786.68 608
13787.79 588
13788.90 576
13790.01 569
13791.12 561
13792.22 564
13793.33 543
13794.44 537
13795.55 525
13796.66 503
13797.77 509
13798.88 483
13799.99 517
13801.10 562
13802.21 538
13803.32 543
13804.43 502
13805.54 537
13806.65 516
13807.76 476
13808.87 538
13809.98 565
13811.09 531
13812.20 519
13813.32 480
13814.43 500
13815.54 491
13816.65 451
13817.76 456
13818.87 497
13819.98 494
13821.09 471
13822.20 438
13823.31 473
13824.42 476
13825.53 441
13826.64 430
13827.76 431
13828.87 475
13829.98 454
13831.09 457
13832.20 432
13833.31 452
13834.42 476
13835.53 469
13836.65 465
13837.76 477
13838.87 503
13839.98 487
13841.09 432
13842.20 497
13843.31 488
13844.43 454
13845.54 463
13846.65 452
13847.76 464
13848.87 466
13849.99 501
13851.10 487
13852.21 490
13853.32 500
13854.43 466
13855.55 458
13856.66 499
13857.77 478
13858.88 494
13859.99 508
13861.11 539
13862.22 519
13863.33 507
13864.44 550
13865.56 560
13866.67 502
13867.78 529
13868.89 544
13870.01 548
13871.12 522
13872.23 546
13873.35 573
13874.46 515
13875.57 491
13876.68 489
13877.80 513
13878.91 538
13880.02 515
13881.14 464
13882.25 463
13883.36 479
13884.48 494
13885.59 492
13886.70 488
13887.82 513
13888.93 508
13890.04 494
13891.16 498
13892.27 529
13893.39 527
13894.50 534
13895.61 522
13896.73 503
13897.84 491
13898.95 509
13900.07 519
13901.18 510
13902.30 527
13903.41 486
13904.52 489
13905.64 474
13906.75 522
13907.87 489
13908.98 461
13910.10 515
13911.21 479
13912.32 490
13913.44 485
13914.55 482
13915.67 463
13916.78 476
13917.90 433
13919.01 455
13920.13 457
13921.24 428
13922.36 432
13923.47 428
13924.59 482
13925.70 432
13926.82 461
13927.93 435
13929.05 444
13930.16 483
13931.28 485
13932.39 408
13933.51 410
13934.62 436
13935.74 445
13936.85 419
13937.97 425
13939.08 476
13940.20 467
13941.32 458
13942.43 448
13943.55 489
13944.66 445
13945.78 446
13946.89 500
13948.01 444
13949.13 427
13950.24 431
13951.36 434
13952.47 425
13953.59 398
13954.71 403
13955.82 434
13956.94 437
13958.05 462
13959.17 435
13960.29 437
13961.40 467
13962.52 425
13963.64 414
13964.75 419
13965.87 406
13966.99 419
13968.10 442
13969.22 460
13970.34 395
13971.45 417
13972.57 431
13973.69 426
13974.80 475
13975.92 448
13977.04 454
13978.16 443
13979.27 449
13980.39 410
13981.51 417
13982.62 444
13983.74 456
13984.86 433
13985.98 411
13987.09 441
13988.21 454
13989.33 456
13990.45 451
13991.56 440
13992.68 443
13993.80 469
13994.92 410
13996.03 419
13997.15 446
13998.27 430
13999.39 448
14000.51 460
14001.62 420
14002.74 397
14003.86 431
14004.98 452
14006.10 443
14007.21 449
14008.33 488
14009.45 455
14010.57 446
14011.69 486
14012.81 481
14013.93 483
14015.04 459
14016.16 443
14017.28 423
14018.40 480
14019.52 515
14020.64 568
14021.76 460
14022.87 461
14023.99 444
14025.11 476
14026.23 494
14027.35 516
14028.47 482
14029.59 496
14030.71 468
14031.83 488
14032.95 482
14034.07 470
14035.19 447
14036.30 476
14037.42 480
14038.54 444
14039.66 473
14040.78 485
14041.90 464
14043.02 445
14044.14 450
14045.26 427
14046.38 509
14047.50 464
14048.62 438
14049.74 444
14050.86 457
14051.98 469
14053.10 438
14054.22 413
14055.34 426
14056.46 432
14057.58 452
14058.70 463
14059.82 479
14060.94 471
14062.06 476
14063.18 471
14064.30 451
14065.43 477
14066.55 471
14067.67 488
14068.79 507
14069.91 460
14071.03 470
14072.15 501
14073.27 511
14074.39 526
14075.51 484
14076.63 458
14077.75 510
14078.88 509
14080.00 456
14081.12 461
14082.24 493
14083.36 540
14084.48 595
14085.60 529
14086.72 538
14087.85 529
14088.97 516
14090.09 585
14091.21 536
14092.33 561
14093.45 548
14094.58 605
14095.70 608
14096.82 556
14097.94 585
14099.06 612
14100.19 587
14101.31 608
14102.43 606
14103.55 596
14104.67 619
14105.80 614
14106.92 566
14108.04 561
14109.16 574
14110.28 565
14111.41 522
14112.53 574
14113.65 559
14114.77 507
14115.90 475
14117.02 497
14118.14 462
14119.27 456
14120.39 512
14121.51 470
14122.63 467
14123.76 451
14124.88 509
14126.00 496
14127.13 493
14128.25 488
14129.37 461
14130.50 448
14131.62 464
14132.74 505
14133.86 442
14134.99 468
14136.11 507
14137.24 485
14138.36 471
14139.48 471
14140.61 505
14141.73 536
14142.85 483
14143.98 484
14145.10 465
14146.22 473
14147.35 483
14148.47 507
14149.60 471
14150.72 440
14151.84 464
14152.97 486
14154.09 491
14155.22 467
14156.34 469
14157.46 467
14158.59 451
14159.71 461
14160.84 463
14161.96 477
14163.09 471
14164.21 486
14165.34 462
14166.46 485
14167.58 499
14168.71 497
14169.83 483
14170.96 461
14172.08 490
14173.21 472
14174.33 472
14175.46 434
14176.58 460
14177.71 459
14178.83 446
14179.96 455
14181.08 459
14182.21 443
14183.33 467
14184.46 457
14185.59 441
14186.71 423
14187.84 439
14188.96 476
14190.09 448
14191.21 445
14192.34 467
14193.46 503
14194.59 482
14195.72 425
14196.84 470
14197.97 459
14199.09 412
14200.22 453
14201.35 448
14202.47 452
14203.60 440
14204.72 426
14205.85 431
14206.98 459
14208.10 452
14209.23 418
14210.35 412
14211.48 426
14212.61 436
14213.73 437
14214.86 430
14215.99 432
14217.11 394
14218.24 398
14219.37 388
14220.49 383
14221.62 377
14222.75 428
14223.87 427
14225.00 389
14226.13 401
14227.26 407
14228.38 369
14229.51 398
14230.64 400
14231.76 401
14232.89 435
14234.02 414
14235.15 425
14236.27 404
14237.40 414
14238.53 390
14239.66 393
14240.78 437
14241.91 404
14243.04 375
14244.17 447
14245.29 427
14246.42 397
14247.55 434
14248.68 373
14249.81 366
14250.93 366
14252.06 376
14253.19 360
14254.32 358
14255.45 385
14256.57 378
14257.70 387
14258.83 419
14259.96 397
14261.09 350
14262.22 361
14263.34 384
14264.47 408
14265.60 382
14266.73 377
14267.86 387
14268.99 418
14270.12 358
14271.24 347
14272.37 357
14273.50 345
14274.63 372
14275.76 404
14276.89 392
14278.02 391
14279.15 335
14280.28 353
14281.41 389
14282.54 381
14283.66 348
14284.79 365
14285.92 374
14287.05 387
14288.18 368
14289.31 341
14290.44 324
14291.57 338
14292.70 370
14293.83 378
14294.96 364
14296.09 361
14297.22 335
14298.35 351
14299.48 358
14300.61 363
14301.74 347
14302.87 332
14304.00 346
14305.13 350
14306.26 351
14307.39 353
14308.52 348
14309.65 359
14310.78 359
14311.91 346
14313.04 338
14314.17 344
14315.30 341
14316.43 339
14317.56 367
14318.69 383
14319.82 377
14320.96 341
14322.09 340
14323.22 340
14324.35 348
14325.48 320
14326.61 339
14327.74 315
14328.87 323
14330.00 353
14331.13 343
14332.27 299
14333.40 329
14334.53 333
14335.66 356
14336.79 345
14337.92 321
14339.05 319
14340.18 320
14341.32 320
14342.45 339
14343.58 355
14344.71 313
14345.84 321
14346.98 327
14348.11 325
14349.24 311
14350.37 308
14351.50 316
14352.63 327
14353.77 283
14354.90 302
14356.03 333
14357.16 339
14358.30 310
14359.43 325
14360.56 306
14361.69 300
14362.82 337
14363.96 337
14365.09 337
14366.22 316
14367.35 286
14368.49 319
14369.62 350
14370.75 341
14371.89 317
14373.02 332
14374.15 369
14375.28 356
14376.42 332
14377.55 309
14378.68 312
14379.82 328
14380.95 313
14382.08 334
14383.22 339
14384.35 345
14385.48 341
14386.62 352
14387.75 331
14388.88 312
14390.02 289
14391.15 309
14392.28 318
14393.42 322
14394.55 339
14395.68 341
14396.82 335
14397.95 362
14399.09 337
14400.22 345
14401.35 334
14402.49 292
14403.62 335
14404.76 313
14405.89 321
14407.02 311
14408.16 307
14409.29 312
14410.43 320
14411.56 305
14412.70 333
14413.83 340
14414.96 348
14416.10 322
14417.23 322
14418.37 365
14419.50 367
14420.64 325
14421.77 340
14422.91 353
14424.04 314
14425.18 311
14426.31 315
14427.45 318
14428.58 283
14429.72 358
14430.85 341
14431.99 363
14433.12 328
14434.26 356
14435.39 377
14436.53 341
14437.66 348
14438.80 340
14439.93 344
14441.07 365
14442.20 382
14443.34 384
14444.48 378
14445.61 367
14446.75 343
14447.88 364
14449.02 382
14450.15 331
14451.29 368
14452.43 364
14453.56 352
14454.70 323
14455.83 330
14456.97 367
14458.11 365
14459.24 356
14460.38 372
14461.52 403
14462.65 374
14463.79 369
14464.93 366
14466.06 395
14467.20 372
14468.33 419
14469.47 424
14470.61 385
14471.74 403
14472.88 371
14474.02 370
14475.16 400
14476.29 392
14477.43 412
14478.57 447
14479.70 413
14480.84 428
14481.98 431
14483.11 431
14484.25 423
14485.39 400
14486.53 419
14487.66 415
14488.80 410
14489.94 395
14491.08 388
14492.21 362
14493.35 367
14494.49 353
14495.63 384
14496.76 368
14497.90 380
14499.04 353
14500.18 361
14501.31 383
14502.45 387
14503.59 389
14504.73 355
14505.87 398
14507.01 403
14508.14 365
14509.28 375
14510.42 383
14511.56 376
14512.70 404
14513.83 389
14514.97 348
14516.11 339
14517.25 332
14518.39 374
14519.53 372
14520.67 323
14521.80 340
14522.94 330
14524.08 339
14525.22 329
14526.36 313
14527.50 354
14528.64 321
14529.78 327
14530.92 327
14532.05 354
14533.19 318
14534.33 337
14535.47 345
14536.61 360
14537.75 307
14538.89 324
14540.03 283
14541.17 351
14542.31 339
14543.45 330
14544.59 336
14545.73 300
14546.87 328
14548.01 347
14549.15 324
14550.29 328
14551.43 329
14552.57 351
14553.71 356
14554.85 327
14555.99 352
14557.13 334
14558.27 392
14559.41 364
14560.55 336
14561.69 346
14562.83 346
14563.97 334
14565.11 325
14566.25 337
14567.39 345
14568.53 313
14569.67 361
14570.81 372
14571.95 349
14573.09 325
14574.23 321
14575.37 368
14576.51 406
14577.66 372
14578.80 388
14579.94 348
14581.08 338
14582.22 322
14583.36 342
14584.50 369
14585.64 361
14586.78 364
14587.93 366
14589.07 373
14590.21 408
14591.35 394
14592.49 343
14593.63 380
14594.77 384
14595.92 389
14597.06 359
14598.20 375
14599.34 414
14600.48 372
14601.62 345
14602.77 361
14603.91 403
14605.05 409
14606.19 401
14607.33 388
14608.48 397
14609.62 382
14610.76 387
14611.90 421
14613.04 384
14614.19 407
14615.33 433
14616.47 439
14617.61 433
14618.76 402
14619.90 434
14621.04 438
14622.18 458
14623.33 411
14624.47 425
14625.61 412
14626.76 445
14627.90 451
14629.04 472
14630.18 431
14631.33 448
14632.47 547
14633.61 528
14634.76 513
14635.90 550
14637.04 538
14638.19 475
14639.33 500
14640.47 505
14641.62 502
14642.76 534
14643.90 491
14645.05 485
14646.19 466
14647.33 476
14648.48 490
14649.62 467
14650.76 426
14651.91 449
14653.05 410
14654.20 415
14655.34 395
14656.48 364
14657.63 359
14658.77 407
14659.92 407
14661.06 375
14662.20 387
14663.35 360
14664.49 371
14665.64 364
14666.78 376
14667.93 339
14669.07 378
14670.22 396
14671.36 334
14672.50 353
14673.65 344
14674.79 360
14675.94 365
14677.08 368
14678.23 361
14679.37 367
14680.52 355
14681.66 369
14682.81 351
14683.95 336
14685.10 333
14686.24 345
14687.39 318
14688.53 318
14689.68 339
14690.82 346
14691.97 323
14693.12 318
14694.26 309
14695.41 331
14696.55 358
14697.70 296
14698.84 294
14699.99 352
14701.13 328
14702.28 320
14703.43 328
14704.57 304
14705.72 376
14706.86 329
14708.01 359
14709.16 338
14710.30 332
14711.45 350
14712.59 328
14713.74 332
14714.89 317
14716.03 320
14717.18 333
14718.33 321
14719.47 341
14720.62 304
14721.77 296
14722.91 325
14724.06 344
14725.21 312
14726.35 305
14727.50 321
14728.65 319
14729.79 338
14730.94 349
14732.09 333
14733.23 302
14734.38 332
14735.53 338
14736.67 340
14737.82 346
14738.97 359
14740.12 332
14741.26 341
14742.41 325
14743.56 328
14744.71 336
14745.85 364
14747.00 365
14748.15 312
14749.30 286
14750.44 288
14751.59 341
14752.74 334
14753.89 294
14755.03 314
14756.18 302
14757.33 332
14758.48 304
14759.63 344
14760.77 342
14761.92 346
14763.07 364
14764.22 363
14765.37 361
14766.52 358
14767.66 356
14768.81 339
14769.96 367
14771.11 337
14772.26 332
14773.41 352
14774.55 367
14775.70 361
14776.85 359
14778.00 354
14779.15 348
14780.30 368
14781.45 366
14782.60 382
14783.74 370
14784.89 361
14786.04 369
14787.19 392
14788.34 389
14789.49 394
14790.64 371
14791.79 368
14792.94 391
14794.09 376
14795.24 403
14796.39 407
14797.54 428
14798.69 425
14799.83 388
14800.98 391
14802.13 389
14803.28 434
14804.43 425
14805.58 433
14806.73 398
14807.88 429
14809.03 420
14810.18 397
14811.33 449
14812.48 438
14813.63 349
14814.78 377
14815.93 422
14817.08 368
14818.23 380
14819.38 424
14820.53 403
14821.69 375
14822.84 361
14823.99 395
14825.14 374
14826.29 373
14827.44 426
14828.59 399
14829.74 410
14830.89 382
14832.04 381
14833.19 358
14834.34 345
14835.49 358
14836.65 339
14837.80 317
14838.95 334
14840.10 350
14841.25 352
14842.40 353
14843.55 315
14844.70 340
14845.85 322
14847.01 323
14848.16 340
14849.31 328
14850.46 332
14851.61 324
14852.76 298
14853.92 318
14855.07 293
14856.22 328
14857.37 339
14858.52 327
14859.67 297
14860.83 258
14861.98 272
14863.13 277
14864.28 324
14865.44 292
14866.59 292
14867.74 289
14868.89 285
14870.04 305
14871.20 286
14872.35 295
14873.50 303
14874.65 279
14875.81 305
14876.96 313
14878.11 330
14879.26 319
14880.42 294
14881.57 281
14882.72 290
14883.88 284
14885.03 274
14886.18 316
14887.33 289
14888.49 309
14889.64 265
14890.79 328
14891.95 289
14893.10 334
14894.25 292
14895.41 300
14896.56 271
14897.71 276
14898.87 320
14900.02 276
14901.17 293
14902.33 288
14903.48 306
14904.63 338
14905.79 320
14906.94 280
14908.10 286
14909.25 297
14910.40 283
14911.56 264
14912.71 282
14913.87 306
14915.02 326
14916.17 304
14917.33 283
14918.48 286
14919.64 294
14920.79 305
14921.94 304
14923.10 316
14924.25 292
14925.41 292
14926.56 286
14927.72 307
14928.87 266
14930.03 282
14931.18 297
14932.34 304
14933.49 292
14934.65 289
14935.80 312
14936.96 354
14938.11 298
14939.27 288
14940.42 314
14941.58 339
14942.73 319
14943.89 270
14945.04 280
14946.20 284
14947.35 328
14948.51 303
14949.66 280
14950.82 292
14951.97 316
14953.13 319
14954.28 289
14955.44 316
14956.60 270
14957.75 323
14958.91 315
14960.06 348
14961.22 289
14962.37 313
14963.53 294
14964.69 315
14965.84 263
14967.00 268
14968.16 305
14969.31 329
14970.47 299
14971.62 267
14972.78 284
14973.94 270
14975.09 302
14976.25 254
14977.41 288
14978.56 273
14979.72 288
14980.88 273
14982.03 269
14983.19 238
14984.35 262
14985.50 288
14986.66 280
14987.82 251
14988.97 266
14990.13 274
14991.29 269
14992.44 275
14993.60 260
14994.76 240
14995.92 257
14997.07 290
14998.23 257
14999.39 273
15000.55 253
15001.70 269
15002.86 273
15004.02 270
15005.18 268
15006.33 263
15007.49 264
15008.65 279
15009.81 272
15010.96 234
15012.12 254
15013.28 246
15014.44 227
15015.60 263
15016.75 269
15017.91 258
15019.07 251
15020.23 238
15021.39 247
15022.54 256
15023.70 254
15024.86 250
15026.02 232
15027.18 213
15028.34 245
15029.49 230
15030.65 251
15031.81 251
15032.97 226
15034.13 235
15035.29 215
15036.45 250
15037.61 254
15038.76 249
15039.92 263
15041.08 271
15042.24 245
15043.40 273
15044.56 246
15045.72 224
15046.88 263
15048.04 242
15049.20 231
15050.36 248
15051.51 252
15052.67 236
15053.83 268
15054.99 262
15056.15 267
15057.31 247
15058.47 226
15059.63 213
15060.79 214
15061.95 250
15063.11 251
15064.27 248
15065.43 237
15066.59 242
15067.75 237
15068.91 215
15070.07 201
15071.23 242
15072.39 244
15073.55 231
15074.71 236
15075.87 256
15077.03 260
15078.19 252
15079.35 239
15080.51 216
15081.67 238
15082.83 255
15083.99 256
15085.16 214
15086.32 215
15087.48 225
15088.64 245
15089.80 217
15090.96 212
15092.12 215
15093.28 240
15094.44 238
15095.60 250
15096.76 231
15097.93 266
15099.09 264
15100.25 257
15101.41 237
15102.57 234
15103.73 241
15104.89 252
15106.05 263
15107.22 222
15108.38 232
15109.54 227
15110.70 239
15111.86 258
15113.02 242
15114.19 213
15115.35 244
15116.51 254
15117.67 238
15118.83 235
15120.00 235
15121.16 239
15122.32 242
15123.48 242
15124.64 232
15125.81 232
15126.97 247
15128.13 247
15129.29 246
15130.46 243
15131.62 238
15132.78 197
15133.94 233
15135.11 214
15136.27 230
15137.43 212
15138.59 242
15139.76 215
15140.92 254
15142.08 229
15143.25 237
15144.41 204
15145.57 227
15146.73 211
15147.90 228
15149.06 259
15150.22 259
15151.39 248
15152.55 254
15153.71 226
15154.88 211
15156.04 269
15157.20 227
15158.37 265
15159.53 213
15160.69 219
15161.86 221
15163.02 257
15164.19 244
15165.35 216
15166.51 242
15167.68 232
15168.84 232
15170.00 237
15171.17 240
15172.33 249
15173.50 246
15174.66 241
15175.83 245
15176.99 269
15178.15 267
15179.32 228
15180.48 271
15181.65 272
15182.81 274
15183.98 250
15185.14 240
15186.30 263
15187.47 264
15188.63 256
15189.80 243
15190.96 226
15192.13 238
15193.29 253
15194.46 241
15195.62 233
15196.79 238
15197.95 278
15199.12 250
15200.28 270
15201.45 275
15202.61 262
15203.78 269
15204.94 246
15206.11 256
15207.27 299
15208.44 271
15209.61 265
15210.77 232
15211.94 226
15213.10 251
15214.27 283
15215.43 275
15216.60 256
15217.76 245
15218.93 264
15220.10 274
15221.26 245
15222.43 267
15223.59 251
15224.76 283
15225.93 286
15227.09 282
15228.26 273
15229.42 303
15230.59 303
15231.76 273
15232.92 281
15234.09 271
15235.26 283
15236.42 331
15237.59 318
15238.76 301
15239.92 305
15241.09 292
15242.26 291
15243.42 304
15244.59 324
15245.76 326
15246.92 287
15248.09 289
15249.26 286
15250.42 294
15251.59 272
15252.76 264
15253.93 265
15255.09 277
15256.26 270
15257.43 268
15258.60 223
15259.76 232
15260.93 243
15262.10 276
15263.26 249
15264.43 240
15265.60 269
15266.77 275
15267.94 252
15269.10 256
15270.27 263
15271.44 256
15272.61 275
15273.77 257
15274.94 234
15276.11 256
15277.28 284
15278.45 280
15279.62 278
15280.78 248
15281.95 225
15283.12 240
15284.29 259
15285.46 236
15286.62 223
15287.79 233
15288.96 280
15290.13 255
15291.30 256
15292.47 239
15293.64 270
15294.81 249
15295.97 268
15297.14 233
15298.31 258
15299.48 267
15300.65 260
15301.82 245
15302.99 248
15304.16 273
15305.33 252
15306.49 227
15307.66 259
15308.83 229
15310.00 276
15311.17 232
15312.34 226
15313.51 226
15314.68 259
15315.85 257
15317.02 244
15318.19 225
15319.36 264
15320.53 238
15321.70 267
15322.87 257
15324.04 251
15325.21 244
15326.38 266
15327.55 261
15328.72 229
15329.89 241
15331.06 232
15332.23 240
15333.40 245
15334.57 252
15335.74 218
15336.91 274
15338.08 235
15339.25 230
15340.42 226
15341.59 234
15342.76 239
15343.93 218
15345.10 215
15346.27 232
15347.44 234
15348.62 247
15349.79 270
15350.96 248
15352.13 276
15353.30 275
15354.47 272
15355.64 273
15356.81 276
15357.98 274
15359.15 267
15360.33 258
15361.50 244
15362.67 220
15363.84 239
15365.01 243
15366.18 255
15367.35 250
15368.53 258
15369.70 218
15370.87 213
15372.04 266
15373.21 226
15374.38 250
15375.56 228
15376.73 264
15377.90 217
15379.07 227
15380.24 217
15381.42 223
15382.59 283
15383.76 234
15384.93 268
15386.10 264
15387.28 274
15388.45 267
15389.62 290
15390.79 256
15391.97 269
15393.14 277
15394.31 260
15395.48 260
15396.66 271
15397.83 246
15399.00 280
15400.17 290
15401.35 277
15402.52 290
15403.69 250
15404.87 269
15406.04 267
15407.21 251
15408.39 240
15409.56 253
15410.73 246
15411.91 232
15413.08 232
15414.25 226
15415.42 233
15416.60 275
15417.77 249
15418.95 267
15420.12 238
15421.29 266
15422.47 263
15423.64 248
15424.81 234
15425.99 239
15427.16 257
15428.33 231
15429.51 227
15430.68 236
15431.86 226
15433.03 243
15434.20 207
15435.38 253
15436.55 243
15437.73 214
15438.90 243
15440.08 237
15441.25 251
15442.42 236
15443.60 224
15444.77 254
15445.95 241
15447.12 230
15448.30 226
15449.47 248
15450.65 207
15451.82 223
15453.00 229
15454.17 237
15455.35 210
15456.52 223
15457.70 236
15458.87 242
15460.05 228
15461.22 230
15462.40 243
15463.57 216
15464.75 230
15465.92 232
15467.10 240
15468.27 232
15469.45 243
15470.62 193
15471.80 210
15472.97 219
15474.15 222
15475.33 229
15476.50 212
15477.68 232
15478.85 203
15480.03 222
15481.20 177
15482.38 197
15483.56 228
15484.73 218
15485.91 238
15487.08 250
15488.26 255
15489.44 250
15490.61 223
15491.79 262
15492.97 249
15494.14 217
15495.32 223
15496.49 237
15497.67 239
15498.85 232
15500.02 221
15501.20 215
15502.38 259
15503.55 221
15504.73 252
15505.91 258
15507.08 236
15508.26 237
15509.44 231
15510.62 249
15511.79 248
15512.97 214
15514.15 241
15515.32 224
15516.50 233
15517.68 215
15518.86 265
15520.03 240
15521.21 231
15522.39 233
15523.57 251
15524.74 239
15525.92 228
15527.10 241
15528.28 228
15529.45 247
15530.63 239
15531.81 216
15532.99 254
15534.16 222
15535.34 252
15536.52 257
15537.70 243
15538.88 214
15540.06 243
15541.23 252
15542.41 256
15543.59 255
15544.77 250
15545.95 235
15547.12 241
15548.30 234
15549.48 237
15550.66 241
15551.84 219
15553.02 242
15554.20 248
15555.37 272
15556.55 265
15557.73 232
15558.91 220
15560.09 232
15561.27 212
15562.45 211
15563.63 206
15564.81 234
15565.98 248
15567.16 240
15568.34 220
15569.52 221
15570.70 228
15571.88 255
15573.06 262
15574.24 232
15575.42 258
15576.60 229
15577.78 266
15578.96 229
15580.14 229
15581.32 247
15582.50 283
15583.68 279
15584.86 283
15586.04 246
15587.22 228
15588.40 227
15589.58 221
15590.76 250
15591.94 243
15593.12 234
15594.30 279
15595.48 269
15596.66 226
15597.84 253
15599.02 264
15600.20 276
15601.38 267
15602.56 272
15603.74 281
15604.92 247
15606.10 265
15607.28 311
15608.46 321
15609.64 285
15610.82 291
15612.00 290
15613.19 274
15614.37 228
15615.55 256
15616.73 253
15617.91 262
15619.09 281
15620.27 306
15621.45 282
15622.63 292
15623.82 294
15625.00 285
15626.18 299
15627.36 297
15628.54 314
15629.72 298
15630.90 281
15632.09 267
15633.27 297
15634.45 251
15635.63 302
15636.81 291
15637.99 320
15639.18 317
15640.36 286
15641.54 273
15642.72 266
15643.90 319
15645.09 281
15646.27 319
15647.45 293
15648.63 305
15649.82 294
15651.00 296
15652.18 311
15653.36 331
15654.54 344
15655.73 330
15656.91 317
15658.09 353
15659.28 332
15660.46 313
15661.64 325
15662.82 310
15664.01 299
15665.19 289
15666.37 316
15667.55 302
15668.74 306
15669.92 298
15671.10 312
15672.29 291
15673.47 304
15674.65 314
15675.84 329
15677.02 315
15678.20 340
15679.39 317
15680.57 286
15681.75 315
15682.94 294
15684.12 311
15685.30 288
15686.49 339
15687.67 327
15688.86 308
15690.04 328
15691.22 313
15692.41 265
15693.59 309
15694.78 314
15695.96 311
15697.14 298
15698.33 296
15699.51 335
15700.70 300
15701.88 334
15703.06 335
15704.25 338
15705.43 290
15706.62 307
15707.80 337
15708.99 348
15710.17 330
15711.36 314
15712.54 333
15713.73 324
15714.91 322
15716.09 339
15717.28 363
15718.46 355
15719.65 352
15720.83 325
15722.02 341
15723.20 342
15724.39 326
15725.57 364
15726.76 356
15727.95 338
15729.13 353
15730.32 350
15731.50 344
15732.69 360
15733.87 319
15735.06 332
15736.24 352
15737.43 371
15738.61 317
15739.80 344
15740.99 368
15742.17 366
15743.36 367
15744.54 348
15745.73 336
15746.92 386
15748.10 352
15749.29 361
15750.47 343
15751.66 366
15752.85 388
15754.03 379
15755.22 371
15756.40 374
15757.59 374
15758.78 368
15759.96 405
15761.15 360
15762.34 361
15763.52 356
15764.71 360
15765.90 336
15767.08 353
15768.27 359
15769.46 322
15770.64 329
15771.83 344
15773.02 381
15774.20 328
15775.39 317
15776.58 309
15777.77 355
15778.95 336
15780.14 355
15781.33 341
15782.51 333
15783.70 365
15784.89 347
15786.08 325
15787.26 310
15788.45 337
15789.64 353
15790.83 340
15792.01 338
15793.20 312
15794.39 306
15795.58 328
15796.77 328
15797.95 350
15799.14 312
15800.33 331
15801.52 315
15802.71 353
15803.89 312
15805.08 323
15806.27 369
15807.46 313
15808.65 310
15809.84 298
15811.02 288
15812.21 318
15813.40 303
15814.59 295
15815.78 281
15816.97 306
15818.15 243
15819.34 292
15820.53 300
15821.72 293
15822.91 299
15824.10 282
15825.29 305
15826.48 310
15827.67 330
15828.85 283
15830.04 275
15831.23 273
15832.42 304
15833.61 318
15834.80 286
15835.99 300
15837.18 267
15838.37 280
15839.56 279
15840.75 296
15841.94 274
15843.13 282
15844.32 307
15845.51 294
15846.70 255
15847.89 274
15849.08 275
15850.27 274
15851.46 272
15852.65 269
15853.84 283
15855.03 279
15856.22 272
15857.41 316
15858.60 292
15859.79 264
15860.98 261
15862.17 295
15863.36 301
15864.55 242
15865.74 221
15866.93 300
15868.12 291
15869.31 255
15870.50 284
15871.69 293
15872.88 268
15874.07 244
15875.26 260
15876.45 274
15877.64 296
15878.84 293
15880.03 290
15881.22 291
15882.41 256
15883.60 253
15884.79 285
15885.98 277
15887.17 295
15888.36 294
15889.56 279
15890.75 271
15891.94 257
15893.13 271
15894.32 299
15895.51 282
15896.71 293
15897.90 299
15899.09 289
15900.28 314
15901.47 324
15902.66 293
15903.86 302
15905.05 299
15906.24 325
15907.43 280
15908.62 303
15909.82 316
15911.01 289
15912.20 333
15913.39 301
15914.58 306
15915.78 343
15916.97 319
15918.16 297
15919.35 322
15920.55 307
15921.74 329
15922.93 349
15924.12 339
15925.32 325
15926.51 299
15927.70 321
15928.90 322
15930.09 323
15931.28 310
15932.47 327
15933.67 341
15934.86 327
15936.05 338
15937.25 331
15938.44 328
15939.63 345
15940.83 306
15942.02 283
15943.21 304
15944.41 294
15945.60 277
15946.79 262
15947.99 282
15949.18 294
15950.37 267
15951.57 264
15952.76 264
15953.96 252
15955.15 260
15956.34 266
15957.54 262
15958.73 252
15959.92 252
15961.12 252
15962.31 268
15963.51 247
15964.70 235
15965.90 267
15967.09 236
15968.28 235
15969.48 238
15970.67 249
15971.87 273
15973.06 261
15974.26 253
15975.45 253
15976.65 259
15977.84 228
15979.03 246
15980.23 234
15981.42 227
15982.62 223
15983.81 240
15985.01 227
15986.20 218
15987.40 227
15988.59 248
15989.79 255
15990.98 221
15992.18 229
15993.37 213
15994.57 225
15995.77 242
15996.96 221
15998.16 222
15999.35 222
16000.55 217
16001.74 229
16002.94 203
16004.13 216
16005.33 234
16006.53 235
16007.72 214
16008.92 217
16010.11 220
16011.31 215
16012.51 222
16013.70 227
16014.90 211
16016.09 236
16017.29 217
16018.49 230
16019.68 224
16020.88 221
16022.07 215
16023.27 226
16024.47 227
16025.66 245
16026.86 228
16028.06 220
16029.25 225
16030.45 245
16031.65 237
16032.84 186
16034.04 200
16035.24 233
16036.43 217
16037.63 203
16038.83 214
16040.02 193
16041.22 221
16042.42 240
16043.62 206
16044.81 198
16046.01 228
16047.21 239
16048.40 217
16049.60 210
16050.80 209
16052.00 235
16053.19 219
16054.39 203
16055.59 216
16056.79 236
16057.99 223
16059.18 216
16060.38 237
16061.58 224
16062.78 221
16063.97 227
16065.17 240
16066.37 218
16067.57 201
16068.77 207
16069.96 215
16071.16 198
16072.36 222
16073.56 205
16074.76 237
16075.96 202
16077.15 229
16078.35 227
16079.55 194
16080.75 217
16081.95 226
16083.15 226
16084.35 238
16085.54 245
16086.74 210
16087.94 203
16089.14 212
16090.34 214
16091.54 223
16092.74 221
16093.94 195
16095.14 185
16096.33 172
16097.53 227
16098.73 209
16099.93 190
16101.13 187
16102.33 212
16103.53 224
16104.73 187
16105.93 191
16107.13 188
16108.33 184
16109.53 210
16110.73 217
16111.93 206
16113.13 203
16114.33 216
16115.53 194
16116.73 178
16117.93 216
16119.13 219
16120.33 201
16121.53 202
16122.73 215
16123.93 211
16125.13 210
16126.33 210
16127.53 217
16128.73 214
16129.93 200
16131.13 200
16132.33 201
16133.53 216
16134.73 186
16135.93 213
16137.13 222
16138.33 208
16139.53 218
16140.73 188
16141.93 161
16143.13 165
16144.34 185
16145.54 189
16146.74 239
16147.94 204
16149.14 194
16150.34 177
16151.54 215
16152.74 187
16153.94 175
16155.15 188
16156.35 195
16157.55 197
16158.75 197
16159.95 226
16161.15 188
16162.35 200
16163.56 210
16164.76 200
16165.96 188
16167.16 191
16168.36 199
16169.56 185
16170.77 209
16171.97 198
16173.17 191
16174.37 200
16175.57 188
16176.78 208
16177.98 182
16179.18 177
16180.38 206
16181.59 196
16182.79 190
16183.99 164
16185.19 177
16186.40 188
16187.60 190
16188.80 183
16190.00 189
16191.21 217
16192.41 216
16193.61 197
16194.81 216
16196.02 212
16197.22 183
16198.42 191
16199.63 189
16200.83 181
16202.03 202
16203.23 193
16204.44 182
16205.64 188
16206.84 165
16208.05 202
16209.25 232
16210.45 218
16211.66 199
16212.86 198
16214.06 204
16215.27 206
16216.47 196
16217.68 202
16218.88 216
16220.08 225
16221.29 215
16222.49 221
16223.69 226
16224.90 213
16226.10 215
16227.31 184
16228.51 189
16229.71 211
16230.92 222
16232.12 219
16233.33 200
16234.53 187
16235.74 199
16236.94 213
16238.14 187
16239.35 188
16240.55 186
16241.76 210
16242.96 208
16244.17 209
16245.37 181
16246.58 185
16247.78 224
16248.99 220
16250.19 234
16251.40 211
16252.60 208
16253.81 227
16255.01 214
16256.22 226
16257.42 194
16258.63 219
16259.83 211
16261.04 210
16262.24 233
16263.45 228
16264.65 241
16265.86 249
16267.06 208
16268.27 202
16269.47 234
16270.68 253
16271.89 248
16273.09 213
16274.30 240
16275.50 235
16276.71 255
16277.91 235
16279.12 224
16280.33 231
16281.53 261
16282.74 211
16283.94 210
16285.15 224
16286.36 233
16287.56 235
16288.77 227
16289.98 248
16291.18 254
16292.39 233
16293.59 237
16294.80 265
16296.01 257
16297.21 227
16298.42 260
16299.63 263
16300.83 258
16302.04 252
16303.25 259
16304.46 283
16305.66 248
16306.87 260
16308.08 276
16309.28 287
16310.49 278
16311.70 288
16312.90 262
16314.11 242
16315.32 276
16316.53 257
16317.73 294
16318.94 267
16320.15 238
16321.36 267
16322.56 239
16323.77 257
16324.98 247
16326.19 263
16327.39 226
16328.60 233
16329.81 231
16331.02 233
16332.23 218
16333.43 260
16334.64 218
16335.85 219
16337.06 234
16338.27 214
16339.47 244
16340.68 245
16341.89 196
16343.10 227
16344.31 234
16345.52 200
16346.72 206
16347.93 217
16349.14 217
16350.35 219
16351.56 210
16352.77 185
16353.98 222
16355.18 188
16356.39 225
16357.60 196
16358.81 217
16360.02 228
16361.23 209
16362.44 196
16363.65 177
16364.86 188
16366.07 208
16367.27 223
16368.48 220
16369.69 233
16370.90 209
16372.11 189
16373.32 202
16374.53 213
16375.74 216
16376.95 215
16378.16 203
16379.37 201
16380.58 200
16381.79 212
16383.00 210
16384.21 209
16385.42 202
16386.63 202
16387.84 218
16389.05 187
16390.26 213
16391.47 229
16392.68 217
16393.89 204
16395.10 203
16396.31 210
16397.52 188
16398.73 216
16399.94 217
16401.15 209
16402.36 210
16403.57 191
16404.78 189
16405.99 228
16407.20 188
16408.41 201
16409.62 179
16410.84 196
16412.05 185
16413.26 181
16414.47 202
16415.68 195
16416.89 202
16418.10 180
16419.31 168
16420.52 213
16421.73 212
16422.95 193
16424.16 200
16425.37 174
16426.58 191
16427.79 189
16429.00 214
16430.21 176
16431.43 175
16432.64 188
16433.85 189
16435.06 185
16436.27 180
16437.48 184
16438.70 203
16439.91 190
16441.12 176
16442.33 175
16443.54 170
16444.76 207
16445.97 184
16447.18 178
16448.39 165
16449.61 192
16450.82 186
16452.03 177
16453.24 159
16454.45 164
16455.67 189
16456.88 196
16458.09 178
16459.31 164
16460.52 178
16461.73 191
16462.94 203
16464.16 172
16465.37 189
16466.58 176
16467.79 200
16469.01 195
16470.22 180
16471.43 166
16472.65 188
16473.86 201
16475.07 182
16476.29 158
16477.50 185
16478.71 210
16479.93 186
16481.14 176
16482.35 196
16483.57 209
16484.78 206
16485.99 213
16487.21 179
16488.42 172
16489.64 185
16490.85 185
16492.06 175
16493.28 189
16494.49 165
16495.70 171
16496.92 197
16498.13 185
16499.35 197
16500.56 180
16501.77 199
16502.99 182
16504.20 167
16505.42 178
16506.63 172
16507.85 181
16509.06 199
16510.28 174
16511.49 198
16512.70 160
16513.92 196
16515.13 218
16516.35 177
16517.56 180
16518.78 191
16519.99 219
16521.21 180
16522.42 187
16523.64 170
16524.85 181
16526.07 153
16527.28 199
16528.50 168
16529.71 188
16530.93 194
16532.14 202
16533.36 187
16534.57 150
16535.79 182
16537.01 206
16538.22 204
16539.44 158
16540.65 176
16541.87 172
16543.08 209
16544.30 183
16545.52 188
16546.73 171
16547.95 195
16549.16 206
16550.38 169
16551.60 184
16552.81 184
16554.03 196
16555.24 179
16556.46 196
16557.68 177
16558.89 216
16560.11 171
16561.32 183
16562.54 178
16563.76 189
16564.97 171
16566.19 221
16567.41 218
16568.62 192
16569.84 187
16571.06 187
16572.27 192
16573.49 182
16574.71 211
16575.93 209
16577.14 231
16578.36 210
16579.58 217
16580.79 196
16582.01 204
16583.23 189
16584.44 188
16585.66 161
16586.88 196
16588.10 202
16589.31 184
16590.53 196
16591.75 203
16592.97 201
16594.18 187
16595.40 199
16596.62 185
16597.84 197
16599.06 189
16600.27 212
16601.49 174
16602.71 178
16603.93 189
16605.14 194
16606.36 177
16607.58 177
16608.80 176
16610.02 181
16611.24 207
16612.45 187
16613.67 174
16614.89 172
16616.11 182
16617.33 167
16618.55 178
16619.76 175
16620.98 197
16622.20 178
16623.42 187
16624.64 163
16625.86 158
16627.08 172
16628.30 162
16629.51 173
16630.73 169
16631.95 172
16633.17 184
16634.39 208
16635.61 175
16636.83 186
16638.05 169
16639.27 192
16640.49 175
16641.71 181
16642.92 157
16644.14 153
16645.36 127
16646.58 171
16647.80 182
16649.02 166
16650.24 164
16651.46 171
16652.68 157
16653.90 173
16655.12 195
16656.34 148
16657.56 162
16658.78 191
16660.00 177
16661.22 170
16662.44 154
16663.66 159
16664.88 176
16666.10 169
16667.32 193
16668.54 196
16669.76 160
16670.98 163
16672.20 190
16673.42 175
16674.64 180
16675.87 173
16677.09 194
16678.31 189
16679.53 161
16680.75 177
16681.97 163
16683.19 175
16684.41 175
16685.63 162
16686.85 180
16688.07 175
16689.30 148
16690.52 151
16691.74 161
16692.96 138
16694.18 145
16695.40 161
16696.62 166
16697.84 188
16699.07 189
16700.29 169
16701.51 188
16702.73 182
16703.95 184
16705.17 186
16706.40 157
16707.62 163
16708.84 173
16710.06 175
16711.28 126
16712.50 165
16713.73 177
16714.95 189
16716.17 157
16717.39 147
16718.61 149
16719.84 179
16721.06 168
16722.28 160
16723.50 167
16724.73 188
16725.95 208
16727.17 187
16728.39 168
16729.62 168
16730.84 183
16732.06 167
16733.28 170
16734.51 152
16735.73 170
16736.95 157
16738.18 195
16739.40 168
16740.62 194
16741.84 186
16743.07 184
16744.29 183
16745.51 163
16746.74 174
16747.96 174
16749.18 188
16750.41 167
16751.63 142
16752.85 138
16754.08 186
16755.30 177
16756.52 189
16757.75 155
16758.97 169
16760.20 179
16761.42 181
16762.64 152
16763.87 159
16765.09 188
16766.31 181
16767.54 184
16768.76 156
16769.99 198
16771.21 158
16772.43 168
16773.66 162
16774.88 157
16776.11 144
16777.33 168
16778.56 194
16779.78 164
16781.01 141
16782.23 140
16783.45 169
16784.68 155
16785.90 170
16787.13 175
16788.35 169
16789.58 148
16790.80 170
16792.03 161
16793.25 190
16794.48 156
16795.70 166
16796.93 166
16798.15 177
16799.38 173
16800.60 166
16801.83 191
16803.05 148
16804.28 143
16805.50 184
16806.73 166
16807.95 174
16809.18 177
16810.41 163
16811.63 177
16812.86 142
16814.08 189
16815.31 212
16816.53 210
16817.76 166
16818.99 178
16820.21 157
16821.44 150
16822.66 153
16823.89 166
16825.12 165
16826.34 166
16827.57 174
16828.79 164
16830.02 186
16831.25 151
16832.47 168
16833.70 164
16834.93 169
16836.15 165
16837.38 165
16838.61 170
16839.83 155
16841.06 183
16842.29 185
16843.51 179
16844.74 166
16845.97 181
16847.19 168
16848.42 181
16849.65 143
16850.87 154
16852.10 196
16853.33 200
16854.56 188
16855.78 193
16857.01 190
16858.24 206
16859.46 210
16860.69 191
16861.92 177
16863.15 212
16864.37 211
16865.60 202
16866.83 228
16868.06 208
16869.28 201
16870.51 221
16871.74 232
16872.97 200
16874.20 207
16875.42 207
16876.65 199
16877.88 190
16879.11 218
16880.34 219
16881.56 229
16882.79 214
16884.02 210
16885.25 239
16886.48 231
16887.71 238
16888.93 237
16890.16 241
16891.39 229
16892.62 236
16893.85 249
16895.08 246
16896.31 207
16897.53 233
16898.76 215
16899.99 255
16901.22 225
16902.45 192
16903.68 185
16904.91 193
16906.14 194
16907.37 199
16908.59 246
16909.82 190
16911.05 195
16912.28 195
16913.51 189
16914.74 172
16915.97 209
16917.20 185
16918.43 199
16919.66 195
16920.89 182
16922.12 201
16923.35 166
16924.58 186
16925.81 184
16927.04 186
16928.27 200
16929.50 214
16930.73 190
16931.96 162
16933.19 191
16934.42 191
16935.65 170
16936.88 196
16938.11 197
16939.34 189
16940.57 186
16941.80 159
16943.03 202
16944.26 171
16945.49 180
16946.72 185
16947.95 187
16949.18 177
16950.41 188
16951.64 205
16952.87 196
16954.10 147
16955.33 187
16956.57 191
16957.80 178
16959.03 176
16960.26 158
16961.49 198
16962.72 174
16963.95 191
16965.18 186
16966.41 175
16967.65 186
16968.88 164
16970.11 153
16971.34 163
16972.57 163
16973.80 175
16975.03 188
16976.27 192
16977.50 184
16978.73 171
16979.96 176
16981.19 172
16982.42 165
16983.66 196
16984.89 213
16986.12 224
16987.35 173
16988.58 192
16989.82 198
16991.05 198
16992.28 200
16993.51 182
16994.75 152
16995.98 158
16997.21 171
16998.44 161
16999.67 182
17000.91 151
17002.14 149
17003.37 178
17004.61 171
17005.84 193
17007.07 199
17008.30 192
17009.54 200
17010.77 179
17012.00 179
17013.23 179
17014.47 173
17015.70 165
17016.93 155
17018.17 177
17019.40 171
17020.63 161
17021.87 172
17023.10 193
17024.33 180
17025.57 174
17026.80 173
17028.03 176
17029.27 153
17030.50 165
17031.73 162
17032.97 181
17034.20 191
17035.44 184
17036.67 163
17037.90 167
17039.14 141
17040.37 154
17041.60 175
17042.84 176
17044.07 183
17045.31 162
17046.54 173
17047.78 150
17049.01 170
17050.24 172
17051.48 166
17052.71 173
17053.95 185
17055.18 172
17056.42 160
17057.65 159
17058.89 149
17060.12 167
17061.35 139
17062.59 140
17063.82 157
17065.06 154
17066.29 161
17067.53 160
17068.76 155
17070.00 143
17071.23 164
17072.47 157
17073.70 171
17074.94 171
17076.17 166
17077.41 164
17078.65 159
17079.88 150
17081.12 160
17082.35 190
17083.59 169
17084.82 156
17086.06 185
17087.29 164
17088.53 169
17089.77 184
17091.00 145
17092.24 169
17093.47 138
17094.71 135
17095.94 154
17097.18 152
17098.42 153
17099.65 128
17100.89 153
17102.12 196
17103.36 176
17104.60 171
17105.83 151
17107.07 143
17108.31 169
17109.54 169
17110.78 182
17112.02 151
17113.25 174
17114.49 181
17115.73 150
17116.96 151
17118.20 174
17119.44 175
17120.67 160
17121.91 154
17123.15 148
17124.38 131
17125.62 144
17126.86 173
17128.10 145
17129.33 174
17130.57 185
17131.81 178
17133.04 165
17134.28 153
17135.52 133
17136.76 144
17137.99 167
17139.23 165
17140.47 150
17141.71 158
17142.94 158
17144.18 165
17145.42 142
17146.66 167
17147.90 193
17149.13 163
17150.37 170
17151.61 158
17152.85 147
17154.08 158
17155.32 180
17156.56 166
17157.80 170
17159.04 164
17160.28 157
17161.51 138
17162.75 146
17163.99 176
17165.23 162
17166.47 186
17167.71 159
17168.95 130
17170.18 146
17171.42 152
17172.66 169
17173.90 172
17175.14 143
17176.38 164
17177.62 140
17178.86 156
17180.09 152
17181.33 161
17182.57 158
17183.81 164
17185.05 175
17186.29 125
17187.53 155
17188.77 139
17190.01 130
17191.25 125
17192.49 148
17193.73 163
17194.97 145
17196.21 119
17197.45 132
17198.69 140
17199.92 157
17201.16 145
17202.40 137
17203.64 158
17204.88 165
17206.12 154
17207.36 133
17208.60 137
17209.84 175
17211.08 158
17212.32 149
17213.56 150
17214.81 169
17216.05 152
17217.29 155
17218.53 131
17219.77 137
17221.01 144
17222.25 136
17223.49 144
17224.73 142
17225.97 137
17227.21 119
17228.45 128
17229.69 152
17230.93 158
17232.17 155
17233.41 128
17234.66 147
17235.90 152
17237.14 155
17238.38 143
17239.62 164
17240.86 164
17242.10 151
17243.34 143
17244.58 168
17245.83 130
17247.07 136
17248.31 155
17249.55 159
17250.79 135
17252.03 123
17253.28 148
17254.52 128
17255.76 164
17257.00 120
17258.24 146
17259.48 153
17260.73 154
17261.97 140
17263.21 148
17264.45 133
17265.69 129
17266.94 135
17268.18 159
17269.42 163
17270.66 168
17271.91 153
17273.15 124
17274.39 149
17275.63 145
17276.88 132
17278.12 145
17279.36 170
17280.60 138
17281.85 155
17283.09 148
17284.33 126
17285.57 161
17286.82 144
17288.06 149
17289.30 144
17290.55 151
17291.79 149
17293.03 169
17294.28 133
17295.52 153
17296.76 185
17298.01 157
17299.25 144
17300.49 135
17301.74 143
17302.98 150
17304.22 152
17305.47 130
17306.71 155
17307.95 141
17309.20 120
17310.44 128
17311.68 153
17312.93 127
17314.17 135
17315.42 134
17316.66 145
17317.90 147
17319.15 158
17320.39 171
17321.64 136
17322.88 119
17324.12 141
17325.37 169
17326.61 144
17327.86 142
17329.10 136
17330.35 129
17331.59 121
17332.83 133
17334.08 155
17335.32 145
17336.57 123
17337.81 146
17339.06 148
17340.30 121
17341.55 118
17342.79 152
17344.04 141
17345.28 108
17346.53 123
17347.77 153
17349.02 157
17350.26 132
17351.51 127
17352.75 141
17354.00 131
17355.24 119
17356.49 121
17357.73 136
17358.98 111
17360.23 141
17361.47 162
17362.72 135
17363.96 140
17365.21 140
17366.45 128
17367.70 134
17368.95 127
17370.19 139
17371.44 133
17372.68 142
17373.93 136
17375.18 146
17376.42 134
17377.67 157
17378.91 132
17380.16 154
17381.41 131
17382.65 118
17383.90 144
17385.15 141
17386.39 161
17387.64 115
17388.89 138
17390.13 127
17391.38 131
17392.63 146
17393.87 154
17395.12 130
17396.37 134
17397.61 159
17398.86 140
17400.11 140
17401.35 138
17402.60 148
17403.85 143
17405.09 148
17406.34 149
17407.59 135
17408.84 140
17410.08 155
17411.33 142
17412.58 149
17413.83 139
17415.07 138
17416.32 134
17417.57 146
17418.82 145
17420.06 142
17421.31 155
17422.56 146
17423.81 153
17425.05 134
17426.30 139
17427.55 141
17428.80 161
17430.05 125
17431.29 145
17432.54 143
17433.79 158
17435.04 135
17436.29 152
17437.54 132
17438.78 143
17440.03 152
17441.28 136
17442.53 122
17443.78 128
17445.03 131
17446.27 131
17447.52 158
17448.77 118
17450.02 133
17451.27 149
17452.52 165
17453.77 140
17455.02 133
17456.27 147
17457.51 141
17458.76 135
17460.01 135
17461.26 145
17462.51 129
17463.76 160
17465.01 147
17466.26 154
17467.51 135
17468.76 134
17470.01 164
17471.26 158
17472.51 152
17473.76 174
17475.01 147
17476.26 147
17477.50 131
17478.75 137
17480.00 141
17481.25 136
17482.50 177
17483.75 141
17485.00 129
17486.25 149
17487.50 144
17488.75 156
17490.00 150
17491.25 155
17492.51 155
17493.76 141
17495.01 155
17496.26 150
17497.51 155
17498.76 139
17500.01 141
17501.26 164
17502.51 127
17503.76 168
17505.01 149
17506.26 181
17507.51 153
17508.76 186
17510.01 160
17511.26 167
17512.52 158
17513.77 140
17515.02 172
17516.27 167
17517.52 166
17518.77 125
17520.02 137
17521.27 158
17522.53 154
17523.78 160
17525.03 154
17526.28 143
17527.53 158
17528.78 157
17530.03 179
17531.29 159
17532.54 160
17533.79 148
17535.04 153
17536.29 177
17537.55 160
17538.80 181
17540.05 171
17541.30 176
17542.55 173
17543.81 178
17545.06 169
17546.31 162
17547.56 170
17548.81 197
17550.07 148
17551.32 171
17552.57 163
17553.82 189
17555.08 163
17556.33 162
17557.58 180
17558.83 157
17560.09 195
17561.34 172
17562.59 166
17563.85 156
17565.10 192
17566.35 152
17567.60 155
17568.86 158
17570.11 171
17571.36 150
17572.62 148
17573.87 152
17575.12 153
17576.38 145
17577.63 140
17578.88 155
17580.14 160
17581.39 175
17582.64 147
17583.90 143
17585.15 151
17586.40 185
17587.66 159
17588.91 146
17590.17 148
17591.42 173
17592.67 173
17593.93 159
17595.18 171
17596.43 163
17597.69 157
17598.94 157
17600.20 161
17601.45 126
17602.71 168
17603.96 166
17605.21 157
17606.47 137
17607.72 144
17608.98 146
17610.23 196
17611.49 165
17612.74 141
17614.00 149
17615.25 164
17616.50 183
17617.76 192
17619.01 160
17620.27 177
17621.52 177
17622.78 165
17624.03 181
17625.29 166
17626.54 164
17627.80 173
17629.05 177
17630.31 152
17631.56 164
17632.82 182
17634.08 164
17635.33 152
17636.59 149
17637.84 138
17639.10 144
17640.35 177
17641.61 159
17642.86 151
17644.12 169
17645.38 182
17646.63 148
17647.89 111
17649.14 125
17650.40 163
17651.66 163
17652.91 157
17654.17 141
17655.42 166
17656.68 158
17657.94 169
17659.19 145
17660.45 140
17661.70 180
17662.96 168
17664.22 176
17665.47 156
17666.73 153
17667.99 164
17669.24 165
17670.50 162
17671.76 123
17673.01 150
17674.27 145
17675.53 151
17676.78 149
17678.04 126
17679.30 158
17680.56 144
17681.81 173
17683.07 160
17684.33 132
17685.58 138
17686.84 147
17688.10 156
17689.36 126
17690.61 130
17691.87 154
17693.13 147
17694.39 102
17695.64 130
17696.90 159
17698.16 152
17699.42 166
17700.67 146
17701.93 147
17703.19 124
17704.45 175
17705.70 147
17706.96 128
17708.22 126
17709.48 152
17710.74 150
17711.99 145
17713.25 141
17714.51 139
17715.77 121
17717.03 138
17718.29 129
17719.54 134
17720.80 141
17722.06 115
17723.32 144
17724.58 134
17725.84 147
17727.10 143
17728.35 161
17729.61 137
17730.87 144
17732.13 129
17733.39 140
17734.65 133
17735.91 108
17737.17 133
17738.43 133
17739.69 126
17740.94 150
17742.20 150
17743.46 137
17744.72 151
17745.98 129
17747.24 163
17748.50 132
17749.76 123
17751.02 121
17752.28 144
17753.54 147
17754.80 123
17756.06 155
17757.32 157
17758.58 164
17759.84 129
17761.10 172
17762.36 136
17763.62 152
17764.88 132
17766.14 143
17767.40 121
17768.66 125
17769.92 121
17771.18 156
17772.44 117
17773.70 122
17774.96 130
17776.22 146
17777.48 137
17778.74 122
17780.00 131
17781.26 154
17782.52 150
17783.78 142
17785.04 130
17786.30 126
17787.57 133
17788.83 141
17790.09 151
17791.35 138
17792.61 138
17793.87 145
17795.13 135
17796.39 127
17797.65 131
17798.91 139
17800.18 140
17801.44 135
17802.70 116
17803.96 119
17805.22 133
17806.48 135
17807.74 147
17809.01 139
17810.27 119
17811.53 106
17812.79 112
17814.05 133
17815.31 116
17816.58 120
17817.84 131
17819.10 139
17820.36 125
17821.62 132
17822.89 130
17824.15 113
17825.41 137
17826.67 123
17827.94 121
17829.20 124
17830.46 113
17831.72 114
17832.98 130
17834.25 120
17835.51 108
17836.77 142
17838.04 139
17839.30 119
17840.56 139
17841.82 158
17843.09 131
17844.35 159
17845.61 101
17846.87 97
17848.14 117
17849.40 122
17850.66 117
17851.93 118
17853.19 118
17854.45 123
17855.72 123
17856.98 127
17858.24 120
17859.51 105
17860.77 133
17862.03 131
17863.30 135
17864.56 112
17865.82 133
17867.09 125
17868.35 139
17869.62 134
17870.88 137
17872.14 128
17873.41 119
17874.67 133
17875.93 118
17877.20 112
17878.46 125
17879.73 128
17880.99 117
17882.26 120
17883.52 101
17884.78 120
17886.05 123
17887.31 119
17888.58 137
17889.84 139
17891.11 123
17892.37 114
17893.63 132
17894.90 139
17896.16 136
17897.43 131
17898.69 136
17899.96 125
17901.22 157
17902.49 119
17903.75 108
17905.02 108
17906.28 129
17907.55 128
17908.81 116
17910.08 118
17911.34 122
17912.61 129
17913.87 111
17915.14 100
17916.41 113
17917.67 106
17918.94 117
17920.20 127
17921.47 116
17922.73 107
17924.00 111
17925.26 135
17926.53 153
17927.80 134
17929.06 116
17930.33 143
17931.59 139
17932.86 120
17934.13 144
17935.39 129
17936.66 132
17937.92 115
17939.19 125
17940.46 130
17941.72 116
17942.99 141
17944.26 121
17945.52 124
17946.79 136
17948.06 115
17949.32 143
17950.59 124
17951.85 132
17953.12 117
17954.39 123
17955.66 121
17956.92 127
17958.19 132
17959.46 108
17960.72 127
17961.99 128
17963.26 139
17964.52 125
17965.79 125
17967.06 100
17968.33 130
17969.59 124
17970.86 124
17972.13 139
17973.40 122
17974.66 143
17975.93 115
17977.20 124
17978.47 119
17979.73 132
17981.00 141
17982.27 126
17983.54 134
17984.80 123
17986.07 124
17987.34 122
17988.61 127
17989.88 126
17991.14 112
17992.41 141
17993.68 148
17994.95 102
17996.22 128
17997.48 137
17998.75 99
18000.02 102
18001.29 127
18002.56 131
18003.83 114
18005.10 118
18006.36 135
18007.63 112
18008.90 130
18010.17 131
18011.44 116
18012.71 103
18013.98 106
18015.25 120
18016.51 104
18017.78 121
18019.05 123
18020.32 136
18021.59 144
18022.86 116
18024.13 96
18025.40 107
18026.67 100
18027.94 127
18029.21 133
18030.48 120
18031.75 113
18033.01 110
18034.28 97
18035.55 119
18036.82 114
18038.09 98
18039.36 125
18040.63 118
18041.90 133
18043.17 118
18044.44 135
18045.71 160
18046.98 183
18048.25 131
18049.52 122
18050.79 115
18052.06 103
18053.33 118
18054.60 117
18055.87 128
18057.14 111
18058.42 121
18059.69 141
18060.96 88
18062.23 111
18063.50 126
18064.77 118
18066.04 140
18067.31 112
18068.58 118
18069.85 123
18071.12 116
18072.39 121
18073.66 119
18074.93 127
18076.21 134
18077.48 132
18078.75 126
18080.02 114
18081.29 115
18082.56 116
18083.83 120
18085.10 123
18086.38 137
18087.65 132
18088.92 124
18090.19 126
18091.46 150
18092.73 112
18094.01 127
18095.28 135
18096.55 141
18097.82 101
18099.09 142
18100.36 114
18101.64 122
18102.91 131
18104.18 128
18105.45 122
18106.73 127
18108.00 128
18109.27 116
18110.54 147
18111.81 118
18113.09 120
18114.36 105
18115.63 119
18116.90 129
18118.18 119
18119.45 124
18120.72 128
18121.99 122
18123.27 115
18124.54 131
18125.81 126
18127.09 126
18128.36 129
18129.63 115
18130.90 97
18132.18 130
18133.45 131
18134.72 131
18136.00 132
18137.27 118
18138.54 132
18139.82 118
18141.09 124
18142.36 136
18143.64 126
18144.91 128
18146.18 146
18147.46 135
18148.73 105
18150.00 120
18151.28 142
18152.55 122
18153.83 131
18155.10 112
18156.37 109
18157.65 118
18158.92 111
18160.20 123
18161.47 126
18162.74 111
18164.02 144
18165.29 134
18166.57 133
18167.84 128
18169.12 138
18170.39 137
18171.66 134
18172.94 113
18174.21 126
18175.49 132
18176.76 131
18178.04 136
18179.31 127
18180.59 121
18181.86 134
18183.14 133
18184.41 126
18185.69 115
18186.96 122
18188.24 134
18189.51 126
18190.79 115
18192.06 149
18193.34 122
18194.61 119
18195.89 94
18197.16 111
18198.44 104
18199.71 114
18200.99 142
18202.26 136
18203.54 119
18204.81 112
18206.09 124
18207.37 131
18208.64 111
18209.92 104
18211.19 113
18212.47 124
18213.75 136
18215.02 135
18216.30 142
18217.57 116
18218.85 125
18220.13 130
18221.40 109
18222.68 132
18223.95 94
18225.23 108
18226.51 125
18227.78 145
18229.06 101
18230.34 118
18231.61 114
18232.89 119
18234.17 102
18235.44 117
18236.72 135
18238.00 115
18239.27 119
18240.55 139
18241.83 122
18243.10 137
18244.38 117
18245.66 144
18246.94 120
18248.21 114
18249.49 122
18250.77 142
18252.04 101
18253.32 97
18254.60 118
18255.88 109
18257.15 116
18258.43 138
18259.71 134
18260.99 134
18262.26 102
18263.54 127
18264.82 128
18266.10 117
18267.37 113
18268.65 132
18269.93 139
18271.21 123
18272.49 123
18273.76 124
18275.04 114
18276.32 107
18277.60 124
18278.88 119
18280.15 143
18281.43 126
18282.71 118
18283.99 126
18285.27 119
18286.55 109
18287.83 105
18289.10 113
18290.38 109
18291.66 104
18292.94 122
18294.22 102
18295.50 112
18296.78 138
18298.06 131
18299.33 100
18300.61 112
18301.89 145
18303.17 109
18304.45 119
18305.73 94
18307.01 123
18308.29 127
18309.57 143
18310.85 140
18312.13 115
18313.41 117
18314.68 117
18315.96 170
18317.24 99
18318.52 114
18319.80 99
18321.08 132
18322.36 117
18323.64 99
18324.92 124
18326.20 123
18327.48 116
18328.76 133
18330.04 137
18331.32 107
18332.60 131
18333.88 103
18335.16 112
18336.44 108
18337.72 105
18339.00 149
18340.28 136
18341.56 123
18342.84 124
18344.12 121
18345.41 137
18346.69 120
18347.97 122
18349.25 115
18350.53 102
18351.81 130
18353.09 120
18354.37 126
18355.65 120
18356.93 138
18358.21 146
18359.49 148
18360.78 112
18362.06 126
18363.34 135
18364.62 138
18365.90 129
18367.18 95
18368.46 105
18369.74 123
18371.03 110
18372.31 113
18373.59 113
18374.87 137
18376.15 145
18377.43 126
18378.72 120
18380.00 107
18381.28 121
18382.56 123
18383.84 112
18385.12 100
18386.41 119
18387.69 118
18388.97 123
18390.25 115
18391.53 110
18392.82 139
18394.10 130
18395.38 140
18396.66 142
18397.95 126
18399.23 130
18400.51 122
18401.79 126
18403.08 106
18404.36 131
18405.64 131
18406.92 123
18408.21 147
18409.49 129
18410.77 130
18412.06 134
18413.34 125
18414.62 104
18415.90 139
18417.19 131
18418.47 106
18419.75 114
18421.04 118
18422.32 112
18423.60 115
18424.89 132
18426.17 127
18427.45 112
18428.74 101
18430.02 135
18431.30 127
18432.59 108
18433.87 110
18435.15 119
18436.44 155
18437.72 104
18439.01 122
18440.29 132
18441.57 129
18442.86 111
18444.14 86
18445.43 111
18446.71 111
18447.99 130
18449.28 111
18450.56 110
18451.85 108
18453.13 126
18454.42 125
18455.70 109
18456.98 100
18458.27 111
18459.55 117
18460.84 106
18462.12 107
18463.41 124
18464.69 116
18465.98 127
18467.26 101
18468.55 110
18469.83 129
18471.12 101
18472.40 109
18473.69 115
18474.97 122
18476.26 126
18477.54 111
18478.83 126
18480.11 129
18481.40 119
18482.68 120
18483.97 130
18485.25 106
18486.54 109
18487.82 115
18489.11 127
18490.40 115
18491.68 104
18492.97 101
18494.25 110
18495.54 88
18496.82 107
18498.11 104
18499.40 118
18500.68 133
18501.97 125
18503.25 123
18504.54 105
18505.83 121
18507.11 109
18508.40 121
18509.69 104
18510.97 113
18512.26 134
18513.54 139
18514.83 108
18516.12 108
18517.40 120
18518.69 113
18519.98 108
18521.26 123
18522.55 118
18523.84 111
18525.12 148
18526.41 131
18527.70 101
18528.99 119
18530.27 125
18531.56 136
18532.85 111
18534.13 94
18535.42 107
18536.71 111
18538.00 122
18539.28 122
18540.57 106
18541.86 125
18543.14 122
18544.43 125
18545.72 95
18547.01 107
18548.30 94
18549.58 110
18550.87 102
18552.16 93
18553.45 124
18554.73 106
18556.02 135
18557.31 120
18558.60 104
18559.89 110
18561.17 121
18562.46 109
18563.75 122
18565.04 116
18566.33 128
18567.62 129
18568.90 140
18570.19 140
18571.48 129
18572.77 121
18574.06 126
18575.35 120
18576.63 89
18577.92 106
18579.21 121
18580.50 108
18581.79 109
18583.08 124
18584.37 130
18585.66 140
18586.95 110
18588.23 110
18589.52 114
18590.81 149
18592.10 122
18593.39 114
18594.68 126
18595.97 138
18597.26 139
18598.55 138
18599.84 115
18601.13 108
18602.42 125
18603.71 129
18605.00 141
18606.29 121
18607.58 130
18608.86 146
18610.15 149
18611.44 134
18612.73 128
18614.02 131
18615.31 140
18616.60 106
18617.89 114
18619.18 111
18620.47 125
18621.76 135
18623.06 124
18624.35 118
18625.64 131
18626.93 135
18628.22 158
18629.51 125
18630.80 133
18632.09 139
18633.38 134
18634.67 110
18635.96 127
18637.25 131
18638.54 139
18639.83 140
18641.12 113
18642.41 125
18643.71 120
18645.00 137
18646.29 126
18647.58 133
18648.87 110
18650.16 120
18651.45 141
18652.74 128
18654.03 136
18655.33 124
18656.62 102
18657.91 109
18659.20 105
18660.49 125
18661.78 117
18663.07 137
18664.37 123
18665.66 100
18666.95 113
18668.24 127
18669.53 129
18670.83 117
18672.12 123
18673.41 121
18674.70 134
18675.99 143
18677.29 131
18678.58 104
18679.87 112
18681.16 131
18682.45 136
18683.75 117
18685.04 98
18686.33 106
18687.62 117
18688.92 129
18690.21 111
18691.50 98
18692.79 109
18694.09 115
18695.38 121
18696.67 130
18697.97 133
18699.26 121
18700.55 107
18701.84 112
18703.14 118
18704.43 112
18705.72 134
18707.02 124
18708.31 144
18709.60 120
18710.90 122
18712.19 117
18713.48 118
18714.78 109
18716.07 115
18717.36 91
18718.66 98
18719.95 113
18721.24 121
18722.54 106
18723.83 107
18725.13 113
18726.42 114
18727.71 117
18729.01 90
18730.30 102
18731.60 99
18732.89 108
18734.18 119
18735.48 88
18736.77 99
18738.07 109
18739.36 135
18740.66 120
18741.95 95
18743.24 110
18744.54 115
18745.83 105
18747.13 105
18748.42 126
18749.72 118
18751.01 126
18752.31 138
18753.60 95
18754.90 96
18756.19 106
18757.49 115
18758.78 122
18760.08 119
18761.37 94
18762.67 104
18763.96 116
18765.26 93
18766.55 113
18767.85 131
18769.14 125
18770.44 103
18771.73 101
18773.03 106
18774.32 96
18775.62 112
18776.91 108
18778.21 125
18779.51 102
18780.80 119
18782.10 100
18783.39 128
18784.69 124
18785.99 112
18787.28 112
18788.58 105
18789.87 128
18791.17 112
18792.47 108
18793.76 112
18795.06 102
18796.35 139
18797.65 128
18798.95 132
18800.24 124
18801.54 103
18802.84 105
18804.13 106
18805.43 115
18806.73 111
18808.02 95
18809.32 122
18810.62 118
18811.91 124
18813.21 102
18814.51 113
18815.80 119
18817.10 105
18818.40 108
18819.69 88
18820.99 119
18822.29 120
18823.59 106
18824.88 108
18826.18 112
18827.48 117
18828.78 122
18830.07 96
18831.37 122
18832.67 116
18833.97 112
18835.26 113
18836.56 119
18837.86 110
18839.16 103
18840.45 115
18841.75 123
18843.05 94
18844.35 114
18845.65 111
18846.94 110
18848.24 108
18849.54 96
18850.84 116
18852.14 106
18853.43 91
18854.73 119
18856.03 112
18857.33 113
18858.63 107
18859.93 121
18861.22 100
18862.52 92
18863.82 95
18865.12 103
18866.42 110
18867.72 98
18869.02 109
18870.32 121
18871.61 119
18872.91 93
18874.21 105
18875.51 113
18876.81 96
18878.11 102
18879.41 107
18880.71 100
18882.01 101
18883.31 90
18884.61 119
18885.90 121
18887.20 112
18888.50 108
18889.80 105
18891.10 121
18892.40 101
18893.70 93
18895.00 100
18896.30 100
18897.60 107
18898.90 118
18900.20 109
18901.50 110
18902.80 121
18904.10 118
18905.40 118
18906.70 110
18908.00 101
18909.30 109
18910.60 117
18911.90 107
18913.20 104
18914.50 113
18915.80 110
18917.10 88
18918.40 95
18919.70 120
18921.00 93
18922.30 104
18923.61 110
18924.91 102
18926.21 101
18927.51 109
18928.81 108
18930.11 84
18931.41 124
18932.71 95
18934.01 128
18935.31 122
18936.61 109
18937.92 112
18939.22 130
18940.52 119
18941.82 119
18943.12 101
18944.42 117
18945.72 131
18947.03 118
18948.33 104
18949.63 82
18950.93 115
18952.23 118
18953.53 127
18954.84 96
18956.14 122
18957.44 131
18958.74 122
18960.04 116
18961.34 117
18962.65 124
18963.95 110
18965.25 129
18966.55 100
18967.86 90
18969.16 107
18970.46 110
18971.76 129
18973.06 104
18974.37 84
18975.67 111
18976.97 128
18978.27 102
18979.58 100
18980.88 110
18982.18 123
18983.48 109
18984.79 123
18986.09 88
18987.39 94
18988.70 125
18990.00 119
18991.30 113
18992.61 115
18993.91 113
18995.21 110
18996.51 112
18997.82 120
18999.12 108
19000.42 116
19001.73 111
19003.03 117
19004.33 113
19005.64 107
19006.94 118
19008.25 92
19009.55 95
19010.85 91
19012.16 98
19013.46 113
19014.76 117
19016.07 118
19017.37 119
19018.68 113
19019.98 104
19021.28 128
19022.59 102
19023.89 128
19025.20 125
19026.50 112
19027.80 123
19029.11 98
19030.41 94
19031.72 110
19033.02 101
19034.33 109
19035.63 117
19036.94 118
19038.24 119
19039.54 95
19040.85 105
19042.15 102
19043.46 112
19044.76 94
19046.07 105
19047.37 84
19048.68 102
19049.98 99
19051.29 129
19052.59 102
19053.90 125
19055.20 113
19056.51 117
19057.81 91
19059.12 98
19060.43 144
19061.73 113
19063.04 127
19064.34 108
19065.65 108
19066.95 108
19068.26 83
19069.56 111
19070.87 95
19072.18 94
19073.48 109
19074.79 92
19076.09 102
19077.40 102
19078.71 117
19080.01 111
19081.32 112
19082.62 107
19083.93 121
19085.24 116
19086.54 101
19087.85 97
19089.16 92
19090.46 101
19091.77 104
19093.07 119
19094.38 116
19095.69 120
19096.99 104
19098.30 104
19099.61 112
19100.91 124
19102.22 108
19103.53 117
19104.84 101
19106.14 109
19107.45 95
19108.76 113
19110.06 122
19111.37 118
19112.68 107
19113.98 89
19115.29 106
19116.60 100
19117.91 101
19119.21 110
19120.52 118
19121.83 123
19123.14 122
19124.44 126
19125.75 118
19127.06 113
19128.37 100
19129.68 107
19130.98 87
19132.29 95
19133.60 111
19134.91 119
19136.21 97
19137.52 94
19138.83 90
19140.14 121
19141.45 108
19142.76 99
19144.06 112
19145.37 93
19146.68 108
19147.99 114
19149.30 120
19150.61 111
19151.91 113
19153.22 108
19154.53 112
19155.84 108
19157.15 87
19158.46 96
19159.77 103
19161.07 98
19162.38 110
19163.69 106
19165.00 99
19166.31 103
19167.62 111
19168.93 122
19170.24 125
19171.55 107
19172.86 102
19174.17 145
19175.48 98
19176.78 115
19178.09 102
19179.40 111
19180.71 100
19182.02 103
19183.33 87
19184.64 88
19185.95 111
19187.26 109
19188.57 100
19189.88 100
19191.19 113
19192.50 132
19193.81 114
19195.12 99
19196.43 107
19197.74 104
19199.05 122
19200.36 106
19201.67 103
19202.98 80
19204.29 91
19205.60 81
19206.91 84
19208.22 99
19209.53 88
19210.84 116
19212.15 100
19213.47 129
19214.78 104
19216.09 107
19217.40 115
19218.71 105
19220.02 107
19221.33 112
19222.64 96
19223.95 105
19225.26 92
19226.57 89
19227.89 101
19229.20 103
19230.51 104
19231.82 111
19233.13 104
19234.44 105
19235.75 112
19237.06 111
19238.38 103
19239.69 110
19241.00 113
19242.31 102
19243.62 114
19244.93 103
19246.25 102
19247.56 104
19248.87 93
19250.18 97
19251.49 111
19252.81 113
19254.12 100
19255.43 102
19256.74 108
19258.05 103
19259.37 101
19260.68 112
19261.99 99
19263.30 93
19264.62 110
19265.93 134
19267.24 139
19268.55 114
19269.87 100
19271.18 99
19272.49 118
19273.80 104
19275.12 101
19276.43 95
19277.74 108
19279.05 90
19280.37 98
19281.68 100
19282.99 89
19284.31 102
19285.62 120
19286.93 121
19288.25 105
19289.56 104
19290.87 118
19292.19 97
19293.50 87
19294.81 114
19296.13 95
19297.44 108
19298.75 92
19300.07 107
19301.38 97
19302.69 102
19304.01 101
19305.32 84
19306.64 89
19307.95 103
19309.26 96
19310.58 113
19311.89 102
19313.21 110
19314.52 110
19315.83 119
19317.15 96
19318.46 85
19319.78 91
19321.09 73
19322.41 93
19323.72 85
19325.03 79
19326.35 94
19327.66 107
19328.98 100
19330.29 93
19331.61 81
19332.92 100
19334.24 111
19335.55 131
19336.87 107
19338.18 98
19339.50 112
19340.81 103
19342.13 101
19343.44 97
19344.76 110
19346.07 92
19347.39 112
19348.70 99
19350.02 106
19351.33 84
19352.65 97
19353.96 137
19355.28 108
19356.59 115
19357.91 113
19359.23 137
19360.54 112
19361.86 112
19363.17 86
19364.49 105
19365.80 108
19367.12 109
19368.44 92
19369.75 96
19371.07 107
19372.38 97
19373.70 112
19375.02 110
19376.33 85
19377.65 93
19378.97 117
19380.28 102
19381.60 102
19382.91 91
19384.23 124
19385.55 95
19386.86 107
19388.18 83
19389.50 108
19390.81 128
19392.13 108
19393.45 91
19394.76 90
19396.08 91
19397.40 95
19398.72 98
19400.03 84
19401.35 119
19402.67 111
19403.98 117
19405.30 96
19406.62 110
19407.94 95
19409.25 103
19410.57 106
19411.89 105
19413.20 107
19414.52 95
19415.84 100
19417.16 76
19418.48 100
19419.79 97
19421.11 111
19422.43 94
19423.75 107
19425.06 105
19426.38 100
19427.70 87
19429.02 86
19430.34 86
19431.65 85
19432.97 105
19434.29 121
19435.61 86
19436.93 99
19438.25 79
19439.56 111
19440.88 94
19442.20 81
19443.52 83
19444.84 114
19446.16 114
19447.47 79
19448.79 78
19450.11 95
19451.43 104
19452.75 100
19454.07 103
19455.39 115
19456.71 104
19458.03 101
19459.34 107
19460.66 100
19461.98 95
19463.30 85
19464.62 92
19465.94 103
19467.26 93
19468.58 100
19469.90 89
19471.22 91
19472.54 93
19473.86 104
19475.18 103
19476.50 112
19477.82 102
19479.14 99
19480.46 120
19481.78 120
19483.10 108
19484.42 104
19485.73 100
19487.05 112
19488.37 116
19489.70 106
19491.02 89
19492.34 81
19493.66 97
19494.98 120
19496.30 83
19497.62 91
19498.94 92
19500.26 108
19501.58 86
19502.90 95
19504.22 113
19505.54 99
19506.86 106
19508.18 125
19509.50 98
19510.82 109
19512.14 85
19513.46 89
19514.78 110
19516.11 90
19517.43 81
19518.75 99
19520.07 112
19521.39 94
19522.71 105
19524.03 102
19525.35 92
19526.68 106
19528.00 92
19529.32 98
19530.64 110
19531.96 97
19533.28 87
19534.60 99
19535.93 88
19537.25 80
19538.57 102
19539.89 95
19541.21 95
19542.53 95
19543.86 113
19545.18 106
19546.50 90
19547.82 101
19549.14 106
19550.47 85
19551.79 90
19553.11 99
19554.43 107
19555.76 103
19557.08 88
19558.40 92
19559.72 102
19561.05 88
19562.37 75
19563.69 102
19565.01 113
19566.34 84
19567.66 82
19568.98 105
19570.30 100
19571.63 89
19572.95 101
19574.27 95
19575.60 81
19576.92 97
19578.24 107
19579.57 114
19580.89 88
19582.21 78
19583.54 105
19584.86 95
19586.18 100
19587.51 86
19588.83 91
19590.15 96
19591.48 92
19592.80 100
19594.12 84
19595.45 93
19596.77 84
19598.09 84
19599.42 96
19600.74 86
19602.07 80
19603.39 92
19604.71 92
19606.04 84
19607.36 103
19608.69 104
19610.01 107
19611.33 104
19612.66 99
19613.98 104
19615.31 91
19616.63 88
19617.96 72
19619.28 105
19620.60 92
19621.93 82
19623.25 81
19624.58 76
19625.90 90
19627.23 103
19628.55 107
19629.88 96
19631.20 115
19632.53 91
19633.85 103
19635.18 83
19636.50 88
19637.83 103
19639.15 93
19640.48 77
19641.80 95
19643.13 89
19644.45 108
19645.78 86
19647.10 89
19648.43 78
19649.76 87
19651.08 91
19652.41 92
19653.73 87
19655.06 111
19656.38 120
19657.71 101
19659.04 103
19660.36 93
19661.69 104
19663.01 105
19664.34 105
19665.67 76
19666.99 101
19668.32 116
19669.64 97
19670.97 108
19672.30 106
19673.62 87
19674.95 100
19676.28 98
19677.60 94
19678.93 94
19680.25 101
19681.58 90
19682.91 82
19684.23 95
19685.56 94
19686.89 110
19688.22 106
19689.54 92
19690.87 109
19692.20 97
19693.52 110
19694.85 101
19696.18 112
19697.50 103
19698.83 102
19700.16 82
19701.49 87
19702.81 117
19704.14 123
19705.47 108
19706.80 107
19708.12 115
19709.45 106
19710.78 118
19712.11 96
19713.43 126
19714.76 100
19716.09 92
19717.42 103
19718.74 101
19720.07 85
19721.40 94
19722.73 106
19724.06 111
19725.38 106
19726.71 92
19728.04 107
19729.37 106
19730.70 115
19732.03 108
19733.35 111
19734.68 106
19736.01 119
19737.34 84
19738.67 106
19740.00 88
19741.32 98
19742.65 87
19743.98 93
19745.31 92
19746.64 107
19747.97 126
19749.30 111
19750.63 104
19751.96 94
19753.28 118
19754.61 108
19755.94 114
19757.27 87
19758.60 117
19759.93 93
19761.26 102
19762.59 91
19763.92 88
19765.25 79
19766.58 107
19767.91 95
19769.24 98
19770.57 106
19771.90 113
19773.22 95
19774.55 77
19775.88 93
19777.21 84
19778.54 101
19779.87 110
19781.20 93
19782.53 96
19783.86 77
19785.19 81
19786.52 96
19787.85 82
19789.18 93
19790.51 91
19791.85 93
19793.18 102
19794.51 76
19795.84 113
19797.17 97
19798.50 101
19799.83 95
19801.16 87
19802.49 77
19803.82 94
19805.15 107
19806.48 98
19807.81 100
19809.14 98
19810.47 112
19811.81 95
19813.14 93
19814.47 94
19815.80 107
19817.13 91
19818.46 96
19819.79 101
19821.12 108
19822.45 105
19823.79 97
19825.12 81
19826.45 111
19827.78 94
19829.11 95
19830.44 109
19831.78 104
19833.11 112
19834.44 106
19835.77 98
19837.10 88
19838.43 102
19839.77 90
19841.10 109
19842.43 81
19843.76 93
19845.09 86
19846.43 81
19847.76 95
19849.09 109
19850.42 101
19851.76 85
19853.09 103
19854.42 94
19855.75 100
19857.09 102
19858.42 106
19859.75 96
19861.08 116
19862.42 78
19863.75 77
19865.08 97
19866.41 103
19867.75 83
19869.08 78
19870.41 98
19871.75 119
19873.08 110
19874.41 84
19875.75 106
19877.08 104
19878.41 124
19879.75 102
19881.08 104
19882.41 102
19883.75 99
19885.08 99
19886.41 88
19887.75 92
19889.08 104
19890.41 89
19891.75 100
19893.08 83
19894.41 101
19895.75 119
19897.08 86
19898.42 90
19899.75 87
19901.08 83
19902.42 85
19903.75 93
19905.09 91
19906.42 105
19907.75 82
19909.09 76
19910.42 86
19911.76 104
19913.09 88
19914.43 89
19915.76 90
19917.10 91
19918.43 88
19919.77 88
19921.10 82
19922.43 69
19923.77 72
19925.10 84
19926.44 94
19927.77 77
19929.11 92
19930.44 85
19931.78 74
19933.11 79
19934.45 90
19935.78 101
19937.12 81
19938.45 92
19939.79 85
19941.13 99
19942.46 93
19943.80 82
19945.13 97
19946.47 94
19947.80 100
19949.14 86
19950.47 112
19951.81 94
19953.15 90
19954.48 81
19955.82 101
19957.15 99
19958.49 108
19959.83 99
19961.16 98
19962.50 87
19963.83 110
19965.17 109
19966.51 102
19967.84 87
19969.18 101
19970.51 95
19971.85 97
19973.19 72
19974.52 91
19975.86 118
19977.20 90
19978.53 83
19979.87 70
19981.21 100
19982.54 99
19983.88 118
19985.22 85
19986.55 88
19987.89 115
19989.23 99
19990.57 108
19991.90 76
19993.24 83
19994.58 94
19995.91 102
19997.25 90
19998.59 111
19999.93 107
20001.26 107
20002.60 88
20003.94 102
20005.28 91
20006.61 102
20007.95 110
20009.29 119
20010.63 85
20011.96 85
20013.30 91
20014.64 103
20015.98 94
20017.31 83
20018.65 96
20019.99 99
20021.33 98
20022.67 93
20024.01 98
20025.34 96
20026.68 88
20028.02 85
20029.36 102
20030.70 85
20032.03 84
20033.37 88
20034.71 92
20036.05 101
20037.39 112
20038.73 116
20040.07 99
20041.40 103
20042.74 80
20044.08 113
20045.42 101
20046.76 101
20048.10 129
20049.44 115
20050.78 93
20052.12 96
20053.46 92
20054.79 93
20056.13 94
20057.47 93
20058.81 110
20060.15 97
20061.49 97
20062.83 97
20064.17 122
20065.51 106
20066.85 104
20068.19 106
20069.53 92
20070.87 79
20072.21 110
20073.55 93
20074.89 83
20076.23 86
20077.57 101
20078.91 104
20080.25 81
20081.59 103
20082.93 77
20084.27 103
20085.61 98
20086.95 82
20088.29 91
20089.63 109
20090.97 113
20092.31 97
20093.65 75
20094.99 113
20096.33 102
20097.67 99
20099.01 106
20100.35 87
20101.69 94
20103.03 102
20104.38 103
20105.72 89
20107.06 78
20108.40 94
20109.74 94
20111.08 87
20112.42 103
20113.76 88
20115.10 92
20116.45 109
20117.79 116
20119.13 108
20120.47 86
20121.81 109
20123.15 82
20124.49 96
20125.84 88
20127.18 96
20128.52 68
20129.86 90
20131.20 80
20132.54 107
20133.89 115
20135.23 95
20136.57 78
20137.91 64
20139.25 69
20140.60 94
